# Supplementary material for: Genome-wide prediction of cis-regulatory regions using supervised deep learning methods
Source: BMC Bioinformatics. 2018 May 31;19:202. doi: 10.1186/s12859-018-2187-1 (PMC5984344; doi:10.1186/s12859-018-2187-1)
Supplement: Supplementary file 2 — Genome-wide predictions of cis-regulatory regions for all six cell types. (ZIP 20400 kb) [file 12859_2018_2187_MOESM2_ESM.zip]

Archive with 37 entries (36 files):
- additional_file2/
- additional_file2/A-E+A-P_Whole_Genome.bed
- additional_file2/A-E+A-P_Whole_Genome_GM12878_Specific.bed
- additional_file2/A-E+A-P_Whole_Genome_HelaS3_Specific.bed
- additional_file2/A-E+A-P_Whole_Genome_HepG2_Specific.bed
- additional_file2/A-E+A-P_Whole_Genome_HMEC_Specific.bed
- additional_file2/A-E+A-P_Whole_Genome_HUVEC_Specific.bed
- additional_file2/A-E+A-P_Whole_Genome_K562_Specific.bed
- additional_file2/A-E+A-P_Whole_Genome_Ubiquitous.bed
- additional_file2/A-E_Whole_Genome.bed
- additional_file2/A-E_Whole_Genome_GM12878_Specific.bed
- additional_file2/A-E_Whole_Genome_HelaS3_Specific.bed
- additional_file2/A-E_Whole_Genome_HepG2_Specific.bed
- additional_file2/A-E_Whole_Genome_HMEC_Specific.bed
- additional_file2/A-E_Whole_Genome_HUVEC_Specific.bed
- additional_file2/A-E_Whole_Genome_K562_Specific.bed
- additional_file2/A-E_Whole_Genome_Ubiquitous.bed
- additional_file2/A-P_Whole_Genome.bed
- additional_file2/A-P_Whole_Genome_GM12878_Specific.bed
- additional_file2/A-P_Whole_Genome_HelaS3_Specific.bed
- additional_file2/A-P_Whole_Genome_HepG2_Specific.bed
- additional_file2/A-P_Whole_Genome_HMEC_Specific.bed
- additional_file2/A-P_Whole_Genome_HUVEC_Specific.bed
- additional_file2/A-P_Whole_Genome_K562_Specific.bed
- additional_file2/A-P_Whole_Genome_Ubiquitous.bed
- additional_file2/DECRES_HMEC_Whole.bed
- additional_file2/DECRES_K562_Whole.bed
- additional_file2/DECRES_HepG2_Whole.bed
- additional_file2/DECRES_HUVEC_Whole.bed
- additional_file2/DECRES_HelaS3_Whole.bed
- additional_file2/DECRES_GM12878_Whole.bed
- additional_file2/DECRES_HMEC_CRR_Whole.bed
- additional_file2/DECRES_K562_CRR_Whole.bed
- additional_file2/DECRES_HepG2_CRR_Whole.bed
- additional_file2/DECRES_HUVEC_CRR_Whole.bed
- additional_file2/DECRES_HelaS3_CRR_Whole.bed
- additional_file2/DECRES_GM12878_CRR_Whole.bed
