# Supplementary material for: Genome-wide prediction of cis-regulatory regions using supervised deep learning methods
Source: BMC Bioinformatics. 2018 May 31;19:202. doi: 10.1186/s12859-018-2187-1 (PMC5984344; doi:10.1186/s12859-018-2187-1)
Supplement: Supplementary file 2 — Genome-wide predictions of cis-regulatory regions for all six cell types. (ZIP 20400 kb) [file 12859_2018_2187_MOESM2_ESM.zip › additional_file2/A-E+A-P_Whole_Genome.bed]

browser position chr17:42297928-42436751
browser dense A-E+A-P_Whole_Genome
track type=bed name="A-E+A-P_Whole_Genome" description="A-E+A-P_Whole_Genome" visibility=3 itemRgb="On" useScore=0 db=hg19
chr1	10000	10400	HepG2,K562	2	.	10000	10400	128,0,128
chr1	20000	20200	HepG2	1	.	20000	20200	128,0,128
chr1	28800	29800	HMEC	1	.	28800	29800	128,0,128
chr1	115600	115800	K562	1	.	115600	115800	128,0,128
chr1	139000	139200	K562	1	.	139000	139200	128,0,128
chr1	235600	235800	K562	1	.	235600	235800	128,0,128
chr1	262000	262200	K562	1	.	262000	262200	128,0,128
chr1	449400	450400	HMEC	1	.	449400	450400	128,0,128
chr1	533200	534000	HMEC	1	.	533200	534000	128,0,128
chr1	540600	541000	K562	1	.	540600	541000	128,0,128
chr1	566600	567000	HMEC,HelaS3,K562	3	.	566600	567000	128,0,128
chr1	567400	567600	GM12878,K562	2	.	567400	567600	128,0,128
chr1	569800	570200	GM12878,HelaS3,HepG2,K562	4	.	569800	570200	128,0,128
chr1	610800	611000	HepG2	1	.	610800	611000	128,0,128
chr1	713200	714800	GM12878,HMEC,HUVEC,HelaS3,HepG2,K562	7	.	713200	714800	128,0,128
chr1	715000	715400	HepG2	1	.	715000	715400	128,0,128
chr1	748000	748200	K562	1	.	748000	748200	128,0,128
chr1	752200	752800	HMEC	1	.	752200	752800	128,0,128
chr1	753200	753800	HMEC	1	.	753200	753800	128,0,128
chr1	762000	763400	GM12878,HMEC,HUVEC,HepG2,K562	6	.	762000	763400	128,0,128
chr1	778200	778400	K562	1	.	778200	778400	128,0,128
chr1	789000	789200	HMEC	1	.	789000	789200	128,0,128
chr1	794000	794200	HMEC	1	.	794000	794200	128,0,128
chr1	802000	802200	HMEC	1	.	802000	802200	128,0,128
chr1	805200	805400	GM12878,HMEC,HepG2,K562	4	.	805200	805400	128,0,128
chr1	811200	811800	GM12878,K562	2	.	811200	811800	128,0,128
chr1	833800	834000	GM12878	1	.	833800	834000	128,0,128
chr1	839800	840400	GM12878,HMEC,HUVEC,HelaS3,HepG2,K562	6	.	839800	840400	128,0,128
chr1	840600	841000	GM12878	1	.	840600	841000	128,0,128
chr1	844400	845200	HMEC	1	.	844400	845200	128,0,128
chr1	846600	846800	K562	1	.	846600	846800	128,0,128
chr1	855800	856000	HelaS3	1	.	855800	856000	128,0,128
chr1	856400	856800	HelaS3,HepG2,K562	3	.	856400	856800	128,0,128
chr1	859000	859400	HMEC,HepG2,K562	3	.	859000	859400	128,0,128
chr1	873600	874200	HelaS3	1	.	873600	874200	128,0,128
chr1	874600	874800	K562	1	.	874600	874800	128,0,128
chr1	875400	876400	GM12878,HelaS3,K562	3	.	875400	876400	128,0,128
chr1	877000	877600	GM12878,HelaS3,HepG2,K562	4	.	877000	877600	128,0,128
chr1	878400	878600	HelaS3	1	.	878400	878600	128,0,128
chr1	880200	880400	K562	1	.	880200	880400	128,0,128
chr1	893200	893400	HepG2	1	.	893200	893400	128,0,128
chr1	893600	895200	GM12878,HMEC,HUVEC,HelaS3,HepG2,K562	8	.	893600	895200	128,0,128
chr1	895400	897000	GM12878,HMEC,HUVEC,HelaS3,HepG2,K562	6	.	895400	897000	128,0,128
chr1	900800	903200	GM12878,HMEC,HUVEC,HelaS3,HepG2,K562	7	.	900800	903200	128,0,128
chr1	911400	912000	GM12878,HelaS3,HepG2,K562	5	.	911400	912000	128,0,128
chr1	913400	913600	K562	1	.	913400	913600	128,0,128
chr1	919600	919800	GM12878,HelaS3	2	.	919600	919800	128,0,128
chr1	927800	928000	GM12878	1	.	927800	928000	128,0,128
chr1	931200	931600	HepG2	1	.	931200	931600	128,0,128
chr1	934000	934200	K562	1	.	934000	934200	128,0,128
chr1	934400	935200	GM12878,HepG2,K562	3	.	934400	935200	128,0,128
chr1	935400	937600	GM12878,HMEC,HUVEC,HelaS3,HepG2,K562	11	.	935400	937600	128,0,128
chr1	940000	941200	GM12878,HUVEC,HepG2,K562	4	.	940000	941200	128,0,128
chr1	941400	942400	HelaS3,HepG2	2	.	941400	942400	128,0,128
chr1	948200	949600	GM12878,HMEC,HUVEC,HelaS3,HepG2,K562	6	.	948200	949600	128,0,128
chr1	949800	950000	GM12878	1	.	949800	950000	128,0,128
chr1	950200	950600	GM12878	1	.	950200	950600	128,0,128
chr1	950800	951000	GM12878	1	.	950800	951000	128,0,128
chr1	954600	957200	GM12878,HMEC,HUVEC,HelaS3,HepG2,K562	9	.	954600	957200	128,0,128
chr1	957400	957600	HMEC	1	.	957400	957600	128,0,128
chr1	959600	961400	HMEC,HelaS3,HepG2,K562	4	.	959600	961400	128,0,128
chr1	966600	967000	GM12878	1	.	966600	967000	128,0,128
chr1	968000	969000	GM12878,HUVEC,K562	3	.	968000	969000	128,0,128
chr1	973400	973800	HepG2	1	.	973400	973800	128,0,128
chr1	974200	974400	GM12878	1	.	974200	974400	128,0,128
chr1	975000	975200	GM12878	1	.	975000	975200	128,0,128
chr1	975800	976400	GM12878,HUVEC,K562	3	.	975800	976400	128,0,128
chr1	986000	986400	GM12878	1	.	986000	986400	128,0,128
chr1	993400	995400	GM12878,HMEC,HUVEC,HelaS3,HepG2,K562	9	.	993400	995400	128,0,128
chr1	997400	997800	K562	1	.	997400	997800	128,0,128
chr1	998000	998400	K562	1	.	998000	998400	128,0,128
chr1	998800	1000200	GM12878,HMEC,HUVEC,HelaS3,HepG2,K562	7	.	998800	1000200	128,0,128
chr1	1000800	1001200	HepG2,K562	2	.	1000800	1001200	128,0,128
chr1	1002200	1002400	K562	1	.	1002200	1002400	128,0,128
chr1	1003400	1004000	K562	1	.	1003400	1004000	128,0,128
chr1	1004200	1005000	GM12878,HMEC,HepG2,K562	6	.	1004200	1005000	128,0,128
chr1	1005200	1005400	K562	1	.	1005200	1005400	128,0,128
chr1	1005800	1006000	K562	1	.	1005800	1006000	128,0,128
chr1	1009000	1009400	HMEC,HelaS3	2	.	1009000	1009400	128,0,128
chr1	1009600	1009800	HelaS3	1	.	1009600	1009800	128,0,128
chr1	1014800	1016000	GM12878,HMEC,HUVEC,HelaS3,HepG2,K562	8	.	1014800	1016000	128,0,128
chr1	1027200	1027400	K562	1	.	1027200	1027400	128,0,128
chr1	1045000	1045600	K562	1	.	1045000	1045600	128,0,128
chr1	1045800	1046000	K562	1	.	1045800	1046000	128,0,128
chr1	1049000	1049200	K562	1	.	1049000	1049200	128,0,128
chr1	1050200	1050800	GM12878,HMEC,K562	3	.	1050200	1050800	128,0,128
chr1	1051200	1052200	GM12878,HMEC,HUVEC,HelaS3,HepG2,K562	6	.	1051200	1052200	128,0,128
chr1	1057400	1057800	GM12878,HMEC,HelaS3,HepG2	4	.	1057400	1057800	128,0,128
chr1	1058600	1058800	HepG2	1	.	1058600	1058800	128,0,128
chr1	1060000	1061200	HepG2	1	.	1060000	1061200	128,0,128
chr1	1063600	1064800	HepG2	1	.	1063600	1064800	128,0,128
chr1	1065600	1065800	HepG2	1	.	1065600	1065800	128,0,128
chr1	1069000	1069200	K562	1	.	1069000	1069200	128,0,128
chr1	1070400	1071200	K562	1	.	1070400	1071200	128,0,128
chr1	1072400	1073200	GM12878,K562	2	.	1072400	1073200	128,0,128
chr1	1077800	1078000	K562	1	.	1077800	1078000	128,0,128
chr1	1079400	1079800	GM12878	1	.	1079400	1079800	128,0,128
chr1	1080000	1080200	GM12878	1	.	1080000	1080200	128,0,128
chr1	1080600	1081000	K562	1	.	1080600	1081000	128,0,128
chr1	1092800	1094200	GM12878,HMEC,HUVEC,HepG2,K562	5	.	1092800	1094200	128,0,128
chr1	1098000	1099600	HMEC	1	.	1098000	1099600	128,0,128
chr1	1100000	1100600	HepG2	1	.	1100000	1100600	128,0,128
chr1	1101200	1101600	HepG2	1	.	1101200	1101600	128,0,128
chr1	1103200	1103400	HepG2	1	.	1103200	1103400	128,0,128
chr1	1103800	1104200	HepG2	1	.	1103800	1104200	128,0,128
chr1	1107000	1107600	GM12878	1	.	1107000	1107600	128,0,128
chr1	1120400	1121400	K562	1	.	1120400	1121400	128,0,128
chr1	1130200	1130400	K562	1	.	1130200	1130400	128,0,128
chr1	1136200	1137200	GM12878,HMEC,K562	4	.	1136200	1137200	128,0,128
chr1	1138400	1138600	K562	1	.	1138400	1138600	128,0,128
chr1	1142000	1142400	GM12878	1	.	1142000	1142400	128,0,128
chr1	1143400	1144800	GM12878,HMEC,HelaS3,K562	6	.	1143400	1144800	128,0,128
chr1	1148200	1149200	GM12878	1	.	1148200	1149200	128,0,128
chr1	1149400	1149600	GM12878	1	.	1149400	1149600	128,0,128
chr1	1150200	1150800	GM12878	1	.	1150200	1150800	128,0,128
chr1	1158400	1158600	GM12878	1	.	1158400	1158600	128,0,128
chr1	1164400	1164600	K562	1	.	1164400	1164600	128,0,128
chr1	1165200	1165600	GM12878	1	.	1165200	1165600	128,0,128
chr1	1166200	1168400	GM12878,HMEC,HUVEC,HelaS3,HepG2,K562	9	.	1166200	1168400	128,0,128
chr1	1172800	1173000	HepG2	1	.	1172800	1173000	128,0,128
chr1	1173200	1174600	HMEC,HelaS3,HepG2	3	.	1173200	1174600	128,0,128
chr1	1174800	1175800	HMEC,HelaS3,HepG2	3	.	1174800	1175800	128,0,128
chr1	1176200	1176600	HepG2	1	.	1176200	1176600	128,0,128
chr1	1179600	1180000	K562	1	.	1179600	1180000	128,0,128
chr1	1180600	1180800	K562	1	.	1180600	1180800	128,0,128
chr1	1186000	1186800	GM12878,HMEC	3	.	1186000	1186800	128,0,128
chr1	1196200	1197000	HUVEC	1	.	1196200	1197000	128,0,128
chr1	1200400	1200600	HUVEC	1	.	1200400	1200600	128,0,128
chr1	1207600	1210200	GM12878,HMEC,HUVEC,HelaS3,HepG2,K562	11	.	1207600	1210200	128,0,128
chr1	1216800	1217800	HMEC,HUVEC,HelaS3,HepG2	5	.	1216800	1217800	128,0,128
chr1	1219200	1219400	GM12878,K562	2	.	1219200	1219400	128,0,128
chr1	1225600	1225800	HelaS3	1	.	1225600	1225800	128,0,128
chr1	1227400	1227600	HepG2	1	.	1227400	1227600	128,0,128
chr1	1229000	1229600	K562	1	.	1229000	1229600	128,0,128
chr1	1234400	1234800	HepG2	1	.	1234400	1234800	128,0,128
chr1	1235800	1236000	HepG2	1	.	1235800	1236000	128,0,128
chr1	1238600	1238800	HMEC	1	.	1238600	1238800	128,0,128
chr1	1239800	1241800	GM12878,HMEC,HUVEC,HelaS3,HepG2,K562	10	.	1239800	1241800	128,0,128
chr1	1242000	1245400	GM12878,HMEC,HUVEC,HelaS3,HepG2,K562	12	.	1242000	1245400	128,0,128
chr1	1250800	1251400	K562	1	.	1250800	1251400	128,0,128
chr1	1253400	1254000	HMEC,HelaS3,K562	3	.	1253400	1254000	128,0,128
chr1	1258600	1258800	HepG2	1	.	1258600	1258800	128,0,128
chr1	1259600	1261000	GM12878,HMEC,HUVEC,HelaS3,HepG2,K562	7	.	1259600	1261000	128,0,128
chr1	1261200	1261400	HepG2	1	.	1261200	1261400	128,0,128
chr1	1266000	1266800	HelaS3	1	.	1266000	1266800	128,0,128
chr1	1268400	1268600	HMEC	1	.	1268400	1268600	128,0,128
chr1	1270200	1270600	HepG2	1	.	1270200	1270600	128,0,128
chr1	1273200	1273400	K562	1	.	1273200	1273400	128,0,128
chr1	1276800	1277000	GM12878	1	.	1276800	1277000	128,0,128
chr1	1279400	1285400	GM12878,HMEC,HUVEC,HelaS3,HepG2,K562	16	.	1279400	1285400	128,0,128
chr1	1290600	1290800	HMEC	1	.	1290600	1290800	128,0,128
chr1	1293200	1297000	GM12878,HMEC,HepG2,K562	6	.	1293200	1297000	128,0,128
chr1	1297200	1297800	HMEC,HepG2	2	.	1297200	1297800	128,0,128
chr1	1299600	1300000	HMEC	1	.	1299600	1300000	128,0,128
chr1	1306800	1307800	GM12878,HepG2,K562	3	.	1306800	1307800	128,0,128
chr1	1309200	1312000	GM12878,HMEC,HUVEC,HelaS3,HepG2,K562	11	.	1309200	1312000	128,0,128
chr1	1333400	1337600	GM12878,HMEC,HUVEC,HelaS3,HepG2,K562	11	.	1333400	1337600	128,0,128
chr1	1341600	1343600	GM12878,HMEC,HUVEC,HelaS3,HepG2,K562	10	.	1341600	1343600	128,0,128
chr1	1343800	1344200	HepG2	1	.	1343800	1344200	128,0,128
chr1	1348000	1348200	K562	1	.	1348000	1348200	128,0,128
chr1	1353200	1353800	GM12878,HMEC	2	.	1353200	1353800	128,0,128
chr1	1354000	1354400	GM12878	1	.	1354000	1354400	128,0,128
chr1	1355200	1356000	HMEC	1	.	1355200	1356000	128,0,128
chr1	1356200	1357200	HMEC,HepG2	2	.	1356200	1357200	128,0,128
chr1	1357800	1358800	GM12878,HMEC,K562	3	.	1357800	1358800	128,0,128
chr1	1361200	1361600	HepG2	1	.	1361200	1361600	128,0,128
chr1	1361800	1362200	HepG2,K562	2	.	1361800	1362200	128,0,128
chr1	1362400	1363400	HMEC,K562	2	.	1362400	1363400	128,0,128
chr1	1365000	1365400	HepG2	1	.	1365000	1365400	128,0,128
chr1	1365600	1366800	HMEC,HepG2	2	.	1365600	1366800	128,0,128
chr1	1367000	1370200	HMEC,HepG2,K562	5	.	1367000	1370200	128,0,128
chr1	1370400	1371400	GM12878,HMEC,HUVEC,HepG2,K562	6	.	1370400	1371400	128,0,128
chr1	1371800	1372400	HepG2	1	.	1371800	1372400	128,0,128
chr1	1373200	1373800	GM12878,HepG2	2	.	1373200	1373800	128,0,128
chr1	1376200	1377000	GM12878,HMEC,HUVEC,HelaS3,HepG2,K562	6	.	1376200	1377000	128,0,128
chr1	1397000	1398400	GM12878,HMEC,HepG2	4	.	1397000	1398400	128,0,128
chr1	1405800	1408600	GM12878,HMEC,HUVEC,HelaS3,HepG2,K562	10	.	1405800	1408600	128,0,128
chr1	1408800	1409000	K562	1	.	1408800	1409000	128,0,128
chr1	1440400	1441200	GM12878,HMEC,K562	4	.	1440400	1441200	128,0,128
chr1	1446400	1448200	GM12878,HMEC,HUVEC,HelaS3,HepG2,K562	8	.	1446400	1448200	128,0,128
chr1	1448400	1448600	HMEC,K562	2	.	1448400	1448600	128,0,128
chr1	1475000	1475200	HUVEC	1	.	1475000	1475200	128,0,128
chr1	1476000	1476400	HUVEC	1	.	1476000	1476400	128,0,128
chr1	1478800	1479000	HepG2	1	.	1478800	1479000	128,0,128
chr1	1508200	1508400	K562	1	.	1508200	1508400	128,0,128
chr1	1508800	1511200	GM12878,HMEC,HUVEC,HelaS3,HepG2,K562	7	.	1508800	1511200	128,0,128
chr1	1511400	1511600	HepG2	1	.	1511400	1511600	128,0,128
chr1	1513000	1513200	HepG2	1	.	1513000	1513200	128,0,128
chr1	1523800	1524200	HepG2	1	.	1523800	1524200	128,0,128
chr1	1532200	1533200	GM12878,K562	2	.	1532200	1533200	128,0,128
chr1	1535000	1535200	K562	1	.	1535000	1535200	128,0,128
chr1	1535400	1535600	HMEC	1	.	1535400	1535600	128,0,128
chr1	1535800	1536200	HMEC	1	.	1535800	1536200	128,0,128
chr1	1538000	1538200	GM12878	1	.	1538000	1538200	128,0,128
chr1	1549000	1552400	GM12878,HMEC,HUVEC,HelaS3,HepG2,K562	11	.	1549000	1552400	128,0,128
chr1	1563000	1563600	HelaS3	1	.	1563000	1563600	128,0,128
chr1	1565200	1566000	GM12878,HMEC	2	.	1565200	1566000	128,0,128
chr1	1568200	1568800	HMEC	1	.	1568200	1568800	128,0,128
chr1	1569000	1570000	HMEC	1	.	1569000	1570000	128,0,128
chr1	1580400	1580600	HMEC	1	.	1580400	1580600	128,0,128
chr1	1583400	1583600	K562	1	.	1583400	1583600	128,0,128
chr1	1589800	1591000	GM12878,HMEC,HUVEC,HelaS3,HepG2,K562	6	.	1589800	1591000	128,0,128
chr1	1608000	1608200	HMEC	1	.	1608000	1608200	128,0,128
chr1	1609000	1611000	GM12878,HepG2,K562	3	.	1609000	1611000	128,0,128
chr1	1612400	1612600	HepG2	1	.	1612400	1612600	128,0,128
chr1	1617600	1618200	HUVEC,HelaS3,HepG2,K562	4	.	1617600	1618200	128,0,128
chr1	1623000	1623200	K562	1	.	1623000	1623200	128,0,128
chr1	1623600	1625000	GM12878,HMEC,HUVEC,HelaS3,K562	5	.	1623600	1625000	128,0,128
chr1	1631400	1632000	HMEC	1	.	1631400	1632000	128,0,128
chr1	1632200	1633000	HMEC	1	.	1632200	1633000	128,0,128
chr1	1643600	1643800	HMEC	1	.	1643600	1643800	128,0,128
chr1	1646600	1646800	K562	1	.	1646600	1646800	128,0,128
chr1	1655400	1656400	GM12878,HMEC,HUVEC,HelaS3,HepG2,K562	6	.	1655400	1656400	128,0,128
chr1	1660000	1660200	K562	1	.	1660000	1660200	128,0,128
chr1	1670800	1671000	HMEC	1	.	1670800	1671000	128,0,128
chr1	1672400	1672800	HelaS3	1	.	1672400	1672800	128,0,128
chr1	1677000	1678200	GM12878,HMEC,HUVEC,HepG2,K562	5	.	1677000	1678200	128,0,128
chr1	1680200	1680600	HepG2,K562	2	.	1680200	1680600	128,0,128
chr1	1680800	1681000	HepG2	1	.	1680800	1681000	128,0,128
chr1	1690000	1690800	HelaS3,K562	2	.	1690000	1690800	128,0,128
chr1	1695800	1696000	HelaS3	1	.	1695800	1696000	128,0,128
chr1	1700000	1700600	HepG2	1	.	1700000	1700600	128,0,128
chr1	1706800	1707200	GM12878	1	.	1706800	1707200	128,0,128
chr1	1708400	1711000	GM12878,HMEC,HUVEC,HelaS3,HepG2,K562	11	.	1708400	1711000	128,0,128
chr1	1711200	1712600	GM12878,HelaS3,HepG2,K562	4	.	1711200	1712600	128,0,128
chr1	1712800	1713000	K562	1	.	1712800	1713000	128,0,128
chr1	1713400	1714800	GM12878,HMEC,HepG2,K562	4	.	1713400	1714800	128,0,128
chr1	1731200	1731400	GM12878	1	.	1731200	1731400	128,0,128
chr1	1759800	1760200	GM12878	1	.	1759800	1760200	128,0,128
chr1	1765000	1765200	HepG2	1	.	1765000	1765200	128,0,128
chr1	1765400	1765800	GM12878,HepG2	2	.	1765400	1765800	128,0,128
chr1	1774000	1774400	HUVEC	1	.	1774000	1774400	128,0,128
chr1	1775000	1775200	HUVEC	1	.	1775000	1775200	128,0,128
chr1	1789800	1790400	HUVEC,HelaS3,K562	3	.	1789800	1790400	128,0,128
chr1	1790600	1791200	HUVEC,HelaS3,HepG2	3	.	1790600	1791200	128,0,128
chr1	1791600	1791800	HUVEC	1	.	1791600	1791800	128,0,128
chr1	1799200	1799400	HUVEC	1	.	1799200	1799400	128,0,128
chr1	1804600	1804800	HUVEC	1	.	1804600	1804800	128,0,128
chr1	1809400	1809600	HepG2	1	.	1809400	1809600	128,0,128
chr1	1813200	1813600	HepG2	1	.	1813200	1813600	128,0,128
chr1	1814600	1815200	HUVEC,HepG2,K562	3	.	1814600	1815200	128,0,128
chr1	1818600	1819000	HUVEC	1	.	1818600	1819000	128,0,128
chr1	1819400	1819600	HUVEC	1	.	1819400	1819600	128,0,128
chr1	1820400	1823800	GM12878,HMEC,HUVEC,HelaS3,HepG2,K562	14	.	1820400	1823800	128,0,128
chr1	1824000	1824200	HepG2	1	.	1824000	1824200	128,0,128
chr1	1825600	1826600	HelaS3,HepG2	2	.	1825600	1826600	128,0,128
chr1	1828600	1828800	HelaS3,HepG2,K562	3	.	1828600	1828800	128,0,128
chr1	1830800	1831000	HepG2	1	.	1830800	1831000	128,0,128
chr1	1837600	1838000	GM12878,HepG2,K562	3	.	1837600	1838000	128,0,128
chr1	1838600	1839200	GM12878,HMEC,HelaS3,K562	4	.	1838600	1839200	128,0,128
chr1	1839600	1841400	GM12878,HMEC,HUVEC,HelaS3,HepG2,K562	6	.	1839600	1841400	128,0,128
chr1	1850000	1851400	GM12878,HMEC,HUVEC,HelaS3,HepG2,K562	6	.	1850000	1851400	128,0,128
chr1	1851800	1852800	HepG2	1	.	1851800	1852800	128,0,128
chr1	1854400	1855200	HepG2	1	.	1854400	1855200	128,0,128
chr1	1872600	1873000	HepG2	1	.	1872600	1873000	128,0,128
chr1	1873600	1874000	HepG2	1	.	1873600	1874000	128,0,128
chr1	1874200	1874800	HepG2	1	.	1874200	1874800	128,0,128
chr1	1875000	1876000	HMEC,HepG2	2	.	1875000	1876000	128,0,128
chr1	1886400	1886600	HepG2,K562	2	.	1886400	1886600	128,0,128
chr1	1891200	1891800	HMEC,HepG2	2	.	1891200	1891800	128,0,128
chr1	1902600	1902800	GM12878	1	.	1902600	1902800	128,0,128
chr1	1911600	1912000	HMEC	1	.	1911600	1912000	128,0,128
chr1	1927600	1928000	K562	1	.	1927600	1928000	128,0,128
chr1	1935200	1935400	HepG2	1	.	1935200	1935400	128,0,128
chr1	1946400	1946800	HMEC	1	.	1946400	1946800	128,0,128
chr1	1950600	1950800	HMEC	1	.	1950600	1950800	128,0,128
chr1	1951000	1951400	HepG2	1	.	1951000	1951400	128,0,128
chr1	1976200	1976600	HMEC,HelaS3,HepG2	3	.	1976200	1976600	128,0,128
chr1	1978000	1978200	HepG2	1	.	1978000	1978200	128,0,128
chr1	1978600	1979200	HepG2	1	.	1978600	1979200	128,0,128
chr1	1980800	1983000	GM12878,HMEC,HelaS3,HepG2	5	.	1980800	1983000	128,0,128
chr1	2003600	2003800	HepG2	1	.	2003600	2003800	128,0,128
chr1	2009600	2010000	K562	1	.	2009600	2010000	128,0,128
chr1	2023200	2023400	HepG2	1	.	2023200	2023400	128,0,128
chr1	2034200	2034400	HepG2	1	.	2034200	2034400	128,0,128
chr1	2035000	2035200	HepG2	1	.	2035000	2035200	128,0,128
chr1	2035800	2036800	HelaS3,HepG2	2	.	2035800	2036800	128,0,128
chr1	2044000	2044200	GM12878	1	.	2044000	2044200	128,0,128
chr1	2063600	2065400	GM12878,HMEC,HUVEC,HelaS3,HepG2,K562	9	.	2063600	2065400	128,0,128
chr1	2065600	2067800	HMEC,HepG2	3	.	2065600	2067800	128,0,128
chr1	2069000	2069200	HepG2	1	.	2069000	2069200	128,0,128
chr1	2069600	2070000	HepG2	1	.	2069600	2070000	128,0,128
chr1	2071600	2071800	HelaS3	1	.	2071600	2071800	128,0,128
chr1	2072000	2072200	HMEC	1	.	2072000	2072200	128,0,128
chr1	2080200	2080400	HUVEC	1	.	2080200	2080400	128,0,128
chr1	2105800	2106000	HepG2,K562	2	.	2105800	2106000	128,0,128
chr1	2107000	2108200	K562	1	.	2107000	2108200	128,0,128
chr1	2111000	2112400	K562	1	.	2111000	2112400	128,0,128
chr1	2120800	2122400	GM12878,HMEC,HUVEC,HepG2,K562	6	.	2120800	2122400	128,0,128
chr1	2124800	2125200	K562	1	.	2124800	2125200	128,0,128
chr1	2125400	2127000	GM12878,HMEC,HUVEC,HelaS3,HepG2,K562	7	.	2125400	2127000	128,0,128
chr1	2129000	2129800	K562	1	.	2129000	2129800	128,0,128
chr1	2130400	2131200	GM12878,HMEC,HUVEC,K562	5	.	2130400	2131200	128,0,128
chr1	2135800	2136400	GM12878,HUVEC,HepG2,K562	4	.	2135800	2136400	128,0,128
chr1	2136600	2137400	GM12878,HMEC,HUVEC,HepG2,K562	5	.	2136600	2137400	128,0,128
chr1	2138400	2140400	HMEC,HelaS3,HepG2,K562	4	.	2138400	2140400	128,0,128
chr1	2141600	2142000	HMEC	1	.	2141600	2142000	128,0,128
chr1	2143600	2146400	HMEC,HUVEC,HelaS3,HepG2,K562	5	.	2143600	2146400	128,0,128
chr1	2158200	2162000	GM12878,HMEC,HUVEC,HelaS3,HepG2,K562	16	.	2158200	2162000	128,0,128
chr1	2162200	2164600	HUVEC,HelaS3,HepG2,K562	7	.	2162200	2164600	128,0,128
chr1	2164800	2166400	GM12878,HMEC,HUVEC,HelaS3,HepG2	7	.	2164800	2166400	128,0,128
chr1	2166600	2166800	HMEC	1	.	2166600	2166800	128,0,128
chr1	2169200	2169400	HepG2	1	.	2169200	2169400	128,0,128
chr1	2169600	2170200	HepG2	1	.	2169600	2170200	128,0,128
chr1	2171600	2171800	HepG2	1	.	2171600	2171800	128,0,128
chr1	2177800	2178200	HMEC,HUVEC,HepG2	3	.	2177800	2178200	128,0,128
chr1	2179000	2180800	HepG2	1	.	2179000	2180800	128,0,128
chr1	2181800	2183200	HepG2	1	.	2181800	2183200	128,0,128
chr1	2187200	2187800	K562	1	.	2187200	2187800	128,0,128
chr1	2192400	2192800	HepG2	1	.	2192400	2192800	128,0,128
chr1	2201600	2204000	HepG2	1	.	2201600	2204000	128,0,128
chr1	2210400	2211400	HUVEC	1	.	2210400	2211400	128,0,128
chr1	2212200	2212400	HMEC	1	.	2212200	2212400	128,0,128
chr1	2212600	2213800	HMEC	1	.	2212600	2213800	128,0,128
chr1	2221600	2223000	GM12878,HMEC,HUVEC,K562	4	.	2221600	2223000	128,0,128
chr1	2223200	2223400	HUVEC	1	.	2223200	2223400	128,0,128
chr1	2230600	2231000	HMEC	1	.	2230600	2231000	128,0,128
chr1	2231200	2233400	GM12878,HUVEC	2	.	2231200	2233400	128,0,128
chr1	2243000	2243400	HelaS3,HepG2,K562	3	.	2243000	2243400	128,0,128
chr1	2243800	2244200	K562	1	.	2243800	2244200	128,0,128
chr1	2245800	2247000	GM12878,HMEC,HUVEC,HepG2,K562	8	.	2245800	2247000	128,0,128
chr1	2247200	2247400	K562	1	.	2247200	2247400	128,0,128
chr1	2247600	2248000	HMEC	1	.	2247600	2248000	128,0,128
chr1	2266000	2266400	HMEC	1	.	2266000	2266400	128,0,128
chr1	2267400	2267600	HMEC	1	.	2267400	2267600	128,0,128
chr1	2280000	2280400	GM12878	1	.	2280000	2280400	128,0,128
chr1	2303600	2303800	GM12878	1	.	2303600	2303800	128,0,128
chr1	2304200	2304400	HMEC	1	.	2304200	2304400	128,0,128
chr1	2313200	2313400	HUVEC,HepG2	2	.	2313200	2313400	128,0,128
chr1	2315600	2316000	HepG2	1	.	2315600	2316000	128,0,128
chr1	2319400	2320200	GM12878	1	.	2319400	2320200	128,0,128
chr1	2321800	2322000	HelaS3	1	.	2321800	2322000	128,0,128
chr1	2322200	2325200	GM12878,HMEC,HUVEC,HelaS3,HepG2,K562	10	.	2322200	2325200	128,0,128
chr1	2343000	2346200	GM12878,HMEC,HUVEC,HelaS3,HepG2,K562	13	.	2343000	2346200	128,0,128
chr1	2346800	2347000	GM12878	1	.	2346800	2347000	128,0,128
chr1	2347200	2347600	GM12878	1	.	2347200	2347600	128,0,128
chr1	2359000	2361400	HMEC	1	.	2359000	2361400	128,0,128
chr1	2379600	2379800	K562	1	.	2379600	2379800	128,0,128
chr1	2382800	2383600	HMEC,HUVEC	3	.	2382800	2383600	128,0,128
chr1	2383800	2384600	HMEC,HUVEC	3	.	2383800	2384600	128,0,128
chr1	2385200	2385400	HMEC	1	.	2385200	2385400	128,0,128
chr1	2391400	2391600	HepG2	1	.	2391400	2391600	128,0,128
chr1	2398800	2399000	K562	1	.	2398800	2399000	128,0,128
chr1	2399400	2399800	HepG2	1	.	2399400	2399800	128,0,128
chr1	2414000	2414400	HepG2	1	.	2414000	2414400	128,0,128
chr1	2415400	2415600	K562	1	.	2415400	2415600	128,0,128
chr1	2425800	2426000	HelaS3	1	.	2425800	2426000	128,0,128
chr1	2427600	2428000	GM12878	1	.	2427600	2428000	128,0,128
chr1	2431600	2431800	HelaS3	1	.	2431600	2431800	128,0,128
chr1	2455200	2455400	GM12878	1	.	2455200	2455400	128,0,128
chr1	2456400	2456600	HepG2	1	.	2456400	2456600	128,0,128
chr1	2456800	2458800	GM12878,HMEC,HUVEC,HelaS3,HepG2,K562	11	.	2456800	2458800	128,0,128
chr1	2461000	2461400	HMEC	1	.	2461000	2461400	128,0,128
chr1	2462400	2462800	HMEC,HelaS3	2	.	2462400	2462800	128,0,128
chr1	2464200	2465000	HMEC,HelaS3	2	.	2464200	2465000	128,0,128
chr1	2465200	2466600	HMEC,HelaS3	2	.	2465200	2466600	128,0,128
chr1	2467000	2467200	HMEC	1	.	2467000	2467200	128,0,128
chr1	2472200	2473400	HMEC,K562	2	.	2472200	2473400	128,0,128
chr1	2473600	2474200	K562	1	.	2473600	2474200	128,0,128
chr1	2475400	2481000	GM12878,HMEC,HUVEC,HelaS3,HepG2,K562	15	.	2475400	2481000	128,0,128
chr1	2481200	2481600	GM12878	1	.	2481200	2481600	128,0,128
chr1	2485400	2486000	HUVEC	1	.	2485400	2486000	128,0,128
chr1	2486200	2486800	GM12878,HUVEC,HelaS3,HepG2	4	.	2486200	2486800	128,0,128
chr1	2487000	2489000	GM12878,HMEC,HUVEC,K562	4	.	2487000	2489000	128,0,128
chr1	2492200	2492400	K562	1	.	2492200	2492400	128,0,128
chr1	2493400	2493600	K562	1	.	2493400	2493600	128,0,128
chr1	2502800	2503000	HepG2	1	.	2502800	2503000	128,0,128
chr1	2507400	2508200	GM12878,HepG2	2	.	2507400	2508200	128,0,128
chr1	2508800	2510400	GM12878,HMEC,HUVEC,HepG2,K562	5	.	2508800	2510400	128,0,128
chr1	2513000	2513400	GM12878,HUVEC	2	.	2513000	2513400	128,0,128
chr1	2514800	2515000	HepG2	1	.	2514800	2515000	128,0,128
chr1	2515400	2515800	GM12878	1	.	2515400	2515800	128,0,128
chr1	2516400	2519200	GM12878,HMEC,HUVEC,HelaS3,HepG2,K562	12	.	2516400	2519200	128,0,128
chr1	2542600	2543000	K562	1	.	2542600	2543000	128,0,128
chr1	2557200	2557400	K562	1	.	2557200	2557400	128,0,128
chr1	2573400	2575000	GM12878,HMEC,HUVEC,HelaS3,HepG2,K562	7	.	2573400	2575000	128,0,128
chr1	2578400	2578600	K562	1	.	2578400	2578600	128,0,128
chr1	2718200	2718400	GM12878,HelaS3	2	.	2718200	2718400	128,0,128
chr1	2736800	2737000	GM12878	1	.	2736800	2737000	128,0,128
chr1	2929200	2929400	HMEC,HUVEC	2	.	2929200	2929400	128,0,128
chr1	2982800	2983000	HepG2	1	.	2982800	2983000	128,0,128
chr1	2985800	2986400	HMEC,HepG2	2	.	2985800	2986400	128,0,128
chr1	2987000	2987200	HMEC	1	.	2987000	2987200	128,0,128
chr1	3030800	3031000	GM12878	1	.	3030800	3031000	128,0,128
chr1	3031800	3032200	HepG2	1	.	3031800	3032200	128,0,128
chr1	3038000	3038200	HepG2	1	.	3038000	3038200	128,0,128
chr1	3050400	3050600	HepG2	1	.	3050400	3050600	128,0,128
chr1	3051200	3051400	HepG2	1	.	3051200	3051400	128,0,128
chr1	3053200	3053400	HepG2	1	.	3053200	3053400	128,0,128
chr1	3055400	3055600	HepG2	1	.	3055400	3055600	128,0,128
chr1	3087000	3088000	HepG2	1	.	3087000	3088000	128,0,128
chr1	3109200	3109400	HepG2	1	.	3109200	3109400	128,0,128
chr1	3114400	3114600	HepG2	1	.	3114400	3114600	128,0,128
chr1	3135600	3136400	HepG2	1	.	3135600	3136400	128,0,128
chr1	3138600	3139400	HepG2	1	.	3138600	3139400	128,0,128
chr1	3146000	3146200	HepG2	1	.	3146000	3146200	128,0,128
chr1	3154400	3155600	HepG2	1	.	3154400	3155600	128,0,128
chr1	3166600	3168000	HepG2	1	.	3166600	3168000	128,0,128
chr1	3174400	3174600	HepG2	1	.	3174400	3174600	128,0,128
chr1	3178000	3178600	HepG2	1	.	3178000	3178600	128,0,128
chr1	3200600	3200800	HepG2	1	.	3200600	3200800	128,0,128
chr1	3208800	3209200	HepG2	1	.	3208800	3209200	128,0,128
chr1	3209600	3210400	HepG2	1	.	3209600	3210400	128,0,128
chr1	3229600	3230000	HUVEC,HelaS3,HepG2,K562	4	.	3229600	3230000	128,0,128
chr1	3236400	3238000	HelaS3,HepG2	2	.	3236400	3238000	128,0,128
chr1	3238600	3238800	HepG2	1	.	3238600	3238800	128,0,128
chr1	3243000	3243800	HepG2	1	.	3243000	3243800	128,0,128
chr1	3244800	3245200	HepG2	1	.	3244800	3245200	128,0,128
chr1	3247400	3247600	HepG2	1	.	3247400	3247600	128,0,128
chr1	3251000	3252600	HepG2	1	.	3251000	3252600	128,0,128
chr1	3254800	3255200	HepG2	1	.	3254800	3255200	128,0,128
chr1	3256800	3257800	HepG2	1	.	3256800	3257800	128,0,128
chr1	3266200	3266600	HepG2	1	.	3266200	3266600	128,0,128
chr1	3272400	3273800	HepG2	1	.	3272400	3273800	128,0,128
chr1	3306200	3306400	HepG2	1	.	3306200	3306400	128,0,128
chr1	3326800	3327000	HepG2	1	.	3326800	3327000	128,0,128
chr1	3341400	3341600	GM12878,HelaS3,HepG2	3	.	3341400	3341600	128,0,128
chr1	3358000	3358400	HepG2	1	.	3358000	3358400	128,0,128
chr1	3369800	3370000	HelaS3,HepG2	2	.	3369800	3370000	128,0,128
chr1	3370600	3375200	HMEC,HelaS3,HepG2,K562	6	.	3370600	3375200	128,0,128
chr1	3376000	3377000	HepG2	1	.	3376000	3377000	128,0,128
chr1	3377200	3377600	HMEC,HepG2	2	.	3377200	3377600	128,0,128
chr1	3381600	3381800	HMEC	1	.	3381600	3381800	128,0,128
chr1	3387800	3388600	HMEC,HepG2	3	.	3387800	3388600	128,0,128
chr1	3389200	3389600	HMEC	1	.	3389200	3389600	128,0,128
chr1	3397000	3397200	HepG2	1	.	3397000	3397200	128,0,128
chr1	3398600	3399400	HMEC,HelaS3	2	.	3398600	3399400	128,0,128
chr1	3400400	3400600	HepG2	1	.	3400400	3400600	128,0,128
chr1	3407800	3408200	HelaS3,HepG2,K562	3	.	3407800	3408200	128,0,128
chr1	3408400	3408600	HelaS3	1	.	3408400	3408600	128,0,128
chr1	3418600	3419000	GM12878,HepG2	2	.	3418600	3419000	128,0,128
chr1	3419400	3420200	HelaS3	1	.	3419400	3420200	128,0,128
chr1	3420600	3421600	HUVEC,HelaS3	3	.	3420600	3421600	128,0,128
chr1	3426600	3427000	HelaS3	1	.	3426600	3427000	128,0,128
chr1	3434800	3435000	K562	1	.	3434800	3435000	128,0,128
chr1	3446600	3447800	HMEC,HelaS3	3	.	3446600	3447800	128,0,128
chr1	3448000	3448400	HUVEC,HelaS3,HepG2,K562	4	.	3448000	3448400	128,0,128
chr1	3456400	3457000	HMEC	1	.	3456400	3457000	128,0,128
chr1	3458600	3458800	HelaS3	1	.	3458600	3458800	128,0,128
chr1	3459000	3460600	HMEC,HUVEC,HelaS3	3	.	3459000	3460600	128,0,128
chr1	3464000	3464400	HelaS3	1	.	3464000	3464400	128,0,128
chr1	3464800	3465000	HelaS3	1	.	3464800	3465000	128,0,128
chr1	3469800	3470000	HMEC	1	.	3469800	3470000	128,0,128
chr1	3470200	3470400	HMEC	1	.	3470200	3470400	128,0,128
chr1	3471400	3471600	HelaS3	1	.	3471400	3471600	128,0,128
chr1	3471800	3472000	HelaS3	1	.	3471800	3472000	128,0,128
chr1	3481800	3482000	HelaS3	1	.	3481800	3482000	128,0,128
chr1	3500000	3500400	HMEC	1	.	3500000	3500400	128,0,128
chr1	3506800	3507600	HUVEC	1	.	3506800	3507600	128,0,128
chr1	3510200	3510600	HUVEC	1	.	3510200	3510600	128,0,128
chr1	3514200	3514400	GM12878	1	.	3514200	3514400	128,0,128
chr1	3514800	3515000	HUVEC	1	.	3514800	3515000	128,0,128
chr1	3521200	3521400	K562	1	.	3521200	3521400	128,0,128
chr1	3530000	3530800	GM12878,HMEC,HUVEC,HelaS3,K562	5	.	3530000	3530800	128,0,128
chr1	3531800	3532000	HelaS3	1	.	3531800	3532000	128,0,128
chr1	3535600	3536000	HUVEC,HelaS3,HepG2	3	.	3535600	3536000	128,0,128
chr1	3537800	3538000	HelaS3	1	.	3537800	3538000	128,0,128
chr1	3540400	3542600	GM12878,HMEC,HUVEC,HelaS3,HepG2,K562	11	.	3540400	3542600	128,0,128
chr1	3560200	3560800	HMEC	1	.	3560200	3560800	128,0,128
chr1	3565800	3567000	GM12878,HMEC,HUVEC,HelaS3,HepG2,K562	7	.	3565800	3567000	128,0,128
chr1	3567800	3568400	GM12878	1	.	3567800	3568400	128,0,128
chr1	3568600	3569800	GM12878,K562	2	.	3568600	3569800	128,0,128
chr1	3572200	3572400	GM12878	1	.	3572200	3572400	128,0,128
chr1	3572600	3574000	GM12878	1	.	3572600	3574000	128,0,128
chr1	3580400	3581800	GM12878,HMEC	2	.	3580400	3581800	128,0,128
chr1	3582000	3582200	GM12878	1	.	3582000	3582200	128,0,128
chr1	3582600	3584200	GM12878,HepG2	3	.	3582600	3584200	128,0,128
chr1	3584400	3584600	GM12878	1	.	3584400	3584600	128,0,128
chr1	3585400	3585800	HelaS3,HepG2,K562	3	.	3585400	3585800	128,0,128
chr1	3588000	3588200	GM12878	1	.	3588000	3588200	128,0,128
chr1	3588400	3588600	GM12878	1	.	3588400	3588600	128,0,128
chr1	3589400	3591400	GM12878,HMEC	2	.	3589400	3591400	128,0,128
chr1	3593000	3594400	GM12878	1	.	3593000	3594400	128,0,128
chr1	3594800	3595200	GM12878	1	.	3594800	3595200	128,0,128
chr1	3597600	3598000	HMEC	1	.	3597600	3598000	128,0,128
chr1	3601600	3602000	HMEC	1	.	3601600	3602000	128,0,128
chr1	3605000	3605200	GM12878	1	.	3605000	3605200	128,0,128
chr1	3606800	3608000	HMEC	1	.	3606800	3608000	128,0,128
chr1	3614800	3616600	HMEC	1	.	3614800	3616600	128,0,128
chr1	3619000	3620800	HMEC	1	.	3619000	3620800	128,0,128
chr1	3624200	3624600	HMEC	1	.	3624200	3624600	128,0,128
chr1	3625000	3625200	HMEC	1	.	3625000	3625200	128,0,128
chr1	3628000	3628400	HMEC	1	.	3628000	3628400	128,0,128
chr1	3628600	3629200	HMEC	1	.	3628600	3629200	128,0,128
chr1	3632800	3635000	HMEC,HepG2	2	.	3632800	3635000	128,0,128
chr1	3641000	3641200	HelaS3	1	.	3641000	3641200	128,0,128
chr1	3650000	3650400	HepG2	1	.	3650000	3650400	128,0,128
chr1	3662800	3663200	HMEC,HepG2,K562	3	.	3662800	3663200	128,0,128
chr1	3663400	3664200	GM12878,HMEC,HUVEC,HelaS3,HepG2,K562	6	.	3663400	3664200	128,0,128
chr1	3676400	3676600	K562	1	.	3676400	3676600	128,0,128
chr1	3687800	3692800	GM12878,HMEC,HUVEC,HepG2,K562	11	.	3687800	3692800	128,0,128
chr1	3693000	3693200	HepG2,K562	2	.	3693000	3693200	128,0,128
chr1	3701600	3702200	HepG2	1	.	3701600	3702200	128,0,128
chr1	3703800	3704200	GM12878	1	.	3703800	3704200	128,0,128
chr1	3710000	3710600	K562	1	.	3710000	3710600	128,0,128
chr1	3711400	3714000	GM12878,HMEC,HUVEC,HelaS3,HepG2,K562	13	.	3711400	3714000	128,0,128
chr1	3717800	3718000	GM12878	1	.	3717800	3718000	128,0,128
chr1	3720200	3721400	K562	1	.	3720200	3721400	128,0,128
chr1	3721600	3722200	K562	1	.	3721600	3722200	128,0,128
chr1	3724400	3724800	K562	1	.	3724400	3724800	128,0,128
chr1	3727800	3728000	K562	1	.	3727800	3728000	128,0,128
chr1	3739200	3739400	K562	1	.	3739200	3739400	128,0,128
chr1	3772400	3772600	HepG2	1	.	3772400	3772600	128,0,128
chr1	3772800	3774600	GM12878,HMEC,HUVEC,HelaS3,HepG2,K562	8	.	3772800	3774600	128,0,128
chr1	3774800	3775400	HMEC,K562	2	.	3774800	3775400	128,0,128
chr1	3785800	3786000	K562	1	.	3785800	3786000	128,0,128
chr1	3786400	3786800	K562	1	.	3786400	3786800	128,0,128
chr1	3795800	3796000	K562	1	.	3795800	3796000	128,0,128
chr1	3807600	3807800	GM12878	1	.	3807600	3807800	128,0,128
chr1	3815800	3818200	GM12878,HMEC,HUVEC,HelaS3,HepG2,K562	8	.	3815800	3818200	128,0,128
chr1	3819800	3820000	HepG2	1	.	3819800	3820000	128,0,128
chr1	3823800	3824200	K562	1	.	3823800	3824200	128,0,128
chr1	3824600	3824800	K562	1	.	3824600	3824800	128,0,128
chr1	3825800	3826000	HepG2	1	.	3825800	3826000	128,0,128
chr1	3827400	3827800	HMEC,HelaS3,HepG2	3	.	3827400	3827800	128,0,128
chr1	4003000	4003200	HepG2	1	.	4003000	4003200	128,0,128
chr1	4029000	4029200	HepG2	1	.	4029000	4029200	128,0,128
chr1	4036000	4036200	K562	1	.	4036000	4036200	128,0,128
chr1	4067200	4067400	K562	1	.	4067200	4067400	128,0,128
chr1	4067600	4068000	K562	1	.	4067600	4068000	128,0,128
chr1	4087600	4088000	GM12878	1	.	4087600	4088000	128,0,128
chr1	4237600	4237800	K562	1	.	4237600	4237800	128,0,128
chr1	4280000	4280200	HepG2	1	.	4280000	4280200	128,0,128
chr1	4325800	4326400	HepG2	1	.	4325800	4326400	128,0,128
chr1	4327200	4328800	GM12878,HepG2	2	.	4327200	4328800	128,0,128
chr1	4331000	4331200	HepG2	1	.	4331000	4331200	128,0,128
chr1	4610000	4610400	HepG2	1	.	4610000	4610400	128,0,128
chr1	4710000	4711600	HMEC,HelaS3	3	.	4710000	4711600	128,0,128
chr1	4712600	4713000	GM12878,HMEC,HepG2	3	.	4712600	4713000	128,0,128
chr1	4714400	4716600	HMEC	1	.	4714400	4716600	128,0,128
chr1	4728400	4730000	HMEC	1	.	4728400	4730000	128,0,128
chr1	4762600	4763200	HMEC	1	.	4762600	4763200	128,0,128
chr1	4763400	4764000	HMEC	1	.	4763400	4764000	128,0,128
chr1	4771000	4771200	HepG2	1	.	4771000	4771200	128,0,128
chr1	4856400	4857000	GM12878	1	.	4856400	4857000	128,0,128
chr1	4897400	4899000	HMEC	1	.	4897400	4899000	128,0,128
chr1	5061600	5061800	HepG2	1	.	5061600	5061800	128,0,128
chr1	5258400	5258600	HepG2	1	.	5258400	5258600	128,0,128
chr1	5364800	5365200	K562	1	.	5364800	5365200	128,0,128
chr1	5485000	5485200	HelaS3	1	.	5485000	5485200	128,0,128
chr1	5658200	5658400	HepG2	1	.	5658200	5658400	128,0,128
chr1	5712200	5712400	HMEC	1	.	5712200	5712400	128,0,128
chr1	5712600	5713000	HMEC	1	.	5712600	5713000	128,0,128
chr1	5732600	5732800	K562	1	.	5732600	5732800	128,0,128
chr1	5747000	5747200	HelaS3	1	.	5747000	5747200	128,0,128
chr1	5748600	5749000	K562	1	.	5748600	5749000	128,0,128
chr1	5806000	5806200	HelaS3,HepG2	2	.	5806000	5806200	128,0,128
chr1	5907400	5907600	HepG2	1	.	5907400	5907600	128,0,128
chr1	5916600	5916800	HepG2	1	.	5916600	5916800	128,0,128
chr1	5945800	5946200	K562	1	.	5945800	5946200	128,0,128
chr1	5953000	5953600	K562	1	.	5953000	5953600	128,0,128
chr1	5961400	5962000	HMEC	1	.	5961400	5962000	128,0,128
chr1	5977600	5978400	K562	1	.	5977600	5978400	128,0,128
chr1	5988200	5988400	HelaS3	1	.	5988200	5988400	128,0,128
chr1	5993800	5994600	HepG2	1	.	5993800	5994600	128,0,128
chr1	6009200	6009400	HepG2	1	.	6009200	6009400	128,0,128
chr1	6009600	6010000	HepG2	1	.	6009600	6010000	128,0,128
chr1	6015200	6016400	GM12878,HepG2	2	.	6015200	6016400	128,0,128
chr1	6040600	6040800	K562	1	.	6040600	6040800	128,0,128
chr1	6051000	6051200	HepG2	1	.	6051000	6051200	128,0,128
chr1	6051400	6054400	GM12878,HMEC,HUVEC,HelaS3,HepG2,K562	13	.	6051400	6054400	128,0,128
chr1	6054600	6055200	GM12878	1	.	6054600	6055200	128,0,128
chr1	6063200	6063400	HepG2	1	.	6063200	6063400	128,0,128
chr1	6067000	6067800	K562	1	.	6067000	6067800	128,0,128
chr1	6069600	6070000	HepG2	1	.	6069600	6070000	128,0,128
chr1	6076200	6076400	HMEC	1	.	6076200	6076400	128,0,128
chr1	6076600	6076800	HMEC	1	.	6076600	6076800	128,0,128
chr1	6084600	6084800	GM12878	1	.	6084600	6084800	128,0,128
chr1	6085200	6087600	GM12878,HMEC,HelaS3,HepG2	5	.	6085200	6087600	128,0,128
chr1	6087800	6088800	GM12878	1	.	6087800	6088800	128,0,128
chr1	6094600	6094800	HepG2	1	.	6094600	6094800	128,0,128
chr1	6097400	6097600	GM12878	1	.	6097400	6097600	128,0,128
chr1	6105600	6106000	HepG2	1	.	6105600	6106000	128,0,128
chr1	6112400	6113200	HepG2	1	.	6112400	6113200	128,0,128
chr1	6118800	6119200	HMEC,HUVEC	2	.	6118800	6119200	128,0,128
chr1	6134000	6135400	HMEC	1	.	6134000	6135400	128,0,128
chr1	6135800	6136200	HepG2,K562	2	.	6135800	6136200	128,0,128
chr1	6142400	6142600	HepG2	1	.	6142400	6142600	128,0,128
chr1	6169000	6169200	HelaS3	1	.	6169000	6169200	128,0,128
chr1	6177800	6178000	HelaS3	1	.	6177800	6178000	128,0,128
chr1	6178600	6178800	HelaS3	1	.	6178600	6178800	128,0,128
chr1	6183200	6183400	HelaS3	1	.	6183200	6183400	128,0,128
chr1	6186800	6187000	HepG2	1	.	6186800	6187000	128,0,128
chr1	6187600	6188200	HMEC,HUVEC,K562	3	.	6187600	6188200	128,0,128
chr1	6201800	6202000	GM12878	1	.	6201800	6202000	128,0,128
chr1	6208600	6209600	HMEC,HelaS3,K562	3	.	6208600	6209600	128,0,128
chr1	6216600	6218800	HMEC,HelaS3,HepG2	3	.	6216600	6218800	128,0,128
chr1	6221600	6222000	HepG2	1	.	6221600	6222000	128,0,128
chr1	6231600	6231800	HelaS3	1	.	6231600	6231800	128,0,128
chr1	6243600	6243800	HelaS3	1	.	6243600	6243800	128,0,128
chr1	6258000	6260600	GM12878,HMEC,HUVEC,HelaS3,HepG2,K562	11	.	6258000	6260600	128,0,128
chr1	6264800	6267200	GM12878,HMEC,HUVEC,HelaS3,HepG2,K562	12	.	6264800	6267200	128,0,128
chr1	6268200	6268400	K562	1	.	6268200	6268400	128,0,128
chr1	6268600	6270000	GM12878,HMEC,HUVEC,K562	4	.	6268600	6270000	128,0,128
chr1	6272800	6273000	GM12878	1	.	6272800	6273000	128,0,128
chr1	6294600	6296800	GM12878,HMEC,HUVEC,HelaS3,HepG2,K562	10	.	6294600	6296800	128,0,128
chr1	6298800	6299000	HepG2	1	.	6298800	6299000	128,0,128
chr1	6300200	6300600	HepG2	1	.	6300200	6300600	128,0,128
chr1	6305200	6305600	GM12878,HUVEC,HepG2	3	.	6305200	6305600	128,0,128
chr1	6306800	6307000	HelaS3,HepG2	2	.	6306800	6307000	128,0,128
chr1	6316800	6317200	HelaS3	1	.	6316800	6317200	128,0,128
chr1	6318400	6318600	HMEC	1	.	6318400	6318600	128,0,128
chr1	6320000	6321600	GM12878,HMEC,HelaS3,K562	8	.	6320000	6321600	128,0,128
chr1	6327400	6327600	HMEC	1	.	6327400	6327600	128,0,128
chr1	6333800	6334000	HMEC	1	.	6333800	6334000	128,0,128
chr1	6341800	6342200	HepG2	1	.	6341800	6342200	128,0,128
chr1	6350200	6351600	GM12878	1	.	6350200	6351600	128,0,128
chr1	6355400	6355600	HepG2	1	.	6355400	6355600	128,0,128
chr1	6359600	6360000	GM12878	1	.	6359600	6360000	128,0,128
chr1	6361400	6363400	HMEC	1	.	6361400	6363400	128,0,128
chr1	6377200	6377400	K562	1	.	6377200	6377400	128,0,128
chr1	6377600	6377800	HUVEC	1	.	6377600	6377800	128,0,128
chr1	6385800	6386000	HMEC	1	.	6385800	6386000	128,0,128
chr1	6403600	6403800	GM12878,HelaS3,HepG2	3	.	6403600	6403800	128,0,128
chr1	6404200	6404400	HepG2	1	.	6404200	6404400	128,0,128
chr1	6408200	6408600	HUVEC,HelaS3	2	.	6408200	6408600	128,0,128
chr1	6409000	6409200	HMEC	1	.	6409000	6409200	128,0,128
chr1	6410200	6410600	HMEC	1	.	6410200	6410600	128,0,128
chr1	6412200	6412600	HepG2	1	.	6412200	6412600	128,0,128
chr1	6413800	6414800	HMEC,HelaS3,HepG2	3	.	6413800	6414800	128,0,128
chr1	6418400	6420400	GM12878,HMEC,HUVEC,HelaS3,HepG2,K562	7	.	6418400	6420400	128,0,128
chr1	6420600	6420800	HepG2	1	.	6420600	6420800	128,0,128
chr1	6426600	6426800	HMEC	1	.	6426600	6426800	128,0,128
chr1	6427200	6427800	HMEC	1	.	6427200	6427800	128,0,128
chr1	6428000	6429200	HMEC	1	.	6428000	6429200	128,0,128
chr1	6438200	6438400	HepG2,K562	2	.	6438200	6438400	128,0,128
chr1	6444800	6446800	HMEC,HUVEC,HelaS3,HepG2	5	.	6444800	6446800	128,0,128
chr1	6447000	6447200	HMEC	1	.	6447000	6447200	128,0,128
chr1	6451800	6454600	GM12878,HMEC,HUVEC,HelaS3,HepG2,K562	7	.	6451800	6454600	128,0,128
chr1	6464800	6465000	HepG2	1	.	6464800	6465000	128,0,128
chr1	6470400	6470800	HelaS3	1	.	6470400	6470800	128,0,128
chr1	6473000	6473200	HepG2	1	.	6473000	6473200	128,0,128
chr1	6473800	6476600	GM12878,HMEC,HelaS3,HepG2	4	.	6473800	6476600	128,0,128
chr1	6478600	6480600	HMEC,HUVEC	2	.	6478600	6480600	128,0,128
chr1	6481600	6482200	HMEC	1	.	6481600	6482200	128,0,128
chr1	6482800	6484800	HMEC,HUVEC,HelaS3	4	.	6482800	6484800	128,0,128
chr1	6486400	6486800	HelaS3,K562	2	.	6486400	6486800	128,0,128
chr1	6487400	6488200	HMEC,HelaS3	2	.	6487400	6488200	128,0,128
chr1	6489800	6490200	K562	1	.	6489800	6490200	128,0,128
chr1	6500200	6500800	HMEC,K562	2	.	6500200	6500800	128,0,128
chr1	6505200	6505600	HepG2	1	.	6505200	6505600	128,0,128
chr1	6506000	6506200	HepG2	1	.	6506000	6506200	128,0,128
chr1	6506800	6507600	HepG2	1	.	6506800	6507600	128,0,128
chr1	6507800	6508600	HepG2	1	.	6507800	6508600	128,0,128
chr1	6509000	6509200	HepG2	1	.	6509000	6509200	128,0,128
chr1	6509400	6509600	HepG2	1	.	6509400	6509600	128,0,128
chr1	6509800	6510000	HepG2	1	.	6509800	6510000	128,0,128
chr1	6510800	6511600	HepG2	1	.	6510800	6511600	128,0,128
chr1	6520400	6520800	GM12878	1	.	6520400	6520800	128,0,128
chr1	6523200	6523400	HepG2	1	.	6523200	6523400	128,0,128
chr1	6524600	6525000	HepG2	1	.	6524600	6525000	128,0,128
chr1	6532200	6532400	HelaS3	1	.	6532200	6532400	128,0,128
chr1	6535400	6535600	K562	1	.	6535400	6535600	128,0,128
chr1	6545000	6545600	HMEC,HUVEC	2	.	6545000	6545600	128,0,128
chr1	6546000	6547200	HMEC,HepG2	2	.	6546000	6547200	128,0,128
chr1	6548200	6552800	GM12878,HMEC,HUVEC,HelaS3,HepG2,K562	11	.	6548200	6552800	128,0,128
chr1	6553000	6553600	HUVEC	1	.	6553000	6553600	128,0,128
chr1	6556400	6557400	HMEC	1	.	6556400	6557400	128,0,128
chr1	6557600	6558000	HMEC	1	.	6557600	6558000	128,0,128
chr1	6571200	6571400	HepG2	1	.	6571200	6571400	128,0,128
chr1	6572400	6572600	HepG2	1	.	6572400	6572600	128,0,128
chr1	6573400	6573800	HMEC,HepG2	2	.	6573400	6573800	128,0,128
chr1	6577600	6578000	K562	1	.	6577600	6578000	128,0,128
chr1	6580200	6581000	HMEC	1	.	6580200	6581000	128,0,128
chr1	6581600	6581800	HMEC	1	.	6581600	6581800	128,0,128
chr1	6583800	6584000	HelaS3	1	.	6583800	6584000	128,0,128
chr1	6604800	6605800	HUVEC	1	.	6604800	6605800	128,0,128
chr1	6606400	6606600	HUVEC	1	.	6606400	6606600	128,0,128
chr1	6613200	6615600	GM12878,HMEC,HUVEC,HelaS3,HepG2,K562	11	.	6613200	6615600	128,0,128
chr1	6617200	6617400	K562	1	.	6617200	6617400	128,0,128
chr1	6621800	6622200	K562	1	.	6621800	6622200	128,0,128
chr1	6632600	6633000	HepG2	1	.	6632600	6633000	128,0,128
chr1	6638800	6641400	GM12878,HMEC,HUVEC,HelaS3,HepG2,K562	9	.	6638800	6641400	128,0,128
chr1	6642000	6642200	HepG2,K562	2	.	6642000	6642200	128,0,128
chr1	6642400	6642800	HepG2	1	.	6642400	6642800	128,0,128
chr1	6645000	6645200	K562	1	.	6645000	6645200	128,0,128
chr1	6648200	6648400	HMEC	1	.	6648200	6648400	128,0,128
chr1	6648600	6648800	HMEC	1	.	6648600	6648800	128,0,128
chr1	6659600	6664800	GM12878,HMEC,HUVEC,HelaS3,HepG2,K562	15	.	6659600	6664800	128,0,128
chr1	6669400	6670600	HMEC,HepG2,K562	3	.	6669400	6670600	128,0,128
chr1	6672000	6676200	GM12878,HMEC,HUVEC,HelaS3,HepG2,K562	13	.	6672000	6676200	128,0,128
chr1	6684800	6686400	GM12878,HMEC,HelaS3,HepG2,K562	6	.	6684800	6686400	128,0,128
chr1	6694800	6695000	HelaS3	1	.	6694800	6695000	128,0,128
chr1	6706600	6706800	HepG2	1	.	6706600	6706800	128,0,128
chr1	6722600	6722800	K562	1	.	6722600	6722800	128,0,128
chr1	6726800	6727000	K562	1	.	6726800	6727000	128,0,128
chr1	6743600	6743800	GM12878	1	.	6743600	6743800	128,0,128
chr1	6749000	6749200	GM12878	1	.	6749000	6749200	128,0,128
chr1	6760600	6762400	GM12878,HMEC,HUVEC,HelaS3,HepG2,K562	9	.	6760600	6762400	128,0,128
chr1	6764200	6764600	K562	1	.	6764200	6764600	128,0,128
chr1	6780200	6780400	HelaS3,HepG2	2	.	6780200	6780400	128,0,128
chr1	6784400	6785200	HMEC,HelaS3,HepG2	3	.	6784400	6785200	128,0,128
chr1	6803600	6804400	GM12878,HMEC,K562	3	.	6803600	6804400	128,0,128
chr1	6805200	6805600	GM12878	1	.	6805200	6805600	128,0,128
chr1	6822200	6822800	HMEC,HelaS3,HepG2	3	.	6822200	6822800	128,0,128
chr1	6830800	6831000	HepG2	1	.	6830800	6831000	128,0,128
chr1	6837000	6837200	GM12878	1	.	6837000	6837200	128,0,128
chr1	6839600	6839800	GM12878	1	.	6839600	6839800	128,0,128
chr1	6843400	6846800	GM12878,HMEC,HUVEC,HelaS3,HepG2,K562	11	.	6843400	6846800	128,0,128
chr1	6847200	6847400	HepG2	1	.	6847200	6847400	128,0,128
chr1	6849000	6849400	HepG2	1	.	6849000	6849400	128,0,128
chr1	6854400	6854800	HUVEC	1	.	6854400	6854800	128,0,128
chr1	6855400	6856600	HUVEC,HelaS3	3	.	6855400	6856600	128,0,128
chr1	6860800	6861000	HelaS3	1	.	6860800	6861000	128,0,128
chr1	6862400	6862600	HMEC	1	.	6862400	6862600	128,0,128
chr1	6865200	6865400	HUVEC	1	.	6865200	6865400	128,0,128
chr1	6867800	6868200	HepG2	1	.	6867800	6868200	128,0,128
chr1	6882600	6882800	GM12878,HepG2	2	.	6882600	6882800	128,0,128
chr1	6913800	6914200	HMEC	1	.	6913800	6914200	128,0,128
chr1	6914400	6915200	HMEC	1	.	6914400	6915200	128,0,128
chr1	6919400	6921000	HMEC,HUVEC,HelaS3	5	.	6919400	6921000	128,0,128
chr1	6921400	6922000	GM12878	1	.	6921400	6922000	128,0,128
chr1	6928400	6929400	HMEC	1	.	6928400	6929400	128,0,128
chr1	6929800	6930000	HMEC	1	.	6929800	6930000	128,0,128
chr1	6930200	6930400	HelaS3	1	.	6930200	6930400	128,0,128
chr1	6941600	6941800	HMEC	1	.	6941600	6941800	128,0,128
chr1	6948800	6949200	GM12878	1	.	6948800	6949200	128,0,128
chr1	6950000	6950200	HepG2	1	.	6950000	6950200	128,0,128
chr1	6969800	6970400	HepG2	1	.	6969800	6970400	128,0,128
chr1	6971400	6971600	K562	1	.	6971400	6971600	128,0,128
chr1	6972400	6973000	K562	1	.	6972400	6973000	128,0,128
chr1	6978400	6979600	HMEC	1	.	6978400	6979600	128,0,128
chr1	7018600	7018800	HelaS3	1	.	7018600	7018800	128,0,128
chr1	7020400	7021000	HelaS3	1	.	7020400	7021000	128,0,128
chr1	7022400	7023600	HelaS3,K562	2	.	7022400	7023600	128,0,128
chr1	7051400	7051600	HUVEC,HelaS3	2	.	7051400	7051600	128,0,128
chr1	7058400	7058800	HelaS3	1	.	7058400	7058800	128,0,128
chr1	7060800	7061000	GM12878	1	.	7060800	7061000	128,0,128
chr1	7072600	7072800	K562	1	.	7072600	7072800	128,0,128
chr1	7079600	7080000	HepG2	1	.	7079600	7080000	128,0,128
chr1	7086200	7086400	HMEC	1	.	7086200	7086400	128,0,128
chr1	7102800	7103000	HelaS3	1	.	7102800	7103000	128,0,128
chr1	7106400	7106600	HepG2	1	.	7106400	7106600	128,0,128
chr1	7135400	7135800	HepG2	1	.	7135400	7135800	128,0,128
chr1	7139800	7140000	K562	1	.	7139800	7140000	128,0,128
chr1	7169600	7171400	HMEC	1	.	7169600	7171400	128,0,128
chr1	7177200	7178800	HMEC,HelaS3	2	.	7177200	7178800	128,0,128
chr1	7209600	7209800	HepG2	1	.	7209600	7209800	128,0,128
chr1	7219200	7219400	HepG2	1	.	7219200	7219400	128,0,128
chr1	7268000	7268200	HelaS3	1	.	7268000	7268200	128,0,128
chr1	7278400	7278600	GM12878,HelaS3	2	.	7278400	7278600	128,0,128
chr1	7284000	7284200	HelaS3	1	.	7284000	7284200	128,0,128
chr1	7288800	7289000	HelaS3	1	.	7288800	7289000	128,0,128
chr1	7325000	7327000	HMEC,HUVEC,HelaS3,HepG2	4	.	7325000	7327000	128,0,128
chr1	7327600	7328000	HelaS3	1	.	7327600	7328000	128,0,128
chr1	7334400	7334600	HelaS3	1	.	7334400	7334600	128,0,128
chr1	7345000	7345200	HMEC	1	.	7345000	7345200	128,0,128
chr1	7345400	7345600	HMEC	1	.	7345400	7345600	128,0,128
chr1	7359400	7360400	HMEC,HUVEC,HelaS3,HepG2	4	.	7359400	7360400	128,0,128
chr1	7361000	7361600	HelaS3,HepG2	2	.	7361000	7361600	128,0,128
chr1	7364000	7364200	HelaS3	1	.	7364000	7364200	128,0,128
chr1	7373200	7373600	HelaS3	1	.	7373200	7373600	128,0,128
chr1	7386600	7386800	HelaS3	1	.	7386600	7386800	128,0,128
chr1	7394600	7395000	HMEC,HelaS3	2	.	7394600	7395000	128,0,128
chr1	7395200	7396000	HelaS3	1	.	7395200	7396000	128,0,128
chr1	7439000	7439200	HelaS3	1	.	7439000	7439200	128,0,128
chr1	7439400	7440200	HMEC,HUVEC,HelaS3	3	.	7439400	7440200	128,0,128
chr1	7440800	7441200	HelaS3	1	.	7440800	7441200	128,0,128
chr1	7449000	7449200	HUVEC	1	.	7449000	7449200	128,0,128
chr1	7461400	7462800	HMEC,HUVEC,HelaS3,HepG2	5	.	7461400	7462800	128,0,128
chr1	7463400	7464000	GM12878	1	.	7463400	7464000	128,0,128
chr1	7466800	7467200	GM12878	1	.	7466800	7467200	128,0,128
chr1	7514200	7514400	HelaS3	1	.	7514200	7514400	128,0,128
chr1	7522800	7523000	HMEC	1	.	7522800	7523000	128,0,128
chr1	7529400	7530200	HMEC,HelaS3	2	.	7529400	7530200	128,0,128
chr1	7530600	7532400	HMEC,HUVEC,HelaS3	4	.	7530600	7532400	128,0,128
chr1	7539000	7539200	GM12878	1	.	7539000	7539200	128,0,128
chr1	7569800	7570000	HepG2	1	.	7569800	7570000	128,0,128
chr1	7586400	7587000	HMEC,HelaS3	2	.	7586400	7587000	128,0,128
chr1	7598200	7598400	HelaS3	1	.	7598200	7598400	128,0,128
chr1	7599800	7600000	HelaS3	1	.	7599800	7600000	128,0,128
chr1	7609200	7611600	GM12878,HMEC,HUVEC,HelaS3,HepG2	6	.	7609200	7611600	128,0,128
chr1	7615600	7615800	HMEC	1	.	7615600	7615800	128,0,128
chr1	7630600	7630800	HMEC	1	.	7630600	7630800	128,0,128
chr1	7632800	7633000	K562	1	.	7632800	7633000	128,0,128
chr1	7655600	7655800	HepG2	1	.	7655600	7655800	128,0,128
chr1	7669000	7669400	HepG2,K562	2	.	7669000	7669400	128,0,128
chr1	7676400	7676800	HepG2	1	.	7676400	7676800	128,0,128
chr1	7698200	7698400	HUVEC	1	.	7698200	7698400	128,0,128
chr1	7705600	7705800	HMEC	1	.	7705600	7705800	128,0,128
chr1	7707400	7707600	HelaS3,HepG2	2	.	7707400	7707600	128,0,128
chr1	7727600	7728000	GM12878,HepG2	2	.	7727600	7728000	128,0,128
chr1	7729600	7729800	GM12878,HelaS3,HepG2	3	.	7729600	7729800	128,0,128
chr1	7738800	7739200	HepG2	1	.	7738800	7739200	128,0,128
chr1	7739400	7741200	HMEC,HepG2	3	.	7739400	7741200	128,0,128
chr1	7741800	7742000	HepG2	1	.	7741800	7742000	128,0,128
chr1	7748800	7749000	HepG2	1	.	7748800	7749000	128,0,128
chr1	7764400	7765000	HMEC,HUVEC,HepG2,K562	4	.	7764400	7765000	128,0,128
chr1	7778000	7778400	HepG2	1	.	7778000	7778400	128,0,128
chr1	7805600	7806600	HMEC	1	.	7805600	7806600	128,0,128
chr1	7812600	7813200	HMEC,HelaS3,HepG2	4	.	7812600	7813200	128,0,128
chr1	7814400	7814600	HepG2	1	.	7814400	7814600	128,0,128
chr1	7829800	7832600	GM12878,HMEC,HUVEC,HelaS3,HepG2,K562	7	.	7829800	7832600	128,0,128
chr1	7842200	7842400	HelaS3	1	.	7842200	7842400	128,0,128
chr1	7843000	7845000	GM12878,HMEC,HUVEC,HelaS3,HepG2,K562	10	.	7843000	7845000	128,0,128
chr1	7851200	7851400	K562	1	.	7851200	7851400	128,0,128
chr1	7868400	7868600	HelaS3	1	.	7868400	7868600	128,0,128
chr1	7870600	7870800	K562	1	.	7870600	7870800	128,0,128
chr1	7887200	7888400	K562	1	.	7887200	7888400	128,0,128
chr1	7891600	7891800	K562	1	.	7891600	7891800	128,0,128
chr1	7902600	7902800	GM12878	1	.	7902600	7902800	128,0,128
chr1	7962800	7963000	GM12878,HepG2	2	.	7962800	7963000	128,0,128
chr1	7980800	7981000	HUVEC	1	.	7980800	7981000	128,0,128
chr1	8000200	8000400	HelaS3	1	.	8000200	8000400	128,0,128
chr1	8011600	8011800	K562	1	.	8011600	8011800	128,0,128
chr1	8013800	8014800	GM12878,HMEC,HUVEC,HelaS3,HepG2,K562	7	.	8013800	8014800	128,0,128
chr1	8020800	8023000	GM12878,HMEC,HUVEC,HelaS3,HepG2,K562	10	.	8020800	8023000	128,0,128
chr1	8035400	8035600	HelaS3,HepG2	2	.	8035400	8035600	128,0,128
chr1	8042400	8042600	HelaS3,HepG2	2	.	8042400	8042600	128,0,128
chr1	8048600	8049200	HMEC,HelaS3	2	.	8048600	8049200	128,0,128
chr1	8053800	8054600	GM12878	1	.	8053800	8054600	128,0,128
chr1	8063400	8067200	HMEC,HUVEC,HelaS3,HepG2,K562	7	.	8063400	8067200	128,0,128
chr1	8067800	8068000	HepG2	1	.	8067800	8068000	128,0,128
chr1	8069200	8069400	HepG2	1	.	8069200	8069400	128,0,128
chr1	8069600	8071000	HepG2	1	.	8069600	8071000	128,0,128
chr1	8071200	8071400	HepG2	1	.	8071200	8071400	128,0,128
chr1	8075200	8075400	HelaS3,HepG2	2	.	8075200	8075400	128,0,128
chr1	8076800	8077000	HelaS3,HepG2	2	.	8076800	8077000	128,0,128
chr1	8077600	8079400	HMEC,HelaS3,HepG2	7	.	8077600	8079400	128,0,128
chr1	8079600	8080400	HMEC,HUVEC,HelaS3,HepG2	5	.	8079600	8080400	128,0,128
chr1	8081800	8082000	HUVEC,HepG2	2	.	8081800	8082000	128,0,128
chr1	8082600	8083200	HepG2	1	.	8082600	8083200	128,0,128
chr1	8084800	8088600	GM12878,HMEC,HUVEC,HelaS3,HepG2,K562	11	.	8084800	8088600	128,0,128
chr1	8091400	8091600	HelaS3	1	.	8091400	8091600	128,0,128
chr1	8093200	8093600	HUVEC	1	.	8093200	8093600	128,0,128
chr1	8100600	8101600	HMEC,HUVEC,HelaS3,HepG2	5	.	8100600	8101600	128,0,128
chr1	8105800	8108800	HMEC,HUVEC,HelaS3	5	.	8105800	8108800	128,0,128
chr1	8116200	8116600	HMEC,HelaS3	2	.	8116200	8116600	128,0,128
chr1	8118600	8118800	HMEC	1	.	8118600	8118800	128,0,128
chr1	8121200	8122200	HMEC,HUVEC,HelaS3,HepG2	4	.	8121200	8122200	128,0,128
chr1	8122400	8122600	HMEC	1	.	8122400	8122600	128,0,128
chr1	8130200	8131400	HMEC,HepG2	2	.	8130200	8131400	128,0,128
chr1	8135000	8139400	HMEC,HUVEC,HelaS3,HepG2,K562	10	.	8135000	8139400	128,0,128
chr1	8140200	8140400	HepG2	1	.	8140200	8140400	128,0,128
chr1	8143200	8143400	HMEC	1	.	8143200	8143400	128,0,128
chr1	8143600	8143800	HMEC	1	.	8143600	8143800	128,0,128
chr1	8144000	8144600	HUVEC,HepG2	2	.	8144000	8144600	128,0,128
chr1	8149400	8152000	HMEC,HUVEC,HelaS3	3	.	8149400	8152000	128,0,128
chr1	8154400	8158800	GM12878,HMEC,HUVEC,HelaS3,HepG2	11	.	8154400	8158800	128,0,128
chr1	8164600	8165000	GM12878	1	.	8164600	8165000	128,0,128
chr1	8167000	8167200	K562	1	.	8167000	8167200	128,0,128
chr1	8168000	8168200	K562	1	.	8168000	8168200	128,0,128
chr1	8176600	8177400	HelaS3,HepG2	2	.	8176600	8177400	128,0,128
chr1	8177600	8177800	HepG2	1	.	8177600	8177800	128,0,128
chr1	8178000	8178400	HelaS3	1	.	8178000	8178400	128,0,128
chr1	8180000	8183800	HMEC,HUVEC,HelaS3,HepG2,K562	7	.	8180000	8183800	128,0,128
chr1	8193200	8195200	HMEC,HUVEC,HelaS3	6	.	8193200	8195200	128,0,128
chr1	8197600	8198800	HMEC,HUVEC,HelaS3,HepG2	4	.	8197600	8198800	128,0,128
chr1	8205800	8206000	GM12878	1	.	8205800	8206000	128,0,128
chr1	8211600	8211800	HepG2	1	.	8211600	8211800	128,0,128
chr1	8214000	8216200	HMEC,HepG2	3	.	8214000	8216200	128,0,128
chr1	8225800	8226000	K562	1	.	8225800	8226000	128,0,128
chr1	8227200	8227800	GM12878,HelaS3,K562	3	.	8227200	8227800	128,0,128
chr1	8228000	8228200	HMEC	1	.	8228000	8228200	128,0,128
chr1	8229400	8230800	GM12878,HMEC,HUVEC,HepG2,K562	5	.	8229400	8230800	128,0,128
chr1	8234400	8235200	HMEC,HelaS3	3	.	8234400	8235200	128,0,128
chr1	8241800	8243000	GM12878,HMEC,HUVEC,HelaS3,HepG2,K562	7	.	8241800	8243000	128,0,128
chr1	8244400	8244800	HelaS3	1	.	8244400	8244800	128,0,128
chr1	8249800	8250400	HepG2	1	.	8249800	8250400	128,0,128
chr1	8254400	8255400	HMEC,HUVEC,HelaS3,HepG2	4	.	8254400	8255400	128,0,128
chr1	8257600	8258400	HMEC,HUVEC,HelaS3,HepG2,K562	5	.	8257600	8258400	128,0,128
chr1	8258600	8258800	K562	1	.	8258600	8258800	128,0,128
chr1	8260400	8260800	HepG2	1	.	8260400	8260800	128,0,128
chr1	8261400	8263200	HMEC,HelaS3,HepG2	5	.	8261400	8263200	128,0,128
chr1	8263800	8264200	HMEC,HelaS3	2	.	8263800	8264200	128,0,128
chr1	8264400	8265400	HMEC,HelaS3	2	.	8264400	8265400	128,0,128
chr1	8271400	8273000	HMEC,HUVEC,HelaS3,HepG2,K562	5	.	8271400	8273000	128,0,128
chr1	8277000	8277800	HMEC,HUVEC	2	.	8277000	8277800	128,0,128
chr1	8278800	8279200	HelaS3	1	.	8278800	8279200	128,0,128
chr1	8284600	8284800	HMEC	1	.	8284600	8284800	128,0,128
chr1	8285000	8285400	HelaS3	1	.	8285000	8285400	128,0,128
chr1	8290400	8290600	HepG2	1	.	8290400	8290600	128,0,128
chr1	8298200	8298600	HUVEC,HepG2	2	.	8298200	8298600	128,0,128
chr1	8298800	8300600	HMEC,HelaS3,HepG2	4	.	8298800	8300600	128,0,128
chr1	8301400	8302200	HepG2	1	.	8301400	8302200	128,0,128
chr1	8317800	8318000	HelaS3	1	.	8317800	8318000	128,0,128
chr1	8318600	8320400	HMEC,HelaS3,HepG2	3	.	8318600	8320400	128,0,128
chr1	8321000	8321200	HepG2	1	.	8321000	8321200	128,0,128
chr1	8323200	8323600	HepG2	1	.	8323200	8323600	128,0,128
chr1	8342400	8342600	GM12878	1	.	8342400	8342600	128,0,128
chr1	8342800	8343800	GM12878	1	.	8342800	8343800	128,0,128
chr1	8354000	8354200	HepG2	1	.	8354000	8354200	128,0,128
chr1	8372400	8372600	HepG2	1	.	8372400	8372600	128,0,128
chr1	8374400	8374800	GM12878,HMEC,HelaS3,HepG2	4	.	8374400	8374800	128,0,128
chr1	8375000	8375400	HMEC	1	.	8375000	8375400	128,0,128
chr1	8375800	8376200	HepG2	1	.	8375800	8376200	128,0,128
chr1	8377800	8378600	GM12878,HMEC,HUVEC,K562	4	.	8377800	8378600	128,0,128
chr1	8384400	8384600	HMEC	1	.	8384400	8384600	128,0,128
chr1	8403200	8403400	HMEC	1	.	8403200	8403400	128,0,128
chr1	8403600	8404000	HMEC,HelaS3	2	.	8403600	8404000	128,0,128
chr1	8409000	8409400	HelaS3,HepG2	2	.	8409000	8409400	128,0,128
chr1	8411800	8412000	HepG2	1	.	8411800	8412000	128,0,128
chr1	8427800	8428200	HepG2	1	.	8427800	8428200	128,0,128
chr1	8433600	8434200	HMEC,HUVEC	2	.	8433600	8434200	128,0,128
chr1	8444200	8444400	HUVEC	1	.	8444200	8444400	128,0,128
chr1	8449000	8449400	K562	1	.	8449000	8449400	128,0,128
chr1	8454600	8455400	HUVEC,HelaS3	2	.	8454600	8455400	128,0,128
chr1	8455600	8456000	GM12878	1	.	8455600	8456000	128,0,128
chr1	8456400	8456600	HUVEC	1	.	8456400	8456600	128,0,128
chr1	8456800	8458200	GM12878,HMEC,HUVEC,HelaS3	5	.	8456800	8458200	128,0,128
chr1	8468200	8468800	HUVEC	1	.	8468200	8468800	128,0,128
chr1	8471400	8473000	HUVEC	1	.	8471400	8473000	128,0,128
chr1	8480400	8480600	HepG2	1	.	8480400	8480600	128,0,128
chr1	8481800	8482000	HMEC	1	.	8481800	8482000	128,0,128
chr1	8482600	8485000	GM12878,HMEC,HUVEC,HepG2,K562	9	.	8482600	8485000	128,0,128
chr1	8487400	8488000	GM12878	1	.	8487400	8488000	128,0,128
chr1	8498600	8498800	HelaS3	1	.	8498600	8498800	128,0,128
chr1	8499000	8499200	K562	1	.	8499000	8499200	128,0,128
chr1	8499400	8499800	HelaS3	1	.	8499400	8499800	128,0,128
chr1	8516000	8516200	HUVEC	1	.	8516000	8516200	128,0,128
chr1	8516400	8516600	HUVEC,HelaS3	2	.	8516400	8516600	128,0,128
chr1	8523200	8524000	HepG2	1	.	8523200	8524000	128,0,128
chr1	8532800	8533000	GM12878	1	.	8532800	8533000	128,0,128
chr1	8537400	8537800	GM12878	1	.	8537400	8537800	128,0,128
chr1	8538800	8539000	HepG2	1	.	8538800	8539000	128,0,128
chr1	8554000	8554200	HUVEC,HelaS3	2	.	8554000	8554200	128,0,128
chr1	8554400	8554600	HUVEC	1	.	8554400	8554600	128,0,128
chr1	8556000	8556200	GM12878	1	.	8556000	8556200	128,0,128
chr1	8556600	8556800	GM12878	1	.	8556600	8556800	128,0,128
chr1	8557600	8558000	HelaS3	1	.	8557600	8558000	128,0,128
chr1	8570200	8570400	GM12878	1	.	8570200	8570400	128,0,128
chr1	8577000	8577200	GM12878	1	.	8577000	8577200	128,0,128
chr1	8580400	8580800	HMEC,K562	2	.	8580400	8580800	128,0,128
chr1	8584800	8587200	HMEC,HelaS3,HepG2,K562	4	.	8584800	8587200	128,0,128
chr1	8587400	8587600	HMEC	1	.	8587400	8587600	128,0,128
chr1	8594000	8594200	GM12878	1	.	8594000	8594200	128,0,128
chr1	8599800	8601800	HMEC,HUVEC	2	.	8599800	8601800	128,0,128
chr1	8602000	8602600	K562	1	.	8602000	8602600	128,0,128
chr1	8605200	8605400	GM12878	1	.	8605200	8605400	128,0,128
chr1	8612000	8612400	HepG2	1	.	8612000	8612400	128,0,128
chr1	8615800	8616000	GM12878	1	.	8615800	8616000	128,0,128
chr1	8621200	8621400	HelaS3,HepG2	2	.	8621200	8621400	128,0,128
chr1	8623400	8623600	HelaS3	1	.	8623400	8623600	128,0,128
chr1	8624000	8624400	HelaS3,HepG2	2	.	8624000	8624400	128,0,128
chr1	8625000	8625200	HepG2	1	.	8625000	8625200	128,0,128
chr1	8630800	8633000	HUVEC,HepG2	3	.	8630800	8633000	128,0,128
chr1	8651200	8651400	K562	1	.	8651200	8651400	128,0,128
chr1	8659800	8660800	HUVEC	1	.	8659800	8660800	128,0,128
chr1	8663400	8663600	HUVEC	1	.	8663400	8663600	128,0,128
chr1	8664200	8664600	GM12878	1	.	8664200	8664600	128,0,128
chr1	8686200	8687200	HelaS3,HepG2,K562	3	.	8686200	8687200	128,0,128
chr1	8689200	8690000	GM12878,HepG2	2	.	8689200	8690000	128,0,128
chr1	8703600	8704600	GM12878,HelaS3,HepG2	3	.	8703600	8704600	128,0,128
chr1	8707600	8708000	GM12878,HUVEC	2	.	8707600	8708000	128,0,128
chr1	8708200	8708400	HUVEC	1	.	8708200	8708400	128,0,128
chr1	8709000	8709400	GM12878,HUVEC	2	.	8709000	8709400	128,0,128
chr1	8714000	8714200	GM12878	1	.	8714000	8714200	128,0,128
chr1	8721000	8722600	GM12878,HMEC,HUVEC,HepG2	7	.	8721000	8722600	128,0,128
chr1	8722800	8723000	HelaS3,HepG2	2	.	8722800	8723000	128,0,128
chr1	8723200	8723400	HepG2	1	.	8723200	8723400	128,0,128
chr1	8723800	8724600	GM12878,HepG2	2	.	8723800	8724600	128,0,128
chr1	8726600	8727200	GM12878,HelaS3	2	.	8726600	8727200	128,0,128
chr1	8728200	8728800	HUVEC,HelaS3,HepG2	3	.	8728200	8728800	128,0,128
chr1	8730200	8730800	HepG2	1	.	8730200	8730800	128,0,128
chr1	8731400	8731600	HepG2	1	.	8731400	8731600	128,0,128
chr1	8737800	8738000	HepG2	1	.	8737800	8738000	128,0,128
chr1	8739400	8740000	HepG2	1	.	8739400	8740000	128,0,128
chr1	8740200	8740600	HepG2	1	.	8740200	8740600	128,0,128
chr1	8740800	8741800	HMEC,HepG2	2	.	8740800	8741800	128,0,128
chr1	8742000	8742400	HepG2	1	.	8742000	8742400	128,0,128
chr1	8746800	8747800	HUVEC	1	.	8746800	8747800	128,0,128
chr1	8758200	8758600	HepG2	1	.	8758200	8758600	128,0,128
chr1	8760400	8760600	HelaS3	1	.	8760400	8760600	128,0,128
chr1	8761000	8764000	GM12878,HMEC,HUVEC,HelaS3,HepG2,K562	14	.	8761000	8764000	128,0,128
chr1	8767000	8767400	HepG2	1	.	8767000	8767400	128,0,128
chr1	8771200	8774000	HMEC,HUVEC,HelaS3,HepG2	6	.	8771200	8774000	128,0,128
chr1	8786600	8786800	HelaS3,HepG2	2	.	8786600	8786800	128,0,128
chr1	8788000	8788200	GM12878	1	.	8788000	8788200	128,0,128
chr1	8793400	8794000	HelaS3	1	.	8793400	8794000	128,0,128
chr1	8797000	8797400	HepG2	1	.	8797000	8797400	128,0,128
chr1	8799800	8801000	HMEC,HUVEC,HepG2	3	.	8799800	8801000	128,0,128
chr1	8802000	8802600	HelaS3,HepG2	2	.	8802000	8802600	128,0,128
chr1	8806000	8806400	HepG2	1	.	8806000	8806400	128,0,128
chr1	8815000	8815400	HepG2	1	.	8815000	8815400	128,0,128
chr1	8824000	8824400	GM12878,K562	2	.	8824000	8824400	128,0,128
chr1	8824600	8825000	GM12878	1	.	8824600	8825000	128,0,128
chr1	8837200	8837400	K562	1	.	8837200	8837400	128,0,128
chr1	8842200	8842600	HepG2	1	.	8842200	8842600	128,0,128
chr1	8848800	8849200	K562	1	.	8848800	8849200	128,0,128
chr1	8849400	8850200	HMEC,K562	2	.	8849400	8850200	128,0,128
chr1	8850400	8850800	K562	1	.	8850400	8850800	128,0,128
chr1	8851000	8851400	K562	1	.	8851000	8851400	128,0,128
chr1	8852600	8853000	K562	1	.	8852600	8853000	128,0,128
chr1	8857000	8857200	HMEC	1	.	8857000	8857200	128,0,128
chr1	8857400	8858000	HMEC	1	.	8857400	8858000	128,0,128
chr1	8867400	8867600	HepG2	1	.	8867400	8867600	128,0,128
chr1	8868600	8868800	HepG2	1	.	8868600	8868800	128,0,128
chr1	8871800	8872000	HepG2	1	.	8871800	8872000	128,0,128
chr1	8872800	8873400	HUVEC	1	.	8872800	8873400	128,0,128
chr1	8873600	8873800	HUVEC	1	.	8873600	8873800	128,0,128
chr1	8875000	8875200	HepG2,K562	2	.	8875000	8875200	128,0,128
chr1	8875800	8878800	GM12878,HMEC,HUVEC,HelaS3,HepG2,K562	13	.	8875800	8878800	128,0,128
chr1	8882600	8883600	HUVEC,HelaS3,HepG2,K562	4	.	8882600	8883600	128,0,128
chr1	8888000	8888200	K562	1	.	8888000	8888200	128,0,128
chr1	8889600	8889800	GM12878	1	.	8889600	8889800	128,0,128
chr1	8898600	8898800	HepG2	1	.	8898600	8898800	128,0,128
chr1	8904600	8904800	K562	1	.	8904600	8904800	128,0,128
chr1	8906400	8906600	HepG2	1	.	8906400	8906600	128,0,128
chr1	8908000	8908400	HepG2	1	.	8908000	8908400	128,0,128
chr1	8908800	8909200	HelaS3,HepG2	2	.	8908800	8909200	128,0,128
chr1	8914800	8915000	HepG2	1	.	8914800	8915000	128,0,128
chr1	8917200	8917600	HepG2	1	.	8917200	8917600	128,0,128
chr1	8918200	8919000	HUVEC,HepG2,K562	3	.	8918200	8919000	128,0,128
chr1	8919200	8919400	HepG2	1	.	8919200	8919400	128,0,128
chr1	8919600	8919800	HepG2	1	.	8919600	8919800	128,0,128
chr1	8928000	8928200	HepG2	1	.	8928000	8928200	128,0,128
chr1	8929200	8929400	HepG2	1	.	8929200	8929400	128,0,128
chr1	8933000	8933200	HUVEC	1	.	8933000	8933200	128,0,128
chr1	8933600	8934200	HUVEC,HelaS3,HepG2,K562	4	.	8933600	8934200	128,0,128
chr1	8934800	8935000	HepG2	1	.	8934800	8935000	128,0,128
chr1	8935400	8935800	HUVEC,HelaS3,K562	3	.	8935400	8935800	128,0,128
chr1	8936200	8940800	GM12878,HMEC,HUVEC,HelaS3,HepG2,K562	10	.	8936200	8940800	128,0,128
chr1	8949200	8951200	HMEC,HelaS3,HepG2	6	.	8949200	8951200	128,0,128
chr1	8951400	8951600	HepG2	1	.	8951400	8951600	128,0,128
chr1	8958400	8958800	K562	1	.	8958400	8958800	128,0,128
chr1	8959600	8960800	HMEC,HUVEC,HelaS3,HepG2,K562	6	.	8959600	8960800	128,0,128
chr1	8962800	8964600	HMEC,HelaS3,HepG2	5	.	8962800	8964600	128,0,128
chr1	8965200	8965400	HMEC	1	.	8965200	8965400	128,0,128
chr1	8965600	8966200	HMEC,HelaS3	2	.	8965600	8966200	128,0,128
chr1	8968600	8968800	HepG2	1	.	8968600	8968800	128,0,128
chr1	8971000	8972200	HMEC,K562	2	.	8971000	8972200	128,0,128
chr1	8973600	8973800	HepG2	1	.	8973600	8973800	128,0,128
chr1	8978200	8978400	HelaS3,HepG2	2	.	8978200	8978400	128,0,128
chr1	8999600	9000000	HelaS3	1	.	8999600	9000000	128,0,128
chr1	9001400	9002400	HMEC,HUVEC	2	.	9001400	9002400	128,0,128
chr1	9002600	9002800	HMEC	1	.	9002600	9002800	128,0,128
chr1	9007200	9007600	HUVEC,HepG2	2	.	9007200	9007600	128,0,128
chr1	9023000	9023200	HepG2	1	.	9023000	9023200	128,0,128
chr1	9031200	9031400	GM12878	1	.	9031200	9031400	128,0,128
chr1	9034200	9034600	HelaS3	1	.	9034200	9034600	128,0,128
chr1	9036400	9036800	HUVEC	1	.	9036400	9036800	128,0,128
chr1	9045800	9046600	HMEC,HUVEC,HelaS3,HepG2	4	.	9045800	9046600	128,0,128
chr1	9046800	9047000	HUVEC	1	.	9046800	9047000	128,0,128
chr1	9048200	9048400	HMEC	1	.	9048200	9048400	128,0,128
chr1	9061000	9061200	HepG2	1	.	9061000	9061200	128,0,128
chr1	9061800	9062200	HepG2	1	.	9061800	9062200	128,0,128
chr1	9065200	9065400	HelaS3,HepG2	2	.	9065200	9065400	128,0,128
chr1	9068400	9068600	GM12878	1	.	9068400	9068600	128,0,128
chr1	9070200	9070400	GM12878	1	.	9070200	9070400	128,0,128
chr1	9070800	9071200	GM12878	1	.	9070800	9071200	128,0,128
chr1	9075800	9076000	GM12878	1	.	9075800	9076000	128,0,128
chr1	9096400	9096600	GM12878	1	.	9096400	9096600	128,0,128
chr1	9097400	9098000	GM12878	1	.	9097400	9098000	128,0,128
chr1	9099200	9099400	HMEC	1	.	9099200	9099400	128,0,128
chr1	9099600	9099800	HMEC	1	.	9099600	9099800	128,0,128
chr1	9125400	9125600	GM12878	1	.	9125400	9125600	128,0,128
chr1	9127000	9127600	GM12878,HMEC,HUVEC,HelaS3	4	.	9127000	9127600	128,0,128
chr1	9129000	9130200	GM12878	1	.	9129000	9130200	128,0,128
chr1	9131800	9132000	K562	1	.	9131800	9132000	128,0,128
chr1	9135200	9135400	GM12878	1	.	9135200	9135400	128,0,128
chr1	9136200	9136800	GM12878	1	.	9136200	9136800	128,0,128
chr1	9138000	9139400	GM12878,HMEC,HelaS3	6	.	9138000	9139400	128,0,128
chr1	9140000	9141400	GM12878,HMEC,HelaS3	3	.	9140000	9141400	128,0,128
chr1	9160600	9161000	HepG2	1	.	9160600	9161000	128,0,128
chr1	9161600	9162000	GM12878,HelaS3,HepG2	3	.	9161600	9162000	128,0,128
chr1	9170600	9171200	GM12878,HelaS3,HepG2	3	.	9170600	9171200	128,0,128
chr1	9172000	9172600	GM12878,HepG2	2	.	9172000	9172600	128,0,128
chr1	9172800	9173800	HepG2	1	.	9172800	9173800	128,0,128
chr1	9175800	9176000	GM12878	1	.	9175800	9176000	128,0,128
chr1	9179600	9180200	GM12878	1	.	9179600	9180200	128,0,128
chr1	9181800	9182600	GM12878	1	.	9181800	9182600	128,0,128
chr1	9187400	9189800	GM12878,HMEC,HUVEC,HelaS3,HepG2,K562	10	.	9187400	9189800	128,0,128
chr1	9195400	9195800	GM12878	1	.	9195400	9195800	128,0,128
chr1	9202400	9202600	HelaS3,HepG2	2	.	9202400	9202600	128,0,128
chr1	9205400	9205600	HelaS3	1	.	9205400	9205600	128,0,128
chr1	9222400	9224400	GM12878,HUVEC,HelaS3,HepG2,K562	8	.	9222400	9224400	128,0,128
chr1	9232000	9232600	HepG2	1	.	9232000	9232600	128,0,128
chr1	9239600	9239800	GM12878	1	.	9239600	9239800	128,0,128
chr1	9240200	9243600	GM12878,HMEC,HUVEC,HelaS3,HepG2	8	.	9240200	9243600	128,0,128
chr1	9244000	9244400	GM12878	1	.	9244000	9244400	128,0,128
chr1	9249400	9249800	HepG2	1	.	9249400	9249800	128,0,128
chr1	9254200	9254400	HelaS3,HepG2	2	.	9254200	9254400	128,0,128
chr1	9256400	9256800	GM12878,HelaS3,HepG2	3	.	9256400	9256800	128,0,128
chr1	9258800	9259000	HMEC	1	.	9258800	9259000	128,0,128
chr1	9261600	9261800	HMEC	1	.	9261600	9261800	128,0,128
chr1	9262000	9262200	HMEC	1	.	9262000	9262200	128,0,128
chr1	9267200	9267600	GM12878	1	.	9267200	9267600	128,0,128
chr1	9270800	9272000	HUVEC,HepG2	2	.	9270800	9272000	128,0,128
chr1	9291000	9291200	GM12878	1	.	9291000	9291200	128,0,128
chr1	9291800	9292400	GM12878,HMEC,HelaS3	3	.	9291800	9292400	128,0,128
chr1	9293200	9293800	HelaS3,HepG2	2	.	9293200	9293800	128,0,128
chr1	9294200	9295800	GM12878,HMEC,HUVEC,HelaS3,HepG2,K562	8	.	9294200	9295800	128,0,128
chr1	9299400	9300200	GM12878,HMEC,HUVEC,HepG2	4	.	9299400	9300200	128,0,128
chr1	9302400	9302800	HelaS3,HepG2	2	.	9302400	9302800	128,0,128
chr1	9309400	9311200	HepG2	1	.	9309400	9311200	128,0,128
chr1	9311400	9311600	HepG2	1	.	9311400	9311600	128,0,128
chr1	9327200	9327400	GM12878,HUVEC,HelaS3	3	.	9327200	9327400	128,0,128
chr1	9335600	9336000	GM12878,HUVEC,HelaS3,HepG2,K562	5	.	9335600	9336000	128,0,128
chr1	9339200	9339800	HepG2	1	.	9339200	9339800	128,0,128
chr1	9340200	9340400	HepG2	1	.	9340200	9340400	128,0,128
chr1	9340600	9341000	HMEC,HUVEC,HelaS3,HepG2	4	.	9340600	9341000	128,0,128
chr1	9350200	9351000	HelaS3,HepG2	2	.	9350200	9351000	128,0,128
chr1	9352000	9355400	GM12878,HMEC,HUVEC,HelaS3,HepG2,K562	10	.	9352000	9355400	128,0,128
chr1	9355800	9356200	HepG2	1	.	9355800	9356200	128,0,128
chr1	9360000	9361000	HMEC,HelaS3,HepG2,K562	4	.	9360000	9361000	128,0,128
chr1	9362400	9364200	HMEC,HUVEC,HelaS3	5	.	9362400	9364200	128,0,128
chr1	9375400	9376200	GM12878	1	.	9375400	9376200	128,0,128
chr1	9377200	9377400	HUVEC	1	.	9377200	9377400	128,0,128
chr1	9377800	9378600	HUVEC	1	.	9377800	9378600	128,0,128
chr1	9391800	9392000	HepG2	1	.	9391800	9392000	128,0,128
chr1	9431800	9432000	HUVEC	1	.	9431800	9432000	128,0,128
chr1	9434000	9434200	HUVEC	1	.	9434000	9434200	128,0,128
chr1	9436800	9437000	HUVEC	1	.	9436800	9437000	128,0,128
chr1	9449000	9449200	HelaS3	1	.	9449000	9449200	128,0,128
chr1	9457600	9459000	HUVEC	1	.	9457600	9459000	128,0,128
chr1	9459600	9461400	HUVEC,HepG2	2	.	9459600	9461400	128,0,128
chr1	9461600	9463200	HUVEC,HepG2	2	.	9461600	9463200	128,0,128
chr1	9471200	9471400	GM12878	1	.	9471200	9471400	128,0,128
chr1	9472600	9474200	GM12878,HMEC,HUVEC,HepG2	5	.	9472600	9474200	128,0,128
chr1	9476600	9476800	GM12878	1	.	9476600	9476800	128,0,128
chr1	9479000	9479200	GM12878	1	.	9479000	9479200	128,0,128
chr1	9486000	9486800	GM12878	1	.	9486000	9486800	128,0,128
chr1	9488600	9490000	GM12878,HMEC,HUVEC,HelaS3,HepG2,K562	6	.	9488600	9490000	128,0,128
chr1	9494000	9496600	HMEC,HepG2	3	.	9494000	9496600	128,0,128
chr1	9497600	9499400	HMEC,HUVEC,HelaS3,HepG2	4	.	9497600	9499400	128,0,128
chr1	9499600	9499800	HepG2	1	.	9499600	9499800	128,0,128
chr1	9501600	9502200	HMEC,HUVEC	2	.	9501600	9502200	128,0,128
chr1	9504000	9504800	HMEC	1	.	9504000	9504800	128,0,128
chr1	9507400	9507600	HepG2	1	.	9507400	9507600	128,0,128
chr1	9508400	9508600	HepG2	1	.	9508400	9508600	128,0,128
chr1	9510400	9510800	HMEC	1	.	9510400	9510800	128,0,128
chr1	9515800	9516000	HepG2	1	.	9515800	9516000	128,0,128
chr1	9533200	9533400	HelaS3	1	.	9533200	9533400	128,0,128
chr1	9536600	9537400	HMEC,HelaS3	2	.	9536600	9537400	128,0,128
chr1	9550800	9551000	HepG2	1	.	9550800	9551000	128,0,128
chr1	9551200	9551400	HelaS3,HepG2	2	.	9551200	9551400	128,0,128
chr1	9555400	9555800	GM12878,HepG2,K562	3	.	9555400	9555800	128,0,128
chr1	9561000	9561600	HepG2	1	.	9561000	9561600	128,0,128
chr1	9563400	9563800	HepG2	1	.	9563400	9563800	128,0,128
chr1	9582600	9582800	K562	1	.	9582600	9582800	128,0,128
chr1	9589200	9589600	K562	1	.	9589200	9589600	128,0,128
chr1	9592800	9593400	HepG2	1	.	9592800	9593400	128,0,128
chr1	9597800	9601200	GM12878,HMEC,HUVEC,HelaS3,HepG2,K562	11	.	9597800	9601200	128,0,128
chr1	9601400	9601800	HepG2,K562	2	.	9601400	9601800	128,0,128
chr1	9602200	9602800	HUVEC,HepG2,K562	3	.	9602200	9602800	128,0,128
chr1	9603600	9603800	HepG2	1	.	9603600	9603800	128,0,128
chr1	9606600	9607000	HepG2	1	.	9606600	9607000	128,0,128
chr1	9608800	9609000	HepG2	1	.	9608800	9609000	128,0,128
chr1	9610200	9610600	HepG2	1	.	9610200	9610600	128,0,128
chr1	9610800	9611000	HepG2	1	.	9610800	9611000	128,0,128
chr1	9612800	9613000	HepG2	1	.	9612800	9613000	128,0,128
chr1	9613600	9614400	HepG2	1	.	9613600	9614400	128,0,128
chr1	9615400	9615600	HepG2	1	.	9615400	9615600	128,0,128
chr1	9617800	9618000	HepG2	1	.	9617800	9618000	128,0,128
chr1	9619800	9620000	HepG2	1	.	9619800	9620000	128,0,128
chr1	9621800	9622000	HUVEC	1	.	9621800	9622000	128,0,128
chr1	9625000	9625400	HepG2	1	.	9625000	9625400	128,0,128
chr1	9648400	9650400	GM12878,HMEC,HUVEC,HelaS3,HepG2,K562	11	.	9648400	9650400	128,0,128
chr1	9651400	9651600	GM12878	1	.	9651400	9651600	128,0,128
chr1	9653200	9654000	GM12878,HMEC,HUVEC,HepG2,K562	6	.	9653200	9654000	128,0,128
chr1	9675800	9676000	HepG2,K562	2	.	9675800	9676000	128,0,128
chr1	9686000	9687600	GM12878,HMEC,HUVEC,HelaS3,HepG2,K562	7	.	9686000	9687600	128,0,128
chr1	9687800	9688000	GM12878	1	.	9687800	9688000	128,0,128
chr1	9688400	9691200	GM12878,K562	2	.	9688400	9691200	128,0,128
chr1	9704000	9704200	GM12878	1	.	9704000	9704200	128,0,128
chr1	9704800	9705000	HMEC,HelaS3	2	.	9704800	9705000	128,0,128
chr1	9705200	9705400	HMEC	1	.	9705200	9705400	128,0,128
chr1	9711400	9715800	GM12878	1	.	9711400	9715800	128,0,128
chr1	9716000	9716200	GM12878	1	.	9716000	9716200	128,0,128
chr1	9716400	9716600	GM12878	1	.	9716400	9716600	128,0,128
chr1	9717000	9718600	GM12878,K562	3	.	9717000	9718600	128,0,128
chr1	9719400	9719600	HelaS3	1	.	9719400	9719600	128,0,128
chr1	9730200	9730400	GM12878	1	.	9730200	9730400	128,0,128
chr1	9741000	9741200	GM12878	1	.	9741000	9741200	128,0,128
chr1	9746000	9746200	HelaS3	1	.	9746000	9746200	128,0,128
chr1	9747000	9748600	GM12878,HMEC,HUVEC,HepG2,K562	6	.	9747000	9748600	128,0,128
chr1	9748800	9750800	GM12878,HMEC,HUVEC,HelaS3,HepG2,K562	8	.	9748800	9750800	128,0,128
chr1	9759200	9761200	HMEC,HelaS3	2	.	9759200	9761200	128,0,128
chr1	9761600	9762000	HMEC	1	.	9761600	9762000	128,0,128
chr1	9762400	9762600	HMEC,HepG2,K562	3	.	9762400	9762600	128,0,128
chr1	9772800	9773200	K562	1	.	9772800	9773200	128,0,128
chr1	9774200	9774800	K562	1	.	9774200	9774800	128,0,128
chr1	9776600	9780200	GM12878,HMEC,HelaS3,HepG2,K562	9	.	9776600	9780200	128,0,128
chr1	9780800	9782200	HMEC,K562	2	.	9780800	9782200	128,0,128
chr1	9785200	9785400	HepG2	1	.	9785200	9785400	128,0,128
chr1	9813400	9813600	K562	1	.	9813400	9813600	128,0,128
chr1	9819600	9819800	HepG2	1	.	9819600	9819800	128,0,128
chr1	9825800	9826800	HMEC,HelaS3	2	.	9825800	9826800	128,0,128
chr1	9828200	9828400	K562	1	.	9828200	9828400	128,0,128
chr1	9834800	9835200	K562	1	.	9834800	9835200	128,0,128
chr1	9843000	9843400	GM12878	1	.	9843000	9843400	128,0,128
chr1	9846800	9847000	GM12878	1	.	9846800	9847000	128,0,128
chr1	9847800	9848200	GM12878	1	.	9847800	9848200	128,0,128
chr1	9852600	9852800	HelaS3	1	.	9852600	9852800	128,0,128
chr1	9864600	9865200	HMEC	1	.	9864600	9865200	128,0,128
chr1	9875200	9875600	HepG2	1	.	9875200	9875600	128,0,128
chr1	9880800	9881000	HepG2	1	.	9880800	9881000	128,0,128
chr1	9881600	9881800	HMEC	1	.	9881600	9881800	128,0,128
chr1	9882000	9886600	GM12878,HMEC,HUVEC,HelaS3,HepG2,K562	15	.	9882000	9886600	128,0,128
chr1	9894600	9894800	HMEC	1	.	9894600	9894800	128,0,128
chr1	9895200	9897400	HMEC,HepG2	2	.	9895200	9897400	128,0,128
chr1	9900400	9900800	HMEC	1	.	9900400	9900800	128,0,128
chr1	9903000	9903600	HMEC	1	.	9903000	9903600	128,0,128
chr1	9903800	9904400	HMEC	1	.	9903800	9904400	128,0,128
chr1	9910200	9910400	K562	1	.	9910200	9910400	128,0,128
chr1	9912000	9912800	HMEC,HelaS3	2	.	9912000	9912800	128,0,128
chr1	9923600	9924400	GM12878	1	.	9923600	9924400	128,0,128
chr1	9927600	9927800	GM12878,HelaS3,HepG2	3	.	9927600	9927800	128,0,128
chr1	9930000	9930400	HMEC	1	.	9930000	9930400	128,0,128
chr1	9930800	9931000	HepG2	1	.	9930800	9931000	128,0,128
chr1	9935000	9935400	HepG2	1	.	9935000	9935400	128,0,128
chr1	9948800	9949600	HMEC	1	.	9948800	9949600	128,0,128
chr1	9949800	9951800	HMEC,HUVEC,HelaS3	3	.	9949800	9951800	128,0,128
chr1	9952000	9952200	HMEC	1	.	9952000	9952200	128,0,128
chr1	9952600	9954400	GM12878,HMEC,HUVEC	3	.	9952600	9954400	128,0,128
chr1	9958800	9959000	HMEC	1	.	9958800	9959000	128,0,128
chr1	9960400	9961000	GM12878,HepG2	3	.	9960400	9961000	128,0,128
chr1	9961400	9961600	HepG2	1	.	9961400	9961600	128,0,128
chr1	9961800	9962200	HepG2,K562	2	.	9961800	9962200	128,0,128
chr1	9964000	9964200	GM12878	1	.	9964000	9964200	128,0,128
chr1	9967600	9968000	HepG2	1	.	9967600	9968000	128,0,128
chr1	9969000	9971600	GM12878,HMEC,HUVEC,HelaS3,HepG2,K562	10	.	9969000	9971600	128,0,128
chr1	9972200	9973000	HepG2	1	.	9972200	9973000	128,0,128
chr1	9973600	9974000	HepG2	1	.	9973600	9974000	128,0,128
chr1	9974200	9975000	HelaS3,HepG2	2	.	9974200	9975000	128,0,128
chr1	9987400	9987600	GM12878	1	.	9987400	9987600	128,0,128
chr1	9989000	9990400	HepG2,K562	2	.	9989000	9990400	128,0,128
chr1	9994200	9994400	HepG2	1	.	9994200	9994400	128,0,128
chr1	9997000	9997200	GM12878	1	.	9997000	9997200	128,0,128
chr1	10002200	10004200	GM12878,HMEC,HUVEC,HelaS3,HepG2,K562	7	.	10002200	10004200	128,0,128
chr1	10010400	10010800	GM12878,HepG2	2	.	10010400	10010800	128,0,128
chr1	10011000	10011200	GM12878	1	.	10011000	10011200	128,0,128
chr1	10020800	10021000	GM12878	1	.	10020800	10021000	128,0,128
chr1	10079000	10079200	GM12878	1	.	10079000	10079200	128,0,128
chr1	10092200	10095400	GM12878,HMEC,HUVEC,HelaS3,HepG2,K562	11	.	10092200	10095400	128,0,128
chr1	10105800	10106400	HelaS3,K562	2	.	10105800	10106400	128,0,128
chr1	10116000	10116600	HepG2	1	.	10116000	10116600	128,0,128
chr1	10123200	10125000	HMEC,HUVEC	2	.	10123200	10125000	128,0,128
chr1	10125200	10125800	HMEC,HepG2,K562	3	.	10125200	10125800	128,0,128
chr1	10126200	10127600	GM12878,HMEC,HUVEC,K562	4	.	10126200	10127600	128,0,128
chr1	10128600	10129400	HMEC	1	.	10128600	10129400	128,0,128
chr1	10134000	10134200	HMEC	1	.	10134000	10134200	128,0,128
chr1	10134600	10135000	GM12878,HMEC	2	.	10134600	10135000	128,0,128
chr1	10135400	10135600	HMEC	1	.	10135400	10135600	128,0,128
chr1	10167200	10167400	HMEC	1	.	10167200	10167400	128,0,128
chr1	10167600	10169200	HMEC,HUVEC,HelaS3	4	.	10167600	10169200	128,0,128
chr1	10213000	10213200	HepG2	1	.	10213000	10213200	128,0,128
chr1	10229000	10229800	HepG2	1	.	10229000	10229800	128,0,128
chr1	10230200	10230800	GM12878,HepG2	2	.	10230200	10230800	128,0,128
chr1	10231000	10231800	HepG2	1	.	10231000	10231800	128,0,128
chr1	10232200	10232600	HepG2	1	.	10232200	10232600	128,0,128
chr1	10233600	10234000	GM12878	1	.	10233600	10234000	128,0,128
chr1	10255800	10256000	HelaS3	1	.	10255800	10256000	128,0,128
chr1	10269600	10272200	GM12878,HMEC,HUVEC,HelaS3,HepG2,K562	13	.	10269600	10272200	128,0,128
chr1	10272400	10272600	HUVEC,HepG2	2	.	10272400	10272600	128,0,128
chr1	10278200	10278400	GM12878	1	.	10278200	10278400	128,0,128
chr1	10288600	10289200	HepG2	1	.	10288600	10289200	128,0,128
chr1	10290800	10291000	HUVEC	1	.	10290800	10291000	128,0,128
chr1	10399800	10400200	HUVEC,K562	2	.	10399800	10400200	128,0,128
chr1	10438600	10438800	K562	1	.	10438600	10438800	128,0,128
chr1	10447000	10447200	HepG2	1	.	10447000	10447200	128,0,128
chr1	10447600	10448800	GM12878,HMEC,HUVEC,HelaS3,HepG2	5	.	10447600	10448800	128,0,128
chr1	10458200	10460800	GM12878,HMEC,HUVEC,HelaS3,HepG2,K562	10	.	10458200	10460800	128,0,128
chr1	10463600	10464200	HUVEC	1	.	10463600	10464200	128,0,128
chr1	10475200	10476400	HUVEC,K562	2	.	10475200	10476400	128,0,128
chr1	10488000	10488600	HelaS3,HepG2	2	.	10488000	10488600	128,0,128
chr1	10490000	10491600	GM12878,HMEC,HUVEC,HelaS3,HepG2,K562	6	.	10490000	10491600	128,0,128
chr1	10494000	10494200	GM12878	1	.	10494000	10494200	128,0,128
chr1	10496800	10497000	HepG2	1	.	10496800	10497000	128,0,128
chr1	10498800	10499000	HepG2	1	.	10498800	10499000	128,0,128
chr1	10511600	10511800	HUVEC	1	.	10511600	10511800	128,0,128
chr1	10516600	10517200	HMEC	1	.	10516600	10517200	128,0,128
chr1	10517600	10518000	HMEC	1	.	10517600	10518000	128,0,128
chr1	10519200	10519600	HUVEC,HelaS3,K562	3	.	10519200	10519600	128,0,128
chr1	10531600	10533800	GM12878,HMEC,HUVEC,HelaS3,HepG2,K562	8	.	10531600	10533800	128,0,128
chr1	10534400	10534600	K562	1	.	10534400	10534600	128,0,128
chr1	10534800	10536400	GM12878,HMEC,HelaS3,HepG2,K562	5	.	10534800	10536400	128,0,128
chr1	10549800	10550200	HepG2	1	.	10549800	10550200	128,0,128
chr1	10554800	10557000	GM12878,HMEC,HelaS3,HepG2	5	.	10554800	10557000	128,0,128
chr1	10564400	10564600	HepG2	1	.	10564400	10564600	128,0,128
chr1	10567600	10567800	HelaS3,HepG2	2	.	10567600	10567800	128,0,128
chr1	10569800	10572000	GM12878,HMEC,HUVEC,HepG2,K562	5	.	10569800	10572000	128,0,128
chr1	10573200	10573600	GM12878	1	.	10573200	10573600	128,0,128
chr1	10574600	10576600	GM12878,HMEC,HepG2	4	.	10574600	10576600	128,0,128
chr1	10577400	10577600	HMEC	1	.	10577400	10577600	128,0,128
chr1	10579200	10579400	HepG2	1	.	10579200	10579400	128,0,128
chr1	10583600	10583800	HepG2	1	.	10583600	10583800	128,0,128
chr1	10588000	10591800	HMEC,HUVEC,HelaS3	6	.	10588000	10591800	128,0,128
chr1	10597600	10597800	HelaS3	1	.	10597600	10597800	128,0,128
chr1	10615800	10616800	HepG2,K562	2	.	10615800	10616800	128,0,128
chr1	10621800	10622400	HMEC	1	.	10621800	10622400	128,0,128
chr1	10635400	10636200	HMEC,HUVEC	3	.	10635400	10636200	128,0,128
chr1	10638200	10638400	HepG2	1	.	10638200	10638400	128,0,128
chr1	10658800	10660400	HMEC,HepG2	2	.	10658800	10660400	128,0,128
chr1	10694200	10697800	HMEC	1	.	10694200	10697800	128,0,128
chr1	10703600	10703800	HMEC	1	.	10703600	10703800	128,0,128
chr1	10704000	10704200	HMEC	1	.	10704000	10704200	128,0,128
chr1	10704400	10705200	HMEC,HelaS3,K562	4	.	10704400	10705200	128,0,128
chr1	10709000	10709200	HepG2	1	.	10709000	10709200	128,0,128
chr1	10728400	10728600	HepG2	1	.	10728400	10728600	128,0,128
chr1	10737600	10738200	HepG2	1	.	10737600	10738200	128,0,128
chr1	10739800	10740000	HepG2,K562	2	.	10739800	10740000	128,0,128
chr1	10740600	10741000	HelaS3,HepG2	2	.	10740600	10741000	128,0,128
chr1	10741400	10741800	HepG2	1	.	10741400	10741800	128,0,128
chr1	10745600	10745800	HepG2	1	.	10745600	10745800	128,0,128
chr1	10746000	10747200	HMEC,HepG2	2	.	10746000	10747200	128,0,128
chr1	10751800	10752000	K562	1	.	10751800	10752000	128,0,128
chr1	10752600	10753000	GM12878,HMEC,HelaS3,HepG2	4	.	10752600	10753000	128,0,128
chr1	10753200	10755400	GM12878,HMEC,HUVEC,HepG2,K562	9	.	10753200	10755400	128,0,128
chr1	10764800	10765000	HepG2	1	.	10764800	10765000	128,0,128
chr1	10784200	10784400	HelaS3	1	.	10784200	10784400	128,0,128
chr1	10791200	10791400	HelaS3,HepG2	2	.	10791200	10791400	128,0,128
chr1	10819600	10819800	HepG2	1	.	10819600	10819800	128,0,128
chr1	10838600	10840200	HMEC	1	.	10838600	10840200	128,0,128
chr1	10854000	10854400	HMEC	1	.	10854000	10854400	128,0,128
chr1	10855000	10855200	HMEC	1	.	10855000	10855200	128,0,128
chr1	10855400	10855600	HMEC	1	.	10855400	10855600	128,0,128
chr1	10855800	10857000	HMEC,HUVEC,HepG2,K562	4	.	10855800	10857000	128,0,128
chr1	10863000	10865200	HMEC	1	.	10863000	10865200	128,0,128
chr1	10878400	10879200	HMEC	1	.	10878400	10879200	128,0,128
chr1	10884200	10886200	HMEC	1	.	10884200	10886200	128,0,128
chr1	10891000	10891600	HMEC,HelaS3	2	.	10891000	10891600	128,0,128
chr1	10895800	10896200	HMEC,HepG2,K562	3	.	10895800	10896200	128,0,128
chr1	10926800	10927000	K562	1	.	10926800	10927000	128,0,128
chr1	10927200	10927600	GM12878,HMEC,HelaS3,HepG2,K562	5	.	10927200	10927600	128,0,128
chr1	10950600	10951000	HMEC	1	.	10950600	10951000	128,0,128
chr1	10951200	10951400	HMEC	1	.	10951200	10951400	128,0,128
chr1	10958000	10959000	HMEC	1	.	10958000	10959000	128,0,128
chr1	10959200	10959400	HMEC	1	.	10959200	10959400	128,0,128
chr1	10959600	10962000	HMEC,HelaS3,HepG2	3	.	10959600	10962000	128,0,128
chr1	10967200	10967600	HMEC	1	.	10967200	10967600	128,0,128
chr1	10970000	10970200	HelaS3,HepG2	2	.	10970000	10970200	128,0,128
chr1	10980200	10980600	HMEC	1	.	10980200	10980600	128,0,128
chr1	10982400	10982600	GM12878	1	.	10982400	10982600	128,0,128
chr1	10992200	10992600	GM12878	1	.	10992200	10992600	128,0,128
chr1	10997200	10997800	HepG2	1	.	10997200	10997800	128,0,128
chr1	11000000	11000600	GM12878,HepG2	2	.	11000000	11000600	128,0,128
chr1	11002000	11002200	HelaS3	1	.	11002000	11002200	128,0,128
chr1	11021200	11021400	HelaS3,HepG2	2	.	11021200	11021400	128,0,128
chr1	11025000	11026600	GM12878,HelaS3	2	.	11025000	11026600	128,0,128
chr1	11028400	11029800	GM12878	1	.	11028400	11029800	128,0,128
chr1	11035800	11036600	HMEC,HelaS3	3	.	11035800	11036600	128,0,128
chr1	11039600	11039800	HepG2	1	.	11039600	11039800	128,0,128
chr1	11040000	11041200	HMEC,HepG2	2	.	11040000	11041200	128,0,128
chr1	11045600	11047000	GM12878	1	.	11045600	11047000	128,0,128
chr1	11071600	11074400	GM12878,HMEC,HUVEC,HelaS3,HepG2,K562	6	.	11071600	11074400	128,0,128
chr1	11097800	11098000	HelaS3,HepG2	2	.	11097800	11098000	128,0,128
chr1	11106400	11106600	HepG2	1	.	11106400	11106600	128,0,128
chr1	11106800	11107600	HepG2	1	.	11106800	11107600	128,0,128
chr1	11112000	11112200	GM12878	1	.	11112000	11112200	128,0,128
chr1	11113000	11113600	GM12878,HepG2	2	.	11113000	11113600	128,0,128
chr1	11113800	11114400	HepG2	1	.	11113800	11114400	128,0,128
chr1	11118800	11121400	GM12878,HMEC,HUVEC,HelaS3,HepG2,K562	13	.	11118800	11121400	128,0,128
chr1	11123000	11123400	GM12878	1	.	11123000	11123400	128,0,128
chr1	11132800	11133000	GM12878	1	.	11132800	11133000	128,0,128
chr1	11133600	11133800	GM12878	1	.	11133600	11133800	128,0,128
chr1	11158600	11160400	GM12878,HMEC,HUVEC,HelaS3,HepG2,K562	6	.	11158600	11160400	128,0,128
chr1	11194400	11195000	HelaS3	1	.	11194400	11195000	128,0,128
chr1	11199200	11199800	HMEC	1	.	11199200	11199800	128,0,128
chr1	11203200	11203400	HMEC	1	.	11203200	11203400	128,0,128
chr1	11203600	11205400	HMEC	1	.	11203600	11205400	128,0,128
chr1	11206800	11207000	HMEC	1	.	11206800	11207000	128,0,128
chr1	11207200	11207800	HMEC,HUVEC	2	.	11207200	11207800	128,0,128
chr1	11218000	11218800	HMEC	1	.	11218000	11218800	128,0,128
chr1	11254600	11254800	HepG2	1	.	11254600	11254800	128,0,128
chr1	11287600	11287800	GM12878	1	.	11287600	11287800	128,0,128
chr1	11296800	11297400	HUVEC	1	.	11296800	11297400	128,0,128
chr1	11321400	11323400	GM12878,HMEC,HUVEC,HelaS3,HepG2,K562	7	.	11321400	11323400	128,0,128
chr1	11327600	11328200	HUVEC,HepG2	2	.	11327600	11328200	128,0,128
chr1	11332800	11333000	GM12878,HelaS3,HepG2,K562	4	.	11332800	11333000	128,0,128
chr1	11333200	11334400	GM12878,HMEC,HUVEC,HelaS3,HepG2,K562	8	.	11333200	11334400	128,0,128
chr1	11335000	11335200	K562	1	.	11335000	11335200	128,0,128
chr1	11335800	11336000	HepG2	1	.	11335800	11336000	128,0,128
chr1	11339800	11340000	K562	1	.	11339800	11340000	128,0,128
chr1	11376400	11377000	HMEC	1	.	11376400	11377000	128,0,128
chr1	11377200	11377600	HMEC	1	.	11377200	11377600	128,0,128
chr1	11395600	11396000	GM12878	1	.	11395600	11396000	128,0,128
chr1	11424400	11424600	HelaS3	1	.	11424400	11424600	128,0,128
chr1	11425800	11426000	GM12878	1	.	11425800	11426000	128,0,128
chr1	11467400	11467800	GM12878	1	.	11467400	11467800	128,0,128
chr1	11508600	11508800	K562	1	.	11508600	11508800	128,0,128
chr1	11518800	11519000	HUVEC	1	.	11518800	11519000	128,0,128
chr1	11533600	11534000	HepG2	1	.	11533600	11534000	128,0,128
chr1	11538800	11539400	GM12878,HMEC,HUVEC,HepG2,K562	5	.	11538800	11539400	128,0,128
chr1	11540200	11540600	HepG2	1	.	11540200	11540600	128,0,128
chr1	11544200	11544400	HelaS3	1	.	11544200	11544400	128,0,128
chr1	11566000	11566200	K562	1	.	11566000	11566200	128,0,128
chr1	11610600	11611200	HepG2	1	.	11610600	11611200	128,0,128
chr1	11675200	11675400	K562	1	.	11675200	11675400	128,0,128
chr1	11696000	11696200	HepG2	1	.	11696000	11696200	128,0,128
chr1	11702600	11702800	HelaS3,HepG2	2	.	11702600	11702800	128,0,128
chr1	11705800	11706000	HelaS3,HepG2	2	.	11705800	11706000	128,0,128
chr1	11708200	11708400	HepG2	1	.	11708200	11708400	128,0,128
chr1	11708800	11709200	K562	1	.	11708800	11709200	128,0,128
chr1	11709400	11710000	K562	1	.	11709400	11710000	128,0,128
chr1	11710400	11710800	GM12878,HUVEC,K562	3	.	11710400	11710800	128,0,128
chr1	11712600	11712800	HMEC	1	.	11712600	11712800	128,0,128
chr1	11713000	11715800	GM12878,HMEC,HelaS3,HepG2,K562	10	.	11713000	11715800	128,0,128
chr1	11724000	11725200	GM12878,HMEC,HepG2,K562	6	.	11724000	11725200	128,0,128
chr1	11730800	11731200	GM12878,K562	2	.	11730800	11731200	128,0,128
chr1	11731400	11732200	HepG2,K562	2	.	11731400	11732200	128,0,128
chr1	11740400	11742400	GM12878,HMEC,HUVEC,HelaS3,HepG2,K562	6	.	11740400	11742400	128,0,128
chr1	11750400	11750800	K562	1	.	11750400	11750800	128,0,128
chr1	11753200	11753600	HUVEC,HelaS3,K562	3	.	11753200	11753600	128,0,128
chr1	11754000	11754200	K562	1	.	11754000	11754200	128,0,128
chr1	11757200	11757600	K562	1	.	11757200	11757600	128,0,128
chr1	11760800	11761000	K562	1	.	11760800	11761000	128,0,128
chr1	11762000	11762200	GM12878	1	.	11762000	11762200	128,0,128
chr1	11766800	11767000	K562	1	.	11766800	11767000	128,0,128
chr1	11767200	11768200	HelaS3,K562	2	.	11767200	11768200	128,0,128
chr1	11771200	11771600	HelaS3,K562	2	.	11771200	11771600	128,0,128
chr1	11779400	11780200	GM12878,HMEC,HelaS3,HepG2	6	.	11779400	11780200	128,0,128
chr1	11781400	11781600	HelaS3	1	.	11781400	11781600	128,0,128
chr1	11785800	11786000	K562	1	.	11785800	11786000	128,0,128
chr1	11789600	11790200	K562	1	.	11789600	11790200	128,0,128
chr1	11790600	11790800	HUVEC	1	.	11790600	11790800	128,0,128
chr1	11791600	11792200	HMEC,K562	2	.	11791600	11792200	128,0,128
chr1	11795600	11798200	GM12878,HMEC,HUVEC,HelaS3,HepG2,K562	7	.	11795600	11798200	128,0,128
chr1	11800800	11801400	GM12878,K562	2	.	11800800	11801400	128,0,128
chr1	11809200	11809600	HelaS3,K562	2	.	11809200	11809600	128,0,128
chr1	11812600	11813000	K562	1	.	11812600	11813000	128,0,128
chr1	11817200	11817600	K562	1	.	11817200	11817600	128,0,128
chr1	11822000	11822800	K562	1	.	11822000	11822800	128,0,128
chr1	11828200	11828400	HelaS3	1	.	11828200	11828400	128,0,128
chr1	11829000	11829200	K562	1	.	11829000	11829200	128,0,128
chr1	11837800	11838000	HepG2	1	.	11837800	11838000	128,0,128
chr1	11845000	11845800	HepG2,K562	2	.	11845000	11845800	128,0,128
chr1	11846200	11846600	K562	1	.	11846200	11846600	128,0,128
chr1	11846800	11848000	HelaS3,K562	2	.	11846800	11848000	128,0,128
chr1	11850800	11851400	HUVEC,HelaS3,K562	3	.	11850800	11851400	128,0,128
chr1	11852800	11853000	K562	1	.	11852800	11853000	128,0,128
chr1	11856200	11859600	HUVEC,K562	2	.	11856200	11859600	128,0,128
chr1	11860800	11861600	HelaS3,K562	3	.	11860800	11861600	128,0,128
chr1	11862000	11862200	K562	1	.	11862000	11862200	128,0,128
chr1	11862400	11864200	GM12878,HMEC,HUVEC,HelaS3,HepG2,K562	7	.	11862400	11864200	128,0,128
chr1	11864400	11867800	GM12878,HMEC,HUVEC,HelaS3,HepG2,K562	10	.	11864400	11867800	128,0,128
chr1	11874600	11874800	GM12878	1	.	11874600	11874800	128,0,128
chr1	11875000	11875400	GM12878	1	.	11875000	11875400	128,0,128
chr1	11881600	11882200	HUVEC,HelaS3	2	.	11881600	11882200	128,0,128
chr1	11898800	11899000	HelaS3,HepG2	2	.	11898800	11899000	128,0,128
chr1	11901400	11901600	K562	1	.	11901400	11901600	128,0,128
chr1	11901800	11903200	GM12878,HepG2,K562	4	.	11901800	11903200	128,0,128
chr1	11905600	11906000	HepG2	1	.	11905600	11906000	128,0,128
chr1	11919400	11919800	HepG2,K562	2	.	11919400	11919800	128,0,128
chr1	11933600	11933800	HepG2	1	.	11933600	11933800	128,0,128
chr1	11939600	11939800	K562	1	.	11939600	11939800	128,0,128
chr1	11940800	11941800	K562	1	.	11940800	11941800	128,0,128
chr1	11942000	11942600	K562	1	.	11942000	11942600	128,0,128
chr1	11942800	11943600	HepG2,K562	2	.	11942800	11943600	128,0,128
chr1	11958800	11959400	HepG2	1	.	11958800	11959400	128,0,128
chr1	11961600	11961800	HelaS3	1	.	11961600	11961800	128,0,128
chr1	11967800	11970400	GM12878,HMEC,HUVEC,HelaS3,HepG2,K562	14	.	11967800	11970400	128,0,128
chr1	11970800	11971000	K562	1	.	11970800	11971000	128,0,128
chr1	11973400	11973600	HepG2	1	.	11973400	11973600	128,0,128
chr1	11975000	11975600	HepG2	1	.	11975000	11975600	128,0,128
chr1	11984000	11984200	HepG2	1	.	11984000	11984200	128,0,128
chr1	11984600	11985400	HMEC,HUVEC,HelaS3,HepG2	4	.	11984600	11985400	128,0,128
chr1	11985800	11987400	GM12878,HMEC,HUVEC,HelaS3,HepG2,K562	7	.	11985800	11987400	128,0,128
chr1	11987800	11988600	HMEC,HepG2	2	.	11987800	11988600	128,0,128
chr1	11988800	11989000	HMEC	1	.	11988800	11989000	128,0,128
chr1	11989800	11990400	GM12878,HMEC,HUVEC,HelaS3,HepG2,K562	6	.	11989800	11990400	128,0,128
chr1	11990600	11991400	HUVEC	1	.	11990600	11991400	128,0,128
chr1	11994000	11995600	GM12878,HMEC,HUVEC,HelaS3,HepG2,K562	7	.	11994000	11995600	128,0,128
chr1	11999200	11999600	K562	1	.	11999200	11999600	128,0,128
chr1	12000600	12000800	HepG2	1	.	12000600	12000800	128,0,128
chr1	12009200	12009400	HelaS3,K562	2	.	12009200	12009400	128,0,128
chr1	12015400	12015600	K562	1	.	12015400	12015600	128,0,128
chr1	12021400	12021600	HepG2	1	.	12021400	12021600	128,0,128
chr1	12027200	12027600	HelaS3,HepG2	2	.	12027200	12027600	128,0,128
chr1	12033200	12033600	K562	1	.	12033200	12033600	128,0,128
chr1	12039600	12041800	GM12878,HMEC,HUVEC,HelaS3,HepG2,K562	8	.	12039600	12041800	128,0,128
chr1	12042000	12042600	HMEC	1	.	12042000	12042600	128,0,128
chr1	12043600	12044000	K562	1	.	12043600	12044000	128,0,128
chr1	12044600	12044800	HepG2	1	.	12044600	12044800	128,0,128
chr1	12045800	12046600	HUVEC	1	.	12045800	12046600	128,0,128
chr1	12050800	12051000	HepG2	1	.	12050800	12051000	128,0,128
chr1	12064800	12065200	GM12878	1	.	12064800	12065200	128,0,128
chr1	12065600	12066000	K562	1	.	12065600	12066000	128,0,128
chr1	12073600	12073800	K562	1	.	12073600	12073800	128,0,128
chr1	12075000	12075200	K562	1	.	12075000	12075200	128,0,128
chr1	12079000	12080600	GM12878,HMEC,HUVEC,HelaS3,HepG2,K562	7	.	12079000	12080600	128,0,128
chr1	12091400	12091600	HelaS3,HepG2	2	.	12091400	12091600	128,0,128
chr1	12094400	12095000	HepG2,K562	2	.	12094400	12095000	128,0,128
chr1	12098400	12099400	K562	1	.	12098400	12099400	128,0,128
chr1	12099800	12100200	GM12878	1	.	12099800	12100200	128,0,128
chr1	12100400	12101000	GM12878,K562	2	.	12100400	12101000	128,0,128
chr1	12104400	12105000	GM12878,K562	3	.	12104400	12105000	128,0,128
chr1	12105200	12105600	GM12878	1	.	12105200	12105600	128,0,128
chr1	12106600	12108200	GM12878	1	.	12106600	12108200	128,0,128
chr1	12112000	12113400	GM12878,HMEC,HelaS3,K562	4	.	12112000	12113400	128,0,128
chr1	12113800	12114800	GM12878	1	.	12113800	12114800	128,0,128
chr1	12116400	12117000	GM12878	1	.	12116400	12117000	128,0,128
chr1	12117400	12117800	GM12878	1	.	12117400	12117800	128,0,128
chr1	12118200	12118400	GM12878,K562	2	.	12118200	12118400	128,0,128
chr1	12119400	12120200	GM12878	1	.	12119400	12120200	128,0,128
chr1	12123000	12125200	GM12878,K562	2	.	12123000	12125200	128,0,128
chr1	12125600	12126400	GM12878,K562	2	.	12125600	12126400	128,0,128
chr1	12127200	12127400	GM12878	1	.	12127200	12127400	128,0,128
chr1	12128000	12129000	GM12878,K562	2	.	12128000	12129000	128,0,128
chr1	12129600	12130200	GM12878	1	.	12129600	12130200	128,0,128
chr1	12135400	12136200	K562	1	.	12135400	12136200	128,0,128
chr1	12136600	12136800	K562	1	.	12136600	12136800	128,0,128
chr1	12137400	12138000	GM12878	1	.	12137400	12138000	128,0,128
chr1	12138200	12138400	GM12878	1	.	12138200	12138400	128,0,128
chr1	12138600	12140000	GM12878	1	.	12138600	12140000	128,0,128
chr1	12141000	12142200	GM12878,HepG2,K562	3	.	12141000	12142200	128,0,128
chr1	12142600	12142800	GM12878	1	.	12142600	12142800	128,0,128
chr1	12145800	12146000	K562	1	.	12145800	12146000	128,0,128
chr1	12147600	12148600	GM12878	1	.	12147600	12148600	128,0,128
chr1	12156000	12156400	GM12878,HelaS3,K562	3	.	12156000	12156400	128,0,128
chr1	12185000	12185200	HepG2	1	.	12185000	12185200	128,0,128
chr1	12190800	12191000	HepG2	1	.	12190800	12191000	128,0,128
chr1	12192200	12192600	HelaS3	1	.	12192200	12192600	128,0,128
chr1	12193000	12193600	HMEC,HelaS3	2	.	12193000	12193600	128,0,128
chr1	12203600	12204600	GM12878,HUVEC,HelaS3,K562	4	.	12203600	12204600	128,0,128
chr1	12205200	12205400	GM12878	1	.	12205200	12205400	128,0,128
chr1	12205800	12206800	GM12878	1	.	12205800	12206800	128,0,128
chr1	12207000	12207800	HUVEC	1	.	12207000	12207800	128,0,128
chr1	12208200	12208800	GM12878,K562	2	.	12208200	12208800	128,0,128
chr1	12209000	12210000	GM12878	1	.	12209000	12210000	128,0,128
chr1	12210600	12210800	GM12878	1	.	12210600	12210800	128,0,128
chr1	12211000	12211400	GM12878	1	.	12211000	12211400	128,0,128
chr1	12212200	12213200	GM12878	1	.	12212200	12213200	128,0,128
chr1	12213400	12214000	GM12878,K562	2	.	12213400	12214000	128,0,128
chr1	12217400	12218000	GM12878	1	.	12217400	12218000	128,0,128
chr1	12221400	12222800	GM12878,HMEC,HUVEC,HelaS3,K562	5	.	12221400	12222800	128,0,128
chr1	12223200	12223600	GM12878	1	.	12223200	12223600	128,0,128
chr1	12226800	12228800	GM12878,HUVEC,K562	7	.	12226800	12228800	128,0,128
chr1	12230200	12230800	HelaS3	1	.	12230200	12230800	128,0,128
chr1	12234000	12234200	GM12878	1	.	12234000	12234200	128,0,128
chr1	12235000	12235600	HUVEC,K562	2	.	12235000	12235600	128,0,128
chr1	12237800	12239600	GM12878,HUVEC	2	.	12237800	12239600	128,0,128
chr1	12244000	12245200	GM12878,HUVEC,K562	3	.	12244000	12245200	128,0,128
chr1	12259200	12259400	GM12878	1	.	12259200	12259400	128,0,128
chr1	12261800	12262000	GM12878	1	.	12261800	12262000	128,0,128
chr1	12263800	12264000	K562	1	.	12263800	12264000	128,0,128
chr1	12264200	12264600	GM12878	1	.	12264200	12264600	128,0,128
chr1	12269000	12269200	HepG2	1	.	12269000	12269200	128,0,128
chr1	12270600	12271000	GM12878	1	.	12270600	12271000	128,0,128
chr1	12275600	12275800	K562	1	.	12275600	12275800	128,0,128
chr1	12278200	12279200	K562	1	.	12278200	12279200	128,0,128
chr1	12282800	12283000	K562	1	.	12282800	12283000	128,0,128
chr1	12289600	12292800	GM12878,HMEC,HUVEC,HelaS3,HepG2,K562	8	.	12289600	12292800	128,0,128
chr1	12348000	12348200	GM12878	1	.	12348000	12348200	128,0,128
chr1	12356600	12357000	GM12878,HUVEC	2	.	12356600	12357000	128,0,128
chr1	12404000	12404200	GM12878	1	.	12404000	12404200	128,0,128
chr1	12406800	12407200	HepG2	1	.	12406800	12407200	128,0,128
chr1	12416000	12416600	HepG2	1	.	12416000	12416600	128,0,128
chr1	12440400	12441800	HepG2	1	.	12440400	12441800	128,0,128
chr1	12442800	12443200	HMEC	1	.	12442800	12443200	128,0,128
chr1	12445200	12445600	HUVEC	1	.	12445200	12445600	128,0,128
chr1	12446000	12446400	HMEC	1	.	12446000	12446400	128,0,128
chr1	12461800	12462800	HepG2	1	.	12461800	12462800	128,0,128
chr1	12465600	12466000	HUVEC,HepG2	2	.	12465600	12466000	128,0,128
chr1	12466200	12467800	GM12878,HUVEC,HepG2,K562	6	.	12466200	12467800	128,0,128
chr1	12468200	12468400	K562	1	.	12468200	12468400	128,0,128
chr1	12468600	12469000	K562	1	.	12468600	12469000	128,0,128
chr1	12469800	12470000	K562	1	.	12469800	12470000	128,0,128
chr1	12493200	12496600	GM12878,HUVEC,HepG2,K562	5	.	12493200	12496600	128,0,128
chr1	12497000	12498000	HMEC,HUVEC,HepG2,K562	4	.	12497000	12498000	128,0,128
chr1	12498600	12499000	GM12878	1	.	12498600	12499000	128,0,128
chr1	12501600	12502000	K562	1	.	12501600	12502000	128,0,128
chr1	12508000	12510000	GM12878,K562	2	.	12508000	12510000	128,0,128
chr1	12513400	12514000	HepG2	1	.	12513400	12514000	128,0,128
chr1	12514600	12515400	HUVEC	1	.	12514600	12515400	128,0,128
chr1	12516800	12517600	HUVEC	1	.	12516800	12517600	128,0,128
chr1	12520800	12521200	K562	1	.	12520800	12521200	128,0,128
chr1	12524000	12524200	K562	1	.	12524000	12524200	128,0,128
chr1	12532800	12534400	K562	1	.	12532800	12534400	128,0,128
chr1	12536000	12536400	HepG2	1	.	12536000	12536400	128,0,128
chr1	12537800	12539400	HMEC,HUVEC,HelaS3,HepG2,K562	6	.	12537800	12539400	128,0,128
chr1	12540400	12541200	HMEC,HUVEC,HelaS3,HepG2	4	.	12540400	12541200	128,0,128
chr1	12545600	12545800	HepG2	1	.	12545600	12545800	128,0,128
chr1	12548600	12548800	HMEC	1	.	12548600	12548800	128,0,128
chr1	12549200	12549400	HMEC	1	.	12549200	12549400	128,0,128
chr1	12555800	12556200	K562	1	.	12555800	12556200	128,0,128
chr1	12556400	12557000	K562	1	.	12556400	12557000	128,0,128
chr1	12570200	12571000	HUVEC,K562	2	.	12570200	12571000	128,0,128
chr1	12585400	12586600	HelaS3,HepG2	2	.	12585400	12586600	128,0,128
chr1	12587800	12590000	HelaS3,HepG2,K562	4	.	12587800	12590000	128,0,128
chr1	12591200	12591600	K562	1	.	12591200	12591600	128,0,128
chr1	12597400	12597800	K562	1	.	12597400	12597800	128,0,128
chr1	12598000	12598200	HepG2	1	.	12598000	12598200	128,0,128
chr1	12599800	12600600	HMEC,HelaS3,HepG2	3	.	12599800	12600600	128,0,128
chr1	12601400	12602000	K562	1	.	12601400	12602000	128,0,128
chr1	12604000	12604200	HelaS3	1	.	12604000	12604200	128,0,128
chr1	12609000	12610400	HMEC,HUVEC,HelaS3,HepG2,K562	5	.	12609000	12610400	128,0,128
chr1	12614000	12614400	GM12878,HelaS3,K562	3	.	12614000	12614400	128,0,128
chr1	12616600	12616800	HepG2,K562	2	.	12616600	12616800	128,0,128
chr1	12619200	12619600	HelaS3	1	.	12619200	12619600	128,0,128
chr1	12623000	12623600	K562	1	.	12623000	12623600	128,0,128
chr1	12624400	12624600	K562	1	.	12624400	12624600	128,0,128
chr1	12632600	12632800	HelaS3	1	.	12632600	12632800	128,0,128
chr1	12633200	12633400	HelaS3	1	.	12633200	12633400	128,0,128
chr1	12633800	12634200	HelaS3,K562	2	.	12633800	12634200	128,0,128
chr1	12640200	12640600	HelaS3	1	.	12640200	12640600	128,0,128
chr1	12648200	12648600	HepG2	1	.	12648200	12648600	128,0,128
chr1	12653600	12654000	HMEC,HelaS3	2	.	12653600	12654000	128,0,128
chr1	12655600	12657000	HMEC,HUVEC,HelaS3,HepG2	4	.	12655600	12657000	128,0,128
chr1	12661400	12661600	HepG2	1	.	12661400	12661600	128,0,128
chr1	12662000	12662400	GM12878,HUVEC,HelaS3,HepG2,K562	5	.	12662000	12662400	128,0,128
chr1	12662800	12664800	HUVEC,HelaS3,HepG2,K562	5	.	12662800	12664800	128,0,128
chr1	12668400	12669400	HepG2	1	.	12668400	12669400	128,0,128
chr1	12669800	12670000	HepG2	1	.	12669800	12670000	128,0,128
chr1	12674200	12680200	GM12878,HMEC,HUVEC,HelaS3,HepG2,K562	17	.	12674200	12680200	128,0,128
chr1	12695000	12695200	K562	1	.	12695000	12695200	128,0,128
chr1	12700400	12700600	K562	1	.	12700400	12700600	128,0,128
chr1	12712600	12712800	K562	1	.	12712600	12712800	128,0,128
chr1	12714800	12715000	HepG2	1	.	12714800	12715000	128,0,128
chr1	12716200	12717000	K562	1	.	12716200	12717000	128,0,128
chr1	12717200	12718000	K562	1	.	12717200	12718000	128,0,128
chr1	12719000	12719200	HelaS3	1	.	12719000	12719200	128,0,128
chr1	12805200	12805600	K562	1	.	12805200	12805600	128,0,128
chr1	12806000	12806200	GM12878	1	.	12806000	12806200	128,0,128
chr1	12808800	12809000	K562	1	.	12808800	12809000	128,0,128
chr1	12845000	12845200	K562	1	.	12845000	12845200	128,0,128
chr1	12870800	12871000	K562	1	.	12870800	12871000	128,0,128
chr1	12871200	12871400	K562	1	.	12871200	12871400	128,0,128
chr1	13820600	13820800	GM12878	1	.	13820600	13820800	128,0,128
chr1	13840200	13840400	HMEC	1	.	13840200	13840400	128,0,128
chr1	13910200	13911200	HMEC	1	.	13910200	13911200	128,0,128
chr1	13914000	13914600	HMEC	1	.	13914000	13914600	128,0,128
chr1	13977800	13978200	HepG2	1	.	13977800	13978200	128,0,128
chr1	13991000	13991200	GM12878	1	.	13991000	13991200	128,0,128
chr1	13992200	13992400	HelaS3	1	.	13992200	13992400	128,0,128
chr1	13994200	13994600	GM12878	1	.	13994200	13994600	128,0,128
chr1	14026000	14028200	GM12878,HMEC,HUVEC,HepG2	4	.	14026000	14028200	128,0,128
chr1	14029000	14030200	GM12878	1	.	14029000	14030200	128,0,128
chr1	14040200	14040400	GM12878	1	.	14040200	14040400	128,0,128
chr1	14056600	14058000	GM12878	1	.	14056600	14058000	128,0,128
chr1	14059600	14059800	GM12878	1	.	14059600	14059800	128,0,128
chr1	14075000	14077600	GM12878,HMEC,HUVEC,HelaS3,HepG2,K562	9	.	14075000	14077600	128,0,128
chr1	14078200	14078400	GM12878,HUVEC	2	.	14078200	14078400	128,0,128
chr1	14080600	14080800	GM12878	1	.	14080600	14080800	128,0,128
chr1	14085400	14085800	HMEC	1	.	14085400	14085800	128,0,128
chr1	14127400	14127800	HMEC	1	.	14127400	14127800	128,0,128
chr1	14135200	14135400	GM12878,K562	2	.	14135200	14135400	128,0,128
chr1	14195800	14196000	K562	1	.	14195800	14196000	128,0,128
chr1	14234600	14235000	GM12878	1	.	14234600	14235000	128,0,128
chr1	14274200	14274400	K562	1	.	14274200	14274400	128,0,128
chr1	14292400	14292600	HelaS3	1	.	14292400	14292600	128,0,128
chr1	14366400	14366800	GM12878	1	.	14366400	14366800	128,0,128
chr1	14455400	14455800	HepG2	1	.	14455400	14455800	128,0,128
chr1	14463200	14464800	HMEC	1	.	14463200	14464800	128,0,128
chr1	14465000	14465600	HMEC	1	.	14465000	14465600	128,0,128
chr1	14476000	14476200	K562	1	.	14476000	14476200	128,0,128
chr1	14516600	14517000	HMEC	1	.	14516600	14517000	128,0,128
chr1	14517200	14517400	HelaS3	1	.	14517200	14517400	128,0,128
chr1	14580800	14581000	GM12878	1	.	14580800	14581000	128,0,128
chr1	14661000	14661600	K562	1	.	14661000	14661600	128,0,128
chr1	14746400	14746800	K562	1	.	14746400	14746800	128,0,128
chr1	14748600	14749000	K562	1	.	14748600	14749000	128,0,128
chr1	14761600	14762600	K562	1	.	14761600	14762600	128,0,128
chr1	14762800	14763000	K562	1	.	14762800	14763000	128,0,128
chr1	14763200	14764000	K562	1	.	14763200	14764000	128,0,128
chr1	14764200	14764800	K562	1	.	14764200	14764800	128,0,128
chr1	14769600	14770400	K562	1	.	14769600	14770400	128,0,128
chr1	14802800	14803000	HepG2	1	.	14802800	14803000	128,0,128
chr1	14806400	14806600	K562	1	.	14806400	14806600	128,0,128
chr1	14843400	14844600	GM12878,HMEC	2	.	14843400	14844600	128,0,128
chr1	14846200	14846400	HMEC	1	.	14846200	14846400	128,0,128
chr1	14846600	14847800	GM12878,HMEC	2	.	14846600	14847800	128,0,128
chr1	14849400	14849600	GM12878	1	.	14849400	14849600	128,0,128
chr1	14862200	14862400	HepG2	1	.	14862200	14862400	128,0,128
chr1	14866600	14866800	GM12878,K562	2	.	14866600	14866800	128,0,128
chr1	14898400	14898600	GM12878	1	.	14898400	14898600	128,0,128
chr1	14925800	14926000	GM12878	1	.	14925800	14926000	128,0,128
chr1	14926200	14926600	GM12878	1	.	14926200	14926600	128,0,128
chr1	14927000	14927200	GM12878	1	.	14927000	14927200	128,0,128
chr1	14953800	14954400	HMEC	1	.	14953800	14954400	128,0,128
chr1	14983000	14983200	K562	1	.	14983000	14983200	128,0,128
chr1	15031400	15031600	GM12878	1	.	15031400	15031600	128,0,128
chr1	15039200	15039600	HMEC	1	.	15039200	15039600	128,0,128
chr1	15058200	15060800	GM12878,HMEC	2	.	15058200	15060800	128,0,128
chr1	15066000	15066200	GM12878	1	.	15066000	15066200	128,0,128
chr1	15068000	15070200	GM12878,HMEC	2	.	15068000	15070200	128,0,128
chr1	15072000	15072200	GM12878	1	.	15072000	15072200	128,0,128
chr1	15082600	15084200	HMEC	1	.	15082600	15084200	128,0,128
chr1	15102000	15102400	K562	1	.	15102000	15102400	128,0,128
chr1	15102800	15103600	K562	1	.	15102800	15103600	128,0,128
chr1	15103800	15106000	K562	1	.	15103800	15106000	128,0,128
chr1	15106600	15107200	K562	1	.	15106600	15107200	128,0,128
chr1	15109200	15111000	K562	1	.	15109200	15111000	128,0,128
chr1	15111200	15112200	K562	1	.	15111200	15112200	128,0,128
chr1	15116000	15116400	HMEC,K562	2	.	15116000	15116400	128,0,128
chr1	15127400	15127600	K562	1	.	15127400	15127600	128,0,128
chr1	15133400	15133600	K562	1	.	15133400	15133600	128,0,128
chr1	15143600	15144200	K562	1	.	15143600	15144200	128,0,128
chr1	15152800	15153000	K562	1	.	15152800	15153000	128,0,128
chr1	15162200	15162600	GM12878	1	.	15162200	15162600	128,0,128
chr1	15166800	15167200	K562	1	.	15166800	15167200	128,0,128
chr1	15168600	15168800	K562	1	.	15168600	15168800	128,0,128
chr1	15193800	15194000	HepG2	1	.	15193800	15194000	128,0,128
chr1	15208400	15209000	K562	1	.	15208400	15209000	128,0,128
chr1	15211200	15211400	K562	1	.	15211200	15211400	128,0,128
chr1	15228200	15228400	HepG2	1	.	15228200	15228400	128,0,128
chr1	15233400	15234800	HMEC	1	.	15233400	15234800	128,0,128
chr1	15236600	15238600	HMEC	1	.	15236600	15238600	128,0,128
chr1	15238800	15239000	HMEC	1	.	15238800	15239000	128,0,128
chr1	15239400	15240800	GM12878,HMEC	2	.	15239400	15240800	128,0,128
chr1	15247600	15247800	GM12878	1	.	15247600	15247800	128,0,128
chr1	15250200	15252000	GM12878,HMEC,HepG2,K562	5	.	15250200	15252000	128,0,128
chr1	15252200	15253600	HepG2	1	.	15252200	15253600	128,0,128
chr1	15254400	15254600	HepG2	1	.	15254400	15254600	128,0,128
chr1	15255000	15255200	K562	1	.	15255000	15255200	128,0,128
chr1	15256000	15256400	K562	1	.	15256000	15256400	128,0,128
chr1	15260200	15260400	K562	1	.	15260200	15260400	128,0,128
chr1	15266000	15266400	HepG2	1	.	15266000	15266400	128,0,128
chr1	15266600	15266800	K562	1	.	15266600	15266800	128,0,128
chr1	15267200	15267400	HepG2	1	.	15267200	15267400	128,0,128
chr1	15269400	15270200	HepG2	1	.	15269400	15270200	128,0,128
chr1	15276000	15276800	HepG2	1	.	15276000	15276800	128,0,128
chr1	15277000	15277200	HepG2	1	.	15277000	15277200	128,0,128
chr1	15278600	15278800	HepG2	1	.	15278600	15278800	128,0,128
chr1	15279000	15280000	HepG2	1	.	15279000	15280000	128,0,128
chr1	15283000	15283400	HepG2	1	.	15283000	15283400	128,0,128
chr1	15288400	15288600	HelaS3	1	.	15288400	15288600	128,0,128
chr1	15294800	15295800	HMEC	1	.	15294800	15295800	128,0,128
chr1	15296600	15297200	HMEC,HelaS3,K562	3	.	15296600	15297200	128,0,128
chr1	15316600	15316800	HepG2	1	.	15316600	15316800	128,0,128
chr1	15322600	15323800	HMEC,HepG2,K562	3	.	15322600	15323800	128,0,128
chr1	15326000	15326200	HepG2	1	.	15326000	15326200	128,0,128
chr1	15334400	15335600	HUVEC	1	.	15334400	15335600	128,0,128
chr1	15346200	15346400	HMEC	1	.	15346200	15346400	128,0,128
chr1	15346600	15348200	HMEC,HepG2	2	.	15346600	15348200	128,0,128
chr1	15352000	15352800	HepG2	1	.	15352000	15352800	128,0,128
chr1	15354000	15354800	HMEC,HepG2	2	.	15354000	15354800	128,0,128
chr1	15355200	15355400	HMEC	1	.	15355200	15355400	128,0,128
chr1	15358600	15358800	K562	1	.	15358600	15358800	128,0,128
chr1	15372800	15373400	GM12878,HMEC,HelaS3,HepG2	4	.	15372800	15373400	128,0,128
chr1	15417000	15417200	HMEC,HepG2	2	.	15417000	15417200	128,0,128
chr1	15433200	15433400	K562	1	.	15433200	15433400	128,0,128
chr1	15437200	15437400	HepG2	1	.	15437200	15437400	128,0,128
chr1	15438600	15439000	GM12878	1	.	15438600	15439000	128,0,128
chr1	15455000	15455400	HepG2	1	.	15455000	15455400	128,0,128
chr1	15466200	15467000	HepG2	1	.	15466200	15467000	128,0,128
chr1	15471800	15472400	HepG2	1	.	15471800	15472400	128,0,128
chr1	15477800	15478400	HepG2	1	.	15477800	15478400	128,0,128
chr1	15478800	15481400	GM12878,HMEC,HUVEC,HelaS3,HepG2	9	.	15478800	15481400	128,0,128
chr1	15482600	15483200	GM12878	1	.	15482600	15483200	128,0,128
chr1	15485000	15485600	HelaS3,HepG2	2	.	15485000	15485600	128,0,128
chr1	15494000	15494400	HMEC	1	.	15494000	15494400	128,0,128
chr1	15494600	15496000	HMEC	1	.	15494600	15496000	128,0,128
chr1	15498200	15500800	GM12878,HMEC,HelaS3,HepG2	6	.	15498200	15500800	128,0,128
chr1	15501200	15501400	HMEC	1	.	15501200	15501400	128,0,128
chr1	15502400	15502600	GM12878	1	.	15502400	15502600	128,0,128
chr1	15502800	15503000	GM12878	1	.	15502800	15503000	128,0,128
chr1	15504200	15504400	HUVEC	1	.	15504200	15504400	128,0,128
chr1	15504600	15504800	HMEC	1	.	15504600	15504800	128,0,128
chr1	15505000	15506200	HMEC,HUVEC,HelaS3,HepG2	4	.	15505000	15506200	128,0,128
chr1	15506400	15506800	HMEC	1	.	15506400	15506800	128,0,128
chr1	15508000	15508400	HepG2	1	.	15508000	15508400	128,0,128
chr1	15515200	15515600	HepG2	1	.	15515200	15515600	128,0,128
chr1	15515800	15517200	HepG2	1	.	15515800	15517200	128,0,128
chr1	15523800	15524000	HepG2	1	.	15523800	15524000	128,0,128
chr1	15524400	15524600	HepG2	1	.	15524400	15524600	128,0,128
chr1	15526800	15527800	HMEC,HUVEC,HelaS3,HepG2	5	.	15526800	15527800	128,0,128
chr1	15533000	15533800	HMEC,HelaS3,HepG2	3	.	15533000	15533800	128,0,128
chr1	15544400	15544600	HUVEC	1	.	15544400	15544600	128,0,128
chr1	15544800	15545400	GM12878,HUVEC,K562	3	.	15544800	15545400	128,0,128
chr1	15547600	15547800	HepG2	1	.	15547600	15547800	128,0,128
chr1	15558200	15558600	GM12878	1	.	15558200	15558600	128,0,128
chr1	15570200	15570400	GM12878	1	.	15570200	15570400	128,0,128
chr1	15573400	15574200	GM12878,HMEC	2	.	15573400	15574200	128,0,128
chr1	15575600	15576000	GM12878	1	.	15575600	15576000	128,0,128
chr1	15579400	15579800	GM12878	1	.	15579400	15579800	128,0,128
chr1	15587000	15588200	GM12878,HUVEC,HepG2,K562	5	.	15587000	15588200	128,0,128
chr1	15599000	15599200	HepG2	1	.	15599000	15599200	128,0,128
chr1	15609400	15610400	HMEC	1	.	15609400	15610400	128,0,128
chr1	15611400	15611800	HepG2	1	.	15611400	15611800	128,0,128
chr1	15617000	15617200	K562	1	.	15617000	15617200	128,0,128
chr1	15631200	15631400	HelaS3	1	.	15631200	15631400	128,0,128
chr1	15649000	15650000	K562	1	.	15649000	15650000	128,0,128
chr1	15650200	15650400	HelaS3	1	.	15650200	15650400	128,0,128
chr1	15655200	15655600	HUVEC,K562	2	.	15655200	15655600	128,0,128
chr1	15655800	15656000	HUVEC	1	.	15655800	15656000	128,0,128
chr1	15663000	15663200	HUVEC	1	.	15663000	15663200	128,0,128
chr1	15663400	15664800	HUVEC,HelaS3	2	.	15663400	15664800	128,0,128
chr1	15666200	15666400	HepG2	1	.	15666200	15666400	128,0,128
chr1	15666800	15667200	GM12878,HelaS3,K562	3	.	15666800	15667200	128,0,128
chr1	15668200	15669000	HMEC,HUVEC,HelaS3	3	.	15668200	15669000	128,0,128
chr1	15672200	15673200	GM12878,HelaS3,K562	3	.	15672200	15673200	128,0,128
chr1	15676800	15677000	HelaS3	1	.	15676800	15677000	128,0,128
chr1	15677200	15677400	HelaS3	1	.	15677200	15677400	128,0,128
chr1	15678200	15679600	HMEC,HUVEC,HelaS3,HepG2,K562	5	.	15678200	15679600	128,0,128
chr1	15680600	15681400	HMEC,HelaS3,HepG2	3	.	15680600	15681400	128,0,128
chr1	15681800	15682200	HepG2	1	.	15681800	15682200	128,0,128
chr1	15682600	15683800	GM12878,HMEC,HelaS3,HepG2	6	.	15682600	15683800	128,0,128
chr1	15684400	15684600	HepG2	1	.	15684400	15684600	128,0,128
chr1	15685200	15685600	K562	1	.	15685200	15685600	128,0,128
chr1	15694600	15695000	HepG2	1	.	15694600	15695000	128,0,128
chr1	15697400	15697800	HepG2	1	.	15697400	15697800	128,0,128
chr1	15698800	15699000	HepG2	1	.	15698800	15699000	128,0,128
chr1	15710800	15711200	GM12878	1	.	15710800	15711200	128,0,128
chr1	15726600	15727200	HMEC	1	.	15726600	15727200	128,0,128
chr1	15727400	15728000	HMEC	1	.	15727400	15728000	128,0,128
chr1	15730400	15730600	HepG2	1	.	15730400	15730600	128,0,128
chr1	15735600	15739600	GM12878,HMEC,HUVEC,HelaS3,HepG2,K562	13	.	15735600	15739600	128,0,128
chr1	15739800	15740200	HUVEC	1	.	15739800	15740200	128,0,128
chr1	15742400	15744400	GM12878,HMEC,HUVEC,HelaS3,K562	9	.	15742400	15744400	128,0,128
chr1	15745200	15745600	HUVEC	1	.	15745200	15745600	128,0,128
chr1	15747600	15747800	HepG2	1	.	15747600	15747800	128,0,128
chr1	15750600	15751000	K562	1	.	15750600	15751000	128,0,128
chr1	15756200	15756600	HelaS3	1	.	15756200	15756600	128,0,128
chr1	15757800	15758000	HepG2	1	.	15757800	15758000	128,0,128
chr1	15761200	15761600	HelaS3	1	.	15761200	15761600	128,0,128
chr1	15765200	15765400	GM12878	1	.	15765200	15765400	128,0,128
chr1	15770800	15771400	K562	1	.	15770800	15771400	128,0,128
chr1	15780800	15781000	HelaS3	1	.	15780800	15781000	128,0,128
chr1	15782200	15782400	HelaS3	1	.	15782200	15782400	128,0,128
chr1	15783000	15783400	K562	1	.	15783000	15783400	128,0,128
chr1	15784200	15784400	HelaS3	1	.	15784200	15784400	128,0,128
chr1	15786000	15787000	HelaS3,K562	2	.	15786000	15787000	128,0,128
chr1	15789600	15790200	HelaS3	1	.	15789600	15790200	128,0,128
chr1	15790600	15791400	HelaS3,K562	2	.	15790600	15791400	128,0,128
chr1	15799200	15799400	K562	1	.	15799200	15799400	128,0,128
chr1	15802400	15802600	K562	1	.	15802400	15802600	128,0,128
chr1	15828000	15828200	GM12878,HelaS3	2	.	15828000	15828200	128,0,128
chr1	15841600	15841800	K562	1	.	15841600	15841800	128,0,128
chr1	15849200	15849400	HelaS3	1	.	15849200	15849400	128,0,128
chr1	15849600	15854600	GM12878,HMEC,HUVEC,HelaS3,HepG2,K562	19	.	15849600	15854600	128,0,128
chr1	15869200	15870800	K562	1	.	15869200	15870800	128,0,128
chr1	15871000	15871200	K562	1	.	15871000	15871200	128,0,128
chr1	15906200	15906400	GM12878	1	.	15906200	15906400	128,0,128
chr1	15909600	15910200	HepG2	1	.	15909600	15910200	128,0,128
chr1	15911000	15912000	GM12878,HMEC,HelaS3,HepG2	4	.	15911000	15912000	128,0,128
chr1	15921600	15922000	HelaS3	1	.	15921600	15922000	128,0,128
chr1	15922600	15922800	HepG2	1	.	15922600	15922800	128,0,128
chr1	15929000	15929200	HMEC	1	.	15929000	15929200	128,0,128
chr1	15929400	15930600	GM12878,HMEC,HUVEC,HelaS3,HepG2,K562	6	.	15929400	15930600	128,0,128
chr1	15932200	15932600	HepG2	1	.	15932200	15932600	128,0,128
chr1	15936600	15937000	HepG2	1	.	15936600	15937000	128,0,128
chr1	15942400	15942600	HepG2	1	.	15942400	15942600	128,0,128
chr1	15942800	15945600	GM12878,HMEC,HUVEC,HelaS3,HepG2,K562	13	.	15942800	15945600	128,0,128
chr1	15946400	15947000	HUVEC,HelaS3,HepG2,K562	4	.	15946400	15947000	128,0,128
chr1	15947800	15948000	HepG2	1	.	15947800	15948000	128,0,128
chr1	15954200	15954800	GM12878,K562	2	.	15954200	15954800	128,0,128
chr1	16001400	16001600	K562	1	.	16001400	16001600	128,0,128
chr1	16003400	16004000	K562	1	.	16003400	16004000	128,0,128
chr1	16005000	16005400	GM12878,HelaS3	2	.	16005000	16005400	128,0,128
chr1	16005600	16005800	HMEC	1	.	16005600	16005800	128,0,128
chr1	16006200	16008800	HMEC,HelaS3,K562	3	.	16006200	16008800	128,0,128
chr1	16009200	16009800	HMEC,HepG2	3	.	16009200	16009800	128,0,128
chr1	16010000	16012000	GM12878,HMEC,HUVEC,HelaS3,HepG2,K562	9	.	16010000	16012000	128,0,128
chr1	16012600	16012800	HelaS3	1	.	16012600	16012800	128,0,128
chr1	16018800	16019200	K562	1	.	16018800	16019200	128,0,128
chr1	16023400	16024000	GM12878	1	.	16023400	16024000	128,0,128
chr1	16029400	16030800	HMEC	1	.	16029400	16030800	128,0,128
chr1	16061400	16061800	HMEC,HepG2	2	.	16061400	16061800	128,0,128
chr1	16062600	16062800	HepG2	1	.	16062600	16062800	128,0,128
chr1	16063000	16063200	HepG2	1	.	16063000	16063200	128,0,128
chr1	16067800	16068400	GM12878,HMEC,HelaS3,HepG2,K562	5	.	16067800	16068400	128,0,128
chr1	16068800	16069200	HepG2	1	.	16068800	16069200	128,0,128
chr1	16073800	16074400	HUVEC,HepG2	2	.	16073800	16074400	128,0,128
chr1	16074800	16077200	HMEC,HUVEC,HepG2	3	.	16074800	16077200	128,0,128
chr1	16082800	16083400	HUVEC,HepG2	3	.	16082800	16083400	128,0,128
chr1	16084000	16085000	HMEC,HUVEC	2	.	16084000	16085000	128,0,128
chr1	16085200	16086800	HMEC,HUVEC,HepG2	3	.	16085200	16086800	128,0,128
chr1	16087000	16088600	HMEC,HUVEC,HepG2,K562	4	.	16087000	16088600	128,0,128
chr1	16089000	16089600	HUVEC,HelaS3	2	.	16089000	16089600	128,0,128
chr1	16090800	16092400	HMEC	1	.	16090800	16092400	128,0,128
chr1	16092600	16092800	HMEC	1	.	16092600	16092800	128,0,128
chr1	16106000	16106400	HepG2	1	.	16106000	16106400	128,0,128
chr1	16107000	16107600	HelaS3,HepG2	2	.	16107000	16107600	128,0,128
chr1	16114600	16115600	HMEC,HelaS3,HepG2,K562	4	.	16114600	16115600	128,0,128
chr1	16118600	16118800	HMEC,HelaS3,K562	3	.	16118600	16118800	128,0,128
chr1	16120600	16121000	HMEC	1	.	16120600	16121000	128,0,128
chr1	16121400	16123800	HMEC,HUVEC,HelaS3,HepG2,K562	10	.	16121400	16123800	128,0,128
chr1	16124000	16124600	HMEC,HUVEC,HelaS3	3	.	16124000	16124600	128,0,128
chr1	16125200	16128000	GM12878,HMEC,HUVEC,HelaS3,HepG2,K562	7	.	16125200	16128000	128,0,128
chr1	16128800	16129000	HepG2	1	.	16128800	16129000	128,0,128
chr1	16130000	16130200	HepG2	1	.	16130000	16130200	128,0,128
chr1	16142000	16142400	HelaS3,K562	2	.	16142000	16142400	128,0,128
chr1	16155400	16155600	HepG2	1	.	16155400	16155600	128,0,128
chr1	16156400	16164200	GM12878,HMEC,HUVEC,HelaS3,HepG2,K562	13	.	16156400	16164200	128,0,128
chr1	16170800	16171000	GM12878	1	.	16170800	16171000	128,0,128
chr1	16171400	16171600	K562	1	.	16171400	16171600	128,0,128
chr1	16173200	16177600	GM12878,HMEC,HUVEC,HelaS3,HepG2,K562	20	.	16173200	16177600	128,0,128
chr1	16177800	16178800	GM12878,HMEC,HUVEC,K562	6	.	16177800	16178800	128,0,128
chr1	16183400	16183600	K562	1	.	16183400	16183600	128,0,128
chr1	16184800	16185000	HUVEC	1	.	16184800	16185000	128,0,128
chr1	16193400	16193800	HelaS3,K562	2	.	16193400	16193800	128,0,128
chr1	16212200	16213200	GM12878,HMEC,HUVEC,HelaS3,HepG2,K562	6	.	16212200	16213200	128,0,128
chr1	16217600	16217800	HepG2	1	.	16217600	16217800	128,0,128
chr1	16219600	16220200	HUVEC,K562	2	.	16219600	16220200	128,0,128
chr1	16224400	16224800	HUVEC,HelaS3,K562	3	.	16224400	16224800	128,0,128
chr1	16229400	16229600	HUVEC	1	.	16229400	16229600	128,0,128
chr1	16243200	16243800	GM12878,HMEC	2	.	16243200	16243800	128,0,128
chr1	16245600	16246600	GM12878,HMEC	2	.	16245600	16246600	128,0,128
chr1	16249200	16249800	HMEC	1	.	16249200	16249800	128,0,128
chr1	16250200	16250400	HMEC	1	.	16250200	16250400	128,0,128
chr1	16250600	16250800	HMEC	1	.	16250600	16250800	128,0,128
chr1	16264000	16264400	HUVEC	1	.	16264000	16264400	128,0,128
chr1	16265800	16266200	HepG2	1	.	16265800	16266200	128,0,128
chr1	16269600	16269800	K562	1	.	16269600	16269800	128,0,128
chr1	16274800	16281000	GM12878,HMEC,HUVEC,HelaS3,K562	13	.	16274800	16281000	128,0,128
chr1	16282600	16282800	HMEC	1	.	16282600	16282800	128,0,128
chr1	16284200	16284400	HUVEC	1	.	16284200	16284400	128,0,128
chr1	16285200	16285600	HUVEC,HelaS3	2	.	16285200	16285600	128,0,128
chr1	16290400	16291200	GM12878,HelaS3	2	.	16290400	16291200	128,0,128
chr1	16291800	16292200	GM12878	1	.	16291800	16292200	128,0,128
chr1	16292400	16293200	GM12878,HepG2	2	.	16292400	16293200	128,0,128
chr1	16301000	16303600	GM12878,HMEC,HUVEC,HepG2,K562	10	.	16301000	16303600	128,0,128
chr1	16309400	16309600	HepG2,K562	2	.	16309400	16309600	128,0,128
chr1	16312200	16312400	HepG2	1	.	16312200	16312400	128,0,128
chr1	16321200	16321400	HepG2	1	.	16321200	16321400	128,0,128
chr1	16321600	16321800	HepG2	1	.	16321600	16321800	128,0,128
chr1	16330400	16331000	HepG2	1	.	16330400	16331000	128,0,128
chr1	16333600	16334000	HMEC,HelaS3	2	.	16333600	16334000	128,0,128
chr1	16335600	16335800	HepG2	1	.	16335600	16335800	128,0,128
chr1	16339000	16340800	GM12878,HMEC,HUVEC,HelaS3,HepG2,K562	7	.	16339000	16340800	128,0,128
chr1	16341000	16341800	GM12878,K562	2	.	16341000	16341800	128,0,128
chr1	16342600	16342800	HMEC	1	.	16342600	16342800	128,0,128
chr1	16343000	16343200	GM12878	1	.	16343000	16343200	128,0,128
chr1	16344000	16344200	K562	1	.	16344000	16344200	128,0,128
chr1	16353200	16353800	K562	1	.	16353200	16353800	128,0,128
chr1	16354600	16354800	K562	1	.	16354600	16354800	128,0,128
chr1	16359400	16359800	GM12878,HelaS3,HepG2,K562	4	.	16359400	16359800	128,0,128
chr1	16365200	16365400	HepG2	1	.	16365200	16365400	128,0,128
chr1	16375000	16375800	K562	1	.	16375000	16375800	128,0,128
chr1	16380200	16381200	K562	1	.	16380200	16381200	128,0,128
chr1	16381600	16383000	GM12878,HMEC,HelaS3,HepG2,K562	5	.	16381600	16383000	128,0,128
chr1	16393600	16393800	HepG2	1	.	16393600	16393800	128,0,128
chr1	16399800	16400600	GM12878,HMEC,HUVEC,HepG2,K562	5	.	16399800	16400600	128,0,128
chr1	16401800	16404200	HMEC,HUVEC,HelaS3,K562	4	.	16401800	16404200	128,0,128
chr1	16404400	16404600	HepG2	1	.	16404400	16404600	128,0,128
chr1	16405400	16405800	HelaS3,HepG2	2	.	16405400	16405800	128,0,128
chr1	16408400	16408600	HMEC	1	.	16408400	16408600	128,0,128
chr1	16414800	16416000	HMEC,K562	3	.	16414800	16416000	128,0,128
chr1	16435000	16435200	K562	1	.	16435000	16435200	128,0,128
chr1	16439400	16440000	HepG2	1	.	16439400	16440000	128,0,128
chr1	16447400	16447800	HelaS3,HepG2	2	.	16447400	16447800	128,0,128
chr1	16449000	16449800	GM12878,HMEC,K562	3	.	16449000	16449800	128,0,128
chr1	16450200	16450400	HepG2	1	.	16450200	16450400	128,0,128
chr1	16465200	16467000	HMEC,HUVEC,HelaS3	4	.	16465200	16467000	128,0,128
chr1	16467400	16469000	GM12878,HMEC,HUVEC,K562	4	.	16467400	16469000	128,0,128
chr1	16469800	16474200	HMEC,HUVEC,HelaS3,HepG2,K562	9	.	16469800	16474200	128,0,128
chr1	16477000	16483800	HMEC,HUVEC,HelaS3,HepG2,K562	17	.	16477000	16483800	128,0,128
chr1	16484200	16484400	HelaS3	1	.	16484200	16484400	128,0,128
chr1	16485200	16486200	HMEC,HelaS3	3	.	16485200	16486200	128,0,128
chr1	16488800	16489400	K562	1	.	16488800	16489400	128,0,128
chr1	16489600	16489800	K562	1	.	16489600	16489800	128,0,128
chr1	16490600	16491600	HMEC,HUVEC,HelaS3,HepG2,K562	7	.	16490600	16491600	128,0,128
chr1	16492000	16492200	HepG2	1	.	16492000	16492200	128,0,128
chr1	16493800	16494600	GM12878,HMEC,HelaS3,HepG2,K562	6	.	16493800	16494600	128,0,128
chr1	16498200	16503400	HMEC,HUVEC,HelaS3,HepG2,K562	11	.	16498200	16503400	128,0,128
chr1	16505000	16505600	HMEC,HelaS3,HepG2	3	.	16505000	16505600	128,0,128
chr1	16507800	16509400	HMEC,HUVEC,HelaS3,HepG2	4	.	16507800	16509400	128,0,128
chr1	16509600	16510400	HMEC,HelaS3	2	.	16509600	16510400	128,0,128
chr1	16510600	16511800	HMEC,HelaS3	2	.	16510600	16511800	128,0,128
chr1	16514200	16516200	GM12878,HMEC,HelaS3,HepG2	7	.	16514200	16516200	128,0,128
chr1	16516400	16516600	HelaS3	1	.	16516400	16516600	128,0,128
chr1	16521600	16522000	K562	1	.	16521600	16522000	128,0,128
chr1	16524000	16524200	K562	1	.	16524000	16524200	128,0,128
chr1	16531600	16531800	K562	1	.	16531600	16531800	128,0,128
chr1	16532600	16534400	GM12878,HMEC,HUVEC,HelaS3,HepG2,K562	7	.	16532600	16534400	128,0,128
chr1	16534800	16535200	HelaS3,K562	2	.	16534800	16535200	128,0,128
chr1	16539000	16539200	HMEC	1	.	16539000	16539200	128,0,128
chr1	16542600	16544400	GM12878,HMEC,HUVEC,HelaS3,HepG2,K562	7	.	16542600	16544400	128,0,128
chr1	16555000	16555400	K562	1	.	16555000	16555400	128,0,128
chr1	16557800	16558600	K562	1	.	16557800	16558600	128,0,128
chr1	16562600	16564400	GM12878,HMEC,HUVEC,HelaS3,HepG2,K562	9	.	16562600	16564400	128,0,128
chr1	16571000	16571200	HelaS3,HepG2	2	.	16571000	16571200	128,0,128
chr1	16574600	16576200	HUVEC,HelaS3,K562	3	.	16574600	16576200	128,0,128
chr1	16576400	16576600	HUVEC,HelaS3	2	.	16576400	16576600	128,0,128
chr1	16593000	16593400	HUVEC,K562	2	.	16593000	16593400	128,0,128
chr1	16651000	16651200	HelaS3	1	.	16651000	16651200	128,0,128
chr1	16661200	16661400	HepG2	1	.	16661200	16661400	128,0,128
chr1	16675400	16675600	HUVEC,HelaS3,HepG2	3	.	16675400	16675600	128,0,128
chr1	16676600	16676800	HelaS3	1	.	16676600	16676800	128,0,128
chr1	16677600	16680000	GM12878,HMEC,HUVEC,HelaS3,HepG2,K562	8	.	16677600	16680000	128,0,128
chr1	16689800	16690200	HMEC,HelaS3,HepG2	3	.	16689800	16690200	128,0,128
chr1	16693000	16695600	GM12878,HMEC,HUVEC,HelaS3,HepG2,K562	10	.	16693000	16695600	128,0,128
chr1	16698200	16698800	GM12878,HUVEC,HelaS3	3	.	16698200	16698800	128,0,128
chr1	16699000	16699800	HUVEC,HepG2	2	.	16699000	16699800	128,0,128
chr1	16701000	16701200	HUVEC	1	.	16701000	16701200	128,0,128
chr1	16701600	16703000	HUVEC,HelaS3,HepG2	3	.	16701600	16703000	128,0,128
chr1	16703400	16703800	HUVEC	1	.	16703400	16703800	128,0,128
chr1	16704200	16704400	HUVEC	1	.	16704200	16704400	128,0,128
chr1	16713000	16713200	HelaS3,HepG2	2	.	16713000	16713200	128,0,128
chr1	16713400	16713600	HepG2	1	.	16713400	16713600	128,0,128
chr1	16723000	16723200	HMEC	1	.	16723000	16723200	128,0,128
chr1	16735400	16735800	GM12878,HepG2,K562	3	.	16735400	16735800	128,0,128
chr1	16736200	16736400	HepG2	1	.	16736200	16736400	128,0,128
chr1	16747200	16747600	GM12878	1	.	16747200	16747600	128,0,128
chr1	16751800	16752400	HepG2	1	.	16751800	16752400	128,0,128
chr1	16757200	16757600	HelaS3,K562	2	.	16757200	16757600	128,0,128
chr1	16766600	16768400	GM12878,HMEC,HUVEC,HelaS3,HepG2,K562	9	.	16766600	16768400	128,0,128
chr1	16770400	16771400	K562	1	.	16770400	16771400	128,0,128
chr1	16778400	16778800	GM12878	1	.	16778400	16778800	128,0,128
chr1	16824600	16824800	HepG2	1	.	16824600	16824800	128,0,128
chr1	16825000	16826400	GM12878,HMEC,HUVEC,HepG2,K562	7	.	16825000	16826400	128,0,128
chr1	16832800	16833600	K562	1	.	16832800	16833600	128,0,128
chr1	16839600	16841400	GM12878,HMEC,HUVEC,HepG2,K562	7	.	16839600	16841400	128,0,128
chr1	16845800	16846200	K562	1	.	16845800	16846200	128,0,128
chr1	16866800	16867200	K562	1	.	16866800	16867200	128,0,128
chr1	16871000	16871200	GM12878	1	.	16871000	16871200	128,0,128
chr1	16871800	16872000	K562	1	.	16871800	16872000	128,0,128
chr1	16872400	16872600	GM12878,HelaS3,HepG2	3	.	16872400	16872600	128,0,128
chr1	16873000	16873200	K562	1	.	16873000	16873200	128,0,128
chr1	16874400	16874600	HMEC	1	.	16874400	16874600	128,0,128
chr1	16875400	16875600	K562	1	.	16875400	16875600	128,0,128
chr1	16929000	16929200	K562	1	.	16929000	16929200	128,0,128
chr1	16934800	16935200	HepG2	1	.	16934800	16935200	128,0,128
chr1	16939000	16940600	HMEC,HUVEC,HepG2,K562	5	.	16939000	16940600	128,0,128
chr1	16942000	16942200	K562	1	.	16942000	16942200	128,0,128
chr1	16947400	16947800	HUVEC,HepG2,K562	3	.	16947400	16947800	128,0,128
[truncated: 225,332 more rows]
