# Supplementary material for: Genome-wide prediction of cis-regulatory regions using supervised deep learning methods
Source: BMC Bioinformatics. 2018 May 31;19:202. doi: 10.1186/s12859-018-2187-1 (PMC5984344; doi:10.1186/s12859-018-2187-1)
Supplement: Supplementary file 2 — Genome-wide predictions of cis-regulatory regions for all six cell types. (ZIP 20400 kb) [file 12859_2018_2187_MOESM2_ESM.zip › additional_file2/A-E+A-P_Whole_Genome_GM12878_Specific.bed]

chr1	833800	834000	GM12878	1	.	833800	834000	128,0,128
chr1	840600	841000	GM12878	1	.	840600	841000	128,0,128
chr1	927800	928000	GM12878	1	.	927800	928000	128,0,128
chr1	949800	950000	GM12878	1	.	949800	950000	128,0,128
chr1	950200	950600	GM12878	1	.	950200	950600	128,0,128
chr1	950800	951000	GM12878	1	.	950800	951000	128,0,128
chr1	966600	967000	GM12878	1	.	966600	967000	128,0,128
chr1	974200	974400	GM12878	1	.	974200	974400	128,0,128
chr1	975000	975200	GM12878	1	.	975000	975200	128,0,128
chr1	986000	986400	GM12878	1	.	986000	986400	128,0,128
chr1	1079400	1079800	GM12878	1	.	1079400	1079800	128,0,128
chr1	1080000	1080200	GM12878	1	.	1080000	1080200	128,0,128
chr1	1107000	1107600	GM12878	1	.	1107000	1107600	128,0,128
chr1	1142000	1142400	GM12878	1	.	1142000	1142400	128,0,128
chr1	1148200	1149200	GM12878	1	.	1148200	1149200	128,0,128
chr1	1149400	1149600	GM12878	1	.	1149400	1149600	128,0,128
chr1	1150200	1150800	GM12878	1	.	1150200	1150800	128,0,128
chr1	1158400	1158600	GM12878	1	.	1158400	1158600	128,0,128
chr1	1165200	1165600	GM12878	1	.	1165200	1165600	128,0,128
chr1	1276800	1277000	GM12878	1	.	1276800	1277000	128,0,128
chr1	1354000	1354400	GM12878	1	.	1354000	1354400	128,0,128
chr1	1538000	1538200	GM12878	1	.	1538000	1538200	128,0,128
chr1	1706800	1707200	GM12878	1	.	1706800	1707200	128,0,128
chr1	1731200	1731400	GM12878	1	.	1731200	1731400	128,0,128
chr1	1759800	1760200	GM12878	1	.	1759800	1760200	128,0,128
chr1	1902600	1902800	GM12878	1	.	1902600	1902800	128,0,128
chr1	2044000	2044200	GM12878	1	.	2044000	2044200	128,0,128
chr1	2280000	2280400	GM12878	1	.	2280000	2280400	128,0,128
chr1	2303600	2303800	GM12878	1	.	2303600	2303800	128,0,128
chr1	2319400	2320200	GM12878	1	.	2319400	2320200	128,0,128
chr1	2346800	2347000	GM12878	1	.	2346800	2347000	128,0,128
chr1	2347200	2347600	GM12878	1	.	2347200	2347600	128,0,128
chr1	2427600	2428000	GM12878	1	.	2427600	2428000	128,0,128
chr1	2455200	2455400	GM12878	1	.	2455200	2455400	128,0,128
chr1	2481200	2481600	GM12878	1	.	2481200	2481600	128,0,128
chr1	2515400	2515800	GM12878	1	.	2515400	2515800	128,0,128
chr1	2736800	2737000	GM12878	1	.	2736800	2737000	128,0,128
chr1	3030800	3031000	GM12878	1	.	3030800	3031000	128,0,128
chr1	3514200	3514400	GM12878	1	.	3514200	3514400	128,0,128
chr1	3567800	3568400	GM12878	1	.	3567800	3568400	128,0,128
chr1	3572200	3572400	GM12878	1	.	3572200	3572400	128,0,128
chr1	3572600	3574000	GM12878	1	.	3572600	3574000	128,0,128
chr1	3582000	3582200	GM12878	1	.	3582000	3582200	128,0,128
chr1	3584400	3584600	GM12878	1	.	3584400	3584600	128,0,128
chr1	3588000	3588200	GM12878	1	.	3588000	3588200	128,0,128
chr1	3588400	3588600	GM12878	1	.	3588400	3588600	128,0,128
chr1	3593000	3594400	GM12878	1	.	3593000	3594400	128,0,128
chr1	3594800	3595200	GM12878	1	.	3594800	3595200	128,0,128
chr1	3605000	3605200	GM12878	1	.	3605000	3605200	128,0,128
chr1	3703800	3704200	GM12878	1	.	3703800	3704200	128,0,128
chr1	3717800	3718000	GM12878	1	.	3717800	3718000	128,0,128
chr1	3807600	3807800	GM12878	1	.	3807600	3807800	128,0,128
chr1	4087600	4088000	GM12878	1	.	4087600	4088000	128,0,128
chr1	4856400	4857000	GM12878	1	.	4856400	4857000	128,0,128
chr1	6054600	6055200	GM12878	1	.	6054600	6055200	128,0,128
chr1	6084600	6084800	GM12878	1	.	6084600	6084800	128,0,128
chr1	6087800	6088800	GM12878	1	.	6087800	6088800	128,0,128
chr1	6097400	6097600	GM12878	1	.	6097400	6097600	128,0,128
chr1	6201800	6202000	GM12878	1	.	6201800	6202000	128,0,128
chr1	6272800	6273000	GM12878	1	.	6272800	6273000	128,0,128
chr1	6350200	6351600	GM12878	1	.	6350200	6351600	128,0,128
chr1	6359600	6360000	GM12878	1	.	6359600	6360000	128,0,128
chr1	6520400	6520800	GM12878	1	.	6520400	6520800	128,0,128
chr1	6743600	6743800	GM12878	1	.	6743600	6743800	128,0,128
chr1	6749000	6749200	GM12878	1	.	6749000	6749200	128,0,128
chr1	6805200	6805600	GM12878	1	.	6805200	6805600	128,0,128
chr1	6837000	6837200	GM12878	1	.	6837000	6837200	128,0,128
chr1	6839600	6839800	GM12878	1	.	6839600	6839800	128,0,128
chr1	6921400	6922000	GM12878	1	.	6921400	6922000	128,0,128
chr1	6948800	6949200	GM12878	1	.	6948800	6949200	128,0,128
chr1	7060800	7061000	GM12878	1	.	7060800	7061000	128,0,128
chr1	7463400	7464000	GM12878	1	.	7463400	7464000	128,0,128
chr1	7466800	7467200	GM12878	1	.	7466800	7467200	128,0,128
chr1	7539000	7539200	GM12878	1	.	7539000	7539200	128,0,128
chr1	7902600	7902800	GM12878	1	.	7902600	7902800	128,0,128
chr1	8053800	8054600	GM12878	1	.	8053800	8054600	128,0,128
chr1	8164600	8165000	GM12878	1	.	8164600	8165000	128,0,128
chr1	8205800	8206000	GM12878	1	.	8205800	8206000	128,0,128
chr1	8342400	8342600	GM12878	1	.	8342400	8342600	128,0,128
chr1	8342800	8343800	GM12878	1	.	8342800	8343800	128,0,128
chr1	8455600	8456000	GM12878	1	.	8455600	8456000	128,0,128
chr1	8487400	8488000	GM12878	1	.	8487400	8488000	128,0,128
chr1	8532800	8533000	GM12878	1	.	8532800	8533000	128,0,128
chr1	8537400	8537800	GM12878	1	.	8537400	8537800	128,0,128
chr1	8556000	8556200	GM12878	1	.	8556000	8556200	128,0,128
chr1	8556600	8556800	GM12878	1	.	8556600	8556800	128,0,128
chr1	8570200	8570400	GM12878	1	.	8570200	8570400	128,0,128
chr1	8577000	8577200	GM12878	1	.	8577000	8577200	128,0,128
chr1	8594000	8594200	GM12878	1	.	8594000	8594200	128,0,128
chr1	8605200	8605400	GM12878	1	.	8605200	8605400	128,0,128
chr1	8615800	8616000	GM12878	1	.	8615800	8616000	128,0,128
chr1	8664200	8664600	GM12878	1	.	8664200	8664600	128,0,128
chr1	8714000	8714200	GM12878	1	.	8714000	8714200	128,0,128
chr1	8788000	8788200	GM12878	1	.	8788000	8788200	128,0,128
chr1	8824600	8825000	GM12878	1	.	8824600	8825000	128,0,128
chr1	8889600	8889800	GM12878	1	.	8889600	8889800	128,0,128
chr1	9031200	9031400	GM12878	1	.	9031200	9031400	128,0,128
chr1	9068400	9068600	GM12878	1	.	9068400	9068600	128,0,128
chr1	9070200	9070400	GM12878	1	.	9070200	9070400	128,0,128
chr1	9070800	9071200	GM12878	1	.	9070800	9071200	128,0,128
chr1	9075800	9076000	GM12878	1	.	9075800	9076000	128,0,128
chr1	9096400	9096600	GM12878	1	.	9096400	9096600	128,0,128
chr1	9097400	9098000	GM12878	1	.	9097400	9098000	128,0,128
chr1	9125400	9125600	GM12878	1	.	9125400	9125600	128,0,128
chr1	9129000	9130200	GM12878	1	.	9129000	9130200	128,0,128
chr1	9135200	9135400	GM12878	1	.	9135200	9135400	128,0,128
chr1	9136200	9136800	GM12878	1	.	9136200	9136800	128,0,128
chr1	9175800	9176000	GM12878	1	.	9175800	9176000	128,0,128
chr1	9179600	9180200	GM12878	1	.	9179600	9180200	128,0,128
chr1	9181800	9182600	GM12878	1	.	9181800	9182600	128,0,128
chr1	9195400	9195800	GM12878	1	.	9195400	9195800	128,0,128
chr1	9239600	9239800	GM12878	1	.	9239600	9239800	128,0,128
chr1	9244000	9244400	GM12878	1	.	9244000	9244400	128,0,128
chr1	9267200	9267600	GM12878	1	.	9267200	9267600	128,0,128
chr1	9291000	9291200	GM12878	1	.	9291000	9291200	128,0,128
chr1	9375400	9376200	GM12878	1	.	9375400	9376200	128,0,128
chr1	9471200	9471400	GM12878	1	.	9471200	9471400	128,0,128
chr1	9476600	9476800	GM12878	1	.	9476600	9476800	128,0,128
chr1	9479000	9479200	GM12878	1	.	9479000	9479200	128,0,128
chr1	9486000	9486800	GM12878	1	.	9486000	9486800	128,0,128
chr1	9651400	9651600	GM12878	1	.	9651400	9651600	128,0,128
chr1	9687800	9688000	GM12878	1	.	9687800	9688000	128,0,128
chr1	9704000	9704200	GM12878	1	.	9704000	9704200	128,0,128
chr1	9711400	9715800	GM12878	1	.	9711400	9715800	128,0,128
chr1	9716000	9716200	GM12878	1	.	9716000	9716200	128,0,128
chr1	9716400	9716600	GM12878	1	.	9716400	9716600	128,0,128
chr1	9730200	9730400	GM12878	1	.	9730200	9730400	128,0,128
chr1	9741000	9741200	GM12878	1	.	9741000	9741200	128,0,128
chr1	9843000	9843400	GM12878	1	.	9843000	9843400	128,0,128
chr1	9846800	9847000	GM12878	1	.	9846800	9847000	128,0,128
chr1	9847800	9848200	GM12878	1	.	9847800	9848200	128,0,128
chr1	9923600	9924400	GM12878	1	.	9923600	9924400	128,0,128
chr1	9964000	9964200	GM12878	1	.	9964000	9964200	128,0,128
chr1	9987400	9987600	GM12878	1	.	9987400	9987600	128,0,128
chr1	9997000	9997200	GM12878	1	.	9997000	9997200	128,0,128
chr1	10011000	10011200	GM12878	1	.	10011000	10011200	128,0,128
chr1	10020800	10021000	GM12878	1	.	10020800	10021000	128,0,128
chr1	10079000	10079200	GM12878	1	.	10079000	10079200	128,0,128
chr1	10233600	10234000	GM12878	1	.	10233600	10234000	128,0,128
chr1	10278200	10278400	GM12878	1	.	10278200	10278400	128,0,128
chr1	10494000	10494200	GM12878	1	.	10494000	10494200	128,0,128
chr1	10573200	10573600	GM12878	1	.	10573200	10573600	128,0,128
chr1	10982400	10982600	GM12878	1	.	10982400	10982600	128,0,128
chr1	10992200	10992600	GM12878	1	.	10992200	10992600	128,0,128
chr1	11028400	11029800	GM12878	1	.	11028400	11029800	128,0,128
chr1	11045600	11047000	GM12878	1	.	11045600	11047000	128,0,128
chr1	11112000	11112200	GM12878	1	.	11112000	11112200	128,0,128
chr1	11123000	11123400	GM12878	1	.	11123000	11123400	128,0,128
chr1	11132800	11133000	GM12878	1	.	11132800	11133000	128,0,128
chr1	11133600	11133800	GM12878	1	.	11133600	11133800	128,0,128
chr1	11287600	11287800	GM12878	1	.	11287600	11287800	128,0,128
chr1	11395600	11396000	GM12878	1	.	11395600	11396000	128,0,128
chr1	11425800	11426000	GM12878	1	.	11425800	11426000	128,0,128
chr1	11467400	11467800	GM12878	1	.	11467400	11467800	128,0,128
chr1	11762000	11762200	GM12878	1	.	11762000	11762200	128,0,128
chr1	11874600	11874800	GM12878	1	.	11874600	11874800	128,0,128
chr1	11875000	11875400	GM12878	1	.	11875000	11875400	128,0,128
chr1	12064800	12065200	GM12878	1	.	12064800	12065200	128,0,128
chr1	12099800	12100200	GM12878	1	.	12099800	12100200	128,0,128
chr1	12105200	12105600	GM12878	1	.	12105200	12105600	128,0,128
chr1	12106600	12108200	GM12878	1	.	12106600	12108200	128,0,128
chr1	12113800	12114800	GM12878	1	.	12113800	12114800	128,0,128
chr1	12116400	12117000	GM12878	1	.	12116400	12117000	128,0,128
chr1	12117400	12117800	GM12878	1	.	12117400	12117800	128,0,128
chr1	12119400	12120200	GM12878	1	.	12119400	12120200	128,0,128
chr1	12127200	12127400	GM12878	1	.	12127200	12127400	128,0,128
chr1	12129600	12130200	GM12878	1	.	12129600	12130200	128,0,128
chr1	12137400	12138000	GM12878	1	.	12137400	12138000	128,0,128
chr1	12138200	12138400	GM12878	1	.	12138200	12138400	128,0,128
chr1	12138600	12140000	GM12878	1	.	12138600	12140000	128,0,128
chr1	12142600	12142800	GM12878	1	.	12142600	12142800	128,0,128
chr1	12147600	12148600	GM12878	1	.	12147600	12148600	128,0,128
chr1	12205200	12205400	GM12878	1	.	12205200	12205400	128,0,128
chr1	12205800	12206800	GM12878	1	.	12205800	12206800	128,0,128
chr1	12209000	12210000	GM12878	1	.	12209000	12210000	128,0,128
chr1	12210600	12210800	GM12878	1	.	12210600	12210800	128,0,128
chr1	12211000	12211400	GM12878	1	.	12211000	12211400	128,0,128
chr1	12212200	12213200	GM12878	1	.	12212200	12213200	128,0,128
chr1	12217400	12218000	GM12878	1	.	12217400	12218000	128,0,128
chr1	12223200	12223600	GM12878	1	.	12223200	12223600	128,0,128
chr1	12234000	12234200	GM12878	1	.	12234000	12234200	128,0,128
chr1	12259200	12259400	GM12878	1	.	12259200	12259400	128,0,128
chr1	12261800	12262000	GM12878	1	.	12261800	12262000	128,0,128
chr1	12264200	12264600	GM12878	1	.	12264200	12264600	128,0,128
chr1	12270600	12271000	GM12878	1	.	12270600	12271000	128,0,128
chr1	12348000	12348200	GM12878	1	.	12348000	12348200	128,0,128
chr1	12404000	12404200	GM12878	1	.	12404000	12404200	128,0,128
chr1	12498600	12499000	GM12878	1	.	12498600	12499000	128,0,128
chr1	12806000	12806200	GM12878	1	.	12806000	12806200	128,0,128
chr1	13820600	13820800	GM12878	1	.	13820600	13820800	128,0,128
chr1	13991000	13991200	GM12878	1	.	13991000	13991200	128,0,128
chr1	13994200	13994600	GM12878	1	.	13994200	13994600	128,0,128
chr1	14029000	14030200	GM12878	1	.	14029000	14030200	128,0,128
chr1	14040200	14040400	GM12878	1	.	14040200	14040400	128,0,128
chr1	14056600	14058000	GM12878	1	.	14056600	14058000	128,0,128
chr1	14059600	14059800	GM12878	1	.	14059600	14059800	128,0,128
chr1	14080600	14080800	GM12878	1	.	14080600	14080800	128,0,128
chr1	14234600	14235000	GM12878	1	.	14234600	14235000	128,0,128
chr1	14366400	14366800	GM12878	1	.	14366400	14366800	128,0,128
chr1	14580800	14581000	GM12878	1	.	14580800	14581000	128,0,128
chr1	14849400	14849600	GM12878	1	.	14849400	14849600	128,0,128
chr1	14898400	14898600	GM12878	1	.	14898400	14898600	128,0,128
chr1	14925800	14926000	GM12878	1	.	14925800	14926000	128,0,128
chr1	14926200	14926600	GM12878	1	.	14926200	14926600	128,0,128
chr1	14927000	14927200	GM12878	1	.	14927000	14927200	128,0,128
chr1	15031400	15031600	GM12878	1	.	15031400	15031600	128,0,128
chr1	15066000	15066200	GM12878	1	.	15066000	15066200	128,0,128
chr1	15072000	15072200	GM12878	1	.	15072000	15072200	128,0,128
chr1	15162200	15162600	GM12878	1	.	15162200	15162600	128,0,128
chr1	15247600	15247800	GM12878	1	.	15247600	15247800	128,0,128
chr1	15438600	15439000	GM12878	1	.	15438600	15439000	128,0,128
chr1	15482600	15483200	GM12878	1	.	15482600	15483200	128,0,128
chr1	15502400	15502600	GM12878	1	.	15502400	15502600	128,0,128
chr1	15502800	15503000	GM12878	1	.	15502800	15503000	128,0,128
chr1	15558200	15558600	GM12878	1	.	15558200	15558600	128,0,128
chr1	15570200	15570400	GM12878	1	.	15570200	15570400	128,0,128
chr1	15575600	15576000	GM12878	1	.	15575600	15576000	128,0,128
chr1	15579400	15579800	GM12878	1	.	15579400	15579800	128,0,128
chr1	15710800	15711200	GM12878	1	.	15710800	15711200	128,0,128
chr1	15765200	15765400	GM12878	1	.	15765200	15765400	128,0,128
chr1	15906200	15906400	GM12878	1	.	15906200	15906400	128,0,128
chr1	16023400	16024000	GM12878	1	.	16023400	16024000	128,0,128
chr1	16170800	16171000	GM12878	1	.	16170800	16171000	128,0,128
chr1	16291800	16292200	GM12878	1	.	16291800	16292200	128,0,128
chr1	16343000	16343200	GM12878	1	.	16343000	16343200	128,0,128
chr1	16747200	16747600	GM12878	1	.	16747200	16747600	128,0,128
chr1	16778400	16778800	GM12878	1	.	16778400	16778800	128,0,128
chr1	16871000	16871200	GM12878	1	.	16871000	16871200	128,0,128
chr1	17003400	17003600	GM12878	1	.	17003400	17003600	128,0,128
chr1	17408000	17408400	GM12878	1	.	17408000	17408400	128,0,128
chr1	17421200	17421400	GM12878	1	.	17421200	17421400	128,0,128
chr1	17426600	17426800	GM12878	1	.	17426600	17426800	128,0,128
chr1	17446400	17447000	GM12878	1	.	17446400	17447000	128,0,128
chr1	17467800	17468800	GM12878	1	.	17467800	17468800	128,0,128
chr1	17482800	17483000	GM12878	1	.	17482800	17483000	128,0,128
chr1	17533600	17533800	GM12878	1	.	17533600	17533800	128,0,128
chr1	17746400	17746600	GM12878	1	.	17746400	17746600	128,0,128
chr1	17758200	17758400	GM12878	1	.	17758200	17758400	128,0,128
chr1	17779200	17779400	GM12878	1	.	17779200	17779400	128,0,128
chr1	17862800	17863400	GM12878	1	.	17862800	17863400	128,0,128
chr1	18649800	18650000	GM12878	1	.	18649800	18650000	128,0,128
chr1	18667000	18667200	GM12878	1	.	18667000	18667200	128,0,128
chr1	19414600	19414800	GM12878	1	.	19414600	19414800	128,0,128
chr1	19496200	19496400	GM12878	1	.	19496200	19496400	128,0,128
chr1	19532000	19532200	GM12878	1	.	19532000	19532200	128,0,128
chr1	19640600	19641000	GM12878	1	.	19640600	19641000	128,0,128
chr1	19718800	19719000	GM12878	1	.	19718800	19719000	128,0,128
chr1	19775400	19775600	GM12878	1	.	19775400	19775600	128,0,128
chr1	19781200	19781400	GM12878	1	.	19781200	19781400	128,0,128
chr1	19789800	19790000	GM12878	1	.	19789800	19790000	128,0,128
chr1	19933400	19933600	GM12878	1	.	19933400	19933600	128,0,128
chr1	20016400	20016600	GM12878	1	.	20016400	20016600	128,0,128
chr1	20024800	20025000	GM12878	1	.	20024800	20025000	128,0,128
chr1	20037200	20038000	GM12878	1	.	20037200	20038000	128,0,128
chr1	20386400	20386600	GM12878	1	.	20386400	20386600	128,0,128
chr1	20404600	20405200	GM12878	1	.	20404600	20405200	128,0,128
chr1	20407400	20408000	GM12878	1	.	20407400	20408000	128,0,128
chr1	20446000	20446200	GM12878	1	.	20446000	20446200	128,0,128
chr1	20452600	20453400	GM12878	1	.	20452600	20453400	128,0,128
chr1	20648600	20649000	GM12878	1	.	20648600	20649000	128,0,128
chr1	20707600	20707800	GM12878	1	.	20707600	20707800	128,0,128
chr1	21005200	21005600	GM12878	1	.	21005200	21005600	128,0,128
chr1	21258800	21259000	GM12878	1	.	21258800	21259000	128,0,128
chr1	21291400	21291600	GM12878	1	.	21291400	21291600	128,0,128
chr1	21444000	21444400	GM12878	1	.	21444000	21444400	128,0,128
chr1	21565800	21566000	GM12878	1	.	21565800	21566000	128,0,128
chr1	21670000	21670200	GM12878	1	.	21670000	21670200	128,0,128
chr1	21710400	21710600	GM12878	1	.	21710400	21710600	128,0,128
chr1	21840800	21841000	GM12878	1	.	21840800	21841000	128,0,128
chr1	22088600	22089200	GM12878	1	.	22088600	22089200	128,0,128
chr1	22089400	22090000	GM12878	1	.	22089400	22090000	128,0,128
chr1	22092800	22093200	GM12878	1	.	22092800	22093200	128,0,128
chr1	22178800	22179200	GM12878	1	.	22178800	22179200	128,0,128
chr1	22353400	22353800	GM12878	1	.	22353400	22353800	128,0,128
chr1	22354000	22354200	GM12878	1	.	22354000	22354200	128,0,128
chr1	22358000	22358200	GM12878	1	.	22358000	22358200	128,0,128
chr1	22445600	22445800	GM12878	1	.	22445600	22445800	128,0,128
chr1	22493000	22493200	GM12878	1	.	22493000	22493200	128,0,128
chr1	22502800	22503000	GM12878	1	.	22502800	22503000	128,0,128
chr1	22503800	22504200	GM12878	1	.	22503800	22504200	128,0,128
chr1	22896800	22897000	GM12878	1	.	22896800	22897000	128,0,128
chr1	23090000	23090400	GM12878	1	.	23090000	23090400	128,0,128
chr1	23704800	23705200	GM12878	1	.	23704800	23705200	128,0,128
chr1	23849200	23849400	GM12878	1	.	23849200	23849400	128,0,128
chr1	23851200	23852000	GM12878	1	.	23851200	23852000	128,0,128
chr1	23852200	23852600	GM12878	1	.	23852200	23852600	128,0,128
chr1	23859800	23860400	GM12878	1	.	23859800	23860400	128,0,128
chr1	23900800	23901400	GM12878	1	.	23900800	23901400	128,0,128
chr1	23904800	23905000	GM12878	1	.	23904800	23905000	128,0,128
chr1	23917000	23917200	GM12878	1	.	23917000	23917200	128,0,128
chr1	23927600	23928000	GM12878	1	.	23927600	23928000	128,0,128
chr1	23928800	23929000	GM12878	1	.	23928800	23929000	128,0,128
chr1	23938600	23938800	GM12878	1	.	23938600	23938800	128,0,128
chr1	23939400	23940200	GM12878	1	.	23939400	23940200	128,0,128
chr1	23951000	23951200	GM12878	1	.	23951000	23951200	128,0,128
chr1	23952000	23952200	GM12878	1	.	23952000	23952200	128,0,128
chr1	23953600	23953800	GM12878	1	.	23953600	23953800	128,0,128
chr1	23955600	23955800	GM12878	1	.	23955600	23955800	128,0,128
chr1	24045600	24046200	GM12878	1	.	24045600	24046200	128,0,128
chr1	24046800	24047600	GM12878	1	.	24046800	24047600	128,0,128
chr1	24047800	24048000	GM12878	1	.	24047800	24048000	128,0,128
chr1	24049200	24049600	GM12878	1	.	24049200	24049600	128,0,128
chr1	24050400	24050600	GM12878	1	.	24050400	24050600	128,0,128
chr1	24053400	24053600	GM12878	1	.	24053400	24053600	128,0,128
chr1	24162600	24162800	GM12878	1	.	24162600	24162800	128,0,128
chr1	24214600	24215200	GM12878	1	.	24214600	24215200	128,0,128
chr1	24215600	24215800	GM12878	1	.	24215600	24215800	128,0,128
chr1	24223000	24223400	GM12878	1	.	24223000	24223400	128,0,128
chr1	24235000	24236400	GM12878	1	.	24235000	24236400	128,0,128
chr1	24236600	24237000	GM12878	1	.	24236600	24237000	128,0,128
chr1	24238200	24239000	GM12878	1	.	24238200	24239000	128,0,128
chr1	24239200	24239400	GM12878	1	.	24239200	24239400	128,0,128
chr1	24239600	24240200	GM12878	1	.	24239600	24240200	128,0,128
chr1	24291200	24291400	GM12878	1	.	24291200	24291400	128,0,128
chr1	24318400	24318600	GM12878	1	.	24318400	24318600	128,0,128
chr1	24321800	24322200	GM12878	1	.	24321800	24322200	128,0,128
chr1	24503800	24504000	GM12878	1	.	24503800	24504000	128,0,128
chr1	24517400	24518000	GM12878	1	.	24517400	24518000	128,0,128
chr1	24553200	24553600	GM12878	1	.	24553200	24553600	128,0,128
chr1	24677800	24678000	GM12878	1	.	24677800	24678000	128,0,128
chr1	24699600	24700000	GM12878	1	.	24699600	24700000	128,0,128
chr1	24814800	24815000	GM12878	1	.	24814800	24815000	128,0,128
chr1	24861600	24861800	GM12878	1	.	24861600	24861800	128,0,128
chr1	25059800	25060200	GM12878	1	.	25059800	25060200	128,0,128
chr1	25182200	25182400	GM12878	1	.	25182200	25182400	128,0,128
chr1	25224600	25225000	GM12878	1	.	25224600	25225000	128,0,128
chr1	25225400	25227400	GM12878	1	.	25225400	25227400	128,0,128
chr1	25227600	25228400	GM12878	1	.	25227600	25228400	128,0,128
chr1	25249600	25249800	GM12878	1	.	25249600	25249800	128,0,128
chr1	25250000	25250600	GM12878	1	.	25250000	25250600	128,0,128
chr1	25251600	25252000	GM12878	1	.	25251600	25252000	128,0,128
chr1	25253200	25253600	GM12878	1	.	25253200	25253600	128,0,128
chr1	25254600	25254800	GM12878	1	.	25254600	25254800	128,0,128
chr1	25255000	25257400	GM12878	1	.	25255000	25257400	128,0,128
chr1	25260800	25261000	GM12878	1	.	25260800	25261000	128,0,128
chr1	25262200	25262800	GM12878	1	.	25262200	25262800	128,0,128
chr1	25273400	25273600	GM12878	1	.	25273400	25273600	128,0,128
chr1	25273800	25274400	GM12878	1	.	25273800	25274400	128,0,128
chr1	25280400	25280800	GM12878	1	.	25280400	25280800	128,0,128
chr1	25281000	25281200	GM12878	1	.	25281000	25281200	128,0,128
chr1	25283000	25283200	GM12878	1	.	25283000	25283200	128,0,128
chr1	25283400	25284600	GM12878	1	.	25283400	25284600	128,0,128
chr1	25288800	25289000	GM12878	1	.	25288800	25289000	128,0,128
chr1	25290000	25292400	GM12878	1	.	25290000	25292400	128,0,128
chr1	25314600	25315000	GM12878	1	.	25314600	25315000	128,0,128
chr1	25324200	25324400	GM12878	1	.	25324200	25324400	128,0,128
chr1	25345400	25346400	GM12878	1	.	25345400	25346400	128,0,128
chr1	25353400	25356600	GM12878	1	.	25353400	25356600	128,0,128
chr1	25372600	25372800	GM12878	1	.	25372600	25372800	128,0,128
chr1	25420200	25420400	GM12878	1	.	25420200	25420400	128,0,128
chr1	25422200	25422400	GM12878	1	.	25422200	25422400	128,0,128
chr1	25426000	25426200	GM12878	1	.	25426000	25426200	128,0,128
chr1	25432800	25433200	GM12878	1	.	25432800	25433200	128,0,128
chr1	25454600	25455000	GM12878	1	.	25454600	25455000	128,0,128
chr1	25472400	25472600	GM12878	1	.	25472400	25472600	128,0,128
chr1	25774000	25774400	GM12878	1	.	25774000	25774400	128,0,128
chr1	25799200	25799400	GM12878	1	.	25799200	25799400	128,0,128
chr1	25926800	25927000	GM12878	1	.	25926800	25927000	128,0,128
chr1	25946800	25947000	GM12878	1	.	25946800	25947000	128,0,128
chr1	25969200	25969600	GM12878	1	.	25969200	25969600	128,0,128
chr1	26002400	26003000	GM12878	1	.	26002400	26003000	128,0,128
chr1	26057400	26057600	GM12878	1	.	26057400	26057600	128,0,128
chr1	26136000	26136400	GM12878	1	.	26136000	26136400	128,0,128
chr1	26199200	26199400	GM12878	1	.	26199200	26199400	128,0,128
chr1	26297800	26298200	GM12878	1	.	26297800	26298200	128,0,128
chr1	26518400	26518600	GM12878	1	.	26518400	26518600	128,0,128
chr1	26615800	26616000	GM12878	1	.	26615800	26616000	128,0,128
chr1	26616200	26617600	GM12878	1	.	26616200	26617600	128,0,128
chr1	26847000	26847200	GM12878	1	.	26847000	26847200	128,0,128
chr1	26860600	26860800	GM12878	1	.	26860600	26860800	128,0,128
chr1	26867000	26867200	GM12878	1	.	26867000	26867200	128,0,128
chr1	26901200	26901400	GM12878	1	.	26901200	26901400	128,0,128
chr1	26906200	26906600	GM12878	1	.	26906200	26906600	128,0,128
chr1	26907200	26908000	GM12878	1	.	26907200	26908000	128,0,128
chr1	26908600	26908800	GM12878	1	.	26908600	26908800	128,0,128
chr1	26909200	26909600	GM12878	1	.	26909200	26909600	128,0,128
chr1	26920000	26920200	GM12878	1	.	26920000	26920200	128,0,128
chr1	26959600	26959800	GM12878	1	.	26959600	26959800	128,0,128
chr1	27117000	27117200	GM12878	1	.	27117000	27117200	128,0,128
chr1	27147200	27147600	GM12878	1	.	27147200	27147600	128,0,128
chr1	27155000	27155600	GM12878	1	.	27155000	27155600	128,0,128
chr1	27159800	27160400	GM12878	1	.	27159800	27160400	128,0,128
chr1	27433000	27433400	GM12878	1	.	27433000	27433400	128,0,128
chr1	27458800	27459000	GM12878	1	.	27458800	27459000	128,0,128
chr1	27459800	27460200	GM12878	1	.	27459800	27460200	128,0,128
chr1	27460600	27460800	GM12878	1	.	27460600	27460800	128,0,128
chr1	27488000	27488400	GM12878	1	.	27488000	27488400	128,0,128
chr1	27579200	27579400	GM12878	1	.	27579200	27579400	128,0,128
chr1	27580000	27580400	GM12878	1	.	27580000	27580400	128,0,128
chr1	27611200	27611400	GM12878	1	.	27611200	27611400	128,0,128
chr1	27743000	27743200	GM12878	1	.	27743000	27743200	128,0,128
chr1	27769200	27769600	GM12878	1	.	27769200	27769600	128,0,128
chr1	27771200	27771600	GM12878	1	.	27771200	27771600	128,0,128
chr1	27771800	27772400	GM12878	1	.	27771800	27772400	128,0,128
chr1	27775600	27775800	GM12878	1	.	27775600	27775800	128,0,128
chr1	27803200	27803400	GM12878	1	.	27803200	27803400	128,0,128
chr1	27804600	27805000	GM12878	1	.	27804600	27805000	128,0,128
chr1	27807800	27808000	GM12878	1	.	27807800	27808000	128,0,128
chr1	27809800	27810200	GM12878	1	.	27809800	27810200	128,0,128
chr1	27818400	27818800	GM12878	1	.	27818400	27818800	128,0,128
chr1	27819000	27819200	GM12878	1	.	27819000	27819200	128,0,128
chr1	27935800	27936600	GM12878	1	.	27935800	27936600	128,0,128
chr1	27945000	27945200	GM12878	1	.	27945000	27945200	128,0,128
chr1	27950000	27950200	GM12878	1	.	27950000	27950200	128,0,128
chr1	27952600	27953400	GM12878	1	.	27952600	27953400	128,0,128
chr1	27963600	27963800	GM12878	1	.	27963600	27963800	128,0,128
chr1	27980200	27980400	GM12878	1	.	27980200	27980400	128,0,128
chr1	27982600	27983000	GM12878	1	.	27982600	27983000	128,0,128
chr1	28016000	28016200	GM12878	1	.	28016000	28016200	128,0,128
chr1	28016400	28016600	GM12878	1	.	28016400	28016600	128,0,128
chr1	28079000	28079200	GM12878	1	.	28079000	28079200	128,0,128
chr1	28210200	28211600	GM12878	1	.	28210200	28211600	128,0,128
chr1	28213600	28214200	GM12878	1	.	28213600	28214200	128,0,128
chr1	28216800	28217200	GM12878	1	.	28216800	28217200	128,0,128
chr1	28218000	28218400	GM12878	1	.	28218000	28218400	128,0,128
chr1	28287200	28287400	GM12878	1	.	28287200	28287400	128,0,128
chr1	28396600	28396800	GM12878	1	.	28396600	28396800	128,0,128
chr1	28454200	28454400	GM12878	1	.	28454200	28454400	128,0,128
chr1	28454600	28454800	GM12878	1	.	28454600	28454800	128,0,128
chr1	28459000	28459200	GM12878	1	.	28459000	28459200	128,0,128
chr1	28470000	28470200	GM12878	1	.	28470000	28470200	128,0,128
chr1	28473800	28474000	GM12878	1	.	28473800	28474000	128,0,128
chr1	28495800	28496200	GM12878	1	.	28495800	28496200	128,0,128
chr1	28498400	28498600	GM12878	1	.	28498400	28498600	128,0,128
chr1	28500000	28500600	GM12878	1	.	28500000	28500600	128,0,128
chr1	28501800	28502200	GM12878	1	.	28501800	28502200	128,0,128
chr1	28503000	28503400	GM12878	1	.	28503000	28503400	128,0,128
chr1	28503800	28504000	GM12878	1	.	28503800	28504000	128,0,128
chr1	28526000	28526800	GM12878	1	.	28526000	28526800	128,0,128
chr1	28571000	28571800	GM12878	1	.	28571000	28571800	128,0,128
chr1	28572200	28572400	GM12878	1	.	28572200	28572400	128,0,128
chr1	28624400	28624600	GM12878	1	.	28624400	28624600	128,0,128
chr1	28754600	28754800	GM12878	1	.	28754600	28754800	128,0,128
chr1	28925800	28926000	GM12878	1	.	28925800	28926000	128,0,128
chr1	28958400	28958600	GM12878	1	.	28958400	28958600	128,0,128
chr1	29111800	29112000	GM12878	1	.	29111800	29112000	128,0,128
chr1	29289000	29289400	GM12878	1	.	29289000	29289400	128,0,128
chr1	29536800	29537400	GM12878	1	.	29536800	29537400	128,0,128
chr1	30128000	30128400	GM12878	1	.	30128000	30128400	128,0,128
chr1	30145400	30145600	GM12878	1	.	30145400	30145600	128,0,128
chr1	30216200	30216400	GM12878	1	.	30216200	30216400	128,0,128
chr1	31203200	31203600	GM12878	1	.	31203200	31203600	128,0,128
chr1	31216400	31217600	GM12878	1	.	31216400	31217600	128,0,128
chr1	31222400	31223000	GM12878	1	.	31222400	31223000	128,0,128
chr1	31223400	31224400	GM12878	1	.	31223400	31224400	128,0,128
chr1	31224800	31225600	GM12878	1	.	31224800	31225600	128,0,128
chr1	31226400	31226800	GM12878	1	.	31226400	31226800	128,0,128
chr1	31227400	31228000	GM12878	1	.	31227400	31228000	128,0,128
chr1	31228400	31229000	GM12878	1	.	31228400	31229000	128,0,128
chr1	31236200	31236600	GM12878	1	.	31236200	31236600	128,0,128
chr1	31263800	31264000	GM12878	1	.	31263800	31264000	128,0,128
chr1	31342000	31342200	GM12878	1	.	31342000	31342200	128,0,128
chr1	31354200	31354400	GM12878	1	.	31354200	31354400	128,0,128
chr1	31482800	31483200	GM12878	1	.	31482800	31483200	128,0,128
chr1	31501000	31501200	GM12878	1	.	31501000	31501200	128,0,128
chr1	31896200	31896600	GM12878	1	.	31896200	31896600	128,0,128
chr1	31904800	31905000	GM12878	1	.	31904800	31905000	128,0,128
chr1	31971600	31972000	GM12878	1	.	31971600	31972000	128,0,128
chr1	32071400	32071800	GM12878	1	.	32071400	32071800	128,0,128
chr1	32165000	32165200	GM12878	1	.	32165000	32165200	128,0,128
chr1	32165400	32165600	GM12878	1	.	32165400	32165600	128,0,128
chr1	32172400	32172600	GM12878	1	.	32172400	32172600	128,0,128
chr1	32210200	32210400	GM12878	1	.	32210200	32210400	128,0,128
chr1	32314200	32314400	GM12878	1	.	32314200	32314400	128,0,128
chr1	32343800	32344000	GM12878	1	.	32343800	32344000	128,0,128
chr1	32357000	32357200	GM12878	1	.	32357000	32357200	128,0,128
chr1	32378600	32378800	GM12878	1	.	32378600	32378800	128,0,128
chr1	32408800	32409000	GM12878	1	.	32408800	32409000	128,0,128
chr1	32427400	32427800	GM12878	1	.	32427400	32427800	128,0,128
chr1	32446400	32446800	GM12878	1	.	32446400	32446800	128,0,128
chr1	32447200	32447400	GM12878	1	.	32447200	32447400	128,0,128
chr1	32587800	32588000	GM12878	1	.	32587800	32588000	128,0,128
chr1	32610800	32611000	GM12878	1	.	32610800	32611000	128,0,128
chr1	32717800	32718000	GM12878	1	.	32717800	32718000	128,0,128
chr1	32722200	32722400	GM12878	1	.	32722200	32722400	128,0,128
chr1	32722600	32723000	GM12878	1	.	32722600	32723000	128,0,128
chr1	32729400	32729600	GM12878	1	.	32729400	32729600	128,0,128
chr1	32782200	32782400	GM12878	1	.	32782200	32782400	128,0,128
chr1	32785400	32785800	GM12878	1	.	32785400	32785800	128,0,128
chr1	32800200	32800400	GM12878	1	.	32800200	32800400	128,0,128
chr1	32805000	32805400	GM12878	1	.	32805000	32805400	128,0,128
chr1	32825600	32825800	GM12878	1	.	32825600	32825800	128,0,128
chr1	32827400	32827800	GM12878	1	.	32827400	32827800	128,0,128
chr1	32897600	32897800	GM12878	1	.	32897600	32897800	128,0,128
chr1	33085200	33085600	GM12878	1	.	33085200	33085600	128,0,128
chr1	33089000	33089200	GM12878	1	.	33089000	33089200	128,0,128
chr1	33089400	33089600	GM12878	1	.	33089400	33089600	128,0,128
chr1	33093200	33093800	GM12878	1	.	33093200	33093800	128,0,128
chr1	33285200	33285400	GM12878	1	.	33285200	33285400	128,0,128
chr1	33288200	33288400	GM12878	1	.	33288200	33288400	128,0,128
chr1	33426800	33427000	GM12878	1	.	33426800	33427000	128,0,128
chr1	33434800	33435000	GM12878	1	.	33434800	33435000	128,0,128
chr1	33450200	33450400	GM12878	1	.	33450200	33450400	128,0,128
chr1	33524000	33524400	GM12878	1	.	33524000	33524400	128,0,128
chr1	33585400	33586000	GM12878	1	.	33585400	33586000	128,0,128
chr1	33586200	33586400	GM12878	1	.	33586200	33586400	128,0,128
chr1	33596000	33596200	GM12878	1	.	33596000	33596200	128,0,128
chr1	33726200	33726400	GM12878	1	.	33726200	33726400	128,0,128
chr1	33891600	33891800	GM12878	1	.	33891600	33891800	128,0,128
chr1	33926400	33927200	GM12878	1	.	33926400	33927200	128,0,128
chr1	33928400	33928800	GM12878	1	.	33928400	33928800	128,0,128
chr1	33930200	33930400	GM12878	1	.	33930200	33930400	128,0,128
chr1	34826200	34826600	GM12878	1	.	34826200	34826600	128,0,128
chr1	34827400	34828000	GM12878	1	.	34827400	34828000	128,0,128
chr1	34833000	34833200	GM12878	1	.	34833000	34833200	128,0,128
chr1	34944200	34944400	GM12878	1	.	34944200	34944400	128,0,128
chr1	34995400	34996600	GM12878	1	.	34995400	34996600	128,0,128
chr1	34997800	34998000	GM12878	1	.	34997800	34998000	128,0,128
chr1	35004200	35004400	GM12878	1	.	35004200	35004400	128,0,128
chr1	35057400	35057600	GM12878	1	.	35057400	35057600	128,0,128
chr1	35262600	35263000	GM12878	1	.	35262600	35263000	128,0,128
chr1	35266000	35266200	GM12878	1	.	35266000	35266200	128,0,128
chr1	35384600	35385000	GM12878	1	.	35384600	35385000	128,0,128
chr1	35417600	35417800	GM12878	1	.	35417600	35417800	128,0,128
chr1	35640600	35640800	GM12878	1	.	35640600	35640800	128,0,128
chr1	35696200	35696400	GM12878	1	.	35696200	35696400	128,0,128
chr1	35764200	35764400	GM12878	1	.	35764200	35764400	128,0,128
chr1	35972600	35973000	GM12878	1	.	35972600	35973000	128,0,128
chr1	35973200	35973400	GM12878	1	.	35973200	35973400	128,0,128
chr1	36004200	36004400	GM12878	1	.	36004200	36004400	128,0,128
chr1	36004600	36005200	GM12878	1	.	36004600	36005200	128,0,128
chr1	36201400	36201600	GM12878	1	.	36201400	36201600	128,0,128
chr1	36245400	36245600	GM12878	1	.	36245400	36245600	128,0,128
chr1	36401600	36402000	GM12878	1	.	36401600	36402000	128,0,128
chr1	36408400	36408600	GM12878	1	.	36408400	36408600	128,0,128
chr1	36488600	36489600	GM12878	1	.	36488600	36489600	128,0,128
chr1	36589000	36589200	GM12878	1	.	36589000	36589200	128,0,128
chr1	36609200	36609400	GM12878	1	.	36609200	36609400	128,0,128
chr1	36770200	36770400	GM12878	1	.	36770200	36770400	128,0,128
chr1	36779400	36779600	GM12878	1	.	36779400	36779600	128,0,128
chr1	36856400	36856800	GM12878	1	.	36856400	36856800	128,0,128
chr1	36862000	36862200	GM12878	1	.	36862000	36862200	128,0,128
chr1	36939800	36940000	GM12878	1	.	36939800	36940000	128,0,128
chr1	37075000	37075200	GM12878	1	.	37075000	37075200	128,0,128
chr1	37349800	37350000	GM12878	1	.	37349800	37350000	128,0,128
chr1	37754400	37755200	GM12878	1	.	37754400	37755200	128,0,128
chr1	37759200	37759400	GM12878	1	.	37759200	37759400	128,0,128
chr1	37973400	37973800	GM12878	1	.	37973400	37973800	128,0,128
chr1	38142000	38142200	GM12878	1	.	38142000	38142200	128,0,128
chr1	38262600	38262800	GM12878	1	.	38262600	38262800	128,0,128
chr1	38285600	38285800	GM12878	1	.	38285600	38285800	128,0,128
chr1	38367000	38367600	GM12878	1	.	38367000	38367600	128,0,128
chr1	38391600	38392000	GM12878	1	.	38391600	38392000	128,0,128
chr1	38392400	38392600	GM12878	1	.	38392400	38392600	128,0,128
chr1	38519400	38519600	GM12878	1	.	38519400	38519600	128,0,128
chr1	38527400	38528000	GM12878	1	.	38527400	38528000	128,0,128
chr1	38617200	38617400	GM12878	1	.	38617200	38617400	128,0,128
chr1	38638800	38639800	GM12878	1	.	38638800	38639800	128,0,128
chr1	38640000	38640400	GM12878	1	.	38640000	38640400	128,0,128
chr1	38656800	38657000	GM12878	1	.	38656800	38657000	128,0,128
chr1	38674600	38674800	GM12878	1	.	38674600	38674800	128,0,128
chr1	38675000	38675200	GM12878	1	.	38675000	38675200	128,0,128
chr1	38940000	38940200	GM12878	1	.	38940000	38940200	128,0,128
chr1	38940400	38942200	GM12878	1	.	38940400	38942200	128,0,128
chr1	38942600	38942800	GM12878	1	.	38942600	38942800	128,0,128
chr1	39021400	39021600	GM12878	1	.	39021400	39021600	128,0,128
chr1	39024200	39025400	GM12878	1	.	39024200	39025400	128,0,128
chr1	39025800	39026000	GM12878	1	.	39025800	39026000	128,0,128
chr1	39318600	39318800	GM12878	1	.	39318600	39318800	128,0,128
chr1	39728600	39728800	GM12878	1	.	39728600	39728800	128,0,128
chr1	39787600	39788000	GM12878	1	.	39787600	39788000	128,0,128
chr1	39886200	39886400	GM12878	1	.	39886200	39886400	128,0,128
chr1	39991400	39991800	GM12878	1	.	39991400	39991800	128,0,128
chr1	40063600	40064000	GM12878	1	.	40063600	40064000	128,0,128
chr1	40064400	40065000	GM12878	1	.	40064400	40065000	128,0,128
chr1	40112000	40112200	GM12878	1	.	40112000	40112200	128,0,128
chr1	40132400	40132800	GM12878	1	.	40132400	40132800	128,0,128
chr1	40133600	40133800	GM12878	1	.	40133600	40133800	128,0,128
chr1	40192800	40193400	GM12878	1	.	40192800	40193400	128,0,128
chr1	40241800	40242400	GM12878	1	.	40241800	40242400	128,0,128
chr1	40291000	40291400	GM12878	1	.	40291000	40291400	128,0,128
chr1	40311200	40311600	GM12878	1	.	40311200	40311600	128,0,128
chr1	40344200	40344400	GM12878	1	.	40344200	40344400	128,0,128
chr1	40374200	40374600	GM12878	1	.	40374200	40374600	128,0,128
chr1	40426200	40426800	GM12878	1	.	40426200	40426800	128,0,128
chr1	40451600	40451800	GM12878	1	.	40451600	40451800	128,0,128
chr1	40461600	40462000	GM12878	1	.	40461600	40462000	128,0,128
chr1	40469000	40469600	GM12878	1	.	40469000	40469600	128,0,128
chr1	40486400	40486600	GM12878	1	.	40486400	40486600	128,0,128
chr1	40530600	40530800	GM12878	1	.	40530600	40530800	128,0,128
chr1	40619200	40619400	GM12878	1	.	40619200	40619400	128,0,128
chr1	40652200	40652600	GM12878	1	.	40652200	40652600	128,0,128
chr1	40689800	40690000	GM12878	1	.	40689800	40690000	128,0,128
chr1	40698000	40698400	GM12878	1	.	40698000	40698400	128,0,128
chr1	40829600	40829800	GM12878	1	.	40829600	40829800	128,0,128
chr1	40845800	40846000	GM12878	1	.	40845800	40846000	128,0,128
chr1	40853000	40853200	GM12878	1	.	40853000	40853200	128,0,128
chr1	40867400	40867800	GM12878	1	.	40867400	40867800	128,0,128
chr1	40928600	40929200	GM12878	1	.	40928600	40929200	128,0,128
chr1	41160200	41160400	GM12878	1	.	41160200	41160400	128,0,128
chr1	41162000	41162200	GM12878	1	.	41162000	41162200	128,0,128
chr1	41165400	41165800	GM12878	1	.	41165400	41165800	128,0,128
chr1	41219000	41219200	GM12878	1	.	41219000	41219200	128,0,128
chr1	41229800	41230000	GM12878	1	.	41229800	41230000	128,0,128
chr1	41261200	41261600	GM12878	1	.	41261200	41261600	128,0,128
chr1	41275200	41275600	GM12878	1	.	41275200	41275600	128,0,128
chr1	41317400	41317600	GM12878	1	.	41317400	41317600	128,0,128
chr1	41748400	41748600	GM12878	1	.	41748400	41748600	128,0,128
chr1	41810400	41810800	GM12878	1	.	41810400	41810800	128,0,128
chr1	41819400	41819800	GM12878	1	.	41819400	41819800	128,0,128
chr1	41831800	41832400	GM12878	1	.	41831800	41832400	128,0,128
chr1	41952000	41952400	GM12878	1	.	41952000	41952400	128,0,128
chr1	41953000	41953400	GM12878	1	.	41953000	41953400	128,0,128
chr1	41975000	41975200	GM12878	1	.	41975000	41975200	128,0,128
chr1	41992000	41992200	GM12878	1	.	41992000	41992200	128,0,128
chr1	42088800	42089600	GM12878	1	.	42088800	42089600	128,0,128
chr1	42105000	42105400	GM12878	1	.	42105000	42105400	128,0,128
chr1	42107000	42107400	GM12878	1	.	42107000	42107400	128,0,128
chr1	42119400	42119600	GM12878	1	.	42119400	42119600	128,0,128
chr1	42133000	42133200	GM12878	1	.	42133000	42133200	128,0,128
chr1	42139600	42139800	GM12878	1	.	42139600	42139800	128,0,128
chr1	42152800	42153000	GM12878	1	.	42152800	42153000	128,0,128
chr1	42164600	42165000	GM12878	1	.	42164600	42165000	128,0,128
chr1	42166800	42167000	GM12878	1	.	42166800	42167000	128,0,128
chr1	42186600	42187000	GM12878	1	.	42186600	42187000	128,0,128
chr1	42203800	42204000	GM12878	1	.	42203800	42204000	128,0,128
chr1	42204200	42205600	GM12878	1	.	42204200	42205600	128,0,128
chr1	42210600	42211000	GM12878	1	.	42210600	42211000	128,0,128
chr1	42216800	42218600	GM12878	1	.	42216800	42218600	128,0,128
chr1	42265400	42265800	GM12878	1	.	42265400	42265800	128,0,128
chr1	42272000	42273000	GM12878	1	.	42272000	42273000	128,0,128
chr1	42275400	42275600	GM12878	1	.	42275400	42275600	128,0,128
chr1	42315800	42316000	GM12878	1	.	42315800	42316000	128,0,128
chr1	42334200	42334400	GM12878	1	.	42334200	42334400	128,0,128
chr1	42342600	42343000	GM12878	1	.	42342600	42343000	128,0,128
chr1	42430000	42430400	GM12878	1	.	42430000	42430400	128,0,128
chr1	42471800	42472000	GM12878	1	.	42471800	42472000	128,0,128
chr1	42474000	42474200	GM12878	1	.	42474000	42474200	128,0,128
chr1	42483000	42483200	GM12878	1	.	42483000	42483200	128,0,128
chr1	42724000	42724200	GM12878	1	.	42724000	42724200	128,0,128
chr1	42726400	42726600	GM12878	1	.	42726400	42726600	128,0,128
chr1	42935400	42935600	GM12878	1	.	42935400	42935600	128,0,128
chr1	43203000	43203200	GM12878	1	.	43203000	43203200	128,0,128
chr1	43251000	43251400	GM12878	1	.	43251000	43251400	128,0,128
chr1	43396800	43397200	GM12878	1	.	43396800	43397200	128,0,128
chr1	43399800	43400000	GM12878	1	.	43399800	43400000	128,0,128
chr1	43400800	43401200	GM12878	1	.	43400800	43401200	128,0,128
chr1	43687000	43687600	GM12878	1	.	43687000	43687600	128,0,128
chr1	43705200	43705400	GM12878	1	.	43705200	43705400	128,0,128
chr1	43884800	43885000	GM12878	1	.	43884800	43885000	128,0,128
chr1	43975800	43976000	GM12878	1	.	43975800	43976000	128,0,128
chr1	44031400	44031600	GM12878	1	.	44031400	44031600	128,0,128
chr1	44130200	44130400	GM12878	1	.	44130200	44130400	128,0,128
chr1	44235000	44235400	GM12878	1	.	44235000	44235400	128,0,128
chr1	44298000	44298200	GM12878	1	.	44298000	44298200	128,0,128
chr1	44506600	44506800	GM12878	1	.	44506600	44506800	128,0,128
chr1	44686400	44686600	GM12878	1	.	44686400	44686600	128,0,128
chr1	45150200	45150600	GM12878	1	.	45150200	45150600	128,0,128
chr1	45164000	45164200	GM12878	1	.	45164000	45164200	128,0,128
chr1	45178600	45178800	GM12878	1	.	45178600	45178800	128,0,128
chr1	45179000	45179200	GM12878	1	.	45179000	45179200	128,0,128
chr1	45188800	45189600	GM12878	1	.	45188800	45189600	128,0,128
chr1	45223000	45223400	GM12878	1	.	45223000	45223400	128,0,128
chr1	45518600	45519000	GM12878	1	.	45518600	45519000	128,0,128
chr1	45788400	45788600	GM12878	1	.	45788400	45788600	128,0,128
chr1	45830800	45831200	GM12878	1	.	45830800	45831200	128,0,128
chr1	45836400	45836600	GM12878	1	.	45836400	45836600	128,0,128
chr1	45839400	45839600	GM12878	1	.	45839400	45839600	128,0,128
chr1	45933000	45933400	GM12878	1	.	45933000	45933400	128,0,128
chr1	45936000	45936200	GM12878	1	.	45936000	45936200	128,0,128
chr1	45939000	45939200	GM12878	1	.	45939000	45939200	128,0,128
chr1	45969200	45969400	GM12878	1	.	45969200	45969400	128,0,128
chr1	46011800	46012000	GM12878	1	.	46011800	46012000	128,0,128
chr1	46023200	46023400	GM12878	1	.	46023200	46023400	128,0,128
chr1	46048200	46048400	GM12878	1	.	46048200	46048400	128,0,128
chr1	46201400	46201600	GM12878	1	.	46201400	46201600	128,0,128
chr1	46346000	46346200	GM12878	1	.	46346000	46346200	128,0,128
chr1	46507200	46507400	GM12878	1	.	46507200	46507400	128,0,128
chr1	46509200	46509600	GM12878	1	.	46509200	46509600	128,0,128
chr1	46528400	46528600	GM12878	1	.	46528400	46528600	128,0,128
chr1	46563800	46564000	GM12878	1	.	46563800	46564000	128,0,128
chr1	46573200	46573400	GM12878	1	.	46573200	46573400	128,0,128
chr1	46632200	46632400	GM12878	1	.	46632200	46632400	128,0,128
chr1	46787000	46787400	GM12878	1	.	46787000	46787400	128,0,128
chr1	46791200	46791800	GM12878	1	.	46791200	46791800	128,0,128
chr1	46797000	46798200	GM12878	1	.	46797000	46798200	128,0,128
chr1	46798800	46799000	GM12878	1	.	46798800	46799000	128,0,128
chr1	46839400	46839600	GM12878	1	.	46839400	46839600	128,0,128
chr1	47755000	47755200	GM12878	1	.	47755000	47755200	128,0,128
chr1	47817200	47817400	GM12878	1	.	47817200	47817400	128,0,128
chr1	49259600	49260000	GM12878	1	.	49259600	49260000	128,0,128
chr1	51454400	51454600	GM12878	1	.	51454400	51454600	128,0,128
chr1	51566000	51566200	GM12878	1	.	51566000	51566200	128,0,128
chr1	51712800	51713200	GM12878	1	.	51712800	51713200	128,0,128
chr1	51750800	51751200	GM12878	1	.	51750800	51751200	128,0,128
chr1	51767000	51767200	GM12878	1	.	51767000	51767200	128,0,128
chr1	51767400	51767600	GM12878	1	.	51767400	51767600	128,0,128
chr1	51807600	51808200	GM12878	1	.	51807600	51808200	128,0,128
chr1	51876200	51876400	GM12878	1	.	51876200	51876400	128,0,128
chr1	51910000	51910200	GM12878	1	.	51910000	51910200	128,0,128
chr1	51954000	51954200	GM12878	1	.	51954000	51954200	128,0,128
chr1	51956200	51956400	GM12878	1	.	51956200	51956400	128,0,128
chr1	51956600	51956800	GM12878	1	.	51956600	51956800	128,0,128
chr1	51957000	51957400	GM12878	1	.	51957000	51957400	128,0,128
chr1	51967000	51967200	GM12878	1	.	51967000	51967200	128,0,128
chr1	51967400	51967600	GM12878	1	.	51967400	51967600	128,0,128
chr1	51970400	51971200	GM12878	1	.	51970400	51971200	128,0,128
chr1	51972200	51972600	GM12878	1	.	51972200	51972600	128,0,128
chr1	51980200	51980600	GM12878	1	.	51980200	51980600	128,0,128
chr1	52029800	52030000	GM12878	1	.	52029800	52030000	128,0,128
chr1	52181200	52181400	GM12878	1	.	52181200	52181400	128,0,128
chr1	52192200	52192600	GM12878	1	.	52192200	52192600	128,0,128
chr1	52206400	52206600	GM12878	1	.	52206400	52206600	128,0,128
chr1	52329200	52329400	GM12878	1	.	52329200	52329400	128,0,128
chr1	52670400	52670800	GM12878	1	.	52670400	52670800	128,0,128
chr1	52705400	52705600	GM12878	1	.	52705400	52705600	128,0,128
chr1	52995400	52995800	GM12878	1	.	52995400	52995800	128,0,128
chr1	52998000	52998200	GM12878	1	.	52998000	52998200	128,0,128
chr1	53098600	53098800	GM12878	1	.	53098600	53098800	128,0,128
chr1	53315600	53315800	GM12878	1	.	53315600	53315800	128,0,128
chr1	53326200	53326600	GM12878	1	.	53326200	53326600	128,0,128
chr1	53332800	53333000	GM12878	1	.	53332800	53333000	128,0,128
chr1	53712000	53712400	GM12878	1	.	53712000	53712400	128,0,128
chr1	53751800	53752000	GM12878	1	.	53751800	53752000	128,0,128
chr1	53761800	53762200	GM12878	1	.	53761800	53762200	128,0,128
chr1	53781800	53782000	GM12878	1	.	53781800	53782000	128,0,128
chr1	53811200	53811400	GM12878	1	.	53811200	53811400	128,0,128
chr1	53875800	53876200	GM12878	1	.	53875800	53876200	128,0,128
chr1	53879000	53879600	GM12878	1	.	53879000	53879600	128,0,128
chr1	54301400	54301600	GM12878	1	.	54301400	54301600	128,0,128
chr1	54822400	54822800	GM12878	1	.	54822400	54822800	128,0,128
chr1	54838600	54839200	GM12878	1	.	54838600	54839200	128,0,128
chr1	54847200	54847400	GM12878	1	.	54847200	54847400	128,0,128
chr1	54866000	54866400	GM12878	1	.	54866000	54866400	128,0,128
chr1	55088200	55088600	GM12878	1	.	55088200	55088600	128,0,128
chr1	55278800	55279200	GM12878	1	.	55278800	55279200	128,0,128
chr1	55279600	55279800	GM12878	1	.	55279600	55279800	128,0,128
chr1	55414800	55415200	GM12878	1	.	55414800	55415200	128,0,128
chr1	55723800	55724000	GM12878	1	.	55723800	55724000	128,0,128
chr1	55726000	55726200	GM12878	1	.	55726000	55726200	128,0,128
chr1	55753600	55753800	GM12878	1	.	55753600	55753800	128,0,128
chr1	55754000	55754200	GM12878	1	.	55754000	55754200	128,0,128
chr1	55911200	55911400	GM12878	1	.	55911200	55911400	128,0,128
chr1	56424800	56425000	GM12878	1	.	56424800	56425000	128,0,128
chr1	56494000	56494200	GM12878	1	.	56494000	56494200	128,0,128
chr1	56511200	56511400	GM12878	1	.	56511200	56511400	128,0,128
chr1	56527600	56527800	GM12878	1	.	56527600	56527800	128,0,128
chr1	56572200	56572800	GM12878	1	.	56572200	56572800	128,0,128
chr1	56599600	56600000	GM12878	1	.	56599600	56600000	128,0,128
chr1	56601200	56601400	GM12878	1	.	56601200	56601400	128,0,128
chr1	56938600	56938800	GM12878	1	.	56938600	56938800	128,0,128
chr1	56985800	56986000	GM12878	1	.	56985800	56986000	128,0,128
chr1	56991200	56991600	GM12878	1	.	56991200	56991600	128,0,128
chr1	56992400	56992800	GM12878	1	.	56992400	56992800	128,0,128
chr1	56999400	56999600	GM12878	1	.	56999400	56999600	128,0,128
chr1	57499000	57499200	GM12878	1	.	57499000	57499200	128,0,128
chr1	57590600	57590800	GM12878	1	.	57590600	57590800	128,0,128
chr1	57603800	57604000	GM12878	1	.	57603800	57604000	128,0,128
chr1	57633600	57634000	GM12878	1	.	57633600	57634000	128,0,128
chr1	57670000	57670200	GM12878	1	.	57670000	57670200	128,0,128
chr1	58452200	58452400	GM12878	1	.	58452200	58452400	128,0,128
chr1	58570600	58571000	GM12878	1	.	58570600	58571000	128,0,128
chr1	58573800	58574000	GM12878	1	.	58573800	58574000	128,0,128
chr1	58574600	58574800	GM12878	1	.	58574600	58574800	128,0,128
chr1	58630800	58631000	GM12878	1	.	58630800	58631000	128,0,128
chr1	58857800	58858200	GM12878	1	.	58857800	58858200	128,0,128
chr1	59323400	59323600	GM12878	1	.	59323400	59323600	128,0,128
chr1	59462800	59463000	GM12878	1	.	59462800	59463000	128,0,128
chr1	59471200	59471400	GM12878	1	.	59471200	59471400	128,0,128
chr1	59473200	59474000	GM12878	1	.	59473200	59474000	128,0,128
chr1	59477400	59477600	GM12878	1	.	59477400	59477600	128,0,128
chr1	59491400	59492200	GM12878	1	.	59491400	59492200	128,0,128
chr1	59511400	59511600	GM12878	1	.	59511400	59511600	128,0,128
chr1	59512200	59512800	GM12878	1	.	59512200	59512800	128,0,128
chr1	59732200	59732400	GM12878	1	.	59732200	59732400	128,0,128
chr1	59732600	59732800	GM12878	1	.	59732600	59732800	128,0,128
chr1	59821000	59821200	GM12878	1	.	59821000	59821200	128,0,128
chr1	59898000	59898800	GM12878	1	.	59898000	59898800	128,0,128
chr1	60856600	60856800	GM12878	1	.	60856600	60856800	128,0,128
chr1	60860200	60860400	GM12878	1	.	60860200	60860400	128,0,128
chr1	61364800	61365000	GM12878	1	.	61364800	61365000	128,0,128
chr1	61797800	61798200	GM12878	1	.	61797800	61798200	128,0,128
chr1	61798600	61798800	GM12878	1	.	61798600	61798800	128,0,128
chr1	61853600	61853800	GM12878	1	.	61853600	61853800	128,0,128
chr1	62248400	62248800	GM12878	1	.	62248400	62248800	128,0,128
chr1	62625600	62626000	GM12878	1	.	62625600	62626000	128,0,128
chr1	63079000	63079400	GM12878	1	.	63079000	63079400	128,0,128
chr1	63091200	63091400	GM12878	1	.	63091200	63091400	128,0,128
chr1	63188600	63188800	GM12878	1	.	63188600	63188800	128,0,128
chr1	63266600	63266800	GM12878	1	.	63266600	63266800	128,0,128
chr1	63276200	63276400	GM12878	1	.	63276200	63276400	128,0,128
chr1	63276600	63276800	GM12878	1	.	63276600	63276800	128,0,128
chr1	63430000	63430200	GM12878	1	.	63430000	63430200	128,0,128
chr1	63577800	63578000	GM12878	1	.	63577800	63578000	128,0,128
chr1	64029000	64029200	GM12878	1	.	64029000	64029200	128,0,128
chr1	64029400	64029600	GM12878	1	.	64029400	64029600	128,0,128
chr1	64035400	64035600	GM12878	1	.	64035400	64035600	128,0,128
chr1	64134000	64134200	GM12878	1	.	64134000	64134200	128,0,128
chr1	64358800	64359000	GM12878	1	.	64358800	64359000	128,0,128
chr1	64600200	64600400	GM12878	1	.	64600200	64600400	128,0,128
chr1	65348600	65348800	GM12878	1	.	65348600	65348800	128,0,128
chr1	65361200	65361600	GM12878	1	.	65361200	65361600	128,0,128
chr1	65673000	65673200	GM12878	1	.	65673000	65673200	128,0,128
chr1	66742000	66742200	GM12878	1	.	66742000	66742200	128,0,128
chr1	66744000	66744200	GM12878	1	.	66744000	66744200	128,0,128
chr1	66749200	66749800	GM12878	1	.	66749200	66749800	128,0,128
chr1	66771800	66772000	GM12878	1	.	66771800	66772000	128,0,128
chr1	66793400	66793600	GM12878	1	.	66793400	66793600	128,0,128
chr1	66796400	66796800	GM12878	1	.	66796400	66796800	128,0,128
chr1	66830600	66831000	GM12878	1	.	66830600	66831000	128,0,128
chr1	66839800	66841200	GM12878	1	.	66839800	66841200	128,0,128
chr1	66846000	66846400	GM12878	1	.	66846000	66846400	128,0,128
chr1	66861200	66862600	GM12878	1	.	66861200	66862600	128,0,128
chr1	66863000	66863200	GM12878	1	.	66863000	66863200	128,0,128
chr1	66865600	66866000	GM12878	1	.	66865600	66866000	128,0,128
chr1	66866400	66866600	GM12878	1	.	66866400	66866600	128,0,128
chr1	66867000	66867400	GM12878	1	.	66867000	66867400	128,0,128
chr1	66867800	66868200	GM12878	1	.	66867800	66868200	128,0,128
chr1	66911000	66911800	GM12878	1	.	66911000	66911800	128,0,128
chr1	67114600	67114800	GM12878	1	.	67114600	67114800	128,0,128
chr1	67254400	67254600	GM12878	1	.	67254400	67254600	128,0,128
chr1	67450200	67450400	GM12878	1	.	67450200	67450400	128,0,128
chr1	67578200	67578400	GM12878	1	.	67578200	67578400	128,0,128
chr1	67616800	67617000	GM12878	1	.	67616800	67617000	128,0,128
chr1	67631800	67632200	GM12878	1	.	67631800	67632200	128,0,128
chr1	67655600	67655800	GM12878	1	.	67655600	67655800	128,0,128
chr1	67660200	67660600	GM12878	1	.	67660200	67660600	128,0,128
chr1	67678000	67678200	GM12878	1	.	67678000	67678200	128,0,128
chr1	67680400	67680800	GM12878	1	.	67680400	67680800	128,0,128
chr1	67740400	67740600	GM12878	1	.	67740400	67740600	128,0,128
chr1	67751800	67752000	GM12878	1	.	67751800	67752000	128,0,128
chr1	67801000	67801200	GM12878	1	.	67801000	67801200	128,0,128
chr1	67804200	67804800	GM12878	1	.	67804200	67804800	128,0,128
chr1	67807400	67807600	GM12878	1	.	67807400	67807600	128,0,128
chr1	67807800	67808400	GM12878	1	.	67807800	67808400	128,0,128
chr1	68195600	68195800	GM12878	1	.	68195600	68195800	128,0,128
chr1	68646600	68646800	GM12878	1	.	68646600	68646800	128,0,128
chr1	69786400	69786600	GM12878	1	.	69786400	69786600	128,0,128
chr1	70825000	70825200	GM12878	1	.	70825000	70825200	128,0,128
chr1	72433400	72433600	GM12878	1	.	72433400	72433600	128,0,128
chr1	72898400	72898800	GM12878	1	.	72898400	72898800	128,0,128
chr1	72899200	72899600	GM12878	1	.	72899200	72899600	128,0,128
chr1	72900800	72901000	GM12878	1	.	72900800	72901000	128,0,128
chr1	75045200	75045400	GM12878	1	.	75045200	75045400	128,0,128
chr1	75147000	75147400	GM12878	1	.	75147000	75147400	128,0,128
chr1	75168400	75168600	GM12878	1	.	75168400	75168600	128,0,128
chr1	75180200	75180400	GM12878	1	.	75180200	75180400	128,0,128
chr1	75277200	75277400	GM12878	1	.	75277200	75277400	128,0,128
chr1	75324000	75324200	GM12878	1	.	75324000	75324200	128,0,128
chr1	75804800	75805200	GM12878	1	.	75804800	75805200	128,0,128
chr1	76192600	76193000	GM12878	1	.	76192600	76193000	128,0,128
chr1	76211200	76211400	GM12878	1	.	76211200	76211400	128,0,128
chr1	76445800	76446200	GM12878	1	.	76445800	76446200	128,0,128
chr1	76447000	76447400	GM12878	1	.	76447000	76447400	128,0,128
chr1	76451400	76452000	GM12878	1	.	76451400	76452000	128,0,128
chr1	76549000	76549200	GM12878	1	.	76549000	76549200	128,0,128
chr1	76736200	76736400	GM12878	1	.	76736200	76736400	128,0,128
chr1	76760200	76760600	GM12878	1	.	76760200	76760600	128,0,128
chr1	77133800	77134000	GM12878	1	.	77133800	77134000	128,0,128
chr1	77309600	77309800	GM12878	1	.	77309600	77309800	128,0,128
chr1	77337200	77337600	GM12878	1	.	77337200	77337600	128,0,128
chr1	77402400	77402800	GM12878	1	.	77402400	77402800	128,0,128
chr1	77404800	77405200	GM12878	1	.	77404800	77405200	128,0,128
chr1	77879200	77879600	GM12878	1	.	77879200	77879600	128,0,128
chr1	78235800	78236600	GM12878	1	.	78235800	78236600	128,0,128
chr1	78527000	78527200	GM12878	1	.	78527000	78527200	128,0,128
chr1	78607600	78607800	GM12878	1	.	78607600	78607800	128,0,128
chr1	78743000	78743200	GM12878	1	.	78743000	78743200	128,0,128
chr1	79088200	79088600	GM12878	1	.	79088200	79088600	128,0,128
chr1	79117000	79117400	GM12878	1	.	79117000	79117400	128,0,128
chr1	79187000	79187200	GM12878	1	.	79187000	79187200	128,0,128
chr1	79300000	79300200	GM12878	1	.	79300000	79300200	128,0,128
chr1	79321000	79321200	GM12878	1	.	79321000	79321200	128,0,128
chr1	79655400	79655600	GM12878	1	.	79655400	79655600	128,0,128
chr1	79926600	79927000	GM12878	1	.	79926600	79927000	128,0,128
chr1	79934400	79934800	GM12878	1	.	79934400	79934800	128,0,128
chr1	79938000	79938200	GM12878	1	.	79938000	79938200	128,0,128
chr1	79985200	79985400	GM12878	1	.	79985200	79985400	128,0,128
chr1	80176600	80177000	GM12878	1	.	80176600	80177000	128,0,128
chr1	80243600	80243800	GM12878	1	.	80243600	80243800	128,0,128
chr1	81105600	81105800	GM12878	1	.	81105600	81105800	128,0,128
chr1	81106800	81107000	GM12878	1	.	81106800	81107000	128,0,128
chr1	81903400	81903800	GM12878	1	.	81903400	81903800	128,0,128
chr1	81904800	81905000	GM12878	1	.	81904800	81905000	128,0,128
chr1	81971600	81971800	GM12878	1	.	81971600	81971800	128,0,128
chr1	82013600	82014000	GM12878	1	.	82013600	82014000	128,0,128
chr1	82014600	82015000	GM12878	1	.	82014600	82015000	128,0,128
chr1	82048400	82048600	GM12878	1	.	82048400	82048600	128,0,128
chr1	82063400	82063600	GM12878	1	.	82063400	82063600	128,0,128
chr1	82064400	82064600	GM12878	1	.	82064400	82064600	128,0,128
chr1	82066600	82066800	GM12878	1	.	82066600	82066800	128,0,128
chr1	82068600	82068800	GM12878	1	.	82068600	82068800	128,0,128
chr1	82155200	82155400	GM12878	1	.	82155200	82155400	128,0,128
chr1	82618400	82618600	GM12878	1	.	82618400	82618600	128,0,128
chr1	82803400	82803600	GM12878	1	.	82803400	82803600	128,0,128
chr1	83445400	83445600	GM12878	1	.	83445400	83445600	128,0,128
chr1	83596800	83597000	GM12878	1	.	83596800	83597000	128,0,128
chr1	83953800	83954200	GM12878	1	.	83953800	83954200	128,0,128
chr1	83965400	83966000	GM12878	1	.	83965400	83966000	128,0,128
chr1	83966600	83967000	GM12878	1	.	83966600	83967000	128,0,128
chr1	83974000	83974600	GM12878	1	.	83974000	83974600	128,0,128
chr1	84139000	84139400	GM12878	1	.	84139000	84139400	128,0,128
chr1	84158400	84158600	GM12878	1	.	84158400	84158600	128,0,128
chr1	84184200	84184400	GM12878	1	.	84184200	84184400	128,0,128
chr1	84226800	84227000	GM12878	1	.	84226800	84227000	128,0,128
chr1	84260200	84260400	GM12878	1	.	84260200	84260400	128,0,128
chr1	84618400	84618600	GM12878	1	.	84618400	84618600	128,0,128
chr1	84737200	84737600	GM12878	1	.	84737200	84737600	128,0,128
chr1	84854600	84854800	GM12878	1	.	84854600	84854800	128,0,128
chr1	84903000	84903200	GM12878	1	.	84903000	84903200	128,0,128
chr1	84946400	84946600	GM12878	1	.	84946400	84946600	128,0,128
chr1	85066400	85066600	GM12878	1	.	85066400	85066600	128,0,128
chr1	85219400	85219600	GM12878	1	.	85219400	85219600	128,0,128
chr1	85328400	85328800	GM12878	1	.	85328400	85328800	128,0,128
chr1	85425000	85425400	GM12878	1	.	85425000	85425400	128,0,128
chr1	85435400	85436000	GM12878	1	.	85435400	85436000	128,0,128
chr1	85437800	85438000	GM12878	1	.	85437800	85438000	128,0,128
chr1	85438200	85438400	GM12878	1	.	85438200	85438400	128,0,128
chr1	85439400	85440000	GM12878	1	.	85439400	85440000	128,0,128
chr1	85440400	85440600	GM12878	1	.	85440400	85440600	128,0,128
chr1	85454400	85454800	GM12878	1	.	85454400	85454800	128,0,128
chr1	85456800	85457600	GM12878	1	.	85456800	85457600	128,0,128
chr1	85460400	85460800	GM12878	1	.	85460400	85460800	128,0,128
chr1	85463800	85464200	GM12878	1	.	85463800	85464200	128,0,128
chr1	85464400	85464600	GM12878	1	.	85464400	85464600	128,0,128
chr1	85614600	85614800	GM12878	1	.	85614600	85614800	128,0,128
chr1	85655000	85655200	GM12878	1	.	85655000	85655200	128,0,128
chr1	85800800	85801000	GM12878	1	.	85800800	85801000	128,0,128
chr1	86457000	86457200	GM12878	1	.	86457000	86457200	128,0,128
chr1	86481200	86481400	GM12878	1	.	86481200	86481400	128,0,128
chr1	86481800	86482000	GM12878	1	.	86481800	86482000	128,0,128
chr1	86968000	86968200	GM12878	1	.	86968000	86968200	128,0,128
chr1	87082600	87083000	GM12878	1	.	87082600	87083000	128,0,128
chr1	87510200	87510400	GM12878	1	.	87510200	87510400	128,0,128
chr1	87523000	87523400	GM12878	1	.	87523000	87523400	128,0,128
chr1	87527600	87527800	GM12878	1	.	87527600	87527800	128,0,128
chr1	87574000	87574200	GM12878	1	.	87574000	87574200	128,0,128
chr1	87584400	87584800	GM12878	1	.	87584400	87584800	128,0,128
chr1	87617000	87617800	GM12878	1	.	87617000	87617800	128,0,128
chr1	87621000	87621200	GM12878	1	.	87621000	87621200	128,0,128
chr1	87668600	87668800	GM12878	1	.	87668600	87668800	128,0,128
chr1	87915000	87915600	GM12878	1	.	87915000	87915600	128,0,128
chr1	87928600	87928800	GM12878	1	.	87928600	87928800	128,0,128
chr1	87930000	87930200	GM12878	1	.	87930000	87930200	128,0,128
chr1	88278600	88279000	GM12878	1	.	88278600	88279000	128,0,128
chr1	88280400	88280600	GM12878	1	.	88280400	88280600	128,0,128
chr1	88867000	88867400	GM12878	1	.	88867000	88867400	128,0,128
chr1	89333600	89333800	GM12878	1	.	89333600	89333800	128,0,128
chr1	89503000	89503200	GM12878	1	.	89503000	89503200	128,0,128
chr1	89506800	89507400	GM12878	1	.	89506800	89507400	128,0,128
chr1	89512200	89512400	GM12878	1	.	89512200	89512400	128,0,128
chr1	89664400	89664800	GM12878	1	.	89664400	89664800	128,0,128
chr1	89665000	89665200	GM12878	1	.	89665000	89665200	128,0,128
chr1	89665400	89665600	GM12878	1	.	89665400	89665600	128,0,128
chr1	89666800	89667200	GM12878	1	.	89666800	89667200	128,0,128
chr1	89752600	89752800	GM12878	1	.	89752600	89752800	128,0,128
chr1	89765600	89765800	GM12878	1	.	89765600	89765800	128,0,128
chr1	89916600	89916800	GM12878	1	.	89916600	89916800	128,0,128
chr1	90055200	90055400	GM12878	1	.	90055200	90055400	128,0,128
chr1	90066400	90066600	GM12878	1	.	90066400	90066600	128,0,128
chr1	90077400	90077600	GM12878	1	.	90077400	90077600	128,0,128
chr1	90092600	90092800	GM12878	1	.	90092600	90092800	128,0,128
chr1	90123600	90123800	GM12878	1	.	90123600	90123800	128,0,128
chr1	90135800	90136200	GM12878	1	.	90135800	90136200	128,0,128
chr1	90146600	90147000	GM12878	1	.	90146600	90147000	128,0,128
chr1	90247000	90247800	GM12878	1	.	90247000	90247800	128,0,128
chr1	90281200	90281600	GM12878	1	.	90281200	90281600	128,0,128
chr1	90312800	90313000	GM12878	1	.	90312800	90313000	128,0,128
chr1	90592800	90593200	GM12878	1	.	90592800	90593200	128,0,128
chr1	90823600	90824000	GM12878	1	.	90823600	90824000	128,0,128
chr1	90975200	90975400	GM12878	1	.	90975200	90975400	128,0,128
chr1	90975800	90976000	GM12878	1	.	90975800	90976000	128,0,128
chr1	90999800	91000000	GM12878	1	.	90999800	91000000	128,0,128
chr1	91546200	91546400	GM12878	1	.	91546200	91546400	128,0,128
chr1	91565600	91566000	GM12878	1	.	91565600	91566000	128,0,128
chr1	92037600	92038000	GM12878	1	.	92037600	92038000	128,0,128
chr1	92069000	92069200	GM12878	1	.	92069000	92069200	128,0,128
chr1	92217800	92218200	GM12878	1	.	92217800	92218200	128,0,128
chr1	92220000	92220200	GM12878	1	.	92220000	92220200	128,0,128
chr1	92341800	92342000	GM12878	1	.	92341800	92342000	128,0,128
chr1	92831200	92831600	GM12878	1	.	92831200	92831600	128,0,128
chr1	92864600	92865000	GM12878	1	.	92864600	92865000	128,0,128
chr1	92927400	92927600	GM12878	1	.	92927400	92927600	128,0,128
chr1	92939800	92940000	GM12878	1	.	92939800	92940000	128,0,128
chr1	92941800	92942200	GM12878	1	.	92941800	92942200	128,0,128
chr1	92948400	92948800	GM12878	1	.	92948400	92948800	128,0,128
chr1	92969200	92969400	GM12878	1	.	92969200	92969400	128,0,128
chr1	92977200	92977400	GM12878	1	.	92977200	92977400	128,0,128
chr1	93003600	93004600	GM12878	1	.	93003600	93004600	128,0,128
chr1	93029200	93029400	GM12878	1	.	93029200	93029400	128,0,128
chr1	93053000	93053400	GM12878	1	.	93053000	93053400	128,0,128
chr1	93395000	93395400	GM12878	1	.	93395000	93395400	128,0,128
chr1	93419200	93419400	GM12878	1	.	93419200	93419400	128,0,128
chr1	93425600	93425800	GM12878	1	.	93425600	93425800	128,0,128
chr1	93440400	93440800	GM12878	1	.	93440400	93440800	128,0,128
chr1	93443000	93443800	GM12878	1	.	93443000	93443800	128,0,128
chr1	93446600	93446800	GM12878	1	.	93446600	93446800	128,0,128
chr1	93480400	93480600	GM12878	1	.	93480400	93480600	128,0,128
chr1	93553200	93553400	GM12878	1	.	93553200	93553400	128,0,128
chr1	93636400	93636600	GM12878	1	.	93636400	93636600	128,0,128
chr1	93685200	93685400	GM12878	1	.	93685200	93685400	128,0,128
chr1	94073400	94073800	GM12878	1	.	94073400	94073800	128,0,128
chr1	94173600	94174000	GM12878	1	.	94173600	94174000	128,0,128
chr1	94174800	94175000	GM12878	1	.	94174800	94175000	128,0,128
chr1	94181400	94181600	GM12878	1	.	94181400	94181600	128,0,128
chr1	94195000	94195400	GM12878	1	.	94195000	94195400	128,0,128
chr1	94571800	94572000	GM12878	1	.	94571800	94572000	128,0,128
chr1	94577600	94577800	GM12878	1	.	94577600	94577800	128,0,128
chr1	94750200	94750400	GM12878	1	.	94750200	94750400	128,0,128
chr1	94876800	94877000	GM12878	1	.	94876800	94877000	128,0,128
chr1	95186000	95186200	GM12878	1	.	95186000	95186200	128,0,128
chr1	95186800	95187200	GM12878	1	.	95186800	95187200	128,0,128
chr1	96243800	96244200	GM12878	1	.	96243800	96244200	128,0,128
chr1	97045200	97045400	GM12878	1	.	97045200	97045400	128,0,128
chr1	97624800	97625200	GM12878	1	.	97624800	97625200	128,0,128
chr1	97629200	97629600	GM12878	1	.	97629200	97629600	128,0,128
chr1	97720400	97720600	GM12878	1	.	97720400	97720600	128,0,128
chr1	97927400	97927600	GM12878	1	.	97927400	97927600	128,0,128
chr1	98256800	98257000	GM12878	1	.	98256800	98257000	128,0,128
chr1	98330200	98330400	GM12878	1	.	98330200	98330400	128,0,128
chr1	98955800	98956000	GM12878	1	.	98955800	98956000	128,0,128
chr1	99153800	99154200	GM12878	1	.	99153800	99154200	128,0,128
chr1	99337000	99337600	GM12878	1	.	99337000	99337600	128,0,128
chr1	100215600	100215800	GM12878	1	.	100215600	100215800	128,0,128
chr1	100216600	100216800	GM12878	1	.	100216600	100216800	128,0,128
chr1	100217800	100218000	GM12878	1	.	100217800	100218000	128,0,128
chr1	100250400	100251000	GM12878	1	.	100250400	100251000	128,0,128
chr1	100259600	100259800	GM12878	1	.	100259600	100259800	128,0,128
chr1	100512400	100512800	GM12878	1	.	100512400	100512800	128,0,128
chr1	100541400	100541800	GM12878	1	.	100541400	100541800	128,0,128
chr1	100542400	100542800	GM12878	1	.	100542400	100542800	128,0,128
chr1	100543000	100543400	GM12878	1	.	100543000	100543400	128,0,128
chr1	100843200	100843400	GM12878	1	.	100843200	100843400	128,0,128
chr1	100915200	100915400	GM12878	1	.	100915200	100915400	128,0,128
chr1	100988600	100989000	GM12878	1	.	100988600	100989000	128,0,128
chr1	100996600	100996800	GM12878	1	.	100996600	100996800	128,0,128
chr1	100998200	100998400	GM12878	1	.	100998200	100998400	128,0,128
chr1	101001600	101002000	GM12878	1	.	101001600	101002000	128,0,128
chr1	101046800	101047000	GM12878	1	.	101046800	101047000	128,0,128
chr1	101185000	101185400	GM12878	1	.	101185000	101185400	128,0,128
chr1	101211800	101212000	GM12878	1	.	101211800	101212000	128,0,128
chr1	101406800	101407200	GM12878	1	.	101406800	101407200	128,0,128
chr1	101517400	101517600	GM12878	1	.	101517400	101517600	128,0,128
chr1	101547200	101547400	GM12878	1	.	101547200	101547400	128,0,128
chr1	101588200	101588400	GM12878	1	.	101588200	101588400	128,0,128
chr1	101610800	101611000	GM12878	1	.	101610800	101611000	128,0,128
chr1	101671200	101671400	GM12878	1	.	101671200	101671400	128,0,128
chr1	101687600	101687800	GM12878	1	.	101687600	101687800	128,0,128
chr1	101713400	101713800	GM12878	1	.	101713400	101713800	128,0,128
chr1	101756600	101756800	GM12878	1	.	101756600	101756800	128,0,128
chr1	101773400	101774000	GM12878	1	.	101773400	101774000	128,0,128
chr1	101776200	101776400	GM12878	1	.	101776200	101776400	128,0,128
chr1	101779800	101780000	GM12878	1	.	101779800	101780000	128,0,128
chr1	101822400	101822600	GM12878	1	.	101822400	101822600	128,0,128
chr1	101830000	101830200	GM12878	1	.	101830000	101830200	128,0,128
chr1	101839200	101839400	GM12878	1	.	101839200	101839400	128,0,128
chr1	101845600	101846000	GM12878	1	.	101845600	101846000	128,0,128
chr1	101854000	101855200	GM12878	1	.	101854000	101855200	128,0,128
chr1	101868200	101868400	GM12878	1	.	101868200	101868400	128,0,128
chr1	101872800	101875200	GM12878	1	.	101872800	101875200	128,0,128
chr1	101901400	101902200	GM12878	1	.	101901400	101902200	128,0,128
chr1	101910000	101910200	GM12878	1	.	101910000	101910200	128,0,128
chr1	101917600	101917800	GM12878	1	.	101917600	101917800	128,0,128
chr1	101919400	101919800	GM12878	1	.	101919400	101919800	128,0,128
chr1	102707600	102707800	GM12878	1	.	102707600	102707800	128,0,128
chr1	104480400	104480800	GM12878	1	.	104480400	104480800	128,0,128
chr1	105302800	105303000	GM12878	1	.	105302800	105303000	128,0,128
chr1	105474800	105475000	GM12878	1	.	105474800	105475000	128,0,128
chr1	105475200	105475400	GM12878	1	.	105475200	105475400	128,0,128
chr1	105475600	105475800	GM12878	1	.	105475600	105475800	128,0,128
chr1	105529800	105530200	GM12878	1	.	105529800	105530200	128,0,128
chr1	105570600	105570800	GM12878	1	.	105570600	105570800	128,0,128
chr1	106615600	106615800	GM12878	1	.	106615600	106615800	128,0,128
chr1	106616000	106616200	GM12878	1	.	106616000	106616200	128,0,128
chr1	107269800	107270200	GM12878	1	.	107269800	107270200	128,0,128
chr1	107418400	107418600	GM12878	1	.	107418400	107418600	128,0,128
chr1	107450600	107450800	GM12878	1	.	107450600	107450800	128,0,128
chr1	107503000	107503400	GM12878	1	.	107503000	107503400	128,0,128
chr1	107538600	107539000	GM12878	1	.	107538600	107539000	128,0,128
chr1	107553400	107553600	GM12878	1	.	107553400	107553600	128,0,128
chr1	107601400	107601600	GM12878	1	.	107601400	107601600	128,0,128
chr1	107993400	107994600	GM12878	1	.	107993400	107994600	128,0,128
chr1	108017600	108017800	GM12878	1	.	108017600	108017800	128,0,128
chr1	108042000	108042400	GM12878	1	.	108042000	108042400	128,0,128
chr1	108169000	108169200	GM12878	1	.	108169000	108169200	128,0,128
chr1	108320000	108320400	GM12878	1	.	108320000	108320400	128,0,128
chr1	108372200	108372400	GM12878	1	.	108372200	108372400	128,0,128
chr1	108383400	108383600	GM12878	1	.	108383400	108383600	128,0,128
chr1	108442800	108443000	GM12878	1	.	108442800	108443000	128,0,128
chr1	108469400	108469600	GM12878	1	.	108469400	108469600	128,0,128
chr1	108476400	108476600	GM12878	1	.	108476400	108476600	128,0,128
chr1	108477200	108477600	GM12878	1	.	108477200	108477600	128,0,128
chr1	108478000	108478600	GM12878	1	.	108478000	108478600	128,0,128
chr1	108492400	108492800	GM12878	1	.	108492400	108492800	128,0,128
chr1	108506400	108506800	GM12878	1	.	108506400	108506800	128,0,128
chr1	108617800	108618000	GM12878	1	.	108617800	108618000	128,0,128
chr1	109100000	109100200	GM12878	1	.	109100000	109100200	128,0,128
chr1	109504000	109504200	GM12878	1	.	109504000	109504200	128,0,128
chr1	109676600	109676800	GM12878	1	.	109676600	109676800	128,0,128
chr1	109697000	109697400	GM12878	1	.	109697000	109697400	128,0,128
chr1	109708200	109708400	GM12878	1	.	109708200	109708400	128,0,128
chr1	109709800	109710200	GM12878	1	.	109709800	109710200	128,0,128
chr1	109934400	109934600	GM12878	1	.	109934400	109934600	128,0,128
chr1	110069800	110070200	GM12878	1	.	110069800	110070200	128,0,128
chr1	110358600	110359400	GM12878	1	.	110358600	110359400	128,0,128
chr1	110448800	110449200	GM12878	1	.	110448800	110449200	128,0,128
chr1	110627400	110627600	GM12878	1	.	110627400	110627600	128,0,128
chr1	110648800	110649000	GM12878	1	.	110648800	110649000	128,0,128
chr1	110679600	110679800	GM12878	1	.	110679600	110679800	128,0,128
chr1	110759600	110759800	GM12878	1	.	110759600	110759800	128,0,128
chr1	110786200	110786600	GM12878	1	.	110786200	110786600	128,0,128
chr1	110829200	110829400	GM12878	1	.	110829200	110829400	128,0,128
chr1	110889400	110889600	GM12878	1	.	110889400	110889600	128,0,128
chr1	110927200	110927400	GM12878	1	.	110927200	110927400	128,0,128
chr1	110927600	110928000	GM12878	1	.	110927600	110928000	128,0,128
chr1	111050800	111051000	GM12878	1	.	111050800	111051000	128,0,128
chr1	111174000	111174200	GM12878	1	.	111174000	111174200	128,0,128
chr1	111177200	111178000	GM12878	1	.	111177200	111178000	128,0,128
chr1	111178800	111179400	GM12878	1	.	111178800	111179400	128,0,128
chr1	111190000	111190200	GM12878	1	.	111190000	111190200	128,0,128
chr1	111215400	111215600	GM12878	1	.	111215400	111215600	128,0,128
chr1	111217000	111217800	GM12878	1	.	111217000	111217800	128,0,128
chr1	111269200	111269600	GM12878	1	.	111269200	111269600	128,0,128
chr1	111326000	111326200	GM12878	1	.	111326000	111326200	128,0,128
chr1	111329800	111330600	GM12878	1	.	111329800	111330600	128,0,128
chr1	111416600	111416800	GM12878	1	.	111416600	111416800	128,0,128
chr1	111670600	111671200	GM12878	1	.	111670600	111671200	128,0,128
chr1	111671400	111671600	GM12878	1	.	111671400	111671600	128,0,128
chr1	111675200	111675400	GM12878	1	.	111675200	111675400	128,0,128
chr1	111688200	111688400	GM12878	1	.	111688200	111688400	128,0,128
chr1	111740200	111740400	GM12878	1	.	111740200	111740400	128,0,128
chr1	111741800	111744600	GM12878	1	.	111741800	111744600	128,0,128
chr1	111755600	111755800	GM12878	1	.	111755600	111755800	128,0,128
chr1	111762000	111763600	GM12878	1	.	111762000	111763600	128,0,128
chr1	111772200	111772600	GM12878	1	.	111772200	111772600	128,0,128
chr1	111874800	111875200	GM12878	1	.	111874800	111875200	128,0,128
chr1	111997600	111997800	GM12878	1	.	111997600	111997800	128,0,128
chr1	112013800	112014000	GM12878	1	.	112013800	112014000	128,0,128
chr1	112018400	112018600	GM12878	1	.	112018400	112018600	128,0,128
chr1	112019400	112020000	GM12878	1	.	112019400	112020000	128,0,128
chr1	112039000	112039200	GM12878	1	.	112039000	112039200	128,0,128
chr1	112048400	112048800	GM12878	1	.	112048400	112048800	128,0,128
chr1	112060200	112060400	GM12878	1	.	112060200	112060400	128,0,128
chr1	112130200	112130400	GM12878	1	.	112130200	112130400	128,0,128
chr1	112130600	112130800	GM12878	1	.	112130600	112130800	128,0,128
chr1	112139200	112139400	GM12878	1	.	112139200	112139400	128,0,128
chr1	112141200	112141600	GM12878	1	.	112141200	112141600	128,0,128
chr1	112143000	112144400	GM12878	1	.	112143000	112144400	128,0,128
chr1	112144600	112145200	GM12878	1	.	112144600	112145200	128,0,128
chr1	112145400	112146000	GM12878	1	.	112145400	112146000	128,0,128
chr1	112146600	112147000	GM12878	1	.	112146600	112147000	128,0,128
chr1	112160800	112161000	GM12878	1	.	112160800	112161000	128,0,128
chr1	112197600	112197800	GM12878	1	.	112197600	112197800	128,0,128
chr1	112232200	112232400	GM12878	1	.	112232200	112232400	128,0,128
chr1	112239000	112239200	GM12878	1	.	112239000	112239200	128,0,128
chr1	112945800	112946000	GM12878	1	.	112945800	112946000	128,0,128
chr1	113312800	113313000	GM12878	1	.	113312800	113313000	128,0,128
chr1	113527800	113528000	GM12878	1	.	113527800	113528000	128,0,128
chr1	113573800	113574200	GM12878	1	.	113573800	113574200	128,0,128
chr1	113579400	113579600	GM12878	1	.	113579400	113579600	128,0,128
chr1	113713200	113713400	GM12878	1	.	113713200	113713400	128,0,128
chr1	113720800	113721000	GM12878	1	.	113720800	113721000	128,0,128
chr1	113728400	113728600	GM12878	1	.	113728400	113728600	128,0,128
chr1	113734200	113734600	GM12878	1	.	113734200	113734600	128,0,128
chr1	113768800	113769000	GM12878	1	.	113768800	113769000	128,0,128
chr1	114326800	114327000	GM12878	1	.	114326800	114327000	128,0,128
chr1	114336600	114336800	GM12878	1	.	114336600	114336800	128,0,128
chr1	114343200	114343400	GM12878	1	.	114343200	114343400	128,0,128
chr1	114401200	114401400	GM12878	1	.	114401200	114401400	128,0,128
chr1	114413000	114413200	GM12878	1	.	114413000	114413200	128,0,128
chr1	114423400	114423800	GM12878	1	.	114423400	114423800	128,0,128
chr1	114483400	114483600	GM12878	1	.	114483400	114483600	128,0,128
chr1	114651600	114651800	GM12878	1	.	114651600	114651800	128,0,128
chr1	114669400	114669600	GM12878	1	.	114669400	114669600	128,0,128
chr1	114707800	114708000	GM12878	1	.	114707800	114708000	128,0,128
chr1	115245400	115245600	GM12878	1	.	115245400	115245600	128,0,128
chr1	115616000	115616200	GM12878	1	.	115616000	115616200	128,0,128
chr1	115641600	115641800	GM12878	1	.	115641600	115641800	128,0,128
chr1	115839800	115840000	GM12878	1	.	115839800	115840000	128,0,128
chr1	116219800	116220000	GM12878	1	.	116219800	116220000	128,0,128
chr1	116272400	116272800	GM12878	1	.	116272400	116272800	128,0,128
chr1	116768800	116769000	GM12878	1	.	116768800	116769000	128,0,128
chr1	116800200	116800400	GM12878	1	.	116800200	116800400	128,0,128
chr1	116829200	116829400	GM12878	1	.	116829200	116829400	128,0,128
chr1	116831000	116831200	GM12878	1	.	116831000	116831200	128,0,128
chr1	116932800	116933200	GM12878	1	.	116932800	116933200	128,0,128
chr1	117057600	117058600	GM12878	1	.	117057600	117058600	128,0,128
chr1	117082800	117083200	GM12878	1	.	117082800	117083200	128,0,128
chr1	117087200	117088600	GM12878	1	.	117087200	117088600	128,0,128
chr1	117100600	117102600	GM12878	1	.	117100600	117102600	128,0,128
chr1	117102800	117103800	GM12878	1	.	117102800	117103800	128,0,128
chr1	117104200	117104400	GM12878	1	.	117104200	117104400	128,0,128
chr1	117110600	117111400	GM12878	1	.	117110600	117111400	128,0,128
chr1	117111800	117112200	GM12878	1	.	117111800	117112200	128,0,128
chr1	117128600	117128800	GM12878	1	.	117128600	117128800	128,0,128
chr1	117139600	117139800	GM12878	1	.	117139600	117139800	128,0,128
chr1	117140200	117140400	GM12878	1	.	117140200	117140400	128,0,128
chr1	117171000	117171400	GM12878	1	.	117171000	117171400	128,0,128
chr1	117204400	117204600	GM12878	1	.	117204400	117204600	128,0,128
chr1	117281200	117282000	GM12878	1	.	117281200	117282000	128,0,128
chr1	117307200	117307400	GM12878	1	.	117307200	117307400	128,0,128
chr1	117311800	117312000	GM12878	1	.	117311800	117312000	128,0,128
chr1	117312400	117312600	GM12878	1	.	117312400	117312600	128,0,128
chr1	117337400	117337800	GM12878	1	.	117337400	117337800	128,0,128
chr1	117338000	117338200	GM12878	1	.	117338000	117338200	128,0,128
chr1	117359200	117359400	GM12878	1	.	117359200	117359400	128,0,128
chr1	117544000	117544600	GM12878	1	.	117544000	117544600	128,0,128
chr1	117560400	117560600	GM12878	1	.	117560400	117560600	128,0,128
chr1	117566400	117566600	GM12878	1	.	117566400	117566600	128,0,128
chr1	117904800	117905000	GM12878	1	.	117904800	117905000	128,0,128
chr1	118077600	118077800	GM12878	1	.	118077600	118077800	128,0,128
chr1	118175000	118175200	GM12878	1	.	118175000	118175200	128,0,128
chr1	118201400	118201600	GM12878	1	.	118201400	118201600	128,0,128
chr1	118679200	118679400	GM12878	1	.	118679200	118679400	128,0,128
chr1	118744200	118744600	GM12878	1	.	118744200	118744600	128,0,128
chr1	118744800	118745200	GM12878	1	.	118744800	118745200	128,0,128
chr1	118878000	118878400	GM12878	1	.	118878000	118878400	128,0,128
chr1	119107000	119107400	GM12878	1	.	119107000	119107400	128,0,128
chr1	119769600	119769800	GM12878	1	.	119769600	119769800	128,0,128
chr1	119809000	119809400	GM12878	1	.	119809000	119809400	128,0,128
chr1	119861200	119861600	GM12878	1	.	119861200	119861600	128,0,128
chr1	119866200	119866600	GM12878	1	.	119866200	119866600	128,0,128
chr1	119867000	119867200	GM12878	1	.	119867000	119867200	128,0,128
chr1	119890400	119890800	GM12878	1	.	119890400	119890800	128,0,128
chr1	120204800	120205200	GM12878	1	.	120204800	120205200	128,0,128
chr1	121200600	121200800	GM12878	1	.	121200600	121200800	128,0,128
chr1	144000600	144000800	GM12878	1	.	144000600	144000800	128,0,128
chr1	145390000	145390400	GM12878	1	.	145390000	145390400	128,0,128
chr1	145715600	145715800	GM12878	1	.	145715600	145715800	128,0,128
chr1	145772200	145772400	GM12878	1	.	145772200	145772400	128,0,128
chr1	147075800	147076000	GM12878	1	.	147075800	147076000	128,0,128
chr1	147082800	147083200	GM12878	1	.	147082800	147083200	128,0,128
chr1	147790600	147791000	GM12878	1	.	147790600	147791000	128,0,128
chr1	149969600	149970200	GM12878	1	.	149969600	149970200	128,0,128
chr1	150124400	150124600	GM12878	1	.	150124400	150124600	128,0,128
chr1	150132600	150133800	GM12878	1	.	150132600	150133800	128,0,128
chr1	150137200	150137600	GM12878	1	.	150137200	150137600	128,0,128
chr1	150245800	150246000	GM12878	1	.	150245800	150246000	128,0,128
chr1	150293200	150293400	GM12878	1	.	150293200	150293400	128,0,128
chr1	150391400	150391600	GM12878	1	.	150391400	150391600	128,0,128
chr1	150681200	150681400	GM12878	1	.	150681200	150681400	128,0,128
chr1	150743400	150743800	GM12878	1	.	150743400	150743800	128,0,128
chr1	150814200	150814400	GM12878	1	.	150814200	150814400	128,0,128
chr1	150862600	150862800	GM12878	1	.	150862600	150862800	128,0,128
chr1	150997200	150997400	GM12878	1	.	150997200	150997400	128,0,128
chr1	151103600	151104200	GM12878	1	.	151103600	151104200	128,0,128
chr1	151128600	151128800	GM12878	1	.	151128600	151128800	128,0,128
chr1	151129200	151129400	GM12878	1	.	151129200	151129400	128,0,128
chr1	151129600	151130000	GM12878	1	.	151129600	151130000	128,0,128
chr1	151132000	151132200	GM12878	1	.	151132000	151132200	128,0,128
chr1	151249800	151250200	GM12878	1	.	151249800	151250200	128,0,128
chr1	151314000	151314200	GM12878	1	.	151314000	151314200	128,0,128
chr1	151417000	151417200	GM12878	1	.	151417000	151417200	128,0,128
chr1	151447800	151448000	GM12878	1	.	151447800	151448000	128,0,128
chr1	151608200	151608600	GM12878	1	.	151608200	151608600	128,0,128
chr1	151832600	151832800	GM12878	1	.	151832600	151832800	128,0,128
chr1	151956800	151957000	GM12878	1	.	151956800	151957000	128,0,128
chr1	152115800	152116000	GM12878	1	.	152115800	152116000	128,0,128
chr1	152432400	152433000	GM12878	1	.	152432400	152433000	128,0,128
chr1	152537600	152538000	GM12878	1	.	152537600	152538000	128,0,128
chr1	152549800	152550000	GM12878	1	.	152549800	152550000	128,0,128
chr1	152940800	152941000	GM12878	1	.	152940800	152941000	128,0,128
chr1	153233000	153233200	GM12878	1	.	153233000	153233200	128,0,128
chr1	153235400	153235600	GM12878	1	.	153235400	153235600	128,0,128
chr1	153312400	153312600	GM12878	1	.	153312400	153312600	128,0,128
chr1	153318000	153318600	GM12878	1	.	153318000	153318600	128,0,128
chr1	153318800	153319200	GM12878	1	.	153318800	153319200	128,0,128
chr1	153327400	153327600	GM12878	1	.	153327400	153327600	128,0,128
chr1	153388400	153388600	GM12878	1	.	153388400	153388600	128,0,128
chr1	153571200	153571800	GM12878	1	.	153571200	153571800	128,0,128
chr1	153620600	153620800	GM12878	1	.	153620600	153620800	128,0,128
chr1	153704600	153705200	GM12878	1	.	153704600	153705200	128,0,128
chr1	153707200	153707600	GM12878	1	.	153707200	153707600	128,0,128
chr1	153716400	153716600	GM12878	1	.	153716400	153716600	128,0,128
chr1	153764200	153764400	GM12878	1	.	153764200	153764400	128,0,128
chr1	153798400	153798600	GM12878	1	.	153798400	153798600	128,0,128
chr1	153813400	153813600	GM12878	1	.	153813400	153813600	128,0,128
chr1	153814400	153815000	GM12878	1	.	153814400	153815000	128,0,128
chr1	153822000	153822400	GM12878	1	.	153822000	153822400	128,0,128
chr1	153826800	153827000	GM12878	1	.	153826800	153827000	128,0,128
chr1	153861000	153861200	GM12878	1	.	153861000	153861200	128,0,128
chr1	154121200	154121600	GM12878	1	.	154121200	154121600	128,0,128
chr1	154243400	154243600	GM12878	1	.	154243400	154243600	128,0,128
chr1	154277400	154277800	GM12878	1	.	154277400	154277800	128,0,128
chr1	154389200	154389400	GM12878	1	.	154389200	154389400	128,0,128
chr1	154412000	154412400	GM12878	1	.	154412000	154412400	128,0,128
chr1	154417400	154418000	GM12878	1	.	154417400	154418000	128,0,128
chr1	154439400	154440000	GM12878	1	.	154439400	154440000	128,0,128
chr1	154440200	154440400	GM12878	1	.	154440200	154440400	128,0,128
chr1	154464600	154464800	GM12878	1	.	154464600	154464800	128,0,128
chr1	154579000	154579400	GM12878	1	.	154579000	154579400	128,0,128
chr1	154582600	154582800	GM12878	1	.	154582600	154582800	128,0,128
chr1	154699000	154699200	GM12878	1	.	154699000	154699200	128,0,128
chr1	154717800	154718000	GM12878	1	.	154717800	154718000	128,0,128
chr1	154720400	154720800	GM12878	1	.	154720400	154720800	128,0,128
chr1	154757400	154758000	GM12878	1	.	154757400	154758000	128,0,128
chr1	154763800	154764600	GM12878	1	.	154763800	154764600	128,0,128
chr1	154779400	154780000	GM12878	1	.	154779400	154780000	128,0,128
chr1	154781400	154781600	GM12878	1	.	154781400	154781600	128,0,128
chr1	154792800	154793000	GM12878	1	.	154792800	154793000	128,0,128
chr1	154795200	154795400	GM12878	1	.	154795200	154795400	128,0,128
chr1	154810200	154810600	GM12878	1	.	154810200	154810600	128,0,128
chr1	154815200	154815400	GM12878	1	.	154815200	154815400	128,0,128
chr1	154816200	154817000	GM12878	1	.	154816200	154817000	128,0,128
chr1	154818000	154818200	GM12878	1	.	154818000	154818200	128,0,128
chr1	154822200	154822600	GM12878	1	.	154822200	154822600	128,0,128
chr1	154828600	154828800	GM12878	1	.	154828600	154828800	128,0,128
chr1	154829400	154829800	GM12878	1	.	154829400	154829800	128,0,128
chr1	154830400	154830600	GM12878	1	.	154830400	154830600	128,0,128
chr1	154831400	154831600	GM12878	1	.	154831400	154831600	128,0,128
chr1	154831800	154832000	GM12878	1	.	154831800	154832000	128,0,128
chr1	154835800	154836000	GM12878	1	.	154835800	154836000	128,0,128
chr1	154837200	154837600	GM12878	1	.	154837200	154837600	128,0,128
chr1	154838000	154838600	GM12878	1	.	154838000	154838600	128,0,128
chr1	154843800	154844200	GM12878	1	.	154843800	154844200	128,0,128
chr1	154847000	154847400	GM12878	1	.	154847000	154847400	128,0,128
chr1	154912600	154913000	GM12878	1	.	154912600	154913000	128,0,128
chr1	154924400	154925000	GM12878	1	.	154924400	154925000	128,0,128
chr1	154979000	154979200	GM12878	1	.	154979000	154979200	128,0,128
chr1	155157400	155158400	GM12878	1	.	155157400	155158400	128,0,128
chr1	155290600	155290800	GM12878	1	.	155290600	155290800	128,0,128
chr1	155436200	155436400	GM12878	1	.	155436200	155436400	128,0,128
chr1	155499000	155500200	GM12878	1	.	155499000	155500200	128,0,128
chr1	155509800	155510200	GM12878	1	.	155509800	155510200	128,0,128
chr1	155516000	155516400	GM12878	1	.	155516000	155516400	128,0,128
chr1	155517400	155517800	GM12878	1	.	155517400	155517800	128,0,128
chr1	155545000	155545200	GM12878	1	.	155545000	155545200	128,0,128
chr1	155928600	155929000	GM12878	1	.	155928600	155929000	128,0,128
chr1	155959800	155960000	GM12878	1	.	155959800	155960000	128,0,128
chr1	155982200	155982400	GM12878	1	.	155982200	155982400	128,0,128
chr1	156119000	156119800	GM12878	1	.	156119000	156119800	128,0,128
chr1	156120600	156120800	GM12878	1	.	156120600	156120800	128,0,128
chr1	156121000	156121400	GM12878	1	.	156121000	156121400	128,0,128
chr1	156124000	156124800	GM12878	1	.	156124000	156124800	128,0,128
chr1	156125600	156125800	GM12878	1	.	156125600	156125800	128,0,128
chr1	156126000	156126400	GM12878	1	.	156126000	156126400	128,0,128
chr1	156127200	156127600	GM12878	1	.	156127200	156127600	128,0,128
chr1	156128800	156129000	GM12878	1	.	156128800	156129000	128,0,128
chr1	156135000	156135200	GM12878	1	.	156135000	156135200	128,0,128
chr1	156168600	156169200	GM12878	1	.	156168600	156169200	128,0,128
chr1	156196000	156197000	GM12878	1	.	156196000	156197000	128,0,128
chr1	156389800	156390000	GM12878	1	.	156389800	156390000	128,0,128
chr1	156451400	156452000	GM12878	1	.	156451400	156452000	128,0,128
chr1	156457600	156458000	GM12878	1	.	156457600	156458000	128,0,128
chr1	156466000	156466200	GM12878	1	.	156466000	156466200	128,0,128
chr1	156468000	156468200	GM12878	1	.	156468000	156468200	128,0,128
chr1	156494800	156495200	GM12878	1	.	156494800	156495200	128,0,128
chr1	156551600	156552000	GM12878	1	.	156551600	156552000	128,0,128
chr1	156613600	156613800	GM12878	1	.	156613600	156613800	128,0,128
chr1	156805800	156806200	GM12878	1	.	156805800	156806200	128,0,128
chr1	157025600	157025800	GM12878	1	.	157025600	157025800	128,0,128
chr1	157068800	157069000	GM12878	1	.	157068800	157069000	128,0,128
chr1	157138000	157138200	GM12878	1	.	157138000	157138200	128,0,128
chr1	157146400	157147000	GM12878	1	.	157146400	157147000	128,0,128
chr1	157151000	157151400	GM12878	1	.	157151000	157151400	128,0,128
chr1	157203000	157203200	GM12878	1	.	157203000	157203200	128,0,128
chr1	157219200	157219400	GM12878	1	.	157219200	157219400	128,0,128
chr1	157277400	157277800	GM12878	1	.	157277400	157277800	128,0,128
chr1	157480600	157481000	GM12878	1	.	157480600	157481000	128,0,128
chr1	157481800	157482400	GM12878	1	.	157481800	157482400	128,0,128
chr1	157493800	157494200	GM12878	1	.	157493800	157494200	128,0,128
chr1	157521800	157522000	GM12878	1	.	157521800	157522000	128,0,128
chr1	157522200	157522400	GM12878	1	.	157522200	157522400	128,0,128
chr1	157532200	157532600	GM12878	1	.	157532200	157532600	128,0,128
chr1	157536400	157536600	GM12878	1	.	157536400	157536600	128,0,128
chr1	157565200	157565600	GM12878	1	.	157565200	157565600	128,0,128
chr1	157566200	157566600	GM12878	1	.	157566200	157566600	128,0,128
chr1	157567800	157568400	GM12878	1	.	157567800	157568400	128,0,128
chr1	157623000	157623200	GM12878	1	.	157623000	157623200	128,0,128
chr1	157696800	157697000	GM12878	1	.	157696800	157697000	128,0,128
chr1	157750800	157751200	GM12878	1	.	157750800	157751200	128,0,128
chr1	157753600	157753800	GM12878	1	.	157753600	157753800	128,0,128
chr1	157776200	157777000	GM12878	1	.	157776200	157777000	128,0,128
chr1	157799600	157799800	GM12878	1	.	157799600	157799800	128,0,128
chr1	157802200	157802400	GM12878	1	.	157802200	157802400	128,0,128
chr1	157803000	157803200	GM12878	1	.	157803000	157803200	128,0,128
chr1	157812800	157813200	GM12878	1	.	157812800	157813200	128,0,128
chr1	158085000	158085200	GM12878	1	.	158085000	158085200	128,0,128
chr1	158132800	158133200	GM12878	1	.	158132800	158133200	128,0,128
chr1	158149600	158149800	GM12878	1	.	158149600	158149800	128,0,128
chr1	158218000	158218200	GM12878	1	.	158218000	158218200	128,0,128
chr1	158244600	158244800	GM12878	1	.	158244600	158244800	128,0,128
chr1	158253800	158254200	GM12878	1	.	158253800	158254200	128,0,128
chr1	158255400	158256200	GM12878	1	.	158255400	158256200	128,0,128
chr1	158256400	158257200	GM12878	1	.	158256400	158257200	128,0,128
chr1	158294400	158294600	GM12878	1	.	158294400	158294600	128,0,128
chr1	158341000	158341400	GM12878	1	.	158341000	158341400	128,0,128
chr1	158686200	158686400	GM12878	1	.	158686200	158686400	128,0,128
chr1	158800800	158801600	GM12878	1	.	158800800	158801600	128,0,128
chr1	158921800	158922000	GM12878	1	.	158921800	158922000	128,0,128
chr1	158922200	158922400	GM12878	1	.	158922200	158922400	128,0,128
chr1	158966200	158966400	GM12878	1	.	158966200	158966400	128,0,128
chr1	159037800	159038400	GM12878	1	.	159037800	159038400	128,0,128
chr1	159091800	159092200	GM12878	1	.	159091800	159092200	128,0,128
chr1	159770200	159770400	GM12878	1	.	159770200	159770400	128,0,128
chr1	159796400	159796600	GM12878	1	.	159796400	159796600	128,0,128
chr1	159808600	159808800	GM12878	1	.	159808600	159808800	128,0,128
chr1	159809000	159809200	GM12878	1	.	159809000	159809200	128,0,128
chr1	159897600	159898000	GM12878	1	.	159897600	159898000	128,0,128
chr1	159908200	159908400	GM12878	1	.	159908200	159908400	128,0,128
chr1	159928600	159928800	GM12878	1	.	159928600	159928800	128,0,128
chr1	160139400	160139800	GM12878	1	.	160139400	160139800	128,0,128
chr1	160166000	160166200	GM12878	1	.	160166000	160166200	128,0,128
chr1	160316800	160317200	GM12878	1	.	160316800	160317200	128,0,128
chr1	160398600	160398800	GM12878	1	.	160398600	160398800	128,0,128
chr1	160399000	160400200	GM12878	1	.	160399000	160400200	128,0,128
chr1	160401400	160402000	GM12878	1	.	160401400	160402000	128,0,128
chr1	160402200	160402800	GM12878	1	.	160402200	160402800	128,0,128
chr1	160413600	160413800	GM12878	1	.	160413600	160413800	128,0,128
chr1	160421000	160421600	GM12878	1	.	160421000	160421600	128,0,128
chr1	160423000	160423600	GM12878	1	.	160423000	160423600	128,0,128
chr1	160424200	160424600	GM12878	1	.	160424200	160424600	128,0,128
chr1	160441200	160441400	GM12878	1	.	160441200	160441400	128,0,128
chr1	160444200	160444800	GM12878	1	.	160444200	160444800	128,0,128
chr1	160490600	160491200	GM12878	1	.	160490600	160491200	128,0,128
chr1	160491400	160491600	GM12878	1	.	160491400	160491600	128,0,128
chr1	160491800	160492000	GM12878	1	.	160491800	160492000	128,0,128
chr1	160517400	160517600	GM12878	1	.	160517400	160517600	128,0,128
chr1	160522400	160522600	GM12878	1	.	160522400	160522600	128,0,128
chr1	160544800	160545400	GM12878	1	.	160544800	160545400	128,0,128
chr1	160575000	160575200	GM12878	1	.	160575000	160575200	128,0,128
chr1	160575800	160576400	GM12878	1	.	160575800	160576400	128,0,128
chr1	160591400	160591800	GM12878	1	.	160591400	160591800	128,0,128
chr1	160597800	160598000	GM12878	1	.	160597800	160598000	128,0,128
chr1	160599400	160599600	GM12878	1	.	160599400	160599600	128,0,128
chr1	160600200	160600600	GM12878	1	.	160600200	160600600	128,0,128
chr1	160602000	160602200	GM12878	1	.	160602000	160602200	128,0,128
chr1	160602800	160603000	GM12878	1	.	160602800	160603000	128,0,128
chr1	160603200	160603600	GM12878	1	.	160603200	160603600	128,0,128
chr1	160604000	160605400	GM12878	1	.	160604000	160605400	128,0,128
chr1	160609600	160609800	GM12878	1	.	160609600	160609800	128,0,128
chr1	160610200	160610600	GM12878	1	.	160610200	160610600	128,0,128
chr1	160611000	160612400	GM12878	1	.	160611000	160612400	128,0,128
chr1	160612800	160613200	GM12878	1	.	160612800	160613200	128,0,128
chr1	160613600	160613800	GM12878	1	.	160613600	160613800	128,0,128
chr1	160614200	160614800	GM12878	1	.	160614200	160614800	128,0,128
chr1	160615200	160617400	GM12878	1	.	160615200	160617400	128,0,128
chr1	160623000	160623800	GM12878	1	.	160623000	160623800	128,0,128
chr1	160634400	160634800	GM12878	1	.	160634400	160634800	128,0,128
chr1	160643000	160643400	GM12878	1	.	160643000	160643400	128,0,128
chr1	160644200	160644600	GM12878	1	.	160644200	160644600	128,0,128
chr1	160676800	160679400	GM12878	1	.	160676800	160679400	128,0,128
chr1	160679600	160680000	GM12878	1	.	160679600	160680000	128,0,128
chr1	160680200	160682200	GM12878	1	.	160680200	160682200	128,0,128
chr1	160682600	160682800	GM12878	1	.	160682600	160682800	128,0,128
chr1	160701800	160702200	GM12878	1	.	160701800	160702200	128,0,128
chr1	160703800	160704000	GM12878	1	.	160703800	160704000	128,0,128
chr1	160708800	160709400	GM12878	1	.	160708800	160709400	128,0,128
chr1	160709800	160710400	GM12878	1	.	160709800	160710400	128,0,128
chr1	160710800	160711400	GM12878	1	.	160710800	160711400	128,0,128
chr1	160711600	160712800	GM12878	1	.	160711600	160712800	128,0,128
chr1	160713000	160713400	GM12878	1	.	160713000	160713400	128,0,128
chr1	160714000	160714600	GM12878	1	.	160714000	160714600	128,0,128
chr1	160715000	160715200	GM12878	1	.	160715000	160715200	128,0,128
chr1	160721400	160721600	GM12878	1	.	160721400	160721600	128,0,128
chr1	160725800	160726600	GM12878	1	.	160725800	160726600	128,0,128
chr1	160743000	160743200	GM12878	1	.	160743000	160743200	128,0,128
chr1	160751800	160752400	GM12878	1	.	160751800	160752400	128,0,128
chr1	160759200	160760400	GM12878	1	.	160759200	160760400	128,0,128
chr1	160765800	160766200	GM12878	1	.	160765800	160766200	128,0,128
chr1	160767000	160767600	GM12878	1	.	160767000	160767600	128,0,128
chr1	160807200	160808200	GM12878	1	.	160807200	160808200	128,0,128
chr1	160825400	160825800	GM12878	1	.	160825400	160825800	128,0,128
chr1	160832400	160832800	GM12878	1	.	160832400	160832800	128,0,128
chr1	160941400	160941800	GM12878	1	.	160941400	160941800	128,0,128
chr1	160944800	160945200	GM12878	1	.	160944800	160945200	128,0,128
chr1	161002800	161003000	GM12878	1	.	161002800	161003000	128,0,128
chr1	161016800	161017000	GM12878	1	.	161016800	161017000	128,0,128
chr1	161036600	161036800	GM12878	1	.	161036600	161036800	128,0,128
chr1	161065800	161066200	GM12878	1	.	161065800	161066200	128,0,128
chr1	161146000	161146200	GM12878	1	.	161146000	161146200	128,0,128
chr1	161165000	161165200	GM12878	1	.	161165000	161165200	128,0,128
chr1	161228400	161228600	GM12878	1	.	161228400	161228600	128,0,128
chr1	161268000	161268200	GM12878	1	.	161268000	161268200	128,0,128
chr1	161469600	161469800	GM12878	1	.	161469600	161469800	128,0,128
chr1	161688400	161689200	GM12878	1	.	161688400	161689200	128,0,128
chr1	161709600	161710000	GM12878	1	.	161709600	161710000	128,0,128
chr1	161884800	161885200	GM12878	1	.	161884800	161885200	128,0,128
chr1	162006800	162007000	GM12878	1	.	162006800	162007000	128,0,128
chr1	162331600	162331800	GM12878	1	.	162331600	162331800	128,0,128
chr1	162500400	162500800	GM12878	1	.	162500400	162500800	128,0,128
chr1	162596600	162596800	GM12878	1	.	162596600	162596800	128,0,128
chr1	162609600	162609800	GM12878	1	.	162609600	162609800	128,0,128
chr1	162654400	162654800	GM12878	1	.	162654400	162654800	128,0,128
chr1	162805000	162805400	GM12878	1	.	162805000	162805400	128,0,128
chr1	163378200	163378400	GM12878	1	.	163378200	163378400	128,0,128
chr1	163884200	163884600	GM12878	1	.	163884200	163884600	128,0,128
chr1	163892200	163892600	GM12878	1	.	163892200	163892600	128,0,128
chr1	164629800	164630000	GM12878	1	.	164629800	164630000	128,0,128
chr1	164633400	164633800	GM12878	1	.	164633400	164633800	128,0,128
chr1	165609600	165609800	GM12878	1	.	165609600	165609800	128,0,128
chr1	165655800	165656000	GM12878	1	.	165655800	165656000	128,0,128
chr1	165723200	165723600	GM12878	1	.	165723200	165723600	128,0,128
chr1	165820400	165820600	GM12878	1	.	165820400	165820600	128,0,128
chr1	165844400	165844800	GM12878	1	.	165844400	165844800	128,0,128
chr1	165845000	165845200	GM12878	1	.	165845000	165845200	128,0,128
chr1	165847200	165847600	GM12878	1	.	165847200	165847600	128,0,128
chr1	165912600	165912800	GM12878	1	.	165912600	165912800	128,0,128
chr1	165924400	165924600	GM12878	1	.	165924400	165924600	128,0,128
chr1	166053200	166053400	GM12878	1	.	166053200	166053400	128,0,128
chr1	166059200	166059400	GM12878	1	.	166059200	166059400	128,0,128
chr1	166138400	166138800	GM12878	1	.	166138400	166138800	128,0,128
chr1	166139200	166139600	GM12878	1	.	166139200	166139600	128,0,128
chr1	166944200	166944400	GM12878	1	.	166944200	166944400	128,0,128
chr1	167060000	167060200	GM12878	1	.	167060000	167060200	128,0,128
chr1	167079800	167080200	GM12878	1	.	167079800	167080200	128,0,128
chr1	167246200	167246600	GM12878	1	.	167246200	167246600	128,0,128
chr1	167297800	167298200	GM12878	1	.	167297800	167298200	128,0,128
chr1	167300200	167300400	GM12878	1	.	167300200	167300400	128,0,128
chr1	167301000	167301200	GM12878	1	.	167301000	167301200	128,0,128
chr1	167469000	167469200	GM12878	1	.	167469000	167469200	128,0,128
chr1	167508600	167509000	GM12878	1	.	167508600	167509000	128,0,128
chr1	167606600	167607200	GM12878	1	.	167606600	167607200	128,0,128
chr1	167619400	167619800	GM12878	1	.	167619400	167619800	128,0,128
chr1	167637400	167637800	GM12878	1	.	167637400	167637800	128,0,128
chr1	167645600	167646400	GM12878	1	.	167645600	167646400	128,0,128
chr1	167676600	167676800	GM12878	1	.	167676600	167676800	128,0,128
chr1	167678200	167678600	GM12878	1	.	167678200	167678600	128,0,128
chr1	167688600	167689200	GM12878	1	.	167688600	167689200	128,0,128
chr1	167774600	167774800	GM12878	1	.	167774600	167774800	128,0,128
chr1	167868600	167868800	GM12878	1	.	167868600	167868800	128,0,128
chr1	168139800	168140000	GM12878	1	.	168139800	168140000	128,0,128
chr1	168379800	168380000	GM12878	1	.	168379800	168380000	128,0,128
chr1	168436800	168437000	GM12878	1	.	168436800	168437000	128,0,128
chr1	168473800	168474000	GM12878	1	.	168473800	168474000	128,0,128
chr1	168479000	168479800	GM12878	1	.	168479000	168479800	128,0,128
chr1	168523200	168523400	GM12878	1	.	168523200	168523400	128,0,128
chr1	168523600	168523800	GM12878	1	.	168523600	168523800	128,0,128
chr1	168542000	168542200	GM12878	1	.	168542000	168542200	128,0,128
chr1	168933800	168934000	GM12878	1	.	168933800	168934000	128,0,128
chr1	168979000	168979200	GM12878	1	.	168979000	168979200	128,0,128
chr1	168981600	168982000	GM12878	1	.	168981600	168982000	128,0,128
chr1	168994200	168994400	GM12878	1	.	168994200	168994400	128,0,128
chr1	168996800	168997000	GM12878	1	.	168996800	168997000	128,0,128
chr1	168997200	168997400	GM12878	1	.	168997200	168997400	128,0,128
chr1	169013600	169014000	GM12878	1	.	169013600	169014000	128,0,128
chr1	169014200	169014600	GM12878	1	.	169014200	169014600	128,0,128
chr1	169018600	169018800	GM12878	1	.	169018600	169018800	128,0,128
chr1	169059600	169059800	GM12878	1	.	169059600	169059800	128,0,128
chr1	169060800	169061000	GM12878	1	.	169060800	169061000	128,0,128
chr1	169131000	169131200	GM12878	1	.	169131000	169131200	128,0,128
chr1	169359600	169359800	GM12878	1	.	169359600	169359800	128,0,128
chr1	169563600	169564000	GM12878	1	.	169563600	169564000	128,0,128
chr1	169651400	169651600	GM12878	1	.	169651400	169651600	128,0,128
chr1	169662200	169662600	GM12878	1	.	169662200	169662600	128,0,128
chr1	169667000	169667400	GM12878	1	.	169667000	169667400	128,0,128
chr1	169668200	169668400	GM12878	1	.	169668200	169668400	128,0,128
chr1	169680400	169680800	GM12878	1	.	169680400	169680800	128,0,128
chr1	169765600	169765800	GM12878	1	.	169765600	169765800	128,0,128
chr1	169860200	169860800	GM12878	1	.	169860200	169860800	128,0,128
chr1	169874000	169874400	GM12878	1	.	169874000	169874400	128,0,128
chr1	169877800	169878400	GM12878	1	.	169877800	169878400	128,0,128
chr1	169884200	169884600	GM12878	1	.	169884200	169884600	128,0,128
chr1	169884800	169885400	GM12878	1	.	169884800	169885400	128,0,128
chr1	169887400	169887600	GM12878	1	.	169887400	169887600	128,0,128
chr1	169895400	169895600	GM12878	1	.	169895400	169895600	128,0,128
chr1	170095800	170096200	GM12878	1	.	170095800	170096200	128,0,128
chr1	170183600	170184000	GM12878	1	.	170183600	170184000	128,0,128
chr1	170209600	170209800	GM12878	1	.	170209600	170209800	128,0,128
chr1	170217200	170217600	GM12878	1	.	170217200	170217600	128,0,128
chr1	170222400	170222600	GM12878	1	.	170222400	170222600	128,0,128
chr1	170626400	170627000	GM12878	1	.	170626400	170627000	128,0,128
chr1	170822400	170822600	GM12878	1	.	170822400	170822600	128,0,128
chr1	170841800	170842200	GM12878	1	.	170841800	170842200	128,0,128
chr1	171221800	171222000	GM12878	1	.	171221800	171222000	128,0,128
chr1	171255600	171255800	GM12878	1	.	171255600	171255800	128,0,128
chr1	171282600	171282800	GM12878	1	.	171282600	171282800	128,0,128
chr1	171575600	171575800	GM12878	1	.	171575600	171575800	128,0,128
chr1	171579600	171579800	GM12878	1	.	171579600	171579800	128,0,128
chr1	171775000	171775200	GM12878	1	.	171775000	171775200	128,0,128
chr1	172087000	172087200	GM12878	1	.	172087000	172087200	128,0,128
chr1	172154400	172154600	GM12878	1	.	172154400	172154600	128,0,128
chr1	172307200	172308000	GM12878	1	.	172307200	172308000	128,0,128
chr1	172309400	172310000	GM12878	1	.	172309400	172310000	128,0,128
chr1	172314200	172314600	GM12878	1	.	172314200	172314600	128,0,128
chr1	172362600	172363000	GM12878	1	.	172362600	172363000	128,0,128
chr1	172363200	172363600	GM12878	1	.	172363200	172363600	128,0,128
chr1	172612600	172613000	GM12878	1	.	172612600	172613000	128,0,128
chr1	172694000	172694400	GM12878	1	.	172694000	172694400	128,0,128
chr1	172694600	172694800	GM12878	1	.	172694600	172694800	128,0,128
chr1	172748000	172748200	GM12878	1	.	172748000	172748200	128,0,128
chr1	172750800	172751000	GM12878	1	.	172750800	172751000	128,0,128
chr1	172788000	172788600	GM12878	1	.	172788000	172788600	128,0,128
chr1	172814600	172814800	GM12878	1	.	172814600	172814800	128,0,128
chr1	172844000	172844200	GM12878	1	.	172844000	172844200	128,0,128
chr1	172989400	172989800	GM12878	1	.	172989400	172989800	128,0,128
chr1	173164600	173165200	GM12878	1	.	173164600	173165200	128,0,128
chr1	173191400	173191800	GM12878	1	.	173191400	173191800	128,0,128
chr1	173192000	173192400	GM12878	1	.	173192000	173192400	128,0,128
chr1	173194800	173195000	GM12878	1	.	173194800	173195000	128,0,128
chr1	173246200	173246400	GM12878	1	.	173246200	173246400	128,0,128
chr1	173267000	173267600	GM12878	1	.	173267000	173267600	128,0,128
chr1	173273200	173273400	GM12878	1	.	173273200	173273400	128,0,128
chr1	173301200	173301400	GM12878	1	.	173301200	173301400	128,0,128
chr1	173302800	173303200	GM12878	1	.	173302800	173303200	128,0,128
chr1	173325600	173325800	GM12878	1	.	173325600	173325800	128,0,128
chr1	173376000	173376400	GM12878	1	.	173376000	173376400	128,0,128
chr1	173378800	173379000	GM12878	1	.	173378800	173379000	128,0,128
chr1	173379400	173379600	GM12878	1	.	173379400	173379600	128,0,128
chr1	173379800	173380400	GM12878	1	.	173379800	173380400	128,0,128
chr1	173387200	173387800	GM12878	1	.	173387200	173387800	128,0,128
chr1	173539800	173540000	GM12878	1	.	173539800	173540000	128,0,128
chr1	173974200	173974400	GM12878	1	.	173974200	173974400	128,0,128
chr1	174103200	174103400	GM12878	1	.	174103200	174103400	128,0,128
chr1	174126200	174126600	GM12878	1	.	174126200	174126600	128,0,128
chr1	174130600	174130800	GM12878	1	.	174130600	174130800	128,0,128
chr1	174135000	174135200	GM12878	1	.	174135000	174135200	128,0,128
chr1	174135400	174135600	GM12878	1	.	174135400	174135600	128,0,128
chr1	174136600	174137000	GM12878	1	.	174136600	174137000	128,0,128
chr1	174175600	174175800	GM12878	1	.	174175600	174175800	128,0,128
chr1	174188200	174188400	GM12878	1	.	174188200	174188400	128,0,128
chr1	174195000	174195200	GM12878	1	.	174195000	174195200	128,0,128
chr1	174367400	174367800	GM12878	1	.	174367400	174367800	128,0,128
chr1	174756000	174756200	GM12878	1	.	174756000	174756200	128,0,128
chr1	174766600	174766800	GM12878	1	.	174766600	174766800	128,0,128
chr1	174787400	174787600	GM12878	1	.	174787400	174787600	128,0,128
chr1	174811000	174811200	GM12878	1	.	174811000	174811200	128,0,128
chr1	174843400	174843800	GM12878	1	.	174843400	174843800	128,0,128
chr1	174881600	174881800	GM12878	1	.	174881600	174881800	128,0,128
chr1	174893000	174893200	GM12878	1	.	174893000	174893200	128,0,128
chr1	174939200	174939400	GM12878	1	.	174939200	174939400	128,0,128
chr1	174958200	174958400	GM12878	1	.	174958200	174958400	128,0,128
chr1	175103200	175103400	GM12878	1	.	175103200	175103400	128,0,128
chr1	175110800	175111800	GM12878	1	.	175110800	175111800	128,0,128
chr1	175173600	175173800	GM12878	1	.	175173600	175173800	128,0,128
chr1	175178800	175179000	GM12878	1	.	175178800	175179000	128,0,128
chr1	175194800	175195000	GM12878	1	.	175194800	175195000	128,0,128
chr1	175221800	175222000	GM12878	1	.	175221800	175222000	128,0,128
chr1	175243600	175243800	GM12878	1	.	175243600	175243800	128,0,128
chr1	175256600	175256800	GM12878	1	.	175256600	175256800	128,0,128
chr1	175276400	175276600	GM12878	1	.	175276400	175276600	128,0,128
chr1	175334000	175334200	GM12878	1	.	175334000	175334200	128,0,128
chr1	175569800	175570600	GM12878	1	.	175569800	175570600	128,0,128
chr1	175842600	175842800	GM12878	1	.	175842600	175842800	128,0,128
chr1	176147000	176147200	GM12878	1	.	176147000	176147200	128,0,128
chr1	177355600	177355800	GM12878	1	.	177355600	177355800	128,0,128
chr1	177530600	177531000	GM12878	1	.	177530600	177531000	128,0,128
chr1	177770000	177770200	GM12878	1	.	177770000	177770200	128,0,128
chr1	178036000	178036800	GM12878	1	.	178036000	178036800	128,0,128
chr1	178069600	178070000	GM12878	1	.	178069600	178070000	128,0,128
chr1	178242800	178243200	GM12878	1	.	178242800	178243200	128,0,128
chr1	178535400	178535600	GM12878	1	.	178535400	178535600	128,0,128
chr1	178545200	178545400	GM12878	1	.	178545200	178545400	128,0,128
chr1	178548800	178549000	GM12878	1	.	178548800	178549000	128,0,128
chr1	178550400	178550800	GM12878	1	.	178550400	178550800	128,0,128
chr1	178575000	178575400	GM12878	1	.	178575000	178575400	128,0,128
chr1	178576600	178576800	GM12878	1	.	178576600	178576800	128,0,128
chr1	178628800	178629200	GM12878	1	.	178628800	178629200	128,0,128
chr1	178884200	178884400	GM12878	1	.	178884200	178884400	128,0,128
chr1	179003800	179004200	GM12878	1	.	179003800	179004200	128,0,128
chr1	179006200	179006600	GM12878	1	.	179006200	179006600	128,0,128
chr1	179058000	179058200	GM12878	1	.	179058000	179058200	128,0,128
chr1	179184400	179184600	GM12878	1	.	179184400	179184600	128,0,128
chr1	179286800	179287000	GM12878	1	.	179286800	179287000	128,0,128
chr1	179972400	179972600	GM12878	1	.	179972400	179972600	128,0,128
chr1	180821200	180821800	GM12878	1	.	180821200	180821800	128,0,128
chr1	180887800	180888000	GM12878	1	.	180887800	180888000	128,0,128
chr1	180903800	180904000	GM12878	1	.	180903800	180904000	128,0,128
chr1	180950800	180951000	GM12878	1	.	180950800	180951000	128,0,128
chr1	180983600	180983800	GM12878	1	.	180983600	180983800	128,0,128
chr1	180997800	180998000	GM12878	1	.	180997800	180998000	128,0,128
chr1	181003800	181004000	GM12878	1	.	181003800	181004000	128,0,128
chr1	181031200	181032200	GM12878	1	.	181031200	181032200	128,0,128
chr1	181039800	181040000	GM12878	1	.	181039800	181040000	128,0,128
chr1	181048600	181048800	GM12878	1	.	181048600	181048800	128,0,128
chr1	181097000	181097400	GM12878	1	.	181097000	181097400	128,0,128
chr1	181118800	181119200	GM12878	1	.	181118800	181119200	128,0,128
chr1	181121200	181121400	GM12878	1	.	181121200	181121400	128,0,128
chr1	181226400	181226600	GM12878	1	.	181226400	181226600	128,0,128
chr1	181367200	181367400	GM12878	1	.	181367200	181367400	128,0,128
chr1	181367800	181368000	GM12878	1	.	181367800	181368000	128,0,128
chr1	181394800	181395000	GM12878	1	.	181394800	181395000	128,0,128
chr1	181398600	181399000	GM12878	1	.	181398600	181399000	128,0,128
chr1	181399200	181400000	GM12878	1	.	181399200	181400000	128,0,128
chr1	181407200	181407600	GM12878	1	.	181407200	181407600	128,0,128
chr1	181411800	181412000	GM12878	1	.	181411800	181412000	128,0,128
chr1	181412400	181412600	GM12878	1	.	181412400	181412600	128,0,128
chr1	181451600	181452000	GM12878	1	.	181451600	181452000	128,0,128
chr1	181473400	181474400	GM12878	1	.	181473400	181474400	128,0,128
chr1	181477800	181478400	GM12878	1	.	181477800	181478400	128,0,128
chr1	181483400	181483600	GM12878	1	.	181483400	181483600	128,0,128
chr1	182395200	182396600	GM12878	1	.	182395200	182396600	128,0,128
chr1	182397000	182397600	GM12878	1	.	182397000	182397600	128,0,128
chr1	182410400	182410600	GM12878	1	.	182410400	182410600	128,0,128
chr1	182411000	182411200	GM12878	1	.	182411000	182411200	128,0,128
chr1	182578400	182578800	GM12878	1	.	182578400	182578800	128,0,128
chr1	182580400	182581000	GM12878	1	.	182580400	182581000	128,0,128
chr1	182592000	182592800	GM12878	1	.	182592000	182592800	128,0,128
chr1	182598800	182599200	GM12878	1	.	182598800	182599200	128,0,128
chr1	182601600	182602000	GM12878	1	.	182601600	182602000	128,0,128
chr1	182618200	182618600	GM12878	1	.	182618200	182618600	128,0,128
chr1	182646600	182647000	GM12878	1	.	182646600	182647000	128,0,128
chr1	182798600	182798800	GM12878	1	.	182798600	182798800	128,0,128
chr1	183002400	183002600	GM12878	1	.	183002400	183002600	128,0,128
chr1	183018000	183018200	GM12878	1	.	183018000	183018200	128,0,128
chr1	183071200	183071400	GM12878	1	.	183071200	183071400	128,0,128
chr1	183220800	183221200	GM12878	1	.	183220800	183221200	128,0,128
chr1	183253400	183253600	GM12878	1	.	183253400	183253600	128,0,128
chr1	183447600	183448400	GM12878	1	.	183447600	183448400	128,0,128
chr1	183450200	183450400	GM12878	1	.	183450200	183450400	128,0,128
chr1	183558000	183558200	GM12878	1	.	183558000	183558200	128,0,128
chr1	183562600	183563000	GM12878	1	.	183562600	183563000	128,0,128
chr1	183567600	183567800	GM12878	1	.	183567600	183567800	128,0,128
chr1	183576400	183576600	GM12878	1	.	183576400	183576600	128,0,128
chr1	183621200	183622000	GM12878	1	.	183621200	183622000	128,0,128
chr1	183659000	183659200	GM12878	1	.	183659000	183659200	128,0,128
chr1	183775400	183775600	GM12878	1	.	183775400	183775600	128,0,128
chr1	183776600	183777400	GM12878	1	.	183776600	183777400	128,0,128
chr1	183779400	183779600	GM12878	1	.	183779400	183779600	128,0,128
chr1	183814000	183814200	GM12878	1	.	183814000	183814200	128,0,128
chr1	183860400	183860800	GM12878	1	.	183860400	183860800	128,0,128
chr1	183865600	183866200	GM12878	1	.	183865600	183866200	128,0,128
chr1	183866600	183867600	GM12878	1	.	183866600	183867600	128,0,128
chr1	183871000	183871400	GM12878	1	.	183871000	183871400	128,0,128
chr1	183880000	183881000	GM12878	1	.	183880000	183881000	128,0,128
chr1	183881200	183882000	GM12878	1	.	183881200	183882000	128,0,128
chr1	183925800	183926200	GM12878	1	.	183925800	183926200	128,0,128
chr1	184132800	184133200	GM12878	1	.	184132800	184133200	128,0,128
chr1	184134400	184134600	GM12878	1	.	184134400	184134600	128,0,128
chr1	184464200	184464400	GM12878	1	.	184464200	184464400	128,0,128
chr1	184517400	184517600	GM12878	1	.	184517400	184517600	128,0,128
chr1	184618600	184618800	GM12878	1	.	184618600	184618800	128,0,128
chr1	184654400	184654600	GM12878	1	.	184654400	184654600	128,0,128
chr1	184712200	184712600	GM12878	1	.	184712200	184712600	128,0,128
chr1	184839600	184839800	GM12878	1	.	184839600	184839800	128,0,128
chr1	184851200	184851600	GM12878	1	.	184851200	184851600	128,0,128
chr1	184910800	184911200	GM12878	1	.	184910800	184911200	128,0,128
chr1	184914200	184914600	GM12878	1	.	184914200	184914600	128,0,128
chr1	184915200	184915600	GM12878	1	.	184915200	184915600	128,0,128
chr1	185129200	185129400	GM12878	1	.	185129200	185129400	128,0,128
chr1	185307800	185308800	GM12878	1	.	185307800	185308800	128,0,128
chr1	185346000	185346200	GM12878	1	.	185346000	185346200	128,0,128
chr1	185529200	185529400	GM12878	1	.	185529200	185529400	128,0,128
chr1	186252600	186252800	GM12878	1	.	186252600	186252800	128,0,128
chr1	186481200	186481600	GM12878	1	.	186481200	186481600	128,0,128
chr1	186565000	186565400	GM12878	1	.	186565000	186565400	128,0,128
chr1	186584000	186584200	GM12878	1	.	186584000	186584200	128,0,128
chr1	186692000	186692200	GM12878	1	.	186692000	186692200	128,0,128
chr1	186709600	186709800	GM12878	1	.	186709600	186709800	128,0,128
chr1	186738200	186738600	GM12878	1	.	186738200	186738600	128,0,128
chr1	186788400	186788600	GM12878	1	.	186788400	186788600	128,0,128
chr1	186818600	186818800	GM12878	1	.	186818600	186818800	128,0,128
chr1	186834400	186834800	GM12878	1	.	186834400	186834800	128,0,128
chr1	187353600	187354000	GM12878	1	.	187353600	187354000	128,0,128
chr1	187713800	187714200	GM12878	1	.	187713800	187714200	128,0,128
chr1	187846000	187846200	GM12878	1	.	187846000	187846200	128,0,128
chr1	187917600	187917800	GM12878	1	.	187917600	187917800	128,0,128
chr1	187946600	187946800	GM12878	1	.	187946600	187946800	128,0,128
chr1	187954400	187954600	GM12878	1	.	187954400	187954600	128,0,128
chr1	187954800	187955600	GM12878	1	.	187954800	187955600	128,0,128
chr1	187987200	187987400	GM12878	1	.	187987200	187987400	128,0,128
chr1	190729000	190729200	GM12878	1	.	190729000	190729200	128,0,128
chr1	191143400	191143800	GM12878	1	.	191143400	191143800	128,0,128
chr1	191224600	191224800	GM12878	1	.	191224600	191224800	128,0,128
chr1	191665000	191665200	GM12878	1	.	191665000	191665200	128,0,128
chr1	192485800	192486400	GM12878	1	.	192485800	192486400	128,0,128
chr1	192487000	192487200	GM12878	1	.	192487000	192487200	128,0,128
chr1	192487800	192488200	GM12878	1	.	192487800	192488200	128,0,128
chr1	192508000	192508400	GM12878	1	.	192508000	192508400	128,0,128
chr1	192515000	192515600	GM12878	1	.	192515000	192515600	128,0,128
chr1	192520000	192520800	GM12878	1	.	192520000	192520800	128,0,128
chr1	192521800	192522400	GM12878	1	.	192521800	192522400	128,0,128
chr1	192522800	192523200	GM12878	1	.	192522800	192523200	128,0,128
chr1	192524000	192524400	GM12878	1	.	192524000	192524400	128,0,128
chr1	192527000	192527200	GM12878	1	.	192527000	192527200	128,0,128
chr1	192544600	192545200	GM12878	1	.	192544600	192545200	128,0,128
chr1	192545400	192545600	GM12878	1	.	192545400	192545600	128,0,128
chr1	192546400	192546800	GM12878	1	.	192546400	192546800	128,0,128
chr1	192547600	192548000	GM12878	1	.	192547600	192548000	128,0,128
chr1	192548400	192548800	GM12878	1	.	192548400	192548800	128,0,128
chr1	192574200	192574400	GM12878	1	.	192574200	192574400	128,0,128
chr1	192578200	192579000	GM12878	1	.	192578200	192579000	128,0,128
chr1	192608800	192609000	GM12878	1	.	192608800	192609000	128,0,128
chr1	192672600	192672800	GM12878	1	.	192672600	192672800	128,0,128
chr1	192673000	192673400	GM12878	1	.	192673000	192673400	128,0,128
chr1	192962600	192962800	GM12878	1	.	192962600	192962800	128,0,128
chr1	193052600	193052800	GM12878	1	.	193052600	193052800	128,0,128
chr1	193186200	193186400	GM12878	1	.	193186200	193186400	128,0,128
chr1	193240200	193240400	GM12878	1	.	193240200	193240400	128,0,128
chr1	193407000	193407200	GM12878	1	.	193407000	193407200	128,0,128
chr1	193408000	193408200	GM12878	1	.	193408000	193408200	128,0,128
chr1	193448400	193448800	GM12878	1	.	193448400	193448800	128,0,128
chr1	193506800	193507200	GM12878	1	.	193506800	193507200	128,0,128
chr1	194195000	194195200	GM12878	1	.	194195000	194195200	128,0,128
chr1	194249200	194249400	GM12878	1	.	194249200	194249400	128,0,128
chr1	194258800	194259000	GM12878	1	.	194258800	194259000	128,0,128
chr1	194447200	194447400	GM12878	1	.	194447200	194447400	128,0,128
chr1	194765200	194765400	GM12878	1	.	194765200	194765400	128,0,128
chr1	194799400	194799800	GM12878	1	.	194799400	194799800	128,0,128
chr1	195164400	195165000	GM12878	1	.	195164400	195165000	128,0,128
chr1	195666400	195666600	GM12878	1	.	195666400	195666600	128,0,128
chr1	196122200	196122400	GM12878	1	.	196122200	196122400	128,0,128
chr1	196921000	196921200	GM12878	1	.	196921000	196921200	128,0,128
chr1	197011200	197011400	GM12878	1	.	197011200	197011400	128,0,128
chr1	197151200	197151400	GM12878	1	.	197151200	197151400	128,0,128
chr1	197931200	197931400	GM12878	1	.	197931200	197931400	128,0,128
chr1	198101600	198101800	GM12878	1	.	198101600	198101800	128,0,128
chr1	198143600	198143800	GM12878	1	.	198143600	198143800	128,0,128
chr1	198322000	198322400	GM12878	1	.	198322000	198322400	128,0,128
chr1	198322600	198322800	GM12878	1	.	198322600	198322800	128,0,128
chr1	198333000	198333200	GM12878	1	.	198333000	198333200	128,0,128
chr1	198489800	198490000	GM12878	1	.	198489800	198490000	128,0,128
chr1	198519000	198519400	GM12878	1	.	198519000	198519400	128,0,128
chr1	198566800	198567200	GM12878	1	.	198566800	198567200	128,0,128
chr1	198571000	198571400	GM12878	1	.	198571000	198571400	128,0,128
chr1	198590000	198591000	GM12878	1	.	198590000	198591000	128,0,128
chr1	198591800	198592000	GM12878	1	.	198591800	198592000	128,0,128
chr1	198592400	198592600	GM12878	1	.	198592400	198592600	128,0,128
chr1	198634000	198634200	GM12878	1	.	198634000	198634200	128,0,128
chr1	198648000	198648400	GM12878	1	.	198648000	198648400	128,0,128
chr1	198703400	198704000	GM12878	1	.	198703400	198704000	128,0,128
chr1	198757800	198758000	GM12878	1	.	198757800	198758000	128,0,128
chr1	198894800	198895000	GM12878	1	.	198894800	198895000	128,0,128
chr1	198898400	198898600	GM12878	1	.	198898400	198898600	128,0,128
chr1	198978600	198979000	GM12878	1	.	198978600	198979000	128,0,128
chr1	199010600	199011000	GM12878	1	.	199010600	199011000	128,0,128
chr1	199050600	199051400	GM12878	1	.	199050600	199051400	128,0,128
chr1	199059000	199059200	GM12878	1	.	199059000	199059200	128,0,128
chr1	199120800	199121000	GM12878	1	.	199120800	199121000	128,0,128
chr1	199121200	199121400	GM12878	1	.	199121200	199121400	128,0,128
chr1	199141400	199142000	GM12878	1	.	199141400	199142000	128,0,128
chr1	199142400	199143000	GM12878	1	.	199142400	199143000	128,0,128
chr1	199143600	199143800	GM12878	1	.	199143600	199143800	128,0,128
chr1	199212600	199213000	GM12878	1	.	199212600	199213000	128,0,128
chr1	199249400	199249600	GM12878	1	.	199249400	199249600	128,0,128
chr1	199277800	199278000	GM12878	1	.	199277800	199278000	128,0,128
chr1	199468000	199468200	GM12878	1	.	199468000	199468200	128,0,128
chr1	199479600	199479800	GM12878	1	.	199479600	199479800	128,0,128
chr1	199521200	199521400	GM12878	1	.	199521200	199521400	128,0,128
chr1	199694200	199694400	GM12878	1	.	199694200	199694400	128,0,128
chr1	199910800	199911400	GM12878	1	.	199910800	199911400	128,0,128
chr1	199946800	199947000	GM12878	1	.	199946800	199947000	128,0,128
chr1	200122400	200122800	GM12878	1	.	200122400	200122800	128,0,128
chr1	200176800	200177200	GM12878	1	.	200176800	200177200	128,0,128
chr1	200223200	200223600	GM12878	1	.	200223200	200223600	128,0,128
chr1	200231800	200232000	GM12878	1	.	200231800	200232000	128,0,128
chr1	200323400	200323800	GM12878	1	.	200323400	200323800	128,0,128
chr1	200417200	200417800	GM12878	1	.	200417200	200417800	128,0,128
chr1	200442600	200443400	GM12878	1	.	200442600	200443400	128,0,128
chr1	200446800	200447000	GM12878	1	.	200446800	200447000	128,0,128
chr1	200530600	200531200	GM12878	1	.	200530600	200531200	128,0,128
chr1	200596800	200597200	GM12878	1	.	200596800	200597200	128,0,128
chr1	200597400	200598000	GM12878	1	.	200597400	200598000	128,0,128
chr1	200615800	200616000	GM12878	1	.	200615800	200616000	128,0,128
chr1	200622200	200622600	GM12878	1	.	200622200	200622600	128,0,128
chr1	200721000	200721200	GM12878	1	.	200721000	200721200	128,0,128
chr1	200743600	200743800	GM12878	1	.	200743600	200743800	128,0,128
chr1	200750000	200750200	GM12878	1	.	200750000	200750200	128,0,128
chr1	200831000	200831200	GM12878	1	.	200831000	200831200	128,0,128
chr1	200831400	200831600	GM12878	1	.	200831400	200831600	128,0,128
chr1	200831800	200832000	GM12878	1	.	200831800	200832000	128,0,128
chr1	200832200	200832400	GM12878	1	.	200832200	200832400	128,0,128
chr1	200835600	200836600	GM12878	1	.	200835600	200836600	128,0,128
chr1	200839000	200839600	GM12878	1	.	200839000	200839600	128,0,128
chr1	200847200	200847600	GM12878	1	.	200847200	200847600	128,0,128
chr1	200849400	200849800	GM12878	1	.	200849400	200849800	128,0,128
chr1	200855000	200855200	GM12878	1	.	200855000	200855200	128,0,128
chr1	200939000	200939600	GM12878	1	.	200939000	200939600	128,0,128
chr1	200940400	200940800	GM12878	1	.	200940400	200940800	128,0,128
chr1	200990600	200990800	GM12878	1	.	200990600	200990800	128,0,128
chr1	200991800	200992000	GM12878	1	.	200991800	200992000	128,0,128
chr1	200994600	200995000	GM12878	1	.	200994600	200995000	128,0,128
chr1	201361000	201361200	GM12878	1	.	201361000	201361200	128,0,128
chr1	201396000	201396200	GM12878	1	.	201396000	201396200	128,0,128
chr1	201452000	201452200	GM12878	1	.	201452000	201452200	128,0,128
chr1	202083200	202083400	GM12878	1	.	202083200	202083400	128,0,128
chr1	202197200	202197400	GM12878	1	.	202197200	202197400	128,0,128
chr1	202344400	202344600	GM12878	1	.	202344400	202344600	128,0,128
chr1	202457200	202457800	GM12878	1	.	202457200	202457800	128,0,128
chr1	202500000	202500200	GM12878	1	.	202500000	202500200	128,0,128
chr1	202535000	202535400	GM12878	1	.	202535000	202535400	128,0,128
chr1	202587600	202588000	GM12878	1	.	202587600	202588000	128,0,128
chr1	202598400	202598600	GM12878	1	.	202598400	202598600	128,0,128
chr1	202804800	202805000	GM12878	1	.	202804800	202805000	128,0,128
chr1	203007400	203007600	GM12878	1	.	203007400	203007600	128,0,128
chr1	203142800	203143000	GM12878	1	.	203142800	203143000	128,0,128
chr1	203246600	203246800	GM12878	1	.	203246600	203246800	128,0,128
chr1	203251800	203252000	GM12878	1	.	203251800	203252000	128,0,128
chr1	203252200	203252600	GM12878	1	.	203252200	203252600	128,0,128
chr1	203268400	203268800	GM12878	1	.	203268400	203268800	128,0,128
chr1	203293200	203293600	GM12878	1	.	203293200	203293600	128,0,128
chr1	203349800	203350600	GM12878	1	.	203349800	203350600	128,0,128
chr1	203395000	203395200	GM12878	1	.	203395000	203395200	128,0,128
chr1	203398000	203398400	GM12878	1	.	203398000	203398400	128,0,128
chr1	203447000	203447200	GM12878	1	.	203447000	203447200	128,0,128
chr1	203713200	203713400	GM12878	1	.	203713200	203713400	128,0,128
chr1	203722400	203722800	GM12878	1	.	203722400	203722800	128,0,128
chr1	203734000	203735000	GM12878	1	.	203734000	203735000	128,0,128
chr1	204351600	204351800	GM12878	1	.	204351600	204351800	128,0,128
chr1	204422200	204422800	GM12878	1	.	204422200	204422800	128,0,128
chr1	204450600	204451400	GM12878	1	.	204450600	204451400	128,0,128
chr1	204482200	204482800	GM12878	1	.	204482200	204482800	128,0,128
chr1	204490400	204490800	GM12878	1	.	204490400	204490800	128,0,128
chr1	204500200	204500600	GM12878	1	.	204500200	204500600	128,0,128
chr1	204513600	204513800	GM12878	1	.	204513600	204513800	128,0,128
chr1	204534000	204534200	GM12878	1	.	204534000	204534200	128,0,128
chr1	204548000	204548600	GM12878	1	.	204548000	204548600	128,0,128
chr1	204695800	204696000	GM12878	1	.	204695800	204696000	128,0,128
chr1	205155400	205155600	GM12878	1	.	205155400	205155600	128,0,128
chr1	205202200	205202400	GM12878	1	.	205202200	205202400	128,0,128
chr1	205215200	205215400	GM12878	1	.	205215200	205215400	128,0,128
chr1	205280400	205280800	GM12878	1	.	205280400	205280800	128,0,128
chr1	205309000	205309200	GM12878	1	.	205309000	205309200	128,0,128
chr1	205449600	205450200	GM12878	1	.	205449600	205450200	128,0,128
chr1	205551600	205551800	GM12878	1	.	205551600	205551800	128,0,128
chr1	205562600	205563000	GM12878	1	.	205562600	205563000	128,0,128
chr1	205595600	205595800	GM12878	1	.	205595600	205595800	128,0,128
chr1	205597800	205598000	GM12878	1	.	205597800	205598000	128,0,128
chr1	205634600	205634800	GM12878	1	.	205634600	205634800	128,0,128
chr1	205640400	205640600	GM12878	1	.	205640400	205640600	128,0,128
chr1	205733200	205733400	GM12878	1	.	205733200	205733400	128,0,128
chr1	205741800	205742200	GM12878	1	.	205741800	205742200	128,0,128
chr1	205886600	205886800	GM12878	1	.	205886600	205886800	128,0,128
chr1	206097600	206098000	GM12878	1	.	206097600	206098000	128,0,128
chr1	206274600	206274800	GM12878	1	.	206274600	206274800	128,0,128
chr1	206290000	206290800	GM12878	1	.	206290000	206290800	128,0,128
chr1	206293800	206294000	GM12878	1	.	206293800	206294000	128,0,128
chr1	206299400	206299600	GM12878	1	.	206299400	206299600	128,0,128
chr1	206304400	206304600	GM12878	1	.	206304400	206304600	128,0,128
chr1	206328600	206329200	GM12878	1	.	206328600	206329200	128,0,128
chr1	206639400	206639600	GM12878	1	.	206639400	206639600	128,0,128
chr1	206648600	206648800	GM12878	1	.	206648600	206648800	128,0,128
chr1	206669600	206670200	GM12878	1	.	206669600	206670200	128,0,128
chr1	206670800	206671000	GM12878	1	.	206670800	206671000	128,0,128
chr1	206689600	206689800	GM12878	1	.	206689600	206689800	128,0,128
chr1	206755000	206755200	GM12878	1	.	206755000	206755200	128,0,128
chr1	206782400	206783400	GM12878	1	.	206782400	206783400	128,0,128
chr1	206851800	206852000	GM12878	1	.	206851800	206852000	128,0,128
chr1	206877000	206877400	GM12878	1	.	206877000	206877400	128,0,128
chr1	206881400	206881800	GM12878	1	.	206881400	206881800	128,0,128
chr1	206892600	206893200	GM12878	1	.	206892600	206893200	128,0,128
chr1	206914600	206915000	GM12878	1	.	206914600	206915000	128,0,128
chr1	206916000	206916400	GM12878	1	.	206916000	206916400	128,0,128
chr1	206941400	206941600	GM12878	1	.	206941400	206941600	128,0,128
chr1	206942400	206943200	GM12878	1	.	206942400	206943200	128,0,128
chr1	206943800	206944800	GM12878	1	.	206943800	206944800	128,0,128
chr1	206955800	206956200	GM12878	1	.	206955800	206956200	128,0,128
chr1	206957800	206958400	GM12878	1	.	206957800	206958400	128,0,128
chr1	206963800	206964400	GM12878	1	.	206963800	206964400	128,0,128
chr1	206965000	206965200	GM12878	1	.	206965000	206965200	128,0,128
chr1	206966400	206967000	GM12878	1	.	206966400	206967000	128,0,128
chr1	206976400	206977000	GM12878	1	.	206976400	206977000	128,0,128
chr1	207093800	207094200	GM12878	1	.	207093800	207094200	128,0,128
chr1	207097400	207099200	GM12878	1	.	207097400	207099200	128,0,128
chr1	207140800	207141200	GM12878	1	.	207140800	207141200	128,0,128
chr1	207144400	207144600	GM12878	1	.	207144400	207144600	128,0,128
chr1	207271200	207271600	GM12878	1	.	207271200	207271600	128,0,128
chr1	207585200	207585800	GM12878	1	.	207585200	207585800	128,0,128
chr1	207586200	207586600	GM12878	1	.	207586200	207586600	128,0,128
chr1	207587800	207588400	GM12878	1	.	207587800	207588400	128,0,128
chr1	207591800	207592000	GM12878	1	.	207591800	207592000	128,0,128
chr1	207597000	207597200	GM12878	1	.	207597000	207597200	128,0,128
chr1	207602200	207602400	GM12878	1	.	207602200	207602400	128,0,128
chr1	207603400	207603600	GM12878	1	.	207603400	207603600	128,0,128
chr1	207604000	207604400	GM12878	1	.	207604000	207604400	128,0,128
chr1	207605000	207605200	GM12878	1	.	207605000	207605200	128,0,128
chr1	207618200	207618400	GM12878	1	.	207618200	207618400	128,0,128
chr1	207628600	207628800	GM12878	1	.	207628600	207628800	128,0,128
chr1	207669200	207669800	GM12878	1	.	207669200	207669800	128,0,128
chr1	207843600	207843800	GM12878	1	.	207843600	207843800	128,0,128
chr1	207972400	207972600	GM12878	1	.	207972400	207972600	128,0,128
chr1	207995000	207995200	GM12878	1	.	207995000	207995200	128,0,128
chr1	208005000	208005800	GM12878	1	.	208005000	208005800	128,0,128
chr1	208035200	208035600	GM12878	1	.	208035200	208035600	128,0,128
chr1	208037400	208037600	GM12878	1	.	208037400	208037600	128,0,128
chr1	208056400	208056800	GM12878	1	.	208056400	208056800	128,0,128
chr1	208147600	208147800	GM12878	1	.	208147600	208147800	128,0,128
chr1	208239400	208239600	GM12878	1	.	208239400	208239600	128,0,128
chr1	208361200	208361600	GM12878	1	.	208361200	208361600	128,0,128
chr1	208760600	208760800	GM12878	1	.	208760600	208760800	128,0,128
chr1	208777800	208778000	GM12878	1	.	208777800	208778000	128,0,128
chr1	208906000	208906200	GM12878	1	.	208906000	208906200	128,0,128
chr1	209028800	209029000	GM12878	1	.	209028800	209029000	128,0,128
chr1	209236200	209236600	GM12878	1	.	209236200	209236600	128,0,128
chr1	209260200	209260400	GM12878	1	.	209260200	209260400	128,0,128
chr1	209276600	209276800	GM12878	1	.	209276600	209276800	128,0,128
chr1	209280800	209281200	GM12878	1	.	209280800	209281200	128,0,128
chr1	209780800	209781400	GM12878	1	.	209780800	209781400	128,0,128
chr1	209897400	209897600	GM12878	1	.	209897400	209897600	128,0,128
chr1	209924800	209925800	GM12878	1	.	209924800	209925800	128,0,128
chr1	209929200	209929600	GM12878	1	.	209929200	209929600	128,0,128
chr1	209930000	209930600	GM12878	1	.	209930000	209930600	128,0,128
chr1	209948000	209948200	GM12878	1	.	209948000	209948200	128,0,128
chr1	210303200	210303400	GM12878	1	.	210303200	210303400	128,0,128
chr1	210497400	210497600	GM12878	1	.	210497400	210497600	128,0,128
chr1	210506200	210506600	GM12878	1	.	210506200	210506600	128,0,128
chr1	210513800	210514000	GM12878	1	.	210513800	210514000	128,0,128
chr1	210520600	210520800	GM12878	1	.	210520600	210520800	128,0,128
chr1	210570800	210571000	GM12878	1	.	210570800	210571000	128,0,128
chr1	210573000	210573200	GM12878	1	.	210573000	210573200	128,0,128
chr1	210573400	210573600	GM12878	1	.	210573400	210573600	128,0,128
chr1	210638000	210638400	GM12878	1	.	210638000	210638400	128,0,128
chr1	210858000	210858200	GM12878	1	.	210858000	210858200	128,0,128
chr1	210858400	210858600	GM12878	1	.	210858400	210858600	128,0,128
chr1	210870200	210870400	GM12878	1	.	210870200	210870400	128,0,128
chr1	211478600	211478800	GM12878	1	.	211478600	211478800	128,0,128
chr1	211503200	211503400	GM12878	1	.	211503200	211503400	128,0,128
chr1	211509200	211509400	GM12878	1	.	211509200	211509400	128,0,128
chr1	211509800	211510000	GM12878	1	.	211509800	211510000	128,0,128
chr1	211555200	211555400	GM12878	1	.	211555200	211555400	128,0,128
chr1	211649600	211649800	GM12878	1	.	211649600	211649800	128,0,128
chr1	211692000	211692600	GM12878	1	.	211692000	211692600	128,0,128
chr1	211700400	211700600	GM12878	1	.	211700400	211700600	128,0,128
chr1	211739800	211740200	GM12878	1	.	211739800	211740200	128,0,128
chr1	211755400	211755800	GM12878	1	.	211755400	211755800	128,0,128
chr1	211851000	211851400	GM12878	1	.	211851000	211851400	128,0,128
chr1	211870800	211871000	GM12878	1	.	211870800	211871000	128,0,128
chr1	212005000	212005200	GM12878	1	.	212005000	212005200	128,0,128
chr1	212060800	212061400	GM12878	1	.	212060800	212061400	128,0,128
chr1	212081800	212082200	GM12878	1	.	212081800	212082200	128,0,128
[truncated: 25,904 more rows]
