# Supplementary material for: Genome-wide prediction of cis-regulatory regions using supervised deep learning methods
Source: BMC Bioinformatics. 2018 May 31;19:202. doi: 10.1186/s12859-018-2187-1 (PMC5984344; doi:10.1186/s12859-018-2187-1)
Supplement: Supplementary file 2 — Genome-wide predictions of cis-regulatory regions for all six cell types. (ZIP 20400 kb) [file 12859_2018_2187_MOESM2_ESM.zip › additional_file2/A-E+A-P_Whole_Genome_HelaS3_Specific.bed]

chr1	855800	856000	HelaS3	1	.	855800	856000	128,0,128
chr1	873600	874200	HelaS3	1	.	873600	874200	128,0,128
chr1	878400	878600	HelaS3	1	.	878400	878600	128,0,128
chr1	1009600	1009800	HelaS3	1	.	1009600	1009800	128,0,128
chr1	1225600	1225800	HelaS3	1	.	1225600	1225800	128,0,128
chr1	1266000	1266800	HelaS3	1	.	1266000	1266800	128,0,128
chr1	1563000	1563600	HelaS3	1	.	1563000	1563600	128,0,128
chr1	1672400	1672800	HelaS3	1	.	1672400	1672800	128,0,128
chr1	1695800	1696000	HelaS3	1	.	1695800	1696000	128,0,128
chr1	2071600	2071800	HelaS3	1	.	2071600	2071800	128,0,128
chr1	2321800	2322000	HelaS3	1	.	2321800	2322000	128,0,128
chr1	2425800	2426000	HelaS3	1	.	2425800	2426000	128,0,128
chr1	2431600	2431800	HelaS3	1	.	2431600	2431800	128,0,128
chr1	3408400	3408600	HelaS3	1	.	3408400	3408600	128,0,128
chr1	3419400	3420200	HelaS3	1	.	3419400	3420200	128,0,128
chr1	3426600	3427000	HelaS3	1	.	3426600	3427000	128,0,128
chr1	3458600	3458800	HelaS3	1	.	3458600	3458800	128,0,128
chr1	3464000	3464400	HelaS3	1	.	3464000	3464400	128,0,128
chr1	3464800	3465000	HelaS3	1	.	3464800	3465000	128,0,128
chr1	3471400	3471600	HelaS3	1	.	3471400	3471600	128,0,128
chr1	3471800	3472000	HelaS3	1	.	3471800	3472000	128,0,128
chr1	3481800	3482000	HelaS3	1	.	3481800	3482000	128,0,128
chr1	3531800	3532000	HelaS3	1	.	3531800	3532000	128,0,128
chr1	3537800	3538000	HelaS3	1	.	3537800	3538000	128,0,128
chr1	3641000	3641200	HelaS3	1	.	3641000	3641200	128,0,128
chr1	5485000	5485200	HelaS3	1	.	5485000	5485200	128,0,128
chr1	5747000	5747200	HelaS3	1	.	5747000	5747200	128,0,128
chr1	5988200	5988400	HelaS3	1	.	5988200	5988400	128,0,128
chr1	6169000	6169200	HelaS3	1	.	6169000	6169200	128,0,128
chr1	6177800	6178000	HelaS3	1	.	6177800	6178000	128,0,128
chr1	6178600	6178800	HelaS3	1	.	6178600	6178800	128,0,128
chr1	6183200	6183400	HelaS3	1	.	6183200	6183400	128,0,128
chr1	6231600	6231800	HelaS3	1	.	6231600	6231800	128,0,128
chr1	6243600	6243800	HelaS3	1	.	6243600	6243800	128,0,128
chr1	6316800	6317200	HelaS3	1	.	6316800	6317200	128,0,128
chr1	6470400	6470800	HelaS3	1	.	6470400	6470800	128,0,128
chr1	6532200	6532400	HelaS3	1	.	6532200	6532400	128,0,128
chr1	6583800	6584000	HelaS3	1	.	6583800	6584000	128,0,128
chr1	6694800	6695000	HelaS3	1	.	6694800	6695000	128,0,128
chr1	6860800	6861000	HelaS3	1	.	6860800	6861000	128,0,128
chr1	6930200	6930400	HelaS3	1	.	6930200	6930400	128,0,128
chr1	7018600	7018800	HelaS3	1	.	7018600	7018800	128,0,128
chr1	7020400	7021000	HelaS3	1	.	7020400	7021000	128,0,128
chr1	7058400	7058800	HelaS3	1	.	7058400	7058800	128,0,128
chr1	7102800	7103000	HelaS3	1	.	7102800	7103000	128,0,128
chr1	7268000	7268200	HelaS3	1	.	7268000	7268200	128,0,128
chr1	7284000	7284200	HelaS3	1	.	7284000	7284200	128,0,128
chr1	7288800	7289000	HelaS3	1	.	7288800	7289000	128,0,128
chr1	7327600	7328000	HelaS3	1	.	7327600	7328000	128,0,128
chr1	7334400	7334600	HelaS3	1	.	7334400	7334600	128,0,128
chr1	7364000	7364200	HelaS3	1	.	7364000	7364200	128,0,128
chr1	7373200	7373600	HelaS3	1	.	7373200	7373600	128,0,128
chr1	7386600	7386800	HelaS3	1	.	7386600	7386800	128,0,128
chr1	7395200	7396000	HelaS3	1	.	7395200	7396000	128,0,128
chr1	7439000	7439200	HelaS3	1	.	7439000	7439200	128,0,128
chr1	7440800	7441200	HelaS3	1	.	7440800	7441200	128,0,128
chr1	7514200	7514400	HelaS3	1	.	7514200	7514400	128,0,128
chr1	7598200	7598400	HelaS3	1	.	7598200	7598400	128,0,128
chr1	7599800	7600000	HelaS3	1	.	7599800	7600000	128,0,128
chr1	7842200	7842400	HelaS3	1	.	7842200	7842400	128,0,128
chr1	7868400	7868600	HelaS3	1	.	7868400	7868600	128,0,128
chr1	8000200	8000400	HelaS3	1	.	8000200	8000400	128,0,128
chr1	8091400	8091600	HelaS3	1	.	8091400	8091600	128,0,128
chr1	8178000	8178400	HelaS3	1	.	8178000	8178400	128,0,128
chr1	8244400	8244800	HelaS3	1	.	8244400	8244800	128,0,128
chr1	8278800	8279200	HelaS3	1	.	8278800	8279200	128,0,128
chr1	8285000	8285400	HelaS3	1	.	8285000	8285400	128,0,128
chr1	8317800	8318000	HelaS3	1	.	8317800	8318000	128,0,128
chr1	8498600	8498800	HelaS3	1	.	8498600	8498800	128,0,128
chr1	8499400	8499800	HelaS3	1	.	8499400	8499800	128,0,128
chr1	8557600	8558000	HelaS3	1	.	8557600	8558000	128,0,128
chr1	8623400	8623600	HelaS3	1	.	8623400	8623600	128,0,128
chr1	8760400	8760600	HelaS3	1	.	8760400	8760600	128,0,128
chr1	8793400	8794000	HelaS3	1	.	8793400	8794000	128,0,128
chr1	8999600	9000000	HelaS3	1	.	8999600	9000000	128,0,128
chr1	9034200	9034600	HelaS3	1	.	9034200	9034600	128,0,128
chr1	9205400	9205600	HelaS3	1	.	9205400	9205600	128,0,128
chr1	9449000	9449200	HelaS3	1	.	9449000	9449200	128,0,128
chr1	9533200	9533400	HelaS3	1	.	9533200	9533400	128,0,128
chr1	9719400	9719600	HelaS3	1	.	9719400	9719600	128,0,128
chr1	9746000	9746200	HelaS3	1	.	9746000	9746200	128,0,128
chr1	9852600	9852800	HelaS3	1	.	9852600	9852800	128,0,128
chr1	10255800	10256000	HelaS3	1	.	10255800	10256000	128,0,128
chr1	10597600	10597800	HelaS3	1	.	10597600	10597800	128,0,128
chr1	10784200	10784400	HelaS3	1	.	10784200	10784400	128,0,128
chr1	11002000	11002200	HelaS3	1	.	11002000	11002200	128,0,128
chr1	11194400	11195000	HelaS3	1	.	11194400	11195000	128,0,128
chr1	11424400	11424600	HelaS3	1	.	11424400	11424600	128,0,128
chr1	11544200	11544400	HelaS3	1	.	11544200	11544400	128,0,128
chr1	11781400	11781600	HelaS3	1	.	11781400	11781600	128,0,128
chr1	11828200	11828400	HelaS3	1	.	11828200	11828400	128,0,128
chr1	11961600	11961800	HelaS3	1	.	11961600	11961800	128,0,128
chr1	12192200	12192600	HelaS3	1	.	12192200	12192600	128,0,128
chr1	12230200	12230800	HelaS3	1	.	12230200	12230800	128,0,128
chr1	12604000	12604200	HelaS3	1	.	12604000	12604200	128,0,128
chr1	12619200	12619600	HelaS3	1	.	12619200	12619600	128,0,128
chr1	12632600	12632800	HelaS3	1	.	12632600	12632800	128,0,128
chr1	12633200	12633400	HelaS3	1	.	12633200	12633400	128,0,128
chr1	12640200	12640600	HelaS3	1	.	12640200	12640600	128,0,128
chr1	12719000	12719200	HelaS3	1	.	12719000	12719200	128,0,128
chr1	13992200	13992400	HelaS3	1	.	13992200	13992400	128,0,128
chr1	14292400	14292600	HelaS3	1	.	14292400	14292600	128,0,128
chr1	14517200	14517400	HelaS3	1	.	14517200	14517400	128,0,128
chr1	15288400	15288600	HelaS3	1	.	15288400	15288600	128,0,128
chr1	15631200	15631400	HelaS3	1	.	15631200	15631400	128,0,128
chr1	15650200	15650400	HelaS3	1	.	15650200	15650400	128,0,128
chr1	15676800	15677000	HelaS3	1	.	15676800	15677000	128,0,128
chr1	15677200	15677400	HelaS3	1	.	15677200	15677400	128,0,128
chr1	15756200	15756600	HelaS3	1	.	15756200	15756600	128,0,128
chr1	15761200	15761600	HelaS3	1	.	15761200	15761600	128,0,128
chr1	15780800	15781000	HelaS3	1	.	15780800	15781000	128,0,128
chr1	15782200	15782400	HelaS3	1	.	15782200	15782400	128,0,128
chr1	15784200	15784400	HelaS3	1	.	15784200	15784400	128,0,128
chr1	15789600	15790200	HelaS3	1	.	15789600	15790200	128,0,128
chr1	15849200	15849400	HelaS3	1	.	15849200	15849400	128,0,128
chr1	15921600	15922000	HelaS3	1	.	15921600	15922000	128,0,128
chr1	16012600	16012800	HelaS3	1	.	16012600	16012800	128,0,128
chr1	16484200	16484400	HelaS3	1	.	16484200	16484400	128,0,128
chr1	16516400	16516600	HelaS3	1	.	16516400	16516600	128,0,128
chr1	16651000	16651200	HelaS3	1	.	16651000	16651200	128,0,128
chr1	16676600	16676800	HelaS3	1	.	16676600	16676800	128,0,128
chr1	17330400	17330800	HelaS3	1	.	17330400	17330800	128,0,128
chr1	17386200	17386400	HelaS3	1	.	17386200	17386400	128,0,128
chr1	17489400	17489600	HelaS3	1	.	17489400	17489600	128,0,128
chr1	17600800	17601000	HelaS3	1	.	17600800	17601000	128,0,128
chr1	17618800	17619000	HelaS3	1	.	17618800	17619000	128,0,128
chr1	17630600	17631000	HelaS3	1	.	17630600	17631000	128,0,128
chr1	17644800	17645000	HelaS3	1	.	17644800	17645000	128,0,128
chr1	17662600	17662800	HelaS3	1	.	17662600	17662800	128,0,128
chr1	17774000	17774200	HelaS3	1	.	17774000	17774200	128,0,128
chr1	17789200	17789400	HelaS3	1	.	17789200	17789400	128,0,128
chr1	17800800	17801200	HelaS3	1	.	17800800	17801200	128,0,128
chr1	17801800	17802000	HelaS3	1	.	17801800	17802000	128,0,128
chr1	17802200	17803000	HelaS3	1	.	17802200	17803000	128,0,128
chr1	17803800	17804200	HelaS3	1	.	17803800	17804200	128,0,128
chr1	17816000	17816200	HelaS3	1	.	17816000	17816200	128,0,128
chr1	17818200	17818600	HelaS3	1	.	17818200	17818600	128,0,128
chr1	17878200	17878400	HelaS3	1	.	17878200	17878400	128,0,128
chr1	17951400	17951600	HelaS3	1	.	17951400	17951600	128,0,128
chr1	18023000	18023200	HelaS3	1	.	18023000	18023200	128,0,128
chr1	18249400	18249600	HelaS3	1	.	18249400	18249600	128,0,128
chr1	19210800	19211000	HelaS3	1	.	19210800	19211000	128,0,128
chr1	19318200	19318400	HelaS3	1	.	19318200	19318400	128,0,128
chr1	19356000	19356200	HelaS3	1	.	19356000	19356200	128,0,128
chr1	19770800	19771000	HelaS3	1	.	19770800	19771000	128,0,128
chr1	19814400	19814600	HelaS3	1	.	19814400	19814600	128,0,128
chr1	19988400	19988600	HelaS3	1	.	19988400	19988600	128,0,128
chr1	20088800	20089000	HelaS3	1	.	20088800	20089000	128,0,128
chr1	20151200	20151400	HelaS3	1	.	20151200	20151400	128,0,128
chr1	20155200	20155400	HelaS3	1	.	20155200	20155400	128,0,128
chr1	20193200	20193600	HelaS3	1	.	20193200	20193600	128,0,128
chr1	20427600	20427800	HelaS3	1	.	20427600	20427800	128,0,128
chr1	20849000	20849200	HelaS3	1	.	20849000	20849200	128,0,128
chr1	20902400	20903400	HelaS3	1	.	20902400	20903400	128,0,128
chr1	20928000	20928200	HelaS3	1	.	20928000	20928200	128,0,128
chr1	20961400	20961600	HelaS3	1	.	20961400	20961600	128,0,128
chr1	20966600	20967000	HelaS3	1	.	20966600	20967000	128,0,128
chr1	21345200	21345400	HelaS3	1	.	21345200	21345400	128,0,128
chr1	21390600	21391000	HelaS3	1	.	21390600	21391000	128,0,128
chr1	21409800	21410000	HelaS3	1	.	21409800	21410000	128,0,128
chr1	21487000	21487200	HelaS3	1	.	21487000	21487200	128,0,128
chr1	21500200	21500400	HelaS3	1	.	21500200	21500400	128,0,128
chr1	21521800	21522000	HelaS3	1	.	21521800	21522000	128,0,128
chr1	21538800	21539000	HelaS3	1	.	21538800	21539000	128,0,128
chr1	21640800	21641000	HelaS3	1	.	21640800	21641000	128,0,128
chr1	21643800	21644400	HelaS3	1	.	21643800	21644400	128,0,128
chr1	21644600	21644800	HelaS3	1	.	21644600	21644800	128,0,128
chr1	21666600	21667000	HelaS3	1	.	21666600	21667000	128,0,128
chr1	21682600	21682800	HelaS3	1	.	21682600	21682800	128,0,128
chr1	21697000	21697400	HelaS3	1	.	21697000	21697400	128,0,128
chr1	21953000	21953800	HelaS3	1	.	21953000	21953800	128,0,128
chr1	21955600	21956000	HelaS3	1	.	21955600	21956000	128,0,128
chr1	21965800	21966000	HelaS3	1	.	21965800	21966000	128,0,128
chr1	22093600	22093800	HelaS3	1	.	22093600	22093800	128,0,128
chr1	22127600	22128000	HelaS3	1	.	22127600	22128000	128,0,128
chr1	22130200	22130600	HelaS3	1	.	22130200	22130600	128,0,128
chr1	22196400	22196600	HelaS3	1	.	22196400	22196600	128,0,128
chr1	22764200	22764400	HelaS3	1	.	22764200	22764400	128,0,128
chr1	22796000	22796200	HelaS3	1	.	22796000	22796200	128,0,128
chr1	22796600	22796800	HelaS3	1	.	22796600	22796800	128,0,128
chr1	23298000	23298400	HelaS3	1	.	23298000	23298400	128,0,128
chr1	23336600	23336800	HelaS3	1	.	23336600	23336800	128,0,128
chr1	23527400	23527600	HelaS3	1	.	23527400	23527600	128,0,128
chr1	23536800	23537000	HelaS3	1	.	23536800	23537000	128,0,128
chr1	23541200	23541600	HelaS3	1	.	23541200	23541600	128,0,128
chr1	23610400	23610600	HelaS3	1	.	23610400	23610600	128,0,128
chr1	23655200	23655400	HelaS3	1	.	23655200	23655400	128,0,128
chr1	23780000	23780200	HelaS3	1	.	23780000	23780200	128,0,128
chr1	23891200	23891400	HelaS3	1	.	23891200	23891400	128,0,128
chr1	23943000	23943200	HelaS3	1	.	23943000	23943200	128,0,128
chr1	23943600	23944000	HelaS3	1	.	23943600	23944000	128,0,128
chr1	23956400	23956800	HelaS3	1	.	23956400	23956800	128,0,128
chr1	23977600	23978000	HelaS3	1	.	23977600	23978000	128,0,128
chr1	23991800	23992000	HelaS3	1	.	23991800	23992000	128,0,128
chr1	24077800	24078000	HelaS3	1	.	24077800	24078000	128,0,128
chr1	24181200	24181400	HelaS3	1	.	24181200	24181400	128,0,128
chr1	24223600	24224000	HelaS3	1	.	24223600	24224000	128,0,128
chr1	24224200	24224400	HelaS3	1	.	24224200	24224400	128,0,128
chr1	24308000	24308200	HelaS3	1	.	24308000	24308200	128,0,128
chr1	24369800	24370200	HelaS3	1	.	24369800	24370200	128,0,128
chr1	24378200	24378400	HelaS3	1	.	24378200	24378400	128,0,128
chr1	24519600	24519800	HelaS3	1	.	24519600	24519800	128,0,128
chr1	24603200	24604200	HelaS3	1	.	24603200	24604200	128,0,128
chr1	24628600	24628800	HelaS3	1	.	24628600	24628800	128,0,128
chr1	24716600	24716800	HelaS3	1	.	24716600	24716800	128,0,128
chr1	24748200	24748400	HelaS3	1	.	24748200	24748400	128,0,128
chr1	24889400	24889600	HelaS3	1	.	24889400	24889600	128,0,128
chr1	24924400	24924600	HelaS3	1	.	24924400	24924600	128,0,128
chr1	25112800	25113000	HelaS3	1	.	25112800	25113000	128,0,128
chr1	25161400	25161800	HelaS3	1	.	25161400	25161800	128,0,128
chr1	25336800	25337000	HelaS3	1	.	25336800	25337000	128,0,128
chr1	25344000	25344600	HelaS3	1	.	25344000	25344600	128,0,128
chr1	25407000	25407400	HelaS3	1	.	25407000	25407400	128,0,128
chr1	25579200	25579600	HelaS3	1	.	25579200	25579600	128,0,128
chr1	25830400	25830600	HelaS3	1	.	25830400	25830600	128,0,128
chr1	25847000	25847200	HelaS3	1	.	25847000	25847200	128,0,128
chr1	25865000	25865400	HelaS3	1	.	25865000	25865400	128,0,128
chr1	25956400	25956600	HelaS3	1	.	25956400	25956600	128,0,128
chr1	26015200	26015400	HelaS3	1	.	26015200	26015400	128,0,128
chr1	26021600	26021800	HelaS3	1	.	26021600	26021800	128,0,128
chr1	26107000	26107200	HelaS3	1	.	26107000	26107200	128,0,128
chr1	26329800	26330000	HelaS3	1	.	26329800	26330000	128,0,128
chr1	26336600	26336800	HelaS3	1	.	26336600	26336800	128,0,128
chr1	26391200	26391400	HelaS3	1	.	26391200	26391400	128,0,128
chr1	26402200	26402400	HelaS3	1	.	26402200	26402400	128,0,128
chr1	26406400	26406600	HelaS3	1	.	26406400	26406600	128,0,128
chr1	26407000	26407200	HelaS3	1	.	26407000	26407200	128,0,128
chr1	26409800	26410000	HelaS3	1	.	26409800	26410000	128,0,128
chr1	26549000	26549200	HelaS3	1	.	26549000	26549200	128,0,128
chr1	26624600	26625000	HelaS3	1	.	26624600	26625000	128,0,128
chr1	26627200	26627800	HelaS3	1	.	26627200	26627800	128,0,128
chr1	26658200	26658400	HelaS3	1	.	26658200	26658400	128,0,128
chr1	26675800	26676200	HelaS3	1	.	26675800	26676200	128,0,128
chr1	26731800	26732000	HelaS3	1	.	26731800	26732000	128,0,128
chr1	26743600	26743800	HelaS3	1	.	26743600	26743800	128,0,128
chr1	26800400	26800600	HelaS3	1	.	26800400	26800600	128,0,128
chr1	26924200	26924400	HelaS3	1	.	26924200	26924400	128,0,128
chr1	27045800	27046000	HelaS3	1	.	27045800	27046000	128,0,128
chr1	27506000	27506200	HelaS3	1	.	27506000	27506200	128,0,128
chr1	27524400	27524800	HelaS3	1	.	27524400	27524800	128,0,128
chr1	27790600	27790800	HelaS3	1	.	27790600	27790800	128,0,128
chr1	28013200	28013400	HelaS3	1	.	28013200	28013400	128,0,128
chr1	28231200	28231400	HelaS3	1	.	28231200	28231400	128,0,128
chr1	28485800	28486000	HelaS3	1	.	28485800	28486000	128,0,128
chr1	28578000	28578400	HelaS3	1	.	28578000	28578400	128,0,128
chr1	28686200	28686400	HelaS3	1	.	28686200	28686400	128,0,128
chr1	28694600	28695000	HelaS3	1	.	28694600	28695000	128,0,128
chr1	28736400	28736600	HelaS3	1	.	28736400	28736600	128,0,128
chr1	28899400	28899600	HelaS3	1	.	28899400	28899600	128,0,128
chr1	29002200	29002400	HelaS3	1	.	29002200	29002400	128,0,128
chr1	29108600	29108800	HelaS3	1	.	29108600	29108800	128,0,128
chr1	29186800	29187200	HelaS3	1	.	29186800	29187200	128,0,128
chr1	29192600	29192800	HelaS3	1	.	29192600	29192800	128,0,128
chr1	29292000	29292400	HelaS3	1	.	29292000	29292400	128,0,128
chr1	29360400	29360600	HelaS3	1	.	29360400	29360600	128,0,128
chr1	29839800	29840200	HelaS3	1	.	29839800	29840200	128,0,128
chr1	30531800	30532200	HelaS3	1	.	30531800	30532200	128,0,128
chr1	30584400	30584600	HelaS3	1	.	30584400	30584600	128,0,128
chr1	30667200	30667400	HelaS3	1	.	30667200	30667400	128,0,128
chr1	30705200	30705400	HelaS3	1	.	30705200	30705400	128,0,128
chr1	31173800	31174000	HelaS3	1	.	31173800	31174000	128,0,128
chr1	31289400	31289800	HelaS3	1	.	31289400	31289800	128,0,128
chr1	31506400	31506800	HelaS3	1	.	31506400	31506800	128,0,128
chr1	31618600	31618800	HelaS3	1	.	31618600	31618800	128,0,128
chr1	31625200	31625600	HelaS3	1	.	31625200	31625600	128,0,128
chr1	31657000	31657200	HelaS3	1	.	31657000	31657200	128,0,128
chr1	31889200	31889600	HelaS3	1	.	31889200	31889600	128,0,128
chr1	31988800	31989000	HelaS3	1	.	31988800	31989000	128,0,128
chr1	31996800	31997000	HelaS3	1	.	31996800	31997000	128,0,128
chr1	32132000	32132400	HelaS3	1	.	32132000	32132400	128,0,128
chr1	32174000	32174400	HelaS3	1	.	32174000	32174400	128,0,128
chr1	32377600	32378200	HelaS3	1	.	32377600	32378200	128,0,128
chr1	32411200	32411400	HelaS3	1	.	32411200	32411400	128,0,128
chr1	32469200	32469400	HelaS3	1	.	32469200	32469400	128,0,128
chr1	32567200	32567400	HelaS3	1	.	32567200	32567400	128,0,128
chr1	32730600	32730800	HelaS3	1	.	32730600	32730800	128,0,128
chr1	32951200	32951400	HelaS3	1	.	32951200	32951400	128,0,128
chr1	32953000	32953200	HelaS3	1	.	32953000	32953200	128,0,128
chr1	32974400	32974800	HelaS3	1	.	32974400	32974800	128,0,128
chr1	33054800	33055000	HelaS3	1	.	33054800	33055000	128,0,128
chr1	33055200	33055800	HelaS3	1	.	33055200	33055800	128,0,128
chr1	33167400	33167800	HelaS3	1	.	33167400	33167800	128,0,128
chr1	33246200	33246800	HelaS3	1	.	33246200	33246800	128,0,128
chr1	33255000	33255400	HelaS3	1	.	33255000	33255400	128,0,128
chr1	33338200	33338600	HelaS3	1	.	33338200	33338600	128,0,128
chr1	33474200	33474400	HelaS3	1	.	33474200	33474400	128,0,128
chr1	33533800	33534000	HelaS3	1	.	33533800	33534000	128,0,128
chr1	33552000	33552200	HelaS3	1	.	33552000	33552200	128,0,128
chr1	35012800	35013000	HelaS3	1	.	35012800	35013000	128,0,128
chr1	35063600	35063800	HelaS3	1	.	35063600	35063800	128,0,128
chr1	35147200	35147400	HelaS3	1	.	35147200	35147400	128,0,128
chr1	35161800	35162000	HelaS3	1	.	35161800	35162000	128,0,128
chr1	35411800	35412000	HelaS3	1	.	35411800	35412000	128,0,128
chr1	35446000	35446200	HelaS3	1	.	35446000	35446200	128,0,128
chr1	35524600	35524800	HelaS3	1	.	35524600	35524800	128,0,128
chr1	35542200	35542400	HelaS3	1	.	35542200	35542400	128,0,128
chr1	35660400	35660600	HelaS3	1	.	35660400	35660600	128,0,128
chr1	36034600	36034800	HelaS3	1	.	36034600	36034800	128,0,128
chr1	36240400	36240600	HelaS3	1	.	36240400	36240600	128,0,128
chr1	36634200	36634400	HelaS3	1	.	36634200	36634400	128,0,128
chr1	36874200	36874400	HelaS3	1	.	36874200	36874400	128,0,128
chr1	37116200	37116400	HelaS3	1	.	37116200	37116400	128,0,128
chr1	37924200	37924400	HelaS3	1	.	37924200	37924400	128,0,128
chr1	37951800	37952000	HelaS3	1	.	37951800	37952000	128,0,128
chr1	37961600	37961800	HelaS3	1	.	37961600	37961800	128,0,128
chr1	37963600	37963800	HelaS3	1	.	37963600	37963800	128,0,128
chr1	37964800	37965200	HelaS3	1	.	37964800	37965200	128,0,128
chr1	38003000	38003200	HelaS3	1	.	38003000	38003200	128,0,128
chr1	38010800	38011000	HelaS3	1	.	38010800	38011000	128,0,128
chr1	38068800	38069000	HelaS3	1	.	38068800	38069000	128,0,128
chr1	38148200	38148400	HelaS3	1	.	38148200	38148400	128,0,128
chr1	38440800	38441000	HelaS3	1	.	38440800	38441000	128,0,128
chr1	38462400	38462600	HelaS3	1	.	38462400	38462600	128,0,128
chr1	38484600	38485000	HelaS3	1	.	38484600	38485000	128,0,128
chr1	38506200	38506400	HelaS3	1	.	38506200	38506400	128,0,128
chr1	39196800	39197000	HelaS3	1	.	39196800	39197000	128,0,128
chr1	39301000	39301200	HelaS3	1	.	39301000	39301200	128,0,128
chr1	39732000	39732200	HelaS3	1	.	39732000	39732200	128,0,128
chr1	40119400	40119600	HelaS3	1	.	40119400	40119600	128,0,128
chr1	40142600	40143200	HelaS3	1	.	40142600	40143200	128,0,128
chr1	40242600	40242800	HelaS3	1	.	40242600	40242800	128,0,128
chr1	40385200	40385600	HelaS3	1	.	40385200	40385600	128,0,128
chr1	40605800	40606200	HelaS3	1	.	40605800	40606200	128,0,128
chr1	40607600	40607800	HelaS3	1	.	40607600	40607800	128,0,128
chr1	41169200	41169400	HelaS3	1	.	41169200	41169400	128,0,128
chr1	41216400	41216600	HelaS3	1	.	41216400	41216600	128,0,128
chr1	41315600	41316000	HelaS3	1	.	41315600	41316000	128,0,128
chr1	41402600	41402800	HelaS3	1	.	41402600	41402800	128,0,128
chr1	41447800	41448000	HelaS3	1	.	41447800	41448000	128,0,128
chr1	41568000	41568200	HelaS3	1	.	41568000	41568200	128,0,128
chr1	41589000	41589200	HelaS3	1	.	41589000	41589200	128,0,128
chr1	41826000	41826200	HelaS3	1	.	41826000	41826200	128,0,128
chr1	41846600	41847000	HelaS3	1	.	41846600	41847000	128,0,128
chr1	41935400	41935600	HelaS3	1	.	41935400	41935600	128,0,128
chr1	41967400	41967800	HelaS3	1	.	41967400	41967800	128,0,128
chr1	41980000	41981600	HelaS3	1	.	41980000	41981600	128,0,128
chr1	42224600	42224800	HelaS3	1	.	42224600	42224800	128,0,128
chr1	42261000	42261400	HelaS3	1	.	42261000	42261400	128,0,128
chr1	42321400	42321600	HelaS3	1	.	42321400	42321600	128,0,128
chr1	42469200	42469400	HelaS3	1	.	42469200	42469400	128,0,128
chr1	42675200	42675800	HelaS3	1	.	42675200	42675800	128,0,128
chr1	42692400	42692600	HelaS3	1	.	42692400	42692600	128,0,128
chr1	42977400	42977600	HelaS3	1	.	42977400	42977600	128,0,128
chr1	43196800	43197000	HelaS3	1	.	43196800	43197000	128,0,128
chr1	43243600	43243800	HelaS3	1	.	43243600	43243800	128,0,128
chr1	43272400	43272600	HelaS3	1	.	43272400	43272600	128,0,128
chr1	43379200	43379400	HelaS3	1	.	43379200	43379400	128,0,128
chr1	43610000	43610200	HelaS3	1	.	43610000	43610200	128,0,128
chr1	43690800	43691200	HelaS3	1	.	43690800	43691200	128,0,128
chr1	43707400	43707600	HelaS3	1	.	43707400	43707600	128,0,128
chr1	43722400	43722600	HelaS3	1	.	43722400	43722600	128,0,128
chr1	43758800	43759200	HelaS3	1	.	43758800	43759200	128,0,128
chr1	43786800	43787400	HelaS3	1	.	43786800	43787400	128,0,128
chr1	43889200	43889400	HelaS3	1	.	43889200	43889400	128,0,128
chr1	43977200	43977400	HelaS3	1	.	43977200	43977400	128,0,128
chr1	43991800	43992000	HelaS3	1	.	43991800	43992000	128,0,128
chr1	44022600	44022800	HelaS3	1	.	44022600	44022800	128,0,128
chr1	44023400	44023600	HelaS3	1	.	44023400	44023600	128,0,128
chr1	44309800	44310000	HelaS3	1	.	44309800	44310000	128,0,128
chr1	44324000	44324200	HelaS3	1	.	44324000	44324200	128,0,128
chr1	44338000	44338400	HelaS3	1	.	44338000	44338400	128,0,128
chr1	44350400	44351600	HelaS3	1	.	44350400	44351600	128,0,128
chr1	44526400	44526800	HelaS3	1	.	44526400	44526800	128,0,128
chr1	44555400	44555600	HelaS3	1	.	44555400	44555600	128,0,128
chr1	44566400	44566600	HelaS3	1	.	44566400	44566600	128,0,128
chr1	44567000	44567400	HelaS3	1	.	44567000	44567400	128,0,128
chr1	44579600	44579800	HelaS3	1	.	44579600	44579800	128,0,128
chr1	44618400	44618600	HelaS3	1	.	44618400	44618600	128,0,128
chr1	44619600	44620000	HelaS3	1	.	44619600	44620000	128,0,128
chr1	44620400	44621200	HelaS3	1	.	44620400	44621200	128,0,128
chr1	44693000	44693200	HelaS3	1	.	44693000	44693200	128,0,128
chr1	44825400	44825600	HelaS3	1	.	44825400	44825600	128,0,128
chr1	44856000	44856200	HelaS3	1	.	44856000	44856200	128,0,128
chr1	45037800	45038000	HelaS3	1	.	45037800	45038000	128,0,128
chr1	45195000	45195200	HelaS3	1	.	45195000	45195200	128,0,128
chr1	45628200	45628400	HelaS3	1	.	45628200	45628400	128,0,128
chr1	45643200	45643400	HelaS3	1	.	45643200	45643400	128,0,128
chr1	45645200	45645400	HelaS3	1	.	45645200	45645400	128,0,128
chr1	45645800	45646000	HelaS3	1	.	45645800	45646000	128,0,128
chr1	45815000	45815400	HelaS3	1	.	45815000	45815400	128,0,128
chr1	45860800	45861000	HelaS3	1	.	45860800	45861000	128,0,128
chr1	45978400	45978600	HelaS3	1	.	45978400	45978600	128,0,128
chr1	45985000	45985200	HelaS3	1	.	45985000	45985200	128,0,128
chr1	45990800	45991000	HelaS3	1	.	45990800	45991000	128,0,128
chr1	46022400	46022600	HelaS3	1	.	46022400	46022600	128,0,128
chr1	46109800	46110000	HelaS3	1	.	46109800	46110000	128,0,128
chr1	46188600	46188800	HelaS3	1	.	46188600	46188800	128,0,128
chr1	46505200	46505600	HelaS3	1	.	46505200	46505600	128,0,128
chr1	46568800	46569200	HelaS3	1	.	46568800	46569200	128,0,128
chr1	46594000	46594400	HelaS3	1	.	46594000	46594400	128,0,128
chr1	46601200	46601600	HelaS3	1	.	46601200	46601600	128,0,128
chr1	46639800	46640800	HelaS3	1	.	46639800	46640800	128,0,128
chr1	46983800	46984000	HelaS3	1	.	46983800	46984000	128,0,128
chr1	47088200	47088400	HelaS3	1	.	47088200	47088400	128,0,128
chr1	47456800	47457000	HelaS3	1	.	47456800	47457000	128,0,128
chr1	47479000	47479200	HelaS3	1	.	47479000	47479200	128,0,128
chr1	47496600	47497000	HelaS3	1	.	47496600	47497000	128,0,128
chr1	48192000	48192200	HelaS3	1	.	48192000	48192200	128,0,128
chr1	48194000	48194400	HelaS3	1	.	48194000	48194400	128,0,128
chr1	48217000	48217200	HelaS3	1	.	48217000	48217200	128,0,128
chr1	48221600	48222000	HelaS3	1	.	48221600	48222000	128,0,128
chr1	48223400	48225200	HelaS3	1	.	48223400	48225200	128,0,128
chr1	48225400	48226000	HelaS3	1	.	48225400	48226000	128,0,128
chr1	48397200	48397400	HelaS3	1	.	48397200	48397400	128,0,128
chr1	48401000	48401200	HelaS3	1	.	48401000	48401200	128,0,128
chr1	48413800	48414000	HelaS3	1	.	48413800	48414000	128,0,128
chr1	48456800	48457200	HelaS3	1	.	48456800	48457200	128,0,128
chr1	48471600	48471800	HelaS3	1	.	48471600	48471800	128,0,128
chr1	48472800	48473200	HelaS3	1	.	48472800	48473200	128,0,128
chr1	48497400	48497600	HelaS3	1	.	48497400	48497600	128,0,128
chr1	48509400	48509600	HelaS3	1	.	48509400	48509600	128,0,128
chr1	48515600	48516200	HelaS3	1	.	48515600	48516200	128,0,128
chr1	48535200	48536800	HelaS3	1	.	48535200	48536800	128,0,128
chr1	48543600	48544000	HelaS3	1	.	48543600	48544000	128,0,128
chr1	48702600	48702800	HelaS3	1	.	48702600	48702800	128,0,128
chr1	49397200	49398000	HelaS3	1	.	49397200	49398000	128,0,128
chr1	49404800	49405000	HelaS3	1	.	49404800	49405000	128,0,128
chr1	50823000	50823200	HelaS3	1	.	50823000	50823200	128,0,128
chr1	51215800	51216000	HelaS3	1	.	51215800	51216000	128,0,128
chr1	51240600	51240800	HelaS3	1	.	51240600	51240800	128,0,128
chr1	51395200	51395400	HelaS3	1	.	51395200	51395400	128,0,128
chr1	51449400	51449600	HelaS3	1	.	51449400	51449600	128,0,128
chr1	51450600	51451200	HelaS3	1	.	51450600	51451200	128,0,128
chr1	51510600	51510800	HelaS3	1	.	51510600	51510800	128,0,128
chr1	51887800	51888000	HelaS3	1	.	51887800	51888000	128,0,128
chr1	51929400	51929600	HelaS3	1	.	51929400	51929600	128,0,128
chr1	52009600	52009800	HelaS3	1	.	52009600	52009800	128,0,128
chr1	52073400	52073600	HelaS3	1	.	52073400	52073600	128,0,128
chr1	52108400	52108800	HelaS3	1	.	52108400	52108800	128,0,128
chr1	52110400	52110600	HelaS3	1	.	52110400	52110600	128,0,128
chr1	52306800	52307000	HelaS3	1	.	52306800	52307000	128,0,128
chr1	52926400	52926800	HelaS3	1	.	52926400	52926800	128,0,128
chr1	53070000	53070200	HelaS3	1	.	53070000	53070200	128,0,128
chr1	53166400	53166800	HelaS3	1	.	53166400	53166800	128,0,128
chr1	53174000	53174200	HelaS3	1	.	53174000	53174200	128,0,128
chr1	53482400	53482600	HelaS3	1	.	53482400	53482600	128,0,128
chr1	53638400	53638600	HelaS3	1	.	53638400	53638600	128,0,128
chr1	53651400	53651600	HelaS3	1	.	53651400	53651600	128,0,128
chr1	53653800	53654000	HelaS3	1	.	53653800	53654000	128,0,128
chr1	53764000	53764200	HelaS3	1	.	53764000	53764200	128,0,128
chr1	53951200	53951400	HelaS3	1	.	53951200	53951400	128,0,128
chr1	54007800	54008600	HelaS3	1	.	54007800	54008600	128,0,128
chr1	54038200	54038400	HelaS3	1	.	54038200	54038400	128,0,128
chr1	54105000	54105200	HelaS3	1	.	54105000	54105200	128,0,128
chr1	54147800	54148000	HelaS3	1	.	54147800	54148000	128,0,128
chr1	54154400	54154600	HelaS3	1	.	54154400	54154600	128,0,128
chr1	54220400	54220600	HelaS3	1	.	54220400	54220600	128,0,128
chr1	54457800	54458000	HelaS3	1	.	54457800	54458000	128,0,128
chr1	54481200	54481400	HelaS3	1	.	54481200	54481400	128,0,128
chr1	54647400	54647600	HelaS3	1	.	54647400	54647600	128,0,128
chr1	54737800	54738000	HelaS3	1	.	54737800	54738000	128,0,128
chr1	54887000	54887200	HelaS3	1	.	54887000	54887200	128,0,128
chr1	55030000	55030200	HelaS3	1	.	55030000	55030200	128,0,128
chr1	55270400	55270600	HelaS3	1	.	55270400	55270600	128,0,128
chr1	55322200	55322400	HelaS3	1	.	55322200	55322400	128,0,128
chr1	55323400	55323800	HelaS3	1	.	55323400	55323800	128,0,128
chr1	55330200	55330400	HelaS3	1	.	55330200	55330400	128,0,128
chr1	55418600	55419000	HelaS3	1	.	55418600	55419000	128,0,128
chr1	55438800	55439000	HelaS3	1	.	55438800	55439000	128,0,128
chr1	55507400	55507600	HelaS3	1	.	55507400	55507600	128,0,128
chr1	55508400	55508800	HelaS3	1	.	55508400	55508800	128,0,128
chr1	55521200	55521400	HelaS3	1	.	55521200	55521400	128,0,128
chr1	55661200	55661400	HelaS3	1	.	55661200	55661400	128,0,128
chr1	55710400	55710600	HelaS3	1	.	55710400	55710600	128,0,128
chr1	55711200	55712000	HelaS3	1	.	55711200	55712000	128,0,128
chr1	55728600	55729000	HelaS3	1	.	55728600	55729000	128,0,128
chr1	55750600	55750800	HelaS3	1	.	55750600	55750800	128,0,128
chr1	55787600	55787800	HelaS3	1	.	55787600	55787800	128,0,128
chr1	55840800	55841200	HelaS3	1	.	55840800	55841200	128,0,128
chr1	55841400	55841600	HelaS3	1	.	55841400	55841600	128,0,128
chr1	55886600	55887400	HelaS3	1	.	55886600	55887400	128,0,128
chr1	55909200	55909600	HelaS3	1	.	55909200	55909600	128,0,128
chr1	55910200	55910400	HelaS3	1	.	55910200	55910400	128,0,128
chr1	55938400	55938800	HelaS3	1	.	55938400	55938800	128,0,128
chr1	55972400	55973000	HelaS3	1	.	55972400	55973000	128,0,128
chr1	56089000	56089200	HelaS3	1	.	56089000	56089200	128,0,128
chr1	56092000	56092400	HelaS3	1	.	56092000	56092400	128,0,128
chr1	56160000	56160400	HelaS3	1	.	56160000	56160400	128,0,128
chr1	56167800	56168000	HelaS3	1	.	56167800	56168000	128,0,128
chr1	56191000	56191400	HelaS3	1	.	56191000	56191400	128,0,128
chr1	56216200	56216400	HelaS3	1	.	56216200	56216400	128,0,128
chr1	56219600	56219800	HelaS3	1	.	56219600	56219800	128,0,128
chr1	56247400	56248000	HelaS3	1	.	56247400	56248000	128,0,128
chr1	56278000	56278400	HelaS3	1	.	56278000	56278400	128,0,128
chr1	56279400	56279600	HelaS3	1	.	56279400	56279600	128,0,128
chr1	56293000	56293400	HelaS3	1	.	56293000	56293400	128,0,128
chr1	56293600	56294200	HelaS3	1	.	56293600	56294200	128,0,128
chr1	56364000	56364200	HelaS3	1	.	56364000	56364200	128,0,128
chr1	56413200	56413400	HelaS3	1	.	56413200	56413400	128,0,128
chr1	56446200	56446800	HelaS3	1	.	56446200	56446800	128,0,128
chr1	56498000	56498400	HelaS3	1	.	56498000	56498400	128,0,128
chr1	56539800	56540000	HelaS3	1	.	56539800	56540000	128,0,128
chr1	56617200	56617400	HelaS3	1	.	56617200	56617400	128,0,128
chr1	56664800	56665200	HelaS3	1	.	56664800	56665200	128,0,128
chr1	56666200	56666600	HelaS3	1	.	56666200	56666600	128,0,128
chr1	57104000	57104200	HelaS3	1	.	57104000	57104200	128,0,128
chr1	57110400	57110600	HelaS3	1	.	57110400	57110600	128,0,128
chr1	57142400	57142800	HelaS3	1	.	57142400	57142800	128,0,128
chr1	57152000	57152400	HelaS3	1	.	57152000	57152400	128,0,128
chr1	57223800	57224200	HelaS3	1	.	57223800	57224200	128,0,128
chr1	57242400	57242600	HelaS3	1	.	57242400	57242600	128,0,128
chr1	57263000	57263400	HelaS3	1	.	57263000	57263400	128,0,128
chr1	57269400	57269600	HelaS3	1	.	57269400	57269600	128,0,128
chr1	57367600	57367800	HelaS3	1	.	57367600	57367800	128,0,128
chr1	57429400	57429600	HelaS3	1	.	57429400	57429600	128,0,128
chr1	57785000	57785200	HelaS3	1	.	57785000	57785200	128,0,128
chr1	57876200	57876400	HelaS3	1	.	57876200	57876400	128,0,128
chr1	57876600	57876800	HelaS3	1	.	57876600	57876800	128,0,128
chr1	57877000	57877400	HelaS3	1	.	57877000	57877400	128,0,128
chr1	57935800	57936000	HelaS3	1	.	57935800	57936000	128,0,128
chr1	57939800	57940000	HelaS3	1	.	57939800	57940000	128,0,128
chr1	57955200	57955800	HelaS3	1	.	57955200	57955800	128,0,128
chr1	57983400	57984600	HelaS3	1	.	57983400	57984600	128,0,128
chr1	58057600	58058000	HelaS3	1	.	58057600	58058000	128,0,128
chr1	58089800	58090000	HelaS3	1	.	58089800	58090000	128,0,128
chr1	58102800	58103000	HelaS3	1	.	58102800	58103000	128,0,128
chr1	58140600	58140800	HelaS3	1	.	58140600	58140800	128,0,128
chr1	58290200	58290600	HelaS3	1	.	58290200	58290600	128,0,128
chr1	58507400	58507600	HelaS3	1	.	58507400	58507600	128,0,128
chr1	58528800	58529000	HelaS3	1	.	58528800	58529000	128,0,128
chr1	58628800	58629000	HelaS3	1	.	58628800	58629000	128,0,128
chr1	58981600	58981800	HelaS3	1	.	58981600	58981800	128,0,128
chr1	59118200	59118600	HelaS3	1	.	59118200	59118600	128,0,128
chr1	59270600	59270800	HelaS3	1	.	59270600	59270800	128,0,128
chr1	59495400	59496000	HelaS3	1	.	59495400	59496000	128,0,128
chr1	59511800	59512000	HelaS3	1	.	59511800	59512000	128,0,128
chr1	59581600	59581800	HelaS3	1	.	59581600	59581800	128,0,128
chr1	59602200	59602600	HelaS3	1	.	59602200	59602600	128,0,128
chr1	59756000	59756200	HelaS3	1	.	59756000	59756200	128,0,128
chr1	59897600	59897800	HelaS3	1	.	59897600	59897800	128,0,128
chr1	59900000	59900400	HelaS3	1	.	59900000	59900400	128,0,128
chr1	59909200	59909400	HelaS3	1	.	59909200	59909400	128,0,128
chr1	60169800	60170000	HelaS3	1	.	60169800	60170000	128,0,128
chr1	60442600	60442800	HelaS3	1	.	60442600	60442800	128,0,128
chr1	61314400	61314600	HelaS3	1	.	61314400	61314600	128,0,128
chr1	61952400	61952800	HelaS3	1	.	61952400	61952800	128,0,128
chr1	61962000	61962400	HelaS3	1	.	61962000	61962400	128,0,128
chr1	61962800	61963000	HelaS3	1	.	61962800	61963000	128,0,128
chr1	62054400	62054600	HelaS3	1	.	62054400	62054600	128,0,128
chr1	62158200	62158400	HelaS3	1	.	62158200	62158400	128,0,128
chr1	62353000	62353600	HelaS3	1	.	62353000	62353600	128,0,128
chr1	62641400	62641600	HelaS3	1	.	62641400	62641600	128,0,128
chr1	62676000	62676200	HelaS3	1	.	62676000	62676200	128,0,128
chr1	62700400	62700800	HelaS3	1	.	62700400	62700800	128,0,128
chr1	62777200	62777600	HelaS3	1	.	62777200	62777600	128,0,128
chr1	62822200	62822400	HelaS3	1	.	62822200	62822400	128,0,128
chr1	62850400	62850800	HelaS3	1	.	62850400	62850800	128,0,128
chr1	62855200	62855600	HelaS3	1	.	62855200	62855600	128,0,128
chr1	62855800	62856200	HelaS3	1	.	62855800	62856200	128,0,128
chr1	62856400	62856600	HelaS3	1	.	62856400	62856600	128,0,128
chr1	62873200	62873400	HelaS3	1	.	62873200	62873400	128,0,128
chr1	63212200	63212400	HelaS3	1	.	63212200	63212400	128,0,128
chr1	63377800	63378000	HelaS3	1	.	63377800	63378000	128,0,128
chr1	63534400	63534600	HelaS3	1	.	63534400	63534600	128,0,128
chr1	63727400	63728000	HelaS3	1	.	63727400	63728000	128,0,128
chr1	63907400	63907600	HelaS3	1	.	63907400	63907600	128,0,128
chr1	64076800	64077200	HelaS3	1	.	64076800	64077200	128,0,128
chr1	64163800	64164400	HelaS3	1	.	64163800	64164400	128,0,128
chr1	64187400	64187600	HelaS3	1	.	64187400	64187600	128,0,128
chr1	64189400	64189600	HelaS3	1	.	64189400	64189600	128,0,128
chr1	64368600	64368800	HelaS3	1	.	64368600	64368800	128,0,128
chr1	64401000	64401200	HelaS3	1	.	64401000	64401200	128,0,128
chr1	64435400	64435600	HelaS3	1	.	64435400	64435600	128,0,128
chr1	64465800	64466000	HelaS3	1	.	64465800	64466000	128,0,128
chr1	64485600	64485800	HelaS3	1	.	64485600	64485800	128,0,128
chr1	64708800	64709000	HelaS3	1	.	64708800	64709000	128,0,128
chr1	65225800	65226000	HelaS3	1	.	65225800	65226000	128,0,128
chr1	65232200	65232400	HelaS3	1	.	65232200	65232400	128,0,128
chr1	65327400	65327600	HelaS3	1	.	65327400	65327600	128,0,128
chr1	65418000	65418200	HelaS3	1	.	65418000	65418200	128,0,128
chr1	65556200	65556400	HelaS3	1	.	65556200	65556400	128,0,128
chr1	65810000	65810200	HelaS3	1	.	65810000	65810200	128,0,128
chr1	65978800	65979200	HelaS3	1	.	65978800	65979200	128,0,128
chr1	66286800	66287000	HelaS3	1	.	66286800	66287000	128,0,128
chr1	66414600	66414800	HelaS3	1	.	66414600	66414800	128,0,128
chr1	66642600	66643000	HelaS3	1	.	66642600	66643000	128,0,128
chr1	66648200	66649000	HelaS3	1	.	66648200	66649000	128,0,128
chr1	66649600	66649800	HelaS3	1	.	66649600	66649800	128,0,128
chr1	66696800	66697200	HelaS3	1	.	66696800	66697200	128,0,128
chr1	66697800	66698200	HelaS3	1	.	66697800	66698200	128,0,128
chr1	66707600	66707800	HelaS3	1	.	66707600	66707800	128,0,128
chr1	66710200	66710400	HelaS3	1	.	66710200	66710400	128,0,128
chr1	66719000	66719400	HelaS3	1	.	66719000	66719400	128,0,128
chr1	66736200	66736400	HelaS3	1	.	66736200	66736400	128,0,128
chr1	66757200	66757600	HelaS3	1	.	66757200	66757600	128,0,128
chr1	66758600	66759000	HelaS3	1	.	66758600	66759000	128,0,128
chr1	66768600	66769000	HelaS3	1	.	66768600	66769000	128,0,128
chr1	66882000	66882200	HelaS3	1	.	66882000	66882200	128,0,128
chr1	66943800	66944200	HelaS3	1	.	66943800	66944200	128,0,128
chr1	66967400	66967600	HelaS3	1	.	66967400	66967600	128,0,128
chr1	66967800	66968200	HelaS3	1	.	66967800	66968200	128,0,128
chr1	66969600	66969800	HelaS3	1	.	66969600	66969800	128,0,128
chr1	66985800	66986000	HelaS3	1	.	66985800	66986000	128,0,128
chr1	66987400	66987800	HelaS3	1	.	66987400	66987800	128,0,128
chr1	67191800	67192000	HelaS3	1	.	67191800	67192000	128,0,128
chr1	67230800	67231000	HelaS3	1	.	67230800	67231000	128,0,128
chr1	67603000	67603400	HelaS3	1	.	67603000	67603400	128,0,128
chr1	67699800	67700000	HelaS3	1	.	67699800	67700000	128,0,128
chr1	67865800	67866000	HelaS3	1	.	67865800	67866000	128,0,128
chr1	67905000	67905400	HelaS3	1	.	67905000	67905400	128,0,128
chr1	67955400	67955600	HelaS3	1	.	67955400	67955600	128,0,128
chr1	68080200	68080400	HelaS3	1	.	68080200	68080400	128,0,128
chr1	68118600	68118800	HelaS3	1	.	68118600	68118800	128,0,128
chr1	68236800	68237200	HelaS3	1	.	68236800	68237200	128,0,128
chr1	68319400	68319600	HelaS3	1	.	68319400	68319600	128,0,128
chr1	68452800	68453400	HelaS3	1	.	68452800	68453400	128,0,128
chr1	68475800	68476000	HelaS3	1	.	68475800	68476000	128,0,128
chr1	68582400	68582600	HelaS3	1	.	68582400	68582600	128,0,128
chr1	68585800	68586200	HelaS3	1	.	68585800	68586200	128,0,128
chr1	68594000	68594200	HelaS3	1	.	68594000	68594200	128,0,128
chr1	68602000	68602200	HelaS3	1	.	68602000	68602200	128,0,128
chr1	68651600	68651800	HelaS3	1	.	68651600	68651800	128,0,128
chr1	68679600	68679800	HelaS3	1	.	68679600	68679800	128,0,128
chr1	68680400	68681000	HelaS3	1	.	68680400	68681000	128,0,128
chr1	68721000	68721200	HelaS3	1	.	68721000	68721200	128,0,128
chr1	68734800	68735000	HelaS3	1	.	68734800	68735000	128,0,128
chr1	68735400	68735600	HelaS3	1	.	68735400	68735600	128,0,128
chr1	68805200	68805400	HelaS3	1	.	68805200	68805400	128,0,128
chr1	68824800	68825000	HelaS3	1	.	68824800	68825000	128,0,128
chr1	68841800	68842000	HelaS3	1	.	68841800	68842000	128,0,128
chr1	68908800	68909000	HelaS3	1	.	68908800	68909000	128,0,128
chr1	68918800	68919400	HelaS3	1	.	68918800	68919400	128,0,128
chr1	68925600	68925800	HelaS3	1	.	68925600	68925800	128,0,128
chr1	68936200	68936400	HelaS3	1	.	68936200	68936400	128,0,128
chr1	69090000	69090200	HelaS3	1	.	69090000	69090200	128,0,128
chr1	69285200	69285400	HelaS3	1	.	69285200	69285400	128,0,128
chr1	69382200	69382400	HelaS3	1	.	69382200	69382400	128,0,128
chr1	70203400	70203600	HelaS3	1	.	70203400	70203600	128,0,128
chr1	70395000	70395600	HelaS3	1	.	70395000	70395600	128,0,128
chr1	70426200	70426400	HelaS3	1	.	70426200	70426400	128,0,128
chr1	70448800	70449000	HelaS3	1	.	70448800	70449000	128,0,128
chr1	70459600	70459800	HelaS3	1	.	70459600	70459800	128,0,128
chr1	70598600	70599000	HelaS3	1	.	70598600	70599000	128,0,128
chr1	72133000	72133200	HelaS3	1	.	72133000	72133200	128,0,128
chr1	72863600	72863800	HelaS3	1	.	72863600	72863800	128,0,128
chr1	72964200	72964400	HelaS3	1	.	72964200	72964400	128,0,128
chr1	73293000	73293200	HelaS3	1	.	73293000	73293200	128,0,128
chr1	73303600	73303800	HelaS3	1	.	73303600	73303800	128,0,128
chr1	73495400	73495600	HelaS3	1	.	73495400	73495600	128,0,128
chr1	74464200	74464400	HelaS3	1	.	74464200	74464400	128,0,128
chr1	75155600	75155800	HelaS3	1	.	75155600	75155800	128,0,128
chr1	75237800	75238000	HelaS3	1	.	75237800	75238000	128,0,128
chr1	75669400	75669600	HelaS3	1	.	75669400	75669600	128,0,128
chr1	76374400	76374800	HelaS3	1	.	76374400	76374800	128,0,128
chr1	76704000	76704200	HelaS3	1	.	76704000	76704200	128,0,128
chr1	77592000	77592200	HelaS3	1	.	77592000	77592200	128,0,128
chr1	77614000	77614200	HelaS3	1	.	77614000	77614200	128,0,128
chr1	77878000	77878400	HelaS3	1	.	77878000	77878400	128,0,128
chr1	77935000	77935400	HelaS3	1	.	77935000	77935400	128,0,128
chr1	78104800	78105000	HelaS3	1	.	78104800	78105000	128,0,128
chr1	78340600	78340800	HelaS3	1	.	78340600	78340800	128,0,128
chr1	78558200	78558800	HelaS3	1	.	78558200	78558800	128,0,128
chr1	78623000	78623200	HelaS3	1	.	78623000	78623200	128,0,128
chr1	78691000	78691200	HelaS3	1	.	78691000	78691200	128,0,128
chr1	78695000	78695400	HelaS3	1	.	78695000	78695400	128,0,128
chr1	78703400	78703600	HelaS3	1	.	78703400	78703600	128,0,128
chr1	78720200	78720600	HelaS3	1	.	78720200	78720600	128,0,128
chr1	78721000	78721400	HelaS3	1	.	78721000	78721400	128,0,128
chr1	78769400	78769800	HelaS3	1	.	78769400	78769800	128,0,128
chr1	78937600	78938000	HelaS3	1	.	78937600	78938000	128,0,128
chr1	78938400	78939000	HelaS3	1	.	78938400	78939000	128,0,128
chr1	78941000	78941200	HelaS3	1	.	78941000	78941200	128,0,128
chr1	79157600	79158400	HelaS3	1	.	79157600	79158400	128,0,128
chr1	79180800	79181000	HelaS3	1	.	79180800	79181000	128,0,128
chr1	79226600	79226800	HelaS3	1	.	79226600	79226800	128,0,128
chr1	79305400	79305600	HelaS3	1	.	79305400	79305600	128,0,128
chr1	79350600	79351000	HelaS3	1	.	79350600	79351000	128,0,128
chr1	79377800	79378600	HelaS3	1	.	79377800	79378600	128,0,128
chr1	79415000	79415200	HelaS3	1	.	79415000	79415200	128,0,128
chr1	79664600	79664800	HelaS3	1	.	79664600	79664800	128,0,128
chr1	79698600	79698800	HelaS3	1	.	79698600	79698800	128,0,128
chr1	79857600	79857800	HelaS3	1	.	79857600	79857800	128,0,128
chr1	79963000	79963200	HelaS3	1	.	79963000	79963200	128,0,128
chr1	79967000	79967200	HelaS3	1	.	79967000	79967200	128,0,128
chr1	80069600	80069800	HelaS3	1	.	80069600	80069800	128,0,128
chr1	80624600	80624800	HelaS3	1	.	80624600	80624800	128,0,128
chr1	80910800	80911000	HelaS3	1	.	80910800	80911000	128,0,128
chr1	80913200	80913400	HelaS3	1	.	80913200	80913400	128,0,128
chr1	81100000	81100800	HelaS3	1	.	81100000	81100800	128,0,128
chr1	81608200	81608400	HelaS3	1	.	81608200	81608400	128,0,128
chr1	81623400	81623600	HelaS3	1	.	81623400	81623600	128,0,128
chr1	81624200	81624600	HelaS3	1	.	81624200	81624600	128,0,128
chr1	81653400	81653600	HelaS3	1	.	81653400	81653600	128,0,128
chr1	81658600	81659000	HelaS3	1	.	81658600	81659000	128,0,128
chr1	81770000	81770200	HelaS3	1	.	81770000	81770200	128,0,128
chr1	81776000	81776200	HelaS3	1	.	81776000	81776200	128,0,128
chr1	81791000	81791400	HelaS3	1	.	81791000	81791400	128,0,128
chr1	81815000	81815200	HelaS3	1	.	81815000	81815200	128,0,128
chr1	82015400	82015600	HelaS3	1	.	82015400	82015600	128,0,128
chr1	82138600	82138800	HelaS3	1	.	82138600	82138800	128,0,128
chr1	84371000	84371200	HelaS3	1	.	84371000	84371200	128,0,128
chr1	84397400	84397600	HelaS3	1	.	84397400	84397600	128,0,128
chr1	84542400	84542600	HelaS3	1	.	84542400	84542600	128,0,128
chr1	84555200	84555400	HelaS3	1	.	84555200	84555400	128,0,128
chr1	84588600	84588800	HelaS3	1	.	84588600	84588800	128,0,128
chr1	84607000	84607200	HelaS3	1	.	84607000	84607200	128,0,128
chr1	84894000	84894400	HelaS3	1	.	84894000	84894400	128,0,128
chr1	85007400	85007800	HelaS3	1	.	85007400	85007800	128,0,128
chr1	85245800	85246000	HelaS3	1	.	85245800	85246000	128,0,128
chr1	85299000	85299200	HelaS3	1	.	85299000	85299200	128,0,128
chr1	85379400	85379600	HelaS3	1	.	85379400	85379600	128,0,128
chr1	85426200	85426400	HelaS3	1	.	85426200	85426400	128,0,128
chr1	85575200	85575400	HelaS3	1	.	85575200	85575400	128,0,128
chr1	85600800	85601400	HelaS3	1	.	85600800	85601400	128,0,128
chr1	85669600	85669800	HelaS3	1	.	85669600	85669800	128,0,128
chr1	85680400	85680600	HelaS3	1	.	85680400	85680600	128,0,128
chr1	85805400	85805600	HelaS3	1	.	85805400	85805600	128,0,128
chr1	85840000	85840200	HelaS3	1	.	85840000	85840200	128,0,128
chr1	85864400	85864600	HelaS3	1	.	85864400	85864600	128,0,128
chr1	85939200	85939400	HelaS3	1	.	85939200	85939400	128,0,128
chr1	85990200	85990600	HelaS3	1	.	85990200	85990600	128,0,128
chr1	85993000	85993200	HelaS3	1	.	85993000	85993200	128,0,128
chr1	86048800	86049000	HelaS3	1	.	86048800	86049000	128,0,128
chr1	86441800	86442000	HelaS3	1	.	86441800	86442000	128,0,128
chr1	86885000	86885200	HelaS3	1	.	86885000	86885200	128,0,128
chr1	86981400	86981600	HelaS3	1	.	86981400	86981600	128,0,128
chr1	87293800	87294000	HelaS3	1	.	87293800	87294000	128,0,128
chr1	87311800	87312200	HelaS3	1	.	87311800	87312200	128,0,128
chr1	87559000	87559400	HelaS3	1	.	87559000	87559400	128,0,128
chr1	87858000	87858200	HelaS3	1	.	87858000	87858200	128,0,128
chr1	87889200	87890000	HelaS3	1	.	87889200	87890000	128,0,128
chr1	87979800	87980000	HelaS3	1	.	87979800	87980000	128,0,128
chr1	88066600	88066800	HelaS3	1	.	88066600	88066800	128,0,128
chr1	88272200	88272400	HelaS3	1	.	88272200	88272400	128,0,128
chr1	88837200	88837600	HelaS3	1	.	88837200	88837600	128,0,128
chr1	88864000	88864400	HelaS3	1	.	88864000	88864400	128,0,128
chr1	88953800	88954400	HelaS3	1	.	88953800	88954400	128,0,128
chr1	89061200	89061400	HelaS3	1	.	89061200	89061400	128,0,128
chr1	89078400	89078800	HelaS3	1	.	89078400	89078800	128,0,128
chr1	89167600	89167800	HelaS3	1	.	89167600	89167800	128,0,128
chr1	89740400	89740600	HelaS3	1	.	89740400	89740600	128,0,128
chr1	89949000	89949200	HelaS3	1	.	89949000	89949200	128,0,128
chr1	89985400	89985600	HelaS3	1	.	89985400	89985600	128,0,128
chr1	90018200	90018400	HelaS3	1	.	90018200	90018400	128,0,128
chr1	90021200	90021400	HelaS3	1	.	90021200	90021400	128,0,128
chr1	90246400	90246600	HelaS3	1	.	90246400	90246600	128,0,128
chr1	90371000	90371400	HelaS3	1	.	90371000	90371400	128,0,128
chr1	90376200	90376800	HelaS3	1	.	90376200	90376800	128,0,128
chr1	90383800	90384000	HelaS3	1	.	90383800	90384000	128,0,128
chr1	90384400	90384800	HelaS3	1	.	90384400	90384800	128,0,128
chr1	90446200	90446400	HelaS3	1	.	90446200	90446400	128,0,128
chr1	90466600	90466800	HelaS3	1	.	90466600	90466800	128,0,128
chr1	90478000	90478200	HelaS3	1	.	90478000	90478200	128,0,128
chr1	90580200	90580400	HelaS3	1	.	90580200	90580400	128,0,128
chr1	90598600	90598800	HelaS3	1	.	90598600	90598800	128,0,128
chr1	91044800	91045000	HelaS3	1	.	91044800	91045000	128,0,128
chr1	91557600	91557800	HelaS3	1	.	91557600	91557800	128,0,128
chr1	91558000	91558200	HelaS3	1	.	91558000	91558200	128,0,128
chr1	91666800	91667000	HelaS3	1	.	91666800	91667000	128,0,128
chr1	91744400	91744600	HelaS3	1	.	91744400	91744600	128,0,128
chr1	91748400	91748600	HelaS3	1	.	91748400	91748600	128,0,128
chr1	91915800	91916200	HelaS3	1	.	91915800	91916200	128,0,128
chr1	91940600	91941000	HelaS3	1	.	91940600	91941000	128,0,128
chr1	91973000	91973200	HelaS3	1	.	91973000	91973200	128,0,128
chr1	91995600	91995800	HelaS3	1	.	91995600	91995800	128,0,128
chr1	92022600	92022800	HelaS3	1	.	92022600	92022800	128,0,128
chr1	92048000	92048400	HelaS3	1	.	92048000	92048400	128,0,128
chr1	92079200	92079600	HelaS3	1	.	92079200	92079600	128,0,128
chr1	92079800	92080000	HelaS3	1	.	92079800	92080000	128,0,128
chr1	92083200	92083400	HelaS3	1	.	92083200	92083400	128,0,128
chr1	92208600	92208800	HelaS3	1	.	92208600	92208800	128,0,128
chr1	92215200	92215800	HelaS3	1	.	92215200	92215800	128,0,128
chr1	92329800	92330000	HelaS3	1	.	92329800	92330000	128,0,128
chr1	92350600	92350800	HelaS3	1	.	92350600	92350800	128,0,128
chr1	92355400	92356000	HelaS3	1	.	92355400	92356000	128,0,128
chr1	92356200	92356400	HelaS3	1	.	92356200	92356400	128,0,128
chr1	92356600	92357400	HelaS3	1	.	92356600	92357400	128,0,128
chr1	92360000	92360200	HelaS3	1	.	92360000	92360200	128,0,128
chr1	92366200	92366400	HelaS3	1	.	92366200	92366400	128,0,128
chr1	92379600	92380000	HelaS3	1	.	92379600	92380000	128,0,128
chr1	92386800	92387200	HelaS3	1	.	92386800	92387200	128,0,128
chr1	92389600	92390000	HelaS3	1	.	92389600	92390000	128,0,128
chr1	92392800	92393000	HelaS3	1	.	92392800	92393000	128,0,128
chr1	93225000	93225200	HelaS3	1	.	93225000	93225200	128,0,128
chr1	93284000	93284200	HelaS3	1	.	93284000	93284200	128,0,128
chr1	93802000	93802200	HelaS3	1	.	93802000	93802200	128,0,128
chr1	93804800	93805000	HelaS3	1	.	93804800	93805000	128,0,128
chr1	93953800	93954000	HelaS3	1	.	93953800	93954000	128,0,128
chr1	93984800	93985400	HelaS3	1	.	93984800	93985400	128,0,128
chr1	94071400	94071800	HelaS3	1	.	94071400	94071800	128,0,128
chr1	94133200	94133600	HelaS3	1	.	94133200	94133600	128,0,128
chr1	94143000	94143200	HelaS3	1	.	94143000	94143200	128,0,128
chr1	94152400	94152600	HelaS3	1	.	94152400	94152600	128,0,128
chr1	94171800	94172000	HelaS3	1	.	94171800	94172000	128,0,128
chr1	94186400	94187400	HelaS3	1	.	94186400	94187400	128,0,128
chr1	94305000	94305200	HelaS3	1	.	94305000	94305200	128,0,128
chr1	94342200	94342400	HelaS3	1	.	94342200	94342400	128,0,128
chr1	94487400	94487600	HelaS3	1	.	94487400	94487600	128,0,128
chr1	94505800	94506000	HelaS3	1	.	94505800	94506000	128,0,128
chr1	94979800	94980000	HelaS3	1	.	94979800	94980000	128,0,128
chr1	94997600	94998000	HelaS3	1	.	94997600	94998000	128,0,128
chr1	95003800	95004200	HelaS3	1	.	95003800	95004200	128,0,128
chr1	95048000	95048200	HelaS3	1	.	95048000	95048200	128,0,128
chr1	95061200	95061600	HelaS3	1	.	95061200	95061600	128,0,128
chr1	95063400	95063600	HelaS3	1	.	95063400	95063600	128,0,128
chr1	95095000	95095200	HelaS3	1	.	95095000	95095200	128,0,128
chr1	95120200	95120400	HelaS3	1	.	95120200	95120400	128,0,128
chr1	95123400	95124200	HelaS3	1	.	95123400	95124200	128,0,128
chr1	95143400	95143600	HelaS3	1	.	95143400	95143600	128,0,128
chr1	95143800	95144000	HelaS3	1	.	95143800	95144000	128,0,128
chr1	95207200	95207400	HelaS3	1	.	95207200	95207400	128,0,128
chr1	95417000	95417600	HelaS3	1	.	95417000	95417600	128,0,128
chr1	95835600	95835800	HelaS3	1	.	95835600	95835800	128,0,128
chr1	96701800	96702000	HelaS3	1	.	96701800	96702000	128,0,128
chr1	96812400	96812600	HelaS3	1	.	96812400	96812600	128,0,128
chr1	97516200	97516400	HelaS3	1	.	97516200	97516400	128,0,128
chr1	97609200	97609400	HelaS3	1	.	97609200	97609400	128,0,128
chr1	97639600	97640200	HelaS3	1	.	97639600	97640200	128,0,128
chr1	97709600	97709800	HelaS3	1	.	97709600	97709800	128,0,128
chr1	98106200	98106600	HelaS3	1	.	98106200	98106600	128,0,128
chr1	98113400	98113600	HelaS3	1	.	98113400	98113600	128,0,128
chr1	98134600	98134800	HelaS3	1	.	98134600	98134800	128,0,128
chr1	98146200	98146400	HelaS3	1	.	98146200	98146400	128,0,128
chr1	98286000	98286400	HelaS3	1	.	98286000	98286400	128,0,128
chr1	98533800	98534000	HelaS3	1	.	98533800	98534000	128,0,128
chr1	98569800	98570200	HelaS3	1	.	98569800	98570200	128,0,128
chr1	98576200	98576600	HelaS3	1	.	98576200	98576600	128,0,128
chr1	98821600	98822000	HelaS3	1	.	98821600	98822000	128,0,128
chr1	99260000	99260200	HelaS3	1	.	99260000	99260200	128,0,128
chr1	99716400	99716600	HelaS3	1	.	99716400	99716600	128,0,128
chr1	99824400	99824600	HelaS3	1	.	99824400	99824600	128,0,128
chr1	99931200	99931400	HelaS3	1	.	99931200	99931400	128,0,128
chr1	100000000	100000400	HelaS3	1	.	100000000	100000400	128,0,128
chr1	100137800	100138400	HelaS3	1	.	100137800	100138400	128,0,128
chr1	100145400	100145600	HelaS3	1	.	100145400	100145600	128,0,128
chr1	100145800	100146200	HelaS3	1	.	100145800	100146200	128,0,128
chr1	100202600	100202800	HelaS3	1	.	100202600	100202800	128,0,128
chr1	100925200	100925400	HelaS3	1	.	100925200	100925400	128,0,128
chr1	101179400	101179600	HelaS3	1	.	101179400	101179600	128,0,128
chr1	101202400	101202600	HelaS3	1	.	101202400	101202600	128,0,128
chr1	101719600	101720000	HelaS3	1	.	101719600	101720000	128,0,128
chr1	101747800	101748200	HelaS3	1	.	101747800	101748200	128,0,128
chr1	101904000	101904200	HelaS3	1	.	101904000	101904200	128,0,128
chr1	101972200	101972400	HelaS3	1	.	101972200	101972400	128,0,128
chr1	102285800	102286000	HelaS3	1	.	102285800	102286000	128,0,128
chr1	102657400	102657600	HelaS3	1	.	102657400	102657600	128,0,128
chr1	103363000	103363400	HelaS3	1	.	103363000	103363400	128,0,128
chr1	103436200	103436400	HelaS3	1	.	103436200	103436400	128,0,128
chr1	103572000	103572200	HelaS3	1	.	103572000	103572200	128,0,128
chr1	103657000	103657200	HelaS3	1	.	103657000	103657200	128,0,128
chr1	103914000	103914200	HelaS3	1	.	103914000	103914200	128,0,128
chr1	104057600	104057800	HelaS3	1	.	104057600	104057800	128,0,128
chr1	104648200	104648400	HelaS3	1	.	104648200	104648400	128,0,128
chr1	104668000	104668200	HelaS3	1	.	104668000	104668200	128,0,128
chr1	104675000	104675200	HelaS3	1	.	104675000	104675200	128,0,128
chr1	105214800	105215200	HelaS3	1	.	105214800	105215200	128,0,128
chr1	105323200	105323400	HelaS3	1	.	105323200	105323400	128,0,128
chr1	106436800	106437000	HelaS3	1	.	106436800	106437000	128,0,128
chr1	106765000	106765400	HelaS3	1	.	106765000	106765400	128,0,128
chr1	106797400	106797600	HelaS3	1	.	106797400	106797600	128,0,128
chr1	106810800	106811000	HelaS3	1	.	106810800	106811000	128,0,128
chr1	107521200	107521400	HelaS3	1	.	107521200	107521400	128,0,128
chr1	108067800	108068000	HelaS3	1	.	108067800	108068000	128,0,128
chr1	108087000	108087200	HelaS3	1	.	108087000	108087200	128,0,128
chr1	108246000	108246200	HelaS3	1	.	108246000	108246200	128,0,128
chr1	108267400	108267600	HelaS3	1	.	108267400	108267600	128,0,128
chr1	108291200	108291400	HelaS3	1	.	108291200	108291400	128,0,128
chr1	108325000	108325200	HelaS3	1	.	108325000	108325200	128,0,128
chr1	108419800	108420000	HelaS3	1	.	108419800	108420000	128,0,128
chr1	109055200	109055400	HelaS3	1	.	109055200	109055400	128,0,128
chr1	109096600	109097200	HelaS3	1	.	109096600	109097200	128,0,128
chr1	109097400	109097600	HelaS3	1	.	109097400	109097600	128,0,128
chr1	109110200	109110400	HelaS3	1	.	109110200	109110400	128,0,128
chr1	109112000	109112200	HelaS3	1	.	109112000	109112200	128,0,128
chr1	109112800	109113000	HelaS3	1	.	109112800	109113000	128,0,128
chr1	109126200	109126800	HelaS3	1	.	109126200	109126800	128,0,128
chr1	109132200	109132400	HelaS3	1	.	109132200	109132400	128,0,128
chr1	109186200	109186400	HelaS3	1	.	109186200	109186400	128,0,128
chr1	109247200	109247400	HelaS3	1	.	109247200	109247400	128,0,128
chr1	109356000	109356200	HelaS3	1	.	109356000	109356200	128,0,128
chr1	109647400	109647600	HelaS3	1	.	109647400	109647600	128,0,128
chr1	109705000	109705200	HelaS3	1	.	109705000	109705200	128,0,128
chr1	109770000	109770400	HelaS3	1	.	109770000	109770400	128,0,128
chr1	110009000	110009200	HelaS3	1	.	110009000	110009200	128,0,128
chr1	110193400	110193600	HelaS3	1	.	110193400	110193600	128,0,128
chr1	110195200	110195400	HelaS3	1	.	110195200	110195400	128,0,128
chr1	110196000	110196200	HelaS3	1	.	110196000	110196200	128,0,128
chr1	110202000	110202200	HelaS3	1	.	110202000	110202200	128,0,128
chr1	110263800	110264000	HelaS3	1	.	110263800	110264000	128,0,128
chr1	110329200	110329800	HelaS3	1	.	110329200	110329800	128,0,128
chr1	110330000	110330400	HelaS3	1	.	110330000	110330400	128,0,128
chr1	110370200	110370400	HelaS3	1	.	110370200	110370400	128,0,128
chr1	110415000	110415200	HelaS3	1	.	110415000	110415200	128,0,128
chr1	110415800	110416200	HelaS3	1	.	110415800	110416200	128,0,128
chr1	110443200	110443400	HelaS3	1	.	110443200	110443400	128,0,128
chr1	110461800	110462200	HelaS3	1	.	110461800	110462200	128,0,128
chr1	110539200	110539400	HelaS3	1	.	110539200	110539400	128,0,128
chr1	110575000	110575200	HelaS3	1	.	110575000	110575200	128,0,128
chr1	110630800	110631000	HelaS3	1	.	110630800	110631000	128,0,128
chr1	110640800	110641600	HelaS3	1	.	110640800	110641600	128,0,128
chr1	110730200	110730400	HelaS3	1	.	110730200	110730400	128,0,128
chr1	110757200	110757400	HelaS3	1	.	110757200	110757400	128,0,128
chr1	110835200	110835400	HelaS3	1	.	110835200	110835400	128,0,128
chr1	110983600	110983800	HelaS3	1	.	110983600	110983800	128,0,128
chr1	111007000	111007200	HelaS3	1	.	111007000	111007200	128,0,128
chr1	111019000	111019200	HelaS3	1	.	111019000	111019200	128,0,128
chr1	111575000	111575200	HelaS3	1	.	111575000	111575200	128,0,128
chr1	111625200	111625400	HelaS3	1	.	111625200	111625400	128,0,128
chr1	112233000	112233200	HelaS3	1	.	112233000	112233200	128,0,128
chr1	112312200	112312400	HelaS3	1	.	112312200	112312400	128,0,128
chr1	113360800	113361000	HelaS3	1	.	113360800	113361000	128,0,128
chr1	113383800	113384000	HelaS3	1	.	113383800	113384000	128,0,128
chr1	113394400	113394600	HelaS3	1	.	113394400	113394600	128,0,128
chr1	113541600	113541800	HelaS3	1	.	113541600	113541800	128,0,128
chr1	113749000	113749400	HelaS3	1	.	113749000	113749400	128,0,128
chr1	113896200	113896600	HelaS3	1	.	113896200	113896600	128,0,128
chr1	113939200	113939600	HelaS3	1	.	113939200	113939600	128,0,128
chr1	113995600	113995800	HelaS3	1	.	113995600	113995800	128,0,128
chr1	114378400	114378600	HelaS3	1	.	114378400	114378600	128,0,128
chr1	114485800	114486000	HelaS3	1	.	114485800	114486000	128,0,128
chr1	115028000	115028200	HelaS3	1	.	115028000	115028200	128,0,128
chr1	115051600	115051800	HelaS3	1	.	115051600	115051800	128,0,128
chr1	115059400	115059600	HelaS3	1	.	115059400	115059600	128,0,128
chr1	115062600	115062800	HelaS3	1	.	115062600	115062800	128,0,128
chr1	115083200	115083400	HelaS3	1	.	115083200	115083400	128,0,128
chr1	115097200	115097600	HelaS3	1	.	115097200	115097600	128,0,128
chr1	115101200	115101400	HelaS3	1	.	115101200	115101400	128,0,128
chr1	115584400	115584600	HelaS3	1	.	115584400	115584600	128,0,128
chr1	115606000	115606200	HelaS3	1	.	115606000	115606200	128,0,128
chr1	115655400	115655800	HelaS3	1	.	115655400	115655800	128,0,128
chr1	115727200	115727400	HelaS3	1	.	115727200	115727400	128,0,128
chr1	115727600	115727800	HelaS3	1	.	115727600	115727800	128,0,128
chr1	115782200	115782600	HelaS3	1	.	115782200	115782600	128,0,128
chr1	115783000	115783200	HelaS3	1	.	115783000	115783200	128,0,128
chr1	115801000	115801200	HelaS3	1	.	115801000	115801200	128,0,128
chr1	115860200	115860600	HelaS3	1	.	115860200	115860600	128,0,128
chr1	115863000	115863400	HelaS3	1	.	115863000	115863400	128,0,128
chr1	115875800	115876400	HelaS3	1	.	115875800	115876400	128,0,128
chr1	115899000	115899400	HelaS3	1	.	115899000	115899400	128,0,128
chr1	115979400	115979600	HelaS3	1	.	115979400	115979600	128,0,128
chr1	116006000	116006400	HelaS3	1	.	116006000	116006400	128,0,128
chr1	116150800	116151000	HelaS3	1	.	116150800	116151000	128,0,128
chr1	116190200	116190400	HelaS3	1	.	116190200	116190400	128,0,128
chr1	116219200	116219400	HelaS3	1	.	116219200	116219400	128,0,128
chr1	116227800	116228000	HelaS3	1	.	116227800	116228000	128,0,128
chr1	116291200	116291400	HelaS3	1	.	116291200	116291400	128,0,128
chr1	116618600	116618800	HelaS3	1	.	116618600	116618800	128,0,128
chr1	116658200	116658400	HelaS3	1	.	116658200	116658400	128,0,128
chr1	116668400	116668600	HelaS3	1	.	116668400	116668600	128,0,128
chr1	116831800	116832200	HelaS3	1	.	116831800	116832200	128,0,128
chr1	116832800	116833400	HelaS3	1	.	116832800	116833400	128,0,128
chr1	116851600	116852000	HelaS3	1	.	116851600	116852000	128,0,128
chr1	116872800	116873200	HelaS3	1	.	116872800	116873200	128,0,128
chr1	117132000	117132400	HelaS3	1	.	117132000	117132400	128,0,128
chr1	117185600	117186400	HelaS3	1	.	117185600	117186400	128,0,128
chr1	117637800	117638000	HelaS3	1	.	117637800	117638000	128,0,128
chr1	117639600	117640000	HelaS3	1	.	117639600	117640000	128,0,128
chr1	117684800	117685200	HelaS3	1	.	117684800	117685200	128,0,128
chr1	117689200	117691000	HelaS3	1	.	117689200	117691000	128,0,128
chr1	117833600	117833800	HelaS3	1	.	117833600	117833800	128,0,128
chr1	118083800	118084000	HelaS3	1	.	118083800	118084000	128,0,128
chr1	118694000	118694200	HelaS3	1	.	118694000	118694200	128,0,128
chr1	118797600	118797800	HelaS3	1	.	118797600	118797800	128,0,128
chr1	120018600	120018800	HelaS3	1	.	120018600	120018800	128,0,128
chr1	120125600	120125800	HelaS3	1	.	120125600	120125800	128,0,128
chr1	120154200	120154400	HelaS3	1	.	120154200	120154400	128,0,128
chr1	120529800	120530000	HelaS3	1	.	120529800	120530000	128,0,128
chr1	120604200	120604400	HelaS3	1	.	120604200	120604400	128,0,128
chr1	120820000	120820200	HelaS3	1	.	120820000	120820200	128,0,128
chr1	120821400	120821800	HelaS3	1	.	120821400	120821800	128,0,128
chr1	121155800	121156000	HelaS3	1	.	121155800	121156000	128,0,128
chr1	121267200	121267400	HelaS3	1	.	121267200	121267400	128,0,128
chr1	121352200	121352400	HelaS3	1	.	121352200	121352400	128,0,128
chr1	121356800	121357000	HelaS3	1	.	121356800	121357000	128,0,128
chr1	145083600	145083800	HelaS3	1	.	145083600	145083800	128,0,128
chr1	145435200	145435400	HelaS3	1	.	145435200	145435400	128,0,128
chr1	145694400	145694800	HelaS3	1	.	145694400	145694800	128,0,128
chr1	145741600	145742000	HelaS3	1	.	145741600	145742000	128,0,128
chr1	146153000	146153200	HelaS3	1	.	146153000	146153200	128,0,128
chr1	146861800	146862000	HelaS3	1	.	146861800	146862000	128,0,128
chr1	146966800	146967200	HelaS3	1	.	146966800	146967200	128,0,128
chr1	147032600	147032800	HelaS3	1	.	147032600	147032800	128,0,128
chr1	147099400	147099600	HelaS3	1	.	147099400	147099600	128,0,128
chr1	147172200	147172400	HelaS3	1	.	147172200	147172400	128,0,128
chr1	147193800	147194200	HelaS3	1	.	147193800	147194200	128,0,128
chr1	147196200	147196400	HelaS3	1	.	147196200	147196400	128,0,128
chr1	147365000	147365200	HelaS3	1	.	147365000	147365200	128,0,128
chr1	147369600	147370000	HelaS3	1	.	147369600	147370000	128,0,128
chr1	147721200	147721400	HelaS3	1	.	147721200	147721400	128,0,128
chr1	147728800	147729000	HelaS3	1	.	147728800	147729000	128,0,128
chr1	149273000	149273200	HelaS3	1	.	149273000	149273200	128,0,128
chr1	149817000	149817400	HelaS3	1	.	149817000	149817400	128,0,128
chr1	149820400	149820600	HelaS3	1	.	149820400	149820600	128,0,128
chr1	149935400	149935600	HelaS3	1	.	149935400	149935600	128,0,128
chr1	150107600	150108000	HelaS3	1	.	150107600	150108000	128,0,128
chr1	150145600	150145800	HelaS3	1	.	150145600	150145800	128,0,128
chr1	150149000	150149200	HelaS3	1	.	150149000	150149200	128,0,128
chr1	150164400	150164600	HelaS3	1	.	150164400	150164600	128,0,128
chr1	150485800	150486200	HelaS3	1	.	150485800	150486200	128,0,128
chr1	150777200	150777400	HelaS3	1	.	150777200	150777400	128,0,128
chr1	150793200	150794000	HelaS3	1	.	150793200	150794000	128,0,128
chr1	150854200	150854400	HelaS3	1	.	150854200	150854400	128,0,128
chr1	150868000	150868400	HelaS3	1	.	150868000	150868400	128,0,128
chr1	150957800	150958000	HelaS3	1	.	150957800	150958000	128,0,128
chr1	150968400	150968600	HelaS3	1	.	150968400	150968600	128,0,128
chr1	151344000	151344200	HelaS3	1	.	151344000	151344200	128,0,128
chr1	151388800	151389000	HelaS3	1	.	151388800	151389000	128,0,128
chr1	151507200	151507400	HelaS3	1	.	151507200	151507400	128,0,128
chr1	151509600	151510000	HelaS3	1	.	151509600	151510000	128,0,128
chr1	151515200	151515600	HelaS3	1	.	151515200	151515600	128,0,128
chr1	151518800	151519000	HelaS3	1	.	151518800	151519000	128,0,128
chr1	151558200	151558400	HelaS3	1	.	151558200	151558400	128,0,128
chr1	151665600	151665800	HelaS3	1	.	151665600	151665800	128,0,128
chr1	151792800	151793000	HelaS3	1	.	151792800	151793000	128,0,128
chr1	151891800	151892000	HelaS3	1	.	151891800	151892000	128,0,128
chr1	151915400	151915600	HelaS3	1	.	151915400	151915600	128,0,128
chr1	152025000	152025400	HelaS3	1	.	152025000	152025400	128,0,128
chr1	152114600	152114800	HelaS3	1	.	152114600	152114800	128,0,128
chr1	152135200	152135600	HelaS3	1	.	152135200	152135600	128,0,128
chr1	152158000	152158400	HelaS3	1	.	152158000	152158400	128,0,128
chr1	152162400	152162600	HelaS3	1	.	152162400	152162600	128,0,128
chr1	152199800	152200000	HelaS3	1	.	152199800	152200000	128,0,128
chr1	152431000	152431200	HelaS3	1	.	152431000	152431200	128,0,128
chr1	152626600	152626800	HelaS3	1	.	152626600	152626800	128,0,128
chr1	152717800	152718200	HelaS3	1	.	152717800	152718200	128,0,128
chr1	152842400	152842600	HelaS3	1	.	152842400	152842600	128,0,128
chr1	152890400	152890600	HelaS3	1	.	152890400	152890600	128,0,128
chr1	152898600	152898800	HelaS3	1	.	152898600	152898800	128,0,128
chr1	153211000	153211200	HelaS3	1	.	153211000	153211200	128,0,128
chr1	153326200	153326400	HelaS3	1	.	153326200	153326400	128,0,128
chr1	153328000	153328200	HelaS3	1	.	153328000	153328200	128,0,128
chr1	153337800	153338000	HelaS3	1	.	153337800	153338000	128,0,128
chr1	153363400	153363800	HelaS3	1	.	153363400	153363800	128,0,128
chr1	153491200	153491400	HelaS3	1	.	153491200	153491400	128,0,128
chr1	153559800	153560000	HelaS3	1	.	153559800	153560000	128,0,128
chr1	153665800	153666000	HelaS3	1	.	153665800	153666000	128,0,128
chr1	153842000	153842200	HelaS3	1	.	153842000	153842200	128,0,128
chr1	153978600	153978800	HelaS3	1	.	153978600	153978800	128,0,128
chr1	154063600	154063800	HelaS3	1	.	154063600	154063800	128,0,128
chr1	154158600	154158800	HelaS3	1	.	154158600	154158800	128,0,128
chr1	154163000	154163400	HelaS3	1	.	154163000	154163400	128,0,128
chr1	154321000	154321200	HelaS3	1	.	154321000	154321200	128,0,128
chr1	154397800	154398000	HelaS3	1	.	154397800	154398000	128,0,128
chr1	154451200	154451400	HelaS3	1	.	154451200	154451400	128,0,128
chr1	154492200	154492400	HelaS3	1	.	154492200	154492400	128,0,128
chr1	154506800	154507000	HelaS3	1	.	154506800	154507000	128,0,128
chr1	154994800	154995000	HelaS3	1	.	154994800	154995000	128,0,128
chr1	155056600	155056800	HelaS3	1	.	155056600	155056800	128,0,128
chr1	155085200	155085400	HelaS3	1	.	155085200	155085400	128,0,128
chr1	155149200	155149400	HelaS3	1	.	155149200	155149400	128,0,128
chr1	155165400	155165600	HelaS3	1	.	155165400	155165600	128,0,128
chr1	155206400	155206600	HelaS3	1	.	155206400	155206600	128,0,128
chr1	155404800	155405000	HelaS3	1	.	155404800	155405000	128,0,128
chr1	155481200	155481400	HelaS3	1	.	155481200	155481400	128,0,128
chr1	155530400	155530600	HelaS3	1	.	155530400	155530600	128,0,128
chr1	155699000	155699200	HelaS3	1	.	155699000	155699200	128,0,128
chr1	156090400	156090800	HelaS3	1	.	156090400	156090800	128,0,128
chr1	156247000	156247200	HelaS3	1	.	156247000	156247200	128,0,128
chr1	156280800	156281000	HelaS3	1	.	156280800	156281000	128,0,128
chr1	156480600	156480800	HelaS3	1	.	156480600	156480800	128,0,128
chr1	156481600	156481800	HelaS3	1	.	156481600	156481800	128,0,128
chr1	156521800	156522000	HelaS3	1	.	156521800	156522000	128,0,128
chr1	156522800	156523000	HelaS3	1	.	156522800	156523000	128,0,128
chr1	156569800	156570000	HelaS3	1	.	156569800	156570000	128,0,128
chr1	156578000	156578200	HelaS3	1	.	156578000	156578200	128,0,128
chr1	156599600	156600000	HelaS3	1	.	156599600	156600000	128,0,128
chr1	156609600	156610000	HelaS3	1	.	156609600	156610000	128,0,128
chr1	156656200	156656400	HelaS3	1	.	156656200	156656400	128,0,128
chr1	156682400	156682800	HelaS3	1	.	156682400	156682800	128,0,128
chr1	156767200	156767400	HelaS3	1	.	156767200	156767400	128,0,128
chr1	156785200	156785400	HelaS3	1	.	156785200	156785400	128,0,128
chr1	156808800	156809000	HelaS3	1	.	156808800	156809000	128,0,128
chr1	156840600	156841000	HelaS3	1	.	156840600	156841000	128,0,128
chr1	156931600	156931800	HelaS3	1	.	156931600	156931800	128,0,128
chr1	157013800	157014000	HelaS3	1	.	157013800	157014000	128,0,128
chr1	157055400	157055600	HelaS3	1	.	157055400	157055600	128,0,128
chr1	157661200	157661400	HelaS3	1	.	157661200	157661400	128,0,128
chr1	157902000	157902200	HelaS3	1	.	157902000	157902200	128,0,128
chr1	157992800	157993200	HelaS3	1	.	157992800	157993200	128,0,128
chr1	157998800	157999000	HelaS3	1	.	157998800	157999000	128,0,128
chr1	158091600	158091800	HelaS3	1	.	158091600	158091800	128,0,128
chr1	159041800	159042000	HelaS3	1	.	159041800	159042000	128,0,128
chr1	159102200	159102400	HelaS3	1	.	159102200	159102400	128,0,128
chr1	159192000	159192200	HelaS3	1	.	159192000	159192200	128,0,128
chr1	159249800	159250000	HelaS3	1	.	159249800	159250000	128,0,128
chr1	159721800	159722400	HelaS3	1	.	159721800	159722400	128,0,128
chr1	159768600	159769000	HelaS3	1	.	159768600	159769000	128,0,128
chr1	159791400	159791600	HelaS3	1	.	159791400	159791600	128,0,128
chr1	159806000	159806200	HelaS3	1	.	159806000	159806200	128,0,128
chr1	159977400	159977600	HelaS3	1	.	159977400	159977600	128,0,128
chr1	160278600	160278800	HelaS3	1	.	160278600	160278800	128,0,128
chr1	160279000	160279400	HelaS3	1	.	160279000	160279400	128,0,128
chr1	160651400	160651600	HelaS3	1	.	160651400	160651600	128,0,128
chr1	160912800	160913000	HelaS3	1	.	160912800	160913000	128,0,128
chr1	160915800	160916000	HelaS3	1	.	160915800	160916000	128,0,128
chr1	160963400	160963600	HelaS3	1	.	160963400	160963600	128,0,128
chr1	161056400	161056600	HelaS3	1	.	161056400	161056600	128,0,128
chr1	161066400	161066600	HelaS3	1	.	161066400	161066600	128,0,128
chr1	161109600	161109800	HelaS3	1	.	161109600	161109800	128,0,128
chr1	161300200	161300400	HelaS3	1	.	161300200	161300400	128,0,128
chr1	161855000	161855200	HelaS3	1	.	161855000	161855200	128,0,128
chr1	161875200	161875400	HelaS3	1	.	161875200	161875400	128,0,128
chr1	161973800	161974000	HelaS3	1	.	161973800	161974000	128,0,128
chr1	162032600	162032800	HelaS3	1	.	162032600	162032800	128,0,128
chr1	162112800	162113000	HelaS3	1	.	162112800	162113000	128,0,128
chr1	162147000	162147200	HelaS3	1	.	162147000	162147200	128,0,128
chr1	162255000	162255400	HelaS3	1	.	162255000	162255400	128,0,128
chr1	162343600	162344000	HelaS3	1	.	162343600	162344000	128,0,128
chr1	162374600	162374800	HelaS3	1	.	162374600	162374800	128,0,128
chr1	162643000	162643400	HelaS3	1	.	162643000	162643400	128,0,128
chr1	162643800	162644200	HelaS3	1	.	162643800	162644200	128,0,128
chr1	162667000	162667200	HelaS3	1	.	162667000	162667200	128,0,128
chr1	162669200	162669400	HelaS3	1	.	162669200	162669400	128,0,128
chr1	162816600	162817000	HelaS3	1	.	162816600	162817000	128,0,128
chr1	162848000	162848200	HelaS3	1	.	162848000	162848200	128,0,128
chr1	162869600	162870000	HelaS3	1	.	162869600	162870000	128,0,128
chr1	163144600	163145000	HelaS3	1	.	163144600	163145000	128,0,128
chr1	163259800	163260400	HelaS3	1	.	163259800	163260400	128,0,128
chr1	163331000	163331200	HelaS3	1	.	163331000	163331200	128,0,128
chr1	163498600	163498800	HelaS3	1	.	163498600	163498800	128,0,128
chr1	164209400	164209600	HelaS3	1	.	164209400	164209600	128,0,128
chr1	164231200	164231600	HelaS3	1	.	164231200	164231600	128,0,128
chr1	164409600	164409800	HelaS3	1	.	164409600	164409800	128,0,128
chr1	164474000	164474200	HelaS3	1	.	164474000	164474200	128,0,128
chr1	164526600	164526800	HelaS3	1	.	164526600	164526800	128,0,128
chr1	164561000	164561200	HelaS3	1	.	164561000	164561200	128,0,128
chr1	164568000	164568200	HelaS3	1	.	164568000	164568200	128,0,128
chr1	164592200	164592600	HelaS3	1	.	164592200	164592600	128,0,128
chr1	164599800	164600200	HelaS3	1	.	164599800	164600200	128,0,128
chr1	164614000	164614600	HelaS3	1	.	164614000	164614600	128,0,128
chr1	164616400	164617000	HelaS3	1	.	164616400	164617000	128,0,128
chr1	164617200	164618400	HelaS3	1	.	164617200	164618400	128,0,128
chr1	164620800	164621200	HelaS3	1	.	164620800	164621200	128,0,128
chr1	164644800	164645000	HelaS3	1	.	164644800	164645000	128,0,128
chr1	164652400	164652800	HelaS3	1	.	164652400	164652800	128,0,128
chr1	164671600	164671800	HelaS3	1	.	164671600	164671800	128,0,128
chr1	164695600	164695800	HelaS3	1	.	164695600	164695800	128,0,128
chr1	164702400	164702600	HelaS3	1	.	164702400	164702600	128,0,128
chr1	164704800	164705400	HelaS3	1	.	164704800	164705400	128,0,128
chr1	164716000	164716200	HelaS3	1	.	164716000	164716200	128,0,128
chr1	164720200	164720400	HelaS3	1	.	164720200	164720400	128,0,128
chr1	164724800	164725200	HelaS3	1	.	164724800	164725200	128,0,128
chr1	164736600	164736800	HelaS3	1	.	164736600	164736800	128,0,128
chr1	164763600	164763800	HelaS3	1	.	164763600	164763800	128,0,128
chr1	164774800	164775000	HelaS3	1	.	164774800	164775000	128,0,128
chr1	165042600	165043000	HelaS3	1	.	165042600	165043000	128,0,128
chr1	165334000	165334200	HelaS3	1	.	165334000	165334200	128,0,128
chr1	165373200	165373400	HelaS3	1	.	165373200	165373400	128,0,128
chr1	165377800	165378000	HelaS3	1	.	165377800	165378000	128,0,128
chr1	165451400	165451600	HelaS3	1	.	165451400	165451600	128,0,128
chr1	165508600	165508800	HelaS3	1	.	165508600	165508800	128,0,128
chr1	165665200	165665600	HelaS3	1	.	165665200	165665600	128,0,128
chr1	165707400	165707600	HelaS3	1	.	165707400	165707600	128,0,128
chr1	166403000	166403200	HelaS3	1	.	166403000	166403200	128,0,128
chr1	167064600	167064800	HelaS3	1	.	167064600	167064800	128,0,128
chr1	167165200	167165400	HelaS3	1	.	167165200	167165400	128,0,128
chr1	167233400	167233600	HelaS3	1	.	167233400	167233600	128,0,128
chr1	167267600	167267800	HelaS3	1	.	167267600	167267800	128,0,128
chr1	167370600	167370800	HelaS3	1	.	167370600	167370800	128,0,128
chr1	167603800	167604000	HelaS3	1	.	167603800	167604000	128,0,128
chr1	167628800	167629000	HelaS3	1	.	167628800	167629000	128,0,128
chr1	167688200	167688400	HelaS3	1	.	167688200	167688400	128,0,128
chr1	167891800	167892200	HelaS3	1	.	167891800	167892200	128,0,128
chr1	168058600	168058800	HelaS3	1	.	168058600	168058800	128,0,128
chr1	168062400	168062600	HelaS3	1	.	168062400	168062600	128,0,128
chr1	168193200	168193400	HelaS3	1	.	168193200	168193400	128,0,128
chr1	168204600	168204800	HelaS3	1	.	168204600	168204800	128,0,128
chr1	168212400	168212800	HelaS3	1	.	168212400	168212800	128,0,128
chr1	168213000	168213200	HelaS3	1	.	168213000	168213200	128,0,128
chr1	168254000	168254200	HelaS3	1	.	168254000	168254200	128,0,128
chr1	168291200	168291400	HelaS3	1	.	168291200	168291400	128,0,128
chr1	168359200	168359400	HelaS3	1	.	168359200	168359400	128,0,128
chr1	168366000	168366800	HelaS3	1	.	168366000	168366800	128,0,128
chr1	168375000	168375600	HelaS3	1	.	168375000	168375600	128,0,128
chr1	168377600	168377800	HelaS3	1	.	168377600	168377800	128,0,128
chr1	168473400	168473600	HelaS3	1	.	168473400	168473600	128,0,128
chr1	168543600	168543800	HelaS3	1	.	168543600	168543800	128,0,128
chr1	168568200	168568400	HelaS3	1	.	168568200	168568400	128,0,128
chr1	168592400	168592800	HelaS3	1	.	168592400	168592800	128,0,128
chr1	168623800	168624000	HelaS3	1	.	168623800	168624000	128,0,128
chr1	168721200	168722000	HelaS3	1	.	168721200	168722000	128,0,128
chr1	168751800	168752400	HelaS3	1	.	168751800	168752400	128,0,128
chr1	168752800	168753000	HelaS3	1	.	168752800	168753000	128,0,128
chr1	168753200	168753400	HelaS3	1	.	168753200	168753400	128,0,128
chr1	168908800	168909200	HelaS3	1	.	168908800	168909200	128,0,128
chr1	168973200	168973800	HelaS3	1	.	168973200	168973800	128,0,128
chr1	169290800	169291200	HelaS3	1	.	169290800	169291200	128,0,128
chr1	169442200	169442400	HelaS3	1	.	169442200	169442400	128,0,128
chr1	169449000	169449200	HelaS3	1	.	169449000	169449200	128,0,128
chr1	169482400	169482800	HelaS3	1	.	169482400	169482800	128,0,128
chr1	169486800	169487000	HelaS3	1	.	169486800	169487000	128,0,128
chr1	169515800	169516000	HelaS3	1	.	169515800	169516000	128,0,128
chr1	169903800	169904000	HelaS3	1	.	169903800	169904000	128,0,128
chr1	169911800	169912000	HelaS3	1	.	169911800	169912000	128,0,128
chr1	170137600	170137800	HelaS3	1	.	170137600	170137800	128,0,128
chr1	170851200	170851400	HelaS3	1	.	170851200	170851400	128,0,128
chr1	171335200	171335600	HelaS3	1	.	171335200	171335600	128,0,128
chr1	171972000	171972200	HelaS3	1	.	171972000	171972200	128,0,128
chr1	172059400	172059600	HelaS3	1	.	172059400	172059600	128,0,128
chr1	172256000	172256200	HelaS3	1	.	172256000	172256200	128,0,128
chr1	172430200	172430400	HelaS3	1	.	172430200	172430400	128,0,128
chr1	172466400	172467000	HelaS3	1	.	172466400	172467000	128,0,128
chr1	172640800	172641000	HelaS3	1	.	172640800	172641000	128,0,128
chr1	172711800	172712000	HelaS3	1	.	172711800	172712000	128,0,128
chr1	172854600	172854800	HelaS3	1	.	172854600	172854800	128,0,128
chr1	172921800	172922000	HelaS3	1	.	172921800	172922000	128,0,128
chr1	173119000	173119400	HelaS3	1	.	173119000	173119400	128,0,128
chr1	173227000	173227200	HelaS3	1	.	173227000	173227200	128,0,128
chr1	173394000	173394200	HelaS3	1	.	173394000	173394200	128,0,128
chr1	173421000	173421600	HelaS3	1	.	173421000	173421600	128,0,128
chr1	173458400	173458600	HelaS3	1	.	173458400	173458600	128,0,128
chr1	173464800	173465400	HelaS3	1	.	173464800	173465400	128,0,128
chr1	173473600	173473800	HelaS3	1	.	173473600	173473800	128,0,128
chr1	173496200	173496800	HelaS3	1	.	173496200	173496800	128,0,128
chr1	174009600	174009800	HelaS3	1	.	174009600	174009800	128,0,128
chr1	174044000	174044200	HelaS3	1	.	174044000	174044200	128,0,128
chr1	174063000	174063200	HelaS3	1	.	174063000	174063200	128,0,128
chr1	174121800	174122000	HelaS3	1	.	174121800	174122000	128,0,128
chr1	174122200	174122400	HelaS3	1	.	174122200	174122400	128,0,128
chr1	174160400	174161200	HelaS3	1	.	174160400	174161200	128,0,128
chr1	174187000	174187200	HelaS3	1	.	174187000	174187200	128,0,128
chr1	174852600	174852800	HelaS3	1	.	174852600	174852800	128,0,128
chr1	174932800	174933000	HelaS3	1	.	174932800	174933000	128,0,128
chr1	175124000	175124400	HelaS3	1	.	175124000	175124400	128,0,128
chr1	175149400	175149600	HelaS3	1	.	175149400	175149600	128,0,128
chr1	175239600	175239800	HelaS3	1	.	175239600	175239800	128,0,128
chr1	175345400	175345600	HelaS3	1	.	175345400	175345600	128,0,128
chr1	175440000	175440600	HelaS3	1	.	175440000	175440600	128,0,128
chr1	175448600	175449000	HelaS3	1	.	175448600	175449000	128,0,128
chr1	175450400	175450600	HelaS3	1	.	175450400	175450600	128,0,128
chr1	175467200	175467400	HelaS3	1	.	175467200	175467400	128,0,128
chr1	175814400	175814800	HelaS3	1	.	175814400	175814800	128,0,128
chr1	176214000	176214200	HelaS3	1	.	176214000	176214200	128,0,128
chr1	176484400	176484800	HelaS3	1	.	176484400	176484800	128,0,128
chr1	176660800	176661000	HelaS3	1	.	176660800	176661000	128,0,128
chr1	176813000	176813200	HelaS3	1	.	176813000	176813200	128,0,128
chr1	176866600	176866800	HelaS3	1	.	176866600	176866800	128,0,128
chr1	177178400	177178800	HelaS3	1	.	177178400	177178800	128,0,128
chr1	177188800	177189800	HelaS3	1	.	177188800	177189800	128,0,128
chr1	177324800	177325000	HelaS3	1	.	177324800	177325000	128,0,128
chr1	178322800	178323000	HelaS3	1	.	178322800	178323000	128,0,128
chr1	178431000	178431200	HelaS3	1	.	178431000	178431200	128,0,128
chr1	178567200	178567400	HelaS3	1	.	178567200	178567400	128,0,128
chr1	178613400	178613600	HelaS3	1	.	178613400	178613600	128,0,128
chr1	179038400	179038600	HelaS3	1	.	179038400	179038600	128,0,128
chr1	179060800	179061200	HelaS3	1	.	179060800	179061200	128,0,128
chr1	179265800	179266200	HelaS3	1	.	179265800	179266200	128,0,128
chr1	179272400	179272600	HelaS3	1	.	179272400	179272600	128,0,128
chr1	179272800	179273000	HelaS3	1	.	179272800	179273000	128,0,128
chr1	179779000	179779200	HelaS3	1	.	179779000	179779200	128,0,128
chr1	179895200	179896000	HelaS3	1	.	179895200	179896000	128,0,128
chr1	179900000	179900400	HelaS3	1	.	179900000	179900400	128,0,128
chr1	179901000	179901200	HelaS3	1	.	179901000	179901200	128,0,128
chr1	179908000	179908200	HelaS3	1	.	179908000	179908200	128,0,128
chr1	180067200	180068200	HelaS3	1	.	180067200	180068200	128,0,128
chr1	180221800	180222000	HelaS3	1	.	180221800	180222000	128,0,128
chr1	180447400	180447600	HelaS3	1	.	180447400	180447600	128,0,128
chr1	180451800	180452000	HelaS3	1	.	180451800	180452000	128,0,128
chr1	180832400	180832600	HelaS3	1	.	180832400	180832600	128,0,128
chr1	181042800	181043200	HelaS3	1	.	181042800	181043200	128,0,128
chr1	181056000	181056400	HelaS3	1	.	181056000	181056400	128,0,128
chr1	181224800	181225000	HelaS3	1	.	181224800	181225000	128,0,128
chr1	182053600	182053800	HelaS3	1	.	182053600	182053800	128,0,128
chr1	182076400	182076600	HelaS3	1	.	182076400	182076600	128,0,128
chr1	182415200	182415400	HelaS3	1	.	182415200	182415400	128,0,128
chr1	182586200	182586400	HelaS3	1	.	182586200	182586400	128,0,128
chr1	182751400	182751800	HelaS3	1	.	182751400	182751800	128,0,128
chr1	182773000	182773400	HelaS3	1	.	182773000	182773400	128,0,128
chr1	182862600	182863000	HelaS3	1	.	182862600	182863000	128,0,128
chr1	182947400	182947600	HelaS3	1	.	182947400	182947600	128,0,128
chr1	182972000	182972200	HelaS3	1	.	182972000	182972200	128,0,128
chr1	183049000	183049200	HelaS3	1	.	183049000	183049200	128,0,128
chr1	183049400	183049800	HelaS3	1	.	183049400	183049800	128,0,128
chr1	183056200	183056400	HelaS3	1	.	183056200	183056400	128,0,128
chr1	183063000	183063600	HelaS3	1	.	183063000	183063600	128,0,128
chr1	183147800	183148000	HelaS3	1	.	183147800	183148000	128,0,128
chr1	183178400	183179200	HelaS3	1	.	183178400	183179200	128,0,128
chr1	183196800	183197400	HelaS3	1	.	183196800	183197400	128,0,128
chr1	183199600	183200000	HelaS3	1	.	183199600	183200000	128,0,128
chr1	183275800	183276000	HelaS3	1	.	183275800	183276000	128,0,128
chr1	183333200	183333400	HelaS3	1	.	183333200	183333400	128,0,128
chr1	183355000	183355200	HelaS3	1	.	183355000	183355200	128,0,128
chr1	183423600	183424000	HelaS3	1	.	183423600	183424000	128,0,128
chr1	183462600	183463200	HelaS3	1	.	183462600	183463200	128,0,128
chr1	183484200	183484400	HelaS3	1	.	183484200	183484400	128,0,128
chr1	183512800	183513000	HelaS3	1	.	183512800	183513000	128,0,128
chr1	183553400	183553600	HelaS3	1	.	183553400	183553600	128,0,128
chr1	183582200	183582400	HelaS3	1	.	183582200	183582400	128,0,128
chr1	183586200	183586400	HelaS3	1	.	183586200	183586400	128,0,128
chr1	183592000	183592600	HelaS3	1	.	183592000	183592600	128,0,128
chr1	183598000	183598200	HelaS3	1	.	183598000	183598200	128,0,128
chr1	183912200	183912400	HelaS3	1	.	183912200	183912400	128,0,128
chr1	184044600	184044800	HelaS3	1	.	184044600	184044800	128,0,128
chr1	184191800	184192000	HelaS3	1	.	184191800	184192000	128,0,128
chr1	184792200	184792600	HelaS3	1	.	184792200	184792600	128,0,128
chr1	184797200	184797600	HelaS3	1	.	184797200	184797600	128,0,128
chr1	184807800	184808200	HelaS3	1	.	184807800	184808200	128,0,128
chr1	184857800	184858000	HelaS3	1	.	184857800	184858000	128,0,128
chr1	184859600	184860000	HelaS3	1	.	184859600	184860000	128,0,128
chr1	184986600	184986800	HelaS3	1	.	184986600	184986800	128,0,128
chr1	185207600	185207800	HelaS3	1	.	185207600	185207800	128,0,128
chr1	185374400	185374600	HelaS3	1	.	185374400	185374600	128,0,128
chr1	185408800	185409200	HelaS3	1	.	185408800	185409200	128,0,128
chr1	185410800	185411000	HelaS3	1	.	185410800	185411000	128,0,128
chr1	185511000	185511200	HelaS3	1	.	185511000	185511200	128,0,128
chr1	185580200	185580400	HelaS3	1	.	185580200	185580400	128,0,128
chr1	185650200	185650400	HelaS3	1	.	185650200	185650400	128,0,128
chr1	185782600	185782800	HelaS3	1	.	185782600	185782800	128,0,128
chr1	185895800	185896000	HelaS3	1	.	185895800	185896000	128,0,128
chr1	185965400	185965600	HelaS3	1	.	185965400	185965600	128,0,128
chr1	185983800	185984000	HelaS3	1	.	185983800	185984000	128,0,128
chr1	186003200	186003400	HelaS3	1	.	186003200	186003400	128,0,128
chr1	186011200	186011800	HelaS3	1	.	186011200	186011800	128,0,128
chr1	186017200	186017400	HelaS3	1	.	186017200	186017400	128,0,128
chr1	186194200	186194400	HelaS3	1	.	186194200	186194400	128,0,128
chr1	186409800	186410000	HelaS3	1	.	186409800	186410000	128,0,128
chr1	186612800	186613000	HelaS3	1	.	186612800	186613000	128,0,128
chr1	186613800	186614400	HelaS3	1	.	186613800	186614400	128,0,128
chr1	186685000	186686000	HelaS3	1	.	186685000	186686000	128,0,128
chr1	186724000	186724400	HelaS3	1	.	186724000	186724400	128,0,128
chr1	186799200	186799400	HelaS3	1	.	186799200	186799400	128,0,128
chr1	186800400	186800600	HelaS3	1	.	186800400	186800600	128,0,128
chr1	186803600	186803800	HelaS3	1	.	186803600	186803800	128,0,128
chr1	187007800	187008200	HelaS3	1	.	187007800	187008200	128,0,128
chr1	187020800	187021000	HelaS3	1	.	187020800	187021000	128,0,128
chr1	187073200	187073400	HelaS3	1	.	187073200	187073400	128,0,128
chr1	187172400	187172800	HelaS3	1	.	187172400	187172800	128,0,128
chr1	187234200	187234400	HelaS3	1	.	187234200	187234400	128,0,128
chr1	187440800	187441000	HelaS3	1	.	187440800	187441000	128,0,128
chr1	187657200	187657400	HelaS3	1	.	187657200	187657400	128,0,128
chr1	188098000	188098200	HelaS3	1	.	188098000	188098200	128,0,128
chr1	188640000	188640200	HelaS3	1	.	188640000	188640200	128,0,128
chr1	188658800	188659000	HelaS3	1	.	188658800	188659000	128,0,128
chr1	188857400	188858000	HelaS3	1	.	188857400	188858000	128,0,128
chr1	188873400	188873600	HelaS3	1	.	188873400	188873600	128,0,128
chr1	188955800	188956000	HelaS3	1	.	188955800	188956000	128,0,128
chr1	188996800	188997000	HelaS3	1	.	188996800	188997000	128,0,128
chr1	189398800	189399000	HelaS3	1	.	189398800	189399000	128,0,128
chr1	189586000	189586400	HelaS3	1	.	189586000	189586400	128,0,128
chr1	189931400	189931600	HelaS3	1	.	189931400	189931600	128,0,128
chr1	189969600	189969800	HelaS3	1	.	189969600	189969800	128,0,128
chr1	189970400	189970600	HelaS3	1	.	189970400	189970600	128,0,128
chr1	190021400	190021800	HelaS3	1	.	190021400	190021800	128,0,128
chr1	190036800	190037000	HelaS3	1	.	190036800	190037000	128,0,128
chr1	190137400	190137600	HelaS3	1	.	190137400	190137600	128,0,128
chr1	190290200	190290400	HelaS3	1	.	190290200	190290400	128,0,128
chr1	190405800	190406000	HelaS3	1	.	190405800	190406000	128,0,128
chr1	190648200	190648400	HelaS3	1	.	190648200	190648400	128,0,128
chr1	190649200	190649600	HelaS3	1	.	190649200	190649600	128,0,128
chr1	192443200	192443600	HelaS3	1	.	192443200	192443600	128,0,128
chr1	192446000	192446400	HelaS3	1	.	192446000	192446400	128,0,128
chr1	192446800	192447000	HelaS3	1	.	192446800	192447000	128,0,128
chr1	192455400	192455600	HelaS3	1	.	192455400	192455600	128,0,128
chr1	192579800	192580000	HelaS3	1	.	192579800	192580000	128,0,128
chr1	192717000	192717400	HelaS3	1	.	192717000	192717400	128,0,128
chr1	192733000	192733200	HelaS3	1	.	192733000	192733200	128,0,128
chr1	192735400	192735600	HelaS3	1	.	192735400	192735600	128,0,128
chr1	192988600	192988800	HelaS3	1	.	192988600	192988800	128,0,128
chr1	193152200	193152400	HelaS3	1	.	193152200	193152400	128,0,128
chr1	193198400	193198600	HelaS3	1	.	193198400	193198600	128,0,128
chr1	193376000	193376200	HelaS3	1	.	193376000	193376200	128,0,128
chr1	193558800	193559000	HelaS3	1	.	193558800	193559000	128,0,128
chr1	193577000	193577200	HelaS3	1	.	193577000	193577200	128,0,128
chr1	193624600	193624800	HelaS3	1	.	193624600	193624800	128,0,128
chr1	193643800	193644000	HelaS3	1	.	193643800	193644000	128,0,128
chr1	193646200	193646600	HelaS3	1	.	193646200	193646600	128,0,128
chr1	193666200	193666400	HelaS3	1	.	193666200	193666400	128,0,128
chr1	193674800	193675000	HelaS3	1	.	193674800	193675000	128,0,128
chr1	193678800	193679000	HelaS3	1	.	193678800	193679000	128,0,128
chr1	193699200	193699600	HelaS3	1	.	193699200	193699600	128,0,128
chr1	193732200	193732400	HelaS3	1	.	193732200	193732400	128,0,128
chr1	193732600	193732800	HelaS3	1	.	193732600	193732800	128,0,128
chr1	193940800	193941200	HelaS3	1	.	193940800	193941200	128,0,128
chr1	194013200	194013400	HelaS3	1	.	194013200	194013400	128,0,128
chr1	194264800	194265200	HelaS3	1	.	194264800	194265200	128,0,128
chr1	194267200	194267400	HelaS3	1	.	194267200	194267400	128,0,128
chr1	195633000	195633400	HelaS3	1	.	195633000	195633400	128,0,128
chr1	195710200	195710400	HelaS3	1	.	195710200	195710400	128,0,128
chr1	195724000	195724200	HelaS3	1	.	195724000	195724200	128,0,128
chr1	196032600	196032800	HelaS3	1	.	196032600	196032800	128,0,128
chr1	196278600	196278800	HelaS3	1	.	196278600	196278800	128,0,128
chr1	196497200	196497400	HelaS3	1	.	196497200	196497400	128,0,128
chr1	196527000	196527200	HelaS3	1	.	196527000	196527200	128,0,128
chr1	197120400	197120600	HelaS3	1	.	197120400	197120600	128,0,128
chr1	197149400	197149800	HelaS3	1	.	197149400	197149800	128,0,128
chr1	197153400	197153600	HelaS3	1	.	197153400	197153600	128,0,128
chr1	197276800	197277000	HelaS3	1	.	197276800	197277000	128,0,128
chr1	197281200	197281600	HelaS3	1	.	197281200	197281600	128,0,128
chr1	197382800	197383000	HelaS3	1	.	197382800	197383000	128,0,128
chr1	197392200	197392400	HelaS3	1	.	197392200	197392400	128,0,128
chr1	197409000	197409400	HelaS3	1	.	197409000	197409400	128,0,128
chr1	197409800	197410200	HelaS3	1	.	197409800	197410200	128,0,128
chr1	197455000	197455400	HelaS3	1	.	197455000	197455400	128,0,128
chr1	197584400	197584600	HelaS3	1	.	197584400	197584600	128,0,128
chr1	197652800	197653400	HelaS3	1	.	197652800	197653400	128,0,128
chr1	197662200	197662400	HelaS3	1	.	197662200	197662400	128,0,128
chr1	197665600	197665800	HelaS3	1	.	197665600	197665800	128,0,128
chr1	197893800	197894000	HelaS3	1	.	197893800	197894000	128,0,128
chr1	197945600	197945800	HelaS3	1	.	197945600	197945800	128,0,128
chr1	198057600	198057800	HelaS3	1	.	198057600	198057800	128,0,128
chr1	198060600	198060800	HelaS3	1	.	198060600	198060800	128,0,128
chr1	198076200	198076600	HelaS3	1	.	198076200	198076600	128,0,128
chr1	198082400	198083000	HelaS3	1	.	198082400	198083000	128,0,128
chr1	198087200	198087600	HelaS3	1	.	198087200	198087600	128,0,128
chr1	198157200	198157600	HelaS3	1	.	198157200	198157600	128,0,128
chr1	198431600	198431800	HelaS3	1	.	198431600	198431800	128,0,128
chr1	198434800	198435000	HelaS3	1	.	198434800	198435000	128,0,128
chr1	198456200	198456400	HelaS3	1	.	198456200	198456400	128,0,128
chr1	198498600	198498800	HelaS3	1	.	198498600	198498800	128,0,128
chr1	198593000	198593400	HelaS3	1	.	198593000	198593400	128,0,128
chr1	198624800	198625000	HelaS3	1	.	198624800	198625000	128,0,128
chr1	198641200	198641600	HelaS3	1	.	198641200	198641600	128,0,128
chr1	198650400	198650600	HelaS3	1	.	198650400	198650600	128,0,128
chr1	198655400	198655600	HelaS3	1	.	198655400	198655600	128,0,128
chr1	198723800	198724000	HelaS3	1	.	198723800	198724000	128,0,128
chr1	198847800	198848000	HelaS3	1	.	198847800	198848000	128,0,128
chr1	198940000	198940400	HelaS3	1	.	198940000	198940400	128,0,128
chr1	199042400	199042600	HelaS3	1	.	199042400	199042600	128,0,128
chr1	199082400	199082600	HelaS3	1	.	199082400	199082600	128,0,128
chr1	199267000	199267400	HelaS3	1	.	199267000	199267400	128,0,128
chr1	199282600	199282800	HelaS3	1	.	199282600	199282800	128,0,128
chr1	199391400	199391600	HelaS3	1	.	199391400	199391600	128,0,128
chr1	199432800	199433000	HelaS3	1	.	199432800	199433000	128,0,128
chr1	199441200	199441400	HelaS3	1	.	199441200	199441400	128,0,128
chr1	199460000	199460200	HelaS3	1	.	199460000	199460200	128,0,128
chr1	199515000	199515200	HelaS3	1	.	199515000	199515200	128,0,128
chr1	199554600	199554800	HelaS3	1	.	199554600	199554800	128,0,128
chr1	199744000	199744200	HelaS3	1	.	199744000	199744200	128,0,128
chr1	199777400	199778000	HelaS3	1	.	199777400	199778000	128,0,128
chr1	199887400	199887600	HelaS3	1	.	199887400	199887600	128,0,128
chr1	200076400	200076600	HelaS3	1	.	200076400	200076600	128,0,128
chr1	200100600	200101000	HelaS3	1	.	200100600	200101000	128,0,128
chr1	200109000	200109200	HelaS3	1	.	200109000	200109200	128,0,128
chr1	200150000	200150200	HelaS3	1	.	200150000	200150200	128,0,128
chr1	200413200	200413400	HelaS3	1	.	200413200	200413400	128,0,128
chr1	200422600	200423000	HelaS3	1	.	200422600	200423000	128,0,128
chr1	200460400	200460600	HelaS3	1	.	200460400	200460600	128,0,128
chr1	200504800	200505000	HelaS3	1	.	200504800	200505000	128,0,128
chr1	200669000	200669200	HelaS3	1	.	200669000	200669200	128,0,128
chr1	200826200	200826400	HelaS3	1	.	200826200	200826400	128,0,128
chr1	201146200	201146400	HelaS3	1	.	201146200	201146400	128,0,128
chr1	201154000	201154400	HelaS3	1	.	201154000	201154400	128,0,128
chr1	201199000	201199200	HelaS3	1	.	201199000	201199200	128,0,128
chr1	201246600	201246800	HelaS3	1	.	201246600	201246800	128,0,128
chr1	201330800	201331000	HelaS3	1	.	201330800	201331000	128,0,128
chr1	201353200	201353600	HelaS3	1	.	201353200	201353600	128,0,128
chr1	201435600	201435800	HelaS3	1	.	201435600	201435800	128,0,128
chr1	201562400	201563200	HelaS3	1	.	201562400	201563200	128,0,128
chr1	201724400	201724600	HelaS3	1	.	201724400	201724600	128,0,128
chr1	201828400	201829000	HelaS3	1	.	201828400	201829000	128,0,128
chr1	201866000	201866200	HelaS3	1	.	201866000	201866200	128,0,128
chr1	201988800	201989000	HelaS3	1	.	201988800	201989000	128,0,128
chr1	201991000	201991200	HelaS3	1	.	201991000	201991200	128,0,128
chr1	202041600	202041800	HelaS3	1	.	202041600	202041800	128,0,128
chr1	202091800	202092000	HelaS3	1	.	202091800	202092000	128,0,128
chr1	202124600	202124800	HelaS3	1	.	202124600	202124800	128,0,128
chr1	202162000	202162200	HelaS3	1	.	202162000	202162200	128,0,128
chr1	202169200	202169800	HelaS3	1	.	202169200	202169800	128,0,128
chr1	202179600	202179800	HelaS3	1	.	202179600	202179800	128,0,128
chr1	202185800	202186000	HelaS3	1	.	202185800	202186000	128,0,128
chr1	202253200	202253400	HelaS3	1	.	202253200	202253400	128,0,128
chr1	202261400	202261800	HelaS3	1	.	202261400	202261800	128,0,128
chr1	202433400	202433600	HelaS3	1	.	202433400	202433600	128,0,128
chr1	202470600	202470800	HelaS3	1	.	202470600	202470800	128,0,128
chr1	202640600	202641000	HelaS3	1	.	202640600	202641000	128,0,128
chr1	203121600	203122200	HelaS3	1	.	203121600	203122200	128,0,128
chr1	203185400	203185600	HelaS3	1	.	203185400	203185600	128,0,128
chr1	203323400	203323600	HelaS3	1	.	203323400	203323600	128,0,128
chr1	203328200	203328800	HelaS3	1	.	203328200	203328800	128,0,128
chr1	203338200	203338600	HelaS3	1	.	203338200	203338600	128,0,128
chr1	203371800	203372000	HelaS3	1	.	203371800	203372000	128,0,128
chr1	203478400	203478800	HelaS3	1	.	203478400	203478800	128,0,128
chr1	203486600	203487000	HelaS3	1	.	203486600	203487000	128,0,128
chr1	203488600	203488800	HelaS3	1	.	203488600	203488800	128,0,128
chr1	203495600	203496400	HelaS3	1	.	203495600	203496400	128,0,128
chr1	203509400	203509600	HelaS3	1	.	203509400	203509600	128,0,128
chr1	203513600	203514000	HelaS3	1	.	203513600	203514000	128,0,128
chr1	203517200	203517400	HelaS3	1	.	203517200	203517400	128,0,128
chr1	203518600	203518800	HelaS3	1	.	203518600	203518800	128,0,128
chr1	203520800	203521200	HelaS3	1	.	203520800	203521200	128,0,128
chr1	203559800	203560200	HelaS3	1	.	203559800	203560200	128,0,128
chr1	203562800	203563000	HelaS3	1	.	203562800	203563000	128,0,128
chr1	203608000	203608200	HelaS3	1	.	203608000	203608200	128,0,128
chr1	203671200	203671600	HelaS3	1	.	203671200	203671600	128,0,128
chr1	203761600	203761800	HelaS3	1	.	203761600	203761800	128,0,128
chr1	203839400	203839600	HelaS3	1	.	203839400	203839600	128,0,128
chr1	203866200	203866400	HelaS3	1	.	203866200	203866400	128,0,128
chr1	203877000	203877200	HelaS3	1	.	203877000	203877200	128,0,128
chr1	203903400	203903600	HelaS3	1	.	203903400	203903600	128,0,128
chr1	203954200	203954400	HelaS3	1	.	203954200	203954400	128,0,128
chr1	203959400	203959600	HelaS3	1	.	203959400	203959600	128,0,128
chr1	204080000	204080600	HelaS3	1	.	204080000	204080600	128,0,128
chr1	204081800	204082000	HelaS3	1	.	204081800	204082000	128,0,128
chr1	204272000	204272200	HelaS3	1	.	204272000	204272200	128,0,128
chr1	204286200	204286600	HelaS3	1	.	204286200	204286600	128,0,128
chr1	204293000	204293400	HelaS3	1	.	204293000	204293400	128,0,128
chr1	204375200	204375400	HelaS3	1	.	204375200	204375400	128,0,128
chr1	204395200	204395400	HelaS3	1	.	204395200	204395400	128,0,128
chr1	204417600	204418600	HelaS3	1	.	204417600	204418600	128,0,128
chr1	204419600	204420600	HelaS3	1	.	204419600	204420600	128,0,128
chr1	204461000	204461200	HelaS3	1	.	204461000	204461200	128,0,128
chr1	204677600	204678000	HelaS3	1	.	204677600	204678000	128,0,128
chr1	205216800	205217200	HelaS3	1	.	205216800	205217200	128,0,128
chr1	205220000	205220200	HelaS3	1	.	205220000	205220200	128,0,128
chr1	205235400	205235600	HelaS3	1	.	205235400	205235600	128,0,128
chr1	205294600	205294800	HelaS3	1	.	205294600	205294800	128,0,128
chr1	205310400	205310600	HelaS3	1	.	205310400	205310600	128,0,128
chr1	205346000	205346200	HelaS3	1	.	205346000	205346200	128,0,128
chr1	205366200	205366400	HelaS3	1	.	205366200	205366400	128,0,128
chr1	205506000	205506400	HelaS3	1	.	205506000	205506400	128,0,128
chr1	205507400	205507600	HelaS3	1	.	205507400	205507600	128,0,128
chr1	205540400	205540600	HelaS3	1	.	205540400	205540600	128,0,128
chr1	205708800	205709000	HelaS3	1	.	205708800	205709000	128,0,128
chr1	205760800	205761000	HelaS3	1	.	205760800	205761000	128,0,128
chr1	205859000	205859200	HelaS3	1	.	205859000	205859200	128,0,128
chr1	205876600	205876800	HelaS3	1	.	205876600	205876800	128,0,128
chr1	205877000	205877200	HelaS3	1	.	205877000	205877200	128,0,128
chr1	205895000	205895200	HelaS3	1	.	205895000	205895200	128,0,128
chr1	205905600	205905800	HelaS3	1	.	205905600	205905800	128,0,128
chr1	205916200	205916400	HelaS3	1	.	205916200	205916400	128,0,128
chr1	205920400	205920600	HelaS3	1	.	205920400	205920600	128,0,128
chr1	206119400	206119600	HelaS3	1	.	206119400	206119600	128,0,128
chr1	206162400	206162600	HelaS3	1	.	206162400	206162600	128,0,128
chr1	206165400	206165800	HelaS3	1	.	206165400	206165800	128,0,128
chr1	206566800	206567200	HelaS3	1	.	206566800	206567200	128,0,128
chr1	206630400	206630600	HelaS3	1	.	206630400	206630600	128,0,128
chr1	206635200	206635400	HelaS3	1	.	206635200	206635400	128,0,128
chr1	206653000	206653200	HelaS3	1	.	206653000	206653200	128,0,128
chr1	206679400	206679600	HelaS3	1	.	206679400	206679600	128,0,128
chr1	206888000	206888400	HelaS3	1	.	206888000	206888400	128,0,128
chr1	206896800	206897800	HelaS3	1	.	206896800	206897800	128,0,128
chr1	206983000	206983200	HelaS3	1	.	206983000	206983200	128,0,128
chr1	207025200	207025400	HelaS3	1	.	207025200	207025400	128,0,128
chr1	207028000	207028400	HelaS3	1	.	207028000	207028400	128,0,128
chr1	207040600	207040800	HelaS3	1	.	207040600	207040800	128,0,128
chr1	207100800	207101000	HelaS3	1	.	207100800	207101000	128,0,128
chr1	207251200	207251400	HelaS3	1	.	207251200	207251400	128,0,128
chr1	207253200	207253600	HelaS3	1	.	207253200	207253600	128,0,128
chr1	207254600	207254800	HelaS3	1	.	207254600	207254800	128,0,128
chr1	207264800	207265200	HelaS3	1	.	207264800	207265200	128,0,128
chr1	207267400	207267600	HelaS3	1	.	207267400	207267600	128,0,128
chr1	207282400	207282800	HelaS3	1	.	207282400	207282800	128,0,128
chr1	207288600	207288800	HelaS3	1	.	207288600	207288800	128,0,128
chr1	207355200	207355600	HelaS3	1	.	207355200	207355600	128,0,128
chr1	207474400	207474600	HelaS3	1	.	207474400	207474600	128,0,128
chr1	207486600	207486800	HelaS3	1	.	207486600	207486800	128,0,128
chr1	207497200	207497600	HelaS3	1	.	207497200	207497600	128,0,128
chr1	207501400	207501800	HelaS3	1	.	207501400	207501800	128,0,128
chr1	207523400	207523600	HelaS3	1	.	207523400	207523600	128,0,128
chr1	207673000	207673200	HelaS3	1	.	207673000	207673200	128,0,128
chr1	207739000	207739200	HelaS3	1	.	207739000	207739200	128,0,128
chr1	207812000	207812200	HelaS3	1	.	207812000	207812200	128,0,128
chr1	207846000	207846200	HelaS3	1	.	207846000	207846200	128,0,128
chr1	207872200	207872600	HelaS3	1	.	207872200	207872600	128,0,128
chr1	207877200	207877400	HelaS3	1	.	207877200	207877400	128,0,128
chr1	207884800	207885000	HelaS3	1	.	207884800	207885000	128,0,128
chr1	207911000	207911400	HelaS3	1	.	207911000	207911400	128,0,128
chr1	207911600	207912000	HelaS3	1	.	207911600	207912000	128,0,128
chr1	207913400	207914200	HelaS3	1	.	207913400	207914200	128,0,128
chr1	207918800	207919000	HelaS3	1	.	207918800	207919000	128,0,128
chr1	207928400	207929000	HelaS3	1	.	207928400	207929000	128,0,128
chr1	208209600	208209800	HelaS3	1	.	208209600	208209800	128,0,128
chr1	208219800	208220000	HelaS3	1	.	208219800	208220000	128,0,128
chr1	208263600	208264200	HelaS3	1	.	208263600	208264200	128,0,128
chr1	208352600	208353400	HelaS3	1	.	208352600	208353400	128,0,128
chr1	209215400	209215600	HelaS3	1	.	209215400	209215600	128,0,128
chr1	209422000	209422400	HelaS3	1	.	209422000	209422400	128,0,128
chr1	209433600	209433800	HelaS3	1	.	209433600	209433800	128,0,128
chr1	209439800	209440600	HelaS3	1	.	209439800	209440600	128,0,128
chr1	209760800	209761600	HelaS3	1	.	209760800	209761600	128,0,128
chr1	209775400	209775800	HelaS3	1	.	209775400	209775800	128,0,128
chr1	210163000	210163200	HelaS3	1	.	210163000	210163200	128,0,128
chr1	210361600	210361800	HelaS3	1	.	210361600	210361800	128,0,128
chr1	210439800	210440000	HelaS3	1	.	210439800	210440000	128,0,128
chr1	211190800	211191000	HelaS3	1	.	211190800	211191000	128,0,128
chr1	211512800	211513600	HelaS3	1	.	211512800	211513600	128,0,128
chr1	211514400	211514800	HelaS3	1	.	211514400	211514800	128,0,128
chr1	211593800	211594000	HelaS3	1	.	211593800	211594000	128,0,128
chr1	211594400	211594600	HelaS3	1	.	211594400	211594600	128,0,128
chr1	211716400	211716600	HelaS3	1	.	211716400	211716600	128,0,128
chr1	211749400	211749600	HelaS3	1	.	211749400	211749600	128,0,128
chr1	211763600	211763800	HelaS3	1	.	211763600	211763800	128,0,128
chr1	211811600	211812600	HelaS3	1	.	211811600	211812600	128,0,128
chr1	211814600	211815200	HelaS3	1	.	211814600	211815200	128,0,128
chr1	211815600	211815800	HelaS3	1	.	211815600	211815800	128,0,128
chr1	211821000	211821200	HelaS3	1	.	211821000	211821200	128,0,128
chr1	212085600	212085800	HelaS3	1	.	212085600	212085800	128,0,128
chr1	212098600	212098800	HelaS3	1	.	212098600	212098800	128,0,128
chr1	212185400	212185600	HelaS3	1	.	212185400	212185600	128,0,128
chr1	212201000	212201400	HelaS3	1	.	212201000	212201400	128,0,128
chr1	212244200	212244400	HelaS3	1	.	212244200	212244400	128,0,128
chr1	212311800	212312200	HelaS3	1	.	212311800	212312200	128,0,128
chr1	212468400	212468600	HelaS3	1	.	212468400	212468600	128,0,128
chr1	212541400	212541600	HelaS3	1	.	212541400	212541600	128,0,128
chr1	212610600	212610800	HelaS3	1	.	212610600	212610800	128,0,128
chr1	212686400	212687000	HelaS3	1	.	212686400	212687000	128,0,128
chr1	212734800	212735200	HelaS3	1	.	212734800	212735200	128,0,128
chr1	212767200	212767400	HelaS3	1	.	212767200	212767400	128,0,128
chr1	212816600	212816800	HelaS3	1	.	212816600	212816800	128,0,128
chr1	212875400	212875600	HelaS3	1	.	212875400	212875600	128,0,128
chr1	213405200	213405400	HelaS3	1	.	213405200	213405400	128,0,128
chr1	214506400	214506600	HelaS3	1	.	214506400	214506600	128,0,128
chr1	215038400	215038600	HelaS3	1	.	215038400	215038600	128,0,128
chr1	215319600	215319800	HelaS3	1	.	215319600	215319800	128,0,128
chr1	215691000	215691200	HelaS3	1	.	215691000	215691200	128,0,128
chr1	215744600	215744800	HelaS3	1	.	215744600	215744800	128,0,128
chr1	216341800	216342200	HelaS3	1	.	216341800	216342200	128,0,128
chr1	216342800	216343000	HelaS3	1	.	216342800	216343000	128,0,128
chr1	216356400	216356600	HelaS3	1	.	216356400	216356600	128,0,128
chr1	216467000	216467400	HelaS3	1	.	216467000	216467400	128,0,128
chr1	216488200	216488400	HelaS3	1	.	216488200	216488400	128,0,128
chr1	216499400	216499600	HelaS3	1	.	216499400	216499600	128,0,128
chr1	216630200	216630400	HelaS3	1	.	216630200	216630400	128,0,128
chr1	216635800	216636000	HelaS3	1	.	216635800	216636000	128,0,128
chr1	216637800	216638200	HelaS3	1	.	216637800	216638200	128,0,128
chr1	216674000	216674200	HelaS3	1	.	216674000	216674200	128,0,128
chr1	216697200	216697400	HelaS3	1	.	216697200	216697400	128,0,128
chr1	216838800	216839000	HelaS3	1	.	216838800	216839000	128,0,128
chr1	216839800	216840200	HelaS3	1	.	216839800	216840200	128,0,128
chr1	217886200	217886400	HelaS3	1	.	217886200	217886400	128,0,128
chr1	217886600	217887000	HelaS3	1	.	217886600	217887000	128,0,128
chr1	217891400	217891800	HelaS3	1	.	217891400	217891800	128,0,128
chr1	217892200	217892600	HelaS3	1	.	217892200	217892600	128,0,128
chr1	217908400	217908600	HelaS3	1	.	217908400	217908600	128,0,128
chr1	218472800	218473000	HelaS3	1	.	218472800	218473000	128,0,128
chr1	218564000	218564200	HelaS3	1	.	218564000	218564200	128,0,128
chr1	218666400	218666600	HelaS3	1	.	218666400	218666600	128,0,128
chr1	218695000	218695200	HelaS3	1	.	218695000	218695200	128,0,128
chr1	218703000	218703600	HelaS3	1	.	218703000	218703600	128,0,128
chr1	218832400	218832600	HelaS3	1	.	218832400	218832600	128,0,128
chr1	219104000	219105000	HelaS3	1	.	219104000	219105000	128,0,128
chr1	219118400	219118800	HelaS3	1	.	219118400	219118800	128,0,128
chr1	219352800	219353000	HelaS3	1	.	219352800	219353000	128,0,128
chr1	219378000	219378200	HelaS3	1	.	219378000	219378200	128,0,128
chr1	219444800	219445200	HelaS3	1	.	219444800	219445200	128,0,128
chr1	219555600	219555800	HelaS3	1	.	219555600	219555800	128,0,128
chr1	219633200	219633400	HelaS3	1	.	219633200	219633400	128,0,128
chr1	219692000	219692400	HelaS3	1	.	219692000	219692400	128,0,128
chr1	219728800	219729000	HelaS3	1	.	219728800	219729000	128,0,128
chr1	219740800	219741000	HelaS3	1	.	219740800	219741000	128,0,128
chr1	219832400	219833400	HelaS3	1	.	219832400	219833400	128,0,128
chr1	219876000	219876200	HelaS3	1	.	219876000	219876200	128,0,128
chr1	219944400	219944600	HelaS3	1	.	219944400	219944600	128,0,128
chr1	219978600	219978800	HelaS3	1	.	219978600	219978800	128,0,128
chr1	220011200	220011400	HelaS3	1	.	220011200	220011400	128,0,128
chr1	220091200	220091600	HelaS3	1	.	220091200	220091600	128,0,128
chr1	220112200	220112400	HelaS3	1	.	220112200	220112400	128,0,128
chr1	220363200	220363400	HelaS3	1	.	220363200	220363400	128,0,128
chr1	220386800	220387000	HelaS3	1	.	220386800	220387000	128,0,128
chr1	220392000	220392400	HelaS3	1	.	220392000	220392400	128,0,128
chr1	220469600	220470000	HelaS3	1	.	220469600	220470000	128,0,128
chr1	220517200	220517400	HelaS3	1	.	220517200	220517400	128,0,128
chr1	220564800	220565200	HelaS3	1	.	220564800	220565200	128,0,128
chr1	220599200	220599600	HelaS3	1	.	220599200	220599600	128,0,128
chr1	220600400	220600800	HelaS3	1	.	220600400	220600800	128,0,128
chr1	220603400	220603600	HelaS3	1	.	220603400	220603600	128,0,128
chr1	220605800	220606000	HelaS3	1	.	220605800	220606000	128,0,128
chr1	220624800	220625200	HelaS3	1	.	220624800	220625200	128,0,128
chr1	220658600	220658800	HelaS3	1	.	220658600	220658800	128,0,128
chr1	220660800	220661000	HelaS3	1	.	220660800	220661000	128,0,128
chr1	220804800	220805200	HelaS3	1	.	220804800	220805200	128,0,128
chr1	220854600	220854800	HelaS3	1	.	220854600	220854800	128,0,128
chr1	220962200	220962600	HelaS3	1	.	220962200	220962600	128,0,128
chr1	221047600	221047800	HelaS3	1	.	221047600	221047800	128,0,128
chr1	221080200	221080800	HelaS3	1	.	221080200	221080800	128,0,128
chr1	221214200	221214600	HelaS3	1	.	221214200	221214600	128,0,128
chr1	221271000	221271200	HelaS3	1	.	221271000	221271200	128,0,128
chr1	221488600	221489000	HelaS3	1	.	221488600	221489000	128,0,128
chr1	221565800	221566200	HelaS3	1	.	221565800	221566200	128,0,128
chr1	221566400	221566600	HelaS3	1	.	221566400	221566600	128,0,128
chr1	221589600	221589800	HelaS3	1	.	221589600	221589800	128,0,128
chr1	221590000	221590400	HelaS3	1	.	221590000	221590400	128,0,128
chr1	221602800	221603000	HelaS3	1	.	221602800	221603000	128,0,128
chr1	221608800	221609000	HelaS3	1	.	221608800	221609000	128,0,128
chr1	221611400	221611600	HelaS3	1	.	221611400	221611600	128,0,128
chr1	221631800	221632000	HelaS3	1	.	221631800	221632000	128,0,128
chr1	221643400	221644000	HelaS3	1	.	221643400	221644000	128,0,128
chr1	221651400	221651800	HelaS3	1	.	221651400	221651800	128,0,128
chr1	221661200	221661600	HelaS3	1	.	221661200	221661600	128,0,128
chr1	221662000	221662200	HelaS3	1	.	221662000	221662200	128,0,128
chr1	221691400	221691600	HelaS3	1	.	221691400	221691600	128,0,128
chr1	221776200	221776600	HelaS3	1	.	221776200	221776600	128,0,128
chr1	221898400	221898600	HelaS3	1	.	221898400	221898600	128,0,128
chr1	221942000	221942200	HelaS3	1	.	221942000	221942200	128,0,128
chr1	221945600	221945800	HelaS3	1	.	221945600	221945800	128,0,128
chr1	222023800	222024600	HelaS3	1	.	222023800	222024600	128,0,128
chr1	222058200	222058400	HelaS3	1	.	222058200	222058400	128,0,128
chr1	222142800	222143000	HelaS3	1	.	222142800	222143000	128,0,128
chr1	222227200	222227400	HelaS3	1	.	222227200	222227400	128,0,128
chr1	222278800	222279000	HelaS3	1	.	222278800	222279000	128,0,128
chr1	222344400	222344600	HelaS3	1	.	222344400	222344600	128,0,128
chr1	222923400	222923600	HelaS3	1	.	222923400	222923600	128,0,128
chr1	222951400	222951600	HelaS3	1	.	222951400	222951600	128,0,128
chr1	222964800	222965000	HelaS3	1	.	222964800	222965000	128,0,128
chr1	222966200	222966400	HelaS3	1	.	222966200	222966400	128,0,128
chr1	222968000	222968200	HelaS3	1	.	222968000	222968200	128,0,128
chr1	222998000	222998200	HelaS3	1	.	222998000	222998200	128,0,128
chr1	222999200	222999600	HelaS3	1	.	222999200	222999600	128,0,128
chr1	223062800	223063000	HelaS3	1	.	223062800	223063000	128,0,128
chr1	223083000	223083200	HelaS3	1	.	223083000	223083200	128,0,128
chr1	223088600	223088800	HelaS3	1	.	223088600	223088800	128,0,128
chr1	223169200	223169400	HelaS3	1	.	223169200	223169400	128,0,128
chr1	223175000	223175200	HelaS3	1	.	223175000	223175200	128,0,128
chr1	223205000	223205600	HelaS3	1	.	223205000	223205600	128,0,128
chr1	223207000	223207400	HelaS3	1	.	223207000	223207400	128,0,128
chr1	223214800	223215200	HelaS3	1	.	223214800	223215200	128,0,128
chr1	223310800	223311000	HelaS3	1	.	223310800	223311000	128,0,128
chr1	223348400	223348600	HelaS3	1	.	223348400	223348600	128,0,128
chr1	223372000	223372200	HelaS3	1	.	223372000	223372200	128,0,128
chr1	223432200	223432400	HelaS3	1	.	223432200	223432400	128,0,128
chr1	223827000	223827200	HelaS3	1	.	223827000	223827200	128,0,128
chr1	223872000	223872200	HelaS3	1	.	223872000	223872200	128,0,128
chr1	224048000	224048400	HelaS3	1	.	224048000	224048400	128,0,128
chr1	224316000	224316200	HelaS3	1	.	224316000	224316200	128,0,128
chr1	224411600	224411800	HelaS3	1	.	224411600	224411800	128,0,128
chr1	224439400	224439600	HelaS3	1	.	224439400	224439600	128,0,128
chr1	224453200	224453600	HelaS3	1	.	224453200	224453600	128,0,128
chr1	224455800	224456200	HelaS3	1	.	224455800	224456200	128,0,128
chr1	224461400	224461800	HelaS3	1	.	224461400	224461800	128,0,128
chr1	224480200	224480400	HelaS3	1	.	224480200	224480400	128,0,128
chr1	224828800	224829000	HelaS3	1	.	224828800	224829000	128,0,128
chr1	224832400	224832600	HelaS3	1	.	224832400	224832600	128,0,128
chr1	224920200	224920400	HelaS3	1	.	224920200	224920400	128,0,128
chr1	225039200	225039400	HelaS3	1	.	225039200	225039400	128,0,128
chr1	225110400	225110600	HelaS3	1	.	225110400	225110600	128,0,128
chr1	225186000	225186200	HelaS3	1	.	225186000	225186200	128,0,128
chr1	225516800	225517000	HelaS3	1	.	225516800	225517000	128,0,128
chr1	225531400	225531600	HelaS3	1	.	225531400	225531600	128,0,128
chr1	225625800	225626000	HelaS3	1	.	225625800	225626000	128,0,128
chr1	225634000	225634200	HelaS3	1	.	225634000	225634200	128,0,128
chr1	225648400	225649000	HelaS3	1	.	225648400	225649000	128,0,128
chr1	225651000	225652000	HelaS3	1	.	225651000	225652000	128,0,128
chr1	225652200	225653800	HelaS3	1	.	225652200	225653800	128,0,128
chr1	225742000	225742200	HelaS3	1	.	225742000	225742200	128,0,128
chr1	225786600	225786800	HelaS3	1	.	225786600	225786800	128,0,128
chr1	225858400	225858800	HelaS3	1	.	225858400	225858800	128,0,128
chr1	226071600	226071800	HelaS3	1	.	226071600	226071800	128,0,128
chr1	226129400	226129600	HelaS3	1	.	226129400	226129600	128,0,128
chr1	226513000	226513200	HelaS3	1	.	226513000	226513200	128,0,128
chr1	226520600	226521000	HelaS3	1	.	226520600	226521000	128,0,128
chr1	226735400	226735800	HelaS3	1	.	226735400	226735800	128,0,128
chr1	226812400	226812600	HelaS3	1	.	226812400	226812600	128,0,128
chr1	227025600	227026000	HelaS3	1	.	227025600	227026000	128,0,128
chr1	227026200	227026400	HelaS3	1	.	227026200	227026400	128,0,128
chr1	227061800	227062400	HelaS3	1	.	227061800	227062400	128,0,128
chr1	227319000	227319200	HelaS3	1	.	227319000	227319200	128,0,128
chr1	227456800	227457000	HelaS3	1	.	227456800	227457000	128,0,128
chr1	227511000	227511200	HelaS3	1	.	227511000	227511200	128,0,128
chr1	227511400	227512000	HelaS3	1	.	227511400	227512000	128,0,128
chr1	227576400	227576800	HelaS3	1	.	227576400	227576800	128,0,128
chr1	227951600	227952200	HelaS3	1	.	227951600	227952200	128,0,128
chr1	228232800	228233000	HelaS3	1	.	228232800	228233000	128,0,128
chr1	228397600	228398200	HelaS3	1	.	228397600	228398200	128,0,128
chr1	228453000	228453200	HelaS3	1	.	228453000	228453200	128,0,128
chr1	228693200	228693400	HelaS3	1	.	228693200	228693400	128,0,128
chr1	228785000	228785200	HelaS3	1	.	228785000	228785200	128,0,128
chr1	228814600	228814800	HelaS3	1	.	228814600	228814800	128,0,128
chr1	228827800	228828000	HelaS3	1	.	228827800	228828000	128,0,128
chr1	228887400	228887800	HelaS3	1	.	228887400	228887800	128,0,128
chr1	228920000	228920200	HelaS3	1	.	228920000	228920200	128,0,128
chr1	228937000	228937200	HelaS3	1	.	228937000	228937200	128,0,128
chr1	228945400	228946000	HelaS3	1	.	228945400	228946000	128,0,128
chr1	229085400	229085600	HelaS3	1	.	229085400	229085600	128,0,128
chr1	229142200	229142600	HelaS3	1	.	229142200	229142600	128,0,128
chr1	229160400	229160600	HelaS3	1	.	229160400	229160600	128,0,128
chr1	229205800	229206400	HelaS3	1	.	229205800	229206400	128,0,128
chr1	229230600	229231200	HelaS3	1	.	229230600	229231200	128,0,128
chr1	229253400	229254000	HelaS3	1	.	229253400	229254000	128,0,128
chr1	229255000	229255200	HelaS3	1	.	229255000	229255200	128,0,128
chr1	229344400	229344600	HelaS3	1	.	229344400	229344600	128,0,128
chr1	229390800	229391000	HelaS3	1	.	229390800	229391000	128,0,128
chr1	229524800	229525000	HelaS3	1	.	229524800	229525000	128,0,128
chr1	229546800	229547000	HelaS3	1	.	229546800	229547000	128,0,128
chr1	229551600	229551800	HelaS3	1	.	229551600	229551800	128,0,128
chr1	229617800	229618000	HelaS3	1	.	229617800	229618000	128,0,128
chr1	229650400	229650600	HelaS3	1	.	229650400	229650600	128,0,128
chr1	230023200	230023400	HelaS3	1	.	230023200	230023400	128,0,128
chr1	230029600	230030000	HelaS3	1	.	230029600	230030000	128,0,128
chr1	230205600	230206000	HelaS3	1	.	230205600	230206000	128,0,128
chr1	230206200	230206400	HelaS3	1	.	230206200	230206400	128,0,128
chr1	230207000	230207200	HelaS3	1	.	230207000	230207200	128,0,128
chr1	230208600	230208800	HelaS3	1	.	230208600	230208800	128,0,128
chr1	230210000	230210400	HelaS3	1	.	230210000	230210400	128,0,128
chr1	230212800	230213200	HelaS3	1	.	230212800	230213200	128,0,128
chr1	230213400	230214000	HelaS3	1	.	230213400	230214000	128,0,128
chr1	230214200	230214400	HelaS3	1	.	230214200	230214400	128,0,128
chr1	230227200	230228000	HelaS3	1	.	230227200	230228000	128,0,128
chr1	230229600	230229800	HelaS3	1	.	230229600	230229800	128,0,128
chr1	230306400	230306800	HelaS3	1	.	230306400	230306800	128,0,128
chr1	230439800	230440000	HelaS3	1	.	230439800	230440000	128,0,128
chr1	230443800	230444200	HelaS3	1	.	230443800	230444200	128,0,128
chr1	230495600	230496200	HelaS3	1	.	230495600	230496200	128,0,128
chr1	230595200	230596000	HelaS3	1	.	230595200	230596000	128,0,128
chr1	230600600	230600800	HelaS3	1	.	230600600	230600800	128,0,128
chr1	230637600	230637800	HelaS3	1	.	230637600	230637800	128,0,128
chr1	230706800	230707000	HelaS3	1	.	230706800	230707000	128,0,128
chr1	230960600	230961600	HelaS3	1	.	230960600	230961600	128,0,128
chr1	231493600	231493800	HelaS3	1	.	231493600	231493800	128,0,128
chr1	231726400	231726600	HelaS3	1	.	231726400	231726600	128,0,128
chr1	232002600	232002800	HelaS3	1	.	232002600	232002800	128,0,128
chr1	232362000	232362200	HelaS3	1	.	232362000	232362200	128,0,128
chr1	232558800	232559000	HelaS3	1	.	232558800	232559000	128,0,128
chr1	232613600	232613800	HelaS3	1	.	232613600	232613800	128,0,128
chr1	232647000	232647200	HelaS3	1	.	232647000	232647200	128,0,128
chr1	232665600	232665800	HelaS3	1	.	232665600	232665800	128,0,128
chr1	232674000	232674200	HelaS3	1	.	232674000	232674200	128,0,128
chr1	232674400	232674800	HelaS3	1	.	232674400	232674800	128,0,128
chr1	232680200	232680600	HelaS3	1	.	232680200	232680600	128,0,128
chr1	232756400	232756600	HelaS3	1	.	232756400	232756600	128,0,128
chr1	232903200	232903400	HelaS3	1	.	232903200	232903400	128,0,128
chr1	233376800	233377200	HelaS3	1	.	233376800	233377200	128,0,128
chr1	233465600	233465800	HelaS3	1	.	233465600	233465800	128,0,128
chr1	233503200	233503400	HelaS3	1	.	233503200	233503400	128,0,128
chr1	233522200	233522400	HelaS3	1	.	233522200	233522400	128,0,128
chr1	233530800	233531000	HelaS3	1	.	233530800	233531000	128,0,128
chr1	233576600	233577000	HelaS3	1	.	233576600	233577000	128,0,128
chr1	233613200	233613400	HelaS3	1	.	233613200	233613400	128,0,128
chr1	233625200	233625600	HelaS3	1	.	233625200	233625600	128,0,128
chr1	233817800	233818000	HelaS3	1	.	233817800	233818000	128,0,128
chr1	233821200	233821400	HelaS3	1	.	233821200	233821400	128,0,128
chr1	233824800	233825000	HelaS3	1	.	233824800	233825000	128,0,128
chr1	233856200	233856400	HelaS3	1	.	233856200	233856400	128,0,128
chr1	233927000	233927200	HelaS3	1	.	233927000	233927200	128,0,128
chr1	233995200	233995400	HelaS3	1	.	233995200	233995400	128,0,128
chr1	234005400	234005600	HelaS3	1	.	234005400	234005600	128,0,128
chr1	234268600	234268800	HelaS3	1	.	234268600	234268800	128,0,128
chr1	234467400	234467600	HelaS3	1	.	234467400	234467600	128,0,128
chr1	234625200	234625400	HelaS3	1	.	234625200	234625400	128,0,128
chr1	234643400	234643600	HelaS3	1	.	234643400	234643600	128,0,128
chr1	234679400	234679600	HelaS3	1	.	234679400	234679600	128,0,128
chr1	234709800	234710000	HelaS3	1	.	234709800	234710000	128,0,128
chr1	234715800	234716000	HelaS3	1	.	234715800	234716000	128,0,128
chr1	235580400	235580800	HelaS3	1	.	235580400	235580800	128,0,128
chr1	235677200	235677400	HelaS3	1	.	235677200	235677400	128,0,128
chr1	235761600	235761800	HelaS3	1	.	235761600	235761800	128,0,128
chr1	235871800	235872000	HelaS3	1	.	235871800	235872000	128,0,128
chr1	235966000	235966200	HelaS3	1	.	235966000	235966200	128,0,128
chr1	236138000	236138200	HelaS3	1	.	236138000	236138200	128,0,128
chr1	236139800	236140000	HelaS3	1	.	236139800	236140000	128,0,128
chr1	236153800	236154000	HelaS3	1	.	236153800	236154000	128,0,128
chr1	236272800	236273000	HelaS3	1	.	236272800	236273000	128,0,128
chr1	236731800	236732000	HelaS3	1	.	236731800	236732000	128,0,128
chr1	237634200	237634600	HelaS3	1	.	237634200	237634600	128,0,128
chr1	237725600	237725800	HelaS3	1	.	237725600	237725800	128,0,128
chr1	237833800	237834000	HelaS3	1	.	237833800	237834000	128,0,128
chr1	237836200	237836400	HelaS3	1	.	237836200	237836400	128,0,128
chr1	237841200	237841600	HelaS3	1	.	237841200	237841600	128,0,128
chr1	237920000	237920200	HelaS3	1	.	237920000	237920200	128,0,128
chr1	237924200	237924600	HelaS3	1	.	237924200	237924600	128,0,128
chr1	237935200	237935600	HelaS3	1	.	237935200	237935600	128,0,128
chr1	237955000	237955200	HelaS3	1	.	237955000	237955200	128,0,128
chr1	238014600	238014800	HelaS3	1	.	238014600	238014800	128,0,128
chr1	238075200	238075600	HelaS3	1	.	238075200	238075600	128,0,128
chr1	238101800	238102200	HelaS3	1	.	238101800	238102200	128,0,128
chr1	238744600	238745000	HelaS3	1	.	238744600	238745000	128,0,128
chr1	238770000	238770600	HelaS3	1	.	238770000	238770600	128,0,128
chr1	238822200	238822400	HelaS3	1	.	238822200	238822400	128,0,128
chr1	238835600	238835800	HelaS3	1	.	238835600	238835800	128,0,128
chr1	238853800	238854000	HelaS3	1	.	238853800	238854000	128,0,128
chr1	239410600	239411000	HelaS3	1	.	239410600	239411000	128,0,128
chr1	239770400	239770600	HelaS3	1	.	239770400	239770600	128,0,128
chr1	239977400	239978200	HelaS3	1	.	239977400	239978200	128,0,128
chr1	240021400	240021800	HelaS3	1	.	240021400	240021800	128,0,128
chr1	240042800	240043000	HelaS3	1	.	240042800	240043000	128,0,128
chr1	240056800	240057000	HelaS3	1	.	240056800	240057000	128,0,128
chr1	240061600	240061800	HelaS3	1	.	240061600	240061800	128,0,128
chr1	240139800	240140000	HelaS3	1	.	240139800	240140000	128,0,128
chr1	240150600	240150800	HelaS3	1	.	240150600	240150800	128,0,128
chr1	240354200	240354800	HelaS3	1	.	240354200	240354800	128,0,128
chr1	240448800	240449200	HelaS3	1	.	240448800	240449200	128,0,128
chr1	240476000	240476400	HelaS3	1	.	240476000	240476400	128,0,128
chr1	240501200	240501400	HelaS3	1	.	240501200	240501400	128,0,128
chr1	240562800	240563000	HelaS3	1	.	240562800	240563000	128,0,128
chr1	240577600	240577800	HelaS3	1	.	240577600	240577800	128,0,128
chr1	240579000	240579200	HelaS3	1	.	240579000	240579200	128,0,128
chr1	240637400	240637600	HelaS3	1	.	240637400	240637600	128,0,128
chr1	240662400	240662600	HelaS3	1	.	240662400	240662600	128,0,128
chr1	240765600	240765800	HelaS3	1	.	240765600	240765800	128,0,128
chr1	240808200	240808400	HelaS3	1	.	240808200	240808400	128,0,128
chr1	240813000	240813600	HelaS3	1	.	240813000	240813600	128,0,128
chr1	240815800	240816200	HelaS3	1	.	240815800	240816200	128,0,128
chr1	240855400	240855600	HelaS3	1	.	240855400	240855600	128,0,128
chr1	240864800	240865000	HelaS3	1	.	240864800	240865000	128,0,128
chr1	240932400	240932600	HelaS3	1	.	240932400	240932600	128,0,128
chr1	240947000	240947400	HelaS3	1	.	240947000	240947400	128,0,128
chr1	240960400	240960600	HelaS3	1	.	240960400	240960600	128,0,128
chr1	240973600	240973800	HelaS3	1	.	240973600	240973800	128,0,128
chr1	240974600	240974800	HelaS3	1	.	240974600	240974800	128,0,128
chr1	240995200	240995400	HelaS3	1	.	240995200	240995400	128,0,128
chr1	241017800	241018000	HelaS3	1	.	241017800	241018000	128,0,128
chr1	241110200	241110400	HelaS3	1	.	241110200	241110400	128,0,128
chr1	241330600	241330800	HelaS3	1	.	241330600	241330800	128,0,128
chr1	241625800	241626000	HelaS3	1	.	241625800	241626000	128,0,128
chr1	241788400	241788600	HelaS3	1	.	241788400	241788600	128,0,128
chr1	241870200	241870800	HelaS3	1	.	241870200	241870800	128,0,128
chr1	241912400	241912800	HelaS3	1	.	241912400	241912800	128,0,128
chr1	241913000	241913600	HelaS3	1	.	241913000	241913600	128,0,128
chr1	241977400	241977600	HelaS3	1	.	241977400	241977600	128,0,128
chr1	241979400	241979600	HelaS3	1	.	241979400	241979600	128,0,128
chr1	241984800	241985000	HelaS3	1	.	241984800	241985000	128,0,128
chr1	241998200	241998400	HelaS3	1	.	241998200	241998400	128,0,128
chr1	242001200	242001600	HelaS3	1	.	242001200	242001600	128,0,128
chr1	242152000	242152800	HelaS3	1	.	242152000	242152800	128,0,128
chr1	242153200	242153800	HelaS3	1	.	242153200	242153800	128,0,128
chr1	242156200	242156400	HelaS3	1	.	242156200	242156400	128,0,128
chr1	242168400	242168800	HelaS3	1	.	242168400	242168800	128,0,128
chr1	242169400	242169800	HelaS3	1	.	242169400	242169800	128,0,128
chr1	242956800	242957000	HelaS3	1	.	242956800	242957000	128,0,128
chr1	244185600	244186000	HelaS3	1	.	244185600	244186000	128,0,128
chr1	244443600	244443800	HelaS3	1	.	244443600	244443800	128,0,128
chr1	244444200	244444400	HelaS3	1	.	244444200	244444400	128,0,128
chr1	244709000	244709200	HelaS3	1	.	244709000	244709200	128,0,128
chr1	244715600	244716200	HelaS3	1	.	244715600	244716200	128,0,128
chr1	244838600	244838800	HelaS3	1	.	244838600	244838800	128,0,128
chr1	244883200	244883400	HelaS3	1	.	244883200	244883400	128,0,128
chr1	244903400	244903800	HelaS3	1	.	244903400	244903800	128,0,128
chr1	244950200	244950400	HelaS3	1	.	244950200	244950400	128,0,128
chr1	244960200	244960400	HelaS3	1	.	244960200	244960400	128,0,128
chr1	246444000	246444200	HelaS3	1	.	246444000	246444200	128,0,128
chr1	246614200	246614400	HelaS3	1	.	246614200	246614400	128,0,128
chr1	246868800	246869000	HelaS3	1	.	246868800	246869000	128,0,128
chr1	246958000	246958400	HelaS3	1	.	246958000	246958400	128,0,128
chr1	247616600	247616800	HelaS3	1	.	247616600	247616800	128,0,128
chr1	248795000	248795200	HelaS3	1	.	248795000	248795200	128,0,128
chr1	248859600	248859800	HelaS3	1	.	248859600	248859800	128,0,128
chr10	500800	501000	HelaS3	1	.	500800	501000	128,0,128
chr10	974400	974600	HelaS3	1	.	974400	974600	128,0,128
chr10	1032200	1032600	HelaS3	1	.	1032200	1032600	128,0,128
chr10	1100800	1101000	HelaS3	1	.	1100800	1101000	128,0,128
chr10	1116800	1117000	HelaS3	1	.	1116800	1117000	128,0,128
chr10	1311200	1311400	HelaS3	1	.	1311200	1311400	128,0,128
chr10	1343400	1343600	HelaS3	1	.	1343400	1343600	128,0,128
chr10	1401200	1402200	HelaS3	1	.	1401200	1402200	128,0,128
chr10	1463200	1463400	HelaS3	1	.	1463200	1463400	128,0,128
chr10	1541000	1541800	HelaS3	1	.	1541000	1541800	128,0,128
chr10	1542000	1542200	HelaS3	1	.	1542000	1542200	128,0,128
chr10	1672000	1672200	HelaS3	1	.	1672000	1672200	128,0,128
chr10	1775000	1775200	HelaS3	1	.	1775000	1775200	128,0,128
chr10	1783800	1784000	HelaS3	1	.	1783800	1784000	128,0,128
chr10	1894000	1894400	HelaS3	1	.	1894000	1894400	128,0,128
chr10	1995800	1997000	HelaS3	1	.	1995800	1997000	128,0,128
chr10	1997200	1997400	HelaS3	1	.	1997200	1997400	128,0,128
chr10	1999400	2000200	HelaS3	1	.	1999400	2000200	128,0,128
chr10	2001000	2001400	HelaS3	1	.	2001000	2001400	128,0,128
chr10	2002400	2002800	HelaS3	1	.	2002400	2002800	128,0,128
chr10	2003000	2003600	HelaS3	1	.	2003000	2003600	128,0,128
chr10	2010200	2010400	HelaS3	1	.	2010200	2010400	128,0,128
chr10	2010600	2011600	HelaS3	1	.	2010600	2011600	128,0,128
chr10	2020400	2021200	HelaS3	1	.	2020400	2021200	128,0,128
chr10	2179800	2180000	HelaS3	1	.	2179800	2180000	128,0,128
chr10	2182000	2182200	HelaS3	1	.	2182000	2182200	128,0,128
chr10	2192600	2192800	HelaS3	1	.	2192600	2192800	128,0,128
chr10	2215400	2216000	HelaS3	1	.	2215400	2216000	128,0,128
chr10	2252200	2253000	HelaS3	1	.	2252200	2253000	128,0,128
chr10	2456200	2456800	HelaS3	1	.	2456200	2456800	128,0,128
chr10	2502000	2502400	HelaS3	1	.	2502000	2502400	128,0,128
chr10	2503000	2503400	HelaS3	1	.	2503000	2503400	128,0,128
chr10	2506600	2507000	HelaS3	1	.	2506600	2507000	128,0,128
chr10	2514400	2514600	HelaS3	1	.	2514400	2514600	128,0,128
chr10	2518400	2519400	HelaS3	1	.	2518400	2519400	128,0,128
chr10	2536600	2537000	HelaS3	1	.	2536600	2537000	128,0,128
chr10	2551600	2551800	HelaS3	1	.	2551600	2551800	128,0,128
chr10	2589800	2590000	HelaS3	1	.	2589800	2590000	128,0,128
chr10	2590400	2590600	HelaS3	1	.	2590400	2590600	128,0,128
chr10	2644800	2645000	HelaS3	1	.	2644800	2645000	128,0,128
chr10	2661800	2662000	HelaS3	1	.	2661800	2662000	128,0,128
chr10	2662200	2662400	HelaS3	1	.	2662200	2662400	128,0,128
chr10	2663400	2663600	HelaS3	1	.	2663400	2663600	128,0,128
chr10	2809600	2809800	HelaS3	1	.	2809600	2809800	128,0,128
chr10	2935400	2935600	HelaS3	1	.	2935400	2935600	128,0,128
chr10	2985200	2985400	HelaS3	1	.	2985200	2985400	128,0,128
chr10	3020400	3020600	HelaS3	1	.	3020400	3020600	128,0,128
chr10	3164800	3165000	HelaS3	1	.	3164800	3165000	128,0,128
chr10	3373000	3373200	HelaS3	1	.	3373000	3373200	128,0,128
chr10	3762800	3763000	HelaS3	1	.	3762800	3763000	128,0,128
chr10	3791800	3792000	HelaS3	1	.	3791800	3792000	128,0,128
chr10	3890600	3890800	HelaS3	1	.	3890600	3890800	128,0,128
chr10	4101000	4101200	HelaS3	1	.	4101000	4101200	128,0,128
chr10	4144600	4144800	HelaS3	1	.	4144600	4144800	128,0,128
chr10	4145600	4146400	HelaS3	1	.	4145600	4146400	128,0,128
chr10	4187000	4187200	HelaS3	1	.	4187000	4187200	128,0,128
chr10	4216400	4216600	HelaS3	1	.	4216400	4216600	128,0,128
chr10	4297000	4297200	HelaS3	1	.	4297000	4297200	128,0,128
chr10	4305800	4306000	HelaS3	1	.	4305800	4306000	128,0,128
chr10	4373400	4373600	HelaS3	1	.	4373400	4373600	128,0,128
chr10	4698800	4699000	HelaS3	1	.	4698800	4699000	128,0,128
chr10	4988600	4988800	HelaS3	1	.	4988600	4988800	128,0,128
chr10	5067600	5068000	HelaS3	1	.	5067600	5068000	128,0,128
chr10	5075600	5076200	HelaS3	1	.	5075600	5076200	128,0,128
chr10	5167600	5167800	HelaS3	1	.	5167600	5167800	128,0,128
chr10	5325600	5325800	HelaS3	1	.	5325600	5325800	128,0,128
chr10	5339600	5339800	HelaS3	1	.	5339600	5339800	128,0,128
chr10	5991400	5991600	HelaS3	1	.	5991400	5991600	128,0,128
chr10	5992400	5992800	HelaS3	1	.	5992400	5992800	128,0,128
chr10	6000600	6001000	HelaS3	1	.	6000600	6001000	128,0,128
chr10	6001200	6001400	HelaS3	1	.	6001200	6001400	128,0,128
chr10	6056200	6056400	HelaS3	1	.	6056200	6056400	128,0,128
chr10	6264400	6264600	HelaS3	1	.	6264400	6264600	128,0,128
chr10	6345200	6345400	HelaS3	1	.	6345200	6345400	128,0,128
chr10	6793400	6793600	HelaS3	1	.	6793400	6793600	128,0,128
chr10	6882200	6882400	HelaS3	1	.	6882200	6882400	128,0,128
chr10	6954400	6954800	HelaS3	1	.	6954400	6954800	128,0,128
chr10	6966200	6966400	HelaS3	1	.	6966200	6966400	128,0,128
chr10	7153600	7153800	HelaS3	1	.	7153600	7153800	128,0,128
chr10	7163200	7163400	HelaS3	1	.	7163200	7163400	128,0,128
chr10	7306400	7307000	HelaS3	1	.	7306400	7307000	128,0,128
chr10	7342200	7342600	HelaS3	1	.	7342200	7342600	128,0,128
chr10	7342800	7344800	HelaS3	1	.	7342800	7344800	128,0,128
chr10	7345000	7345200	HelaS3	1	.	7345000	7345200	128,0,128
chr10	7353000	7353800	HelaS3	1	.	7353000	7353800	128,0,128
[truncated: 20,268 more rows]
