# Supplementary material for: Genome-wide prediction of cis-regulatory regions using supervised deep learning methods
Source: BMC Bioinformatics. 2018 May 31;19:202. doi: 10.1186/s12859-018-2187-1 (PMC5984344; doi:10.1186/s12859-018-2187-1)
Supplement: Supplementary file 2 — Genome-wide predictions of cis-regulatory regions for all six cell types. (ZIP 20400 kb) [file 12859_2018_2187_MOESM2_ESM.zip › additional_file2/A-E+A-P_Whole_Genome_HepG2_Specific.bed]

chr1	20000	20200	HepG2	1	.	20000	20200	128,0,128
chr1	610800	611000	HepG2	1	.	610800	611000	128,0,128
chr1	715000	715400	HepG2	1	.	715000	715400	128,0,128
chr1	893200	893400	HepG2	1	.	893200	893400	128,0,128
chr1	931200	931600	HepG2	1	.	931200	931600	128,0,128
chr1	973400	973800	HepG2	1	.	973400	973800	128,0,128
chr1	1058600	1058800	HepG2	1	.	1058600	1058800	128,0,128
chr1	1060000	1061200	HepG2	1	.	1060000	1061200	128,0,128
chr1	1063600	1064800	HepG2	1	.	1063600	1064800	128,0,128
chr1	1065600	1065800	HepG2	1	.	1065600	1065800	128,0,128
chr1	1100000	1100600	HepG2	1	.	1100000	1100600	128,0,128
chr1	1101200	1101600	HepG2	1	.	1101200	1101600	128,0,128
chr1	1103200	1103400	HepG2	1	.	1103200	1103400	128,0,128
chr1	1103800	1104200	HepG2	1	.	1103800	1104200	128,0,128
chr1	1172800	1173000	HepG2	1	.	1172800	1173000	128,0,128
chr1	1176200	1176600	HepG2	1	.	1176200	1176600	128,0,128
chr1	1227400	1227600	HepG2	1	.	1227400	1227600	128,0,128
chr1	1234400	1234800	HepG2	1	.	1234400	1234800	128,0,128
chr1	1235800	1236000	HepG2	1	.	1235800	1236000	128,0,128
chr1	1258600	1258800	HepG2	1	.	1258600	1258800	128,0,128
chr1	1261200	1261400	HepG2	1	.	1261200	1261400	128,0,128
chr1	1270200	1270600	HepG2	1	.	1270200	1270600	128,0,128
chr1	1343800	1344200	HepG2	1	.	1343800	1344200	128,0,128
chr1	1361200	1361600	HepG2	1	.	1361200	1361600	128,0,128
chr1	1365000	1365400	HepG2	1	.	1365000	1365400	128,0,128
chr1	1371800	1372400	HepG2	1	.	1371800	1372400	128,0,128
chr1	1478800	1479000	HepG2	1	.	1478800	1479000	128,0,128
chr1	1511400	1511600	HepG2	1	.	1511400	1511600	128,0,128
chr1	1513000	1513200	HepG2	1	.	1513000	1513200	128,0,128
chr1	1523800	1524200	HepG2	1	.	1523800	1524200	128,0,128
chr1	1612400	1612600	HepG2	1	.	1612400	1612600	128,0,128
chr1	1680800	1681000	HepG2	1	.	1680800	1681000	128,0,128
chr1	1700000	1700600	HepG2	1	.	1700000	1700600	128,0,128
chr1	1765000	1765200	HepG2	1	.	1765000	1765200	128,0,128
chr1	1809400	1809600	HepG2	1	.	1809400	1809600	128,0,128
chr1	1813200	1813600	HepG2	1	.	1813200	1813600	128,0,128
chr1	1824000	1824200	HepG2	1	.	1824000	1824200	128,0,128
chr1	1830800	1831000	HepG2	1	.	1830800	1831000	128,0,128
chr1	1851800	1852800	HepG2	1	.	1851800	1852800	128,0,128
chr1	1854400	1855200	HepG2	1	.	1854400	1855200	128,0,128
chr1	1872600	1873000	HepG2	1	.	1872600	1873000	128,0,128
chr1	1873600	1874000	HepG2	1	.	1873600	1874000	128,0,128
chr1	1874200	1874800	HepG2	1	.	1874200	1874800	128,0,128
chr1	1935200	1935400	HepG2	1	.	1935200	1935400	128,0,128
chr1	1951000	1951400	HepG2	1	.	1951000	1951400	128,0,128
chr1	1978000	1978200	HepG2	1	.	1978000	1978200	128,0,128
chr1	1978600	1979200	HepG2	1	.	1978600	1979200	128,0,128
chr1	2003600	2003800	HepG2	1	.	2003600	2003800	128,0,128
chr1	2023200	2023400	HepG2	1	.	2023200	2023400	128,0,128
chr1	2034200	2034400	HepG2	1	.	2034200	2034400	128,0,128
chr1	2035000	2035200	HepG2	1	.	2035000	2035200	128,0,128
chr1	2069000	2069200	HepG2	1	.	2069000	2069200	128,0,128
chr1	2069600	2070000	HepG2	1	.	2069600	2070000	128,0,128
chr1	2169200	2169400	HepG2	1	.	2169200	2169400	128,0,128
chr1	2169600	2170200	HepG2	1	.	2169600	2170200	128,0,128
chr1	2171600	2171800	HepG2	1	.	2171600	2171800	128,0,128
chr1	2179000	2180800	HepG2	1	.	2179000	2180800	128,0,128
chr1	2181800	2183200	HepG2	1	.	2181800	2183200	128,0,128
chr1	2192400	2192800	HepG2	1	.	2192400	2192800	128,0,128
chr1	2201600	2204000	HepG2	1	.	2201600	2204000	128,0,128
chr1	2315600	2316000	HepG2	1	.	2315600	2316000	128,0,128
chr1	2391400	2391600	HepG2	1	.	2391400	2391600	128,0,128
chr1	2399400	2399800	HepG2	1	.	2399400	2399800	128,0,128
chr1	2414000	2414400	HepG2	1	.	2414000	2414400	128,0,128
chr1	2456400	2456600	HepG2	1	.	2456400	2456600	128,0,128
chr1	2502800	2503000	HepG2	1	.	2502800	2503000	128,0,128
chr1	2514800	2515000	HepG2	1	.	2514800	2515000	128,0,128
chr1	2982800	2983000	HepG2	1	.	2982800	2983000	128,0,128
chr1	3031800	3032200	HepG2	1	.	3031800	3032200	128,0,128
chr1	3038000	3038200	HepG2	1	.	3038000	3038200	128,0,128
chr1	3050400	3050600	HepG2	1	.	3050400	3050600	128,0,128
chr1	3051200	3051400	HepG2	1	.	3051200	3051400	128,0,128
chr1	3053200	3053400	HepG2	1	.	3053200	3053400	128,0,128
chr1	3055400	3055600	HepG2	1	.	3055400	3055600	128,0,128
chr1	3087000	3088000	HepG2	1	.	3087000	3088000	128,0,128
chr1	3109200	3109400	HepG2	1	.	3109200	3109400	128,0,128
chr1	3114400	3114600	HepG2	1	.	3114400	3114600	128,0,128
chr1	3135600	3136400	HepG2	1	.	3135600	3136400	128,0,128
chr1	3138600	3139400	HepG2	1	.	3138600	3139400	128,0,128
chr1	3146000	3146200	HepG2	1	.	3146000	3146200	128,0,128
chr1	3154400	3155600	HepG2	1	.	3154400	3155600	128,0,128
chr1	3166600	3168000	HepG2	1	.	3166600	3168000	128,0,128
chr1	3174400	3174600	HepG2	1	.	3174400	3174600	128,0,128
chr1	3178000	3178600	HepG2	1	.	3178000	3178600	128,0,128
chr1	3200600	3200800	HepG2	1	.	3200600	3200800	128,0,128
chr1	3208800	3209200	HepG2	1	.	3208800	3209200	128,0,128
chr1	3209600	3210400	HepG2	1	.	3209600	3210400	128,0,128
chr1	3238600	3238800	HepG2	1	.	3238600	3238800	128,0,128
chr1	3243000	3243800	HepG2	1	.	3243000	3243800	128,0,128
chr1	3244800	3245200	HepG2	1	.	3244800	3245200	128,0,128
chr1	3247400	3247600	HepG2	1	.	3247400	3247600	128,0,128
chr1	3251000	3252600	HepG2	1	.	3251000	3252600	128,0,128
chr1	3254800	3255200	HepG2	1	.	3254800	3255200	128,0,128
chr1	3256800	3257800	HepG2	1	.	3256800	3257800	128,0,128
chr1	3266200	3266600	HepG2	1	.	3266200	3266600	128,0,128
chr1	3272400	3273800	HepG2	1	.	3272400	3273800	128,0,128
chr1	3306200	3306400	HepG2	1	.	3306200	3306400	128,0,128
chr1	3326800	3327000	HepG2	1	.	3326800	3327000	128,0,128
chr1	3358000	3358400	HepG2	1	.	3358000	3358400	128,0,128
chr1	3376000	3377000	HepG2	1	.	3376000	3377000	128,0,128
chr1	3397000	3397200	HepG2	1	.	3397000	3397200	128,0,128
chr1	3400400	3400600	HepG2	1	.	3400400	3400600	128,0,128
chr1	3650000	3650400	HepG2	1	.	3650000	3650400	128,0,128
chr1	3701600	3702200	HepG2	1	.	3701600	3702200	128,0,128
chr1	3772400	3772600	HepG2	1	.	3772400	3772600	128,0,128
chr1	3819800	3820000	HepG2	1	.	3819800	3820000	128,0,128
chr1	3825800	3826000	HepG2	1	.	3825800	3826000	128,0,128
chr1	4003000	4003200	HepG2	1	.	4003000	4003200	128,0,128
chr1	4029000	4029200	HepG2	1	.	4029000	4029200	128,0,128
chr1	4280000	4280200	HepG2	1	.	4280000	4280200	128,0,128
chr1	4325800	4326400	HepG2	1	.	4325800	4326400	128,0,128
chr1	4331000	4331200	HepG2	1	.	4331000	4331200	128,0,128
chr1	4610000	4610400	HepG2	1	.	4610000	4610400	128,0,128
chr1	4771000	4771200	HepG2	1	.	4771000	4771200	128,0,128
chr1	5061600	5061800	HepG2	1	.	5061600	5061800	128,0,128
chr1	5258400	5258600	HepG2	1	.	5258400	5258600	128,0,128
chr1	5658200	5658400	HepG2	1	.	5658200	5658400	128,0,128
chr1	5907400	5907600	HepG2	1	.	5907400	5907600	128,0,128
chr1	5916600	5916800	HepG2	1	.	5916600	5916800	128,0,128
chr1	5993800	5994600	HepG2	1	.	5993800	5994600	128,0,128
chr1	6009200	6009400	HepG2	1	.	6009200	6009400	128,0,128
chr1	6009600	6010000	HepG2	1	.	6009600	6010000	128,0,128
chr1	6051000	6051200	HepG2	1	.	6051000	6051200	128,0,128
chr1	6063200	6063400	HepG2	1	.	6063200	6063400	128,0,128
chr1	6069600	6070000	HepG2	1	.	6069600	6070000	128,0,128
chr1	6094600	6094800	HepG2	1	.	6094600	6094800	128,0,128
chr1	6105600	6106000	HepG2	1	.	6105600	6106000	128,0,128
chr1	6112400	6113200	HepG2	1	.	6112400	6113200	128,0,128
chr1	6142400	6142600	HepG2	1	.	6142400	6142600	128,0,128
chr1	6186800	6187000	HepG2	1	.	6186800	6187000	128,0,128
chr1	6221600	6222000	HepG2	1	.	6221600	6222000	128,0,128
chr1	6298800	6299000	HepG2	1	.	6298800	6299000	128,0,128
chr1	6300200	6300600	HepG2	1	.	6300200	6300600	128,0,128
chr1	6341800	6342200	HepG2	1	.	6341800	6342200	128,0,128
chr1	6355400	6355600	HepG2	1	.	6355400	6355600	128,0,128
chr1	6404200	6404400	HepG2	1	.	6404200	6404400	128,0,128
chr1	6412200	6412600	HepG2	1	.	6412200	6412600	128,0,128
chr1	6420600	6420800	HepG2	1	.	6420600	6420800	128,0,128
chr1	6464800	6465000	HepG2	1	.	6464800	6465000	128,0,128
chr1	6473000	6473200	HepG2	1	.	6473000	6473200	128,0,128
chr1	6505200	6505600	HepG2	1	.	6505200	6505600	128,0,128
chr1	6506000	6506200	HepG2	1	.	6506000	6506200	128,0,128
chr1	6506800	6507600	HepG2	1	.	6506800	6507600	128,0,128
chr1	6507800	6508600	HepG2	1	.	6507800	6508600	128,0,128
chr1	6509000	6509200	HepG2	1	.	6509000	6509200	128,0,128
chr1	6509400	6509600	HepG2	1	.	6509400	6509600	128,0,128
chr1	6509800	6510000	HepG2	1	.	6509800	6510000	128,0,128
chr1	6510800	6511600	HepG2	1	.	6510800	6511600	128,0,128
chr1	6523200	6523400	HepG2	1	.	6523200	6523400	128,0,128
chr1	6524600	6525000	HepG2	1	.	6524600	6525000	128,0,128
chr1	6571200	6571400	HepG2	1	.	6571200	6571400	128,0,128
chr1	6572400	6572600	HepG2	1	.	6572400	6572600	128,0,128
chr1	6632600	6633000	HepG2	1	.	6632600	6633000	128,0,128
chr1	6642400	6642800	HepG2	1	.	6642400	6642800	128,0,128
chr1	6706600	6706800	HepG2	1	.	6706600	6706800	128,0,128
chr1	6830800	6831000	HepG2	1	.	6830800	6831000	128,0,128
chr1	6847200	6847400	HepG2	1	.	6847200	6847400	128,0,128
chr1	6849000	6849400	HepG2	1	.	6849000	6849400	128,0,128
chr1	6867800	6868200	HepG2	1	.	6867800	6868200	128,0,128
chr1	6950000	6950200	HepG2	1	.	6950000	6950200	128,0,128
chr1	6969800	6970400	HepG2	1	.	6969800	6970400	128,0,128
chr1	7079600	7080000	HepG2	1	.	7079600	7080000	128,0,128
chr1	7106400	7106600	HepG2	1	.	7106400	7106600	128,0,128
chr1	7135400	7135800	HepG2	1	.	7135400	7135800	128,0,128
chr1	7209600	7209800	HepG2	1	.	7209600	7209800	128,0,128
chr1	7219200	7219400	HepG2	1	.	7219200	7219400	128,0,128
chr1	7569800	7570000	HepG2	1	.	7569800	7570000	128,0,128
chr1	7655600	7655800	HepG2	1	.	7655600	7655800	128,0,128
chr1	7676400	7676800	HepG2	1	.	7676400	7676800	128,0,128
chr1	7738800	7739200	HepG2	1	.	7738800	7739200	128,0,128
chr1	7741800	7742000	HepG2	1	.	7741800	7742000	128,0,128
chr1	7748800	7749000	HepG2	1	.	7748800	7749000	128,0,128
chr1	7778000	7778400	HepG2	1	.	7778000	7778400	128,0,128
chr1	7814400	7814600	HepG2	1	.	7814400	7814600	128,0,128
chr1	8067800	8068000	HepG2	1	.	8067800	8068000	128,0,128
chr1	8069200	8069400	HepG2	1	.	8069200	8069400	128,0,128
chr1	8069600	8071000	HepG2	1	.	8069600	8071000	128,0,128
chr1	8071200	8071400	HepG2	1	.	8071200	8071400	128,0,128
chr1	8082600	8083200	HepG2	1	.	8082600	8083200	128,0,128
chr1	8140200	8140400	HepG2	1	.	8140200	8140400	128,0,128
chr1	8177600	8177800	HepG2	1	.	8177600	8177800	128,0,128
chr1	8211600	8211800	HepG2	1	.	8211600	8211800	128,0,128
chr1	8249800	8250400	HepG2	1	.	8249800	8250400	128,0,128
chr1	8260400	8260800	HepG2	1	.	8260400	8260800	128,0,128
chr1	8290400	8290600	HepG2	1	.	8290400	8290600	128,0,128
chr1	8301400	8302200	HepG2	1	.	8301400	8302200	128,0,128
chr1	8321000	8321200	HepG2	1	.	8321000	8321200	128,0,128
chr1	8323200	8323600	HepG2	1	.	8323200	8323600	128,0,128
chr1	8354000	8354200	HepG2	1	.	8354000	8354200	128,0,128
chr1	8372400	8372600	HepG2	1	.	8372400	8372600	128,0,128
chr1	8375800	8376200	HepG2	1	.	8375800	8376200	128,0,128
chr1	8411800	8412000	HepG2	1	.	8411800	8412000	128,0,128
chr1	8427800	8428200	HepG2	1	.	8427800	8428200	128,0,128
chr1	8480400	8480600	HepG2	1	.	8480400	8480600	128,0,128
chr1	8523200	8524000	HepG2	1	.	8523200	8524000	128,0,128
chr1	8538800	8539000	HepG2	1	.	8538800	8539000	128,0,128
chr1	8612000	8612400	HepG2	1	.	8612000	8612400	128,0,128
chr1	8625000	8625200	HepG2	1	.	8625000	8625200	128,0,128
chr1	8723200	8723400	HepG2	1	.	8723200	8723400	128,0,128
chr1	8730200	8730800	HepG2	1	.	8730200	8730800	128,0,128
chr1	8731400	8731600	HepG2	1	.	8731400	8731600	128,0,128
chr1	8737800	8738000	HepG2	1	.	8737800	8738000	128,0,128
chr1	8739400	8740000	HepG2	1	.	8739400	8740000	128,0,128
chr1	8740200	8740600	HepG2	1	.	8740200	8740600	128,0,128
chr1	8742000	8742400	HepG2	1	.	8742000	8742400	128,0,128
chr1	8758200	8758600	HepG2	1	.	8758200	8758600	128,0,128
chr1	8767000	8767400	HepG2	1	.	8767000	8767400	128,0,128
chr1	8797000	8797400	HepG2	1	.	8797000	8797400	128,0,128
chr1	8806000	8806400	HepG2	1	.	8806000	8806400	128,0,128
chr1	8815000	8815400	HepG2	1	.	8815000	8815400	128,0,128
chr1	8842200	8842600	HepG2	1	.	8842200	8842600	128,0,128
chr1	8867400	8867600	HepG2	1	.	8867400	8867600	128,0,128
chr1	8868600	8868800	HepG2	1	.	8868600	8868800	128,0,128
chr1	8871800	8872000	HepG2	1	.	8871800	8872000	128,0,128
chr1	8898600	8898800	HepG2	1	.	8898600	8898800	128,0,128
chr1	8906400	8906600	HepG2	1	.	8906400	8906600	128,0,128
chr1	8908000	8908400	HepG2	1	.	8908000	8908400	128,0,128
chr1	8914800	8915000	HepG2	1	.	8914800	8915000	128,0,128
chr1	8917200	8917600	HepG2	1	.	8917200	8917600	128,0,128
chr1	8919200	8919400	HepG2	1	.	8919200	8919400	128,0,128
chr1	8919600	8919800	HepG2	1	.	8919600	8919800	128,0,128
chr1	8928000	8928200	HepG2	1	.	8928000	8928200	128,0,128
chr1	8929200	8929400	HepG2	1	.	8929200	8929400	128,0,128
chr1	8934800	8935000	HepG2	1	.	8934800	8935000	128,0,128
chr1	8951400	8951600	HepG2	1	.	8951400	8951600	128,0,128
chr1	8968600	8968800	HepG2	1	.	8968600	8968800	128,0,128
chr1	8973600	8973800	HepG2	1	.	8973600	8973800	128,0,128
chr1	9023000	9023200	HepG2	1	.	9023000	9023200	128,0,128
chr1	9061000	9061200	HepG2	1	.	9061000	9061200	128,0,128
chr1	9061800	9062200	HepG2	1	.	9061800	9062200	128,0,128
chr1	9160600	9161000	HepG2	1	.	9160600	9161000	128,0,128
chr1	9172800	9173800	HepG2	1	.	9172800	9173800	128,0,128
chr1	9232000	9232600	HepG2	1	.	9232000	9232600	128,0,128
chr1	9249400	9249800	HepG2	1	.	9249400	9249800	128,0,128
chr1	9309400	9311200	HepG2	1	.	9309400	9311200	128,0,128
chr1	9311400	9311600	HepG2	1	.	9311400	9311600	128,0,128
chr1	9339200	9339800	HepG2	1	.	9339200	9339800	128,0,128
chr1	9340200	9340400	HepG2	1	.	9340200	9340400	128,0,128
chr1	9355800	9356200	HepG2	1	.	9355800	9356200	128,0,128
chr1	9391800	9392000	HepG2	1	.	9391800	9392000	128,0,128
chr1	9499600	9499800	HepG2	1	.	9499600	9499800	128,0,128
chr1	9507400	9507600	HepG2	1	.	9507400	9507600	128,0,128
chr1	9508400	9508600	HepG2	1	.	9508400	9508600	128,0,128
chr1	9515800	9516000	HepG2	1	.	9515800	9516000	128,0,128
chr1	9550800	9551000	HepG2	1	.	9550800	9551000	128,0,128
chr1	9561000	9561600	HepG2	1	.	9561000	9561600	128,0,128
chr1	9563400	9563800	HepG2	1	.	9563400	9563800	128,0,128
chr1	9592800	9593400	HepG2	1	.	9592800	9593400	128,0,128
chr1	9603600	9603800	HepG2	1	.	9603600	9603800	128,0,128
chr1	9606600	9607000	HepG2	1	.	9606600	9607000	128,0,128
chr1	9608800	9609000	HepG2	1	.	9608800	9609000	128,0,128
chr1	9610200	9610600	HepG2	1	.	9610200	9610600	128,0,128
chr1	9610800	9611000	HepG2	1	.	9610800	9611000	128,0,128
chr1	9612800	9613000	HepG2	1	.	9612800	9613000	128,0,128
chr1	9613600	9614400	HepG2	1	.	9613600	9614400	128,0,128
chr1	9615400	9615600	HepG2	1	.	9615400	9615600	128,0,128
chr1	9617800	9618000	HepG2	1	.	9617800	9618000	128,0,128
chr1	9619800	9620000	HepG2	1	.	9619800	9620000	128,0,128
chr1	9625000	9625400	HepG2	1	.	9625000	9625400	128,0,128
chr1	9785200	9785400	HepG2	1	.	9785200	9785400	128,0,128
chr1	9819600	9819800	HepG2	1	.	9819600	9819800	128,0,128
chr1	9875200	9875600	HepG2	1	.	9875200	9875600	128,0,128
chr1	9880800	9881000	HepG2	1	.	9880800	9881000	128,0,128
chr1	9930800	9931000	HepG2	1	.	9930800	9931000	128,0,128
chr1	9935000	9935400	HepG2	1	.	9935000	9935400	128,0,128
chr1	9961400	9961600	HepG2	1	.	9961400	9961600	128,0,128
chr1	9967600	9968000	HepG2	1	.	9967600	9968000	128,0,128
chr1	9972200	9973000	HepG2	1	.	9972200	9973000	128,0,128
chr1	9973600	9974000	HepG2	1	.	9973600	9974000	128,0,128
chr1	9994200	9994400	HepG2	1	.	9994200	9994400	128,0,128
chr1	10116000	10116600	HepG2	1	.	10116000	10116600	128,0,128
chr1	10213000	10213200	HepG2	1	.	10213000	10213200	128,0,128
chr1	10229000	10229800	HepG2	1	.	10229000	10229800	128,0,128
chr1	10231000	10231800	HepG2	1	.	10231000	10231800	128,0,128
chr1	10232200	10232600	HepG2	1	.	10232200	10232600	128,0,128
chr1	10288600	10289200	HepG2	1	.	10288600	10289200	128,0,128
chr1	10447000	10447200	HepG2	1	.	10447000	10447200	128,0,128
chr1	10496800	10497000	HepG2	1	.	10496800	10497000	128,0,128
chr1	10498800	10499000	HepG2	1	.	10498800	10499000	128,0,128
chr1	10549800	10550200	HepG2	1	.	10549800	10550200	128,0,128
chr1	10564400	10564600	HepG2	1	.	10564400	10564600	128,0,128
chr1	10579200	10579400	HepG2	1	.	10579200	10579400	128,0,128
chr1	10583600	10583800	HepG2	1	.	10583600	10583800	128,0,128
chr1	10638200	10638400	HepG2	1	.	10638200	10638400	128,0,128
chr1	10709000	10709200	HepG2	1	.	10709000	10709200	128,0,128
chr1	10728400	10728600	HepG2	1	.	10728400	10728600	128,0,128
chr1	10737600	10738200	HepG2	1	.	10737600	10738200	128,0,128
chr1	10741400	10741800	HepG2	1	.	10741400	10741800	128,0,128
chr1	10745600	10745800	HepG2	1	.	10745600	10745800	128,0,128
chr1	10764800	10765000	HepG2	1	.	10764800	10765000	128,0,128
chr1	10819600	10819800	HepG2	1	.	10819600	10819800	128,0,128
chr1	10997200	10997800	HepG2	1	.	10997200	10997800	128,0,128
chr1	11039600	11039800	HepG2	1	.	11039600	11039800	128,0,128
chr1	11106400	11106600	HepG2	1	.	11106400	11106600	128,0,128
chr1	11106800	11107600	HepG2	1	.	11106800	11107600	128,0,128
chr1	11113800	11114400	HepG2	1	.	11113800	11114400	128,0,128
chr1	11254600	11254800	HepG2	1	.	11254600	11254800	128,0,128
chr1	11335800	11336000	HepG2	1	.	11335800	11336000	128,0,128
chr1	11533600	11534000	HepG2	1	.	11533600	11534000	128,0,128
chr1	11540200	11540600	HepG2	1	.	11540200	11540600	128,0,128
chr1	11610600	11611200	HepG2	1	.	11610600	11611200	128,0,128
chr1	11696000	11696200	HepG2	1	.	11696000	11696200	128,0,128
chr1	11708200	11708400	HepG2	1	.	11708200	11708400	128,0,128
chr1	11837800	11838000	HepG2	1	.	11837800	11838000	128,0,128
chr1	11905600	11906000	HepG2	1	.	11905600	11906000	128,0,128
chr1	11933600	11933800	HepG2	1	.	11933600	11933800	128,0,128
chr1	11958800	11959400	HepG2	1	.	11958800	11959400	128,0,128
chr1	11973400	11973600	HepG2	1	.	11973400	11973600	128,0,128
chr1	11975000	11975600	HepG2	1	.	11975000	11975600	128,0,128
chr1	11984000	11984200	HepG2	1	.	11984000	11984200	128,0,128
chr1	12000600	12000800	HepG2	1	.	12000600	12000800	128,0,128
chr1	12021400	12021600	HepG2	1	.	12021400	12021600	128,0,128
chr1	12044600	12044800	HepG2	1	.	12044600	12044800	128,0,128
chr1	12050800	12051000	HepG2	1	.	12050800	12051000	128,0,128
chr1	12185000	12185200	HepG2	1	.	12185000	12185200	128,0,128
chr1	12190800	12191000	HepG2	1	.	12190800	12191000	128,0,128
chr1	12269000	12269200	HepG2	1	.	12269000	12269200	128,0,128
chr1	12406800	12407200	HepG2	1	.	12406800	12407200	128,0,128
chr1	12416000	12416600	HepG2	1	.	12416000	12416600	128,0,128
chr1	12440400	12441800	HepG2	1	.	12440400	12441800	128,0,128
chr1	12461800	12462800	HepG2	1	.	12461800	12462800	128,0,128
chr1	12513400	12514000	HepG2	1	.	12513400	12514000	128,0,128
chr1	12536000	12536400	HepG2	1	.	12536000	12536400	128,0,128
chr1	12545600	12545800	HepG2	1	.	12545600	12545800	128,0,128
chr1	12598000	12598200	HepG2	1	.	12598000	12598200	128,0,128
chr1	12648200	12648600	HepG2	1	.	12648200	12648600	128,0,128
chr1	12661400	12661600	HepG2	1	.	12661400	12661600	128,0,128
chr1	12668400	12669400	HepG2	1	.	12668400	12669400	128,0,128
chr1	12669800	12670000	HepG2	1	.	12669800	12670000	128,0,128
chr1	12714800	12715000	HepG2	1	.	12714800	12715000	128,0,128
chr1	13977800	13978200	HepG2	1	.	13977800	13978200	128,0,128
chr1	14455400	14455800	HepG2	1	.	14455400	14455800	128,0,128
chr1	14802800	14803000	HepG2	1	.	14802800	14803000	128,0,128
chr1	14862200	14862400	HepG2	1	.	14862200	14862400	128,0,128
chr1	15193800	15194000	HepG2	1	.	15193800	15194000	128,0,128
chr1	15228200	15228400	HepG2	1	.	15228200	15228400	128,0,128
chr1	15252200	15253600	HepG2	1	.	15252200	15253600	128,0,128
chr1	15254400	15254600	HepG2	1	.	15254400	15254600	128,0,128
chr1	15266000	15266400	HepG2	1	.	15266000	15266400	128,0,128
chr1	15267200	15267400	HepG2	1	.	15267200	15267400	128,0,128
chr1	15269400	15270200	HepG2	1	.	15269400	15270200	128,0,128
chr1	15276000	15276800	HepG2	1	.	15276000	15276800	128,0,128
chr1	15277000	15277200	HepG2	1	.	15277000	15277200	128,0,128
chr1	15278600	15278800	HepG2	1	.	15278600	15278800	128,0,128
chr1	15279000	15280000	HepG2	1	.	15279000	15280000	128,0,128
chr1	15283000	15283400	HepG2	1	.	15283000	15283400	128,0,128
chr1	15316600	15316800	HepG2	1	.	15316600	15316800	128,0,128
chr1	15326000	15326200	HepG2	1	.	15326000	15326200	128,0,128
chr1	15352000	15352800	HepG2	1	.	15352000	15352800	128,0,128
chr1	15437200	15437400	HepG2	1	.	15437200	15437400	128,0,128
chr1	15455000	15455400	HepG2	1	.	15455000	15455400	128,0,128
chr1	15466200	15467000	HepG2	1	.	15466200	15467000	128,0,128
chr1	15471800	15472400	HepG2	1	.	15471800	15472400	128,0,128
chr1	15477800	15478400	HepG2	1	.	15477800	15478400	128,0,128
chr1	15508000	15508400	HepG2	1	.	15508000	15508400	128,0,128
chr1	15515200	15515600	HepG2	1	.	15515200	15515600	128,0,128
chr1	15515800	15517200	HepG2	1	.	15515800	15517200	128,0,128
chr1	15523800	15524000	HepG2	1	.	15523800	15524000	128,0,128
chr1	15524400	15524600	HepG2	1	.	15524400	15524600	128,0,128
chr1	15547600	15547800	HepG2	1	.	15547600	15547800	128,0,128
chr1	15599000	15599200	HepG2	1	.	15599000	15599200	128,0,128
chr1	15611400	15611800	HepG2	1	.	15611400	15611800	128,0,128
chr1	15666200	15666400	HepG2	1	.	15666200	15666400	128,0,128
chr1	15681800	15682200	HepG2	1	.	15681800	15682200	128,0,128
chr1	15684400	15684600	HepG2	1	.	15684400	15684600	128,0,128
chr1	15694600	15695000	HepG2	1	.	15694600	15695000	128,0,128
chr1	15697400	15697800	HepG2	1	.	15697400	15697800	128,0,128
chr1	15698800	15699000	HepG2	1	.	15698800	15699000	128,0,128
chr1	15730400	15730600	HepG2	1	.	15730400	15730600	128,0,128
chr1	15747600	15747800	HepG2	1	.	15747600	15747800	128,0,128
chr1	15757800	15758000	HepG2	1	.	15757800	15758000	128,0,128
chr1	15909600	15910200	HepG2	1	.	15909600	15910200	128,0,128
chr1	15922600	15922800	HepG2	1	.	15922600	15922800	128,0,128
chr1	15932200	15932600	HepG2	1	.	15932200	15932600	128,0,128
chr1	15936600	15937000	HepG2	1	.	15936600	15937000	128,0,128
chr1	15942400	15942600	HepG2	1	.	15942400	15942600	128,0,128
chr1	15947800	15948000	HepG2	1	.	15947800	15948000	128,0,128
chr1	16062600	16062800	HepG2	1	.	16062600	16062800	128,0,128
chr1	16063000	16063200	HepG2	1	.	16063000	16063200	128,0,128
chr1	16068800	16069200	HepG2	1	.	16068800	16069200	128,0,128
chr1	16106000	16106400	HepG2	1	.	16106000	16106400	128,0,128
chr1	16128800	16129000	HepG2	1	.	16128800	16129000	128,0,128
chr1	16130000	16130200	HepG2	1	.	16130000	16130200	128,0,128
chr1	16155400	16155600	HepG2	1	.	16155400	16155600	128,0,128
chr1	16217600	16217800	HepG2	1	.	16217600	16217800	128,0,128
chr1	16265800	16266200	HepG2	1	.	16265800	16266200	128,0,128
chr1	16312200	16312400	HepG2	1	.	16312200	16312400	128,0,128
chr1	16321200	16321400	HepG2	1	.	16321200	16321400	128,0,128
chr1	16321600	16321800	HepG2	1	.	16321600	16321800	128,0,128
chr1	16330400	16331000	HepG2	1	.	16330400	16331000	128,0,128
chr1	16335600	16335800	HepG2	1	.	16335600	16335800	128,0,128
chr1	16365200	16365400	HepG2	1	.	16365200	16365400	128,0,128
chr1	16393600	16393800	HepG2	1	.	16393600	16393800	128,0,128
chr1	16404400	16404600	HepG2	1	.	16404400	16404600	128,0,128
chr1	16439400	16440000	HepG2	1	.	16439400	16440000	128,0,128
chr1	16450200	16450400	HepG2	1	.	16450200	16450400	128,0,128
chr1	16492000	16492200	HepG2	1	.	16492000	16492200	128,0,128
chr1	16661200	16661400	HepG2	1	.	16661200	16661400	128,0,128
chr1	16713400	16713600	HepG2	1	.	16713400	16713600	128,0,128
chr1	16736200	16736400	HepG2	1	.	16736200	16736400	128,0,128
chr1	16751800	16752400	HepG2	1	.	16751800	16752400	128,0,128
chr1	16824600	16824800	HepG2	1	.	16824600	16824800	128,0,128
chr1	16934800	16935200	HepG2	1	.	16934800	16935200	128,0,128
chr1	17004600	17005000	HepG2	1	.	17004600	17005000	128,0,128
chr1	17023200	17024200	HepG2	1	.	17023200	17024200	128,0,128
chr1	17024800	17025000	HepG2	1	.	17024800	17025000	128,0,128
chr1	17029800	17030000	HepG2	1	.	17029800	17030000	128,0,128
chr1	17036400	17036600	HepG2	1	.	17036400	17036600	128,0,128
chr1	17076400	17076600	HepG2	1	.	17076400	17076600	128,0,128
chr1	17084200	17084400	HepG2	1	.	17084200	17084400	128,0,128
chr1	17090800	17091200	HepG2	1	.	17090800	17091200	128,0,128
chr1	17091400	17091800	HepG2	1	.	17091400	17091800	128,0,128
chr1	17093200	17093600	HepG2	1	.	17093200	17093600	128,0,128
chr1	17096800	17097000	HepG2	1	.	17096800	17097000	128,0,128
chr1	17188400	17188600	HepG2	1	.	17188400	17188600	128,0,128
chr1	17290000	17290200	HepG2	1	.	17290000	17290200	128,0,128
chr1	17378600	17378800	HepG2	1	.	17378600	17378800	128,0,128
chr1	17402000	17402200	HepG2	1	.	17402000	17402200	128,0,128
chr1	17449000	17449200	HepG2	1	.	17449000	17449200	128,0,128
chr1	17449400	17449600	HepG2	1	.	17449400	17449600	128,0,128
chr1	17732600	17733000	HepG2	1	.	17732600	17733000	128,0,128
chr1	17824800	17825000	HepG2	1	.	17824800	17825000	128,0,128
chr1	17828800	17829000	HepG2	1	.	17828800	17829000	128,0,128
chr1	17843400	17843800	HepG2	1	.	17843400	17843800	128,0,128
chr1	17864600	17864800	HepG2	1	.	17864600	17864800	128,0,128
chr1	17886400	17886600	HepG2	1	.	17886400	17886600	128,0,128
chr1	17891000	17891600	HepG2	1	.	17891000	17891600	128,0,128
chr1	17899200	17899400	HepG2	1	.	17899200	17899400	128,0,128
chr1	17902600	17903200	HepG2	1	.	17902600	17903200	128,0,128
chr1	17906400	17907400	HepG2	1	.	17906400	17907400	128,0,128
chr1	17907800	17908800	HepG2	1	.	17907800	17908800	128,0,128
chr1	17915600	17915800	HepG2	1	.	17915600	17915800	128,0,128
chr1	17918400	17919400	HepG2	1	.	17918400	17919400	128,0,128
chr1	18158000	18158400	HepG2	1	.	18158000	18158400	128,0,128
chr1	18246000	18246400	HepG2	1	.	18246000	18246400	128,0,128
chr1	18337600	18337800	HepG2	1	.	18337600	18337800	128,0,128
chr1	18388800	18389000	HepG2	1	.	18388800	18389000	128,0,128
chr1	18454800	18455200	HepG2	1	.	18454800	18455200	128,0,128
chr1	18582800	18583200	HepG2	1	.	18582800	18583200	128,0,128
chr1	18611600	18612000	HepG2	1	.	18611600	18612000	128,0,128
chr1	18643200	18643600	HepG2	1	.	18643200	18643600	128,0,128
chr1	18812800	18813000	HepG2	1	.	18812800	18813000	128,0,128
chr1	18841800	18842000	HepG2	1	.	18841800	18842000	128,0,128
chr1	18971800	18972000	HepG2	1	.	18971800	18972000	128,0,128
chr1	19226800	19227400	HepG2	1	.	19226800	19227400	128,0,128
chr1	19284200	19284600	HepG2	1	.	19284200	19284600	128,0,128
chr1	19315400	19315600	HepG2	1	.	19315400	19315600	128,0,128
chr1	19333400	19333800	HepG2	1	.	19333400	19333800	128,0,128
chr1	19334000	19334400	HepG2	1	.	19334000	19334400	128,0,128
chr1	19340200	19340600	HepG2	1	.	19340200	19340600	128,0,128
chr1	19372400	19373400	HepG2	1	.	19372400	19373400	128,0,128
chr1	19379000	19379400	HepG2	1	.	19379000	19379400	128,0,128
chr1	19406600	19406800	HepG2	1	.	19406600	19406800	128,0,128
chr1	19465600	19466000	HepG2	1	.	19465600	19466000	128,0,128
chr1	19529000	19529200	HepG2	1	.	19529000	19529200	128,0,128
chr1	19549600	19549800	HepG2	1	.	19549600	19549800	128,0,128
chr1	19596400	19596600	HepG2	1	.	19596400	19596600	128,0,128
chr1	19664800	19665200	HepG2	1	.	19664800	19665200	128,0,128
chr1	19668000	19668200	HepG2	1	.	19668000	19668200	128,0,128
chr1	19711400	19711600	HepG2	1	.	19711400	19711600	128,0,128
chr1	19712200	19712800	HepG2	1	.	19712200	19712800	128,0,128
chr1	19713000	19714000	HepG2	1	.	19713000	19714000	128,0,128
chr1	19727800	19728000	HepG2	1	.	19727800	19728000	128,0,128
chr1	19728800	19729000	HepG2	1	.	19728800	19729000	128,0,128
chr1	19736000	19736800	HepG2	1	.	19736000	19736800	128,0,128
chr1	19739200	19739400	HepG2	1	.	19739200	19739400	128,0,128
chr1	19751200	19752000	HepG2	1	.	19751200	19752000	128,0,128
chr1	19752200	19752400	HepG2	1	.	19752200	19752400	128,0,128
chr1	19753200	19754000	HepG2	1	.	19753200	19754000	128,0,128
chr1	19794000	19794400	HepG2	1	.	19794000	19794400	128,0,128
chr1	19874400	19874600	HepG2	1	.	19874400	19874600	128,0,128
chr1	19946200	19946800	HepG2	1	.	19946200	19946800	128,0,128
chr1	19950200	19950400	HepG2	1	.	19950200	19950400	128,0,128
chr1	20002800	20003200	HepG2	1	.	20002800	20003200	128,0,128
chr1	20007200	20007400	HepG2	1	.	20007200	20007400	128,0,128
chr1	20031200	20031400	HepG2	1	.	20031200	20031400	128,0,128
chr1	20119200	20119400	HepG2	1	.	20119200	20119400	128,0,128
chr1	20135600	20136000	HepG2	1	.	20135600	20136000	128,0,128
chr1	20141600	20141800	HepG2	1	.	20141600	20141800	128,0,128
chr1	20142600	20142800	HepG2	1	.	20142600	20142800	128,0,128
chr1	20253000	20254200	HepG2	1	.	20253000	20254200	128,0,128
chr1	20272800	20273200	HepG2	1	.	20272800	20273200	128,0,128
chr1	20307800	20308400	HepG2	1	.	20307800	20308400	128,0,128
chr1	20308800	20309000	HepG2	1	.	20308800	20309000	128,0,128
chr1	20314200	20314600	HepG2	1	.	20314200	20314600	128,0,128
chr1	20685200	20685600	HepG2	1	.	20685200	20685600	128,0,128
chr1	20697800	20698400	HepG2	1	.	20697800	20698400	128,0,128
chr1	20757000	20757200	HepG2	1	.	20757000	20757200	128,0,128
chr1	20765800	20766000	HepG2	1	.	20765800	20766000	128,0,128
chr1	20801000	20801800	HepG2	1	.	20801000	20801800	128,0,128
chr1	20803800	20804400	HepG2	1	.	20803800	20804400	128,0,128
chr1	20804600	20809200	HepG2	1	.	20804600	20809200	128,0,128
chr1	20809600	20809800	HepG2	1	.	20809600	20809800	128,0,128
chr1	20864800	20865000	HepG2	1	.	20864800	20865000	128,0,128
chr1	20865400	20865800	HepG2	1	.	20865400	20865800	128,0,128
chr1	20878000	20878200	HepG2	1	.	20878000	20878200	128,0,128
chr1	20878400	20879200	HepG2	1	.	20878400	20879200	128,0,128
chr1	20880800	20881000	HepG2	1	.	20880800	20881000	128,0,128
chr1	20933400	20933600	HepG2	1	.	20933400	20933600	128,0,128
chr1	20997400	20997600	HepG2	1	.	20997400	20997600	128,0,128
chr1	21016200	21016400	HepG2	1	.	21016200	21016400	128,0,128
chr1	21040000	21040200	HepG2	1	.	21040000	21040200	128,0,128
chr1	21125400	21125600	HepG2	1	.	21125400	21125600	128,0,128
chr1	21140200	21140600	HepG2	1	.	21140200	21140600	128,0,128
chr1	21140800	21141000	HepG2	1	.	21140800	21141000	128,0,128
chr1	21223400	21223800	HepG2	1	.	21223400	21223800	128,0,128
chr1	21328000	21328200	HepG2	1	.	21328000	21328200	128,0,128
chr1	21396200	21396400	HepG2	1	.	21396200	21396400	128,0,128
chr1	21415800	21416000	HepG2	1	.	21415800	21416000	128,0,128
chr1	21441600	21442000	HepG2	1	.	21441600	21442000	128,0,128
chr1	21452800	21453200	HepG2	1	.	21452800	21453200	128,0,128
chr1	21558600	21558800	HepG2	1	.	21558600	21558800	128,0,128
chr1	21574400	21574600	HepG2	1	.	21574400	21574600	128,0,128
chr1	21598000	21598400	HepG2	1	.	21598000	21598400	128,0,128
chr1	21603000	21603200	HepG2	1	.	21603000	21603200	128,0,128
chr1	21639000	21639200	HepG2	1	.	21639000	21639200	128,0,128
chr1	21646200	21646400	HepG2	1	.	21646200	21646400	128,0,128
chr1	21653400	21653800	HepG2	1	.	21653400	21653800	128,0,128
chr1	21658800	21659000	HepG2	1	.	21658800	21659000	128,0,128
chr1	21659400	21659800	HepG2	1	.	21659400	21659800	128,0,128
chr1	21695000	21695200	HepG2	1	.	21695000	21695200	128,0,128
chr1	21698000	21698200	HepG2	1	.	21698000	21698200	128,0,128
chr1	21824200	21824400	HepG2	1	.	21824200	21824400	128,0,128
chr1	21861400	21861600	HepG2	1	.	21861400	21861600	128,0,128
chr1	21864600	21865000	HepG2	1	.	21864600	21865000	128,0,128
chr1	21921000	21921200	HepG2	1	.	21921000	21921200	128,0,128
chr1	21922000	21922400	HepG2	1	.	21922000	21922400	128,0,128
chr1	21950000	21950600	HepG2	1	.	21950000	21950600	128,0,128
chr1	21993600	21993800	HepG2	1	.	21993600	21993800	128,0,128
chr1	21994200	21995000	HepG2	1	.	21994200	21995000	128,0,128
chr1	22032200	22032400	HepG2	1	.	22032200	22032400	128,0,128
chr1	22033200	22033400	HepG2	1	.	22033200	22033400	128,0,128
chr1	22063400	22063600	HepG2	1	.	22063400	22063600	128,0,128
chr1	22102400	22103000	HepG2	1	.	22102400	22103000	128,0,128
chr1	22104800	22105200	HepG2	1	.	22104800	22105200	128,0,128
chr1	22182400	22182600	HepG2	1	.	22182400	22182600	128,0,128
chr1	22195600	22195800	HepG2	1	.	22195600	22195800	128,0,128
chr1	22245400	22245600	HepG2	1	.	22245400	22245600	128,0,128
chr1	22273400	22273800	HepG2	1	.	22273400	22273800	128,0,128
chr1	22293800	22294000	HepG2	1	.	22293800	22294000	128,0,128
chr1	22516200	22516400	HepG2	1	.	22516200	22516400	128,0,128
chr1	22674800	22675200	HepG2	1	.	22674800	22675200	128,0,128
chr1	22696000	22696200	HepG2	1	.	22696000	22696200	128,0,128
chr1	22740600	22741000	HepG2	1	.	22740600	22741000	128,0,128
chr1	22747000	22747200	HepG2	1	.	22747000	22747200	128,0,128
chr1	22787600	22787800	HepG2	1	.	22787600	22787800	128,0,128
chr1	22933600	22934000	HepG2	1	.	22933600	22934000	128,0,128
chr1	22938000	22938400	HepG2	1	.	22938000	22938400	128,0,128
chr1	22952000	22952400	HepG2	1	.	22952000	22952400	128,0,128
chr1	23118200	23118400	HepG2	1	.	23118200	23118400	128,0,128
chr1	23256800	23257000	HepG2	1	.	23256800	23257000	128,0,128
chr1	23286200	23286400	HepG2	1	.	23286200	23286400	128,0,128
chr1	23289800	23290400	HepG2	1	.	23289800	23290400	128,0,128
chr1	23450000	23450400	HepG2	1	.	23450000	23450400	128,0,128
chr1	23486800	23487200	HepG2	1	.	23486800	23487200	128,0,128
chr1	23548800	23549200	HepG2	1	.	23548800	23549200	128,0,128
chr1	23549800	23550400	HepG2	1	.	23549800	23550400	128,0,128
chr1	23701200	23701600	HepG2	1	.	23701200	23701600	128,0,128
chr1	23749800	23750600	HepG2	1	.	23749800	23750600	128,0,128
chr1	23754200	23754400	HepG2	1	.	23754200	23754400	128,0,128
chr1	23783800	23784000	HepG2	1	.	23783800	23784000	128,0,128
chr1	23786000	23786400	HepG2	1	.	23786000	23786400	128,0,128
chr1	23787600	23788000	HepG2	1	.	23787600	23788000	128,0,128
chr1	23797400	23797600	HepG2	1	.	23797400	23797600	128,0,128
chr1	23824400	23824600	HepG2	1	.	23824400	23824600	128,0,128
chr1	23913800	23914000	HepG2	1	.	23913800	23914000	128,0,128
chr1	24031600	24032000	HepG2	1	.	24031600	24032000	128,0,128
chr1	24092400	24092600	HepG2	1	.	24092400	24092600	128,0,128
chr1	24101000	24101200	HepG2	1	.	24101000	24101200	128,0,128
chr1	24263200	24263600	HepG2	1	.	24263200	24263600	128,0,128
chr1	24279600	24279800	HepG2	1	.	24279600	24279800	128,0,128
chr1	24328200	24328600	HepG2	1	.	24328200	24328600	128,0,128
chr1	24330600	24331000	HepG2	1	.	24330600	24331000	128,0,128
chr1	24338600	24338800	HepG2	1	.	24338600	24338800	128,0,128
chr1	24346600	24346800	HepG2	1	.	24346600	24346800	128,0,128
chr1	24349800	24350200	HepG2	1	.	24349800	24350200	128,0,128
chr1	24397400	24397600	HepG2	1	.	24397400	24397600	128,0,128
chr1	24436200	24436400	HepG2	1	.	24436200	24436400	128,0,128
chr1	24441200	24441600	HepG2	1	.	24441200	24441600	128,0,128
chr1	24444200	24444600	HepG2	1	.	24444200	24444600	128,0,128
chr1	24444800	24445200	HepG2	1	.	24444800	24445200	128,0,128
chr1	24445800	24446000	HepG2	1	.	24445800	24446000	128,0,128
chr1	24468000	24468400	HepG2	1	.	24468000	24468400	128,0,128
chr1	24510600	24511200	HepG2	1	.	24510600	24511200	128,0,128
chr1	24524200	24524400	HepG2	1	.	24524200	24524400	128,0,128
chr1	24536600	24537200	HepG2	1	.	24536600	24537200	128,0,128
chr1	24715800	24716200	HepG2	1	.	24715800	24716200	128,0,128
chr1	24820400	24820600	HepG2	1	.	24820400	24820600	128,0,128
chr1	24853800	24854000	HepG2	1	.	24853800	24854000	128,0,128
chr1	24855800	24856000	HepG2	1	.	24855800	24856000	128,0,128
chr1	24875400	24876000	HepG2	1	.	24875400	24876000	128,0,128
chr1	24878000	24878200	HepG2	1	.	24878000	24878200	128,0,128
chr1	24878400	24879200	HepG2	1	.	24878400	24879200	128,0,128
chr1	24882000	24882600	HepG2	1	.	24882000	24882600	128,0,128
chr1	24885000	24885200	HepG2	1	.	24885000	24885200	128,0,128
chr1	24894200	24895000	HepG2	1	.	24894200	24895000	128,0,128
chr1	24912800	24913000	HepG2	1	.	24912800	24913000	128,0,128
chr1	24915200	24915400	HepG2	1	.	24915200	24915400	128,0,128
chr1	24932000	24932400	HepG2	1	.	24932000	24932400	128,0,128
chr1	24933200	24933400	HepG2	1	.	24933200	24933400	128,0,128
chr1	25057200	25057400	HepG2	1	.	25057200	25057400	128,0,128
chr1	25057600	25057800	HepG2	1	.	25057600	25057800	128,0,128
chr1	25086000	25086200	HepG2	1	.	25086000	25086200	128,0,128
chr1	25093800	25094200	HepG2	1	.	25093800	25094200	128,0,128
chr1	25110400	25110600	HepG2	1	.	25110400	25110600	128,0,128
chr1	25117000	25117200	HepG2	1	.	25117000	25117200	128,0,128
chr1	25151800	25152000	HepG2	1	.	25151800	25152000	128,0,128
chr1	25205400	25205600	HepG2	1	.	25205400	25205600	128,0,128
chr1	25236800	25237000	HepG2	1	.	25236800	25237000	128,0,128
chr1	25240600	25241600	HepG2	1	.	25240600	25241600	128,0,128
chr1	25493600	25495600	HepG2	1	.	25493600	25495600	128,0,128
chr1	25500800	25502000	HepG2	1	.	25500800	25502000	128,0,128
chr1	25509200	25509400	HepG2	1	.	25509200	25509400	128,0,128
chr1	25519800	25520000	HepG2	1	.	25519800	25520000	128,0,128
chr1	25531400	25531600	HepG2	1	.	25531400	25531600	128,0,128
chr1	25539200	25539600	HepG2	1	.	25539200	25539600	128,0,128
chr1	25785600	25785800	HepG2	1	.	25785600	25785800	128,0,128
chr1	25827600	25828000	HepG2	1	.	25827600	25828000	128,0,128
chr1	25877200	25877600	HepG2	1	.	25877200	25877600	128,0,128
chr1	25927600	25927800	HepG2	1	.	25927600	25927800	128,0,128
chr1	25937400	25937600	HepG2	1	.	25937400	25937600	128,0,128
chr1	26192800	26193000	HepG2	1	.	26192800	26193000	128,0,128
chr1	26193800	26194400	HepG2	1	.	26193800	26194400	128,0,128
chr1	26199800	26200000	HepG2	1	.	26199800	26200000	128,0,128
chr1	26212200	26212400	HepG2	1	.	26212200	26212400	128,0,128
chr1	26235600	26235800	HepG2	1	.	26235600	26235800	128,0,128
chr1	26284200	26284400	HepG2	1	.	26284200	26284400	128,0,128
chr1	26348200	26348400	HepG2	1	.	26348200	26348400	128,0,128
chr1	26355000	26355400	HepG2	1	.	26355000	26355400	128,0,128
chr1	26461000	26461200	HepG2	1	.	26461000	26461200	128,0,128
chr1	26612400	26612600	HepG2	1	.	26612400	26612600	128,0,128
chr1	26676600	26676800	HepG2	1	.	26676600	26676800	128,0,128
chr1	26719400	26719600	HepG2	1	.	26719400	26719600	128,0,128
chr1	26735000	26735400	HepG2	1	.	26735000	26735400	128,0,128
chr1	26735800	26736000	HepG2	1	.	26735800	26736000	128,0,128
chr1	26801400	26801600	HepG2	1	.	26801400	26801600	128,0,128
chr1	26807800	26808000	HepG2	1	.	26807800	26808000	128,0,128
chr1	26861200	26861400	HepG2	1	.	26861200	26861400	128,0,128
chr1	26861800	26862000	HepG2	1	.	26861800	26862000	128,0,128
chr1	26882600	26882800	HepG2	1	.	26882600	26882800	128,0,128
chr1	26957200	26957400	HepG2	1	.	26957200	26957400	128,0,128
chr1	27053000	27053600	HepG2	1	.	27053000	27053600	128,0,128
chr1	27086200	27086400	HepG2	1	.	27086200	27086400	128,0,128
chr1	27158200	27158600	HepG2	1	.	27158200	27158600	128,0,128
chr1	27208200	27208400	HepG2	1	.	27208200	27208400	128,0,128
chr1	27230800	27231200	HepG2	1	.	27230800	27231200	128,0,128
chr1	27236400	27238400	HepG2	1	.	27236400	27238400	128,0,128
chr1	27239200	27239400	HepG2	1	.	27239200	27239400	128,0,128
chr1	27241600	27242200	HepG2	1	.	27241600	27242200	128,0,128
chr1	27264400	27265400	HepG2	1	.	27264400	27265400	128,0,128
chr1	27270600	27271000	HepG2	1	.	27270600	27271000	128,0,128
chr1	27271800	27272000	HepG2	1	.	27271800	27272000	128,0,128
chr1	27273400	27274000	HepG2	1	.	27273400	27274000	128,0,128
chr1	27274600	27275000	HepG2	1	.	27274600	27275000	128,0,128
chr1	27290400	27290800	HepG2	1	.	27290400	27290800	128,0,128
chr1	27293400	27293600	HepG2	1	.	27293400	27293600	128,0,128
chr1	27297400	27297600	HepG2	1	.	27297400	27297600	128,0,128
chr1	27489600	27489800	HepG2	1	.	27489600	27489800	128,0,128
chr1	27691000	27691200	HepG2	1	.	27691000	27691200	128,0,128
chr1	27715000	27715200	HepG2	1	.	27715000	27715200	128,0,128
chr1	27796000	27796200	HepG2	1	.	27796000	27796200	128,0,128
chr1	27823000	27823600	HepG2	1	.	27823000	27823600	128,0,128
chr1	27889200	27889400	HepG2	1	.	27889200	27889400	128,0,128
chr1	27897400	27897600	HepG2	1	.	27897400	27897600	128,0,128
chr1	27900400	27900600	HepG2	1	.	27900400	27900600	128,0,128
chr1	27908200	27908800	HepG2	1	.	27908200	27908800	128,0,128
chr1	27911800	27912000	HepG2	1	.	27911800	27912000	128,0,128
chr1	27912200	27912600	HepG2	1	.	27912200	27912600	128,0,128
chr1	27948000	27948200	HepG2	1	.	27948000	27948200	128,0,128
chr1	28009000	28009200	HepG2	1	.	28009000	28009200	128,0,128
chr1	28051000	28051200	HepG2	1	.	28051000	28051200	128,0,128
chr1	28143600	28144200	HepG2	1	.	28143600	28144200	128,0,128
chr1	28181600	28181800	HepG2	1	.	28181600	28181800	128,0,128
chr1	28255200	28255400	HepG2	1	.	28255200	28255400	128,0,128
chr1	28480800	28481000	HepG2	1	.	28480800	28481000	128,0,128
chr1	28496600	28497000	HepG2	1	.	28496600	28497000	128,0,128
chr1	28531800	28532000	HepG2	1	.	28531800	28532000	128,0,128
chr1	28588600	28588800	HepG2	1	.	28588600	28588800	128,0,128
chr1	28589400	28590400	HepG2	1	.	28589400	28590400	128,0,128
chr1	28596200	28596400	HepG2	1	.	28596200	28596400	128,0,128
chr1	28617400	28617800	HepG2	1	.	28617400	28617800	128,0,128
chr1	28622600	28622800	HepG2	1	.	28622600	28622800	128,0,128
chr1	28648600	28649000	HepG2	1	.	28648600	28649000	128,0,128
chr1	28702000	28702200	HepG2	1	.	28702000	28702200	128,0,128
chr1	28838800	28839000	HepG2	1	.	28838800	28839000	128,0,128
chr1	28840000	28840200	HepG2	1	.	28840000	28840200	128,0,128
chr1	28841400	28841600	HepG2	1	.	28841400	28841600	128,0,128
chr1	28843600	28843800	HepG2	1	.	28843600	28843800	128,0,128
chr1	28868200	28868400	HepG2	1	.	28868200	28868400	128,0,128
chr1	28904600	28904800	HepG2	1	.	28904600	28904800	128,0,128
chr1	28918200	28918800	HepG2	1	.	28918200	28918800	128,0,128
chr1	28919400	28919600	HepG2	1	.	28919400	28919600	128,0,128
chr1	28920000	28920400	HepG2	1	.	28920000	28920400	128,0,128
chr1	28933400	28933600	HepG2	1	.	28933400	28933600	128,0,128
chr1	28960800	28961200	HepG2	1	.	28960800	28961200	128,0,128
chr1	28972600	28972800	HepG2	1	.	28972600	28972800	128,0,128
chr1	29060400	29060800	HepG2	1	.	29060400	29060800	128,0,128
chr1	29081600	29081800	HepG2	1	.	29081600	29081800	128,0,128
chr1	29198400	29198600	HepG2	1	.	29198400	29198600	128,0,128
chr1	29293200	29293400	HepG2	1	.	29293200	29293400	128,0,128
chr1	29310200	29310400	HepG2	1	.	29310200	29310400	128,0,128
chr1	29472400	29473200	HepG2	1	.	29472400	29473200	128,0,128
chr1	29492800	29493200	HepG2	1	.	29492800	29493200	128,0,128
chr1	29504200	29504400	HepG2	1	.	29504200	29504400	128,0,128
chr1	29512600	29513400	HepG2	1	.	29512600	29513400	128,0,128
chr1	29552000	29552400	HepG2	1	.	29552000	29552400	128,0,128
chr1	29575000	29575200	HepG2	1	.	29575000	29575200	128,0,128
chr1	29630800	29631000	HepG2	1	.	29630800	29631000	128,0,128
chr1	29646000	29646400	HepG2	1	.	29646000	29646400	128,0,128
chr1	29780000	29780200	HepG2	1	.	29780000	29780200	128,0,128
chr1	29792200	29792600	HepG2	1	.	29792200	29792600	128,0,128
chr1	29796200	29796400	HepG2	1	.	29796200	29796400	128,0,128
chr1	29796600	29796800	HepG2	1	.	29796600	29796800	128,0,128
chr1	29798400	29798800	HepG2	1	.	29798400	29798800	128,0,128
chr1	29801000	29801200	HepG2	1	.	29801000	29801200	128,0,128
chr1	30126400	30126600	HepG2	1	.	30126400	30126600	128,0,128
chr1	30209400	30209800	HepG2	1	.	30209400	30209800	128,0,128
chr1	30225000	30225200	HepG2	1	.	30225000	30225200	128,0,128
chr1	30422600	30422800	HepG2	1	.	30422600	30422800	128,0,128
chr1	30702400	30702800	HepG2	1	.	30702400	30702800	128,0,128
chr1	30859200	30859400	HepG2	1	.	30859200	30859400	128,0,128
chr1	31084800	31085200	HepG2	1	.	31084800	31085200	128,0,128
chr1	31136400	31136600	HepG2	1	.	31136400	31136600	128,0,128
chr1	31259400	31259800	HepG2	1	.	31259400	31259800	128,0,128
chr1	31295000	31295200	HepG2	1	.	31295000	31295200	128,0,128
chr1	31326400	31326600	HepG2	1	.	31326400	31326600	128,0,128
chr1	31331800	31332000	HepG2	1	.	31331800	31332000	128,0,128
chr1	31365400	31365800	HepG2	1	.	31365400	31365800	128,0,128
chr1	31402400	31402600	HepG2	1	.	31402400	31402600	128,0,128
chr1	31448200	31448400	HepG2	1	.	31448200	31448400	128,0,128
chr1	31497600	31497800	HepG2	1	.	31497600	31497800	128,0,128
chr1	31498200	31498400	HepG2	1	.	31498200	31498400	128,0,128
chr1	31524600	31524800	HepG2	1	.	31524600	31524800	128,0,128
chr1	31546000	31546200	HepG2	1	.	31546000	31546200	128,0,128
chr1	31567800	31568000	HepG2	1	.	31567800	31568000	128,0,128
chr1	31572600	31572800	HepG2	1	.	31572600	31572800	128,0,128
chr1	31642600	31643000	HepG2	1	.	31642600	31643000	128,0,128
chr1	31681400	31681800	HepG2	1	.	31681400	31681800	128,0,128
chr1	31767800	31768000	HepG2	1	.	31767800	31768000	128,0,128
chr1	31844600	31844800	HepG2	1	.	31844600	31844800	128,0,128
chr1	31907200	31907800	HepG2	1	.	31907200	31907800	128,0,128
chr1	31910000	31910400	HepG2	1	.	31910000	31910400	128,0,128
chr1	31914000	31914200	HepG2	1	.	31914000	31914200	128,0,128
chr1	31914600	31915800	HepG2	1	.	31914600	31915800	128,0,128
chr1	31920200	31920400	HepG2	1	.	31920200	31920400	128,0,128
chr1	31922600	31923000	HepG2	1	.	31922600	31923000	128,0,128
chr1	31972800	31973000	HepG2	1	.	31972800	31973000	128,0,128
chr1	31976600	31977200	HepG2	1	.	31976600	31977200	128,0,128
chr1	31977400	31977800	HepG2	1	.	31977400	31977800	128,0,128
chr1	31989600	31989800	HepG2	1	.	31989600	31989800	128,0,128
chr1	32026000	32026400	HepG2	1	.	32026000	32026400	128,0,128
chr1	32083800	32084000	HepG2	1	.	32083800	32084000	128,0,128
chr1	32116600	32116800	HepG2	1	.	32116600	32116800	128,0,128
chr1	32180000	32180200	HepG2	1	.	32180000	32180200	128,0,128
chr1	32189400	32189800	HepG2	1	.	32189400	32189800	128,0,128
chr1	32297000	32297400	HepG2	1	.	32297000	32297400	128,0,128
chr1	32347200	32347600	HepG2	1	.	32347200	32347600	128,0,128
chr1	32531400	32531600	HepG2	1	.	32531400	32531600	128,0,128
chr1	32591000	32591200	HepG2	1	.	32591000	32591200	128,0,128
chr1	32608400	32608600	HepG2	1	.	32608400	32608600	128,0,128
chr1	32643800	32644600	HepG2	1	.	32643800	32644600	128,0,128
chr1	32681400	32681600	HepG2	1	.	32681400	32681600	128,0,128
chr1	32775600	32776000	HepG2	1	.	32775600	32776000	128,0,128
chr1	32777400	32777800	HepG2	1	.	32777400	32777800	128,0,128
chr1	32787200	32787800	HepG2	1	.	32787200	32787800	128,0,128
chr1	32824200	32824400	HepG2	1	.	32824200	32824400	128,0,128
chr1	33120800	33121000	HepG2	1	.	33120800	33121000	128,0,128
chr1	33180000	33180200	HepG2	1	.	33180000	33180200	128,0,128
chr1	33183400	33184400	HepG2	1	.	33183400	33184400	128,0,128
chr1	33202800	33203600	HepG2	1	.	33202800	33203600	128,0,128
chr1	33382400	33382600	HepG2	1	.	33382400	33382600	128,0,128
chr1	33390400	33390800	HepG2	1	.	33390400	33390800	128,0,128
chr1	33401600	33402000	HepG2	1	.	33401600	33402000	128,0,128
chr1	33412200	33412400	HepG2	1	.	33412200	33412400	128,0,128
chr1	33414600	33414800	HepG2	1	.	33414600	33414800	128,0,128
chr1	33488400	33488600	HepG2	1	.	33488400	33488600	128,0,128
chr1	33505400	33505600	HepG2	1	.	33505400	33505600	128,0,128
chr1	33509000	33509200	HepG2	1	.	33509000	33509200	128,0,128
chr1	33605800	33606000	HepG2	1	.	33605800	33606000	128,0,128
chr1	33671400	33671800	HepG2	1	.	33671400	33671800	128,0,128
chr1	33701200	33701400	HepG2	1	.	33701200	33701400	128,0,128
chr1	33731600	33731800	HepG2	1	.	33731600	33731800	128,0,128
chr1	33764400	33764600	HepG2	1	.	33764400	33764600	128,0,128
chr1	33829800	33830200	HepG2	1	.	33829800	33830200	128,0,128
chr1	33906800	33907000	HepG2	1	.	33906800	33907000	128,0,128
chr1	34701800	34702000	HepG2	1	.	34701800	34702000	128,0,128
chr1	34901800	34902000	HepG2	1	.	34901800	34902000	128,0,128
chr1	34966000	34966400	HepG2	1	.	34966000	34966400	128,0,128
chr1	35048000	35048200	HepG2	1	.	35048000	35048200	128,0,128
chr1	35150800	35151200	HepG2	1	.	35150800	35151200	128,0,128
chr1	35175200	35175400	HepG2	1	.	35175200	35175400	128,0,128
chr1	35291200	35291400	HepG2	1	.	35291200	35291400	128,0,128
chr1	35312600	35312800	HepG2	1	.	35312600	35312800	128,0,128
chr1	35373200	35373600	HepG2	1	.	35373200	35373600	128,0,128
chr1	35390400	35390800	HepG2	1	.	35390400	35390800	128,0,128
chr1	35444800	35445000	HepG2	1	.	35444800	35445000	128,0,128
chr1	35519200	35519400	HepG2	1	.	35519200	35519400	128,0,128
chr1	35644600	35645000	HepG2	1	.	35644600	35645000	128,0,128
chr1	35709400	35709600	HepG2	1	.	35709400	35709600	128,0,128
chr1	35952600	35953000	HepG2	1	.	35952600	35953000	128,0,128
chr1	35985400	35985600	HepG2	1	.	35985400	35985600	128,0,128
chr1	36040800	36041000	HepG2	1	.	36040800	36041000	128,0,128
chr1	36041200	36041600	HepG2	1	.	36041200	36041600	128,0,128
chr1	36041800	36042000	HepG2	1	.	36041800	36042000	128,0,128
chr1	36126600	36127000	HepG2	1	.	36126600	36127000	128,0,128
chr1	36181200	36181400	HepG2	1	.	36181200	36181400	128,0,128
chr1	36186400	36186600	HepG2	1	.	36186400	36186600	128,0,128
chr1	36342600	36343000	HepG2	1	.	36342600	36343000	128,0,128
chr1	36572000	36572200	HepG2	1	.	36572000	36572200	128,0,128
chr1	36669200	36669400	HepG2	1	.	36669200	36669400	128,0,128
chr1	36669600	36669800	HepG2	1	.	36669600	36669800	128,0,128
chr1	36698200	36698400	HepG2	1	.	36698200	36698400	128,0,128
chr1	36705000	36705200	HepG2	1	.	36705000	36705200	128,0,128
chr1	36705400	36705600	HepG2	1	.	36705400	36705600	128,0,128
chr1	36705800	36706400	HepG2	1	.	36705800	36706400	128,0,128
chr1	36722200	36722400	HepG2	1	.	36722200	36722400	128,0,128
chr1	36723000	36723200	HepG2	1	.	36723000	36723200	128,0,128
chr1	36724400	36724600	HepG2	1	.	36724400	36724600	128,0,128
chr1	36734600	36735400	HepG2	1	.	36734600	36735400	128,0,128
chr1	36845600	36846400	HepG2	1	.	36845600	36846400	128,0,128
chr1	36937800	36938000	HepG2	1	.	36937800	36938000	128,0,128
chr1	36953400	36953600	HepG2	1	.	36953400	36953600	128,0,128
chr1	36968800	36969000	HepG2	1	.	36968800	36969000	128,0,128
chr1	37005200	37005400	HepG2	1	.	37005200	37005400	128,0,128
chr1	37069000	37069400	HepG2	1	.	37069000	37069400	128,0,128
chr1	37217200	37217400	HepG2	1	.	37217200	37217400	128,0,128
chr1	37248400	37248600	HepG2	1	.	37248400	37248600	128,0,128
chr1	37389800	37390200	HepG2	1	.	37389800	37390200	128,0,128
chr1	37432000	37432200	HepG2	1	.	37432000	37432200	128,0,128
chr1	37486200	37486600	HepG2	1	.	37486200	37486600	128,0,128
chr1	37609400	37609800	HepG2	1	.	37609400	37609800	128,0,128
chr1	37721000	37721400	HepG2	1	.	37721000	37721400	128,0,128
chr1	37789400	37789600	HepG2	1	.	37789400	37789600	128,0,128
chr1	37876400	37876600	HepG2	1	.	37876400	37876600	128,0,128
chr1	37927400	37927800	HepG2	1	.	37927400	37927800	128,0,128
chr1	37998200	37998600	HepG2	1	.	37998200	37998600	128,0,128
chr1	38027400	38027600	HepG2	1	.	38027400	38027600	128,0,128
chr1	38119800	38120000	HepG2	1	.	38119800	38120000	128,0,128
chr1	38123400	38123800	HepG2	1	.	38123400	38123800	128,0,128
chr1	38184200	38184400	HepG2	1	.	38184200	38184400	128,0,128
chr1	38189200	38189800	HepG2	1	.	38189200	38189800	128,0,128
chr1	38198000	38198400	HepG2	1	.	38198000	38198400	128,0,128
chr1	38205000	38205200	HepG2	1	.	38205000	38205200	128,0,128
chr1	38230000	38230400	HepG2	1	.	38230000	38230400	128,0,128
chr1	38245600	38245800	HepG2	1	.	38245600	38245800	128,0,128
chr1	38276800	38277000	HepG2	1	.	38276800	38277000	128,0,128
chr1	38356200	38356400	HepG2	1	.	38356200	38356400	128,0,128
chr1	38380400	38380800	HepG2	1	.	38380400	38380800	128,0,128
chr1	38405800	38406400	HepG2	1	.	38405800	38406400	128,0,128
chr1	38415400	38415600	HepG2	1	.	38415400	38415600	128,0,128
chr1	38419600	38419800	HepG2	1	.	38419600	38419800	128,0,128
chr1	38453400	38453600	HepG2	1	.	38453400	38453600	128,0,128
chr1	38453800	38454000	HepG2	1	.	38453800	38454000	128,0,128
chr1	38541800	38542200	HepG2	1	.	38541800	38542200	128,0,128
chr1	38548400	38549000	HepG2	1	.	38548400	38549000	128,0,128
chr1	38731800	38732200	HepG2	1	.	38731800	38732200	128,0,128
chr1	38753200	38753600	HepG2	1	.	38753200	38753600	128,0,128
chr1	39146600	39146800	HepG2	1	.	39146600	39146800	128,0,128
chr1	39202200	39202400	HepG2	1	.	39202200	39202400	128,0,128
chr1	39354000	39354800	HepG2	1	.	39354000	39354800	128,0,128
chr1	39357600	39357800	HepG2	1	.	39357600	39357800	128,0,128
chr1	39404400	39404800	HepG2	1	.	39404400	39404800	128,0,128
chr1	39406200	39406400	HepG2	1	.	39406200	39406400	128,0,128
chr1	39408600	39409200	HepG2	1	.	39408600	39409200	128,0,128
chr1	39460800	39461400	HepG2	1	.	39460800	39461400	128,0,128
chr1	39482200	39482600	HepG2	1	.	39482200	39482600	128,0,128
chr1	39490800	39491000	HepG2	1	.	39490800	39491000	128,0,128
chr1	39558000	39558200	HepG2	1	.	39558000	39558200	128,0,128
chr1	39560400	39560600	HepG2	1	.	39560400	39560600	128,0,128
chr1	39577600	39577800	HepG2	1	.	39577600	39577800	128,0,128
chr1	39636600	39636800	HepG2	1	.	39636600	39636800	128,0,128
chr1	39640200	39640400	HepG2	1	.	39640200	39640400	128,0,128
chr1	39665800	39666200	HepG2	1	.	39665800	39666200	128,0,128
chr1	39686600	39686800	HepG2	1	.	39686600	39686800	128,0,128
chr1	39687000	39687200	HepG2	1	.	39687000	39687200	128,0,128
chr1	39724400	39724600	HepG2	1	.	39724400	39724600	128,0,128
chr1	39748400	39748800	HepG2	1	.	39748400	39748800	128,0,128
chr1	39976400	39976600	HepG2	1	.	39976400	39976600	128,0,128
chr1	40032400	40032800	HepG2	1	.	40032400	40032800	128,0,128
chr1	40241000	40241200	HepG2	1	.	40241000	40241200	128,0,128
chr1	40311800	40312000	HepG2	1	.	40311800	40312000	128,0,128
chr1	40347400	40347600	HepG2	1	.	40347400	40347600	128,0,128
chr1	40713400	40713600	HepG2	1	.	40713400	40713600	128,0,128
chr1	40828400	40828800	HepG2	1	.	40828400	40828800	128,0,128
chr1	40855200	40856200	HepG2	1	.	40855200	40856200	128,0,128
chr1	40880000	40880400	HepG2	1	.	40880000	40880400	128,0,128
chr1	40887200	40888400	HepG2	1	.	40887200	40888400	128,0,128
chr1	40904200	40904400	HepG2	1	.	40904200	40904400	128,0,128
chr1	41000800	41001200	HepG2	1	.	41000800	41001200	128,0,128
chr1	41001400	41001800	HepG2	1	.	41001400	41001800	128,0,128
chr1	41033600	41033800	HepG2	1	.	41033600	41033800	128,0,128
chr1	41078000	41078200	HepG2	1	.	41078000	41078200	128,0,128
chr1	41104200	41104600	HepG2	1	.	41104200	41104600	128,0,128
chr1	41112000	41112400	HepG2	1	.	41112000	41112400	128,0,128
chr1	41119600	41119800	HepG2	1	.	41119600	41119800	128,0,128
chr1	41156400	41156600	HepG2	1	.	41156400	41156600	128,0,128
chr1	41181200	41182200	HepG2	1	.	41181200	41182200	128,0,128
chr1	41215600	41215800	HepG2	1	.	41215600	41215800	128,0,128
chr1	41223800	41224000	HepG2	1	.	41223800	41224000	128,0,128
chr1	41224200	41224800	HepG2	1	.	41224200	41224800	128,0,128
chr1	41239600	41239800	HepG2	1	.	41239600	41239800	128,0,128
chr1	41397800	41398000	HepG2	1	.	41397800	41398000	128,0,128
chr1	41454000	41454400	HepG2	1	.	41454000	41454400	128,0,128
chr1	41487000	41487400	HepG2	1	.	41487000	41487400	128,0,128
chr1	41489000	41489200	HepG2	1	.	41489000	41489200	128,0,128
chr1	41497000	41497200	HepG2	1	.	41497000	41497200	128,0,128
chr1	41698000	41698200	HepG2	1	.	41698000	41698200	128,0,128
chr1	42276200	42276600	HepG2	1	.	42276200	42276600	128,0,128
chr1	42405000	42405200	HepG2	1	.	42405000	42405200	128,0,128
chr1	42512400	42512600	HepG2	1	.	42512400	42512600	128,0,128
chr1	42547200	42547400	HepG2	1	.	42547200	42547400	128,0,128
chr1	42780200	42780400	HepG2	1	.	42780200	42780400	128,0,128
chr1	42781200	42781800	HepG2	1	.	42781200	42781800	128,0,128
chr1	42790600	42791200	HepG2	1	.	42790600	42791200	128,0,128
chr1	42805800	42806200	HepG2	1	.	42805800	42806200	128,0,128
chr1	42845400	42846000	HepG2	1	.	42845400	42846000	128,0,128
chr1	42897200	42897600	HepG2	1	.	42897200	42897600	128,0,128
chr1	42931800	42932000	HepG2	1	.	42931800	42932000	128,0,128
chr1	43023000	43023200	HepG2	1	.	43023000	43023200	128,0,128
chr1	43086000	43086400	HepG2	1	.	43086000	43086400	128,0,128
chr1	43158200	43158400	HepG2	1	.	43158200	43158400	128,0,128
chr1	43178600	43178800	HepG2	1	.	43178600	43178800	128,0,128
chr1	43186600	43186800	HepG2	1	.	43186600	43186800	128,0,128
chr1	43199800	43200000	HepG2	1	.	43199800	43200000	128,0,128
chr1	43204600	43204800	HepG2	1	.	43204600	43204800	128,0,128
chr1	43205800	43206800	HepG2	1	.	43205800	43206800	128,0,128
chr1	43222600	43223000	HepG2	1	.	43222600	43223000	128,0,128
chr1	43404800	43405400	HepG2	1	.	43404800	43405400	128,0,128
chr1	43411800	43412000	HepG2	1	.	43411800	43412000	128,0,128
chr1	43419200	43419800	HepG2	1	.	43419200	43419800	128,0,128
chr1	43420400	43421000	HepG2	1	.	43420400	43421000	128,0,128
chr1	43421400	43421800	HepG2	1	.	43421400	43421800	128,0,128
chr1	43426400	43426600	HepG2	1	.	43426400	43426600	128,0,128
chr1	43456400	43456800	HepG2	1	.	43456400	43456800	128,0,128
chr1	43497200	43497600	HepG2	1	.	43497200	43497600	128,0,128
chr1	43501200	43502600	HepG2	1	.	43501200	43502600	128,0,128
chr1	43504800	43505600	HepG2	1	.	43504800	43505600	128,0,128
chr1	43521800	43522000	HepG2	1	.	43521800	43522000	128,0,128
chr1	43535400	43535800	HepG2	1	.	43535400	43535800	128,0,128
chr1	43540000	43540200	HepG2	1	.	43540000	43540200	128,0,128
chr1	43693000	43693200	HepG2	1	.	43693000	43693200	128,0,128
chr1	43712600	43712800	HepG2	1	.	43712600	43712800	128,0,128
chr1	43742400	43743000	HepG2	1	.	43742400	43743000	128,0,128
chr1	43743200	43743600	HepG2	1	.	43743200	43743600	128,0,128
chr1	43748000	43748600	HepG2	1	.	43748000	43748600	128,0,128
chr1	43779600	43779800	HepG2	1	.	43779600	43779800	128,0,128
chr1	43806200	43806600	HepG2	1	.	43806200	43806600	128,0,128
chr1	43817600	43817800	HepG2	1	.	43817600	43817800	128,0,128
chr1	43880400	43880600	HepG2	1	.	43880400	43880600	128,0,128
chr1	43931400	43931800	HepG2	1	.	43931400	43931800	128,0,128
chr1	43959600	43959800	HepG2	1	.	43959600	43959800	128,0,128
chr1	43998800	43999000	HepG2	1	.	43998800	43999000	128,0,128
chr1	44001000	44001400	HepG2	1	.	44001000	44001400	128,0,128
chr1	44002000	44002200	HepG2	1	.	44002000	44002200	128,0,128
chr1	44007600	44008000	HepG2	1	.	44007600	44008000	128,0,128
chr1	44009200	44009400	HepG2	1	.	44009200	44009400	128,0,128
chr1	44010000	44010200	HepG2	1	.	44010000	44010200	128,0,128
chr1	44011200	44012400	HepG2	1	.	44011200	44012400	128,0,128
chr1	44097800	44098200	HepG2	1	.	44097800	44098200	128,0,128
chr1	44223000	44223800	HepG2	1	.	44223000	44223800	128,0,128
chr1	44252800	44253000	HepG2	1	.	44252800	44253000	128,0,128
chr1	44320200	44320400	HepG2	1	.	44320200	44320400	128,0,128
chr1	44434000	44434400	HepG2	1	.	44434000	44434400	128,0,128
chr1	44452400	44452600	HepG2	1	.	44452400	44452600	128,0,128
chr1	44452800	44453800	HepG2	1	.	44452800	44453800	128,0,128
chr1	44475200	44475800	HepG2	1	.	44475200	44475800	128,0,128
chr1	44509000	44509200	HepG2	1	.	44509000	44509200	128,0,128
chr1	44683600	44683800	HepG2	1	.	44683600	44683800	128,0,128
chr1	44705000	44705600	HepG2	1	.	44705000	44705600	128,0,128
chr1	44748000	44748600	HepG2	1	.	44748000	44748600	128,0,128
chr1	44748800	44749800	HepG2	1	.	44748800	44749800	128,0,128
chr1	44750000	44750200	HepG2	1	.	44750000	44750200	128,0,128
chr1	44761800	44762200	HepG2	1	.	44761800	44762200	128,0,128
chr1	44763800	44764000	HepG2	1	.	44763800	44764000	128,0,128
chr1	44784000	44784200	HepG2	1	.	44784000	44784200	128,0,128
chr1	44844000	44844200	HepG2	1	.	44844000	44844200	128,0,128
chr1	44867000	44868000	HepG2	1	.	44867000	44868000	128,0,128
chr1	44966400	44966600	HepG2	1	.	44966400	44966600	128,0,128
chr1	44980400	44980600	HepG2	1	.	44980400	44980600	128,0,128
chr1	45127600	45127800	HepG2	1	.	45127600	45127800	128,0,128
chr1	45128400	45128600	HepG2	1	.	45128400	45128600	128,0,128
chr1	45142800	45143200	HepG2	1	.	45142800	45143200	128,0,128
chr1	45145200	45145400	HepG2	1	.	45145200	45145400	128,0,128
chr1	45147400	45148200	HepG2	1	.	45147400	45148200	128,0,128
chr1	45166400	45167400	HepG2	1	.	45166400	45167400	128,0,128
chr1	45168800	45169000	HepG2	1	.	45168800	45169000	128,0,128
chr1	45415000	45415400	HepG2	1	.	45415000	45415400	128,0,128
chr1	45563800	45564000	HepG2	1	.	45563800	45564000	128,0,128
chr1	45572600	45573000	HepG2	1	.	45572600	45573000	128,0,128
chr1	45592000	45592200	HepG2	1	.	45592000	45592200	128,0,128
chr1	45600000	45600600	HepG2	1	.	45600000	45600600	128,0,128
chr1	45636200	45636400	HepG2	1	.	45636200	45636400	128,0,128
chr1	45638200	45638800	HepG2	1	.	45638200	45638800	128,0,128
chr1	45670800	45671000	HepG2	1	.	45670800	45671000	128,0,128
chr1	45671200	45671600	HepG2	1	.	45671200	45671600	128,0,128
chr1	45726000	45726400	HepG2	1	.	45726000	45726400	128,0,128
chr1	45740800	45741000	HepG2	1	.	45740800	45741000	128,0,128
chr1	45763200	45764000	HepG2	1	.	45763200	45764000	128,0,128
chr1	45791600	45791800	HepG2	1	.	45791600	45791800	128,0,128
chr1	45801400	45802000	HepG2	1	.	45801400	45802000	128,0,128
chr1	45822000	45822200	HepG2	1	.	45822000	45822200	128,0,128
chr1	45865800	45866000	HepG2	1	.	45865800	45866000	128,0,128
chr1	45922200	45922600	HepG2	1	.	45922200	45922600	128,0,128
chr1	45958800	45959000	HepG2	1	.	45958800	45959000	128,0,128
chr1	45964200	45964400	HepG2	1	.	45964200	45964400	128,0,128
chr1	45964600	45964800	HepG2	1	.	45964600	45964800	128,0,128
chr1	45967200	45968200	HepG2	1	.	45967200	45968200	128,0,128
chr1	45973800	45974200	HepG2	1	.	45973800	45974200	128,0,128
chr1	45992000	45992200	HepG2	1	.	45992000	45992200	128,0,128
chr1	46018200	46018400	HepG2	1	.	46018200	46018400	128,0,128
chr1	46020000	46020200	HepG2	1	.	46020000	46020200	128,0,128
chr1	46085400	46085600	HepG2	1	.	46085400	46085600	128,0,128
chr1	46123800	46124200	HepG2	1	.	46123800	46124200	128,0,128
chr1	46135000	46135200	HepG2	1	.	46135000	46135200	128,0,128
chr1	46150200	46150400	HepG2	1	.	46150200	46150400	128,0,128
chr1	46288400	46288600	HepG2	1	.	46288400	46288600	128,0,128
chr1	46333200	46333800	HepG2	1	.	46333200	46333800	128,0,128
chr1	46350400	46350800	HepG2	1	.	46350400	46350800	128,0,128
chr1	46444800	46445400	HepG2	1	.	46444800	46445400	128,0,128
chr1	46469000	46469200	HepG2	1	.	46469000	46469200	128,0,128
chr1	46687600	46688000	HepG2	1	.	46687600	46688000	128,0,128
chr1	46708600	46708800	HepG2	1	.	46708600	46708800	128,0,128
chr1	46744600	46744800	HepG2	1	.	46744600	46744800	128,0,128
chr1	46811000	46811200	HepG2	1	.	46811000	46811200	128,0,128
chr1	47194200	47194400	HepG2	1	.	47194200	47194400	128,0,128
chr1	47230200	47230400	HepG2	1	.	47230200	47230400	128,0,128
chr1	47414400	47414600	HepG2	1	.	47414400	47414600	128,0,128
chr1	47594600	47594800	HepG2	1	.	47594600	47594800	128,0,128
chr1	47652000	47652200	HepG2	1	.	47652000	47652200	128,0,128
chr1	47681800	47682200	HepG2	1	.	47681800	47682200	128,0,128
chr1	47719800	47720000	HepG2	1	.	47719800	47720000	128,0,128
chr1	47728600	47728800	HepG2	1	.	47728600	47728800	128,0,128
chr1	47843800	47844200	HepG2	1	.	47843800	47844200	128,0,128
chr1	47846400	47846800	HepG2	1	.	47846400	47846800	128,0,128
chr1	47853200	47853400	HepG2	1	.	47853200	47853400	128,0,128
chr1	47855400	47855800	HepG2	1	.	47855400	47855800	128,0,128
chr1	47856400	47857000	HepG2	1	.	47856400	47857000	128,0,128
chr1	47890200	47890400	HepG2	1	.	47890200	47890400	128,0,128
chr1	47943200	47943600	HepG2	1	.	47943200	47943600	128,0,128
chr1	47943800	47944200	HepG2	1	.	47943800	47944200	128,0,128
chr1	48249600	48250000	HepG2	1	.	48249600	48250000	128,0,128
chr1	48274400	48274600	HepG2	1	.	48274400	48274600	128,0,128
chr1	48275200	48275600	HepG2	1	.	48275200	48275600	128,0,128
chr1	48285200	48286200	HepG2	1	.	48285200	48286200	128,0,128
chr1	48290800	48291000	HepG2	1	.	48290800	48291000	128,0,128
chr1	48300200	48300400	HepG2	1	.	48300200	48300400	128,0,128
chr1	48303200	48304000	HepG2	1	.	48303200	48304000	128,0,128
chr1	48306600	48307000	HepG2	1	.	48306600	48307000	128,0,128
chr1	48318800	48319200	HepG2	1	.	48318800	48319200	128,0,128
chr1	48320400	48320600	HepG2	1	.	48320400	48320600	128,0,128
chr1	48331600	48333800	HepG2	1	.	48331600	48333800	128,0,128
chr1	48337600	48338000	HepG2	1	.	48337600	48338000	128,0,128
chr1	48338600	48338800	HepG2	1	.	48338600	48338800	128,0,128
chr1	48341800	48342400	HepG2	1	.	48341800	48342400	128,0,128
chr1	48359200	48359400	HepG2	1	.	48359200	48359400	128,0,128
chr1	48377600	48377800	HepG2	1	.	48377600	48377800	128,0,128
chr1	48378400	48380000	HepG2	1	.	48378400	48380000	128,0,128
chr1	48383800	48385400	HepG2	1	.	48383800	48385400	128,0,128
chr1	48408600	48408800	HepG2	1	.	48408600	48408800	128,0,128
chr1	48429600	48429800	HepG2	1	.	48429600	48429800	128,0,128
chr1	48581400	48582000	HepG2	1	.	48581400	48582000	128,0,128
chr1	48688000	48689600	HepG2	1	.	48688000	48689600	128,0,128
chr1	48750800	48751000	HepG2	1	.	48750800	48751000	128,0,128
chr1	48775200	48775800	HepG2	1	.	48775200	48775800	128,0,128
chr1	48905200	48905400	HepG2	1	.	48905200	48905400	128,0,128
chr1	48959800	48960600	HepG2	1	.	48959800	48960600	128,0,128
chr1	48963800	48964000	HepG2	1	.	48963800	48964000	128,0,128
chr1	48996400	48996800	HepG2	1	.	48996400	48996800	128,0,128
chr1	49219000	49219400	HepG2	1	.	49219000	49219400	128,0,128
chr1	50679200	50679400	HepG2	1	.	50679200	50679400	128,0,128
chr1	50680400	50680800	HepG2	1	.	50680400	50680800	128,0,128
chr1	50711000	50711200	HepG2	1	.	50711000	50711200	128,0,128
chr1	50733800	50734200	HepG2	1	.	50733800	50734200	128,0,128
chr1	50745600	50746000	HepG2	1	.	50745600	50746000	128,0,128
chr1	50751800	50752000	HepG2	1	.	50751800	50752000	128,0,128
chr1	50774400	50775000	HepG2	1	.	50774400	50775000	128,0,128
chr1	50834200	50834400	HepG2	1	.	50834200	50834400	128,0,128
chr1	50940600	50940800	HepG2	1	.	50940600	50940800	128,0,128
chr1	50992800	50994000	HepG2	1	.	50992800	50994000	128,0,128
chr1	51110600	51111000	HepG2	1	.	51110600	51111000	128,0,128
chr1	51318800	51319400	HepG2	1	.	51318800	51319400	128,0,128
chr1	51337200	51337400	HepG2	1	.	51337200	51337400	128,0,128
chr1	51524600	51524800	HepG2	1	.	51524600	51524800	128,0,128
chr1	51655200	51655400	HepG2	1	.	51655200	51655400	128,0,128
chr1	51681600	51681800	HepG2	1	.	51681600	51681800	128,0,128
chr1	51716000	51716200	HepG2	1	.	51716000	51716200	128,0,128
chr1	51877000	51877200	HepG2	1	.	51877000	51877200	128,0,128
chr1	52093400	52093600	HepG2	1	.	52093400	52093600	128,0,128
chr1	52101400	52101600	HepG2	1	.	52101400	52101600	128,0,128
chr1	52150600	52150800	HepG2	1	.	52150600	52150800	128,0,128
chr1	52198600	52198800	HepG2	1	.	52198600	52198800	128,0,128
chr1	52199600	52200200	HepG2	1	.	52199600	52200200	128,0,128
chr1	52434400	52434600	HepG2	1	.	52434400	52434600	128,0,128
chr1	52435000	52435400	HepG2	1	.	52435000	52435400	128,0,128
chr1	52436200	52436400	HepG2	1	.	52436200	52436400	128,0,128
chr1	52439400	52439600	HepG2	1	.	52439400	52439600	128,0,128
chr1	52442800	52443200	HepG2	1	.	52442800	52443200	128,0,128
chr1	52471600	52472000	HepG2	1	.	52471600	52472000	128,0,128
chr1	52503000	52503600	HepG2	1	.	52503000	52503600	128,0,128
chr1	52523800	52524000	HepG2	1	.	52523800	52524000	128,0,128
chr1	52545800	52546600	HepG2	1	.	52545800	52546600	128,0,128
chr1	52563800	52564200	HepG2	1	.	52563800	52564200	128,0,128
chr1	52655800	52656000	HepG2	1	.	52655800	52656000	128,0,128
chr1	52729200	52729600	HepG2	1	.	52729200	52729600	128,0,128
chr1	52747200	52747600	HepG2	1	.	52747200	52747600	128,0,128
chr1	52762000	52762200	HepG2	1	.	52762000	52762200	128,0,128
chr1	52771200	52772000	HepG2	1	.	52771200	52772000	128,0,128
chr1	52794400	52794600	HepG2	1	.	52794400	52794600	128,0,128
chr1	52814400	52814600	HepG2	1	.	52814400	52814600	128,0,128
chr1	52938800	52939000	HepG2	1	.	52938800	52939000	128,0,128
chr1	53016200	53016600	HepG2	1	.	53016200	53016600	128,0,128
chr1	53020200	53020600	HepG2	1	.	53020200	53020600	128,0,128
chr1	53066400	53066800	HepG2	1	.	53066400	53066800	128,0,128
chr1	53117600	53118000	HepG2	1	.	53117600	53118000	128,0,128
chr1	53119200	53119400	HepG2	1	.	53119200	53119400	128,0,128
chr1	53161600	53161800	HepG2	1	.	53161600	53161800	128,0,128
chr1	53211800	53212200	HepG2	1	.	53211800	53212200	128,0,128
chr1	53391200	53391800	HepG2	1	.	53391200	53391800	128,0,128
chr1	53394800	53395000	HepG2	1	.	53394800	53395000	128,0,128
chr1	53541400	53541800	HepG2	1	.	53541400	53541800	128,0,128
chr1	53555200	53555600	HepG2	1	.	53555200	53555600	128,0,128
chr1	53573200	53573800	HepG2	1	.	53573200	53573800	128,0,128
chr1	53576800	53577200	HepG2	1	.	53576800	53577200	128,0,128
chr1	53577400	53577600	HepG2	1	.	53577400	53577600	128,0,128
chr1	53577800	53578200	HepG2	1	.	53577800	53578200	128,0,128
chr1	53581600	53581800	HepG2	1	.	53581600	53581800	128,0,128
chr1	53587200	53587800	HepG2	1	.	53587200	53587800	128,0,128
chr1	53605600	53605800	HepG2	1	.	53605600	53605800	128,0,128
chr1	53624600	53625000	HepG2	1	.	53624600	53625000	128,0,128
chr1	53626600	53627000	HepG2	1	.	53626600	53627000	128,0,128
chr1	53664000	53664200	HepG2	1	.	53664000	53664200	128,0,128
chr1	54206600	54206800	HepG2	1	.	54206600	54206800	128,0,128
chr1	54326600	54326800	HepG2	1	.	54326600	54326800	128,0,128
chr1	54359600	54360200	HepG2	1	.	54359600	54360200	128,0,128
chr1	54360400	54360800	HepG2	1	.	54360400	54360800	128,0,128
chr1	54364400	54364600	HepG2	1	.	54364400	54364600	128,0,128
chr1	54364800	54365400	HepG2	1	.	54364800	54365400	128,0,128
chr1	54365600	54365800	HepG2	1	.	54365600	54365800	128,0,128
chr1	54368000	54368200	HepG2	1	.	54368000	54368200	128,0,128
chr1	54385000	54385200	HepG2	1	.	54385000	54385200	128,0,128
chr1	54414800	54415000	HepG2	1	.	54414800	54415000	128,0,128
chr1	54433600	54434000	HepG2	1	.	54433600	54434000	128,0,128
chr1	54447000	54447200	HepG2	1	.	54447000	54447200	128,0,128
chr1	54479000	54479400	HepG2	1	.	54479000	54479400	128,0,128
chr1	54483600	54484000	HepG2	1	.	54483600	54484000	128,0,128
chr1	54493600	54493800	HepG2	1	.	54493600	54493800	128,0,128
chr1	54494200	54494600	HepG2	1	.	54494200	54494600	128,0,128
chr1	54535800	54536000	HepG2	1	.	54535800	54536000	128,0,128
chr1	54536400	54536600	HepG2	1	.	54536400	54536600	128,0,128
chr1	54546200	54546800	HepG2	1	.	54546200	54546800	128,0,128
chr1	54560000	54560200	HepG2	1	.	54560000	54560200	128,0,128
chr1	54743000	54743200	HepG2	1	.	54743000	54743200	128,0,128
chr1	54756200	54756400	HepG2	1	.	54756200	54756400	128,0,128
chr1	54763400	54763600	HepG2	1	.	54763400	54763600	128,0,128
chr1	54776800	54777000	HepG2	1	.	54776800	54777000	128,0,128
chr1	54813400	54814400	HepG2	1	.	54813400	54814400	128,0,128
chr1	54820600	54820800	HepG2	1	.	54820600	54820800	128,0,128
chr1	54849000	54849400	HepG2	1	.	54849000	54849400	128,0,128
chr1	54890800	54891000	HepG2	1	.	54890800	54891000	128,0,128
chr1	54952600	54952800	HepG2	1	.	54952600	54952800	128,0,128
chr1	55013400	55013800	HepG2	1	.	55013400	55013800	128,0,128
chr1	55041000	55041200	HepG2	1	.	55041000	55041200	128,0,128
chr1	55043400	55043800	HepG2	1	.	55043400	55043800	128,0,128
chr1	55045000	55045600	HepG2	1	.	55045000	55045600	128,0,128
chr1	55045800	55046000	HepG2	1	.	55045800	55046000	128,0,128
chr1	55089200	55089400	HepG2	1	.	55089200	55089400	128,0,128
chr1	55114800	55115200	HepG2	1	.	55114800	55115200	128,0,128
chr1	55117200	55117600	HepG2	1	.	55117200	55117600	128,0,128
chr1	55137800	55138000	HepG2	1	.	55137800	55138000	128,0,128
chr1	55144800	55145000	HepG2	1	.	55144800	55145000	128,0,128
chr1	55170800	55171200	HepG2	1	.	55170800	55171200	128,0,128
chr1	55183400	55183600	HepG2	1	.	55183400	55183600	128,0,128
chr1	55260200	55260400	HepG2	1	.	55260200	55260400	128,0,128
chr1	55260600	55260800	HepG2	1	.	55260600	55260800	128,0,128
chr1	55269600	55270000	HepG2	1	.	55269600	55270000	128,0,128
chr1	55313200	55313400	HepG2	1	.	55313200	55313400	128,0,128
chr1	55324000	55324200	HepG2	1	.	55324000	55324200	128,0,128
chr1	55331000	55331600	HepG2	1	.	55331000	55331600	128,0,128
chr1	55332600	55333800	HepG2	1	.	55332600	55333800	128,0,128
chr1	55334800	55335400	HepG2	1	.	55334800	55335400	128,0,128
chr1	55348200	55348400	HepG2	1	.	55348200	55348400	128,0,128
chr1	55385200	55385600	HepG2	1	.	55385200	55385600	128,0,128
chr1	55387800	55388000	HepG2	1	.	55387800	55388000	128,0,128
chr1	55400600	55400800	HepG2	1	.	55400600	55400800	128,0,128
chr1	55519200	55519600	HepG2	1	.	55519200	55519600	128,0,128
chr1	55537200	55537400	HepG2	1	.	55537200	55537400	128,0,128
chr1	55657000	55657200	HepG2	1	.	55657000	55657200	128,0,128
chr1	55678400	55678800	HepG2	1	.	55678400	55678800	128,0,128
chr1	55699000	55699400	HepG2	1	.	55699000	55699400	128,0,128
chr1	55744200	55744400	HepG2	1	.	55744200	55744400	128,0,128
chr1	55803800	55804000	HepG2	1	.	55803800	55804000	128,0,128
chr1	55810200	55810400	HepG2	1	.	55810200	55810400	128,0,128
chr1	55844200	55844400	HepG2	1	.	55844200	55844400	128,0,128
chr1	55882000	55882200	HepG2	1	.	55882000	55882200	128,0,128
chr1	55896400	55896800	HepG2	1	.	55896400	55896800	128,0,128
chr1	55903400	55903600	HepG2	1	.	55903400	55903600	128,0,128
chr1	55996200	55997000	HepG2	1	.	55996200	55997000	128,0,128
chr1	56359000	56359200	HepG2	1	.	56359000	56359200	128,0,128
chr1	56578200	56578400	HepG2	1	.	56578200	56578400	128,0,128
chr1	56654600	56655200	HepG2	1	.	56654600	56655200	128,0,128
chr1	56655600	56656400	HepG2	1	.	56655600	56656400	128,0,128
chr1	56656600	56657000	HepG2	1	.	56656600	56657000	128,0,128
chr1	56657200	56657400	HepG2	1	.	56657200	56657400	128,0,128
chr1	56691800	56692000	HepG2	1	.	56691800	56692000	128,0,128
chr1	56701600	56702000	HepG2	1	.	56701600	56702000	128,0,128
chr1	56750600	56751000	HepG2	1	.	56750600	56751000	128,0,128
chr1	56763400	56764000	HepG2	1	.	56763400	56764000	128,0,128
chr1	56781200	56781400	HepG2	1	.	56781200	56781400	128,0,128
chr1	56796800	56797200	HepG2	1	.	56796800	56797200	128,0,128
chr1	56874800	56875000	HepG2	1	.	56874800	56875000	128,0,128
chr1	56879400	56879800	HepG2	1	.	56879400	56879800	128,0,128
chr1	56882400	56882600	HepG2	1	.	56882400	56882600	128,0,128
chr1	56891000	56891200	HepG2	1	.	56891000	56891200	128,0,128
chr1	56901600	56901800	HepG2	1	.	56901600	56901800	128,0,128
chr1	56902400	56903200	HepG2	1	.	56902400	56903200	128,0,128
chr1	56916000	56916200	HepG2	1	.	56916000	56916200	128,0,128
chr1	56917200	56917400	HepG2	1	.	56917200	56917400	128,0,128
chr1	56926800	56927400	HepG2	1	.	56926800	56927400	128,0,128
chr1	56941800	56942000	HepG2	1	.	56941800	56942000	128,0,128
chr1	56948200	56948400	HepG2	1	.	56948200	56948400	128,0,128
chr1	56959800	56960600	HepG2	1	.	56959800	56960600	128,0,128
chr1	56961800	56962400	HepG2	1	.	56961800	56962400	128,0,128
chr1	56998400	56998800	HepG2	1	.	56998400	56998800	128,0,128
chr1	57001800	57002000	HepG2	1	.	57001800	57002000	128,0,128
chr1	57005000	57005400	HepG2	1	.	57005000	57005400	128,0,128
chr1	57013600	57014200	HepG2	1	.	57013600	57014200	128,0,128
chr1	57027800	57028000	HepG2	1	.	57027800	57028000	128,0,128
chr1	57028600	57029000	HepG2	1	.	57028600	57029000	128,0,128
chr1	57029200	57029600	HepG2	1	.	57029200	57029600	128,0,128
chr1	57030000	57030200	HepG2	1	.	57030000	57030200	128,0,128
chr1	57031600	57031800	HepG2	1	.	57031600	57031800	128,0,128
chr1	57032000	57032400	HepG2	1	.	57032000	57032400	128,0,128
chr1	57032800	57033000	HepG2	1	.	57032800	57033000	128,0,128
chr1	57035200	57035600	HepG2	1	.	57035200	57035600	128,0,128
chr1	57039200	57039400	HepG2	1	.	57039200	57039400	128,0,128
chr1	57041200	57041400	HepG2	1	.	57041200	57041400	128,0,128
chr1	57042600	57043200	HepG2	1	.	57042600	57043200	128,0,128
chr1	57050600	57050800	HepG2	1	.	57050600	57050800	128,0,128
chr1	57074800	57075000	HepG2	1	.	57074800	57075000	128,0,128
chr1	57104800	57105200	HepG2	1	.	57104800	57105200	128,0,128
chr1	57109400	57109600	HepG2	1	.	57109400	57109600	128,0,128
chr1	57239400	57239600	HepG2	1	.	57239400	57239600	128,0,128
chr1	57246000	57246200	HepG2	1	.	57246000	57246200	128,0,128
chr1	57283800	57284000	HepG2	1	.	57283800	57284000	128,0,128
chr1	57284200	57284800	HepG2	1	.	57284200	57284800	128,0,128
chr1	57301400	57301800	HepG2	1	.	57301400	57301800	128,0,128
chr1	57318200	57318400	HepG2	1	.	57318200	57318400	128,0,128
chr1	57320000	57320800	HepG2	1	.	57320000	57320800	128,0,128
chr1	57356000	57356200	HepG2	1	.	57356000	57356200	128,0,128
chr1	57374200	57374800	HepG2	1	.	57374200	57374800	128,0,128
chr1	57375600	57375800	HepG2	1	.	57375600	57375800	128,0,128
chr1	57376000	57376800	HepG2	1	.	57376000	57376800	128,0,128
chr1	57377000	57377600	HepG2	1	.	57377000	57377600	128,0,128
chr1	57385000	57385800	HepG2	1	.	57385000	57385800	128,0,128
chr1	57431600	57432400	HepG2	1	.	57431600	57432400	128,0,128
chr1	57433600	57434200	HepG2	1	.	57433600	57434200	128,0,128
chr1	57451400	57452000	HepG2	1	.	57451400	57452000	128,0,128
chr1	57526200	57526800	HepG2	1	.	57526200	57526800	128,0,128
chr1	57532800	57533000	HepG2	1	.	57532800	57533000	128,0,128
chr1	57744400	57744600	HepG2	1	.	57744400	57744600	128,0,128
chr1	57775400	57775600	HepG2	1	.	57775400	57775600	128,0,128
chr1	57791000	57791200	HepG2	1	.	57791000	57791200	128,0,128
chr1	57930400	57931000	HepG2	1	.	57930400	57931000	128,0,128
chr1	58297400	58297600	HepG2	1	.	58297400	58297600	128,0,128
chr1	58432600	58433000	HepG2	1	.	58432600	58433000	128,0,128
chr1	58555600	58556000	HepG2	1	.	58555600	58556000	128,0,128
chr1	58710600	58710800	HepG2	1	.	58710600	58710800	128,0,128
chr1	58749400	58749600	HepG2	1	.	58749400	58749600	128,0,128
chr1	58824000	58824200	HepG2	1	.	58824000	58824200	128,0,128
chr1	58912000	58912400	HepG2	1	.	58912000	58912400	128,0,128
chr1	58912600	58913000	HepG2	1	.	58912600	58913000	128,0,128
chr1	58917600	58917800	HepG2	1	.	58917600	58917800	128,0,128
chr1	58926200	58926600	HepG2	1	.	58926200	58926600	128,0,128
chr1	59021200	59021400	HepG2	1	.	59021200	59021400	128,0,128
chr1	59035800	59036000	HepG2	1	.	59035800	59036000	128,0,128
chr1	59176800	59177000	HepG2	1	.	59176800	59177000	128,0,128
chr1	59366800	59367000	HepG2	1	.	59366800	59367000	128,0,128
chr1	59407600	59407800	HepG2	1	.	59407600	59407800	128,0,128
chr1	59448200	59448600	HepG2	1	.	59448200	59448600	128,0,128
chr1	59517800	59518400	HepG2	1	.	59517800	59518400	128,0,128
chr1	59536200	59536600	HepG2	1	.	59536200	59536600	128,0,128
chr1	59537000	59537400	HepG2	1	.	59537000	59537400	128,0,128
chr1	59540400	59540600	HepG2	1	.	59540400	59540600	128,0,128
chr1	59544600	59544800	HepG2	1	.	59544600	59544800	128,0,128
chr1	59570000	59570400	HepG2	1	.	59570000	59570400	128,0,128
chr1	59649600	59649800	HepG2	1	.	59649600	59649800	128,0,128
chr1	59669600	59670000	HepG2	1	.	59669600	59670000	128,0,128
chr1	59680200	59680800	HepG2	1	.	59680200	59680800	128,0,128
chr1	59684200	59684400	HepG2	1	.	59684200	59684400	128,0,128
chr1	59698000	59698200	HepG2	1	.	59698000	59698200	128,0,128
chr1	59708200	59708400	HepG2	1	.	59708200	59708400	128,0,128
chr1	59763800	59764200	HepG2	1	.	59763800	59764200	128,0,128
chr1	59781800	59782200	HepG2	1	.	59781800	59782200	128,0,128
chr1	59783000	59783400	HepG2	1	.	59783000	59783400	128,0,128
chr1	59812200	59812600	HepG2	1	.	59812200	59812600	128,0,128
chr1	59823400	59823600	HepG2	1	.	59823400	59823600	128,0,128
chr1	59825000	59825200	HepG2	1	.	59825000	59825200	128,0,128
chr1	59833800	59834000	HepG2	1	.	59833800	59834000	128,0,128
chr1	59862200	59862400	HepG2	1	.	59862200	59862400	128,0,128
chr1	59874200	59874800	HepG2	1	.	59874200	59874800	128,0,128
chr1	59902400	59902600	HepG2	1	.	59902400	59902600	128,0,128
chr1	59934600	59934800	HepG2	1	.	59934600	59934800	128,0,128
chr1	59946000	59946200	HepG2	1	.	59946000	59946200	128,0,128
chr1	59976800	59978200	HepG2	1	.	59976800	59978200	128,0,128
chr1	59988800	59989200	HepG2	1	.	59988800	59989200	128,0,128
chr1	60009000	60009400	HepG2	1	.	60009000	60009400	128,0,128
chr1	60015600	60016000	HepG2	1	.	60015600	60016000	128,0,128
chr1	60022000	60023600	HepG2	1	.	60022000	60023600	128,0,128
chr1	60059800	60060200	HepG2	1	.	60059800	60060200	128,0,128
chr1	60123600	60124000	HepG2	1	.	60123600	60124000	128,0,128
chr1	60162800	60163200	HepG2	1	.	60162800	60163200	128,0,128
chr1	60165000	60165200	HepG2	1	.	60165000	60165200	128,0,128
chr1	60180000	60180200	HepG2	1	.	60180000	60180200	128,0,128
chr1	60204000	60204200	HepG2	1	.	60204000	60204200	128,0,128
chr1	60322400	60323000	HepG2	1	.	60322400	60323000	128,0,128
chr1	60369000	60369200	HepG2	1	.	60369000	60369200	128,0,128
chr1	60401800	60402800	HepG2	1	.	60401800	60402800	128,0,128
chr1	60731800	60732200	HepG2	1	.	60731800	60732200	128,0,128
chr1	61198600	61199200	HepG2	1	.	61198600	61199200	128,0,128
chr1	61231000	61231200	HepG2	1	.	61231000	61231200	128,0,128
chr1	61294600	61295000	HepG2	1	.	61294600	61295000	128,0,128
chr1	61388200	61388400	HepG2	1	.	61388200	61388400	128,0,128
chr1	61520800	61521000	HepG2	1	.	61520800	61521000	128,0,128
chr1	61555000	61555400	HepG2	1	.	61555000	61555400	128,0,128
chr1	61559400	61559600	HepG2	1	.	61559400	61559600	128,0,128
chr1	61574800	61575200	HepG2	1	.	61574800	61575200	128,0,128
chr1	61580200	61580600	HepG2	1	.	61580200	61580600	128,0,128
chr1	61584800	61585200	HepG2	1	.	61584800	61585200	128,0,128
chr1	61587400	61587600	HepG2	1	.	61587400	61587600	128,0,128
chr1	61588000	61588400	HepG2	1	.	61588000	61588400	128,0,128
chr1	61617600	61618200	HepG2	1	.	61617600	61618200	128,0,128
chr1	61623200	61623800	HepG2	1	.	61623200	61623800	128,0,128
chr1	61681400	61681600	HepG2	1	.	61681400	61681600	128,0,128
chr1	61687400	61687600	HepG2	1	.	61687400	61687600	128,0,128
chr1	61688800	61689000	HepG2	1	.	61688800	61689000	128,0,128
chr1	61696200	61696600	HepG2	1	.	61696200	61696600	128,0,128
chr1	61707200	61707400	HepG2	1	.	61707200	61707400	128,0,128
chr1	61734400	61734800	HepG2	1	.	61734400	61734800	128,0,128
chr1	61765200	61765600	HepG2	1	.	61765200	61765600	128,0,128
chr1	61785600	61785800	HepG2	1	.	61785600	61785800	128,0,128
chr1	61845400	61845800	HepG2	1	.	61845400	61845800	128,0,128
chr1	61916000	61916600	HepG2	1	.	61916000	61916600	128,0,128
chr1	62218600	62219000	HepG2	1	.	62218600	62219000	128,0,128
chr1	62380400	62381000	HepG2	1	.	62380400	62381000	128,0,128
chr1	62407600	62407800	HepG2	1	.	62407600	62407800	128,0,128
chr1	62416200	62416400	HepG2	1	.	62416200	62416400	128,0,128
chr1	62506600	62507000	HepG2	1	.	62506600	62507000	128,0,128
chr1	62752400	62752600	HepG2	1	.	62752400	62752600	128,0,128
chr1	62753800	62754200	HepG2	1	.	62753800	62754200	128,0,128
chr1	62765400	62765800	HepG2	1	.	62765400	62765800	128,0,128
chr1	62783600	62784200	HepG2	1	.	62783600	62784200	128,0,128
chr1	62793000	62793200	HepG2	1	.	62793000	62793200	128,0,128
chr1	62818000	62818400	HepG2	1	.	62818000	62818400	128,0,128
chr1	62858800	62859000	HepG2	1	.	62858800	62859000	128,0,128
chr1	62980800	62981000	HepG2	1	.	62980800	62981000	128,0,128
chr1	62982200	62982600	HepG2	1	.	62982200	62982600	128,0,128
chr1	62989600	62989800	HepG2	1	.	62989600	62989800	128,0,128
chr1	62995000	62995200	HepG2	1	.	62995000	62995200	128,0,128
chr1	63051200	63051400	HepG2	1	.	63051200	63051400	128,0,128
chr1	63059600	63060000	HepG2	1	.	63059600	63060000	128,0,128
chr1	63074600	63075000	HepG2	1	.	63074600	63075000	128,0,128
chr1	63138000	63138400	HepG2	1	.	63138000	63138400	128,0,128
chr1	63199400	63200200	HepG2	1	.	63199400	63200200	128,0,128
chr1	63201600	63201800	HepG2	1	.	63201600	63201800	128,0,128
chr1	63307400	63307600	HepG2	1	.	63307400	63307600	128,0,128
chr1	63322600	63322800	HepG2	1	.	63322600	63322800	128,0,128
chr1	63335200	63335400	HepG2	1	.	63335200	63335400	128,0,128
chr1	63348000	63348200	HepG2	1	.	63348000	63348200	128,0,128
chr1	63357800	63358200	HepG2	1	.	63357800	63358200	128,0,128
chr1	63594400	63594600	HepG2	1	.	63594400	63594600	128,0,128
chr1	64000200	64000400	HepG2	1	.	64000200	64000400	128,0,128
chr1	64066000	64066200	HepG2	1	.	64066000	64066200	128,0,128
chr1	64106200	64107600	HepG2	1	.	64106200	64107600	128,0,128
chr1	64158600	64158800	HepG2	1	.	64158600	64158800	128,0,128
chr1	64166800	64167200	HepG2	1	.	64166800	64167200	128,0,128
chr1	64184400	64184600	HepG2	1	.	64184400	64184600	128,0,128
chr1	64246200	64246400	HepG2	1	.	64246200	64246400	128,0,128
chr1	64250200	64250400	HepG2	1	.	64250200	64250400	128,0,128
chr1	64372800	64373000	HepG2	1	.	64372800	64373000	128,0,128
chr1	64711200	64711400	HepG2	1	.	64711200	64711400	128,0,128
chr1	65061800	65062200	HepG2	1	.	65061800	65062200	128,0,128
chr1	65220000	65220200	HepG2	1	.	65220000	65220200	128,0,128
chr1	65401600	65401800	HepG2	1	.	65401600	65401800	128,0,128
chr1	65419000	65419200	HepG2	1	.	65419000	65419200	128,0,128
chr1	65447800	65448200	HepG2	1	.	65447800	65448200	128,0,128
chr1	65507200	65507400	HepG2	1	.	65507200	65507400	128,0,128
chr1	65573800	65574000	HepG2	1	.	65573800	65574000	128,0,128
chr1	65593400	65593600	HepG2	1	.	65593400	65593600	128,0,128
chr1	65609400	65609600	HepG2	1	.	65609400	65609600	128,0,128
chr1	65616200	65616400	HepG2	1	.	65616200	65616400	128,0,128
chr1	65618800	65619000	HepG2	1	.	65618800	65619000	128,0,128
chr1	65623000	65623200	HepG2	1	.	65623000	65623200	128,0,128
chr1	65623800	65624200	HepG2	1	.	65623800	65624200	128,0,128
chr1	65625600	65626200	HepG2	1	.	65625600	65626200	128,0,128
chr1	65626600	65626800	HepG2	1	.	65626600	65626800	128,0,128
chr1	65630400	65630600	HepG2	1	.	65630400	65630600	128,0,128
chr1	65674400	65674600	HepG2	1	.	65674400	65674600	128,0,128
chr1	65695600	65696000	HepG2	1	.	65695600	65696000	128,0,128
chr1	65825600	65825800	HepG2	1	.	65825600	65825800	128,0,128
chr1	65867200	65867600	HepG2	1	.	65867200	65867600	128,0,128
chr1	65873600	65874000	HepG2	1	.	65873600	65874000	128,0,128
chr1	65939800	65940000	HepG2	1	.	65939800	65940000	128,0,128
chr1	65949800	65950400	HepG2	1	.	65949800	65950400	128,0,128
chr1	65978200	65978400	HepG2	1	.	65978200	65978400	128,0,128
chr1	66488600	66489000	HepG2	1	.	66488600	66489000	128,0,128
chr1	66613000	66613200	HepG2	1	.	66613000	66613200	128,0,128
chr1	67057800	67058200	HepG2	1	.	67057800	67058200	128,0,128
chr1	67170800	67171000	HepG2	1	.	67170800	67171000	128,0,128
chr1	67379600	67379800	HepG2	1	.	67379600	67379800	128,0,128
chr1	67448400	67448600	HepG2	1	.	67448400	67448600	128,0,128
chr1	67635600	67636000	HepG2	1	.	67635600	67636000	128,0,128
chr1	67962200	67962400	HepG2	1	.	67962200	67962400	128,0,128
chr1	67979600	67980000	HepG2	1	.	67979600	67980000	128,0,128
chr1	67980200	67980400	HepG2	1	.	67980200	67980400	128,0,128
chr1	67998800	67999200	HepG2	1	.	67998800	67999200	128,0,128
chr1	68018000	68018400	HepG2	1	.	68018000	68018400	128,0,128
chr1	68021800	68022000	HepG2	1	.	68021800	68022000	128,0,128
chr1	68129800	68130200	HepG2	1	.	68129800	68130200	128,0,128
chr1	68163400	68163800	HepG2	1	.	68163400	68163800	128,0,128
chr1	70799000	70799200	HepG2	1	.	70799000	70799200	128,0,128
chr1	72700800	72701200	HepG2	1	.	72700800	72701200	128,0,128
chr1	72948600	72949200	HepG2	1	.	72948600	72949200	128,0,128
chr1	72949800	72950000	HepG2	1	.	72949800	72950000	128,0,128
chr1	73066800	73067000	HepG2	1	.	73066800	73067000	128,0,128
chr1	73089000	73089200	HepG2	1	.	73089000	73089200	128,0,128
chr1	74783400	74783600	HepG2	1	.	74783400	74783600	128,0,128
chr1	74790800	74791000	HepG2	1	.	74790800	74791000	128,0,128
chr1	74822200	74822600	HepG2	1	.	74822200	74822600	128,0,128
chr1	74968000	74968400	HepG2	1	.	74968000	74968400	128,0,128
chr1	75059800	75060200	HepG2	1	.	75059800	75060200	128,0,128
chr1	75699200	75699400	HepG2	1	.	75699200	75699400	128,0,128
chr1	75731600	75731800	HepG2	1	.	75731600	75731800	128,0,128
chr1	75957800	75958000	HepG2	1	.	75957800	75958000	128,0,128
chr1	76080400	76080600	HepG2	1	.	76080400	76080600	128,0,128
chr1	76082600	76082800	HepG2	1	.	76082600	76082800	128,0,128
chr1	76196200	76196400	HepG2	1	.	76196200	76196400	128,0,128
chr1	76277800	76278000	HepG2	1	.	76277800	76278000	128,0,128
chr1	76457400	76457600	HepG2	1	.	76457400	76457600	128,0,128
chr1	76525200	76525400	HepG2	1	.	76525200	76525400	128,0,128
chr1	76664200	76664400	HepG2	1	.	76664200	76664400	128,0,128
chr1	77139600	77140000	HepG2	1	.	77139600	77140000	128,0,128
chr1	77195800	77196000	HepG2	1	.	77195800	77196000	128,0,128
chr1	77204000	77204400	HepG2	1	.	77204000	77204400	128,0,128
chr1	77496800	77497000	HepG2	1	.	77496800	77497000	128,0,128
chr1	77502200	77502600	HepG2	1	.	77502200	77502600	128,0,128
chr1	77528800	77529200	HepG2	1	.	77528800	77529200	128,0,128
chr1	77913400	77913600	HepG2	1	.	77913400	77913600	128,0,128
chr1	77999800	78000000	HepG2	1	.	77999800	78000000	128,0,128
chr1	78051400	78051600	HepG2	1	.	78051400	78051600	128,0,128
chr1	78089800	78090000	HepG2	1	.	78089800	78090000	128,0,128
chr1	78121200	78121400	HepG2	1	.	78121200	78121400	128,0,128
chr1	78144600	78144800	HepG2	1	.	78144600	78144800	128,0,128
chr1	78153400	78153600	HepG2	1	.	78153400	78153600	128,0,128
chr1	78365400	78365600	HepG2	1	.	78365400	78365600	128,0,128
chr1	78449600	78449800	HepG2	1	.	78449600	78449800	128,0,128
chr1	78456600	78456800	HepG2	1	.	78456600	78456800	128,0,128
chr1	78461800	78462000	HepG2	1	.	78461800	78462000	128,0,128
chr1	78512800	78513200	HepG2	1	.	78512800	78513200	128,0,128
chr1	79070400	79070600	HepG2	1	.	79070400	79070600	128,0,128
chr1	79073800	79074000	HepG2	1	.	79073800	79074000	128,0,128
chr1	81122400	81122600	HepG2	1	.	81122400	81122600	128,0,128
chr1	81122800	81123000	HepG2	1	.	81122800	81123000	128,0,128
chr1	81990800	81991200	HepG2	1	.	81990800	81991200	128,0,128
chr1	82274400	82274800	HepG2	1	.	82274400	82274800	128,0,128
chr1	82314400	82315000	HepG2	1	.	82314400	82315000	128,0,128
chr1	82440000	82440200	HepG2	1	.	82440000	82440200	128,0,128
chr1	82440800	82441200	HepG2	1	.	82440800	82441200	128,0,128
chr1	82572400	82572600	HepG2	1	.	82572400	82572600	128,0,128
chr1	82981400	82981600	HepG2	1	.	82981400	82981600	128,0,128
chr1	83361800	83362000	HepG2	1	.	83361800	83362000	128,0,128
chr1	84207000	84207600	HepG2	1	.	84207000	84207600	128,0,128
chr1	84231000	84231200	HepG2	1	.	84231000	84231200	128,0,128
chr1	84726600	84726800	HepG2	1	.	84726600	84726800	128,0,128
chr1	85087200	85087400	HepG2	1	.	85087200	85087400	128,0,128
chr1	85186000	85186600	HepG2	1	.	85186000	85186600	128,0,128
chr1	85262000	85262200	HepG2	1	.	85262000	85262200	128,0,128
chr1	85603400	85603600	HepG2	1	.	85603400	85603600	128,0,128
chr1	85851800	85852000	HepG2	1	.	85851800	85852000	128,0,128
chr1	85926000	85926800	HepG2	1	.	85926000	85926800	128,0,128
chr1	85927400	85927600	HepG2	1	.	85927400	85927600	128,0,128
chr1	85956200	85956400	HepG2	1	.	85956200	85956400	128,0,128
chr1	85967200	85967400	HepG2	1	.	85967200	85967400	128,0,128
chr1	86071200	86071600	HepG2	1	.	86071200	86071600	128,0,128
chr1	86107800	86108000	HepG2	1	.	86107800	86108000	128,0,128
chr1	86146400	86147400	HepG2	1	.	86146400	86147400	128,0,128
chr1	87211800	87212000	HepG2	1	.	87211800	87212000	128,0,128
chr1	87219400	87219800	HepG2	1	.	87219400	87219800	128,0,128
chr1	87224200	87224600	HepG2	1	.	87224200	87224600	128,0,128
chr1	87248200	87248600	HepG2	1	.	87248200	87248600	128,0,128
chr1	87271600	87272000	HepG2	1	.	87271600	87272000	128,0,128
chr1	87277200	87277600	HepG2	1	.	87277200	87277600	128,0,128
chr1	87289400	87290000	HepG2	1	.	87289400	87290000	128,0,128
chr1	87311200	87311400	HepG2	1	.	87311200	87311400	128,0,128
chr1	87326200	87326400	HepG2	1	.	87326200	87326400	128,0,128
chr1	87383200	87383400	HepG2	1	.	87383200	87383400	128,0,128
chr1	87400600	87400800	HepG2	1	.	87400600	87400800	128,0,128
chr1	87404200	87404400	HepG2	1	.	87404200	87404400	128,0,128
chr1	87447600	87448000	HepG2	1	.	87447600	87448000	128,0,128
chr1	87461200	87461400	HepG2	1	.	87461200	87461400	128,0,128
chr1	87577400	87577600	HepG2	1	.	87577400	87577600	128,0,128
chr1	88186200	88186600	HepG2	1	.	88186200	88186600	128,0,128
chr1	88260000	88260200	HepG2	1	.	88260000	88260200	128,0,128
chr1	88269200	88269400	HepG2	1	.	88269200	88269400	128,0,128
chr1	88270000	88270200	HepG2	1	.	88270000	88270200	128,0,128
chr1	88494800	88495200	HepG2	1	.	88494800	88495200	128,0,128
chr1	88583400	88583600	HepG2	1	.	88583400	88583600	128,0,128
chr1	88639200	88639400	HepG2	1	.	88639200	88639400	128,0,128
chr1	88639600	88640400	HepG2	1	.	88639600	88640400	128,0,128
chr1	88640800	88642000	HepG2	1	.	88640800	88642000	128,0,128
chr1	88646200	88646600	HepG2	1	.	88646200	88646600	128,0,128
chr1	88777600	88778000	HepG2	1	.	88777600	88778000	128,0,128
chr1	88994600	88994800	HepG2	1	.	88994600	88994800	128,0,128
chr1	89074800	89075000	HepG2	1	.	89074800	89075000	128,0,128
chr1	89126200	89126400	HepG2	1	.	89126200	89126400	128,0,128
chr1	89279200	89279400	HepG2	1	.	89279200	89279400	128,0,128
chr1	89377400	89377600	HepG2	1	.	89377400	89377600	128,0,128
chr1	89386600	89386800	HepG2	1	.	89386600	89386800	128,0,128
chr1	89389000	89389200	HepG2	1	.	89389000	89389200	128,0,128
chr1	89401200	89401600	HepG2	1	.	89401200	89401600	128,0,128
chr1	89464400	89464600	HepG2	1	.	89464400	89464600	128,0,128
chr1	89511000	89511400	HepG2	1	.	89511000	89511400	128,0,128
chr1	89538400	89538600	HepG2	1	.	89538400	89538600	128,0,128
chr1	89822400	89823000	HepG2	1	.	89822400	89823000	128,0,128
chr1	90053400	90053800	HepG2	1	.	90053400	90053800	128,0,128
chr1	90058400	90058800	HepG2	1	.	90058400	90058800	128,0,128
chr1	90276400	90276800	HepG2	1	.	90276400	90276800	128,0,128
chr1	90292200	90292600	HepG2	1	.	90292200	90292600	128,0,128
chr1	90297200	90297800	HepG2	1	.	90297200	90297800	128,0,128
chr1	90299200	90299600	HepG2	1	.	90299200	90299600	128,0,128
chr1	90299800	90300400	HepG2	1	.	90299800	90300400	128,0,128
chr1	90301600	90303200	HepG2	1	.	90301600	90303200	128,0,128
chr1	90307200	90307400	HepG2	1	.	90307200	90307400	128,0,128
chr1	90336600	90337000	HepG2	1	.	90336600	90337000	128,0,128
chr1	90364400	90364600	HepG2	1	.	90364400	90364600	128,0,128
chr1	90394200	90394400	HepG2	1	.	90394200	90394400	128,0,128
chr1	90415800	90416200	HepG2	1	.	90415800	90416200	128,0,128
chr1	90455400	90455600	HepG2	1	.	90455400	90455600	128,0,128
chr1	90687000	90687200	HepG2	1	.	90687000	90687200	128,0,128
chr1	90708800	90709000	HepG2	1	.	90708800	90709000	128,0,128
chr1	90711800	90712000	HepG2	1	.	90711800	90712000	128,0,128
chr1	91172800	91173200	HepG2	1	.	91172800	91173200	128,0,128
chr1	91214200	91214600	HepG2	1	.	91214200	91214600	128,0,128
chr1	91481800	91482000	HepG2	1	.	91481800	91482000	128,0,128
chr1	91491800	91492200	HepG2	1	.	91491800	91492200	128,0,128
chr1	91502600	91503000	HepG2	1	.	91502600	91503000	128,0,128
chr1	91530800	91531200	HepG2	1	.	91530800	91531200	128,0,128
chr1	91595000	91595400	HepG2	1	.	91595000	91595400	128,0,128
chr1	91965000	91965200	HepG2	1	.	91965000	91965200	128,0,128
chr1	91970000	91970200	HepG2	1	.	91970000	91970200	128,0,128
chr1	91970600	91970800	HepG2	1	.	91970600	91970800	128,0,128
chr1	92184600	92184800	HepG2	1	.	92184600	92184800	128,0,128
chr1	92210600	92211200	HepG2	1	.	92210600	92211200	128,0,128
chr1	92211600	92211800	HepG2	1	.	92211600	92211800	128,0,128
chr1	92227000	92227200	HepG2	1	.	92227000	92227200	128,0,128
chr1	92232600	92232800	HepG2	1	.	92232600	92232800	128,0,128
chr1	92281600	92282000	HepG2	1	.	92281600	92282000	128,0,128
chr1	92283200	92283400	HepG2	1	.	92283200	92283400	128,0,128
chr1	92285200	92285400	HepG2	1	.	92285200	92285400	128,0,128
chr1	92291600	92292000	HepG2	1	.	92291600	92292000	128,0,128
chr1	92292400	92294600	HepG2	1	.	92292400	92294600	128,0,128
chr1	92300600	92301200	HepG2	1	.	92300600	92301200	128,0,128
chr1	92330400	92330600	HepG2	1	.	92330400	92330600	128,0,128
chr1	92336600	92336800	HepG2	1	.	92336600	92336800	128,0,128
chr1	92337200	92337400	HepG2	1	.	92337200	92337400	128,0,128
chr1	92340600	92340800	HepG2	1	.	92340600	92340800	128,0,128
chr1	92344800	92345200	HepG2	1	.	92344800	92345200	128,0,128
chr1	92345400	92345800	HepG2	1	.	92345400	92345800	128,0,128
chr1	92347000	92347200	HepG2	1	.	92347000	92347200	128,0,128
chr1	92348400	92348600	HepG2	1	.	92348400	92348600	128,0,128
chr1	92348800	92349600	HepG2	1	.	92348800	92349600	128,0,128
chr1	92504200	92504600	HepG2	1	.	92504200	92504600	128,0,128
chr1	92908200	92908400	HepG2	1	.	92908200	92908400	128,0,128
chr1	92960200	92960400	HepG2	1	.	92960200	92960400	128,0,128
chr1	92970000	92970200	HepG2	1	.	92970000	92970200	128,0,128
chr1	92970400	92971400	HepG2	1	.	92970400	92971400	128,0,128
chr1	93175400	93175600	HepG2	1	.	93175400	93175600	128,0,128
chr1	93282800	93283200	HepG2	1	.	93282800	93283200	128,0,128
chr1	93288400	93288800	HepG2	1	.	93288400	93288800	128,0,128
chr1	93352400	93353000	HepG2	1	.	93352400	93353000	128,0,128
chr1	93400200	93400600	HepG2	1	.	93400200	93400600	128,0,128
chr1	93401400	93401800	HepG2	1	.	93401400	93401800	128,0,128
chr1	93423800	93424200	HepG2	1	.	93423800	93424200	128,0,128
chr1	93521800	93522200	HepG2	1	.	93521800	93522200	128,0,128
chr1	93595000	93595400	HepG2	1	.	93595000	93595400	128,0,128
chr1	93638400	93638600	HepG2	1	.	93638400	93638600	128,0,128
chr1	93666400	93666800	HepG2	1	.	93666400	93666800	128,0,128
chr1	93687400	93687800	HepG2	1	.	93687400	93687800	128,0,128
chr1	93693800	93694000	HepG2	1	.	93693800	93694000	128,0,128
chr1	93694200	93694600	HepG2	1	.	93694200	93694600	128,0,128
chr1	93725200	93725400	HepG2	1	.	93725200	93725400	128,0,128
chr1	93741000	93742000	HepG2	1	.	93741000	93742000	128,0,128
chr1	93753400	93753600	HepG2	1	.	93753400	93753600	128,0,128
chr1	93860800	93861000	HepG2	1	.	93860800	93861000	128,0,128
chr1	93900600	93900800	HepG2	1	.	93900600	93900800	128,0,128
chr1	93905800	93906200	HepG2	1	.	93905800	93906200	128,0,128
chr1	93916200	93916800	HepG2	1	.	93916200	93916800	128,0,128
chr1	93926800	93927000	HepG2	1	.	93926800	93927000	128,0,128
chr1	94045200	94045800	HepG2	1	.	94045200	94045800	128,0,128
chr1	94046600	94046800	HepG2	1	.	94046600	94046800	128,0,128
chr1	94058600	94059000	HepG2	1	.	94058600	94059000	128,0,128
chr1	94059400	94059800	HepG2	1	.	94059400	94059800	128,0,128
chr1	94060000	94060200	HepG2	1	.	94060000	94060200	128,0,128
chr1	94118000	94118200	HepG2	1	.	94118000	94118200	128,0,128
chr1	94156000	94156200	HepG2	1	.	94156000	94156200	128,0,128
chr1	94208000	94208200	HepG2	1	.	94208000	94208200	128,0,128
chr1	94236200	94236600	HepG2	1	.	94236200	94236600	128,0,128
chr1	94250200	94250400	HepG2	1	.	94250200	94250400	128,0,128
chr1	94293400	94294200	HepG2	1	.	94293400	94294200	128,0,128
chr1	94412800	94413000	HepG2	1	.	94412800	94413000	128,0,128
chr1	94445400	94445800	HepG2	1	.	94445400	94445800	128,0,128
chr1	94544600	94545000	HepG2	1	.	94544600	94545000	128,0,128
chr1	94562400	94562600	HepG2	1	.	94562400	94562600	128,0,128
chr1	94566200	94566400	HepG2	1	.	94566200	94566400	128,0,128
chr1	94581800	94582400	HepG2	1	.	94581800	94582400	128,0,128
chr1	94587000	94587200	HepG2	1	.	94587000	94587200	128,0,128
chr1	94591600	94592000	HepG2	1	.	94591600	94592000	128,0,128
chr1	94609400	94609600	HepG2	1	.	94609400	94609600	128,0,128
chr1	94675000	94675400	HepG2	1	.	94675000	94675400	128,0,128
chr1	94706400	94706800	HepG2	1	.	94706400	94706800	128,0,128
chr1	94747800	94748000	HepG2	1	.	94747800	94748000	128,0,128
chr1	94774800	94776600	HepG2	1	.	94774800	94776600	128,0,128
chr1	94780000	94780200	HepG2	1	.	94780000	94780200	128,0,128
chr1	94781400	94782400	HepG2	1	.	94781400	94782400	128,0,128
chr1	94782800	94783200	HepG2	1	.	94782800	94783200	128,0,128
chr1	94783400	94783600	HepG2	1	.	94783400	94783600	128,0,128
chr1	94815400	94815600	HepG2	1	.	94815400	94815600	128,0,128
chr1	94821000	94821600	HepG2	1	.	94821000	94821600	128,0,128
chr1	94845200	94845600	HepG2	1	.	94845200	94845600	128,0,128
chr1	94849200	94851400	HepG2	1	.	94849200	94851400	128,0,128
chr1	94889000	94889200	HepG2	1	.	94889000	94889200	128,0,128
chr1	94889400	94889800	HepG2	1	.	94889400	94889800	128,0,128
chr1	94890800	94892200	HepG2	1	.	94890800	94892200	128,0,128
chr1	94894600	94894800	HepG2	1	.	94894600	94894800	128,0,128
chr1	94896800	94897000	HepG2	1	.	94896800	94897000	128,0,128
chr1	94904600	94904800	HepG2	1	.	94904600	94904800	128,0,128
chr1	94988000	94988200	HepG2	1	.	94988000	94988200	128,0,128
chr1	94993000	94993200	HepG2	1	.	94993000	94993200	128,0,128
chr1	95016000	95016200	HepG2	1	.	95016000	95016200	128,0,128
chr1	95073800	95074000	HepG2	1	.	95073800	95074000	128,0,128
chr1	95084000	95084200	HepG2	1	.	95084000	95084200	128,0,128
chr1	95163400	95164200	HepG2	1	.	95163400	95164200	128,0,128
chr1	95202200	95202400	HepG2	1	.	95202200	95202400	128,0,128
chr1	95220200	95220400	HepG2	1	.	95220200	95220400	128,0,128
chr1	95223400	95223600	HepG2	1	.	95223400	95223600	128,0,128
chr1	95224800	95225200	HepG2	1	.	95224800	95225200	128,0,128
chr1	95239800	95240000	HepG2	1	.	95239800	95240000	128,0,128
chr1	95263800	95264000	HepG2	1	.	95263800	95264000	128,0,128
chr1	95360000	95360200	HepG2	1	.	95360000	95360200	128,0,128
chr1	95385200	95385400	HepG2	1	.	95385200	95385400	128,0,128
chr1	95385800	95386000	HepG2	1	.	95385800	95386000	128,0,128
chr1	95389400	95389600	HepG2	1	.	95389400	95389600	128,0,128
chr1	95393600	95393800	HepG2	1	.	95393600	95393800	128,0,128
chr1	95407800	95408000	HepG2	1	.	95407800	95408000	128,0,128
chr1	95421400	95422000	HepG2	1	.	95421400	95422000	128,0,128
chr1	95423800	95424000	HepG2	1	.	95423800	95424000	128,0,128
chr1	95427200	95427800	HepG2	1	.	95427200	95427800	128,0,128
chr1	95446600	95446800	HepG2	1	.	95446600	95446800	128,0,128
chr1	95482600	95483000	HepG2	1	.	95482600	95483000	128,0,128
chr1	95534800	95535400	HepG2	1	.	95534800	95535400	128,0,128
chr1	95599000	95599800	HepG2	1	.	95599000	95599800	128,0,128
chr1	95669600	95669800	HepG2	1	.	95669600	95669800	128,0,128
chr1	95696400	95696600	HepG2	1	.	95696400	95696600	128,0,128
chr1	95723400	95723600	HepG2	1	.	95723400	95723600	128,0,128
chr1	95752200	95752400	HepG2	1	.	95752200	95752400	128,0,128
chr1	95818200	95818600	HepG2	1	.	95818200	95818600	128,0,128
chr1	95836200	95836600	HepG2	1	.	95836200	95836600	128,0,128
chr1	95850200	95850600	HepG2	1	.	95850200	95850600	128,0,128
chr1	96107000	96107200	HepG2	1	.	96107000	96107200	128,0,128
chr1	97097400	97098400	HepG2	1	.	97097400	97098400	128,0,128
chr1	97168800	97169000	HepG2	1	.	97168800	97169000	128,0,128
chr1	97230400	97230600	HepG2	1	.	97230400	97230600	128,0,128
chr1	97238000	97238200	HepG2	1	.	97238000	97238200	128,0,128
chr1	97430400	97430600	HepG2	1	.	97430400	97430600	128,0,128
chr1	97529200	97529400	HepG2	1	.	97529200	97529400	128,0,128
chr1	97565200	97565400	HepG2	1	.	97565200	97565400	128,0,128
chr1	97691200	97691400	HepG2	1	.	97691200	97691400	128,0,128
chr1	97704400	97704600	HepG2	1	.	97704400	97704600	128,0,128
chr1	97737800	97738000	HepG2	1	.	97737800	97738000	128,0,128
chr1	97739000	97739200	HepG2	1	.	97739000	97739200	128,0,128
chr1	97748200	97748400	HepG2	1	.	97748200	97748400	128,0,128
chr1	97976200	97976400	HepG2	1	.	97976200	97976400	128,0,128
chr1	98100400	98100600	HepG2	1	.	98100400	98100600	128,0,128
chr1	98391600	98391800	HepG2	1	.	98391600	98391800	128,0,128
chr1	98395600	98396000	HepG2	1	.	98395600	98396000	128,0,128
chr1	98396200	98396400	HepG2	1	.	98396200	98396400	128,0,128
chr1	98513600	98514200	HepG2	1	.	98513600	98514200	128,0,128
chr1	98585400	98585800	HepG2	1	.	98585400	98585800	128,0,128
chr1	98903200	98903400	HepG2	1	.	98903200	98903400	128,0,128
chr1	98924200	98924400	HepG2	1	.	98924200	98924400	128,0,128
chr1	99576000	99576200	HepG2	1	.	99576000	99576200	128,0,128
chr1	99742600	99743000	HepG2	1	.	99742600	99743000	128,0,128
chr1	99963200	99963400	HepG2	1	.	99963200	99963400	128,0,128
chr1	99967400	99967800	HepG2	1	.	99967400	99967800	128,0,128
chr1	100020400	100020600	HepG2	1	.	100020400	100020600	128,0,128
chr1	100024800	100025000	HepG2	1	.	100024800	100025000	128,0,128
chr1	100054600	100055200	HepG2	1	.	100054600	100055200	128,0,128
chr1	100088400	100088600	HepG2	1	.	100088400	100088600	128,0,128
chr1	100100800	100101200	HepG2	1	.	100100800	100101200	128,0,128
chr1	100162200	100162400	HepG2	1	.	100162200	100162400	128,0,128
chr1	100192400	100192800	HepG2	1	.	100192400	100192800	128,0,128
chr1	100204400	100204800	HepG2	1	.	100204400	100204800	128,0,128
chr1	100214000	100214400	HepG2	1	.	100214000	100214400	128,0,128
chr1	100220200	100220600	HepG2	1	.	100220200	100220600	128,0,128
chr1	100224400	100225200	HepG2	1	.	100224400	100225200	128,0,128
chr1	100225400	100225600	HepG2	1	.	100225400	100225600	128,0,128
chr1	100337800	100338000	HepG2	1	.	100337800	100338000	128,0,128
chr1	100452400	100452600	HepG2	1	.	100452400	100452600	128,0,128
chr1	100514200	100514400	HepG2	1	.	100514200	100514400	128,0,128
chr1	100733600	100734000	HepG2	1	.	100733600	100734000	128,0,128
chr1	100788200	100788400	HepG2	1	.	100788200	100788400	128,0,128
chr1	100878600	100878800	HepG2	1	.	100878600	100878800	128,0,128
chr1	100945600	100945800	HepG2	1	.	100945600	100945800	128,0,128
chr1	100951200	100951800	HepG2	1	.	100951200	100951800	128,0,128
chr1	100960000	100960200	HepG2	1	.	100960000	100960200	128,0,128
chr1	100981400	100981600	HepG2	1	.	100981400	100981600	128,0,128
chr1	101048400	101049000	HepG2	1	.	101048400	101049000	128,0,128
chr1	101196800	101197200	HepG2	1	.	101196800	101197200	128,0,128
chr1	101241200	101241400	HepG2	1	.	101241200	101241400	128,0,128
chr1	101370200	101370400	HepG2	1	.	101370200	101370400	128,0,128
chr1	101386800	101387000	HepG2	1	.	101386800	101387000	128,0,128
chr1	101415200	101415400	HepG2	1	.	101415200	101415400	128,0,128
chr1	101469600	101470000	HepG2	1	.	101469600	101470000	128,0,128
chr1	101602000	101602600	HepG2	1	.	101602000	101602600	128,0,128
chr1	102053400	102053600	HepG2	1	.	102053400	102053600	128,0,128
chr1	102197800	102198200	HepG2	1	.	102197800	102198200	128,0,128
chr1	102199000	102199200	HepG2	1	.	102199000	102199200	128,0,128
chr1	102462400	102462800	HepG2	1	.	102462400	102462800	128,0,128
chr1	102900200	102900400	HepG2	1	.	102900200	102900400	128,0,128
chr1	103424600	103424800	HepG2	1	.	103424600	103424800	128,0,128
chr1	105011000	105011200	HepG2	1	.	105011000	105011200	128,0,128
chr1	105642800	105643000	HepG2	1	.	105642800	105643000	128,0,128
chr1	105645000	105645200	HepG2	1	.	105645000	105645200	128,0,128
chr1	105681200	105681400	HepG2	1	.	105681200	105681400	128,0,128
chr1	106174600	106176000	HepG2	1	.	106174600	106176000	128,0,128
chr1	107678000	107678400	HepG2	1	.	107678000	107678400	128,0,128
chr1	107690600	107690800	HepG2	1	.	107690600	107690800	128,0,128
chr1	108068600	108070000	HepG2	1	.	108068600	108070000	128,0,128
chr1	108142000	108142200	HepG2	1	.	108142000	108142200	128,0,128
chr1	108184200	108184400	HepG2	1	.	108184200	108184400	128,0,128
chr1	108223000	108224200	HepG2	1	.	108223000	108224200	128,0,128
chr1	108228400	108228600	HepG2	1	.	108228400	108228600	128,0,128
chr1	108482000	108482200	HepG2	1	.	108482000	108482200	128,0,128
chr1	108508400	108508600	HepG2	1	.	108508400	108508600	128,0,128
chr1	108543600	108543800	HepG2	1	.	108543600	108543800	128,0,128
chr1	108576200	108576400	HepG2	1	.	108576200	108576400	128,0,128
chr1	108577200	108577400	HepG2	1	.	108577200	108577400	128,0,128
chr1	108594400	108595000	HepG2	1	.	108594400	108595000	128,0,128
chr1	108668200	108668400	HepG2	1	.	108668200	108668400	128,0,128
chr1	109603400	109603800	HepG2	1	.	109603400	109603800	128,0,128
chr1	109644200	109644400	HepG2	1	.	109644200	109644400	128,0,128
chr1	109659000	109659200	HepG2	1	.	109659000	109659200	128,0,128
chr1	109692600	109692800	HepG2	1	.	109692600	109692800	128,0,128
chr1	109699600	109700000	HepG2	1	.	109699600	109700000	128,0,128
chr1	109719000	109719200	HepG2	1	.	109719000	109719200	128,0,128
chr1	109728200	109728400	HepG2	1	.	109728200	109728400	128,0,128
chr1	109736400	109736600	HepG2	1	.	109736400	109736600	128,0,128
chr1	109832800	109833200	HepG2	1	.	109832800	109833200	128,0,128
chr1	109888000	109888600	HepG2	1	.	109888000	109888600	128,0,128
chr1	109904600	109904800	HepG2	1	.	109904600	109904800	128,0,128
chr1	109908200	109908600	HepG2	1	.	109908200	109908600	128,0,128
chr1	109914600	109914800	HepG2	1	.	109914600	109914800	128,0,128
chr1	109915600	109916200	HepG2	1	.	109915600	109916200	128,0,128
chr1	109939000	109939200	HepG2	1	.	109939000	109939200	128,0,128
chr1	109942000	109942200	HepG2	1	.	109942000	109942200	128,0,128
chr1	109983800	109984200	HepG2	1	.	109983800	109984200	128,0,128
chr1	110021400	110021800	HepG2	1	.	110021400	110021800	128,0,128
chr1	110110600	110110800	HepG2	1	.	110110600	110110800	128,0,128
chr1	110128800	110129000	HepG2	1	.	110128800	110129000	128,0,128
chr1	110131800	110132000	HepG2	1	.	110131800	110132000	128,0,128
chr1	110164200	110164600	HepG2	1	.	110164200	110164600	128,0,128
chr1	110274800	110275000	HepG2	1	.	110274800	110275000	128,0,128
chr1	110331800	110332000	HepG2	1	.	110331800	110332000	128,0,128
chr1	110466200	110466400	HepG2	1	.	110466200	110466400	128,0,128
chr1	110478000	110478400	HepG2	1	.	110478000	110478400	128,0,128
chr1	110490200	110490600	HepG2	1	.	110490200	110490600	128,0,128
chr1	110490800	110491400	HepG2	1	.	110490800	110491400	128,0,128
chr1	110504000	110504400	HepG2	1	.	110504000	110504400	128,0,128
chr1	110521400	110521800	HepG2	1	.	110521400	110521800	128,0,128
chr1	110530000	110530200	HepG2	1	.	110530000	110530200	128,0,128
chr1	110531000	110531200	HepG2	1	.	110531000	110531200	128,0,128
chr1	110540400	110540600	HepG2	1	.	110540400	110540600	128,0,128
chr1	110698600	110699000	HepG2	1	.	110698600	110699000	128,0,128
chr1	110739600	110739800	HepG2	1	.	110739600	110739800	128,0,128
chr1	110745800	110746000	HepG2	1	.	110745800	110746000	128,0,128
chr1	110761400	110761800	HepG2	1	.	110761400	110761800	128,0,128
chr1	110767400	110767600	HepG2	1	.	110767400	110767600	128,0,128
chr1	110863800	110864000	HepG2	1	.	110863800	110864000	128,0,128
chr1	110864400	110864800	HepG2	1	.	110864400	110864800	128,0,128
chr1	110873400	110873800	HepG2	1	.	110873400	110873800	128,0,128
chr1	110878000	110878200	HepG2	1	.	110878000	110878200	128,0,128
chr1	110936600	110936800	HepG2	1	.	110936600	110936800	128,0,128
chr1	110948800	110949000	HepG2	1	.	110948800	110949000	128,0,128
chr1	111085400	111085800	HepG2	1	.	111085400	111085800	128,0,128
chr1	111289200	111289600	HepG2	1	.	111289200	111289600	128,0,128
chr1	111342800	111343000	HepG2	1	.	111342800	111343000	128,0,128
chr1	111587800	111588400	HepG2	1	.	111587800	111588400	128,0,128
chr1	111652800	111653200	HepG2	1	.	111652800	111653200	128,0,128
chr1	111685200	111685600	HepG2	1	.	111685200	111685600	128,0,128
chr1	111733600	111733800	HepG2	1	.	111733600	111733800	128,0,128
chr1	111737800	111738200	HepG2	1	.	111737800	111738200	128,0,128
chr1	111780600	111781400	HepG2	1	.	111780600	111781400	128,0,128
chr1	111785800	111786000	HepG2	1	.	111785800	111786000	128,0,128
chr1	111789800	111790000	HepG2	1	.	111789800	111790000	128,0,128
chr1	111792600	111792800	HepG2	1	.	111792600	111792800	128,0,128
chr1	111957400	111957600	HepG2	1	.	111957400	111957600	128,0,128
chr1	111960400	111960800	HepG2	1	.	111960400	111960800	128,0,128
chr1	111989600	111990000	HepG2	1	.	111989600	111990000	128,0,128
chr1	112024400	112024600	HepG2	1	.	112024400	112024600	128,0,128
chr1	112051800	112052200	HepG2	1	.	112051800	112052200	128,0,128
chr1	112056400	112056600	HepG2	1	.	112056400	112056600	128,0,128
chr1	112078000	112078800	HepG2	1	.	112078000	112078800	128,0,128
chr1	112081400	112081600	HepG2	1	.	112081400	112081600	128,0,128
chr1	112090400	112090600	HepG2	1	.	112090400	112090600	128,0,128
chr1	112094400	112094800	HepG2	1	.	112094400	112094800	128,0,128
chr1	112102400	112102800	HepG2	1	.	112102400	112102800	128,0,128
chr1	112108600	112109000	HepG2	1	.	112108600	112109000	128,0,128
chr1	112125600	112125800	HepG2	1	.	112125600	112125800	128,0,128
chr1	112182600	112182800	HepG2	1	.	112182600	112182800	128,0,128
chr1	112199200	112199400	HepG2	1	.	112199200	112199400	128,0,128
chr1	112257600	112257800	HepG2	1	.	112257600	112257800	128,0,128
chr1	112264600	112264800	HepG2	1	.	112264600	112264800	128,0,128
chr1	112275200	112275400	HepG2	1	.	112275200	112275400	128,0,128
chr1	112290000	112290200	HepG2	1	.	112290000	112290200	128,0,128
chr1	112321200	112321400	HepG2	1	.	112321200	112321400	128,0,128
chr1	112376000	112376400	HepG2	1	.	112376000	112376400	128,0,128
chr1	112407600	112407800	HepG2	1	.	112407600	112407800	128,0,128
chr1	112519400	112519800	HepG2	1	.	112519400	112519800	128,0,128
chr1	112626200	112626600	HepG2	1	.	112626200	112626600	128,0,128
chr1	112676200	112676400	HepG2	1	.	112676200	112676400	128,0,128
chr1	112912400	112912600	HepG2	1	.	112912400	112912600	128,0,128
chr1	113003200	113003600	HepG2	1	.	113003200	113003600	128,0,128
chr1	113346800	113347000	HepG2	1	.	113346800	113347000	128,0,128
chr1	113348200	113348400	HepG2	1	.	113348200	113348400	128,0,128
chr1	113450200	113450400	HepG2	1	.	113450200	113450400	128,0,128
chr1	113546600	113547400	HepG2	1	.	113546600	113547400	128,0,128
chr1	113556400	113556800	HepG2	1	.	113556400	113556800	128,0,128
chr1	113569600	113570000	HepG2	1	.	113569600	113570000	128,0,128
chr1	113570200	113570400	HepG2	1	.	113570200	113570400	128,0,128
chr1	113590800	113591000	HepG2	1	.	113590800	113591000	128,0,128
chr1	113678200	113678400	HepG2	1	.	113678200	113678400	128,0,128
chr1	113688800	113689200	HepG2	1	.	113688800	113689200	128,0,128
chr1	113695800	113696200	HepG2	1	.	113695800	113696200	128,0,128
chr1	113798000	113798200	HepG2	1	.	113798000	113798200	128,0,128
chr1	113936800	113937600	HepG2	1	.	113936800	113937600	128,0,128
chr1	113976800	113977000	HepG2	1	.	113976800	113977000	128,0,128
chr1	113977200	113977600	HepG2	1	.	113977200	113977600	128,0,128
chr1	114051000	114051600	HepG2	1	.	114051000	114051600	128,0,128
chr1	114060000	114060400	HepG2	1	.	114060000	114060400	128,0,128
chr1	114083000	114083200	HepG2	1	.	114083000	114083200	128,0,128
chr1	114488000	114488200	HepG2	1	.	114488000	114488200	128,0,128
chr1	114488800	114489000	HepG2	1	.	114488800	114489000	128,0,128
chr1	114490800	114491000	HepG2	1	.	114490800	114491000	128,0,128
chr1	114525200	114525800	HepG2	1	.	114525200	114525800	128,0,128
chr1	114697600	114698000	HepG2	1	.	114697600	114698000	128,0,128
chr1	114699200	114699400	HepG2	1	.	114699200	114699400	128,0,128
chr1	114977800	114978000	HepG2	1	.	114977800	114978000	128,0,128
chr1	115009000	115009600	HepG2	1	.	115009000	115009600	128,0,128
chr1	115009800	115010400	HepG2	1	.	115009800	115010400	128,0,128
chr1	115010600	115011200	HepG2	1	.	115010600	115011200	128,0,128
chr1	115094000	115094400	HepG2	1	.	115094000	115094400	128,0,128
chr1	115263200	115263400	HepG2	1	.	115263200	115263400	128,0,128
chr1	115316200	115316400	HepG2	1	.	115316200	115316400	128,0,128
chr1	115579800	115580200	HepG2	1	.	115579800	115580200	128,0,128
chr1	115603200	115603400	HepG2	1	.	115603200	115603400	128,0,128
chr1	116173000	116173200	HepG2	1	.	116173000	116173200	128,0,128
chr1	116186400	116186600	HepG2	1	.	116186400	116186600	128,0,128
chr1	116266600	116266800	HepG2	1	.	116266600	116266800	128,0,128
chr1	116270400	116270800	HepG2	1	.	116270400	116270800	128,0,128
chr1	116454800	116455000	HepG2	1	.	116454800	116455000	128,0,128
chr1	116648800	116649000	HepG2	1	.	116648800	116649000	128,0,128
chr1	116655200	116655400	HepG2	1	.	116655200	116655400	128,0,128
chr1	116672200	116672600	HepG2	1	.	116672200	116672600	128,0,128
chr1	116695400	116696600	HepG2	1	.	116695400	116696600	128,0,128
chr1	116715400	116715600	HepG2	1	.	116715400	116715600	128,0,128
chr1	116718800	116719200	HepG2	1	.	116718800	116719200	128,0,128
chr1	116722000	116722400	HepG2	1	.	116722000	116722400	128,0,128
chr1	116803800	116804000	HepG2	1	.	116803800	116804000	128,0,128
chr1	116816200	116816400	HepG2	1	.	116816200	116816400	128,0,128
chr1	116835600	116836000	HepG2	1	.	116835600	116836000	128,0,128
chr1	116849600	116849800	HepG2	1	.	116849600	116849800	128,0,128
chr1	116857200	116857400	HepG2	1	.	116857200	116857400	128,0,128
chr1	116859200	116859400	HepG2	1	.	116859200	116859400	128,0,128
chr1	116877600	116877800	HepG2	1	.	116877600	116877800	128,0,128
chr1	116910000	116910200	HepG2	1	.	116910000	116910200	128,0,128
chr1	116921800	116922200	HepG2	1	.	116921800	116922200	128,0,128
chr1	116954600	116955200	HepG2	1	.	116954600	116955200	128,0,128
chr1	116991400	116991600	HepG2	1	.	116991400	116991600	128,0,128
chr1	116994800	116995000	HepG2	1	.	116994800	116995000	128,0,128
chr1	117003400	117003800	HepG2	1	.	117003400	117003800	128,0,128
chr1	117008400	117009200	HepG2	1	.	117008400	117009200	128,0,128
chr1	117009600	117010000	HepG2	1	.	117009600	117010000	128,0,128
chr1	117011000	117011400	HepG2	1	.	117011000	117011400	128,0,128
chr1	117027800	117028200	HepG2	1	.	117027800	117028200	128,0,128
chr1	117035800	117036000	HepG2	1	.	117035800	117036000	128,0,128
chr1	117036400	117036600	HepG2	1	.	117036400	117036600	128,0,128
chr1	117036800	117038000	HepG2	1	.	117036800	117038000	128,0,128
chr1	117039000	117039400	HepG2	1	.	117039000	117039400	128,0,128
chr1	117070800	117071200	HepG2	1	.	117070800	117071200	128,0,128
chr1	117320600	117320800	HepG2	1	.	117320600	117320800	128,0,128
chr1	117360200	117360600	HepG2	1	.	117360200	117360600	128,0,128
chr1	117464200	117464400	HepG2	1	.	117464200	117464400	128,0,128
chr1	117477600	117477800	HepG2	1	.	117477600	117477800	128,0,128
chr1	117525000	117525200	HepG2	1	.	117525000	117525200	128,0,128
chr1	117782200	117782400	HepG2	1	.	117782200	117782400	128,0,128
chr1	117914200	117914600	HepG2	1	.	117914200	117914600	128,0,128
chr1	118087400	118087600	HepG2	1	.	118087400	118087600	128,0,128
chr1	118178600	118178800	HepG2	1	.	118178600	118178800	128,0,128
chr1	118297200	118297600	HepG2	1	.	118297200	118297600	128,0,128
chr1	118389400	118390200	HepG2	1	.	118389400	118390200	128,0,128
chr1	118659600	118660000	HepG2	1	.	118659600	118660000	128,0,128
chr1	118661200	118661400	HepG2	1	.	118661200	118661400	128,0,128
chr1	119441400	119441600	HepG2	1	.	119441400	119441600	128,0,128
chr1	119457000	119457400	HepG2	1	.	119457000	119457400	128,0,128
chr1	119471600	119472000	HepG2	1	.	119471600	119472000	128,0,128
chr1	119500800	119501000	HepG2	1	.	119500800	119501000	128,0,128
chr1	119501600	119502000	HepG2	1	.	119501600	119502000	128,0,128
chr1	119504000	119504200	HepG2	1	.	119504000	119504200	128,0,128
chr1	119829400	119829600	HepG2	1	.	119829400	119829600	128,0,128
chr1	119837400	119837600	HepG2	1	.	119837400	119837600	128,0,128
chr1	119869600	119869800	HepG2	1	.	119869600	119869800	128,0,128
chr1	119870000	119870800	HepG2	1	.	119870000	119870800	128,0,128
chr1	119879600	119880000	HepG2	1	.	119879600	119880000	128,0,128
chr1	119880800	119881000	HepG2	1	.	119880800	119881000	128,0,128
chr1	119881400	119881600	HepG2	1	.	119881400	119881600	128,0,128
chr1	119883400	119884600	HepG2	1	.	119883400	119884600	128,0,128
chr1	119892800	119893000	HepG2	1	.	119892800	119893000	128,0,128
chr1	119904000	119904200	HepG2	1	.	119904000	119904200	128,0,128
chr1	119905800	119906200	HepG2	1	.	119905800	119906200	128,0,128
chr1	119923000	119923200	HepG2	1	.	119923000	119923200	128,0,128
chr1	120010600	120011000	HepG2	1	.	120010600	120011000	128,0,128
chr1	120239600	120239800	HepG2	1	.	120239600	120239800	128,0,128
chr1	120258200	120259400	HepG2	1	.	120258200	120259400	128,0,128
chr1	120267400	120267800	HepG2	1	.	120267400	120267800	128,0,128
chr1	120271600	120272000	HepG2	1	.	120271600	120272000	128,0,128
chr1	120286800	120287000	HepG2	1	.	120286800	120287000	128,0,128
chr1	120308400	120309400	HepG2	1	.	120308400	120309400	128,0,128
chr1	120317800	120318000	HepG2	1	.	120317800	120318000	128,0,128
chr1	120319000	120319400	HepG2	1	.	120319000	120319400	128,0,128
chr1	120321800	120322200	HepG2	1	.	120321800	120322200	128,0,128
chr1	120333200	120333400	HepG2	1	.	120333200	120333400	128,0,128
chr1	120348000	120348200	HepG2	1	.	120348000	120348200	128,0,128
chr1	120359000	120359400	HepG2	1	.	120359000	120359400	128,0,128
chr1	120400800	120401000	HepG2	1	.	120400800	120401000	128,0,128
chr1	120436600	120436800	HepG2	1	.	120436600	120436800	128,0,128
chr1	120442000	120442200	HepG2	1	.	120442000	120442200	128,0,128
chr1	120449600	120449800	HepG2	1	.	120449600	120449800	128,0,128
chr1	120500800	120501200	HepG2	1	.	120500800	120501200	128,0,128
chr1	120505000	120505400	HepG2	1	.	120505000	120505400	128,0,128
chr1	120575000	120575200	HepG2	1	.	120575000	120575200	128,0,128
chr1	121253400	121253600	HepG2	1	.	121253400	121253600	128,0,128
chr1	121263800	121264400	HepG2	1	.	121263800	121264400	128,0,128
chr1	121280800	121281000	HepG2	1	.	121280800	121281000	128,0,128
chr1	121358000	121358200	HepG2	1	.	121358000	121358200	128,0,128
chr1	144076600	144076800	HepG2	1	.	144076600	144076800	128,0,128
chr1	144921600	144922000	HepG2	1	.	144921600	144922000	128,0,128
chr1	144937200	144937400	HepG2	1	.	144937200	144937400	128,0,128
chr1	144939000	144939200	HepG2	1	.	144939000	144939200	128,0,128
chr1	145059000	145059200	HepG2	1	.	145059000	145059200	128,0,128
chr1	145060200	145060400	HepG2	1	.	145060200	145060400	128,0,128
chr1	145246200	145246600	HepG2	1	.	145246200	145246600	128,0,128
chr1	145277400	145277600	HepG2	1	.	145277400	145277600	128,0,128
chr1	145383800	145384000	HepG2	1	.	145383800	145384000	128,0,128
chr1	145384200	145384400	HepG2	1	.	145384200	145384400	128,0,128
chr1	145384600	145385000	HepG2	1	.	145384600	145385000	128,0,128
chr1	145385800	145386200	HepG2	1	.	145385800	145386200	128,0,128
chr1	145390800	145391200	HepG2	1	.	145390800	145391200	128,0,128
chr1	145391600	145391800	HepG2	1	.	145391600	145391800	128,0,128
chr1	145441400	145441600	HepG2	1	.	145441400	145441600	128,0,128
chr1	145444400	145444600	HepG2	1	.	145444400	145444600	128,0,128
chr1	145448600	145448800	HepG2	1	.	145448600	145448800	128,0,128
chr1	145462200	145462400	HepG2	1	.	145462200	145462400	128,0,128
chr1	145527800	145528000	HepG2	1	.	145527800	145528000	128,0,128
chr1	145536200	145536400	HepG2	1	.	145536200	145536400	128,0,128
chr1	145536800	145537000	HepG2	1	.	145536800	145537000	128,0,128
chr1	145547200	145547400	HepG2	1	.	145547200	145547400	128,0,128
chr1	145669200	145669400	HepG2	1	.	145669200	145669400	128,0,128
chr1	145704800	145705000	HepG2	1	.	145704800	145705000	128,0,128
chr1	145719800	145720400	HepG2	1	.	145719800	145720400	128,0,128
chr1	145723400	145724000	HepG2	1	.	145723400	145724000	128,0,128
chr1	146582600	146582800	HepG2	1	.	146582600	146582800	128,0,128
chr1	146624400	146624600	HepG2	1	.	146624400	146624600	128,0,128
chr1	146673400	146673800	HepG2	1	.	146673400	146673800	128,0,128
chr1	146683200	146683400	HepG2	1	.	146683200	146683400	128,0,128
chr1	146686800	146687600	HepG2	1	.	146686800	146687600	128,0,128
chr1	146695400	146696000	HepG2	1	.	146695400	146696000	128,0,128
chr1	146705600	146706200	HepG2	1	.	146705600	146706200	128,0,128
chr1	146709000	146709400	HepG2	1	.	146709000	146709400	128,0,128
chr1	146709600	146710200	HepG2	1	.	146709600	146710200	128,0,128
chr1	146710400	146711400	HepG2	1	.	146710400	146711400	128,0,128
chr1	146711600	146712000	HepG2	1	.	146711600	146712000	128,0,128
chr1	146719600	146719800	HepG2	1	.	146719600	146719800	128,0,128
chr1	147012200	147012400	HepG2	1	.	147012200	147012400	128,0,128
chr1	147059000	147059400	HepG2	1	.	147059000	147059400	128,0,128
chr1	147084000	147084400	HepG2	1	.	147084000	147084400	128,0,128
chr1	147097000	147097600	HepG2	1	.	147097000	147097600	128,0,128
chr1	147108200	147108400	HepG2	1	.	147108200	147108400	128,0,128
chr1	147112600	147112800	HepG2	1	.	147112600	147112800	128,0,128
chr1	147191200	147191400	HepG2	1	.	147191200	147191400	128,0,128
chr1	147277600	147277800	HepG2	1	.	147277600	147277800	128,0,128
chr1	147327200	147327400	HepG2	1	.	147327200	147327400	128,0,128
[truncated: 33,986 more rows]
