# Supplementary material for: Genome-wide prediction of cis-regulatory regions using supervised deep learning methods
Source: BMC Bioinformatics. 2018 May 31;19:202. doi: 10.1186/s12859-018-2187-1 (PMC5984344; doi:10.1186/s12859-018-2187-1)
Supplement: Supplementary file 2 — Genome-wide predictions of cis-regulatory regions for all six cell types. (ZIP 20400 kb) [file 12859_2018_2187_MOESM2_ESM.zip › additional_file2/A-E+A-P_Whole_Genome_HMEC_Specific.bed]

chr1	28800	29800	HMEC	1	.	28800	29800	128,0,128
chr1	449400	450400	HMEC	1	.	449400	450400	128,0,128
chr1	533200	534000	HMEC	1	.	533200	534000	128,0,128
chr1	752200	752800	HMEC	1	.	752200	752800	128,0,128
chr1	753200	753800	HMEC	1	.	753200	753800	128,0,128
chr1	789000	789200	HMEC	1	.	789000	789200	128,0,128
chr1	794000	794200	HMEC	1	.	794000	794200	128,0,128
chr1	802000	802200	HMEC	1	.	802000	802200	128,0,128
chr1	844400	845200	HMEC	1	.	844400	845200	128,0,128
chr1	957400	957600	HMEC	1	.	957400	957600	128,0,128
chr1	1098000	1099600	HMEC	1	.	1098000	1099600	128,0,128
chr1	1238600	1238800	HMEC	1	.	1238600	1238800	128,0,128
chr1	1268400	1268600	HMEC	1	.	1268400	1268600	128,0,128
chr1	1290600	1290800	HMEC	1	.	1290600	1290800	128,0,128
chr1	1299600	1300000	HMEC	1	.	1299600	1300000	128,0,128
chr1	1355200	1356000	HMEC	1	.	1355200	1356000	128,0,128
chr1	1535400	1535600	HMEC	1	.	1535400	1535600	128,0,128
chr1	1535800	1536200	HMEC	1	.	1535800	1536200	128,0,128
chr1	1568200	1568800	HMEC	1	.	1568200	1568800	128,0,128
chr1	1569000	1570000	HMEC	1	.	1569000	1570000	128,0,128
chr1	1580400	1580600	HMEC	1	.	1580400	1580600	128,0,128
chr1	1608000	1608200	HMEC	1	.	1608000	1608200	128,0,128
chr1	1631400	1632000	HMEC	1	.	1631400	1632000	128,0,128
chr1	1632200	1633000	HMEC	1	.	1632200	1633000	128,0,128
chr1	1643600	1643800	HMEC	1	.	1643600	1643800	128,0,128
chr1	1670800	1671000	HMEC	1	.	1670800	1671000	128,0,128
chr1	1911600	1912000	HMEC	1	.	1911600	1912000	128,0,128
chr1	1946400	1946800	HMEC	1	.	1946400	1946800	128,0,128
chr1	1950600	1950800	HMEC	1	.	1950600	1950800	128,0,128
chr1	2072000	2072200	HMEC	1	.	2072000	2072200	128,0,128
chr1	2141600	2142000	HMEC	1	.	2141600	2142000	128,0,128
chr1	2166600	2166800	HMEC	1	.	2166600	2166800	128,0,128
chr1	2212200	2212400	HMEC	1	.	2212200	2212400	128,0,128
chr1	2212600	2213800	HMEC	1	.	2212600	2213800	128,0,128
chr1	2230600	2231000	HMEC	1	.	2230600	2231000	128,0,128
chr1	2247600	2248000	HMEC	1	.	2247600	2248000	128,0,128
chr1	2266000	2266400	HMEC	1	.	2266000	2266400	128,0,128
chr1	2267400	2267600	HMEC	1	.	2267400	2267600	128,0,128
chr1	2304200	2304400	HMEC	1	.	2304200	2304400	128,0,128
chr1	2359000	2361400	HMEC	1	.	2359000	2361400	128,0,128
chr1	2385200	2385400	HMEC	1	.	2385200	2385400	128,0,128
chr1	2461000	2461400	HMEC	1	.	2461000	2461400	128,0,128
chr1	2467000	2467200	HMEC	1	.	2467000	2467200	128,0,128
chr1	2987000	2987200	HMEC	1	.	2987000	2987200	128,0,128
chr1	3381600	3381800	HMEC	1	.	3381600	3381800	128,0,128
chr1	3389200	3389600	HMEC	1	.	3389200	3389600	128,0,128
chr1	3456400	3457000	HMEC	1	.	3456400	3457000	128,0,128
chr1	3469800	3470000	HMEC	1	.	3469800	3470000	128,0,128
chr1	3470200	3470400	HMEC	1	.	3470200	3470400	128,0,128
chr1	3500000	3500400	HMEC	1	.	3500000	3500400	128,0,128
chr1	3560200	3560800	HMEC	1	.	3560200	3560800	128,0,128
chr1	3597600	3598000	HMEC	1	.	3597600	3598000	128,0,128
chr1	3601600	3602000	HMEC	1	.	3601600	3602000	128,0,128
chr1	3606800	3608000	HMEC	1	.	3606800	3608000	128,0,128
chr1	3614800	3616600	HMEC	1	.	3614800	3616600	128,0,128
chr1	3619000	3620800	HMEC	1	.	3619000	3620800	128,0,128
chr1	3624200	3624600	HMEC	1	.	3624200	3624600	128,0,128
chr1	3625000	3625200	HMEC	1	.	3625000	3625200	128,0,128
chr1	3628000	3628400	HMEC	1	.	3628000	3628400	128,0,128
chr1	3628600	3629200	HMEC	1	.	3628600	3629200	128,0,128
chr1	4714400	4716600	HMEC	1	.	4714400	4716600	128,0,128
chr1	4728400	4730000	HMEC	1	.	4728400	4730000	128,0,128
chr1	4762600	4763200	HMEC	1	.	4762600	4763200	128,0,128
chr1	4763400	4764000	HMEC	1	.	4763400	4764000	128,0,128
chr1	4897400	4899000	HMEC	1	.	4897400	4899000	128,0,128
chr1	5712200	5712400	HMEC	1	.	5712200	5712400	128,0,128
chr1	5712600	5713000	HMEC	1	.	5712600	5713000	128,0,128
chr1	5961400	5962000	HMEC	1	.	5961400	5962000	128,0,128
chr1	6076200	6076400	HMEC	1	.	6076200	6076400	128,0,128
chr1	6076600	6076800	HMEC	1	.	6076600	6076800	128,0,128
chr1	6134000	6135400	HMEC	1	.	6134000	6135400	128,0,128
chr1	6318400	6318600	HMEC	1	.	6318400	6318600	128,0,128
chr1	6327400	6327600	HMEC	1	.	6327400	6327600	128,0,128
chr1	6333800	6334000	HMEC	1	.	6333800	6334000	128,0,128
chr1	6361400	6363400	HMEC	1	.	6361400	6363400	128,0,128
chr1	6385800	6386000	HMEC	1	.	6385800	6386000	128,0,128
chr1	6409000	6409200	HMEC	1	.	6409000	6409200	128,0,128
chr1	6410200	6410600	HMEC	1	.	6410200	6410600	128,0,128
chr1	6426600	6426800	HMEC	1	.	6426600	6426800	128,0,128
chr1	6427200	6427800	HMEC	1	.	6427200	6427800	128,0,128
chr1	6428000	6429200	HMEC	1	.	6428000	6429200	128,0,128
chr1	6447000	6447200	HMEC	1	.	6447000	6447200	128,0,128
chr1	6481600	6482200	HMEC	1	.	6481600	6482200	128,0,128
chr1	6556400	6557400	HMEC	1	.	6556400	6557400	128,0,128
chr1	6557600	6558000	HMEC	1	.	6557600	6558000	128,0,128
chr1	6580200	6581000	HMEC	1	.	6580200	6581000	128,0,128
chr1	6581600	6581800	HMEC	1	.	6581600	6581800	128,0,128
chr1	6648200	6648400	HMEC	1	.	6648200	6648400	128,0,128
chr1	6648600	6648800	HMEC	1	.	6648600	6648800	128,0,128
chr1	6862400	6862600	HMEC	1	.	6862400	6862600	128,0,128
chr1	6913800	6914200	HMEC	1	.	6913800	6914200	128,0,128
chr1	6914400	6915200	HMEC	1	.	6914400	6915200	128,0,128
chr1	6928400	6929400	HMEC	1	.	6928400	6929400	128,0,128
chr1	6929800	6930000	HMEC	1	.	6929800	6930000	128,0,128
chr1	6941600	6941800	HMEC	1	.	6941600	6941800	128,0,128
chr1	6978400	6979600	HMEC	1	.	6978400	6979600	128,0,128
chr1	7086200	7086400	HMEC	1	.	7086200	7086400	128,0,128
chr1	7169600	7171400	HMEC	1	.	7169600	7171400	128,0,128
chr1	7345000	7345200	HMEC	1	.	7345000	7345200	128,0,128
chr1	7345400	7345600	HMEC	1	.	7345400	7345600	128,0,128
chr1	7522800	7523000	HMEC	1	.	7522800	7523000	128,0,128
chr1	7615600	7615800	HMEC	1	.	7615600	7615800	128,0,128
chr1	7630600	7630800	HMEC	1	.	7630600	7630800	128,0,128
chr1	7705600	7705800	HMEC	1	.	7705600	7705800	128,0,128
chr1	7805600	7806600	HMEC	1	.	7805600	7806600	128,0,128
chr1	8118600	8118800	HMEC	1	.	8118600	8118800	128,0,128
chr1	8122400	8122600	HMEC	1	.	8122400	8122600	128,0,128
chr1	8143200	8143400	HMEC	1	.	8143200	8143400	128,0,128
chr1	8143600	8143800	HMEC	1	.	8143600	8143800	128,0,128
chr1	8228000	8228200	HMEC	1	.	8228000	8228200	128,0,128
chr1	8284600	8284800	HMEC	1	.	8284600	8284800	128,0,128
chr1	8375000	8375400	HMEC	1	.	8375000	8375400	128,0,128
chr1	8384400	8384600	HMEC	1	.	8384400	8384600	128,0,128
chr1	8403200	8403400	HMEC	1	.	8403200	8403400	128,0,128
chr1	8481800	8482000	HMEC	1	.	8481800	8482000	128,0,128
chr1	8587400	8587600	HMEC	1	.	8587400	8587600	128,0,128
chr1	8857000	8857200	HMEC	1	.	8857000	8857200	128,0,128
chr1	8857400	8858000	HMEC	1	.	8857400	8858000	128,0,128
chr1	8965200	8965400	HMEC	1	.	8965200	8965400	128,0,128
chr1	9002600	9002800	HMEC	1	.	9002600	9002800	128,0,128
chr1	9048200	9048400	HMEC	1	.	9048200	9048400	128,0,128
chr1	9099200	9099400	HMEC	1	.	9099200	9099400	128,0,128
chr1	9099600	9099800	HMEC	1	.	9099600	9099800	128,0,128
chr1	9258800	9259000	HMEC	1	.	9258800	9259000	128,0,128
chr1	9261600	9261800	HMEC	1	.	9261600	9261800	128,0,128
chr1	9262000	9262200	HMEC	1	.	9262000	9262200	128,0,128
chr1	9504000	9504800	HMEC	1	.	9504000	9504800	128,0,128
chr1	9510400	9510800	HMEC	1	.	9510400	9510800	128,0,128
chr1	9705200	9705400	HMEC	1	.	9705200	9705400	128,0,128
chr1	9761600	9762000	HMEC	1	.	9761600	9762000	128,0,128
chr1	9864600	9865200	HMEC	1	.	9864600	9865200	128,0,128
chr1	9881600	9881800	HMEC	1	.	9881600	9881800	128,0,128
chr1	9894600	9894800	HMEC	1	.	9894600	9894800	128,0,128
chr1	9900400	9900800	HMEC	1	.	9900400	9900800	128,0,128
chr1	9903000	9903600	HMEC	1	.	9903000	9903600	128,0,128
chr1	9903800	9904400	HMEC	1	.	9903800	9904400	128,0,128
chr1	9930000	9930400	HMEC	1	.	9930000	9930400	128,0,128
chr1	9948800	9949600	HMEC	1	.	9948800	9949600	128,0,128
chr1	9952000	9952200	HMEC	1	.	9952000	9952200	128,0,128
chr1	9958800	9959000	HMEC	1	.	9958800	9959000	128,0,128
chr1	10128600	10129400	HMEC	1	.	10128600	10129400	128,0,128
chr1	10134000	10134200	HMEC	1	.	10134000	10134200	128,0,128
chr1	10135400	10135600	HMEC	1	.	10135400	10135600	128,0,128
chr1	10167200	10167400	HMEC	1	.	10167200	10167400	128,0,128
chr1	10516600	10517200	HMEC	1	.	10516600	10517200	128,0,128
chr1	10517600	10518000	HMEC	1	.	10517600	10518000	128,0,128
chr1	10577400	10577600	HMEC	1	.	10577400	10577600	128,0,128
chr1	10621800	10622400	HMEC	1	.	10621800	10622400	128,0,128
chr1	10694200	10697800	HMEC	1	.	10694200	10697800	128,0,128
chr1	10703600	10703800	HMEC	1	.	10703600	10703800	128,0,128
chr1	10704000	10704200	HMEC	1	.	10704000	10704200	128,0,128
chr1	10838600	10840200	HMEC	1	.	10838600	10840200	128,0,128
chr1	10854000	10854400	HMEC	1	.	10854000	10854400	128,0,128
chr1	10855000	10855200	HMEC	1	.	10855000	10855200	128,0,128
chr1	10855400	10855600	HMEC	1	.	10855400	10855600	128,0,128
chr1	10863000	10865200	HMEC	1	.	10863000	10865200	128,0,128
chr1	10878400	10879200	HMEC	1	.	10878400	10879200	128,0,128
chr1	10884200	10886200	HMEC	1	.	10884200	10886200	128,0,128
chr1	10950600	10951000	HMEC	1	.	10950600	10951000	128,0,128
chr1	10951200	10951400	HMEC	1	.	10951200	10951400	128,0,128
chr1	10958000	10959000	HMEC	1	.	10958000	10959000	128,0,128
chr1	10959200	10959400	HMEC	1	.	10959200	10959400	128,0,128
chr1	10967200	10967600	HMEC	1	.	10967200	10967600	128,0,128
chr1	10980200	10980600	HMEC	1	.	10980200	10980600	128,0,128
chr1	11199200	11199800	HMEC	1	.	11199200	11199800	128,0,128
chr1	11203200	11203400	HMEC	1	.	11203200	11203400	128,0,128
chr1	11203600	11205400	HMEC	1	.	11203600	11205400	128,0,128
chr1	11206800	11207000	HMEC	1	.	11206800	11207000	128,0,128
chr1	11218000	11218800	HMEC	1	.	11218000	11218800	128,0,128
chr1	11376400	11377000	HMEC	1	.	11376400	11377000	128,0,128
chr1	11377200	11377600	HMEC	1	.	11377200	11377600	128,0,128
chr1	11712600	11712800	HMEC	1	.	11712600	11712800	128,0,128
chr1	11988800	11989000	HMEC	1	.	11988800	11989000	128,0,128
chr1	12042000	12042600	HMEC	1	.	12042000	12042600	128,0,128
chr1	12442800	12443200	HMEC	1	.	12442800	12443200	128,0,128
chr1	12446000	12446400	HMEC	1	.	12446000	12446400	128,0,128
chr1	12548600	12548800	HMEC	1	.	12548600	12548800	128,0,128
chr1	12549200	12549400	HMEC	1	.	12549200	12549400	128,0,128
chr1	13840200	13840400	HMEC	1	.	13840200	13840400	128,0,128
chr1	13910200	13911200	HMEC	1	.	13910200	13911200	128,0,128
chr1	13914000	13914600	HMEC	1	.	13914000	13914600	128,0,128
chr1	14085400	14085800	HMEC	1	.	14085400	14085800	128,0,128
chr1	14127400	14127800	HMEC	1	.	14127400	14127800	128,0,128
chr1	14463200	14464800	HMEC	1	.	14463200	14464800	128,0,128
chr1	14465000	14465600	HMEC	1	.	14465000	14465600	128,0,128
chr1	14516600	14517000	HMEC	1	.	14516600	14517000	128,0,128
chr1	14846200	14846400	HMEC	1	.	14846200	14846400	128,0,128
chr1	14953800	14954400	HMEC	1	.	14953800	14954400	128,0,128
chr1	15039200	15039600	HMEC	1	.	15039200	15039600	128,0,128
chr1	15082600	15084200	HMEC	1	.	15082600	15084200	128,0,128
chr1	15233400	15234800	HMEC	1	.	15233400	15234800	128,0,128
chr1	15236600	15238600	HMEC	1	.	15236600	15238600	128,0,128
chr1	15238800	15239000	HMEC	1	.	15238800	15239000	128,0,128
chr1	15294800	15295800	HMEC	1	.	15294800	15295800	128,0,128
chr1	15346200	15346400	HMEC	1	.	15346200	15346400	128,0,128
chr1	15355200	15355400	HMEC	1	.	15355200	15355400	128,0,128
chr1	15494000	15494400	HMEC	1	.	15494000	15494400	128,0,128
chr1	15494600	15496000	HMEC	1	.	15494600	15496000	128,0,128
chr1	15501200	15501400	HMEC	1	.	15501200	15501400	128,0,128
chr1	15504600	15504800	HMEC	1	.	15504600	15504800	128,0,128
chr1	15506400	15506800	HMEC	1	.	15506400	15506800	128,0,128
chr1	15609400	15610400	HMEC	1	.	15609400	15610400	128,0,128
chr1	15726600	15727200	HMEC	1	.	15726600	15727200	128,0,128
chr1	15727400	15728000	HMEC	1	.	15727400	15728000	128,0,128
chr1	15929000	15929200	HMEC	1	.	15929000	15929200	128,0,128
chr1	16005600	16005800	HMEC	1	.	16005600	16005800	128,0,128
chr1	16029400	16030800	HMEC	1	.	16029400	16030800	128,0,128
chr1	16090800	16092400	HMEC	1	.	16090800	16092400	128,0,128
chr1	16092600	16092800	HMEC	1	.	16092600	16092800	128,0,128
chr1	16120600	16121000	HMEC	1	.	16120600	16121000	128,0,128
chr1	16249200	16249800	HMEC	1	.	16249200	16249800	128,0,128
chr1	16250200	16250400	HMEC	1	.	16250200	16250400	128,0,128
chr1	16250600	16250800	HMEC	1	.	16250600	16250800	128,0,128
chr1	16282600	16282800	HMEC	1	.	16282600	16282800	128,0,128
chr1	16342600	16342800	HMEC	1	.	16342600	16342800	128,0,128
chr1	16408400	16408600	HMEC	1	.	16408400	16408600	128,0,128
chr1	16539000	16539200	HMEC	1	.	16539000	16539200	128,0,128
chr1	16723000	16723200	HMEC	1	.	16723000	16723200	128,0,128
chr1	16874400	16874600	HMEC	1	.	16874400	16874600	128,0,128
chr1	17066800	17067000	HMEC	1	.	17066800	17067000	128,0,128
chr1	17086400	17086600	HMEC	1	.	17086400	17086600	128,0,128
chr1	17248400	17248600	HMEC	1	.	17248400	17248600	128,0,128
chr1	17251600	17252800	HMEC	1	.	17251600	17252800	128,0,128
chr1	17256200	17256600	HMEC	1	.	17256200	17256600	128,0,128
chr1	17274800	17275600	HMEC	1	.	17274800	17275600	128,0,128
chr1	17276000	17276200	HMEC	1	.	17276000	17276200	128,0,128
chr1	17306600	17307400	HMEC	1	.	17306600	17307400	128,0,128
chr1	17307600	17308000	HMEC	1	.	17307600	17308000	128,0,128
chr1	17308200	17308800	HMEC	1	.	17308200	17308800	128,0,128
chr1	17339000	17339800	HMEC	1	.	17339000	17339800	128,0,128
chr1	17494600	17495200	HMEC	1	.	17494600	17495200	128,0,128
chr1	17495400	17495600	HMEC	1	.	17495400	17495600	128,0,128
chr1	17512600	17513600	HMEC	1	.	17512600	17513600	128,0,128
chr1	17541200	17541400	HMEC	1	.	17541200	17541400	128,0,128
chr1	17541800	17542200	HMEC	1	.	17541800	17542200	128,0,128
chr1	17571600	17572400	HMEC	1	.	17571600	17572400	128,0,128
chr1	17572600	17572800	HMEC	1	.	17572600	17572800	128,0,128
chr1	17585400	17585600	HMEC	1	.	17585400	17585600	128,0,128
chr1	17591200	17592600	HMEC	1	.	17591200	17592600	128,0,128
chr1	17636000	17636800	HMEC	1	.	17636000	17636800	128,0,128
chr1	17692200	17692400	HMEC	1	.	17692200	17692400	128,0,128
chr1	17695000	17695200	HMEC	1	.	17695000	17695200	128,0,128
chr1	17695600	17695800	HMEC	1	.	17695600	17695800	128,0,128
chr1	17729400	17729800	HMEC	1	.	17729400	17729800	128,0,128
chr1	17768800	17770200	HMEC	1	.	17768800	17770200	128,0,128
chr1	17846400	17846800	HMEC	1	.	17846400	17846800	128,0,128
chr1	17866000	17866600	HMEC	1	.	17866000	17866600	128,0,128
chr1	18434200	18434400	HMEC	1	.	18434200	18434400	128,0,128
chr1	18809000	18809200	HMEC	1	.	18809000	18809200	128,0,128
chr1	18994200	18994400	HMEC	1	.	18994200	18994400	128,0,128
chr1	18994600	18994800	HMEC	1	.	18994600	18994800	128,0,128
chr1	18995000	18995200	HMEC	1	.	18995000	18995200	128,0,128
chr1	18995600	18996000	HMEC	1	.	18995600	18996000	128,0,128
chr1	19212400	19213600	HMEC	1	.	19212400	19213600	128,0,128
chr1	19225600	19225800	HMEC	1	.	19225600	19225800	128,0,128
chr1	19271200	19272600	HMEC	1	.	19271200	19272600	128,0,128
chr1	19289000	19289400	HMEC	1	.	19289000	19289400	128,0,128
chr1	19324400	19325800	HMEC	1	.	19324400	19325800	128,0,128
chr1	19360000	19360600	HMEC	1	.	19360000	19360600	128,0,128
chr1	19360800	19361600	HMEC	1	.	19360800	19361600	128,0,128
chr1	19399800	19401400	HMEC	1	.	19399800	19401400	128,0,128
chr1	19401600	19402600	HMEC	1	.	19401600	19402600	128,0,128
chr1	19600400	19600600	HMEC	1	.	19600400	19600600	128,0,128
chr1	19687000	19689200	HMEC	1	.	19687000	19689200	128,0,128
chr1	19692400	19692800	HMEC	1	.	19692400	19692800	128,0,128
chr1	19693000	19694000	HMEC	1	.	19693000	19694000	128,0,128
chr1	19715400	19715600	HMEC	1	.	19715400	19715600	128,0,128
chr1	19715800	19716000	HMEC	1	.	19715800	19716000	128,0,128
chr1	19721800	19722400	HMEC	1	.	19721800	19722400	128,0,128
chr1	19774600	19775000	HMEC	1	.	19774600	19775000	128,0,128
chr1	19974800	19975000	HMEC	1	.	19974800	19975000	128,0,128
chr1	19975400	19975600	HMEC	1	.	19975400	19975600	128,0,128
chr1	20229800	20230000	HMEC	1	.	20229800	20230000	128,0,128
chr1	20363600	20364400	HMEC	1	.	20363600	20364400	128,0,128
chr1	20364800	20365200	HMEC	1	.	20364800	20365200	128,0,128
chr1	20365600	20365800	HMEC	1	.	20365600	20365800	128,0,128
chr1	20384400	20385000	HMEC	1	.	20384400	20385000	128,0,128
chr1	20429800	20430000	HMEC	1	.	20429800	20430000	128,0,128
chr1	20492400	20493400	HMEC	1	.	20492400	20493400	128,0,128
chr1	20521000	20521200	HMEC	1	.	20521000	20521200	128,0,128
chr1	20526200	20526400	HMEC	1	.	20526200	20526400	128,0,128
chr1	20560000	20560200	HMEC	1	.	20560000	20560200	128,0,128
chr1	20560400	20561200	HMEC	1	.	20560400	20561200	128,0,128
chr1	20561600	20562200	HMEC	1	.	20561600	20562200	128,0,128
chr1	20682000	20683600	HMEC	1	.	20682000	20683600	128,0,128
chr1	20693200	20693400	HMEC	1	.	20693200	20693400	128,0,128
chr1	20702400	20702800	HMEC	1	.	20702400	20702800	128,0,128
chr1	20737400	20737600	HMEC	1	.	20737400	20737600	128,0,128
chr1	20905000	20905400	HMEC	1	.	20905000	20905400	128,0,128
chr1	20928800	20929400	HMEC	1	.	20928800	20929400	128,0,128
chr1	21024200	21024400	HMEC	1	.	21024200	21024400	128,0,128
chr1	21024600	21025000	HMEC	1	.	21024600	21025000	128,0,128
chr1	21061800	21062800	HMEC	1	.	21061800	21062800	128,0,128
chr1	21065600	21065800	HMEC	1	.	21065600	21065800	128,0,128
chr1	21066000	21066200	HMEC	1	.	21066000	21066200	128,0,128
chr1	21209800	21211000	HMEC	1	.	21209800	21211000	128,0,128
chr1	21478000	21478200	HMEC	1	.	21478000	21478200	128,0,128
chr1	21564800	21565000	HMEC	1	.	21564800	21565000	128,0,128
chr1	21584200	21584800	HMEC	1	.	21584200	21584800	128,0,128
chr1	21625600	21625800	HMEC	1	.	21625600	21625800	128,0,128
chr1	21636000	21636200	HMEC	1	.	21636000	21636200	128,0,128
chr1	21650200	21650400	HMEC	1	.	21650200	21650400	128,0,128
chr1	21755000	21755200	HMEC	1	.	21755000	21755200	128,0,128
chr1	21763200	21763400	HMEC	1	.	21763200	21763400	128,0,128
chr1	21792000	21792600	HMEC	1	.	21792000	21792600	128,0,128
chr1	22114200	22114400	HMEC	1	.	22114200	22114400	128,0,128
chr1	22114600	22115600	HMEC	1	.	22114600	22115600	128,0,128
chr1	22141000	22141200	HMEC	1	.	22141000	22141200	128,0,128
chr1	22320600	22321000	HMEC	1	.	22320600	22321000	128,0,128
chr1	22333800	22334000	HMEC	1	.	22333800	22334000	128,0,128
chr1	22345200	22345400	HMEC	1	.	22345200	22345400	128,0,128
chr1	22369800	22370200	HMEC	1	.	22369800	22370200	128,0,128
chr1	22371400	22371800	HMEC	1	.	22371400	22371800	128,0,128
chr1	22396400	22396600	HMEC	1	.	22396400	22396600	128,0,128
chr1	22463400	22463800	HMEC	1	.	22463400	22463800	128,0,128
chr1	22464000	22464400	HMEC	1	.	22464000	22464400	128,0,128
chr1	22469400	22470200	HMEC	1	.	22469400	22470200	128,0,128
chr1	23114600	23114800	HMEC	1	.	23114600	23114800	128,0,128
chr1	23115400	23115800	HMEC	1	.	23115400	23115800	128,0,128
chr1	23116200	23116800	HMEC	1	.	23116200	23116800	128,0,128
chr1	23117000	23117200	HMEC	1	.	23117000	23117200	128,0,128
chr1	23144000	23144400	HMEC	1	.	23144000	23144400	128,0,128
chr1	23153000	23154000	HMEC	1	.	23153000	23154000	128,0,128
chr1	23155600	23157000	HMEC	1	.	23155600	23157000	128,0,128
chr1	23157200	23157400	HMEC	1	.	23157200	23157400	128,0,128
chr1	23188800	23189000	HMEC	1	.	23188800	23189000	128,0,128
chr1	23203400	23203600	HMEC	1	.	23203400	23203600	128,0,128
chr1	23453800	23454000	HMEC	1	.	23453800	23454000	128,0,128
chr1	23519600	23519800	HMEC	1	.	23519600	23519800	128,0,128
chr1	23703000	23703200	HMEC	1	.	23703000	23703200	128,0,128
chr1	23710400	23710800	HMEC	1	.	23710400	23710800	128,0,128
chr1	23778200	23778400	HMEC	1	.	23778200	23778400	128,0,128
chr1	23801400	23802400	HMEC	1	.	23801400	23802400	128,0,128
chr1	23802800	23803000	HMEC	1	.	23802800	23803000	128,0,128
chr1	23803200	23803600	HMEC	1	.	23803200	23803600	128,0,128
chr1	23804200	23804800	HMEC	1	.	23804200	23804800	128,0,128
chr1	23914800	23915400	HMEC	1	.	23914800	23915400	128,0,128
chr1	23915600	23916400	HMEC	1	.	23915600	23916400	128,0,128
chr1	23988000	23988600	HMEC	1	.	23988000	23988600	128,0,128
chr1	24257400	24258000	HMEC	1	.	24257400	24258000	128,0,128
chr1	24282200	24282400	HMEC	1	.	24282200	24282400	128,0,128
chr1	24283400	24284200	HMEC	1	.	24283400	24284200	128,0,128
chr1	24346200	24346400	HMEC	1	.	24346200	24346400	128,0,128
chr1	24521600	24522800	HMEC	1	.	24521600	24522800	128,0,128
chr1	24529200	24529400	HMEC	1	.	24529200	24529400	128,0,128
chr1	24627600	24628200	HMEC	1	.	24627600	24628200	128,0,128
chr1	24636000	24636200	HMEC	1	.	24636000	24636200	128,0,128
chr1	24642000	24642200	HMEC	1	.	24642000	24642200	128,0,128
chr1	24642800	24647200	HMEC	1	.	24642800	24647200	128,0,128
chr1	24657000	24657200	HMEC	1	.	24657000	24657200	128,0,128
chr1	24706000	24707200	HMEC	1	.	24706000	24707200	128,0,128
chr1	24869400	24869600	HMEC	1	.	24869400	24869600	128,0,128
chr1	24870600	24870800	HMEC	1	.	24870600	24870800	128,0,128
chr1	25004800	25005000	HMEC	1	.	25004800	25005000	128,0,128
chr1	25029000	25029600	HMEC	1	.	25029000	25029600	128,0,128
chr1	25029800	25030000	HMEC	1	.	25029800	25030000	128,0,128
chr1	25039800	25042200	HMEC	1	.	25039800	25042200	128,0,128
chr1	25048800	25049400	HMEC	1	.	25048800	25049400	128,0,128
chr1	25049600	25049800	HMEC	1	.	25049600	25049800	128,0,128
chr1	25070800	25071000	HMEC	1	.	25070800	25071000	128,0,128
chr1	25088400	25088800	HMEC	1	.	25088400	25088800	128,0,128
chr1	25234400	25234600	HMEC	1	.	25234400	25234600	128,0,128
chr1	25520600	25521200	HMEC	1	.	25520600	25521200	128,0,128
chr1	25521400	25521600	HMEC	1	.	25521400	25521600	128,0,128
chr1	25656800	25657000	HMEC	1	.	25656800	25657000	128,0,128
chr1	25803000	25803200	HMEC	1	.	25803000	25803200	128,0,128
chr1	25805200	25805400	HMEC	1	.	25805200	25805400	128,0,128
chr1	25893000	25893600	HMEC	1	.	25893000	25893600	128,0,128
chr1	26022200	26022400	HMEC	1	.	26022200	26022400	128,0,128
chr1	26074800	26075400	HMEC	1	.	26074800	26075400	128,0,128
chr1	26346000	26347400	HMEC	1	.	26346000	26347400	128,0,128
chr1	26508000	26508200	HMEC	1	.	26508000	26508200	128,0,128
chr1	26508400	26509000	HMEC	1	.	26508400	26509000	128,0,128
chr1	26686600	26686800	HMEC	1	.	26686600	26686800	128,0,128
chr1	26850200	26851800	HMEC	1	.	26850200	26851800	128,0,128
chr1	26871400	26871600	HMEC	1	.	26871400	26871600	128,0,128
chr1	27060200	27060400	HMEC	1	.	27060200	27060400	128,0,128
chr1	27060800	27061000	HMEC	1	.	27060800	27061000	128,0,128
chr1	27143800	27144000	HMEC	1	.	27143800	27144000	128,0,128
chr1	27183400	27183800	HMEC	1	.	27183400	27183800	128,0,128
chr1	27198600	27199400	HMEC	1	.	27198600	27199400	128,0,128
chr1	27200000	27200200	HMEC	1	.	27200000	27200200	128,0,128
chr1	27220400	27220800	HMEC	1	.	27220400	27220800	128,0,128
chr1	27221000	27221600	HMEC	1	.	27221000	27221600	128,0,128
chr1	27233400	27233600	HMEC	1	.	27233400	27233600	128,0,128
chr1	27234800	27235000	HMEC	1	.	27234800	27235000	128,0,128
chr1	27287800	27288200	HMEC	1	.	27287800	27288200	128,0,128
chr1	27332000	27332200	HMEC	1	.	27332000	27332200	128,0,128
chr1	27359800	27360200	HMEC	1	.	27359800	27360200	128,0,128
chr1	27392200	27392400	HMEC	1	.	27392200	27392400	128,0,128
chr1	27397200	27398000	HMEC	1	.	27397200	27398000	128,0,128
chr1	27417200	27417400	HMEC	1	.	27417200	27417400	128,0,128
chr1	27444600	27444800	HMEC	1	.	27444600	27444800	128,0,128
chr1	27468400	27468600	HMEC	1	.	27468400	27468600	128,0,128
chr1	27468800	27469200	HMEC	1	.	27468800	27469200	128,0,128
chr1	27469400	27469600	HMEC	1	.	27469400	27469600	128,0,128
chr1	27470600	27470800	HMEC	1	.	27470600	27470800	128,0,128
chr1	27574200	27574600	HMEC	1	.	27574200	27574600	128,0,128
chr1	27731600	27731800	HMEC	1	.	27731600	27731800	128,0,128
chr1	27781800	27782000	HMEC	1	.	27781800	27782000	128,0,128
chr1	27808200	27808400	HMEC	1	.	27808200	27808400	128,0,128
chr1	27835600	27835800	HMEC	1	.	27835600	27835800	128,0,128
chr1	27836000	27836400	HMEC	1	.	27836000	27836400	128,0,128
chr1	27870600	27870800	HMEC	1	.	27870600	27870800	128,0,128
chr1	27872000	27872200	HMEC	1	.	27872000	27872200	128,0,128
chr1	27894200	27894400	HMEC	1	.	27894200	27894400	128,0,128
chr1	27897000	27897200	HMEC	1	.	27897000	27897200	128,0,128
chr1	27897800	27898000	HMEC	1	.	27897800	27898000	128,0,128
chr1	27899800	27900000	HMEC	1	.	27899800	27900000	128,0,128
chr1	28293200	28293400	HMEC	1	.	28293200	28293400	128,0,128
chr1	28455400	28455800	HMEC	1	.	28455400	28455800	128,0,128
chr1	28461800	28463000	HMEC	1	.	28461800	28463000	128,0,128
chr1	28522600	28522800	HMEC	1	.	28522600	28522800	128,0,128
chr1	28565800	28566000	HMEC	1	.	28565800	28566000	128,0,128
chr1	28566200	28566400	HMEC	1	.	28566200	28566400	128,0,128
chr1	28568200	28568600	HMEC	1	.	28568200	28568600	128,0,128
chr1	28668400	28668800	HMEC	1	.	28668400	28668800	128,0,128
chr1	28669800	28670000	HMEC	1	.	28669800	28670000	128,0,128
chr1	28679400	28679600	HMEC	1	.	28679400	28679600	128,0,128
chr1	28680400	28680600	HMEC	1	.	28680400	28680600	128,0,128
chr1	28700200	28701000	HMEC	1	.	28700200	28701000	128,0,128
chr1	28701200	28701400	HMEC	1	.	28701200	28701400	128,0,128
chr1	28745000	28745400	HMEC	1	.	28745000	28745400	128,0,128
chr1	28921000	28921200	HMEC	1	.	28921000	28921200	128,0,128
chr1	28925400	28925600	HMEC	1	.	28925400	28925600	128,0,128
chr1	29101800	29102000	HMEC	1	.	29101800	29102000	128,0,128
chr1	29517400	29517800	HMEC	1	.	29517400	29517800	128,0,128
chr1	29576000	29576600	HMEC	1	.	29576000	29576600	128,0,128
chr1	30042600	30042800	HMEC	1	.	30042600	30042800	128,0,128
chr1	30043400	30044600	HMEC	1	.	30043400	30044600	128,0,128
chr1	30047400	30047800	HMEC	1	.	30047400	30047800	128,0,128
chr1	30048000	30048400	HMEC	1	.	30048000	30048400	128,0,128
chr1	30048600	30048800	HMEC	1	.	30048600	30048800	128,0,128
chr1	30049000	30049400	HMEC	1	.	30049000	30049400	128,0,128
chr1	30051400	30051600	HMEC	1	.	30051400	30051600	128,0,128
chr1	30053200	30053400	HMEC	1	.	30053200	30053400	128,0,128
chr1	30056000	30056800	HMEC	1	.	30056000	30056800	128,0,128
chr1	30057000	30057800	HMEC	1	.	30057000	30057800	128,0,128
chr1	30063800	30064000	HMEC	1	.	30063800	30064000	128,0,128
chr1	30111800	30112000	HMEC	1	.	30111800	30112000	128,0,128
chr1	30112400	30113600	HMEC	1	.	30112400	30113600	128,0,128
chr1	30123200	30123400	HMEC	1	.	30123200	30123400	128,0,128
chr1	30146400	30146800	HMEC	1	.	30146400	30146800	128,0,128
chr1	30262400	30262600	HMEC	1	.	30262400	30262600	128,0,128
chr1	30273400	30273600	HMEC	1	.	30273400	30273600	128,0,128
chr1	30479000	30479200	HMEC	1	.	30479000	30479200	128,0,128
chr1	30852200	30852600	HMEC	1	.	30852200	30852600	128,0,128
chr1	30999200	30999400	HMEC	1	.	30999200	30999400	128,0,128
chr1	31086600	31086800	HMEC	1	.	31086600	31086800	128,0,128
chr1	31090200	31090400	HMEC	1	.	31090200	31090400	128,0,128
chr1	31090600	31092200	HMEC	1	.	31090600	31092200	128,0,128
chr1	31121600	31122400	HMEC	1	.	31121600	31122400	128,0,128
chr1	31122800	31123600	HMEC	1	.	31122800	31123600	128,0,128
chr1	31142800	31143600	HMEC	1	.	31142800	31143600	128,0,128
chr1	31150200	31151000	HMEC	1	.	31150200	31151000	128,0,128
chr1	31385200	31385400	HMEC	1	.	31385200	31385400	128,0,128
chr1	31406800	31408000	HMEC	1	.	31406800	31408000	128,0,128
chr1	31520800	31521000	HMEC	1	.	31520800	31521000	128,0,128
chr1	31593000	31593200	HMEC	1	.	31593000	31593200	128,0,128
chr1	31626000	31626200	HMEC	1	.	31626000	31626200	128,0,128
chr1	31693800	31694000	HMEC	1	.	31693800	31694000	128,0,128
chr1	31800000	31800800	HMEC	1	.	31800000	31800800	128,0,128
chr1	31869200	31869600	HMEC	1	.	31869200	31869600	128,0,128
chr1	31870200	31871000	HMEC	1	.	31870200	31871000	128,0,128
chr1	31871200	31871400	HMEC	1	.	31871200	31871400	128,0,128
chr1	31872200	31872600	HMEC	1	.	31872200	31872600	128,0,128
chr1	31872800	31873000	HMEC	1	.	31872800	31873000	128,0,128
chr1	31873200	31873400	HMEC	1	.	31873200	31873400	128,0,128
chr1	31879800	31880200	HMEC	1	.	31879800	31880200	128,0,128
chr1	31894600	31894800	HMEC	1	.	31894600	31894800	128,0,128
chr1	31898600	31899000	HMEC	1	.	31898600	31899000	128,0,128
chr1	31957000	31957200	HMEC	1	.	31957000	31957200	128,0,128
chr1	32057800	32058000	HMEC	1	.	32057800	32058000	128,0,128
chr1	32105200	32105400	HMEC	1	.	32105200	32105400	128,0,128
chr1	32114200	32114600	HMEC	1	.	32114200	32114600	128,0,128
chr1	32132600	32132800	HMEC	1	.	32132600	32132800	128,0,128
chr1	32202000	32202200	HMEC	1	.	32202000	32202200	128,0,128
chr1	32221000	32221200	HMEC	1	.	32221000	32221200	128,0,128
chr1	32229400	32230000	HMEC	1	.	32229400	32230000	128,0,128
chr1	32739600	32739800	HMEC	1	.	32739600	32739800	128,0,128
chr1	32930600	32930800	HMEC	1	.	32930600	32930800	128,0,128
chr1	32959800	32960200	HMEC	1	.	32959800	32960200	128,0,128
chr1	33181400	33181600	HMEC	1	.	33181400	33181600	128,0,128
chr1	33433400	33434600	HMEC	1	.	33433400	33434600	128,0,128
chr1	33435400	33435600	HMEC	1	.	33435400	33435600	128,0,128
chr1	33560600	33561000	HMEC	1	.	33560600	33561000	128,0,128
chr1	33566400	33566600	HMEC	1	.	33566400	33566600	128,0,128
chr1	33900400	33900600	HMEC	1	.	33900400	33900600	128,0,128
chr1	33906400	33906600	HMEC	1	.	33906400	33906600	128,0,128
chr1	33912000	33912200	HMEC	1	.	33912000	33912200	128,0,128
chr1	33925600	33926000	HMEC	1	.	33925600	33926000	128,0,128
chr1	35225200	35225600	HMEC	1	.	35225200	35225600	128,0,128
chr1	35236400	35236600	HMEC	1	.	35236400	35236600	128,0,128
chr1	35236800	35237000	HMEC	1	.	35236800	35237000	128,0,128
chr1	35237200	35237400	HMEC	1	.	35237200	35237400	128,0,128
chr1	35317600	35317800	HMEC	1	.	35317600	35317800	128,0,128
chr1	35550800	35552200	HMEC	1	.	35550800	35552200	128,0,128
chr1	35587800	35588000	HMEC	1	.	35587800	35588000	128,0,128
chr1	35611600	35611800	HMEC	1	.	35611600	35611800	128,0,128
chr1	35730600	35730800	HMEC	1	.	35730600	35730800	128,0,128
chr1	35913800	35915000	HMEC	1	.	35913800	35915000	128,0,128
chr1	36020000	36020400	HMEC	1	.	36020000	36020400	128,0,128
chr1	36020800	36021400	HMEC	1	.	36020800	36021400	128,0,128
chr1	36039000	36039200	HMEC	1	.	36039000	36039200	128,0,128
chr1	36546000	36546200	HMEC	1	.	36546000	36546200	128,0,128
chr1	36549600	36550000	HMEC	1	.	36549600	36550000	128,0,128
chr1	36574200	36575200	HMEC	1	.	36574200	36575200	128,0,128
chr1	36581600	36581800	HMEC	1	.	36581600	36581800	128,0,128
chr1	36606200	36606400	HMEC	1	.	36606200	36606400	128,0,128
chr1	36631800	36632800	HMEC	1	.	36631800	36632800	128,0,128
chr1	36636200	36637200	HMEC	1	.	36636200	36637200	128,0,128
chr1	36640600	36641000	HMEC	1	.	36640600	36641000	128,0,128
chr1	36665200	36665800	HMEC	1	.	36665200	36665800	128,0,128
chr1	36666800	36667000	HMEC	1	.	36666800	36667000	128,0,128
chr1	36670000	36670400	HMEC	1	.	36670000	36670400	128,0,128
chr1	36673000	36673200	HMEC	1	.	36673000	36673200	128,0,128
chr1	36762400	36762600	HMEC	1	.	36762400	36762600	128,0,128
chr1	36763000	36763200	HMEC	1	.	36763000	36763200	128,0,128
chr1	36891800	36892000	HMEC	1	.	36891800	36892000	128,0,128
chr1	36902000	36902600	HMEC	1	.	36902000	36902600	128,0,128
chr1	36902800	36903200	HMEC	1	.	36902800	36903200	128,0,128
chr1	36914800	36915200	HMEC	1	.	36914800	36915200	128,0,128
chr1	36931600	36931800	HMEC	1	.	36931600	36931800	128,0,128
chr1	36977600	36978600	HMEC	1	.	36977600	36978600	128,0,128
chr1	37051800	37052000	HMEC	1	.	37051800	37052000	128,0,128
chr1	37706200	37706800	HMEC	1	.	37706200	37706800	128,0,128
chr1	37914000	37915400	HMEC	1	.	37914000	37915400	128,0,128
chr1	38015200	38015400	HMEC	1	.	38015200	38015400	128,0,128
chr1	38218400	38218600	HMEC	1	.	38218400	38218600	128,0,128
chr1	38328400	38328600	HMEC	1	.	38328400	38328600	128,0,128
chr1	38529800	38530000	HMEC	1	.	38529800	38530000	128,0,128
chr1	38583200	38583400	HMEC	1	.	38583200	38583400	128,0,128
chr1	38591000	38591400	HMEC	1	.	38591000	38591400	128,0,128
chr1	38591600	38592600	HMEC	1	.	38591600	38592600	128,0,128
chr1	39364800	39365000	HMEC	1	.	39364800	39365000	128,0,128
chr1	39416600	39417000	HMEC	1	.	39416600	39417000	128,0,128
chr1	39424000	39424200	HMEC	1	.	39424000	39424200	128,0,128
chr1	39426400	39427000	HMEC	1	.	39426400	39427000	128,0,128
chr1	39455000	39455200	HMEC	1	.	39455000	39455200	128,0,128
chr1	39578200	39579800	HMEC	1	.	39578200	39579800	128,0,128
chr1	39611000	39611400	HMEC	1	.	39611000	39611400	128,0,128
chr1	39639000	39639200	HMEC	1	.	39639000	39639200	128,0,128
chr1	39639400	39639600	HMEC	1	.	39639400	39639600	128,0,128
chr1	39696200	39697200	HMEC	1	.	39696200	39697200	128,0,128
chr1	39699200	39699400	HMEC	1	.	39699200	39699400	128,0,128
chr1	39741200	39741400	HMEC	1	.	39741200	39741400	128,0,128
chr1	39741600	39742400	HMEC	1	.	39741600	39742400	128,0,128
chr1	39865800	39866000	HMEC	1	.	39865800	39866000	128,0,128
chr1	39871200	39871600	HMEC	1	.	39871200	39871600	128,0,128
chr1	39980600	39981800	HMEC	1	.	39980600	39981800	128,0,128
chr1	40071400	40071600	HMEC	1	.	40071400	40071600	128,0,128
chr1	40119800	40120000	HMEC	1	.	40119800	40120000	128,0,128
chr1	40235800	40236000	HMEC	1	.	40235800	40236000	128,0,128
chr1	40236200	40236800	HMEC	1	.	40236200	40236800	128,0,128
chr1	40360800	40361200	HMEC	1	.	40360800	40361200	128,0,128
chr1	40392000	40392200	HMEC	1	.	40392000	40392200	128,0,128
chr1	40392600	40393600	HMEC	1	.	40392600	40393600	128,0,128
chr1	40400800	40401200	HMEC	1	.	40400800	40401200	128,0,128
chr1	40418000	40418600	HMEC	1	.	40418000	40418600	128,0,128
chr1	40435200	40435600	HMEC	1	.	40435200	40435600	128,0,128
chr1	40447400	40447800	HMEC	1	.	40447400	40447800	128,0,128
chr1	40448000	40448400	HMEC	1	.	40448000	40448400	128,0,128
chr1	40454600	40454800	HMEC	1	.	40454600	40454800	128,0,128
chr1	40456000	40456200	HMEC	1	.	40456000	40456200	128,0,128
chr1	40457800	40458000	HMEC	1	.	40457800	40458000	128,0,128
chr1	40470200	40471600	HMEC	1	.	40470200	40471600	128,0,128
chr1	40532400	40532800	HMEC	1	.	40532400	40532800	128,0,128
chr1	40732000	40733600	HMEC	1	.	40732000	40733600	128,0,128
chr1	40733800	40734200	HMEC	1	.	40733800	40734200	128,0,128
chr1	40735800	40736000	HMEC	1	.	40735800	40736000	128,0,128
chr1	40769200	40769400	HMEC	1	.	40769200	40769400	128,0,128
chr1	41091400	41092400	HMEC	1	.	41091400	41092400	128,0,128
chr1	41100800	41101400	HMEC	1	.	41100800	41101400	128,0,128
chr1	41168800	41169000	HMEC	1	.	41168800	41169000	128,0,128
chr1	41217400	41217600	HMEC	1	.	41217400	41217600	128,0,128
chr1	41314200	41314400	HMEC	1	.	41314200	41314400	128,0,128
chr1	41345600	41346000	HMEC	1	.	41345600	41346000	128,0,128
chr1	41346400	41347400	HMEC	1	.	41346400	41347400	128,0,128
chr1	41349800	41350200	HMEC	1	.	41349800	41350200	128,0,128
chr1	41351600	41354200	HMEC	1	.	41351600	41354200	128,0,128
chr1	41472600	41473800	HMEC	1	.	41472600	41473800	128,0,128
chr1	41789200	41789400	HMEC	1	.	41789200	41789400	128,0,128
chr1	41823600	41824200	HMEC	1	.	41823600	41824200	128,0,128
chr1	41878400	41878600	HMEC	1	.	41878400	41878600	128,0,128
chr1	41889400	41889600	HMEC	1	.	41889400	41889600	128,0,128
chr1	41919800	41920000	HMEC	1	.	41919800	41920000	128,0,128
chr1	41920200	41920400	HMEC	1	.	41920200	41920400	128,0,128
chr1	41921400	41922000	HMEC	1	.	41921400	41922000	128,0,128
chr1	41931800	41932200	HMEC	1	.	41931800	41932200	128,0,128
chr1	41939800	41940800	HMEC	1	.	41939800	41940800	128,0,128
chr1	41960400	41961000	HMEC	1	.	41960400	41961000	128,0,128
chr1	41965800	41967000	HMEC	1	.	41965800	41967000	128,0,128
chr1	41970200	41970400	HMEC	1	.	41970200	41970400	128,0,128
chr1	42083800	42084000	HMEC	1	.	42083800	42084000	128,0,128
chr1	42084200	42084400	HMEC	1	.	42084200	42084400	128,0,128
chr1	42084600	42084800	HMEC	1	.	42084600	42084800	128,0,128
chr1	42091800	42093400	HMEC	1	.	42091800	42093400	128,0,128
chr1	42131600	42131800	HMEC	1	.	42131600	42131800	128,0,128
chr1	42132600	42132800	HMEC	1	.	42132600	42132800	128,0,128
chr1	42136000	42137000	HMEC	1	.	42136000	42137000	128,0,128
chr1	42147200	42147600	HMEC	1	.	42147200	42147600	128,0,128
chr1	42269800	42270200	HMEC	1	.	42269800	42270200	128,0,128
chr1	42317800	42318000	HMEC	1	.	42317800	42318000	128,0,128
chr1	42325800	42326000	HMEC	1	.	42325800	42326000	128,0,128
chr1	42401600	42401800	HMEC	1	.	42401600	42401800	128,0,128
chr1	42416200	42416400	HMEC	1	.	42416200	42416400	128,0,128
chr1	42423600	42424400	HMEC	1	.	42423600	42424400	128,0,128
chr1	42425000	42425200	HMEC	1	.	42425000	42425200	128,0,128
chr1	42609000	42609200	HMEC	1	.	42609000	42609200	128,0,128
chr1	42638200	42638800	HMEC	1	.	42638200	42638800	128,0,128
chr1	42641600	42642000	HMEC	1	.	42641600	42642000	128,0,128
chr1	42657600	42657800	HMEC	1	.	42657600	42657800	128,0,128
chr1	42995200	42995600	HMEC	1	.	42995200	42995600	128,0,128
chr1	42998600	42999400	HMEC	1	.	42998600	42999400	128,0,128
chr1	43201400	43201600	HMEC	1	.	43201400	43201600	128,0,128
chr1	43204200	43204400	HMEC	1	.	43204200	43204400	128,0,128
chr1	43208200	43209000	HMEC	1	.	43208200	43209000	128,0,128
chr1	43209200	43209400	HMEC	1	.	43209200	43209400	128,0,128
chr1	43365800	43366000	HMEC	1	.	43365800	43366000	128,0,128
chr1	43403400	43404200	HMEC	1	.	43403400	43404200	128,0,128
chr1	43416200	43416400	HMEC	1	.	43416200	43416400	128,0,128
chr1	43472800	43473200	HMEC	1	.	43472800	43473200	128,0,128
chr1	43473400	43473600	HMEC	1	.	43473400	43473600	128,0,128
chr1	43480600	43481200	HMEC	1	.	43480600	43481200	128,0,128
chr1	43481400	43481600	HMEC	1	.	43481400	43481600	128,0,128
chr1	43484400	43484600	HMEC	1	.	43484400	43484600	128,0,128
chr1	43484800	43485000	HMEC	1	.	43484800	43485000	128,0,128
chr1	43486200	43489000	HMEC	1	.	43486200	43489000	128,0,128
chr1	43514000	43514200	HMEC	1	.	43514000	43514200	128,0,128
chr1	43514600	43515000	HMEC	1	.	43514600	43515000	128,0,128
chr1	43515200	43515600	HMEC	1	.	43515200	43515600	128,0,128
chr1	43524400	43524800	HMEC	1	.	43524400	43524800	128,0,128
chr1	43534000	43534200	HMEC	1	.	43534000	43534200	128,0,128
chr1	43602000	43602600	HMEC	1	.	43602000	43602600	128,0,128
chr1	43613200	43614000	HMEC	1	.	43613200	43614000	128,0,128
chr1	43618200	43619000	HMEC	1	.	43618200	43619000	128,0,128
chr1	43831600	43831800	HMEC	1	.	43831600	43831800	128,0,128
chr1	43943200	43943600	HMEC	1	.	43943200	43943600	128,0,128
chr1	43958600	43958800	HMEC	1	.	43958600	43958800	128,0,128
chr1	43972200	43972400	HMEC	1	.	43972200	43972400	128,0,128
chr1	43975400	43975600	HMEC	1	.	43975400	43975600	128,0,128
chr1	43995400	43995600	HMEC	1	.	43995400	43995600	128,0,128
chr1	44018400	44018600	HMEC	1	.	44018400	44018600	128,0,128
chr1	44053000	44053400	HMEC	1	.	44053000	44053400	128,0,128
chr1	44053600	44053800	HMEC	1	.	44053600	44053800	128,0,128
chr1	44132000	44132400	HMEC	1	.	44132000	44132400	128,0,128
chr1	44132600	44132800	HMEC	1	.	44132600	44132800	128,0,128
chr1	44233600	44233800	HMEC	1	.	44233600	44233800	128,0,128
chr1	44234200	44234400	HMEC	1	.	44234200	44234400	128,0,128
chr1	44261600	44262000	HMEC	1	.	44261600	44262000	128,0,128
chr1	44266000	44268000	HMEC	1	.	44266000	44268000	128,0,128
chr1	44290400	44290600	HMEC	1	.	44290400	44290600	128,0,128
chr1	44305000	44305200	HMEC	1	.	44305000	44305200	128,0,128
chr1	44324400	44324600	HMEC	1	.	44324400	44324600	128,0,128
chr1	44333200	44333400	HMEC	1	.	44333200	44333400	128,0,128
chr1	44334000	44334200	HMEC	1	.	44334000	44334200	128,0,128
chr1	44380000	44381400	HMEC	1	.	44380000	44381400	128,0,128
chr1	44387200	44387800	HMEC	1	.	44387200	44387800	128,0,128
chr1	44388000	44388400	HMEC	1	.	44388000	44388400	128,0,128
chr1	44396600	44396800	HMEC	1	.	44396600	44396800	128,0,128
chr1	44397200	44397600	HMEC	1	.	44397200	44397600	128,0,128
chr1	44447200	44447400	HMEC	1	.	44447200	44447400	128,0,128
chr1	44458000	44458200	HMEC	1	.	44458000	44458200	128,0,128
chr1	44493600	44494200	HMEC	1	.	44493600	44494200	128,0,128
chr1	45011800	45012200	HMEC	1	.	45011800	45012200	128,0,128
chr1	45018400	45021200	HMEC	1	.	45018400	45021200	128,0,128
chr1	45023000	45023800	HMEC	1	.	45023000	45023800	128,0,128
chr1	45082800	45083200	HMEC	1	.	45082800	45083200	128,0,128
chr1	45846800	45847000	HMEC	1	.	45846800	45847000	128,0,128
chr1	45847200	45847600	HMEC	1	.	45847200	45847600	128,0,128
chr1	45869000	45869200	HMEC	1	.	45869000	45869200	128,0,128
chr1	45962200	45962400	HMEC	1	.	45962200	45962400	128,0,128
chr1	46078800	46079400	HMEC	1	.	46078800	46079400	128,0,128
chr1	46329800	46330400	HMEC	1	.	46329800	46330400	128,0,128
chr1	46379000	46379800	HMEC	1	.	46379000	46379800	128,0,128
chr1	46417400	46417600	HMEC	1	.	46417400	46417600	128,0,128
chr1	46418000	46418600	HMEC	1	.	46418000	46418600	128,0,128
chr1	46538400	46538600	HMEC	1	.	46538400	46538600	128,0,128
chr1	46549800	46550800	HMEC	1	.	46549800	46550800	128,0,128
chr1	46551000	46551400	HMEC	1	.	46551000	46551400	128,0,128
chr1	46596000	46596200	HMEC	1	.	46596000	46596200	128,0,128
chr1	46650800	46651000	HMEC	1	.	46650800	46651000	128,0,128
chr1	46654800	46655000	HMEC	1	.	46654800	46655000	128,0,128
chr1	46656000	46656400	HMEC	1	.	46656000	46656400	128,0,128
chr1	46684000	46684800	HMEC	1	.	46684000	46684800	128,0,128
chr1	46706000	46706200	HMEC	1	.	46706000	46706200	128,0,128
chr1	46998600	46999200	HMEC	1	.	46998600	46999200	128,0,128
chr1	47214800	47215000	HMEC	1	.	47214800	47215000	128,0,128
chr1	47215400	47216000	HMEC	1	.	47215400	47216000	128,0,128
chr1	47216200	47216400	HMEC	1	.	47216200	47216400	128,0,128
chr1	47221800	47222400	HMEC	1	.	47221800	47222400	128,0,128
chr1	47223000	47224000	HMEC	1	.	47223000	47224000	128,0,128
chr1	47224200	47224400	HMEC	1	.	47224200	47224400	128,0,128
chr1	47323000	47323200	HMEC	1	.	47323000	47323200	128,0,128
chr1	47720200	47720400	HMEC	1	.	47720200	47720400	128,0,128
chr1	47791000	47791400	HMEC	1	.	47791000	47791400	128,0,128
chr1	47874200	47874400	HMEC	1	.	47874200	47874400	128,0,128
chr1	47874600	47875600	HMEC	1	.	47874600	47875600	128,0,128
chr1	47900200	47900400	HMEC	1	.	47900200	47900400	128,0,128
chr1	47999000	47999400	HMEC	1	.	47999000	47999400	128,0,128
chr1	48027000	48027200	HMEC	1	.	48027000	48027200	128,0,128
chr1	48027600	48028000	HMEC	1	.	48027600	48028000	128,0,128
chr1	48036000	48036200	HMEC	1	.	48036000	48036200	128,0,128
chr1	48042200	48042400	HMEC	1	.	48042200	48042400	128,0,128
chr1	48044000	48044400	HMEC	1	.	48044000	48044400	128,0,128
chr1	48048800	48049400	HMEC	1	.	48048800	48049400	128,0,128
chr1	48217800	48218000	HMEC	1	.	48217800	48218000	128,0,128
chr1	48262000	48262400	HMEC	1	.	48262000	48262400	128,0,128
chr1	48361400	48361600	HMEC	1	.	48361400	48361600	128,0,128
chr1	48407400	48407600	HMEC	1	.	48407400	48407600	128,0,128
chr1	48462000	48463000	HMEC	1	.	48462000	48463000	128,0,128
chr1	48485800	48486000	HMEC	1	.	48485800	48486000	128,0,128
chr1	48512600	48512800	HMEC	1	.	48512600	48512800	128,0,128
chr1	48514000	48514400	HMEC	1	.	48514000	48514400	128,0,128
chr1	48667600	48667800	HMEC	1	.	48667600	48667800	128,0,128
chr1	49021400	49021600	HMEC	1	.	49021400	49021600	128,0,128
chr1	49140800	49141200	HMEC	1	.	49140800	49141200	128,0,128
chr1	49159200	49159800	HMEC	1	.	49159200	49159800	128,0,128
chr1	49242400	49242600	HMEC	1	.	49242400	49242600	128,0,128
chr1	49334400	49334800	HMEC	1	.	49334400	49334800	128,0,128
chr1	49335000	49335200	HMEC	1	.	49335000	49335200	128,0,128
chr1	49628400	49628800	HMEC	1	.	49628400	49628800	128,0,128
chr1	49629200	49629800	HMEC	1	.	49629200	49629800	128,0,128
chr1	49638000	49638200	HMEC	1	.	49638000	49638200	128,0,128
chr1	51086400	51087000	HMEC	1	.	51086400	51087000	128,0,128
chr1	51171600	51171800	HMEC	1	.	51171600	51171800	128,0,128
chr1	51529600	51529800	HMEC	1	.	51529600	51529800	128,0,128
chr1	51536800	51537000	HMEC	1	.	51536800	51537000	128,0,128
chr1	52008000	52008200	HMEC	1	.	52008000	52008200	128,0,128
chr1	52030200	52030400	HMEC	1	.	52030200	52030400	128,0,128
chr1	52049000	52050000	HMEC	1	.	52049000	52050000	128,0,128
chr1	52058200	52058400	HMEC	1	.	52058200	52058400	128,0,128
chr1	52159400	52159800	HMEC	1	.	52159400	52159800	128,0,128
chr1	52365000	52365200	HMEC	1	.	52365000	52365200	128,0,128
chr1	52413600	52413800	HMEC	1	.	52413600	52413800	128,0,128
chr1	52414200	52414600	HMEC	1	.	52414200	52414600	128,0,128
chr1	52593200	52593400	HMEC	1	.	52593200	52593400	128,0,128
chr1	52604400	52604600	HMEC	1	.	52604400	52604600	128,0,128
chr1	52624800	52625200	HMEC	1	.	52624800	52625200	128,0,128
chr1	52625400	52625600	HMEC	1	.	52625400	52625600	128,0,128
chr1	52674200	52676400	HMEC	1	.	52674200	52676400	128,0,128
chr1	52703200	52703400	HMEC	1	.	52703200	52703400	128,0,128
chr1	53040800	53041000	HMEC	1	.	53040800	53041000	128,0,128
chr1	53134200	53135000	HMEC	1	.	53134200	53135000	128,0,128
chr1	53135200	53135400	HMEC	1	.	53135200	53135400	128,0,128
chr1	53138400	53139000	HMEC	1	.	53138400	53139000	128,0,128
chr1	53216200	53216600	HMEC	1	.	53216200	53216600	128,0,128
chr1	53664400	53664800	HMEC	1	.	53664400	53664800	128,0,128
chr1	53667000	53667200	HMEC	1	.	53667000	53667200	128,0,128
chr1	54623800	54624000	HMEC	1	.	54623800	54624000	128,0,128
chr1	54633600	54634200	HMEC	1	.	54633600	54634200	128,0,128
chr1	54634400	54634600	HMEC	1	.	54634400	54634600	128,0,128
chr1	54775400	54776000	HMEC	1	.	54775400	54776000	128,0,128
chr1	54790000	54790800	HMEC	1	.	54790000	54790800	128,0,128
chr1	54795000	54795200	HMEC	1	.	54795000	54795200	128,0,128
chr1	54950800	54951200	HMEC	1	.	54950800	54951200	128,0,128
chr1	54951400	54951600	HMEC	1	.	54951400	54951600	128,0,128
chr1	55080800	55082000	HMEC	1	.	55080800	55082000	128,0,128
chr1	55247000	55247200	HMEC	1	.	55247000	55247200	128,0,128
chr1	55432800	55433200	HMEC	1	.	55432800	55433200	128,0,128
chr1	55446000	55446800	HMEC	1	.	55446000	55446800	128,0,128
chr1	55473800	55474200	HMEC	1	.	55473800	55474200	128,0,128
chr1	56045800	56047800	HMEC	1	.	56045800	56047800	128,0,128
chr1	56055200	56056000	HMEC	1	.	56055200	56056000	128,0,128
chr1	56111200	56111800	HMEC	1	.	56111200	56111800	128,0,128
chr1	57153800	57154000	HMEC	1	.	57153800	57154000	128,0,128
chr1	57224600	57225000	HMEC	1	.	57224600	57225000	128,0,128
chr1	58057000	58057200	HMEC	1	.	58057000	58057200	128,0,128
chr1	58297800	58298400	HMEC	1	.	58297800	58298400	128,0,128
chr1	58299400	58299600	HMEC	1	.	58299400	58299600	128,0,128
chr1	58309200	58309400	HMEC	1	.	58309200	58309400	128,0,128
chr1	58309600	58311800	HMEC	1	.	58309600	58311800	128,0,128
chr1	58314400	58315000	HMEC	1	.	58314400	58315000	128,0,128
chr1	58326400	58327000	HMEC	1	.	58326400	58327000	128,0,128
chr1	58327200	58327400	HMEC	1	.	58327200	58327400	128,0,128
chr1	58360000	58360800	HMEC	1	.	58360000	58360800	128,0,128
chr1	59036800	59037000	HMEC	1	.	59036800	59037000	128,0,128
chr1	59038000	59038400	HMEC	1	.	59038000	59038400	128,0,128
chr1	59186600	59187000	HMEC	1	.	59186600	59187000	128,0,128
chr1	59204400	59205200	HMEC	1	.	59204400	59205200	128,0,128
chr1	59235400	59235600	HMEC	1	.	59235400	59235600	128,0,128
chr1	59274800	59275800	HMEC	1	.	59274800	59275800	128,0,128
chr1	59278400	59278600	HMEC	1	.	59278400	59278600	128,0,128
chr1	59316800	59317400	HMEC	1	.	59316800	59317400	128,0,128
chr1	59395000	59395200	HMEC	1	.	59395000	59395200	128,0,128
chr1	59481000	59482200	HMEC	1	.	59481000	59482200	128,0,128
chr1	59482600	59482800	HMEC	1	.	59482600	59482800	128,0,128
chr1	59507200	59507800	HMEC	1	.	59507200	59507800	128,0,128
chr1	59572800	59574000	HMEC	1	.	59572800	59574000	128,0,128
chr1	59588600	59588800	HMEC	1	.	59588600	59588800	128,0,128
chr1	59589000	59589200	HMEC	1	.	59589000	59589200	128,0,128
chr1	59761000	59761200	HMEC	1	.	59761000	59761200	128,0,128
chr1	59794800	59795800	HMEC	1	.	59794800	59795800	128,0,128
chr1	59841200	59841600	HMEC	1	.	59841200	59841600	128,0,128
chr1	59943400	59943600	HMEC	1	.	59943400	59943600	128,0,128
chr1	60066400	60067200	HMEC	1	.	60066400	60067200	128,0,128
chr1	60097600	60097800	HMEC	1	.	60097600	60097800	128,0,128
chr1	60099200	60100200	HMEC	1	.	60099200	60100200	128,0,128
chr1	60171800	60172200	HMEC	1	.	60171800	60172200	128,0,128
chr1	60227400	60227600	HMEC	1	.	60227400	60227600	128,0,128
chr1	60231000	60231400	HMEC	1	.	60231000	60231400	128,0,128
chr1	60299000	60299800	HMEC	1	.	60299000	60299800	128,0,128
chr1	60300000	60300400	HMEC	1	.	60300000	60300400	128,0,128
chr1	60392200	60392600	HMEC	1	.	60392200	60392600	128,0,128
chr1	61035200	61035600	HMEC	1	.	61035200	61035600	128,0,128
chr1	61436600	61436800	HMEC	1	.	61436600	61436800	128,0,128
chr1	61551400	61551600	HMEC	1	.	61551400	61551600	128,0,128
chr1	61668600	61669000	HMEC	1	.	61668600	61669000	128,0,128
chr1	61721400	61721600	HMEC	1	.	61721400	61721600	128,0,128
chr1	61759400	61760000	HMEC	1	.	61759400	61760000	128,0,128
chr1	61900200	61900400	HMEC	1	.	61900200	61900400	128,0,128
chr1	62084400	62084800	HMEC	1	.	62084400	62084800	128,0,128
chr1	62212200	62212400	HMEC	1	.	62212200	62212400	128,0,128
chr1	62219600	62221000	HMEC	1	.	62219600	62221000	128,0,128
chr1	62417600	62418000	HMEC	1	.	62417600	62418000	128,0,128
chr1	62432400	62432600	HMEC	1	.	62432400	62432600	128,0,128
chr1	62458600	62459800	HMEC	1	.	62458600	62459800	128,0,128
chr1	62587400	62587600	HMEC	1	.	62587400	62587600	128,0,128
chr1	62646200	62646400	HMEC	1	.	62646200	62646400	128,0,128
chr1	62698000	62699200	HMEC	1	.	62698000	62699200	128,0,128
chr1	62761800	62762200	HMEC	1	.	62761800	62762200	128,0,128
chr1	62765000	62765200	HMEC	1	.	62765000	62765200	128,0,128
chr1	62862400	62863800	HMEC	1	.	62862400	62863800	128,0,128
chr1	64011800	64012000	HMEC	1	.	64011800	64012000	128,0,128
chr1	64012400	64012600	HMEC	1	.	64012400	64012600	128,0,128
chr1	64012800	64013400	HMEC	1	.	64012800	64013400	128,0,128
chr1	64013600	64014400	HMEC	1	.	64013600	64014400	128,0,128
chr1	64043400	64043600	HMEC	1	.	64043400	64043600	128,0,128
chr1	64094200	64094800	HMEC	1	.	64094200	64094800	128,0,128
chr1	64095600	64096600	HMEC	1	.	64095600	64096600	128,0,128
chr1	64135000	64136000	HMEC	1	.	64135000	64136000	128,0,128
chr1	64170200	64170600	HMEC	1	.	64170200	64170600	128,0,128
chr1	64241400	64241600	HMEC	1	.	64241400	64241600	128,0,128
chr1	64312800	64313000	HMEC	1	.	64312800	64313000	128,0,128
chr1	64325000	64326200	HMEC	1	.	64325000	64326200	128,0,128
chr1	64330200	64330600	HMEC	1	.	64330200	64330600	128,0,128
chr1	64333000	64333400	HMEC	1	.	64333000	64333400	128,0,128
chr1	64333600	64334000	HMEC	1	.	64333600	64334000	128,0,128
chr1	64340000	64340400	HMEC	1	.	64340000	64340400	128,0,128
chr1	64341800	64343600	HMEC	1	.	64341800	64343600	128,0,128
chr1	64343800	64344200	HMEC	1	.	64343800	64344200	128,0,128
chr1	64344400	64344800	HMEC	1	.	64344400	64344800	128,0,128
chr1	64359400	64359800	HMEC	1	.	64359400	64359800	128,0,128
chr1	64360400	64360600	HMEC	1	.	64360400	64360600	128,0,128
chr1	64386800	64387200	HMEC	1	.	64386800	64387200	128,0,128
chr1	64412600	64413200	HMEC	1	.	64412600	64413200	128,0,128
chr1	64446800	64447600	HMEC	1	.	64446800	64447600	128,0,128
chr1	64448600	64451000	HMEC	1	.	64448600	64451000	128,0,128
chr1	64452200	64452600	HMEC	1	.	64452200	64452600	128,0,128
chr1	64508600	64509600	HMEC	1	.	64508600	64509600	128,0,128
chr1	64526600	64526800	HMEC	1	.	64526600	64526800	128,0,128
chr1	64527600	64527800	HMEC	1	.	64527600	64527800	128,0,128
chr1	64528400	64530000	HMEC	1	.	64528400	64530000	128,0,128
chr1	64530600	64531200	HMEC	1	.	64530600	64531200	128,0,128
chr1	64531600	64532000	HMEC	1	.	64531600	64532000	128,0,128
chr1	64538000	64538800	HMEC	1	.	64538000	64538800	128,0,128
chr1	64541600	64544000	HMEC	1	.	64541600	64544000	128,0,128
chr1	64546600	64547200	HMEC	1	.	64546600	64547200	128,0,128
chr1	64547800	64548600	HMEC	1	.	64547800	64548600	128,0,128
chr1	64553200	64554000	HMEC	1	.	64553200	64554000	128,0,128
chr1	64559000	64560200	HMEC	1	.	64559000	64560200	128,0,128
chr1	64576400	64579000	HMEC	1	.	64576400	64579000	128,0,128
chr1	64580000	64580200	HMEC	1	.	64580000	64580200	128,0,128
chr1	64584400	64584600	HMEC	1	.	64584400	64584600	128,0,128
chr1	64587600	64587800	HMEC	1	.	64587600	64587800	128,0,128
chr1	64599200	64599600	HMEC	1	.	64599200	64599600	128,0,128
chr1	64728400	64729200	HMEC	1	.	64728400	64729200	128,0,128
chr1	64729400	64730000	HMEC	1	.	64729400	64730000	128,0,128
chr1	64810400	64811200	HMEC	1	.	64810400	64811200	128,0,128
chr1	64937800	64938000	HMEC	1	.	64937800	64938000	128,0,128
chr1	64971400	64971600	HMEC	1	.	64971400	64971600	128,0,128
chr1	64991400	64992000	HMEC	1	.	64991400	64992000	128,0,128
chr1	64992200	64992400	HMEC	1	.	64992200	64992400	128,0,128
chr1	65212400	65212600	HMEC	1	.	65212400	65212600	128,0,128
chr1	65367800	65368000	HMEC	1	.	65367800	65368000	128,0,128
chr1	65607000	65607200	HMEC	1	.	65607000	65607200	128,0,128
chr1	65607400	65607800	HMEC	1	.	65607400	65607800	128,0,128
chr1	65642600	65643200	HMEC	1	.	65642600	65643200	128,0,128
chr1	65650600	65650800	HMEC	1	.	65650600	65650800	128,0,128
chr1	65714200	65714400	HMEC	1	.	65714200	65714400	128,0,128
chr1	66740200	66740400	HMEC	1	.	66740200	66740400	128,0,128
chr1	66752400	66752600	HMEC	1	.	66752400	66752600	128,0,128
chr1	67005200	67005600	HMEC	1	.	67005200	67005600	128,0,128
chr1	67021800	67022000	HMEC	1	.	67021800	67022000	128,0,128
chr1	67036800	67037000	HMEC	1	.	67036800	67037000	128,0,128
chr1	67037200	67037800	HMEC	1	.	67037200	67037800	128,0,128
chr1	67411000	67411200	HMEC	1	.	67411000	67411200	128,0,128
chr1	67526000	67526200	HMEC	1	.	67526000	67526200	128,0,128
chr1	67560200	67560600	HMEC	1	.	67560200	67560600	128,0,128
chr1	67561000	67561200	HMEC	1	.	67561000	67561200	128,0,128
chr1	67600400	67600600	HMEC	1	.	67600400	67600600	128,0,128
chr1	67612200	67613000	HMEC	1	.	67612200	67613000	128,0,128
chr1	67625200	67625400	HMEC	1	.	67625200	67625400	128,0,128
chr1	67628200	67628600	HMEC	1	.	67628200	67628600	128,0,128
chr1	67773400	67773600	HMEC	1	.	67773400	67773600	128,0,128
chr1	67813200	67814400	HMEC	1	.	67813200	67814400	128,0,128
chr1	67821000	67821600	HMEC	1	.	67821000	67821600	128,0,128
chr1	67822600	67822800	HMEC	1	.	67822600	67822800	128,0,128
chr1	67866200	67866400	HMEC	1	.	67866200	67866400	128,0,128
chr1	67996200	67996400	HMEC	1	.	67996200	67996400	128,0,128
chr1	67997200	67997600	HMEC	1	.	67997200	67997600	128,0,128
chr1	68001800	68002000	HMEC	1	.	68001800	68002000	128,0,128
chr1	68040800	68042800	HMEC	1	.	68040800	68042800	128,0,128
chr1	68046000	68046200	HMEC	1	.	68046000	68046200	128,0,128
chr1	68065000	68065400	HMEC	1	.	68065000	68065400	128,0,128
chr1	68213000	68213200	HMEC	1	.	68213000	68213200	128,0,128
chr1	68280400	68281000	HMEC	1	.	68280400	68281000	128,0,128
chr1	68281200	68282000	HMEC	1	.	68281200	68282000	128,0,128
chr1	68301000	68301200	HMEC	1	.	68301000	68301200	128,0,128
chr1	68301600	68303200	HMEC	1	.	68301600	68303200	128,0,128
chr1	68303800	68304000	HMEC	1	.	68303800	68304000	128,0,128
chr1	68304200	68304800	HMEC	1	.	68304200	68304800	128,0,128
chr1	68305000	68305200	HMEC	1	.	68305000	68305200	128,0,128
chr1	68354400	68354800	HMEC	1	.	68354400	68354800	128,0,128
chr1	68387000	68387400	HMEC	1	.	68387000	68387400	128,0,128
chr1	68445200	68445400	HMEC	1	.	68445200	68445400	128,0,128
chr1	68516200	68516600	HMEC	1	.	68516200	68516600	128,0,128
chr1	68517200	68517400	HMEC	1	.	68517200	68517400	128,0,128
chr1	68606800	68607600	HMEC	1	.	68606800	68607600	128,0,128
chr1	68611400	68611800	HMEC	1	.	68611400	68611800	128,0,128
chr1	68684000	68684400	HMEC	1	.	68684000	68684400	128,0,128
chr1	68684600	68684800	HMEC	1	.	68684600	68684800	128,0,128
chr1	68686000	68688400	HMEC	1	.	68686000	68688400	128,0,128
chr1	68694000	68694200	HMEC	1	.	68694000	68694200	128,0,128
chr1	68694600	68695000	HMEC	1	.	68694600	68695000	128,0,128
chr1	68849000	68849200	HMEC	1	.	68849000	68849200	128,0,128
chr1	68993400	68994800	HMEC	1	.	68993400	68994800	128,0,128
chr1	69520400	69521600	HMEC	1	.	69520400	69521600	128,0,128
chr1	69569400	69569600	HMEC	1	.	69569400	69569600	128,0,128
chr1	69569800	69570000	HMEC	1	.	69569800	69570000	128,0,128
chr1	69575200	69575600	HMEC	1	.	69575200	69575600	128,0,128
chr1	69940400	69941600	HMEC	1	.	69940400	69941600	128,0,128
chr1	69959200	69960000	HMEC	1	.	69959200	69960000	128,0,128
chr1	69960200	69960400	HMEC	1	.	69960200	69960400	128,0,128
chr1	69979000	69979200	HMEC	1	.	69979000	69979200	128,0,128
chr1	70077200	70077400	HMEC	1	.	70077200	70077400	128,0,128
chr1	70159200	70159600	HMEC	1	.	70159200	70159600	128,0,128
chr1	70750200	70750800	HMEC	1	.	70750200	70750800	128,0,128
chr1	70785800	70786000	HMEC	1	.	70785800	70786000	128,0,128
chr1	70824600	70824800	HMEC	1	.	70824600	70824800	128,0,128
chr1	70825400	70825600	HMEC	1	.	70825400	70825600	128,0,128
chr1	70891800	70892400	HMEC	1	.	70891800	70892400	128,0,128
chr1	72466400	72466600	HMEC	1	.	72466400	72466600	128,0,128
chr1	72897800	72898000	HMEC	1	.	72897800	72898000	128,0,128
chr1	73357200	73358200	HMEC	1	.	73357200	73358200	128,0,128
chr1	74139800	74140800	HMEC	1	.	74139800	74140800	128,0,128
chr1	74372600	74372800	HMEC	1	.	74372600	74372800	128,0,128
chr1	75116600	75116800	HMEC	1	.	75116600	75116800	128,0,128
chr1	75117000	75117200	HMEC	1	.	75117000	75117200	128,0,128
chr1	75549800	75550000	HMEC	1	.	75549800	75550000	128,0,128
chr1	75557400	75557600	HMEC	1	.	75557400	75557600	128,0,128
chr1	75558000	75558400	HMEC	1	.	75558000	75558400	128,0,128
chr1	76320200	76320600	HMEC	1	.	76320200	76320600	128,0,128
chr1	76419800	76421000	HMEC	1	.	76419800	76421000	128,0,128
chr1	76435000	76435200	HMEC	1	.	76435000	76435200	128,0,128
chr1	76489800	76490000	HMEC	1	.	76489800	76490000	128,0,128
chr1	77297800	77299400	HMEC	1	.	77297800	77299400	128,0,128
chr1	77394400	77394600	HMEC	1	.	77394400	77394600	128,0,128
chr1	77415000	77415200	HMEC	1	.	77415000	77415200	128,0,128
chr1	77415600	77416000	HMEC	1	.	77415600	77416000	128,0,128
chr1	77461000	77461800	HMEC	1	.	77461000	77461800	128,0,128
chr1	77462400	77462600	HMEC	1	.	77462400	77462600	128,0,128
chr1	77462800	77463200	HMEC	1	.	77462800	77463200	128,0,128
chr1	77463400	77465400	HMEC	1	.	77463400	77465400	128,0,128
chr1	77505000	77505200	HMEC	1	.	77505000	77505200	128,0,128
chr1	77748000	77748200	HMEC	1	.	77748000	77748200	128,0,128
chr1	77787400	77787600	HMEC	1	.	77787400	77787600	128,0,128
chr1	78028400	78028600	HMEC	1	.	78028400	78028600	128,0,128
chr1	78071200	78071400	HMEC	1	.	78071200	78071400	128,0,128
chr1	78277400	78277600	HMEC	1	.	78277400	78277600	128,0,128
chr1	78289800	78290400	HMEC	1	.	78289800	78290400	128,0,128
chr1	78291400	78292000	HMEC	1	.	78291400	78292000	128,0,128
chr1	78414800	78415000	HMEC	1	.	78414800	78415000	128,0,128
chr1	78443000	78443200	HMEC	1	.	78443000	78443200	128,0,128
chr1	78457200	78457400	HMEC	1	.	78457200	78457400	128,0,128
chr1	78527400	78527600	HMEC	1	.	78527400	78527600	128,0,128
chr1	78579400	78579800	HMEC	1	.	78579400	78579800	128,0,128
chr1	78743800	78744000	HMEC	1	.	78743800	78744000	128,0,128
chr1	78836200	78836600	HMEC	1	.	78836200	78836600	128,0,128
chr1	79053200	79053400	HMEC	1	.	79053200	79053400	128,0,128
chr1	79556000	79556200	HMEC	1	.	79556000	79556200	128,0,128
chr1	79570800	79571200	HMEC	1	.	79570800	79571200	128,0,128
chr1	79723000	79723200	HMEC	1	.	79723000	79723200	128,0,128
chr1	80521200	80522600	HMEC	1	.	80521200	80522600	128,0,128
chr1	80530000	80530200	HMEC	1	.	80530000	80530200	128,0,128
chr1	80859200	80859400	HMEC	1	.	80859200	80859400	128,0,128
chr1	80882600	80884200	HMEC	1	.	80882600	80884200	128,0,128
chr1	81579800	81580000	HMEC	1	.	81579800	81580000	128,0,128
chr1	81585000	81585600	HMEC	1	.	81585000	81585600	128,0,128
chr1	81651200	81652400	HMEC	1	.	81651200	81652400	128,0,128
chr1	81771800	81772200	HMEC	1	.	81771800	81772200	128,0,128
chr1	81975200	81975400	HMEC	1	.	81975200	81975400	128,0,128
chr1	81975600	81975800	HMEC	1	.	81975600	81975800	128,0,128
chr1	82164200	82164400	HMEC	1	.	82164200	82164400	128,0,128
chr1	82180600	82181000	HMEC	1	.	82180600	82181000	128,0,128
chr1	82270200	82270400	HMEC	1	.	82270200	82270400	128,0,128
chr1	82277600	82278200	HMEC	1	.	82277600	82278200	128,0,128
chr1	82415200	82415400	HMEC	1	.	82415200	82415400	128,0,128
chr1	82552800	82553000	HMEC	1	.	82552800	82553000	128,0,128
chr1	82605400	82606600	HMEC	1	.	82605400	82606600	128,0,128
chr1	82692200	82692800	HMEC	1	.	82692200	82692800	128,0,128
chr1	82693000	82693600	HMEC	1	.	82693000	82693600	128,0,128
chr1	82784400	82784600	HMEC	1	.	82784400	82784600	128,0,128
chr1	82832600	82832800	HMEC	1	.	82832600	82832800	128,0,128
chr1	82837800	82838000	HMEC	1	.	82837800	82838000	128,0,128
chr1	82858600	82858800	HMEC	1	.	82858600	82858800	128,0,128
chr1	83476600	83477000	HMEC	1	.	83476600	83477000	128,0,128
chr1	83499200	83499400	HMEC	1	.	83499200	83499400	128,0,128
chr1	84474800	84475000	HMEC	1	.	84474800	84475000	128,0,128
chr1	84477600	84477800	HMEC	1	.	84477600	84477800	128,0,128
chr1	84478200	84478400	HMEC	1	.	84478200	84478400	128,0,128
chr1	84572800	84573200	HMEC	1	.	84572800	84573200	128,0,128
chr1	84814000	84814200	HMEC	1	.	84814000	84814200	128,0,128
chr1	84827800	84828200	HMEC	1	.	84827800	84828200	128,0,128
chr1	84900400	84900600	HMEC	1	.	84900400	84900600	128,0,128
chr1	85051800	85052000	HMEC	1	.	85051800	85052000	128,0,128
chr1	85100000	85100400	HMEC	1	.	85100000	85100400	128,0,128
chr1	85215600	85216000	HMEC	1	.	85215600	85216000	128,0,128
chr1	85225000	85225200	HMEC	1	.	85225000	85225200	128,0,128
chr1	85238200	85238600	HMEC	1	.	85238200	85238600	128,0,128
chr1	85238800	85239000	HMEC	1	.	85238800	85239000	128,0,128
chr1	85251200	85251400	HMEC	1	.	85251200	85251400	128,0,128
chr1	85299600	85302000	HMEC	1	.	85299600	85302000	128,0,128
chr1	85302200	85302400	HMEC	1	.	85302200	85302400	128,0,128
chr1	85307400	85309200	HMEC	1	.	85307400	85309200	128,0,128
chr1	85346400	85346800	HMEC	1	.	85346400	85346800	128,0,128
chr1	85354800	85355000	HMEC	1	.	85354800	85355000	128,0,128
chr1	85358000	85359400	HMEC	1	.	85358000	85359400	128,0,128
chr1	85363200	85363400	HMEC	1	.	85363200	85363400	128,0,128
chr1	85553200	85553400	HMEC	1	.	85553200	85553400	128,0,128
chr1	85553600	85553800	HMEC	1	.	85553600	85553800	128,0,128
chr1	85743800	85744000	HMEC	1	.	85743800	85744000	128,0,128
chr1	85754600	85754800	HMEC	1	.	85754600	85754800	128,0,128
chr1	85757600	85757800	HMEC	1	.	85757600	85757800	128,0,128
chr1	85760000	85762000	HMEC	1	.	85760000	85762000	128,0,128
chr1	86021200	86021400	HMEC	1	.	86021200	86021400	128,0,128
chr1	86021800	86022000	HMEC	1	.	86021800	86022000	128,0,128
chr1	86022200	86022400	HMEC	1	.	86022200	86022400	128,0,128
chr1	86037200	86037400	HMEC	1	.	86037200	86037400	128,0,128
chr1	86889800	86891200	HMEC	1	.	86889800	86891200	128,0,128
chr1	87008200	87008400	HMEC	1	.	87008200	87008400	128,0,128
chr1	87008600	87009000	HMEC	1	.	87008600	87009000	128,0,128
chr1	87012000	87013400	HMEC	1	.	87012000	87013400	128,0,128
chr1	87102800	87103600	HMEC	1	.	87102800	87103600	128,0,128
chr1	87223000	87223200	HMEC	1	.	87223000	87223200	128,0,128
chr1	87437200	87437400	HMEC	1	.	87437200	87437400	128,0,128
chr1	87554800	87555000	HMEC	1	.	87554800	87555000	128,0,128
chr1	87585200	87586200	HMEC	1	.	87585200	87586200	128,0,128
chr1	87594800	87595000	HMEC	1	.	87594800	87595000	128,0,128
chr1	87606000	87607400	HMEC	1	.	87606000	87607400	128,0,128
chr1	87640400	87640800	HMEC	1	.	87640400	87640800	128,0,128
chr1	87670000	87670200	HMEC	1	.	87670000	87670200	128,0,128
chr1	87685600	87686200	HMEC	1	.	87685600	87686200	128,0,128
chr1	87686400	87686600	HMEC	1	.	87686400	87686600	128,0,128
chr1	87689600	87690000	HMEC	1	.	87689600	87690000	128,0,128
chr1	87690200	87691000	HMEC	1	.	87690200	87691000	128,0,128
chr1	87691200	87691400	HMEC	1	.	87691200	87691400	128,0,128
chr1	87864200	87865800	HMEC	1	.	87864200	87865800	128,0,128
chr1	88110400	88111000	HMEC	1	.	88110400	88111000	128,0,128
chr1	88442600	88443000	HMEC	1	.	88442600	88443000	128,0,128
chr1	88443200	88443600	HMEC	1	.	88443200	88443600	128,0,128
chr1	88445000	88445400	HMEC	1	.	88445000	88445400	128,0,128
chr1	88445600	88445800	HMEC	1	.	88445600	88445800	128,0,128
chr1	88446000	88446200	HMEC	1	.	88446000	88446200	128,0,128
chr1	88446400	88446600	HMEC	1	.	88446400	88446600	128,0,128
chr1	88525200	88527000	HMEC	1	.	88525200	88527000	128,0,128
chr1	89241400	89241600	HMEC	1	.	89241400	89241600	128,0,128
chr1	89467200	89467400	HMEC	1	.	89467200	89467400	128,0,128
chr1	89772000	89772600	HMEC	1	.	89772000	89772600	128,0,128
chr1	89776400	89776600	HMEC	1	.	89776400	89776600	128,0,128
chr1	89777400	89777600	HMEC	1	.	89777400	89777600	128,0,128
chr1	89830600	89831000	HMEC	1	.	89830600	89831000	128,0,128
chr1	89917000	89917200	HMEC	1	.	89917000	89917200	128,0,128
chr1	89918200	89918800	HMEC	1	.	89918200	89918800	128,0,128
chr1	89919000	89919400	HMEC	1	.	89919000	89919400	128,0,128
chr1	89930400	89930600	HMEC	1	.	89930400	89930600	128,0,128
chr1	89931200	89932000	HMEC	1	.	89931200	89932000	128,0,128
chr1	90074800	90075000	HMEC	1	.	90074800	90075000	128,0,128
chr1	90274400	90275000	HMEC	1	.	90274400	90275000	128,0,128
chr1	90356800	90357000	HMEC	1	.	90356800	90357000	128,0,128
chr1	90420200	90420400	HMEC	1	.	90420200	90420400	128,0,128
chr1	90456400	90457000	HMEC	1	.	90456400	90457000	128,0,128
chr1	90621600	90622000	HMEC	1	.	90621600	90622000	128,0,128
chr1	90627200	90628600	HMEC	1	.	90627200	90628600	128,0,128
chr1	90852400	90853200	HMEC	1	.	90852400	90853200	128,0,128
chr1	90858400	90858600	HMEC	1	.	90858400	90858600	128,0,128
chr1	90859000	90859200	HMEC	1	.	90859000	90859200	128,0,128
chr1	90865400	90866600	HMEC	1	.	90865400	90866600	128,0,128
chr1	90870800	90871000	HMEC	1	.	90870800	90871000	128,0,128
chr1	92791800	92792400	HMEC	1	.	92791800	92792400	128,0,128
chr1	92792800	92793000	HMEC	1	.	92792800	92793000	128,0,128
chr1	92794600	92794800	HMEC	1	.	92794600	92794800	128,0,128
chr1	92795000	92796000	HMEC	1	.	92795000	92796000	128,0,128
chr1	93273800	93274000	HMEC	1	.	93273800	93274000	128,0,128
chr1	93373800	93375000	HMEC	1	.	93373800	93375000	128,0,128
chr1	93375200	93376000	HMEC	1	.	93375200	93376000	128,0,128
chr1	93376200	93376600	HMEC	1	.	93376200	93376600	128,0,128
chr1	93399600	93399800	HMEC	1	.	93399600	93399800	128,0,128
chr1	93415200	93416000	HMEC	1	.	93415200	93416000	128,0,128
chr1	94042000	94042200	HMEC	1	.	94042000	94042200	128,0,128
chr1	94164400	94165000	HMEC	1	.	94164400	94165000	128,0,128
chr1	94166000	94166200	HMEC	1	.	94166000	94166200	128,0,128
chr1	94197400	94197600	HMEC	1	.	94197400	94197600	128,0,128
chr1	94201600	94202400	HMEC	1	.	94201600	94202400	128,0,128
chr1	94203200	94205000	HMEC	1	.	94203200	94205000	128,0,128
chr1	94205200	94205400	HMEC	1	.	94205200	94205400	128,0,128
chr1	94221200	94221600	HMEC	1	.	94221200	94221600	128,0,128
chr1	94242400	94242600	HMEC	1	.	94242400	94242600	128,0,128
chr1	94242800	94243000	HMEC	1	.	94242800	94243000	128,0,128
chr1	94284400	94284600	HMEC	1	.	94284400	94284600	128,0,128
chr1	94288000	94288200	HMEC	1	.	94288000	94288200	128,0,128
chr1	94288600	94288800	HMEC	1	.	94288600	94288800	128,0,128
chr1	94308400	94308800	HMEC	1	.	94308400	94308800	128,0,128
chr1	94426000	94427400	HMEC	1	.	94426000	94427400	128,0,128
chr1	94433200	94433400	HMEC	1	.	94433200	94433400	128,0,128
chr1	94435000	94435200	HMEC	1	.	94435000	94435200	128,0,128
chr1	94452600	94456200	HMEC	1	.	94452600	94456200	128,0,128
chr1	94458400	94459600	HMEC	1	.	94458400	94459600	128,0,128
chr1	94459800	94460000	HMEC	1	.	94459800	94460000	128,0,128
chr1	94460400	94460800	HMEC	1	.	94460400	94460800	128,0,128
chr1	94461400	94462000	HMEC	1	.	94461400	94462000	128,0,128
chr1	94493200	94493400	HMEC	1	.	94493200	94493400	128,0,128
chr1	94516200	94516400	HMEC	1	.	94516200	94516400	128,0,128
chr1	94547000	94547600	HMEC	1	.	94547000	94547600	128,0,128
chr1	94547800	94548000	HMEC	1	.	94547800	94548000	128,0,128
chr1	94566800	94567200	HMEC	1	.	94566800	94567200	128,0,128
chr1	94569000	94569800	HMEC	1	.	94569000	94569800	128,0,128
chr1	94709000	94709200	HMEC	1	.	94709000	94709200	128,0,128
chr1	94716200	94716400	HMEC	1	.	94716200	94716400	128,0,128
chr1	94751400	94751800	HMEC	1	.	94751400	94751800	128,0,128
chr1	94799800	94800000	HMEC	1	.	94799800	94800000	128,0,128
chr1	94866600	94867000	HMEC	1	.	94866600	94867000	128,0,128
chr1	94882200	94882400	HMEC	1	.	94882200	94882400	128,0,128
chr1	94886200	94886400	HMEC	1	.	94886200	94886400	128,0,128
chr1	95015000	95015200	HMEC	1	.	95015000	95015200	128,0,128
chr1	95015400	95015800	HMEC	1	.	95015400	95015800	128,0,128
chr1	95017200	95017600	HMEC	1	.	95017200	95017600	128,0,128
chr1	95067800	95068600	HMEC	1	.	95067800	95068600	128,0,128
chr1	95082200	95083000	HMEC	1	.	95082200	95083000	128,0,128
chr1	95083200	95083600	HMEC	1	.	95083200	95083600	128,0,128
chr1	95174000	95174400	HMEC	1	.	95174000	95174400	128,0,128
chr1	95191000	95192000	HMEC	1	.	95191000	95192000	128,0,128
chr1	95192200	95192800	HMEC	1	.	95192200	95192800	128,0,128
chr1	95194800	95195000	HMEC	1	.	95194800	95195000	128,0,128
chr1	95197400	95197600	HMEC	1	.	95197400	95197600	128,0,128
chr1	95204600	95206000	HMEC	1	.	95204600	95206000	128,0,128
chr1	95209600	95210000	HMEC	1	.	95209600	95210000	128,0,128
chr1	95256800	95257000	HMEC	1	.	95256800	95257000	128,0,128
chr1	95271600	95272000	HMEC	1	.	95271600	95272000	128,0,128
chr1	95341000	95342000	HMEC	1	.	95341000	95342000	128,0,128
chr1	95440200	95440600	HMEC	1	.	95440200	95440600	128,0,128
chr1	95466200	95466400	HMEC	1	.	95466200	95466400	128,0,128
chr1	95468400	95468600	HMEC	1	.	95468400	95468600	128,0,128
chr1	95484400	95484600	HMEC	1	.	95484400	95484600	128,0,128
chr1	95487000	95487200	HMEC	1	.	95487000	95487200	128,0,128
chr1	95500600	95501200	HMEC	1	.	95500600	95501200	128,0,128
chr1	95501400	95501800	HMEC	1	.	95501400	95501800	128,0,128
chr1	95504800	95505200	HMEC	1	.	95504800	95505200	128,0,128
chr1	95505400	95505600	HMEC	1	.	95505400	95505600	128,0,128
chr1	95553400	95553600	HMEC	1	.	95553400	95553600	128,0,128
chr1	96012800	96013000	HMEC	1	.	96012800	96013000	128,0,128
chr1	96020400	96020600	HMEC	1	.	96020400	96020600	128,0,128
chr1	96049800	96050000	HMEC	1	.	96049800	96050000	128,0,128
chr1	96188000	96188200	HMEC	1	.	96188000	96188200	128,0,128
chr1	96188400	96189800	HMEC	1	.	96188400	96189800	128,0,128
chr1	96197600	96197800	HMEC	1	.	96197600	96197800	128,0,128
chr1	96771800	96772400	HMEC	1	.	96771800	96772400	128,0,128
chr1	96772600	96773000	HMEC	1	.	96772600	96773000	128,0,128
chr1	96822400	96822800	HMEC	1	.	96822400	96822800	128,0,128
chr1	96830000	96830400	HMEC	1	.	96830000	96830400	128,0,128
chr1	96938600	96940600	HMEC	1	.	96938600	96940600	128,0,128
chr1	96952000	96954200	HMEC	1	.	96952000	96954200	128,0,128
chr1	97025000	97025800	HMEC	1	.	97025000	97025800	128,0,128
chr1	97026000	97026600	HMEC	1	.	97026000	97026600	128,0,128
chr1	97526800	97527200	HMEC	1	.	97526800	97527200	128,0,128
chr1	97527400	97527800	HMEC	1	.	97527400	97527800	128,0,128
chr1	97547000	97547200	HMEC	1	.	97547000	97547200	128,0,128
chr1	97547400	97547800	HMEC	1	.	97547400	97547800	128,0,128
chr1	97609800	97610000	HMEC	1	.	97609800	97610000	128,0,128
chr1	97611400	97611600	HMEC	1	.	97611400	97611600	128,0,128
chr1	97830000	97830400	HMEC	1	.	97830000	97830400	128,0,128
chr1	97830800	97831000	HMEC	1	.	97830800	97831000	128,0,128
chr1	98369800	98370200	HMEC	1	.	98369800	98370200	128,0,128
chr1	98383400	98383600	HMEC	1	.	98383400	98383600	128,0,128
chr1	98384000	98384400	HMEC	1	.	98384000	98384400	128,0,128
chr1	98407800	98408200	HMEC	1	.	98407800	98408200	128,0,128
chr1	98408400	98409200	HMEC	1	.	98408400	98409200	128,0,128
chr1	98499800	98500200	HMEC	1	.	98499800	98500200	128,0,128
chr1	98796000	98800000	HMEC	1	.	98796000	98800000	128,0,128
chr1	98981600	98982400	HMEC	1	.	98981600	98982400	128,0,128
chr1	99129200	99129600	HMEC	1	.	99129200	99129600	128,0,128
chr1	99142400	99142600	HMEC	1	.	99142400	99142600	128,0,128
chr1	99204800	99205200	HMEC	1	.	99204800	99205200	128,0,128
chr1	99205600	99206000	HMEC	1	.	99205600	99206000	128,0,128
chr1	99206200	99206800	HMEC	1	.	99206200	99206800	128,0,128
chr1	99385800	99386000	HMEC	1	.	99385800	99386000	128,0,128
chr1	99386800	99387200	HMEC	1	.	99386800	99387200	128,0,128
chr1	99457000	99457200	HMEC	1	.	99457000	99457200	128,0,128
chr1	99922600	99922800	HMEC	1	.	99922600	99922800	128,0,128
chr1	100023600	100024000	HMEC	1	.	100023600	100024000	128,0,128
chr1	100039200	100039400	HMEC	1	.	100039200	100039400	128,0,128
chr1	100046200	100046800	HMEC	1	.	100046200	100046800	128,0,128
chr1	100086800	100088000	HMEC	1	.	100086800	100088000	128,0,128
chr1	100149200	100149400	HMEC	1	.	100149200	100149400	128,0,128
chr1	100151200	100151400	HMEC	1	.	100151200	100151400	128,0,128
chr1	100437800	100438000	HMEC	1	.	100437800	100438000	128,0,128
chr1	100438200	100439000	HMEC	1	.	100438200	100439000	128,0,128
chr1	100515200	100516200	HMEC	1	.	100515200	100516200	128,0,128
chr1	100517800	100518200	HMEC	1	.	100517800	100518200	128,0,128
chr1	100778200	100780400	HMEC	1	.	100778200	100780400	128,0,128
chr1	100780600	100781200	HMEC	1	.	100780600	100781200	128,0,128
chr1	101089200	101089400	HMEC	1	.	101089200	101089400	128,0,128
chr1	101096000	101096200	HMEC	1	.	101096000	101096200	128,0,128
chr1	101096400	101096800	HMEC	1	.	101096400	101096800	128,0,128
chr1	101157200	101157400	HMEC	1	.	101157200	101157400	128,0,128
chr1	101327800	101328200	HMEC	1	.	101327800	101328200	128,0,128
chr1	101640000	101640200	HMEC	1	.	101640000	101640200	128,0,128
chr1	101958200	101958400	HMEC	1	.	101958200	101958400	128,0,128
chr1	102203400	102203600	HMEC	1	.	102203400	102203600	128,0,128
chr1	102205800	102206000	HMEC	1	.	102205800	102206000	128,0,128
chr1	102551200	102551600	HMEC	1	.	102551200	102551600	128,0,128
chr1	102551800	102552400	HMEC	1	.	102551800	102552400	128,0,128
chr1	102554200	102554400	HMEC	1	.	102554200	102554400	128,0,128
chr1	102554600	102555600	HMEC	1	.	102554600	102555600	128,0,128
chr1	102555800	102556200	HMEC	1	.	102555800	102556200	128,0,128
chr1	102562600	102563000	HMEC	1	.	102562600	102563000	128,0,128
chr1	102563400	102564200	HMEC	1	.	102563400	102564200	128,0,128
chr1	102564400	102564600	HMEC	1	.	102564400	102564600	128,0,128
chr1	103093600	103094200	HMEC	1	.	103093600	103094200	128,0,128
chr1	103352200	103352400	HMEC	1	.	103352200	103352400	128,0,128
chr1	103572400	103572600	HMEC	1	.	103572400	103572600	128,0,128
chr1	104059000	104059200	HMEC	1	.	104059000	104059200	128,0,128
chr1	104921400	104921600	HMEC	1	.	104921400	104921600	128,0,128
chr1	104922200	104922600	HMEC	1	.	104922200	104922600	128,0,128
chr1	104923000	104923200	HMEC	1	.	104923000	104923200	128,0,128
chr1	104931200	104931400	HMEC	1	.	104931200	104931400	128,0,128
chr1	104932400	104933400	HMEC	1	.	104932400	104933400	128,0,128
chr1	107032000	107032400	HMEC	1	.	107032000	107032400	128,0,128
chr1	107619200	107619400	HMEC	1	.	107619200	107619400	128,0,128
chr1	107792400	107792800	HMEC	1	.	107792400	107792800	128,0,128
chr1	107807000	107807200	HMEC	1	.	107807000	107807200	128,0,128
chr1	107869400	107869600	HMEC	1	.	107869400	107869600	128,0,128
chr1	108078200	108079800	HMEC	1	.	108078200	108079800	128,0,128
chr1	108090400	108091000	HMEC	1	.	108090400	108091000	128,0,128
chr1	108135400	108135600	HMEC	1	.	108135400	108135600	128,0,128
chr1	108189800	108191800	HMEC	1	.	108189800	108191800	128,0,128
chr1	108202600	108203200	HMEC	1	.	108202600	108203200	128,0,128
chr1	108212800	108213000	HMEC	1	.	108212800	108213000	128,0,128
chr1	108213200	108213400	HMEC	1	.	108213200	108213400	128,0,128
chr1	108220000	108221200	HMEC	1	.	108220000	108221200	128,0,128
chr1	108247000	108247600	HMEC	1	.	108247000	108247600	128,0,128
chr1	108247800	108248000	HMEC	1	.	108247800	108248000	128,0,128
chr1	108292800	108293000	HMEC	1	.	108292800	108293000	128,0,128
chr1	108507200	108507800	HMEC	1	.	108507200	108507800	128,0,128
chr1	108510600	108510800	HMEC	1	.	108510600	108510800	128,0,128
chr1	108534200	108535000	HMEC	1	.	108534200	108535000	128,0,128
chr1	108552200	108552400	HMEC	1	.	108552200	108552400	128,0,128
chr1	108553200	108553400	HMEC	1	.	108553200	108553400	128,0,128
chr1	108588200	108588800	HMEC	1	.	108588200	108588800	128,0,128
chr1	108589000	108589400	HMEC	1	.	108589000	108589400	128,0,128
chr1	108815400	108815800	HMEC	1	.	108815400	108815800	128,0,128
chr1	108963800	108964200	HMEC	1	.	108963800	108964200	128,0,128
chr1	109265000	109265200	HMEC	1	.	109265000	109265200	128,0,128
chr1	109388000	109389200	HMEC	1	.	109388000	109389200	128,0,128
chr1	109593000	109593800	HMEC	1	.	109593000	109593800	128,0,128
chr1	109617400	109617600	HMEC	1	.	109617400	109617600	128,0,128
chr1	109656400	109656600	HMEC	1	.	109656400	109656600	128,0,128
chr1	109704400	109704800	HMEC	1	.	109704400	109704800	128,0,128
chr1	109751200	109753800	HMEC	1	.	109751200	109753800	128,0,128
chr1	109799600	109801000	HMEC	1	.	109799600	109801000	128,0,128
chr1	109806800	109807000	HMEC	1	.	109806800	109807000	128,0,128
chr1	109839400	109839600	HMEC	1	.	109839400	109839600	128,0,128
chr1	109839800	109840000	HMEC	1	.	109839800	109840000	128,0,128
chr1	109914000	109914200	HMEC	1	.	109914000	109914200	128,0,128
chr1	110351000	110351200	HMEC	1	.	110351000	110351200	128,0,128
chr1	110371600	110371800	HMEC	1	.	110371600	110371800	128,0,128
chr1	110436200	110436400	HMEC	1	.	110436200	110436400	128,0,128
chr1	110447200	110447400	HMEC	1	.	110447200	110447400	128,0,128
chr1	110506000	110506200	HMEC	1	.	110506000	110506200	128,0,128
chr1	110506600	110507000	HMEC	1	.	110506600	110507000	128,0,128
chr1	110513400	110513600	HMEC	1	.	110513400	110513600	128,0,128
chr1	110771000	110771800	HMEC	1	.	110771000	110771800	128,0,128
chr1	110772200	110772400	HMEC	1	.	110772200	110772400	128,0,128
chr1	110801800	110802000	HMEC	1	.	110801800	110802000	128,0,128
chr1	110802200	110803200	HMEC	1	.	110802200	110803200	128,0,128
chr1	110850800	110851000	HMEC	1	.	110850800	110851000	128,0,128
chr1	110851200	110851400	HMEC	1	.	110851200	110851400	128,0,128
chr1	111003000	111003200	HMEC	1	.	111003000	111003200	128,0,128
chr1	111019400	111019600	HMEC	1	.	111019400	111019600	128,0,128
chr1	111020400	111020600	HMEC	1	.	111020400	111020600	128,0,128
chr1	111313200	111314600	HMEC	1	.	111313200	111314600	128,0,128
chr1	111446800	111447400	HMEC	1	.	111446800	111447400	128,0,128
chr1	111529400	111529600	HMEC	1	.	111529400	111529600	128,0,128
chr1	111771800	111772000	HMEC	1	.	111771800	111772000	128,0,128
chr1	111777000	111777600	HMEC	1	.	111777000	111777600	128,0,128
chr1	111777800	111778200	HMEC	1	.	111777800	111778200	128,0,128
chr1	111907400	111908000	HMEC	1	.	111907400	111908000	128,0,128
chr1	112084200	112084600	HMEC	1	.	112084200	112084600	128,0,128
chr1	112084800	112085000	HMEC	1	.	112084800	112085000	128,0,128
chr1	112106200	112106600	HMEC	1	.	112106200	112106600	128,0,128
chr1	112147800	112148000	HMEC	1	.	112147800	112148000	128,0,128
chr1	112480400	112480600	HMEC	1	.	112480400	112480600	128,0,128
chr1	112490400	112491400	HMEC	1	.	112490400	112491400	128,0,128
chr1	112491800	112492200	HMEC	1	.	112491800	112492200	128,0,128
chr1	112532600	112533000	HMEC	1	.	112532600	112533000	128,0,128
chr1	112601600	112602000	HMEC	1	.	112601600	112602000	128,0,128
chr1	112603200	112604800	HMEC	1	.	112603200	112604800	128,0,128
chr1	112605000	112605200	HMEC	1	.	112605000	112605200	128,0,128
chr1	112861400	112863400	HMEC	1	.	112861400	112863400	128,0,128
chr1	112875000	112876600	HMEC	1	.	112875000	112876600	128,0,128
chr1	112877800	112878000	HMEC	1	.	112877800	112878000	128,0,128
chr1	112878400	112878600	HMEC	1	.	112878400	112878600	128,0,128
chr1	112879800	112880200	HMEC	1	.	112879800	112880200	128,0,128
chr1	112901600	112901800	HMEC	1	.	112901600	112901800	128,0,128
chr1	112902600	112903200	HMEC	1	.	112902600	112903200	128,0,128
chr1	113007000	113007400	HMEC	1	.	113007000	113007400	128,0,128
chr1	113044400	113044800	HMEC	1	.	113044400	113044800	128,0,128
chr1	113148200	113149800	HMEC	1	.	113148200	113149800	128,0,128
chr1	113229200	113231200	HMEC	1	.	113229200	113231200	128,0,128
chr1	113264800	113265000	HMEC	1	.	113264800	113265000	128,0,128
chr1	113265200	113265400	HMEC	1	.	113265200	113265400	128,0,128
chr1	113265600	113265800	HMEC	1	.	113265600	113265800	128,0,128
chr1	113275400	113275800	HMEC	1	.	113275400	113275800	128,0,128
chr1	113286600	113286800	HMEC	1	.	113286600	113286800	128,0,128
chr1	113304200	113306800	HMEC	1	.	113304200	113306800	128,0,128
chr1	113531600	113532000	HMEC	1	.	113531600	113532000	128,0,128
chr1	113532600	113533000	HMEC	1	.	113532600	113533000	128,0,128
chr1	113685600	113685800	HMEC	1	.	113685600	113685800	128,0,128
chr1	113790200	113790400	HMEC	1	.	113790200	113790400	128,0,128
chr1	113790600	113790800	HMEC	1	.	113790600	113790800	128,0,128
chr1	113791200	113791400	HMEC	1	.	113791200	113791400	128,0,128
chr1	114084400	114084800	HMEC	1	.	114084400	114084800	128,0,128
chr1	114085000	114085600	HMEC	1	.	114085000	114085600	128,0,128
chr1	114205200	114205400	HMEC	1	.	114205200	114205400	128,0,128
chr1	114205600	114206000	HMEC	1	.	114205600	114206000	128,0,128
chr1	114206200	114206800	HMEC	1	.	114206200	114206800	128,0,128
chr1	114575000	114575600	HMEC	1	.	114575000	114575600	128,0,128
chr1	114625200	114625400	HMEC	1	.	114625200	114625400	128,0,128
chr1	114636800	114637200	HMEC	1	.	114636800	114637200	128,0,128
chr1	114665400	114665600	HMEC	1	.	114665400	114665600	128,0,128
chr1	114862200	114863000	HMEC	1	.	114862200	114863000	128,0,128
chr1	114878800	114879000	HMEC	1	.	114878800	114879000	128,0,128
chr1	115016200	115016600	HMEC	1	.	115016200	115016600	128,0,128
chr1	115152600	115155000	HMEC	1	.	115152600	115155000	128,0,128
chr1	115160800	115162200	HMEC	1	.	115160800	115162200	128,0,128
chr1	115345200	115345800	HMEC	1	.	115345200	115345800	128,0,128
chr1	115346200	115346400	HMEC	1	.	115346200	115346400	128,0,128
chr1	115370800	115371000	HMEC	1	.	115370800	115371000	128,0,128
chr1	115632000	115632200	HMEC	1	.	115632000	115632200	128,0,128
chr1	115632400	115632600	HMEC	1	.	115632400	115632600	128,0,128
chr1	115765000	115765200	HMEC	1	.	115765000	115765200	128,0,128
chr1	115765400	115766200	HMEC	1	.	115765400	115766200	128,0,128
chr1	115794800	115795000	HMEC	1	.	115794800	115795000	128,0,128
chr1	115842600	115844000	HMEC	1	.	115842600	115844000	128,0,128
chr1	115844800	115845000	HMEC	1	.	115844800	115845000	128,0,128
chr1	115845200	115845600	HMEC	1	.	115845200	115845600	128,0,128
chr1	116052600	116052800	HMEC	1	.	116052600	116052800	128,0,128
chr1	116066600	116067400	HMEC	1	.	116066600	116067400	128,0,128
chr1	116079400	116079600	HMEC	1	.	116079400	116079600	128,0,128
chr1	116081200	116082600	HMEC	1	.	116081200	116082600	128,0,128
chr1	116256600	116258400	HMEC	1	.	116256600	116258400	128,0,128
chr1	116333600	116333800	HMEC	1	.	116333600	116333800	128,0,128
chr1	116334000	116334200	HMEC	1	.	116334000	116334200	128,0,128
chr1	116337200	116338200	HMEC	1	.	116337200	116338200	128,0,128
chr1	116357000	116358400	HMEC	1	.	116357000	116358400	128,0,128
chr1	116371000	116371200	HMEC	1	.	116371000	116371200	128,0,128
chr1	116372000	116372200	HMEC	1	.	116372000	116372200	128,0,128
chr1	116380400	116380600	HMEC	1	.	116380400	116380600	128,0,128
chr1	116381600	116382800	HMEC	1	.	116381600	116382800	128,0,128
chr1	116408800	116409200	HMEC	1	.	116408800	116409200	128,0,128
chr1	116409600	116409800	HMEC	1	.	116409600	116409800	128,0,128
chr1	116417400	116417600	HMEC	1	.	116417400	116417600	128,0,128
chr1	116420000	116420200	HMEC	1	.	116420000	116420200	128,0,128
chr1	116544800	116545200	HMEC	1	.	116544800	116545200	128,0,128
chr1	116545400	116545600	HMEC	1	.	116545400	116545600	128,0,128
chr1	116809600	116809800	HMEC	1	.	116809600	116809800	128,0,128
chr1	116810400	116810600	HMEC	1	.	116810400	116810600	128,0,128
chr1	116810800	116811200	HMEC	1	.	116810800	116811200	128,0,128
chr1	116889800	116890200	HMEC	1	.	116889800	116890200	128,0,128
chr1	116975200	116975400	HMEC	1	.	116975200	116975400	128,0,128
chr1	117033200	117033400	HMEC	1	.	117033200	117033400	128,0,128
chr1	117038400	117038600	HMEC	1	.	117038400	117038600	128,0,128
chr1	117049200	117049400	HMEC	1	.	117049200	117049400	128,0,128
chr1	117079000	117079400	HMEC	1	.	117079000	117079400	128,0,128
chr1	117163800	117164000	HMEC	1	.	117163800	117164000	128,0,128
chr1	117165400	117165600	HMEC	1	.	117165400	117165600	128,0,128
chr1	117189200	117189600	HMEC	1	.	117189200	117189600	128,0,128
chr1	117238800	117239000	HMEC	1	.	117238800	117239000	128,0,128
chr1	117264600	117265000	HMEC	1	.	117264600	117265000	128,0,128
chr1	117265400	117265800	HMEC	1	.	117265400	117265800	128,0,128
chr1	117341800	117342200	HMEC	1	.	117341800	117342200	128,0,128
chr1	117350800	117351800	HMEC	1	.	117350800	117351800	128,0,128
chr1	117362800	117363400	HMEC	1	.	117362800	117363400	128,0,128
chr1	117416800	117417200	HMEC	1	.	117416800	117417200	128,0,128
chr1	117418000	117418400	HMEC	1	.	117418000	117418400	128,0,128
chr1	117428600	117429200	HMEC	1	.	117428600	117429200	128,0,128
chr1	117429400	117430000	HMEC	1	.	117429400	117430000	128,0,128
chr1	117448600	117450600	HMEC	1	.	117448600	117450600	128,0,128
chr1	117458000	117458400	HMEC	1	.	117458000	117458400	128,0,128
chr1	117458600	117458800	HMEC	1	.	117458600	117458800	128,0,128
chr1	117459800	117460000	HMEC	1	.	117459800	117460000	128,0,128
chr1	117531400	117532000	HMEC	1	.	117531400	117532000	128,0,128
chr1	117532200	117532800	HMEC	1	.	117532200	117532800	128,0,128
chr1	117533000	117533200	HMEC	1	.	117533000	117533200	128,0,128
chr1	117533400	117534000	HMEC	1	.	117533400	117534000	128,0,128
chr1	117653800	117654000	HMEC	1	.	117653800	117654000	128,0,128
chr1	117715000	117715200	HMEC	1	.	117715000	117715200	128,0,128
chr1	118337800	118338000	HMEC	1	.	118337800	118338000	128,0,128
chr1	118665400	118665600	HMEC	1	.	118665400	118665600	128,0,128
chr1	118690200	118690400	HMEC	1	.	118690200	118690400	128,0,128
chr1	118751600	118751800	HMEC	1	.	118751600	118751800	128,0,128
chr1	118752000	118752200	HMEC	1	.	118752000	118752200	128,0,128
chr1	118752600	118753000	HMEC	1	.	118752600	118753000	128,0,128
chr1	118753200	118753400	HMEC	1	.	118753200	118753400	128,0,128
chr1	118881600	118881800	HMEC	1	.	118881600	118881800	128,0,128
chr1	118909400	118909600	HMEC	1	.	118909400	118909600	128,0,128
chr1	119028600	119029000	HMEC	1	.	119028600	119029000	128,0,128
chr1	119029200	119029400	HMEC	1	.	119029200	119029400	128,0,128
chr1	119394800	119395000	HMEC	1	.	119394800	119395000	128,0,128
chr1	119551000	119551200	HMEC	1	.	119551000	119551200	128,0,128
chr1	119644200	119644400	HMEC	1	.	119644200	119644400	128,0,128
chr1	119795800	119797200	HMEC	1	.	119795800	119797200	128,0,128
chr1	119797400	119797600	HMEC	1	.	119797400	119797600	128,0,128
chr1	119827600	119828800	HMEC	1	.	119827600	119828800	128,0,128
chr1	119901000	119901400	HMEC	1	.	119901000	119901400	128,0,128
chr1	119901600	119902000	HMEC	1	.	119901600	119902000	128,0,128
chr1	119907000	119907200	HMEC	1	.	119907000	119907200	128,0,128
chr1	119907400	119908000	HMEC	1	.	119907400	119908000	128,0,128
chr1	120010000	120010200	HMEC	1	.	120010000	120010200	128,0,128
chr1	120096400	120096600	HMEC	1	.	120096400	120096600	128,0,128
chr1	120096800	120097000	HMEC	1	.	120096800	120097000	128,0,128
chr1	120136800	120137200	HMEC	1	.	120136800	120137200	128,0,128
chr1	120137800	120138000	HMEC	1	.	120137800	120138000	128,0,128
chr1	120147600	120147800	HMEC	1	.	120147600	120147800	128,0,128
chr1	120194600	120195000	HMEC	1	.	120194600	120195000	128,0,128
chr1	120229000	120229200	HMEC	1	.	120229000	120229200	128,0,128
chr1	120230600	120230800	HMEC	1	.	120230600	120230800	128,0,128
chr1	120245200	120245800	HMEC	1	.	120245200	120245800	128,0,128
chr1	120325600	120325800	HMEC	1	.	120325600	120325800	128,0,128
chr1	120326000	120326200	HMEC	1	.	120326000	120326200	128,0,128
chr1	120326400	120326600	HMEC	1	.	120326400	120326600	128,0,128
chr1	120328400	120329000	HMEC	1	.	120328400	120329000	128,0,128
chr1	120330800	120331000	HMEC	1	.	120330800	120331000	128,0,128
chr1	120460000	120460200	HMEC	1	.	120460000	120460200	128,0,128
chr1	120489600	120490200	HMEC	1	.	120489600	120490200	128,0,128
chr1	120530400	120530600	HMEC	1	.	120530400	120530600	128,0,128
chr1	120594200	120594400	HMEC	1	.	120594200	120594400	128,0,128
chr1	120596200	120596400	HMEC	1	.	120596200	120596400	128,0,128
chr1	120601800	120602000	HMEC	1	.	120601800	120602000	128,0,128
chr1	120610200	120610400	HMEC	1	.	120610200	120610400	128,0,128
chr1	120630800	120631200	HMEC	1	.	120630800	120631200	128,0,128
chr1	120632400	120632800	HMEC	1	.	120632400	120632800	128,0,128
chr1	120633000	120633400	HMEC	1	.	120633000	120633400	128,0,128
chr1	120904800	120905400	HMEC	1	.	120904800	120905400	128,0,128
chr1	120906000	120906400	HMEC	1	.	120906000	120906400	128,0,128
chr1	121156800	121157000	HMEC	1	.	121156800	121157000	128,0,128
chr1	121300200	121300400	HMEC	1	.	121300200	121300400	128,0,128
chr1	121300600	121300800	HMEC	1	.	121300600	121300800	128,0,128
chr1	143158000	143158200	HMEC	1	.	143158000	143158200	128,0,128
chr1	143670600	143670800	HMEC	1	.	143670600	143670800	128,0,128
chr1	143687000	143687200	HMEC	1	.	143687000	143687200	128,0,128
chr1	143729600	143729800	HMEC	1	.	143729600	143729800	128,0,128
chr1	143912200	143912400	HMEC	1	.	143912200	143912400	128,0,128
chr1	143991000	143991400	HMEC	1	.	143991000	143991400	128,0,128
chr1	143992200	143993000	HMEC	1	.	143992200	143993000	128,0,128
chr1	144028200	144028400	HMEC	1	.	144028200	144028400	128,0,128
chr1	144028800	144029400	HMEC	1	.	144028800	144029400	128,0,128
chr1	144069200	144069400	HMEC	1	.	144069200	144069400	128,0,128
chr1	144073000	144073400	HMEC	1	.	144073000	144073400	128,0,128
chr1	144301000	144301400	HMEC	1	.	144301000	144301400	128,0,128
chr1	144311400	144311800	HMEC	1	.	144311400	144311800	128,0,128
chr1	144339000	144339200	HMEC	1	.	144339000	144339200	128,0,128
chr1	144339800	144341200	HMEC	1	.	144339800	144341200	128,0,128
chr1	144481400	144481600	HMEC	1	.	144481400	144481600	128,0,128
chr1	144491600	144492000	HMEC	1	.	144491600	144492000	128,0,128
chr1	144519200	144519800	HMEC	1	.	144519200	144519800	128,0,128
chr1	144535200	144535400	HMEC	1	.	144535200	144535400	128,0,128
chr1	144537600	144538000	HMEC	1	.	144537600	144538000	128,0,128
chr1	144538600	144539000	HMEC	1	.	144538600	144539000	128,0,128
chr1	144567400	144567800	HMEC	1	.	144567400	144567800	128,0,128
chr1	144572600	144572800	HMEC	1	.	144572600	144572800	128,0,128
chr1	144707000	144707600	HMEC	1	.	144707000	144707600	128,0,128
chr1	144707800	144710000	HMEC	1	.	144707800	144710000	128,0,128
chr1	144891000	144891800	HMEC	1	.	144891000	144891800	128,0,128
chr1	144892000	144893200	HMEC	1	.	144892000	144893200	128,0,128
chr1	144941000	144941200	HMEC	1	.	144941000	144941200	128,0,128
chr1	144941600	144941800	HMEC	1	.	144941600	144941800	128,0,128
chr1	144982400	144983000	HMEC	1	.	144982400	144983000	128,0,128
chr1	144983200	144983800	HMEC	1	.	144983200	144983800	128,0,128
chr1	144984200	144985000	HMEC	1	.	144984200	144985000	128,0,128
chr1	145075400	145076000	HMEC	1	.	145075400	145076000	128,0,128
chr1	145113800	145114000	HMEC	1	.	145113800	145114000	128,0,128
chr1	145126400	145126600	HMEC	1	.	145126400	145126600	128,0,128
chr1	145196200	145196600	HMEC	1	.	145196200	145196600	128,0,128
chr1	145215800	145216600	HMEC	1	.	145215800	145216600	128,0,128
chr1	145219400	145219600	HMEC	1	.	145219400	145219600	128,0,128
chr1	145220000	145220400	HMEC	1	.	145220000	145220400	128,0,128
chr1	145223600	145224600	HMEC	1	.	145223600	145224600	128,0,128
chr1	145225000	145225600	HMEC	1	.	145225000	145225600	128,0,128
chr1	145498600	145498800	HMEC	1	.	145498600	145498800	128,0,128
chr1	145562400	145563400	HMEC	1	.	145562400	145563400	128,0,128
chr1	145749000	145749800	HMEC	1	.	145749000	145749800	128,0,128
chr1	145944600	145944800	HMEC	1	.	145944600	145944800	128,0,128
chr1	145945400	145945600	HMEC	1	.	145945400	145945600	128,0,128
chr1	145979400	145980000	HMEC	1	.	145979400	145980000	128,0,128
chr1	146076600	146077400	HMEC	1	.	146076600	146077400	128,0,128
chr1	146079400	146080000	HMEC	1	.	146079400	146080000	128,0,128
chr1	146081800	146082800	HMEC	1	.	146081800	146082800	128,0,128
chr1	146088200	146088400	HMEC	1	.	146088200	146088400	128,0,128
chr1	146090400	146090600	HMEC	1	.	146090400	146090600	128,0,128
chr1	146091200	146091400	HMEC	1	.	146091200	146091400	128,0,128
chr1	146634000	146634600	HMEC	1	.	146634000	146634600	128,0,128
chr1	146641400	146641800	HMEC	1	.	146641400	146641800	128,0,128
chr1	146649600	146649800	HMEC	1	.	146649600	146649800	128,0,128
chr1	146764000	146764200	HMEC	1	.	146764000	146764200	128,0,128
chr1	146764400	146764600	HMEC	1	.	146764400	146764600	128,0,128
chr1	147220600	147220800	HMEC	1	.	147220600	147220800	128,0,128
chr1	147221000	147221200	HMEC	1	.	147221000	147221200	128,0,128
chr1	147228600	147229800	HMEC	1	.	147228600	147229800	128,0,128
chr1	147230000	147231200	HMEC	1	.	147230000	147231200	128,0,128
chr1	147232000	147233200	HMEC	1	.	147232000	147233200	128,0,128
chr1	147233600	147234000	HMEC	1	.	147233600	147234000	128,0,128
chr1	147486400	147486600	HMEC	1	.	147486400	147486600	128,0,128
chr1	147487000	147487200	HMEC	1	.	147487000	147487200	128,0,128
chr1	147505200	147505400	HMEC	1	.	147505200	147505400	128,0,128
chr1	147521000	147521600	HMEC	1	.	147521000	147521600	128,0,128
chr1	147618400	147619200	HMEC	1	.	147618400	147619200	128,0,128
chr1	147621200	147621800	HMEC	1	.	147621200	147621800	128,0,128
chr1	147623800	147624600	HMEC	1	.	147623800	147624600	128,0,128
chr1	147630000	147630200	HMEC	1	.	147630000	147630200	128,0,128
chr1	147632200	147632400	HMEC	1	.	147632200	147632400	128,0,128
chr1	147633000	147633200	HMEC	1	.	147633000	147633200	128,0,128
chr1	147775200	147776000	HMEC	1	.	147775200	147776000	128,0,128
chr1	147874600	147874800	HMEC	1	.	147874600	147874800	128,0,128
chr1	147917000	147917200	HMEC	1	.	147917000	147917200	128,0,128
chr1	147931000	147932400	HMEC	1	.	147931000	147932400	128,0,128
chr1	148244600	148244800	HMEC	1	.	148244600	148244800	128,0,128
chr1	148526800	148527000	HMEC	1	.	148526800	148527000	128,0,128
chr1	148605200	148605400	HMEC	1	.	148605200	148605400	128,0,128
chr1	148763800	148764000	HMEC	1	.	148763800	148764000	128,0,128
chr1	148767200	148767400	HMEC	1	.	148767200	148767400	128,0,128
chr1	148865000	148865200	HMEC	1	.	148865000	148865200	128,0,128
chr1	149194400	149194600	HMEC	1	.	149194400	149194600	128,0,128
chr1	149230800	149231400	HMEC	1	.	149230800	149231400	128,0,128
chr1	149261000	149261200	HMEC	1	.	149261000	149261200	128,0,128
chr1	149398800	149399200	HMEC	1	.	149398800	149399200	128,0,128
chr1	149399800	149400600	HMEC	1	.	149399800	149400600	128,0,128
chr1	149576000	149577400	HMEC	1	.	149576000	149577400	128,0,128
chr1	149616000	149616400	HMEC	1	.	149616000	149616400	128,0,128
chr1	149803800	149804800	HMEC	1	.	149803800	149804800	128,0,128
chr1	149832200	149833200	HMEC	1	.	149832200	149833200	128,0,128
chr1	150234600	150235200	HMEC	1	.	150234600	150235200	128,0,128
chr1	150442000	150442200	HMEC	1	.	150442000	150442200	128,0,128
chr1	150448800	150449000	HMEC	1	.	150448800	150449000	128,0,128
chr1	150458000	150458200	HMEC	1	.	150458000	150458200	128,0,128
chr1	150506600	150506800	HMEC	1	.	150506600	150506800	128,0,128
chr1	150537200	150537400	HMEC	1	.	150537200	150537400	128,0,128
chr1	150542000	150542200	HMEC	1	.	150542000	150542200	128,0,128
chr1	150542400	150542600	HMEC	1	.	150542400	150542600	128,0,128
chr1	150568800	150569400	HMEC	1	.	150568800	150569400	128,0,128
chr1	150569600	150569800	HMEC	1	.	150569600	150569800	128,0,128
chr1	150597000	150598000	HMEC	1	.	150597000	150598000	128,0,128
chr1	150598200	150598800	HMEC	1	.	150598200	150598800	128,0,128
chr1	150633400	150633600	HMEC	1	.	150633400	150633600	128,0,128
chr1	150634000	150634400	HMEC	1	.	150634000	150634400	128,0,128
chr1	150782600	150782800	HMEC	1	.	150782600	150782800	128,0,128
chr1	150853600	150854000	HMEC	1	.	150853600	150854000	128,0,128
chr1	151145000	151145200	HMEC	1	.	151145000	151145200	128,0,128
chr1	151173800	151174000	HMEC	1	.	151173800	151174000	128,0,128
chr1	151541600	151541800	HMEC	1	.	151541600	151541800	128,0,128
chr1	151589200	151589400	HMEC	1	.	151589200	151589400	128,0,128
chr1	151814000	151814200	HMEC	1	.	151814000	151814200	128,0,128
chr1	151830200	151830600	HMEC	1	.	151830200	151830600	128,0,128
chr1	151830800	151831400	HMEC	1	.	151830800	151831400	128,0,128
chr1	151831600	151831800	HMEC	1	.	151831600	151831800	128,0,128
chr1	151832000	151832200	HMEC	1	.	151832000	151832200	128,0,128
chr1	151844400	151844600	HMEC	1	.	151844400	151844600	128,0,128
chr1	151858200	151859000	HMEC	1	.	151858200	151859000	128,0,128
chr1	151860000	151860800	HMEC	1	.	151860000	151860800	128,0,128
chr1	151897400	151897600	HMEC	1	.	151897400	151897600	128,0,128
chr1	151938400	151939400	HMEC	1	.	151938400	151939400	128,0,128
chr1	151941400	151942200	HMEC	1	.	151941400	151942200	128,0,128
chr1	151975200	151975800	HMEC	1	.	151975200	151975800	128,0,128
chr1	151988400	151989600	HMEC	1	.	151988400	151989600	128,0,128
chr1	151994600	151998600	HMEC	1	.	151994600	151998600	128,0,128
chr1	151999000	151999600	HMEC	1	.	151999000	151999600	128,0,128
chr1	151999800	152000200	HMEC	1	.	151999800	152000200	128,0,128
chr1	152083000	152083200	HMEC	1	.	152083000	152083200	128,0,128
chr1	152083400	152083800	HMEC	1	.	152083400	152083800	128,0,128
chr1	152084000	152084200	HMEC	1	.	152084000	152084200	128,0,128
chr1	152137600	152138000	HMEC	1	.	152137600	152138000	128,0,128
chr1	152141200	152141400	HMEC	1	.	152141200	152141400	128,0,128
chr1	152152000	152152200	HMEC	1	.	152152000	152152200	128,0,128
chr1	152155800	152156600	HMEC	1	.	152155800	152156600	128,0,128
chr1	152159200	152159400	HMEC	1	.	152159200	152159400	128,0,128
chr1	152161200	152162000	HMEC	1	.	152161200	152162000	128,0,128
chr1	152163000	152163200	HMEC	1	.	152163000	152163200	128,0,128
chr1	152163600	152163800	HMEC	1	.	152163600	152163800	128,0,128
chr1	152197800	152198200	HMEC	1	.	152197800	152198200	128,0,128
chr1	152198600	152199000	HMEC	1	.	152198600	152199000	128,0,128
chr1	152201000	152201400	HMEC	1	.	152201000	152201400	128,0,128
chr1	152201600	152201800	HMEC	1	.	152201600	152201800	128,0,128
chr1	152224400	152224600	HMEC	1	.	152224400	152224600	128,0,128
chr1	152409400	152409600	HMEC	1	.	152409400	152409600	128,0,128
chr1	152415200	152415400	HMEC	1	.	152415200	152415400	128,0,128
chr1	152446600	152446800	HMEC	1	.	152446600	152446800	128,0,128
chr1	152459800	152461400	HMEC	1	.	152459800	152461400	128,0,128
chr1	152473600	152476200	HMEC	1	.	152473600	152476200	128,0,128
chr1	152476400	152476600	HMEC	1	.	152476400	152476600	128,0,128
chr1	152477400	152477600	HMEC	1	.	152477400	152477600	128,0,128
chr1	152477800	152478000	HMEC	1	.	152477800	152478000	128,0,128
chr1	152479200	152480200	HMEC	1	.	152479200	152480200	128,0,128
chr1	152487800	152488200	HMEC	1	.	152487800	152488200	128,0,128
chr1	152690400	152690800	HMEC	1	.	152690400	152690800	128,0,128
chr1	152691200	152691400	HMEC	1	.	152691200	152691400	128,0,128
chr1	152711600	152711800	HMEC	1	.	152711600	152711800	128,0,128
chr1	152712000	152712800	HMEC	1	.	152712000	152712800	128,0,128
chr1	152716200	152717400	HMEC	1	.	152716200	152717400	128,0,128
chr1	152725200	152725600	HMEC	1	.	152725200	152725600	128,0,128
chr1	152732200	152733400	HMEC	1	.	152732200	152733400	128,0,128
chr1	152741000	152741200	HMEC	1	.	152741000	152741200	128,0,128
chr1	152741400	152743000	HMEC	1	.	152741400	152743000	128,0,128
chr1	152743200	152743400	HMEC	1	.	152743200	152743400	128,0,128
chr1	152758200	152759200	HMEC	1	.	152758200	152759200	128,0,128
chr1	152778800	152779400	HMEC	1	.	152778800	152779400	128,0,128
chr1	152843800	152844000	HMEC	1	.	152843800	152844000	128,0,128
chr1	152846000	152846400	HMEC	1	.	152846000	152846400	128,0,128
chr1	152857800	152858200	HMEC	1	.	152857800	152858200	128,0,128
chr1	152859200	152859600	HMEC	1	.	152859200	152859600	128,0,128
chr1	152877400	152877800	HMEC	1	.	152877400	152877800	128,0,128
chr1	152884600	152886200	HMEC	1	.	152884600	152886200	128,0,128
chr1	152904400	152905000	HMEC	1	.	152904400	152905000	128,0,128
chr1	152905200	152905800	HMEC	1	.	152905200	152905800	128,0,128
chr1	152913400	152914000	HMEC	1	.	152913400	152914000	128,0,128
chr1	152914200	152914800	HMEC	1	.	152914200	152914800	128,0,128
chr1	152925600	152927400	HMEC	1	.	152925600	152927400	128,0,128
chr1	152939400	152939600	HMEC	1	.	152939400	152939600	128,0,128
chr1	152940000	152940400	HMEC	1	.	152940000	152940400	128,0,128
chr1	152944600	152945800	HMEC	1	.	152944600	152945800	128,0,128
chr1	152972800	152973000	HMEC	1	.	152972800	152973000	128,0,128
chr1	153003200	153003400	HMEC	1	.	153003200	153003400	128,0,128
chr1	153006800	153007000	HMEC	1	.	153006800	153007000	128,0,128
chr1	153054200	153054400	HMEC	1	.	153054200	153054400	128,0,128
chr1	153054600	153054800	HMEC	1	.	153054600	153054800	128,0,128
chr1	153071400	153072000	HMEC	1	.	153071400	153072000	128,0,128
chr1	153099200	153100400	HMEC	1	.	153099200	153100400	128,0,128
chr1	153146800	153147800	HMEC	1	.	153146800	153147800	128,0,128
chr1	153265600	153265800	HMEC	1	.	153265600	153265800	128,0,128
chr1	153266200	153266400	HMEC	1	.	153266200	153266400	128,0,128
chr1	153329200	153329400	HMEC	1	.	153329200	153329400	128,0,128
chr1	153343400	153343800	HMEC	1	.	153343400	153343800	128,0,128
chr1	153358400	153359200	HMEC	1	.	153358400	153359200	128,0,128
chr1	153359400	153359800	HMEC	1	.	153359400	153359800	128,0,128
chr1	153465400	153466800	HMEC	1	.	153465400	153466800	128,0,128
chr1	153493200	153493600	HMEC	1	.	153493200	153493600	128,0,128
chr1	153535200	153535400	HMEC	1	.	153535200	153535400	128,0,128
chr1	153750200	153750400	HMEC	1	.	153750200	153750400	128,0,128
chr1	154169200	154169400	HMEC	1	.	154169200	154169400	128,0,128
chr1	154363800	154364000	HMEC	1	.	154363800	154364000	128,0,128
chr1	154393200	154393600	HMEC	1	.	154393200	154393600	128,0,128
chr1	154414600	154415000	HMEC	1	.	154414600	154415000	128,0,128
chr1	154426000	154426600	HMEC	1	.	154426000	154426600	128,0,128
chr1	154783000	154783200	HMEC	1	.	154783000	154783200	128,0,128
chr1	154785400	154785600	HMEC	1	.	154785400	154785600	128,0,128
chr1	154785800	154786800	HMEC	1	.	154785800	154786800	128,0,128
chr1	154908000	154908200	HMEC	1	.	154908000	154908200	128,0,128
chr1	155006800	155007200	HMEC	1	.	155006800	155007200	128,0,128
chr1	155158600	155158800	HMEC	1	.	155158600	155158800	128,0,128
chr1	155223800	155224000	HMEC	1	.	155223800	155224000	128,0,128
chr1	155730000	155730600	HMEC	1	.	155730000	155730600	128,0,128
chr1	155944200	155944400	HMEC	1	.	155944200	155944400	128,0,128
chr1	155954200	155954400	HMEC	1	.	155954200	155954400	128,0,128
chr1	156030600	156031600	HMEC	1	.	156030600	156031600	128,0,128
chr1	156082200	156082800	HMEC	1	.	156082200	156082800	128,0,128
chr1	156122600	156123800	HMEC	1	.	156122600	156123800	128,0,128
chr1	156232000	156232200	HMEC	1	.	156232000	156232200	128,0,128
chr1	156232400	156232800	HMEC	1	.	156232400	156232800	128,0,128
chr1	156253600	156253800	HMEC	1	.	156253600	156253800	128,0,128
chr1	156254000	156255400	HMEC	1	.	156254000	156255400	128,0,128
chr1	156653600	156653800	HMEC	1	.	156653600	156653800	128,0,128
chr1	156654000	156654200	HMEC	1	.	156654000	156654200	128,0,128
chr1	156654400	156655000	HMEC	1	.	156654400	156655000	128,0,128
chr1	157014200	157014600	HMEC	1	.	157014200	157014600	128,0,128
chr1	157060400	157060800	HMEC	1	.	157060400	157060800	128,0,128
chr1	157102800	157103000	HMEC	1	.	157102800	157103000	128,0,128
chr1	157105600	157105800	HMEC	1	.	157105600	157105800	128,0,128
chr1	157114000	157115400	HMEC	1	.	157114000	157115400	128,0,128
chr1	157127600	157127800	HMEC	1	.	157127600	157127800	128,0,128
chr1	157133600	157133800	HMEC	1	.	157133600	157133800	128,0,128
chr1	157821800	157822400	HMEC	1	.	157821800	157822400	128,0,128
chr1	157822600	157823000	HMEC	1	.	157822600	157823000	128,0,128
chr1	157832400	157832600	HMEC	1	.	157832400	157832600	128,0,128
chr1	157932600	157933200	HMEC	1	.	157932600	157933200	128,0,128
chr1	157940000	157940400	HMEC	1	.	157940000	157940400	128,0,128
chr1	157948800	157949000	HMEC	1	.	157948800	157949000	128,0,128
chr1	157965200	157965600	HMEC	1	.	157965200	157965600	128,0,128
chr1	157972200	157973600	HMEC	1	.	157972200	157973600	128,0,128
chr1	157984200	157984400	HMEC	1	.	157984200	157984400	128,0,128
chr1	157997600	157997800	HMEC	1	.	157997600	157997800	128,0,128
chr1	158083200	158083600	HMEC	1	.	158083200	158083600	128,0,128
chr1	158122800	158123000	HMEC	1	.	158122800	158123000	128,0,128
chr1	158150600	158151400	HMEC	1	.	158150600	158151400	128,0,128
chr1	158885600	158886000	HMEC	1	.	158885600	158886000	128,0,128
chr1	158886200	158886600	HMEC	1	.	158886200	158886600	128,0,128
chr1	159057600	159057800	HMEC	1	.	159057600	159057800	128,0,128
chr1	159058000	159059200	HMEC	1	.	159058000	159059200	128,0,128
chr1	159112000	159112200	HMEC	1	.	159112000	159112200	128,0,128
chr1	159231200	159231400	HMEC	1	.	159231200	159231400	128,0,128
chr1	159231800	159232600	HMEC	1	.	159231800	159232600	128,0,128
chr1	159879200	159879400	HMEC	1	.	159879200	159879400	128,0,128
chr1	159882200	159882800	HMEC	1	.	159882200	159882800	128,0,128
chr1	159902600	159903200	HMEC	1	.	159902600	159903200	128,0,128
chr1	159903600	159903800	HMEC	1	.	159903600	159903800	128,0,128
chr1	159913600	159914600	HMEC	1	.	159913600	159914600	128,0,128
chr1	159930200	159931400	HMEC	1	.	159930200	159931400	128,0,128
chr1	159966200	159966400	HMEC	1	.	159966200	159966400	128,0,128
chr1	159973800	159974000	HMEC	1	.	159973800	159974000	128,0,128
chr1	159974200	159974400	HMEC	1	.	159974200	159974400	128,0,128
chr1	159989000	159989400	HMEC	1	.	159989000	159989400	128,0,128
chr1	160053800	160054200	HMEC	1	.	160053800	160054200	128,0,128
chr1	160086800	160087000	HMEC	1	.	160086800	160087000	128,0,128
chr1	160093000	160093200	HMEC	1	.	160093000	160093200	128,0,128
chr1	160186800	160187800	HMEC	1	.	160186800	160187800	128,0,128
chr1	160188600	160188800	HMEC	1	.	160188600	160188800	128,0,128
chr1	160368600	160368800	HMEC	1	.	160368600	160368800	128,0,128
chr1	160377200	160378800	HMEC	1	.	160377200	160378800	128,0,128
chr1	160384800	160385000	HMEC	1	.	160384800	160385000	128,0,128
chr1	160694400	160694800	HMEC	1	.	160694400	160694800	128,0,128
chr1	160921400	160923200	HMEC	1	.	160921400	160923200	128,0,128
chr1	161046200	161046400	HMEC	1	.	161046200	161046400	128,0,128
chr1	161049600	161049800	HMEC	1	.	161049600	161049800	128,0,128
chr1	161050000	161051600	HMEC	1	.	161050000	161051600	128,0,128
chr1	161054800	161055400	HMEC	1	.	161054800	161055400	128,0,128
chr1	161058200	161059600	HMEC	1	.	161058200	161059600	128,0,128
chr1	161062600	161062800	HMEC	1	.	161062600	161062800	128,0,128
chr1	161063000	161063200	HMEC	1	.	161063000	161063200	128,0,128
chr1	161353600	161353800	HMEC	1	.	161353600	161353800	128,0,128
chr1	161412800	161414200	HMEC	1	.	161412800	161414200	128,0,128
chr1	161414400	161414600	HMEC	1	.	161414400	161414600	128,0,128
chr1	161414800	161423800	HMEC	1	.	161414800	161423800	128,0,128
chr1	161424000	161427000	HMEC	1	.	161424000	161427000	128,0,128
chr1	161427600	161428400	HMEC	1	.	161427600	161428400	128,0,128
chr1	161428800	161429000	HMEC	1	.	161428800	161429000	128,0,128
chr1	161429400	161429600	HMEC	1	.	161429400	161429600	128,0,128
chr1	161430000	161442200	HMEC	1	.	161430000	161442200	128,0,128
chr1	161451200	161451600	HMEC	1	.	161451200	161451600	128,0,128
chr1	161451800	161452000	HMEC	1	.	161451800	161452000	128,0,128
chr1	161575800	161576200	HMEC	1	.	161575800	161576200	128,0,128
chr1	161576600	161576800	HMEC	1	.	161576600	161576800	128,0,128
chr1	161661800	161662000	HMEC	1	.	161661800	161662000	128,0,128
chr1	161702800	161704000	HMEC	1	.	161702800	161704000	128,0,128
chr1	161705400	161705800	HMEC	1	.	161705400	161705800	128,0,128
chr1	161706000	161706800	HMEC	1	.	161706000	161706800	128,0,128
chr1	162177200	162177400	HMEC	1	.	162177200	162177400	128,0,128
chr1	162262800	162263000	HMEC	1	.	162262800	162263000	128,0,128
chr1	162289400	162289800	HMEC	1	.	162289400	162289800	128,0,128
chr1	162290000	162290200	HMEC	1	.	162290000	162290200	128,0,128
chr1	162339400	162339600	HMEC	1	.	162339400	162339600	128,0,128
chr1	162506200	162506400	HMEC	1	.	162506200	162506400	128,0,128
chr1	162515000	162515200	HMEC	1	.	162515000	162515200	128,0,128
chr1	162518000	162518600	HMEC	1	.	162518000	162518600	128,0,128
chr1	162524000	162524200	HMEC	1	.	162524000	162524200	128,0,128
chr1	162792200	162792800	HMEC	1	.	162792200	162792800	128,0,128
chr1	162882400	162884400	HMEC	1	.	162882400	162884400	128,0,128
chr1	162886000	162886400	HMEC	1	.	162886000	162886400	128,0,128
chr1	162957400	162957600	HMEC	1	.	162957400	162957600	128,0,128
chr1	163042600	163042800	HMEC	1	.	163042600	163042800	128,0,128
chr1	163173800	163174000	HMEC	1	.	163173800	163174000	128,0,128
chr1	163793400	163793800	HMEC	1	.	163793400	163793800	128,0,128
chr1	163794000	163794400	HMEC	1	.	163794000	163794400	128,0,128
chr1	164532600	164533600	HMEC	1	.	164532600	164533600	128,0,128
chr1	164533800	164534000	HMEC	1	.	164533800	164534000	128,0,128
chr1	164534200	164534400	HMEC	1	.	164534200	164534400	128,0,128
chr1	164582000	164582400	HMEC	1	.	164582000	164582400	128,0,128
chr1	164582600	164582800	HMEC	1	.	164582600	164582800	128,0,128
chr1	164629000	164629200	HMEC	1	.	164629000	164629200	128,0,128
chr1	164665400	164666200	HMEC	1	.	164665400	164666200	128,0,128
chr1	164689000	164689400	HMEC	1	.	164689000	164689400	128,0,128
chr1	164689600	164689800	HMEC	1	.	164689600	164689800	128,0,128
chr1	165130400	165130800	HMEC	1	.	165130400	165130800	128,0,128
chr1	165131600	165132200	HMEC	1	.	165131600	165132200	128,0,128
chr1	165132400	165132800	HMEC	1	.	165132400	165132800	128,0,128
chr1	165138000	165138400	HMEC	1	.	165138000	165138400	128,0,128
chr1	165138600	165138800	HMEC	1	.	165138600	165138800	128,0,128
chr1	165140400	165141200	HMEC	1	.	165140400	165141200	128,0,128
chr1	165192600	165192800	HMEC	1	.	165192600	165192800	128,0,128
chr1	165334400	165334600	HMEC	1	.	165334400	165334600	128,0,128
chr1	165823200	165823400	HMEC	1	.	165823200	165823400	128,0,128
chr1	165873200	165873800	HMEC	1	.	165873200	165873800	128,0,128
chr1	166153600	166154200	HMEC	1	.	166153600	166154200	128,0,128
chr1	166158400	166158800	HMEC	1	.	166158400	166158800	128,0,128
chr1	167081000	167081200	HMEC	1	.	167081000	167081200	128,0,128
chr1	167090600	167091000	HMEC	1	.	167090600	167091000	128,0,128
chr1	167121200	167122200	HMEC	1	.	167121200	167122200	128,0,128
chr1	167130800	167131400	HMEC	1	.	167130800	167131400	128,0,128
chr1	167131600	167133000	HMEC	1	.	167131600	167133000	128,0,128
chr1	167138800	167139000	HMEC	1	.	167138800	167139000	128,0,128
chr1	167139200	167139600	HMEC	1	.	167139200	167139600	128,0,128
chr1	167236600	167236800	HMEC	1	.	167236600	167236800	128,0,128
chr1	167503400	167503600	HMEC	1	.	167503400	167503600	128,0,128
chr1	167503800	167504000	HMEC	1	.	167503800	167504000	128,0,128
chr1	167504200	167504400	HMEC	1	.	167504200	167504400	128,0,128
chr1	167513600	167513800	HMEC	1	.	167513600	167513800	128,0,128
chr1	167514200	167514600	HMEC	1	.	167514200	167514600	128,0,128
chr1	167532200	167532600	HMEC	1	.	167532200	167532600	128,0,128
chr1	167535600	167537000	HMEC	1	.	167535600	167537000	128,0,128
chr1	167541800	167543000	HMEC	1	.	167541800	167543000	128,0,128
chr1	167634400	167636600	HMEC	1	.	167634400	167636600	128,0,128
chr1	167652200	167653600	HMEC	1	.	167652200	167653600	128,0,128
chr1	167721400	167721600	HMEC	1	.	167721400	167721600	128,0,128
chr1	167722200	167722600	HMEC	1	.	167722200	167722600	128,0,128
chr1	167732200	167732800	HMEC	1	.	167732200	167732800	128,0,128
chr1	167733000	167733200	HMEC	1	.	167733000	167733200	128,0,128
chr1	167752000	167752400	HMEC	1	.	167752000	167752400	128,0,128
chr1	167758800	167759600	HMEC	1	.	167758800	167759600	128,0,128
chr1	167759800	167760000	HMEC	1	.	167759800	167760000	128,0,128
chr1	167955400	167955600	HMEC	1	.	167955400	167955600	128,0,128
chr1	168051000	168051200	HMEC	1	.	168051000	168051200	128,0,128
chr1	168080400	168080600	HMEC	1	.	168080400	168080600	128,0,128
chr1	168081800	168082400	HMEC	1	.	168081800	168082400	128,0,128
chr1	168106400	168106800	HMEC	1	.	168106400	168106800	128,0,128
chr1	168107000	168107200	HMEC	1	.	168107000	168107200	128,0,128
chr1	168230400	168230600	HMEC	1	.	168230400	168230600	128,0,128
chr1	168255000	168255200	HMEC	1	.	168255000	168255200	128,0,128
chr1	168273200	168273600	HMEC	1	.	168273200	168273600	128,0,128
chr1	168356200	168357200	HMEC	1	.	168356200	168357200	128,0,128
chr1	168426400	168426600	HMEC	1	.	168426400	168426600	128,0,128
chr1	168426800	168427000	HMEC	1	.	168426800	168427000	128,0,128
chr1	168451800	168452000	HMEC	1	.	168451800	168452000	128,0,128
chr1	168453200	168454800	HMEC	1	.	168453200	168454800	128,0,128
chr1	168457200	168458200	HMEC	1	.	168457200	168458200	128,0,128
chr1	168475200	168476600	HMEC	1	.	168475200	168476600	128,0,128
chr1	168599000	168599400	HMEC	1	.	168599000	168599400	128,0,128
chr1	168612400	168612600	HMEC	1	.	168612400	168612600	128,0,128
chr1	168623000	168623200	HMEC	1	.	168623000	168623200	128,0,128
chr1	168624200	168624400	HMEC	1	.	168624200	168624400	128,0,128
chr1	168960800	168961800	HMEC	1	.	168960800	168961800	128,0,128
chr1	169088400	169088600	HMEC	1	.	169088400	169088600	128,0,128
chr1	169132200	169132400	HMEC	1	.	169132200	169132400	128,0,128
chr1	169172400	169172600	HMEC	1	.	169172400	169172600	128,0,128
chr1	169209600	169209800	HMEC	1	.	169209600	169209800	128,0,128
chr1	169210000	169210400	HMEC	1	.	169210000	169210400	128,0,128
chr1	169429600	169429800	HMEC	1	.	169429600	169429800	128,0,128
chr1	169464200	169464400	HMEC	1	.	169464200	169464400	128,0,128
chr1	169481400	169481600	HMEC	1	.	169481400	169481600	128,0,128
chr1	169498000	169498400	HMEC	1	.	169498000	169498400	128,0,128
chr1	170031800	170032400	HMEC	1	.	170031800	170032400	128,0,128
chr1	170032600	170032800	HMEC	1	.	170032600	170032800	128,0,128
chr1	170592200	170592400	HMEC	1	.	170592200	170592400	128,0,128
chr1	170592600	170592800	HMEC	1	.	170592600	170592800	128,0,128
chr1	170681000	170681200	HMEC	1	.	170681000	170681200	128,0,128
chr1	170775800	170778000	HMEC	1	.	170775800	170778000	128,0,128
chr1	170897800	170898000	HMEC	1	.	170897800	170898000	128,0,128
chr1	170904800	170905000	HMEC	1	.	170904800	170905000	128,0,128
chr1	170928000	170928200	HMEC	1	.	170928000	170928200	128,0,128
chr1	170934000	170934400	HMEC	1	.	170934000	170934400	128,0,128
chr1	171134600	171136400	HMEC	1	.	171134600	171136400	128,0,128
chr1	171136600	171137000	HMEC	1	.	171136600	171137000	128,0,128
chr1	171186600	171186800	HMEC	1	.	171186600	171186800	128,0,128
chr1	171187400	171187600	HMEC	1	.	171187400	171187600	128,0,128
chr1	171188000	171188400	HMEC	1	.	171188000	171188400	128,0,128
chr1	171188600	171192000	HMEC	1	.	171188600	171192000	128,0,128
chr1	171193200	171193400	HMEC	1	.	171193200	171193400	128,0,128
chr1	171220400	171221000	HMEC	1	.	171220400	171221000	128,0,128
chr1	171224000	171224200	HMEC	1	.	171224000	171224200	128,0,128
chr1	171224400	171225000	HMEC	1	.	171224400	171225000	128,0,128
chr1	171226000	171226200	HMEC	1	.	171226000	171226200	128,0,128
chr1	171226600	171226800	HMEC	1	.	171226600	171226800	128,0,128
chr1	171389600	171390000	HMEC	1	.	171389600	171390000	128,0,128
chr1	171630400	171630600	HMEC	1	.	171630400	171630600	128,0,128
chr1	171727200	171727400	HMEC	1	.	171727200	171727400	128,0,128
chr1	171758200	171758400	HMEC	1	.	171758200	171758400	128,0,128
chr1	171837200	171837400	HMEC	1	.	171837200	171837400	128,0,128
chr1	171838400	171838600	HMEC	1	.	171838400	171838600	128,0,128
chr1	171846800	171847000	HMEC	1	.	171846800	171847000	128,0,128
chr1	171854000	171854200	HMEC	1	.	171854000	171854200	128,0,128
chr1	171867800	171869400	HMEC	1	.	171867800	171869400	128,0,128
chr1	171870600	171870800	HMEC	1	.	171870600	171870800	128,0,128
chr1	171871000	171871800	HMEC	1	.	171871000	171871800	128,0,128
chr1	171872000	171872200	HMEC	1	.	171872000	171872200	128,0,128
chr1	171882600	171883200	HMEC	1	.	171882600	171883200	128,0,128
chr1	171975200	171975800	HMEC	1	.	171975200	171975800	128,0,128
chr1	172040800	172041000	HMEC	1	.	172040800	172041000	128,0,128
chr1	172052200	172052400	HMEC	1	.	172052200	172052400	128,0,128
chr1	172108000	172108400	HMEC	1	.	172108000	172108400	128,0,128
chr1	172115800	172116200	HMEC	1	.	172115800	172116200	128,0,128
chr1	172125000	172125200	HMEC	1	.	172125000	172125200	128,0,128
chr1	172295200	172295600	HMEC	1	.	172295200	172295600	128,0,128
chr1	172369200	172369400	HMEC	1	.	172369200	172369400	128,0,128
chr1	172384200	172384400	HMEC	1	.	172384200	172384400	128,0,128
chr1	172401000	172401400	HMEC	1	.	172401000	172401400	128,0,128
chr1	172429400	172429600	HMEC	1	.	172429400	172429600	128,0,128
chr1	172444800	172446800	HMEC	1	.	172444800	172446800	128,0,128
chr1	172447000	172447400	HMEC	1	.	172447000	172447400	128,0,128
chr1	172504400	172504600	HMEC	1	.	172504400	172504600	128,0,128
chr1	172623600	172623800	HMEC	1	.	172623600	172623800	128,0,128
chr1	172667800	172668400	HMEC	1	.	172667800	172668400	128,0,128
chr1	172668600	172668800	HMEC	1	.	172668600	172668800	128,0,128
chr1	172688000	172688200	HMEC	1	.	172688000	172688200	128,0,128
chr1	172689600	172689800	HMEC	1	.	172689600	172689800	128,0,128
chr1	172885200	172885400	HMEC	1	.	172885200	172885400	128,0,128
chr1	172897400	172898600	HMEC	1	.	172897400	172898600	128,0,128
chr1	172942200	172943000	HMEC	1	.	172942200	172943000	128,0,128
chr1	173218800	173219000	HMEC	1	.	173218800	173219000	128,0,128
chr1	173236400	173236600	HMEC	1	.	173236400	173236600	128,0,128
chr1	173237200	173237600	HMEC	1	.	173237200	173237600	128,0,128
chr1	173393600	173393800	HMEC	1	.	173393600	173393800	128,0,128
chr1	173394800	173395000	HMEC	1	.	173394800	173395000	128,0,128
chr1	173442400	173442600	HMEC	1	.	173442400	173442600	128,0,128
chr1	173611200	173611800	HMEC	1	.	173611200	173611800	128,0,128
chr1	173629600	173629800	HMEC	1	.	173629600	173629800	128,0,128
chr1	173630200	173630600	HMEC	1	.	173630200	173630600	128,0,128
chr1	173638800	173639000	HMEC	1	.	173638800	173639000	128,0,128
chr1	173863400	173863800	HMEC	1	.	173863400	173863800	128,0,128
chr1	174190800	174191400	HMEC	1	.	174190800	174191400	128,0,128
chr1	174191800	174192000	HMEC	1	.	174191800	174192000	128,0,128
chr1	174291200	174292000	HMEC	1	.	174291200	174292000	128,0,128
chr1	174375400	174375600	HMEC	1	.	174375400	174375600	128,0,128
chr1	174376000	174376200	HMEC	1	.	174376000	174376200	128,0,128
chr1	174768000	174768200	HMEC	1	.	174768000	174768200	128,0,128
chr1	174787800	174788200	HMEC	1	.	174787800	174788200	128,0,128
chr1	174797600	174798000	HMEC	1	.	174797600	174798000	128,0,128
chr1	174840600	174840800	HMEC	1	.	174840600	174840800	128,0,128
chr1	174841400	174841600	HMEC	1	.	174841400	174841600	128,0,128
chr1	174871200	174871800	HMEC	1	.	174871200	174871800	128,0,128
chr1	174872000	174872600	HMEC	1	.	174872000	174872600	128,0,128
chr1	175115600	175116000	HMEC	1	.	175115600	175116000	128,0,128
chr1	175176200	175176400	HMEC	1	.	175176200	175176400	128,0,128
chr1	175188400	175188800	HMEC	1	.	175188400	175188800	128,0,128
chr1	175189000	175189200	HMEC	1	.	175189000	175189200	128,0,128
chr1	175189400	175192400	HMEC	1	.	175189400	175192400	128,0,128
chr1	175237400	175237800	HMEC	1	.	175237400	175237800	128,0,128
chr1	175238000	175238400	HMEC	1	.	175238000	175238400	128,0,128
chr1	175238600	175239200	HMEC	1	.	175238600	175239200	128,0,128
chr1	175524400	175524600	HMEC	1	.	175524400	175524600	128,0,128
chr1	176417200	176417400	HMEC	1	.	176417200	176417400	128,0,128
chr1	176826800	176828000	HMEC	1	.	176826800	176828000	128,0,128
chr1	176828200	176828400	HMEC	1	.	176828200	176828400	128,0,128
chr1	176886400	176886600	HMEC	1	.	176886400	176886600	128,0,128
chr1	176888600	176889000	HMEC	1	.	176888600	176889000	128,0,128
chr1	177244000	177244200	HMEC	1	.	177244000	177244200	128,0,128
chr1	177247800	177248600	HMEC	1	.	177247800	177248600	128,0,128
chr1	177251200	177252200	HMEC	1	.	177251200	177252200	128,0,128
chr1	177252400	177253200	HMEC	1	.	177252400	177253200	128,0,128
chr1	177253400	177253600	HMEC	1	.	177253400	177253600	128,0,128
chr1	177274000	177274800	HMEC	1	.	177274000	177274800	128,0,128
chr1	177275200	177275400	HMEC	1	.	177275200	177275400	128,0,128
chr1	177276000	177277600	HMEC	1	.	177276000	177277600	128,0,128
chr1	177284200	177284400	HMEC	1	.	177284200	177284400	128,0,128
chr1	177337400	177337600	HMEC	1	.	177337400	177337600	128,0,128
chr1	177354800	177355000	HMEC	1	.	177354800	177355000	128,0,128
chr1	177361800	177362000	HMEC	1	.	177361800	177362000	128,0,128
chr1	177475000	177475600	HMEC	1	.	177475000	177475600	128,0,128
chr1	177554000	177556400	HMEC	1	.	177554000	177556400	128,0,128
chr1	177782800	177783000	HMEC	1	.	177782800	177783000	128,0,128
chr1	177816400	177818000	HMEC	1	.	177816400	177818000	128,0,128
chr1	177818200	177818400	HMEC	1	.	177818200	177818400	128,0,128
chr1	177827800	177828000	HMEC	1	.	177827800	177828000	128,0,128
chr1	177842200	177842600	HMEC	1	.	177842200	177842600	128,0,128
chr1	177875800	177877000	HMEC	1	.	177875800	177877000	128,0,128
chr1	177878400	177878800	HMEC	1	.	177878400	177878800	128,0,128
chr1	177884000	177884200	HMEC	1	.	177884000	177884200	128,0,128
chr1	177884600	177885000	HMEC	1	.	177884600	177885000	128,0,128
chr1	177897800	177898000	HMEC	1	.	177897800	177898000	128,0,128
chr1	177944200	177944600	HMEC	1	.	177944200	177944600	128,0,128
chr1	177944800	177945200	HMEC	1	.	177944800	177945200	128,0,128
chr1	177954000	177954400	HMEC	1	.	177954000	177954400	128,0,128
chr1	178028000	178028200	HMEC	1	.	178028000	178028200	128,0,128
chr1	178065200	178065400	HMEC	1	.	178065200	178065400	128,0,128
chr1	178093200	178093600	HMEC	1	.	178093200	178093600	128,0,128
chr1	178103000	178103400	HMEC	1	.	178103000	178103400	128,0,128
chr1	178137400	178137800	HMEC	1	.	178137400	178137800	128,0,128
chr1	178140800	178144000	HMEC	1	.	178140800	178144000	128,0,128
chr1	178165400	178165600	HMEC	1	.	178165400	178165600	128,0,128
chr1	178201600	178201800	HMEC	1	.	178201600	178201800	128,0,128
chr1	178204000	178204200	HMEC	1	.	178204000	178204200	128,0,128
chr1	178211600	178211800	HMEC	1	.	178211600	178211800	128,0,128
chr1	178230600	178230800	HMEC	1	.	178230600	178230800	128,0,128
chr1	178231000	178232200	HMEC	1	.	178231000	178232200	128,0,128
chr1	178232600	178232800	HMEC	1	.	178232600	178232800	128,0,128
chr1	178239600	178240600	HMEC	1	.	178239600	178240600	128,0,128
chr1	178243400	178243600	HMEC	1	.	178243400	178243600	128,0,128
chr1	178246800	178248800	HMEC	1	.	178246800	178248800	128,0,128
chr1	178251600	178252000	HMEC	1	.	178251600	178252000	128,0,128
chr1	178252400	178252600	HMEC	1	.	178252400	178252600	128,0,128
chr1	178269200	178269600	HMEC	1	.	178269200	178269600	128,0,128
chr1	178292800	178293200	HMEC	1	.	178292800	178293200	128,0,128
chr1	178312200	178312400	HMEC	1	.	178312200	178312400	128,0,128
chr1	178407600	178407800	HMEC	1	.	178407600	178407800	128,0,128
chr1	178434600	178434800	HMEC	1	.	178434600	178434800	128,0,128
chr1	178581000	178582000	HMEC	1	.	178581000	178582000	128,0,128
chr1	178625400	178625600	HMEC	1	.	178625400	178625600	128,0,128
chr1	178653200	178653400	HMEC	1	.	178653200	178653400	128,0,128
chr1	178655000	178655400	HMEC	1	.	178655000	178655400	128,0,128
chr1	178696200	178696400	HMEC	1	.	178696200	178696400	128,0,128
chr1	178708200	178708600	HMEC	1	.	178708200	178708600	128,0,128
chr1	179027600	179027800	HMEC	1	.	179027600	179027800	128,0,128
chr1	179094400	179094600	HMEC	1	.	179094400	179094600	128,0,128
chr1	179146200	179146800	HMEC	1	.	179146200	179146800	128,0,128
chr1	179147600	179148800	HMEC	1	.	179147600	179148800	128,0,128
[truncated: 26,774 more rows]
