# Supplementary material for: Genome-wide prediction of cis-regulatory regions using supervised deep learning methods
Source: BMC Bioinformatics. 2018 May 31;19:202. doi: 10.1186/s12859-018-2187-1 (PMC5984344; doi:10.1186/s12859-018-2187-1)
Supplement: Supplementary file 2 — Genome-wide predictions of cis-regulatory regions for all six cell types. (ZIP 20400 kb) [file 12859_2018_2187_MOESM2_ESM.zip › additional_file2/A-E+A-P_Whole_Genome_HUVEC_Specific.bed]

chr1	1196200	1197000	HUVEC	1	.	1196200	1197000	128,0,128
chr1	1200400	1200600	HUVEC	1	.	1200400	1200600	128,0,128
chr1	1475000	1475200	HUVEC	1	.	1475000	1475200	128,0,128
chr1	1476000	1476400	HUVEC	1	.	1476000	1476400	128,0,128
chr1	1774000	1774400	HUVEC	1	.	1774000	1774400	128,0,128
chr1	1775000	1775200	HUVEC	1	.	1775000	1775200	128,0,128
chr1	1791600	1791800	HUVEC	1	.	1791600	1791800	128,0,128
chr1	1799200	1799400	HUVEC	1	.	1799200	1799400	128,0,128
chr1	1804600	1804800	HUVEC	1	.	1804600	1804800	128,0,128
chr1	1818600	1819000	HUVEC	1	.	1818600	1819000	128,0,128
chr1	1819400	1819600	HUVEC	1	.	1819400	1819600	128,0,128
chr1	2080200	2080400	HUVEC	1	.	2080200	2080400	128,0,128
chr1	2210400	2211400	HUVEC	1	.	2210400	2211400	128,0,128
chr1	2223200	2223400	HUVEC	1	.	2223200	2223400	128,0,128
chr1	2485400	2486000	HUVEC	1	.	2485400	2486000	128,0,128
chr1	3506800	3507600	HUVEC	1	.	3506800	3507600	128,0,128
chr1	3510200	3510600	HUVEC	1	.	3510200	3510600	128,0,128
chr1	3514800	3515000	HUVEC	1	.	3514800	3515000	128,0,128
chr1	6377600	6377800	HUVEC	1	.	6377600	6377800	128,0,128
chr1	6553000	6553600	HUVEC	1	.	6553000	6553600	128,0,128
chr1	6604800	6605800	HUVEC	1	.	6604800	6605800	128,0,128
chr1	6606400	6606600	HUVEC	1	.	6606400	6606600	128,0,128
chr1	6854400	6854800	HUVEC	1	.	6854400	6854800	128,0,128
chr1	6865200	6865400	HUVEC	1	.	6865200	6865400	128,0,128
chr1	7449000	7449200	HUVEC	1	.	7449000	7449200	128,0,128
chr1	7698200	7698400	HUVEC	1	.	7698200	7698400	128,0,128
chr1	7980800	7981000	HUVEC	1	.	7980800	7981000	128,0,128
chr1	8093200	8093600	HUVEC	1	.	8093200	8093600	128,0,128
chr1	8444200	8444400	HUVEC	1	.	8444200	8444400	128,0,128
chr1	8456400	8456600	HUVEC	1	.	8456400	8456600	128,0,128
chr1	8468200	8468800	HUVEC	1	.	8468200	8468800	128,0,128
chr1	8471400	8473000	HUVEC	1	.	8471400	8473000	128,0,128
chr1	8516000	8516200	HUVEC	1	.	8516000	8516200	128,0,128
chr1	8554400	8554600	HUVEC	1	.	8554400	8554600	128,0,128
chr1	8659800	8660800	HUVEC	1	.	8659800	8660800	128,0,128
chr1	8663400	8663600	HUVEC	1	.	8663400	8663600	128,0,128
chr1	8708200	8708400	HUVEC	1	.	8708200	8708400	128,0,128
chr1	8746800	8747800	HUVEC	1	.	8746800	8747800	128,0,128
chr1	8872800	8873400	HUVEC	1	.	8872800	8873400	128,0,128
chr1	8873600	8873800	HUVEC	1	.	8873600	8873800	128,0,128
chr1	8933000	8933200	HUVEC	1	.	8933000	8933200	128,0,128
chr1	9036400	9036800	HUVEC	1	.	9036400	9036800	128,0,128
chr1	9046800	9047000	HUVEC	1	.	9046800	9047000	128,0,128
chr1	9377200	9377400	HUVEC	1	.	9377200	9377400	128,0,128
chr1	9377800	9378600	HUVEC	1	.	9377800	9378600	128,0,128
chr1	9431800	9432000	HUVEC	1	.	9431800	9432000	128,0,128
chr1	9434000	9434200	HUVEC	1	.	9434000	9434200	128,0,128
chr1	9436800	9437000	HUVEC	1	.	9436800	9437000	128,0,128
chr1	9457600	9459000	HUVEC	1	.	9457600	9459000	128,0,128
chr1	9621800	9622000	HUVEC	1	.	9621800	9622000	128,0,128
chr1	10290800	10291000	HUVEC	1	.	10290800	10291000	128,0,128
chr1	10463600	10464200	HUVEC	1	.	10463600	10464200	128,0,128
chr1	10511600	10511800	HUVEC	1	.	10511600	10511800	128,0,128
chr1	11296800	11297400	HUVEC	1	.	11296800	11297400	128,0,128
chr1	11518800	11519000	HUVEC	1	.	11518800	11519000	128,0,128
chr1	11790600	11790800	HUVEC	1	.	11790600	11790800	128,0,128
chr1	11990600	11991400	HUVEC	1	.	11990600	11991400	128,0,128
chr1	12045800	12046600	HUVEC	1	.	12045800	12046600	128,0,128
chr1	12207000	12207800	HUVEC	1	.	12207000	12207800	128,0,128
chr1	12445200	12445600	HUVEC	1	.	12445200	12445600	128,0,128
chr1	12514600	12515400	HUVEC	1	.	12514600	12515400	128,0,128
chr1	12516800	12517600	HUVEC	1	.	12516800	12517600	128,0,128
chr1	15334400	15335600	HUVEC	1	.	15334400	15335600	128,0,128
chr1	15504200	15504400	HUVEC	1	.	15504200	15504400	128,0,128
chr1	15544400	15544600	HUVEC	1	.	15544400	15544600	128,0,128
chr1	15655800	15656000	HUVEC	1	.	15655800	15656000	128,0,128
chr1	15663000	15663200	HUVEC	1	.	15663000	15663200	128,0,128
chr1	15739800	15740200	HUVEC	1	.	15739800	15740200	128,0,128
chr1	15745200	15745600	HUVEC	1	.	15745200	15745600	128,0,128
chr1	16184800	16185000	HUVEC	1	.	16184800	16185000	128,0,128
chr1	16229400	16229600	HUVEC	1	.	16229400	16229600	128,0,128
chr1	16264000	16264400	HUVEC	1	.	16264000	16264400	128,0,128
chr1	16284200	16284400	HUVEC	1	.	16284200	16284400	128,0,128
chr1	16701000	16701200	HUVEC	1	.	16701000	16701200	128,0,128
chr1	16703400	16703800	HUVEC	1	.	16703400	16703800	128,0,128
chr1	16704200	16704400	HUVEC	1	.	16704200	16704400	128,0,128
chr1	17216200	17216400	HUVEC	1	.	17216200	17216400	128,0,128
chr1	17294000	17294200	HUVEC	1	.	17294000	17294200	128,0,128
chr1	17311200	17311600	HUVEC	1	.	17311200	17311600	128,0,128
chr1	19299000	19299800	HUVEC	1	.	19299000	19299800	128,0,128
chr1	19409400	19410200	HUVEC	1	.	19409400	19410200	128,0,128
chr1	19531400	19531800	HUVEC	1	.	19531400	19531800	128,0,128
chr1	19718200	19718400	HUVEC	1	.	19718200	19718400	128,0,128
chr1	19775800	19776000	HUVEC	1	.	19775800	19776000	128,0,128
chr1	19783600	19784000	HUVEC	1	.	19783600	19784000	128,0,128
chr1	19829000	19829400	HUVEC	1	.	19829000	19829400	128,0,128
chr1	19831400	19832000	HUVEC	1	.	19831400	19832000	128,0,128
chr1	20390400	20390600	HUVEC	1	.	20390400	20390600	128,0,128
chr1	20737800	20738000	HUVEC	1	.	20737800	20738000	128,0,128
chr1	21011800	21012000	HUVEC	1	.	21011800	21012000	128,0,128
chr1	21051600	21051800	HUVEC	1	.	21051600	21051800	128,0,128
chr1	21174800	21175000	HUVEC	1	.	21174800	21175000	128,0,128
chr1	21403600	21404000	HUVEC	1	.	21403600	21404000	128,0,128
chr1	21600800	21601200	HUVEC	1	.	21600800	21601200	128,0,128
chr1	21601400	21601800	HUVEC	1	.	21601400	21601800	128,0,128
chr1	21602200	21602400	HUVEC	1	.	21602200	21602400	128,0,128
chr1	21607800	21608200	HUVEC	1	.	21607800	21608200	128,0,128
chr1	21652800	21653000	HUVEC	1	.	21652800	21653000	128,0,128
chr1	21657400	21657600	HUVEC	1	.	21657400	21657600	128,0,128
chr1	21670400	21670600	HUVEC	1	.	21670400	21670600	128,0,128
chr1	22048600	22048800	HUVEC	1	.	22048600	22048800	128,0,128
chr1	22090400	22090800	HUVEC	1	.	22090400	22090800	128,0,128
chr1	22227400	22227600	HUVEC	1	.	22227400	22227600	128,0,128
chr1	22244000	22244400	HUVEC	1	.	22244000	22244400	128,0,128
chr1	22252600	22253000	HUVEC	1	.	22252600	22253000	128,0,128
chr1	22270600	22271000	HUVEC	1	.	22270600	22271000	128,0,128
chr1	22284600	22285200	HUVEC	1	.	22284600	22285200	128,0,128
chr1	22299000	22299200	HUVEC	1	.	22299000	22299200	128,0,128
chr1	22323000	22323400	HUVEC	1	.	22323000	22323400	128,0,128
chr1	22384800	22385000	HUVEC	1	.	22384800	22385000	128,0,128
chr1	22389400	22389800	HUVEC	1	.	22389400	22389800	128,0,128
chr1	22398200	22398400	HUVEC	1	.	22398200	22398400	128,0,128
chr1	22401400	22401600	HUVEC	1	.	22401400	22401600	128,0,128
chr1	22402200	22402400	HUVEC	1	.	22402200	22402400	128,0,128
chr1	22414400	22414600	HUVEC	1	.	22414400	22414600	128,0,128
chr1	22415400	22416200	HUVEC	1	.	22415400	22416200	128,0,128
chr1	22416400	22417200	HUVEC	1	.	22416400	22417200	128,0,128
chr1	22419000	22419400	HUVEC	1	.	22419000	22419400	128,0,128
chr1	22441000	22441800	HUVEC	1	.	22441000	22441800	128,0,128
chr1	22600600	22600800	HUVEC	1	.	22600600	22600800	128,0,128
chr1	22814200	22814400	HUVEC	1	.	22814200	22814400	128,0,128
chr1	23004200	23004600	HUVEC	1	.	23004200	23004600	128,0,128
chr1	23029400	23029800	HUVEC	1	.	23029400	23029800	128,0,128
chr1	23038200	23038600	HUVEC	1	.	23038200	23038600	128,0,128
chr1	23066000	23066200	HUVEC	1	.	23066000	23066200	128,0,128
chr1	23066400	23067200	HUVEC	1	.	23066400	23067200	128,0,128
chr1	23081600	23082400	HUVEC	1	.	23081600	23082400	128,0,128
chr1	23082600	23082800	HUVEC	1	.	23082600	23082800	128,0,128
chr1	23147400	23147600	HUVEC	1	.	23147400	23147600	128,0,128
chr1	23206600	23206800	HUVEC	1	.	23206600	23206800	128,0,128
chr1	23215000	23215400	HUVEC	1	.	23215000	23215400	128,0,128
chr1	23215600	23216000	HUVEC	1	.	23215600	23216000	128,0,128
chr1	23376800	23377000	HUVEC	1	.	23376800	23377000	128,0,128
chr1	23448800	23449000	HUVEC	1	.	23448800	23449000	128,0,128
chr1	23455000	23455200	HUVEC	1	.	23455000	23455200	128,0,128
chr1	23455400	23455600	HUVEC	1	.	23455400	23455600	128,0,128
chr1	23457800	23458200	HUVEC	1	.	23457800	23458200	128,0,128
chr1	23458600	23459200	HUVEC	1	.	23458600	23459200	128,0,128
chr1	23459400	23459600	HUVEC	1	.	23459400	23459600	128,0,128
chr1	23474800	23475000	HUVEC	1	.	23474800	23475000	128,0,128
chr1	23487600	23487800	HUVEC	1	.	23487600	23487800	128,0,128
chr1	23615600	23615800	HUVEC	1	.	23615600	23615800	128,0,128
chr1	23616600	23617000	HUVEC	1	.	23616600	23617000	128,0,128
chr1	23617200	23619400	HUVEC	1	.	23617200	23619400	128,0,128
chr1	23666200	23666400	HUVEC	1	.	23666200	23666400	128,0,128
chr1	24287800	24288000	HUVEC	1	.	24287800	24288000	128,0,128
chr1	24302800	24303000	HUVEC	1	.	24302800	24303000	128,0,128
chr1	24971400	24972000	HUVEC	1	.	24971400	24972000	128,0,128
chr1	25074000	25074400	HUVEC	1	.	25074000	25074400	128,0,128
chr1	25077400	25077600	HUVEC	1	.	25077400	25077600	128,0,128
chr1	25078800	25079000	HUVEC	1	.	25078800	25079000	128,0,128
chr1	25079600	25080200	HUVEC	1	.	25079600	25080200	128,0,128
chr1	25080800	25081400	HUVEC	1	.	25080800	25081400	128,0,128
chr1	25087200	25088000	HUVEC	1	.	25087200	25088000	128,0,128
chr1	25095800	25096000	HUVEC	1	.	25095800	25096000	128,0,128
chr1	25099800	25100000	HUVEC	1	.	25099800	25100000	128,0,128
chr1	25119200	25119400	HUVEC	1	.	25119200	25119400	128,0,128
chr1	25131800	25133600	HUVEC	1	.	25131800	25133600	128,0,128
chr1	25136200	25136400	HUVEC	1	.	25136200	25136400	128,0,128
chr1	25149400	25149600	HUVEC	1	.	25149400	25149600	128,0,128
chr1	25155400	25155600	HUVEC	1	.	25155400	25155600	128,0,128
chr1	25158000	25158200	HUVEC	1	.	25158000	25158200	128,0,128
chr1	25554400	25554600	HUVEC	1	.	25554400	25554600	128,0,128
chr1	25586800	25587000	HUVEC	1	.	25586800	25587000	128,0,128
chr1	25656400	25656600	HUVEC	1	.	25656400	25656600	128,0,128
chr1	25666800	25667200	HUVEC	1	.	25666800	25667200	128,0,128
chr1	25687600	25688800	HUVEC	1	.	25687600	25688800	128,0,128
chr1	25795800	25796200	HUVEC	1	.	25795800	25796200	128,0,128
chr1	26130800	26131000	HUVEC	1	.	26130800	26131000	128,0,128
chr1	26175200	26175400	HUVEC	1	.	26175200	26175400	128,0,128
chr1	26429000	26429400	HUVEC	1	.	26429000	26429400	128,0,128
chr1	26483000	26483400	HUVEC	1	.	26483000	26483400	128,0,128
chr1	27025800	27026200	HUVEC	1	.	27025800	27026200	128,0,128
chr1	27026400	27027000	HUVEC	1	.	27026400	27027000	128,0,128
chr1	27030200	27030400	HUVEC	1	.	27030200	27030400	128,0,128
chr1	27050600	27051000	HUVEC	1	.	27050600	27051000	128,0,128
chr1	27051600	27051800	HUVEC	1	.	27051600	27051800	128,0,128
chr1	27362400	27362600	HUVEC	1	.	27362400	27362600	128,0,128
chr1	27486400	27486600	HUVEC	1	.	27486400	27486600	128,0,128
chr1	27676400	27676600	HUVEC	1	.	27676400	27676600	128,0,128
chr1	27755600	27758400	HUVEC	1	.	27755600	27758400	128,0,128
chr1	27786200	27786800	HUVEC	1	.	27786200	27786800	128,0,128
chr1	27813000	27813200	HUVEC	1	.	27813000	27813200	128,0,128
chr1	28115800	28116600	HUVEC	1	.	28115800	28116600	128,0,128
chr1	28318600	28318800	HUVEC	1	.	28318600	28318800	128,0,128
chr1	28319000	28320200	HUVEC	1	.	28319000	28320200	128,0,128
chr1	28355200	28355600	HUVEC	1	.	28355200	28355600	128,0,128
chr1	28355800	28356000	HUVEC	1	.	28355800	28356000	128,0,128
chr1	28372200	28372600	HUVEC	1	.	28372200	28372600	128,0,128
chr1	28372800	28373200	HUVEC	1	.	28372800	28373200	128,0,128
chr1	28389400	28389800	HUVEC	1	.	28389400	28389800	128,0,128
chr1	28390000	28391200	HUVEC	1	.	28390000	28391200	128,0,128
chr1	28487200	28487600	HUVEC	1	.	28487200	28487600	128,0,128
chr1	28782000	28782400	HUVEC	1	.	28782000	28782400	128,0,128
chr1	28782600	28782800	HUVEC	1	.	28782600	28782800	128,0,128
chr1	28785400	28785800	HUVEC	1	.	28785400	28785800	128,0,128
chr1	29066200	29066400	HUVEC	1	.	29066200	29066400	128,0,128
chr1	29066600	29066800	HUVEC	1	.	29066600	29066800	128,0,128
chr1	29077000	29077200	HUVEC	1	.	29077000	29077200	128,0,128
chr1	29077800	29078400	HUVEC	1	.	29077800	29078400	128,0,128
chr1	29085000	29085200	HUVEC	1	.	29085000	29085200	128,0,128
chr1	29299000	29299200	HUVEC	1	.	29299000	29299200	128,0,128
chr1	29710400	29711000	HUVEC	1	.	29710400	29711000	128,0,128
chr1	30447200	30447400	HUVEC	1	.	30447200	30447400	128,0,128
chr1	31439600	31439800	HUVEC	1	.	31439600	31439800	128,0,128
chr1	31440000	31440200	HUVEC	1	.	31440000	31440200	128,0,128
chr1	31486200	31486400	HUVEC	1	.	31486200	31486400	128,0,128
chr1	31493400	31493600	HUVEC	1	.	31493400	31493600	128,0,128
chr1	31509600	31509800	HUVEC	1	.	31509600	31509800	128,0,128
chr1	31511400	31511600	HUVEC	1	.	31511400	31511600	128,0,128
chr1	32044600	32045600	HUVEC	1	.	32044600	32045600	128,0,128
chr1	32045800	32046400	HUVEC	1	.	32045800	32046400	128,0,128
chr1	32062200	32062600	HUVEC	1	.	32062200	32062600	128,0,128
chr1	32268400	32268800	HUVEC	1	.	32268400	32268800	128,0,128
chr1	32387000	32387200	HUVEC	1	.	32387000	32387200	128,0,128
chr1	32389600	32389800	HUVEC	1	.	32389600	32389800	128,0,128
chr1	32390000	32390200	HUVEC	1	.	32390000	32390200	128,0,128
chr1	32390600	32391000	HUVEC	1	.	32390600	32391000	128,0,128
chr1	32398800	32399000	HUVEC	1	.	32398800	32399000	128,0,128
chr1	32401400	32401600	HUVEC	1	.	32401400	32401600	128,0,128
chr1	32486000	32486200	HUVEC	1	.	32486000	32486200	128,0,128
chr1	32494400	32494800	HUVEC	1	.	32494400	32494800	128,0,128
chr1	32496000	32496200	HUVEC	1	.	32496000	32496200	128,0,128
chr1	32587000	32587200	HUVEC	1	.	32587000	32587200	128,0,128
chr1	32712600	32712800	HUVEC	1	.	32712600	32712800	128,0,128
chr1	32962000	32962200	HUVEC	1	.	32962000	32962200	128,0,128
chr1	32967600	32968000	HUVEC	1	.	32967600	32968000	128,0,128
chr1	33241400	33241600	HUVEC	1	.	33241400	33241600	128,0,128
chr1	33406600	33406800	HUVEC	1	.	33406600	33406800	128,0,128
chr1	33407200	33407600	HUVEC	1	.	33407200	33407600	128,0,128
chr1	33462400	33464200	HUVEC	1	.	33462400	33464200	128,0,128
chr1	33464400	33465000	HUVEC	1	.	33464400	33465000	128,0,128
chr1	33850000	33850200	HUVEC	1	.	33850000	33850200	128,0,128
chr1	33887200	33887400	HUVEC	1	.	33887200	33887400	128,0,128
chr1	35527800	35528800	HUVEC	1	.	35527800	35528800	128,0,128
chr1	35654800	35655000	HUVEC	1	.	35654800	35655000	128,0,128
chr1	35655800	35656000	HUVEC	1	.	35655800	35656000	128,0,128
chr1	36227400	36228400	HUVEC	1	.	36227400	36228400	128,0,128
chr1	36474000	36474800	HUVEC	1	.	36474000	36474800	128,0,128
chr1	36624200	36624400	HUVEC	1	.	36624200	36624400	128,0,128
chr1	37218800	37219000	HUVEC	1	.	37218800	37219000	128,0,128
chr1	37271800	37272000	HUVEC	1	.	37271800	37272000	128,0,128
chr1	38042000	38042400	HUVEC	1	.	38042000	38042400	128,0,128
chr1	38481600	38482000	HUVEC	1	.	38481600	38482000	128,0,128
chr1	39193800	39194000	HUVEC	1	.	39193800	39194000	128,0,128
chr1	39194200	39194600	HUVEC	1	.	39194200	39194600	128,0,128
chr1	39512800	39513000	HUVEC	1	.	39512800	39513000	128,0,128
chr1	39616400	39617600	HUVEC	1	.	39616400	39617600	128,0,128
chr1	39619200	39619400	HUVEC	1	.	39619200	39619400	128,0,128
chr1	39631200	39631600	HUVEC	1	.	39631200	39631600	128,0,128
chr1	39636000	39636200	HUVEC	1	.	39636000	39636200	128,0,128
chr1	39638400	39638600	HUVEC	1	.	39638400	39638600	128,0,128
chr1	39659800	39660000	HUVEC	1	.	39659800	39660000	128,0,128
chr1	39704000	39704400	HUVEC	1	.	39704000	39704400	128,0,128
chr1	39783800	39784400	HUVEC	1	.	39783800	39784400	128,0,128
chr1	39847800	39848000	HUVEC	1	.	39847800	39848000	128,0,128
chr1	39859000	39859200	HUVEC	1	.	39859000	39859200	128,0,128
chr1	39878000	39878400	HUVEC	1	.	39878000	39878400	128,0,128
chr1	39880000	39880200	HUVEC	1	.	39880000	39880200	128,0,128
chr1	39880400	39880800	HUVEC	1	.	39880400	39880800	128,0,128
chr1	39916800	39917200	HUVEC	1	.	39916800	39917200	128,0,128
chr1	40507800	40508200	HUVEC	1	.	40507800	40508200	128,0,128
chr1	40508400	40508800	HUVEC	1	.	40508400	40508800	128,0,128
chr1	40513400	40513600	HUVEC	1	.	40513400	40513600	128,0,128
chr1	40709200	40709400	HUVEC	1	.	40709200	40709400	128,0,128
chr1	40714200	40714400	HUVEC	1	.	40714200	40714400	128,0,128
chr1	41040200	41040600	HUVEC	1	.	41040200	41040600	128,0,128
chr1	41479200	41480600	HUVEC	1	.	41479200	41480600	128,0,128
chr1	41490400	41490600	HUVEC	1	.	41490400	41490600	128,0,128
chr1	41807600	41808200	HUVEC	1	.	41807600	41808200	128,0,128
chr1	42643200	42643400	HUVEC	1	.	42643200	42643400	128,0,128
chr1	42652000	42652400	HUVEC	1	.	42652000	42652400	128,0,128
chr1	42677000	42677600	HUVEC	1	.	42677000	42677600	128,0,128
chr1	42785200	42785400	HUVEC	1	.	42785200	42785400	128,0,128
chr1	42788200	42788600	HUVEC	1	.	42788200	42788600	128,0,128
chr1	42893000	42893400	HUVEC	1	.	42893000	42893400	128,0,128
chr1	43153400	43153600	HUVEC	1	.	43153400	43153600	128,0,128
chr1	43155200	43155400	HUVEC	1	.	43155200	43155400	128,0,128
chr1	43156800	43157400	HUVEC	1	.	43156800	43157400	128,0,128
chr1	43766000	43767200	HUVEC	1	.	43766000	43767200	128,0,128
chr1	44887800	44888400	HUVEC	1	.	44887800	44888400	128,0,128
chr1	44889400	44889800	HUVEC	1	.	44889400	44889800	128,0,128
chr1	45277000	45277400	HUVEC	1	.	45277000	45277400	128,0,128
chr1	45360400	45360600	HUVEC	1	.	45360400	45360600	128,0,128
chr1	45435600	45436600	HUVEC	1	.	45435600	45436600	128,0,128
chr1	45738400	45738600	HUVEC	1	.	45738400	45738600	128,0,128
chr1	46074200	46074400	HUVEC	1	.	46074200	46074400	128,0,128
chr1	46083400	46083600	HUVEC	1	.	46083400	46083600	128,0,128
chr1	46144200	46144600	HUVEC	1	.	46144200	46144600	128,0,128
chr1	46144800	46145200	HUVEC	1	.	46144800	46145200	128,0,128
chr1	46281400	46281600	HUVEC	1	.	46281400	46281600	128,0,128
chr1	46312600	46312800	HUVEC	1	.	46312600	46312800	128,0,128
chr1	46547200	46547600	HUVEC	1	.	46547200	46547600	128,0,128
chr1	46603600	46603800	HUVEC	1	.	46603600	46603800	128,0,128
chr1	46766200	46766400	HUVEC	1	.	46766200	46766400	128,0,128
chr1	47151600	47152400	HUVEC	1	.	47151600	47152400	128,0,128
chr1	47677200	47677400	HUVEC	1	.	47677200	47677400	128,0,128
chr1	47700600	47701200	HUVEC	1	.	47700600	47701200	128,0,128
chr1	47701400	47701800	HUVEC	1	.	47701400	47701800	128,0,128
chr1	48122400	48122800	HUVEC	1	.	48122400	48122800	128,0,128
chr1	48123000	48123400	HUVEC	1	.	48123000	48123400	128,0,128
chr1	48807000	48807200	HUVEC	1	.	48807000	48807200	128,0,128
chr1	51008600	51008800	HUVEC	1	.	51008600	51008800	128,0,128
chr1	51133000	51133200	HUVEC	1	.	51133000	51133200	128,0,128
chr1	51133400	51133600	HUVEC	1	.	51133400	51133600	128,0,128
chr1	51708200	51708400	HUVEC	1	.	51708200	51708400	128,0,128
chr1	51729600	51729800	HUVEC	1	.	51729600	51729800	128,0,128
chr1	52014600	52014800	HUVEC	1	.	52014600	52014800	128,0,128
chr1	52138400	52138600	HUVEC	1	.	52138400	52138600	128,0,128
chr1	52138800	52139600	HUVEC	1	.	52138800	52139600	128,0,128
chr1	52216400	52216600	HUVEC	1	.	52216400	52216600	128,0,128
chr1	52705000	52705200	HUVEC	1	.	52705000	52705200	128,0,128
chr1	52706200	52706600	HUVEC	1	.	52706200	52706600	128,0,128
chr1	53257600	53257800	HUVEC	1	.	53257600	53257800	128,0,128
chr1	53515000	53515200	HUVEC	1	.	53515000	53515200	128,0,128
chr1	53515400	53516200	HUVEC	1	.	53515400	53516200	128,0,128
chr1	54231000	54232000	HUVEC	1	.	54231000	54232000	128,0,128
chr1	54232200	54232400	HUVEC	1	.	54232200	54232400	128,0,128
chr1	54232600	54233000	HUVEC	1	.	54232600	54233000	128,0,128
chr1	54512800	54513200	HUVEC	1	.	54512800	54513200	128,0,128
chr1	54638400	54638800	HUVEC	1	.	54638400	54638800	128,0,128
chr1	54719200	54719800	HUVEC	1	.	54719200	54719800	128,0,128
chr1	54791800	54792000	HUVEC	1	.	54791800	54792000	128,0,128
chr1	54878800	54879400	HUVEC	1	.	54878800	54879400	128,0,128
chr1	55036600	55037400	HUVEC	1	.	55036600	55037400	128,0,128
chr1	55669000	55669200	HUVEC	1	.	55669000	55669200	128,0,128
chr1	55783800	55784200	HUVEC	1	.	55783800	55784200	128,0,128
chr1	55798200	55798400	HUVEC	1	.	55798200	55798400	128,0,128
chr1	55798600	55799800	HUVEC	1	.	55798600	55799800	128,0,128
chr1	55914000	55914200	HUVEC	1	.	55914000	55914200	128,0,128
chr1	55922800	55923000	HUVEC	1	.	55922800	55923000	128,0,128
chr1	56546400	56546600	HUVEC	1	.	56546400	56546600	128,0,128
chr1	56646200	56646400	HUVEC	1	.	56646200	56646400	128,0,128
chr1	56767400	56767800	HUVEC	1	.	56767400	56767800	128,0,128
chr1	56824000	56824200	HUVEC	1	.	56824000	56824200	128,0,128
chr1	56877000	56877800	HUVEC	1	.	56877000	56877800	128,0,128
chr1	56884000	56884200	HUVEC	1	.	56884000	56884200	128,0,128
chr1	56923200	56924000	HUVEC	1	.	56923200	56924000	128,0,128
chr1	56948600	56949200	HUVEC	1	.	56948600	56949200	128,0,128
chr1	56956400	56956600	HUVEC	1	.	56956400	56956600	128,0,128
chr1	57043400	57043600	HUVEC	1	.	57043400	57043600	128,0,128
chr1	57176400	57176600	HUVEC	1	.	57176400	57176600	128,0,128
chr1	58900200	58900400	HUVEC	1	.	58900200	58900400	128,0,128
chr1	59184200	59184800	HUVEC	1	.	59184200	59184800	128,0,128
chr1	59212400	59212800	HUVEC	1	.	59212400	59212800	128,0,128
chr1	59227800	59228000	HUVEC	1	.	59227800	59228000	128,0,128
chr1	59320600	59321800	HUVEC	1	.	59320600	59321800	128,0,128
chr1	59354600	59354800	HUVEC	1	.	59354600	59354800	128,0,128
chr1	59361400	59361600	HUVEC	1	.	59361400	59361600	128,0,128
chr1	59374400	59375200	HUVEC	1	.	59374400	59375200	128,0,128
chr1	59491000	59491200	HUVEC	1	.	59491000	59491200	128,0,128
chr1	59538000	59538200	HUVEC	1	.	59538000	59538200	128,0,128
chr1	59594800	59595000	HUVEC	1	.	59594800	59595000	128,0,128
chr1	59639400	59639800	HUVEC	1	.	59639400	59639800	128,0,128
chr1	59742000	59742600	HUVEC	1	.	59742000	59742600	128,0,128
chr1	59758200	59758400	HUVEC	1	.	59758200	59758400	128,0,128
chr1	60035800	60036800	HUVEC	1	.	60035800	60036800	128,0,128
chr1	60209000	60209800	HUVEC	1	.	60209000	60209800	128,0,128
chr1	60345800	60346000	HUVEC	1	.	60345800	60346000	128,0,128
chr1	60567200	60567400	HUVEC	1	.	60567200	60567400	128,0,128
chr1	60746000	60746400	HUVEC	1	.	60746000	60746400	128,0,128
chr1	60748000	60748200	HUVEC	1	.	60748000	60748200	128,0,128
chr1	60889000	60889400	HUVEC	1	.	60889000	60889400	128,0,128
chr1	60936000	60936800	HUVEC	1	.	60936000	60936800	128,0,128
chr1	60973600	60973800	HUVEC	1	.	60973600	60973800	128,0,128
chr1	60975800	60976200	HUVEC	1	.	60975800	60976200	128,0,128
chr1	61062400	61063400	HUVEC	1	.	61062400	61063400	128,0,128
chr1	61085200	61086600	HUVEC	1	.	61085200	61086600	128,0,128
chr1	61087000	61087400	HUVEC	1	.	61087000	61087400	128,0,128
chr1	61377800	61378000	HUVEC	1	.	61377800	61378000	128,0,128
chr1	61404000	61404200	HUVEC	1	.	61404000	61404200	128,0,128
chr1	61414600	61415600	HUVEC	1	.	61414600	61415600	128,0,128
chr1	61427800	61429600	HUVEC	1	.	61427800	61429600	128,0,128
chr1	61456400	61456600	HUVEC	1	.	61456400	61456600	128,0,128
chr1	61666800	61667000	HUVEC	1	.	61666800	61667000	128,0,128
chr1	61824400	61824800	HUVEC	1	.	61824400	61824800	128,0,128
chr1	61854400	61854600	HUVEC	1	.	61854400	61854600	128,0,128
chr1	61869400	61870400	HUVEC	1	.	61869400	61870400	128,0,128
chr1	61901000	61901200	HUVEC	1	.	61901000	61901200	128,0,128
chr1	61901800	61903000	HUVEC	1	.	61901800	61903000	128,0,128
chr1	62102200	62102400	HUVEC	1	.	62102200	62102400	128,0,128
chr1	62188600	62188800	HUVEC	1	.	62188600	62188800	128,0,128
chr1	62189000	62189200	HUVEC	1	.	62189000	62189200	128,0,128
chr1	62959400	62959600	HUVEC	1	.	62959400	62959600	128,0,128
chr1	63928800	63929400	HUVEC	1	.	63928800	63929400	128,0,128
chr1	64758200	64758600	HUVEC	1	.	64758200	64758600	128,0,128
chr1	64941800	64942600	HUVEC	1	.	64941800	64942600	128,0,128
chr1	64942800	64943000	HUVEC	1	.	64942800	64943000	128,0,128
chr1	64947000	64947400	HUVEC	1	.	64947000	64947400	128,0,128
chr1	65005800	65006200	HUVEC	1	.	65005800	65006200	128,0,128
chr1	65152600	65154200	HUVEC	1	.	65152600	65154200	128,0,128
chr1	65302200	65302600	HUVEC	1	.	65302200	65302600	128,0,128
chr1	65302800	65303400	HUVEC	1	.	65302800	65303400	128,0,128
chr1	65303600	65303800	HUVEC	1	.	65303600	65303800	128,0,128
chr1	65304200	65304400	HUVEC	1	.	65304200	65304400	128,0,128
chr1	65336400	65337600	HUVEC	1	.	65336400	65337600	128,0,128
chr1	65344400	65346400	HUVEC	1	.	65344400	65346400	128,0,128
chr1	65350200	65351000	HUVEC	1	.	65350200	65351000	128,0,128
chr1	65357000	65357400	HUVEC	1	.	65357000	65357400	128,0,128
chr1	65358600	65359200	HUVEC	1	.	65358600	65359200	128,0,128
chr1	65362600	65362800	HUVEC	1	.	65362600	65362800	128,0,128
chr1	65730400	65730600	HUVEC	1	.	65730400	65730600	128,0,128
chr1	65855200	65855400	HUVEC	1	.	65855200	65855400	128,0,128
chr1	65859200	65859400	HUVEC	1	.	65859200	65859400	128,0,128
chr1	66072000	66072400	HUVEC	1	.	66072000	66072400	128,0,128
chr1	66081600	66082000	HUVEC	1	.	66081600	66082000	128,0,128
chr1	66291400	66291600	HUVEC	1	.	66291400	66291600	128,0,128
chr1	66418600	66419400	HUVEC	1	.	66418600	66419400	128,0,128
chr1	66709400	66709600	HUVEC	1	.	66709400	66709600	128,0,128
chr1	66729600	66729800	HUVEC	1	.	66729600	66729800	128,0,128
chr1	66731200	66731400	HUVEC	1	.	66731200	66731400	128,0,128
chr1	66804800	66805400	HUVEC	1	.	66804800	66805400	128,0,128
chr1	66809000	66809400	HUVEC	1	.	66809000	66809400	128,0,128
chr1	66809600	66809800	HUVEC	1	.	66809600	66809800	128,0,128
chr1	66810000	66810400	HUVEC	1	.	66810000	66810400	128,0,128
chr1	66810600	66811000	HUVEC	1	.	66810600	66811000	128,0,128
chr1	66811200	66811400	HUVEC	1	.	66811200	66811400	128,0,128
chr1	66811600	66812400	HUVEC	1	.	66811600	66812400	128,0,128
chr1	66813600	66813800	HUVEC	1	.	66813600	66813800	128,0,128
chr1	66993000	66994000	HUVEC	1	.	66993000	66994000	128,0,128
chr1	67064400	67064600	HUVEC	1	.	67064400	67064600	128,0,128
chr1	67089400	67090600	HUVEC	1	.	67089400	67090600	128,0,128
chr1	67142600	67143200	HUVEC	1	.	67142600	67143200	128,0,128
chr1	67193800	67194000	HUVEC	1	.	67193800	67194000	128,0,128
chr1	67194600	67195400	HUVEC	1	.	67194600	67195400	128,0,128
chr1	67198000	67198800	HUVEC	1	.	67198000	67198800	128,0,128
chr1	67217200	67218200	HUVEC	1	.	67217200	67218200	128,0,128
chr1	67404000	67404400	HUVEC	1	.	67404000	67404400	128,0,128
chr1	67404600	67404800	HUVEC	1	.	67404600	67404800	128,0,128
chr1	67485400	67486000	HUVEC	1	.	67485400	67486000	128,0,128
chr1	67510400	67510800	HUVEC	1	.	67510400	67510800	128,0,128
chr1	67730600	67731000	HUVEC	1	.	67730600	67731000	128,0,128
chr1	67892800	67893600	HUVEC	1	.	67892800	67893600	128,0,128
chr1	67933600	67934400	HUVEC	1	.	67933600	67934400	128,0,128
chr1	68251800	68252200	HUVEC	1	.	68251800	68252200	128,0,128
chr1	68252800	68253200	HUVEC	1	.	68252800	68253200	128,0,128
chr1	68255200	68256000	HUVEC	1	.	68255200	68256000	128,0,128
chr1	68260400	68260600	HUVEC	1	.	68260400	68260600	128,0,128
chr1	68260800	68261000	HUVEC	1	.	68260800	68261000	128,0,128
chr1	68275600	68276200	HUVEC	1	.	68275600	68276200	128,0,128
chr1	68321200	68322200	HUVEC	1	.	68321200	68322200	128,0,128
chr1	68419000	68419200	HUVEC	1	.	68419000	68419200	128,0,128
chr1	68476200	68476400	HUVEC	1	.	68476200	68476400	128,0,128
chr1	68553000	68553200	HUVEC	1	.	68553000	68553200	128,0,128
chr1	68647000	68647200	HUVEC	1	.	68647000	68647200	128,0,128
chr1	68664200	68664400	HUVEC	1	.	68664200	68664400	128,0,128
chr1	68664600	68665000	HUVEC	1	.	68664600	68665000	128,0,128
chr1	68670800	68671600	HUVEC	1	.	68670800	68671600	128,0,128
chr1	68672400	68673600	HUVEC	1	.	68672400	68673600	128,0,128
chr1	68796800	68797200	HUVEC	1	.	68796800	68797200	128,0,128
chr1	69017200	69017600	HUVEC	1	.	69017200	69017600	128,0,128
chr1	70075400	70075600	HUVEC	1	.	70075400	70075600	128,0,128
chr1	70324200	70324600	HUVEC	1	.	70324200	70324600	128,0,128
chr1	70328800	70329000	HUVEC	1	.	70328800	70329000	128,0,128
chr1	70443200	70443400	HUVEC	1	.	70443200	70443400	128,0,128
chr1	70676600	70677200	HUVEC	1	.	70676600	70677200	128,0,128
chr1	70677600	70677800	HUVEC	1	.	70677600	70677800	128,0,128
chr1	70756400	70756600	HUVEC	1	.	70756400	70756600	128,0,128
chr1	70827800	70828000	HUVEC	1	.	70827800	70828000	128,0,128
chr1	71544600	71544800	HUVEC	1	.	71544600	71544800	128,0,128
chr1	71769400	71769600	HUVEC	1	.	71769400	71769600	128,0,128
chr1	71769800	71770000	HUVEC	1	.	71769800	71770000	128,0,128
chr1	72326800	72327000	HUVEC	1	.	72326800	72327000	128,0,128
chr1	72631400	72631600	HUVEC	1	.	72631400	72631600	128,0,128
chr1	72747000	72747200	HUVEC	1	.	72747000	72747200	128,0,128
chr1	72752400	72752600	HUVEC	1	.	72752400	72752600	128,0,128
chr1	72903800	72904200	HUVEC	1	.	72903800	72904200	128,0,128
chr1	72904800	72905000	HUVEC	1	.	72904800	72905000	128,0,128
chr1	73045400	73045800	HUVEC	1	.	73045400	73045800	128,0,128
chr1	74070200	74071000	HUVEC	1	.	74070200	74071000	128,0,128
chr1	75811000	75813000	HUVEC	1	.	75811000	75813000	128,0,128
chr1	75939000	75939400	HUVEC	1	.	75939000	75939400	128,0,128
chr1	75949000	75949200	HUVEC	1	.	75949000	75949200	128,0,128
chr1	75987400	75988400	HUVEC	1	.	75987400	75988400	128,0,128
chr1	75998800	75999000	HUVEC	1	.	75998800	75999000	128,0,128
chr1	76005200	76005400	HUVEC	1	.	76005200	76005400	128,0,128
chr1	76008200	76008400	HUVEC	1	.	76008200	76008400	128,0,128
chr1	76008600	76009200	HUVEC	1	.	76008600	76009200	128,0,128
chr1	76016400	76016600	HUVEC	1	.	76016400	76016600	128,0,128
chr1	76044200	76044400	HUVEC	1	.	76044200	76044400	128,0,128
chr1	76044800	76045200	HUVEC	1	.	76044800	76045200	128,0,128
chr1	76254600	76255200	HUVEC	1	.	76254600	76255200	128,0,128
chr1	76534000	76534600	HUVEC	1	.	76534000	76534600	128,0,128
chr1	76719800	76720600	HUVEC	1	.	76719800	76720600	128,0,128
chr1	76734800	76735200	HUVEC	1	.	76734800	76735200	128,0,128
chr1	76740000	76740200	HUVEC	1	.	76740000	76740200	128,0,128
chr1	76891200	76891600	HUVEC	1	.	76891200	76891600	128,0,128
chr1	77925600	77926200	HUVEC	1	.	77925600	77926200	128,0,128
chr1	77970400	77971200	HUVEC	1	.	77970400	77971200	128,0,128
chr1	77977000	77977800	HUVEC	1	.	77977000	77977800	128,0,128
chr1	78262400	78262800	HUVEC	1	.	78262400	78262800	128,0,128
chr1	78439600	78439800	HUVEC	1	.	78439600	78439800	128,0,128
chr1	78440800	78441000	HUVEC	1	.	78440800	78441000	128,0,128
chr1	78474800	78475400	HUVEC	1	.	78474800	78475400	128,0,128
chr1	78475600	78476000	HUVEC	1	.	78475600	78476000	128,0,128
chr1	78476200	78477000	HUVEC	1	.	78476200	78477000	128,0,128
chr1	78521600	78521800	HUVEC	1	.	78521600	78521800	128,0,128
chr1	78539400	78539800	HUVEC	1	.	78539400	78539800	128,0,128
chr1	78541000	78542000	HUVEC	1	.	78541000	78542000	128,0,128
chr1	78544200	78544400	HUVEC	1	.	78544200	78544400	128,0,128
chr1	78544600	78546600	HUVEC	1	.	78544600	78546600	128,0,128
chr1	78562400	78563000	HUVEC	1	.	78562400	78563000	128,0,128
chr1	78638000	78638200	HUVEC	1	.	78638000	78638200	128,0,128
chr1	79468200	79468400	HUVEC	1	.	79468200	79468400	128,0,128
chr1	79469400	79473000	HUVEC	1	.	79469400	79473000	128,0,128
chr1	79548000	79548200	HUVEC	1	.	79548000	79548200	128,0,128
chr1	79616800	79617000	HUVEC	1	.	79616800	79617000	128,0,128
chr1	79626600	79627400	HUVEC	1	.	79626600	79627400	128,0,128
chr1	79653400	79653800	HUVEC	1	.	79653400	79653800	128,0,128
chr1	79654200	79654400	HUVEC	1	.	79654200	79654400	128,0,128
chr1	79658200	79658400	HUVEC	1	.	79658200	79658400	128,0,128
chr1	79701200	79701800	HUVEC	1	.	79701200	79701800	128,0,128
chr1	79759400	79759600	HUVEC	1	.	79759400	79759600	128,0,128
chr1	80038800	80039200	HUVEC	1	.	80038800	80039200	128,0,128
chr1	80039400	80039800	HUVEC	1	.	80039400	80039800	128,0,128
chr1	80040800	80041400	HUVEC	1	.	80040800	80041400	128,0,128
chr1	80099200	80099400	HUVEC	1	.	80099200	80099400	128,0,128
chr1	80324600	80326800	HUVEC	1	.	80324600	80326800	128,0,128
chr1	81362600	81362800	HUVEC	1	.	81362600	81362800	128,0,128
chr1	81615600	81616000	HUVEC	1	.	81615600	81616000	128,0,128
chr1	81806000	81806200	HUVEC	1	.	81806000	81806200	128,0,128
chr1	82148200	82148400	HUVEC	1	.	82148200	82148400	128,0,128
chr1	82197400	82198200	HUVEC	1	.	82197400	82198200	128,0,128
chr1	82300600	82300800	HUVEC	1	.	82300600	82300800	128,0,128
chr1	82335200	82335400	HUVEC	1	.	82335200	82335400	128,0,128
chr1	82342600	82343600	HUVEC	1	.	82342600	82343600	128,0,128
chr1	82352800	82353800	HUVEC	1	.	82352800	82353800	128,0,128
chr1	82866200	82867200	HUVEC	1	.	82866200	82867200	128,0,128
chr1	83161000	83161600	HUVEC	1	.	83161000	83161600	128,0,128
chr1	83169600	83171200	HUVEC	1	.	83169600	83171200	128,0,128
chr1	83385600	83386600	HUVEC	1	.	83385600	83386600	128,0,128
chr1	83499600	83499800	HUVEC	1	.	83499600	83499800	128,0,128
chr1	84355400	84355600	HUVEC	1	.	84355400	84355600	128,0,128
chr1	84609400	84609600	HUVEC	1	.	84609400	84609600	128,0,128
chr1	84612200	84612800	HUVEC	1	.	84612200	84612800	128,0,128
chr1	84613000	84613200	HUVEC	1	.	84613000	84613200	128,0,128
chr1	84613800	84614000	HUVEC	1	.	84613800	84614000	128,0,128
chr1	84622600	84622800	HUVEC	1	.	84622600	84622800	128,0,128
chr1	84628000	84628200	HUVEC	1	.	84628000	84628200	128,0,128
chr1	84637000	84637400	HUVEC	1	.	84637000	84637400	128,0,128
chr1	84640600	84641400	HUVEC	1	.	84640600	84641400	128,0,128
chr1	84766200	84766600	HUVEC	1	.	84766200	84766600	128,0,128
chr1	84876400	84876600	HUVEC	1	.	84876400	84876600	128,0,128
chr1	84880800	84881000	HUVEC	1	.	84880800	84881000	128,0,128
chr1	84908000	84908200	HUVEC	1	.	84908000	84908200	128,0,128
chr1	84968800	84969000	HUVEC	1	.	84968800	84969000	128,0,128
chr1	85406400	85406600	HUVEC	1	.	85406400	85406600	128,0,128
chr1	85774600	85774800	HUVEC	1	.	85774600	85774800	128,0,128
chr1	85788200	85788800	HUVEC	1	.	85788200	85788800	128,0,128
chr1	85797200	85799200	HUVEC	1	.	85797200	85799200	128,0,128
chr1	85799400	85799600	HUVEC	1	.	85799400	85799600	128,0,128
chr1	85804200	85804400	HUVEC	1	.	85804200	85804400	128,0,128
chr1	85806600	85806800	HUVEC	1	.	85806600	85806800	128,0,128
chr1	85825600	85825800	HUVEC	1	.	85825600	85825800	128,0,128
chr1	85826000	85826200	HUVEC	1	.	85826000	85826200	128,0,128
chr1	85832000	85832800	HUVEC	1	.	85832000	85832800	128,0,128
chr1	85872200	85872400	HUVEC	1	.	85872200	85872400	128,0,128
chr1	85883800	85884000	HUVEC	1	.	85883800	85884000	128,0,128
chr1	85890600	85891000	HUVEC	1	.	85890600	85891000	128,0,128
chr1	85906000	85906600	HUVEC	1	.	85906000	85906600	128,0,128
chr1	85912800	85915200	HUVEC	1	.	85912800	85915200	128,0,128
chr1	86049600	86049800	HUVEC	1	.	86049600	86049800	128,0,128
chr1	86860200	86860600	HUVEC	1	.	86860200	86860600	128,0,128
chr1	86992800	86993600	HUVEC	1	.	86992800	86993600	128,0,128
chr1	87161600	87163000	HUVEC	1	.	87161600	87163000	128,0,128
chr1	87173000	87173200	HUVEC	1	.	87173000	87173200	128,0,128
chr1	87174200	87174400	HUVEC	1	.	87174200	87174400	128,0,128
chr1	87180200	87180600	HUVEC	1	.	87180200	87180600	128,0,128
chr1	87191200	87191600	HUVEC	1	.	87191200	87191600	128,0,128
chr1	87191800	87193000	HUVEC	1	.	87191800	87193000	128,0,128
chr1	87493800	87494400	HUVEC	1	.	87493800	87494400	128,0,128
chr1	87494800	87495000	HUVEC	1	.	87494800	87495000	128,0,128
chr1	87618000	87618200	HUVEC	1	.	87618000	87618200	128,0,128
chr1	87939000	87939400	HUVEC	1	.	87939000	87939400	128,0,128
chr1	88150000	88150200	HUVEC	1	.	88150000	88150200	128,0,128
chr1	88150400	88151000	HUVEC	1	.	88150400	88151000	128,0,128
chr1	88433400	88434600	HUVEC	1	.	88433400	88434600	128,0,128
chr1	89162000	89162400	HUVEC	1	.	89162000	89162400	128,0,128
chr1	89163200	89163400	HUVEC	1	.	89163200	89163400	128,0,128
chr1	90107600	90107800	HUVEC	1	.	90107600	90107800	128,0,128
chr1	90109200	90109600	HUVEC	1	.	90109200	90109600	128,0,128
chr1	90131400	90131600	HUVEC	1	.	90131400	90131600	128,0,128
chr1	90137800	90138000	HUVEC	1	.	90137800	90138000	128,0,128
chr1	90157800	90158000	HUVEC	1	.	90157800	90158000	128,0,128
chr1	90163800	90164400	HUVEC	1	.	90163800	90164400	128,0,128
chr1	90183400	90183600	HUVEC	1	.	90183400	90183600	128,0,128
chr1	90183800	90184000	HUVEC	1	.	90183800	90184000	128,0,128
chr1	90222800	90224000	HUVEC	1	.	90222800	90224000	128,0,128
chr1	90349400	90349800	HUVEC	1	.	90349400	90349800	128,0,128
chr1	90351600	90352000	HUVEC	1	.	90351600	90352000	128,0,128
chr1	90862600	90862800	HUVEC	1	.	90862600	90862800	128,0,128
chr1	92020600	92021400	HUVEC	1	.	92020600	92021400	128,0,128
chr1	92103000	92103400	HUVEC	1	.	92103000	92103400	128,0,128
chr1	92155800	92156000	HUVEC	1	.	92155800	92156000	128,0,128
chr1	92166400	92167400	HUVEC	1	.	92166400	92167400	128,0,128
chr1	92247000	92247400	HUVEC	1	.	92247000	92247400	128,0,128
chr1	92247600	92247800	HUVEC	1	.	92247600	92247800	128,0,128
chr1	92249000	92249200	HUVEC	1	.	92249000	92249200	128,0,128
chr1	92275000	92275200	HUVEC	1	.	92275000	92275200	128,0,128
chr1	92279600	92279800	HUVEC	1	.	92279600	92279800	128,0,128
chr1	92280400	92280600	HUVEC	1	.	92280400	92280600	128,0,128
chr1	92377600	92378600	HUVEC	1	.	92377600	92378600	128,0,128
chr1	92742800	92743000	HUVEC	1	.	92742800	92743000	128,0,128
chr1	92842000	92842200	HUVEC	1	.	92842000	92842200	128,0,128
chr1	93170800	93171600	HUVEC	1	.	93170800	93171600	128,0,128
chr1	93172000	93172200	HUVEC	1	.	93172000	93172200	128,0,128
chr1	93588800	93589200	HUVEC	1	.	93588800	93589200	128,0,128
chr1	93621000	93621200	HUVEC	1	.	93621000	93621200	128,0,128
chr1	93937600	93937800	HUVEC	1	.	93937600	93937800	128,0,128
chr1	94018000	94018400	HUVEC	1	.	94018000	94018400	128,0,128
chr1	94020800	94021200	HUVEC	1	.	94020800	94021200	128,0,128
chr1	94021400	94021600	HUVEC	1	.	94021400	94021600	128,0,128
chr1	94054000	94054400	HUVEC	1	.	94054000	94054400	128,0,128
chr1	94088400	94088600	HUVEC	1	.	94088400	94088600	128,0,128
chr1	94088800	94089400	HUVEC	1	.	94088800	94089400	128,0,128
chr1	94101600	94102000	HUVEC	1	.	94101600	94102000	128,0,128
chr1	94141200	94141400	HUVEC	1	.	94141200	94141400	128,0,128
chr1	94515200	94515400	HUVEC	1	.	94515200	94515400	128,0,128
chr1	94556800	94560400	HUVEC	1	.	94556800	94560400	128,0,128
chr1	94560800	94561000	HUVEC	1	.	94560800	94561000	128,0,128
chr1	94607200	94608200	HUVEC	1	.	94607200	94608200	128,0,128
chr1	94673000	94673200	HUVEC	1	.	94673000	94673200	128,0,128
chr1	94682200	94682800	HUVEC	1	.	94682200	94682800	128,0,128
chr1	94683600	94684200	HUVEC	1	.	94683600	94684200	128,0,128
chr1	94690800	94691000	HUVEC	1	.	94690800	94691000	128,0,128
chr1	94691400	94691600	HUVEC	1	.	94691400	94691600	128,0,128
chr1	94692000	94692200	HUVEC	1	.	94692000	94692200	128,0,128
chr1	94693000	94693400	HUVEC	1	.	94693000	94693400	128,0,128
chr1	94693600	94694200	HUVEC	1	.	94693600	94694200	128,0,128
chr1	94695200	94695400	HUVEC	1	.	94695200	94695400	128,0,128
chr1	94696200	94697200	HUVEC	1	.	94696200	94697200	128,0,128
chr1	94697400	94697600	HUVEC	1	.	94697400	94697600	128,0,128
chr1	94697800	94698200	HUVEC	1	.	94697800	94698200	128,0,128
chr1	94698800	94699200	HUVEC	1	.	94698800	94699200	128,0,128
chr1	94704000	94704200	HUVEC	1	.	94704000	94704200	128,0,128
chr1	94704600	94704800	HUVEC	1	.	94704600	94704800	128,0,128
chr1	94705000	94705200	HUVEC	1	.	94705000	94705200	128,0,128
chr1	94705400	94705800	HUVEC	1	.	94705400	94705800	128,0,128
chr1	94707400	94708000	HUVEC	1	.	94707400	94708000	128,0,128
chr1	94708400	94708800	HUVEC	1	.	94708400	94708800	128,0,128
chr1	94709400	94709600	HUVEC	1	.	94709400	94709600	128,0,128
chr1	94720000	94720400	HUVEC	1	.	94720000	94720400	128,0,128
chr1	94720600	94720800	HUVEC	1	.	94720600	94720800	128,0,128
chr1	94731600	94731800	HUVEC	1	.	94731600	94731800	128,0,128
chr1	94761600	94761800	HUVEC	1	.	94761600	94761800	128,0,128
chr1	94762200	94762400	HUVEC	1	.	94762200	94762400	128,0,128
chr1	95260600	95261800	HUVEC	1	.	95260600	95261800	128,0,128
chr1	95401200	95401400	HUVEC	1	.	95401200	95401400	128,0,128
chr1	95401600	95401800	HUVEC	1	.	95401600	95401800	128,0,128
chr1	95403200	95403400	HUVEC	1	.	95403200	95403400	128,0,128
chr1	95432800	95433000	HUVEC	1	.	95432800	95433000	128,0,128
chr1	95448000	95448400	HUVEC	1	.	95448000	95448400	128,0,128
chr1	96397800	96398000	HUVEC	1	.	96397800	96398000	128,0,128
chr1	96839800	96840200	HUVEC	1	.	96839800	96840200	128,0,128
chr1	97479400	97479800	HUVEC	1	.	97479400	97479800	128,0,128
chr1	97862000	97862400	HUVEC	1	.	97862000	97862400	128,0,128
chr1	98069000	98069200	HUVEC	1	.	98069000	98069200	128,0,128
chr1	98069600	98069800	HUVEC	1	.	98069600	98069800	128,0,128
chr1	98072000	98072200	HUVEC	1	.	98072000	98072200	128,0,128
chr1	98262800	98263200	HUVEC	1	.	98262800	98263200	128,0,128
chr1	98365800	98366600	HUVEC	1	.	98365800	98366600	128,0,128
chr1	98366800	98368000	HUVEC	1	.	98366800	98368000	128,0,128
chr1	98451600	98452400	HUVEC	1	.	98451600	98452400	128,0,128
chr1	98474200	98474400	HUVEC	1	.	98474200	98474400	128,0,128
chr1	98474600	98474800	HUVEC	1	.	98474600	98474800	128,0,128
chr1	98496200	98496400	HUVEC	1	.	98496200	98496400	128,0,128
chr1	98496600	98497000	HUVEC	1	.	98496600	98497000	128,0,128
chr1	98553600	98554200	HUVEC	1	.	98553600	98554200	128,0,128
chr1	98554400	98554600	HUVEC	1	.	98554400	98554600	128,0,128
chr1	98592400	98592600	HUVEC	1	.	98592400	98592600	128,0,128
chr1	98683000	98683200	HUVEC	1	.	98683000	98683200	128,0,128
chr1	98683800	98684000	HUVEC	1	.	98683800	98684000	128,0,128
chr1	98687400	98687600	HUVEC	1	.	98687400	98687600	128,0,128
chr1	98780800	98781400	HUVEC	1	.	98780800	98781400	128,0,128
chr1	98802200	98802600	HUVEC	1	.	98802200	98802600	128,0,128
chr1	98809800	98811200	HUVEC	1	.	98809800	98811200	128,0,128
chr1	98817400	98817600	HUVEC	1	.	98817400	98817600	128,0,128
chr1	98886400	98886600	HUVEC	1	.	98886400	98886600	128,0,128
chr1	99368400	99369600	HUVEC	1	.	99368400	99369600	128,0,128
chr1	99371800	99372600	HUVEC	1	.	99371800	99372600	128,0,128
chr1	99907200	99907600	HUVEC	1	.	99907200	99907600	128,0,128
chr1	100010000	100010200	HUVEC	1	.	100010000	100010200	128,0,128
chr1	100012000	100013000	HUVEC	1	.	100012000	100013000	128,0,128
chr1	100104000	100105400	HUVEC	1	.	100104000	100105400	128,0,128
chr1	100114800	100115200	HUVEC	1	.	100114800	100115200	128,0,128
chr1	100117400	100117600	HUVEC	1	.	100117400	100117600	128,0,128
chr1	100118400	100118800	HUVEC	1	.	100118400	100118800	128,0,128
chr1	100156200	100158000	HUVEC	1	.	100156200	100158000	128,0,128
chr1	100506800	100507000	HUVEC	1	.	100506800	100507000	128,0,128
chr1	100514600	100514800	HUVEC	1	.	100514600	100514800	128,0,128
chr1	100755600	100756400	HUVEC	1	.	100755600	100756400	128,0,128
chr1	100758000	100759200	HUVEC	1	.	100758000	100759200	128,0,128
chr1	100909600	100909800	HUVEC	1	.	100909600	100909800	128,0,128
chr1	100910000	100910400	HUVEC	1	.	100910000	100910400	128,0,128
chr1	101004600	101005200	HUVEC	1	.	101004600	101005200	128,0,128
chr1	101005400	101005600	HUVEC	1	.	101005400	101005600	128,0,128
chr1	101094200	101094400	HUVEC	1	.	101094200	101094400	128,0,128
chr1	101174400	101174600	HUVEC	1	.	101174400	101174600	128,0,128
chr1	101200400	101200600	HUVEC	1	.	101200400	101200600	128,0,128
chr1	101232800	101233200	HUVEC	1	.	101232800	101233200	128,0,128
chr1	101235600	101236200	HUVEC	1	.	101235600	101236200	128,0,128
chr1	101264600	101265200	HUVEC	1	.	101264600	101265200	128,0,128
chr1	101302600	101302800	HUVEC	1	.	101302600	101302800	128,0,128
chr1	101420600	101421200	HUVEC	1	.	101420600	101421200	128,0,128
chr1	101425000	101425200	HUVEC	1	.	101425000	101425200	128,0,128
chr1	101425800	101426200	HUVEC	1	.	101425800	101426200	128,0,128
chr1	101455000	101455200	HUVEC	1	.	101455000	101455200	128,0,128
chr1	101460400	101461400	HUVEC	1	.	101460400	101461400	128,0,128
chr1	101461800	101462000	HUVEC	1	.	101461800	101462000	128,0,128
chr1	101471800	101472400	HUVEC	1	.	101471800	101472400	128,0,128
chr1	101608000	101608200	HUVEC	1	.	101608000	101608200	128,0,128
chr1	101614600	101614800	HUVEC	1	.	101614600	101614800	128,0,128
chr1	101627000	101628800	HUVEC	1	.	101627000	101628800	128,0,128
chr1	101629000	101629400	HUVEC	1	.	101629000	101629400	128,0,128
chr1	101647600	101648200	HUVEC	1	.	101647600	101648200	128,0,128
chr1	101648400	101648600	HUVEC	1	.	101648400	101648600	128,0,128
chr1	101715800	101716800	HUVEC	1	.	101715800	101716800	128,0,128
chr1	101727000	101727600	HUVEC	1	.	101727000	101727600	128,0,128
chr1	101727800	101728800	HUVEC	1	.	101727800	101728800	128,0,128
chr1	101763600	101765000	HUVEC	1	.	101763600	101765000	128,0,128
chr1	101766800	101767000	HUVEC	1	.	101766800	101767000	128,0,128
chr1	101768200	101769200	HUVEC	1	.	101768200	101769200	128,0,128
chr1	101832200	101832400	HUVEC	1	.	101832200	101832400	128,0,128
chr1	102079200	102079600	HUVEC	1	.	102079200	102079600	128,0,128
chr1	102204000	102204400	HUVEC	1	.	102204000	102204400	128,0,128
chr1	104052000	104052200	HUVEC	1	.	104052000	104052200	128,0,128
chr1	108363600	108363800	HUVEC	1	.	108363600	108363800	128,0,128
chr1	108404800	108405000	HUVEC	1	.	108404800	108405000	128,0,128
chr1	109222600	109222800	HUVEC	1	.	109222600	109222800	128,0,128
chr1	109237600	109237800	HUVEC	1	.	109237600	109237800	128,0,128
chr1	109343800	109344000	HUVEC	1	.	109343800	109344000	128,0,128
chr1	109735000	109735400	HUVEC	1	.	109735000	109735400	128,0,128
chr1	109759000	109759200	HUVEC	1	.	109759000	109759200	128,0,128
chr1	110035600	110036000	HUVEC	1	.	110035600	110036000	128,0,128
chr1	110092800	110093000	HUVEC	1	.	110092800	110093000	128,0,128
chr1	110123600	110123800	HUVEC	1	.	110123600	110123800	128,0,128
chr1	110137800	110138000	HUVEC	1	.	110137800	110138000	128,0,128
chr1	110885600	110885800	HUVEC	1	.	110885600	110885800	128,0,128
chr1	110913600	110913800	HUVEC	1	.	110913600	110913800	128,0,128
chr1	112305000	112305200	HUVEC	1	.	112305000	112305200	128,0,128
chr1	112935000	112935400	HUVEC	1	.	112935000	112935400	128,0,128
chr1	112940400	112941000	HUVEC	1	.	112940400	112941000	128,0,128
chr1	112942200	112942400	HUVEC	1	.	112942200	112942400	128,0,128
chr1	112972600	112972800	HUVEC	1	.	112972600	112972800	128,0,128
chr1	112973200	112974600	HUVEC	1	.	112973200	112974600	128,0,128
chr1	112976800	112977200	HUVEC	1	.	112976800	112977200	128,0,128
chr1	112977400	112977600	HUVEC	1	.	112977400	112977600	128,0,128
chr1	112977800	112978800	HUVEC	1	.	112977800	112978800	128,0,128
chr1	112981400	112982000	HUVEC	1	.	112981400	112982000	128,0,128
chr1	112982200	112982400	HUVEC	1	.	112982200	112982400	128,0,128
chr1	112982600	112983600	HUVEC	1	.	112982600	112983600	128,0,128
chr1	112986400	112987800	HUVEC	1	.	112986400	112987800	128,0,128
chr1	113007800	113008400	HUVEC	1	.	113007800	113008400	128,0,128
chr1	113134600	113134800	HUVEC	1	.	113134600	113134800	128,0,128
chr1	113176200	113176400	HUVEC	1	.	113176200	113176400	128,0,128
chr1	113176600	113176800	HUVEC	1	.	113176600	113176800	128,0,128
chr1	113185200	113185400	HUVEC	1	.	113185200	113185400	128,0,128
chr1	113363800	113364200	HUVEC	1	.	113363800	113364200	128,0,128
chr1	113410200	113410400	HUVEC	1	.	113410200	113410400	128,0,128
chr1	113410800	113411400	HUVEC	1	.	113410800	113411400	128,0,128
chr1	113494000	113494200	HUVEC	1	.	113494000	113494200	128,0,128
chr1	113601600	113602000	HUVEC	1	.	113601600	113602000	128,0,128
chr1	113994600	113994800	HUVEC	1	.	113994600	113994800	128,0,128
chr1	114094600	114094800	HUVEC	1	.	114094600	114094800	128,0,128
chr1	114226000	114226200	HUVEC	1	.	114226000	114226200	128,0,128
chr1	114226400	114227000	HUVEC	1	.	114226400	114227000	128,0,128
chr1	114474200	114474600	HUVEC	1	.	114474200	114474600	128,0,128
chr1	114479600	114480600	HUVEC	1	.	114479600	114480600	128,0,128
chr1	114519200	114519600	HUVEC	1	.	114519200	114519600	128,0,128
chr1	114982800	114983000	HUVEC	1	.	114982800	114983000	128,0,128
chr1	114990800	114991600	HUVEC	1	.	114990800	114991600	128,0,128
chr1	114991800	114992200	HUVEC	1	.	114991800	114992200	128,0,128
chr1	115294400	115294600	HUVEC	1	.	115294400	115294600	128,0,128
chr1	115708400	115709600	HUVEC	1	.	115708400	115709600	128,0,128
chr1	115709800	115710200	HUVEC	1	.	115709800	115710200	128,0,128
chr1	116073200	116073400	HUVEC	1	.	116073200	116073400	128,0,128
chr1	116899000	116899600	HUVEC	1	.	116899000	116899600	128,0,128
chr1	116982400	116983400	HUVEC	1	.	116982400	116983400	128,0,128
chr1	117393000	117393200	HUVEC	1	.	117393000	117393200	128,0,128
chr1	117568800	117569000	HUVEC	1	.	117568800	117569000	128,0,128
chr1	117569200	117569800	HUVEC	1	.	117569200	117569800	128,0,128
chr1	117653400	117653600	HUVEC	1	.	117653400	117653600	128,0,128
chr1	118008800	118010800	HUVEC	1	.	118008800	118010800	128,0,128
chr1	118381600	118382000	HUVEC	1	.	118381600	118382000	128,0,128
chr1	120176600	120176800	HUVEC	1	.	120176600	120176800	128,0,128
chr1	120177200	120177400	HUVEC	1	.	120177200	120177400	128,0,128
chr1	120178000	120179600	HUVEC	1	.	120178000	120179600	128,0,128
chr1	121329600	121330200	HUVEC	1	.	121329600	121330200	128,0,128
chr1	144085600	144085800	HUVEC	1	.	144085600	144085800	128,0,128
chr1	144679600	144679800	HUVEC	1	.	144679600	144679800	128,0,128
chr1	144923600	144923800	HUVEC	1	.	144923600	144923800	128,0,128
chr1	144924000	144924400	HUVEC	1	.	144924000	144924400	128,0,128
chr1	145032400	145032600	HUVEC	1	.	145032400	145032600	128,0,128
chr1	145032800	145033000	HUVEC	1	.	145032800	145033000	128,0,128
chr1	145585200	145585400	HUVEC	1	.	145585200	145585400	128,0,128
chr1	145683200	145683400	HUVEC	1	.	145683200	145683400	128,0,128
chr1	147234600	147234800	HUVEC	1	.	147234600	147234800	128,0,128
chr1	147253200	147253800	HUVEC	1	.	147253200	147253800	128,0,128
chr1	147266200	147267400	HUVEC	1	.	147266200	147267400	128,0,128
chr1	147273200	147273400	HUVEC	1	.	147273200	147273400	128,0,128
chr1	147277200	147277400	HUVEC	1	.	147277200	147277400	128,0,128
chr1	147321800	147322200	HUVEC	1	.	147321800	147322200	128,0,128
chr1	147324000	147324200	HUVEC	1	.	147324000	147324200	128,0,128
chr1	147325600	147325800	HUVEC	1	.	147325600	147325800	128,0,128
chr1	147350000	147350800	HUVEC	1	.	147350000	147350800	128,0,128
chr1	150113800	150115000	HUVEC	1	.	150113800	150115000	128,0,128
chr1	150125000	150125200	HUVEC	1	.	150125000	150125200	128,0,128
chr1	150531400	150531600	HUVEC	1	.	150531400	150531600	128,0,128
chr1	150547200	150547400	HUVEC	1	.	150547200	150547400	128,0,128
chr1	150595200	150595600	HUVEC	1	.	150595200	150595600	128,0,128
chr1	150661200	150661400	HUVEC	1	.	150661200	150661400	128,0,128
chr1	150665000	150666000	HUVEC	1	.	150665000	150666000	128,0,128
chr1	151079400	151079600	HUVEC	1	.	151079400	151079600	128,0,128
chr1	151127600	151127800	HUVEC	1	.	151127600	151127800	128,0,128
chr1	151654000	151654200	HUVEC	1	.	151654000	151654200	128,0,128
chr1	151871200	151871400	HUVEC	1	.	151871200	151871400	128,0,128
chr1	151932800	151933200	HUVEC	1	.	151932800	151933200	128,0,128
chr1	151933400	151933600	HUVEC	1	.	151933400	151933600	128,0,128
chr1	153722400	153723000	HUVEC	1	.	153722400	153723000	128,0,128
chr1	153724400	153724600	HUVEC	1	.	153724400	153724600	128,0,128
chr1	153724800	153725600	HUVEC	1	.	153724800	153725600	128,0,128
chr1	153736200	153736600	HUVEC	1	.	153736200	153736600	128,0,128
chr1	153746000	153746200	HUVEC	1	.	153746000	153746200	128,0,128
chr1	153854000	153855000	HUVEC	1	.	153854000	153855000	128,0,128
chr1	154149800	154150200	HUVEC	1	.	154149800	154150200	128,0,128
chr1	154299600	154299800	HUVEC	1	.	154299600	154299800	128,0,128
chr1	154319600	154320000	HUVEC	1	.	154319600	154320000	128,0,128
chr1	154457400	154458000	HUVEC	1	.	154457400	154458000	128,0,128
chr1	154458200	154458600	HUVEC	1	.	154458200	154458600	128,0,128
chr1	154466000	154466600	HUVEC	1	.	154466000	154466600	128,0,128
chr1	154467800	154468600	HUVEC	1	.	154467800	154468600	128,0,128
chr1	154472000	154472200	HUVEC	1	.	154472000	154472200	128,0,128
chr1	154473000	154473600	HUVEC	1	.	154473000	154473600	128,0,128
chr1	154473800	154475400	HUVEC	1	.	154473800	154475400	128,0,128
chr1	154701600	154701800	HUVEC	1	.	154701600	154701800	128,0,128
chr1	154812800	154813600	HUVEC	1	.	154812800	154813600	128,0,128
chr1	154941200	154941400	HUVEC	1	.	154941200	154941400	128,0,128
chr1	155025600	155026000	HUVEC	1	.	155025600	155026000	128,0,128
chr1	155096200	155096600	HUVEC	1	.	155096200	155096600	128,0,128
chr1	155138600	155139200	HUVEC	1	.	155138600	155139200	128,0,128
chr1	155139400	155139600	HUVEC	1	.	155139400	155139600	128,0,128
chr1	155859400	155859600	HUVEC	1	.	155859400	155859600	128,0,128
chr1	155860000	155860200	HUVEC	1	.	155860000	155860200	128,0,128
chr1	155938600	155939400	HUVEC	1	.	155938600	155939400	128,0,128
chr1	156863000	156863400	HUVEC	1	.	156863000	156863400	128,0,128
chr1	156871000	156871400	HUVEC	1	.	156871000	156871400	128,0,128
chr1	157360000	157361400	HUVEC	1	.	157360000	157361400	128,0,128
chr1	158071400	158072000	HUVEC	1	.	158071400	158072000	128,0,128
chr1	158970600	158970800	HUVEC	1	.	158970600	158970800	128,0,128
chr1	158981600	158981800	HUVEC	1	.	158981600	158981800	128,0,128
chr1	159378400	159379400	HUVEC	1	.	159378400	159379400	128,0,128
chr1	159417800	159418600	HUVEC	1	.	159417800	159418600	128,0,128
chr1	159439600	159440200	HUVEC	1	.	159439600	159440200	128,0,128
chr1	159442400	159443800	HUVEC	1	.	159442400	159443800	128,0,128
chr1	159564800	159565000	HUVEC	1	.	159564800	159565000	128,0,128
chr1	159622400	159622600	HUVEC	1	.	159622400	159622600	128,0,128
chr1	159622800	159624200	HUVEC	1	.	159622800	159624200	128,0,128
chr1	159624600	159624800	HUVEC	1	.	159624600	159624800	128,0,128
chr1	159648800	159649000	HUVEC	1	.	159648800	159649000	128,0,128
chr1	159743800	159744600	HUVEC	1	.	159743800	159744600	128,0,128
chr1	159744800	159745000	HUVEC	1	.	159744800	159745000	128,0,128
chr1	160309600	160309800	HUVEC	1	.	160309600	160309800	128,0,128
chr1	160373200	160373400	HUVEC	1	.	160373200	160373400	128,0,128
chr1	161351600	161351800	HUVEC	1	.	161351600	161351800	128,0,128
chr1	161762000	161762200	HUVEC	1	.	161762000	161762200	128,0,128
chr1	161813000	161813600	HUVEC	1	.	161813000	161813600	128,0,128
chr1	162161200	162161800	HUVEC	1	.	162161200	162161800	128,0,128
chr1	162275000	162276000	HUVEC	1	.	162275000	162276000	128,0,128
chr1	162280000	162280600	HUVEC	1	.	162280000	162280600	128,0,128
chr1	162459600	162459800	HUVEC	1	.	162459600	162459800	128,0,128
chr1	162575000	162576000	HUVEC	1	.	162575000	162576000	128,0,128
chr1	162641200	162641600	HUVEC	1	.	162641200	162641600	128,0,128
chr1	162892000	162892200	HUVEC	1	.	162892000	162892200	128,0,128
chr1	162954200	162955400	HUVEC	1	.	162954200	162955400	128,0,128
chr1	163039200	163040000	HUVEC	1	.	163039200	163040000	128,0,128
chr1	163040400	163040800	HUVEC	1	.	163040400	163040800	128,0,128
chr1	163055000	163055400	HUVEC	1	.	163055000	163055400	128,0,128
chr1	163055600	163056000	HUVEC	1	.	163055600	163056000	128,0,128
chr1	163116800	163117400	HUVEC	1	.	163116800	163117400	128,0,128
chr1	163131200	163131400	HUVEC	1	.	163131200	163131400	128,0,128
chr1	163140400	163140800	HUVEC	1	.	163140400	163140800	128,0,128
chr1	163141000	163143600	HUVEC	1	.	163141000	163143600	128,0,128
chr1	163144200	163144400	HUVEC	1	.	163144200	163144400	128,0,128
chr1	163165200	163165400	HUVEC	1	.	163165200	163165400	128,0,128
chr1	163169600	163169800	HUVEC	1	.	163169600	163169800	128,0,128
chr1	163170400	163170600	HUVEC	1	.	163170400	163170600	128,0,128
chr1	163171000	163171200	HUVEC	1	.	163171000	163171200	128,0,128
chr1	163171400	163172400	HUVEC	1	.	163171400	163172400	128,0,128
chr1	163172600	163173400	HUVEC	1	.	163172600	163173400	128,0,128
chr1	163679400	163679800	HUVEC	1	.	163679400	163679800	128,0,128
chr1	163776600	163777000	HUVEC	1	.	163776600	163777000	128,0,128
chr1	163844600	163845600	HUVEC	1	.	163844600	163845600	128,0,128
chr1	165367200	165367400	HUVEC	1	.	165367200	165367400	128,0,128
chr1	165808400	165808600	HUVEC	1	.	165808400	165808600	128,0,128
chr1	165810800	165811000	HUVEC	1	.	165810800	165811000	128,0,128
chr1	165811600	165811800	HUVEC	1	.	165811600	165811800	128,0,128
chr1	165812600	165813000	HUVEC	1	.	165812600	165813000	128,0,128
chr1	166024600	166024800	HUVEC	1	.	166024600	166024800	128,0,128
chr1	167373200	167373400	HUVEC	1	.	167373200	167373400	128,0,128
chr1	168231000	168231800	HUVEC	1	.	168231000	168231800	128,0,128
chr1	168289000	168289200	HUVEC	1	.	168289000	168289200	128,0,128
chr1	169080400	169081000	HUVEC	1	.	169080400	169081000	128,0,128
chr1	169257200	169257600	HUVEC	1	.	169257200	169257600	128,0,128
chr1	169640000	169640400	HUVEC	1	.	169640000	169640400	128,0,128
chr1	169645000	169645600	HUVEC	1	.	169645000	169645600	128,0,128
chr1	169709200	169709600	HUVEC	1	.	169709200	169709600	128,0,128
chr1	170463600	170464000	HUVEC	1	.	170463600	170464000	128,0,128
chr1	170604000	170604400	HUVEC	1	.	170604000	170604400	128,0,128
chr1	170662400	170662600	HUVEC	1	.	170662400	170662600	128,0,128
chr1	171456800	171457200	HUVEC	1	.	171456800	171457200	128,0,128
chr1	171457400	171458200	HUVEC	1	.	171457400	171458200	128,0,128
chr1	171462400	171462600	HUVEC	1	.	171462400	171462600	128,0,128
chr1	171463800	171464000	HUVEC	1	.	171463800	171464000	128,0,128
chr1	171464200	171464800	HUVEC	1	.	171464200	171464800	128,0,128
chr1	171465000	171465200	HUVEC	1	.	171465000	171465200	128,0,128
chr1	171477400	171477800	HUVEC	1	.	171477400	171477800	128,0,128
chr1	171479800	171480000	HUVEC	1	.	171479800	171480000	128,0,128
chr1	171624000	171624200	HUVEC	1	.	171624000	171624200	128,0,128
chr1	171709000	171709200	HUVEC	1	.	171709000	171709200	128,0,128
chr1	172077600	172077800	HUVEC	1	.	172077600	172077800	128,0,128
chr1	172078400	172078800	HUVEC	1	.	172078400	172078800	128,0,128
chr1	172105200	172105600	HUVEC	1	.	172105200	172105600	128,0,128
chr1	172110400	172111200	HUVEC	1	.	172110400	172111200	128,0,128
chr1	172114600	172114800	HUVEC	1	.	172114600	172114800	128,0,128
chr1	172349600	172349800	HUVEC	1	.	172349600	172349800	128,0,128
chr1	172352200	172353200	HUVEC	1	.	172352200	172353200	128,0,128
chr1	172730600	172731000	HUVEC	1	.	172730600	172731000	128,0,128
chr1	172863400	172863600	HUVEC	1	.	172863400	172863600	128,0,128
chr1	172867000	172867800	HUVEC	1	.	172867000	172867800	128,0,128
chr1	172868000	172868200	HUVEC	1	.	172868000	172868200	128,0,128
chr1	172916000	172917200	HUVEC	1	.	172916000	172917200	128,0,128
chr1	172917600	172918000	HUVEC	1	.	172917600	172918000	128,0,128
chr1	172918200	172918600	HUVEC	1	.	172918200	172918600	128,0,128
chr1	172924000	172925400	HUVEC	1	.	172924000	172925400	128,0,128
chr1	172925800	172926000	HUVEC	1	.	172925800	172926000	128,0,128
chr1	172960000	172960400	HUVEC	1	.	172960000	172960400	128,0,128
chr1	173011800	173013200	HUVEC	1	.	173011800	173013200	128,0,128
chr1	173018600	173019200	HUVEC	1	.	173018600	173019200	128,0,128
chr1	173033200	173033800	HUVEC	1	.	173033200	173033800	128,0,128
chr1	173130800	173131600	HUVEC	1	.	173130800	173131600	128,0,128
chr1	173162200	173163600	HUVEC	1	.	173162200	173163600	128,0,128
chr1	173170200	173170400	HUVEC	1	.	173170200	173170400	128,0,128
chr1	173170800	173171400	HUVEC	1	.	173170800	173171400	128,0,128
chr1	173518800	173519400	HUVEC	1	.	173518800	173519400	128,0,128
chr1	173766200	173766600	HUVEC	1	.	173766200	173766600	128,0,128
chr1	173822000	173822800	HUVEC	1	.	173822000	173822800	128,0,128
chr1	174937000	174937200	HUVEC	1	.	174937000	174937200	128,0,128
chr1	174937400	174937600	HUVEC	1	.	174937400	174937600	128,0,128
chr1	175169800	175170200	HUVEC	1	.	175169800	175170200	128,0,128
chr1	175170400	175171000	HUVEC	1	.	175170400	175171000	128,0,128
chr1	175477600	175479000	HUVEC	1	.	175477600	175479000	128,0,128
chr1	175480000	175481400	HUVEC	1	.	175480000	175481400	128,0,128
chr1	175482000	175482200	HUVEC	1	.	175482000	175482200	128,0,128
chr1	175482400	175485000	HUVEC	1	.	175482400	175485000	128,0,128
chr1	175505600	175506600	HUVEC	1	.	175505600	175506600	128,0,128
chr1	175512200	175513000	HUVEC	1	.	175512200	175513000	128,0,128
chr1	175642200	175643000	HUVEC	1	.	175642200	175643000	128,0,128
chr1	175752400	175752600	HUVEC	1	.	175752400	175752600	128,0,128
chr1	175946000	175946600	HUVEC	1	.	175946000	175946600	128,0,128
chr1	176160800	176161000	HUVEC	1	.	176160800	176161000	128,0,128
chr1	178020000	178020600	HUVEC	1	.	178020000	178020600	128,0,128
chr1	178244800	178245000	HUVEC	1	.	178244800	178245000	128,0,128
chr1	178378000	178378600	HUVEC	1	.	178378000	178378600	128,0,128
chr1	178688600	178688800	HUVEC	1	.	178688600	178688800	128,0,128
chr1	178692600	178692800	HUVEC	1	.	178692600	178692800	128,0,128
chr1	178693000	178693200	HUVEC	1	.	178693000	178693200	128,0,128
chr1	178753200	178753600	HUVEC	1	.	178753200	178753600	128,0,128
chr1	179095400	179095600	HUVEC	1	.	179095400	179095600	128,0,128
chr1	179096000	179097000	HUVEC	1	.	179096000	179097000	128,0,128
chr1	179097200	179097400	HUVEC	1	.	179097200	179097400	128,0,128
chr1	179102400	179102600	HUVEC	1	.	179102400	179102600	128,0,128
chr1	179107600	179107800	HUVEC	1	.	179107600	179107800	128,0,128
chr1	179159800	179160000	HUVEC	1	.	179159800	179160000	128,0,128
chr1	179218400	179218600	HUVEC	1	.	179218400	179218600	128,0,128
chr1	179632400	179633800	HUVEC	1	.	179632400	179633800	128,0,128
chr1	179677800	179678000	HUVEC	1	.	179677800	179678000	128,0,128
chr1	180008800	180009000	HUVEC	1	.	180008800	180009000	128,0,128
chr1	180009200	180009600	HUVEC	1	.	180009200	180009600	128,0,128
chr1	180105400	180106400	HUVEC	1	.	180105400	180106400	128,0,128
chr1	180248200	180248400	HUVEC	1	.	180248200	180248400	128,0,128
chr1	180351600	180351800	HUVEC	1	.	180351600	180351800	128,0,128
chr1	180489000	180489200	HUVEC	1	.	180489000	180489200	128,0,128
chr1	180761000	180761200	HUVEC	1	.	180761000	180761200	128,0,128
chr1	180882000	180882200	HUVEC	1	.	180882000	180882200	128,0,128
chr1	182811800	182812000	HUVEC	1	.	182811800	182812000	128,0,128
chr1	182959600	182959800	HUVEC	1	.	182959600	182959800	128,0,128
chr1	182972400	182972600	HUVEC	1	.	182972400	182972600	128,0,128
chr1	182988400	182988800	HUVEC	1	.	182988400	182988800	128,0,128
chr1	182989000	182989400	HUVEC	1	.	182989000	182989400	128,0,128
chr1	183008400	183008600	HUVEC	1	.	183008400	183008600	128,0,128
chr1	183008800	183010000	HUVEC	1	.	183008800	183010000	128,0,128
chr1	183014400	183014600	HUVEC	1	.	183014400	183014600	128,0,128
chr1	183022000	183022200	HUVEC	1	.	183022000	183022200	128,0,128
chr1	183028200	183028600	HUVEC	1	.	183028200	183028600	128,0,128
chr1	183143000	183143200	HUVEC	1	.	183143000	183143200	128,0,128
chr1	183143400	183143600	HUVEC	1	.	183143400	183143600	128,0,128
chr1	183413600	183413800	HUVEC	1	.	183413600	183413800	128,0,128
chr1	183752600	183752800	HUVEC	1	.	183752600	183752800	128,0,128
chr1	183807400	183808000	HUVEC	1	.	183807400	183808000	128,0,128
chr1	183819800	183820600	HUVEC	1	.	183819800	183820600	128,0,128
chr1	183839600	183843800	HUVEC	1	.	183839600	183843800	128,0,128
chr1	183856600	183857200	HUVEC	1	.	183856600	183857200	128,0,128
chr1	183857600	183857800	HUVEC	1	.	183857600	183857800	128,0,128
chr1	184121400	184122400	HUVEC	1	.	184121400	184122400	128,0,128
chr1	184122600	184123000	HUVEC	1	.	184122600	184123000	128,0,128
chr1	184211800	184212000	HUVEC	1	.	184211800	184212000	128,0,128
chr1	184228600	184229000	HUVEC	1	.	184228600	184229000	128,0,128
chr1	184229400	184229600	HUVEC	1	.	184229400	184229600	128,0,128
chr1	184265400	184266000	HUVEC	1	.	184265400	184266000	128,0,128
chr1	184298400	184298600	HUVEC	1	.	184298400	184298600	128,0,128
chr1	184299400	184299600	HUVEC	1	.	184299400	184299600	128,0,128
chr1	184824000	184824200	HUVEC	1	.	184824000	184824200	128,0,128
chr1	185395400	185397000	HUVEC	1	.	185395400	185397000	128,0,128
chr1	185789000	185789600	HUVEC	1	.	185789000	185789600	128,0,128
chr1	185864000	185864200	HUVEC	1	.	185864000	185864200	128,0,128
chr1	185978200	185978800	HUVEC	1	.	185978200	185978800	128,0,128
chr1	186374200	186374600	HUVEC	1	.	186374200	186374600	128,0,128
chr1	186444800	186446600	HUVEC	1	.	186444800	186446600	128,0,128
chr1	186596200	186596400	HUVEC	1	.	186596200	186596400	128,0,128
chr1	186704600	186704800	HUVEC	1	.	186704600	186704800	128,0,128
chr1	186823400	186823600	HUVEC	1	.	186823400	186823600	128,0,128
chr1	186885800	186886400	HUVEC	1	.	186885800	186886400	128,0,128
chr1	186886600	186887000	HUVEC	1	.	186886600	186887000	128,0,128
chr1	186912400	186914800	HUVEC	1	.	186912400	186914800	128,0,128
chr1	186919200	186920400	HUVEC	1	.	186919200	186920400	128,0,128
chr1	186943400	186944800	HUVEC	1	.	186943400	186944800	128,0,128
chr1	187975400	187975800	HUVEC	1	.	187975400	187975800	128,0,128
chr1	188012000	188014400	HUVEC	1	.	188012000	188014400	128,0,128
chr1	188206400	188207200	HUVEC	1	.	188206400	188207200	128,0,128
chr1	188340600	188341000	HUVEC	1	.	188340600	188341000	128,0,128
chr1	188621600	188621800	HUVEC	1	.	188621600	188621800	128,0,128
chr1	188622000	188622800	HUVEC	1	.	188622000	188622800	128,0,128
chr1	188668600	188669800	HUVEC	1	.	188668600	188669800	128,0,128
chr1	188692600	188693000	HUVEC	1	.	188692600	188693000	128,0,128
chr1	189565400	189565600	HUVEC	1	.	189565400	189565600	128,0,128
chr1	189566000	189566400	HUVEC	1	.	189566000	189566400	128,0,128
chr1	190991000	190991200	HUVEC	1	.	190991000	190991200	128,0,128
chr1	190991800	190992400	HUVEC	1	.	190991800	190992400	128,0,128
chr1	192073000	192075000	HUVEC	1	.	192073000	192075000	128,0,128
chr1	192102600	192103000	HUVEC	1	.	192102600	192103000	128,0,128
chr1	192129000	192129200	HUVEC	1	.	192129000	192129200	128,0,128
chr1	192195000	192195200	HUVEC	1	.	192195000	192195200	128,0,128
chr1	192228800	192229600	HUVEC	1	.	192228800	192229600	128,0,128
chr1	192232400	192233400	HUVEC	1	.	192232400	192233400	128,0,128
chr1	192239600	192239800	HUVEC	1	.	192239600	192239800	128,0,128
chr1	192408600	192409000	HUVEC	1	.	192408600	192409000	128,0,128
chr1	192412000	192412200	HUVEC	1	.	192412000	192412200	128,0,128
chr1	192412600	192413400	HUVEC	1	.	192412600	192413400	128,0,128
chr1	192422200	192422800	HUVEC	1	.	192422200	192422800	128,0,128
chr1	192491000	192491200	HUVEC	1	.	192491000	192491200	128,0,128
chr1	192508600	192508800	HUVEC	1	.	192508600	192508800	128,0,128
chr1	192516000	192516200	HUVEC	1	.	192516000	192516200	128,0,128
chr1	192623800	192624000	HUVEC	1	.	192623800	192624000	128,0,128
chr1	192905800	192906400	HUVEC	1	.	192905800	192906400	128,0,128
chr1	192920800	192922000	HUVEC	1	.	192920800	192922000	128,0,128
chr1	192936400	192937400	HUVEC	1	.	192936400	192937400	128,0,128
chr1	193527600	193528000	HUVEC	1	.	193527600	193528000	128,0,128
chr1	193598400	193598600	HUVEC	1	.	193598400	193598600	128,0,128
chr1	193983200	193983400	HUVEC	1	.	193983200	193983400	128,0,128
chr1	193994000	193994200	HUVEC	1	.	193994000	193994200	128,0,128
chr1	194014600	194014800	HUVEC	1	.	194014600	194014800	128,0,128
chr1	194031400	194032400	HUVEC	1	.	194031400	194032400	128,0,128
chr1	196152000	196152200	HUVEC	1	.	196152000	196152200	128,0,128
chr1	196336000	196336200	HUVEC	1	.	196336000	196336200	128,0,128
chr1	196378800	196379000	HUVEC	1	.	196378800	196379000	128,0,128
chr1	196999000	196999200	HUVEC	1	.	196999000	196999200	128,0,128
chr1	197109600	197109800	HUVEC	1	.	197109600	197109800	128,0,128
chr1	197113600	197114000	HUVEC	1	.	197113600	197114000	128,0,128
chr1	197807600	197808600	HUVEC	1	.	197807600	197808600	128,0,128
chr1	198120600	198120800	HUVEC	1	.	198120600	198120800	128,0,128
chr1	198121000	198123000	HUVEC	1	.	198121000	198123000	128,0,128
chr1	198124000	198124200	HUVEC	1	.	198124000	198124200	128,0,128
chr1	198240000	198240200	HUVEC	1	.	198240000	198240200	128,0,128
chr1	198242200	198242600	HUVEC	1	.	198242200	198242600	128,0,128
chr1	198242800	198243400	HUVEC	1	.	198242800	198243400	128,0,128
chr1	198460800	198461200	HUVEC	1	.	198460800	198461200	128,0,128
chr1	198695600	198695800	HUVEC	1	.	198695600	198695800	128,0,128
chr1	198749200	198750000	HUVEC	1	.	198749200	198750000	128,0,128
chr1	198860600	198861200	HUVEC	1	.	198860600	198861200	128,0,128
chr1	198861600	198862000	HUVEC	1	.	198861600	198862000	128,0,128
chr1	198862400	198862600	HUVEC	1	.	198862400	198862600	128,0,128
chr1	198863200	198863400	HUVEC	1	.	198863200	198863400	128,0,128
chr1	198876200	198876400	HUVEC	1	.	198876200	198876400	128,0,128
chr1	198876600	198876800	HUVEC	1	.	198876600	198876800	128,0,128
chr1	198878600	198879400	HUVEC	1	.	198878600	198879400	128,0,128
chr1	198882200	198882600	HUVEC	1	.	198882200	198882600	128,0,128
chr1	198882800	198883000	HUVEC	1	.	198882800	198883000	128,0,128
chr1	198884400	198884600	HUVEC	1	.	198884400	198884600	128,0,128
chr1	198884800	198885800	HUVEC	1	.	198884800	198885800	128,0,128
chr1	198887800	198888200	HUVEC	1	.	198887800	198888200	128,0,128
chr1	198888600	198888800	HUVEC	1	.	198888600	198888800	128,0,128
chr1	198892200	198892400	HUVEC	1	.	198892200	198892400	128,0,128
chr1	199271400	199272000	HUVEC	1	.	199271400	199272000	128,0,128
chr1	199403000	199404200	HUVEC	1	.	199403000	199404200	128,0,128
chr1	199656800	199657000	HUVEC	1	.	199656800	199657000	128,0,128
chr1	199657200	199657600	HUVEC	1	.	199657200	199657600	128,0,128
chr1	199657800	199658000	HUVEC	1	.	199657800	199658000	128,0,128
chr1	199660600	199661000	HUVEC	1	.	199660600	199661000	128,0,128
chr1	199750200	199750600	HUVEC	1	.	199750200	199750600	128,0,128
chr1	199753000	199753800	HUVEC	1	.	199753000	199753800	128,0,128
chr1	200041800	200042200	HUVEC	1	.	200041800	200042200	128,0,128
chr1	200148800	200149200	HUVEC	1	.	200148800	200149200	128,0,128
chr1	200422200	200422400	HUVEC	1	.	200422200	200422400	128,0,128
chr1	200699000	200699400	HUVEC	1	.	200699000	200699400	128,0,128
chr1	200711200	200711400	HUVEC	1	.	200711200	200711400	128,0,128
chr1	200984000	200984200	HUVEC	1	.	200984000	200984200	128,0,128
chr1	200997600	200997800	HUVEC	1	.	200997600	200997800	128,0,128
chr1	201459400	201460400	HUVEC	1	.	201459400	201460400	128,0,128
chr1	201470600	201470800	HUVEC	1	.	201470600	201470800	128,0,128
chr1	201511000	201512600	HUVEC	1	.	201511000	201512600	128,0,128
chr1	201512800	201513200	HUVEC	1	.	201512800	201513200	128,0,128
chr1	201524400	201524800	HUVEC	1	.	201524400	201524800	128,0,128
chr1	201525000	201525200	HUVEC	1	.	201525000	201525200	128,0,128
chr1	201525600	201526400	HUVEC	1	.	201525600	201526400	128,0,128
chr1	201531600	201531800	HUVEC	1	.	201531600	201531800	128,0,128
chr1	201567200	201567400	HUVEC	1	.	201567200	201567400	128,0,128
chr1	201572800	201573000	HUVEC	1	.	201572800	201573000	128,0,128
chr1	201579200	201579600	HUVEC	1	.	201579200	201579600	128,0,128
chr1	201603200	201604000	HUVEC	1	.	201603200	201604000	128,0,128
chr1	201604800	201606600	HUVEC	1	.	201604800	201606600	128,0,128
chr1	201716600	201718800	HUVEC	1	.	201716600	201718800	128,0,128
chr1	201721800	201722000	HUVEC	1	.	201721800	201722000	128,0,128
chr1	201735400	201735600	HUVEC	1	.	201735400	201735600	128,0,128
chr1	201750400	201750600	HUVEC	1	.	201750400	201750600	128,0,128
chr1	201759800	201761600	HUVEC	1	.	201759800	201761600	128,0,128
chr1	202922000	202922200	HUVEC	1	.	202922000	202922200	128,0,128
chr1	203377800	203378000	HUVEC	1	.	203377800	203378000	128,0,128
chr1	203746800	203747000	HUVEC	1	.	203746800	203747000	128,0,128
chr1	203798200	203798400	HUVEC	1	.	203798200	203798400	128,0,128
chr1	203798600	203798800	HUVEC	1	.	203798600	203798800	128,0,128
chr1	203827200	203827400	HUVEC	1	.	203827200	203827400	128,0,128
chr1	204077400	204077600	HUVEC	1	.	204077400	204077600	128,0,128
chr1	204077800	204078400	HUVEC	1	.	204077800	204078400	128,0,128
chr1	204410400	204411200	HUVEC	1	.	204410400	204411200	128,0,128
chr1	204432200	204432600	HUVEC	1	.	204432200	204432600	128,0,128
chr1	204433600	204433800	HUVEC	1	.	204433600	204433800	128,0,128
chr1	204941600	204941800	HUVEC	1	.	204941600	204941800	128,0,128
chr1	205579000	205579400	HUVEC	1	.	205579000	205579400	128,0,128
chr1	205580800	205581000	HUVEC	1	.	205580800	205581000	128,0,128
chr1	205716800	205717000	HUVEC	1	.	205716800	205717000	128,0,128
chr1	206078600	206078800	HUVEC	1	.	206078600	206078800	128,0,128
chr1	206120600	206121000	HUVEC	1	.	206120600	206121000	128,0,128
chr1	206308200	206309200	HUVEC	1	.	206308200	206309200	128,0,128
chr1	206623000	206623200	HUVEC	1	.	206623000	206623200	128,0,128
chr1	207454800	207457400	HUVEC	1	.	207454800	207457400	128,0,128
chr1	207457800	207458000	HUVEC	1	.	207457800	207458000	128,0,128
chr1	207992200	207992800	HUVEC	1	.	207992200	207992800	128,0,128
chr1	208095800	208096000	HUVEC	1	.	208095800	208096000	128,0,128
chr1	208096200	208096400	HUVEC	1	.	208096200	208096400	128,0,128
chr1	208110200	208111200	HUVEC	1	.	208110200	208111200	128,0,128
chr1	208111400	208111800	HUVEC	1	.	208111400	208111800	128,0,128
chr1	208114600	208114800	HUVEC	1	.	208114600	208114800	128,0,128
chr1	208118000	208118600	HUVEC	1	.	208118000	208118600	128,0,128
chr1	208202800	208203800	HUVEC	1	.	208202800	208203800	128,0,128
chr1	208333000	208333200	HUVEC	1	.	208333000	208333200	128,0,128
chr1	208383600	208383800	HUVEC	1	.	208383600	208383800	128,0,128
chr1	208385200	208385400	HUVEC	1	.	208385200	208385400	128,0,128
chr1	208406800	208407000	HUVEC	1	.	208406800	208407000	128,0,128
chr1	208407200	208407600	HUVEC	1	.	208407200	208407600	128,0,128
chr1	208411400	208411600	HUVEC	1	.	208411400	208411600	128,0,128
chr1	208414800	208415000	HUVEC	1	.	208414800	208415000	128,0,128
chr1	209118200	209119200	HUVEC	1	.	209118200	209119200	128,0,128
chr1	209125400	209125600	HUVEC	1	.	209125400	209125600	128,0,128
chr1	209158800	209159000	HUVEC	1	.	209158800	209159000	128,0,128
chr1	209411800	209412000	HUVEC	1	.	209411800	209412000	128,0,128
chr1	209750800	209751000	HUVEC	1	.	209750800	209751000	128,0,128
chr1	209880600	209881000	HUVEC	1	.	209880600	209881000	128,0,128
chr1	209974800	209975800	HUVEC	1	.	209974800	209975800	128,0,128
chr1	210175200	210175400	HUVEC	1	.	210175200	210175400	128,0,128
chr1	210297600	210297800	HUVEC	1	.	210297600	210297800	128,0,128
chr1	210410600	210410800	HUVEC	1	.	210410600	210410800	128,0,128
chr1	210413000	210413400	HUVEC	1	.	210413000	210413400	128,0,128
chr1	211642000	211642200	HUVEC	1	.	211642000	211642200	128,0,128
chr1	211685400	211685600	HUVEC	1	.	211685400	211685600	128,0,128
chr1	211748000	211748600	HUVEC	1	.	211748000	211748600	128,0,128
chr1	211956600	211956800	HUVEC	1	.	211956600	211956800	128,0,128
chr1	212241400	212241600	HUVEC	1	.	212241400	212241600	128,0,128
chr1	212241800	212242000	HUVEC	1	.	212241800	212242000	128,0,128
chr1	212956000	212956400	HUVEC	1	.	212956000	212956400	128,0,128
chr1	213437800	213438600	HUVEC	1	.	213437800	213438600	128,0,128
chr1	213935400	213935800	HUVEC	1	.	213935400	213935800	128,0,128
chr1	214280800	214281000	HUVEC	1	.	214280800	214281000	128,0,128
chr1	214289600	214290000	HUVEC	1	.	214289600	214290000	128,0,128
chr1	214433200	214433400	HUVEC	1	.	214433200	214433400	128,0,128
chr1	214469400	214469800	HUVEC	1	.	214469400	214469800	128,0,128
chr1	214576000	214576600	HUVEC	1	.	214576000	214576600	128,0,128
chr1	214688400	214688600	HUVEC	1	.	214688400	214688600	128,0,128
chr1	214713800	214714000	HUVEC	1	.	214713800	214714000	128,0,128
chr1	214719400	214721000	HUVEC	1	.	214719400	214721000	128,0,128
chr1	214788200	214788800	HUVEC	1	.	214788200	214788800	128,0,128
chr1	215447200	215447400	HUVEC	1	.	215447200	215447400	128,0,128
chr1	215455800	215456400	HUVEC	1	.	215455800	215456400	128,0,128
chr1	215578600	215578800	HUVEC	1	.	215578600	215578800	128,0,128
chr1	217698400	217699000	HUVEC	1	.	217698400	217699000	128,0,128
chr1	218485800	218486800	HUVEC	1	.	218485800	218486800	128,0,128
chr1	218547600	218548200	HUVEC	1	.	218547600	218548200	128,0,128
chr1	218557000	218557200	HUVEC	1	.	218557000	218557200	128,0,128
chr1	218646800	218647600	HUVEC	1	.	218646800	218647600	128,0,128
chr1	218731600	218732200	HUVEC	1	.	218731600	218732200	128,0,128
chr1	218742600	218742800	HUVEC	1	.	218742600	218742800	128,0,128
chr1	218765400	218765600	HUVEC	1	.	218765400	218765600	128,0,128
chr1	218891000	218891200	HUVEC	1	.	218891000	218891200	128,0,128
chr1	218983200	218983400	HUVEC	1	.	218983200	218983400	128,0,128
chr1	219317000	219317400	HUVEC	1	.	219317000	219317400	128,0,128
chr1	219472000	219472200	HUVEC	1	.	219472000	219472200	128,0,128
chr1	219475600	219476400	HUVEC	1	.	219475600	219476400	128,0,128
chr1	219476600	219477200	HUVEC	1	.	219476600	219477200	128,0,128
chr1	219486400	219486800	HUVEC	1	.	219486400	219486800	128,0,128
chr1	219499000	219499200	HUVEC	1	.	219499000	219499200	128,0,128
chr1	219502400	219503800	HUVEC	1	.	219502400	219503800	128,0,128
chr1	219616000	219616200	HUVEC	1	.	219616000	219616200	128,0,128
chr1	220174000	220174400	HUVEC	1	.	220174000	220174400	128,0,128
chr1	220174600	220175000	HUVEC	1	.	220174600	220175000	128,0,128
chr1	220240800	220241000	HUVEC	1	.	220240800	220241000	128,0,128
chr1	220310400	220310600	HUVEC	1	.	220310400	220310600	128,0,128
chr1	221049600	221050800	HUVEC	1	.	221049600	221050800	128,0,128
chr1	221272000	221272200	HUVEC	1	.	221272000	221272200	128,0,128
chr1	221335000	221335200	HUVEC	1	.	221335000	221335200	128,0,128
chr1	221342800	221343400	HUVEC	1	.	221342800	221343400	128,0,128
chr1	221390400	221390800	HUVEC	1	.	221390400	221390800	128,0,128
chr1	221567000	221567200	HUVEC	1	.	221567000	221567200	128,0,128
chr1	221584400	221585400	HUVEC	1	.	221584400	221585400	128,0,128
chr1	221932400	221932600	HUVEC	1	.	221932400	221932600	128,0,128
chr1	221983200	221983400	HUVEC	1	.	221983200	221983400	128,0,128
chr1	222774600	222775000	HUVEC	1	.	222774600	222775000	128,0,128
chr1	223071200	223071400	HUVEC	1	.	223071200	223071400	128,0,128
chr1	223148000	223148200	HUVEC	1	.	223148000	223148200	128,0,128
chr1	223276200	223277000	HUVEC	1	.	223276200	223277000	128,0,128
chr1	223904000	223904400	HUVEC	1	.	223904000	223904400	128,0,128
chr1	223918400	223920200	HUVEC	1	.	223918400	223920200	128,0,128
chr1	223920400	223920800	HUVEC	1	.	223920400	223920800	128,0,128
chr1	223921000	223921200	HUVEC	1	.	223921000	223921200	128,0,128
chr1	223925000	223925200	HUVEC	1	.	223925000	223925200	128,0,128
chr1	223930200	223931200	HUVEC	1	.	223930200	223931200	128,0,128
chr1	223931800	223932000	HUVEC	1	.	223931800	223932000	128,0,128
chr1	224020200	224020400	HUVEC	1	.	224020200	224020400	128,0,128
chr1	224021400	224021600	HUVEC	1	.	224021400	224021600	128,0,128
chr1	224025000	224025200	HUVEC	1	.	224025000	224025200	128,0,128
chr1	224240000	224240400	HUVEC	1	.	224240000	224240400	128,0,128
chr1	224240600	224241600	HUVEC	1	.	224240600	224241600	128,0,128
chr1	224255400	224255600	HUVEC	1	.	224255400	224255600	128,0,128
chr1	224450200	224450400	HUVEC	1	.	224450200	224450400	128,0,128
chr1	224488200	224488400	HUVEC	1	.	224488200	224488400	128,0,128
chr1	224615200	224615800	HUVEC	1	.	224615200	224615800	128,0,128
chr1	224619200	224619600	HUVEC	1	.	224619200	224619600	128,0,128
chr1	224620000	224620200	HUVEC	1	.	224620000	224620200	128,0,128
chr1	224732000	224732600	HUVEC	1	.	224732000	224732600	128,0,128
chr1	224820200	224820400	HUVEC	1	.	224820200	224820400	128,0,128
chr1	225610600	225610800	HUVEC	1	.	225610600	225610800	128,0,128
chr1	225611200	225611400	HUVEC	1	.	225611200	225611400	128,0,128
chr1	225697600	225697800	HUVEC	1	.	225697600	225697800	128,0,128
chr1	225789800	225790000	HUVEC	1	.	225789800	225790000	128,0,128
chr1	225790200	225791000	HUVEC	1	.	225790200	225791000	128,0,128
chr1	225951200	225951800	HUVEC	1	.	225951200	225951800	128,0,128
chr1	225970600	225970800	HUVEC	1	.	225970600	225970800	128,0,128
chr1	226838000	226838200	HUVEC	1	.	226838000	226838200	128,0,128
chr1	226848400	226848600	HUVEC	1	.	226848400	226848600	128,0,128
chr1	226851800	226853000	HUVEC	1	.	226851800	226853000	128,0,128
chr1	226878400	226878800	HUVEC	1	.	226878400	226878800	128,0,128
chr1	227001600	227001800	HUVEC	1	.	227001600	227001800	128,0,128
chr1	227007200	227007400	HUVEC	1	.	227007200	227007400	128,0,128
chr1	227322000	227323000	HUVEC	1	.	227322000	227323000	128,0,128
chr1	227323200	227323400	HUVEC	1	.	227323200	227323400	128,0,128
chr1	227323600	227324600	HUVEC	1	.	227323600	227324600	128,0,128
chr1	227324800	227325000	HUVEC	1	.	227324800	227325000	128,0,128
chr1	227485800	227486000	HUVEC	1	.	227485800	227486000	128,0,128
chr1	228274400	228276200	HUVEC	1	.	228274400	228276200	128,0,128
chr1	228276800	228277800	HUVEC	1	.	228276800	228277800	128,0,128
chr1	228278000	228279600	HUVEC	1	.	228278000	228279600	128,0,128
chr1	228336200	228336400	HUVEC	1	.	228336200	228336400	128,0,128
chr1	228457800	228458600	HUVEC	1	.	228457800	228458600	128,0,128
chr1	228660400	228660800	HUVEC	1	.	228660400	228660800	128,0,128
chr1	230322400	230322600	HUVEC	1	.	230322400	230322600	128,0,128
chr1	230322800	230323000	HUVEC	1	.	230322800	230323000	128,0,128
chr1	230326800	230327200	HUVEC	1	.	230326800	230327200	128,0,128
chr1	231041400	231041800	HUVEC	1	.	231041400	231041800	128,0,128
chr1	231407800	231409000	HUVEC	1	.	231407800	231409000	128,0,128
chr1	231459800	231460000	HUVEC	1	.	231459800	231460000	128,0,128
chr1	231487200	231488200	HUVEC	1	.	231487200	231488200	128,0,128
chr1	231524600	231525400	HUVEC	1	.	231524600	231525400	128,0,128
chr1	231525600	231527000	HUVEC	1	.	231525600	231527000	128,0,128
chr1	231544000	231544200	HUVEC	1	.	231544000	231544200	128,0,128
chr1	231680400	231680600	HUVEC	1	.	231680400	231680600	128,0,128
chr1	231681000	231681200	HUVEC	1	.	231681000	231681200	128,0,128
chr1	231917600	231918200	HUVEC	1	.	231917600	231918200	128,0,128
chr1	231950000	231950600	HUVEC	1	.	231950000	231950600	128,0,128
chr1	231962600	231962800	HUVEC	1	.	231962600	231962800	128,0,128
chr1	231980800	231981000	HUVEC	1	.	231980800	231981000	128,0,128
chr1	232021000	232021200	HUVEC	1	.	232021000	232021200	128,0,128
chr1	232087200	232087600	HUVEC	1	.	232087200	232087600	128,0,128
chr1	232107200	232108000	HUVEC	1	.	232107200	232108000	128,0,128
chr1	232126200	232126600	HUVEC	1	.	232126200	232126600	128,0,128
chr1	232148600	232149200	HUVEC	1	.	232148600	232149200	128,0,128
chr1	232263000	232263200	HUVEC	1	.	232263000	232263200	128,0,128
chr1	232689200	232689400	HUVEC	1	.	232689200	232689400	128,0,128
chr1	232694800	232695000	HUVEC	1	.	232694800	232695000	128,0,128
chr1	232714600	232714800	HUVEC	1	.	232714600	232714800	128,0,128
chr1	232725600	232725800	HUVEC	1	.	232725600	232725800	128,0,128
chr1	232820400	232820600	HUVEC	1	.	232820400	232820600	128,0,128
chr1	232826000	232826400	HUVEC	1	.	232826000	232826400	128,0,128
chr1	232845200	232845400	HUVEC	1	.	232845200	232845400	128,0,128
chr1	233098800	233099400	HUVEC	1	.	233098800	233099400	128,0,128
chr1	233390800	233391200	HUVEC	1	.	233390800	233391200	128,0,128
chr1	234879600	234880400	HUVEC	1	.	234879600	234880400	128,0,128
chr1	235053600	235055400	HUVEC	1	.	235053600	235055400	128,0,128
chr1	235121000	235121800	HUVEC	1	.	235121000	235121800	128,0,128
chr1	235144000	235144600	HUVEC	1	.	235144000	235144600	128,0,128
chr1	235287800	235288000	HUVEC	1	.	235287800	235288000	128,0,128
chr1	235409800	235410200	HUVEC	1	.	235409800	235410200	128,0,128
chr1	235410400	235410600	HUVEC	1	.	235410400	235410600	128,0,128
chr1	235649800	235650000	HUVEC	1	.	235649800	235650000	128,0,128
chr1	236149800	236150000	HUVEC	1	.	236149800	236150000	128,0,128
chr1	236150200	236150800	HUVEC	1	.	236150200	236150800	128,0,128
chr1	236787000	236787400	HUVEC	1	.	236787000	236787400	128,0,128
chr1	236897400	236898200	HUVEC	1	.	236897400	236898200	128,0,128
chr1	240193800	240194000	HUVEC	1	.	240193800	240194000	128,0,128
chr1	240950600	240950800	HUVEC	1	.	240950600	240950800	128,0,128
chr1	241042000	241042200	HUVEC	1	.	241042000	241042200	128,0,128
chr1	241587600	241587800	HUVEC	1	.	241587600	241587800	128,0,128
chr1	241670800	241671000	HUVEC	1	.	241670800	241671000	128,0,128
chr1	241681200	241681600	HUVEC	1	.	241681200	241681600	128,0,128
chr1	242089600	242089800	HUVEC	1	.	242089600	242089800	128,0,128
chr1	243389000	243389200	HUVEC	1	.	243389000	243389200	128,0,128
chr1	243392400	243393000	HUVEC	1	.	243392400	243393000	128,0,128
chr1	243397600	243397800	HUVEC	1	.	243397600	243397800	128,0,128
chr1	243398000	243398600	HUVEC	1	.	243398000	243398600	128,0,128
chr1	243399000	243399200	HUVEC	1	.	243399000	243399200	128,0,128
chr1	243399400	243400600	HUVEC	1	.	243399400	243400600	128,0,128
chr1	243402200	243403000	HUVEC	1	.	243402200	243403000	128,0,128
chr1	243403600	243403800	HUVEC	1	.	243403600	243403800	128,0,128
chr1	243404400	243404600	HUVEC	1	.	243404400	243404600	128,0,128
chr1	243405200	243405600	HUVEC	1	.	243405200	243405600	128,0,128
chr1	243406400	243406600	HUVEC	1	.	243406400	243406600	128,0,128
chr1	243407800	243408000	HUVEC	1	.	243407800	243408000	128,0,128
chr1	243411600	243412200	HUVEC	1	.	243411600	243412200	128,0,128
chr1	243412800	243413000	HUVEC	1	.	243412800	243413000	128,0,128
chr1	243413400	243413800	HUVEC	1	.	243413400	243413800	128,0,128
chr1	243414200	243414600	HUVEC	1	.	243414200	243414600	128,0,128
chr1	243415800	243416000	HUVEC	1	.	243415800	243416000	128,0,128
chr1	243420600	243420800	HUVEC	1	.	243420600	243420800	128,0,128
chr1	243504400	243504600	HUVEC	1	.	243504400	243504600	128,0,128
chr1	243554000	243554200	HUVEC	1	.	243554000	243554200	128,0,128
chr1	243571000	243571200	HUVEC	1	.	243571000	243571200	128,0,128
chr1	243635600	243636000	HUVEC	1	.	243635600	243636000	128,0,128
chr1	243806600	243806800	HUVEC	1	.	243806600	243806800	128,0,128
chr1	243809000	243809400	HUVEC	1	.	243809000	243809400	128,0,128
chr1	243828000	243828200	HUVEC	1	.	243828000	243828200	128,0,128
chr1	243858800	243859200	HUVEC	1	.	243858800	243859200	128,0,128
chr1	243955800	243956000	HUVEC	1	.	243955800	243956000	128,0,128
chr1	244079600	244080200	HUVEC	1	.	244079600	244080200	128,0,128
chr1	244088800	244089000	HUVEC	1	.	244088800	244089000	128,0,128
chr1	244101600	244101800	HUVEC	1	.	244101600	244101800	128,0,128
chr1	244102200	244102400	HUVEC	1	.	244102200	244102400	128,0,128
chr1	244174800	244175000	HUVEC	1	.	244174800	244175000	128,0,128
chr1	244214200	244214400	HUVEC	1	.	244214200	244214400	128,0,128
chr1	244214600	244214800	HUVEC	1	.	244214600	244214800	128,0,128
chr1	244215400	244215600	HUVEC	1	.	244215400	244215600	128,0,128
chr1	244301200	244302200	HUVEC	1	.	244301200	244302200	128,0,128
chr1	244302400	244302600	HUVEC	1	.	244302400	244302600	128,0,128
chr1	244389800	244390000	HUVEC	1	.	244389800	244390000	128,0,128
chr1	244399400	244399800	HUVEC	1	.	244399400	244399800	128,0,128
chr1	244487400	244487600	HUVEC	1	.	244487400	244487600	128,0,128
chr1	244487800	244488000	HUVEC	1	.	244487800	244488000	128,0,128
chr1	244510400	244511000	HUVEC	1	.	244510400	244511000	128,0,128
chr1	244511400	244511600	HUVEC	1	.	244511400	244511600	128,0,128
chr1	244545400	244545800	HUVEC	1	.	244545400	244545800	128,0,128
chr1	244592000	244592200	HUVEC	1	.	244592000	244592200	128,0,128
chr1	244600000	244600800	HUVEC	1	.	244600000	244600800	128,0,128
chr1	244601000	244601400	HUVEC	1	.	244601000	244601400	128,0,128
chr1	244608200	244608600	HUVEC	1	.	244608200	244608600	128,0,128
chr1	244609000	244609400	HUVEC	1	.	244609000	244609400	128,0,128
chr1	244609800	244610000	HUVEC	1	.	244609800	244610000	128,0,128
chr1	244610400	244611000	HUVEC	1	.	244610400	244611000	128,0,128
chr1	244612000	244612600	HUVEC	1	.	244612000	244612600	128,0,128
chr1	244849200	244849400	HUVEC	1	.	244849200	244849400	128,0,128
chr1	245060000	245060200	HUVEC	1	.	245060000	245060200	128,0,128
chr1	245128200	245128400	HUVEC	1	.	245128200	245128400	128,0,128
chr1	246041600	246041800	HUVEC	1	.	246041600	246041800	128,0,128
chr1	246319400	246319600	HUVEC	1	.	246319400	246319600	128,0,128
chr1	246459000	246459200	HUVEC	1	.	246459000	246459200	128,0,128
chr1	246459400	246459600	HUVEC	1	.	246459400	246459600	128,0,128
chr1	246460000	246460800	HUVEC	1	.	246460000	246460800	128,0,128
chr1	246519000	246519400	HUVEC	1	.	246519000	246519400	128,0,128
chr1	246520400	246520600	HUVEC	1	.	246520400	246520600	128,0,128
chr1	246897200	246898800	HUVEC	1	.	246897200	246898800	128,0,128
chr1	247014400	247014800	HUVEC	1	.	247014400	247014800	128,0,128
chr1	247015200	247015400	HUVEC	1	.	247015200	247015400	128,0,128
chr1	247367400	247367800	HUVEC	1	.	247367400	247367800	128,0,128
chr10	183200	183400	HUVEC	1	.	183200	183400	128,0,128
chr10	183600	183800	HUVEC	1	.	183600	183800	128,0,128
chr10	228000	228400	HUVEC	1	.	228000	228400	128,0,128
chr10	228600	229400	HUVEC	1	.	228600	229400	128,0,128
chr10	234600	235400	HUVEC	1	.	234600	235400	128,0,128
chr10	246800	248000	HUVEC	1	.	246800	248000	128,0,128
chr10	343200	343600	HUVEC	1	.	343200	343600	128,0,128
chr10	466800	467600	HUVEC	1	.	466800	467600	128,0,128
chr10	600200	600600	HUVEC	1	.	600200	600600	128,0,128
chr10	705600	706000	HUVEC	1	.	705600	706000	128,0,128
chr10	734600	734800	HUVEC	1	.	734600	734800	128,0,128
chr10	830800	831000	HUVEC	1	.	830800	831000	128,0,128
chr10	1092000	1092200	HUVEC	1	.	1092000	1092200	128,0,128
chr10	1107800	1109000	HUVEC	1	.	1107800	1109000	128,0,128
chr10	1110800	1111000	HUVEC	1	.	1110800	1111000	128,0,128
chr10	2939800	2940800	HUVEC	1	.	2939800	2940800	128,0,128
chr10	3096800	3097000	HUVEC	1	.	3096800	3097000	128,0,128
chr10	3097200	3097400	HUVEC	1	.	3097200	3097400	128,0,128
chr10	3112800	3113000	HUVEC	1	.	3112800	3113000	128,0,128
chr10	3113600	3114800	HUVEC	1	.	3113600	3114800	128,0,128
chr10	3115400	3115600	HUVEC	1	.	3115400	3115600	128,0,128
chr10	3128400	3128600	HUVEC	1	.	3128400	3128600	128,0,128
chr10	3129000	3129200	HUVEC	1	.	3129000	3129200	128,0,128
chr10	3129400	3130200	HUVEC	1	.	3129400	3130200	128,0,128
chr10	3144800	3145800	HUVEC	1	.	3144800	3145800	128,0,128
chr10	3305800	3307000	HUVEC	1	.	3305800	3307000	128,0,128
chr10	3442600	3442800	HUVEC	1	.	3442600	3442800	128,0,128
chr10	3466600	3467200	HUVEC	1	.	3466600	3467200	128,0,128
chr10	3902600	3903600	HUVEC	1	.	3902600	3903600	128,0,128
chr10	3962000	3962200	HUVEC	1	.	3962000	3962200	128,0,128
chr10	3971800	3972000	HUVEC	1	.	3971800	3972000	128,0,128
chr10	4011000	4011200	HUVEC	1	.	4011000	4011200	128,0,128
chr10	4086000	4087000	HUVEC	1	.	4086000	4087000	128,0,128
chr10	4415400	4415600	HUVEC	1	.	4415400	4415600	128,0,128
chr10	4493000	4494000	HUVEC	1	.	4493000	4494000	128,0,128
chr10	4743200	4743600	HUVEC	1	.	4743200	4743600	128,0,128
chr10	4810600	4810800	HUVEC	1	.	4810600	4810800	128,0,128
chr10	4811200	4811400	HUVEC	1	.	4811200	4811400	128,0,128
chr10	4820800	4821200	HUVEC	1	.	4820800	4821200	128,0,128
chr10	4823800	4824200	HUVEC	1	.	4823800	4824200	128,0,128
chr10	4846600	4847200	HUVEC	1	.	4846600	4847200	128,0,128
chr10	5456600	5457000	HUVEC	1	.	5456600	5457000	128,0,128
chr10	5829600	5829800	HUVEC	1	.	5829600	5829800	128,0,128
chr10	5845000	5845200	HUVEC	1	.	5845000	5845200	128,0,128
chr10	5846400	5846600	HUVEC	1	.	5846400	5846600	128,0,128
chr10	5847400	5847600	HUVEC	1	.	5847400	5847600	128,0,128
chr10	5849600	5850000	HUVEC	1	.	5849600	5850000	128,0,128
chr10	6000000	6000200	HUVEC	1	.	6000000	6000200	128,0,128
chr10	6133200	6133600	HUVEC	1	.	6133200	6133600	128,0,128
chr10	6133800	6134200	HUVEC	1	.	6133800	6134200	128,0,128
chr10	6200200	6200600	HUVEC	1	.	6200200	6200600	128,0,128
chr10	6212400	6213000	HUVEC	1	.	6212400	6213000	128,0,128
chr10	6230200	6230800	HUVEC	1	.	6230200	6230800	128,0,128
chr10	6237400	6237600	HUVEC	1	.	6237400	6237600	128,0,128
chr10	6379400	6379800	HUVEC	1	.	6379400	6379800	128,0,128
chr10	7990600	7991400	HUVEC	1	.	7990600	7991400	128,0,128
chr10	8012800	8013400	HUVEC	1	.	8012800	8013400	128,0,128
chr10	8013600	8014200	HUVEC	1	.	8013600	8014200	128,0,128
chr10	8014400	8014600	HUVEC	1	.	8014400	8014600	128,0,128
chr10	8081600	8081800	HUVEC	1	.	8081600	8081800	128,0,128
chr10	8104600	8104800	HUVEC	1	.	8104600	8104800	128,0,128
chr10	8105000	8105400	HUVEC	1	.	8105000	8105400	128,0,128
chr10	8105600	8106200	HUVEC	1	.	8105600	8106200	128,0,128
chr10	8431800	8432000	HUVEC	1	.	8431800	8432000	128,0,128
chr10	9060000	9060400	HUVEC	1	.	9060000	9060400	128,0,128
chr10	9066400	9066600	HUVEC	1	.	9066400	9066600	128,0,128
chr10	9828200	9828400	HUVEC	1	.	9828200	9828400	128,0,128
chr10	10827600	10827800	HUVEC	1	.	10827600	10827800	128,0,128
chr10	10829600	10829800	HUVEC	1	.	10829600	10829800	128,0,128
chr10	10866600	10867000	HUVEC	1	.	10866600	10867000	128,0,128
chr10	10868200	10868400	HUVEC	1	.	10868200	10868400	128,0,128
chr10	10913200	10915200	HUVEC	1	.	10913200	10915200	128,0,128
chr10	11060800	11061000	HUVEC	1	.	11060800	11061000	128,0,128
chr10	11077000	11078200	HUVEC	1	.	11077000	11078200	128,0,128
chr10	11628000	11628600	HUVEC	1	.	11628000	11628600	128,0,128
chr10	11689800	11690000	HUVEC	1	.	11689800	11690000	128,0,128
chr10	11691600	11691800	HUVEC	1	.	11691600	11691800	128,0,128
chr10	11722000	11722400	HUVEC	1	.	11722000	11722400	128,0,128
chr10	11840800	11841200	HUVEC	1	.	11840800	11841200	128,0,128
chr10	11855800	11856800	HUVEC	1	.	11855800	11856800	128,0,128
chr10	12228200	12228600	HUVEC	1	.	12228200	12228600	128,0,128
chr10	12277200	12277400	HUVEC	1	.	12277200	12277400	128,0,128
chr10	12575200	12575600	HUVEC	1	.	12575200	12575600	128,0,128
chr10	12656600	12657200	HUVEC	1	.	12656600	12657200	128,0,128
chr10	13680000	13680200	HUVEC	1	.	13680000	13680200	128,0,128
chr10	13816600	13816800	HUVEC	1	.	13816600	13816800	128,0,128
chr10	13831000	13831400	HUVEC	1	.	13831000	13831400	128,0,128
chr10	13843800	13844200	HUVEC	1	.	13843800	13844200	128,0,128
chr10	13851800	13852000	HUVEC	1	.	13851800	13852000	128,0,128
chr10	13856800	13857200	HUVEC	1	.	13856800	13857200	128,0,128
chr10	13857600	13857800	HUVEC	1	.	13857600	13857800	128,0,128
chr10	13863200	13863400	HUVEC	1	.	13863200	13863400	128,0,128
chr10	13873400	13873600	HUVEC	1	.	13873400	13873600	128,0,128
chr10	13874200	13874400	HUVEC	1	.	13874200	13874400	128,0,128
chr10	13876400	13877600	HUVEC	1	.	13876400	13877600	128,0,128
chr10	13886800	13887000	HUVEC	1	.	13886800	13887000	128,0,128
chr10	13889600	13890200	HUVEC	1	.	13889600	13890200	128,0,128
chr10	13895800	13896400	HUVEC	1	.	13895800	13896400	128,0,128
chr10	13900600	13901000	HUVEC	1	.	13900600	13901000	128,0,128
chr10	13901600	13902800	HUVEC	1	.	13901600	13902800	128,0,128
chr10	13903400	13903800	HUVEC	1	.	13903400	13903800	128,0,128
chr10	13904000	13904200	HUVEC	1	.	13904000	13904200	128,0,128
chr10	13904400	13904800	HUVEC	1	.	13904400	13904800	128,0,128
chr10	13905800	13906000	HUVEC	1	.	13905800	13906000	128,0,128
chr10	13907000	13907400	HUVEC	1	.	13907000	13907400	128,0,128
chr10	13909200	13909400	HUVEC	1	.	13909200	13909400	128,0,128
chr10	13922000	13922200	HUVEC	1	.	13922000	13922200	128,0,128
chr10	13930000	13930200	HUVEC	1	.	13930000	13930200	128,0,128
chr10	13930400	13930800	HUVEC	1	.	13930400	13930800	128,0,128
chr10	13935800	13937000	HUVEC	1	.	13935800	13937000	128,0,128
chr10	13987000	13988800	HUVEC	1	.	13987000	13988800	128,0,128
chr10	14001800	14002200	HUVEC	1	.	14001800	14002200	128,0,128
chr10	14031600	14033800	HUVEC	1	.	14031600	14033800	128,0,128
chr10	14039200	14039600	HUVEC	1	.	14039200	14039600	128,0,128
chr10	14114400	14115600	HUVEC	1	.	14114400	14115600	128,0,128
chr10	14501800	14502000	HUVEC	1	.	14501800	14502000	128,0,128
chr10	14587400	14587600	HUVEC	1	.	14587400	14587600	128,0,128
chr10	14587800	14588000	HUVEC	1	.	14587800	14588000	128,0,128
chr10	14588200	14588400	HUVEC	1	.	14588200	14588400	128,0,128
chr10	14597800	14598000	HUVEC	1	.	14597800	14598000	128,0,128
chr10	14613200	14613400	HUVEC	1	.	14613200	14613400	128,0,128
chr10	14615000	14615400	HUVEC	1	.	14615000	14615400	128,0,128
chr10	14617400	14618200	HUVEC	1	.	14617400	14618200	128,0,128
chr10	14651600	14652000	HUVEC	1	.	14651600	14652000	128,0,128
chr10	14659200	14659400	HUVEC	1	.	14659200	14659400	128,0,128
chr10	14672000	14672400	HUVEC	1	.	14672000	14672400	128,0,128
chr10	14823600	14824400	HUVEC	1	.	14823600	14824400	128,0,128
chr10	14840600	14841400	HUVEC	1	.	14840600	14841400	128,0,128
chr10	15187000	15187200	HUVEC	1	.	15187000	15187200	128,0,128
chr10	15199800	15200000	HUVEC	1	.	15199800	15200000	128,0,128
chr10	15239000	15239800	HUVEC	1	.	15239000	15239800	128,0,128
chr10	15244800	15245000	HUVEC	1	.	15244800	15245000	128,0,128
chr10	15253400	15253800	HUVEC	1	.	15253400	15253800	128,0,128
chr10	15281000	15281200	HUVEC	1	.	15281000	15281200	128,0,128
chr10	15289800	15290000	HUVEC	1	.	15289800	15290000	128,0,128
chr10	15621600	15622000	HUVEC	1	.	15621600	15622000	128,0,128
chr10	15669800	15670000	HUVEC	1	.	15669800	15670000	128,0,128
chr10	15672400	15672600	HUVEC	1	.	15672400	15672600	128,0,128
chr10	15714600	15714800	HUVEC	1	.	15714600	15714800	128,0,128
chr10	15722000	15722200	HUVEC	1	.	15722000	15722200	128,0,128
chr10	15746600	15746800	HUVEC	1	.	15746600	15746800	128,0,128
chr10	15939600	15939800	HUVEC	1	.	15939600	15939800	128,0,128
chr10	16052000	16052200	HUVEC	1	.	16052000	16052200	128,0,128
chr10	16686200	16686600	HUVEC	1	.	16686200	16686600	128,0,128
chr10	16818400	16820000	HUVEC	1	.	16818400	16820000	128,0,128
chr10	16820200	16820400	HUVEC	1	.	16820200	16820400	128,0,128
chr10	16870800	16871800	HUVEC	1	.	16870800	16871800	128,0,128
chr10	16929600	16929800	HUVEC	1	.	16929600	16929800	128,0,128
chr10	16951800	16952000	HUVEC	1	.	16951800	16952000	128,0,128
chr10	16952200	16952600	HUVEC	1	.	16952200	16952600	128,0,128
chr10	16986600	16987200	HUVEC	1	.	16986600	16987200	128,0,128
chr10	16994000	16995000	HUVEC	1	.	16994000	16995000	128,0,128
chr10	17034400	17036200	HUVEC	1	.	17034400	17036200	128,0,128
chr10	17049200	17049600	HUVEC	1	.	17049200	17049600	128,0,128
chr10	17072400	17072600	HUVEC	1	.	17072400	17072600	128,0,128
chr10	17108000	17109600	HUVEC	1	.	17108000	17109600	128,0,128
chr10	17143600	17144000	HUVEC	1	.	17143600	17144000	128,0,128
chr10	17273800	17274000	HUVEC	1	.	17273800	17274000	128,0,128
chr10	17275600	17275800	HUVEC	1	.	17275600	17275800	128,0,128
chr10	17569000	17569200	HUVEC	1	.	17569000	17569200	128,0,128
chr10	19222000	19222200	HUVEC	1	.	19222000	19222200	128,0,128
chr10	21547000	21547200	HUVEC	1	.	21547000	21547200	128,0,128
chr10	21574600	21574800	HUVEC	1	.	21574600	21574800	128,0,128
chr10	21695800	21696000	HUVEC	1	.	21695800	21696000	128,0,128
chr10	22016000	22016600	HUVEC	1	.	22016000	22016600	128,0,128
chr10	22663800	22664000	HUVEC	1	.	22663800	22664000	128,0,128
chr10	22936600	22937000	HUVEC	1	.	22936600	22937000	128,0,128
chr10	23027600	23027800	HUVEC	1	.	23027600	23027800	128,0,128
chr10	23110400	23110600	HUVEC	1	.	23110400	23110600	128,0,128
chr10	24934800	24935000	HUVEC	1	.	24934800	24935000	128,0,128
chr10	25083000	25083200	HUVEC	1	.	25083000	25083200	128,0,128
chr10	25140600	25140800	HUVEC	1	.	25140600	25140800	128,0,128
chr10	25311600	25311800	HUVEC	1	.	25311600	25311800	128,0,128
chr10	25312000	25312600	HUVEC	1	.	25312000	25312600	128,0,128
chr10	25845200	25845400	HUVEC	1	.	25845200	25845400	128,0,128
chr10	25846000	25846400	HUVEC	1	.	25846000	25846400	128,0,128
chr10	27308800	27309000	HUVEC	1	.	27308800	27309000	128,0,128
chr10	27312200	27312600	HUVEC	1	.	27312200	27312600	128,0,128
chr10	28297000	28297400	HUVEC	1	.	28297000	28297400	128,0,128
chr10	28378200	28379200	HUVEC	1	.	28378200	28379200	128,0,128
chr10	28380600	28381200	HUVEC	1	.	28380600	28381200	128,0,128
chr10	28384200	28385000	HUVEC	1	.	28384200	28385000	128,0,128
chr10	28400000	28400600	HUVEC	1	.	28400000	28400600	128,0,128
chr10	28429600	28430400	HUVEC	1	.	28429600	28430400	128,0,128
chr10	28839800	28840200	HUVEC	1	.	28839800	28840200	128,0,128
chr10	28840400	28840600	HUVEC	1	.	28840400	28840600	128,0,128
chr10	28855600	28855800	HUVEC	1	.	28855600	28855800	128,0,128
chr10	28859400	28859600	HUVEC	1	.	28859400	28859600	128,0,128
chr10	28864400	28864600	HUVEC	1	.	28864400	28864600	128,0,128
chr10	28867400	28867600	HUVEC	1	.	28867400	28867600	128,0,128
chr10	28867800	28868200	HUVEC	1	.	28867800	28868200	128,0,128
chr10	29182200	29182400	HUVEC	1	.	29182200	29182400	128,0,128
chr10	29195600	29196200	HUVEC	1	.	29195600	29196200	128,0,128
chr10	29402200	29402400	HUVEC	1	.	29402200	29402400	128,0,128
chr10	29950400	29950600	HUVEC	1	.	29950400	29950600	128,0,128
chr10	29979800	29980000	HUVEC	1	.	29979800	29980000	128,0,128
chr10	30035000	30035800	HUVEC	1	.	30035000	30035800	128,0,128
chr10	30138200	30138800	HUVEC	1	.	30138200	30138800	128,0,128
chr10	30184400	30185400	HUVEC	1	.	30184400	30185400	128,0,128
chr10	30257400	30257600	HUVEC	1	.	30257400	30257600	128,0,128
chr10	30317600	30317800	HUVEC	1	.	30317600	30317800	128,0,128
chr10	30330200	30330600	HUVEC	1	.	30330200	30330600	128,0,128
chr10	30330800	30331400	HUVEC	1	.	30330800	30331400	128,0,128
chr10	30344000	30344200	HUVEC	1	.	30344000	30344200	128,0,128
chr10	30344400	30344600	HUVEC	1	.	30344400	30344600	128,0,128
chr10	30344800	30345000	HUVEC	1	.	30344800	30345000	128,0,128
chr10	30351800	30352400	HUVEC	1	.	30351800	30352400	128,0,128
chr10	30400200	30401200	HUVEC	1	.	30400200	30401200	128,0,128
chr10	30476600	30477600	HUVEC	1	.	30476600	30477600	128,0,128
chr10	30636000	30636200	HUVEC	1	.	30636000	30636200	128,0,128
chr10	30814600	30814800	HUVEC	1	.	30814600	30814800	128,0,128
chr10	30929400	30929600	HUVEC	1	.	30929400	30929600	128,0,128
chr10	30930600	30931400	HUVEC	1	.	30930600	30931400	128,0,128
chr10	30931600	30931800	HUVEC	1	.	30931600	30931800	128,0,128
chr10	30932400	30932600	HUVEC	1	.	30932400	30932600	128,0,128
chr10	30932800	30934200	HUVEC	1	.	30932800	30934200	128,0,128
chr10	30936800	30937200	HUVEC	1	.	30936800	30937200	128,0,128
chr10	30940000	30940800	HUVEC	1	.	30940000	30940800	128,0,128
chr10	31077400	31077800	HUVEC	1	.	31077400	31077800	128,0,128
chr10	31100800	31103600	HUVEC	1	.	31100800	31103600	128,0,128
chr10	31108400	31110000	HUVEC	1	.	31108400	31110000	128,0,128
chr10	31146600	31148600	HUVEC	1	.	31146600	31148600	128,0,128
chr10	31182600	31182800	HUVEC	1	.	31182600	31182800	128,0,128
chr10	31252800	31253800	HUVEC	1	.	31252800	31253800	128,0,128
chr10	31254000	31254800	HUVEC	1	.	31254000	31254800	128,0,128
chr10	31289400	31289600	HUVEC	1	.	31289400	31289600	128,0,128
chr10	31302200	31302600	HUVEC	1	.	31302200	31302600	128,0,128
chr10	31302800	31303000	HUVEC	1	.	31302800	31303000	128,0,128
chr10	31340400	31341400	HUVEC	1	.	31340400	31341400	128,0,128
chr10	31348200	31348600	HUVEC	1	.	31348200	31348600	128,0,128
chr10	31531400	31531600	HUVEC	1	.	31531400	31531600	128,0,128
chr10	31603800	31604000	HUVEC	1	.	31603800	31604000	128,0,128
chr10	31604200	31605000	HUVEC	1	.	31604200	31605000	128,0,128
chr10	31612400	31612600	HUVEC	1	.	31612400	31612600	128,0,128
chr10	31612800	31613200	HUVEC	1	.	31612800	31613200	128,0,128
chr10	31614400	31614600	HUVEC	1	.	31614400	31614600	128,0,128
chr10	31615000	31615200	HUVEC	1	.	31615000	31615200	128,0,128
chr10	31615600	31616000	HUVEC	1	.	31615600	31616000	128,0,128
chr10	31616400	31616600	HUVEC	1	.	31616400	31616600	128,0,128
chr10	31617200	31617400	HUVEC	1	.	31617200	31617400	128,0,128
chr10	31618600	31618800	HUVEC	1	.	31618600	31618800	128,0,128
chr10	31620400	31620800	HUVEC	1	.	31620400	31620800	128,0,128
chr10	31621000	31621400	HUVEC	1	.	31621000	31621400	128,0,128
chr10	31621600	31621800	HUVEC	1	.	31621600	31621800	128,0,128
chr10	31622400	31622600	HUVEC	1	.	31622400	31622600	128,0,128
chr10	31625000	31625200	HUVEC	1	.	31625000	31625200	128,0,128
chr10	31632800	31633000	HUVEC	1	.	31632800	31633000	128,0,128
chr10	31636800	31637000	HUVEC	1	.	31636800	31637000	128,0,128
chr10	31639800	31640000	HUVEC	1	.	31639800	31640000	128,0,128
chr10	31656200	31656400	HUVEC	1	.	31656200	31656400	128,0,128
chr10	31658400	31658600	HUVEC	1	.	31658400	31658600	128,0,128
chr10	31660000	31660200	HUVEC	1	.	31660000	31660200	128,0,128
chr10	31714200	31714800	HUVEC	1	.	31714200	31714800	128,0,128
chr10	31715200	31715400	HUVEC	1	.	31715200	31715400	128,0,128
chr10	31715600	31716600	HUVEC	1	.	31715600	31716600	128,0,128
chr10	31816400	31816800	HUVEC	1	.	31816400	31816800	128,0,128
chr10	31938800	31939400	HUVEC	1	.	31938800	31939400	128,0,128
chr10	31985800	31990000	HUVEC	1	.	31985800	31990000	128,0,128
chr10	31995400	31995600	HUVEC	1	.	31995400	31995600	128,0,128
chr10	32331400	32331600	HUVEC	1	.	32331400	32331600	128,0,128
chr10	32332400	32332600	HUVEC	1	.	32332400	32332600	128,0,128
chr10	32340800	32341600	HUVEC	1	.	32340800	32341600	128,0,128
chr10	32342000	32342200	HUVEC	1	.	32342000	32342200	128,0,128
chr10	32420000	32420200	HUVEC	1	.	32420000	32420200	128,0,128
chr10	32586400	32586600	HUVEC	1	.	32586400	32586600	128,0,128
chr10	32588400	32588600	HUVEC	1	.	32588400	32588600	128,0,128
chr10	32595400	32595600	HUVEC	1	.	32595400	32595600	128,0,128
chr10	32633800	32634000	HUVEC	1	.	32633800	32634000	128,0,128
chr10	32701200	32701600	HUVEC	1	.	32701200	32701600	128,0,128
chr10	33226800	33227000	HUVEC	1	.	33226800	33227000	128,0,128
chr10	33228400	33228600	HUVEC	1	.	33228400	33228600	128,0,128
chr10	33229400	33230200	HUVEC	1	.	33229400	33230200	128,0,128
chr10	33230400	33230800	HUVEC	1	.	33230400	33230800	128,0,128
chr10	33231000	33231200	HUVEC	1	.	33231000	33231200	128,0,128
chr10	33233800	33234000	HUVEC	1	.	33233800	33234000	128,0,128
chr10	33235000	33235200	HUVEC	1	.	33235000	33235200	128,0,128
chr10	33467400	33467600	HUVEC	1	.	33467400	33467600	128,0,128
chr10	33483400	33483600	HUVEC	1	.	33483400	33483600	128,0,128
chr10	33503600	33503800	HUVEC	1	.	33503600	33503800	128,0,128
chr10	33506800	33507000	HUVEC	1	.	33506800	33507000	128,0,128
chr10	33518200	33518400	HUVEC	1	.	33518200	33518400	128,0,128
chr10	33521800	33524600	HUVEC	1	.	33521800	33524600	128,0,128
chr10	33563600	33563800	HUVEC	1	.	33563600	33563800	128,0,128
chr10	33574800	33575000	HUVEC	1	.	33574800	33575000	128,0,128
chr10	33575200	33575400	HUVEC	1	.	33575200	33575400	128,0,128
chr10	33591200	33591400	HUVEC	1	.	33591200	33591400	128,0,128
chr10	33603600	33604000	HUVEC	1	.	33603600	33604000	128,0,128
chr10	33604600	33605000	HUVEC	1	.	33604600	33605000	128,0,128
chr10	33605400	33605600	HUVEC	1	.	33605400	33605600	128,0,128
chr10	34434600	34435000	HUVEC	1	.	34434600	34435000	128,0,128
chr10	34627000	34627200	HUVEC	1	.	34627000	34627200	128,0,128
chr10	34696200	34696400	HUVEC	1	.	34696200	34696400	128,0,128
chr10	34719600	34720000	HUVEC	1	.	34719600	34720000	128,0,128
chr10	35020800	35021400	HUVEC	1	.	35020800	35021400	128,0,128
chr10	35345000	35346400	HUVEC	1	.	35345000	35346400	128,0,128
chr10	35461600	35462000	HUVEC	1	.	35461600	35462000	128,0,128
chr10	35514000	35514600	HUVEC	1	.	35514000	35514600	128,0,128
chr10	35627800	35628400	HUVEC	1	.	35627800	35628400	128,0,128
chr10	35666200	35666400	HUVEC	1	.	35666200	35666400	128,0,128
chr10	35698200	35698400	HUVEC	1	.	35698200	35698400	128,0,128
chr10	35700800	35701000	HUVEC	1	.	35700800	35701000	128,0,128
chr10	35738600	35739000	HUVEC	1	.	35738600	35739000	128,0,128
chr10	35863800	35864400	HUVEC	1	.	35863800	35864400	128,0,128
chr10	35916200	35916400	HUVEC	1	.	35916200	35916400	128,0,128
chr10	36029000	36029200	HUVEC	1	.	36029000	36029200	128,0,128
chr10	36144600	36144800	HUVEC	1	.	36144600	36144800	128,0,128
chr10	36179000	36179200	HUVEC	1	.	36179000	36179200	128,0,128
chr10	36179400	36179600	HUVEC	1	.	36179400	36179600	128,0,128
chr10	36730400	36730800	HUVEC	1	.	36730400	36730800	128,0,128
chr10	36788600	36789000	HUVEC	1	.	36788600	36789000	128,0,128
chr10	36862200	36862400	HUVEC	1	.	36862200	36862400	128,0,128
chr10	36891200	36891400	HUVEC	1	.	36891200	36891400	128,0,128
chr10	36896800	36897800	HUVEC	1	.	36896800	36897800	128,0,128
chr10	36924000	36924200	HUVEC	1	.	36924000	36924200	128,0,128
chr10	43635600	43635800	HUVEC	1	.	43635600	43635800	128,0,128
chr10	43897600	43898000	HUVEC	1	.	43897600	43898000	128,0,128
chr10	44185200	44185400	HUVEC	1	.	44185200	44185400	128,0,128
chr10	44189400	44189800	HUVEC	1	.	44189400	44189800	128,0,128
chr10	44269200	44269600	HUVEC	1	.	44269200	44269600	128,0,128
chr10	44342000	44342200	HUVEC	1	.	44342000	44342200	128,0,128
chr10	44352600	44353600	HUVEC	1	.	44352600	44353600	128,0,128
chr10	44357800	44358600	HUVEC	1	.	44357800	44358600	128,0,128
chr10	44363800	44364000	HUVEC	1	.	44363800	44364000	128,0,128
chr10	45064400	45065400	HUVEC	1	.	45064400	45065400	128,0,128
chr10	45251600	45252000	HUVEC	1	.	45251600	45252000	128,0,128
chr10	45731400	45731600	HUVEC	1	.	45731400	45731600	128,0,128
chr10	45734400	45734800	HUVEC	1	.	45734400	45734800	128,0,128
chr10	46052200	46052400	HUVEC	1	.	46052200	46052400	128,0,128
chr10	49516200	49516400	HUVEC	1	.	49516200	49516400	128,0,128
chr10	49734000	49734600	HUVEC	1	.	49734000	49734600	128,0,128
chr10	49735000	49735200	HUVEC	1	.	49735000	49735200	128,0,128
chr10	49758000	49758200	HUVEC	1	.	49758000	49758200	128,0,128
chr10	49760400	49760600	HUVEC	1	.	49760400	49760600	128,0,128
chr10	49810600	49810800	HUVEC	1	.	49810600	49810800	128,0,128
chr10	50153600	50154200	HUVEC	1	.	50153600	50154200	128,0,128
chr10	50154800	50156000	HUVEC	1	.	50154800	50156000	128,0,128
chr10	50402000	50402600	HUVEC	1	.	50402000	50402600	128,0,128
chr10	50402800	50403000	HUVEC	1	.	50402800	50403000	128,0,128
chr10	50744600	50745000	HUVEC	1	.	50744600	50745000	128,0,128
chr10	51039000	51039200	HUVEC	1	.	51039000	51039200	128,0,128
chr10	51039400	51040400	HUVEC	1	.	51039400	51040400	128,0,128
chr10	51050000	51050200	HUVEC	1	.	51050000	51050200	128,0,128
chr10	52191000	52191200	HUVEC	1	.	52191000	52191200	128,0,128
chr10	52363800	52364000	HUVEC	1	.	52363800	52364000	128,0,128
chr10	52609800	52610000	HUVEC	1	.	52609800	52610000	128,0,128
chr10	53375600	53375800	HUVEC	1	.	53375600	53375800	128,0,128
chr10	53403600	53403800	HUVEC	1	.	53403600	53403800	128,0,128
chr10	53404400	53404600	HUVEC	1	.	53404400	53404600	128,0,128
chr10	53678800	53679200	HUVEC	1	.	53678800	53679200	128,0,128
chr10	53679800	53680000	HUVEC	1	.	53679800	53680000	128,0,128
chr10	54077400	54077600	HUVEC	1	.	54077400	54077600	128,0,128
chr10	54092600	54093400	HUVEC	1	.	54092600	54093400	128,0,128
chr10	54180400	54180800	HUVEC	1	.	54180400	54180800	128,0,128
chr10	54239400	54240000	HUVEC	1	.	54239400	54240000	128,0,128
chr10	54338000	54339600	HUVEC	1	.	54338000	54339600	128,0,128
chr10	54383600	54383800	HUVEC	1	.	54383600	54383800	128,0,128
chr10	54392400	54392800	HUVEC	1	.	54392400	54392800	128,0,128
chr10	54419000	54419200	HUVEC	1	.	54419000	54419200	128,0,128
chr10	54427800	54428200	HUVEC	1	.	54427800	54428200	128,0,128
chr10	54428400	54428600	HUVEC	1	.	54428400	54428600	128,0,128
chr10	54894000	54894200	HUVEC	1	.	54894000	54894200	128,0,128
chr10	55339400	55340400	HUVEC	1	.	55339400	55340400	128,0,128
chr10	56347400	56348000	HUVEC	1	.	56347400	56348000	128,0,128
chr10	56372800	56373600	HUVEC	1	.	56372800	56373600	128,0,128
chr10	56381800	56382200	HUVEC	1	.	56381800	56382200	128,0,128
chr10	56435400	56435600	HUVEC	1	.	56435400	56435600	128,0,128
chr10	56674000	56674200	HUVEC	1	.	56674000	56674200	128,0,128
chr10	56904200	56904400	HUVEC	1	.	56904200	56904400	128,0,128
chr10	56905600	56906000	HUVEC	1	.	56905600	56906000	128,0,128
chr10	57134800	57135200	HUVEC	1	.	57134800	57135200	128,0,128
chr10	60034000	60034600	HUVEC	1	.	60034000	60034600	128,0,128
chr10	60035800	60036000	HUVEC	1	.	60035800	60036000	128,0,128
chr10	61935000	61935600	HUVEC	1	.	61935000	61935600	128,0,128
chr10	61970000	61970200	HUVEC	1	.	61970000	61970200	128,0,128
chr10	62043800	62044000	HUVEC	1	.	62043800	62044000	128,0,128
chr10	62148400	62148600	HUVEC	1	.	62148400	62148600	128,0,128
chr10	62541200	62542000	HUVEC	1	.	62541200	62542000	128,0,128
chr10	62542200	62542400	HUVEC	1	.	62542200	62542400	128,0,128
chr10	62542600	62542800	HUVEC	1	.	62542600	62542800	128,0,128
chr10	62543200	62543400	HUVEC	1	.	62543200	62543400	128,0,128
chr10	62606000	62606200	HUVEC	1	.	62606000	62606200	128,0,128
chr10	62823800	62824000	HUVEC	1	.	62823800	62824000	128,0,128
chr10	63220600	63220800	HUVEC	1	.	63220600	63220800	128,0,128
chr10	63247400	63247600	HUVEC	1	.	63247400	63247600	128,0,128
chr10	63349400	63350000	HUVEC	1	.	63349400	63350000	128,0,128
chr10	63380400	63380600	HUVEC	1	.	63380400	63380600	128,0,128
chr10	63380800	63381000	HUVEC	1	.	63380800	63381000	128,0,128
chr10	63381400	63382000	HUVEC	1	.	63381400	63382000	128,0,128
chr10	63402600	63403000	HUVEC	1	.	63402600	63403000	128,0,128
chr10	63452200	63452400	HUVEC	1	.	63452200	63452400	128,0,128
chr10	63841600	63841800	HUVEC	1	.	63841600	63841800	128,0,128
chr10	63880600	63881400	HUVEC	1	.	63880600	63881400	128,0,128
chr10	63890000	63891800	HUVEC	1	.	63890000	63891800	128,0,128
chr10	64203600	64204000	HUVEC	1	.	64203600	64204000	128,0,128
chr10	64519800	64520800	HUVEC	1	.	64519800	64520800	128,0,128
chr10	64566200	64566400	HUVEC	1	.	64566200	64566400	128,0,128
chr10	64967400	64967800	HUVEC	1	.	64967400	64967800	128,0,128
chr10	65000200	65002400	HUVEC	1	.	65000200	65002400	128,0,128
chr10	65003600	65004000	HUVEC	1	.	65003600	65004000	128,0,128
chr10	65019000	65019200	HUVEC	1	.	65019000	65019200	128,0,128
chr10	65030400	65030600	HUVEC	1	.	65030400	65030600	128,0,128
chr10	65033400	65033600	HUVEC	1	.	65033400	65033600	128,0,128
chr10	65033800	65034000	HUVEC	1	.	65033800	65034000	128,0,128
chr10	65134600	65135000	HUVEC	1	.	65134600	65135000	128,0,128
chr10	65170200	65170400	HUVEC	1	.	65170200	65170400	128,0,128
chr10	65174200	65174400	HUVEC	1	.	65174200	65174400	128,0,128
chr10	65174600	65174800	HUVEC	1	.	65174600	65174800	128,0,128
chr10	65175600	65176000	HUVEC	1	.	65175600	65176000	128,0,128
chr10	65194200	65194600	HUVEC	1	.	65194200	65194600	128,0,128
chr10	65194800	65195000	HUVEC	1	.	65194800	65195000	128,0,128
chr10	65332800	65333000	HUVEC	1	.	65332800	65333000	128,0,128
chr10	65333200	65334000	HUVEC	1	.	65333200	65334000	128,0,128
chr10	65371000	65371400	HUVEC	1	.	65371000	65371400	128,0,128
chr10	65404000	65405200	HUVEC	1	.	65404000	65405200	128,0,128
chr10	65406200	65406600	HUVEC	1	.	65406200	65406600	128,0,128
chr10	65482200	65482600	HUVEC	1	.	65482200	65482600	128,0,128
chr10	65558600	65559600	HUVEC	1	.	65558600	65559600	128,0,128
chr10	66632400	66633600	HUVEC	1	.	66632400	66633600	128,0,128
chr10	67087800	67089200	HUVEC	1	.	67087800	67089200	128,0,128
chr10	67099800	67100000	HUVEC	1	.	67099800	67100000	128,0,128
chr10	67100200	67102400	HUVEC	1	.	67100200	67102400	128,0,128
chr10	67115200	67115400	HUVEC	1	.	67115200	67115400	128,0,128
chr10	69428800	69429000	HUVEC	1	.	69428800	69429000	128,0,128
chr10	69430200	69430600	HUVEC	1	.	69430200	69430600	128,0,128
chr10	69534600	69535800	HUVEC	1	.	69534600	69535800	128,0,128
chr10	69832000	69832200	HUVEC	1	.	69832000	69832200	128,0,128
chr10	69902600	69902800	HUVEC	1	.	69902600	69902800	128,0,128
chr10	69962800	69963000	HUVEC	1	.	69962800	69963000	128,0,128
chr10	70097000	70097200	HUVEC	1	.	70097000	70097200	128,0,128
chr10	70772600	70773800	HUVEC	1	.	70772600	70773800	128,0,128
chr10	70774000	70774200	HUVEC	1	.	70774000	70774200	128,0,128
chr10	70851800	70852200	HUVEC	1	.	70851800	70852200	128,0,128
chr10	71030800	71031000	HUVEC	1	.	71030800	71031000	128,0,128
chr10	71032400	71032800	HUVEC	1	.	71032400	71032800	128,0,128
chr10	71081200	71081400	HUVEC	1	.	71081200	71081400	128,0,128
chr10	71081800	71082000	HUVEC	1	.	71081800	71082000	128,0,128
chr10	71087200	71087400	HUVEC	1	.	71087200	71087400	128,0,128
chr10	71105400	71106200	HUVEC	1	.	71105400	71106200	128,0,128
chr10	71137200	71138400	HUVEC	1	.	71137200	71138400	128,0,128
chr10	71228000	71228600	HUVEC	1	.	71228000	71228600	128,0,128
chr10	71234600	71235200	HUVEC	1	.	71234600	71235200	128,0,128
chr10	71239800	71240000	HUVEC	1	.	71239800	71240000	128,0,128
chr10	71576200	71576400	HUVEC	1	.	71576200	71576400	128,0,128
chr10	71589400	71590200	HUVEC	1	.	71589400	71590200	128,0,128
chr10	71598200	71598400	HUVEC	1	.	71598200	71598400	128,0,128
chr10	71598600	71599000	HUVEC	1	.	71598600	71599000	128,0,128
chr10	71599600	71599800	HUVEC	1	.	71599600	71599800	128,0,128
chr10	71605400	71606000	HUVEC	1	.	71605400	71606000	128,0,128
chr10	71606600	71607400	HUVEC	1	.	71606600	71607400	128,0,128
chr10	71607600	71607800	HUVEC	1	.	71607600	71607800	128,0,128
chr10	72218200	72218400	HUVEC	1	.	72218200	72218400	128,0,128
chr10	72259000	72259400	HUVEC	1	.	72259000	72259400	128,0,128
chr10	72259600	72261400	HUVEC	1	.	72259600	72261400	128,0,128
chr10	72268800	72269600	HUVEC	1	.	72268800	72269600	128,0,128
chr10	72278600	72278800	HUVEC	1	.	72278600	72278800	128,0,128
chr10	72775400	72775800	HUVEC	1	.	72775400	72775800	128,0,128
chr10	72872200	72872400	HUVEC	1	.	72872200	72872400	128,0,128
chr10	72872600	72872800	HUVEC	1	.	72872600	72872800	128,0,128
chr10	72965200	72965600	HUVEC	1	.	72965200	72965600	128,0,128
chr10	73031200	73032600	HUVEC	1	.	73031200	73032600	128,0,128
chr10	73127000	73127200	HUVEC	1	.	73127000	73127200	128,0,128
chr10	73600000	73600200	HUVEC	1	.	73600000	73600200	128,0,128
chr10	73818800	73819200	HUVEC	1	.	73818800	73819200	128,0,128
chr10	73946200	73946600	HUVEC	1	.	73946200	73946600	128,0,128
chr10	73946800	73947200	HUVEC	1	.	73946800	73947200	128,0,128
chr10	74469200	74469400	HUVEC	1	.	74469200	74469400	128,0,128
chr10	74551800	74552400	HUVEC	1	.	74551800	74552400	128,0,128
chr10	74562200	74562400	HUVEC	1	.	74562200	74562400	128,0,128
chr10	74562600	74563000	HUVEC	1	.	74562600	74563000	128,0,128
chr10	74646200	74647400	HUVEC	1	.	74646200	74647400	128,0,128
chr10	74836400	74837200	HUVEC	1	.	74836400	74837200	128,0,128
chr10	74934200	74934800	HUVEC	1	.	74934200	74934800	128,0,128
chr10	74943400	74943600	HUVEC	1	.	74943400	74943600	128,0,128
chr10	75261400	75261600	HUVEC	1	.	75261400	75261600	128,0,128
chr10	75480400	75480600	HUVEC	1	.	75480400	75480600	128,0,128
chr10	75596600	75597400	HUVEC	1	.	75596600	75597400	128,0,128
chr10	75727800	75728000	HUVEC	1	.	75727800	75728000	128,0,128
chr10	75829800	75830200	HUVEC	1	.	75829800	75830200	128,0,128
chr10	75830800	75831200	HUVEC	1	.	75830800	75831200	128,0,128
chr10	75831800	75832000	HUVEC	1	.	75831800	75832000	128,0,128
chr10	75837400	75837600	HUVEC	1	.	75837400	75837600	128,0,128
chr10	75905000	75905400	HUVEC	1	.	75905000	75905400	128,0,128
chr10	75985000	75985200	HUVEC	1	.	75985000	75985200	128,0,128
chr10	75987000	75987400	HUVEC	1	.	75987000	75987400	128,0,128
chr10	75987600	75989000	HUVEC	1	.	75987600	75989000	128,0,128
chr10	75998000	75998800	HUVEC	1	.	75998000	75998800	128,0,128
chr10	76220600	76221200	HUVEC	1	.	76220600	76221200	128,0,128
chr10	76261000	76261200	HUVEC	1	.	76261000	76261200	128,0,128
chr10	76261400	76261600	HUVEC	1	.	76261400	76261600	128,0,128
chr10	76656600	76656800	HUVEC	1	.	76656600	76656800	128,0,128
chr10	76887000	76887800	HUVEC	1	.	76887000	76887800	128,0,128
chr10	76989800	76990000	HUVEC	1	.	76989800	76990000	128,0,128
chr10	77484000	77484200	HUVEC	1	.	77484000	77484200	128,0,128
chr10	77625600	77625800	HUVEC	1	.	77625600	77625800	128,0,128
chr10	78097400	78097800	HUVEC	1	.	78097400	78097800	128,0,128
chr10	78303200	78303800	HUVEC	1	.	78303200	78303800	128,0,128
chr10	79743600	79744000	HUVEC	1	.	79743600	79744000	128,0,128
chr10	79785400	79786000	HUVEC	1	.	79785400	79786000	128,0,128
chr10	80095600	80095800	HUVEC	1	.	80095600	80095800	128,0,128
chr10	80262000	80262200	HUVEC	1	.	80262000	80262200	128,0,128
chr10	80514800	80515000	HUVEC	1	.	80514800	80515000	128,0,128
chr10	80691600	80692000	HUVEC	1	.	80691600	80692000	128,0,128
chr10	80895800	80896000	HUVEC	1	.	80895800	80896000	128,0,128
chr10	80906200	80906800	HUVEC	1	.	80906200	80906800	128,0,128
chr10	81028000	81028400	HUVEC	1	.	81028000	81028400	128,0,128
chr10	81054200	81054400	HUVEC	1	.	81054200	81054400	128,0,128
chr10	81692000	81692200	HUVEC	1	.	81692000	81692200	128,0,128
chr10	81693800	81694400	HUVEC	1	.	81693800	81694400	128,0,128
chr10	81895800	81896000	HUVEC	1	.	81895800	81896000	128,0,128
chr10	81959200	81960600	HUVEC	1	.	81959200	81960600	128,0,128
chr10	82218200	82218400	HUVEC	1	.	82218200	82218400	128,0,128
chr10	82240800	82241000	HUVEC	1	.	82240800	82241000	128,0,128
chr10	82244200	82244400	HUVEC	1	.	82244200	82244400	128,0,128
chr10	82244600	82245000	HUVEC	1	.	82244600	82245000	128,0,128
chr10	82245600	82245800	HUVEC	1	.	82245600	82245800	128,0,128
chr10	82254600	82254800	HUVEC	1	.	82254600	82254800	128,0,128
chr10	82262400	82262600	HUVEC	1	.	82262400	82262600	128,0,128
chr10	82262800	82263200	HUVEC	1	.	82262800	82263200	128,0,128
chr10	82268200	82268400	HUVEC	1	.	82268200	82268400	128,0,128
chr10	82268600	82270400	HUVEC	1	.	82268600	82270400	128,0,128
chr10	82271200	82271400	HUVEC	1	.	82271200	82271400	128,0,128
chr10	83360000	83360200	HUVEC	1	.	83360000	83360200	128,0,128
chr10	83623600	83623800	HUVEC	1	.	83623600	83623800	128,0,128
chr10	83626400	83627000	HUVEC	1	.	83626400	83627000	128,0,128
chr10	83713200	83713600	HUVEC	1	.	83713200	83713600	128,0,128
chr10	83717800	83718000	HUVEC	1	.	83717800	83718000	128,0,128
chr10	83721600	83721800	HUVEC	1	.	83721600	83721800	128,0,128
chr10	83723400	83724000	HUVEC	1	.	83723400	83724000	128,0,128
chr10	83741600	83741800	HUVEC	1	.	83741600	83741800	128,0,128
chr10	83966600	83967000	HUVEC	1	.	83966600	83967000	128,0,128
chr10	84138000	84138200	HUVEC	1	.	84138000	84138200	128,0,128
chr10	84420200	84420400	HUVEC	1	.	84420200	84420400	128,0,128
chr10	84428000	84428200	HUVEC	1	.	84428000	84428200	128,0,128
chr10	84755600	84755800	HUVEC	1	.	84755600	84755800	128,0,128
chr10	85407200	85408200	HUVEC	1	.	85407200	85408200	128,0,128
chr10	85408400	85408600	HUVEC	1	.	85408400	85408600	128,0,128
chr10	85485000	85485200	HUVEC	1	.	85485000	85485200	128,0,128
chr10	85855800	85856000	HUVEC	1	.	85855800	85856000	128,0,128
chr10	86055800	86057200	HUVEC	1	.	86055800	86057200	128,0,128
chr10	86070200	86070400	HUVEC	1	.	86070200	86070400	128,0,128
chr10	86073200	86073400	HUVEC	1	.	86073200	86073400	128,0,128
chr10	86073600	86074400	HUVEC	1	.	86073600	86074400	128,0,128
chr10	86269800	86270800	HUVEC	1	.	86269800	86270800	128,0,128
chr10	86271000	86271400	HUVEC	1	.	86271000	86271400	128,0,128
chr10	86291200	86291400	HUVEC	1	.	86291200	86291400	128,0,128
chr10	88507600	88508000	HUVEC	1	.	88507600	88508000	128,0,128
chr10	88628200	88628400	HUVEC	1	.	88628200	88628400	128,0,128
chr10	88636600	88636800	HUVEC	1	.	88636600	88636800	128,0,128
chr10	88716200	88717200	HUVEC	1	.	88716200	88717200	128,0,128
chr10	88971600	88972000	HUVEC	1	.	88971600	88972000	128,0,128
chr10	89291800	89292600	HUVEC	1	.	89291800	89292600	128,0,128
chr10	89421200	89421600	HUVEC	1	.	89421200	89421600	128,0,128
chr10	89421800	89422800	HUVEC	1	.	89421800	89422800	128,0,128
chr10	89475800	89476400	HUVEC	1	.	89475800	89476400	128,0,128
chr10	89483000	89483400	HUVEC	1	.	89483000	89483400	128,0,128
chr10	89512400	89512600	HUVEC	1	.	89512400	89512600	128,0,128
chr10	89519800	89520000	HUVEC	1	.	89519800	89520000	128,0,128
chr10	89520200	89520600	HUVEC	1	.	89520200	89520600	128,0,128
chr10	89535400	89536200	HUVEC	1	.	89535400	89536200	128,0,128
chr10	89627200	89627400	HUVEC	1	.	89627200	89627400	128,0,128
chr10	89635000	89635200	HUVEC	1	.	89635000	89635200	128,0,128
chr10	89675200	89675600	HUVEC	1	.	89675200	89675600	128,0,128
chr10	89675800	89676000	HUVEC	1	.	89675800	89676000	128,0,128
chr10	89676200	89676400	HUVEC	1	.	89676200	89676400	128,0,128
chr10	89677000	89679000	HUVEC	1	.	89677000	89679000	128,0,128
chr10	89685200	89685800	HUVEC	1	.	89685200	89685800	128,0,128
chr10	89687200	89687600	HUVEC	1	.	89687200	89687600	128,0,128
chr10	89720400	89720600	HUVEC	1	.	89720400	89720600	128,0,128
chr10	89721000	89721200	HUVEC	1	.	89721000	89721200	128,0,128
chr10	89922600	89923000	HUVEC	1	.	89922600	89923000	128,0,128
chr10	90003800	90004400	HUVEC	1	.	90003800	90004400	128,0,128
chr10	90440800	90441200	HUVEC	1	.	90440800	90441200	128,0,128
chr10	90514000	90514400	HUVEC	1	.	90514000	90514400	128,0,128
chr10	90743000	90743200	HUVEC	1	.	90743000	90743200	128,0,128
chr10	90763000	90763400	HUVEC	1	.	90763000	90763400	128,0,128
chr10	90833600	90833800	HUVEC	1	.	90833600	90833800	128,0,128
chr10	90834000	90834200	HUVEC	1	.	90834000	90834200	128,0,128
chr10	90839600	90839800	HUVEC	1	.	90839600	90839800	128,0,128
chr10	90874200	90874600	HUVEC	1	.	90874200	90874600	128,0,128
chr10	90882200	90882400	HUVEC	1	.	90882200	90882400	128,0,128
chr10	90984600	90985000	HUVEC	1	.	90984600	90985000	128,0,128
chr10	91086800	91087000	HUVEC	1	.	91086800	91087000	128,0,128
chr10	91202200	91202400	HUVEC	1	.	91202200	91202400	128,0,128
chr10	91957600	91957800	HUVEC	1	.	91957600	91957800	128,0,128
chr10	91958800	91959200	HUVEC	1	.	91958800	91959200	128,0,128
chr10	92066000	92066400	HUVEC	1	.	92066000	92066400	128,0,128
chr10	92688000	92688400	HUVEC	1	.	92688000	92688400	128,0,128
chr10	93664400	93664600	HUVEC	1	.	93664400	93664600	128,0,128
chr10	93905800	93906000	HUVEC	1	.	93905800	93906000	128,0,128
chr10	94058000	94058200	HUVEC	1	.	94058000	94058200	128,0,128
chr10	94363800	94364000	HUVEC	1	.	94363800	94364000	128,0,128
chr10	94364200	94365000	HUVEC	1	.	94364200	94365000	128,0,128
chr10	94515200	94515400	HUVEC	1	.	94515200	94515400	128,0,128
chr10	94571600	94572200	HUVEC	1	.	94571600	94572200	128,0,128
chr10	94575200	94576200	HUVEC	1	.	94575200	94576200	128,0,128
chr10	94576400	94577000	HUVEC	1	.	94576400	94577000	128,0,128
chr10	94594400	94594600	HUVEC	1	.	94594400	94594600	128,0,128
chr10	94594800	94595000	HUVEC	1	.	94594800	94595000	128,0,128
chr10	94595200	94595400	HUVEC	1	.	94595200	94595400	128,0,128
chr10	94600000	94600200	HUVEC	1	.	94600000	94600200	128,0,128
chr10	94610000	94610200	HUVEC	1	.	94610000	94610200	128,0,128
chr10	94635200	94635400	HUVEC	1	.	94635200	94635400	128,0,128
chr10	94636600	94636800	HUVEC	1	.	94636600	94636800	128,0,128
chr10	94640000	94640200	HUVEC	1	.	94640000	94640200	128,0,128
chr10	95106400	95106800	HUVEC	1	.	95106400	95106800	128,0,128
chr10	95172600	95172800	HUVEC	1	.	95172600	95172800	128,0,128
chr10	95181400	95181600	HUVEC	1	.	95181400	95181600	128,0,128
chr10	95182000	95182200	HUVEC	1	.	95182000	95182200	128,0,128
chr10	95257400	95257600	HUVEC	1	.	95257400	95257600	128,0,128
chr10	95272400	95272600	HUVEC	1	.	95272400	95272600	128,0,128
chr10	95308200	95309000	HUVEC	1	.	95308200	95309000	128,0,128
chr10	96363200	96363400	HUVEC	1	.	96363200	96363400	128,0,128
[truncated: 14,415 more rows]
