# Supplementary material for: Genome-wide prediction of cis-regulatory regions using supervised deep learning methods
Source: BMC Bioinformatics. 2018 May 31;19:202. doi: 10.1186/s12859-018-2187-1 (PMC5984344; doi:10.1186/s12859-018-2187-1)
Supplement: Supplementary file 2 — Genome-wide predictions of cis-regulatory regions for all six cell types. (ZIP 20400 kb) [file 12859_2018_2187_MOESM2_ESM.zip › additional_file2/A-E+A-P_Whole_Genome_K562_Specific.bed]

chr1	115600	115800	K562	1	.	115600	115800	128,0,128
chr1	139000	139200	K562	1	.	139000	139200	128,0,128
chr1	235600	235800	K562	1	.	235600	235800	128,0,128
chr1	262000	262200	K562	1	.	262000	262200	128,0,128
chr1	540600	541000	K562	1	.	540600	541000	128,0,128
chr1	748000	748200	K562	1	.	748000	748200	128,0,128
chr1	778200	778400	K562	1	.	778200	778400	128,0,128
chr1	846600	846800	K562	1	.	846600	846800	128,0,128
chr1	874600	874800	K562	1	.	874600	874800	128,0,128
chr1	880200	880400	K562	1	.	880200	880400	128,0,128
chr1	913400	913600	K562	1	.	913400	913600	128,0,128
chr1	934000	934200	K562	1	.	934000	934200	128,0,128
chr1	997400	997800	K562	1	.	997400	997800	128,0,128
chr1	998000	998400	K562	1	.	998000	998400	128,0,128
chr1	1002200	1002400	K562	1	.	1002200	1002400	128,0,128
chr1	1003400	1004000	K562	1	.	1003400	1004000	128,0,128
chr1	1005200	1005400	K562	1	.	1005200	1005400	128,0,128
chr1	1005800	1006000	K562	1	.	1005800	1006000	128,0,128
chr1	1027200	1027400	K562	1	.	1027200	1027400	128,0,128
chr1	1045000	1045600	K562	1	.	1045000	1045600	128,0,128
chr1	1045800	1046000	K562	1	.	1045800	1046000	128,0,128
chr1	1049000	1049200	K562	1	.	1049000	1049200	128,0,128
chr1	1069000	1069200	K562	1	.	1069000	1069200	128,0,128
chr1	1070400	1071200	K562	1	.	1070400	1071200	128,0,128
chr1	1077800	1078000	K562	1	.	1077800	1078000	128,0,128
chr1	1080600	1081000	K562	1	.	1080600	1081000	128,0,128
chr1	1120400	1121400	K562	1	.	1120400	1121400	128,0,128
chr1	1130200	1130400	K562	1	.	1130200	1130400	128,0,128
chr1	1138400	1138600	K562	1	.	1138400	1138600	128,0,128
chr1	1164400	1164600	K562	1	.	1164400	1164600	128,0,128
chr1	1179600	1180000	K562	1	.	1179600	1180000	128,0,128
chr1	1180600	1180800	K562	1	.	1180600	1180800	128,0,128
chr1	1229000	1229600	K562	1	.	1229000	1229600	128,0,128
chr1	1250800	1251400	K562	1	.	1250800	1251400	128,0,128
chr1	1273200	1273400	K562	1	.	1273200	1273400	128,0,128
chr1	1348000	1348200	K562	1	.	1348000	1348200	128,0,128
chr1	1408800	1409000	K562	1	.	1408800	1409000	128,0,128
chr1	1508200	1508400	K562	1	.	1508200	1508400	128,0,128
chr1	1535000	1535200	K562	1	.	1535000	1535200	128,0,128
chr1	1583400	1583600	K562	1	.	1583400	1583600	128,0,128
chr1	1623000	1623200	K562	1	.	1623000	1623200	128,0,128
chr1	1646600	1646800	K562	1	.	1646600	1646800	128,0,128
chr1	1660000	1660200	K562	1	.	1660000	1660200	128,0,128
chr1	1712800	1713000	K562	1	.	1712800	1713000	128,0,128
chr1	1927600	1928000	K562	1	.	1927600	1928000	128,0,128
chr1	2009600	2010000	K562	1	.	2009600	2010000	128,0,128
chr1	2107000	2108200	K562	1	.	2107000	2108200	128,0,128
chr1	2111000	2112400	K562	1	.	2111000	2112400	128,0,128
chr1	2124800	2125200	K562	1	.	2124800	2125200	128,0,128
chr1	2129000	2129800	K562	1	.	2129000	2129800	128,0,128
chr1	2187200	2187800	K562	1	.	2187200	2187800	128,0,128
chr1	2243800	2244200	K562	1	.	2243800	2244200	128,0,128
chr1	2247200	2247400	K562	1	.	2247200	2247400	128,0,128
chr1	2379600	2379800	K562	1	.	2379600	2379800	128,0,128
chr1	2398800	2399000	K562	1	.	2398800	2399000	128,0,128
chr1	2415400	2415600	K562	1	.	2415400	2415600	128,0,128
chr1	2473600	2474200	K562	1	.	2473600	2474200	128,0,128
chr1	2492200	2492400	K562	1	.	2492200	2492400	128,0,128
chr1	2493400	2493600	K562	1	.	2493400	2493600	128,0,128
chr1	2542600	2543000	K562	1	.	2542600	2543000	128,0,128
chr1	2557200	2557400	K562	1	.	2557200	2557400	128,0,128
chr1	2578400	2578600	K562	1	.	2578400	2578600	128,0,128
chr1	3434800	3435000	K562	1	.	3434800	3435000	128,0,128
chr1	3521200	3521400	K562	1	.	3521200	3521400	128,0,128
chr1	3676400	3676600	K562	1	.	3676400	3676600	128,0,128
chr1	3710000	3710600	K562	1	.	3710000	3710600	128,0,128
chr1	3720200	3721400	K562	1	.	3720200	3721400	128,0,128
chr1	3721600	3722200	K562	1	.	3721600	3722200	128,0,128
chr1	3724400	3724800	K562	1	.	3724400	3724800	128,0,128
chr1	3727800	3728000	K562	1	.	3727800	3728000	128,0,128
chr1	3739200	3739400	K562	1	.	3739200	3739400	128,0,128
chr1	3785800	3786000	K562	1	.	3785800	3786000	128,0,128
chr1	3786400	3786800	K562	1	.	3786400	3786800	128,0,128
chr1	3795800	3796000	K562	1	.	3795800	3796000	128,0,128
chr1	3823800	3824200	K562	1	.	3823800	3824200	128,0,128
chr1	3824600	3824800	K562	1	.	3824600	3824800	128,0,128
chr1	4036000	4036200	K562	1	.	4036000	4036200	128,0,128
chr1	4067200	4067400	K562	1	.	4067200	4067400	128,0,128
chr1	4067600	4068000	K562	1	.	4067600	4068000	128,0,128
chr1	4237600	4237800	K562	1	.	4237600	4237800	128,0,128
chr1	5364800	5365200	K562	1	.	5364800	5365200	128,0,128
chr1	5732600	5732800	K562	1	.	5732600	5732800	128,0,128
chr1	5748600	5749000	K562	1	.	5748600	5749000	128,0,128
chr1	5945800	5946200	K562	1	.	5945800	5946200	128,0,128
chr1	5953000	5953600	K562	1	.	5953000	5953600	128,0,128
chr1	5977600	5978400	K562	1	.	5977600	5978400	128,0,128
chr1	6040600	6040800	K562	1	.	6040600	6040800	128,0,128
chr1	6067000	6067800	K562	1	.	6067000	6067800	128,0,128
chr1	6268200	6268400	K562	1	.	6268200	6268400	128,0,128
chr1	6377200	6377400	K562	1	.	6377200	6377400	128,0,128
chr1	6489800	6490200	K562	1	.	6489800	6490200	128,0,128
chr1	6535400	6535600	K562	1	.	6535400	6535600	128,0,128
chr1	6577600	6578000	K562	1	.	6577600	6578000	128,0,128
chr1	6617200	6617400	K562	1	.	6617200	6617400	128,0,128
chr1	6621800	6622200	K562	1	.	6621800	6622200	128,0,128
chr1	6645000	6645200	K562	1	.	6645000	6645200	128,0,128
chr1	6722600	6722800	K562	1	.	6722600	6722800	128,0,128
chr1	6726800	6727000	K562	1	.	6726800	6727000	128,0,128
chr1	6764200	6764600	K562	1	.	6764200	6764600	128,0,128
chr1	6971400	6971600	K562	1	.	6971400	6971600	128,0,128
chr1	6972400	6973000	K562	1	.	6972400	6973000	128,0,128
chr1	7072600	7072800	K562	1	.	7072600	7072800	128,0,128
chr1	7139800	7140000	K562	1	.	7139800	7140000	128,0,128
chr1	7632800	7633000	K562	1	.	7632800	7633000	128,0,128
chr1	7851200	7851400	K562	1	.	7851200	7851400	128,0,128
chr1	7870600	7870800	K562	1	.	7870600	7870800	128,0,128
chr1	7887200	7888400	K562	1	.	7887200	7888400	128,0,128
chr1	7891600	7891800	K562	1	.	7891600	7891800	128,0,128
chr1	8011600	8011800	K562	1	.	8011600	8011800	128,0,128
chr1	8167000	8167200	K562	1	.	8167000	8167200	128,0,128
chr1	8168000	8168200	K562	1	.	8168000	8168200	128,0,128
chr1	8225800	8226000	K562	1	.	8225800	8226000	128,0,128
chr1	8258600	8258800	K562	1	.	8258600	8258800	128,0,128
chr1	8449000	8449400	K562	1	.	8449000	8449400	128,0,128
chr1	8499000	8499200	K562	1	.	8499000	8499200	128,0,128
chr1	8602000	8602600	K562	1	.	8602000	8602600	128,0,128
chr1	8651200	8651400	K562	1	.	8651200	8651400	128,0,128
chr1	8837200	8837400	K562	1	.	8837200	8837400	128,0,128
chr1	8848800	8849200	K562	1	.	8848800	8849200	128,0,128
chr1	8850400	8850800	K562	1	.	8850400	8850800	128,0,128
chr1	8851000	8851400	K562	1	.	8851000	8851400	128,0,128
chr1	8852600	8853000	K562	1	.	8852600	8853000	128,0,128
chr1	8888000	8888200	K562	1	.	8888000	8888200	128,0,128
chr1	8904600	8904800	K562	1	.	8904600	8904800	128,0,128
chr1	8958400	8958800	K562	1	.	8958400	8958800	128,0,128
chr1	9131800	9132000	K562	1	.	9131800	9132000	128,0,128
chr1	9582600	9582800	K562	1	.	9582600	9582800	128,0,128
chr1	9589200	9589600	K562	1	.	9589200	9589600	128,0,128
chr1	9772800	9773200	K562	1	.	9772800	9773200	128,0,128
chr1	9774200	9774800	K562	1	.	9774200	9774800	128,0,128
chr1	9813400	9813600	K562	1	.	9813400	9813600	128,0,128
chr1	9828200	9828400	K562	1	.	9828200	9828400	128,0,128
chr1	9834800	9835200	K562	1	.	9834800	9835200	128,0,128
chr1	9910200	9910400	K562	1	.	9910200	9910400	128,0,128
chr1	10438600	10438800	K562	1	.	10438600	10438800	128,0,128
chr1	10534400	10534600	K562	1	.	10534400	10534600	128,0,128
chr1	10751800	10752000	K562	1	.	10751800	10752000	128,0,128
chr1	10926800	10927000	K562	1	.	10926800	10927000	128,0,128
chr1	11335000	11335200	K562	1	.	11335000	11335200	128,0,128
chr1	11339800	11340000	K562	1	.	11339800	11340000	128,0,128
chr1	11508600	11508800	K562	1	.	11508600	11508800	128,0,128
chr1	11566000	11566200	K562	1	.	11566000	11566200	128,0,128
chr1	11675200	11675400	K562	1	.	11675200	11675400	128,0,128
chr1	11708800	11709200	K562	1	.	11708800	11709200	128,0,128
chr1	11709400	11710000	K562	1	.	11709400	11710000	128,0,128
chr1	11750400	11750800	K562	1	.	11750400	11750800	128,0,128
chr1	11754000	11754200	K562	1	.	11754000	11754200	128,0,128
chr1	11757200	11757600	K562	1	.	11757200	11757600	128,0,128
chr1	11760800	11761000	K562	1	.	11760800	11761000	128,0,128
chr1	11766800	11767000	K562	1	.	11766800	11767000	128,0,128
chr1	11785800	11786000	K562	1	.	11785800	11786000	128,0,128
chr1	11789600	11790200	K562	1	.	11789600	11790200	128,0,128
chr1	11812600	11813000	K562	1	.	11812600	11813000	128,0,128
chr1	11817200	11817600	K562	1	.	11817200	11817600	128,0,128
chr1	11822000	11822800	K562	1	.	11822000	11822800	128,0,128
chr1	11829000	11829200	K562	1	.	11829000	11829200	128,0,128
chr1	11846200	11846600	K562	1	.	11846200	11846600	128,0,128
chr1	11852800	11853000	K562	1	.	11852800	11853000	128,0,128
chr1	11862000	11862200	K562	1	.	11862000	11862200	128,0,128
chr1	11901400	11901600	K562	1	.	11901400	11901600	128,0,128
chr1	11939600	11939800	K562	1	.	11939600	11939800	128,0,128
chr1	11940800	11941800	K562	1	.	11940800	11941800	128,0,128
chr1	11942000	11942600	K562	1	.	11942000	11942600	128,0,128
chr1	11970800	11971000	K562	1	.	11970800	11971000	128,0,128
chr1	11999200	11999600	K562	1	.	11999200	11999600	128,0,128
chr1	12015400	12015600	K562	1	.	12015400	12015600	128,0,128
chr1	12033200	12033600	K562	1	.	12033200	12033600	128,0,128
chr1	12043600	12044000	K562	1	.	12043600	12044000	128,0,128
chr1	12065600	12066000	K562	1	.	12065600	12066000	128,0,128
chr1	12073600	12073800	K562	1	.	12073600	12073800	128,0,128
chr1	12075000	12075200	K562	1	.	12075000	12075200	128,0,128
chr1	12098400	12099400	K562	1	.	12098400	12099400	128,0,128
chr1	12135400	12136200	K562	1	.	12135400	12136200	128,0,128
chr1	12136600	12136800	K562	1	.	12136600	12136800	128,0,128
chr1	12145800	12146000	K562	1	.	12145800	12146000	128,0,128
chr1	12263800	12264000	K562	1	.	12263800	12264000	128,0,128
chr1	12275600	12275800	K562	1	.	12275600	12275800	128,0,128
chr1	12278200	12279200	K562	1	.	12278200	12279200	128,0,128
chr1	12282800	12283000	K562	1	.	12282800	12283000	128,0,128
chr1	12468200	12468400	K562	1	.	12468200	12468400	128,0,128
chr1	12468600	12469000	K562	1	.	12468600	12469000	128,0,128
chr1	12469800	12470000	K562	1	.	12469800	12470000	128,0,128
chr1	12501600	12502000	K562	1	.	12501600	12502000	128,0,128
chr1	12520800	12521200	K562	1	.	12520800	12521200	128,0,128
chr1	12524000	12524200	K562	1	.	12524000	12524200	128,0,128
chr1	12532800	12534400	K562	1	.	12532800	12534400	128,0,128
chr1	12555800	12556200	K562	1	.	12555800	12556200	128,0,128
chr1	12556400	12557000	K562	1	.	12556400	12557000	128,0,128
chr1	12591200	12591600	K562	1	.	12591200	12591600	128,0,128
chr1	12597400	12597800	K562	1	.	12597400	12597800	128,0,128
chr1	12601400	12602000	K562	1	.	12601400	12602000	128,0,128
chr1	12623000	12623600	K562	1	.	12623000	12623600	128,0,128
chr1	12624400	12624600	K562	1	.	12624400	12624600	128,0,128
chr1	12695000	12695200	K562	1	.	12695000	12695200	128,0,128
chr1	12700400	12700600	K562	1	.	12700400	12700600	128,0,128
chr1	12712600	12712800	K562	1	.	12712600	12712800	128,0,128
chr1	12716200	12717000	K562	1	.	12716200	12717000	128,0,128
chr1	12717200	12718000	K562	1	.	12717200	12718000	128,0,128
chr1	12805200	12805600	K562	1	.	12805200	12805600	128,0,128
chr1	12808800	12809000	K562	1	.	12808800	12809000	128,0,128
chr1	12845000	12845200	K562	1	.	12845000	12845200	128,0,128
chr1	12870800	12871000	K562	1	.	12870800	12871000	128,0,128
chr1	12871200	12871400	K562	1	.	12871200	12871400	128,0,128
chr1	14195800	14196000	K562	1	.	14195800	14196000	128,0,128
chr1	14274200	14274400	K562	1	.	14274200	14274400	128,0,128
chr1	14476000	14476200	K562	1	.	14476000	14476200	128,0,128
chr1	14661000	14661600	K562	1	.	14661000	14661600	128,0,128
chr1	14746400	14746800	K562	1	.	14746400	14746800	128,0,128
chr1	14748600	14749000	K562	1	.	14748600	14749000	128,0,128
chr1	14761600	14762600	K562	1	.	14761600	14762600	128,0,128
chr1	14762800	14763000	K562	1	.	14762800	14763000	128,0,128
chr1	14763200	14764000	K562	1	.	14763200	14764000	128,0,128
chr1	14764200	14764800	K562	1	.	14764200	14764800	128,0,128
chr1	14769600	14770400	K562	1	.	14769600	14770400	128,0,128
chr1	14806400	14806600	K562	1	.	14806400	14806600	128,0,128
chr1	14983000	14983200	K562	1	.	14983000	14983200	128,0,128
chr1	15102000	15102400	K562	1	.	15102000	15102400	128,0,128
chr1	15102800	15103600	K562	1	.	15102800	15103600	128,0,128
chr1	15103800	15106000	K562	1	.	15103800	15106000	128,0,128
chr1	15106600	15107200	K562	1	.	15106600	15107200	128,0,128
chr1	15109200	15111000	K562	1	.	15109200	15111000	128,0,128
chr1	15111200	15112200	K562	1	.	15111200	15112200	128,0,128
chr1	15127400	15127600	K562	1	.	15127400	15127600	128,0,128
chr1	15133400	15133600	K562	1	.	15133400	15133600	128,0,128
chr1	15143600	15144200	K562	1	.	15143600	15144200	128,0,128
chr1	15152800	15153000	K562	1	.	15152800	15153000	128,0,128
chr1	15166800	15167200	K562	1	.	15166800	15167200	128,0,128
chr1	15168600	15168800	K562	1	.	15168600	15168800	128,0,128
chr1	15208400	15209000	K562	1	.	15208400	15209000	128,0,128
chr1	15211200	15211400	K562	1	.	15211200	15211400	128,0,128
chr1	15255000	15255200	K562	1	.	15255000	15255200	128,0,128
chr1	15256000	15256400	K562	1	.	15256000	15256400	128,0,128
chr1	15260200	15260400	K562	1	.	15260200	15260400	128,0,128
chr1	15266600	15266800	K562	1	.	15266600	15266800	128,0,128
chr1	15358600	15358800	K562	1	.	15358600	15358800	128,0,128
chr1	15433200	15433400	K562	1	.	15433200	15433400	128,0,128
chr1	15617000	15617200	K562	1	.	15617000	15617200	128,0,128
chr1	15649000	15650000	K562	1	.	15649000	15650000	128,0,128
chr1	15685200	15685600	K562	1	.	15685200	15685600	128,0,128
chr1	15750600	15751000	K562	1	.	15750600	15751000	128,0,128
chr1	15770800	15771400	K562	1	.	15770800	15771400	128,0,128
chr1	15783000	15783400	K562	1	.	15783000	15783400	128,0,128
chr1	15799200	15799400	K562	1	.	15799200	15799400	128,0,128
chr1	15802400	15802600	K562	1	.	15802400	15802600	128,0,128
chr1	15841600	15841800	K562	1	.	15841600	15841800	128,0,128
chr1	15869200	15870800	K562	1	.	15869200	15870800	128,0,128
chr1	15871000	15871200	K562	1	.	15871000	15871200	128,0,128
chr1	16001400	16001600	K562	1	.	16001400	16001600	128,0,128
chr1	16003400	16004000	K562	1	.	16003400	16004000	128,0,128
chr1	16018800	16019200	K562	1	.	16018800	16019200	128,0,128
chr1	16171400	16171600	K562	1	.	16171400	16171600	128,0,128
chr1	16183400	16183600	K562	1	.	16183400	16183600	128,0,128
chr1	16269600	16269800	K562	1	.	16269600	16269800	128,0,128
chr1	16344000	16344200	K562	1	.	16344000	16344200	128,0,128
chr1	16353200	16353800	K562	1	.	16353200	16353800	128,0,128
chr1	16354600	16354800	K562	1	.	16354600	16354800	128,0,128
chr1	16375000	16375800	K562	1	.	16375000	16375800	128,0,128
chr1	16380200	16381200	K562	1	.	16380200	16381200	128,0,128
chr1	16435000	16435200	K562	1	.	16435000	16435200	128,0,128
chr1	16488800	16489400	K562	1	.	16488800	16489400	128,0,128
chr1	16489600	16489800	K562	1	.	16489600	16489800	128,0,128
chr1	16521600	16522000	K562	1	.	16521600	16522000	128,0,128
chr1	16524000	16524200	K562	1	.	16524000	16524200	128,0,128
chr1	16531600	16531800	K562	1	.	16531600	16531800	128,0,128
chr1	16555000	16555400	K562	1	.	16555000	16555400	128,0,128
chr1	16557800	16558600	K562	1	.	16557800	16558600	128,0,128
chr1	16770400	16771400	K562	1	.	16770400	16771400	128,0,128
chr1	16832800	16833600	K562	1	.	16832800	16833600	128,0,128
chr1	16845800	16846200	K562	1	.	16845800	16846200	128,0,128
chr1	16866800	16867200	K562	1	.	16866800	16867200	128,0,128
chr1	16871800	16872000	K562	1	.	16871800	16872000	128,0,128
chr1	16873000	16873200	K562	1	.	16873000	16873200	128,0,128
chr1	16875400	16875600	K562	1	.	16875400	16875600	128,0,128
chr1	16929000	16929200	K562	1	.	16929000	16929200	128,0,128
chr1	16942000	16942200	K562	1	.	16942000	16942200	128,0,128
chr1	17001400	17001600	K562	1	.	17001400	17001600	128,0,128
chr1	17007400	17007600	K562	1	.	17007400	17007600	128,0,128
chr1	17007800	17008000	K562	1	.	17007800	17008000	128,0,128
chr1	17013800	17014400	K562	1	.	17013800	17014400	128,0,128
chr1	17034000	17034800	K562	1	.	17034000	17034800	128,0,128
chr1	17059400	17059600	K562	1	.	17059400	17059600	128,0,128
chr1	17075200	17075400	K562	1	.	17075200	17075400	128,0,128
chr1	17193600	17193800	K562	1	.	17193600	17193800	128,0,128
chr1	17196600	17196800	K562	1	.	17196600	17196800	128,0,128
chr1	17217200	17217600	K562	1	.	17217200	17217600	128,0,128
chr1	17229600	17230000	K562	1	.	17229600	17230000	128,0,128
chr1	17612400	17612600	K562	1	.	17612400	17612600	128,0,128
chr1	17628400	17628600	K562	1	.	17628400	17628600	128,0,128
chr1	17634600	17634800	K562	1	.	17634600	17634800	128,0,128
chr1	17686200	17687200	K562	1	.	17686200	17687200	128,0,128
chr1	17727200	17727800	K562	1	.	17727200	17727800	128,0,128
chr1	17813600	17813800	K562	1	.	17813600	17813800	128,0,128
chr1	17815600	17815800	K562	1	.	17815600	17815800	128,0,128
chr1	18085600	18086000	K562	1	.	18085600	18086000	128,0,128
chr1	18739200	18739800	K562	1	.	18739200	18739800	128,0,128
chr1	18741400	18741800	K562	1	.	18741400	18741800	128,0,128
chr1	18742000	18742600	K562	1	.	18742000	18742600	128,0,128
chr1	18748800	18749200	K562	1	.	18748800	18749200	128,0,128
chr1	18843000	18843200	K562	1	.	18843000	18843200	128,0,128
chr1	18857200	18857800	K562	1	.	18857200	18857800	128,0,128
chr1	18861000	18861200	K562	1	.	18861000	18861200	128,0,128
chr1	18905600	18906000	K562	1	.	18905600	18906000	128,0,128
chr1	19075000	19075200	K562	1	.	19075000	19075200	128,0,128
chr1	19126800	19127000	K562	1	.	19126800	19127000	128,0,128
chr1	19133200	19135000	K562	1	.	19133200	19135000	128,0,128
chr1	19230400	19230600	K562	1	.	19230400	19230600	128,0,128
chr1	19234800	19236200	K562	1	.	19234800	19236200	128,0,128
chr1	19236400	19236600	K562	1	.	19236400	19236600	128,0,128
chr1	19327800	19328000	K562	1	.	19327800	19328000	128,0,128
chr1	19330000	19330200	K562	1	.	19330000	19330200	128,0,128
chr1	19439800	19440200	K562	1	.	19439800	19440200	128,0,128
chr1	19506400	19506800	K562	1	.	19506400	19506800	128,0,128
chr1	19626800	19627000	K562	1	.	19626800	19627000	128,0,128
chr1	19652000	19652400	K562	1	.	19652000	19652400	128,0,128
chr1	19734200	19734600	K562	1	.	19734200	19734600	128,0,128
chr1	19787400	19787600	K562	1	.	19787400	19787600	128,0,128
chr1	19806000	19806200	K562	1	.	19806000	19806200	128,0,128
chr1	19860200	19860400	K562	1	.	19860200	19860400	128,0,128
chr1	19873600	19873800	K562	1	.	19873600	19873800	128,0,128
chr1	20078800	20079200	K562	1	.	20078800	20079200	128,0,128
chr1	20196400	20196800	K562	1	.	20196400	20196800	128,0,128
chr1	20335000	20335200	K562	1	.	20335000	20335200	128,0,128
chr1	20486600	20487000	K562	1	.	20486600	20487000	128,0,128
chr1	20511000	20515600	K562	1	.	20511000	20515600	128,0,128
chr1	20515800	20516000	K562	1	.	20515800	20516000	128,0,128
chr1	20524000	20524400	K562	1	.	20524000	20524400	128,0,128
chr1	20670000	20670600	K562	1	.	20670000	20670600	128,0,128
chr1	20799800	20800000	K562	1	.	20799800	20800000	128,0,128
chr1	20846200	20846400	K562	1	.	20846200	20846400	128,0,128
chr1	20957400	20957600	K562	1	.	20957400	20957600	128,0,128
chr1	21354200	21354600	K562	1	.	21354200	21354600	128,0,128
chr1	21384600	21384800	K562	1	.	21384600	21384800	128,0,128
chr1	21425600	21425800	K562	1	.	21425600	21425800	128,0,128
chr1	21646600	21647200	K562	1	.	21646600	21647200	128,0,128
chr1	21647600	21647800	K562	1	.	21647600	21647800	128,0,128
chr1	21680000	21680200	K562	1	.	21680000	21680200	128,0,128
chr1	21680400	21680600	K562	1	.	21680400	21680600	128,0,128
chr1	21681000	21681400	K562	1	.	21681000	21681400	128,0,128
chr1	21707800	21708000	K562	1	.	21707800	21708000	128,0,128
chr1	21716400	21716800	K562	1	.	21716400	21716800	128,0,128
chr1	21719200	21719800	K562	1	.	21719200	21719800	128,0,128
chr1	21724000	21724400	K562	1	.	21724000	21724400	128,0,128
chr1	21778800	21779000	K562	1	.	21778800	21779000	128,0,128
chr1	21886400	21886600	K562	1	.	21886400	21886600	128,0,128
chr1	21935200	21935800	K562	1	.	21935200	21935800	128,0,128
chr1	21939400	21940000	K562	1	.	21939400	21940000	128,0,128
chr1	21945400	21946200	K562	1	.	21945400	21946200	128,0,128
chr1	21946600	21946800	K562	1	.	21946600	21946800	128,0,128
chr1	21960800	21961000	K562	1	.	21960800	21961000	128,0,128
chr1	21966200	21966400	K562	1	.	21966200	21966400	128,0,128
chr1	21999800	22000000	K562	1	.	21999800	22000000	128,0,128
chr1	22002200	22003000	K562	1	.	22002200	22003000	128,0,128
chr1	22012800	22013000	K562	1	.	22012800	22013000	128,0,128
chr1	22013200	22013400	K562	1	.	22013200	22013400	128,0,128
chr1	22013600	22014800	K562	1	.	22013600	22014800	128,0,128
chr1	22076400	22076800	K562	1	.	22076400	22076800	128,0,128
chr1	22094800	22095400	K562	1	.	22094800	22095400	128,0,128
chr1	22095600	22095800	K562	1	.	22095600	22095800	128,0,128
chr1	22111400	22111800	K562	1	.	22111400	22111800	128,0,128
chr1	22112000	22112400	K562	1	.	22112000	22112400	128,0,128
chr1	22116400	22116600	K562	1	.	22116400	22116600	128,0,128
chr1	22121200	22121400	K562	1	.	22121200	22121400	128,0,128
chr1	22121600	22121800	K562	1	.	22121600	22121800	128,0,128
chr1	22148800	22149200	K562	1	.	22148800	22149200	128,0,128
chr1	22213400	22213600	K562	1	.	22213400	22213600	128,0,128
chr1	22234200	22234600	K562	1	.	22234200	22234600	128,0,128
chr1	22235200	22235400	K562	1	.	22235200	22235400	128,0,128
chr1	22364000	22364200	K562	1	.	22364000	22364200	128,0,128
chr1	22448000	22448400	K562	1	.	22448000	22448400	128,0,128
chr1	22611800	22613000	K562	1	.	22611800	22613000	128,0,128
chr1	22613200	22613400	K562	1	.	22613200	22613400	128,0,128
chr1	22689400	22690000	K562	1	.	22689400	22690000	128,0,128
chr1	22692200	22692400	K562	1	.	22692200	22692400	128,0,128
chr1	22706800	22707000	K562	1	.	22706800	22707000	128,0,128
chr1	22774200	22774400	K562	1	.	22774200	22774400	128,0,128
chr1	22781000	22781200	K562	1	.	22781000	22781200	128,0,128
chr1	22864400	22864600	K562	1	.	22864400	22864600	128,0,128
chr1	22881400	22881600	K562	1	.	22881400	22881600	128,0,128
chr1	22989000	22989200	K562	1	.	22989000	22989200	128,0,128
chr1	23107200	23107600	K562	1	.	23107200	23107600	128,0,128
chr1	23348200	23348400	K562	1	.	23348200	23348400	128,0,128
chr1	23349800	23350000	K562	1	.	23349800	23350000	128,0,128
chr1	23437200	23437600	K562	1	.	23437200	23437600	128,0,128
chr1	23445800	23446600	K562	1	.	23445800	23446600	128,0,128
chr1	23586200	23586400	K562	1	.	23586200	23586400	128,0,128
chr1	23688600	23688800	K562	1	.	23688600	23688800	128,0,128
chr1	23698400	23698800	K562	1	.	23698400	23698800	128,0,128
chr1	23716400	23716600	K562	1	.	23716400	23716600	128,0,128
chr1	23744200	23744400	K562	1	.	23744200	23744400	128,0,128
chr1	23763000	23763400	K562	1	.	23763000	23763400	128,0,128
chr1	23894200	23894400	K562	1	.	23894200	23894400	128,0,128
chr1	23923400	23923800	K562	1	.	23923400	23923800	128,0,128
chr1	23954400	23954600	K562	1	.	23954400	23954600	128,0,128
chr1	23991400	23991600	K562	1	.	23991400	23991600	128,0,128
chr1	24042600	24043000	K562	1	.	24042600	24043000	128,0,128
chr1	24099400	24099600	K562	1	.	24099400	24099600	128,0,128
chr1	24103400	24103600	K562	1	.	24103400	24103600	128,0,128
chr1	24156600	24157200	K562	1	.	24156600	24157200	128,0,128
chr1	24174000	24174200	K562	1	.	24174000	24174200	128,0,128
chr1	24199000	24199200	K562	1	.	24199000	24199200	128,0,128
chr1	24205200	24205400	K562	1	.	24205200	24205400	128,0,128
chr1	24234200	24234600	K562	1	.	24234200	24234600	128,0,128
chr1	24240800	24241000	K562	1	.	24240800	24241000	128,0,128
chr1	24247200	24247800	K562	1	.	24247200	24247800	128,0,128
chr1	24410600	24410800	K562	1	.	24410600	24410800	128,0,128
chr1	24581400	24581600	K562	1	.	24581400	24581600	128,0,128
chr1	24764800	24765400	K562	1	.	24764800	24765400	128,0,128
chr1	24982600	24982800	K562	1	.	24982600	24982800	128,0,128
chr1	25022000	25022400	K562	1	.	25022000	25022400	128,0,128
chr1	25063000	25063200	K562	1	.	25063000	25063200	128,0,128
chr1	25089000	25089200	K562	1	.	25089000	25089200	128,0,128
chr1	25278800	25279200	K562	1	.	25278800	25279200	128,0,128
chr1	25542600	25543000	K562	1	.	25542600	25543000	128,0,128
chr1	25543600	25543800	K562	1	.	25543600	25543800	128,0,128
chr1	25598800	25599000	K562	1	.	25598800	25599000	128,0,128
chr1	25601000	25601200	K562	1	.	25601000	25601200	128,0,128
chr1	25601800	25602000	K562	1	.	25601800	25602000	128,0,128
chr1	25605000	25605200	K562	1	.	25605000	25605200	128,0,128
chr1	25605400	25605600	K562	1	.	25605400	25605600	128,0,128
chr1	25606200	25606800	K562	1	.	25606200	25606800	128,0,128
chr1	25611600	25612200	K562	1	.	25611600	25612200	128,0,128
chr1	25628800	25629200	K562	1	.	25628800	25629200	128,0,128
chr1	25639600	25639800	K562	1	.	25639600	25639800	128,0,128
chr1	25648600	25649000	K562	1	.	25648600	25649000	128,0,128
chr1	25682400	25682600	K562	1	.	25682400	25682600	128,0,128
chr1	25696000	25696200	K562	1	.	25696000	25696200	128,0,128
chr1	25696600	25696800	K562	1	.	25696600	25696800	128,0,128
chr1	25736600	25736800	K562	1	.	25736600	25736800	128,0,128
chr1	25739400	25740400	K562	1	.	25739400	25740400	128,0,128
chr1	25740600	25741000	K562	1	.	25740600	25741000	128,0,128
chr1	25745800	25746200	K562	1	.	25745800	25746200	128,0,128
chr1	25746800	25747000	K562	1	.	25746800	25747000	128,0,128
chr1	25747200	25747800	K562	1	.	25747200	25747800	128,0,128
chr1	25748200	25748400	K562	1	.	25748200	25748400	128,0,128
chr1	25755200	25755600	K562	1	.	25755200	25755600	128,0,128
chr1	25839200	25839400	K562	1	.	25839200	25839400	128,0,128
chr1	25844000	25844800	K562	1	.	25844000	25844800	128,0,128
chr1	25880600	25880800	K562	1	.	25880600	25880800	128,0,128
chr1	25896600	25896800	K562	1	.	25896600	25896800	128,0,128
chr1	25962800	25963000	K562	1	.	25962800	25963000	128,0,128
chr1	26087400	26087800	K562	1	.	26087400	26087800	128,0,128
chr1	26109200	26109600	K562	1	.	26109200	26109600	128,0,128
chr1	26111400	26111600	K562	1	.	26111400	26111600	128,0,128
chr1	26206200	26206400	K562	1	.	26206200	26206400	128,0,128
chr1	26244600	26244800	K562	1	.	26244600	26244800	128,0,128
chr1	26251000	26251200	K562	1	.	26251000	26251200	128,0,128
chr1	26253400	26253600	K562	1	.	26253400	26253600	128,0,128
chr1	26258600	26258800	K562	1	.	26258600	26258800	128,0,128
chr1	26259600	26261000	K562	1	.	26259600	26261000	128,0,128
chr1	26269800	26270200	K562	1	.	26269800	26270200	128,0,128
chr1	26305000	26305200	K562	1	.	26305000	26305200	128,0,128
chr1	26318800	26319000	K562	1	.	26318800	26319000	128,0,128
chr1	26319800	26320000	K562	1	.	26319800	26320000	128,0,128
chr1	26320200	26320400	K562	1	.	26320200	26320400	128,0,128
chr1	26332000	26332400	K562	1	.	26332000	26332400	128,0,128
chr1	26332600	26332800	K562	1	.	26332600	26332800	128,0,128
chr1	26339000	26339200	K562	1	.	26339000	26339200	128,0,128
chr1	26354200	26354600	K562	1	.	26354200	26354600	128,0,128
chr1	26370200	26370600	K562	1	.	26370200	26370600	128,0,128
chr1	26376400	26376600	K562	1	.	26376400	26376600	128,0,128
chr1	26376800	26377000	K562	1	.	26376800	26377000	128,0,128
chr1	26380400	26380800	K562	1	.	26380400	26380800	128,0,128
chr1	26387200	26387600	K562	1	.	26387200	26387600	128,0,128
chr1	26393000	26393800	K562	1	.	26393000	26393800	128,0,128
chr1	26396200	26398000	K562	1	.	26396200	26398000	128,0,128
chr1	26404800	26406000	K562	1	.	26404800	26406000	128,0,128
chr1	26408400	26408800	K562	1	.	26408400	26408800	128,0,128
chr1	26418000	26418200	K562	1	.	26418000	26418200	128,0,128
chr1	26440000	26440400	K562	1	.	26440000	26440400	128,0,128
chr1	26449000	26449200	K562	1	.	26449000	26449200	128,0,128
chr1	26453600	26455000	K562	1	.	26453600	26455000	128,0,128
chr1	26455200	26455600	K562	1	.	26455200	26455600	128,0,128
chr1	26459000	26459200	K562	1	.	26459000	26459200	128,0,128
chr1	26465200	26466000	K562	1	.	26465200	26466000	128,0,128
chr1	26468600	26468800	K562	1	.	26468600	26468800	128,0,128
chr1	26527000	26528200	K562	1	.	26527000	26528200	128,0,128
chr1	26528400	26528600	K562	1	.	26528400	26528600	128,0,128
chr1	26564000	26564600	K562	1	.	26564000	26564600	128,0,128
chr1	26634800	26635400	K562	1	.	26634800	26635400	128,0,128
chr1	26697600	26697800	K562	1	.	26697600	26697800	128,0,128
chr1	26700400	26700600	K562	1	.	26700400	26700600	128,0,128
chr1	26703400	26703600	K562	1	.	26703400	26703600	128,0,128
chr1	26712200	26712800	K562	1	.	26712200	26712800	128,0,128
chr1	26736800	26737000	K562	1	.	26736800	26737000	128,0,128
chr1	26796800	26797000	K562	1	.	26796800	26797000	128,0,128
chr1	26835000	26835200	K562	1	.	26835000	26835200	128,0,128
chr1	26915400	26915600	K562	1	.	26915400	26915600	128,0,128
chr1	26945200	26945400	K562	1	.	26945200	26945400	128,0,128
chr1	26960400	26960600	K562	1	.	26960400	26960600	128,0,128
chr1	26962200	26963800	K562	1	.	26962200	26963800	128,0,128
chr1	26964000	26964400	K562	1	.	26964000	26964400	128,0,128
chr1	26989400	26989600	K562	1	.	26989400	26989600	128,0,128
chr1	26989800	26990000	K562	1	.	26989800	26990000	128,0,128
chr1	27009200	27009400	K562	1	.	27009200	27009400	128,0,128
chr1	27011400	27011600	K562	1	.	27011400	27011600	128,0,128
chr1	27012400	27012600	K562	1	.	27012400	27012600	128,0,128
chr1	27012800	27013000	K562	1	.	27012800	27013000	128,0,128
chr1	27013200	27013800	K562	1	.	27013200	27013800	128,0,128
chr1	27016800	27017600	K562	1	.	27016800	27017600	128,0,128
chr1	27043800	27044000	K562	1	.	27043800	27044000	128,0,128
chr1	27048200	27048600	K562	1	.	27048200	27048600	128,0,128
chr1	27118000	27118400	K562	1	.	27118000	27118400	128,0,128
chr1	27131600	27132400	K562	1	.	27131600	27132400	128,0,128
chr1	27277200	27277400	K562	1	.	27277200	27277400	128,0,128
chr1	27278600	27279000	K562	1	.	27278600	27279000	128,0,128
chr1	27340400	27340800	K562	1	.	27340400	27340800	128,0,128
chr1	27341800	27342000	K562	1	.	27341800	27342000	128,0,128
chr1	27343800	27344000	K562	1	.	27343800	27344000	128,0,128
chr1	27348200	27349000	K562	1	.	27348200	27349000	128,0,128
chr1	27393800	27394000	K562	1	.	27393800	27394000	128,0,128
chr1	27394200	27394400	K562	1	.	27394200	27394400	128,0,128
chr1	27400600	27401600	K562	1	.	27400600	27401600	128,0,128
chr1	27442200	27442400	K562	1	.	27442200	27442400	128,0,128
chr1	27483800	27484200	K562	1	.	27483800	27484200	128,0,128
chr1	27492000	27492200	K562	1	.	27492000	27492200	128,0,128
chr1	27492800	27493000	K562	1	.	27492800	27493000	128,0,128
chr1	27508400	27508600	K562	1	.	27508400	27508600	128,0,128
chr1	27532400	27532600	K562	1	.	27532400	27532600	128,0,128
chr1	27546800	27547000	K562	1	.	27546800	27547000	128,0,128
chr1	27699000	27699400	K562	1	.	27699000	27699400	128,0,128
chr1	27704200	27704600	K562	1	.	27704200	27704600	128,0,128
chr1	27787600	27788000	K562	1	.	27787600	27788000	128,0,128
chr1	27826400	27827000	K562	1	.	27826400	27827000	128,0,128
chr1	27834800	27835200	K562	1	.	27834800	27835200	128,0,128
chr1	27888400	27889000	K562	1	.	27888400	27889000	128,0,128
chr1	27941200	27941800	K562	1	.	27941200	27941800	128,0,128
chr1	27981600	27982000	K562	1	.	27981600	27982000	128,0,128
chr1	27982200	27982400	K562	1	.	27982200	27982400	128,0,128
chr1	27993200	27994000	K562	1	.	27993200	27994000	128,0,128
chr1	27994200	27994400	K562	1	.	27994200	27994400	128,0,128
chr1	28006800	28007000	K562	1	.	28006800	28007000	128,0,128
chr1	28104600	28104800	K562	1	.	28104600	28104800	128,0,128
chr1	28106400	28106800	K562	1	.	28106400	28106800	128,0,128
chr1	28193600	28194200	K562	1	.	28193600	28194200	128,0,128
chr1	28194400	28194600	K562	1	.	28194400	28194600	128,0,128
chr1	28329200	28329400	K562	1	.	28329200	28329400	128,0,128
chr1	28445200	28445400	K562	1	.	28445200	28445400	128,0,128
chr1	28517000	28517200	K562	1	.	28517000	28517200	128,0,128
chr1	28605200	28605600	K562	1	.	28605200	28605600	128,0,128
chr1	28611400	28611800	K562	1	.	28611400	28611800	128,0,128
chr1	28672400	28672600	K562	1	.	28672400	28672600	128,0,128
chr1	28693200	28693400	K562	1	.	28693200	28693400	128,0,128
chr1	28739400	28739600	K562	1	.	28739400	28739600	128,0,128
chr1	28768200	28768600	K562	1	.	28768200	28768600	128,0,128
chr1	28851600	28851800	K562	1	.	28851600	28851800	128,0,128
chr1	28878000	28878200	K562	1	.	28878000	28878200	128,0,128
chr1	28880800	28881000	K562	1	.	28880800	28881000	128,0,128
chr1	28916600	28916800	K562	1	.	28916600	28916800	128,0,128
chr1	29045200	29046000	K562	1	.	29045200	29046000	128,0,128
chr1	29075600	29075800	K562	1	.	29075600	29075800	128,0,128
chr1	29117200	29117400	K562	1	.	29117200	29117400	128,0,128
chr1	29202800	29203000	K562	1	.	29202800	29203000	128,0,128
chr1	29229200	29229600	K562	1	.	29229200	29229600	128,0,128
chr1	29252000	29252400	K562	1	.	29252000	29252400	128,0,128
chr1	29255000	29255400	K562	1	.	29255000	29255400	128,0,128
chr1	29359400	29360000	K562	1	.	29359400	29360000	128,0,128
chr1	29457200	29457400	K562	1	.	29457200	29457400	128,0,128
chr1	29463200	29463400	K562	1	.	29463200	29463400	128,0,128
chr1	29483000	29484200	K562	1	.	29483000	29484200	128,0,128
chr1	29535000	29535400	K562	1	.	29535000	29535400	128,0,128
chr1	29609400	29610400	K562	1	.	29609400	29610400	128,0,128
chr1	29651200	29652000	K562	1	.	29651200	29652000	128,0,128
chr1	29676400	29677000	K562	1	.	29676400	29677000	128,0,128
chr1	29681200	29681400	K562	1	.	29681200	29681400	128,0,128
chr1	30315000	30315200	K562	1	.	30315000	30315200	128,0,128
chr1	30417000	30417400	K562	1	.	30417000	30417400	128,0,128
chr1	30558800	30559000	K562	1	.	30558800	30559000	128,0,128
chr1	30565400	30565600	K562	1	.	30565400	30565600	128,0,128
chr1	30596800	30597000	K562	1	.	30596800	30597000	128,0,128
chr1	30601800	30602200	K562	1	.	30601800	30602200	128,0,128
chr1	30607400	30607800	K562	1	.	30607400	30607800	128,0,128
chr1	30632000	30632200	K562	1	.	30632000	30632200	128,0,128
chr1	30653000	30653200	K562	1	.	30653000	30653200	128,0,128
chr1	30657400	30657800	K562	1	.	30657400	30657800	128,0,128
chr1	30663400	30664600	K562	1	.	30663400	30664600	128,0,128
chr1	30671800	30672000	K562	1	.	30671800	30672000	128,0,128
chr1	30954800	30955000	K562	1	.	30954800	30955000	128,0,128
chr1	31096400	31096600	K562	1	.	31096400	31096600	128,0,128
chr1	31152800	31153000	K562	1	.	31152800	31153000	128,0,128
chr1	31200600	31201200	K562	1	.	31200600	31201200	128,0,128
chr1	31206400	31206600	K562	1	.	31206400	31206600	128,0,128
chr1	31210800	31211400	K562	1	.	31210800	31211400	128,0,128
chr1	31214000	31214400	K562	1	.	31214000	31214400	128,0,128
chr1	31240200	31240400	K562	1	.	31240200	31240400	128,0,128
chr1	31249400	31249600	K562	1	.	31249400	31249600	128,0,128
chr1	31278200	31278400	K562	1	.	31278200	31278400	128,0,128
chr1	31281800	31282000	K562	1	.	31281800	31282000	128,0,128
chr1	31282200	31283200	K562	1	.	31282200	31283200	128,0,128
chr1	31344800	31345400	K562	1	.	31344800	31345400	128,0,128
chr1	31360400	31361600	K562	1	.	31360400	31361600	128,0,128
chr1	31367400	31367600	K562	1	.	31367400	31367600	128,0,128
chr1	31368400	31369200	K562	1	.	31368400	31369200	128,0,128
chr1	31376400	31376600	K562	1	.	31376400	31376600	128,0,128
chr1	31386600	31387200	K562	1	.	31386600	31387200	128,0,128
chr1	31390600	31390800	K562	1	.	31390600	31390800	128,0,128
chr1	31391800	31392600	K562	1	.	31391800	31392600	128,0,128
chr1	31542400	31542600	K562	1	.	31542400	31542600	128,0,128
chr1	31545000	31545600	K562	1	.	31545000	31545600	128,0,128
chr1	31557800	31558400	K562	1	.	31557800	31558400	128,0,128
chr1	31596800	31597000	K562	1	.	31596800	31597000	128,0,128
chr1	31617200	31617600	K562	1	.	31617200	31617600	128,0,128
chr1	31632600	31633200	K562	1	.	31632600	31633200	128,0,128
chr1	31644800	31645400	K562	1	.	31644800	31645400	128,0,128
chr1	31841400	31841600	K562	1	.	31841400	31841600	128,0,128
chr1	31883200	31883400	K562	1	.	31883200	31883400	128,0,128
chr1	31931200	31931400	K562	1	.	31931200	31931400	128,0,128
chr1	32092200	32092400	K562	1	.	32092200	32092400	128,0,128
chr1	32183000	32183200	K562	1	.	32183000	32183200	128,0,128
chr1	32208400	32208800	K562	1	.	32208400	32208800	128,0,128
chr1	32246400	32246600	K562	1	.	32246400	32246600	128,0,128
chr1	32246800	32247400	K562	1	.	32246800	32247400	128,0,128
chr1	32338600	32338800	K562	1	.	32338600	32338800	128,0,128
chr1	32345800	32346200	K562	1	.	32345800	32346200	128,0,128
chr1	32352600	32352800	K562	1	.	32352600	32352800	128,0,128
chr1	32474600	32475000	K562	1	.	32474600	32475000	128,0,128
chr1	32487000	32487800	K562	1	.	32487000	32487800	128,0,128
chr1	32488000	32488200	K562	1	.	32488000	32488200	128,0,128
chr1	32570200	32570400	K562	1	.	32570200	32570400	128,0,128
chr1	32571600	32571800	K562	1	.	32571600	32571800	128,0,128
chr1	32593400	32593800	K562	1	.	32593400	32593800	128,0,128
chr1	32597800	32598000	K562	1	.	32597800	32598000	128,0,128
chr1	32610000	32610200	K562	1	.	32610000	32610200	128,0,128
chr1	32728200	32728400	K562	1	.	32728200	32728400	128,0,128
chr1	32739000	32739200	K562	1	.	32739000	32739200	128,0,128
chr1	32773000	32773400	K562	1	.	32773000	32773400	128,0,128
chr1	32774400	32774600	K562	1	.	32774400	32774600	128,0,128
chr1	32811800	32812000	K562	1	.	32811800	32812000	128,0,128
chr1	32856000	32856200	K562	1	.	32856000	32856200	128,0,128
chr1	32856400	32857400	K562	1	.	32856400	32857400	128,0,128
chr1	32858000	32858400	K562	1	.	32858000	32858400	128,0,128
chr1	32865400	32865800	K562	1	.	32865400	32865800	128,0,128
chr1	32866000	32866200	K562	1	.	32866000	32866200	128,0,128
chr1	33187600	33188000	K562	1	.	33187600	33188000	128,0,128
chr1	33222800	33223400	K562	1	.	33222800	33223400	128,0,128
chr1	33281200	33281400	K562	1	.	33281200	33281400	128,0,128
chr1	33336200	33336600	K562	1	.	33336200	33336600	128,0,128
chr1	33475200	33475600	K562	1	.	33475200	33475600	128,0,128
chr1	33530000	33530200	K562	1	.	33530000	33530200	128,0,128
chr1	33689800	33690000	K562	1	.	33689800	33690000	128,0,128
chr1	33704000	33704200	K562	1	.	33704000	33704200	128,0,128
chr1	33840000	33840200	K562	1	.	33840000	33840200	128,0,128
chr1	33862200	33862600	K562	1	.	33862200	33862600	128,0,128
chr1	33882200	33882400	K562	1	.	33882200	33882400	128,0,128
chr1	33960600	33960800	K562	1	.	33960600	33960800	128,0,128
chr1	34090600	34090800	K562	1	.	34090600	34090800	128,0,128
chr1	34368200	34368400	K562	1	.	34368200	34368400	128,0,128
chr1	34384000	34384200	K562	1	.	34384000	34384200	128,0,128
chr1	34844400	34845200	K562	1	.	34844400	34845200	128,0,128
chr1	34977400	34977800	K562	1	.	34977400	34977800	128,0,128
chr1	35128800	35129000	K562	1	.	35128800	35129000	128,0,128
chr1	35310800	35311600	K562	1	.	35310800	35311600	128,0,128
chr1	35326800	35327000	K562	1	.	35326800	35327000	128,0,128
chr1	35594400	35594600	K562	1	.	35594400	35594600	128,0,128
chr1	35602000	35603000	K562	1	.	35602000	35603000	128,0,128
chr1	35603400	35603600	K562	1	.	35603400	35603600	128,0,128
chr1	35721000	35721200	K562	1	.	35721000	35721200	128,0,128
chr1	35736200	35736400	K562	1	.	35736200	35736400	128,0,128
chr1	35744600	35745400	K562	1	.	35744600	35745400	128,0,128
chr1	35896800	35897000	K562	1	.	35896800	35897000	128,0,128
chr1	35965400	35965800	K562	1	.	35965400	35965800	128,0,128
chr1	36046600	36046800	K562	1	.	36046600	36046800	128,0,128
chr1	36129200	36129400	K562	1	.	36129200	36129400	128,0,128
chr1	36139400	36140000	K562	1	.	36139400	36140000	128,0,128
chr1	36173400	36173600	K562	1	.	36173400	36173600	128,0,128
chr1	36236400	36236800	K562	1	.	36236400	36236800	128,0,128
chr1	36253200	36253600	K562	1	.	36253200	36253600	128,0,128
chr1	36253800	36254200	K562	1	.	36253800	36254200	128,0,128
chr1	36334600	36335800	K562	1	.	36334600	36335800	128,0,128
chr1	36352600	36353000	K562	1	.	36352600	36353000	128,0,128
chr1	36552800	36553000	K562	1	.	36552800	36553000	128,0,128
chr1	36592400	36592600	K562	1	.	36592400	36592600	128,0,128
chr1	36593800	36594000	K562	1	.	36593800	36594000	128,0,128
chr1	36662800	36663000	K562	1	.	36662800	36663000	128,0,128
chr1	36678600	36678800	K562	1	.	36678600	36678800	128,0,128
chr1	36738800	36739000	K562	1	.	36738800	36739000	128,0,128
chr1	36813000	36813200	K562	1	.	36813000	36813200	128,0,128
chr1	36914200	36914600	K562	1	.	36914200	36914600	128,0,128
chr1	36947600	36948200	K562	1	.	36947600	36948200	128,0,128
chr1	36958000	36958600	K562	1	.	36958000	36958600	128,0,128
chr1	36979400	36980000	K562	1	.	36979400	36980000	128,0,128
chr1	36983000	36983600	K562	1	.	36983000	36983600	128,0,128
chr1	37289800	37290400	K562	1	.	37289800	37290400	128,0,128
chr1	37501800	37502000	K562	1	.	37501800	37502000	128,0,128
chr1	37791600	37792000	K562	1	.	37791600	37792000	128,0,128
chr1	37875800	37876000	K562	1	.	37875800	37876000	128,0,128
chr1	37889400	37889800	K562	1	.	37889400	37889800	128,0,128
chr1	37984600	37984800	K562	1	.	37984600	37984800	128,0,128
chr1	38025400	38026000	K562	1	.	38025400	38026000	128,0,128
chr1	38028600	38029000	K562	1	.	38028600	38029000	128,0,128
chr1	38358400	38358600	K562	1	.	38358400	38358600	128,0,128
chr1	38388000	38388200	K562	1	.	38388000	38388200	128,0,128
chr1	38477400	38477600	K562	1	.	38477400	38477600	128,0,128
chr1	38679400	38679800	K562	1	.	38679400	38679800	128,0,128
chr1	38731000	38731600	K562	1	.	38731000	38731600	128,0,128
chr1	38757600	38758600	K562	1	.	38757600	38758600	128,0,128
chr1	38774400	38775000	K562	1	.	38774400	38775000	128,0,128
chr1	38775600	38776200	K562	1	.	38775600	38776200	128,0,128
chr1	38779200	38779400	K562	1	.	38779200	38779400	128,0,128
chr1	38779600	38779800	K562	1	.	38779600	38779800	128,0,128
chr1	38800600	38800800	K562	1	.	38800600	38800800	128,0,128
chr1	38884200	38884400	K562	1	.	38884200	38884400	128,0,128
chr1	38971800	38972000	K562	1	.	38971800	38972000	128,0,128
chr1	38977800	38978000	K562	1	.	38977800	38978000	128,0,128
chr1	38982400	38982600	K562	1	.	38982400	38982600	128,0,128
chr1	38988600	38989600	K562	1	.	38988600	38989600	128,0,128
chr1	38989800	38990400	K562	1	.	38989800	38990400	128,0,128
chr1	38991600	38992200	K562	1	.	38991600	38992200	128,0,128
chr1	38999600	39000000	K562	1	.	38999600	39000000	128,0,128
chr1	39035600	39036000	K562	1	.	39035600	39036000	128,0,128
chr1	39078800	39079000	K562	1	.	39078800	39079000	128,0,128
chr1	39209800	39210000	K562	1	.	39209800	39210000	128,0,128
chr1	39210200	39210800	K562	1	.	39210200	39210800	128,0,128
chr1	39211000	39211800	K562	1	.	39211000	39211800	128,0,128
chr1	39243400	39243600	K562	1	.	39243400	39243600	128,0,128
chr1	39249200	39249600	K562	1	.	39249200	39249600	128,0,128
chr1	39251400	39252400	K562	1	.	39251400	39252400	128,0,128
chr1	39255400	39255800	K562	1	.	39255400	39255800	128,0,128
chr1	39283800	39284400	K562	1	.	39283800	39284400	128,0,128
chr1	39381000	39381600	K562	1	.	39381000	39381600	128,0,128
chr1	39419000	39419600	K562	1	.	39419000	39419600	128,0,128
chr1	39444000	39444200	K562	1	.	39444000	39444200	128,0,128
chr1	39635200	39635400	K562	1	.	39635200	39635400	128,0,128
chr1	39672600	39672800	K562	1	.	39672600	39672800	128,0,128
chr1	39683200	39683400	K562	1	.	39683200	39683400	128,0,128
chr1	39851200	39851600	K562	1	.	39851200	39851600	128,0,128
chr1	39855800	39856400	K562	1	.	39855800	39856400	128,0,128
chr1	40105200	40105600	K562	1	.	40105200	40105600	128,0,128
chr1	40280000	40280200	K562	1	.	40280000	40280200	128,0,128
chr1	40298000	40298400	K562	1	.	40298000	40298400	128,0,128
chr1	40363000	40363200	K562	1	.	40363000	40363200	128,0,128
chr1	40495400	40495600	K562	1	.	40495400	40495600	128,0,128
chr1	40503400	40503600	K562	1	.	40503400	40503600	128,0,128
chr1	40515000	40515200	K562	1	.	40515000	40515200	128,0,128
chr1	40519600	40520000	K562	1	.	40519600	40520000	128,0,128
chr1	40520800	40521000	K562	1	.	40520800	40521000	128,0,128
chr1	40522800	40523600	K562	1	.	40522800	40523600	128,0,128
chr1	40542600	40543000	K562	1	.	40542600	40543000	128,0,128
chr1	40642800	40643000	K562	1	.	40642800	40643000	128,0,128
chr1	40650000	40650200	K562	1	.	40650000	40650200	128,0,128
chr1	40687000	40687400	K562	1	.	40687000	40687400	128,0,128
chr1	40687600	40688000	K562	1	.	40687600	40688000	128,0,128
chr1	40742400	40742800	K562	1	.	40742400	40742800	128,0,128
chr1	40801400	40801600	K562	1	.	40801400	40801600	128,0,128
chr1	40805400	40805600	K562	1	.	40805400	40805600	128,0,128
chr1	40807200	40807400	K562	1	.	40807200	40807400	128,0,128
chr1	40842000	40842200	K562	1	.	40842000	40842200	128,0,128
chr1	40843400	40843600	K562	1	.	40843400	40843600	128,0,128
chr1	40844400	40844600	K562	1	.	40844400	40844600	128,0,128
chr1	40941000	40941200	K562	1	.	40941000	40941200	128,0,128
chr1	41020600	41020800	K562	1	.	41020600	41020800	128,0,128
chr1	41099600	41100000	K562	1	.	41099600	41100000	128,0,128
chr1	41170800	41171000	K562	1	.	41170800	41171000	128,0,128
chr1	41242400	41242600	K562	1	.	41242400	41242600	128,0,128
chr1	41274800	41275000	K562	1	.	41274800	41275000	128,0,128
chr1	41286200	41287200	K562	1	.	41286200	41287200	128,0,128
chr1	41305800	41307000	K562	1	.	41305800	41307000	128,0,128
chr1	41311000	41311400	K562	1	.	41311000	41311400	128,0,128
chr1	41440600	41441000	K562	1	.	41440600	41441000	128,0,128
chr1	41626200	41626600	K562	1	.	41626200	41626600	128,0,128
chr1	41711400	41711600	K562	1	.	41711400	41711600	128,0,128
chr1	41959800	41960000	K562	1	.	41959800	41960000	128,0,128
chr1	42006600	42006800	K562	1	.	42006600	42006800	128,0,128
chr1	42347600	42348000	K562	1	.	42347600	42348000	128,0,128
chr1	42361000	42361400	K562	1	.	42361000	42361400	128,0,128
chr1	42793800	42794000	K562	1	.	42793800	42794000	128,0,128
chr1	42972400	42972600	K562	1	.	42972400	42972600	128,0,128
chr1	43053600	43053800	K562	1	.	43053600	43053800	128,0,128
chr1	43079200	43079400	K562	1	.	43079200	43079400	128,0,128
chr1	43283800	43284000	K562	1	.	43283800	43284000	128,0,128
chr1	43284600	43285200	K562	1	.	43284600	43285200	128,0,128
chr1	43288600	43289000	K562	1	.	43288600	43289000	128,0,128
chr1	43289400	43289800	K562	1	.	43289400	43289800	128,0,128
chr1	43290000	43291600	K562	1	.	43290000	43291600	128,0,128
chr1	43471400	43471800	K562	1	.	43471400	43471800	128,0,128
chr1	43475000	43475400	K562	1	.	43475000	43475400	128,0,128
chr1	43609200	43609400	K562	1	.	43609200	43609400	128,0,128
chr1	43736600	43736800	K562	1	.	43736600	43736800	128,0,128
chr1	43783800	43784000	K562	1	.	43783800	43784000	128,0,128
chr1	43810000	43810200	K562	1	.	43810000	43810200	128,0,128
chr1	43867800	43868000	K562	1	.	43867800	43868000	128,0,128
chr1	43870800	43871200	K562	1	.	43870800	43871200	128,0,128
chr1	43990600	43990800	K562	1	.	43990600	43990800	128,0,128
chr1	44020200	44020400	K562	1	.	44020200	44020400	128,0,128
chr1	44197800	44198200	K562	1	.	44197800	44198200	128,0,128
chr1	44284400	44284600	K562	1	.	44284400	44284600	128,0,128
chr1	44329800	44330200	K562	1	.	44329800	44330200	128,0,128
chr1	44424200	44424400	K562	1	.	44424200	44424400	128,0,128
chr1	44509800	44510200	K562	1	.	44509800	44510200	128,0,128
chr1	44538000	44538200	K562	1	.	44538000	44538200	128,0,128
chr1	44559400	44559800	K562	1	.	44559400	44559800	128,0,128
chr1	44703800	44704200	K562	1	.	44703800	44704200	128,0,128
chr1	44756000	44757000	K562	1	.	44756000	44757000	128,0,128
chr1	44987000	44987400	K562	1	.	44987000	44987400	128,0,128
chr1	44990000	44990600	K562	1	.	44990000	44990600	128,0,128
chr1	44992600	44992800	K562	1	.	44992600	44992800	128,0,128
chr1	45075800	45076200	K562	1	.	45075800	45076200	128,0,128
chr1	45090200	45090400	K562	1	.	45090200	45090400	128,0,128
chr1	45103400	45104000	K562	1	.	45103400	45104000	128,0,128
chr1	45257000	45257400	K562	1	.	45257000	45257400	128,0,128
chr1	45296400	45297400	K562	1	.	45296400	45297400	128,0,128
chr1	45308200	45308400	K562	1	.	45308200	45308400	128,0,128
chr1	45328800	45329000	K562	1	.	45328800	45329000	128,0,128
chr1	45355800	45356000	K562	1	.	45355800	45356000	128,0,128
chr1	45362000	45362400	K562	1	.	45362000	45362400	128,0,128
chr1	45453000	45453400	K562	1	.	45453000	45453400	128,0,128
chr1	45501400	45501600	K562	1	.	45501400	45501600	128,0,128
chr1	45504600	45505000	K562	1	.	45504600	45505000	128,0,128
chr1	45656800	45657200	K562	1	.	45656800	45657200	128,0,128
chr1	45723800	45724200	K562	1	.	45723800	45724200	128,0,128
chr1	45750200	45750800	K562	1	.	45750200	45750800	128,0,128
chr1	45789600	45789800	K562	1	.	45789600	45789800	128,0,128
chr1	45895200	45895400	K562	1	.	45895200	45895400	128,0,128
chr1	45950800	45951000	K562	1	.	45950800	45951000	128,0,128
chr1	45986000	45986200	K562	1	.	45986000	45986200	128,0,128
chr1	46039600	46040400	K562	1	.	46039600	46040400	128,0,128
chr1	46219000	46219600	K562	1	.	46219000	46219600	128,0,128
chr1	46235000	46235600	K562	1	.	46235000	46235600	128,0,128
chr1	46396400	46396600	K562	1	.	46396400	46396600	128,0,128
chr1	46562400	46562600	K562	1	.	46562400	46562600	128,0,128
chr1	46579800	46580000	K562	1	.	46579800	46580000	128,0,128
chr1	46595200	46595400	K562	1	.	46595200	46595400	128,0,128
chr1	46624000	46624600	K562	1	.	46624000	46624600	128,0,128
chr1	46664800	46665200	K562	1	.	46664800	46665200	128,0,128
chr1	46751800	46752000	K562	1	.	46751800	46752000	128,0,128
chr1	46753000	46753200	K562	1	.	46753000	46753200	128,0,128
chr1	46771800	46772000	K562	1	.	46771800	46772000	128,0,128
chr1	46804400	46804800	K562	1	.	46804400	46804800	128,0,128
chr1	46849400	46849600	K562	1	.	46849400	46849600	128,0,128
chr1	46873400	46873600	K562	1	.	46873400	46873600	128,0,128
chr1	46885800	46886400	K562	1	.	46885800	46886400	128,0,128
chr1	46887400	46888000	K562	1	.	46887400	46888000	128,0,128
chr1	46903400	46903800	K562	1	.	46903400	46903800	128,0,128
chr1	46915200	46915400	K562	1	.	46915200	46915400	128,0,128
chr1	46915800	46916000	K562	1	.	46915800	46916000	128,0,128
chr1	46950400	46950800	K562	1	.	46950400	46950800	128,0,128
chr1	46953600	46953800	K562	1	.	46953600	46953800	128,0,128
chr1	46971600	46971800	K562	1	.	46971600	46971800	128,0,128
chr1	46972200	46972600	K562	1	.	46972200	46972600	128,0,128
chr1	46974400	46974800	K562	1	.	46974400	46974800	128,0,128
chr1	46985000	46985200	K562	1	.	46985000	46985200	128,0,128
chr1	46987200	46987400	K562	1	.	46987200	46987400	128,0,128
chr1	46989200	46989800	K562	1	.	46989200	46989800	128,0,128
chr1	47010200	47011200	K562	1	.	47010200	47011200	128,0,128
chr1	47011600	47012400	K562	1	.	47011600	47012400	128,0,128
chr1	47020600	47020800	K562	1	.	47020600	47020800	128,0,128
chr1	47187600	47187800	K562	1	.	47187600	47187800	128,0,128
chr1	47568600	47568800	K562	1	.	47568600	47568800	128,0,128
chr1	47660000	47660200	K562	1	.	47660000	47660200	128,0,128
chr1	47703000	47703600	K562	1	.	47703000	47703600	128,0,128
chr1	47704800	47705200	K562	1	.	47704800	47705200	128,0,128
chr1	47706800	47707800	K562	1	.	47706800	47707800	128,0,128
chr1	47786000	47786400	K562	1	.	47786000	47786400	128,0,128
chr1	47789200	47789600	K562	1	.	47789200	47789600	128,0,128
chr1	47848200	47848400	K562	1	.	47848200	47848400	128,0,128
chr1	47981200	47981400	K562	1	.	47981200	47981400	128,0,128
chr1	48387600	48388000	K562	1	.	48387600	48388000	128,0,128
chr1	48643000	48643400	K562	1	.	48643000	48643400	128,0,128
chr1	50962800	50963000	K562	1	.	50962800	50963000	128,0,128
chr1	51186200	51186600	K562	1	.	51186200	51186600	128,0,128
chr1	51186800	51187000	K562	1	.	51186800	51187000	128,0,128
chr1	51397200	51397400	K562	1	.	51397200	51397400	128,0,128
chr1	51427000	51427600	K562	1	.	51427000	51427600	128,0,128
chr1	51438400	51438600	K562	1	.	51438400	51438600	128,0,128
chr1	51445600	51446200	K562	1	.	51445600	51446200	128,0,128
chr1	51471200	51471600	K562	1	.	51471200	51471600	128,0,128
chr1	51491200	51491400	K562	1	.	51491200	51491400	128,0,128
chr1	51687800	51688200	K562	1	.	51687800	51688200	128,0,128
chr1	51696200	51696400	K562	1	.	51696200	51696400	128,0,128
chr1	51746600	51746800	K562	1	.	51746600	51746800	128,0,128
chr1	51773600	51774000	K562	1	.	51773600	51774000	128,0,128
chr1	51787000	51787200	K562	1	.	51787000	51787200	128,0,128
chr1	51791400	51792400	K562	1	.	51791400	51792400	128,0,128
chr1	51810600	51810800	K562	1	.	51810600	51810800	128,0,128
chr1	51852000	51852200	K562	1	.	51852000	51852200	128,0,128
chr1	51889200	51889600	K562	1	.	51889200	51889600	128,0,128
chr1	51895600	51896000	K562	1	.	51895600	51896000	128,0,128
chr1	52087000	52087200	K562	1	.	52087000	52087200	128,0,128
chr1	52090800	52091000	K562	1	.	52090800	52091000	128,0,128
chr1	52097400	52097800	K562	1	.	52097400	52097800	128,0,128
chr1	52115000	52115800	K562	1	.	52115000	52115800	128,0,128
chr1	52116800	52117000	K562	1	.	52116800	52117000	128,0,128
chr1	52130600	52130800	K562	1	.	52130600	52130800	128,0,128
chr1	52197800	52198000	K562	1	.	52197800	52198000	128,0,128
chr1	52217800	52218600	K562	1	.	52217800	52218600	128,0,128
chr1	52316200	52317000	K562	1	.	52316200	52317000	128,0,128
chr1	52317600	52318000	K562	1	.	52317600	52318000	128,0,128
chr1	52340600	52341800	K562	1	.	52340600	52341800	128,0,128
chr1	52420400	52421000	K562	1	.	52420400	52421000	128,0,128
chr1	52423400	52423800	K562	1	.	52423400	52423800	128,0,128
chr1	52473000	52473200	K562	1	.	52473000	52473200	128,0,128
chr1	52511000	52511200	K562	1	.	52511000	52511200	128,0,128
chr1	52541400	52541600	K562	1	.	52541400	52541600	128,0,128
chr1	52669600	52670000	K562	1	.	52669600	52670000	128,0,128
chr1	52682600	52682800	K562	1	.	52682600	52682800	128,0,128
chr1	52795600	52796600	K562	1	.	52795600	52796600	128,0,128
chr1	52833000	52833200	K562	1	.	52833000	52833200	128,0,128
chr1	52893000	52893200	K562	1	.	52893000	52893200	128,0,128
chr1	52898600	52898800	K562	1	.	52898600	52898800	128,0,128
chr1	52998400	52998800	K562	1	.	52998400	52998800	128,0,128
chr1	53000600	53000800	K562	1	.	53000600	53000800	128,0,128
chr1	53028600	53028800	K562	1	.	53028600	53028800	128,0,128
chr1	53033800	53034000	K562	1	.	53033800	53034000	128,0,128
chr1	53037400	53037600	K562	1	.	53037400	53037600	128,0,128
chr1	53079200	53080200	K562	1	.	53079200	53080200	128,0,128
chr1	53097200	53097800	K562	1	.	53097200	53097800	128,0,128
chr1	53191000	53191200	K562	1	.	53191000	53191200	128,0,128
chr1	53217400	53217600	K562	1	.	53217400	53217600	128,0,128
chr1	53298200	53298800	K562	1	.	53298200	53298800	128,0,128
chr1	53300000	53300200	K562	1	.	53300000	53300200	128,0,128
chr1	53311400	53311600	K562	1	.	53311400	53311600	128,0,128
chr1	53372200	53372400	K562	1	.	53372200	53372400	128,0,128
chr1	53373200	53373600	K562	1	.	53373200	53373600	128,0,128
chr1	53375600	53376000	K562	1	.	53375600	53376000	128,0,128
chr1	53378000	53378400	K562	1	.	53378000	53378400	128,0,128
chr1	53379200	53379400	K562	1	.	53379200	53379400	128,0,128
chr1	53421200	53421400	K562	1	.	53421200	53421400	128,0,128
chr1	53477000	53477200	K562	1	.	53477000	53477200	128,0,128
chr1	53486400	53486600	K562	1	.	53486400	53486600	128,0,128
chr1	53595000	53595200	K562	1	.	53595000	53595200	128,0,128
chr1	53603600	53603800	K562	1	.	53603600	53603800	128,0,128
chr1	53655800	53656000	K562	1	.	53655800	53656000	128,0,128
chr1	53671800	53672000	K562	1	.	53671800	53672000	128,0,128
chr1	53833000	53833400	K562	1	.	53833000	53833400	128,0,128
chr1	53925800	53926400	K562	1	.	53925800	53926400	128,0,128
chr1	54045400	54045600	K562	1	.	54045400	54045600	128,0,128
chr1	54226400	54226600	K562	1	.	54226400	54226600	128,0,128
chr1	54277200	54277600	K562	1	.	54277200	54277600	128,0,128
chr1	54308000	54308200	K562	1	.	54308000	54308200	128,0,128
chr1	54356800	54357000	K562	1	.	54356800	54357000	128,0,128
chr1	54400000	54400200	K562	1	.	54400000	54400200	128,0,128
chr1	54407800	54408600	K562	1	.	54407800	54408600	128,0,128
chr1	54408800	54409000	K562	1	.	54408800	54409000	128,0,128
chr1	54409200	54410000	K562	1	.	54409200	54410000	128,0,128
chr1	54530600	54530800	K562	1	.	54530600	54530800	128,0,128
chr1	54537800	54538000	K562	1	.	54537800	54538000	128,0,128
chr1	54574000	54574200	K562	1	.	54574000	54574200	128,0,128
chr1	54629200	54629800	K562	1	.	54629200	54629800	128,0,128
chr1	54678400	54678800	K562	1	.	54678400	54678800	128,0,128
chr1	54751800	54752000	K562	1	.	54751800	54752000	128,0,128
chr1	54877600	54878000	K562	1	.	54877600	54878000	128,0,128
chr1	54882800	54883200	K562	1	.	54882800	54883200	128,0,128
chr1	54894600	54894800	K562	1	.	54894600	54894800	128,0,128
chr1	54923600	54923800	K562	1	.	54923600	54923800	128,0,128
chr1	54928800	54929400	K562	1	.	54928800	54929400	128,0,128
chr1	54940600	54940800	K562	1	.	54940600	54940800	128,0,128
chr1	54980000	54980200	K562	1	.	54980000	54980200	128,0,128
chr1	55102200	55102400	K562	1	.	55102200	55102400	128,0,128
chr1	55105600	55106200	K562	1	.	55105600	55106200	128,0,128
chr1	55109600	55109800	K562	1	.	55109600	55109800	128,0,128
chr1	55393200	55393400	K562	1	.	55393200	55393400	128,0,128
chr1	55645000	55645200	K562	1	.	55645000	55645200	128,0,128
chr1	55655800	55656200	K562	1	.	55655800	55656200	128,0,128
chr1	55657800	55658200	K562	1	.	55657800	55658200	128,0,128
chr1	55659200	55659400	K562	1	.	55659200	55659400	128,0,128
chr1	55661600	55661800	K562	1	.	55661600	55661800	128,0,128
chr1	55662400	55662600	K562	1	.	55662400	55662600	128,0,128
chr1	55662800	55663200	K562	1	.	55662800	55663200	128,0,128
chr1	55675000	55675200	K562	1	.	55675000	55675200	128,0,128
chr1	55682200	55682600	K562	1	.	55682200	55682600	128,0,128
chr1	55693400	55693600	K562	1	.	55693400	55693600	128,0,128
chr1	55939000	55939400	K562	1	.	55939000	55939400	128,0,128
chr1	55939800	55940400	K562	1	.	55939800	55940400	128,0,128
chr1	57449200	57449400	K562	1	.	57449200	57449400	128,0,128
chr1	57684200	57684800	K562	1	.	57684200	57684800	128,0,128
chr1	57693000	57693400	K562	1	.	57693000	57693400	128,0,128
chr1	57694800	57695000	K562	1	.	57694800	57695000	128,0,128
chr1	58902600	58902800	K562	1	.	58902600	58902800	128,0,128
chr1	59014800	59016000	K562	1	.	59014800	59016000	128,0,128
chr1	59285600	59285800	K562	1	.	59285600	59285800	128,0,128
chr1	59307200	59307400	K562	1	.	59307200	59307400	128,0,128
chr1	59324200	59324400	K562	1	.	59324200	59324400	128,0,128
chr1	59352000	59352200	K562	1	.	59352000	59352200	128,0,128
chr1	59363400	59363600	K562	1	.	59363400	59363600	128,0,128
chr1	59441600	59441800	K562	1	.	59441600	59441800	128,0,128
chr1	59474200	59474600	K562	1	.	59474200	59474600	128,0,128
chr1	59521600	59521800	K562	1	.	59521600	59521800	128,0,128
chr1	59542200	59542400	K562	1	.	59542200	59542400	128,0,128
chr1	59562200	59562400	K562	1	.	59562200	59562400	128,0,128
chr1	59744600	59744800	K562	1	.	59744600	59744800	128,0,128
chr1	59753800	59754000	K562	1	.	59753800	59754000	128,0,128
chr1	59912000	59912400	K562	1	.	59912000	59912400	128,0,128
chr1	59971400	59971600	K562	1	.	59971400	59971600	128,0,128
chr1	60119400	60119800	K562	1	.	60119400	60119800	128,0,128
chr1	60433000	60433400	K562	1	.	60433000	60433400	128,0,128
chr1	61066400	61066600	K562	1	.	61066400	61066600	128,0,128
chr1	61106000	61106200	K562	1	.	61106000	61106200	128,0,128
chr1	61352600	61353000	K562	1	.	61352600	61353000	128,0,128
chr1	61360600	61360800	K562	1	.	61360600	61360800	128,0,128
chr1	61361000	61361400	K562	1	.	61361000	61361400	128,0,128
chr1	61390800	61391000	K562	1	.	61390800	61391000	128,0,128
chr1	61409000	61409200	K562	1	.	61409000	61409200	128,0,128
chr1	61431000	61431200	K562	1	.	61431000	61431200	128,0,128
chr1	61431400	61431600	K562	1	.	61431400	61431600	128,0,128
chr1	61460000	61460400	K562	1	.	61460000	61460400	128,0,128
chr1	61477800	61479600	K562	1	.	61477800	61479600	128,0,128
chr1	61514200	61515000	K562	1	.	61514200	61515000	128,0,128
chr1	61523800	61524000	K562	1	.	61523800	61524000	128,0,128
chr1	61533000	61533400	K562	1	.	61533000	61533400	128,0,128
chr1	61535800	61536000	K562	1	.	61535800	61536000	128,0,128
chr1	61541800	61542000	K562	1	.	61541800	61542000	128,0,128
chr1	61581200	61581400	K562	1	.	61581200	61581400	128,0,128
chr1	61582000	61582400	K562	1	.	61582000	61582400	128,0,128
chr1	61586000	61586400	K562	1	.	61586000	61586400	128,0,128
chr1	61628200	61628600	K562	1	.	61628200	61628600	128,0,128
chr1	61637000	61637800	K562	1	.	61637000	61637800	128,0,128
chr1	61640200	61640400	K562	1	.	61640200	61640400	128,0,128
chr1	61660400	61660600	K562	1	.	61660400	61660600	128,0,128
chr1	61662400	61662600	K562	1	.	61662400	61662600	128,0,128
chr1	61669400	61669600	K562	1	.	61669400	61669600	128,0,128
chr1	61670200	61670600	K562	1	.	61670200	61670600	128,0,128
chr1	61700000	61700400	K562	1	.	61700000	61700400	128,0,128
chr1	61704000	61704400	K562	1	.	61704000	61704400	128,0,128
chr1	61713000	61713200	K562	1	.	61713000	61713200	128,0,128
chr1	61775800	61776000	K562	1	.	61775800	61776000	128,0,128
chr1	61858400	61859000	K562	1	.	61858400	61859000	128,0,128
chr1	61912400	61912800	K562	1	.	61912400	61912800	128,0,128
chr1	61927200	61927400	K562	1	.	61927200	61927400	128,0,128
chr1	62174600	62175000	K562	1	.	62174600	62175000	128,0,128
chr1	62247000	62247200	K562	1	.	62247000	62247200	128,0,128
chr1	62339200	62339600	K562	1	.	62339200	62339600	128,0,128
chr1	62548600	62548800	K562	1	.	62548600	62548800	128,0,128
chr1	62673000	62673200	K562	1	.	62673000	62673200	128,0,128
chr1	63004800	63005200	K562	1	.	63004800	63005200	128,0,128
chr1	63109000	63109400	K562	1	.	63109000	63109400	128,0,128
chr1	63240600	63240800	K562	1	.	63240600	63240800	128,0,128
chr1	63789400	63789600	K562	1	.	63789400	63789600	128,0,128
chr1	63869200	63869400	K562	1	.	63869200	63869400	128,0,128
chr1	64749800	64750000	K562	1	.	64749800	64750000	128,0,128
chr1	64919400	64919600	K562	1	.	64919400	64919600	128,0,128
chr1	65223000	65223200	K562	1	.	65223000	65223200	128,0,128
chr1	65356400	65356600	K562	1	.	65356400	65356600	128,0,128
chr1	65359600	65360000	K562	1	.	65359600	65360000	128,0,128
chr1	65480000	65480400	K562	1	.	65480000	65480400	128,0,128
chr1	65487600	65487800	K562	1	.	65487600	65487800	128,0,128
chr1	65549000	65549400	K562	1	.	65549000	65549400	128,0,128
chr1	65579000	65579200	K562	1	.	65579000	65579200	128,0,128
chr1	65629000	65629600	K562	1	.	65629000	65629600	128,0,128
chr1	65632200	65632400	K562	1	.	65632200	65632400	128,0,128
chr1	65687800	65688000	K562	1	.	65687800	65688000	128,0,128
chr1	65688200	65688600	K562	1	.	65688200	65688600	128,0,128
chr1	65690200	65691000	K562	1	.	65690200	65691000	128,0,128
chr1	65697400	65698600	K562	1	.	65697400	65698600	128,0,128
chr1	65699400	65699800	K562	1	.	65699400	65699800	128,0,128
chr1	65702200	65702400	K562	1	.	65702200	65702400	128,0,128
chr1	65703200	65703400	K562	1	.	65703200	65703400	128,0,128
chr1	65722800	65723000	K562	1	.	65722800	65723000	128,0,128
chr1	65732800	65733200	K562	1	.	65732800	65733200	128,0,128
chr1	65733400	65733600	K562	1	.	65733400	65733600	128,0,128
chr1	65739000	65739400	K562	1	.	65739000	65739400	128,0,128
chr1	65743200	65744000	K562	1	.	65743200	65744000	128,0,128
chr1	65744800	65745000	K562	1	.	65744800	65745000	128,0,128
chr1	65755200	65755600	K562	1	.	65755200	65755600	128,0,128
chr1	65755800	65756000	K562	1	.	65755800	65756000	128,0,128
chr1	65757400	65757600	K562	1	.	65757400	65757600	128,0,128
chr1	65758600	65759400	K562	1	.	65758600	65759400	128,0,128
chr1	65781800	65782200	K562	1	.	65781800	65782200	128,0,128
chr1	65783400	65784200	K562	1	.	65783400	65784200	128,0,128
chr1	65784600	65785000	K562	1	.	65784600	65785000	128,0,128
chr1	65785600	65785800	K562	1	.	65785600	65785800	128,0,128
chr1	65788800	65789200	K562	1	.	65788800	65789200	128,0,128
chr1	65877800	65878600	K562	1	.	65877800	65878600	128,0,128
chr1	65878800	65879000	K562	1	.	65878800	65879000	128,0,128
chr1	65903400	65903600	K562	1	.	65903400	65903600	128,0,128
chr1	65906200	65906400	K562	1	.	65906200	65906400	128,0,128
chr1	65942800	65943600	K562	1	.	65942800	65943600	128,0,128
chr1	65944000	65944800	K562	1	.	65944000	65944800	128,0,128
chr1	65945000	65946200	K562	1	.	65945000	65946200	128,0,128
chr1	65946600	65947200	K562	1	.	65946600	65947200	128,0,128
chr1	65952200	65952400	K562	1	.	65952200	65952400	128,0,128
chr1	65956600	65956800	K562	1	.	65956600	65956800	128,0,128
chr1	65971200	65971400	K562	1	.	65971200	65971400	128,0,128
chr1	65990600	65992400	K562	1	.	65990600	65992400	128,0,128
chr1	66003200	66003400	K562	1	.	66003200	66003400	128,0,128
chr1	66003800	66004800	K562	1	.	66003800	66004800	128,0,128
chr1	66005000	66006000	K562	1	.	66005000	66006000	128,0,128
chr1	66038800	66039000	K562	1	.	66038800	66039000	128,0,128
chr1	66095600	66095800	K562	1	.	66095600	66095800	128,0,128
chr1	66370200	66370800	K562	1	.	66370200	66370800	128,0,128
chr1	66371400	66371600	K562	1	.	66371400	66371600	128,0,128
chr1	66377400	66377600	K562	1	.	66377400	66377600	128,0,128
chr1	66849000	66849200	K562	1	.	66849000	66849200	128,0,128
chr1	67222800	67223000	K562	1	.	67222800	67223000	128,0,128
chr1	67224600	67224800	K562	1	.	67224600	67224800	128,0,128
chr1	67245600	67245800	K562	1	.	67245600	67245800	128,0,128
chr1	67382000	67382400	K562	1	.	67382000	67382400	128,0,128
chr1	67383200	67383400	K562	1	.	67383200	67383400	128,0,128
chr1	67392400	67392800	K562	1	.	67392400	67392800	128,0,128
chr1	67401400	67401600	K562	1	.	67401400	67401600	128,0,128
chr1	67402200	67402400	K562	1	.	67402200	67402400	128,0,128
chr1	67533400	67533600	K562	1	.	67533400	67533600	128,0,128
chr1	67553600	67553800	K562	1	.	67553600	67553800	128,0,128
chr1	67599000	67599200	K562	1	.	67599000	67599200	128,0,128
chr1	67604400	67604800	K562	1	.	67604400	67604800	128,0,128
chr1	67607200	67608000	K562	1	.	67607200	67608000	128,0,128
chr1	67657000	67658400	K562	1	.	67657000	67658400	128,0,128
chr1	67658600	67658800	K562	1	.	67658600	67658800	128,0,128
chr1	67673000	67673400	K562	1	.	67673000	67673400	128,0,128
chr1	67673800	67674000	K562	1	.	67673800	67674000	128,0,128
chr1	67715800	67716000	K562	1	.	67715800	67716000	128,0,128
chr1	67843000	67843200	K562	1	.	67843000	67843200	128,0,128
chr1	67849600	67850000	K562	1	.	67849600	67850000	128,0,128
chr1	67875000	67875200	K562	1	.	67875000	67875200	128,0,128
chr1	67899600	67899800	K562	1	.	67899600	67899800	128,0,128
chr1	67944000	67944200	K562	1	.	67944000	67944200	128,0,128
chr1	67948400	67949000	K562	1	.	67948400	67949000	128,0,128
chr1	67972600	67972800	K562	1	.	67972600	67972800	128,0,128
chr1	68005000	68005800	K562	1	.	68005000	68005800	128,0,128
chr1	68010600	68010800	K562	1	.	68010600	68010800	128,0,128
chr1	68024200	68024400	K562	1	.	68024200	68024400	128,0,128
chr1	68055400	68055600	K562	1	.	68055400	68055600	128,0,128
chr1	68056200	68056400	K562	1	.	68056200	68056400	128,0,128
chr1	68114400	68114600	K562	1	.	68114400	68114600	128,0,128
chr1	68125800	68126000	K562	1	.	68125800	68126000	128,0,128
chr1	68155000	68155200	K562	1	.	68155000	68155200	128,0,128
chr1	68155400	68155800	K562	1	.	68155400	68155800	128,0,128
chr1	68157400	68157600	K562	1	.	68157400	68157600	128,0,128
chr1	68159800	68160000	K562	1	.	68159800	68160000	128,0,128
chr1	68160600	68161200	K562	1	.	68160600	68161200	128,0,128
chr1	68161800	68162000	K562	1	.	68161800	68162000	128,0,128
chr1	68171400	68171800	K562	1	.	68171400	68171800	128,0,128
chr1	68172000	68172400	K562	1	.	68172000	68172400	128,0,128
chr1	68177000	68178000	K562	1	.	68177000	68178000	128,0,128
chr1	68197000	68197600	K562	1	.	68197000	68197600	128,0,128
chr1	68198200	68199000	K562	1	.	68198200	68199000	128,0,128
chr1	68199400	68200400	K562	1	.	68199400	68200400	128,0,128
chr1	68361600	68361800	K562	1	.	68361600	68361800	128,0,128
chr1	68362600	68362800	K562	1	.	68362600	68362800	128,0,128
chr1	68368400	68368800	K562	1	.	68368400	68368800	128,0,128
chr1	68369000	68369200	K562	1	.	68369000	68369200	128,0,128
chr1	68382200	68382600	K562	1	.	68382200	68382600	128,0,128
chr1	68383800	68384000	K562	1	.	68383800	68384000	128,0,128
chr1	68385200	68385800	K562	1	.	68385200	68385800	128,0,128
chr1	68387800	68388200	K562	1	.	68387800	68388200	128,0,128
chr1	68429000	68429200	K562	1	.	68429000	68429200	128,0,128
chr1	68511000	68511200	K562	1	.	68511000	68511200	128,0,128
chr1	68512200	68512400	K562	1	.	68512200	68512400	128,0,128
chr1	68512600	68513400	K562	1	.	68512600	68513400	128,0,128
chr1	68757600	68758000	K562	1	.	68757600	68758000	128,0,128
chr1	69901400	69901600	K562	1	.	69901400	69901600	128,0,128
chr1	69945600	69946000	K562	1	.	69945600	69946000	128,0,128
chr1	69963600	69963800	K562	1	.	69963600	69963800	128,0,128
chr1	69964800	69965400	K562	1	.	69964800	69965400	128,0,128
chr1	69968800	69969400	K562	1	.	69968800	69969400	128,0,128
chr1	69970400	69970800	K562	1	.	69970400	69970800	128,0,128
chr1	69986000	69986200	K562	1	.	69986000	69986200	128,0,128
chr1	69988800	69989000	K562	1	.	69988800	69989000	128,0,128
chr1	70005600	70006200	K562	1	.	70005600	70006200	128,0,128
chr1	70007600	70007800	K562	1	.	70007600	70007800	128,0,128
chr1	70017000	70018200	K562	1	.	70017000	70018200	128,0,128
chr1	70018600	70018800	K562	1	.	70018600	70018800	128,0,128
chr1	70019000	70019200	K562	1	.	70019000	70019200	128,0,128
chr1	70019400	70019600	K562	1	.	70019400	70019600	128,0,128
chr1	70020200	70020400	K562	1	.	70020200	70020400	128,0,128
chr1	70033600	70034000	K562	1	.	70033600	70034000	128,0,128
chr1	70035800	70036000	K562	1	.	70035800	70036000	128,0,128
chr1	70097200	70097400	K562	1	.	70097200	70097400	128,0,128
chr1	70394400	70394600	K562	1	.	70394400	70394600	128,0,128
chr1	70505200	70505400	K562	1	.	70505200	70505400	128,0,128
chr1	70507000	70508400	K562	1	.	70507000	70508400	128,0,128
chr1	70622200	70622400	K562	1	.	70622200	70622400	128,0,128
chr1	70669400	70669600	K562	1	.	70669400	70669600	128,0,128
chr1	70685800	70686000	K562	1	.	70685800	70686000	128,0,128
chr1	70688600	70688800	K562	1	.	70688600	70688800	128,0,128
chr1	70799400	70799600	K562	1	.	70799400	70799600	128,0,128
chr1	70800200	70800400	K562	1	.	70800200	70800400	128,0,128
chr1	70826000	70826200	K562	1	.	70826000	70826200	128,0,128
chr1	70925600	70926000	K562	1	.	70925600	70926000	128,0,128
chr1	70926600	70926800	K562	1	.	70926600	70926800	128,0,128
chr1	71027200	71027400	K562	1	.	71027200	71027400	128,0,128
chr1	71027600	71027800	K562	1	.	71027600	71027800	128,0,128
chr1	71074600	71074800	K562	1	.	71074600	71074800	128,0,128
chr1	71132600	71132800	K562	1	.	71132600	71132800	128,0,128
chr1	71140600	71141200	K562	1	.	71140600	71141200	128,0,128
chr1	71141400	71142400	K562	1	.	71141400	71142400	128,0,128
chr1	71217400	71217800	K562	1	.	71217400	71217800	128,0,128
chr1	71218200	71218600	K562	1	.	71218200	71218600	128,0,128
chr1	71220400	71220800	K562	1	.	71220400	71220800	128,0,128
chr1	71221400	71221600	K562	1	.	71221400	71221600	128,0,128
chr1	71228200	71228400	K562	1	.	71228200	71228400	128,0,128
chr1	71230600	71230800	K562	1	.	71230600	71230800	128,0,128
chr1	71251000	71251200	K562	1	.	71251000	71251200	128,0,128
chr1	71343000	71343400	K562	1	.	71343000	71343400	128,0,128
chr1	71356200	71356600	K562	1	.	71356200	71356600	128,0,128
chr1	71375200	71375400	K562	1	.	71375200	71375400	128,0,128
chr1	71375600	71375800	K562	1	.	71375600	71375800	128,0,128
chr1	71427000	71427400	K562	1	.	71427000	71427400	128,0,128
chr1	71451600	71451800	K562	1	.	71451600	71451800	128,0,128
chr1	71460600	71460800	K562	1	.	71460600	71460800	128,0,128
chr1	71509200	71509400	K562	1	.	71509200	71509400	128,0,128
chr1	71510000	71511800	K562	1	.	71510000	71511800	128,0,128
chr1	71512000	71514000	K562	1	.	71512000	71514000	128,0,128
chr1	74665200	74665600	K562	1	.	74665200	74665600	128,0,128
chr1	75191800	75192000	K562	1	.	75191800	75192000	128,0,128
chr1	75647000	75647200	K562	1	.	75647000	75647200	128,0,128
chr1	75738800	75739000	K562	1	.	75738800	75739000	128,0,128
chr1	75819400	75819600	K562	1	.	75819400	75819600	128,0,128
chr1	75819800	75820600	K562	1	.	75819800	75820600	128,0,128
chr1	75832400	75832600	K562	1	.	75832400	75832600	128,0,128
chr1	75840400	75840600	K562	1	.	75840400	75840600	128,0,128
chr1	75878400	75878600	K562	1	.	75878400	75878600	128,0,128
chr1	75888800	75889000	K562	1	.	75888800	75889000	128,0,128
chr1	75889200	75889600	K562	1	.	75889200	75889600	128,0,128
chr1	75915800	75916000	K562	1	.	75915800	75916000	128,0,128
chr1	75935200	75935400	K562	1	.	75935200	75935400	128,0,128
chr1	75935600	75936000	K562	1	.	75935600	75936000	128,0,128
chr1	75936200	75936400	K562	1	.	75936200	75936400	128,0,128
chr1	75937200	75937400	K562	1	.	75937200	75937400	128,0,128
chr1	75937800	75938800	K562	1	.	75937800	75938800	128,0,128
chr1	75941400	75941600	K562	1	.	75941400	75941600	128,0,128
chr1	75967400	75967600	K562	1	.	75967400	75967600	128,0,128
chr1	75986400	75986800	K562	1	.	75986400	75986800	128,0,128
chr1	76106000	76106200	K562	1	.	76106000	76106200	128,0,128
chr1	76143000	76143600	K562	1	.	76143000	76143600	128,0,128
chr1	76143800	76144000	K562	1	.	76143800	76144000	128,0,128
chr1	76156200	76156600	K562	1	.	76156200	76156600	128,0,128
chr1	76159000	76159600	K562	1	.	76159000	76159600	128,0,128
chr1	76189200	76189400	K562	1	.	76189200	76189400	128,0,128
chr1	76408800	76409000	K562	1	.	76408800	76409000	128,0,128
chr1	77776600	77776800	K562	1	.	77776600	77776800	128,0,128
chr1	77815800	77816200	K562	1	.	77815800	77816200	128,0,128
chr1	78074600	78074800	K562	1	.	78074600	78074800	128,0,128
chr1	78080000	78080200	K562	1	.	78080000	78080200	128,0,128
chr1	78150000	78150200	K562	1	.	78150000	78150200	128,0,128
chr1	78170400	78170800	K562	1	.	78170400	78170800	128,0,128
chr1	78195000	78195400	K562	1	.	78195000	78195400	128,0,128
chr1	78222400	78222600	K562	1	.	78222400	78222600	128,0,128
chr1	78550400	78550600	K562	1	.	78550400	78550600	128,0,128
chr1	78556800	78557400	K562	1	.	78556800	78557400	128,0,128
chr1	84384400	84385000	K562	1	.	84384400	84385000	128,0,128
chr1	84386000	84386200	K562	1	.	84386000	84386200	128,0,128
chr1	84398000	84398600	K562	1	.	84398000	84398600	128,0,128
chr1	84537000	84537200	K562	1	.	84537000	84537200	128,0,128
chr1	84561000	84561400	K562	1	.	84561000	84561400	128,0,128
chr1	84721400	84721600	K562	1	.	84721400	84721600	128,0,128
chr1	84744600	84745000	K562	1	.	84744600	84745000	128,0,128
chr1	84749200	84749400	K562	1	.	84749200	84749400	128,0,128
chr1	84753200	84753400	K562	1	.	84753200	84753400	128,0,128
chr1	84810000	84810200	K562	1	.	84810000	84810200	128,0,128
chr1	84947000	84947200	K562	1	.	84947000	84947200	128,0,128
chr1	84973600	84974000	K562	1	.	84973600	84974000	128,0,128
chr1	85105600	85105800	K562	1	.	85105600	85105800	128,0,128
chr1	85108600	85108800	K562	1	.	85108600	85108800	128,0,128
chr1	85152000	85152200	K562	1	.	85152000	85152200	128,0,128
chr1	85152800	85153000	K562	1	.	85152800	85153000	128,0,128
chr1	85158400	85159000	K562	1	.	85158400	85159000	128,0,128
chr1	85165800	85166000	K562	1	.	85165800	85166000	128,0,128
chr1	85175000	85175200	K562	1	.	85175000	85175200	128,0,128
chr1	85178200	85178600	K562	1	.	85178200	85178600	128,0,128
chr1	85186800	85187200	K562	1	.	85186800	85187200	128,0,128
chr1	85187600	85188000	K562	1	.	85187600	85188000	128,0,128
chr1	85190200	85190400	K562	1	.	85190200	85190400	128,0,128
chr1	85411600	85412000	K562	1	.	85411600	85412000	128,0,128
chr1	85638400	85638800	K562	1	.	85638400	85638800	128,0,128
chr1	85646600	85646800	K562	1	.	85646600	85646800	128,0,128
chr1	85681400	85681600	K562	1	.	85681400	85681600	128,0,128
chr1	85685800	85686200	K562	1	.	85685800	85686200	128,0,128
chr1	86180200	86180600	K562	1	.	86180200	86180600	128,0,128
chr1	86214000	86214200	K562	1	.	86214000	86214200	128,0,128
chr1	86843200	86843400	K562	1	.	86843200	86843400	128,0,128
chr1	86875000	86875400	K562	1	.	86875000	86875400	128,0,128
chr1	86901000	86901400	K562	1	.	86901000	86901400	128,0,128
chr1	86914400	86914800	K562	1	.	86914400	86914800	128,0,128
chr1	86926600	86927600	K562	1	.	86926600	86927600	128,0,128
chr1	87168800	87169200	K562	1	.	87168800	87169200	128,0,128
chr1	87230800	87231200	K562	1	.	87230800	87231200	128,0,128
chr1	87388200	87388400	K562	1	.	87388200	87388400	128,0,128
chr1	87390000	87390200	K562	1	.	87390000	87390200	128,0,128
chr1	87390400	87390600	K562	1	.	87390400	87390600	128,0,128
chr1	87405200	87405600	K562	1	.	87405200	87405600	128,0,128
chr1	87417000	87417600	K562	1	.	87417000	87417600	128,0,128
chr1	87457000	87457800	K562	1	.	87457000	87457800	128,0,128
chr1	87460000	87460200	K562	1	.	87460000	87460200	128,0,128
chr1	87463400	87463600	K562	1	.	87463400	87463600	128,0,128
chr1	87470600	87470800	K562	1	.	87470600	87470800	128,0,128
chr1	87479000	87479400	K562	1	.	87479000	87479400	128,0,128
chr1	87596200	87596400	K562	1	.	87596200	87596400	128,0,128
chr1	87645800	87646200	K562	1	.	87645800	87646200	128,0,128
chr1	87752800	87753000	K562	1	.	87752800	87753000	128,0,128
chr1	88042600	88043000	K562	1	.	88042600	88043000	128,0,128
chr1	88220000	88220200	K562	1	.	88220000	88220200	128,0,128
chr1	89144200	89144600	K562	1	.	89144200	89144600	128,0,128
chr1	89145800	89146000	K562	1	.	89145800	89146000	128,0,128
chr1	89146200	89146600	K562	1	.	89146200	89146600	128,0,128
chr1	89146800	89147000	K562	1	.	89146800	89147000	128,0,128
chr1	89148000	89148200	K562	1	.	89148000	89148200	128,0,128
chr1	89383000	89383400	K562	1	.	89383000	89383400	128,0,128
chr1	89554400	89554600	K562	1	.	89554400	89554600	128,0,128
chr1	89557200	89557400	K562	1	.	89557200	89557400	128,0,128
chr1	89570400	89570600	K562	1	.	89570400	89570600	128,0,128
chr1	89587400	89587600	K562	1	.	89587400	89587600	128,0,128
chr1	89992000	89992200	K562	1	.	89992000	89992200	128,0,128
chr1	90002800	90003000	K562	1	.	90002800	90003000	128,0,128
chr1	90006000	90006400	K562	1	.	90006000	90006400	128,0,128
chr1	90007200	90008200	K562	1	.	90007200	90008200	128,0,128
chr1	90012600	90012800	K562	1	.	90012600	90012800	128,0,128
chr1	90016200	90016800	K562	1	.	90016200	90016800	128,0,128
chr1	90167200	90167800	K562	1	.	90167200	90167800	128,0,128
chr1	90168800	90169600	K562	1	.	90168800	90169600	128,0,128
chr1	90226200	90226400	K562	1	.	90226200	90226400	128,0,128
chr1	90252000	90252600	K562	1	.	90252000	90252600	128,0,128
chr1	90285200	90285400	K562	1	.	90285200	90285400	128,0,128
chr1	90289200	90289800	K562	1	.	90289200	90289800	128,0,128
chr1	90305200	90305400	K562	1	.	90305200	90305400	128,0,128
chr1	90344400	90345000	K562	1	.	90344400	90345000	128,0,128
chr1	90354000	90354400	K562	1	.	90354000	90354400	128,0,128
chr1	90361600	90362400	K562	1	.	90361600	90362400	128,0,128
chr1	90363400	90363600	K562	1	.	90363400	90363600	128,0,128
chr1	90366400	90367200	K562	1	.	90366400	90367200	128,0,128
chr1	90368600	90368800	K562	1	.	90368600	90368800	128,0,128
chr1	90369000	90369200	K562	1	.	90369000	90369200	128,0,128
chr1	90377800	90378200	K562	1	.	90377800	90378200	128,0,128
chr1	90394600	90394800	K562	1	.	90394600	90394800	128,0,128
chr1	90439200	90439600	K562	1	.	90439200	90439600	128,0,128
chr1	90473600	90474000	K562	1	.	90473600	90474000	128,0,128
chr1	90528600	90529000	K562	1	.	90528600	90529000	128,0,128
chr1	91023800	91024000	K562	1	.	91023800	91024000	128,0,128
chr1	91195200	91195400	K562	1	.	91195200	91195400	128,0,128
chr1	91212200	91212600	K562	1	.	91212200	91212600	128,0,128
chr1	91276600	91276800	K562	1	.	91276600	91276800	128,0,128
chr1	91277200	91277600	K562	1	.	91277200	91277600	128,0,128
chr1	91278200	91278400	K562	1	.	91278200	91278400	128,0,128
chr1	91292400	91292600	K562	1	.	91292400	91292600	128,0,128
chr1	91344800	91345200	K562	1	.	91344800	91345200	128,0,128
chr1	91391400	91391800	K562	1	.	91391400	91391800	128,0,128
chr1	91774200	91774400	K562	1	.	91774200	91774400	128,0,128
chr1	91815200	91815400	K562	1	.	91815200	91815400	128,0,128
chr1	91847400	91847600	K562	1	.	91847400	91847600	128,0,128
chr1	91868600	91868800	K562	1	.	91868600	91868800	128,0,128
chr1	91872600	91872800	K562	1	.	91872600	91872800	128,0,128
chr1	92044200	92044800	K562	1	.	92044200	92044800	128,0,128
chr1	92056800	92057600	K562	1	.	92056800	92057600	128,0,128
chr1	92058600	92059000	K562	1	.	92058600	92059000	128,0,128
chr1	92062000	92062400	K562	1	.	92062000	92062400	128,0,128
chr1	92121800	92122000	K562	1	.	92121800	92122000	128,0,128
chr1	92171200	92171400	K562	1	.	92171200	92171400	128,0,128
chr1	92171600	92172600	K562	1	.	92171600	92172600	128,0,128
chr1	92173200	92173400	K562	1	.	92173200	92173400	128,0,128
chr1	92180400	92180600	K562	1	.	92180400	92180600	128,0,128
chr1	92182000	92182400	K562	1	.	92182000	92182400	128,0,128
chr1	92193400	92193600	K562	1	.	92193400	92193600	128,0,128
chr1	92194200	92194400	K562	1	.	92194200	92194400	128,0,128
chr1	92198800	92199000	K562	1	.	92198800	92199000	128,0,128
chr1	92212400	92212600	K562	1	.	92212400	92212600	128,0,128
chr1	92228800	92229200	K562	1	.	92228800	92229200	128,0,128
chr1	92230000	92230200	K562	1	.	92230000	92230200	128,0,128
chr1	92235000	92235200	K562	1	.	92235000	92235200	128,0,128
chr1	92371200	92371600	K562	1	.	92371200	92371600	128,0,128
chr1	92371800	92372400	K562	1	.	92371800	92372400	128,0,128
chr1	92382600	92382800	K562	1	.	92382600	92382800	128,0,128
chr1	92407200	92407400	K562	1	.	92407200	92407400	128,0,128
chr1	92482600	92482800	K562	1	.	92482600	92482800	128,0,128
chr1	92551400	92551600	K562	1	.	92551400	92551600	128,0,128
chr1	92783400	92783800	K562	1	.	92783400	92783800	128,0,128
chr1	92793400	92793600	K562	1	.	92793400	92793600	128,0,128
chr1	92868600	92868800	K562	1	.	92868600	92868800	128,0,128
chr1	92876400	92876600	K562	1	.	92876400	92876600	128,0,128
chr1	92912000	92912600	K562	1	.	92912000	92912600	128,0,128
chr1	92925400	92926000	K562	1	.	92925400	92926000	128,0,128
chr1	92982200	92982600	K562	1	.	92982200	92982600	128,0,128
chr1	93010200	93010800	K562	1	.	93010200	93010800	128,0,128
chr1	93120800	93121000	K562	1	.	93120800	93121000	128,0,128
chr1	93174000	93174200	K562	1	.	93174000	93174200	128,0,128
chr1	93174400	93174600	K562	1	.	93174400	93174600	128,0,128
chr1	93252000	93252400	K562	1	.	93252000	93252400	128,0,128
chr1	93317200	93318200	K562	1	.	93317200	93318200	128,0,128
chr1	93388000	93388200	K562	1	.	93388000	93388200	128,0,128
chr1	93390000	93390400	K562	1	.	93390000	93390400	128,0,128
chr1	93439200	93439400	K562	1	.	93439200	93439400	128,0,128
chr1	93491200	93491600	K562	1	.	93491200	93491600	128,0,128
chr1	93498600	93498800	K562	1	.	93498600	93498800	128,0,128
chr1	93499400	93499600	K562	1	.	93499400	93499600	128,0,128
chr1	93517600	93518000	K562	1	.	93517600	93518000	128,0,128
chr1	93574000	93574200	K562	1	.	93574000	93574200	128,0,128
chr1	93708800	93709000	K562	1	.	93708800	93709000	128,0,128
chr1	93728200	93728400	K562	1	.	93728200	93728400	128,0,128
chr1	93816400	93816600	K562	1	.	93816400	93816600	128,0,128
chr1	93945000	93945200	K562	1	.	93945000	93945200	128,0,128
chr1	93964600	93965000	K562	1	.	93964600	93965000	128,0,128
chr1	93965800	93966000	K562	1	.	93965800	93966000	128,0,128
chr1	93967000	93967400	K562	1	.	93967000	93967400	128,0,128
chr1	93968000	93968200	K562	1	.	93968000	93968200	128,0,128
chr1	93969400	93970400	K562	1	.	93969400	93970400	128,0,128
chr1	94299000	94299200	K562	1	.	94299000	94299200	128,0,128
chr1	94317000	94317200	K562	1	.	94317000	94317200	128,0,128
chr1	94480600	94481200	K562	1	.	94480600	94481200	128,0,128
chr1	94915800	94916000	K562	1	.	94915800	94916000	128,0,128
chr1	95549000	95549200	K562	1	.	95549000	95549200	128,0,128
chr1	95555600	95555800	K562	1	.	95555600	95555800	128,0,128
chr1	95559000	95559200	K562	1	.	95559000	95559200	128,0,128
chr1	95560400	95560800	K562	1	.	95560400	95560800	128,0,128
chr1	95561400	95561600	K562	1	.	95561400	95561600	128,0,128
chr1	95562200	95562400	K562	1	.	95562200	95562400	128,0,128
chr1	95573800	95574000	K562	1	.	95573800	95574000	128,0,128
chr1	95576600	95577800	K562	1	.	95576600	95577800	128,0,128
chr1	95578200	95578400	K562	1	.	95578200	95578400	128,0,128
chr1	95579400	95579800	K562	1	.	95579400	95579800	128,0,128
chr1	95584200	95584400	K562	1	.	95584200	95584400	128,0,128
chr1	95608600	95608800	K562	1	.	95608600	95608800	128,0,128
chr1	95633000	95633600	K562	1	.	95633000	95633600	128,0,128
chr1	95645000	95645600	K562	1	.	95645000	95645600	128,0,128
chr1	97303400	97303600	K562	1	.	97303400	97303600	128,0,128
chr1	100001000	100001400	K562	1	.	100001000	100001400	128,0,128
chr1	100106200	100106400	K562	1	.	100106200	100106400	128,0,128
chr1	100107600	100108000	K562	1	.	100107600	100108000	128,0,128
chr1	100182800	100183000	K562	1	.	100182800	100183000	128,0,128
chr1	100230200	100230400	K562	1	.	100230200	100230400	128,0,128
chr1	100230600	100230800	K562	1	.	100230600	100230800	128,0,128
chr1	100233600	100234400	K562	1	.	100233600	100234400	128,0,128
chr1	100234600	100234800	K562	1	.	100234600	100234800	128,0,128
chr1	100235400	100235600	K562	1	.	100235400	100235600	128,0,128
chr1	100236800	100237400	K562	1	.	100236800	100237400	128,0,128
chr1	100239600	100239800	K562	1	.	100239600	100239800	128,0,128
chr1	100301800	100302000	K562	1	.	100301800	100302000	128,0,128
chr1	100343200	100343400	K562	1	.	100343200	100343400	128,0,128
chr1	100458400	100459400	K562	1	.	100458400	100459400	128,0,128
chr1	100565800	100566000	K562	1	.	100565800	100566000	128,0,128
chr1	100710000	100710200	K562	1	.	100710000	100710200	128,0,128
chr1	100712200	100712600	K562	1	.	100712200	100712600	128,0,128
chr1	100719200	100719400	K562	1	.	100719200	100719400	128,0,128
chr1	100789000	100789400	K562	1	.	100789000	100789400	128,0,128
chr1	100791000	100791600	K562	1	.	100791000	100791600	128,0,128
chr1	100791800	100792000	K562	1	.	100791800	100792000	128,0,128
chr1	100793800	100794000	K562	1	.	100793800	100794000	128,0,128
chr1	100803600	100803800	K562	1	.	100803600	100803800	128,0,128
chr1	100807200	100807400	K562	1	.	100807200	100807400	128,0,128
chr1	100812800	100813600	K562	1	.	100812800	100813600	128,0,128
chr1	100814000	100814600	K562	1	.	100814000	100814600	128,0,128
chr1	100814800	100815200	K562	1	.	100814800	100815200	128,0,128
chr1	100826400	100826600	K562	1	.	100826400	100826600	128,0,128
chr1	100826800	100827000	K562	1	.	100826800	100827000	128,0,128
chr1	100827200	100827800	K562	1	.	100827200	100827800	128,0,128
chr1	100828200	100829000	K562	1	.	100828200	100829000	128,0,128
chr1	100829200	100829800	K562	1	.	100829200	100829800	128,0,128
chr1	100830200	100830400	K562	1	.	100830200	100830400	128,0,128
chr1	100833400	100833600	K562	1	.	100833400	100833600	128,0,128
chr1	100861600	100861800	K562	1	.	100861600	100861800	128,0,128
chr1	100873000	100873200	K562	1	.	100873000	100873200	128,0,128
chr1	100905600	100906000	K562	1	.	100905600	100906000	128,0,128
chr1	101021800	101022000	K562	1	.	101021800	101022000	128,0,128
chr1	101225000	101225200	K562	1	.	101225000	101225200	128,0,128
chr1	101226000	101226400	K562	1	.	101226000	101226400	128,0,128
chr1	101251000	101251800	K562	1	.	101251000	101251800	128,0,128
chr1	101252000	101252200	K562	1	.	101252000	101252200	128,0,128
chr1	101252400	101252800	K562	1	.	101252400	101252800	128,0,128
chr1	101267000	101267200	K562	1	.	101267000	101267200	128,0,128
chr1	101275800	101276200	K562	1	.	101275800	101276200	128,0,128
chr1	101281600	101282000	K562	1	.	101281600	101282000	128,0,128
chr1	101492800	101493400	K562	1	.	101492800	101493400	128,0,128
chr1	101516600	101516800	K562	1	.	101516600	101516800	128,0,128
chr1	101525600	101526000	K562	1	.	101525600	101526000	128,0,128
chr1	101537000	101537600	K562	1	.	101537000	101537600	128,0,128
chr1	101567000	101567200	K562	1	.	101567000	101567200	128,0,128
chr1	101584800	101585200	K562	1	.	101584800	101585200	128,0,128
chr1	101749000	101749400	K562	1	.	101749000	101749400	128,0,128
chr1	103126200	103126400	K562	1	.	103126200	103126400	128,0,128
chr1	108622200	108622600	K562	1	.	108622200	108622600	128,0,128
chr1	108642800	108643200	K562	1	.	108642800	108643200	128,0,128
chr1	108732800	108733200	K562	1	.	108732800	108733200	128,0,128
chr1	108751800	108752000	K562	1	.	108751800	108752000	128,0,128
chr1	109021400	109021600	K562	1	.	109021400	109021600	128,0,128
chr1	109028600	109028800	K562	1	.	109028600	109028800	128,0,128
chr1	109047800	109048000	K562	1	.	109047800	109048000	128,0,128
chr1	109077000	109077200	K562	1	.	109077000	109077200	128,0,128
chr1	109159800	109160000	K562	1	.	109159800	109160000	128,0,128
chr1	109324000	109324200	K562	1	.	109324000	109324200	128,0,128
chr1	109328000	109328200	K562	1	.	109328000	109328200	128,0,128
chr1	109328600	109328800	K562	1	.	109328600	109328800	128,0,128
chr1	109418800	109419000	K562	1	.	109418800	109419000	128,0,128
chr1	109455600	109456200	K562	1	.	109455600	109456200	128,0,128
chr1	109622200	109622400	K562	1	.	109622200	109622400	128,0,128
chr1	109648600	109648800	K562	1	.	109648600	109648800	128,0,128
chr1	109677000	109677600	K562	1	.	109677000	109677600	128,0,128
chr1	109681000	109681200	K562	1	.	109681000	109681200	128,0,128
chr1	109683000	109683400	K562	1	.	109683000	109683400	128,0,128
chr1	109692000	109692200	K562	1	.	109692000	109692200	128,0,128
chr1	109729200	109729800	K562	1	.	109729200	109729800	128,0,128
chr1	109761000	109761600	K562	1	.	109761000	109761600	128,0,128
chr1	109784000	109784200	K562	1	.	109784000	109784200	128,0,128
chr1	109827800	109828000	K562	1	.	109827800	109828000	128,0,128
chr1	109833600	109834000	K562	1	.	109833600	109834000	128,0,128
chr1	109843200	109843600	K562	1	.	109843200	109843600	128,0,128
chr1	109926400	109926800	K562	1	.	109926400	109926800	128,0,128
chr1	109931400	109933000	K562	1	.	109931400	109933000	128,0,128
chr1	109933400	109933600	K562	1	.	109933400	109933600	128,0,128
chr1	109936600	109936800	K562	1	.	109936600	109936800	128,0,128
chr1	109937200	109937600	K562	1	.	109937200	109937600	128,0,128
chr1	109997200	109997400	K562	1	.	109997200	109997400	128,0,128
chr1	110044800	110045000	K562	1	.	110044800	110045000	128,0,128
chr1	110183200	110183400	K562	1	.	110183200	110183400	128,0,128
chr1	110245600	110245800	K562	1	.	110245600	110245800	128,0,128
chr1	110251600	110251800	K562	1	.	110251600	110251800	128,0,128
chr1	110268200	110268600	K562	1	.	110268200	110268600	128,0,128
chr1	110339200	110339800	K562	1	.	110339200	110339800	128,0,128
chr1	110360800	110361800	K562	1	.	110360800	110361800	128,0,128
chr1	110369400	110370000	K562	1	.	110369400	110370000	128,0,128
chr1	110380600	110380800	K562	1	.	110380600	110380800	128,0,128
chr1	110398600	110399200	K562	1	.	110398600	110399200	128,0,128
chr1	110406600	110407400	K562	1	.	110406600	110407400	128,0,128
chr1	110424200	110424400	K562	1	.	110424200	110424400	128,0,128
chr1	110431800	110432200	K562	1	.	110431800	110432200	128,0,128
chr1	110433000	110433400	K562	1	.	110433000	110433400	128,0,128
chr1	110460600	110461400	K562	1	.	110460600	110461400	128,0,128
chr1	110485000	110485400	K562	1	.	110485000	110485400	128,0,128
chr1	110496800	110497000	K562	1	.	110496800	110497000	128,0,128
chr1	110573200	110573400	K562	1	.	110573200	110573400	128,0,128
chr1	110573600	110574000	K562	1	.	110573600	110574000	128,0,128
chr1	110574200	110574400	K562	1	.	110574200	110574400	128,0,128
chr1	110575800	110576000	K562	1	.	110575800	110576000	128,0,128
chr1	110600600	110600800	K562	1	.	110600600	110600800	128,0,128
chr1	110601800	110602000	K562	1	.	110601800	110602000	128,0,128
chr1	110870800	110871200	K562	1	.	110870800	110871200	128,0,128
chr1	110871400	110871600	K562	1	.	110871400	110871600	128,0,128
chr1	110955800	110956200	K562	1	.	110955800	110956200	128,0,128
chr1	110976000	110976200	K562	1	.	110976000	110976200	128,0,128
chr1	110981600	110981800	K562	1	.	110981600	110981800	128,0,128
chr1	111098000	111098200	K562	1	.	111098000	111098200	128,0,128
chr1	111159200	111159600	K562	1	.	111159200	111159600	128,0,128
chr1	111424200	111424400	K562	1	.	111424200	111424400	128,0,128
chr1	111432600	111432800	K562	1	.	111432600	111432800	128,0,128
chr1	111433200	111433800	K562	1	.	111433200	111433800	128,0,128
chr1	111434000	111434200	K562	1	.	111434000	111434200	128,0,128
chr1	111504800	111505200	K562	1	.	111504800	111505200	128,0,128
chr1	111704600	111704800	K562	1	.	111704600	111704800	128,0,128
chr1	112046200	112046400	K562	1	.	112046200	112046400	128,0,128
chr1	112136600	112136800	K562	1	.	112136600	112136800	128,0,128
chr1	112203400	112203800	K562	1	.	112203400	112203800	128,0,128
chr1	112212000	112212200	K562	1	.	112212000	112212200	128,0,128
chr1	112864600	112865000	K562	1	.	112864600	112865000	128,0,128
chr1	113004200	113004600	K562	1	.	113004200	113004600	128,0,128
chr1	113219200	113219400	K562	1	.	113219200	113219400	128,0,128
chr1	113239600	113239800	K562	1	.	113239600	113239800	128,0,128
chr1	113334800	113335000	K562	1	.	113334800	113335000	128,0,128
chr1	113337200	113337600	K562	1	.	113337200	113337600	128,0,128
chr1	113353600	113353800	K562	1	.	113353600	113353800	128,0,128
chr1	113364400	113364600	K562	1	.	113364400	113364600	128,0,128
chr1	113368800	113369000	K562	1	.	113368800	113369000	128,0,128
chr1	113395000	113395200	K562	1	.	113395000	113395200	128,0,128
chr1	113403600	113403800	K562	1	.	113403600	113403800	128,0,128
chr1	113404200	113404400	K562	1	.	113404200	113404400	128,0,128
chr1	113415400	113415600	K562	1	.	113415400	113415600	128,0,128
chr1	113421000	113421200	K562	1	.	113421000	113421200	128,0,128
chr1	113431200	113431600	K562	1	.	113431200	113431600	128,0,128
chr1	113436400	113436800	K562	1	.	113436400	113436800	128,0,128
chr1	113582800	113583200	K562	1	.	113582800	113583200	128,0,128
chr1	113680400	113680600	K562	1	.	113680400	113680600	128,0,128
chr1	113752800	113753200	K562	1	.	113752800	113753200	128,0,128
chr1	114219200	114219400	K562	1	.	114219200	114219400	128,0,128
chr1	114220000	114220200	K562	1	.	114220000	114220200	128,0,128
chr1	114237600	114237800	K562	1	.	114237600	114237800	128,0,128
chr1	114261400	114261600	K562	1	.	114261400	114261600	128,0,128
chr1	114322200	114322400	K562	1	.	114322200	114322400	128,0,128
chr1	114345400	114345600	K562	1	.	114345400	114345600	128,0,128
chr1	114356000	114356200	K562	1	.	114356000	114356200	128,0,128
chr1	114361400	114361600	K562	1	.	114361400	114361600	128,0,128
chr1	114362600	114362800	K562	1	.	114362600	114362800	128,0,128
chr1	114389200	114389600	K562	1	.	114389200	114389600	128,0,128
chr1	114417000	114417200	K562	1	.	114417000	114417200	128,0,128
chr1	114449000	114449200	K562	1	.	114449000	114449200	128,0,128
chr1	114455800	114456000	K562	1	.	114455800	114456000	128,0,128
chr1	114456800	114457200	K562	1	.	114456800	114457200	128,0,128
chr1	114620800	114621200	K562	1	.	114620800	114621200	128,0,128
chr1	114623200	114623600	K562	1	.	114623200	114623600	128,0,128
chr1	114623800	114624000	K562	1	.	114623800	114624000	128,0,128
chr1	114905800	114906400	K562	1	.	114905800	114906400	128,0,128
chr1	114912000	114912200	K562	1	.	114912000	114912200	128,0,128
chr1	114912400	114912800	K562	1	.	114912400	114912800	128,0,128
chr1	114916800	114917000	K562	1	.	114916800	114917000	128,0,128
chr1	114920000	114920400	K562	1	.	114920000	114920400	128,0,128
chr1	114922600	114923000	K562	1	.	114922600	114923000	128,0,128
chr1	114929400	114929600	K562	1	.	114929400	114929600	128,0,128
chr1	114930800	114931400	K562	1	.	114930800	114931400	128,0,128
chr1	115046400	115046600	K562	1	.	115046400	115046600	128,0,128
chr1	115048000	115048200	K562	1	.	115048000	115048200	128,0,128
chr1	115055600	115055800	K562	1	.	115055600	115055800	128,0,128
chr1	115064600	115065200	K562	1	.	115064600	115065200	128,0,128
chr1	115095000	115095200	K562	1	.	115095000	115095200	128,0,128
chr1	116190800	116191400	K562	1	.	116190800	116191400	128,0,128
chr1	116193400	116194000	K562	1	.	116193400	116194000	128,0,128
chr1	116196800	116197000	K562	1	.	116196800	116197000	128,0,128
chr1	116197400	116197600	K562	1	.	116197400	116197600	128,0,128
chr1	116211400	116211600	K562	1	.	116211400	116211600	128,0,128
chr1	116821000	116821200	K562	1	.	116821000	116821200	128,0,128
chr1	116864400	116864800	K562	1	.	116864400	116864800	128,0,128
chr1	116925600	116925800	K562	1	.	116925600	116925800	128,0,128
chr1	116948400	116948600	K562	1	.	116948400	116948600	128,0,128
chr1	116951000	116951200	K562	1	.	116951000	116951200	128,0,128
chr1	116951400	116952800	K562	1	.	116951400	116952800	128,0,128
chr1	116974600	116974800	K562	1	.	116974600	116974800	128,0,128
chr1	116983600	116983800	K562	1	.	116983600	116983800	128,0,128
chr1	117006600	117006800	K562	1	.	117006600	117006800	128,0,128
chr1	117014000	117014200	K562	1	.	117014000	117014200	128,0,128
chr1	117035000	117035600	K562	1	.	117035000	117035600	128,0,128
chr1	117044000	117044200	K562	1	.	117044000	117044200	128,0,128
chr1	117045400	117045800	K562	1	.	117045400	117045800	128,0,128
chr1	117116000	117116600	K562	1	.	117116000	117116600	128,0,128
chr1	117138800	117139000	K562	1	.	117138800	117139000	128,0,128
chr1	117169600	117169800	K562	1	.	117169600	117169800	128,0,128
chr1	117215200	117215600	K562	1	.	117215200	117215600	128,0,128
chr1	117221600	117223000	K562	1	.	117221600	117223000	128,0,128
chr1	117228800	117229200	K562	1	.	117228800	117229200	128,0,128
chr1	117234800	117235800	K562	1	.	117234800	117235800	128,0,128
chr1	117286200	117286400	K562	1	.	117286200	117286400	128,0,128
chr1	117291000	117291200	K562	1	.	117291000	117291200	128,0,128
chr1	117300400	117301400	K562	1	.	117300400	117301400	128,0,128
chr1	117305600	117306000	K562	1	.	117305600	117306000	128,0,128
chr1	117353000	117353400	K562	1	.	117353000	117353400	128,0,128
chr1	117388600	117389200	K562	1	.	117388600	117389200	128,0,128
chr1	117406400	117406600	K562	1	.	117406400	117406600	128,0,128
chr1	117409200	117409400	K562	1	.	117409200	117409400	128,0,128
chr1	117413800	117414000	K562	1	.	117413800	117414000	128,0,128
chr1	117424600	117425200	K562	1	.	117424600	117425200	128,0,128
chr1	117437800	117438000	K562	1	.	117437800	117438000	128,0,128
chr1	117454800	117455000	K562	1	.	117454800	117455000	128,0,128
chr1	117529200	117529400	K562	1	.	117529200	117529400	128,0,128
chr1	117670600	117670800	K562	1	.	117670600	117670800	128,0,128
chr1	117724400	117724600	K562	1	.	117724400	117724600	128,0,128
chr1	117901000	117901200	K562	1	.	117901000	117901200	128,0,128
chr1	117906200	117906800	K562	1	.	117906200	117906800	128,0,128
chr1	117930000	117930200	K562	1	.	117930000	117930200	128,0,128
chr1	118015800	118016000	K562	1	.	118015800	118016000	128,0,128
chr1	118102600	118103000	K562	1	.	118102600	118103000	128,0,128
chr1	118141200	118141400	K562	1	.	118141200	118141400	128,0,128
chr1	118150200	118150400	K562	1	.	118150200	118150400	128,0,128
chr1	118150800	118151000	K562	1	.	118150800	118151000	128,0,128
chr1	118153600	118154200	K562	1	.	118153600	118154200	128,0,128
chr1	118154600	118155000	K562	1	.	118154600	118155000	128,0,128
chr1	118157600	118157800	K562	1	.	118157600	118157800	128,0,128
chr1	118180800	118181000	K562	1	.	118180800	118181000	128,0,128
chr1	118185600	118186000	K562	1	.	118185600	118186000	128,0,128
chr1	118187200	118188200	K562	1	.	118187200	118188200	128,0,128
chr1	118199400	118200000	K562	1	.	118199400	118200000	128,0,128
chr1	118202200	118203000	K562	1	.	118202200	118203000	128,0,128
chr1	118203200	118203400	K562	1	.	118203200	118203400	128,0,128
chr1	118214600	118214800	K562	1	.	118214600	118214800	128,0,128
chr1	118238800	118239200	K562	1	.	118238800	118239200	128,0,128
chr1	118241200	118241400	K562	1	.	118241200	118241400	128,0,128
chr1	118245400	118245600	K562	1	.	118245400	118245600	128,0,128
chr1	118250800	118251600	K562	1	.	118250800	118251600	128,0,128
chr1	118275000	118275400	K562	1	.	118275000	118275400	128,0,128
chr1	118592600	118593000	K562	1	.	118592600	118593000	128,0,128
chr1	120279800	120280200	K562	1	.	120279800	120280200	128,0,128
chr1	120358000	120358200	K562	1	.	120358000	120358200	128,0,128
chr1	120383400	120383800	K562	1	.	120383400	120383800	128,0,128
chr1	120401400	120401600	K562	1	.	120401400	120401600	128,0,128
chr1	120416800	120417200	K562	1	.	120416800	120417200	128,0,128
chr1	120422800	120423000	K562	1	.	120422800	120423000	128,0,128
chr1	120753000	120753200	K562	1	.	120753000	120753200	128,0,128
chr1	120784600	120785000	K562	1	.	120784600	120785000	128,0,128
chr1	120809400	120809800	K562	1	.	120809400	120809800	128,0,128
chr1	120858600	120858800	K562	1	.	120858600	120858800	128,0,128
chr1	120923000	120923200	K562	1	.	120923000	120923200	128,0,128
chr1	120924200	120924400	K562	1	.	120924200	120924400	128,0,128
chr1	120930400	120930600	K562	1	.	120930400	120930600	128,0,128
chr1	121112000	121112200	K562	1	.	121112000	121112200	128,0,128
chr1	121280000	121280200	K562	1	.	121280000	121280200	128,0,128
chr1	121336800	121337400	K562	1	.	121336800	121337400	128,0,128
chr1	142618600	142619000	K562	1	.	142618600	142619000	128,0,128
chr1	142705800	142706000	K562	1	.	142705800	142706000	128,0,128
chr1	142816000	142816600	K562	1	.	142816000	142816600	128,0,128
chr1	142834200	142834400	K562	1	.	142834200	142834400	128,0,128
chr1	142834600	142834800	K562	1	.	142834600	142834800	128,0,128
chr1	142888000	142888400	K562	1	.	142888000	142888400	128,0,128
chr1	142890800	142891400	K562	1	.	142890800	142891400	128,0,128
chr1	143199400	143199800	K562	1	.	143199400	143199800	128,0,128
chr1	143202200	143202400	K562	1	.	143202200	143202400	128,0,128
chr1	143386000	143386200	K562	1	.	143386000	143386200	128,0,128
chr1	143464000	143464200	K562	1	.	143464000	143464200	128,0,128
chr1	143942400	143942600	K562	1	.	143942400	143942600	128,0,128
chr1	143967200	143967400	K562	1	.	143967200	143967400	128,0,128
chr1	143989200	143989400	K562	1	.	143989200	143989400	128,0,128
chr1	144536200	144536400	K562	1	.	144536200	144536400	128,0,128
chr1	144886600	144886800	K562	1	.	144886600	144886800	128,0,128
chr1	144990200	144990400	K562	1	.	144990200	144990400	128,0,128
chr1	144991600	144992200	K562	1	.	144991600	144992200	128,0,128
chr1	144992400	144993800	K562	1	.	144992400	144993800	128,0,128
chr1	144994000	144996200	K562	1	.	144994000	144996200	128,0,128
chr1	144996400	144996600	K562	1	.	144996400	144996600	128,0,128
chr1	144997000	144998200	K562	1	.	144997000	144998200	128,0,128
chr1	144998800	144999400	K562	1	.	144998800	144999400	128,0,128
chr1	145000200	145000800	K562	1	.	145000200	145000800	128,0,128
chr1	145004000	145004600	K562	1	.	145004000	145004600	128,0,128
chr1	145013000	145013400	K562	1	.	145013000	145013400	128,0,128
chr1	145024000	145024400	K562	1	.	145024000	145024400	128,0,128
chr1	145029800	145030400	K562	1	.	145029800	145030400	128,0,128
chr1	145253600	145253800	K562	1	.	145253600	145253800	128,0,128
chr1	145254400	145254600	K562	1	.	145254400	145254600	128,0,128
chr1	145409000	145409400	K562	1	.	145409000	145409400	128,0,128
chr1	145412000	145412200	K562	1	.	145412000	145412200	128,0,128
chr1	145413000	145414000	K562	1	.	145413000	145414000	128,0,128
chr1	145428400	145428600	K562	1	.	145428400	145428600	128,0,128
chr1	145433400	145433600	K562	1	.	145433400	145433600	128,0,128
chr1	145436600	145436800	K562	1	.	145436600	145436800	128,0,128
chr1	145440200	145440400	K562	1	.	145440200	145440400	128,0,128
chr1	145555000	145555400	K562	1	.	145555000	145555400	128,0,128
chr1	145556800	145557200	K562	1	.	145556800	145557200	128,0,128
chr1	145616800	145617000	K562	1	.	145616800	145617000	128,0,128
chr1	145639400	145639600	K562	1	.	145639400	145639600	128,0,128
chr1	145827800	145828400	K562	1	.	145827800	145828400	128,0,128
chr1	146009400	146009800	K562	1	.	146009400	146009800	128,0,128
chr1	146369400	146370400	K562	1	.	146369400	146370400	128,0,128
chr1	146372800	146373000	K562	1	.	146372800	146373000	128,0,128
chr1	146628800	146629000	K562	1	.	146628800	146629000	128,0,128
chr1	146718600	146719200	K562	1	.	146718600	146719200	128,0,128
chr1	146848800	146850000	K562	1	.	146848800	146850000	128,0,128
chr1	146850400	146850800	K562	1	.	146850400	146850800	128,0,128
chr1	146851600	146852000	K562	1	.	146851600	146852000	128,0,128
chr1	146989600	146989800	K562	1	.	146989600	146989800	128,0,128
chr1	147217600	147217800	K562	1	.	147217600	147217800	128,0,128
chr1	147320000	147320200	K562	1	.	147320000	147320200	128,0,128
chr1	147399400	147399800	K562	1	.	147399400	147399800	128,0,128
chr1	147781000	147781200	K562	1	.	147781000	147781200	128,0,128
chr1	147807600	147807800	K562	1	.	147807600	147807800	128,0,128
chr1	148523200	148523400	K562	1	.	148523200	148523400	128,0,128
chr1	149204400	149204600	K562	1	.	149204400	149204600	128,0,128
chr1	149219000	149219200	K562	1	.	149219000	149219200	128,0,128
chr1	149222400	149222800	K562	1	.	149222400	149222800	128,0,128
chr1	149291200	149291400	K562	1	.	149291200	149291400	128,0,128
chr1	149297800	149298000	K562	1	.	149297800	149298000	128,0,128
chr1	149362000	149362600	K562	1	.	149362000	149362600	128,0,128
chr1	149603200	149603400	K562	1	.	149603200	149603400	128,0,128
chr1	149747000	149747400	K562	1	.	149747000	149747400	128,0,128
chr1	149748800	149749000	K562	1	.	149748800	149749000	128,0,128
chr1	149818200	149818400	K562	1	.	149818200	149818400	128,0,128
chr1	149818800	149819000	K562	1	.	149818800	149819000	128,0,128
chr1	149819400	149819600	K562	1	.	149819400	149819600	128,0,128
chr1	149849200	149849400	K562	1	.	149849200	149849400	128,0,128
chr1	149855200	149855400	K562	1	.	149855200	149855400	128,0,128
chr1	149855800	149856000	K562	1	.	149855800	149856000	128,0,128
chr1	149878000	149878600	K562	1	.	149878000	149878600	128,0,128
chr1	149887400	149888200	K562	1	.	149887400	149888200	128,0,128
chr1	149973400	149973600	K562	1	.	149973400	149973600	128,0,128
chr1	149987600	149988000	K562	1	.	149987600	149988000	128,0,128
chr1	150037600	150037800	K562	1	.	150037600	150037800	128,0,128
chr1	150049200	150049400	K562	1	.	150049200	150049400	128,0,128
chr1	150136200	150136400	K562	1	.	150136200	150136400	128,0,128
chr1	150144000	150144200	K562	1	.	150144000	150144200	128,0,128
chr1	150166200	150166400	K562	1	.	150166200	150166400	128,0,128
chr1	150194000	150194200	K562	1	.	150194000	150194200	128,0,128
chr1	150245000	150245200	K562	1	.	150245000	150245200	128,0,128
chr1	150261000	150261600	K562	1	.	150261000	150261600	128,0,128
chr1	150262800	150263400	K562	1	.	150262800	150263400	128,0,128
chr1	150334800	150335000	K562	1	.	150334800	150335000	128,0,128
chr1	150478800	150479400	K562	1	.	150478800	150479400	128,0,128
chr1	150481600	150481800	K562	1	.	150481600	150481800	128,0,128
chr1	150516800	150517000	K562	1	.	150516800	150517000	128,0,128
chr1	150517800	150518600	K562	1	.	150517800	150518600	128,0,128
chr1	150519000	150519400	K562	1	.	150519000	150519400	128,0,128
chr1	150587600	150588600	K562	1	.	150587600	150588600	128,0,128
chr1	150594800	150595000	K562	1	.	150594800	150595000	128,0,128
chr1	150603600	150603800	K562	1	.	150603600	150603800	128,0,128
chr1	150607600	150608000	K562	1	.	150607600	150608000	128,0,128
chr1	150614200	150614400	K562	1	.	150614200	150614400	128,0,128
chr1	150668200	150668400	K562	1	.	150668200	150668400	128,0,128
chr1	150684800	150685200	K562	1	.	150684800	150685200	128,0,128
chr1	150685400	150686000	K562	1	.	150685400	150686000	128,0,128
chr1	150721600	150722000	K562	1	.	150721600	150722000	128,0,128
chr1	150722200	150722400	K562	1	.	150722200	150722400	128,0,128
chr1	150736400	150736600	K562	1	.	150736400	150736600	128,0,128
chr1	150880000	150880200	K562	1	.	150880000	150880200	128,0,128
chr1	150900200	150900400	K562	1	.	150900200	150900400	128,0,128
chr1	150904200	150904600	K562	1	.	150904200	150904600	128,0,128
chr1	150951000	150951200	K562	1	.	150951000	150951200	128,0,128
chr1	150966800	150967000	K562	1	.	150966800	150967000	128,0,128
chr1	150973800	150974000	K562	1	.	150973800	150974000	128,0,128
chr1	150974200	150974400	K562	1	.	150974200	150974400	128,0,128
chr1	150983000	150983200	K562	1	.	150983000	150983200	128,0,128
chr1	151024000	151024600	K562	1	.	151024000	151024600	128,0,128
chr1	151026800	151027000	K562	1	.	151026800	151027000	128,0,128
chr1	151027400	151028200	K562	1	.	151027400	151028200	128,0,128
chr1	151028400	151029600	K562	1	.	151028400	151029600	128,0,128
chr1	151044800	151045000	K562	1	.	151044800	151045000	128,0,128
chr1	151324800	151325000	K562	1	.	151324800	151325000	128,0,128
chr1	151334800	151335200	K562	1	.	151334800	151335200	128,0,128
chr1	151342600	151343600	K562	1	.	151342600	151343600	128,0,128
chr1	151356800	151357400	K562	1	.	151356800	151357400	128,0,128
chr1	151357800	151358000	K562	1	.	151357800	151358000	128,0,128
chr1	151360000	151360600	K562	1	.	151360000	151360600	128,0,128
chr1	151464600	151465000	K562	1	.	151464600	151465000	128,0,128
chr1	151474000	151474200	K562	1	.	151474000	151474200	128,0,128
chr1	151557000	151557200	K562	1	.	151557000	151557200	128,0,128
chr1	151640800	151641000	K562	1	.	151640800	151641000	128,0,128
chr1	151682800	151683000	K562	1	.	151682800	151683000	128,0,128
chr1	151688000	151688200	K562	1	.	151688000	151688200	128,0,128
chr1	151712000	151712400	K562	1	.	151712000	151712400	128,0,128
chr1	151748000	151748200	K562	1	.	151748000	151748200	128,0,128
chr1	151748400	151749200	K562	1	.	151748400	151749200	128,0,128
chr1	151870600	151871000	K562	1	.	151870600	151871000	128,0,128
chr1	151878800	151879000	K562	1	.	151878800	151879000	128,0,128
chr1	151879800	151880200	K562	1	.	151879800	151880200	128,0,128
chr1	151894800	151895000	K562	1	.	151894800	151895000	128,0,128
chr1	152010800	152011000	K562	1	.	152010800	152011000	128,0,128
chr1	152043400	152044000	K562	1	.	152043400	152044000	128,0,128
chr1	152995400	152995800	K562	1	.	152995400	152995800	128,0,128
chr1	153013600	153014000	K562	1	.	153013600	153014000	128,0,128
chr1	153045400	153045600	K562	1	.	153045400	153045600	128,0,128
chr1	153046000	153046200	K562	1	.	153046000	153046200	128,0,128
chr1	153092000	153092600	K562	1	.	153092000	153092600	128,0,128
chr1	153314600	153315000	K562	1	.	153314600	153315000	128,0,128
chr1	153405600	153406200	K562	1	.	153405600	153406200	128,0,128
chr1	153407400	153408000	K562	1	.	153407400	153408000	128,0,128
chr1	153520600	153520800	K562	1	.	153520600	153520800	128,0,128
chr1	153751400	153751600	K562	1	.	153751400	153751600	128,0,128
chr1	153855800	153856000	K562	1	.	153855800	153856000	128,0,128
chr1	153878400	153878600	K562	1	.	153878400	153878600	128,0,128
chr1	153996800	153997000	K562	1	.	153996800	153997000	128,0,128
chr1	153997200	153997400	K562	1	.	153997200	153997400	128,0,128
chr1	154049000	154049200	K562	1	.	154049000	154049200	128,0,128
chr1	154110400	154110600	K562	1	.	154110400	154110600	128,0,128
chr1	154132000	154132400	K562	1	.	154132000	154132400	128,0,128
chr1	154150600	154150800	K562	1	.	154150600	154150800	128,0,128
chr1	154159400	154160000	K562	1	.	154159400	154160000	128,0,128
chr1	154191000	154191200	K562	1	.	154191000	154191200	128,0,128
chr1	154261400	154261600	K562	1	.	154261400	154261600	128,0,128
chr1	154263400	154264600	K562	1	.	154263400	154264600	128,0,128
chr1	154268200	154268600	K562	1	.	154268200	154268600	128,0,128
chr1	154280200	154280800	K562	1	.	154280200	154280800	128,0,128
chr1	154284800	154285000	K562	1	.	154284800	154285000	128,0,128
chr1	154285400	154286000	K562	1	.	154285400	154286000	128,0,128
chr1	154289200	154289600	K562	1	.	154289200	154289600	128,0,128
chr1	154293200	154294000	K562	1	.	154293200	154294000	128,0,128
chr1	154294400	154294600	K562	1	.	154294400	154294600	128,0,128
chr1	154338600	154338800	K562	1	.	154338600	154338800	128,0,128
chr1	154344000	154344200	K562	1	.	154344000	154344200	128,0,128
chr1	154433200	154433600	K562	1	.	154433200	154433600	128,0,128
chr1	154566000	154566200	K562	1	.	154566000	154566200	128,0,128
chr1	154589400	154589600	K562	1	.	154589400	154589600	128,0,128
chr1	154601600	154602200	K562	1	.	154601600	154602200	128,0,128
chr1	154644000	154644200	K562	1	.	154644000	154644200	128,0,128
chr1	154834200	154834600	K562	1	.	154834200	154834600	128,0,128
chr1	154856400	154857000	K562	1	.	154856400	154857000	128,0,128
chr1	154858800	154859200	K562	1	.	154858800	154859200	128,0,128
chr1	154861400	154861600	K562	1	.	154861400	154861600	128,0,128
chr1	154929800	154930000	K562	1	.	154929800	154930000	128,0,128
chr1	154950000	154950200	K562	1	.	154950000	154950200	128,0,128
chr1	154965600	154966400	K562	1	.	154965600	154966400	128,0,128
chr1	154966800	154967600	K562	1	.	154966800	154967600	128,0,128
chr1	154981200	154981600	K562	1	.	154981200	154981600	128,0,128
chr1	154985400	154986400	K562	1	.	154985400	154986400	128,0,128
chr1	155001600	155001800	K562	1	.	155001600	155001800	128,0,128
chr1	155044000	155044400	K562	1	.	155044000	155044400	128,0,128
chr1	155049800	155050600	K562	1	.	155049800	155050600	128,0,128
chr1	155092600	155093000	K562	1	.	155092600	155093000	128,0,128
chr1	155093400	155094000	K562	1	.	155093400	155094000	128,0,128
chr1	155109800	155110800	K562	1	.	155109800	155110800	128,0,128
chr1	155111600	155111800	K562	1	.	155111600	155111800	128,0,128
chr1	155193000	155193200	K562	1	.	155193000	155193200	128,0,128
chr1	155211800	155212000	K562	1	.	155211800	155212000	128,0,128
chr1	155244200	155244600	K562	1	.	155244200	155244600	128,0,128
chr1	155280400	155280600	K562	1	.	155280400	155280600	128,0,128
chr1	155484400	155484600	K562	1	.	155484400	155484600	128,0,128
chr1	155568600	155569200	K562	1	.	155568600	155569200	128,0,128
chr1	155661400	155662600	K562	1	.	155661400	155662600	128,0,128
chr1	155667600	155667800	K562	1	.	155667600	155667800	128,0,128
chr1	155737600	155737800	K562	1	.	155737600	155737800	128,0,128
chr1	155738400	155738800	K562	1	.	155738400	155738800	128,0,128
chr1	155804000	155804800	K562	1	.	155804000	155804800	128,0,128
chr1	155805200	155805400	K562	1	.	155805200	155805400	128,0,128
chr1	155805600	155805800	K562	1	.	155805600	155805800	128,0,128
chr1	155854000	155854400	K562	1	.	155854000	155854400	128,0,128
chr1	155870000	155870200	K562	1	.	155870000	155870200	128,0,128
chr1	156033400	156033600	K562	1	.	156033400	156033600	128,0,128
chr1	156045800	156046000	K562	1	.	156045800	156046000	128,0,128
chr1	156130600	156131000	K562	1	.	156130600	156131000	128,0,128
chr1	156148200	156148400	K562	1	.	156148200	156148400	128,0,128
chr1	156151400	156151600	K562	1	.	156151400	156151600	128,0,128
chr1	156162400	156162600	K562	1	.	156162400	156162600	128,0,128
chr1	156202000	156202200	K562	1	.	156202000	156202200	128,0,128
chr1	156227000	156227400	K562	1	.	156227000	156227400	128,0,128
chr1	156368200	156368600	K562	1	.	156368200	156368600	128,0,128
chr1	156393800	156394000	K562	1	.	156393800	156394000	128,0,128
chr1	156430200	156430600	K562	1	.	156430200	156430600	128,0,128
chr1	156486600	156487000	K562	1	.	156486600	156487000	128,0,128
chr1	156559400	156559600	K562	1	.	156559400	156559600	128,0,128
chr1	156560200	156560800	K562	1	.	156560200	156560800	128,0,128
chr1	156594000	156595800	K562	1	.	156594000	156595800	128,0,128
chr1	156632800	156633600	K562	1	.	156632800	156633600	128,0,128
chr1	156643600	156643800	K562	1	.	156643600	156643800	128,0,128
chr1	156673600	156673800	K562	1	.	156673600	156673800	128,0,128
chr1	156724800	156725800	K562	1	.	156724800	156725800	128,0,128
chr1	156727400	156728000	K562	1	.	156727400	156728000	128,0,128
chr1	156728600	156729000	K562	1	.	156728600	156729000	128,0,128
chr1	156730600	156730800	K562	1	.	156730600	156730800	128,0,128
chr1	156742600	156742800	K562	1	.	156742600	156742800	128,0,128
chr1	156743000	156743200	K562	1	.	156743000	156743200	128,0,128
chr1	156818600	156818800	K562	1	.	156818600	156818800	128,0,128
chr1	156828400	156829600	K562	1	.	156828400	156829600	128,0,128
chr1	156829800	156830800	K562	1	.	156829800	156830800	128,0,128
chr1	156832600	156833400	K562	1	.	156832600	156833400	128,0,128
chr1	156835000	156835600	K562	1	.	156835000	156835600	128,0,128
chr1	156836000	156836600	K562	1	.	156836000	156836600	128,0,128
chr1	156839400	156839600	K562	1	.	156839400	156839600	128,0,128
chr1	156852400	156852600	K562	1	.	156852400	156852600	128,0,128
chr1	156880200	156880400	K562	1	.	156880200	156880400	128,0,128
chr1	156882800	156884600	K562	1	.	156882800	156884600	128,0,128
chr1	156893600	156893800	K562	1	.	156893600	156893800	128,0,128
chr1	156894600	156894800	K562	1	.	156894600	156894800	128,0,128
chr1	156896000	156896200	K562	1	.	156896000	156896200	128,0,128
chr1	156928000	156928600	K562	1	.	156928000	156928600	128,0,128
chr1	156929200	156929600	K562	1	.	156929200	156929600	128,0,128
chr1	156966000	156966200	K562	1	.	156966000	156966200	128,0,128
chr1	156966600	156966800	K562	1	.	156966600	156966800	128,0,128
chr1	157117600	157118000	K562	1	.	157117600	157118000	128,0,128
chr1	157121000	157121200	K562	1	.	157121000	157121200	128,0,128
chr1	157140600	157140800	K562	1	.	157140600	157140800	128,0,128
chr1	157197400	157198000	K562	1	.	157197400	157198000	128,0,128
chr1	157204800	157205400	K562	1	.	157204800	157205400	128,0,128
chr1	157224000	157224200	K562	1	.	157224000	157224200	128,0,128
chr1	157232200	157232600	K562	1	.	157232200	157232600	128,0,128
chr1	157243200	157245400	K562	1	.	157243200	157245400	128,0,128
chr1	157248200	157249800	K562	1	.	157248200	157249800	128,0,128
chr1	157289400	157289600	K562	1	.	157289400	157289600	128,0,128
chr1	157293600	157293800	K562	1	.	157293600	157293800	128,0,128
chr1	157295000	157295400	K562	1	.	157295000	157295400	128,0,128
chr1	157327000	157327200	K562	1	.	157327000	157327200	128,0,128
chr1	157336200	157338000	K562	1	.	157336200	157338000	128,0,128
chr1	157339600	157339800	K562	1	.	157339600	157339800	128,0,128
chr1	157415400	157415800	K562	1	.	157415400	157415800	128,0,128
chr1	157457200	157457600	K562	1	.	157457200	157457600	128,0,128
chr1	157474600	157474800	K562	1	.	157474600	157474800	128,0,128
chr1	157895400	157895800	K562	1	.	157895400	157895800	128,0,128
chr1	158013200	158013400	K562	1	.	158013200	158013400	128,0,128
chr1	158087600	158087800	K562	1	.	158087600	158087800	128,0,128
chr1	158125600	158125800	K562	1	.	158125600	158125800	128,0,128
chr1	158173600	158173800	K562	1	.	158173600	158173800	128,0,128
chr1	158654600	158655400	K562	1	.	158654600	158655400	128,0,128
chr1	158655800	158657200	K562	1	.	158655800	158657200	128,0,128
chr1	158659000	158659200	K562	1	.	158659000	158659200	128,0,128
chr1	158661800	158662000	K562	1	.	158661800	158662000	128,0,128
chr1	158698800	158699000	K562	1	.	158698800	158699000	128,0,128
chr1	158701600	158701800	K562	1	.	158701600	158701800	128,0,128
chr1	158702400	158702600	K562	1	.	158702400	158702600	128,0,128
chr1	158705600	158706000	K562	1	.	158705600	158706000	128,0,128
chr1	158709800	158710200	K562	1	.	158709800	158710200	128,0,128
chr1	158741800	158742200	K562	1	.	158741800	158742200	128,0,128
chr1	158769400	158770200	K562	1	.	158769400	158770200	128,0,128
chr1	158788400	158788600	K562	1	.	158788400	158788600	128,0,128
chr1	158788800	158789800	K562	1	.	158788800	158789800	128,0,128
chr1	158880600	158880800	K562	1	.	158880600	158880800	128,0,128
chr1	159173400	159174800	K562	1	.	159173400	159174800	128,0,128
chr1	159236600	159237000	K562	1	.	159236600	159237000	128,0,128
chr1	159259000	159259200	K562	1	.	159259000	159259200	128,0,128
chr1	159693000	159693200	K562	1	.	159693000	159693200	128,0,128
chr1	159927600	159928200	K562	1	.	159927600	159928200	128,0,128
chr1	160336600	160337000	K562	1	.	160336600	160337000	128,0,128
chr1	160337600	160338200	K562	1	.	160337600	160338200	128,0,128
chr1	160345400	160346000	K562	1	.	160345400	160346000	128,0,128
chr1	160364600	160364800	K562	1	.	160364600	160364800	128,0,128
chr1	160391000	160391200	K562	1	.	160391000	160391200	128,0,128
chr1	160468600	160468800	K562	1	.	160468600	160468800	128,0,128
chr1	160475600	160475800	K562	1	.	160475600	160475800	128,0,128
chr1	160504600	160504800	K562	1	.	160504600	160504800	128,0,128
chr1	160511400	160511800	K562	1	.	160511400	160511800	128,0,128
chr1	160516800	160517000	K562	1	.	160516800	160517000	128,0,128
chr1	160528800	160529000	K562	1	.	160528800	160529000	128,0,128
chr1	160628000	160628200	K562	1	.	160628000	160628200	128,0,128
chr1	160662200	160662400	K562	1	.	160662200	160662400	128,0,128
chr1	160776800	160777000	K562	1	.	160776800	160777000	128,0,128
chr1	160881400	160881600	K562	1	.	160881400	160881600	128,0,128
chr1	160914800	160915200	K562	1	.	160914800	160915200	128,0,128
chr1	160919000	160919400	K562	1	.	160919000	160919400	128,0,128
chr1	160979400	160980000	K562	1	.	160979400	160980000	128,0,128
chr1	160981600	160982000	K562	1	.	160981600	160982000	128,0,128
chr1	160988000	160988200	K562	1	.	160988000	160988200	128,0,128
chr1	160988400	160988800	K562	1	.	160988400	160988800	128,0,128
chr1	161002400	161002600	K562	1	.	161002400	161002600	128,0,128
chr1	161022800	161023000	K562	1	.	161022800	161023000	128,0,128
chr1	161124600	161125200	K562	1	.	161124600	161125200	128,0,128
chr1	161131000	161131400	K562	1	.	161131000	161131400	128,0,128
chr1	161131600	161132400	K562	1	.	161131600	161132400	128,0,128
chr1	161148200	161148400	K562	1	.	161148200	161148400	128,0,128
chr1	161156600	161157000	K562	1	.	161156600	161157000	128,0,128
chr1	161219800	161220000	K562	1	.	161219800	161220000	128,0,128
chr1	161227000	161227200	K562	1	.	161227000	161227200	128,0,128
chr1	161283000	161283200	K562	1	.	161283000	161283200	128,0,128
chr1	161286200	161286400	K562	1	.	161286200	161286400	128,0,128
chr1	161346800	161347000	K562	1	.	161346800	161347000	128,0,128
chr1	161373800	161374200	K562	1	.	161373800	161374200	128,0,128
chr1	161377400	161377800	K562	1	.	161377400	161377800	128,0,128
chr1	161396600	161396800	K562	1	.	161396600	161396800	128,0,128
chr1	161457000	161457800	K562	1	.	161457000	161457800	128,0,128
chr1	161461200	161461400	K562	1	.	161461200	161461400	128,0,128
chr1	161464200	161464400	K562	1	.	161464200	161464400	128,0,128
chr1	161472000	161472400	K562	1	.	161472000	161472400	128,0,128
chr1	161472800	161473800	K562	1	.	161472800	161473800	128,0,128
chr1	161474200	161474600	K562	1	.	161474200	161474600	128,0,128
chr1	161481000	161481200	K562	1	.	161481000	161481200	128,0,128
chr1	161502000	161503200	K562	1	.	161502000	161503200	128,0,128
chr1	161507000	161507200	K562	1	.	161507000	161507200	128,0,128
chr1	161513000	161513200	K562	1	.	161513000	161513200	128,0,128
chr1	161524800	161525000	K562	1	.	161524800	161525000	128,0,128
chr1	161526200	161526400	K562	1	.	161526200	161526400	128,0,128
chr1	161526800	161527200	K562	1	.	161526800	161527200	128,0,128
chr1	161527800	161528200	K562	1	.	161527800	161528200	128,0,128
chr1	161531200	161531400	K562	1	.	161531200	161531400	128,0,128
chr1	161533800	161534200	K562	1	.	161533800	161534200	128,0,128
chr1	161538400	161538600	K562	1	.	161538400	161538600	128,0,128
chr1	161549200	161549400	K562	1	.	161549200	161549400	128,0,128
chr1	161580200	161580400	K562	1	.	161580200	161580400	128,0,128
chr1	161583000	161583200	K562	1	.	161583000	161583200	128,0,128
chr1	161590600	161590800	K562	1	.	161590600	161590800	128,0,128
[truncated: 28,835 more rows]
