# Supplementary material for: Genome-wide prediction of cis-regulatory regions using supervised deep learning methods
Source: BMC Bioinformatics. 2018 May 31;19:202. doi: 10.1186/s12859-018-2187-1 (PMC5984344; doi:10.1186/s12859-018-2187-1)
Supplement: Supplementary file 2 — Genome-wide predictions of cis-regulatory regions for all six cell types. (ZIP 20400 kb) [file 12859_2018_2187_MOESM2_ESM.zip › additional_file2/A-E+A-P_Whole_Genome_Ubiquitous.bed]

chr1	713200	714800	GM12878,HMEC,HUVEC,HelaS3,HepG2,K562	7	.	713200	714800	128,0,128
chr1	839800	840400	GM12878,HMEC,HUVEC,HelaS3,HepG2,K562	6	.	839800	840400	128,0,128
chr1	893600	895200	GM12878,HMEC,HUVEC,HelaS3,HepG2,K562	8	.	893600	895200	128,0,128
chr1	895400	897000	GM12878,HMEC,HUVEC,HelaS3,HepG2,K562	6	.	895400	897000	128,0,128
chr1	900800	903200	GM12878,HMEC,HUVEC,HelaS3,HepG2,K562	7	.	900800	903200	128,0,128
chr1	935400	937600	GM12878,HMEC,HUVEC,HelaS3,HepG2,K562	11	.	935400	937600	128,0,128
chr1	948200	949600	GM12878,HMEC,HUVEC,HelaS3,HepG2,K562	6	.	948200	949600	128,0,128
chr1	954600	957200	GM12878,HMEC,HUVEC,HelaS3,HepG2,K562	9	.	954600	957200	128,0,128
chr1	993400	995400	GM12878,HMEC,HUVEC,HelaS3,HepG2,K562	9	.	993400	995400	128,0,128
chr1	998800	1000200	GM12878,HMEC,HUVEC,HelaS3,HepG2,K562	7	.	998800	1000200	128,0,128
chr1	1014800	1016000	GM12878,HMEC,HUVEC,HelaS3,HepG2,K562	8	.	1014800	1016000	128,0,128
chr1	1051200	1052200	GM12878,HMEC,HUVEC,HelaS3,HepG2,K562	6	.	1051200	1052200	128,0,128
chr1	1166200	1168400	GM12878,HMEC,HUVEC,HelaS3,HepG2,K562	9	.	1166200	1168400	128,0,128
chr1	1207600	1210200	GM12878,HMEC,HUVEC,HelaS3,HepG2,K562	11	.	1207600	1210200	128,0,128
chr1	1239800	1241800	GM12878,HMEC,HUVEC,HelaS3,HepG2,K562	10	.	1239800	1241800	128,0,128
chr1	1242000	1245400	GM12878,HMEC,HUVEC,HelaS3,HepG2,K562	12	.	1242000	1245400	128,0,128
chr1	1259600	1261000	GM12878,HMEC,HUVEC,HelaS3,HepG2,K562	7	.	1259600	1261000	128,0,128
chr1	1279400	1285400	GM12878,HMEC,HUVEC,HelaS3,HepG2,K562	16	.	1279400	1285400	128,0,128
chr1	1309200	1312000	GM12878,HMEC,HUVEC,HelaS3,HepG2,K562	11	.	1309200	1312000	128,0,128
chr1	1333400	1337600	GM12878,HMEC,HUVEC,HelaS3,HepG2,K562	11	.	1333400	1337600	128,0,128
chr1	1341600	1343600	GM12878,HMEC,HUVEC,HelaS3,HepG2,K562	10	.	1341600	1343600	128,0,128
chr1	1376200	1377000	GM12878,HMEC,HUVEC,HelaS3,HepG2,K562	6	.	1376200	1377000	128,0,128
chr1	1405800	1408600	GM12878,HMEC,HUVEC,HelaS3,HepG2,K562	10	.	1405800	1408600	128,0,128
chr1	1446400	1448200	GM12878,HMEC,HUVEC,HelaS3,HepG2,K562	8	.	1446400	1448200	128,0,128
chr1	1508800	1511200	GM12878,HMEC,HUVEC,HelaS3,HepG2,K562	7	.	1508800	1511200	128,0,128
chr1	1549000	1552400	GM12878,HMEC,HUVEC,HelaS3,HepG2,K562	11	.	1549000	1552400	128,0,128
chr1	1589800	1591000	GM12878,HMEC,HUVEC,HelaS3,HepG2,K562	6	.	1589800	1591000	128,0,128
chr1	1655400	1656400	GM12878,HMEC,HUVEC,HelaS3,HepG2,K562	6	.	1655400	1656400	128,0,128
chr1	1708400	1711000	GM12878,HMEC,HUVEC,HelaS3,HepG2,K562	11	.	1708400	1711000	128,0,128
chr1	1820400	1823800	GM12878,HMEC,HUVEC,HelaS3,HepG2,K562	14	.	1820400	1823800	128,0,128
chr1	1839600	1841400	GM12878,HMEC,HUVEC,HelaS3,HepG2,K562	6	.	1839600	1841400	128,0,128
chr1	1850000	1851400	GM12878,HMEC,HUVEC,HelaS3,HepG2,K562	6	.	1850000	1851400	128,0,128
chr1	2063600	2065400	GM12878,HMEC,HUVEC,HelaS3,HepG2,K562	9	.	2063600	2065400	128,0,128
chr1	2125400	2127000	GM12878,HMEC,HUVEC,HelaS3,HepG2,K562	7	.	2125400	2127000	128,0,128
chr1	2158200	2162000	GM12878,HMEC,HUVEC,HelaS3,HepG2,K562	16	.	2158200	2162000	128,0,128
chr1	2322200	2325200	GM12878,HMEC,HUVEC,HelaS3,HepG2,K562	10	.	2322200	2325200	128,0,128
chr1	2343000	2346200	GM12878,HMEC,HUVEC,HelaS3,HepG2,K562	13	.	2343000	2346200	128,0,128
chr1	2456800	2458800	GM12878,HMEC,HUVEC,HelaS3,HepG2,K562	11	.	2456800	2458800	128,0,128
chr1	2475400	2481000	GM12878,HMEC,HUVEC,HelaS3,HepG2,K562	15	.	2475400	2481000	128,0,128
chr1	2516400	2519200	GM12878,HMEC,HUVEC,HelaS3,HepG2,K562	12	.	2516400	2519200	128,0,128
chr1	2573400	2575000	GM12878,HMEC,HUVEC,HelaS3,HepG2,K562	7	.	2573400	2575000	128,0,128
chr1	3540400	3542600	GM12878,HMEC,HUVEC,HelaS3,HepG2,K562	11	.	3540400	3542600	128,0,128
chr1	3565800	3567000	GM12878,HMEC,HUVEC,HelaS3,HepG2,K562	7	.	3565800	3567000	128,0,128
chr1	3663400	3664200	GM12878,HMEC,HUVEC,HelaS3,HepG2,K562	6	.	3663400	3664200	128,0,128
chr1	3711400	3714000	GM12878,HMEC,HUVEC,HelaS3,HepG2,K562	13	.	3711400	3714000	128,0,128
chr1	3772800	3774600	GM12878,HMEC,HUVEC,HelaS3,HepG2,K562	8	.	3772800	3774600	128,0,128
chr1	3815800	3818200	GM12878,HMEC,HUVEC,HelaS3,HepG2,K562	8	.	3815800	3818200	128,0,128
chr1	6051400	6054400	GM12878,HMEC,HUVEC,HelaS3,HepG2,K562	13	.	6051400	6054400	128,0,128
chr1	6258000	6260600	GM12878,HMEC,HUVEC,HelaS3,HepG2,K562	11	.	6258000	6260600	128,0,128
chr1	6264800	6267200	GM12878,HMEC,HUVEC,HelaS3,HepG2,K562	12	.	6264800	6267200	128,0,128
chr1	6294600	6296800	GM12878,HMEC,HUVEC,HelaS3,HepG2,K562	10	.	6294600	6296800	128,0,128
chr1	6418400	6420400	GM12878,HMEC,HUVEC,HelaS3,HepG2,K562	7	.	6418400	6420400	128,0,128
chr1	6451800	6454600	GM12878,HMEC,HUVEC,HelaS3,HepG2,K562	7	.	6451800	6454600	128,0,128
chr1	6548200	6552800	GM12878,HMEC,HUVEC,HelaS3,HepG2,K562	11	.	6548200	6552800	128,0,128
chr1	6613200	6615600	GM12878,HMEC,HUVEC,HelaS3,HepG2,K562	11	.	6613200	6615600	128,0,128
chr1	6638800	6641400	GM12878,HMEC,HUVEC,HelaS3,HepG2,K562	9	.	6638800	6641400	128,0,128
chr1	6659600	6664800	GM12878,HMEC,HUVEC,HelaS3,HepG2,K562	15	.	6659600	6664800	128,0,128
chr1	6672000	6676200	GM12878,HMEC,HUVEC,HelaS3,HepG2,K562	13	.	6672000	6676200	128,0,128
chr1	6760600	6762400	GM12878,HMEC,HUVEC,HelaS3,HepG2,K562	9	.	6760600	6762400	128,0,128
chr1	6843400	6846800	GM12878,HMEC,HUVEC,HelaS3,HepG2,K562	11	.	6843400	6846800	128,0,128
chr1	7829800	7832600	GM12878,HMEC,HUVEC,HelaS3,HepG2,K562	7	.	7829800	7832600	128,0,128
chr1	7843000	7845000	GM12878,HMEC,HUVEC,HelaS3,HepG2,K562	10	.	7843000	7845000	128,0,128
chr1	8013800	8014800	GM12878,HMEC,HUVEC,HelaS3,HepG2,K562	7	.	8013800	8014800	128,0,128
chr1	8020800	8023000	GM12878,HMEC,HUVEC,HelaS3,HepG2,K562	10	.	8020800	8023000	128,0,128
chr1	8084800	8088600	GM12878,HMEC,HUVEC,HelaS3,HepG2,K562	11	.	8084800	8088600	128,0,128
chr1	8241800	8243000	GM12878,HMEC,HUVEC,HelaS3,HepG2,K562	7	.	8241800	8243000	128,0,128
chr1	8761000	8764000	GM12878,HMEC,HUVEC,HelaS3,HepG2,K562	14	.	8761000	8764000	128,0,128
chr1	8875800	8878800	GM12878,HMEC,HUVEC,HelaS3,HepG2,K562	13	.	8875800	8878800	128,0,128
chr1	8936200	8940800	GM12878,HMEC,HUVEC,HelaS3,HepG2,K562	10	.	8936200	8940800	128,0,128
chr1	9187400	9189800	GM12878,HMEC,HUVEC,HelaS3,HepG2,K562	10	.	9187400	9189800	128,0,128
chr1	9294200	9295800	GM12878,HMEC,HUVEC,HelaS3,HepG2,K562	8	.	9294200	9295800	128,0,128
chr1	9352000	9355400	GM12878,HMEC,HUVEC,HelaS3,HepG2,K562	10	.	9352000	9355400	128,0,128
chr1	9488600	9490000	GM12878,HMEC,HUVEC,HelaS3,HepG2,K562	6	.	9488600	9490000	128,0,128
chr1	9597800	9601200	GM12878,HMEC,HUVEC,HelaS3,HepG2,K562	11	.	9597800	9601200	128,0,128
chr1	9648400	9650400	GM12878,HMEC,HUVEC,HelaS3,HepG2,K562	11	.	9648400	9650400	128,0,128
chr1	9686000	9687600	GM12878,HMEC,HUVEC,HelaS3,HepG2,K562	7	.	9686000	9687600	128,0,128
chr1	9748800	9750800	GM12878,HMEC,HUVEC,HelaS3,HepG2,K562	8	.	9748800	9750800	128,0,128
chr1	9882000	9886600	GM12878,HMEC,HUVEC,HelaS3,HepG2,K562	15	.	9882000	9886600	128,0,128
chr1	9969000	9971600	GM12878,HMEC,HUVEC,HelaS3,HepG2,K562	10	.	9969000	9971600	128,0,128
chr1	10002200	10004200	GM12878,HMEC,HUVEC,HelaS3,HepG2,K562	7	.	10002200	10004200	128,0,128
chr1	10092200	10095400	GM12878,HMEC,HUVEC,HelaS3,HepG2,K562	11	.	10092200	10095400	128,0,128
chr1	10269600	10272200	GM12878,HMEC,HUVEC,HelaS3,HepG2,K562	13	.	10269600	10272200	128,0,128
chr1	10458200	10460800	GM12878,HMEC,HUVEC,HelaS3,HepG2,K562	10	.	10458200	10460800	128,0,128
chr1	10490000	10491600	GM12878,HMEC,HUVEC,HelaS3,HepG2,K562	6	.	10490000	10491600	128,0,128
chr1	10531600	10533800	GM12878,HMEC,HUVEC,HelaS3,HepG2,K562	8	.	10531600	10533800	128,0,128
chr1	11071600	11074400	GM12878,HMEC,HUVEC,HelaS3,HepG2,K562	6	.	11071600	11074400	128,0,128
chr1	11118800	11121400	GM12878,HMEC,HUVEC,HelaS3,HepG2,K562	13	.	11118800	11121400	128,0,128
chr1	11158600	11160400	GM12878,HMEC,HUVEC,HelaS3,HepG2,K562	6	.	11158600	11160400	128,0,128
chr1	11321400	11323400	GM12878,HMEC,HUVEC,HelaS3,HepG2,K562	7	.	11321400	11323400	128,0,128
chr1	11333200	11334400	GM12878,HMEC,HUVEC,HelaS3,HepG2,K562	8	.	11333200	11334400	128,0,128
chr1	11740400	11742400	GM12878,HMEC,HUVEC,HelaS3,HepG2,K562	6	.	11740400	11742400	128,0,128
chr1	11795600	11798200	GM12878,HMEC,HUVEC,HelaS3,HepG2,K562	7	.	11795600	11798200	128,0,128
chr1	11862400	11864200	GM12878,HMEC,HUVEC,HelaS3,HepG2,K562	7	.	11862400	11864200	128,0,128
chr1	11864400	11867800	GM12878,HMEC,HUVEC,HelaS3,HepG2,K562	10	.	11864400	11867800	128,0,128
chr1	11967800	11970400	GM12878,HMEC,HUVEC,HelaS3,HepG2,K562	14	.	11967800	11970400	128,0,128
chr1	11985800	11987400	GM12878,HMEC,HUVEC,HelaS3,HepG2,K562	7	.	11985800	11987400	128,0,128
chr1	11989800	11990400	GM12878,HMEC,HUVEC,HelaS3,HepG2,K562	6	.	11989800	11990400	128,0,128
chr1	11994000	11995600	GM12878,HMEC,HUVEC,HelaS3,HepG2,K562	7	.	11994000	11995600	128,0,128
chr1	12039600	12041800	GM12878,HMEC,HUVEC,HelaS3,HepG2,K562	8	.	12039600	12041800	128,0,128
chr1	12079000	12080600	GM12878,HMEC,HUVEC,HelaS3,HepG2,K562	7	.	12079000	12080600	128,0,128
chr1	12289600	12292800	GM12878,HMEC,HUVEC,HelaS3,HepG2,K562	8	.	12289600	12292800	128,0,128
chr1	12674200	12680200	GM12878,HMEC,HUVEC,HelaS3,HepG2,K562	17	.	12674200	12680200	128,0,128
chr1	14075000	14077600	GM12878,HMEC,HUVEC,HelaS3,HepG2,K562	9	.	14075000	14077600	128,0,128
chr1	15735600	15739600	GM12878,HMEC,HUVEC,HelaS3,HepG2,K562	13	.	15735600	15739600	128,0,128
chr1	15849600	15854600	GM12878,HMEC,HUVEC,HelaS3,HepG2,K562	19	.	15849600	15854600	128,0,128
chr1	15929400	15930600	GM12878,HMEC,HUVEC,HelaS3,HepG2,K562	6	.	15929400	15930600	128,0,128
chr1	15942800	15945600	GM12878,HMEC,HUVEC,HelaS3,HepG2,K562	13	.	15942800	15945600	128,0,128
chr1	16010000	16012000	GM12878,HMEC,HUVEC,HelaS3,HepG2,K562	9	.	16010000	16012000	128,0,128
chr1	16125200	16128000	GM12878,HMEC,HUVEC,HelaS3,HepG2,K562	7	.	16125200	16128000	128,0,128
chr1	16156400	16164200	GM12878,HMEC,HUVEC,HelaS3,HepG2,K562	13	.	16156400	16164200	128,0,128
chr1	16173200	16177600	GM12878,HMEC,HUVEC,HelaS3,HepG2,K562	20	.	16173200	16177600	128,0,128
chr1	16212200	16213200	GM12878,HMEC,HUVEC,HelaS3,HepG2,K562	6	.	16212200	16213200	128,0,128
chr1	16339000	16340800	GM12878,HMEC,HUVEC,HelaS3,HepG2,K562	7	.	16339000	16340800	128,0,128
chr1	16532600	16534400	GM12878,HMEC,HUVEC,HelaS3,HepG2,K562	7	.	16532600	16534400	128,0,128
chr1	16542600	16544400	GM12878,HMEC,HUVEC,HelaS3,HepG2,K562	7	.	16542600	16544400	128,0,128
chr1	16562600	16564400	GM12878,HMEC,HUVEC,HelaS3,HepG2,K562	9	.	16562600	16564400	128,0,128
chr1	16677600	16680000	GM12878,HMEC,HUVEC,HelaS3,HepG2,K562	8	.	16677600	16680000	128,0,128
chr1	16693000	16695600	GM12878,HMEC,HUVEC,HelaS3,HepG2,K562	10	.	16693000	16695600	128,0,128
chr1	16766600	16768400	GM12878,HMEC,HUVEC,HelaS3,HepG2,K562	9	.	16766600	16768400	128,0,128
chr1	16970200	16972400	GM12878,HMEC,HUVEC,HelaS3,HepG2,K562	7	.	16970200	16972400	128,0,128
chr1	17221800	17223600	GM12878,HMEC,HUVEC,HelaS3,HepG2,K562	11	.	17221800	17223600	128,0,128
chr1	17230200	17232600	GM12878,HMEC,HUVEC,HelaS3,HepG2,K562	7	.	17230200	17232600	128,0,128
chr1	17240000	17241200	GM12878,HMEC,HUVEC,HelaS3,HepG2,K562	6	.	17240000	17241200	128,0,128
chr1	17379000	17381000	GM12878,HMEC,HUVEC,HelaS3,HepG2,K562	8	.	17379000	17381000	128,0,128
chr1	17763000	17768600	GM12878,HMEC,HUVEC,HelaS3,HepG2,K562	15	.	17763000	17768600	128,0,128
chr1	19227600	19230200	GM12878,HMEC,HUVEC,HelaS3,HepG2,K562	7	.	19227600	19230200	128,0,128
chr1	19279800	19284000	GM12878,HMEC,HUVEC,HelaS3,HepG2,K562	10	.	19279800	19284000	128,0,128
chr1	19535000	19538200	GM12878,HMEC,HUVEC,HelaS3,HepG2,K562	11	.	19535000	19538200	128,0,128
chr1	19577000	19579000	GM12878,HMEC,HUVEC,HelaS3,HepG2,K562	8	.	19577000	19579000	128,0,128
chr1	19637400	19639800	GM12878,HMEC,HUVEC,HelaS3,HepG2,K562	9	.	19637400	19639800	128,0,128
chr1	19810200	19813400	GM12878,HMEC,HUVEC,HelaS3,HepG2,K562	10	.	19810200	19813400	128,0,128
chr1	19922200	19925000	GM12878,HMEC,HUVEC,HelaS3,HepG2,K562	10	.	19922200	19925000	128,0,128
chr1	20125400	20127200	GM12878,HMEC,HUVEC,HelaS3,HepG2,K562	9	.	20125400	20127200	128,0,128
chr1	20208400	20210200	GM12878,HMEC,HUVEC,HelaS3,HepG2,K562	10	.	20208400	20210200	128,0,128
chr1	20833400	20835400	GM12878,HMEC,HUVEC,HelaS3,HepG2,K562	6	.	20833400	20835400	128,0,128
chr1	20986600	20989000	GM12878,HMEC,HUVEC,HelaS3,HepG2,K562	8	.	20986600	20989000	128,0,128
chr1	21023000	21023800	GM12878,HMEC,HUVEC,HelaS3,HepG2,K562	7	.	21023000	21023800	128,0,128
chr1	21057600	21061000	GM12878,HMEC,HUVEC,HelaS3,HepG2,K562	6	.	21057600	21061000	128,0,128
chr1	21111200	21115200	GM12878,HMEC,HUVEC,HelaS3,HepG2,K562	14	.	21111200	21115200	128,0,128
chr1	21348200	21349600	GM12878,HMEC,HUVEC,HelaS3,HepG2,K562	6	.	21348200	21349600	128,0,128
chr1	21500800	21504200	GM12878,HMEC,HUVEC,HelaS3,HepG2,K562	12	.	21500800	21504200	128,0,128
chr1	21650600	21652600	GM12878,HMEC,HUVEC,HelaS3,HepG2,K562	8	.	21650600	21652600	128,0,128
chr1	21671000	21673400	GM12878,HMEC,HUVEC,HelaS3,HepG2,K562	11	.	21671000	21673400	128,0,128
chr1	22107800	22111200	GM12878,HMEC,HUVEC,HelaS3,HepG2,K562	12	.	22107800	22111200	128,0,128
chr1	22261800	22264600	GM12878,HMEC,HUVEC,HelaS3,HepG2,K562	12	.	22261800	22264600	128,0,128
chr1	22350800	22353200	GM12878,HMEC,HUVEC,HelaS3,HepG2,K562	8	.	22350800	22353200	128,0,128
chr1	22378400	22381200	GM12878,HMEC,HUVEC,HelaS3,HepG2,K562	12	.	22378400	22381200	128,0,128
chr1	22777000	22779400	GM12878,HMEC,HUVEC,HelaS3,HepG2,K562	9	.	22777000	22779400	128,0,128
chr1	23345000	23347800	GM12878,HMEC,HUVEC,HelaS3,HepG2,K562	11	.	23345000	23347800	128,0,128
chr1	23493200	23497000	GM12878,HMEC,HUVEC,HelaS3,HepG2,K562	12	.	23493200	23497000	128,0,128
chr1	23669000	23672000	GM12878,HMEC,HUVEC,HelaS3,HepG2,K562	9	.	23669000	23672000	128,0,128
chr1	23692800	23698200	GM12878,HMEC,HUVEC,HelaS3,HepG2,K562	11	.	23692800	23698200	128,0,128
chr1	23854600	23855400	GM12878,HMEC,HUVEC,HelaS3,HepG2,K562	7	.	23854600	23855400	128,0,128
chr1	23855600	23858600	GM12878,HMEC,HUVEC,HelaS3,HepG2,K562	10	.	23855600	23858600	128,0,128
chr1	23866200	23866800	GM12878,HMEC,HUVEC,HelaS3,HepG2,K562	6	.	23866200	23866800	128,0,128
chr1	23880200	23889800	GM12878,HMEC,HUVEC,HelaS3,HepG2,K562	29	.	23880200	23889800	128,0,128
chr1	23903000	23904600	GM12878,HMEC,HUVEC,HelaS3,HepG2,K562	6	.	23903000	23904600	128,0,128
chr1	24017800	24019800	GM12878,HMEC,HUVEC,HelaS3,HepG2,K562	7	.	24017800	24019800	128,0,128
chr1	24069200	24072200	GM12878,HMEC,HUVEC,HelaS3,HepG2,K562	12	.	24069200	24072200	128,0,128
chr1	24103800	24107000	GM12878,HMEC,HUVEC,HelaS3,HepG2,K562	18	.	24103800	24107000	128,0,128
chr1	24116600	24118600	GM12878,HMEC,HUVEC,HelaS3,HepG2,K562	10	.	24116600	24118600	128,0,128
chr1	24125600	24128200	GM12878,HMEC,HUVEC,HelaS3,HepG2,K562	9	.	24125600	24128200	128,0,128
chr1	24151000	24152600	GM12878,HMEC,HUVEC,HelaS3,HepG2,K562	8	.	24151000	24152600	128,0,128
chr1	24285200	24287600	GM12878,HMEC,HUVEC,HelaS3,HepG2,K562	7	.	24285200	24287600	128,0,128
chr1	24303400	24307600	GM12878,HMEC,HUVEC,HelaS3,HepG2,K562	9	.	24303400	24307600	128,0,128
chr1	24738200	24740600	GM12878,HMEC,HUVEC,HelaS3,HepG2,K562	8	.	24738200	24740600	128,0,128
chr1	24968000	24971200	GM12878,HMEC,HUVEC,HelaS3,HepG2,K562	13	.	24968000	24971200	128,0,128
chr1	25030800	25033000	GM12878,HMEC,HUVEC,HelaS3,HepG2,K562	7	.	25030800	25033000	128,0,128
chr1	25071200	25073800	GM12878,HMEC,HUVEC,HelaS3,HepG2,K562	13	.	25071200	25073800	128,0,128
chr1	25174400	25175400	GM12878,HMEC,HUVEC,HelaS3,HepG2,K562	6	.	25174400	25175400	128,0,128
chr1	25558200	25560200	GM12878,HMEC,HUVEC,HelaS3,HepG2,K562	9	.	25558200	25560200	128,0,128
chr1	25572800	25574800	GM12878,HMEC,HUVEC,HelaS3,HepG2,K562	8	.	25572800	25574800	128,0,128
chr1	25756000	25758800	GM12878,HMEC,HUVEC,HelaS3,HepG2,K562	12	.	25756000	25758800	128,0,128
chr1	25875600	25877000	GM12878,HMEC,HUVEC,HelaS3,HepG2,K562	8	.	25875600	25877000	128,0,128
chr1	25942600	25943800	GM12878,HMEC,HUVEC,HelaS3,HepG2,K562	7	.	25942600	25943800	128,0,128
chr1	26144600	26148200	GM12878,HMEC,HUVEC,HelaS3,HepG2,K562	9	.	26144600	26148200	128,0,128
chr1	26184800	26186800	GM12878,HMEC,HUVEC,HelaS3,HepG2,K562	10	.	26184800	26186800	128,0,128
chr1	26230800	26233600	GM12878,HMEC,HUVEC,HelaS3,HepG2,K562	12	.	26230800	26233600	128,0,128
chr1	26323400	26325600	GM12878,HMEC,HUVEC,HelaS3,HepG2,K562	10	.	26323400	26325600	128,0,128
chr1	26361200	26363400	GM12878,HMEC,HUVEC,HelaS3,HepG2,K562	9	.	26361200	26363400	128,0,128
chr1	26436600	26439600	GM12878,HMEC,HUVEC,HelaS3,HepG2,K562	11	.	26436600	26439600	128,0,128
chr1	26495800	26497400	GM12878,HMEC,HUVEC,HelaS3,HepG2,K562	8	.	26495800	26497400	128,0,128
chr1	26560000	26562000	GM12878,HMEC,HUVEC,HelaS3,HepG2,K562	10	.	26560000	26562000	128,0,128
chr1	26601200	26607400	GM12878,HMEC,HUVEC,HelaS3,HepG2,K562	10	.	26601200	26607400	128,0,128
chr1	26610800	26611800	GM12878,HMEC,HUVEC,HelaS3,HepG2,K562	6	.	26610800	26611800	128,0,128
chr1	26632200	26634200	GM12878,HMEC,HUVEC,HelaS3,HepG2,K562	9	.	26632200	26634200	128,0,128
chr1	26758000	26760000	GM12878,HMEC,HUVEC,HelaS3,HepG2,K562	8	.	26758000	26760000	128,0,128
chr1	26798000	26800200	GM12878,HMEC,HUVEC,HelaS3,HepG2,K562	9	.	26798000	26800200	128,0,128
chr1	26826400	26828400	GM12878,HMEC,HUVEC,HelaS3,HepG2,K562	8	.	26826400	26828400	128,0,128
chr1	26855600	26859400	GM12878,HMEC,HUVEC,HelaS3,HepG2,K562	9	.	26855600	26859400	128,0,128
chr1	26945600	26948600	GM12878,HMEC,HUVEC,HelaS3,HepG2,K562	8	.	26945600	26948600	128,0,128
chr1	27018200	27025600	GM12878,HMEC,HUVEC,HelaS3,HepG2,K562	22	.	27018200	27025600	128,0,128
chr1	27049000	27050400	GM12878,HMEC,HUVEC,HelaS3,HepG2,K562	7	.	27049000	27050400	128,0,128
chr1	27112400	27116000	GM12878,HMEC,HUVEC,HelaS3,HepG2,K562	12	.	27112400	27116000	128,0,128
chr1	27184000	27192800	GM12878,HMEC,HUVEC,HelaS3,HepG2,K562	16	.	27184000	27192800	128,0,128
chr1	27225800	27227800	GM12878,HMEC,HUVEC,HelaS3,HepG2,K562	7	.	27225800	27227800	128,0,128
chr1	27247400	27251000	GM12878,HMEC,HUVEC,HelaS3,HepG2,K562	10	.	27247400	27251000	128,0,128
chr1	27334400	27340000	GM12878,HMEC,HUVEC,HelaS3,HepG2,K562	11	.	27334400	27340000	128,0,128
chr1	27479200	27482400	GM12878,HMEC,HUVEC,HelaS3,HepG2,K562	10	.	27479200	27482400	128,0,128
chr1	27560000	27562600	GM12878,HMEC,HUVEC,HelaS3,HepG2,K562	9	.	27560000	27562600	128,0,128
chr1	27648200	27650200	GM12878,HMEC,HUVEC,HelaS3,HepG2,K562	8	.	27648200	27650200	128,0,128
chr1	27691600	27694200	GM12878,HMEC,HUVEC,HelaS3,HepG2,K562	10	.	27691600	27694200	128,0,128
chr1	27718000	27720000	GM12878,HMEC,HUVEC,HelaS3,HepG2,K562	7	.	27718000	27720000	128,0,128
chr1	27814400	27817600	GM12878,HMEC,HUVEC,HelaS3,HepG2,K562	11	.	27814400	27817600	128,0,128
chr1	27894800	27896000	GM12878,HMEC,HUVEC,HelaS3,HepG2,K562	7	.	27894800	27896000	128,0,128
chr1	27928400	27931200	GM12878,HMEC,HUVEC,HelaS3,HepG2,K562	10	.	27928400	27931200	128,0,128
chr1	27998200	27999400	GM12878,HMEC,HUVEC,HelaS3,HepG2,K562	8	.	27998200	27999400	128,0,128
chr1	28051400	28054000	GM12878,HMEC,HUVEC,HelaS3,HepG2,K562	8	.	28051400	28054000	128,0,128
chr1	28098800	28101400	GM12878,HMEC,HUVEC,HelaS3,HepG2,K562	9	.	28098800	28101400	128,0,128
chr1	28156400	28159600	GM12878,HMEC,HUVEC,HelaS3,HepG2,K562	11	.	28156400	28159600	128,0,128
chr1	28240200	28241800	GM12878,HMEC,HUVEC,HelaS3,HepG2,K562	8	.	28240200	28241800	128,0,128
chr1	28285800	28287000	GM12878,HMEC,HUVEC,HelaS3,HepG2,K562	6	.	28285800	28287000	128,0,128
chr1	28414000	28415600	GM12878,HMEC,HUVEC,HelaS3,HepG2,K562	8	.	28414000	28415600	128,0,128
chr1	28558600	28560000	GM12878,HMEC,HUVEC,HelaS3,HepG2,K562	7	.	28558600	28560000	128,0,128
chr1	28572800	28576800	GM12878,HMEC,HUVEC,HelaS3,HepG2,K562	14	.	28572800	28576800	128,0,128
chr1	28584600	28587200	GM12878,HMEC,HUVEC,HelaS3,HepG2,K562	9	.	28584600	28587200	128,0,128
chr1	28654600	28656600	GM12878,HMEC,HUVEC,HelaS3,HepG2,K562	10	.	28654600	28656600	128,0,128
chr1	28695600	28697800	GM12878,HMEC,HUVEC,HelaS3,HepG2,K562	10	.	28695600	28697800	128,0,128
chr1	28831600	28838400	GM12878,HMEC,HUVEC,HelaS3,HepG2,K562	21	.	28831600	28838400	128,0,128
chr1	28844200	28846200	GM12878,HMEC,HUVEC,HelaS3,HepG2,K562	9	.	28844200	28846200	128,0,128
chr1	28878800	28880400	GM12878,HMEC,HUVEC,HelaS3,HepG2,K562	7	.	28878800	28880400	128,0,128
chr1	28907000	28909400	GM12878,HMEC,HUVEC,HelaS3,HepG2,K562	11	.	28907000	28909400	128,0,128
chr1	28968400	28971200	GM12878,HMEC,HUVEC,HelaS3,HepG2,K562	9	.	28968400	28971200	128,0,128
chr1	28974400	28976000	GM12878,HMEC,HUVEC,HelaS3,HepG2,K562	6	.	28974400	28976000	128,0,128
chr1	28994600	28996600	GM12878,HMEC,HUVEC,HelaS3,HepG2,K562	9	.	28994600	28996600	128,0,128
chr1	29062200	29064800	GM12878,HMEC,HUVEC,HelaS3,HepG2,K562	9	.	29062200	29064800	128,0,128
chr1	29209600	29212000	GM12878,HMEC,HUVEC,HelaS3,HepG2,K562	7	.	29209600	29212000	128,0,128
chr1	29212200	29215200	GM12878,HMEC,HUVEC,HelaS3,HepG2,K562	9	.	29212200	29215200	128,0,128
chr1	29240600	29242200	GM12878,HMEC,HUVEC,HelaS3,HepG2,K562	9	.	29240600	29242200	128,0,128
chr1	29506000	29510200	GM12878,HMEC,HUVEC,HelaS3,HepG2,K562	13	.	29506000	29510200	128,0,128
chr1	29556600	29558000	GM12878,HMEC,HUVEC,HelaS3,HepG2,K562	7	.	29556600	29558000	128,0,128
chr1	31190600	31193000	GM12878,HMEC,HUVEC,HelaS3,HepG2,K562	11	.	31190600	31193000	128,0,128
chr1	31535400	31539200	GM12878,HMEC,HUVEC,HelaS3,HepG2,K562	16	.	31535400	31539200	128,0,128
chr1	31626600	31629000	GM12878,HMEC,HUVEC,HelaS3,HepG2,K562	9	.	31626600	31629000	128,0,128
chr1	31768400	31771000	GM12878,HMEC,HUVEC,HelaS3,HepG2,K562	11	.	31768400	31771000	128,0,128
chr1	32109000	32111400	GM12878,HMEC,HUVEC,HelaS3,HepG2,K562	7	.	32109000	32111400	128,0,128
chr1	32253600	32255200	GM12878,HMEC,HUVEC,HelaS3,HepG2,K562	10	.	32253600	32255200	128,0,128
chr1	32396000	32398600	GM12878,HMEC,HUVEC,HelaS3,HepG2,K562	10	.	32396000	32398600	128,0,128
chr1	32402200	32404800	GM12878,HMEC,HUVEC,HelaS3,HepG2,K562	14	.	32402200	32404800	128,0,128
chr1	32409200	32411000	GM12878,HMEC,HUVEC,HelaS3,HepG2,K562	6	.	32409200	32411000	128,0,128
chr1	32420000	32422400	GM12878,HMEC,HUVEC,HelaS3,HepG2,K562	11	.	32420000	32422400	128,0,128
chr1	32478400	32481600	GM12878,HMEC,HUVEC,HelaS3,HepG2,K562	11	.	32478400	32481600	128,0,128
chr1	32644800	32646800	GM12878,HMEC,HUVEC,HelaS3,HepG2,K562	9	.	32644800	32646800	128,0,128
chr1	32670600	32672200	GM12878,HMEC,HUVEC,HelaS3,HepG2,K562	6	.	32670600	32672200	128,0,128
chr1	32687000	32689000	GM12878,HMEC,HUVEC,HelaS3,HepG2,K562	10	.	32687000	32689000	128,0,128
chr1	32705800	32707600	GM12878,HMEC,HUVEC,HelaS3,HepG2,K562	8	.	32705800	32707600	128,0,128
chr1	32756800	32758800	GM12878,HMEC,HUVEC,HelaS3,HepG2,K562	8	.	32756800	32758800	128,0,128
chr1	32816400	32818200	GM12878,HMEC,HUVEC,HelaS3,HepG2,K562	8	.	32816400	32818200	128,0,128
chr1	32858800	32861200	GM12878,HMEC,HUVEC,HelaS3,HepG2,K562	9	.	32858800	32861200	128,0,128
chr1	33077600	33078200	GM12878,HMEC,HUVEC,HelaS3,HepG2,K562	6	.	33077600	33078200	128,0,128
chr1	33115400	33118000	GM12878,HMEC,HUVEC,HelaS3,HepG2,K562	7	.	33115400	33118000	128,0,128
chr1	33281600	33285000	GM12878,HMEC,HUVEC,HelaS3,HepG2,K562	13	.	33281600	33285000	128,0,128
chr1	33429200	33431200	GM12878,HMEC,HUVEC,HelaS3,HepG2,K562	11	.	33429200	33431200	128,0,128
chr1	33446400	33447600	GM12878,HMEC,HUVEC,HelaS3,HepG2,K562	6	.	33446400	33447600	128,0,128
chr1	33500800	33503000	GM12878,HMEC,HUVEC,HelaS3,HepG2,K562	11	.	33500800	33503000	128,0,128
chr1	33811400	33816800	GM12878,HMEC,HUVEC,HelaS3,HepG2,K562	19	.	33811400	33816800	128,0,128
chr1	33937600	33938800	GM12878,HMEC,HUVEC,HelaS3,HepG2,K562	6	.	33937600	33938800	128,0,128
chr1	35323800	35326200	GM12878,HMEC,HUVEC,HelaS3,HepG2,K562	8	.	35323800	35326200	128,0,128
chr1	35449800	35451400	GM12878,HMEC,HUVEC,HelaS3,HepG2,K562	9	.	35449800	35451400	128,0,128
chr1	35496000	35498000	GM12878,HMEC,HUVEC,HelaS3,HepG2,K562	7	.	35496000	35498000	128,0,128
chr1	35544400	35546200	GM12878,HMEC,HUVEC,HelaS3,HepG2,K562	7	.	35544400	35546200	128,0,128
chr1	35656200	35659600	GM12878,HMEC,HUVEC,HelaS3,HepG2,K562	10	.	35656200	35659600	128,0,128
chr1	35733600	35735800	GM12878,HMEC,HUVEC,HelaS3,HepG2,K562	9	.	35733600	35735800	128,0,128
chr1	36021600	36024400	GM12878,HMEC,HUVEC,HelaS3,HepG2,K562	10	.	36021600	36024400	128,0,128
chr1	36234200	36236000	GM12878,HMEC,HUVEC,HelaS3,HepG2,K562	8	.	36234200	36236000	128,0,128
chr1	36273000	36274800	GM12878,HMEC,HUVEC,HelaS3,HepG2,K562	8	.	36273000	36274800	128,0,128
chr1	36348200	36349800	GM12878,HMEC,HUVEC,HelaS3,HepG2,K562	8	.	36348200	36349800	128,0,128
chr1	36395600	36398200	GM12878,HMEC,HUVEC,HelaS3,HepG2,K562	9	.	36395600	36398200	128,0,128
chr1	36553800	36555800	GM12878,HMEC,HUVEC,HelaS3,HepG2,K562	7	.	36553800	36555800	128,0,128
chr1	36614200	36618000	GM12878,HMEC,HUVEC,HelaS3,HepG2,K562	14	.	36614200	36618000	128,0,128
chr1	36620600	36623600	GM12878,HMEC,HUVEC,HelaS3,HepG2,K562	10	.	36620600	36623600	128,0,128
chr1	36688600	36691800	GM12878,HMEC,HUVEC,HelaS3,HepG2,K562	10	.	36688600	36691800	128,0,128
chr1	36771000	36773600	GM12878,HMEC,HUVEC,HelaS3,HepG2,K562	9	.	36771000	36773600	128,0,128
chr1	36837600	36841000	GM12878,HMEC,HUVEC,HelaS3,HepG2,K562	11	.	36837600	36841000	128,0,128
chr1	36849800	36853800	GM12878,HMEC,HUVEC,HelaS3,HepG2,K562	12	.	36849800	36853800	128,0,128
chr1	36862600	36864000	GM12878,HMEC,HUVEC,HelaS3,HepG2,K562	7	.	36862600	36864000	128,0,128
chr1	36928800	36931000	GM12878,HMEC,HUVEC,HelaS3,HepG2,K562	10	.	36928800	36931000	128,0,128
chr1	37938800	37946200	GM12878,HMEC,HUVEC,HelaS3,HepG2,K562	20	.	37938800	37946200	128,0,128
chr1	37979000	37981400	GM12878,HMEC,HUVEC,HelaS3,HepG2,K562	11	.	37979000	37981400	128,0,128
chr1	38018600	38020200	GM12878,HMEC,HUVEC,HelaS3,HepG2,K562	8	.	38018600	38020200	128,0,128
chr1	38060200	38062200	GM12878,HMEC,HUVEC,HelaS3,HepG2,K562	10	.	38060200	38062200	128,0,128
chr1	38154800	38159000	GM12878,HMEC,HUVEC,HelaS3,HepG2,K562	14	.	38154800	38159000	128,0,128
chr1	38272800	38275000	GM12878,HMEC,HUVEC,HelaS3,HepG2,K562	10	.	38272800	38275000	128,0,128
chr1	38324200	38326600	GM12878,HMEC,HUVEC,HelaS3,HepG2,K562	9	.	38324200	38326600	128,0,128
chr1	38396200	38398800	GM12878,HMEC,HUVEC,HelaS3,HepG2,K562	12	.	38396200	38398800	128,0,128
chr1	38477800	38479400	GM12878,HMEC,HUVEC,HelaS3,HepG2,K562	6	.	38477800	38479400	128,0,128
chr1	39324200	39326600	GM12878,HMEC,HUVEC,HelaS3,HepG2,K562	9	.	39324200	39326600	128,0,128
chr1	39338200	39340000	GM12878,HMEC,HUVEC,HelaS3,HepG2,K562	9	.	39338200	39340000	128,0,128
chr1	39456000	39458800	GM12878,HMEC,HUVEC,HelaS3,HepG2,K562	13	.	39456000	39458800	128,0,128
chr1	39491200	39493200	GM12878,HMEC,HUVEC,HelaS3,HepG2,K562	8	.	39491200	39493200	128,0,128
chr1	39568200	39575000	GM12878,HMEC,HUVEC,HelaS3,HepG2,K562	17	.	39568200	39575000	128,0,128
chr1	39654600	39659400	GM12878,HMEC,HUVEC,HelaS3,HepG2,K562	8	.	39654600	39659400	128,0,128
chr1	39872600	39876000	GM12878,HMEC,HUVEC,HelaS3,HepG2,K562	10	.	39872600	39876000	128,0,128
chr1	40039400	40042800	GM12878,HMEC,HUVEC,HelaS3,HepG2,K562	11	.	40039400	40042800	128,0,128
chr1	40347800	40349600	GM12878,HMEC,HUVEC,HelaS3,HepG2,K562	7	.	40347800	40349600	128,0,128
chr1	40504800	40507600	GM12878,HMEC,HUVEC,HelaS3,HepG2,K562	7	.	40504800	40507600	128,0,128
chr1	40562200	40563600	GM12878,HMEC,HUVEC,HelaS3,HepG2,K562	7	.	40562200	40563600	128,0,128
chr1	40626400	40629000	GM12878,HMEC,HUVEC,HelaS3,HepG2,K562	10	.	40626400	40629000	128,0,128
chr1	40722200	40724600	GM12878,HMEC,HUVEC,HelaS3,HepG2,K562	8	.	40722200	40724600	128,0,128
chr1	40996600	40998400	GM12878,HMEC,HUVEC,HelaS3,HepG2,K562	6	.	40996600	40998400	128,0,128
chr1	41156800	41159400	GM12878,HMEC,HUVEC,HelaS3,HepG2,K562	10	.	41156800	41159400	128,0,128
chr1	41326400	41328800	GM12878,HMEC,HUVEC,HelaS3,HepG2,K562	8	.	41326400	41328800	128,0,128
chr1	41340800	41344600	GM12878,HMEC,HUVEC,HelaS3,HepG2,K562	14	.	41340800	41344600	128,0,128
chr1	41444800	41447000	GM12878,HMEC,HUVEC,HelaS3,HepG2,K562	10	.	41444800	41447000	128,0,128
chr1	41706600	41708600	GM12878,HMEC,HUVEC,HelaS3,HepG2,K562	12	.	41706600	41708600	128,0,128
chr1	41826600	41827400	GM12878,HMEC,HUVEC,HelaS3,HepG2,K562	7	.	41826600	41827400	128,0,128
chr1	42799000	42802200	GM12878,HMEC,HUVEC,HelaS3,HepG2,K562	12	.	42799000	42802200	128,0,128
chr1	42921400	42923200	GM12878,HMEC,HUVEC,HelaS3,HepG2,K562	9	.	42921400	42923200	128,0,128
chr1	43123400	43125200	GM12878,HMEC,HUVEC,HelaS3,HepG2,K562	7	.	43123400	43125200	128,0,128
chr1	43146400	43149400	GM12878,HMEC,HUVEC,HelaS3,HepG2,K562	13	.	43146400	43149400	128,0,128
chr1	43231200	43234000	GM12878,HMEC,HUVEC,HelaS3,HepG2,K562	12	.	43231200	43234000	128,0,128
chr1	43281600	43283600	GM12878,HMEC,HUVEC,HelaS3,HepG2,K562	8	.	43281600	43283600	128,0,128
chr1	43311400	43313200	GM12878,HMEC,HUVEC,HelaS3,HepG2,K562	10	.	43311400	43313200	128,0,128
chr1	43389600	43391400	GM12878,HMEC,HUVEC,HelaS3,HepG2,K562	7	.	43389600	43391400	128,0,128
chr1	43405800	43409800	GM12878,HMEC,HUVEC,HelaS3,HepG2,K562	8	.	43405800	43409800	128,0,128
chr1	43422400	43426000	GM12878,HMEC,HUVEC,HelaS3,HepG2,K562	15	.	43422400	43426000	128,0,128
chr1	43637000	43638600	GM12878,HMEC,HUVEC,HelaS3,HepG2,K562	10	.	43637000	43638600	128,0,128
chr1	43823600	43826600	GM12878,HMEC,HUVEC,HelaS3,HepG2,K562	10	.	43823600	43826600	128,0,128
chr1	43832000	43834800	GM12878,HMEC,HUVEC,HelaS3,HepG2,K562	12	.	43832000	43834800	128,0,128
chr1	43854600	43856600	GM12878,HMEC,HUVEC,HelaS3,HepG2,K562	8	.	43854600	43856600	128,0,128
chr1	44113800	44117800	GM12878,HMEC,HUVEC,HelaS3,HepG2,K562	10	.	44113800	44117800	128,0,128
chr1	44172000	44175000	GM12878,HMEC,HUVEC,HelaS3,HepG2,K562	8	.	44172000	44175000	128,0,128
chr1	44411400	44414000	GM12878,HMEC,HUVEC,HelaS3,HepG2,K562	10	.	44411400	44414000	128,0,128
chr1	44435200	44436600	GM12878,HMEC,HUVEC,HelaS3,HepG2,K562	8	.	44435200	44436600	128,0,128
chr1	44439800	44442000	GM12878,HMEC,HUVEC,HelaS3,HepG2,K562	9	.	44439800	44442000	128,0,128
chr1	44444000	44447000	GM12878,HMEC,HUVEC,HelaS3,HepG2,K562	12	.	44444000	44447000	128,0,128
chr1	44456400	44457800	GM12878,HMEC,HUVEC,HelaS3,HepG2,K562	6	.	44456400	44457800	128,0,128
chr1	44494400	44498600	GM12878,HMEC,HUVEC,HelaS3,HepG2,K562	12	.	44494400	44498600	128,0,128
chr1	44820000	44821600	GM12878,HMEC,HUVEC,HelaS3,HepG2,K562	7	.	44820000	44821600	128,0,128
chr1	45097000	45098800	GM12878,HMEC,HUVEC,HelaS3,HepG2,K562	6	.	45097000	45098800	128,0,128
chr1	45138800	45140800	GM12878,HMEC,HUVEC,HelaS3,HepG2,K562	6	.	45138800	45140800	128,0,128
chr1	45195800	45197200	GM12878,HMEC,HUVEC,HelaS3,HepG2,K562	6	.	45195800	45197200	128,0,128
chr1	45204800	45206800	GM12878,HMEC,HUVEC,HelaS3,HepG2,K562	9	.	45204800	45206800	128,0,128
chr1	45240200	45242800	GM12878,HMEC,HUVEC,HelaS3,HepG2,K562	7	.	45240200	45242800	128,0,128
chr1	45265200	45268200	GM12878,HMEC,HUVEC,HelaS3,HepG2,K562	11	.	45265200	45268200	128,0,128
chr1	45271600	45276400	GM12878,HMEC,HUVEC,HelaS3,HepG2,K562	8	.	45271600	45276400	128,0,128
chr1	45284800	45286600	GM12878,HMEC,HUVEC,HelaS3,HepG2,K562	7	.	45284800	45286600	128,0,128
chr1	45451000	45452800	GM12878,HMEC,HUVEC,HelaS3,HepG2,K562	9	.	45451000	45452800	128,0,128
chr1	45476200	45480400	GM12878,HMEC,HUVEC,HelaS3,HepG2,K562	14	.	45476200	45480400	128,0,128
chr1	45768600	45770800	GM12878,HMEC,HUVEC,HelaS3,HepG2,K562	8	.	45768600	45770800	128,0,128
chr1	45804600	45807200	GM12878,HMEC,HUVEC,HelaS3,HepG2,K562	9	.	45804600	45807200	128,0,128
chr1	45955200	45957400	GM12878,HMEC,HUVEC,HelaS3,HepG2,K562	8	.	45955200	45957400	128,0,128
chr1	45965000	45966400	GM12878,HMEC,HUVEC,HelaS3,HepG2,K562	7	.	45965000	45966400	128,0,128
chr1	45986400	45988800	GM12878,HMEC,HUVEC,HelaS3,HepG2,K562	7	.	45986400	45988800	128,0,128
chr1	46016000	46018000	GM12878,HMEC,HUVEC,HelaS3,HepG2,K562	9	.	46016000	46018000	128,0,128
chr1	46048800	46051600	GM12878,HMEC,HUVEC,HelaS3,HepG2,K562	11	.	46048800	46051600	128,0,128
chr1	46150600	46155000	GM12878,HMEC,HUVEC,HelaS3,HepG2,K562	15	.	46150600	46155000	128,0,128
chr1	46215600	46217000	GM12878,HMEC,HUVEC,HelaS3,HepG2,K562	6	.	46215600	46217000	128,0,128
chr1	46268200	46270600	GM12878,HMEC,HUVEC,HelaS3,HepG2,K562	10	.	46268200	46270600	128,0,128
chr1	46596400	46599600	GM12878,HMEC,HUVEC,HelaS3,HepG2,K562	8	.	46596400	46599600	128,0,128
chr1	46712200	46715000	GM12878,HMEC,HUVEC,HelaS3,HepG2,K562	10	.	46712200	46715000	128,0,128
chr1	46766600	46771000	GM12878,HMEC,HUVEC,HelaS3,HepG2,K562	15	.	46766600	46771000	128,0,128
chr1	46805000	46807400	GM12878,HMEC,HUVEC,HelaS3,HepG2,K562	9	.	46805000	46807400	128,0,128
chr1	47069200	47070600	GM12878,HMEC,HUVEC,HelaS3,HepG2,K562	7	.	47069200	47070600	128,0,128
chr1	47183600	47185200	GM12878,HMEC,HUVEC,HelaS3,HepG2,K562	10	.	47183600	47185200	128,0,128
chr1	47644600	47648200	GM12878,HMEC,HUVEC,HelaS3,HepG2,K562	7	.	47644600	47648200	128,0,128
chr1	47778400	47780800	GM12878,HMEC,HUVEC,HelaS3,HepG2,K562	10	.	47778400	47780800	128,0,128
chr1	47798400	47801800	GM12878,HMEC,HUVEC,HelaS3,HepG2,K562	10	.	47798400	47801800	128,0,128
chr1	47902200	47904200	GM12878,HMEC,HUVEC,HelaS3,HepG2,K562	9	.	47902200	47904200	128,0,128
chr1	51424400	51426800	GM12878,HMEC,HUVEC,HelaS3,HepG2,K562	10	.	51424400	51426800	128,0,128
chr1	51432800	51438000	GM12878,HMEC,HUVEC,HelaS3,HepG2,K562	18	.	51432800	51438000	128,0,128
chr1	51442000	51445200	GM12878,HMEC,HUVEC,HelaS3,HepG2,K562	11	.	51442000	51445200	128,0,128
chr1	51701200	51704200	GM12878,HMEC,HUVEC,HelaS3,HepG2,K562	13	.	51701200	51704200	128,0,128
chr1	51762400	51763000	GM12878,HMEC,HUVEC,HelaS3,HepG2,K562	6	.	51762400	51763000	128,0,128
chr1	51982600	51987000	GM12878,HMEC,HUVEC,HelaS3,HepG2,K562	13	.	51982600	51987000	128,0,128
chr1	52082400	52083800	GM12878,HMEC,HUVEC,HelaS3,HepG2,K562	6	.	52082400	52083800	128,0,128
chr1	52194600	52197200	GM12878,HMEC,HUVEC,HelaS3,HepG2,K562	13	.	52194600	52197200	128,0,128
chr1	52342800	52345600	GM12878,HMEC,HUVEC,HelaS3,HepG2,K562	8	.	52342800	52345600	128,0,128
chr1	52497800	52499800	GM12878,HMEC,HUVEC,HelaS3,HepG2,K562	9	.	52497800	52499800	128,0,128
chr1	52520000	52523600	GM12878,HMEC,HUVEC,HelaS3,HepG2,K562	15	.	52520000	52523600	128,0,128
chr1	52604800	52609600	GM12878,HMEC,HUVEC,HelaS3,HepG2,K562	11	.	52604800	52609600	128,0,128
chr1	52830400	52832600	GM12878,HMEC,HUVEC,HelaS3,HepG2,K562	9	.	52830400	52832600	128,0,128
chr1	52867800	52871600	GM12878,HMEC,HUVEC,HelaS3,HepG2,K562	12	.	52867800	52871600	128,0,128
chr1	53017200	53019800	GM12878,HMEC,HUVEC,HelaS3,HepG2,K562	12	.	53017200	53019800	128,0,128
chr1	53163400	53164600	GM12878,HMEC,HUVEC,HelaS3,HepG2,K562	6	.	53163400	53164600	128,0,128
chr1	53191600	53193200	GM12878,HMEC,HUVEC,HelaS3,HepG2,K562	7	.	53191600	53193200	128,0,128
chr1	53661400	53663800	GM12878,HMEC,HUVEC,HelaS3,HepG2,K562	9	.	53661400	53663800	128,0,128
chr1	53685200	53686800	GM12878,HMEC,HUVEC,HelaS3,HepG2,K562	8	.	53685200	53686800	128,0,128
chr1	53703200	53705000	GM12878,HMEC,HUVEC,HelaS3,HepG2,K562	7	.	53703200	53705000	128,0,128
chr1	53790600	53793600	GM12878,HMEC,HUVEC,HelaS3,HepG2,K562	7	.	53790600	53793600	128,0,128
chr1	54204800	54205200	GM12878,HMEC,HUVEC,HelaS3,HepG2,K562	6	.	54204800	54205200	128,0,128
chr1	54302600	54304600	GM12878,HMEC,HUVEC,HelaS3,HepG2,K562	9	.	54302600	54304600	128,0,128
chr1	54410200	54413200	GM12878,HMEC,HUVEC,HelaS3,HepG2,K562	11	.	54410200	54413200	128,0,128
chr1	54517200	54520400	GM12878,HMEC,HUVEC,HelaS3,HepG2,K562	9	.	54517200	54520400	128,0,128
chr1	54870600	54875800	GM12878,HMEC,HUVEC,HelaS3,HepG2,K562	15	.	54870600	54875800	128,0,128
chr1	54953400	54955400	GM12878,HMEC,HUVEC,HelaS3,HepG2,K562	7	.	54953400	54955400	128,0,128
chr1	55007400	55009400	GM12878,HMEC,HUVEC,HelaS3,HepG2,K562	7	.	55007400	55009400	128,0,128
chr1	55181200	55182800	GM12878,HMEC,HUVEC,HelaS3,HepG2,K562	7	.	55181200	55182800	128,0,128
chr1	55229200	55231000	GM12878,HMEC,HUVEC,HelaS3,HepG2,K562	7	.	55229200	55231000	128,0,128
chr1	55350800	55354600	GM12878,HMEC,HUVEC,HelaS3,HepG2,K562	11	.	55350800	55354600	128,0,128
chr1	55679200	55682000	GM12878,HMEC,HUVEC,HelaS3,HepG2,K562	7	.	55679200	55682000	128,0,128
chr1	59011200	59013000	GM12878,HMEC,HUVEC,HelaS3,HepG2,K562	8	.	59011200	59013000	128,0,128
chr1	59049000	59051800	GM12878,HMEC,HUVEC,HelaS3,HepG2,K562	8	.	59049000	59051800	128,0,128
chr1	59164600	59166000	GM12878,HMEC,HUVEC,HelaS3,HepG2,K562	6	.	59164600	59166000	128,0,128
chr1	59246600	59252400	GM12878,HMEC,HUVEC,HelaS3,HepG2,K562	19	.	59246600	59252400	128,0,128
chr1	59279600	59282800	GM12878,HMEC,HUVEC,HelaS3,HepG2,K562	12	.	59279600	59282800	128,0,128
chr1	59368800	59370200	GM12878,HMEC,HUVEC,HelaS3,HepG2,K562	9	.	59368800	59370200	128,0,128
chr1	59761400	59763600	GM12878,HMEC,HUVEC,HelaS3,HepG2,K562	9	.	59761400	59763600	128,0,128
chr1	61542200	61544000	GM12878,HMEC,HUVEC,HelaS3,HepG2,K562	8	.	61542200	61544000	128,0,128
chr1	62189800	62191800	GM12878,HMEC,HUVEC,HelaS3,HepG2,K562	8	.	62189800	62191800	128,0,128
chr1	62901000	62904800	GM12878,HMEC,HUVEC,HelaS3,HepG2,K562	11	.	62901000	62904800	128,0,128
chr1	63152800	63157400	GM12878,HMEC,HUVEC,HelaS3,HepG2,K562	17	.	63152800	63157400	128,0,128
chr1	63249200	63251000	GM12878,HMEC,HUVEC,HelaS3,HepG2,K562	7	.	63249200	63251000	128,0,128
chr1	63832600	63834200	GM12878,HMEC,HUVEC,HelaS3,HepG2,K562	6	.	63832600	63834200	128,0,128
chr1	63987800	63990200	GM12878,HMEC,HUVEC,HelaS3,HepG2,K562	7	.	63987800	63990200	128,0,128
chr1	65363400	65364800	GM12878,HMEC,HUVEC,HelaS3,HepG2,K562	7	.	65363400	65364800	128,0,128
chr1	65430400	65433400	GM12878,HMEC,HUVEC,HelaS3,HepG2,K562	9	.	65430400	65433400	128,0,128
chr1	65532000	65535000	GM12878,HMEC,HUVEC,HelaS3,HepG2,K562	11	.	65532000	65535000	128,0,128
chr1	65719400	65721800	GM12878,HMEC,HUVEC,HelaS3,HepG2,K562	6	.	65719400	65721800	128,0,128
chr1	65883200	65892200	GM12878,HMEC,HUVEC,HelaS3,HepG2,K562	25	.	65883200	65892200	128,0,128
chr1	67389400	67392200	GM12878,HMEC,HUVEC,HelaS3,HepG2,K562	9	.	67389400	67392200	128,0,128
chr1	67395000	67400800	GM12878,HMEC,HUVEC,HelaS3,HepG2,K562	20	.	67395000	67400800	128,0,128
chr1	67518000	67520600	GM12878,HMEC,HUVEC,HelaS3,HepG2,K562	8	.	67518000	67520600	128,0,128
chr1	67893800	67898200	GM12878,HMEC,HUVEC,HelaS3,HepG2,K562	11	.	67893800	67898200	128,0,128
chr1	68147600	68154000	GM12878,HMEC,HUVEC,HelaS3,HepG2,K562	21	.	68147600	68154000	128,0,128
chr1	68213600	68221000	GM12878,HMEC,HUVEC,HelaS3,HepG2,K562	10	.	68213600	68221000	128,0,128
chr1	70686200	70688400	GM12878,HMEC,HUVEC,HelaS3,HepG2,K562	7	.	70686200	70688400	128,0,128
chr1	70818200	70821400	GM12878,HMEC,HUVEC,HelaS3,HepG2,K562	11	.	70818200	70821400	128,0,128
chr1	70876000	70878000	GM12878,HMEC,HUVEC,HelaS3,HepG2,K562	10	.	70876000	70878000	128,0,128
chr1	71545200	71547800	GM12878,HMEC,HUVEC,HelaS3,HepG2,K562	10	.	71545200	71547800	128,0,128
chr1	74663000	74665000	GM12878,HMEC,HUVEC,HelaS3,HepG2,K562	9	.	74663000	74665000	128,0,128
chr1	75197000	75200400	GM12878,HMEC,HUVEC,HelaS3,HepG2,K562	12	.	75197000	75200400	128,0,128
chr1	76189600	76192400	GM12878,HMEC,HUVEC,HelaS3,HepG2,K562	12	.	76189600	76192400	128,0,128
chr1	76249800	76254000	GM12878,HMEC,HUVEC,HelaS3,HepG2,K562	14	.	76249800	76254000	128,0,128
chr1	78146800	78149800	GM12878,HMEC,HUVEC,HelaS3,HepG2,K562	11	.	78146800	78149800	128,0,128
chr1	78224000	78226000	GM12878,HMEC,HUVEC,HelaS3,HepG2,K562	9	.	78224000	78226000	128,0,128
chr1	78244600	78246400	GM12878,HMEC,HUVEC,HelaS3,HepG2,K562	8	.	78244600	78246400	128,0,128
chr1	78443400	78446600	GM12878,HMEC,HUVEC,HelaS3,HepG2,K562	10	.	78443400	78446600	128,0,128
chr1	78468800	78472800	GM12878,HMEC,HUVEC,HelaS3,HepG2,K562	16	.	78468800	78472800	128,0,128
chr1	84542800	84545000	GM12878,HMEC,HUVEC,HelaS3,HepG2,K562	10	.	84542800	84545000	128,0,128
chr1	84764000	84765800	GM12878,HMEC,HUVEC,HelaS3,HepG2,K562	8	.	84764000	84765800	128,0,128
chr1	84944400	84946000	GM12878,HMEC,HUVEC,HelaS3,HepG2,K562	8	.	84944400	84946000	128,0,128
chr1	84969400	84973400	GM12878,HMEC,HUVEC,HelaS3,HepG2,K562	12	.	84969400	84973400	128,0,128
chr1	85038600	85041000	GM12878,HMEC,HUVEC,HelaS3,HepG2,K562	11	.	85038600	85041000	128,0,128
chr1	85086200	85087000	GM12878,HMEC,HUVEC,HelaS3,HepG2,K562	6	.	85086200	85087000	128,0,128
chr1	85153400	85157400	GM12878,HMEC,HUVEC,HelaS3,HepG2,K562	10	.	85153400	85157400	128,0,128
chr1	85665800	85668000	GM12878,HMEC,HUVEC,HelaS3,HepG2,K562	8	.	85665800	85668000	128,0,128
chr1	85724200	85726000	GM12878,HMEC,HUVEC,HelaS3,HepG2,K562	9	.	85724200	85726000	128,0,128
chr1	85739200	85743400	GM12878,HMEC,HUVEC,HelaS3,HepG2,K562	10	.	85739200	85743400	128,0,128
chr1	86172600	86175200	GM12878,HMEC,HUVEC,HelaS3,HepG2,K562	10	.	86172600	86175200	128,0,128
chr1	87169400	87172800	GM12878,HMEC,HUVEC,HelaS3,HepG2,K562	9	.	87169400	87172800	128,0,128
chr1	87239000	87241800	GM12878,HMEC,HUVEC,HelaS3,HepG2,K562	10	.	87239000	87241800	128,0,128
chr1	87378200	87382200	GM12878,HMEC,HUVEC,HelaS3,HepG2,K562	16	.	87378200	87382200	128,0,128
chr1	87793200	87798200	GM12878,HMEC,HUVEC,HelaS3,HepG2,K562	23	.	87793200	87798200	128,0,128
chr1	89148400	89152200	GM12878,HMEC,HUVEC,HelaS3,HepG2,K562	11	.	89148400	89152200	128,0,128
chr1	89356000	89358600	GM12878,HMEC,HUVEC,HelaS3,HepG2,K562	12	.	89356000	89358600	128,0,128
chr1	89456800	89460200	GM12878,HMEC,HUVEC,HelaS3,HepG2,K562	11	.	89456800	89460200	128,0,128
chr1	89989400	89991400	GM12878,HMEC,HUVEC,HelaS3,HepG2,K562	8	.	89989400	89991400	128,0,128
chr1	90286000	90289000	GM12878,HMEC,HUVEC,HelaS3,HepG2,K562	11	.	90286000	90289000	128,0,128
chr1	90371600	90375000	GM12878,HMEC,HUVEC,HelaS3,HepG2,K562	14	.	90371600	90375000	128,0,128
chr1	90459800	90462200	GM12878,HMEC,HUVEC,HelaS3,HepG2,K562	6	.	90459800	90462200	128,0,128
chr1	91486200	91488400	GM12878,HMEC,HUVEC,HelaS3,HepG2,K562	8	.	91486200	91488400	128,0,128
chr1	91852600	91853200	GM12878,HMEC,HUVEC,HelaS3,HepG2,K562	6	.	91852600	91853200	128,0,128
chr1	91965600	91968600	GM12878,HMEC,HUVEC,HelaS3,HepG2,K562	7	.	91965600	91968600	128,0,128
chr1	92545400	92547000	GM12878,HMEC,HUVEC,HelaS3,HepG2,K562	6	.	92545400	92547000	128,0,128
chr1	92763400	92765600	GM12878,HMEC,HUVEC,HelaS3,HepG2,K562	8	.	92763400	92765600	128,0,128
chr1	93249400	93251400	GM12878,HMEC,HUVEC,HelaS3,HepG2,K562	8	.	93249400	93251400	128,0,128
chr1	93297000	93299800	GM12878,HMEC,HUVEC,HelaS3,HepG2,K562	12	.	93297000	93299800	128,0,128
chr1	93426000	93428600	GM12878,HMEC,HUVEC,HelaS3,HepG2,K562	9	.	93426000	93428600	128,0,128
chr1	93544000	93547600	GM12878,HMEC,HUVEC,HelaS3,HepG2,K562	7	.	93544000	93547600	128,0,128
chr1	93643400	93647200	GM12878,HMEC,HUVEC,HelaS3,HepG2,K562	11	.	93643400	93647200	128,0,128
chr1	93810600	93815600	GM12878,HMEC,HUVEC,HelaS3,HepG2,K562	14	.	93810600	93815600	128,0,128
chr1	94310600	94314000	GM12878,HMEC,HUVEC,HelaS3,HepG2,K562	13	.	94310600	94314000	128,0,128
chr1	94343200	94345600	GM12878,HMEC,HUVEC,HelaS3,HepG2,K562	9	.	94343200	94345600	128,0,128
chr1	94370800	94376000	GM12878,HMEC,HUVEC,HelaS3,HepG2,K562	16	.	94370800	94376000	128,0,128
chr1	94882800	94885200	GM12878,HMEC,HUVEC,HelaS3,HepG2,K562	10	.	94882800	94885200	128,0,128
chr1	95005600	95011400	GM12878,HMEC,HUVEC,HelaS3,HepG2,K562	8	.	95005600	95011400	128,0,128
chr1	95698800	95700400	GM12878,HMEC,HUVEC,HelaS3,HepG2,K562	9	.	95698800	95700400	128,0,128
chr1	97186600	97189400	GM12878,HMEC,HUVEC,HelaS3,HepG2,K562	9	.	97186600	97189400	128,0,128
chr1	98384600	98387400	GM12878,HMEC,HUVEC,HelaS3,HepG2,K562	8	.	98384600	98387400	128,0,128
chr1	100315000	100317000	GM12878,HMEC,HUVEC,HelaS3,HepG2,K562	6	.	100315000	100317000	128,0,128
chr1	100434800	100436800	GM12878,HMEC,HUVEC,HelaS3,HepG2,K562	8	.	100434800	100436800	128,0,128
chr1	100502200	100506000	GM12878,HMEC,HUVEC,HelaS3,HepG2,K562	10	.	100502200	100506000	128,0,128
chr1	100596200	100599600	GM12878,HMEC,HUVEC,HelaS3,HepG2,K562	10	.	100596200	100599600	128,0,128
chr1	100731000	100733000	GM12878,HMEC,HUVEC,HelaS3,HepG2,K562	11	.	100731000	100733000	128,0,128
chr1	100816600	100820000	GM12878,HMEC,HUVEC,HelaS3,HepG2,K562	11	.	100816600	100820000	128,0,128
chr1	101359200	101363200	GM12878,HMEC,HUVEC,HelaS3,HepG2,K562	14	.	101359200	101363200	128,0,128
chr1	101490600	101492400	GM12878,HMEC,HUVEC,HelaS3,HepG2,K562	8	.	101490600	101492400	128,0,128
chr1	104067600	104070200	GM12878,HMEC,HUVEC,HelaS3,HepG2,K562	7	.	104067600	104070200	128,0,128
chr1	108741400	108743800	GM12878,HMEC,HUVEC,HelaS3,HepG2,K562	9	.	108741400	108743800	128,0,128
chr1	109102000	109104000	GM12878,HMEC,HUVEC,HelaS3,HepG2,K562	9	.	109102000	109104000	128,0,128
chr1	109234000	109237200	GM12878,HMEC,HUVEC,HelaS3,HepG2,K562	12	.	109234000	109237200	128,0,128
chr1	109288800	109290800	GM12878,HMEC,HUVEC,HelaS3,HepG2,K562	9	.	109288800	109290800	128,0,128
chr1	109419200	109421400	GM12878,HMEC,HUVEC,HelaS3,HepG2,K562	8	.	109419200	109421400	128,0,128
chr1	109504600	109507000	GM12878,HMEC,HUVEC,HelaS3,HepG2,K562	11	.	109504600	109507000	128,0,128
chr1	109583000	109585400	GM12878,HMEC,HUVEC,HelaS3,HepG2,K562	11	.	109583000	109585400	128,0,128
chr1	109617800	109619200	GM12878,HMEC,HUVEC,HelaS3,HepG2,K562	6	.	109617800	109619200	128,0,128
chr1	109632800	109635000	GM12878,HMEC,HUVEC,HelaS3,HepG2,K562	11	.	109632800	109635000	128,0,128
chr1	109642200	109644000	GM12878,HMEC,HUVEC,HelaS3,HepG2,K562	7	.	109642200	109644000	128,0,128
chr1	109756000	109758400	GM12878,HMEC,HUVEC,HelaS3,HepG2,K562	9	.	109756000	109758400	128,0,128
chr1	109824200	109827200	GM12878,HMEC,HUVEC,HelaS3,HepG2,K562	11	.	109824200	109827200	128,0,128
chr1	109967600	109970400	GM12878,HMEC,HUVEC,HelaS3,HepG2,K562	12	.	109967600	109970400	128,0,128
chr1	110026000	110028000	GM12878,HMEC,HUVEC,HelaS3,HepG2,K562	9	.	110026000	110028000	128,0,128
chr1	110036200	110037200	GM12878,HMEC,HUVEC,HelaS3,HepG2,K562	6	.	110036200	110037200	128,0,128
chr1	110089000	110092400	GM12878,HMEC,HUVEC,HelaS3,HepG2,K562	15	.	110089000	110092400	128,0,128
chr1	110161200	110164000	GM12878,HMEC,HUVEC,HelaS3,HepG2,K562	9	.	110161200	110164000	128,0,128
chr1	110526800	110528400	GM12878,HMEC,HUVEC,HelaS3,HepG2,K562	9	.	110526800	110528400	128,0,128
chr1	110880000	110883600	GM12878,HMEC,HUVEC,HelaS3,HepG2,K562	12	.	110880000	110883600	128,0,128
chr1	110949400	110951400	GM12878,HMEC,HUVEC,HelaS3,HepG2,K562	7	.	110949400	110951400	128,0,128
chr1	111505400	111507400	GM12878,HMEC,HUVEC,HelaS3,HepG2,K562	7	.	111505400	111507400	128,0,128
chr1	111681600	111683800	GM12878,HMEC,HUVEC,HelaS3,HepG2,K562	9	.	111681600	111683800	128,0,128
chr1	111990600	111993400	GM12878,HMEC,HUVEC,HelaS3,HepG2,K562	12	.	111990600	111993400	128,0,128
chr1	112050000	112051400	GM12878,HMEC,HUVEC,HelaS3,HepG2,K562	6	.	112050000	112051400	128,0,128
chr1	112161600	112164200	GM12878,HMEC,HUVEC,HelaS3,HepG2,K562	10	.	112161600	112164200	128,0,128
chr1	112280800	112283000	GM12878,HMEC,HUVEC,HelaS3,HepG2,K562	6	.	112280800	112283000	128,0,128
chr1	112297400	112299800	GM12878,HMEC,HUVEC,HelaS3,HepG2,K562	13	.	112297400	112299800	128,0,128
chr1	112933400	112934400	GM12878,HMEC,HUVEC,HelaS3,HepG2,K562	7	.	112933400	112934400	128,0,128
chr1	112935800	112940000	GM12878,HMEC,HUVEC,HelaS3,HepG2,K562	12	.	112935800	112940000	128,0,128
chr1	113008600	113009400	GM12878,HMEC,HUVEC,HelaS3,HepG2,K562	6	.	113008600	113009400	128,0,128
chr1	113160000	113164400	GM12878,HMEC,HUVEC,HelaS3,HepG2,K562	12	.	113160000	113164400	128,0,128
chr1	113216600	113218600	GM12878,HMEC,HUVEC,HelaS3,HepG2,K562	9	.	113216600	113218600	128,0,128
chr1	113246800	113250600	GM12878,HMEC,HUVEC,HelaS3,HepG2,K562	13	.	113246800	113250600	128,0,128
chr1	113256600	113259200	GM12878,HMEC,HUVEC,HelaS3,HepG2,K562	9	.	113256600	113259200	128,0,128
chr1	113496400	113500800	GM12878,HMEC,HUVEC,HelaS3,HepG2,K562	14	.	113496400	113500800	128,0,128
chr1	113584200	113586400	GM12878,HMEC,HUVEC,HelaS3,HepG2,K562	8	.	113584200	113586400	128,0,128
chr1	113614800	113617200	GM12878,HMEC,HUVEC,HelaS3,HepG2,K562	11	.	113614800	113617200	128,0,128
chr1	113683200	113685000	GM12878,HMEC,HUVEC,HelaS3,HepG2,K562	7	.	113683200	113685000	128,0,128
chr1	113932000	113934800	GM12878,HMEC,HUVEC,HelaS3,HepG2,K562	8	.	113932000	113934800	128,0,128
chr1	114300400	114302800	GM12878,HMEC,HUVEC,HelaS3,HepG2,K562	8	.	114300400	114302800	128,0,128
chr1	114353600	114355800	GM12878,HMEC,HUVEC,HelaS3,HepG2,K562	9	.	114353600	114355800	128,0,128
chr1	114446200	114448800	GM12878,HMEC,HUVEC,HelaS3,HepG2,K562	8	.	114446200	114448800	128,0,128
chr1	114470800	114474000	GM12878,HMEC,HUVEC,HelaS3,HepG2,K562	13	.	114470800	114474000	128,0,128
chr1	115052200	115055400	GM12878,HMEC,HUVEC,HelaS3,HepG2,K562	10	.	115052200	115055400	128,0,128
chr1	115123400	115125200	GM12878,HMEC,HUVEC,HelaS3,HepG2,K562	6	.	115123400	115125200	128,0,128
chr1	115258200	115260000	GM12878,HMEC,HUVEC,HelaS3,HepG2,K562	7	.	115258200	115260000	128,0,128
chr1	115298200	115301600	GM12878,HMEC,HUVEC,HelaS3,HepG2,K562	12	.	115298200	115301600	128,0,128
chr1	115322400	115323600	GM12878,HMEC,HUVEC,HelaS3,HepG2,K562	6	.	115322400	115323600	128,0,128
chr1	116183800	116186000	GM12878,HMEC,HUVEC,HelaS3,HepG2,K562	8	.	116183800	116186000	128,0,128
chr1	116694200	116695200	GM12878,HMEC,HUVEC,HelaS3,HepG2,K562	6	.	116694200	116695200	128,0,128
chr1	116915000	116921400	GM12878,HMEC,HUVEC,HelaS3,HepG2,K562	21	.	116915000	116921400	128,0,128
chr1	117112400	117114800	GM12878,HMEC,HUVEC,HelaS3,HepG2,K562	6	.	117112400	117114800	128,0,128
chr1	117663800	117665200	GM12878,HMEC,HUVEC,HelaS3,HepG2,K562	6	.	117663800	117665200	128,0,128
chr1	117908600	117911800	GM12878,HMEC,HUVEC,HelaS3,HepG2,K562	12	.	117908600	117911800	128,0,128
chr1	118147800	118149800	GM12878,HMEC,HUVEC,HelaS3,HepG2,K562	8	.	118147800	118149800	128,0,128
chr1	118471200	118474000	GM12878,HMEC,HUVEC,HelaS3,HepG2,K562	11	.	118471200	118474000	128,0,128
chr1	119682000	119684400	GM12878,HMEC,HUVEC,HelaS3,HepG2,K562	7	.	119682000	119684400	128,0,128
chr1	120188000	120191800	GM12878,HMEC,HUVEC,HelaS3,HepG2,K562	10	.	120188000	120191800	128,0,128
chr1	145096000	145097200	GM12878,HMEC,HUVEC,HelaS3,HepG2,K562	6	.	145096000	145097200	128,0,128
chr1	145208800	145211000	GM12878,HMEC,HUVEC,HelaS3,HepG2,K562	8	.	145208800	145211000	128,0,128
chr1	145382000	145383400	GM12878,HMEC,HUVEC,HelaS3,HepG2,K562	7	.	145382000	145383400	128,0,128
chr1	145394800	145398400	GM12878,HMEC,HUVEC,HelaS3,HepG2,K562	18	.	145394800	145398400	128,0,128
chr1	145437400	145440000	GM12878,HMEC,HUVEC,HelaS3,HepG2,K562	8	.	145437400	145440000	128,0,128
chr1	145454200	145457600	GM12878,HMEC,HUVEC,HelaS3,HepG2,K562	9	.	145454200	145457600	128,0,128
chr1	145469600	145472400	GM12878,HMEC,HUVEC,HelaS3,HepG2,K562	7	.	145469600	145472400	128,0,128
chr1	145476600	145479800	GM12878,HMEC,HUVEC,HelaS3,HepG2,K562	10	.	145476600	145479800	128,0,128
chr1	145506800	145508800	GM12878,HMEC,HUVEC,HelaS3,HepG2,K562	9	.	145506800	145508800	128,0,128
chr1	145610000	145611600	GM12878,HMEC,HUVEC,HelaS3,HepG2,K562	7	.	145610000	145611600	128,0,128
chr1	146642400	146645400	GM12878,HMEC,HUVEC,HelaS3,HepG2,K562	12	.	146642400	146645400	128,0,128
chr1	146713800	146716000	GM12878,HMEC,HUVEC,HelaS3,HepG2,K562	8	.	146713800	146716000	128,0,128
chr1	147071000	147072800	GM12878,HMEC,HUVEC,HelaS3,HepG2,K562	10	.	147071000	147072800	128,0,128
chr1	147400400	147401800	GM12878,HMEC,HUVEC,HelaS3,HepG2,K562	6	.	147400400	147401800	128,0,128
chr1	147805800	147807400	GM12878,HMEC,HUVEC,HelaS3,HepG2,K562	7	.	147805800	147807400	128,0,128
chr1	148240800	148242200	GM12878,HMEC,HUVEC,HelaS3,HepG2,K562	7	.	148240800	148242200	128,0,128
chr1	148555600	148557200	GM12878,HMEC,HUVEC,HelaS3,HepG2,K562	8	.	148555600	148557200	128,0,128
chr1	149811800	149816600	GM12878,HMEC,HUVEC,HelaS3,HepG2,K562	6	.	149811800	149816600	128,0,128
chr1	149856200	149861000	GM12878,HMEC,HUVEC,HelaS3,HepG2,K562	16	.	149856200	149861000	128,0,128
chr1	149898800	149900600	GM12878,HMEC,HUVEC,HelaS3,HepG2,K562	8	.	149898800	149900600	128,0,128
chr1	149907800	149911600	GM12878,HMEC,HUVEC,HelaS3,HepG2,K562	11	.	149907800	149911600	128,0,128
chr1	149980600	149983600	GM12878,HMEC,HUVEC,HelaS3,HepG2,K562	12	.	149980600	149983600	128,0,128
chr1	150038400	150041000	GM12878,HMEC,HUVEC,HelaS3,HepG2,K562	7	.	150038400	150041000	128,0,128
chr1	150205800	150209600	GM12878,HMEC,HUVEC,HelaS3,HepG2,K562	20	.	150205800	150209600	128,0,128
chr1	150240000	150242200	GM12878,HMEC,HUVEC,HelaS3,HepG2,K562	10	.	150240000	150242200	128,0,128
chr1	150265600	150267200	GM12878,HMEC,HUVEC,HelaS3,HepG2,K562	7	.	150265600	150267200	128,0,128
chr1	150293600	150295200	GM12878,HMEC,HUVEC,HelaS3,HepG2,K562	9	.	150293600	150295200	128,0,128
chr1	150335200	150339600	GM12878,HMEC,HUVEC,HelaS3,HepG2,K562	17	.	150335200	150339600	128,0,128
chr1	150487400	150489400	GM12878,HMEC,HUVEC,HelaS3,HepG2,K562	8	.	150487400	150489400	128,0,128
chr1	150532800	150537000	GM12878,HMEC,HUVEC,HelaS3,HepG2,K562	8	.	150532800	150537000	128,0,128
chr1	150539600	150541600	GM12878,HMEC,HUVEC,HelaS3,HepG2,K562	8	.	150539600	150541600	128,0,128
chr1	150548800	150553000	GM12878,HMEC,HUVEC,HelaS3,HepG2,K562	13	.	150548800	150553000	128,0,128
chr1	150582000	150587000	GM12878,HMEC,HUVEC,HelaS3,HepG2,K562	10	.	150582000	150587000	128,0,128
chr1	150600400	150603400	GM12878,HMEC,HUVEC,HelaS3,HepG2,K562	11	.	150600400	150603400	128,0,128
chr1	150668600	150670400	GM12878,HMEC,HUVEC,HelaS3,HepG2,K562	9	.	150668600	150670400	128,0,128
chr1	150847200	150849600	GM12878,HMEC,HUVEC,HelaS3,HepG2,K562	11	.	150847200	150849600	128,0,128
chr1	150898200	150899600	GM12878,HMEC,HUVEC,HelaS3,HepG2,K562	7	.	150898200	150899600	128,0,128
chr1	150943600	150948200	GM12878,HMEC,HUVEC,HelaS3,HepG2,K562	14	.	150943600	150948200	128,0,128
chr1	150977200	150979800	GM12878,HMEC,HUVEC,HelaS3,HepG2,K562	7	.	150977200	150979800	128,0,128
chr1	150980000	150982000	GM12878,HMEC,HUVEC,HelaS3,HepG2,K562	9	.	150980000	150982000	128,0,128
chr1	151030000	151034200	GM12878,HMEC,HUVEC,HelaS3,HepG2,K562	16	.	151030000	151034200	128,0,128
chr1	151041600	151044000	GM12878,HMEC,HUVEC,HelaS3,HepG2,K562	7	.	151041600	151044000	128,0,128
chr1	151137400	151139600	GM12878,HMEC,HUVEC,HelaS3,HepG2,K562	8	.	151137400	151139600	128,0,128
chr1	151161400	151163400	GM12878,HMEC,HUVEC,HelaS3,HepG2,K562	9	.	151161400	151163400	128,0,128
chr1	151170000	151173400	GM12878,HMEC,HUVEC,HelaS3,HepG2,K562	17	.	151170000	151173400	128,0,128
chr1	151226600	151228600	GM12878,HMEC,HUVEC,HelaS3,HepG2,K562	9	.	151226600	151228600	128,0,128
chr1	151253200	151256200	GM12878,HMEC,HUVEC,HelaS3,HepG2,K562	6	.	151253200	151256200	128,0,128
chr1	151298400	151301400	GM12878,HMEC,HUVEC,HelaS3,HepG2,K562	10	.	151298400	151301400	128,0,128
chr1	151318400	151320800	GM12878,HMEC,HUVEC,HelaS3,HepG2,K562	9	.	151318400	151320800	128,0,128
chr1	151371400	151373400	GM12878,HMEC,HUVEC,HelaS3,HepG2,K562	8	.	151371400	151373400	128,0,128
chr1	151429400	151432600	GM12878,HMEC,HUVEC,HelaS3,HepG2,K562	14	.	151429400	151432600	128,0,128
chr1	151511800	151514200	GM12878,HMEC,HUVEC,HelaS3,HepG2,K562	11	.	151511800	151514200	128,0,128
chr1	151583800	151585800	GM12878,HMEC,HUVEC,HelaS3,HepG2,K562	7	.	151583800	151585800	128,0,128
chr1	151735200	151737000	GM12878,HMEC,HUVEC,HelaS3,HepG2,K562	8	.	151735200	151737000	128,0,128
chr1	151762400	151764200	GM12878,HMEC,HUVEC,HelaS3,HepG2,K562	8	.	151762400	151764200	128,0,128
chr1	151880800	151882800	GM12878,HMEC,HUVEC,HelaS3,HepG2,K562	8	.	151880800	151882800	128,0,128
chr1	152006800	152010000	GM12878,HMEC,HUVEC,HelaS3,HepG2,K562	11	.	152006800	152010000	128,0,128
chr1	153505200	153509600	GM12878,HMEC,HUVEC,HelaS3,HepG2,K562	10	.	153505200	153509600	128,0,128
chr1	153536000	153542000	GM12878,HMEC,HUVEC,HelaS3,HepG2,K562	11	.	153536000	153542000	128,0,128
chr1	153598800	153601200	GM12878,HMEC,HUVEC,HelaS3,HepG2,K562	8	.	153598800	153601200	128,0,128
chr1	153605800	153608000	GM12878,HMEC,HUVEC,HelaS3,HepG2,K562	10	.	153605800	153608000	128,0,128
chr1	153630800	153632200	GM12878,HMEC,HUVEC,HelaS3,HepG2,K562	7	.	153630800	153632200	128,0,128
chr1	153642200	153645000	GM12878,HMEC,HUVEC,HelaS3,HepG2,K562	14	.	153642200	153645000	128,0,128
chr1	153700000	153702000	GM12878,HMEC,HUVEC,HelaS3,HepG2,K562	9	.	153700000	153702000	128,0,128
chr1	153755400	153756600	GM12878,HMEC,HUVEC,HelaS3,HepG2,K562	6	.	153755400	153756600	128,0,128
chr1	153892600	153896600	GM12878,HMEC,HUVEC,HelaS3,HepG2,K562	16	.	153892600	153896600	128,0,128
chr1	153917200	153919600	GM12878,HMEC,HUVEC,HelaS3,HepG2,K562	9	.	153917200	153919600	128,0,128
chr1	153929400	153931600	GM12878,HMEC,HUVEC,HelaS3,HepG2,K562	8	.	153929400	153931600	128,0,128
chr1	153934000	153937200	GM12878,HMEC,HUVEC,HelaS3,HepG2,K562	9	.	153934000	153937200	128,0,128
chr1	153938400	153941400	GM12878,HMEC,HUVEC,HelaS3,HepG2,K562	10	.	153938400	153941400	128,0,128
chr1	153957800	153959800	GM12878,HMEC,HUVEC,HelaS3,HepG2,K562	9	.	153957800	153959800	128,0,128
chr1	153962800	153964800	GM12878,HMEC,HUVEC,HelaS3,HepG2,K562	11	.	153962800	153964800	128,0,128
chr1	154154400	154156400	GM12878,HMEC,HUVEC,HelaS3,HepG2,K562	11	.	154154400	154156400	128,0,128
chr1	154191400	154195600	GM12878,HMEC,HUVEC,HelaS3,HepG2,K562	17	.	154191400	154195600	128,0,128
chr1	154244400	154246200	GM12878,HMEC,HUVEC,HelaS3,HepG2,K562	9	.	154244400	154246200	128,0,128
chr1	154377200	154381400	GM12878,HMEC,HUVEC,HelaS3,HepG2,K562	10	.	154377200	154381400	128,0,128
chr1	154529000	154532400	GM12878,HMEC,HUVEC,HelaS3,HepG2,K562	15	.	154529000	154532400	128,0,128
chr1	154579600	154582400	GM12878,HMEC,HUVEC,HelaS3,HepG2,K562	12	.	154579600	154582400	128,0,128
chr1	154599000	154601000	GM12878,HMEC,HUVEC,HelaS3,HepG2,K562	10	.	154599000	154601000	128,0,128
chr1	154908600	154911000	GM12878,HMEC,HUVEC,HelaS3,HepG2,K562	7	.	154908600	154911000	128,0,128
chr1	154927600	154929400	GM12878,HMEC,HUVEC,HelaS3,HepG2,K562	9	.	154927600	154929400	128,0,128
chr1	154933200	154935200	GM12878,HMEC,HUVEC,HelaS3,HepG2,K562	9	.	154933200	154935200	128,0,128
chr1	154941600	154949400	GM12878,HMEC,HUVEC,HelaS3,HepG2,K562	23	.	154941600	154949400	128,0,128
chr1	154955000	154957000	GM12878,HMEC,HUVEC,HelaS3,HepG2,K562	8	.	154955000	154957000	128,0,128
chr1	154971400	154975000	GM12878,HMEC,HUVEC,HelaS3,HepG2,K562	12	.	154971400	154975000	128,0,128
chr1	154975200	154978000	GM12878,HMEC,HUVEC,HelaS3,HepG2,K562	13	.	154975200	154978000	128,0,128
chr1	154989400	154990600	GM12878,HMEC,HUVEC,HelaS3,HepG2,K562	6	.	154989400	154990600	128,0,128
chr1	155022400	155025400	GM12878,HMEC,HUVEC,HelaS3,HepG2,K562	12	.	155022400	155025400	128,0,128
chr1	155057000	155059000	GM12878,HMEC,HUVEC,HelaS3,HepG2,K562	12	.	155057000	155059000	128,0,128
chr1	155107000	155109600	GM12878,HMEC,HUVEC,HelaS3,HepG2,K562	9	.	155107000	155109600	128,0,128
chr1	155162200	155165200	GM12878,HMEC,HUVEC,HelaS3,HepG2,K562	11	.	155162200	155165200	128,0,128
chr1	155177800	155180000	GM12878,HMEC,HUVEC,HelaS3,HepG2,K562	8	.	155177800	155180000	128,0,128
chr1	155196200	155198000	GM12878,HMEC,HUVEC,HelaS3,HepG2,K562	8	.	155196200	155198000	128,0,128
chr1	155213400	155215200	GM12878,HMEC,HUVEC,HelaS3,HepG2,K562	7	.	155213400	155215200	128,0,128
chr1	155220200	155221200	GM12878,HMEC,HUVEC,HelaS3,HepG2,K562	6	.	155220200	155221200	128,0,128
chr1	155224200	155225800	GM12878,HMEC,HUVEC,HelaS3,HepG2,K562	10	.	155224200	155225800	128,0,128
chr1	155231200	155232600	GM12878,HMEC,HUVEC,HelaS3,HepG2,K562	9	.	155231200	155232600	128,0,128
chr1	155242200	155244000	GM12878,HMEC,HUVEC,HelaS3,HepG2,K562	8	.	155242200	155244000	128,0,128
chr1	155246800	155248400	GM12878,HMEC,HUVEC,HelaS3,HepG2,K562	7	.	155246800	155248400	128,0,128
chr1	155277200	155280200	GM12878,HMEC,HUVEC,HelaS3,HepG2,K562	13	.	155277200	155280200	128,0,128
chr1	155292400	155295400	GM12878,HMEC,HUVEC,HelaS3,HepG2,K562	16	.	155292400	155295400	128,0,128
chr1	155531800	155534600	GM12878,HMEC,HUVEC,HelaS3,HepG2,K562	12	.	155531800	155534600	128,0,128
chr1	155579200	155580600	GM12878,HMEC,HUVEC,HelaS3,HepG2,K562	6	.	155579200	155580600	128,0,128
chr1	155714600	155716000	GM12878,HMEC,HUVEC,HelaS3,HepG2,K562	7	.	155714600	155716000	128,0,128
chr1	155880200	155881600	GM12878,HMEC,HUVEC,HelaS3,HepG2,K562	8	.	155880200	155881600	128,0,128
chr1	155902800	155905200	GM12878,HMEC,HUVEC,HelaS3,HepG2,K562	12	.	155902800	155905200	128,0,128
chr1	155909800	155913400	GM12878,HMEC,HUVEC,HelaS3,HepG2,K562	9	.	155909800	155913400	128,0,128
chr1	155944600	155950400	GM12878,HMEC,HUVEC,HelaS3,HepG2,K562	18	.	155944600	155950400	128,0,128
chr1	155989600	155991200	GM12878,HMEC,HUVEC,HelaS3,HepG2,K562	11	.	155989600	155991200	128,0,128
chr1	156022600	156025800	GM12878,HMEC,HUVEC,HelaS3,HepG2,K562	11	.	156022600	156025800	128,0,128
chr1	156052000	156053200	GM12878,HMEC,HUVEC,HelaS3,HepG2,K562	6	.	156052000	156053200	128,0,128
chr1	156071600	156077400	GM12878,HMEC,HUVEC,HelaS3,HepG2,K562	15	.	156071600	156077400	128,0,128
chr1	156083200	156086600	GM12878,HMEC,HUVEC,HelaS3,HepG2,K562	13	.	156083200	156086600	128,0,128
chr1	156091600	156100600	GM12878,HMEC,HUVEC,HelaS3,HepG2,K562	25	.	156091600	156100600	128,0,128
chr1	156162800	156164800	GM12878,HMEC,HUVEC,HelaS3,HepG2,K562	9	.	156162800	156164800	128,0,128
chr1	156182400	156183800	GM12878,HMEC,HUVEC,HelaS3,HepG2,K562	6	.	156182400	156183800	128,0,128
chr1	156251000	156253400	GM12878,HMEC,HUVEC,HelaS3,HepG2,K562	7	.	156251000	156253400	128,0,128
chr1	156306000	156308800	GM12878,HMEC,HUVEC,HelaS3,HepG2,K562	12	.	156306000	156308800	128,0,128
chr1	156426000	156427800	GM12878,HMEC,HUVEC,HelaS3,HepG2,K562	7	.	156426000	156427800	128,0,128
chr1	156468600	156471800	GM12878,HMEC,HUVEC,HelaS3,HepG2,K562	14	.	156468600	156471800	128,0,128
chr1	156472000	156475600	GM12878,HMEC,HUVEC,HelaS3,HepG2,K562	10	.	156472000	156475600	128,0,128
chr1	156540800	156542600	GM12878,HMEC,HUVEC,HelaS3,HepG2,K562	9	.	156540800	156542600	128,0,128
chr1	156570400	156572200	GM12878,HMEC,HUVEC,HelaS3,HepG2,K562	7	.	156570400	156572200	128,0,128
chr1	156629400	156632600	GM12878,HMEC,HUVEC,HelaS3,HepG2,K562	11	.	156629400	156632600	128,0,128
chr1	156695200	156697000	GM12878,HMEC,HUVEC,HelaS3,HepG2,K562	8	.	156695200	156697000	128,0,128
chr1	156697200	156699600	GM12878,HMEC,HUVEC,HelaS3,HepG2,K562	9	.	156697200	156699600	128,0,128
chr1	156715800	156722600	GM12878,HMEC,HUVEC,HelaS3,HepG2,K562	20	.	156715800	156722600	128,0,128
chr1	156735800	156739400	GM12878,HMEC,HUVEC,HelaS3,HepG2,K562	8	.	156735800	156739400	128,0,128
chr1	156783200	156784400	GM12878,HMEC,HUVEC,HelaS3,HepG2,K562	8	.	156783200	156784400	128,0,128
chr1	157106000	157109400	GM12878,HMEC,HUVEC,HelaS3,HepG2,K562	13	.	157106000	157109400	128,0,128
chr1	159891000	159896200	GM12878,HMEC,HUVEC,HelaS3,HepG2,K562	13	.	159891000	159896200	128,0,128
chr1	160066400	160069400	GM12878,HMEC,HUVEC,HelaS3,HepG2,K562	15	.	160066400	160069400	128,0,128
chr1	160174200	160177000	GM12878,HMEC,HUVEC,HelaS3,HepG2,K562	8	.	160174200	160177000	128,0,128
chr1	160230600	160233600	GM12878,HMEC,HUVEC,HelaS3,HepG2,K562	12	.	160230600	160233600	128,0,128
chr1	160253800	160255200	GM12878,HMEC,HUVEC,HelaS3,HepG2,K562	8	.	160253800	160255200	128,0,128
chr1	160311800	160314200	GM12878,HMEC,HUVEC,HelaS3,HepG2,K562	11	.	160311800	160314200	128,0,128
chr1	160989000	160992400	GM12878,HMEC,HUVEC,HelaS3,HepG2,K562	8	.	160989000	160992400	128,0,128
chr1	161014200	161016600	GM12878,HMEC,HUVEC,HelaS3,HepG2,K562	9	.	161014200	161016600	128,0,128
chr1	161086200	161089800	GM12878,HMEC,HUVEC,HelaS3,HepG2,K562	15	.	161086200	161089800	128,0,128
chr1	161101400	161104000	GM12878,HMEC,HUVEC,HelaS3,HepG2,K562	11	.	161101400	161104000	128,0,128
chr1	161123000	161124400	GM12878,HMEC,HUVEC,HelaS3,HepG2,K562	7	.	161123000	161124400	128,0,128
chr1	161135200	161137400	GM12878,HMEC,HUVEC,HelaS3,HepG2,K562	10	.	161135200	161137400	128,0,128
chr1	161146400	161148000	GM12878,HMEC,HUVEC,HelaS3,HepG2,K562	8	.	161146400	161148000	128,0,128
chr1	161168000	161173200	GM12878,HMEC,HUVEC,HelaS3,HepG2,K562	14	.	161168000	161173200	128,0,128
chr1	161195000	161197800	GM12878,HMEC,HUVEC,HelaS3,HepG2,K562	9	.	161195000	161197800	128,0,128
chr1	161283400	161285400	GM12878,HMEC,HUVEC,HelaS3,HepG2,K562	6	.	161283400	161285400	128,0,128
chr1	161359000	161360600	GM12878,HMEC,HUVEC,HelaS3,HepG2,K562	9	.	161359000	161360600	128,0,128
chr1	161368400	161370600	GM12878,HMEC,HUVEC,HelaS3,HepG2,K562	7	.	161368400	161370600	128,0,128
chr1	161581200	161582800	GM12878,HMEC,HUVEC,HelaS3,HepG2,K562	9	.	161581200	161582800	128,0,128
chr1	161719200	161720400	GM12878,HMEC,HUVEC,HelaS3,HepG2,K562	6	.	161719200	161720400	128,0,128
chr1	161734800	161737200	GM12878,HMEC,HUVEC,HelaS3,HepG2,K562	12	.	161734800	161737200	128,0,128
chr1	162038800	162040400	GM12878,HMEC,HUVEC,HelaS3,HepG2,K562	8	.	162038800	162040400	128,0,128
chr1	162467000	162468800	GM12878,HMEC,HUVEC,HelaS3,HepG2,K562	6	.	162467000	162468800	128,0,128
chr1	162530200	162533000	GM12878,HMEC,HUVEC,HelaS3,HepG2,K562	11	.	162530200	162533000	128,0,128
chr1	162759800	162761200	GM12878,HMEC,HUVEC,HelaS3,HepG2,K562	7	.	162759800	162761200	128,0,128
chr1	163290600	163293200	GM12878,HMEC,HUVEC,HelaS3,HepG2,K562	8	.	163290600	163293200	128,0,128
chr1	164527600	164530400	GM12878,HMEC,HUVEC,HelaS3,HepG2,K562	10	.	164527600	164530400	128,0,128
chr1	165566600	165568200	GM12878,HMEC,HUVEC,HelaS3,HepG2,K562	7	.	165566600	165568200	128,0,128
chr1	165599200	165602200	GM12878,HMEC,HUVEC,HelaS3,HepG2,K562	9	.	165599200	165602200	128,0,128
chr1	165665800	165668400	GM12878,HMEC,HUVEC,HelaS3,HepG2,K562	9	.	165665800	165668400	128,0,128
chr1	165737200	165739200	GM12878,HMEC,HUVEC,HelaS3,HepG2,K562	6	.	165737200	165739200	128,0,128
chr1	165796200	165799400	GM12878,HMEC,HUVEC,HelaS3,HepG2,K562	8	.	165796200	165799400	128,0,128
chr1	166808000	166810200	GM12878,HMEC,HUVEC,HelaS3,HepG2,K562	13	.	166808000	166810200	128,0,128
chr1	166844400	166846200	GM12878,HMEC,HUVEC,HelaS3,HepG2,K562	9	.	166844400	166846200	128,0,128
chr1	167188400	167192200	GM12878,HMEC,HUVEC,HelaS3,HepG2,K562	12	.	167188400	167192200	128,0,128
chr1	167522200	167524000	GM12878,HMEC,HUVEC,HelaS3,HepG2,K562	7	.	167522200	167524000	128,0,128
chr1	167682800	167685800	GM12878,HMEC,HUVEC,HelaS3,HepG2,K562	14	.	167682800	167685800	128,0,128
chr1	167690200	167692800	GM12878,HMEC,HUVEC,HelaS3,HepG2,K562	12	.	167690200	167692800	128,0,128
chr1	167903600	167907800	GM12878,HMEC,HUVEC,HelaS3,HepG2,K562	14	.	167903600	167907800	128,0,128
chr1	168147600	168150000	GM12878,HMEC,HUVEC,HelaS3,HepG2,K562	10	.	168147600	168150000	128,0,128
chr1	168194400	168197600	GM12878,HMEC,HUVEC,HelaS3,HepG2,K562	11	.	168194400	168197600	128,0,128
chr1	169074800	169080200	GM12878,HMEC,HUVEC,HelaS3,HepG2,K562	17	.	169074800	169080200	128,0,128
chr1	169335800	169338600	GM12878,HMEC,HUVEC,HelaS3,HepG2,K562	6	.	169335800	169338600	128,0,128
chr1	169453800	169456600	GM12878,HMEC,HUVEC,HelaS3,HepG2,K562	10	.	169453800	169456600	128,0,128
chr1	169763200	169765200	GM12878,HMEC,HUVEC,HelaS3,HepG2,K562	8	.	169763200	169765200	128,0,128
chr1	169862000	169864000	GM12878,HMEC,HUVEC,HelaS3,HepG2,K562	7	.	169862000	169864000	128,0,128
chr1	170500200	170503000	GM12878,HMEC,HUVEC,HelaS3,HepG2,K562	9	.	170500200	170503000	128,0,128
chr1	171453600	171456600	GM12878,HMEC,HUVEC,HelaS3,HepG2,K562	10	.	171453600	171456600	128,0,128
chr1	171710200	171713200	GM12878,HMEC,HUVEC,HelaS3,HepG2,K562	11	.	171710200	171713200	128,0,128
chr1	171749400	171751600	GM12878,HMEC,HUVEC,HelaS3,HepG2,K562	7	.	171749400	171751600	128,0,128
chr1	172412200	172413600	GM12878,HMEC,HUVEC,HelaS3,HepG2,K562	6	.	172412200	172413600	128,0,128
chr1	172500800	172504000	GM12878,HMEC,HUVEC,HelaS3,HepG2,K562	9	.	172500800	172504000	128,0,128
chr1	172714200	172716000	GM12878,HMEC,HUVEC,HelaS3,HepG2,K562	6	.	172714200	172716000	128,0,128
chr1	173443400	173448400	GM12878,HMEC,HUVEC,HelaS3,HepG2,K562	14	.	173443400	173448400	128,0,128
chr1	173683600	173685400	GM12878,HMEC,HUVEC,HelaS3,HepG2,K562	7	.	173683600	173685400	128,0,128
chr1	173792200	173794600	GM12878,HMEC,HUVEC,HelaS3,HepG2,K562	9	.	173792200	173794600	128,0,128
chr1	173835600	173838800	GM12878,HMEC,HUVEC,HelaS3,HepG2,K562	11	.	173835600	173838800	128,0,128
chr1	173990200	173993000	GM12878,HMEC,HUVEC,HelaS3,HepG2,K562	14	.	173990200	173993000	128,0,128
chr1	174127800	174129800	GM12878,HMEC,HUVEC,HelaS3,HepG2,K562	7	.	174127800	174129800	128,0,128
chr1	174967600	174970800	GM12878,HMEC,HUVEC,HelaS3,HepG2,K562	12	.	174967600	174970800	128,0,128
chr1	175160400	175163600	GM12878,HMEC,HUVEC,HelaS3,HepG2,K562	9	.	175160400	175163600	128,0,128
chr1	176174200	176177600	GM12878,HMEC,HUVEC,HelaS3,HepG2,K562	12	.	176174200	176177600	128,0,128
chr1	178062000	178065000	GM12878,HMEC,HUVEC,HelaS3,HepG2,K562	9	.	178062000	178065000	128,0,128
chr1	178994400	178997000	GM12878,HMEC,HUVEC,HelaS3,HepG2,K562	7	.	178994400	178997000	128,0,128
chr1	179050200	179052600	GM12878,HMEC,HUVEC,HelaS3,HepG2,K562	12	.	179050200	179052600	128,0,128
chr1	179197800	179199800	GM12878,HMEC,HUVEC,HelaS3,HepG2,K562	9	.	179197800	179199800	128,0,128
chr1	179262200	179263800	GM12878,HMEC,HUVEC,HelaS3,HepG2,K562	9	.	179262200	179263800	128,0,128
chr1	179334400	179336000	GM12878,HMEC,HUVEC,HelaS3,HepG2,K562	6	.	179334400	179336000	128,0,128
chr1	179845200	179847400	GM12878,HMEC,HUVEC,HelaS3,HepG2,K562	10	.	179845200	179847400	128,0,128
chr1	179850400	179853600	GM12878,HMEC,HUVEC,HelaS3,HepG2,K562	11	.	179850400	179853600	128,0,128
chr1	179922800	179925600	GM12878,HMEC,HUVEC,HelaS3,HepG2,K562	9	.	179922800	179925600	128,0,128
chr1	180470600	180472800	GM12878,HMEC,HUVEC,HelaS3,HepG2,K562	9	.	180470600	180472800	128,0,128
chr1	180600800	180602400	GM12878,HMEC,HUVEC,HelaS3,HepG2,K562	7	.	180600800	180602400	128,0,128
chr1	180990000	180992600	GM12878,HMEC,HUVEC,HelaS3,HepG2,K562	8	.	180990000	180992600	128,0,128
chr1	181056600	181061000	GM12878,HMEC,HUVEC,HelaS3,HepG2,K562	15	.	181056600	181061000	128,0,128
chr1	181068200	181071400	GM12878,HMEC,HUVEC,HelaS3,HepG2,K562	9	.	181068200	181071400	128,0,128
chr1	181073200	181075400	GM12878,HMEC,HUVEC,HelaS3,HepG2,K562	8	.	181073200	181075400	128,0,128
chr1	182807800	182810200	GM12878,HMEC,HUVEC,HelaS3,HepG2,K562	11	.	182807800	182810200	128,0,128
chr1	183439000	183443000	GM12878,HMEC,HUVEC,HelaS3,HepG2,K562	13	.	183439000	183443000	128,0,128
chr1	183602800	183605800	GM12878,HMEC,HUVEC,HelaS3,HepG2,K562	15	.	183602800	183605800	128,0,128
chr1	184722800	184725400	GM12878,HMEC,HUVEC,HelaS3,HepG2,K562	9	.	184722800	184725400	128,0,128
chr1	185124400	185127400	GM12878,HMEC,HUVEC,HelaS3,HepG2,K562	9	.	185124400	185127400	128,0,128
chr1	185283400	185287600	GM12878,HMEC,HUVEC,HelaS3,HepG2,K562	10	.	185283400	185287600	128,0,128
chr1	186343400	186346200	GM12878,HMEC,HUVEC,HelaS3,HepG2,K562	10	.	186343400	186346200	128,0,128
chr1	192776000	192779000	GM12878,HMEC,HUVEC,HelaS3,HepG2,K562	9	.	192776000	192779000	128,0,128
chr1	193026000	193030600	GM12878,HMEC,HUVEC,HelaS3,HepG2,K562	14	.	193026000	193030600	128,0,128
chr1	193073000	193075200	GM12878,HMEC,HUVEC,HelaS3,HepG2,K562	9	.	193073000	193075200	128,0,128
chr1	193089600	193092600	GM12878,HMEC,HUVEC,HelaS3,HepG2,K562	8	.	193089600	193092600	128,0,128
chr1	197114200	197116600	GM12878,HMEC,HUVEC,HelaS3,HepG2,K562	11	.	197114200	197116600	128,0,128
chr1	197169400	197171600	GM12878,HMEC,HUVEC,HelaS3,HepG2,K562	7	.	197169400	197171600	128,0,128
chr1	197742800	197745800	GM12878,HMEC,HUVEC,HelaS3,HepG2,K562	10	.	197742800	197745800	128,0,128
chr1	197871200	197872600	GM12878,HMEC,HUVEC,HelaS3,HepG2,K562	6	.	197871200	197872600	128,0,128
chr1	198124400	198129400	GM12878,HMEC,HUVEC,HelaS3,HepG2,K562	15	.	198124400	198129400	128,0,128
chr1	200588800	200591000	GM12878,HMEC,HUVEC,HelaS3,HepG2,K562	8	.	200588800	200591000	128,0,128
chr1	200608800	200610800	GM12878,HMEC,HUVEC,HelaS3,HepG2,K562	8	.	200608800	200610800	128,0,128
chr1	200637400	200640800	GM12878,HMEC,HUVEC,HelaS3,HepG2,K562	11	.	200637400	200640800	128,0,128
chr1	200707200	200711000	GM12878,HMEC,HUVEC,HelaS3,HepG2,K562	13	.	200707200	200711000	128,0,128
chr1	201122800	201124400	GM12878,HMEC,HUVEC,HelaS3,HepG2,K562	7	.	201122800	201124400	128,0,128
chr1	201139200	201141000	GM12878,HMEC,HUVEC,HelaS3,HepG2,K562	9	.	201139200	201141000	128,0,128
chr1	201474200	201477000	GM12878,HMEC,HUVEC,HelaS3,HepG2,K562	9	.	201474200	201477000	128,0,128
chr1	201798000	201800600	GM12878,HMEC,HUVEC,HelaS3,HepG2,K562	10	.	201798000	201800600	128,0,128
chr1	201923400	201925800	GM12878,HMEC,HUVEC,HelaS3,HepG2,K562	10	.	201923400	201925800	128,0,128
chr1	202112000	202114400	GM12878,HMEC,HUVEC,HelaS3,HepG2,K562	11	.	202112000	202114400	128,0,128
chr1	202309800	202311800	GM12878,HMEC,HUVEC,HelaS3,HepG2,K562	10	.	202309800	202311800	128,0,128
chr1	202317200	202319000	GM12878,HMEC,HUVEC,HelaS3,HepG2,K562	10	.	202317200	202319000	128,0,128
chr1	202778400	202781400	GM12878,HMEC,HUVEC,HelaS3,HepG2,K562	6	.	202778400	202781400	128,0,128
chr1	202857400	202858600	GM12878,HMEC,HUVEC,HelaS3,HepG2,K562	6	.	202857400	202858600	128,0,128
chr1	202895200	202896800	GM12878,HMEC,HUVEC,HelaS3,HepG2,K562	6	.	202895200	202896800	128,0,128
chr1	202926200	202928800	GM12878,HMEC,HUVEC,HelaS3,HepG2,K562	11	.	202926200	202928800	128,0,128
chr1	202974400	202977600	GM12878,HMEC,HUVEC,HelaS3,HepG2,K562	10	.	202974400	202977600	128,0,128
chr1	202995200	202996400	GM12878,HMEC,HUVEC,HelaS3,HepG2,K562	6	.	202995200	202996400	128,0,128
chr1	203272000	203276600	GM12878,HMEC,HUVEC,HelaS3,HepG2,K562	9	.	203272000	203276600	128,0,128
chr1	203456600	203457400	GM12878,HMEC,HUVEC,HelaS3,HepG2,K562	7	.	203456600	203457400	128,0,128
chr1	203594600	203599400	GM12878,HMEC,HUVEC,HelaS3,HepG2,K562	13	.	203594600	203599400	128,0,128
chr1	203764000	203766400	GM12878,HMEC,HUVEC,HelaS3,HepG2,K562	9	.	203764000	203766400	128,0,128
chr1	203829200	203832000	GM12878,HMEC,HUVEC,HelaS3,HepG2,K562	9	.	203829200	203832000	128,0,128
chr1	204379000	204381800	GM12878,HMEC,HUVEC,HelaS3,HepG2,K562	10	.	204379000	204381800	128,0,128
chr1	204461400	204464400	GM12878,HMEC,HUVEC,HelaS3,HepG2,K562	12	.	204461400	204464400	128,0,128
chr1	204475000	204477400	GM12878,HMEC,HUVEC,HelaS3,HepG2,K562	11	.	204475000	204477400	128,0,128
chr1	204484800	204486600	GM12878,HMEC,HUVEC,HelaS3,HepG2,K562	7	.	204484800	204486600	128,0,128
chr1	205090000	205092200	GM12878,HMEC,HUVEC,HelaS3,HepG2,K562	8	.	205090000	205092200	128,0,128
chr1	205179400	205181400	GM12878,HMEC,HUVEC,HelaS3,HepG2,K562	8	.	205179400	205181400	128,0,128
chr1	205252800	205254600	GM12878,HMEC,HUVEC,HelaS3,HepG2,K562	8	.	205252800	205254600	128,0,128
chr1	205263000	205264400	GM12878,HMEC,HUVEC,HelaS3,HepG2,K562	6	.	205263000	205264400	128,0,128
chr1	205289800	205291400	GM12878,HMEC,HUVEC,HelaS3,HepG2,K562	8	.	205289800	205291400	128,0,128
chr1	205598800	205601800	GM12878,HMEC,HUVEC,HelaS3,HepG2,K562	11	.	205598800	205601800	128,0,128
chr1	205647400	205650000	GM12878,HMEC,HUVEC,HelaS3,HepG2,K562	6	.	205647400	205650000	128,0,128
chr1	205717200	205720000	GM12878,HMEC,HUVEC,HelaS3,HepG2,K562	14	.	205717200	205720000	128,0,128
chr1	205781400	205783600	GM12878,HMEC,HUVEC,HelaS3,HepG2,K562	7	.	205781400	205783600	128,0,128
chr1	206135600	206138800	GM12878,HMEC,HUVEC,HelaS3,HepG2,K562	8	.	206135600	206138800	128,0,128
chr1	206784800	206786200	GM12878,HMEC,HUVEC,HelaS3,HepG2,K562	6	.	206784800	206786200	128,0,128
chr1	206806400	206810400	GM12878,HMEC,HUVEC,HelaS3,HepG2,K562	8	.	206806400	206810400	128,0,128
chr1	206857800	206860000	GM12878,HMEC,HUVEC,HelaS3,HepG2,K562	14	.	206857800	206860000	128,0,128
chr1	207222800	207227400	GM12878,HMEC,HUVEC,HelaS3,HepG2,K562	11	.	207222800	207227400	128,0,128
chr1	207494000	207496200	GM12878,HMEC,HUVEC,HelaS3,HepG2,K562	7	.	207494000	207496200	128,0,128
chr1	207923400	207926800	GM12878,HMEC,HUVEC,HelaS3,HepG2,K562	9	.	207923400	207926800	128,0,128
chr1	207997200	208000600	GM12878,HMEC,HUVEC,HelaS3,HepG2,K562	11	.	207997200	208000600	128,0,128
chr1	208041000	208043000	GM12878,HMEC,HUVEC,HelaS3,HepG2,K562	7	.	208041000	208043000	128,0,128
chr1	208136200	208137800	GM12878,HMEC,HUVEC,HelaS3,HepG2,K562	6	.	208136200	208137800	128,0,128
chr1	209822200	209834600	GM12878,HMEC,HUVEC,HelaS3,HepG2,K562	18	.	209822200	209834600	128,0,128
chr1	209846400	209847800	GM12878,HMEC,HUVEC,HelaS3,HepG2,K562	8	.	209846400	209847800	128,0,128
chr1	209921000	209921400	GM12878,HMEC,HUVEC,HelaS3,HepG2,K562	6	.	209921000	209921400	128,0,128
chr1	209957200	209958600	GM12878,HMEC,HUVEC,HelaS3,HepG2,K562	6	.	209957200	209958600	128,0,128
chr1	209996000	210002200	GM12878,HMEC,HUVEC,HelaS3,HepG2,K562	8	.	209996000	210002200	128,0,128
chr1	210546800	210548000	GM12878,HMEC,HUVEC,HelaS3,HepG2,K562	6	.	210546800	210548000	128,0,128
chr1	211430400	211434800	GM12878,HMEC,HUVEC,HelaS3,HepG2,K562	13	.	211430400	211434800	128,0,128
chr1	211555600	211557000	GM12878,HMEC,HUVEC,HelaS3,HepG2,K562	6	.	211555600	211557000	128,0,128
chr1	211688400	211689400	GM12878,HMEC,HUVEC,HelaS3,HepG2,K562	7	.	211688400	211689400	128,0,128
chr1	211749800	211753600	GM12878,HMEC,HUVEC,HelaS3,HepG2,K562	16	.	211749800	211753600	128,0,128
chr1	212204000	212204600	GM12878,HMEC,HUVEC,HelaS3,HepG2,K562	6	.	212204000	212204600	128,0,128
chr1	212207400	212210600	GM12878,HMEC,HUVEC,HelaS3,HepG2,K562	10	.	212207400	212210600	128,0,128
chr1	212457600	212461000	GM12878,HMEC,HUVEC,HelaS3,HepG2,K562	8	.	212457600	212461000	128,0,128
chr1	212587400	212589000	GM12878,HMEC,HUVEC,HelaS3,HepG2,K562	8	.	212587400	212589000	128,0,128
chr1	212731400	212733200	GM12878,HMEC,HUVEC,HelaS3,HepG2,K562	6	.	212731400	212733200	128,0,128
chr1	212739800	212741000	GM12878,HMEC,HUVEC,HelaS3,HepG2,K562	6	.	212739800	212741000	128,0,128
chr1	212768400	212770600	GM12878,HMEC,HUVEC,HelaS3,HepG2,K562	6	.	212768400	212770600	128,0,128
chr1	212779800	212783400	GM12878,HMEC,HUVEC,HelaS3,HepG2,K562	8	.	212779800	212783400	128,0,128
chr1	212964200	212966400	GM12878,HMEC,HUVEC,HelaS3,HepG2,K562	9	.	212964200	212966400	128,0,128
chr1	213030800	213032800	GM12878,HMEC,HUVEC,HelaS3,HepG2,K562	9	.	213030800	213032800	128,0,128
chr1	213188000	213189400	GM12878,HMEC,HUVEC,HelaS3,HepG2,K562	8	.	213188000	213189400	128,0,128
chr1	213223600	213225800	GM12878,HMEC,HUVEC,HelaS3,HepG2,K562	7	.	213223600	213225800	128,0,128
chr1	214453800	214456600	GM12878,HMEC,HUVEC,HelaS3,HepG2,K562	7	.	214453800	214456600	128,0,128
chr1	214775600	214778200	GM12878,HMEC,HUVEC,HelaS3,HepG2,K562	8	.	214775600	214778200	128,0,128
chr1	215740000	215744200	GM12878,HMEC,HUVEC,HelaS3,HepG2,K562	15	.	215740000	215744200	128,0,128
chr1	218457800	218460000	GM12878,HMEC,HUVEC,HelaS3,HepG2,K562	7	.	218457800	218460000	128,0,128
chr1	220218000	220220600	GM12878,HMEC,HUVEC,HelaS3,HepG2,K562	8	.	220218000	220220600	128,0,128
chr1	220266600	220268400	GM12878,HMEC,HUVEC,HelaS3,HepG2,K562	6	.	220266600	220268400	128,0,128
chr1	220444400	220446600	GM12878,HMEC,HUVEC,HelaS3,HepG2,K562	6	.	220444400	220446600	128,0,128
chr1	220905400	220908400	GM12878,HMEC,HUVEC,HelaS3,HepG2,K562	9	.	220905400	220908400	128,0,128
chr1	221913400	221917400	GM12878,HMEC,HUVEC,HelaS3,HepG2,K562	12	.	221913400	221917400	128,0,128
chr1	222638200	222639800	GM12878,HMEC,HUVEC,HelaS3,HepG2,K562	7	.	222638200	222639800	128,0,128
chr1	222816800	222818400	GM12878,HMEC,HUVEC,HelaS3,HepG2,K562	7	.	222816800	222818400	128,0,128
chr1	222884200	222887400	GM12878,HMEC,HUVEC,HelaS3,HepG2,K562	13	.	222884200	222887400	128,0,128
chr1	222987800	222989200	GM12878,HMEC,HUVEC,HelaS3,HepG2,K562	9	.	222987800	222989200	128,0,128
chr1	223899400	223902200	GM12878,HMEC,HUVEC,HelaS3,HepG2,K562	7	.	223899400	223902200	128,0,128
chr1	223914000	223915400	GM12878,HMEC,HUVEC,HelaS3,HepG2,K562	6	.	223914000	223915400	128,0,128
chr1	224032400	224035000	GM12878,HMEC,HUVEC,HelaS3,HepG2,K562	7	.	224032400	224035000	128,0,128
chr1	224301400	224302800	GM12878,HMEC,HUVEC,HelaS3,HepG2,K562	8	.	224301400	224302800	128,0,128
chr1	224370000	224372200	GM12878,HMEC,HUVEC,HelaS3,HepG2,K562	10	.	224370000	224372200	128,0,128
chr1	224517000	224519000	GM12878,HMEC,HUVEC,HelaS3,HepG2,K562	8	.	224517000	224519000	128,0,128
chr1	224544200	224546200	GM12878,HMEC,HUVEC,HelaS3,HepG2,K562	10	.	224544200	224546200	128,0,128
chr1	224622400	224624200	GM12878,HMEC,HUVEC,HelaS3,HepG2,K562	8	.	224622400	224624200	128,0,128
chr1	224689800	224692000	GM12878,HMEC,HUVEC,HelaS3,HepG2,K562	7	.	224689800	224692000	128,0,128
chr1	225116800	225118800	GM12878,HMEC,HUVEC,HelaS3,HepG2,K562	6	.	225116800	225118800	128,0,128
chr1	225612400	225617200	GM12878,HMEC,HUVEC,HelaS3,HepG2,K562	18	.	225612400	225617200	128,0,128
chr1	225965000	225967000	GM12878,HMEC,HUVEC,HelaS3,HepG2,K562	12	.	225965000	225967000	128,0,128
chr1	226068800	226071200	GM12878,HMEC,HUVEC,HelaS3,HepG2,K562	10	.	226068800	226071200	128,0,128
chr1	226110400	226112600	GM12878,HMEC,HUVEC,HelaS3,HepG2,K562	8	.	226110400	226112600	128,0,128
chr1	226185400	226188200	GM12878,HMEC,HUVEC,HelaS3,HepG2,K562	8	.	226185400	226188200	128,0,128
chr1	226248800	226252200	GM12878,HMEC,HUVEC,HelaS3,HepG2,K562	9	.	226248800	226252200	128,0,128
chr1	226270400	226271800	GM12878,HMEC,HUVEC,HelaS3,HepG2,K562	6	.	226270400	226271800	128,0,128
chr1	226296800	226299400	GM12878,HMEC,HUVEC,HelaS3,HepG2,K562	8	.	226296800	226299400	128,0,128
chr1	226309000	226310600	GM12878,HMEC,HUVEC,HelaS3,HepG2,K562	9	.	226309000	226310600	128,0,128
chr1	226372800	226375000	GM12878,HMEC,HUVEC,HelaS3,HepG2,K562	7	.	226372800	226375000	128,0,128
chr1	226495600	226498200	GM12878,HMEC,HUVEC,HelaS3,HepG2,K562	8	.	226495600	226498200	128,0,128
chr1	226593800	226596400	GM12878,HMEC,HUVEC,HelaS3,HepG2,K562	12	.	226593800	226596400	128,0,128
chr1	227015400	227016200	GM12878,HMEC,HUVEC,HelaS3,HepG2,K562	6	.	227015400	227016200	128,0,128
chr1	227057800	227059200	GM12878,HMEC,HUVEC,HelaS3,HepG2,K562	8	.	227057800	227059200	128,0,128
chr1	227125800	227129200	GM12878,HMEC,HUVEC,HelaS3,HepG2,K562	8	.	227125800	227129200	128,0,128
chr1	227751000	227752400	GM12878,HMEC,HUVEC,HelaS3,HepG2,K562	6	.	227751000	227752400	128,0,128
chr1	227921600	227924200	GM12878,HMEC,HUVEC,HelaS3,HepG2,K562	11	.	227921600	227924200	128,0,128
chr1	228133000	228136400	GM12878,HMEC,HUVEC,HelaS3,HepG2,K562	9	.	228133000	228136400	128,0,128
chr1	228269000	228274000	GM12878,HMEC,HUVEC,HelaS3,HepG2,K562	14	.	228269000	228274000	128,0,128
chr1	228289600	228291800	GM12878,HMEC,HUVEC,HelaS3,HepG2,K562	10	.	228289600	228291800	128,0,128
chr1	228327200	228330200	GM12878,HMEC,HUVEC,HelaS3,HepG2,K562	10	.	228327200	228330200	128,0,128
chr1	228352400	228355000	GM12878,HMEC,HUVEC,HelaS3,HepG2,K562	9	.	228352400	228355000	128,0,128
chr1	228591800	228595600	GM12878,HMEC,HUVEC,HelaS3,HepG2,K562	14	.	228591800	228595600	128,0,128
chr1	228644000	228647200	GM12878,HMEC,HUVEC,HelaS3,HepG2,K562	13	.	228644000	228647200	128,0,128
chr1	228673600	228676400	GM12878,HMEC,HUVEC,HelaS3,HepG2,K562	10	.	228673600	228676400	128,0,128
chr1	229403800	229410600	GM12878,HMEC,HUVEC,HelaS3,HepG2,K562	8	.	229403800	229410600	128,0,128
chr1	229477000	229479200	GM12878,HMEC,HUVEC,HelaS3,HepG2,K562	10	.	229477000	229479200	128,0,128
chr1	229642600	229645800	GM12878,HMEC,HUVEC,HelaS3,HepG2,K562	8	.	229642600	229645800	128,0,128
chr1	229693400	229695600	GM12878,HMEC,HUVEC,HelaS3,HepG2,K562	12	.	229693400	229695600	128,0,128
chr1	229760600	229763000	GM12878,HMEC,HUVEC,HelaS3,HepG2,K562	10	.	229760600	229763000	128,0,128
chr1	230202000	230205400	GM12878,HMEC,HUVEC,HelaS3,HepG2,K562	16	.	230202000	230205400	128,0,128
chr1	231003600	231005200	GM12878,HMEC,HUVEC,HelaS3,HepG2,K562	7	.	231003600	231005200	128,0,128
chr1	231113000	231116000	GM12878,HMEC,HUVEC,HelaS3,HepG2,K562	14	.	231113000	231116000	128,0,128
chr1	231375600	231378800	GM12878,HMEC,HUVEC,HelaS3,HepG2,K562	11	.	231375600	231378800	128,0,128
chr1	231471400	231476600	GM12878,HMEC,HUVEC,HelaS3,HepG2,K562	11	.	231471400	231476600	128,0,128
chr1	231554600	231558800	GM12878,HMEC,HUVEC,HelaS3,HepG2,K562	14	.	231554600	231558800	128,0,128
chr1	231663200	231665400	GM12878,HMEC,HUVEC,HelaS3,HepG2,K562	7	.	231663200	231665400	128,0,128
chr1	233085800	233087600	GM12878,HMEC,HUVEC,HelaS3,HepG2,K562	7	.	233085800	233087600	128,0,128
chr1	233248000	233251000	GM12878,HMEC,HUVEC,HelaS3,HepG2,K562	11	.	233248000	233251000	128,0,128
chr1	234508000	234510400	GM12878,HMEC,HUVEC,HelaS3,HepG2,K562	7	.	234508000	234510400	128,0,128
chr1	234734400	234737800	GM12878,HMEC,HUVEC,HelaS3,HepG2,K562	9	.	234734400	234737800	128,0,128
chr1	234738000	234750800	GM12878,HMEC,HUVEC,HelaS3,HepG2,K562	38	.	234738000	234750800	128,0,128
chr1	234791000	234795800	GM12878,HMEC,HUVEC,HelaS3,HepG2,K562	9	.	234791000	234795800	128,0,128
chr1	234856800	234861800	GM12878,HMEC,HUVEC,HelaS3,HepG2,K562	7	.	234856800	234861800	128,0,128
chr1	234907400	234908800	GM12878,HMEC,HUVEC,HelaS3,HepG2,K562	8	.	234907400	234908800	128,0,128
chr1	235105400	235108400	GM12878,HMEC,HUVEC,HelaS3,HepG2,K562	10	.	235105400	235108400	128,0,128
chr1	235109400	235112800	GM12878,HMEC,HUVEC,HelaS3,HepG2,K562	8	.	235109400	235112800	128,0,128
chr1	235113600	235117600	GM12878,HMEC,HUVEC,HelaS3,HepG2,K562	10	.	235113600	235117600	128,0,128
chr1	235122200	235124200	GM12878,HMEC,HUVEC,HelaS3,HepG2,K562	8	.	235122200	235124200	128,0,128
chr1	235146400	235149000	GM12878,HMEC,HUVEC,HelaS3,HepG2,K562	6	.	235146400	235149000	128,0,128
chr1	235246200	235247800	GM12878,HMEC,HUVEC,HelaS3,HepG2,K562	6	.	235246200	235247800	128,0,128
chr1	235267400	235268400	GM12878,HMEC,HUVEC,HelaS3,HepG2,K562	6	.	235267400	235268400	128,0,128
chr1	235290200	235292800	GM12878,HMEC,HUVEC,HelaS3,HepG2,K562	11	.	235290200	235292800	128,0,128
chr1	235323200	235325400	GM12878,HMEC,HUVEC,HelaS3,HepG2,K562	7	.	235323200	235325400	128,0,128
chr1	235489600	235494400	GM12878,HMEC,HUVEC,HelaS3,HepG2,K562	19	.	235489600	235494400	128,0,128
chr1	235529400	235531800	GM12878,HMEC,HUVEC,HelaS3,HepG2,K562	8	.	235529400	235531800	128,0,128
chr1	235665800	235669200	GM12878,HMEC,HUVEC,HelaS3,HepG2,K562	14	.	235665800	235669200	128,0,128
chr1	236444400	236446000	GM12878,HMEC,HUVEC,HelaS3,HepG2,K562	6	.	236444400	236446000	128,0,128
chr1	236766600	236768400	GM12878,HMEC,HUVEC,HelaS3,HepG2,K562	8	.	236766600	236768400	128,0,128
chr1	236957800	236960000	GM12878,HMEC,HUVEC,HelaS3,HepG2,K562	8	.	236957800	236960000	128,0,128
chr1	241681800	241684000	GM12878,HMEC,HUVEC,HelaS3,HepG2,K562	12	.	241681800	241684000	128,0,128
chr1	241802400	241805600	GM12878,HMEC,HUVEC,HelaS3,HepG2,K562	9	.	241802400	241805600	128,0,128
chr1	242010200	242013000	GM12878,HMEC,HUVEC,HelaS3,HepG2,K562	10	.	242010200	242013000	128,0,128
chr1	243416200	243420400	GM12878,HMEC,HUVEC,HelaS3,HepG2,K562	14	.	243416200	243420400	128,0,128
chr1	244210200	244212400	GM12878,HMEC,HUVEC,HelaS3,HepG2,K562	7	.	244210200	244212400	128,0,128
chr1	244485600	244487000	GM12878,HMEC,HUVEC,HelaS3,HepG2,K562	6	.	244485600	244487000	128,0,128
chr1	244613200	244616200	GM12878,HMEC,HUVEC,HelaS3,HepG2,K562	9	.	244613200	244616200	128,0,128
chr1	244815400	244818000	GM12878,HMEC,HUVEC,HelaS3,HepG2,K562	8	.	244815400	244818000	128,0,128
chr1	244996800	245000600	GM12878,HMEC,HUVEC,HelaS3,HepG2,K562	9	.	244996800	245000600	128,0,128
chr1	245024000	245028800	GM12878,HMEC,HUVEC,HelaS3,HepG2,K562	11	.	245024000	245028800	128,0,128
chr1	245132000	245135800	GM12878,HMEC,HUVEC,HelaS3,HepG2,K562	8	.	245132000	245135800	128,0,128
chr1	246728200	246731200	GM12878,HMEC,HUVEC,HelaS3,HepG2,K562	15	.	246728200	246731200	128,0,128
chr1	247093400	247096200	GM12878,HMEC,HUVEC,HelaS3,HepG2,K562	15	.	247093400	247096200	128,0,128
chr1	247241000	247243200	GM12878,HMEC,HUVEC,HelaS3,HepG2,K562	9	.	247241000	247243200	128,0,128
chr1	247266800	247268200	GM12878,HMEC,HUVEC,HelaS3,HepG2,K562	7	.	247266800	247268200	128,0,128
chr1	247372600	247374400	GM12878,HMEC,HUVEC,HelaS3,HepG2,K562	10	.	247372600	247374400	128,0,128
chr1	247493800	247496800	GM12878,HMEC,HUVEC,HelaS3,HepG2,K562	12	.	247493800	247496800	128,0,128
chr1	249119400	249121400	GM12878,HMEC,HUVEC,HelaS3,HepG2,K562	7	.	249119400	249121400	128,0,128
chr1	249131600	249133800	GM12878,HMEC,HUVEC,HelaS3,HepG2,K562	7	.	249131600	249133800	128,0,128
chr1	249151600	249154600	GM12878,HMEC,HUVEC,HelaS3,HepG2,K562	10	.	249151600	249154600	128,0,128
chr1	249167000	249169000	GM12878,HMEC,HUVEC,HelaS3,HepG2,K562	10	.	249167000	249169000	128,0,128
chr1	249199200	249201600	GM12878,HMEC,HUVEC,HelaS3,HepG2,K562	8	.	249199200	249201600	128,0,128
chr10	180200	182800	GM12878,HMEC,HUVEC,HelaS3,HepG2,K562	11	.	180200	182800	128,0,128
chr10	975600	978400	GM12878,HMEC,HUVEC,HelaS3,HepG2,K562	16	.	975600	978400	128,0,128
chr10	1033000	1035800	GM12878,HMEC,HUVEC,HelaS3,HepG2,K562	13	.	1033000	1035800	128,0,128
chr10	1093600	1096800	GM12878,HMEC,HUVEC,HelaS3,HepG2,K562	14	.	1093600	1096800	128,0,128
chr10	1101200	1103800	GM12878,HMEC,HUVEC,HelaS3,HepG2,K562	9	.	1101200	1103800	128,0,128
chr10	3213800	3216000	GM12878,HMEC,HUVEC,HelaS3,HepG2,K562	7	.	3213800	3216000	128,0,128
chr10	3822000	3829200	GM12878,HMEC,HUVEC,HelaS3,HepG2,K562	21	.	3822000	3829200	128,0,128
chr10	3851200	3854800	GM12878,HMEC,HUVEC,HelaS3,HepG2,K562	13	.	3851200	3854800	128,0,128
chr10	3893000	3895800	GM12878,HMEC,HUVEC,HelaS3,HepG2,K562	10	.	3893000	3895800	128,0,128
chr10	4889800	4892400	GM12878,HMEC,HUVEC,HelaS3,HepG2,K562	8	.	4889800	4892400	128,0,128
chr10	5454000	5455800	GM12878,HMEC,HUVEC,HelaS3,HepG2,K562	7	.	5454000	5455800	128,0,128
chr10	5587400	5595800	GM12878,HMEC,HUVEC,HelaS3,HepG2,K562	12	.	5587400	5595800	128,0,128
chr10	5726200	5728600	GM12878,HMEC,HUVEC,HelaS3,HepG2,K562	9	.	5726200	5728600	128,0,128
chr10	5852800	5856600	GM12878,HMEC,HUVEC,HelaS3,HepG2,K562	11	.	5852800	5856600	128,0,128
chr10	5930400	5933400	GM12878,HMEC,HUVEC,HelaS3,HepG2,K562	12	.	5930400	5933400	128,0,128
chr10	6130600	6132800	GM12878,HMEC,HUVEC,HelaS3,HepG2,K562	10	.	6130600	6132800	128,0,128
chr10	6242800	6247400	GM12878,HMEC,HUVEC,HelaS3,HepG2,K562	9	.	6242800	6247400	128,0,128
chr10	6316800	6318200	GM12878,HMEC,HUVEC,HelaS3,HepG2,K562	7	.	6316800	6318200	128,0,128
chr10	7829000	7831200	GM12878,HMEC,HUVEC,HelaS3,HepG2,K562	10	.	7829000	7831200	128,0,128
chr10	8091200	8101400	GM12878,HMEC,HUVEC,HelaS3,HepG2,K562	15	.	8091200	8101400	128,0,128
chr10	11652200	11654800	GM12878,HMEC,HUVEC,HelaS3,HepG2,K562	10	.	11652200	11654800	128,0,128
chr10	11726400	11728400	GM12878,HMEC,HUVEC,HelaS3,HepG2,K562	9	.	11726400	11728400	128,0,128
chr10	11916400	11918600	GM12878,HMEC,HUVEC,HelaS3,HepG2,K562	8	.	11916400	11918600	128,0,128
chr10	12083200	12086800	GM12878,HMEC,HUVEC,HelaS3,HepG2,K562	8	.	12083200	12086800	128,0,128
chr10	12110400	12112000	GM12878,HMEC,HUVEC,HelaS3,HepG2,K562	7	.	12110400	12112000	128,0,128
chr10	12170600	12172600	GM12878,HMEC,HUVEC,HelaS3,HepG2,K562	9	.	12170600	12172600	128,0,128
chr10	12236000	12239200	GM12878,HMEC,HUVEC,HelaS3,HepG2,K562	14	.	12236000	12239200	128,0,128
chr10	13141200	13143400	GM12878,HMEC,HUVEC,HelaS3,HepG2,K562	12	.	13141200	13143400	128,0,128
chr10	13202600	13204600	GM12878,HMEC,HUVEC,HelaS3,HepG2,K562	10	.	13202600	13204600	128,0,128
chr10	13341200	13342600	GM12878,HMEC,HUVEC,HelaS3,HepG2,K562	7	.	13341200	13342600	128,0,128
chr10	13343800	13344600	GM12878,HMEC,HUVEC,HelaS3,HepG2,K562	6	.	13343800	13344600	128,0,128
chr10	13388000	13392400	GM12878,HMEC,HUVEC,HelaS3,HepG2,K562	18	.	13388000	13392400	128,0,128
chr10	14879000	14881800	GM12878,HMEC,HUVEC,HelaS3,HepG2,K562	12	.	14879000	14881800	128,0,128
chr10	14919400	14922600	GM12878,HMEC,HUVEC,HelaS3,HepG2,K562	11	.	14919400	14922600	128,0,128
chr10	14994800	14997000	GM12878,HMEC,HUVEC,HelaS3,HepG2,K562	7	.	14994800	14997000	128,0,128
chr10	15001000	15002600	GM12878,HMEC,HUVEC,HelaS3,HepG2,K562	6	.	15001000	15002600	128,0,128
chr10	15138400	15140600	GM12878,HMEC,HUVEC,HelaS3,HepG2,K562	6	.	15138400	15140600	128,0,128
chr10	16858400	16860600	GM12878,HMEC,HUVEC,HelaS3,HepG2,K562	9	.	16858400	16860600	128,0,128
chr10	17241200	17244400	GM12878,HMEC,HUVEC,HelaS3,HepG2,K562	10	.	17241200	17244400	128,0,128
chr10	17269400	17273600	GM12878,HMEC,HUVEC,HelaS3,HepG2,K562	16	.	17269400	17273600	128,0,128
chr10	17658400	17660200	GM12878,HMEC,HUVEC,HelaS3,HepG2,K562	7	.	17658400	17660200	128,0,128
chr10	17684800	17688800	GM12878,HMEC,HUVEC,HelaS3,HepG2,K562	14	.	17684800	17688800	128,0,128
chr10	18939000	18941200	GM12878,HMEC,HUVEC,HelaS3,HepG2,K562	9	.	18939000	18941200	128,0,128
chr10	18946800	18949800	GM12878,HMEC,HUVEC,HelaS3,HepG2,K562	10	.	18946800	18949800	128,0,128
chr10	21783600	21786600	GM12878,HMEC,HUVEC,HelaS3,HepG2,K562	11	.	21783600	21786600	128,0,128
chr10	21813200	21818200	GM12878,HMEC,HUVEC,HelaS3,HepG2,K562	11	.	21813200	21818200	128,0,128
chr10	21821200	21824800	GM12878,HMEC,HUVEC,HelaS3,HepG2,K562	12	.	21821200	21824800	128,0,128
chr10	22290800	22293200	GM12878,HMEC,HUVEC,HelaS3,HepG2,K562	7	.	22290800	22293200	128,0,128
chr10	22517600	22520000	GM12878,HMEC,HUVEC,HelaS3,HepG2,K562	10	.	22517600	22520000	128,0,128
chr10	22604600	22607000	GM12878,HMEC,HUVEC,HelaS3,HepG2,K562	6	.	22604600	22607000	128,0,128
chr10	22614200	22615400	GM12878,HMEC,HUVEC,HelaS3,HepG2,K562	7	.	22614200	22615400	128,0,128
chr10	22628800	22630800	GM12878,HMEC,HUVEC,HelaS3,HepG2,K562	7	.	22628800	22630800	128,0,128
chr10	23383600	23386400	GM12878,HMEC,HUVEC,HelaS3,HepG2,K562	10	.	23383600	23386400	128,0,128
chr10	25010000	25014400	GM12878,HMEC,HUVEC,HelaS3,HepG2,K562	20	.	25010000	25014400	128,0,128
chr10	25189800	25191800	GM12878,HMEC,HUVEC,HelaS3,HepG2,K562	8	.	25189800	25191800	128,0,128
chr10	25240200	25242600	GM12878,HMEC,HUVEC,HelaS3,HepG2,K562	9	.	25240200	25242600	128,0,128
chr10	25304400	25306800	GM12878,HMEC,HUVEC,HelaS3,HepG2,K562	6	.	25304400	25306800	128,0,128
chr10	26985600	26988400	GM12878,HMEC,HUVEC,HelaS3,HepG2,K562	10	.	26985600	26988400	128,0,128
chr10	27146600	27151000	GM12878,HMEC,HUVEC,HelaS3,HepG2,K562	18	.	27146600	27151000	128,0,128
chr10	27388200	27390000	GM12878,HMEC,HUVEC,HelaS3,HepG2,K562	8	.	27388200	27390000	128,0,128
chr10	27441400	27445600	GM12878,HMEC,HUVEC,HelaS3,HepG2,K562	19	.	27441400	27445600	128,0,128
chr10	27528600	27532600	GM12878,HMEC,HUVEC,HelaS3,HepG2,K562	13	.	27528600	27532600	128,0,128
chr10	27792400	27794400	GM12878,HMEC,HUVEC,HelaS3,HepG2,K562	9	.	27792400	27794400	128,0,128
chr10	28591200	28592600	GM12878,HMEC,HUVEC,HelaS3,HepG2,K562	6	.	28591200	28592600	128,0,128
chr10	28820600	28824000	GM12878,HMEC,HUVEC,HelaS3,HepG2,K562	12	.	28820600	28824000	128,0,128
chr10	28965800	28969400	GM12878,HMEC,HUVEC,HelaS3,HepG2,K562	13	.	28965800	28969400	128,0,128
chr10	29697800	29699600	GM12878,HMEC,HUVEC,HelaS3,HepG2,K562	8	.	29697800	29699600	128,0,128
chr10	30636800	30638600	GM12878,HMEC,HUVEC,HelaS3,HepG2,K562	6	.	30636800	30638600	128,0,128
chr10	30721800	30724400	GM12878,HMEC,HUVEC,HelaS3,HepG2,K562	14	.	30721800	30724400	128,0,128
chr10	30971200	30971800	GM12878,HMEC,HUVEC,HelaS3,HepG2,K562	6	.	30971200	30971800	128,0,128
chr10	31319800	31321800	GM12878,HMEC,HUVEC,HelaS3,HepG2,K562	6	.	31319800	31321800	128,0,128
chr10	31607000	31612000	GM12878,HMEC,HUVEC,HelaS3,HepG2,K562	11	.	31607000	31612000	128,0,128
chr10	31892000	31893000	GM12878,HMEC,HUVEC,HelaS3,HepG2,K562	6	.	31892000	31893000	128,0,128
chr10	32048000	32050000	GM12878,HMEC,HUVEC,HelaS3,HepG2,K562	10	.	32048000	32050000	128,0,128
chr10	32215800	32219600	GM12878,HMEC,HUVEC,HelaS3,HepG2,K562	19	.	32215800	32219600	128,0,128
chr10	32342800	32346200	GM12878,HMEC,HUVEC,HelaS3,HepG2,K562	11	.	32342800	32346200	128,0,128
chr10	32634200	32636800	GM12878,HMEC,HUVEC,HelaS3,HepG2,K562	10	.	32634200	32636800	128,0,128
chr10	32665600	32669400	GM12878,HMEC,HUVEC,HelaS3,HepG2,K562	15	.	32665600	32669400	128,0,128
chr10	32734400	32737000	GM12878,HMEC,HUVEC,HelaS3,HepG2,K562	9	.	32734400	32737000	128,0,128
chr10	33242400	33249400	GM12878,HMEC,HUVEC,HelaS3,HepG2,K562	22	.	33242400	33249400	128,0,128
chr10	33250400	33252600	GM12878,HMEC,HUVEC,HelaS3,HepG2,K562	9	.	33250400	33252600	128,0,128
chr10	33268600	33273200	GM12878,HMEC,HUVEC,HelaS3,HepG2,K562	13	.	33268600	33273200	128,0,128
chr10	33797800	33799200	GM12878,HMEC,HUVEC,HelaS3,HepG2,K562	6	.	33797800	33799200	128,0,128
chr10	35378200	35380000	GM12878,HMEC,HUVEC,HelaS3,HepG2,K562	9	.	35378200	35380000	128,0,128
chr10	35415000	35417400	GM12878,HMEC,HUVEC,HelaS3,HepG2,K562	12	.	35415000	35417400	128,0,128
chr10	35483800	35485800	GM12878,HMEC,HUVEC,HelaS3,HepG2,K562	8	.	35483800	35485800	128,0,128
chr10	35624000	35627400	GM12878,HMEC,HUVEC,HelaS3,HepG2,K562	10	.	35624000	35627400	128,0,128
chr10	38145600	38147400	GM12878,HMEC,HUVEC,HelaS3,HepG2,K562	7	.	38145600	38147400	128,0,128
chr10	38264400	38266200	GM12878,HMEC,HUVEC,HelaS3,HepG2,K562	6	.	38264400	38266200	128,0,128
chr10	38298800	38301200	GM12878,HMEC,HUVEC,HelaS3,HepG2,K562	7	.	38298800	38301200	128,0,128
chr10	43047200	43049000	GM12878,HMEC,HUVEC,HelaS3,HepG2,K562	7	.	43047200	43049000	128,0,128
chr10	43132800	43134800	GM12878,HMEC,HUVEC,HelaS3,HepG2,K562	8	.	43132800	43134800	128,0,128
chr10	43632600	43635200	GM12878,HMEC,HUVEC,HelaS3,HepG2,K562	10	.	43632600	43635200	128,0,128
chr10	43901200	43905800	GM12878,HMEC,HUVEC,HelaS3,HepG2,K562	16	.	43901200	43905800	128,0,128
chr10	43915600	43917000	GM12878,HMEC,HUVEC,HelaS3,HepG2,K562	8	.	43915600	43917000	128,0,128
chr10	43931400	43933400	GM12878,HMEC,HUVEC,HelaS3,HepG2,K562	8	.	43931400	43933400	128,0,128
chr10	43950200	43952000	GM12878,HMEC,HUVEC,HelaS3,HepG2,K562	8	.	43950200	43952000	128,0,128
chr10	44069000	44070800	GM12878,HMEC,HUVEC,HelaS3,HepG2,K562	7	.	44069000	44070800	128,0,128
chr10	44143600	44144800	GM12878,HMEC,HUVEC,HelaS3,HepG2,K562	6	.	44143600	44144800	128,0,128
chr10	45454200	45455800	GM12878,HMEC,HUVEC,HelaS3,HepG2,K562	7	.	45454200	45455800	128,0,128
chr10	45468800	45470800	GM12878,HMEC,HUVEC,HelaS3,HepG2,K562	7	.	45468800	45470800	128,0,128
chr10	45471800	45478400	GM12878,HMEC,HUVEC,HelaS3,HepG2,K562	12	.	45471800	45478400	128,0,128
chr10	46089000	46090800	GM12878,HMEC,HUVEC,HelaS3,HepG2,K562	9	.	46089000	46090800	128,0,128
chr10	46167400	46169000	GM12878,HMEC,HUVEC,HelaS3,HepG2,K562	8	.	46167400	46169000	128,0,128
chr10	46222200	46223400	GM12878,HMEC,HUVEC,HelaS3,HepG2,K562	6	.	46222200	46223400	128,0,128
chr10	49514000	49515800	GM12878,HMEC,HUVEC,HelaS3,HepG2,K562	6	.	49514000	49515800	128,0,128
chr10	49863400	49865000	GM12878,HMEC,HUVEC,HelaS3,HepG2,K562	7	.	49863400	49865000	128,0,128
chr10	50746000	50748200	GM12878,HMEC,HUVEC,HelaS3,HepG2,K562	7	.	50746000	50748200	128,0,128
chr10	50970000	50970600	GM12878,HMEC,HUVEC,HelaS3,HepG2,K562	6	.	50970000	50970600	128,0,128
chr10	51564800	51567200	GM12878,HMEC,HUVEC,HelaS3,HepG2,K562	9	.	51564800	51567200	128,0,128
chr10	51572000	51573000	GM12878,HMEC,HUVEC,HelaS3,HepG2,K562	7	.	51572000	51573000	128,0,128
chr10	51827200	51828600	GM12878,HMEC,HUVEC,HelaS3,HepG2,K562	6	.	51827200	51828600	128,0,128
chr10	52177200	52178800	GM12878,HMEC,HUVEC,HelaS3,HepG2,K562	8	.	52177200	52178800	128,0,128
chr10	52381600	52386000	GM12878,HMEC,HUVEC,HelaS3,HepG2,K562	13	.	52381600	52386000	128,0,128
chr10	52499200	52500600	GM12878,HMEC,HUVEC,HelaS3,HepG2,K562	6	.	52499200	52500600	128,0,128
chr10	53458600	53460600	GM12878,HMEC,HUVEC,HelaS3,HepG2,K562	7	.	53458600	53460600	128,0,128
chr10	58120200	58122000	GM12878,HMEC,HUVEC,HelaS3,HepG2,K562	8	.	58120200	58122000	128,0,128
chr10	60025600	60030600	GM12878,HMEC,HUVEC,HelaS3,HepG2,K562	20	.	60025600	60030600	128,0,128
chr10	60094400	60095800	GM12878,HMEC,HUVEC,HelaS3,HepG2,K562	9	.	60094400	60095800	128,0,128
chr10	60143800	60146200	GM12878,HMEC,HUVEC,HelaS3,HepG2,K562	8	.	60143800	60146200	128,0,128
chr10	61664000	61668800	GM12878,HMEC,HUVEC,HelaS3,HepG2,K562	14	.	61664000	61668800	128,0,128
chr10	62537400	62540800	GM12878,HMEC,HUVEC,HelaS3,HepG2,K562	12	.	62537400	62540800	128,0,128
chr10	63656800	63665400	GM12878,HMEC,HUVEC,HelaS3,HepG2,K562	32	.	63656800	63665400	128,0,128
chr10	64563600	64565800	GM12878,HMEC,HUVEC,HelaS3,HepG2,K562	8	.	64563600	64565800	128,0,128
chr10	64575000	64578800	GM12878,HMEC,HUVEC,HelaS3,HepG2,K562	11	.	64575000	64578800	128,0,128
chr10	64892400	64894600	GM12878,HMEC,HUVEC,HelaS3,HepG2,K562	11	.	64892400	64894600	128,0,128
chr10	64996000	64996800	GM12878,HMEC,HUVEC,HelaS3,HepG2,K562	7	.	64996000	64996800	128,0,128
chr10	65024400	65029800	GM12878,HMEC,HUVEC,HelaS3,HepG2,K562	16	.	65024400	65029800	128,0,128
chr10	65279800	65283000	GM12878,HMEC,HUVEC,HelaS3,HepG2,K562	11	.	65279800	65283000	128,0,128
chr10	65387600	65391600	GM12878,HMEC,HUVEC,HelaS3,HepG2,K562	10	.	65387600	65391600	128,0,128
chr10	69523200	69525000	GM12878,HMEC,HUVEC,HelaS3,HepG2,K562	12	.	69523200	69525000	128,0,128
chr10	69643600	69646200	GM12878,HMEC,HUVEC,HelaS3,HepG2,K562	10	.	69643600	69646200	128,0,128
chr10	69832600	69835800	GM12878,HMEC,HUVEC,HelaS3,HepG2,K562	10	.	69832600	69835800	128,0,128
chr10	70090600	70094000	GM12878,HMEC,HUVEC,HelaS3,HepG2,K562	10	.	70090600	70094000	128,0,128
chr10	70165400	70167600	GM12878,HMEC,HUVEC,HelaS3,HepG2,K562	9	.	70165400	70167600	128,0,128
chr10	70229600	70232200	GM12878,HMEC,HUVEC,HelaS3,HepG2,K562	10	.	70229600	70232200	128,0,128
chr10	70286400	70287600	GM12878,HMEC,HUVEC,HelaS3,HepG2,K562	8	.	70286400	70287600	128,0,128
chr10	70480200	70482800	GM12878,HMEC,HUVEC,HelaS3,HepG2,K562	8	.	70480200	70482800	128,0,128
chr10	70586600	70587400	GM12878,HMEC,HUVEC,HelaS3,HepG2,K562	6	.	70586600	70587400	128,0,128
chr10	70660200	70662200	GM12878,HMEC,HUVEC,HelaS3,HepG2,K562	8	.	70660200	70662200	128,0,128
chr10	70714800	70717800	GM12878,HMEC,HUVEC,HelaS3,HepG2,K562	13	.	70714800	70717800	128,0,128
chr10	70748200	70749800	GM12878,HMEC,HUVEC,HelaS3,HepG2,K562	7	.	70748200	70749800	128,0,128
chr10	70882800	70885600	GM12878,HMEC,HUVEC,HelaS3,HepG2,K562	11	.	70882800	70885600	128,0,128
chr10	70938800	70941600	GM12878,HMEC,HUVEC,HelaS3,HepG2,K562	7	.	70938800	70941600	128,0,128
chr10	71074800	71079800	GM12878,HMEC,HUVEC,HelaS3,HepG2,K562	11	.	71074800	71079800	128,0,128
chr10	71167600	71169200	GM12878,HMEC,HUVEC,HelaS3,HepG2,K562	8	.	71167600	71169200	128,0,128
chr10	71890400	71893200	GM12878,HMEC,HUVEC,HelaS3,HepG2,K562	7	.	71890400	71893200	128,0,128
chr10	71928600	71931200	GM12878,HMEC,HUVEC,HelaS3,HepG2,K562	12	.	71928600	71931200	128,0,128
chr10	71991600	71994200	GM12878,HMEC,HUVEC,HelaS3,HepG2,K562	11	.	71991600	71994200	128,0,128
chr10	72091200	72092200	GM12878,HMEC,HUVEC,HelaS3,HepG2,K562	6	.	72091200	72092200	128,0,128
chr10	72141400	72142800	GM12878,HMEC,HUVEC,HelaS3,HepG2,K562	6	.	72141400	72142800	128,0,128
chr10	72163200	72166000	GM12878,HMEC,HUVEC,HelaS3,HepG2,K562	14	.	72163200	72166000	128,0,128
chr10	72575400	72576800	GM12878,HMEC,HUVEC,HelaS3,HepG2,K562	10	.	72575400	72576800	128,0,128
chr10	72647400	72648800	GM12878,HMEC,HUVEC,HelaS3,HepG2,K562	6	.	72647400	72648800	128,0,128
chr10	73078600	73080000	GM12878,HMEC,HUVEC,HelaS3,HepG2,K562	8	.	73078600	73080000	128,0,128
chr10	73136800	73137600	GM12878,HMEC,HUVEC,HelaS3,HepG2,K562	6	.	73136800	73137600	128,0,128
chr10	73609000	73611800	GM12878,HMEC,HUVEC,HelaS3,HepG2,K562	10	.	73609000	73611800	128,0,128
chr10	73631000	73631600	GM12878,HMEC,HUVEC,HelaS3,HepG2,K562	6	.	73631000	73631600	128,0,128
chr10	73974600	73977000	GM12878,HMEC,HUVEC,HelaS3,HepG2,K562	13	.	73974600	73977000	128,0,128
chr10	74006800	74009400	GM12878,HMEC,HUVEC,HelaS3,HepG2,K562	7	.	74006800	74009400	128,0,128
chr10	74014400	74016400	GM12878,HMEC,HUVEC,HelaS3,HepG2,K562	6	.	74014400	74016400	128,0,128
chr10	74019000	74022000	GM12878,HMEC,HUVEC,HelaS3,HepG2,K562	8	.	74019000	74022000	128,0,128
chr10	74031800	74037400	GM12878,HMEC,HUVEC,HelaS3,HepG2,K562	16	.	74031800	74037400	128,0,128
chr10	74078200	74083400	GM12878,HMEC,HUVEC,HelaS3,HepG2,K562	14	.	74078200	74083400	128,0,128
chr10	74112800	74115400	GM12878,HMEC,HUVEC,HelaS3,HepG2,K562	10	.	74112800	74115400	128,0,128
chr10	74384600	74386600	GM12878,HMEC,HUVEC,HelaS3,HepG2,K562	8	.	74384600	74386600	128,0,128
chr10	74451400	74453600	GM12878,HMEC,HUVEC,HelaS3,HepG2,K562	9	.	74451400	74453600	128,0,128
chr10	74853800	74857600	GM12878,HMEC,HUVEC,HelaS3,HepG2,K562	15	.	74853800	74857600	128,0,128
chr10	74870000	74871800	GM12878,HMEC,HUVEC,HelaS3,HepG2,K562	8	.	74870000	74871800	128,0,128
chr10	74927000	74928800	GM12878,HMEC,HUVEC,HelaS3,HepG2,K562	8	.	74927000	74928800	128,0,128
chr10	75004600	75008000	GM12878,HMEC,HUVEC,HelaS3,HepG2,K562	12	.	75004600	75008000	128,0,128
chr10	75011400	75013600	GM12878,HMEC,HUVEC,HelaS3,HepG2,K562	9	.	75011400	75013600	128,0,128
chr10	75172200	75174800	GM12878,HMEC,HUVEC,HelaS3,HepG2,K562	8	.	75172200	75174800	128,0,128
chr10	75254400	75256400	GM12878,HMEC,HUVEC,HelaS3,HepG2,K562	9	.	75254400	75256400	128,0,128
chr10	75384400	75386600	GM12878,HMEC,HUVEC,HelaS3,HepG2,K562	10	.	75384400	75386600	128,0,128
chr10	75489200	75491200	GM12878,HMEC,HUVEC,HelaS3,HepG2,K562	7	.	75489200	75491200	128,0,128
chr10	75503200	75505200	GM12878,HMEC,HUVEC,HelaS3,HepG2,K562	9	.	75503200	75505200	128,0,128
chr10	75531600	75534000	GM12878,HMEC,HUVEC,HelaS3,HepG2,K562	8	.	75531600	75534000	128,0,128
chr10	75541000	75543200	GM12878,HMEC,HUVEC,HelaS3,HepG2,K562	9	.	75541000	75543200	128,0,128
chr10	75544800	75546600	GM12878,HMEC,HUVEC,HelaS3,HepG2,K562	11	.	75544800	75546600	128,0,128
chr10	75570400	75572000	GM12878,HMEC,HUVEC,HelaS3,HepG2,K562	7	.	75570400	75572000	128,0,128
chr10	75633600	75635200	GM12878,HMEC,HUVEC,HelaS3,HepG2,K562	9	.	75633600	75635200	128,0,128
chr10	75668600	75672800	GM12878,HMEC,HUVEC,HelaS3,HepG2,K562	9	.	75668600	75672800	128,0,128
chr10	75700200	75701000	GM12878,HMEC,HUVEC,HelaS3,HepG2,K562	6	.	75700200	75701000	128,0,128
chr10	75757000	75760200	GM12878,HMEC,HUVEC,HelaS3,HepG2,K562	12	.	75757000	75760200	128,0,128
chr10	75815600	75817400	GM12878,HMEC,HUVEC,HelaS3,HepG2,K562	11	.	75815600	75817400	128,0,128
chr10	75909400	75912400	GM12878,HMEC,HUVEC,HelaS3,HepG2,K562	12	.	75909400	75912400	128,0,128
chr10	75935600	75937600	GM12878,HMEC,HUVEC,HelaS3,HepG2,K562	7	.	75935600	75937600	128,0,128
chr10	76584000	76587600	GM12878,HMEC,HUVEC,HelaS3,HepG2,K562	11	.	76584000	76587600	128,0,128
chr10	76870800	76872400	GM12878,HMEC,HUVEC,HelaS3,HepG2,K562	6	.	76870800	76872400	128,0,128
chr10	76966800	76972400	GM12878,HMEC,HUVEC,HelaS3,HepG2,K562	11	.	76966800	76972400	128,0,128
chr10	76993600	76996200	GM12878,HMEC,HUVEC,HelaS3,HepG2,K562	12	.	76993600	76996200	128,0,128
chr10	79788200	79790200	GM12878,HMEC,HUVEC,HelaS3,HepG2,K562	7	.	79788200	79790200	128,0,128
chr10	79793000	79795400	GM12878,HMEC,HUVEC,HelaS3,HepG2,K562	9	.	79793000	79795400	128,0,128
chr10	80062600	80063400	GM12878,HMEC,HUVEC,HelaS3,HepG2,K562	7	.	80062600	80063400	128,0,128
chr10	80731600	80735000	GM12878,HMEC,HUVEC,HelaS3,HepG2,K562	9	.	80731600	80735000	128,0,128
chr10	80826200	80834800	GM12878,HMEC,HUVEC,HelaS3,HepG2,K562	20	.	80826200	80834800	128,0,128
chr10	81076400	81078200	GM12878,HMEC,HUVEC,HelaS3,HepG2,K562	8	.	81076400	81078200	128,0,128
chr10	81106600	81109000	GM12878,HMEC,HUVEC,HelaS3,HepG2,K562	9	.	81106600	81109000	128,0,128
chr10	81205000	81206800	GM12878,HMEC,HUVEC,HelaS3,HepG2,K562	7	.	81205000	81206800	128,0,128
chr10	81962800	81968200	GM12878,HMEC,HUVEC,HelaS3,HepG2,K562	19	.	81962800	81968200	128,0,128
chr10	82213000	82216600	GM12878,HMEC,HUVEC,HelaS3,HepG2,K562	13	.	82213000	82216600	128,0,128
chr10	82218800	82220800	GM12878,HMEC,HUVEC,HelaS3,HepG2,K562	10	.	82218800	82220800	128,0,128
chr10	85898400	85900600	GM12878,HMEC,HUVEC,HelaS3,HepG2,K562	9	.	85898400	85900600	128,0,128
chr10	86087000	86089600	GM12878,HMEC,HUVEC,HelaS3,HepG2,K562	10	.	86087000	86089600	128,0,128
chr10	88280200	88282800	GM12878,HMEC,HUVEC,HelaS3,HepG2,K562	12	.	88280200	88282800	128,0,128
chr10	88717400	88721600	GM12878,HMEC,HUVEC,HelaS3,HepG2,K562	11	.	88717400	88721600	128,0,128
chr10	88726200	88732400	GM12878,HMEC,HUVEC,HelaS3,HepG2,K562	15	.	88726200	88732400	128,0,128
chr10	88851200	88856600	GM12878,HMEC,HUVEC,HelaS3,HepG2,K562	19	.	88851200	88856600	128,0,128
chr10	89101400	89103200	GM12878,HMEC,HUVEC,HelaS3,HepG2,K562	7	.	89101400	89103200	128,0,128
chr10	89576400	89579000	GM12878,HMEC,HUVEC,HelaS3,HepG2,K562	10	.	89576400	89579000	128,0,128
chr10	89620800	89625800	GM12878,HMEC,HUVEC,HelaS3,HepG2,K562	15	.	89620800	89625800	128,0,128
chr10	91087200	91088400	GM12878,HMEC,HUVEC,HelaS3,HepG2,K562	6	.	91087200	91088400	128,0,128
chr10	91151600	91152600	GM12878,HMEC,HUVEC,HelaS3,HepG2,K562	6	.	91151600	91152600	128,0,128
chr10	91460400	91462800	GM12878,HMEC,HUVEC,HelaS3,HepG2,K562	9	.	91460400	91462800	128,0,128
chr10	92921600	92924200	GM12878,HMEC,HUVEC,HelaS3,HepG2,K562	11	.	92921600	92924200	128,0,128
chr10	92978800	92981400	GM12878,HMEC,HUVEC,HelaS3,HepG2,K562	11	.	92978800	92981400	128,0,128
chr10	93169000	93171200	GM12878,HMEC,HUVEC,HelaS3,HepG2,K562	8	.	93169000	93171200	128,0,128
chr10	93557200	93560000	GM12878,HMEC,HUVEC,HelaS3,HepG2,K562	11	.	93557200	93560000	128,0,128
chr10	93667800	93669400	GM12878,HMEC,HUVEC,HelaS3,HepG2,K562	9	.	93667800	93669400	128,0,128
chr10	93682800	93685000	GM12878,HMEC,HUVEC,HelaS3,HepG2,K562	9	.	93682800	93685000	128,0,128
chr10	93999200	94001400	GM12878,HMEC,HUVEC,HelaS3,HepG2,K562	7	.	93999200	94001400	128,0,128
chr10	94049800	94052800	GM12878,HMEC,HUVEC,HelaS3,HepG2,K562	11	.	94049800	94052800	128,0,128
chr10	94332200	94335000	GM12878,HMEC,HUVEC,HelaS3,HepG2,K562	11	.	94332200	94335000	128,0,128
chr10	94350200	94355600	GM12878,HMEC,HUVEC,HelaS3,HepG2,K562	23	.	94350200	94355600	128,0,128
chr10	94448400	94452200	GM12878,HMEC,HUVEC,HelaS3,HepG2,K562	13	.	94448400	94452200	128,0,128
chr10	94607000	94609800	GM12878,HMEC,HUVEC,HelaS3,HepG2,K562	9	.	94607000	94609800	128,0,128
chr10	95255200	95257000	GM12878,HMEC,HUVEC,HelaS3,HepG2,K562	8	.	95255200	95257000	128,0,128
chr10	95461200	95463400	GM12878,HMEC,HUVEC,HelaS3,HepG2,K562	9	.	95461200	95463400	128,0,128
chr10	96121400	96123200	GM12878,HMEC,HUVEC,HelaS3,HepG2,K562	7	.	96121400	96123200	128,0,128
chr10	96161800	96164200	GM12878,HMEC,HUVEC,HelaS3,HepG2,K562	11	.	96161800	96164200	128,0,128
chr10	96304000	96306800	GM12878,HMEC,HUVEC,HelaS3,HepG2,K562	12	.	96304000	96306800	128,0,128
chr10	97068200	97069000	GM12878,HMEC,HUVEC,HelaS3,HepG2,K562	6	.	97068200	97069000	128,0,128
chr10	97320000	97321600	GM12878,HMEC,HUVEC,HelaS3,HepG2,K562	7	.	97320000	97321600	128,0,128
chr10	97415200	97417000	GM12878,HMEC,HUVEC,HelaS3,HepG2,K562	8	.	97415200	97417000	128,0,128
chr10	97452600	97454200	GM12878,HMEC,HUVEC,HelaS3,HepG2,K562	7	.	97452600	97454200	128,0,128
chr10	97802800	97804800	GM12878,HMEC,HUVEC,HelaS3,HepG2,K562	9	.	97802800	97804800	128,0,128
chr10	97849000	97850400	GM12878,HMEC,HUVEC,HelaS3,HepG2,K562	7	.	97849000	97850400	128,0,128
chr10	98345000	98348200	GM12878,HMEC,HUVEC,HelaS3,HepG2,K562	10	.	98345000	98348200	128,0,128
chr10	98590000	98594400	GM12878,HMEC,HUVEC,HelaS3,HepG2,K562	15	.	98590000	98594400	128,0,128
chr10	99051200	99052800	GM12878,HMEC,HUVEC,HelaS3,HepG2,K562	7	.	99051200	99052800	128,0,128
chr10	99078400	99080800	GM12878,HMEC,HUVEC,HelaS3,HepG2,K562	8	.	99078400	99080800	128,0,128
chr10	99091600	99095200	GM12878,HMEC,HUVEC,HelaS3,HepG2,K562	11	.	99091600	99095200	128,0,128
chr10	99159800	99161600	GM12878,HMEC,HUVEC,HelaS3,HepG2,K562	9	.	99159800	99161600	128,0,128
chr10	99185200	99188800	GM12878,HMEC,HUVEC,HelaS3,HepG2,K562	18	.	99185200	99188800	128,0,128
chr10	99205000	99206600	GM12878,HMEC,HUVEC,HelaS3,HepG2,K562	9	.	99205000	99206600	128,0,128
chr10	99256800	99260200	GM12878,HMEC,HUVEC,HelaS3,HepG2,K562	10	.	99256800	99260200	128,0,128
chr10	99399600	99402000	GM12878,HMEC,HUVEC,HelaS3,HepG2,K562	10	.	99399600	99402000	128,0,128
chr10	99408200	99410000	GM12878,HMEC,HUVEC,HelaS3,HepG2,K562	7	.	99408200	99410000	128,0,128
chr10	99443200	99448800	GM12878,HMEC,HUVEC,HelaS3,HepG2,K562	16	.	99443200	99448800	128,0,128
chr10	99496200	99498000	GM12878,HMEC,HUVEC,HelaS3,HepG2,K562	8	.	99496200	99498000	128,0,128
chr10	99893800	99895600	GM12878,HMEC,HUVEC,HelaS3,HepG2,K562	7	.	99893800	99895600	128,0,128
chr10	100174200	100175200	GM12878,HMEC,HUVEC,HelaS3,HepG2,K562	6	.	100174200	100175200	128,0,128
chr10	100205800	100207200	GM12878,HMEC,HUVEC,HelaS3,HepG2,K562	8	.	100205800	100207200	128,0,128
chr10	101378400	101382200	GM12878,HMEC,HUVEC,HelaS3,HepG2,K562	12	.	101378400	101382200	128,0,128
chr10	101418200	101422000	GM12878,HMEC,HUVEC,HelaS3,HepG2,K562	10	.	101418200	101422000	128,0,128
chr10	101491200	101493000	GM12878,HMEC,HUVEC,HelaS3,HepG2,K562	6	.	101491200	101493000	128,0,128
chr10	101765600	101770400	GM12878,HMEC,HUVEC,HelaS3,HepG2,K562	19	.	101765600	101770400	128,0,128
chr10	101944600	101947200	GM12878,HMEC,HUVEC,HelaS3,HepG2,K562	11	.	101944600	101947200	128,0,128
chr10	101988400	101989800	GM12878,HMEC,HUVEC,HelaS3,HepG2,K562	8	.	101988400	101989800	128,0,128
chr10	102026400	102028200	GM12878,HMEC,HUVEC,HelaS3,HepG2,K562	7	.	102026400	102028200	128,0,128
chr10	102045000	102047400	GM12878,HMEC,HUVEC,HelaS3,HepG2,K562	7	.	102045000	102047400	128,0,128
chr10	102105200	102110200	GM12878,HMEC,HUVEC,HelaS3,HepG2,K562	17	.	102105200	102110200	128,0,128
chr10	102132000	102135400	GM12878,HMEC,HUVEC,HelaS3,HepG2,K562	9	.	102132000	102135400	128,0,128
chr10	102671800	102674000	GM12878,HMEC,HUVEC,HelaS3,HepG2,K562	9	.	102671800	102674000	128,0,128
chr10	102746200	102748400	GM12878,HMEC,HUVEC,HelaS3,HepG2,K562	8	.	102746200	102748400	128,0,128
chr10	102756200	102761400	GM12878,HMEC,HUVEC,HelaS3,HepG2,K562	21	.	102756200	102761400	128,0,128
chr10	102790600	102793400	GM12878,HMEC,HUVEC,HelaS3,HepG2,K562	9	.	102790600	102793400	128,0,128
chr10	102802200	102803800	GM12878,HMEC,HUVEC,HelaS3,HepG2,K562	6	.	102802200	102803800	128,0,128
chr10	102819400	102823400	GM12878,HMEC,HUVEC,HelaS3,HepG2,K562	11	.	102819400	102823400	128,0,128
chr10	102825400	102828000	GM12878,HMEC,HUVEC,HelaS3,HepG2,K562	10	.	102825400	102828000	128,0,128
chr10	103113000	103114800	GM12878,HMEC,HUVEC,HelaS3,HepG2,K562	7	.	103113000	103114800	128,0,128
chr10	103346600	103349200	GM12878,HMEC,HUVEC,HelaS3,HepG2,K562	11	.	103346600	103349200	128,0,128
chr10	103453200	103455600	GM12878,HMEC,HUVEC,HelaS3,HepG2,K562	10	.	103453200	103455600	128,0,128
chr10	103576000	103579600	GM12878,HMEC,HUVEC,HelaS3,HepG2,K562	14	.	103576000	103579600	128,0,128
chr10	103815000	103816600	GM12878,HMEC,HUVEC,HelaS3,HepG2,K562	7	.	103815000	103816600	128,0,128
chr10	103824200	103826400	GM12878,HMEC,HUVEC,HelaS3,HepG2,K562	9	.	103824200	103826400	128,0,128
chr10	103871800	103875800	GM12878,HMEC,HUVEC,HelaS3,HepG2,K562	15	.	103871800	103875800	128,0,128
chr10	103877000	103881400	GM12878,HMEC,HUVEC,HelaS3,HepG2,K562	16	.	103877000	103881400	128,0,128
chr10	103892000	103895000	GM12878,HMEC,HUVEC,HelaS3,HepG2,K562	13	.	103892000	103895000	128,0,128
chr10	103911000	103913600	GM12878,HMEC,HUVEC,HelaS3,HepG2,K562	11	.	103911000	103913600	128,0,128
chr10	104001000	104002000	GM12878,HMEC,HUVEC,HelaS3,HepG2,K562	6	.	104001000	104002000	128,0,128
chr10	104153400	104156400	GM12878,HMEC,HUVEC,HelaS3,HepG2,K562	14	.	104153400	104156400	128,0,128
chr10	104178800	104183000	GM12878,HMEC,HUVEC,HelaS3,HepG2,K562	12	.	104178800	104183000	128,0,128
chr10	104209000	104211800	GM12878,HMEC,HUVEC,HelaS3,HepG2,K562	10	.	104209000	104211800	128,0,128
chr10	104220600	104222000	GM12878,HMEC,HUVEC,HelaS3,HepG2,K562	7	.	104220600	104222000	128,0,128
chr10	104261000	104265000	GM12878,HMEC,HUVEC,HelaS3,HepG2,K562	20	.	104261000	104265000	128,0,128
chr10	104401200	104407800	GM12878,HMEC,HUVEC,HelaS3,HepG2,K562	17	.	104401200	104407800	128,0,128
chr10	104472800	104475400	GM12878,HMEC,HUVEC,HelaS3,HepG2,K562	12	.	104472800	104475400	128,0,128
chr10	104613600	104614600	GM12878,HMEC,HUVEC,HelaS3,HepG2,K562	6	.	104613600	104614600	128,0,128
chr10	104676800	104680400	GM12878,HMEC,HUVEC,HelaS3,HepG2,K562	13	.	104676800	104680400	128,0,128
chr10	104951800	104953600	GM12878,HMEC,HUVEC,HelaS3,HepG2,K562	8	.	104951800	104953600	128,0,128
chr10	105109800	105111400	GM12878,HMEC,HUVEC,HelaS3,HepG2,K562	7	.	105109800	105111400	128,0,128
chr10	105127000	105128800	GM12878,HMEC,HUVEC,HelaS3,HepG2,K562	10	.	105127000	105128800	128,0,128
chr10	105154600	105157800	GM12878,HMEC,HUVEC,HelaS3,HepG2,K562	12	.	105154600	105157800	128,0,128
chr10	105455400	105457000	GM12878,HMEC,HUVEC,HelaS3,HepG2,K562	8	.	105455400	105457000	128,0,128
chr10	105667800	105669000	GM12878,HMEC,HUVEC,HelaS3,HepG2,K562	6	.	105667800	105669000	128,0,128
chr10	105675600	105679000	GM12878,HMEC,HUVEC,HelaS3,HepG2,K562	15	.	105675600	105679000	128,0,128
chr10	105726200	105728800	GM12878,HMEC,HUVEC,HelaS3,HepG2,K562	10	.	105726200	105728800	128,0,128
chr10	105875200	105882800	GM12878,HMEC,HUVEC,HelaS3,HepG2,K562	9	.	105875200	105882800	128,0,128
chr10	105991200	105992800	GM12878,HMEC,HUVEC,HelaS3,HepG2,K562	8	.	105991200	105992800	128,0,128
chr10	106013600	106016800	GM12878,HMEC,HUVEC,HelaS3,HepG2,K562	10	.	106013600	106016800	128,0,128
chr10	106085200	106092000	GM12878,HMEC,HUVEC,HelaS3,HepG2,K562	12	.	106085200	106092000	128,0,128
chr10	106096400	106101000	GM12878,HMEC,HUVEC,HelaS3,HepG2,K562	10	.	106096400	106101000	128,0,128
chr10	111682000	111684000	GM12878,HMEC,HUVEC,HelaS3,HepG2,K562	9	.	111682000	111684000	128,0,128
chr10	111766200	111769000	GM12878,HMEC,HUVEC,HelaS3,HepG2,K562	9	.	111766200	111769000	128,0,128
chr10	111836200	111838200	GM12878,HMEC,HUVEC,HelaS3,HepG2,K562	8	.	111836200	111838200	128,0,128
chr10	111967200	111971600	GM12878,HMEC,HUVEC,HelaS3,HepG2,K562	19	.	111967200	111971600	128,0,128
chr10	111985000	111987400	GM12878,HMEC,HUVEC,HelaS3,HepG2,K562	12	.	111985000	111987400	128,0,128
chr10	112063200	112066400	GM12878,HMEC,HUVEC,HelaS3,HepG2,K562	14	.	112063200	112066400	128,0,128
chr10	112255600	112263200	GM12878,HMEC,HUVEC,HelaS3,HepG2,K562	21	.	112255600	112263200	128,0,128
chr10	112326400	112328600	GM12878,HMEC,HUVEC,HelaS3,HepG2,K562	7	.	112326400	112328600	128,0,128
chr10	112533400	112535000	GM12878,HMEC,HUVEC,HelaS3,HepG2,K562	8	.	112533400	112535000	128,0,128
chr10	112630400	112634200	GM12878,HMEC,HUVEC,HelaS3,HepG2,K562	11	.	112630400	112634200	128,0,128
chr10	112677600	112680800	GM12878,HMEC,HUVEC,HelaS3,HepG2,K562	13	.	112677600	112680800	128,0,128
chr10	114205800	114208000	GM12878,HMEC,HUVEC,HelaS3,HepG2,K562	7	.	114205800	114208000	128,0,128
chr10	115438600	115442200	GM12878,HMEC,HUVEC,HelaS3,HepG2,K562	11	.	115438600	115442200	128,0,128
chr10	115613200	115616800	GM12878,HMEC,HUVEC,HelaS3,HepG2,K562	13	.	115613200	115616800	128,0,128
chr10	116580600	116583200	GM12878,HMEC,HUVEC,HelaS3,HepG2,K562	11	.	116580600	116583200	128,0,128
chr10	116697600	116699400	GM12878,HMEC,HUVEC,HelaS3,HepG2,K562	7	.	116697600	116699400	128,0,128
chr10	118763800	118765600	GM12878,HMEC,HUVEC,HelaS3,HepG2,K562	7	.	118763800	118765600	128,0,128
chr10	119133200	119136400	GM12878,HMEC,HUVEC,HelaS3,HepG2,K562	14	.	119133200	119136400	128,0,128
chr10	119804800	119807200	GM12878,HMEC,HUVEC,HelaS3,HepG2,K562	9	.	119804800	119807200	128,0,128
chr10	120100800	120103200	GM12878,HMEC,HUVEC,HelaS3,HepG2,K562	6	.	120100800	120103200	128,0,128
chr10	120512600	120515400	GM12878,HMEC,HUVEC,HelaS3,HepG2,K562	8	.	120512600	120515400	128,0,128
chr10	120837600	120841200	GM12878,HMEC,HUVEC,HelaS3,HepG2,K562	11	.	120837600	120841200	128,0,128
chr10	120863200	120865000	GM12878,HMEC,HUVEC,HelaS3,HepG2,K562	9	.	120863200	120865000	128,0,128
chr10	120924000	120926400	GM12878,HMEC,HUVEC,HelaS3,HepG2,K562	9	.	120924000	120926400	128,0,128
chr10	120937200	120939000	GM12878,HMEC,HUVEC,HelaS3,HepG2,K562	10	.	120937200	120939000	128,0,128
chr10	120965400	120970000	GM12878,HMEC,HUVEC,HelaS3,HepG2,K562	13	.	120965400	120970000	128,0,128
chr10	121064600	121066800	GM12878,HMEC,HUVEC,HelaS3,HepG2,K562	7	.	121064600	121066800	128,0,128
chr10	121074600	121077600	GM12878,HMEC,HUVEC,HelaS3,HepG2,K562	10	.	121074600	121077600	128,0,128
chr10	121301000	121303400	GM12878,HMEC,HUVEC,HelaS3,HepG2,K562	8	.	121301000	121303400	128,0,128
chr10	121354400	121357800	GM12878,HMEC,HUVEC,HelaS3,HepG2,K562	12	.	121354400	121357800	128,0,128
chr10	121410200	121413600	GM12878,HMEC,HUVEC,HelaS3,HepG2,K562	14	.	121410200	121413600	128,0,128
chr10	121446000	121447800	GM12878,HMEC,HUVEC,HelaS3,HepG2,K562	9	.	121446000	121447800	128,0,128
chr10	121484000	121486400	GM12878,HMEC,HUVEC,HelaS3,HepG2,K562	10	.	121484000	121486400	128,0,128
chr10	121630200	121633600	GM12878,HMEC,HUVEC,HelaS3,HepG2,K562	11	.	121630200	121633600	128,0,128
chr10	121651600	121653000	GM12878,HMEC,HUVEC,HelaS3,HepG2,K562	8	.	121651600	121653000	128,0,128
chr10	122610000	122612000	GM12878,HMEC,HUVEC,HelaS3,HepG2,K562	7	.	122610000	122612000	128,0,128
chr10	123686200	123688600	GM12878,HMEC,HUVEC,HelaS3,HepG2,K562	11	.	123686200	123688600	128,0,128
chr10	123733600	123735200	GM12878,HMEC,HUVEC,HelaS3,HepG2,K562	7	.	123733600	123735200	128,0,128
chr10	124132600	124135800	GM12878,HMEC,HUVEC,HelaS3,HepG2,K562	11	.	124132600	124135800	128,0,128
chr10	124638000	124640000	GM12878,HMEC,HUVEC,HelaS3,HepG2,K562	8	.	124638000	124640000	128,0,128
chr10	124713000	124714400	GM12878,HMEC,HUVEC,HelaS3,HepG2,K562	6	.	124713000	124714400	128,0,128
chr10	124739400	124741000	GM12878,HMEC,HUVEC,HelaS3,HepG2,K562	7	.	124739400	124741000	128,0,128
chr10	124767000	124769400	GM12878,HMEC,HUVEC,HelaS3,HepG2,K562	10	.	124767000	124769400	128,0,128
chr10	124913400	124916200	GM12878,HMEC,HUVEC,HelaS3,HepG2,K562	12	.	124913400	124916200	128,0,128
chr10	126077400	126078400	GM12878,HMEC,HUVEC,HelaS3,HepG2,K562	6	.	126077400	126078400	128,0,128
chr10	126105200	126108200	GM12878,HMEC,HUVEC,HelaS3,HepG2,K562	10	.	126105200	126108200	128,0,128
chr10	126150000	126151200	GM12878,HMEC,HUVEC,HelaS3,HepG2,K562	7	.	126150000	126151200	128,0,128
chr10	126479600	126481400	GM12878,HMEC,HUVEC,HelaS3,HepG2,K562	7	.	126479600	126481400	128,0,128
chr10	126490000	126491400	GM12878,HMEC,HUVEC,HelaS3,HepG2,K562	9	.	126490000	126491400	128,0,128
chr10	126604400	126606800	GM12878,HMEC,HUVEC,HelaS3,HepG2,K562	14	.	126604400	126606800	128,0,128
chr10	127407200	127409200	GM12878,HMEC,HUVEC,HelaS3,HepG2,K562	7	.	127407200	127409200	128,0,128
chr10	127511200	127513800	GM12878,HMEC,HUVEC,HelaS3,HepG2,K562	12	.	127511200	127513800	128,0,128
chr10	129921800	129925400	GM12878,HMEC,HUVEC,HelaS3,HepG2,K562	11	.	129921800	129925400	128,0,128
chr10	131907400	131910400	GM12878,HMEC,HUVEC,HelaS3,HepG2,K562	8	.	131907400	131910400	128,0,128
chr10	131934000	131937000	GM12878,HMEC,HUVEC,HelaS3,HepG2,K562	13	.	131934000	131937000	128,0,128
chr10	133794200	133796400	GM12878,HMEC,HUVEC,HelaS3,HepG2,K562	10	.	133794200	133796400	128,0,128
chr10	134121000	134122400	GM12878,HMEC,HUVEC,HelaS3,HepG2,K562	7	.	134121000	134122400	128,0,128
chr10	134144600	134146600	GM12878,HMEC,HUVEC,HelaS3,HepG2,K562	7	.	134144600	134146600	128,0,128
chr10	134209600	134212000	GM12878,HMEC,HUVEC,HelaS3,HepG2,K562	11	.	134209600	134212000	128,0,128
chr10	134349800	134352800	GM12878,HMEC,HUVEC,HelaS3,HepG2,K562	13	.	134349800	134352800	128,0,128
chr10	134385200	134386400	GM12878,HMEC,HUVEC,HelaS3,HepG2,K562	6	.	134385200	134386400	128,0,128
chr10	135120400	135123000	GM12878,HMEC,HUVEC,HelaS3,HepG2,K562	12	.	135120400	135123000	128,0,128
chr10	135186600	135187600	GM12878,HMEC,HUVEC,HelaS3,HepG2,K562	8	.	135186600	135187600	128,0,128
chr10	135207400	135208800	GM12878,HMEC,HUVEC,HelaS3,HepG2,K562	7	.	135207400	135208800	128,0,128
chr11	206000	209800	GM12878,HMEC,HUVEC,HelaS3,HepG2,K562	12	.	206000	209800	128,0,128
chr11	235400	238200	GM12878,HMEC,HUVEC,HelaS3,HepG2,K562	8	.	235400	238200	128,0,128
chr11	307800	308600	GM12878,HMEC,HUVEC,HelaS3,HepG2,K562	6	.	307800	308600	128,0,128
chr11	354800	356600	GM12878,HMEC,HUVEC,HelaS3,HepG2,K562	7	.	354800	356600	128,0,128
chr11	447800	449000	GM12878,HMEC,HUVEC,HelaS3,HepG2,K562	6	.	447800	449000	128,0,128
chr11	449400	451400	GM12878,HMEC,HUVEC,HelaS3,HepG2,K562	11	.	449400	451400	128,0,128
chr11	503200	505800	GM12878,HMEC,HUVEC,HelaS3,HepG2,K562	10	.	503200	505800	128,0,128
chr11	506000	508200	GM12878,HMEC,HUVEC,HelaS3,HepG2,K562	7	.	506000	508200	128,0,128
chr11	518200	520200	GM12878,HMEC,HUVEC,HelaS3,HepG2,K562	7	.	518200	520200	128,0,128
chr11	534600	538000	GM12878,HMEC,HUVEC,HelaS3,HepG2,K562	14	.	534600	538000	128,0,128
chr11	559600	562200	GM12878,HMEC,HUVEC,HelaS3,HepG2,K562	7	.	559600	562200	128,0,128
chr11	567600	569800	GM12878,HMEC,HUVEC,HelaS3,HepG2,K562	7	.	567600	569800	128,0,128
chr11	575000	578800	GM12878,HMEC,HUVEC,HelaS3,HepG2,K562	13	.	575000	578800	128,0,128
chr11	692800	698800	GM12878,HMEC,HUVEC,HelaS3,HepG2,K562	17	.	692800	698800	128,0,128
chr11	746400	749200	GM12878,HMEC,HUVEC,HelaS3,HepG2,K562	12	.	746400	749200	128,0,128
chr11	776200	778600	GM12878,HMEC,HUVEC,HelaS3,HepG2,K562	8	.	776200	778600	128,0,128
chr11	808400	811600	GM12878,HMEC,HUVEC,HelaS3,HepG2,K562	13	.	808400	811600	128,0,128
chr11	818600	820800	GM12878,HMEC,HUVEC,HelaS3,HepG2,K562	9	.	818600	820800	128,0,128
chr11	826800	828200	GM12878,HMEC,HUVEC,HelaS3,HepG2,K562	6	.	826800	828200	128,0,128
chr11	832200	835400	GM12878,HMEC,HUVEC,HelaS3,HepG2,K562	12	.	832200	835400	128,0,128
chr11	841800	844600	GM12878,HMEC,HUVEC,HelaS3,HepG2,K562	14	.	841800	844600	128,0,128
chr11	924600	926200	GM12878,HMEC,HUVEC,HelaS3,HepG2,K562	8	.	924600	926200	128,0,128
chr11	1283200	1284400	GM12878,HMEC,HUVEC,HelaS3,HepG2,K562	6	.	1283200	1284400	128,0,128
chr11	1329600	1331800	GM12878,HMEC,HUVEC,HelaS3,HepG2,K562	8	.	1329600	1331800	128,0,128
chr11	1410200	1411400	GM12878,HMEC,HUVEC,HelaS3,HepG2,K562	6	.	1410200	1411400	128,0,128
chr11	1593400	1594000	GM12878,HMEC,HUVEC,HelaS3,HepG2,K562	6	.	1593400	1594000	128,0,128
chr11	1783400	1786000	GM12878,HMEC,HUVEC,HelaS3,HepG2,K562	10	.	1783400	1786000	128,0,128
chr11	2420200	2423200	GM12878,HMEC,HUVEC,HelaS3,HepG2,K562	11	.	2420200	2423200	128,0,128
chr11	2948800	2952200	GM12878,HMEC,HUVEC,HelaS3,HepG2,K562	10	.	2948800	2952200	128,0,128
chr11	3009200	3011400	GM12878,HMEC,HUVEC,HelaS3,HepG2,K562	10	.	3009200	3011400	128,0,128
chr11	3011600	3014600	GM12878,HMEC,HUVEC,HelaS3,HepG2,K562	11	.	3011600	3014600	128,0,128
chr11	3077400	3079400	GM12878,HMEC,HUVEC,HelaS3,HepG2,K562	10	.	3077400	3079400	128,0,128
chr11	3399600	3401200	GM12878,HMEC,HUVEC,HelaS3,HepG2,K562	8	.	3399600	3401200	128,0,128
chr11	3442800	3445000	GM12878,HMEC,HUVEC,HelaS3,HepG2,K562	11	.	3442800	3445000	128,0,128
chr11	3817000	3819800	GM12878,HMEC,HUVEC,HelaS3,HepG2,K562	10	.	3817000	3819800	128,0,128
chr11	3829000	3830200	GM12878,HMEC,HUVEC,HelaS3,HepG2,K562	6	.	3829000	3830200	128,0,128
chr11	3860000	3863400	GM12878,HMEC,HUVEC,HelaS3,HepG2,K562	10	.	3860000	3863400	128,0,128
chr11	4115200	4117400	GM12878,HMEC,HUVEC,HelaS3,HepG2,K562	10	.	4115200	4117400	128,0,128
chr11	4208200	4209200	GM12878,HMEC,HUVEC,HelaS3,HepG2,K562	7	.	4208200	4209200	128,0,128
chr11	5301800	5302400	GM12878,HMEC,HUVEC,HelaS3,HepG2,K562	6	.	5301800	5302400	128,0,128
chr11	5705400	5706800	GM12878,HMEC,HUVEC,HelaS3,HepG2,K562	6	.	5705400	5706800	128,0,128
chr11	6255000	6257000	GM12878,HMEC,HUVEC,HelaS3,HepG2,K562	8	.	6255000	6257000	128,0,128
chr11	6410200	6412200	GM12878,HMEC,HUVEC,HelaS3,HepG2,K562	6	.	6410200	6412200	128,0,128
chr11	6494600	6496200	GM12878,HMEC,HUVEC,HelaS3,HepG2,K562	6	.	6494600	6496200	128,0,128
chr11	6501600	6503800	GM12878,HMEC,HUVEC,HelaS3,HepG2,K562	9	.	6501600	6503800	128,0,128
chr11	6623200	6627000	GM12878,HMEC,HUVEC,HelaS3,HepG2,K562	12	.	6623200	6627000	128,0,128
chr11	6627400	6628800	GM12878,HMEC,HUVEC,HelaS3,HepG2,K562	8	.	6627400	6628800	128,0,128
chr11	6632600	6634600	GM12878,HMEC,HUVEC,HelaS3,HepG2,K562	10	.	6632600	6634600	128,0,128
chr11	6639400	6641200	GM12878,HMEC,HUVEC,HelaS3,HepG2,K562	10	.	6639400	6641200	128,0,128
chr11	6703200	6705400	GM12878,HMEC,HUVEC,HelaS3,HepG2,K562	11	.	6703200	6705400	128,0,128
chr11	8008000	8010200	GM12878,HMEC,HUVEC,HelaS3,HepG2,K562	11	.	8008000	8010200	128,0,128
chr11	8703200	8706200	GM12878,HMEC,HUVEC,HelaS3,HepG2,K562	14	.	8703200	8706200	128,0,128
chr11	8709400	8711600	GM12878,HMEC,HUVEC,HelaS3,HepG2,K562	10	.	8709400	8711600	128,0,128
chr11	8932600	8934200	GM12878,HMEC,HUVEC,HelaS3,HepG2,K562	8	.	8932600	8934200	128,0,128
chr11	8984400	8987200	GM12878,HMEC,HUVEC,HelaS3,HepG2,K562	9	.	8984400	8987200	128,0,128
chr11	9285400	9288000	GM12878,HMEC,HUVEC,HelaS3,HepG2,K562	11	.	9285400	9288000	128,0,128
chr11	9334800	9337000	GM12878,HMEC,HUVEC,HelaS3,HepG2,K562	10	.	9334800	9337000	128,0,128
chr11	9383000	9386800	GM12878,HMEC,HUVEC,HelaS3,HepG2,K562	8	.	9383000	9386800	128,0,128
chr11	9405800	9408400	GM12878,HMEC,HUVEC,HelaS3,HepG2,K562	8	.	9405800	9408400	128,0,128
chr11	9481000	9484200	GM12878,HMEC,HUVEC,HelaS3,HepG2,K562	13	.	9481000	9484200	128,0,128
chr11	9586800	9592400	GM12878,HMEC,HUVEC,HelaS3,HepG2,K562	11	.	9586800	9592400	128,0,128
chr11	9593400	9600000	GM12878,HMEC,HUVEC,HelaS3,HepG2,K562	15	.	9593400	9600000	128,0,128
chr11	9634200	9637000	GM12878,HMEC,HUVEC,HelaS3,HepG2,K562	7	.	9634200	9637000	128,0,128
chr11	9684800	9687200	GM12878,HMEC,HUVEC,HelaS3,HepG2,K562	11	.	9684800	9687200	128,0,128
chr11	9777000	9782200	GM12878,HMEC,HUVEC,HelaS3,HepG2,K562	11	.	9777000	9782200	128,0,128
chr11	10323400	10330600	GM12878,HMEC,HUVEC,HelaS3,HepG2,K562	17	.	10323400	10330600	128,0,128
chr11	10509400	10512800	GM12878,HMEC,HUVEC,HelaS3,HepG2,K562	9	.	10509400	10512800	128,0,128
chr11	10561600	10563600	GM12878,HMEC,HUVEC,HelaS3,HepG2,K562	10	.	10561600	10563600	128,0,128
chr11	10771800	10773600	GM12878,HMEC,HUVEC,HelaS3,HepG2,K562	7	.	10771800	10773600	128,0,128
chr11	10829000	10832000	GM12878,HMEC,HUVEC,HelaS3,HepG2,K562	10	.	10829000	10832000	128,0,128
chr11	10878000	10881200	GM12878,HMEC,HUVEC,HelaS3,HepG2,K562	9	.	10878000	10881200	128,0,128
chr11	11642000	11644200	GM12878,HMEC,HUVEC,HelaS3,HepG2,K562	7	.	11642000	11644200	128,0,128
chr11	11862400	11866200	GM12878,HMEC,HUVEC,HelaS3,HepG2,K562	15	.	11862400	11866200	128,0,128
chr11	12130600	12134800	GM12878,HMEC,HUVEC,HelaS3,HepG2,K562	10	.	12130600	12134800	128,0,128
chr11	13229000	13230400	GM12878,HMEC,HUVEC,HelaS3,HepG2,K562	6	.	13229000	13230400	128,0,128
chr11	13298200	13301000	GM12878,HMEC,HUVEC,HelaS3,HepG2,K562	7	.	13298200	13301000	128,0,128
chr11	13482800	13485800	GM12878,HMEC,HUVEC,HelaS3,HepG2,K562	9	.	13482800	13485800	128,0,128
chr11	14378800	14381000	GM12878,HMEC,HUVEC,HelaS3,HepG2,K562	9	.	14378800	14381000	128,0,128
chr11	14520600	14522400	GM12878,HMEC,HUVEC,HelaS3,HepG2,K562	12	.	14520600	14522400	128,0,128
chr11	14540600	14542800	GM12878,HMEC,HUVEC,HelaS3,HepG2,K562	8	.	14540600	14542800	128,0,128
chr11	14912400	14914200	GM12878,HMEC,HUVEC,HelaS3,HepG2,K562	6	.	14912400	14914200	128,0,128
chr11	16759200	16762000	GM12878,HMEC,HUVEC,HelaS3,HepG2,K562	13	.	16759200	16762000	128,0,128
chr11	17098200	17100400	GM12878,HMEC,HUVEC,HelaS3,HepG2,K562	10	.	17098200	17100400	128,0,128
chr11	17228000	17232200	GM12878,HMEC,HUVEC,HelaS3,HepG2,K562	9	.	17228000	17232200	128,0,128
chr11	17297000	17299200	GM12878,HMEC,HUVEC,HelaS3,HepG2,K562	10	.	17297000	17299200	128,0,128
chr11	17372800	17373800	GM12878,HMEC,HUVEC,HelaS3,HepG2,K562	6	.	17372800	17373800	128,0,128
chr11	17374000	17376600	GM12878,HMEC,HUVEC,HelaS3,HepG2,K562	10	.	17374000	17376600	128,0,128
chr11	18032600	18035400	GM12878,HMEC,HUVEC,HelaS3,HepG2,K562	8	.	18032600	18035400	128,0,128
chr11	18341400	18345600	GM12878,HMEC,HUVEC,HelaS3,HepG2,K562	10	.	18341400	18345600	128,0,128
chr11	18404200	18406600	GM12878,HMEC,HUVEC,HelaS3,HepG2,K562	6	.	18404200	18406600	128,0,128
chr11	18415200	18418400	GM12878,HMEC,HUVEC,HelaS3,HepG2,K562	11	.	18415200	18418400	128,0,128
chr11	18547400	18549800	GM12878,HMEC,HUVEC,HelaS3,HepG2,K562	8	.	18547400	18549800	128,0,128
chr11	18609400	18611200	GM12878,HMEC,HUVEC,HelaS3,HepG2,K562	7	.	18609400	18611200	128,0,128
chr11	18654800	18656800	GM12878,HMEC,HUVEC,HelaS3,HepG2,K562	10	.	18654800	18656800	128,0,128
chr11	18719800	18721000	GM12878,HMEC,HUVEC,HelaS3,HepG2,K562	8	.	18719800	18721000	128,0,128
chr11	19137800	19140400	GM12878,HMEC,HUVEC,HelaS3,HepG2,K562	9	.	19137800	19140400	128,0,128
chr11	19261600	19264200	GM12878,HMEC,HUVEC,HelaS3,HepG2,K562	11	.	19261600	19264200	128,0,128
chr11	19733000	19737600	GM12878,HMEC,HUVEC,HelaS3,HepG2,K562	8	.	19733000	19737600	128,0,128
chr11	20408400	20410800	GM12878,HMEC,HUVEC,HelaS3,HepG2,K562	10	.	20408400	20410800	128,0,128
chr11	22646200	22648000	GM12878,HMEC,HUVEC,HelaS3,HepG2,K562	8	.	22646200	22648000	128,0,128
chr11	22850400	22851800	GM12878,HMEC,HUVEC,HelaS3,HepG2,K562	7	.	22850400	22851800	128,0,128
chr11	27527400	27529400	GM12878,HMEC,HUVEC,HelaS3,HepG2,K562	8	.	27527400	27529400	128,0,128
chr11	28128400	28131000	GM12878,HMEC,HUVEC,HelaS3,HepG2,K562	8	.	28128400	28131000	128,0,128
chr11	28131200	28133000	GM12878,HMEC,HUVEC,HelaS3,HepG2,K562	9	.	28131200	28133000	128,0,128
chr11	30344200	30345800	GM12878,HMEC,HUVEC,HelaS3,HepG2,K562	7	.	30344200	30345800	128,0,128
chr11	31530000	31532600	GM12878,HMEC,HUVEC,HelaS3,HepG2,K562	8	.	31530000	31532600	128,0,128
chr11	32112200	32114400	GM12878,HMEC,HUVEC,HelaS3,HepG2,K562	10	.	32112200	32114400	128,0,128
chr11	32604800	32607200	GM12878,HMEC,HUVEC,HelaS3,HepG2,K562	11	.	32604800	32607200	128,0,128
chr11	32913400	32916800	GM12878,HMEC,HUVEC,HelaS3,HepG2,K562	13	.	32913400	32916800	128,0,128
chr11	33181200	33183800	GM12878,HMEC,HUVEC,HelaS3,HepG2,K562	10	.	33181200	33183800	128,0,128
chr11	33278000	33282000	GM12878,HMEC,HUVEC,HelaS3,HepG2,K562	11	.	33278000	33282000	128,0,128
chr11	33721000	33726600	GM12878,HMEC,HUVEC,HelaS3,HepG2,K562	10	.	33721000	33726600	128,0,128
chr11	33742400	33747200	GM12878,HMEC,HUVEC,HelaS3,HepG2,K562	12	.	33742400	33747200	128,0,128
chr11	33756000	33759600	GM12878,HMEC,HUVEC,HelaS3,HepG2,K562	12	.	33756000	33759600	128,0,128
chr11	34072400	34075800	GM12878,HMEC,HUVEC,HelaS3,HepG2,K562	14	.	34072400	34075800	128,0,128
chr11	34126200	34128800	GM12878,HMEC,HUVEC,HelaS3,HepG2,K562	9	.	34126200	34128800	128,0,128
chr11	34936600	34939800	GM12878,HMEC,HUVEC,HelaS3,HepG2,K562	11	.	34936600	34939800	128,0,128
chr11	35683200	35685800	GM12878,HMEC,HUVEC,HelaS3,HepG2,K562	8	.	35683200	35685800	128,0,128
chr11	35843400	35844200	GM12878,HMEC,HUVEC,HelaS3,HepG2,K562	6	.	35843400	35844200	128,0,128
chr11	35965000	35966600	GM12878,HMEC,HUVEC,HelaS3,HepG2,K562	8	.	35965000	35966600	128,0,128
chr11	36170600	36172600	GM12878,HMEC,HUVEC,HelaS3,HepG2,K562	6	.	36170600	36172600	128,0,128
chr11	36310400	36311400	GM12878,HMEC,HUVEC,HelaS3,HepG2,K562	7	.	36310400	36311400	128,0,128
chr11	36530200	36532800	GM12878,HMEC,HUVEC,HelaS3,HepG2,K562	7	.	36530200	36532800	128,0,128
chr11	43379600	43382200	GM12878,HMEC,HUVEC,HelaS3,HepG2,K562	9	.	43379600	43382200	128,0,128
chr11	43665200	43666800	GM12878,HMEC,HUVEC,HelaS3,HepG2,K562	7	.	43665200	43666800	128,0,128
chr11	43701800	43703800	GM12878,HMEC,HUVEC,HelaS3,HepG2,K562	10	.	43701800	43703800	128,0,128
chr11	44087200	44089200	GM12878,HMEC,HUVEC,HelaS3,HepG2,K562	7	.	44087200	44089200	128,0,128
chr11	44585000	44588200	GM12878,HMEC,HUVEC,HelaS3,HepG2,K562	7	.	44585000	44588200	128,0,128
chr11	45167400	45169600	GM12878,HMEC,HUVEC,HelaS3,HepG2,K562	9	.	45167400	45169600	128,0,128
chr11	45825400	45828200	GM12878,HMEC,HUVEC,HelaS3,HepG2,K562	9	.	45825400	45828200	128,0,128
chr11	45868400	45870000	GM12878,HMEC,HUVEC,HelaS3,HepG2,K562	9	.	45868400	45870000	128,0,128
chr11	45920800	45922000	GM12878,HMEC,HUVEC,HelaS3,HepG2,K562	6	.	45920800	45922000	128,0,128
chr11	45938600	45940600	GM12878,HMEC,HUVEC,HelaS3,HepG2,K562	9	.	45938600	45940600	128,0,128
chr11	46142200	46144400	GM12878,HMEC,HUVEC,HelaS3,HepG2,K562	9	.	46142200	46144400	128,0,128
chr11	46368600	46370600	GM12878,HMEC,HUVEC,HelaS3,HepG2,K562	11	.	46368600	46370600	128,0,128
chr11	46575000	46577200	GM12878,HMEC,HUVEC,HelaS3,HepG2,K562	10	.	46575000	46577200	128,0,128
chr11	46614400	46616800	GM12878,HMEC,HUVEC,HelaS3,HepG2,K562	9	.	46614400	46616800	128,0,128
chr11	46637600	46641000	GM12878,HMEC,HUVEC,HelaS3,HepG2,K562	11	.	46637600	46641000	128,0,128
chr11	46721200	46723600	GM12878,HMEC,HUVEC,HelaS3,HepG2,K562	8	.	46721200	46723600	128,0,128
chr11	46866400	46868200	GM12878,HMEC,HUVEC,HelaS3,HepG2,K562	7	.	46866400	46868200	128,0,128
chr11	46957800	46959200	GM12878,HMEC,HUVEC,HelaS3,HepG2,K562	6	.	46957800	46959200	128,0,128
chr11	47197000	47199800	GM12878,HMEC,HUVEC,HelaS3,HepG2,K562	10	.	47197000	47199800	128,0,128
chr11	47235400	47238600	GM12878,HMEC,HUVEC,HelaS3,HepG2,K562	12	.	47235400	47238600	128,0,128
chr11	47290000	47293200	GM12878,HMEC,HUVEC,HelaS3,HepG2,K562	12	.	47290000	47293200	128,0,128
chr11	47428400	47431600	GM12878,HMEC,HUVEC,HelaS3,HepG2,K562	11	.	47428400	47431600	128,0,128
chr11	47446600	47449000	GM12878,HMEC,HUVEC,HelaS3,HepG2,K562	9	.	47446600	47449000	128,0,128
chr11	47544800	47545800	GM12878,HMEC,HUVEC,HelaS3,HepG2,K562	6	.	47544800	47545800	128,0,128
chr11	47573400	47575200	GM12878,HMEC,HUVEC,HelaS3,HepG2,K562	9	.	47573400	47575200	128,0,128
chr11	47586200	47588400	GM12878,HMEC,HUVEC,HelaS3,HepG2,K562	8	.	47586200	47588400	128,0,128
chr11	47599200	47601800	GM12878,HMEC,HUVEC,HelaS3,HepG2,K562	9	.	47599200	47601800	128,0,128
chr11	47662600	47665200	GM12878,HMEC,HUVEC,HelaS3,HepG2,K562	9	.	47662600	47665200	128,0,128
chr11	47787200	47790400	GM12878,HMEC,HUVEC,HelaS3,HepG2,K562	13	.	47787200	47790400	128,0,128
chr11	47868600	47870800	GM12878,HMEC,HUVEC,HelaS3,HepG2,K562	9	.	47868600	47870800	128,0,128
chr11	57078200	57079400	GM12878,HMEC,HUVEC,HelaS3,HepG2,K562	6	.	57078200	57079400	128,0,128
chr11	57088600	57093800	GM12878,HMEC,HUVEC,HelaS3,HepG2,K562	16	.	57088600	57093800	128,0,128
chr11	57102000	57104200	GM12878,HMEC,HUVEC,HelaS3,HepG2,K562	8	.	57102000	57104200	128,0,128
chr11	57297000	57299400	GM12878,HMEC,HUVEC,HelaS3,HepG2,K562	9	.	57297000	57299400	128,0,128
chr11	57424200	57426200	GM12878,HMEC,HUVEC,HelaS3,HepG2,K562	7	.	57424200	57426200	128,0,128
chr11	57434000	57437000	GM12878,HMEC,HUVEC,HelaS3,HepG2,K562	9	.	57434000	57437000	128,0,128
chr11	57478400	57482200	GM12878,HMEC,HUVEC,HelaS3,HepG2,K562	15	.	57478400	57482200	128,0,128
chr11	57508400	57510200	GM12878,HMEC,HUVEC,HelaS3,HepG2,K562	9	.	57508400	57510200	128,0,128
chr11	57528600	57532800	GM12878,HMEC,HUVEC,HelaS3,HepG2,K562	20	.	57528600	57532800	128,0,128
chr11	58340400	58348200	GM12878,HMEC,HUVEC,HelaS3,HepG2,K562	22	.	58340400	58348200	128,0,128
chr11	58909400	58913400	GM12878,HMEC,HUVEC,HelaS3,HepG2,K562	13	.	58909400	58913400	128,0,128
chr11	59316400	59319800	GM12878,HMEC,HUVEC,HelaS3,HepG2,K562	15	.	59316400	59319800	128,0,128
chr11	59323200	59326200	GM12878,HMEC,HUVEC,HelaS3,HepG2,K562	13	.	59323200	59326200	128,0,128
chr11	59327600	59329600	GM12878,HMEC,HUVEC,HelaS3,HepG2,K562	8	.	59327600	59329600	128,0,128
chr11	59333000	59334200	GM12878,HMEC,HUVEC,HelaS3,HepG2,K562	6	.	59333000	59334200	128,0,128
chr11	59381600	59384400	GM12878,HMEC,HUVEC,HelaS3,HepG2,K562	15	.	59381600	59384400	128,0,128
chr11	59435200	59437800	GM12878,HMEC,HUVEC,HelaS3,HepG2,K562	10	.	59435200	59437800	128,0,128
chr11	59521600	59524000	GM12878,HMEC,HUVEC,HelaS3,HepG2,K562	10	.	59521600	59524000	128,0,128
chr11	59577000	59579000	GM12878,HMEC,HUVEC,HelaS3,HepG2,K562	7	.	59577000	59579000	128,0,128
chr11	60608600	60612600	GM12878,HMEC,HUVEC,HelaS3,HepG2,K562	12	.	60608600	60612600	128,0,128
chr11	60672200	60675000	GM12878,HMEC,HUVEC,HelaS3,HepG2,K562	10	.	60672200	60675000	128,0,128
chr11	60680600	60683800	GM12878,HMEC,HUVEC,HelaS3,HepG2,K562	10	.	60680600	60683800	128,0,128
chr11	60897200	60898000	GM12878,HMEC,HUVEC,HelaS3,HepG2,K562	6	.	60897200	60898000	128,0,128
chr11	60927800	60930200	GM12878,HMEC,HUVEC,HelaS3,HepG2,K562	11	.	60927800	60930200	128,0,128
chr11	61099200	61103200	GM12878,HMEC,HUVEC,HelaS3,HepG2,K562	17	.	61099200	61103200	128,0,128
chr11	61128400	61131200	GM12878,HMEC,HUVEC,HelaS3,HepG2,K562	9	.	61128400	61131200	128,0,128
chr11	61196600	61198600	GM12878,HMEC,HUVEC,HelaS3,HepG2,K562	6	.	61196600	61198600	128,0,128
chr11	61559000	61561600	GM12878,HMEC,HUVEC,HelaS3,HepG2,K562	8	.	61559000	61561600	128,0,128
chr11	61582000	61585600	GM12878,HMEC,HUVEC,HelaS3,HepG2,K562	9	.	61582000	61585600	128,0,128
chr11	61657600	61659600	GM12878,HMEC,HUVEC,HelaS3,HepG2,K562	11	.	61657600	61659600	128,0,128
chr11	61734000	61742000	GM12878,HMEC,HUVEC,HelaS3,HepG2,K562	25	.	61734000	61742000	128,0,128
chr11	61792200	61793800	GM12878,HMEC,HUVEC,HelaS3,HepG2,K562	8	.	61792200	61793800	128,0,128
chr11	61890600	61893600	GM12878,HMEC,HUVEC,HelaS3,HepG2,K562	9	.	61890600	61893600	128,0,128
chr11	62310000	62315800	GM12878,HMEC,HUVEC,HelaS3,HepG2,K562	18	.	62310000	62315800	128,0,128
chr11	62319200	62322600	GM12878,HMEC,HUVEC,HelaS3,HepG2,K562	10	.	62319200	62322600	128,0,128
chr11	62322800	62325400	GM12878,HMEC,HUVEC,HelaS3,HepG2,K562	10	.	62322800	62325400	128,0,128
chr11	62340000	62343200	GM12878,HMEC,HUVEC,HelaS3,HepG2,K562	13	.	62340000	62343200	128,0,128
chr11	62358200	62360200	GM12878,HMEC,HUVEC,HelaS3,HepG2,K562	10	.	62358200	62360200	128,0,128
chr11	62366600	62370200	GM12878,HMEC,HUVEC,HelaS3,HepG2,K562	18	.	62366600	62370200	128,0,128
chr11	62378600	62380800	GM12878,HMEC,HUVEC,HelaS3,HepG2,K562	14	.	62378600	62380800	128,0,128
chr11	62387600	62390200	GM12878,HMEC,HUVEC,HelaS3,HepG2,K562	8	.	62387600	62390200	128,0,128
chr11	62413000	62414600	GM12878,HMEC,HUVEC,HelaS3,HepG2,K562	8	.	62413000	62414600	128,0,128
chr11	62419800	62421400	GM12878,HMEC,HUVEC,HelaS3,HepG2,K562	8	.	62419800	62421400	128,0,128
chr11	62432000	62435000	GM12878,HMEC,HUVEC,HelaS3,HepG2,K562	8	.	62432000	62435000	128,0,128
chr11	62445800	62447000	GM12878,HMEC,HUVEC,HelaS3,HepG2,K562	7	.	62445800	62447000	128,0,128
chr11	62472800	62474400	GM12878,HMEC,HUVEC,HelaS3,HepG2,K562	7	.	62472800	62474400	128,0,128
chr11	62493000	62497800	GM12878,HMEC,HUVEC,HelaS3,HepG2,K562	14	.	62493000	62497800	128,0,128
chr11	62538000	62539800	GM12878,HMEC,HUVEC,HelaS3,HepG2,K562	8	.	62538000	62539800	128,0,128
chr11	62553600	62555800	GM12878,HMEC,HUVEC,HelaS3,HepG2,K562	12	.	62553600	62555800	128,0,128
chr11	62571400	62574000	GM12878,HMEC,HUVEC,HelaS3,HepG2,K562	11	.	62571400	62574000	128,0,128
chr11	62598000	62600400	GM12878,HMEC,HUVEC,HelaS3,HepG2,K562	7	.	62598000	62600400	128,0,128
chr11	62606200	62608600	GM12878,HMEC,HUVEC,HelaS3,HepG2,K562	13	.	62606200	62608600	128,0,128
chr11	62608800	62610400	GM12878,HMEC,HUVEC,HelaS3,HepG2,K562	9	.	62608800	62610400	128,0,128
chr11	62622000	62624400	GM12878,HMEC,HUVEC,HelaS3,HepG2,K562	8	.	62622000	62624400	128,0,128
chr11	62647000	62652000	GM12878,HMEC,HUVEC,HelaS3,HepG2,K562	13	.	62647000	62652000	128,0,128
chr11	63381000	63382200	GM12878,HMEC,HUVEC,HelaS3,HepG2,K562	8	.	63381000	63382200	128,0,128
chr11	63437600	63439800	GM12878,HMEC,HUVEC,HelaS3,HepG2,K562	8	.	63437600	63439800	128,0,128
chr11	63448200	63450400	GM12878,HMEC,HUVEC,HelaS3,HepG2,K562	9	.	63448200	63450400	128,0,128
chr11	63534000	63537600	GM12878,HMEC,HUVEC,HelaS3,HepG2,K562	15	.	63534000	63537600	128,0,128
chr11	63580000	63582400	GM12878,HMEC,HUVEC,HelaS3,HepG2,K562	10	.	63580000	63582400	128,0,128
chr11	63604800	63609400	GM12878,HMEC,HUVEC,HelaS3,HepG2,K562	17	.	63604800	63609400	128,0,128
chr11	63683800	63687400	GM12878,HMEC,HUVEC,HelaS3,HepG2,K562	12	.	63683800	63687400	128,0,128
chr11	63705400	63707400	GM12878,HMEC,HUVEC,HelaS3,HepG2,K562	8	.	63705400	63707400	128,0,128
chr11	63741600	63743200	GM12878,HMEC,HUVEC,HelaS3,HepG2,K562	7	.	63741600	63743200	128,0,128
chr11	63752800	63755400	GM12878,HMEC,HUVEC,HelaS3,HepG2,K562	8	.	63752800	63755400	128,0,128
chr11	63932200	63934400	GM12878,HMEC,HUVEC,HelaS3,HepG2,K562	9	.	63932200	63934400	128,0,128
chr11	63952000	63955200	GM12878,HMEC,HUVEC,HelaS3,HepG2,K562	12	.	63952000	63955200	128,0,128
chr11	63992600	63995200	GM12878,HMEC,HUVEC,HelaS3,HepG2,K562	8	.	63992600	63995200	128,0,128
chr11	63997200	63998800	GM12878,HMEC,HUVEC,HelaS3,HepG2,K562	9	.	63997200	63998800	128,0,128
chr11	64007200	64010400	GM12878,HMEC,HUVEC,HelaS3,HepG2,K562	8	.	64007200	64010400	128,0,128
chr11	64012400	64015800	GM12878,HMEC,HUVEC,HelaS3,HepG2,K562	12	.	64012400	64015800	128,0,128
chr11	64018200	64020400	GM12878,HMEC,HUVEC,HelaS3,HepG2,K562	9	.	64018200	64020400	128,0,128
chr11	64035400	64039600	GM12878,HMEC,HUVEC,HelaS3,HepG2,K562	16	.	64035400	64039600	128,0,128
chr11	64051400	64054000	GM12878,HMEC,HUVEC,HelaS3,HepG2,K562	8	.	64051400	64054000	128,0,128
chr11	64071800	64074800	GM12878,HMEC,HUVEC,HelaS3,HepG2,K562	12	.	64071800	64074800	128,0,128
chr11	64084000	64087400	GM12878,HMEC,HUVEC,HelaS3,HepG2,K562	11	.	64084000	64087400	128,0,128
chr11	64102200	64103400	GM12878,HMEC,HUVEC,HelaS3,HepG2,K562	7	.	64102200	64103400	128,0,128
chr11	64122400	64123400	GM12878,HMEC,HUVEC,HelaS3,HepG2,K562	6	.	64122400	64123400	128,0,128
chr11	64124800	64127800	GM12878,HMEC,HUVEC,HelaS3,HepG2,K562	11	.	64124800	64127800	128,0,128
chr11	64544400	64547400	GM12878,HMEC,HUVEC,HelaS3,HepG2,K562	13	.	64544400	64547400	128,0,128
chr11	64568600	64571800	GM12878,HMEC,HUVEC,HelaS3,HepG2,K562	10	.	64568600	64571800	128,0,128
chr11	64577000	64578600	GM12878,HMEC,HUVEC,HelaS3,HepG2,K562	8	.	64577000	64578600	128,0,128
chr11	64609400	64613200	GM12878,HMEC,HUVEC,HelaS3,HepG2,K562	10	.	64609400	64613200	128,0,128
chr11	64622000	64624600	GM12878,HMEC,HUVEC,HelaS3,HepG2,K562	9	.	64622000	64624600	128,0,128
chr11	64643800	64647200	GM12878,HMEC,HUVEC,HelaS3,HepG2,K562	13	.	64643800	64647200	128,0,128
chr11	64683200	64686000	GM12878,HMEC,HUVEC,HelaS3,HepG2,K562	12	.	64683200	64686000	128,0,128
chr11	64691200	64692800	GM12878,HMEC,HUVEC,HelaS3,HepG2,K562	6	.	64691200	64692800	128,0,128
chr11	64780600	64782600	GM12878,HMEC,HUVEC,HelaS3,HepG2,K562	7	.	64780600	64782600	128,0,128
chr11	64794400	64796000	GM12878,HMEC,HUVEC,HelaS3,HepG2,K562	9	.	64794400	64796000	128,0,128
chr11	64808000	64809800	GM12878,HMEC,HUVEC,HelaS3,HepG2,K562	7	.	64808000	64809800	128,0,128
chr11	64850200	64852400	GM12878,HMEC,HUVEC,HelaS3,HepG2,K562	9	.	64850200	64852400	128,0,128
chr11	64863200	64864600	GM12878,HMEC,HUVEC,HelaS3,HepG2,K562	11	.	64863200	64864600	128,0,128
chr11	64879000	64881200	GM12878,HMEC,HUVEC,HelaS3,HepG2,K562	8	.	64879000	64881200	128,0,128
chr11	64888600	64891000	GM12878,HMEC,HUVEC,HelaS3,HepG2,K562	10	.	64888600	64891000	128,0,128
chr11	64900600	64903400	GM12878,HMEC,HUVEC,HelaS3,HepG2,K562	9	.	64900600	64903400	128,0,128
chr11	64948000	64951200	GM12878,HMEC,HUVEC,HelaS3,HepG2,K562	12	.	64948000	64951200	128,0,128
chr11	65028600	65030600	GM12878,HMEC,HUVEC,HelaS3,HepG2,K562	8	.	65028600	65030600	128,0,128
chr11	65081800	65085600	GM12878,HMEC,HUVEC,HelaS3,HepG2,K562	12	.	65081800	65085600	128,0,128
chr11	65101000	65102800	GM12878,HMEC,HUVEC,HelaS3,HepG2,K562	9	.	65101000	65102800	128,0,128
chr11	65121600	65123400	GM12878,HMEC,HUVEC,HelaS3,HepG2,K562	9	.	65121600	65123400	128,0,128
chr11	65149000	65151000	GM12878,HMEC,HUVEC,HelaS3,HepG2,K562	7	.	65149000	65151000	128,0,128
chr11	65153600	65155000	GM12878,HMEC,HUVEC,HelaS3,HepG2,K562	7	.	65153600	65155000	128,0,128
chr11	65183200	65196200	GM12878,HMEC,HUVEC,HelaS3,HepG2,K562	35	.	65183200	65196200	128,0,128
chr11	65237800	65241200	GM12878,HMEC,HUVEC,HelaS3,HepG2,K562	9	.	65237800	65241200	128,0,128
chr11	65243800	65247800	GM12878,HMEC,HUVEC,HelaS3,HepG2,K562	11	.	65243800	65247800	128,0,128
chr11	65252800	65262600	GM12878,HMEC,HUVEC,HelaS3,HepG2,K562	26	.	65252800	65262600	128,0,128
chr11	65263600	65276400	GM12878,HMEC,HUVEC,HelaS3,HepG2,K562	43	.	65263600	65276400	128,0,128
chr11	65291600	65293800	GM12878,HMEC,HUVEC,HelaS3,HepG2,K562	9	.	65291600	65293800	128,0,128
chr11	65306800	65309000	GM12878,HMEC,HUVEC,HelaS3,HepG2,K562	7	.	65306800	65309000	128,0,128
chr11	65324000	65329000	GM12878,HMEC,HUVEC,HelaS3,HepG2,K562	11	.	65324000	65329000	128,0,128
chr11	65336200	65339200	GM12878,HMEC,HUVEC,HelaS3,HepG2,K562	10	.	65336200	65339200	128,0,128
chr11	65341600	65346600	GM12878,HMEC,HUVEC,HelaS3,HepG2,K562	16	.	65341600	65346600	128,0,128
chr11	65379800	65384800	GM12878,HMEC,HUVEC,HelaS3,HepG2,K562	16	.	65379800	65384800	128,0,128
chr11	65405200	65406600	GM12878,HMEC,HUVEC,HelaS3,HepG2,K562	8	.	65405200	65406600	128,0,128
chr11	65419400	65421600	GM12878,HMEC,HUVEC,HelaS3,HepG2,K562	6	.	65419400	65421600	128,0,128
chr11	65429200	65431800	GM12878,HMEC,HUVEC,HelaS3,HepG2,K562	10	.	65429200	65431800	128,0,128
chr11	65478800	65480600	GM12878,HMEC,HUVEC,HelaS3,HepG2,K562	9	.	65478800	65480600	128,0,128
chr11	65486800	65488400	GM12878,HMEC,HUVEC,HelaS3,HepG2,K562	9	.	65486800	65488400	128,0,128
chr11	65547200	65549400	GM12878,HMEC,HUVEC,HelaS3,HepG2,K562	8	.	65547200	65549400	128,0,128
chr11	65584800	65586000	GM12878,HMEC,HUVEC,HelaS3,HepG2,K562	6	.	65584800	65586000	128,0,128
chr11	65624000	65629600	GM12878,HMEC,HUVEC,HelaS3,HepG2,K562	18	.	65624000	65629600	128,0,128
chr11	65640000	65641600	GM12878,HMEC,HUVEC,HelaS3,HepG2,K562	6	.	65640000	65641600	128,0,128
chr11	65655000	65660000	GM12878,HMEC,HUVEC,HelaS3,HepG2,K562	16	.	65655000	65660000	128,0,128
chr11	65665600	65671800	GM12878,HMEC,HUVEC,HelaS3,HepG2,K562	14	.	65665600	65671800	128,0,128
chr11	65678400	65681600	GM12878,HMEC,HUVEC,HelaS3,HepG2,K562	6	.	65678400	65681600	128,0,128
chr11	65682200	65688200	GM12878,HMEC,HUVEC,HelaS3,HepG2,K562	17	.	65682200	65688200	128,0,128
chr11	65728600	65730600	GM12878,HMEC,HUVEC,HelaS3,HepG2,K562	8	.	65728600	65730600	128,0,128
chr11	65768600	65771000	GM12878,HMEC,HUVEC,HelaS3,HepG2,K562	10	.	65768600	65771000	128,0,128
chr11	65818200	65820800	GM12878,HMEC,HUVEC,HelaS3,HepG2,K562	8	.	65818200	65820800	128,0,128
chr11	65836800	65839400	GM12878,HMEC,HUVEC,HelaS3,HepG2,K562	10	.	65836800	65839400	128,0,128
chr11	65848000	65849400	GM12878,HMEC,HUVEC,HelaS3,HepG2,K562	9	.	65848000	65849400	128,0,128
chr11	66024400	66026400	GM12878,HMEC,HUVEC,HelaS3,HepG2,K562	9	.	66024400	66026400	128,0,128
chr11	66034800	66037400	GM12878,HMEC,HUVEC,HelaS3,HepG2,K562	11	.	66034800	66037400	128,0,128
chr11	66050000	66050200	GM12878,HMEC,HUVEC,HelaS3,HepG2,K562	6	.	66050000	66050200	128,0,128
chr11	66055400	66058000	GM12878,HMEC,HUVEC,HelaS3,HepG2,K562	8	.	66055400	66058000	128,0,128
chr11	66079000	66081400	GM12878,HMEC,HUVEC,HelaS3,HepG2,K562	7	.	66079000	66081400	128,0,128
chr11	66102600	66107200	GM12878,HMEC,HUVEC,HelaS3,HepG2,K562	7	.	66102600	66107200	128,0,128
chr11	66111600	66113200	GM12878,HMEC,HUVEC,HelaS3,HepG2,K562	8	.	66111600	66113200	128,0,128
chr11	66205400	66206800	GM12878,HMEC,HUVEC,HelaS3,HepG2,K562	8	.	66205400	66206800	128,0,128
chr11	66233600	66235400	GM12878,HMEC,HUVEC,HelaS3,HepG2,K562	8	.	66233600	66235400	128,0,128
chr11	66246400	66248600	GM12878,HMEC,HUVEC,HelaS3,HepG2,K562	8	.	66246400	66248600	128,0,128
chr11	66312800	66314400	GM12878,HMEC,HUVEC,HelaS3,HepG2,K562	8	.	66312800	66314400	128,0,128
chr11	66359800	66361600	GM12878,HMEC,HUVEC,HelaS3,HepG2,K562	7	.	66359800	66361600	128,0,128
chr11	66383200	66387200	GM12878,HMEC,HUVEC,HelaS3,HepG2,K562	12	.	66383200	66387200	128,0,128
chr11	66405000	66407200	GM12878,HMEC,HUVEC,HelaS3,HepG2,K562	8	.	66405000	66407200	128,0,128
chr11	66444400	66446400	GM12878,HMEC,HUVEC,HelaS3,HepG2,K562	7	.	66444400	66446400	128,0,128
chr11	66510800	66513400	GM12878,HMEC,HUVEC,HelaS3,HepG2,K562	9	.	66510800	66513400	128,0,128
chr11	66609800	66611800	GM12878,HMEC,HUVEC,HelaS3,HepG2,K562	11	.	66609800	66611800	128,0,128
chr11	66623200	66625200	GM12878,HMEC,HUVEC,HelaS3,HepG2,K562	10	.	66623200	66625200	128,0,128
chr11	66659400	66660000	GM12878,HMEC,HUVEC,HelaS3,HepG2,K562	6	.	66659400	66660000	128,0,128
chr11	66725000	66727200	GM12878,HMEC,HUVEC,HelaS3,HepG2,K562	9	.	66725000	66727200	128,0,128
chr11	66821400	66825600	GM12878,HMEC,HUVEC,HelaS3,HepG2,K562	10	.	66821400	66825600	128,0,128
chr11	66885200	66889800	GM12878,HMEC,HUVEC,HelaS3,HepG2,K562	13	.	66885200	66889800	128,0,128
chr11	67006800	67010000	GM12878,HMEC,HUVEC,HelaS3,HepG2,K562	12	.	67006800	67010000	128,0,128
chr11	67033200	67037400	GM12878,HMEC,HUVEC,HelaS3,HepG2,K562	13	.	67033200	67037400	128,0,128
chr11	67055000	67058000	GM12878,HMEC,HUVEC,HelaS3,HepG2,K562	11	.	67055000	67058000	128,0,128
chr11	67084400	67086400	GM12878,HMEC,HUVEC,HelaS3,HepG2,K562	7	.	67084400	67086400	128,0,128
chr11	67120000	67123800	GM12878,HMEC,HUVEC,HelaS3,HepG2,K562	9	.	67120000	67123800	128,0,128
chr11	67139600	67143200	GM12878,HMEC,HUVEC,HelaS3,HepG2,K562	8	.	67139600	67143200	128,0,128
chr11	67158400	67160200	GM12878,HMEC,HUVEC,HelaS3,HepG2,K562	8	.	67158400	67160200	128,0,128
chr11	67167800	67170000	GM12878,HMEC,HUVEC,HelaS3,HepG2,K562	11	.	67167800	67170000	128,0,128
chr11	67187800	67189200	GM12878,HMEC,HUVEC,HelaS3,HepG2,K562	8	.	67187800	67189200	128,0,128
chr11	67195200	67197200	GM12878,HMEC,HUVEC,HelaS3,HepG2,K562	7	.	67195200	67197200	128,0,128
chr11	67210200	67212000	GM12878,HMEC,HUVEC,HelaS3,HepG2,K562	9	.	67210200	67212000	128,0,128
chr11	67230600	67233200	GM12878,HMEC,HUVEC,HelaS3,HepG2,K562	12	.	67230600	67233200	128,0,128
chr11	67235200	67237200	GM12878,HMEC,HUVEC,HelaS3,HepG2,K562	7	.	67235200	67237200	128,0,128
chr11	67249800	67252200	GM12878,HMEC,HUVEC,HelaS3,HepG2,K562	7	.	67249800	67252200	128,0,128
chr11	67271400	67274000	GM12878,HMEC,HUVEC,HelaS3,HepG2,K562	11	.	67271400	67274000	128,0,128
chr11	67275000	67276800	GM12878,HMEC,HUVEC,HelaS3,HepG2,K562	6	.	67275000	67276800	128,0,128
chr11	67372800	67375400	GM12878,HMEC,HUVEC,HelaS3,HepG2,K562	8	.	67372800	67375400	128,0,128
chr11	67396400	67398600	GM12878,HMEC,HUVEC,HelaS3,HepG2,K562	9	.	67396400	67398600	128,0,128
chr11	67571800	67574000	GM12878,HMEC,HUVEC,HelaS3,HepG2,K562	10	.	67571800	67574000	128,0,128
chr11	67770000	67772200	GM12878,HMEC,HUVEC,HelaS3,HepG2,K562	9	.	67770000	67772200	128,0,128
chr11	67795000	67799000	GM12878,HMEC,HUVEC,HelaS3,HepG2,K562	12	.	67795000	67799000	128,0,128
chr11	67804800	67808600	GM12878,HMEC,HUVEC,HelaS3,HepG2,K562	9	.	67804800	67808600	128,0,128
chr11	67887600	67890000	GM12878,HMEC,HUVEC,HelaS3,HepG2,K562	9	.	67887600	67890000	128,0,128
chr11	67979600	67982200	GM12878,HMEC,HUVEC,HelaS3,HepG2,K562	13	.	67979600	67982200	128,0,128
chr11	68037800	68040200	GM12878,HMEC,HUVEC,HelaS3,HepG2,K562	9	.	68037800	68040200	128,0,128
chr11	68079600	68083400	GM12878,HMEC,HUVEC,HelaS3,HepG2,K562	9	.	68079600	68083400	128,0,128
chr11	68227400	68230400	GM12878,HMEC,HUVEC,HelaS3,HepG2,K562	14	.	68227400	68230400	128,0,128
chr11	68605800	68609800	GM12878,HMEC,HUVEC,HelaS3,HepG2,K562	18	.	68605800	68609800	128,0,128
chr11	68670200	68672400	GM12878,HMEC,HUVEC,HelaS3,HepG2,K562	10	.	68670200	68672400	128,0,128
chr11	68815600	68817800	GM12878,HMEC,HUVEC,HelaS3,HepG2,K562	8	.	68815600	68817800	128,0,128
chr11	69061200	69066800	GM12878,HMEC,HUVEC,HelaS3,HepG2,K562	8	.	69061200	69066800	128,0,128
chr11	69256600	69260400	GM12878,HMEC,HUVEC,HelaS3,HepG2,K562	6	.	69256600	69260400	128,0,128
chr11	69452800	69458400	GM12878,HMEC,HUVEC,HelaS3,HepG2,K562	18	.	69452800	69458400	128,0,128
chr11	69488800	69491200	GM12878,HMEC,HUVEC,HelaS3,HepG2,K562	8	.	69488800	69491200	128,0,128
chr11	70048800	70051200	GM12878,HMEC,HUVEC,HelaS3,HepG2,K562	9	.	70048800	70051200	128,0,128
chr11	70116000	70117800	GM12878,HMEC,HUVEC,HelaS3,HepG2,K562	8	.	70116000	70117800	128,0,128
chr11	70242800	70246600	GM12878,HMEC,HUVEC,HelaS3,HepG2,K562	14	.	70242800	70246600	128,0,128
chr11	71158000	71161000	GM12878,HMEC,HUVEC,HelaS3,HepG2,K562	11	.	71158000	71161000	128,0,128
chr11	71163400	71165200	GM12878,HMEC,HUVEC,HelaS3,HepG2,K562	10	.	71163400	71165200	128,0,128
chr11	71497400	71499800	GM12878,HMEC,HUVEC,HelaS3,HepG2,K562	9	.	71497400	71499800	128,0,128
chr11	71638600	71640600	GM12878,HMEC,HUVEC,HelaS3,HepG2,K562	8	.	71638600	71640600	128,0,128
chr11	71789400	71792600	GM12878,HMEC,HUVEC,HelaS3,HepG2,K562	12	.	71789400	71792600	128,0,128
chr11	71812800	71815200	GM12878,HMEC,HUVEC,HelaS3,HepG2,K562	6	.	71812800	71815200	128,0,128
chr11	71822600	71824800	GM12878,HMEC,HUVEC,HelaS3,HepG2,K562	7	.	71822600	71824800	128,0,128
chr11	71933600	71937000	GM12878,HMEC,HUVEC,HelaS3,HepG2,K562	17	.	71933600	71937000	128,0,128
chr11	72144800	72146000	GM12878,HMEC,HUVEC,HelaS3,HepG2,K562	7	.	72144800	72146000	128,0,128
chr11	72353200	72354800	GM12878,HMEC,HUVEC,HelaS3,HepG2,K562	8	.	72353200	72354800	128,0,128
chr11	72446600	72448600	GM12878,HMEC,HUVEC,HelaS3,HepG2,K562	10	.	72446600	72448600	128,0,128
chr11	72461000	72464000	GM12878,HMEC,HUVEC,HelaS3,HepG2,K562	9	.	72461000	72464000	128,0,128
chr11	72504200	72506200	GM12878,HMEC,HUVEC,HelaS3,HepG2,K562	10	.	72504200	72506200	128,0,128
chr11	72523600	72526400	GM12878,HMEC,HUVEC,HelaS3,HepG2,K562	9	.	72523600	72526400	128,0,128
chr11	72532600	72534000	GM12878,HMEC,HUVEC,HelaS3,HepG2,K562	6	.	72532600	72534000	128,0,128
chr11	72850200	72855200	GM12878,HMEC,HUVEC,HelaS3,HepG2,K562	13	.	72850200	72855200	128,0,128
chr11	72999400	73000800	GM12878,HMEC,HUVEC,HelaS3,HepG2,K562	6	.	72999400	73000800	128,0,128
chr11	73018200	73021200	GM12878,HMEC,HUVEC,HelaS3,HepG2,K562	13	.	73018200	73021200	128,0,128
chr11	73045600	73046800	GM12878,HMEC,HUVEC,HelaS3,HepG2,K562	8	.	73045600	73046800	128,0,128
chr11	73087000	73088600	GM12878,HMEC,HUVEC,HelaS3,HepG2,K562	7	.	73087000	73088600	128,0,128
chr11	73308000	73310200	GM12878,HMEC,HUVEC,HelaS3,HepG2,K562	9	.	73308000	73310200	128,0,128
chr11	73469400	73473000	GM12878,HMEC,HUVEC,HelaS3,HepG2,K562	9	.	73469400	73473000	128,0,128
chr11	73489600	73491400	GM12878,HMEC,HUVEC,HelaS3,HepG2,K562	6	.	73489600	73491400	128,0,128
chr11	73498200	73500600	GM12878,HMEC,HUVEC,HelaS3,HepG2,K562	10	.	73498200	73500600	128,0,128
chr11	73586400	73588800	GM12878,HMEC,HUVEC,HelaS3,HepG2,K562	10	.	73586400	73588800	128,0,128
chr11	73692200	73696000	GM12878,HMEC,HUVEC,HelaS3,HepG2,K562	9	.	73692200	73696000	128,0,128
chr11	73880600	73883800	GM12878,HMEC,HUVEC,HelaS3,HepG2,K562	9	.	73880600	73883800	128,0,128
chr11	74108400	74110600	GM12878,HMEC,HUVEC,HelaS3,HepG2,K562	6	.	74108400	74110600	128,0,128
chr11	74203600	74205400	GM12878,HMEC,HUVEC,HelaS3,HepG2,K562	8	.	74203600	74205400	128,0,128
chr11	74302600	74304800	GM12878,HMEC,HUVEC,HelaS3,HepG2,K562	9	.	74302600	74304800	128,0,128
chr11	74459200	74461600	GM12878,HMEC,HUVEC,HelaS3,HepG2,K562	11	.	74459200	74461600	128,0,128
chr11	74659400	74662000	GM12878,HMEC,HUVEC,HelaS3,HepG2,K562	8	.	74659400	74662000	128,0,128
chr11	74952600	74953000	GM12878,HMEC,HUVEC,HelaS3,HepG2,K562	6	.	74952600	74953000	128,0,128
chr11	75110200	75113200	GM12878,HMEC,HUVEC,HelaS3,HepG2,K562	12	.	75110200	75113200	128,0,128
chr11	75235800	75237600	GM12878,HMEC,HUVEC,HelaS3,HepG2,K562	9	.	75235800	75237600	128,0,128
chr11	75272600	75275800	GM12878,HMEC,HUVEC,HelaS3,HepG2,K562	7	.	75272600	75275800	128,0,128
chr11	75479000	75481000	GM12878,HMEC,HUVEC,HelaS3,HepG2,K562	6	.	75479000	75481000	128,0,128
chr11	75523600	75528600	GM12878,HMEC,HUVEC,HelaS3,HepG2,K562	21	.	75523600	75528600	128,0,128
chr11	75944800	75948000	GM12878,HMEC,HUVEC,HelaS3,HepG2,K562	12	.	75944800	75948000	128,0,128
chr11	76090400	76093200	GM12878,HMEC,HUVEC,HelaS3,HepG2,K562	11	.	76090400	76093200	128,0,128
chr11	76154400	76157400	GM12878,HMEC,HUVEC,HelaS3,HepG2,K562	12	.	76154400	76157400	128,0,128
chr11	76571200	76573200	GM12878,HMEC,HUVEC,HelaS3,HepG2,K562	8	.	76571200	76573200	128,0,128
chr11	76777000	76778600	GM12878,HMEC,HUVEC,HelaS3,HepG2,K562	7	.	76777000	76778600	128,0,128
chr11	77347400	77349600	GM12878,HMEC,HUVEC,HelaS3,HepG2,K562	10	.	77347400	77349600	128,0,128
chr11	77530200	77533000	GM12878,HMEC,HUVEC,HelaS3,HepG2,K562	10	.	77530200	77533000	128,0,128
chr11	77704800	77706600	GM12878,HMEC,HUVEC,HelaS3,HepG2,K562	8	.	77704800	77706600	128,0,128
chr11	77789000	77793400	GM12878,HMEC,HUVEC,HelaS3,HepG2,K562	13	.	77789000	77793400	128,0,128
chr11	77849600	77852000	GM12878,HMEC,HUVEC,HelaS3,HepG2,K562	8	.	77849600	77852000	128,0,128
chr11	77898400	77901200	GM12878,HMEC,HUVEC,HelaS3,HepG2,K562	7	.	77898400	77901200	128,0,128
chr11	78127200	78129600	GM12878,HMEC,HUVEC,HelaS3,HepG2,K562	10	.	78127200	78129600	128,0,128
chr11	78284600	78286600	GM12878,HMEC,HUVEC,HelaS3,HepG2,K562	6	.	78284600	78286600	128,0,128
chr11	82611000	82613600	GM12878,HMEC,HUVEC,HelaS3,HepG2,K562	9	.	82611000	82613600	128,0,128
chr11	82782000	82784400	GM12878,HMEC,HUVEC,HelaS3,HepG2,K562	10	.	82782000	82784400	128,0,128
chr11	82866600	82872000	GM12878,HMEC,HUVEC,HelaS3,HepG2,K562	13	.	82866600	82872000	128,0,128
chr11	82903000	82906600	GM12878,HMEC,HUVEC,HelaS3,HepG2,K562	10	.	82903000	82906600	128,0,128
chr11	82995200	82998000	GM12878,HMEC,HUVEC,HelaS3,HepG2,K562	8	.	82995200	82998000	128,0,128
chr11	85194800	85195400	GM12878,HMEC,HUVEC,HelaS3,HepG2,K562	6	.	85194800	85195400	128,0,128
chr11	85338000	85341200	GM12878,HMEC,HUVEC,HelaS3,HepG2,K562	10	.	85338000	85341200	128,0,128
chr11	85358200	85359800	GM12878,HMEC,HUVEC,HelaS3,HepG2,K562	7	.	85358200	85359800	128,0,128
chr11	85373000	85376600	GM12878,HMEC,HUVEC,HelaS3,HepG2,K562	11	.	85373000	85376600	128,0,128
chr11	85565400	85566600	GM12878,HMEC,HUVEC,HelaS3,HepG2,K562	6	.	85565400	85566600	128,0,128
chr11	85776200	85782000	GM12878,HMEC,HUVEC,HelaS3,HepG2,K562	14	.	85776200	85782000	128,0,128
chr11	85883800	85889000	GM12878,HMEC,HUVEC,HelaS3,HepG2,K562	13	.	85883800	85889000	128,0,128
chr11	85904000	85905200	GM12878,HMEC,HUVEC,HelaS3,HepG2,K562	7	.	85904000	85905200	128,0,128
chr11	85954200	85957800	GM12878,HMEC,HUVEC,HelaS3,HepG2,K562	11	.	85954200	85957800	128,0,128
chr11	86012800	86014600	GM12878,HMEC,HUVEC,HelaS3,HepG2,K562	7	.	86012800	86014600	128,0,128
chr11	86303000	86304600	GM12878,HMEC,HUVEC,HelaS3,HepG2,K562	7	.	86303000	86304600	128,0,128
chr11	86665200	86668200	GM12878,HMEC,HUVEC,HelaS3,HepG2,K562	11	.	86665200	86668200	128,0,128
chr11	86747600	86750000	GM12878,HMEC,HUVEC,HelaS3,HepG2,K562	7	.	86747600	86750000	128,0,128
chr11	88069800	88072200	GM12878,HMEC,HUVEC,HelaS3,HepG2,K562	12	.	88069800	88072200	128,0,128
chr11	89953600	89957000	GM12878,HMEC,HUVEC,HelaS3,HepG2,K562	12	.	89953600	89957000	128,0,128
chr11	92929800	92931600	GM12878,HMEC,HUVEC,HelaS3,HepG2,K562	9	.	92929800	92931600	128,0,128
chr11	93275000	93277200	GM12878,HMEC,HUVEC,HelaS3,HepG2,K562	11	.	93275000	93277200	128,0,128
chr11	93394400	93395600	GM12878,HMEC,HUVEC,HelaS3,HepG2,K562	8	.	93394400	93395600	128,0,128
chr11	93472400	93475400	GM12878,HMEC,HUVEC,HelaS3,HepG2,K562	11	.	93472400	93475400	128,0,128
chr11	93516600	93519000	GM12878,HMEC,HUVEC,HelaS3,HepG2,K562	10	.	93516600	93519000	128,0,128
chr11	93860600	93864600	GM12878,HMEC,HUVEC,HelaS3,HepG2,K562	14	.	93860600	93864600	128,0,128
chr11	94225800	94228000	GM12878,HMEC,HUVEC,HelaS3,HepG2,K562	7	.	94225800	94228000	128,0,128
chr11	94276800	94278800	GM12878,HMEC,HUVEC,HelaS3,HepG2,K562	10	.	94276800	94278800	128,0,128
chr11	94705400	94707400	GM12878,HMEC,HUVEC,HelaS3,HepG2,K562	8	.	94705400	94707400	128,0,128
chr11	94798200	94802600	GM12878,HMEC,HUVEC,HelaS3,HepG2,K562	11	.	94798200	94802600	128,0,128
chr11	94882200	94885400	GM12878,HMEC,HUVEC,HelaS3,HepG2,K562	7	.	94882200	94885400	128,0,128
chr11	95521600	95525600	GM12878,HMEC,HUVEC,HelaS3,HepG2,K562	14	.	95521600	95525600	128,0,128
chr11	95655800	95658800	GM12878,HMEC,HUVEC,HelaS3,HepG2,K562	12	.	95655800	95658800	128,0,128
chr11	95887800	95891600	GM12878,HMEC,HUVEC,HelaS3,HepG2,K562	9	.	95887800	95891600	128,0,128
chr11	96074400	96077000	GM12878,HMEC,HUVEC,HelaS3,HepG2,K562	12	.	96074400	96077000	128,0,128
chr11	96121800	96124200	GM12878,HMEC,HUVEC,HelaS3,HepG2,K562	7	.	96121800	96124200	128,0,128
chr11	100557600	100559400	GM12878,HMEC,HUVEC,HelaS3,HepG2,K562	9	.	100557600	100559400	128,0,128
chr11	101782400	101787400	GM12878,HMEC,HUVEC,HelaS3,HepG2,K562	9	.	101782400	101787400	128,0,128
chr11	101980200	101984400	GM12878,HMEC,HUVEC,HelaS3,HepG2,K562	11	.	101980200	101984400	128,0,128
chr11	102215200	102220200	GM12878,HMEC,HUVEC,HelaS3,HepG2,K562	11	.	102215200	102220200	128,0,128
chr11	102961600	102963800	GM12878,HMEC,HUVEC,HelaS3,HepG2,K562	8	.	102961600	102963800	128,0,128
chr11	102979400	102981400	GM12878,HMEC,HUVEC,HelaS3,HepG2,K562	7	.	102979400	102981400	128,0,128
chr11	105892000	105893600	GM12878,HMEC,HUVEC,HelaS3,HepG2,K562	10	.	105892000	105893600	128,0,128
chr11	105947000	105949600	GM12878,HMEC,HUVEC,HelaS3,HepG2,K562	10	.	105947000	105949600	128,0,128
chr11	107435600	107437800	GM12878,HMEC,HUVEC,HelaS3,HepG2,K562	6	.	107435600	107437800	128,0,128
chr11	107710000	107712600	GM12878,HMEC,HUVEC,HelaS3,HepG2,K562	7	.	107710000	107712600	128,0,128
chr11	107727600	107731000	GM12878,HMEC,HUVEC,HelaS3,HepG2,K562	16	.	107727600	107731000	128,0,128
chr11	107879200	107881400	GM12878,HMEC,HUVEC,HelaS3,HepG2,K562	11	.	107879200	107881400	128,0,128
chr11	107991800	107993400	GM12878,HMEC,HUVEC,HelaS3,HepG2,K562	8	.	107991800	107993400	128,0,128
chr11	108091600	108095200	GM12878,HMEC,HUVEC,HelaS3,HepG2,K562	12	.	108091600	108095200	128,0,128
chr11	108337400	108339200	GM12878,HMEC,HUVEC,HelaS3,HepG2,K562	6	.	108337400	108339200	128,0,128
chr11	108367600	108369600	GM12878,HMEC,HUVEC,HelaS3,HepG2,K562	6	.	108367600	108369600	128,0,128
chr11	108535200	108537000	GM12878,HMEC,HUVEC,HelaS3,HepG2,K562	7	.	108535200	108537000	128,0,128
chr11	109816600	109817800	GM12878,HMEC,HUVEC,HelaS3,HepG2,K562	6	.	109816600	109817800	128,0,128
chr11	109962600	109965800	GM12878,HMEC,HUVEC,HelaS3,HepG2,K562	13	.	109962600	109965800	128,0,128
chr11	110165200	110168400	GM12878,HMEC,HUVEC,HelaS3,HepG2,K562	9	.	110165200	110168400	128,0,128
chr11	110300000	110302400	GM12878,HMEC,HUVEC,HelaS3,HepG2,K562	8	.	110300000	110302400	128,0,128
chr11	111472000	111474800	GM12878,HMEC,HUVEC,HelaS3,HepG2,K562	7	.	111472000	111474800	128,0,128
chr11	111635800	111638200	GM12878,HMEC,HUVEC,HelaS3,HepG2,K562	7	.	111635800	111638200	128,0,128
chr11	111748800	111751000	GM12878,HMEC,HUVEC,HelaS3,HepG2,K562	7	.	111748800	111751000	128,0,128
chr11	111797000	111798600	GM12878,HMEC,HUVEC,HelaS3,HepG2,K562	6	.	111797000	111798600	128,0,128
chr11	111895000	111897200	GM12878,HMEC,HUVEC,HelaS3,HepG2,K562	8	.	111895000	111897200	128,0,128
chr11	111944200	111946000	GM12878,HMEC,HUVEC,HelaS3,HepG2,K562	7	.	111944200	111946000	128,0,128
chr11	112096600	112098400	GM12878,HMEC,HUVEC,HelaS3,HepG2,K562	8	.	112096600	112098400	128,0,128
chr11	112150600	112151600	GM12878,HMEC,HUVEC,HelaS3,HepG2,K562	8	.	112150600	112151600	128,0,128
chr11	112160400	112161200	GM12878,HMEC,HUVEC,HelaS3,HepG2,K562	6	.	112160400	112161200	128,0,128
chr11	113643600	113645000	GM12878,HMEC,HUVEC,HelaS3,HepG2,K562	6	.	113643600	113645000	128,0,128
chr11	113745000	113747000	GM12878,HMEC,HUVEC,HelaS3,HepG2,K562	6	.	113745000	113747000	128,0,128
chr11	114030000	114031800	GM12878,HMEC,HUVEC,HelaS3,HepG2,K562	6	.	114030000	114031800	128,0,128
chr11	114269800	114273000	GM12878,HMEC,HUVEC,HelaS3,HepG2,K562	10	.	114269800	114273000	128,0,128
chr11	114309600	114311600	GM12878,HMEC,HUVEC,HelaS3,HepG2,K562	9	.	114309600	114311600	128,0,128
chr11	116642200	116644800	GM12878,HMEC,HUVEC,HelaS3,HepG2,K562	12	.	116642200	116644800	128,0,128
chr11	116657800	116659400	GM12878,HMEC,HUVEC,HelaS3,HepG2,K562	8	.	116657800	116659400	128,0,128
chr11	116966200	116970400	GM12878,HMEC,HUVEC,HelaS3,HepG2,K562	13	.	116966200	116970400	128,0,128
chr11	117014200	117016800	GM12878,HMEC,HUVEC,HelaS3,HepG2,K562	13	.	117014200	117016800	128,0,128
chr11	117048800	117051200	GM12878,HMEC,HUVEC,HelaS3,HepG2,K562	11	.	117048800	117051200	128,0,128
chr11	117101000	117104600	GM12878,HMEC,HUVEC,HelaS3,HepG2,K562	12	.	117101000	117104600	128,0,128
chr11	117198200	117200000	GM12878,HMEC,HUVEC,HelaS3,HepG2,K562	7	.	117198200	117200000	128,0,128
chr11	118121600	118124000	GM12878,HMEC,HUVEC,HelaS3,HepG2,K562	6	.	118121600	118124000	128,0,128
chr11	118271200	118273400	GM12878,HMEC,HUVEC,HelaS3,HepG2,K562	11	.	118271200	118273400	128,0,128
chr11	118305400	118309800	GM12878,HMEC,HUVEC,HelaS3,HepG2,K562	19	.	118305400	118309800	128,0,128
chr11	118442600	118444200	GM12878,HMEC,HUVEC,HelaS3,HepG2,K562	6	.	118442600	118444200	128,0,128
chr11	118560200	118562000	GM12878,HMEC,HUVEC,HelaS3,HepG2,K562	7	.	118560200	118562000	128,0,128
chr11	118660000	118664000	GM12878,HMEC,HUVEC,HelaS3,HepG2,K562	15	.	118660000	118664000	128,0,128
chr11	118780000	118797400	GM12878,HMEC,HUVEC,HelaS3,HepG2,K562	42	.	118780000	118797400	128,0,128
chr11	118798200	118801600	GM12878,HMEC,HUVEC,HelaS3,HepG2,K562	13	.	118798200	118801600	128,0,128
chr11	118867600	118870000	GM12878,HMEC,HUVEC,HelaS3,HepG2,K562	11	.	118867600	118870000	128,0,128
chr11	118887800	118891000	GM12878,HMEC,HUVEC,HelaS3,HepG2,K562	10	.	118887800	118891000	128,0,128
chr11	118899400	118902000	GM12878,HMEC,HUVEC,HelaS3,HepG2,K562	7	.	118899400	118902000	128,0,128
chr11	118926600	118928800	GM12878,HMEC,HUVEC,HelaS3,HepG2,K562	8	.	118926600	118928800	128,0,128
chr11	118937400	118939200	GM12878,HMEC,HUVEC,HelaS3,HepG2,K562	9	.	118937400	118939200	128,0,128
chr11	118955200	118957000	GM12878,HMEC,HUVEC,HelaS3,HepG2,K562	9	.	118955200	118957000	128,0,128
chr11	118963400	118966800	GM12878,HMEC,HUVEC,HelaS3,HepG2,K562	15	.	118963400	118966800	128,0,128
chr11	118971000	118974200	GM12878,HMEC,HUVEC,HelaS3,HepG2,K562	13	.	118971000	118974200	128,0,128
chr11	118977000	118980000	GM12878,HMEC,HUVEC,HelaS3,HepG2,K562	9	.	118977000	118980000	128,0,128
chr11	118991400	118993400	GM12878,HMEC,HUVEC,HelaS3,HepG2,K562	8	.	118991400	118993400	128,0,128
chr11	119038400	119040600	GM12878,HMEC,HUVEC,HelaS3,HepG2,K562	7	.	119038400	119040600	128,0,128
chr11	119075800	119078800	GM12878,HMEC,HUVEC,HelaS3,HepG2,K562	15	.	119075800	119078800	128,0,128
chr11	119186000	119192600	GM12878,HMEC,HUVEC,HelaS3,HepG2,K562	17	.	119186000	119192600	128,0,128
chr11	119204600	119206600	GM12878,HMEC,HUVEC,HelaS3,HepG2,K562	7	.	119204600	119206600	128,0,128
chr11	119250800	119253200	GM12878,HMEC,HUVEC,HelaS3,HepG2,K562	6	.	119250800	119253200	128,0,128
chr11	120081000	120082800	GM12878,HMEC,HUVEC,HelaS3,HepG2,K562	8	.	120081000	120082800	128,0,128
chr11	120195800	120196800	GM12878,HMEC,HUVEC,HelaS3,HepG2,K562	7	.	120195800	120196800	128,0,128
chr11	120205600	120209800	GM12878,HMEC,HUVEC,HelaS3,HepG2,K562	15	.	120205600	120209800	128,0,128
chr11	120894600	120896000	GM12878,HMEC,HUVEC,HelaS3,HepG2,K562	8	.	120894600	120896000	128,0,128
chr11	121162600	121164600	GM12878,HMEC,HUVEC,HelaS3,HepG2,K562	7	.	121162600	121164600	128,0,128
chr11	121526000	121527600	GM12878,HMEC,HUVEC,HelaS3,HepG2,K562	6	.	121526000	121527600	128,0,128
chr11	122932000	122935400	GM12878,HMEC,HUVEC,HelaS3,HepG2,K562	11	.	122932000	122935400	128,0,128
chr11	123611000	123613600	GM12878,HMEC,HUVEC,HelaS3,HepG2,K562	9	.	123611000	123613600	128,0,128
chr11	124492200	124494000	GM12878,HMEC,HUVEC,HelaS3,HepG2,K562	7	.	124492200	124494000	128,0,128
chr11	124542600	124544600	GM12878,HMEC,HUVEC,HelaS3,HepG2,K562	8	.	124542600	124544600	128,0,128
chr11	124668400	124671200	GM12878,HMEC,HUVEC,HelaS3,HepG2,K562	10	.	124668400	124671200	128,0,128
chr11	125438800	125441200	GM12878,HMEC,HUVEC,HelaS3,HepG2,K562	8	.	125438800	125441200	128,0,128
chr11	125461200	125464000	GM12878,HMEC,HUVEC,HelaS3,HepG2,K562	9	.	125461200	125464000	128,0,128
chr11	125494800	125497400	GM12878,HMEC,HUVEC,HelaS3,HepG2,K562	9	.	125494800	125497400	128,0,128
chr11	125932400	125933800	GM12878,HMEC,HUVEC,HelaS3,HepG2,K562	6	.	125932400	125933800	128,0,128
chr11	126080600	126082400	GM12878,HMEC,HUVEC,HelaS3,HepG2,K562	9	.	126080600	126082400	128,0,128
chr11	126137600	126139800	GM12878,HMEC,HUVEC,HelaS3,HepG2,K562	8	.	126137600	126139800	128,0,128
chr11	126173200	126175000	GM12878,HMEC,HUVEC,HelaS3,HepG2,K562	8	.	126173200	126175000	128,0,128
chr11	126224400	126228200	GM12878,HMEC,HUVEC,HelaS3,HepG2,K562	12	.	126224400	126228200	128,0,128
chr11	128390200	128396000	GM12878,HMEC,HUVEC,HelaS3,HepG2,K562	8	.	128390200	128396000	128,0,128
chr11	129764000	129766000	GM12878,HMEC,HUVEC,HelaS3,HepG2,K562	6	.	129764000	129766000	128,0,128
chr11	129871000	129874000	GM12878,HMEC,HUVEC,HelaS3,HepG2,K562	9	.	129871000	129874000	128,0,128
chr11	129938400	129942400	GM12878,HMEC,HUVEC,HelaS3,HepG2,K562	16	.	129938400	129942400	128,0,128
chr11	130183000	130185800	GM12878,HMEC,HUVEC,HelaS3,HepG2,K562	11	.	130183000	130185800	128,0,128
chr11	130785600	130786800	GM12878,HMEC,HUVEC,HelaS3,HepG2,K562	6	.	130785600	130786800	128,0,128
chr11	134093000	134095800	GM12878,HMEC,HUVEC,HelaS3,HepG2,K562	11	.	134093000	134095800	128,0,128
chr11	134122200	134124200	GM12878,HMEC,HUVEC,HelaS3,HepG2,K562	7	.	134122200	134124200	128,0,128
chr12	496000	499400	GM12878,HMEC,HUVEC,HelaS3,HepG2,K562	12	.	496000	499400	128,0,128
chr12	510400	511800	GM12878,HMEC,HUVEC,HelaS3,HepG2,K562	7	.	510400	511800	128,0,128
chr12	678800	682000	GM12878,HMEC,HUVEC,HelaS3,HepG2,K562	10	.	678800	682000	128,0,128
chr12	683400	686200	GM12878,HMEC,HUVEC,HelaS3,HepG2,K562	7	.	683400	686200	128,0,128
chr12	719200	719800	GM12878,HMEC,HUVEC,HelaS3,HepG2,K562	7	.	719200	719800	128,0,128
chr12	859600	863200	GM12878,HMEC,HUVEC,HelaS3,HepG2,K562	14	.	859600	863200	128,0,128
chr12	1098600	1102200	GM12878,HMEC,HUVEC,HelaS3,HepG2,K562	11	.	1098600	1102200	128,0,128
chr12	1702800	1705000	GM12878,HMEC,HUVEC,HelaS3,HepG2,K562	8	.	1702800	1705000	128,0,128
chr12	1714400	1715800	GM12878,HMEC,HUVEC,HelaS3,HepG2,K562	8	.	1714400	1715800	128,0,128
chr12	1770600	1771600	GM12878,HMEC,HUVEC,HelaS3,HepG2,K562	7	.	1770600	1771600	128,0,128
chr12	1799200	1801800	GM12878,HMEC,HUVEC,HelaS3,HepG2,K562	10	.	1799200	1801800	128,0,128
chr12	1905000	1906800	GM12878,HMEC,HUVEC,HelaS3,HepG2,K562	6	.	1905000	1906800	128,0,128
chr12	2903600	2905800	GM12878,HMEC,HUVEC,HelaS3,HepG2,K562	11	.	2903600	2905800	128,0,128
chr12	2921400	2923200	GM12878,HMEC,HUVEC,HelaS3,HepG2,K562	8	.	2921400	2923200	128,0,128
chr12	2985200	2988000	GM12878,HMEC,HUVEC,HelaS3,HepG2,K562	11	.	2985200	2988000	128,0,128
chr12	2999400	3001000	GM12878,HMEC,HUVEC,HelaS3,HepG2,K562	9	.	2999400	3001000	128,0,128
chr12	3185600	3187800	GM12878,HMEC,HUVEC,HelaS3,HepG2,K562	7	.	3185600	3187800	128,0,128
chr12	4429400	4431200	GM12878,HMEC,HUVEC,HelaS3,HepG2,K562	6	.	4429400	4431200	128,0,128
chr12	4647000	4649600	GM12878,HMEC,HUVEC,HelaS3,HepG2,K562	9	.	4647000	4649600	128,0,128
chr12	4757000	4759200	GM12878,HMEC,HUVEC,HelaS3,HepG2,K562	7	.	4757000	4759200	128,0,128
chr12	6386200	6390000	GM12878,HMEC,HUVEC,HelaS3,HepG2,K562	12	.	6386200	6390000	128,0,128
chr12	6432000	6433200	GM12878,HMEC,HUVEC,HelaS3,HepG2,K562	6	.	6432000	6433200	128,0,128
chr12	6443000	6447600	GM12878,HMEC,HUVEC,HelaS3,HepG2,K562	10	.	6443000	6447600	128,0,128
chr12	6448000	6452000	GM12878,HMEC,HUVEC,HelaS3,HepG2,K562	10	.	6448000	6452000	128,0,128
chr12	6579000	6580800	GM12878,HMEC,HUVEC,HelaS3,HepG2,K562	7	.	6579000	6580800	128,0,128
chr12	6601600	6604400	GM12878,HMEC,HUVEC,HelaS3,HepG2,K562	11	.	6601600	6604400	128,0,128
chr12	6641200	6645600	GM12878,HMEC,HUVEC,HelaS3,HepG2,K562	11	.	6641200	6645600	128,0,128
chr12	6676400	6678000	GM12878,HMEC,HUVEC,HelaS3,HepG2,K562	9	.	6676400	6678000	128,0,128
chr12	6713800	6717800	GM12878,HMEC,HUVEC,HelaS3,HepG2,K562	15	.	6713800	6717800	128,0,128
chr12	6720800	6723800	GM12878,HMEC,HUVEC,HelaS3,HepG2,K562	12	.	6720800	6723800	128,0,128
chr12	6771400	6773000	GM12878,HMEC,HUVEC,HelaS3,HepG2,K562	8	.	6771400	6773000	128,0,128
chr12	6796800	6799600	GM12878,HMEC,HUVEC,HelaS3,HepG2,K562	8	.	6796800	6799600	128,0,128
chr12	6832000	6834200	GM12878,HMEC,HUVEC,HelaS3,HepG2,K562	6	.	6832000	6834200	128,0,128
chr12	6861200	6863600	GM12878,HMEC,HUVEC,HelaS3,HepG2,K562	9	.	6861200	6863600	128,0,128
chr12	6872800	6878200	GM12878,HMEC,HUVEC,HelaS3,HepG2,K562	18	.	6872800	6878200	128,0,128
chr12	6959600	6963000	GM12878,HMEC,HUVEC,HelaS3,HepG2,K562	8	.	6959600	6963000	128,0,128
chr12	6976000	6978400	GM12878,HMEC,HUVEC,HelaS3,HepG2,K562	11	.	6976000	6978400	128,0,128
chr12	6981400	6983400	GM12878,HMEC,HUVEC,HelaS3,HepG2,K562	9	.	6981400	6983400	128,0,128
chr12	6999600	7001200	GM12878,HMEC,HUVEC,HelaS3,HepG2,K562	6	.	6999600	7001200	128,0,128
chr12	7033400	7039000	GM12878,HMEC,HUVEC,HelaS3,HepG2,K562	25	.	7033400	7039000	128,0,128
chr12	7045800	7047800	GM12878,HMEC,HUVEC,HelaS3,HepG2,K562	6	.	7045800	7047800	128,0,128
chr12	7052400	7056400	GM12878,HMEC,HUVEC,HelaS3,HepG2,K562	17	.	7052400	7056400	128,0,128
chr12	7077800	7081200	GM12878,HMEC,HUVEC,HelaS3,HepG2,K562	17	.	7077800	7081200	128,0,128
chr12	7124200	7126800	GM12878,HMEC,HUVEC,HelaS3,HepG2,K562	9	.	7124200	7126800	128,0,128
chr12	7260200	7262400	GM12878,HMEC,HUVEC,HelaS3,HepG2,K562	8	.	7260200	7262400	128,0,128
chr12	7341000	7343200	GM12878,HMEC,HUVEC,HelaS3,HepG2,K562	9	.	7341000	7343200	128,0,128
chr12	8088000	8089600	GM12878,HMEC,HUVEC,HelaS3,HepG2,K562	8	.	8088000	8089600	128,0,128
chr12	8111200	8114000	GM12878,HMEC,HUVEC,HelaS3,HepG2,K562	11	.	8111200	8114000	128,0,128
chr12	8178600	8180200	GM12878,HMEC,HUVEC,HelaS3,HepG2,K562	6	.	8178600	8180200	128,0,128
chr12	8184400	8186600	GM12878,HMEC,HUVEC,HelaS3,HepG2,K562	8	.	8184400	8186600	128,0,128
chr12	8233400	8235800	GM12878,HMEC,HUVEC,HelaS3,HepG2,K562	12	.	8233400	8235800	128,0,128
chr12	8394800	8397000	GM12878,HMEC,HUVEC,HelaS3,HepG2,K562	8	.	8394800	8397000	128,0,128
chr12	9101000	9103600	GM12878,HMEC,HUVEC,HelaS3,HepG2,K562	7	.	9101000	9103600	128,0,128
chr12	9436000	9437200	GM12878,HMEC,HUVEC,HelaS3,HepG2,K562	7	.	9436000	9437200	128,0,128
chr12	9600400	9601800	GM12878,HMEC,HUVEC,HelaS3,HepG2,K562	8	.	9600400	9601800	128,0,128
chr12	9799600	9804400	GM12878,HMEC,HUVEC,HelaS3,HepG2,K562	13	.	9799600	9804400	128,0,128
chr12	10364600	10368400	GM12878,HMEC,HUVEC,HelaS3,HepG2,K562	13	.	10364600	10368400	128,0,128
chr12	10764600	10767400	GM12878,HMEC,HUVEC,HelaS3,HepG2,K562	7	.	10764600	10767400	128,0,128
chr12	10826000	10827200	GM12878,HMEC,HUVEC,HelaS3,HepG2,K562	6	.	10826000	10827200	128,0,128
chr12	10873400	10877000	GM12878,HMEC,HUVEC,HelaS3,HepG2,K562	9	.	10873400	10877000	128,0,128
chr12	11323200	11325600	GM12878,HMEC,HUVEC,HelaS3,HepG2,K562	10	.	11323200	11325600	128,0,128
chr12	11801200	11806800	GM12878,HMEC,HUVEC,HelaS3,HepG2,K562	18	.	11801200	11806800	128,0,128
chr12	12418400	12421000	GM12878,HMEC,HUVEC,HelaS3,HepG2,K562	8	.	12418400	12421000	128,0,128
chr12	12509200	12511800	GM12878,HMEC,HUVEC,HelaS3,HepG2,K562	9	.	12509200	12511800	128,0,128
chr12	12712600	12716600	GM12878,HMEC,HUVEC,HelaS3,HepG2,K562	13	.	12712600	12716600	128,0,128
chr12	12764000	12765800	GM12878,HMEC,HUVEC,HelaS3,HepG2,K562	7	.	12764000	12765800	128,0,128
chr12	12867000	12873200	GM12878,HMEC,HUVEC,HelaS3,HepG2,K562	22	.	12867000	12873200	128,0,128
chr12	12873600	12880200	GM12878,HMEC,HUVEC,HelaS3,HepG2,K562	26	.	12873600	12880200	128,0,128
chr12	12939200	12940800	GM12878,HMEC,HUVEC,HelaS3,HepG2,K562	6	.	12939200	12940800	128,0,128
chr12	12955400	12958800	GM12878,HMEC,HUVEC,HelaS3,HepG2,K562	10	.	12955400	12958800	128,0,128
chr12	12965800	12967400	GM12878,HMEC,HUVEC,HelaS3,HepG2,K562	6	.	12965800	12967400	128,0,128
chr12	13152200	13155000	GM12878,HMEC,HUVEC,HelaS3,HepG2,K562	12	.	13152200	13155000	128,0,128
chr12	13197000	13198200	GM12878,HMEC,HUVEC,HelaS3,HepG2,K562	7	.	13197000	13198200	128,0,128
chr12	13250400	13255600	GM12878,HMEC,HUVEC,HelaS3,HepG2,K562	11	.	13250400	13255600	128,0,128
chr12	14409000	14412000	GM12878,HMEC,HUVEC,HelaS3,HepG2,K562	10	.	14409000	14412000	128,0,128
chr12	14518200	14521200	GM12878,HMEC,HUVEC,HelaS3,HepG2,K562	11	.	14518200	14521200	128,0,128
chr12	14546800	14548200	GM12878,HMEC,HUVEC,HelaS3,HepG2,K562	7	.	14546800	14548200	128,0,128
chr12	14955200	14957600	GM12878,HMEC,HUVEC,HelaS3,HepG2,K562	8	.	14955200	14957600	128,0,128
chr12	16034200	16037400	GM12878,HMEC,HUVEC,HelaS3,HepG2,K562	13	.	16034200	16037400	128,0,128
chr12	16063800	16065600	GM12878,HMEC,HUVEC,HelaS3,HepG2,K562	7	.	16063800	16065600	128,0,128
chr12	20704200	20705000	GM12878,HMEC,HUVEC,HelaS3,HepG2,K562	6	.	20704200	20705000	128,0,128
chr12	21589800	21592400	GM12878,HMEC,HUVEC,HelaS3,HepG2,K562	10	.	21589800	21592400	128,0,128
chr12	21653200	21656200	GM12878,HMEC,HUVEC,HelaS3,HepG2,K562	8	.	21653200	21656200	128,0,128
chr12	21808600	21811200	GM12878,HMEC,HUVEC,HelaS3,HepG2,K562	10	.	21808600	21811200	128,0,128
chr12	22696200	22698000	GM12878,HMEC,HUVEC,HelaS3,HepG2,K562	7	.	22696200	22698000	128,0,128
chr12	22777000	22780600	GM12878,HMEC,HUVEC,HelaS3,HepG2,K562	17	.	22777000	22780600	128,0,128
chr12	25347400	25349000	GM12878,HMEC,HUVEC,HelaS3,HepG2,K562	7	.	25347400	25349000	128,0,128
chr12	25402800	25405000	GM12878,HMEC,HUVEC,HelaS3,HepG2,K562	10	.	25402800	25405000	128,0,128
chr12	25538000	25540600	GM12878,HMEC,HUVEC,HelaS3,HepG2,K562	10	.	25538000	25540600	128,0,128
chr12	26265800	26268200	GM12878,HMEC,HUVEC,HelaS3,HepG2,K562	8	.	26265800	26268200	128,0,128
chr12	26426400	26428800	GM12878,HMEC,HUVEC,HelaS3,HepG2,K562	7	.	26426400	26428800	128,0,128
chr12	26984800	26987200	GM12878,HMEC,HUVEC,HelaS3,HepG2,K562	11	.	26984800	26987200	128,0,128
chr12	27089600	27092800	GM12878,HMEC,HUVEC,HelaS3,HepG2,K562	15	.	27089600	27092800	128,0,128
chr12	27165200	27169200	GM12878,HMEC,HUVEC,HelaS3,HepG2,K562	10	.	27165200	27169200	128,0,128
chr12	27175000	27176200	GM12878,HMEC,HUVEC,HelaS3,HepG2,K562	6	.	27175000	27176200	128,0,128
chr12	27676000	27679200	GM12878,HMEC,HUVEC,HelaS3,HepG2,K562	13	.	27676000	27679200	128,0,128
chr12	27862600	27865200	GM12878,HMEC,HUVEC,HelaS3,HepG2,K562	10	.	27862600	27865200	128,0,128
chr12	27932200	27935200	GM12878,HMEC,HUVEC,HelaS3,HepG2,K562	7	.	27932200	27935200	128,0,128
chr12	27973600	27976600	GM12878,HMEC,HUVEC,HelaS3,HepG2,K562	9	.	27973600	27976600	128,0,128
chr12	28342600	28345600	GM12878,HMEC,HUVEC,HelaS3,HepG2,K562	7	.	28342600	28345600	128,0,128
chr12	29532600	29535200	GM12878,HMEC,HUVEC,HelaS3,HepG2,K562	8	.	29532600	29535200	128,0,128
chr12	30847200	30849400	GM12878,HMEC,HUVEC,HelaS3,HepG2,K562	10	.	30847200	30849400	128,0,128
chr12	30906800	30908600	GM12878,HMEC,HUVEC,HelaS3,HepG2,K562	7	.	30906800	30908600	128,0,128
chr12	30947000	30950200	GM12878,HMEC,HUVEC,HelaS3,HepG2,K562	12	.	30947000	30950200	128,0,128
chr12	31004200	31004800	GM12878,HMEC,HUVEC,HelaS3,HepG2,K562	6	.	31004200	31004800	128,0,128
chr12	31226000	31228000	GM12878,HMEC,HUVEC,HelaS3,HepG2,K562	10	.	31226000	31228000	128,0,128
chr12	31475600	31480200	GM12878,HMEC,HUVEC,HelaS3,HepG2,K562	11	.	31475600	31480200	128,0,128
chr12	31742600	31744800	GM12878,HMEC,HUVEC,HelaS3,HepG2,K562	10	.	31742600	31744800	128,0,128
chr12	31811600	31813400	GM12878,HMEC,HUVEC,HelaS3,HepG2,K562	9	.	31811600	31813400	128,0,128
chr12	31881000	31883400	GM12878,HMEC,HUVEC,HelaS3,HepG2,K562	9	.	31881000	31883400	128,0,128
chr12	31884600	31887400	GM12878,HMEC,HUVEC,HelaS3,HepG2,K562	9	.	31884600	31887400	128,0,128
chr12	31899200	31900600	GM12878,HMEC,HUVEC,HelaS3,HepG2,K562	6	.	31899200	31900600	128,0,128
chr12	31901600	31902800	GM12878,HMEC,HUVEC,HelaS3,HepG2,K562	7	.	31901600	31902800	128,0,128
chr12	32111400	32113600	GM12878,HMEC,HUVEC,HelaS3,HepG2,K562	11	.	32111400	32113600	128,0,128
chr12	32259200	32262000	GM12878,HMEC,HUVEC,HelaS3,HepG2,K562	11	.	32259200	32262000	128,0,128
chr12	32551800	32554200	GM12878,HMEC,HUVEC,HelaS3,HepG2,K562	7	.	32551800	32554200	128,0,128
chr12	32831800	32834400	GM12878,HMEC,HUVEC,HelaS3,HepG2,K562	12	.	32831800	32834400	128,0,128
chr12	32906800	32909600	GM12878,HMEC,HUVEC,HelaS3,HepG2,K562	11	.	32906800	32909600	128,0,128
chr12	34174600	34176200	GM12878,HMEC,HUVEC,HelaS3,HepG2,K562	7	.	34174600	34176200	128,0,128
chr12	38709600	38711400	GM12878,HMEC,HUVEC,HelaS3,HepG2,K562	9	.	38709600	38711400	128,0,128
chr12	39298400	39301000	GM12878,HMEC,HUVEC,HelaS3,HepG2,K562	9	.	39298400	39301000	128,0,128
chr12	39835200	39838000	GM12878,HMEC,HUVEC,HelaS3,HepG2,K562	10	.	39835200	39838000	128,0,128
chr12	40498600	40500600	GM12878,HMEC,HUVEC,HelaS3,HepG2,K562	9	.	40498600	40500600	128,0,128
chr12	42537000	42540000	GM12878,HMEC,HUVEC,HelaS3,HepG2,K562	11	.	42537000	42540000	128,0,128
chr12	42630800	42633200	GM12878,HMEC,HUVEC,HelaS3,HepG2,K562	10	.	42630800	42633200	128,0,128
chr12	42719000	42721600	GM12878,HMEC,HUVEC,HelaS3,HepG2,K562	9	.	42719000	42721600	128,0,128
chr12	44151600	44153600	GM12878,HMEC,HUVEC,HelaS3,HepG2,K562	7	.	44151600	44153600	128,0,128
chr12	45608400	45612400	GM12878,HMEC,HUVEC,HelaS3,HepG2,K562	12	.	45608400	45612400	128,0,128
chr12	45624800	45630000	GM12878,HMEC,HUVEC,HelaS3,HepG2,K562	18	.	45624800	45630000	128,0,128
chr12	46119600	46125600	GM12878,HMEC,HUVEC,HelaS3,HepG2,K562	27	.	46119600	46125600	128,0,128
chr12	46382600	46386400	GM12878,HMEC,HUVEC,HelaS3,HepG2,K562	10	.	46382600	46386400	128,0,128
chr12	46660200	46664400	GM12878,HMEC,HUVEC,HelaS3,HepG2,K562	9	.	46660200	46664400	128,0,128
chr12	46764800	46768600	GM12878,HMEC,HUVEC,HelaS3,HepG2,K562	12	.	46764800	46768600	128,0,128
chr12	46776000	46781800	GM12878,HMEC,HUVEC,HelaS3,HepG2,K562	21	.	46776000	46781800	128,0,128
chr12	46823200	46827000	GM12878,HMEC,HUVEC,HelaS3,HepG2,K562	11	.	46823200	46827000	128,0,128
chr12	46866600	46868200	GM12878,HMEC,HUVEC,HelaS3,HepG2,K562	8	.	46866600	46868200	128,0,128
chr12	47057000	47059800	GM12878,HMEC,HUVEC,HelaS3,HepG2,K562	8	.	47057000	47059800	128,0,128
chr12	48098800	48100800	GM12878,HMEC,HUVEC,HelaS3,HepG2,K562	6	.	48098800	48100800	128,0,128
chr12	48152000	48153600	GM12878,HMEC,HUVEC,HelaS3,HepG2,K562	7	.	48152000	48153600	128,0,128
chr12	48166600	48172200	GM12878,HMEC,HUVEC,HelaS3,HepG2,K562	10	.	48166600	48172200	128,0,128
chr12	48210600	48215400	GM12878,HMEC,HUVEC,HelaS3,HepG2,K562	15	.	48210600	48215400	128,0,128
chr12	48357000	48358400	GM12878,HMEC,HUVEC,HelaS3,HepG2,K562	8	.	48357000	48358400	128,0,128
chr12	48498200	48501200	GM12878,HMEC,HUVEC,HelaS3,HepG2,K562	10	.	48498200	48501200	128,0,128
chr12	48550400	48552200	GM12878,HMEC,HUVEC,HelaS3,HepG2,K562	6	.	48550400	48552200	128,0,128
chr12	48743600	48745400	GM12878,HMEC,HUVEC,HelaS3,HepG2,K562	8	.	48743600	48745400	128,0,128
chr12	49075000	49076400	GM12878,HMEC,HUVEC,HelaS3,HepG2,K562	10	.	49075000	49076400	128,0,128
chr12	49108800	49111600	GM12878,HMEC,HUVEC,HelaS3,HepG2,K562	14	.	49108800	49111600	128,0,128
chr12	49245200	49247400	GM12878,HMEC,HUVEC,HelaS3,HepG2,K562	12	.	49245200	49247400	128,0,128
chr12	49349800	49352000	GM12878,HMEC,HUVEC,HelaS3,HepG2,K562	7	.	49349800	49352000	128,0,128
chr12	49411600	49413600	GM12878,HMEC,HUVEC,HelaS3,HepG2,K562	9	.	49411600	49413600	128,0,128
chr12	49450400	49455600	GM12878,HMEC,HUVEC,HelaS3,HepG2,K562	19	.	49450400	49455600	128,0,128
chr12	49462600	49464400	GM12878,HMEC,HUVEC,HelaS3,HepG2,K562	7	.	49462600	49464400	128,0,128
chr12	49523600	49526200	GM12878,HMEC,HUVEC,HelaS3,HepG2,K562	11	.	49523600	49526200	128,0,128
chr12	49626400	49629200	GM12878,HMEC,HUVEC,HelaS3,HepG2,K562	12	.	49626400	49629200	128,0,128
chr12	49658000	49660000	GM12878,HMEC,HUVEC,HelaS3,HepG2,K562	9	.	49658000	49660000	128,0,128
chr12	49715600	49718000	GM12878,HMEC,HUVEC,HelaS3,HepG2,K562	10	.	49715600	49718000	128,0,128
chr12	49758800	49762800	GM12878,HMEC,HUVEC,HelaS3,HepG2,K562	12	.	49758800	49762800	128,0,128
chr12	49960800	49963000	GM12878,HMEC,HUVEC,HelaS3,HepG2,K562	7	.	49960800	49963000	128,0,128
chr12	50015400	50018400	GM12878,HMEC,HUVEC,HelaS3,HepG2,K562	10	.	50015400	50018400	128,0,128
chr12	50098600	50101800	GM12878,HMEC,HUVEC,HelaS3,HepG2,K562	12	.	50098600	50101800	128,0,128
chr12	50134600	50137800	GM12878,HMEC,HUVEC,HelaS3,HepG2,K562	10	.	50134600	50137800	128,0,128
chr12	50221000	50223000	GM12878,HMEC,HUVEC,HelaS3,HepG2,K562	9	.	50221000	50223000	128,0,128
chr12	50235600	50237600	GM12878,HMEC,HUVEC,HelaS3,HepG2,K562	8	.	50235600	50237600	128,0,128
chr12	50418000	50419800	GM12878,HMEC,HUVEC,HelaS3,HepG2,K562	10	.	50418000	50419800	128,0,128
chr12	50478200	50480000	GM12878,HMEC,HUVEC,HelaS3,HepG2,K562	7	.	50478200	50480000	128,0,128
chr12	50503400	50507200	GM12878,HMEC,HUVEC,HelaS3,HepG2,K562	13	.	50503400	50507200	128,0,128
chr12	50560200	50561800	GM12878,HMEC,HUVEC,HelaS3,HepG2,K562	8	.	50560200	50561800	128,0,128
chr12	50640000	50642000	GM12878,HMEC,HUVEC,HelaS3,HepG2,K562	8	.	50640000	50642000	128,0,128
chr12	50676600	50678400	GM12878,HMEC,HUVEC,HelaS3,HepG2,K562	6	.	50676600	50678400	128,0,128
chr12	50793800	50797200	GM12878,HMEC,HUVEC,HelaS3,HepG2,K562	15	.	50793800	50797200	128,0,128
chr12	50898400	50901200	GM12878,HMEC,HUVEC,HelaS3,HepG2,K562	11	.	50898400	50901200	128,0,128
chr12	50925200	50928200	GM12878,HMEC,HUVEC,HelaS3,HepG2,K562	9	.	50925200	50928200	128,0,128
chr12	51157000	51160400	GM12878,HMEC,HUVEC,HelaS3,HepG2,K562	10	.	51157000	51160400	128,0,128
chr12	51317200	51319600	GM12878,HMEC,HUVEC,HelaS3,HepG2,K562	7	.	51317200	51319600	128,0,128
chr12	51417200	51420600	GM12878,HMEC,HUVEC,HelaS3,HepG2,K562	13	.	51417200	51420600	128,0,128
chr12	51441400	51443400	GM12878,HMEC,HUVEC,HelaS3,HepG2,K562	8	.	51441400	51443400	128,0,128
chr12	51476000	51477800	GM12878,HMEC,HUVEC,HelaS3,HepG2,K562	7	.	51476000	51477800	128,0,128
[truncated: 7,153 more rows]
