# Supplementary material for: Genome-wide prediction of cis-regulatory regions using supervised deep learning methods
Source: BMC Bioinformatics. 2018 May 31;19:202. doi: 10.1186/s12859-018-2187-1 (PMC5984344; doi:10.1186/s12859-018-2187-1)
Supplement: Supplementary file 2 — Genome-wide predictions of cis-regulatory regions for all six cell types. (ZIP 20400 kb) [file 12859_2018_2187_MOESM2_ESM.zip › additional_file2/A-E_Whole_Genome.bed]

browser position chr17:42297928-42436751
browser dense A-E_Whole_Genome
track type=bed name="A-E_Whole_Genome" description="A-E_Whole_Genome" visibility=3 itemRgb="On" useScore=0 db=hg19
chr1	10000	10600	HepG2,K562	2	.	10000	10600	255,215,0
chr1	20000	20200	HepG2	1	.	20000	20200	255,215,0
chr1	115600	115800	K562	1	.	115600	115800	255,215,0
chr1	138400	138600	K562	1	.	138400	138600	255,215,0
chr1	138800	139400	K562	1	.	138800	139400	255,215,0
chr1	235600	235800	K562	1	.	235600	235800	255,215,0
chr1	262000	262200	K562	1	.	262000	262200	255,215,0
chr1	540600	541000	K562	1	.	540600	541000	255,215,0
chr1	566800	567200	K562	1	.	566800	567200	255,215,0
chr1	569600	570200	HUVEC,K562	2	.	569600	570200	255,215,0
chr1	610800	611000	HepG2	1	.	610800	611000	255,215,0
chr1	662600	662800	HepG2	1	.	662600	662800	255,215,0
chr1	713000	714000	GM12878,HMEC,HUVEC,HepG2,K562	6	.	713000	714000	255,215,0
chr1	714200	714400	HelaS3,HepG2,K562	3	.	714200	714400	255,215,0
chr1	714600	714800	HMEC,K562	2	.	714600	714800	255,215,0
chr1	715000	715400	HepG2	1	.	715000	715400	255,215,0
chr1	748000	748400	K562	1	.	748000	748400	255,215,0
chr1	752200	752800	HMEC,HUVEC,K562	3	.	752200	752800	255,215,0
chr1	753200	753800	HMEC	1	.	753200	753800	255,215,0
chr1	761000	761400	HMEC,HepG2,K562	3	.	761000	761400	255,215,0
chr1	761600	761800	K562	1	.	761600	761800	255,215,0
chr1	762000	762400	HMEC,HelaS3,K562	3	.	762000	762400	255,215,0
chr1	762600	763000	HepG2	1	.	762600	763000	255,215,0
chr1	765400	765600	HepG2	1	.	765400	765600	255,215,0
chr1	766200	766400	HepG2	1	.	766200	766400	255,215,0
chr1	766800	767200	K562	1	.	766800	767200	255,215,0
chr1	778200	778400	K562	1	.	778200	778400	255,215,0
chr1	793800	794400	HMEC,HepG2	2	.	793800	794400	255,215,0
chr1	797400	797600	K562	1	.	797400	797600	255,215,0
chr1	805200	805400	HMEC,HelaS3,K562	3	.	805200	805400	255,215,0
chr1	811200	811800	K562	1	.	811200	811800	255,215,0
chr1	839400	840400	HelaS3,HepG2,K562	3	.	839400	840400	255,215,0
chr1	840600	841000	GM12878,K562	2	.	840600	841000	255,215,0
chr1	842200	842400	HelaS3,K562	2	.	842200	842400	255,215,0
chr1	846200	846800	K562	1	.	846200	846800	255,215,0
chr1	848200	848600	HepG2,K562	2	.	848200	848600	255,215,0
chr1	855800	856200	HelaS3	1	.	855800	856200	255,215,0
chr1	856400	856800	HelaS3,HepG2,K562	3	.	856400	856800	255,215,0
chr1	858800	859600	HelaS3,HepG2,K562	3	.	858800	859600	255,215,0
chr1	873400	875000	HelaS3,K562	4	.	873400	875000	255,215,0
chr1	875200	876600	HelaS3,K562	3	.	875200	876600	255,215,0
chr1	876800	877600	HelaS3,HepG2,K562	3	.	876800	877600	255,215,0
chr1	878400	879000	HelaS3,K562	2	.	878400	879000	255,215,0
chr1	879200	879400	K562	1	.	879200	879400	255,215,0
chr1	879800	880000	K562	1	.	879800	880000	255,215,0
chr1	880200	880400	K562	1	.	880200	880400	255,215,0
chr1	893000	895200	GM12878,HMEC,HUVEC,HelaS3,HepG2,K562	13	.	893000	895200	255,215,0
chr1	895600	896000	HMEC,HelaS3,HepG2,K562	4	.	895600	896000	255,215,0
chr1	896200	897000	HMEC,HepG2,K562	3	.	896200	897000	255,215,0
chr1	901200	903200	GM12878,HMEC,HUVEC,HelaS3,HepG2,K562	10	.	901200	903200	255,215,0
chr1	911400	912000	HMEC,HelaS3,HepG2,K562	4	.	911400	912000	255,215,0
chr1	913400	913600	K562	1	.	913400	913600	255,215,0
chr1	916200	916400	HepG2	1	.	916200	916400	255,215,0
chr1	919600	919800	HelaS3,K562	2	.	919600	919800	255,215,0
chr1	927800	928200	GM12878	1	.	927800	928200	255,215,0
chr1	931000	931600	HepG2,K562	2	.	931000	931600	255,215,0
chr1	934000	937800	GM12878,HMEC,HUVEC,HelaS3,HepG2,K562	12	.	934000	937800	255,215,0
chr1	938800	939000	K562	1	.	938800	939000	255,215,0
chr1	940000	942400	GM12878,HUVEC,HelaS3,HepG2,K562	5	.	940000	942400	255,215,0
chr1	948000	950600	GM12878,HMEC,HUVEC,HelaS3,HepG2,K562	15	.	948000	950600	255,215,0
chr1	950800	951000	GM12878,K562	2	.	950800	951000	255,215,0
chr1	952800	953000	HepG2	1	.	952800	953000	255,215,0
chr1	954400	955400	GM12878,HUVEC,HelaS3,HepG2,K562	7	.	954400	955400	255,215,0
chr1	955800	957600	GM12878,HMEC,HUVEC,HelaS3,HepG2,K562	6	.	955800	957600	255,215,0
chr1	958200	958400	HMEC	1	.	958200	958400	255,215,0
chr1	959400	961400	HMEC,HUVEC,HelaS3,HepG2,K562	5	.	959400	961400	255,215,0
chr1	966600	967200	GM12878	1	.	966600	967200	255,215,0
chr1	967800	969000	GM12878,HUVEC,K562	4	.	967800	969000	255,215,0
chr1	973000	974000	HepG2	1	.	973000	974000	255,215,0
chr1	974200	974400	GM12878	1	.	974200	974400	255,215,0
chr1	975000	975200	GM12878	1	.	975000	975200	255,215,0
chr1	975600	976400	GM12878,HUVEC,K562	3	.	975600	976400	255,215,0
chr1	986000	986400	GM12878	1	.	986000	986400	255,215,0
chr1	993400	995400	GM12878,HMEC,HUVEC,HelaS3,HepG2,K562	9	.	993400	995400	255,215,0
chr1	997200	998400	K562	1	.	997200	998400	255,215,0
chr1	998800	1000200	GM12878,HMEC,HUVEC,HelaS3,HepG2,K562	7	.	998800	1000200	255,215,0
chr1	1000800	1001200	GM12878,HepG2,K562	3	.	1000800	1001200	255,215,0
chr1	1003400	1006000	GM12878,HepG2,K562	7	.	1003400	1006000	255,215,0
chr1	1008800	1010000	HMEC,HelaS3	3	.	1008800	1010000	255,215,0
chr1	1014800	1016000	GM12878,HMEC,HUVEC,HelaS3,HepG2,K562	7	.	1014800	1016000	255,215,0
chr1	1027200	1027400	K562	1	.	1027200	1027400	255,215,0
chr1	1042800	1043000	K562	1	.	1042800	1043000	255,215,0
chr1	1045000	1046000	K562	1	.	1045000	1046000	255,215,0
chr1	1046200	1046400	K562	1	.	1046200	1046400	255,215,0
chr1	1049000	1049200	K562	1	.	1049000	1049200	255,215,0
chr1	1050000	1050800	GM12878,HMEC,HUVEC,HepG2,K562	5	.	1050000	1050800	255,215,0
chr1	1051400	1052000	HelaS3,HepG2	2	.	1051400	1052000	255,215,0
chr1	1052200	1052400	HMEC,HepG2,K562	3	.	1052200	1052400	255,215,0
chr1	1057400	1058000	HMEC,HUVEC,HelaS3,HepG2,K562	5	.	1057400	1058000	255,215,0
chr1	1058600	1059000	HepG2	1	.	1058600	1059000	255,215,0
chr1	1059600	1061200	HepG2	1	.	1059600	1061200	255,215,0
chr1	1063200	1064800	HepG2	1	.	1063200	1064800	255,215,0
chr1	1065600	1066000	HepG2	1	.	1065600	1066000	255,215,0
chr1	1068000	1068600	HepG2	1	.	1068000	1068600	255,215,0
chr1	1069000	1069200	K562	1	.	1069000	1069200	255,215,0
chr1	1070200	1071600	K562	1	.	1070200	1071600	255,215,0
chr1	1071800	1072000	K562	1	.	1071800	1072000	255,215,0
chr1	1072200	1072400	GM12878	1	.	1072200	1072400	255,215,0
chr1	1072800	1073200	K562	1	.	1072800	1073200	255,215,0
chr1	1074400	1074600	K562	1	.	1074400	1074600	255,215,0
chr1	1077000	1077400	K562	1	.	1077000	1077400	255,215,0
chr1	1077800	1078000	K562	1	.	1077800	1078000	255,215,0
chr1	1078400	1078600	K562	1	.	1078400	1078600	255,215,0
chr1	1079400	1079800	GM12878	1	.	1079400	1079800	255,215,0
chr1	1080400	1081000	K562	1	.	1080400	1081000	255,215,0
chr1	1091800	1092000	K562	1	.	1091800	1092000	255,215,0
chr1	1092400	1092600	K562	1	.	1092400	1092600	255,215,0
chr1	1092800	1094400	GM12878,HMEC,HUVEC,HelaS3,HepG2,K562	7	.	1092800	1094400	255,215,0
chr1	1098000	1099600	HMEC	1	.	1098000	1099600	255,215,0
chr1	1100000	1101800	HepG2	1	.	1100000	1101800	255,215,0
chr1	1103200	1103400	HepG2	1	.	1103200	1103400	255,215,0
chr1	1103800	1104200	HepG2	1	.	1103800	1104200	255,215,0
chr1	1107000	1107600	GM12878	1	.	1107000	1107600	255,215,0
chr1	1110800	1111000	K562	1	.	1110800	1111000	255,215,0
chr1	1118600	1118800	K562	1	.	1118600	1118800	255,215,0
chr1	1119600	1119800	K562	1	.	1119600	1119800	255,215,0
chr1	1120400	1121400	K562	1	.	1120400	1121400	255,215,0
chr1	1130200	1130400	K562	1	.	1130200	1130400	255,215,0
chr1	1135400	1135600	K562	1	.	1135400	1135600	255,215,0
chr1	1136200	1137200	GM12878,HMEC,K562	4	.	1136200	1137200	255,215,0
chr1	1138400	1138600	HMEC,K562	2	.	1138400	1138600	255,215,0
chr1	1139200	1139400	K562	1	.	1139200	1139400	255,215,0
chr1	1140400	1140600	K562	1	.	1140400	1140600	255,215,0
chr1	1142000	1142400	GM12878	1	.	1142000	1142400	255,215,0
chr1	1143000	1143200	K562	1	.	1143000	1143200	255,215,0
chr1	1143400	1144800	GM12878,HMEC,HelaS3,K562	6	.	1143400	1144800	255,215,0
chr1	1148000	1149200	GM12878,HUVEC,K562	5	.	1148000	1149200	255,215,0
chr1	1149400	1149800	GM12878,K562	2	.	1149400	1149800	255,215,0
chr1	1150000	1150800	GM12878	1	.	1150000	1150800	255,215,0
chr1	1153200	1153600	HelaS3	1	.	1153200	1153600	255,215,0
chr1	1164400	1164600	K562	1	.	1164400	1164600	255,215,0
chr1	1165000	1165800	GM12878,HUVEC,HelaS3	4	.	1165000	1165800	255,215,0
chr1	1166000	1167000	GM12878,HMEC,HUVEC,HelaS3,HepG2,K562	6	.	1166000	1167000	255,215,0
chr1	1167200	1168600	HMEC,HUVEC,HelaS3,HepG2,K562	5	.	1167200	1168600	255,215,0
chr1	1169000	1169200	HelaS3	1	.	1169000	1169200	255,215,0
chr1	1169600	1169800	HelaS3,K562	2	.	1169600	1169800	255,215,0
chr1	1170000	1170200	K562	1	.	1170000	1170200	255,215,0
chr1	1172200	1174600	HMEC,HelaS3,HepG2,K562	5	.	1172200	1174600	255,215,0
chr1	1174800	1175800	HMEC,HelaS3,HepG2,K562	4	.	1174800	1175800	255,215,0
chr1	1176200	1176800	HepG2	1	.	1176200	1176800	255,215,0
chr1	1179400	1180000	HepG2,K562	2	.	1179400	1180000	255,215,0
chr1	1180600	1181200	K562	1	.	1180600	1181200	255,215,0
chr1	1181600	1181800	K562	1	.	1181600	1181800	255,215,0
chr1	1186000	1186800	GM12878,HMEC	2	.	1186000	1186800	255,215,0
chr1	1195800	1197000	HUVEC	1	.	1195800	1197000	255,215,0
chr1	1200400	1201000	HUVEC	1	.	1200400	1201000	255,215,0
chr1	1206000	1207200	HUVEC,HepG2	2	.	1206000	1207200	255,215,0
chr1	1207400	1208600	GM12878,HMEC,HUVEC,HelaS3,HepG2,K562	6	.	1207400	1208600	255,215,0
chr1	1209000	1210600	GM12878,HMEC,HUVEC,HelaS3,HepG2,K562	10	.	1209000	1210600	255,215,0
chr1	1214200	1214400	HepG2	1	.	1214200	1214400	255,215,0
chr1	1216600	1218000	HMEC,HUVEC,HelaS3,HepG2	4	.	1216600	1218000	255,215,0
chr1	1219200	1219600	K562	1	.	1219200	1219600	255,215,0
chr1	1225600	1225800	HelaS3	1	.	1225600	1225800	255,215,0
chr1	1227400	1227600	HepG2,K562	2	.	1227400	1227600	255,215,0
chr1	1229000	1229600	K562	1	.	1229000	1229600	255,215,0
chr1	1234400	1234800	GM12878,HepG2	2	.	1234400	1234800	255,215,0
chr1	1235400	1235600	K562	1	.	1235400	1235600	255,215,0
chr1	1235800	1236000	HepG2	1	.	1235800	1236000	255,215,0
chr1	1238600	1239000	HMEC	1	.	1238600	1239000	255,215,0
chr1	1239800	1243000	GM12878,HMEC,HUVEC,HelaS3,HepG2,K562	10	.	1239800	1243000	255,215,0
chr1	1243200	1245600	GM12878,HMEC,HelaS3,HepG2,K562	8	.	1243200	1245600	255,215,0
chr1	1248800	1249000	K562	1	.	1248800	1249000	255,215,0
chr1	1250600	1251400	K562	1	.	1250600	1251400	255,215,0
chr1	1253000	1253200	K562	1	.	1253000	1253200	255,215,0
chr1	1253400	1254000	HMEC,HelaS3,K562	3	.	1253400	1254000	255,215,0
chr1	1258200	1259200	GM12878,HUVEC,HelaS3,HepG2,K562	6	.	1258200	1259200	255,215,0
chr1	1259800	1261600	GM12878,HMEC,HUVEC,HelaS3,HepG2,K562	7	.	1259800	1261600	255,215,0
chr1	1266000	1267000	HelaS3,HepG2,K562	3	.	1266000	1267000	255,215,0
chr1	1268400	1268600	HMEC	1	.	1268400	1268600	255,215,0
chr1	1270200	1270600	GM12878,HepG2	2	.	1270200	1270600	255,215,0
chr1	1273200	1273400	K562	1	.	1273200	1273400	255,215,0
chr1	1276800	1277000	GM12878	1	.	1276800	1277000	255,215,0
chr1	1277600	1277800	K562	1	.	1277600	1277800	255,215,0
chr1	1279200	1284200	GM12878,HMEC,HUVEC,HelaS3,HepG2,K562	11	.	1279200	1284200	255,215,0
chr1	1286800	1287200	HMEC,K562	2	.	1286800	1287200	255,215,0
chr1	1288800	1289200	K562	1	.	1288800	1289200	255,215,0
chr1	1291200	1291400	K562	1	.	1291200	1291400	255,215,0
chr1	1291800	1292000	K562	1	.	1291800	1292000	255,215,0
chr1	1292200	1292600	HepG2,K562	2	.	1292200	1292600	255,215,0
chr1	1293000	1297000	GM12878,HMEC,HelaS3,HepG2,K562	6	.	1293000	1297000	255,215,0
chr1	1297200	1297800	HMEC,HepG2	2	.	1297200	1297800	255,215,0
chr1	1299600	1300000	HMEC	1	.	1299600	1300000	255,215,0
chr1	1306800	1307800	GM12878,HUVEC,HepG2,K562	4	.	1306800	1307800	255,215,0
chr1	1309200	1310000	GM12878,HMEC,HUVEC,HepG2,K562	5	.	1309200	1310000	255,215,0
chr1	1310600	1312200	GM12878,HMEC,HelaS3,HepG2,K562	8	.	1310600	1312200	255,215,0
chr1	1319200	1319600	HepG2	1	.	1319200	1319600	255,215,0
chr1	1326200	1326400	K562	1	.	1326200	1326400	255,215,0
chr1	1333000	1334000	HMEC,HUVEC,HelaS3,HepG2,K562	5	.	1333000	1334000	255,215,0
chr1	1334800	1335000	HelaS3	1	.	1334800	1335000	255,215,0
chr1	1335200	1337600	GM12878,HMEC,HUVEC,HelaS3,HepG2,K562	7	.	1335200	1337600	255,215,0
chr1	1341200	1342200	GM12878,HMEC,HUVEC,HelaS3,HepG2,K562	6	.	1341200	1342200	255,215,0
chr1	1342600	1344200	GM12878,HMEC,HUVEC,HepG2,K562	8	.	1342600	1344200	255,215,0
chr1	1347000	1347800	GM12878,K562	3	.	1347000	1347800	255,215,0
chr1	1348000	1348200	K562	1	.	1348000	1348200	255,215,0
chr1	1352600	1352800	K562	1	.	1352600	1352800	255,215,0
chr1	1353000	1353800	GM12878,HMEC,HepG2,K562	4	.	1353000	1353800	255,215,0
chr1	1354000	1354400	GM12878	1	.	1354000	1354400	255,215,0
chr1	1354800	1355400	HMEC,HepG2	2	.	1354800	1355400	255,215,0
chr1	1355600	1356000	HMEC	1	.	1355600	1356000	255,215,0
chr1	1356200	1357200	HMEC,HepG2,K562	3	.	1356200	1357200	255,215,0
chr1	1357800	1359000	GM12878,HMEC,HUVEC,HelaS3,K562	6	.	1357800	1359000	255,215,0
chr1	1361200	1361600	HepG2,K562	2	.	1361200	1361600	255,215,0
chr1	1361800	1362200	HepG2,K562	2	.	1361800	1362200	255,215,0
chr1	1362400	1363400	K562	1	.	1362400	1363400	255,215,0
chr1	1363600	1363800	K562	1	.	1363600	1363800	255,215,0
chr1	1365000	1366800	HMEC,HUVEC,HepG2,K562	5	.	1365000	1366800	255,215,0
chr1	1367000	1371000	GM12878,HMEC,HUVEC,HepG2,K562	9	.	1367000	1371000	255,215,0
chr1	1371400	1372600	HMEC,HUVEC,HepG2	3	.	1371400	1372600	255,215,0
chr1	1372800	1373800	GM12878,HepG2	2	.	1372800	1373800	255,215,0
chr1	1375800	1377000	GM12878,HMEC,HUVEC,HelaS3,HepG2,K562	6	.	1375800	1377000	255,215,0
chr1	1397000	1398400	GM12878,HMEC,HepG2	4	.	1397000	1398400	255,215,0
chr1	1405800	1406600	GM12878,HMEC,HUVEC,HelaS3,HepG2,K562	6	.	1405800	1406600	255,215,0
chr1	1407000	1407200	HelaS3,HepG2	2	.	1407000	1407200	255,215,0
chr1	1407800	1409600	HMEC,HUVEC,HepG2,K562	8	.	1407800	1409600	255,215,0
chr1	1427400	1427600	K562	1	.	1427400	1427600	255,215,0
chr1	1440200	1441200	GM12878,HMEC,HepG2,K562	5	.	1440200	1441200	255,215,0
chr1	1441400	1441600	K562	1	.	1441400	1441600	255,215,0
chr1	1446200	1447000	GM12878,HMEC,HUVEC,HelaS3,HepG2,K562	6	.	1446200	1447000	255,215,0
chr1	1448400	1448600	HMEC,HUVEC,K562	3	.	1448400	1448600	255,215,0
chr1	1462800	1463000	K562	1	.	1462800	1463000	255,215,0
chr1	1474800	1475200	HUVEC	1	.	1474800	1475200	255,215,0
chr1	1476200	1476400	HUVEC	1	.	1476200	1476400	255,215,0
chr1	1478800	1479000	HepG2	1	.	1478800	1479000	255,215,0
chr1	1490400	1490600	HelaS3	1	.	1490400	1490600	255,215,0
chr1	1502200	1502600	HUVEC	1	.	1502200	1502600	255,215,0
chr1	1502800	1503000	HUVEC	1	.	1502800	1503000	255,215,0
chr1	1503400	1503800	HUVEC	1	.	1503400	1503800	255,215,0
chr1	1504800	1505200	HUVEC	1	.	1504800	1505200	255,215,0
chr1	1505400	1505600	HUVEC	1	.	1505400	1505600	255,215,0
chr1	1505800	1506000	HUVEC	1	.	1505800	1506000	255,215,0
chr1	1507000	1507200	HUVEC,K562	2	.	1507000	1507200	255,215,0
chr1	1508200	1508600	K562	1	.	1508200	1508600	255,215,0
chr1	1508800	1509600	GM12878,HMEC,HUVEC,HelaS3,HepG2,K562	6	.	1508800	1509600	255,215,0
chr1	1510000	1510200	HepG2	1	.	1510000	1510200	255,215,0
chr1	1510600	1511800	GM12878,HMEC,HUVEC,HelaS3,HepG2,K562	10	.	1510600	1511800	255,215,0
chr1	1512800	1513200	HepG2	1	.	1512800	1513200	255,215,0
chr1	1521600	1521800	K562	1	.	1521600	1521800	255,215,0
chr1	1523800	1524200	HepG2,K562	2	.	1523800	1524200	255,215,0
chr1	1532000	1533400	GM12878,HepG2,K562	4	.	1532000	1533400	255,215,0
chr1	1534800	1535200	K562	1	.	1534800	1535200	255,215,0
chr1	1535600	1536000	HMEC,K562	2	.	1535600	1536000	255,215,0
chr1	1538400	1538600	GM12878	1	.	1538400	1538600	255,215,0
chr1	1539600	1539800	K562	1	.	1539600	1539800	255,215,0
chr1	1549000	1551400	HMEC,HUVEC,HelaS3,HepG2,K562	7	.	1549000	1551400	255,215,0
chr1	1551600	1552800	GM12878,HMEC,HUVEC,HelaS3,K562	5	.	1551600	1552800	255,215,0
chr1	1555400	1555800	K562	1	.	1555400	1555800	255,215,0
chr1	1560400	1560800	K562	1	.	1560400	1560800	255,215,0
chr1	1562600	1563600	HelaS3,K562	2	.	1562600	1563600	255,215,0
chr1	1583200	1583600	K562	1	.	1583200	1583600	255,215,0
chr1	1589400	1589600	HUVEC	1	.	1589400	1589600	255,215,0
chr1	1589800	1590000	HMEC	1	.	1589800	1590000	255,215,0
chr1	1590600	1590800	HelaS3	1	.	1590600	1590800	255,215,0
chr1	1591200	1591400	HMEC,K562	2	.	1591200	1591400	255,215,0
chr1	1609000	1611000	GM12878,HepG2,K562	3	.	1609000	1611000	255,215,0
chr1	1612000	1612600	HepG2,K562	3	.	1612000	1612600	255,215,0
chr1	1617600	1618200	HUVEC,HelaS3,HepG2,K562	4	.	1617600	1618200	255,215,0
chr1	1623000	1623200	HMEC,K562	2	.	1623000	1623200	255,215,0
chr1	1624000	1624800	GM12878,HepG2,K562	3	.	1624000	1624800	255,215,0
chr1	1646600	1647000	K562	1	.	1646600	1647000	255,215,0
chr1	1655200	1655400	K562	1	.	1655200	1655400	255,215,0
chr1	1656000	1656400	HMEC,K562	2	.	1656000	1656400	255,215,0
chr1	1657600	1658000	K562	1	.	1657600	1658000	255,215,0
chr1	1660000	1660200	K562	1	.	1660000	1660200	255,215,0
chr1	1672400	1672800	HelaS3	1	.	1672400	1672800	255,215,0
chr1	1677400	1678000	GM12878,HepG2,K562	3	.	1677400	1678000	255,215,0
chr1	1680200	1681000	HepG2,K562	2	.	1680200	1681000	255,215,0
chr1	1689800	1691000	HelaS3,K562	2	.	1689800	1691000	255,215,0
chr1	1699800	1700600	HepG2	1	.	1699800	1700600	255,215,0
chr1	1702800	1703000	K562	1	.	1702800	1703000	255,215,0
chr1	1706800	1707800	GM12878,HUVEC,HelaS3,HepG2,K562	5	.	1706800	1707800	255,215,0
chr1	1708400	1710000	GM12878,HMEC,HUVEC,HelaS3,HepG2,K562	8	.	1708400	1710000	255,215,0
chr1	1710200	1713200	GM12878,HMEC,HelaS3,HepG2,K562	8	.	1710200	1713200	255,215,0
chr1	1713400	1714800	GM12878,HMEC,HUVEC,HelaS3,HepG2,K562	6	.	1713400	1714800	255,215,0
chr1	1720600	1720800	K562	1	.	1720600	1720800	255,215,0
chr1	1731200	1731600	GM12878	1	.	1731200	1731600	255,215,0
chr1	1757800	1758000	HUVEC	1	.	1757800	1758000	255,215,0
chr1	1759800	1760400	GM12878,HUVEC	2	.	1759800	1760400	255,215,0
chr1	1764400	1764800	HUVEC,HepG2	2	.	1764400	1764800	255,215,0
chr1	1765000	1765800	GM12878,HepG2	2	.	1765000	1765800	255,215,0
chr1	1772000	1772600	HUVEC	1	.	1772000	1772600	255,215,0
chr1	1773000	1773400	HUVEC	1	.	1773000	1773400	255,215,0
chr1	1773800	1774600	GM12878,HUVEC	2	.	1773800	1774600	255,215,0
chr1	1775000	1775200	HUVEC,HelaS3	2	.	1775000	1775200	255,215,0
chr1	1776000	1776200	HUVEC	1	.	1776000	1776200	255,215,0
chr1	1776600	1776800	HUVEC	1	.	1776600	1776800	255,215,0
chr1	1777200	1777800	HUVEC	1	.	1777200	1777800	255,215,0
chr1	1778400	1779400	HUVEC,HepG2,K562	3	.	1778400	1779400	255,215,0
chr1	1779800	1780000	HUVEC	1	.	1779800	1780000	255,215,0
chr1	1780200	1780800	HUVEC	1	.	1780200	1780800	255,215,0
chr1	1783000	1783200	HUVEC	1	.	1783000	1783200	255,215,0
chr1	1784000	1784400	HUVEC	1	.	1784000	1784400	255,215,0
chr1	1784600	1784800	HUVEC	1	.	1784600	1784800	255,215,0
chr1	1785000	1785200	HUVEC	1	.	1785000	1785200	255,215,0
chr1	1785400	1786000	HUVEC	1	.	1785400	1786000	255,215,0
chr1	1787200	1787800	HUVEC	1	.	1787200	1787800	255,215,0
chr1	1788400	1791800	HUVEC,HelaS3,HepG2,K562	6	.	1788400	1791800	255,215,0
chr1	1792000	1792400	HUVEC	1	.	1792000	1792400	255,215,0
chr1	1792600	1792800	HUVEC,HepG2	2	.	1792600	1792800	255,215,0
chr1	1793000	1793400	HUVEC	1	.	1793000	1793400	255,215,0
chr1	1793600	1794600	HUVEC,HepG2	2	.	1793600	1794600	255,215,0
chr1	1794800	1795400	HUVEC	1	.	1794800	1795400	255,215,0
chr1	1795800	1796000	HUVEC	1	.	1795800	1796000	255,215,0
chr1	1796200	1796600	GM12878,HUVEC	2	.	1796200	1796600	255,215,0
chr1	1797600	1798000	HUVEC	1	.	1797600	1798000	255,215,0
chr1	1798800	1799000	HUVEC	1	.	1798800	1799000	255,215,0
chr1	1799200	1799600	HUVEC	1	.	1799200	1799600	255,215,0
chr1	1800800	1801200	HUVEC,K562	2	.	1800800	1801200	255,215,0
chr1	1802000	1802200	HUVEC	1	.	1802000	1802200	255,215,0
chr1	1802400	1803400	HUVEC	1	.	1802400	1803400	255,215,0
chr1	1803600	1804000	HUVEC	1	.	1803600	1804000	255,215,0
chr1	1804200	1804400	HUVEC	1	.	1804200	1804400	255,215,0
chr1	1804600	1805000	HUVEC	1	.	1804600	1805000	255,215,0
chr1	1805200	1805600	HUVEC	1	.	1805200	1805600	255,215,0
chr1	1807200	1808400	HUVEC	1	.	1807200	1808400	255,215,0
chr1	1809400	1810600	HUVEC,HepG2	2	.	1809400	1810600	255,215,0
chr1	1811200	1811400	HUVEC	1	.	1811200	1811400	255,215,0
chr1	1812200	1813800	HUVEC,HepG2	4	.	1812200	1813800	255,215,0
chr1	1814400	1815400	HUVEC,HepG2,K562	3	.	1814400	1815400	255,215,0
chr1	1815800	1816200	HUVEC	1	.	1815800	1816200	255,215,0
chr1	1817400	1818000	HUVEC,HepG2	2	.	1817400	1818000	255,215,0
chr1	1818400	1821600	GM12878,HMEC,HUVEC,HelaS3,HepG2,K562	11	.	1818400	1821600	255,215,0
chr1	1822800	1824200	GM12878,HMEC,HUVEC,HelaS3,HepG2,K562	7	.	1822800	1824200	255,215,0
chr1	1825200	1825400	HepG2	1	.	1825200	1825400	255,215,0
chr1	1825600	1826800	HelaS3,HepG2	2	.	1825600	1826800	255,215,0
chr1	1828600	1829000	HelaS3,HepG2,K562	3	.	1828600	1829000	255,215,0
chr1	1830600	1831000	HepG2	1	.	1830600	1831000	255,215,0
chr1	1837400	1838200	GM12878,HelaS3,HepG2,K562	4	.	1837400	1838200	255,215,0
chr1	1838600	1841600	GM12878,HMEC,HUVEC,HelaS3,HepG2,K562	14	.	1838600	1841600	255,215,0
chr1	1849800	1853000	GM12878,HMEC,HUVEC,HelaS3,HepG2,K562	10	.	1849800	1853000	255,215,0
chr1	1854000	1855400	HepG2	1	.	1854000	1855400	255,215,0
chr1	1872600	1873200	HepG2	1	.	1872600	1873200	255,215,0
chr1	1873400	1874800	HepG2	1	.	1873400	1874800	255,215,0
chr1	1875000	1876000	HelaS3,HepG2,K562	3	.	1875000	1876000	255,215,0
chr1	1886400	1887000	HepG2,K562	2	.	1886400	1887000	255,215,0
chr1	1887200	1887400	HepG2	1	.	1887200	1887400	255,215,0
chr1	1891200	1891800	HMEC,HelaS3,HepG2,K562	4	.	1891200	1891800	255,215,0
chr1	1915000	1915200	K562	1	.	1915000	1915200	255,215,0
chr1	1927600	1928000	K562	1	.	1927600	1928000	255,215,0
chr1	1935200	1935400	HepG2	1	.	1935200	1935400	255,215,0
chr1	1946400	1946800	HMEC	1	.	1946400	1946800	255,215,0
chr1	1951000	1951400	HepG2	1	.	1951000	1951400	255,215,0
chr1	1976200	1976800	HMEC,HelaS3,HepG2,K562	4	.	1976200	1976800	255,215,0
chr1	1978000	1978200	HelaS3,HepG2	2	.	1978000	1978200	255,215,0
chr1	1978400	1979600	HepG2	1	.	1978400	1979600	255,215,0
chr1	1980600	1982000	HMEC,HelaS3,HepG2,K562	5	.	1980600	1982000	255,215,0
chr1	1982800	1983600	HMEC,HepG2	2	.	1982800	1983600	255,215,0
chr1	2003600	2003800	HepG2	1	.	2003600	2003800	255,215,0
chr1	2009600	2010000	K562	1	.	2009600	2010000	255,215,0
chr1	2023200	2023400	K562	1	.	2023200	2023400	255,215,0
chr1	2034200	2034400	HepG2	1	.	2034200	2034400	255,215,0
chr1	2035000	2035200	HepG2	1	.	2035000	2035200	255,215,0
chr1	2035400	2035600	HepG2	1	.	2035400	2035600	255,215,0
chr1	2035800	2036800	HelaS3,HepG2	2	.	2035800	2036800	255,215,0
chr1	2040200	2040400	K562	1	.	2040200	2040400	255,215,0
chr1	2043800	2044000	GM12878	1	.	2043800	2044000	255,215,0
chr1	2053000	2053200	K562	1	.	2053000	2053200	255,215,0
chr1	2053400	2053600	K562	1	.	2053400	2053600	255,215,0
chr1	2054600	2054800	K562	1	.	2054600	2054800	255,215,0
chr1	2063600	2068000	GM12878,HMEC,HUVEC,HelaS3,HepG2,K562	10	.	2063600	2068000	255,215,0
chr1	2069000	2069200	HepG2	1	.	2069000	2069200	255,215,0
chr1	2069400	2070200	HepG2	1	.	2069400	2070200	255,215,0
chr1	2071600	2071800	HelaS3	1	.	2071600	2071800	255,215,0
chr1	2072000	2072200	HMEC	1	.	2072000	2072200	255,215,0
chr1	2079800	2080800	HUVEC	1	.	2079800	2080800	255,215,0
chr1	2095400	2095600	K562	1	.	2095400	2095600	255,215,0
chr1	2105800	2106200	HUVEC,HelaS3,K562	3	.	2105800	2106200	255,215,0
chr1	2107000	2108400	K562	1	.	2107000	2108400	255,215,0
chr1	2110800	2112800	K562	1	.	2110800	2112800	255,215,0
chr1	2114800	2115000	K562	1	.	2114800	2115000	255,215,0
chr1	2120600	2122600	GM12878,HMEC,HUVEC,HepG2,K562	10	.	2120600	2122600	255,215,0
chr1	2124400	2127400	GM12878,HMEC,HUVEC,HelaS3,HepG2,K562	12	.	2124400	2127400	255,215,0
chr1	2129000	2131400	GM12878,HMEC,HUVEC,HelaS3,HepG2,K562	8	.	2129000	2131400	255,215,0
chr1	2131800	2132400	K562	1	.	2131800	2132400	255,215,0
chr1	2134200	2134400	K562	1	.	2134200	2134400	255,215,0
chr1	2135600	2136400	GM12878,HUVEC,HepG2,K562	5	.	2135600	2136400	255,215,0
chr1	2136600	2137200	GM12878,HMEC,HUVEC,HelaS3,HepG2,K562	6	.	2136600	2137200	255,215,0
chr1	2137400	2138000	HepG2,K562	2	.	2137400	2138000	255,215,0
chr1	2138200	2140400	HMEC,HUVEC,HelaS3,HepG2,K562	6	.	2138200	2140400	255,215,0
chr1	2140800	2141000	HelaS3	1	.	2140800	2141000	255,215,0
chr1	2141400	2142000	HMEC	1	.	2141400	2142000	255,215,0
chr1	2143600	2146600	HMEC,HUVEC,HelaS3,HepG2,K562	8	.	2143600	2146600	255,215,0
chr1	2151400	2151800	HepG2	1	.	2151400	2151800	255,215,0
chr1	2152000	2152200	HepG2	1	.	2152000	2152200	255,215,0
chr1	2157800	2158800	HMEC,HUVEC,HepG2,K562	5	.	2157800	2158800	255,215,0
chr1	2159000	2159400	HelaS3,HepG2	2	.	2159000	2159400	255,215,0
chr1	2160600	2160800	HepG2	1	.	2160600	2160800	255,215,0
chr1	2161000	2167200	GM12878,HMEC,HUVEC,HelaS3,HepG2,K562	22	.	2161000	2167200	255,215,0
chr1	2167400	2167800	HUVEC	1	.	2167400	2167800	255,215,0
chr1	2168200	2171400	HUVEC,HepG2	6	.	2168200	2171400	255,215,0
chr1	2171600	2172000	HUVEC,HepG2	2	.	2171600	2172000	255,215,0
chr1	2172200	2172800	HUVEC	1	.	2172200	2172800	255,215,0
chr1	2174800	2175200	HUVEC	1	.	2174800	2175200	255,215,0
chr1	2177400	2178400	HMEC,HUVEC,HepG2	3	.	2177400	2178400	255,215,0
chr1	2179000	2180800	HUVEC,HepG2	3	.	2179000	2180800	255,215,0
chr1	2181000	2181400	HUVEC,HepG2	2	.	2181000	2181400	255,215,0
chr1	2181600	2183400	HUVEC,HepG2	3	.	2181600	2183400	255,215,0
chr1	2186600	2187800	HMEC,HelaS3,K562	3	.	2186600	2187800	255,215,0
chr1	2188000	2188200	HUVEC	1	.	2188000	2188200	255,215,0
chr1	2188400	2188800	HUVEC	1	.	2188400	2188800	255,215,0
chr1	2189400	2190000	HUVEC,K562	2	.	2189400	2190000	255,215,0
chr1	2190200	2190400	HUVEC	1	.	2190200	2190400	255,215,0
chr1	2190600	2191000	HUVEC	1	.	2190600	2191000	255,215,0
chr1	2191200	2191800	HUVEC	1	.	2191200	2191800	255,215,0
chr1	2192200	2192800	HUVEC,HepG2	2	.	2192200	2192800	255,215,0
chr1	2193000	2193200	HUVEC,HepG2	2	.	2193000	2193200	255,215,0
chr1	2194800	2195000	HUVEC	1	.	2194800	2195000	255,215,0
chr1	2197600	2198000	HUVEC	1	.	2197600	2198000	255,215,0
chr1	2198400	2199400	HUVEC	1	.	2198400	2199400	255,215,0
chr1	2200000	2200200	HUVEC	1	.	2200000	2200200	255,215,0
chr1	2200800	2201200	HUVEC	1	.	2200800	2201200	255,215,0
chr1	2201600	2204000	HUVEC,HepG2,K562	5	.	2201600	2204000	255,215,0
chr1	2204400	2204600	HUVEC	1	.	2204400	2204600	255,215,0
chr1	2204800	2205000	HUVEC	1	.	2204800	2205000	255,215,0
chr1	2205200	2205400	HUVEC	1	.	2205200	2205400	255,215,0
chr1	2206200	2206800	HUVEC	1	.	2206200	2206800	255,215,0
chr1	2207400	2207800	HUVEC,K562	2	.	2207400	2207800	255,215,0
chr1	2208800	2209000	K562	1	.	2208800	2209000	255,215,0
chr1	2210000	2211600	HUVEC	1	.	2210000	2211600	255,215,0
chr1	2215000	2215200	HUVEC	1	.	2215000	2215200	255,215,0
chr1	2215400	2216000	HUVEC,HepG2	2	.	2215400	2216000	255,215,0
chr1	2220000	2220200	HUVEC	1	.	2220000	2220200	255,215,0
chr1	2221000	2224600	GM12878,HMEC,HUVEC,K562	5	.	2221000	2224600	255,215,0
chr1	2224800	2225000	HUVEC	1	.	2224800	2225000	255,215,0
chr1	2225600	2226000	HUVEC	1	.	2225600	2226000	255,215,0
chr1	2226200	2226400	HUVEC	1	.	2226200	2226400	255,215,0
chr1	2229800	2230000	HUVEC	1	.	2229800	2230000	255,215,0
chr1	2230200	2233400	GM12878,HMEC,HUVEC	5	.	2230200	2233400	255,215,0
chr1	2242200	2242600	K562	1	.	2242200	2242600	255,215,0
chr1	2242800	2243600	HelaS3,HepG2,K562	3	.	2242800	2243600	255,215,0
chr1	2243800	2244200	HepG2,K562	2	.	2243800	2244200	255,215,0
chr1	2244400	2244600	K562	1	.	2244400	2244600	255,215,0
chr1	2245200	2248400	GM12878,HMEC,HUVEC,HepG2,K562	10	.	2245200	2248400	255,215,0
chr1	2253600	2254000	HUVEC	1	.	2253600	2254000	255,215,0
chr1	2265800	2267000	HMEC	1	.	2265800	2267000	255,215,0
chr1	2267400	2267800	HMEC	1	.	2267400	2267800	255,215,0
chr1	2277200	2277400	K562	1	.	2277200	2277400	255,215,0
chr1	2304200	2304400	HMEC	1	.	2304200	2304400	255,215,0
chr1	2313200	2313400	HUVEC,HelaS3,HepG2,K562	4	.	2313200	2313400	255,215,0
chr1	2315600	2316000	HepG2	1	.	2315600	2316000	255,215,0
chr1	2319000	2320200	GM12878	1	.	2319000	2320200	255,215,0
chr1	2321600	2322600	GM12878,HMEC,HUVEC,HelaS3,K562	5	.	2321600	2322600	255,215,0
chr1	2322800	2323400	HepG2	1	.	2322800	2323400	255,215,0
chr1	2323600	2325200	GM12878,HMEC,HUVEC,HelaS3,HepG2,K562	7	.	2323600	2325200	255,215,0
chr1	2325800	2326000	HUVEC	1	.	2325800	2326000	255,215,0
chr1	2337200	2337400	HUVEC	1	.	2337200	2337400	255,215,0
chr1	2337800	2338000	HUVEC	1	.	2337800	2338000	255,215,0
chr1	2342400	2342600	K562	1	.	2342400	2342600	255,215,0
chr1	2343000	2343600	GM12878,HMEC,HUVEC,HelaS3,HepG2,K562	6	.	2343000	2343600	255,215,0
chr1	2344000	2346400	GM12878,HMEC,HUVEC,HelaS3,HepG2,K562	10	.	2344000	2346400	255,215,0
chr1	2346800	2347000	GM12878	1	.	2346800	2347000	255,215,0
chr1	2347400	2348000	GM12878	1	.	2347400	2348000	255,215,0
chr1	2359000	2360000	HMEC	1	.	2359000	2360000	255,215,0
chr1	2360200	2361400	HMEC	1	.	2360200	2361400	255,215,0
chr1	2362200	2362400	HMEC	1	.	2362200	2362400	255,215,0
chr1	2362600	2363600	HMEC	1	.	2362600	2363600	255,215,0
chr1	2371000	2371200	GM12878	1	.	2371000	2371200	255,215,0
chr1	2379600	2379800	K562	1	.	2379600	2379800	255,215,0
chr1	2381400	2381600	HMEC	1	.	2381400	2381600	255,215,0
chr1	2382600	2384600	HMEC,HUVEC	3	.	2382600	2384600	255,215,0
chr1	2385200	2385600	HMEC	1	.	2385200	2385600	255,215,0
chr1	2398600	2399000	K562	1	.	2398600	2399000	255,215,0
chr1	2399400	2399800	GM12878,HepG2	2	.	2399400	2399800	255,215,0
chr1	2406400	2406600	K562	1	.	2406400	2406600	255,215,0
chr1	2414000	2414400	HepG2	1	.	2414000	2414400	255,215,0
chr1	2415400	2415600	K562	1	.	2415400	2415600	255,215,0
chr1	2425600	2426200	HelaS3	1	.	2425600	2426200	255,215,0
chr1	2427600	2428000	GM12878	1	.	2427600	2428000	255,215,0
chr1	2430800	2431000	HelaS3	1	.	2430800	2431000	255,215,0
chr1	2431200	2431800	HelaS3	1	.	2431200	2431800	255,215,0
chr1	2455000	2458800	GM12878,HMEC,HUVEC,HelaS3,HepG2,K562	15	.	2455000	2458800	255,215,0
chr1	2462400	2462800	HMEC,HelaS3	2	.	2462400	2462800	255,215,0
chr1	2464200	2466800	HMEC,HelaS3	4	.	2464200	2466800	255,215,0
chr1	2467000	2467200	HMEC	1	.	2467000	2467200	255,215,0
chr1	2469000	2469200	HelaS3	1	.	2469000	2469200	255,215,0
chr1	2471000	2471200	K562	1	.	2471000	2471200	255,215,0
chr1	2472400	2474400	K562	1	.	2472400	2474400	255,215,0
chr1	2475000	2481600	GM12878,HMEC,HUVEC,HelaS3,HepG2,K562	15	.	2475000	2481600	255,215,0
chr1	2482000	2482200	GM12878	1	.	2482000	2482200	255,215,0
chr1	2485400	2489600	GM12878,HMEC,HUVEC,HelaS3,HepG2,K562	11	.	2485400	2489600	255,215,0
chr1	2492200	2492400	K562	1	.	2492200	2492400	255,215,0
chr1	2492600	2492800	K562	1	.	2492600	2492800	255,215,0
chr1	2493400	2493600	K562	1	.	2493400	2493600	255,215,0
chr1	2502800	2503200	HepG2	1	.	2502800	2503200	255,215,0
chr1	2507200	2508200	GM12878,HepG2	2	.	2507200	2508200	255,215,0
chr1	2508400	2510600	GM12878,HMEC,HUVEC,HepG2,K562	5	.	2508400	2510600	255,215,0
chr1	2512400	2512600	GM12878	1	.	2512400	2512600	255,215,0
chr1	2512800	2513600	GM12878,HUVEC	2	.	2512800	2513600	255,215,0
chr1	2514800	2515200	HepG2	1	.	2514800	2515200	255,215,0
chr1	2515400	2515800	GM12878,HelaS3,HepG2	3	.	2515400	2515800	255,215,0
chr1	2516000	2516200	GM12878	1	.	2516000	2516200	255,215,0
chr1	2516400	2517600	GM12878,HMEC,HUVEC,HelaS3,HepG2,K562	6	.	2516400	2517600	255,215,0
chr1	2517800	2518200	HelaS3,HepG2,K562	3	.	2517800	2518200	255,215,0
chr1	2518800	2519400	HMEC,HUVEC,K562	3	.	2518800	2519400	255,215,0
chr1	2525200	2526000	HUVEC	1	.	2525200	2526000	255,215,0
chr1	2542600	2543000	K562	1	.	2542600	2543000	255,215,0
chr1	2556200	2556600	K562	1	.	2556200	2556600	255,215,0
chr1	2557200	2557600	K562	1	.	2557200	2557600	255,215,0
chr1	2563000	2563400	HepG2	1	.	2563000	2563400	255,215,0
chr1	2573000	2574400	GM12878,HMEC,HUVEC,HelaS3,HepG2,K562	7	.	2573000	2574400	255,215,0
chr1	2574800	2575200	HMEC,HUVEC,HepG2,K562	4	.	2574800	2575200	255,215,0
chr1	2578400	2578600	K562	1	.	2578400	2578600	255,215,0
chr1	2585200	2585400	K562	1	.	2585200	2585400	255,215,0
chr1	2587600	2587800	K562	1	.	2587600	2587800	255,215,0
chr1	2703200	2703400	K562	1	.	2703200	2703400	255,215,0
chr1	2718200	2718400	HelaS3,K562	2	.	2718200	2718400	255,215,0
chr1	2727800	2728000	HepG2	1	.	2727800	2728000	255,215,0
chr1	2738600	2738800	HelaS3	1	.	2738600	2738800	255,215,0
chr1	2881000	2881200	K562	1	.	2881000	2881200	255,215,0
chr1	2881400	2881600	K562	1	.	2881400	2881600	255,215,0
chr1	2929200	2929400	K562	1	.	2929200	2929400	255,215,0
chr1	2967800	2968400	K562	1	.	2967800	2968400	255,215,0
chr1	3022200	3022400	HepG2	1	.	3022200	3022400	255,215,0
chr1	3031800	3032200	HepG2	1	.	3031800	3032200	255,215,0
chr1	3038000	3038200	HepG2	1	.	3038000	3038200	255,215,0
chr1	3050400	3050600	HepG2	1	.	3050400	3050600	255,215,0
chr1	3051000	3051400	HepG2	1	.	3051000	3051400	255,215,0
chr1	3053200	3053400	HepG2	1	.	3053200	3053400	255,215,0
chr1	3055400	3055800	HepG2	1	.	3055400	3055800	255,215,0
chr1	3086800	3088000	HepG2	1	.	3086800	3088000	255,215,0
chr1	3109200	3109600	HepG2	1	.	3109200	3109600	255,215,0
chr1	3114400	3114800	HepG2	1	.	3114400	3114800	255,215,0
chr1	3135400	3136400	HepG2	1	.	3135400	3136400	255,215,0
chr1	3138400	3139400	HepG2	1	.	3138400	3139400	255,215,0
chr1	3146000	3146200	HepG2	1	.	3146000	3146200	255,215,0
chr1	3154400	3155600	HepG2	1	.	3154400	3155600	255,215,0
chr1	3166600	3168000	HepG2	1	.	3166600	3168000	255,215,0
chr1	3174400	3174600	HepG2	1	.	3174400	3174600	255,215,0
chr1	3178000	3178600	HepG2	1	.	3178000	3178600	255,215,0
chr1	3208800	3210400	HepG2	1	.	3208800	3210400	255,215,0
chr1	3229600	3230200	HUVEC,HelaS3,HepG2,K562	4	.	3229600	3230200	255,215,0
chr1	3235000	3235200	K562	1	.	3235000	3235200	255,215,0
chr1	3236400	3239000	HelaS3,HepG2,K562	4	.	3236400	3239000	255,215,0
chr1	3239200	3239400	HepG2	1	.	3239200	3239400	255,215,0
chr1	3239600	3239800	HepG2	1	.	3239600	3239800	255,215,0
chr1	3243000	3244000	HepG2	1	.	3243000	3244000	255,215,0
chr1	3244800	3245200	HepG2	1	.	3244800	3245200	255,215,0
chr1	3247400	3247800	HepG2	1	.	3247400	3247800	255,215,0
chr1	3251000	3253000	HepG2	1	.	3251000	3253000	255,215,0
chr1	3254800	3255200	HepG2	1	.	3254800	3255200	255,215,0
chr1	3256000	3256200	HepG2	1	.	3256000	3256200	255,215,0
chr1	3256600	3257800	HepG2	1	.	3256600	3257800	255,215,0
chr1	3265000	3265200	HepG2	1	.	3265000	3265200	255,215,0
chr1	3265600	3266600	HepG2	1	.	3265600	3266600	255,215,0
chr1	3272400	3273800	HepG2	1	.	3272400	3273800	255,215,0
chr1	3306000	3306400	HepG2	1	.	3306000	3306400	255,215,0
chr1	3326800	3327000	HepG2	1	.	3326800	3327000	255,215,0
chr1	3333800	3334000	K562	1	.	3333800	3334000	255,215,0
chr1	3339800	3340400	HepG2	1	.	3339800	3340400	255,215,0
chr1	3341400	3341600	GM12878,HelaS3,K562	3	.	3341400	3341600	255,215,0
chr1	3358000	3358400	HepG2	1	.	3358000	3358400	255,215,0
chr1	3360400	3360600	HepG2	1	.	3360400	3360600	255,215,0
chr1	3369800	3370000	HelaS3,HepG2	2	.	3369800	3370000	255,215,0
chr1	3370400	3375400	HMEC,HelaS3,HepG2,K562	7	.	3370400	3375400	255,215,0
chr1	3375800	3377800	HMEC,HUVEC,HepG2	3	.	3375800	3377800	255,215,0
chr1	3381600	3382000	HMEC	1	.	3381600	3382000	255,215,0
chr1	3387400	3387600	HMEC	1	.	3387400	3387600	255,215,0
chr1	3387800	3388800	HMEC,HepG2	3	.	3387800	3388800	255,215,0
chr1	3389200	3390000	HMEC	1	.	3389200	3390000	255,215,0
chr1	3397000	3397200	HepG2	1	.	3397000	3397200	255,215,0
chr1	3398400	3399400	HMEC,HUVEC,HelaS3	3	.	3398400	3399400	255,215,0
chr1	3407800	3408200	HelaS3,K562	2	.	3407800	3408200	255,215,0
chr1	3408400	3408600	HelaS3	1	.	3408400	3408600	255,215,0
chr1	3418600	3419000	GM12878,HelaS3,HepG2	3	.	3418600	3419000	255,215,0
chr1	3419200	3421800	HUVEC,HelaS3	2	.	3419200	3421800	255,215,0
chr1	3426600	3427200	HelaS3	1	.	3426600	3427200	255,215,0
chr1	3434800	3435200	K562	1	.	3434800	3435200	255,215,0
chr1	3446600	3448400	HMEC,HUVEC,HelaS3,K562	6	.	3446600	3448400	255,215,0
chr1	3448600	3448800	HelaS3	1	.	3448600	3448800	255,215,0
chr1	3456400	3457000	HMEC,HUVEC	2	.	3456400	3457000	255,215,0
chr1	3458200	3458400	HelaS3	1	.	3458200	3458400	255,215,0
chr1	3458600	3460600	HMEC,HUVEC,HelaS3	3	.	3458600	3460600	255,215,0
chr1	3464000	3464400	HelaS3	1	.	3464000	3464400	255,215,0
chr1	3464600	3465200	HelaS3	1	.	3464600	3465200	255,215,0
chr1	3469800	3470800	HMEC	1	.	3469800	3470800	255,215,0
chr1	3471200	3471600	HelaS3	1	.	3471200	3471600	255,215,0
chr1	3471800	3472200	HelaS3	1	.	3471800	3472200	255,215,0
chr1	3481800	3482200	HelaS3,K562	2	.	3481800	3482200	255,215,0
chr1	3504000	3504200	HepG2	1	.	3504000	3504200	255,215,0
chr1	3504400	3504600	HepG2	1	.	3504400	3504600	255,215,0
chr1	3506800	3507600	HUVEC	1	.	3506800	3507600	255,215,0
chr1	3507800	3508000	HUVEC	1	.	3507800	3508000	255,215,0
chr1	3510200	3510600	HUVEC	1	.	3510200	3510600	255,215,0
chr1	3514200	3514400	GM12878	1	.	3514200	3514400	255,215,0
chr1	3514800	3515000	HUVEC	1	.	3514800	3515000	255,215,0
chr1	3521200	3521400	K562	1	.	3521200	3521400	255,215,0
chr1	3528400	3528800	HUVEC	1	.	3528400	3528800	255,215,0
chr1	3529600	3531000	GM12878,HMEC,HUVEC,HelaS3,K562	5	.	3529600	3531000	255,215,0
chr1	3531800	3532200	HUVEC,HelaS3	2	.	3531800	3532200	255,215,0
chr1	3535400	3536000	HUVEC,HelaS3,HepG2,K562	4	.	3535400	3536000	255,215,0
chr1	3537800	3538000	HelaS3	1	.	3537800	3538000	255,215,0
chr1	3540200	3541000	GM12878,HMEC,HelaS3,HepG2	4	.	3540200	3541000	255,215,0
chr1	3541200	3541600	HepG2	1	.	3541200	3541600	255,215,0
chr1	3541800	3542800	HMEC,HUVEC,HelaS3,HepG2,K562	5	.	3541800	3542800	255,215,0
chr1	3565600	3566400	GM12878,HMEC,HUVEC,HelaS3,K562	5	.	3565600	3566400	255,215,0
chr1	3566800	3567000	GM12878,K562	2	.	3566800	3567000	255,215,0
chr1	3567800	3568200	GM12878	1	.	3567800	3568200	255,215,0
chr1	3569600	3570200	GM12878,HepG2	2	.	3569600	3570200	255,215,0
chr1	3571000	3571200	GM12878	1	.	3571000	3571200	255,215,0
chr1	3571400	3571600	GM12878	1	.	3571400	3571600	255,215,0
chr1	3572200	3572400	GM12878	1	.	3572200	3572400	255,215,0
chr1	3572600	3574200	GM12878	1	.	3572600	3574200	255,215,0
chr1	3576800	3577000	GM12878	1	.	3576800	3577000	255,215,0
chr1	3580400	3581800	GM12878,HMEC	2	.	3580400	3581800	255,215,0
chr1	3582000	3582200	GM12878	1	.	3582000	3582200	255,215,0
chr1	3582600	3584200	GM12878,HUVEC,HepG2	4	.	3582600	3584200	255,215,0
chr1	3584400	3584800	GM12878	1	.	3584400	3584800	255,215,0
chr1	3585200	3585800	HelaS3,HepG2,K562	3	.	3585200	3585800	255,215,0
chr1	3587800	3588800	GM12878	1	.	3587800	3588800	255,215,0
chr1	3589000	3591600	GM12878,HMEC	2	.	3589000	3591600	255,215,0
chr1	3592400	3593600	GM12878	1	.	3592400	3593600	255,215,0
chr1	3593800	3594600	GM12878	1	.	3593800	3594600	255,215,0
chr1	3594800	3595400	GM12878	1	.	3594800	3595400	255,215,0
chr1	3597600	3598200	HMEC	1	.	3597600	3598200	255,215,0
chr1	3601600	3602000	HMEC	1	.	3601600	3602000	255,215,0
chr1	3604800	3605200	GM12878	1	.	3604800	3605200	255,215,0
chr1	3606600	3608000	HMEC	1	.	3606600	3608000	255,215,0
chr1	3614800	3616600	HMEC	1	.	3614800	3616600	255,215,0
chr1	3619000	3620800	HMEC	1	.	3619000	3620800	255,215,0
chr1	3624200	3624800	HMEC	1	.	3624200	3624800	255,215,0
chr1	3625000	3625600	HMEC	1	.	3625000	3625600	255,215,0
chr1	3628000	3629200	HMEC	1	.	3628000	3629200	255,215,0
chr1	3629400	3629600	HMEC	1	.	3629400	3629600	255,215,0
chr1	3632800	3635000	GM12878,HMEC,HepG2	3	.	3632800	3635000	255,215,0
chr1	3641000	3641200	HelaS3,K562	2	.	3641000	3641200	255,215,0
chr1	3642800	3643000	K562	1	.	3642800	3643000	255,215,0
chr1	3644000	3644200	K562	1	.	3644000	3644200	255,215,0
chr1	3650000	3651000	HepG2	1	.	3650000	3651000	255,215,0
chr1	3662800	3663800	GM12878,HMEC,HUVEC,HepG2,K562	5	.	3662800	3663800	255,215,0
chr1	3664000	3665200	HMEC,HUVEC,HelaS3,HepG2,K562	8	.	3664000	3665200	255,215,0
chr1	3667600	3667800	K562	1	.	3667600	3667800	255,215,0
chr1	3673000	3673200	K562	1	.	3673000	3673200	255,215,0
chr1	3676400	3676600	K562	1	.	3676400	3676600	255,215,0
chr1	3687600	3693400	GM12878,HMEC,HUVEC,HelaS3,HepG2,K562	10	.	3687600	3693400	255,215,0
chr1	3701600	3702200	HepG2	1	.	3701600	3702200	255,215,0
chr1	3703800	3704200	GM12878	1	.	3703800	3704200	255,215,0
chr1	3710000	3711000	GM12878,HUVEC,HepG2,K562	4	.	3710000	3711000	255,215,0
chr1	3711400	3712400	HMEC,HUVEC,HelaS3,HepG2,K562	6	.	3711400	3712400	255,215,0
chr1	3713200	3714400	HMEC,HUVEC,HelaS3,HepG2,K562	5	.	3713200	3714400	255,215,0
chr1	3717800	3718000	GM12878	1	.	3717800	3718000	255,215,0
chr1	3720000	3722800	K562	1	.	3720000	3722800	255,215,0
chr1	3723000	3723200	K562	1	.	3723000	3723200	255,215,0
chr1	3723800	3724000	K562	1	.	3723800	3724000	255,215,0
chr1	3724400	3724800	K562	1	.	3724400	3724800	255,215,0
chr1	3727600	3728000	K562	1	.	3727600	3728000	255,215,0
chr1	3739200	3739400	K562	1	.	3739200	3739400	255,215,0
chr1	3763200	3763400	HUVEC	1	.	3763200	3763400	255,215,0
chr1	3772200	3773200	GM12878,HMEC,HUVEC,HelaS3,HepG2,K562	7	.	3772200	3773200	255,215,0
chr1	3774400	3775600	GM12878,HMEC,HUVEC,HelaS3,HepG2,K562	7	.	3774400	3775600	255,215,0
chr1	3781600	3781800	GM12878	1	.	3781600	3781800	255,215,0
chr1	3785000	3785200	K562	1	.	3785000	3785200	255,215,0
chr1	3785800	3786200	K562	1	.	3785800	3786200	255,215,0
chr1	3786400	3787000	K562	1	.	3786400	3787000	255,215,0
chr1	3814600	3814800	HUVEC	1	.	3814600	3814800	255,215,0
chr1	3815000	3815400	HUVEC,HepG2	2	.	3815000	3815400	255,215,0
chr1	3815600	3816400	GM12878,HMEC,HUVEC,HelaS3,HepG2,K562	6	.	3815600	3816400	255,215,0
chr1	3816600	3818200	GM12878,HMEC,HUVEC,HelaS3,HepG2,K562	8	.	3816600	3818200	255,215,0
chr1	3819600	3820200	HepG2	1	.	3819600	3820200	255,215,0
chr1	3823800	3824200	K562	1	.	3823800	3824200	255,215,0
chr1	3824600	3824800	K562	1	.	3824600	3824800	255,215,0
chr1	3825800	3826000	HepG2	1	.	3825800	3826000	255,215,0
chr1	3827400	3827800	HMEC,HelaS3,HepG2,K562	4	.	3827400	3827800	255,215,0
chr1	3838800	3839000	GM12878	1	.	3838800	3839000	255,215,0
chr1	3843600	3843800	K562	1	.	3843600	3843800	255,215,0
chr1	3997000	3997200	K562	1	.	3997000	3997200	255,215,0
chr1	4002800	4003200	HepG2	1	.	4002800	4003200	255,215,0
chr1	4029000	4029200	HepG2	1	.	4029000	4029200	255,215,0
chr1	4036000	4036200	K562	1	.	4036000	4036200	255,215,0
chr1	4036400	4036600	K562	1	.	4036400	4036600	255,215,0
chr1	4052200	4052400	K562	1	.	4052200	4052400	255,215,0
chr1	4067000	4067400	K562	1	.	4067000	4067400	255,215,0
chr1	4067600	4068000	K562	1	.	4067600	4068000	255,215,0
chr1	4084800	4085000	K562	1	.	4084800	4085000	255,215,0
chr1	4237600	4238000	K562	1	.	4237600	4238000	255,215,0
chr1	4280000	4280200	HepG2	1	.	4280000	4280200	255,215,0
chr1	4324600	4324800	K562	1	.	4324600	4324800	255,215,0
chr1	4325800	4326400	HepG2	1	.	4325800	4326400	255,215,0
chr1	4327200	4329200	GM12878,HepG2	2	.	4327200	4329200	255,215,0
chr1	4331000	4331200	HepG2	1	.	4331000	4331200	255,215,0
chr1	4332800	4333000	HepG2	1	.	4332800	4333000	255,215,0
chr1	4333800	4334000	HepG2	1	.	4333800	4334000	255,215,0
chr1	4356200	4356600	K562	1	.	4356200	4356600	255,215,0
chr1	4388600	4388800	K562	1	.	4388600	4388800	255,215,0
chr1	4392000	4392200	K562	1	.	4392000	4392200	255,215,0
chr1	4582800	4583000	K562	1	.	4582800	4583000	255,215,0
chr1	4610000	4610400	HepG2	1	.	4610000	4610400	255,215,0
chr1	4705400	4705600	HMEC	1	.	4705400	4705600	255,215,0
chr1	4710000	4711600	HMEC,HelaS3	3	.	4710000	4711600	255,215,0
chr1	4712600	4713000	GM12878,HMEC,HepG2,K562	4	.	4712600	4713000	255,215,0
chr1	4728400	4730000	HMEC	1	.	4728400	4730000	255,215,0
chr1	4762600	4764000	HMEC	1	.	4762600	4764000	255,215,0
chr1	4771000	4771400	HepG2	1	.	4771000	4771400	255,215,0
chr1	4815000	4815200	HMEC	1	.	4815000	4815200	255,215,0
chr1	4856200	4856600	GM12878	1	.	4856200	4856600	255,215,0
chr1	4856800	4857400	GM12878	1	.	4856800	4857400	255,215,0
chr1	4897400	4899000	HMEC	1	.	4897400	4899000	255,215,0
chr1	5061600	5061800	HepG2	1	.	5061600	5061800	255,215,0
chr1	5258400	5258800	HepG2	1	.	5258400	5258800	255,215,0
chr1	5364800	5365200	K562	1	.	5364800	5365200	255,215,0
chr1	5393400	5393600	HelaS3	1	.	5393400	5393600	255,215,0
chr1	5406600	5406800	HepG2	1	.	5406600	5406800	255,215,0
chr1	5466600	5466800	K562	1	.	5466600	5466800	255,215,0
chr1	5485000	5485200	HelaS3	1	.	5485000	5485200	255,215,0
chr1	5491000	5491200	HepG2	1	.	5491000	5491200	255,215,0
chr1	5559400	5560000	K562	1	.	5559400	5560000	255,215,0
chr1	5574600	5574800	GM12878	1	.	5574600	5574800	255,215,0
chr1	5658000	5658400	HepG2	1	.	5658000	5658400	255,215,0
chr1	5706600	5706800	HepG2	1	.	5706600	5706800	255,215,0
chr1	5712200	5713000	HMEC	1	.	5712200	5713000	255,215,0
chr1	5732600	5732800	K562	1	.	5732600	5732800	255,215,0
chr1	5747000	5747400	HelaS3,K562	2	.	5747000	5747400	255,215,0
chr1	5748600	5749000	K562	1	.	5748600	5749000	255,215,0
chr1	5782000	5782200	K562	1	.	5782000	5782200	255,215,0
chr1	5806000	5806200	HelaS3,K562	2	.	5806000	5806200	255,215,0
chr1	5863800	5864000	K562	1	.	5863800	5864000	255,215,0
chr1	5907400	5907800	HepG2	1	.	5907400	5907800	255,215,0
chr1	5916600	5916800	HUVEC,HepG2	2	.	5916600	5916800	255,215,0
chr1	5945800	5946200	K562	1	.	5945800	5946200	255,215,0
chr1	5953000	5953600	K562	1	.	5953000	5953600	255,215,0
chr1	5961200	5962000	HMEC	1	.	5961200	5962000	255,215,0
chr1	5976200	5976400	K562	1	.	5976200	5976400	255,215,0
chr1	5977200	5978400	K562	1	.	5977200	5978400	255,215,0
chr1	5988200	5988400	HelaS3	1	.	5988200	5988400	255,215,0
chr1	5993800	5994600	HepG2	1	.	5993800	5994600	255,215,0
chr1	6009200	6010000	HepG2,K562	2	.	6009200	6010000	255,215,0
chr1	6015200	6016400	GM12878,HepG2	2	.	6015200	6016400	255,215,0
chr1	6040600	6040800	K562	1	.	6040600	6040800	255,215,0
chr1	6043000	6043200	K562	1	.	6043000	6043200	255,215,0
chr1	6050800	6051800	GM12878,HMEC,HUVEC,HelaS3,HepG2,K562	7	.	6050800	6051800	255,215,0
chr1	6052000	6052400	GM12878,HepG2,K562	3	.	6052000	6052400	255,215,0
chr1	6053000	6055200	GM12878,HMEC,HUVEC,HelaS3,HepG2,K562	9	.	6053000	6055200	255,215,0
chr1	6062800	6063400	HepG2	1	.	6062800	6063400	255,215,0
chr1	6067000	6067800	K562	1	.	6067000	6067800	255,215,0
chr1	6069600	6070000	HepG2	1	.	6069600	6070000	255,215,0
chr1	6076200	6076400	HMEC	1	.	6076200	6076400	255,215,0
chr1	6076600	6076800	HMEC	1	.	6076600	6076800	255,215,0
chr1	6084600	6084800	GM12878	1	.	6084600	6084800	255,215,0
chr1	6085000	6089000	GM12878,HMEC,HelaS3,HepG2	9	.	6085000	6089000	255,215,0
chr1	6094400	6094800	HepG2	1	.	6094400	6094800	255,215,0
chr1	6097400	6097600	GM12878	1	.	6097400	6097600	255,215,0
chr1	6105400	6106200	HepG2	1	.	6105400	6106200	255,215,0
chr1	6112400	6112600	HepG2	1	.	6112400	6112600	255,215,0
chr1	6112800	6113200	HepG2	1	.	6112800	6113200	255,215,0
chr1	6118400	6119200	HMEC,HUVEC	2	.	6118400	6119200	255,215,0
chr1	6130600	6130800	HUVEC	1	.	6130600	6130800	255,215,0
chr1	6134000	6135400	HMEC,K562	2	.	6134000	6135400	255,215,0
chr1	6135800	6136200	HepG2,K562	2	.	6135800	6136200	255,215,0
chr1	6165800	6166000	K562	1	.	6165800	6166000	255,215,0
chr1	6167200	6167400	K562	1	.	6167200	6167400	255,215,0
chr1	6176200	6176400	HelaS3	1	.	6176200	6176400	255,215,0
chr1	6177800	6178000	HelaS3	1	.	6177800	6178000	255,215,0
chr1	6178600	6178800	HelaS3	1	.	6178600	6178800	255,215,0
chr1	6186800	6187000	HepG2	1	.	6186800	6187000	255,215,0
chr1	6187400	6188200	HMEC,HUVEC,K562	3	.	6187400	6188200	255,215,0
chr1	6208600	6209400	HMEC,HUVEC,HelaS3,K562	5	.	6208600	6209400	255,215,0
chr1	6216600	6218800	HMEC,HelaS3,HepG2,K562	5	.	6216600	6218800	255,215,0
chr1	6221600	6222200	GM12878,HUVEC,HepG2	3	.	6221600	6222200	255,215,0
chr1	6231600	6231800	HelaS3	1	.	6231600	6231800	255,215,0
chr1	6243600	6243800	HelaS3,K562	2	.	6243600	6243800	255,215,0
chr1	6257600	6259200	GM12878,HMEC,HUVEC,HelaS3,HepG2,K562	7	.	6257600	6259200	255,215,0
chr1	6259400	6260600	GM12878,HMEC,HUVEC,HelaS3,HepG2,K562	6	.	6259400	6260600	255,215,0
chr1	6264400	6264600	K562	1	.	6264400	6264600	255,215,0
chr1	6264800	6267200	GM12878,HMEC,HUVEC,HelaS3,HepG2,K562	15	.	6264800	6267200	255,215,0
chr1	6267800	6269200	GM12878,HUVEC,K562	4	.	6267800	6269200	255,215,0
chr1	6269400	6270000	HUVEC,K562	2	.	6269400	6270000	255,215,0
chr1	6294400	6295600	GM12878,HMEC,HUVEC,HelaS3,HepG2,K562	6	.	6294400	6295600	255,215,0
chr1	6296200	6296800	GM12878,HelaS3,HepG2,K562	4	.	6296200	6296800	255,215,0
chr1	6299600	6299800	HepG2	1	.	6299600	6299800	255,215,0
chr1	6300000	6300800	HepG2	1	.	6300000	6300800	255,215,0
chr1	6305200	6305800	GM12878,HMEC,HelaS3,HepG2	4	.	6305200	6305800	255,215,0
chr1	6306200	6306400	HMEC	1	.	6306200	6306400	255,215,0
chr1	6306800	6307000	HUVEC,HelaS3,K562	3	.	6306800	6307000	255,215,0
chr1	6316800	6317000	HelaS3	1	.	6316800	6317000	255,215,0
chr1	6318400	6318600	HMEC	1	.	6318400	6318600	255,215,0
chr1	6319600	6321800	GM12878,HMEC,HUVEC,HelaS3,HepG2,K562	8	.	6319600	6321800	255,215,0
chr1	6327200	6327600	HMEC	1	.	6327200	6327600	255,215,0
chr1	6333400	6333600	K562	1	.	6333400	6333600	255,215,0
chr1	6333800	6334000	HMEC	1	.	6333800	6334000	255,215,0
chr1	6336600	6336800	K562	1	.	6336600	6336800	255,215,0
chr1	6341800	6342200	HepG2	1	.	6341800	6342200	255,215,0
chr1	6350200	6351600	GM12878	1	.	6350200	6351600	255,215,0
chr1	6355400	6355600	HepG2	1	.	6355400	6355600	255,215,0
chr1	6359600	6360000	GM12878	1	.	6359600	6360000	255,215,0
chr1	6360400	6360600	HMEC	1	.	6360400	6360600	255,215,0
chr1	6361400	6363400	HMEC	1	.	6361400	6363400	255,215,0
chr1	6377000	6377800	HUVEC,HelaS3,K562	4	.	6377000	6377800	255,215,0
chr1	6385200	6385400	HMEC	1	.	6385200	6385400	255,215,0
chr1	6385800	6386000	HMEC	1	.	6385800	6386000	255,215,0
chr1	6403600	6403800	HelaS3	1	.	6403600	6403800	255,215,0
chr1	6404200	6404400	HepG2	1	.	6404200	6404400	255,215,0
chr1	6408200	6409400	HMEC,HUVEC,HelaS3,K562	4	.	6408200	6409400	255,215,0
chr1	6410200	6410600	HMEC	1	.	6410200	6410600	255,215,0
chr1	6412200	6412600	HepG2	1	.	6412200	6412600	255,215,0
chr1	6413600	6414800	HMEC,HelaS3,HepG2	3	.	6413600	6414800	255,215,0
chr1	6417600	6417800	HepG2	1	.	6417600	6417800	255,215,0
chr1	6418200	6421000	GM12878,HMEC,HUVEC,HelaS3,HepG2,K562	9	.	6418200	6421000	255,215,0
chr1	6423200	6423400	HelaS3	1	.	6423200	6423400	255,215,0
chr1	6426600	6426800	HMEC	1	.	6426600	6426800	255,215,0
chr1	6427200	6427800	HMEC	1	.	6427200	6427800	255,215,0
chr1	6428000	6429200	HMEC	1	.	6428000	6429200	255,215,0
chr1	6438200	6438400	HepG2,K562	2	.	6438200	6438400	255,215,0
chr1	6444400	6447400	HMEC,HUVEC,HelaS3,K562	6	.	6444400	6447400	255,215,0
chr1	6451600	6453000	GM12878,HMEC,HUVEC,HelaS3,HepG2,K562	7	.	6451600	6453000	255,215,0
chr1	6453400	6454600	GM12878,HMEC,HUVEC,HelaS3,HepG2,K562	7	.	6453400	6454600	255,215,0
chr1	6457200	6457400	HelaS3	1	.	6457200	6457400	255,215,0
chr1	6464800	6465000	HelaS3,HepG2	2	.	6464800	6465000	255,215,0
chr1	6470400	6470600	HelaS3,HepG2	2	.	6470400	6470600	255,215,0
chr1	6473000	6473400	HepG2	1	.	6473000	6473400	255,215,0
chr1	6473800	6476600	GM12878,HMEC,HelaS3,HepG2	5	.	6473800	6476600	255,215,0
chr1	6478400	6479200	HMEC	1	.	6478400	6479200	255,215,0
chr1	6480000	6480600	HMEC,HUVEC	2	.	6480000	6480600	255,215,0
chr1	6481800	6482200	HMEC,HelaS3	2	.	6481800	6482200	255,215,0
chr1	6482800	6484800	HMEC,HUVEC,HelaS3,K562	7	.	6482800	6484800	255,215,0
chr1	6485800	6486000	HelaS3	1	.	6485800	6486000	255,215,0
chr1	6486400	6488200	HMEC,HelaS3,K562	3	.	6486400	6488200	255,215,0
chr1	6489800	6490200	K562	1	.	6489800	6490200	255,215,0
chr1	6498200	6498400	HelaS3	1	.	6498200	6498400	255,215,0
chr1	6499400	6499600	HepG2	1	.	6499400	6499600	255,215,0
chr1	6500200	6501000	HMEC,K562	2	.	6500200	6501000	255,215,0
chr1	6505000	6505600	HepG2	1	.	6505000	6505600	255,215,0
chr1	6506000	6506400	HepG2	1	.	6506000	6506400	255,215,0
chr1	6506600	6507600	HepG2	1	.	6506600	6507600	255,215,0
chr1	6507800	6508600	HepG2	1	.	6507800	6508600	255,215,0
chr1	6509200	6510400	HepG2	1	.	6509200	6510400	255,215,0
chr1	6510600	6511600	HepG2	1	.	6510600	6511600	255,215,0
chr1	6522400	6523000	HepG2	1	.	6522400	6523000	255,215,0
chr1	6523200	6523400	HepG2	1	.	6523200	6523400	255,215,0
chr1	6524800	6525000	HepG2	1	.	6524800	6525000	255,215,0
chr1	6531600	6531800	K562	1	.	6531600	6531800	255,215,0
chr1	6532000	6532800	HelaS3,K562	2	.	6532000	6532800	255,215,0
chr1	6535400	6535800	HelaS3,K562	2	.	6535400	6535800	255,215,0
chr1	6544000	6544800	HUVEC	1	.	6544000	6544800	255,215,0
chr1	6545000	6545600	HMEC,HUVEC	2	.	6545000	6545600	255,215,0
chr1	6545800	6547200	HMEC,HUVEC,HelaS3,HepG2,K562	5	.	6545800	6547200	255,215,0
chr1	6548200	6553600	GM12878,HMEC,HUVEC,HelaS3,HepG2,K562	11	.	6548200	6553600	255,215,0
chr1	6555400	6555600	HMEC	1	.	6555400	6555600	255,215,0
chr1	6555800	6557200	HMEC,HUVEC	3	.	6555800	6557200	255,215,0
chr1	6557800	6558000	HMEC,HUVEC	2	.	6557800	6558000	255,215,0
chr1	6558200	6558400	HMEC	1	.	6558200	6558400	255,215,0
chr1	6571200	6571400	HepG2	1	.	6571200	6571400	255,215,0
chr1	6572000	6572600	HepG2	1	.	6572000	6572600	255,215,0
chr1	6573200	6574000	HMEC,HepG2	2	.	6573200	6574000	255,215,0
chr1	6577600	6578000	K562	1	.	6577600	6578000	255,215,0
chr1	6579600	6580000	HMEC	1	.	6579600	6580000	255,215,0
chr1	6580200	6581000	HMEC,K562	2	.	6580200	6581000	255,215,0
chr1	6581200	6581400	HMEC	1	.	6581200	6581400	255,215,0
chr1	6581600	6581800	HMEC	1	.	6581600	6581800	255,215,0
chr1	6583800	6584000	HelaS3,K562	2	.	6583800	6584000	255,215,0
chr1	6604600	6607600	HUVEC	1	.	6604600	6607600	255,215,0
chr1	6612200	6612400	HUVEC	1	.	6612200	6612400	255,215,0
chr1	6613000	6614000	GM12878,HMEC,HUVEC,HelaS3,HepG2,K562	7	.	6613000	6614000	255,215,0
chr1	6614600	6615800	GM12878,HMEC,HUVEC,HelaS3,HepG2,K562	6	.	6614600	6615800	255,215,0
chr1	6617200	6617600	K562	1	.	6617200	6617600	255,215,0
chr1	6618200	6618400	K562	1	.	6618200	6618400	255,215,0
chr1	6621800	6622200	K562	1	.	6621800	6622200	255,215,0
chr1	6629400	6629800	K562	1	.	6629400	6629800	255,215,0
chr1	6632000	6633000	HepG2	1	.	6632000	6633000	255,215,0
chr1	6638000	6638400	HepG2	1	.	6638000	6638400	255,215,0
chr1	6638800	6640000	HMEC,HUVEC,HelaS3,HepG2,K562	6	.	6638800	6640000	255,215,0
chr1	6640400	6641400	GM12878,HMEC,HUVEC,HelaS3,HepG2,K562	7	.	6640400	6641400	255,215,0
chr1	6641800	6642800	HepG2,K562	2	.	6641800	6642800	255,215,0
chr1	6645000	6645400	K562	1	.	6645000	6645400	255,215,0
chr1	6648200	6648800	HMEC	1	.	6648200	6648800	255,215,0
chr1	6653000	6653200	K562	1	.	6653000	6653200	255,215,0
chr1	6659000	6659200	HMEC	1	.	6659000	6659200	255,215,0
chr1	6659600	6664800	GM12878,HMEC,HUVEC,HelaS3,HepG2,K562	19	.	6659600	6664800	255,215,0
chr1	6665000	6665200	HepG2	1	.	6665000	6665200	255,215,0
chr1	6669400	6670600	HMEC,HepG2,K562	4	.	6669400	6670600	255,215,0
chr1	6671800	6673000	HMEC,HUVEC,HelaS3,HepG2,K562	6	.	6671800	6673000	255,215,0
chr1	6673400	6673800	HelaS3,HepG2,K562	3	.	6673400	6673800	255,215,0
chr1	6674200	6675000	HepG2,K562	2	.	6674200	6675000	255,215,0
chr1	6675200	6676200	GM12878,HMEC,HUVEC,HepG2,K562	5	.	6675200	6676200	255,215,0
chr1	6684600	6685400	GM12878,HMEC,HUVEC,HelaS3,HepG2,K562	6	.	6684600	6685400	255,215,0
chr1	6685600	6686600	GM12878,HMEC,HelaS3,HepG2,K562	5	.	6685600	6686600	255,215,0
chr1	6694800	6695000	HelaS3,K562	2	.	6694800	6695000	255,215,0
chr1	6722600	6722800	K562	1	.	6722600	6722800	255,215,0
chr1	6726800	6727000	K562	1	.	6726800	6727000	255,215,0
chr1	6743600	6743800	GM12878	1	.	6743600	6743800	255,215,0
chr1	6748600	6749200	GM12878,HUVEC	2	.	6748600	6749200	255,215,0
chr1	6759400	6759600	HepG2	1	.	6759400	6759600	255,215,0
chr1	6760400	6761400	GM12878,HMEC,HUVEC,HelaS3,HepG2,K562	6	.	6760400	6761400	255,215,0
chr1	6762000	6762600	HMEC,HUVEC,HelaS3,HepG2,K562	5	.	6762000	6762600	255,215,0
chr1	6764200	6764800	K562	1	.	6764200	6764800	255,215,0
chr1	6766800	6767000	K562	1	.	6766800	6767000	255,215,0
chr1	6780200	6780400	HelaS3,HepG2	2	.	6780200	6780400	255,215,0
chr1	6784200	6785200	HMEC,HelaS3,HepG2,K562	4	.	6784200	6785200	255,215,0
chr1	6787600	6787800	HelaS3,K562	2	.	6787600	6787800	255,215,0
chr1	6799200	6799400	HelaS3,K562	2	.	6799200	6799400	255,215,0
chr1	6803400	6804400	GM12878,HMEC,HUVEC,K562	4	.	6803400	6804400	255,215,0
chr1	6805200	6805600	GM12878	1	.	6805200	6805600	255,215,0
chr1	6818600	6818800	K562	1	.	6818600	6818800	255,215,0
chr1	6822200	6822800	HMEC,HepG2	2	.	6822200	6822800	255,215,0
chr1	6830800	6831200	HepG2	1	.	6830800	6831200	255,215,0
chr1	6837000	6837200	GM12878	1	.	6837000	6837200	255,215,0
chr1	6838000	6838200	GM12878	1	.	6838000	6838200	255,215,0
chr1	6838600	6839000	GM12878	1	.	6838600	6839000	255,215,0
chr1	6839400	6839800	GM12878	1	.	6839400	6839800	255,215,0
chr1	6843400	6845000	GM12878,HMEC,HUVEC,HelaS3,HepG2,K562	7	.	6843400	6845000	255,215,0
chr1	6845200	6845600	HelaS3,K562	2	.	6845200	6845600	255,215,0
chr1	6846200	6847000	HMEC,HUVEC,HelaS3,HepG2,K562	5	.	6846200	6847000	255,215,0
chr1	6847200	6847400	HepG2	1	.	6847200	6847400	255,215,0
chr1	6849000	6849400	HepG2	1	.	6849000	6849400	255,215,0
chr1	6854200	6854800	HUVEC	1	.	6854200	6854800	255,215,0
chr1	6855000	6857000	HUVEC,HelaS3	3	.	6855000	6857000	255,215,0
chr1	6859800	6860200	HUVEC	1	.	6859800	6860200	255,215,0
chr1	6860600	6861200	HUVEC,HelaS3,K562	3	.	6860600	6861200	255,215,0
chr1	6861400	6861600	HUVEC,HelaS3	2	.	6861400	6861600	255,215,0
chr1	6862400	6862600	HMEC	1	.	6862400	6862600	255,215,0
chr1	6864800	6865800	HUVEC	1	.	6864800	6865800	255,215,0
chr1	6867800	6868200	HUVEC,HepG2	2	.	6867800	6868200	255,215,0
chr1	6876800	6877200	HUVEC	1	.	6876800	6877200	255,215,0
chr1	6881000	6881200	GM12878	1	.	6881000	6881200	255,215,0
chr1	6882600	6883000	GM12878,HepG2	2	.	6882600	6883000	255,215,0
chr1	6913800	6914200	HMEC	1	.	6913800	6914200	255,215,0
chr1	6914400	6915200	HMEC	1	.	6914400	6915200	255,215,0
chr1	6919400	6921000	HMEC,HUVEC,HelaS3	3	.	6919400	6921000	255,215,0
chr1	6921400	6922000	GM12878	1	.	6921400	6922000	255,215,0
chr1	6924600	6924800	HMEC	1	.	6924600	6924800	255,215,0
chr1	6928400	6929600	HMEC,HelaS3	3	.	6928400	6929600	255,215,0
chr1	6929800	6930000	HMEC	1	.	6929800	6930000	255,215,0
chr1	6930200	6930400	HelaS3	1	.	6930200	6930400	255,215,0
chr1	6941600	6941800	HMEC	1	.	6941600	6941800	255,215,0
chr1	6948800	6949200	GM12878	1	.	6948800	6949200	255,215,0
chr1	6950000	6950200	HelaS3	1	.	6950000	6950200	255,215,0
chr1	6969800	6970400	HepG2	1	.	6969800	6970400	255,215,0
chr1	6971200	6971600	K562	1	.	6971200	6971600	255,215,0
chr1	6971800	6972000	K562	1	.	6971800	6972000	255,215,0
chr1	6972400	6973000	K562	1	.	6972400	6973000	255,215,0
chr1	6973200	6973400	K562	1	.	6973200	6973400	255,215,0
chr1	6978400	6979000	HMEC	1	.	6978400	6979000	255,215,0
chr1	6979200	6979600	HMEC	1	.	6979200	6979600	255,215,0
chr1	6995600	6996400	HUVEC	1	.	6995600	6996400	255,215,0
chr1	7020200	7021000	HelaS3,K562	2	.	7020200	7021000	255,215,0
chr1	7022000	7022200	HelaS3	1	.	7022000	7022200	255,215,0
chr1	7022400	7023600	HelaS3,K562	3	.	7022400	7023600	255,215,0
chr1	7023800	7024200	HelaS3	1	.	7023800	7024200	255,215,0
chr1	7043800	7044000	K562	1	.	7043800	7044000	255,215,0
chr1	7051400	7051800	HMEC,HUVEC,HelaS3	3	.	7051400	7051800	255,215,0
chr1	7058400	7058800	HelaS3	1	.	7058400	7058800	255,215,0
chr1	7060800	7061000	GM12878	1	.	7060800	7061000	255,215,0
chr1	7072600	7072800	K562	1	.	7072600	7072800	255,215,0
chr1	7079400	7080000	HepG2	1	.	7079400	7080000	255,215,0
chr1	7086200	7086400	HMEC	1	.	7086200	7086400	255,215,0
chr1	7102800	7103000	HelaS3	1	.	7102800	7103000	255,215,0
chr1	7130200	7130400	HUVEC	1	.	7130200	7130400	255,215,0
chr1	7130600	7130800	HelaS3	1	.	7130600	7130800	255,215,0
chr1	7135400	7135800	GM12878,HepG2	2	.	7135400	7135800	255,215,0
chr1	7139800	7140000	K562	1	.	7139800	7140000	255,215,0
chr1	7158200	7158400	HepG2	1	.	7158200	7158400	255,215,0
chr1	7169600	7171400	HMEC	1	.	7169600	7171400	255,215,0
chr1	7176000	7176200	HMEC	1	.	7176000	7176200	255,215,0
chr1	7177200	7178800	HMEC,HelaS3,K562	3	.	7177200	7178800	255,215,0
chr1	7209600	7209800	HepG2	1	.	7209600	7209800	255,215,0
chr1	7219200	7219400	HepG2	1	.	7219200	7219400	255,215,0
chr1	7268000	7268200	HelaS3	1	.	7268000	7268200	255,215,0
chr1	7278400	7278600	GM12878,HelaS3,K562	3	.	7278400	7278600	255,215,0
chr1	7283600	7284200	HelaS3	1	.	7283600	7284200	255,215,0
chr1	7325000	7327200	GM12878,HMEC,HUVEC,HelaS3,HepG2	6	.	7325000	7327200	255,215,0
chr1	7327400	7328000	HelaS3	1	.	7327400	7328000	255,215,0
chr1	7334400	7334600	HelaS3	1	.	7334400	7334600	255,215,0
chr1	7345000	7345200	HMEC	1	.	7345000	7345200	255,215,0
chr1	7345400	7345600	HMEC	1	.	7345400	7345600	255,215,0
chr1	7358800	7360600	HMEC,HUVEC,HelaS3	4	.	7358800	7360600	255,215,0
chr1	7361000	7361800	HelaS3,HepG2	2	.	7361000	7361800	255,215,0
chr1	7364000	7364200	HelaS3	1	.	7364000	7364200	255,215,0
chr1	7382600	7382800	GM12878	1	.	7382600	7382800	255,215,0
chr1	7394200	7395000	HMEC,HelaS3	2	.	7394200	7395000	255,215,0
chr1	7395200	7396000	HelaS3	1	.	7395200	7396000	255,215,0
chr1	7434000	7434400	HUVEC	1	.	7434000	7434400	255,215,0
chr1	7439000	7440400	HMEC,HUVEC,HelaS3	4	.	7439000	7440400	255,215,0
chr1	7440600	7441200	HUVEC,HelaS3	2	.	7440600	7441200	255,215,0
chr1	7448800	7449600	HUVEC	1	.	7448800	7449600	255,215,0
chr1	7461400	7462800	HMEC,HUVEC,HelaS3	4	.	7461400	7462800	255,215,0
chr1	7463400	7464200	GM12878	1	.	7463400	7464200	255,215,0
chr1	7466600	7466800	GM12878	1	.	7466600	7466800	255,215,0
chr1	7467000	7467200	GM12878	1	.	7467000	7467200	255,215,0
chr1	7514200	7514400	HelaS3,K562	2	.	7514200	7514400	255,215,0
chr1	7522800	7523000	HMEC	1	.	7522800	7523000	255,215,0
chr1	7529200	7530400	HMEC,HelaS3	3	.	7529200	7530400	255,215,0
chr1	7530600	7532400	HMEC,HUVEC,HelaS3	3	.	7530600	7532400	255,215,0
chr1	7569800	7570000	HepG2	1	.	7569800	7570000	255,215,0
chr1	7576400	7576600	HelaS3	1	.	7576400	7576600	255,215,0
chr1	7586400	7586800	HMEC	1	.	7586400	7586800	255,215,0
chr1	7598200	7598400	HelaS3,HepG2	2	.	7598200	7598400	255,215,0
chr1	7599600	7600000	HelaS3	1	.	7599600	7600000	255,215,0
chr1	7609000	7611800	GM12878,HMEC,HUVEC,HelaS3,HepG2	5	.	7609000	7611800	255,215,0
chr1	7612200	7613000	HUVEC	1	.	7612200	7613000	255,215,0
chr1	7615600	7615800	HMEC	1	.	7615600	7615800	255,215,0
chr1	7630600	7630800	HMEC	1	.	7630600	7630800	255,215,0
chr1	7632800	7633000	K562	1	.	7632800	7633000	255,215,0
chr1	7668800	7669400	HepG2,K562	2	.	7668800	7669400	255,215,0
chr1	7676600	7676800	HepG2	1	.	7676600	7676800	255,215,0
chr1	7698000	7698400	HUVEC	1	.	7698000	7698400	255,215,0
chr1	7705600	7705800	HMEC	1	.	7705600	7705800	255,215,0
chr1	7707200	7707600	HelaS3,K562	2	.	7707200	7707600	255,215,0
chr1	7714800	7715000	K562	1	.	7714800	7715000	255,215,0
chr1	7727800	7728000	GM12878,HelaS3	2	.	7727800	7728000	255,215,0
chr1	7729600	7729800	GM12878,HelaS3,HepG2,K562	4	.	7729600	7729800	255,215,0
chr1	7738600	7739200	HepG2	1	.	7738600	7739200	255,215,0
chr1	7739400	7740400	HepG2	1	.	7739400	7740400	255,215,0
chr1	7740600	7741400	HepG2	1	.	7740600	7741400	255,215,0
chr1	7741600	7742000	HepG2	1	.	7741600	7742000	255,215,0
chr1	7742600	7742800	HepG2	1	.	7742600	7742800	255,215,0
chr1	7748800	7749000	HepG2	1	.	7748800	7749000	255,215,0
chr1	7749600	7749800	HepG2	1	.	7749600	7749800	255,215,0
chr1	7763000	7763200	HepG2	1	.	7763000	7763200	255,215,0
chr1	7763400	7763600	HepG2	1	.	7763400	7763600	255,215,0
chr1	7764400	7764600	K562	1	.	7764400	7764600	255,215,0
chr1	7777800	7778400	HepG2	1	.	7777800	7778400	255,215,0
chr1	7786600	7787200	HUVEC	1	.	7786600	7787200	255,215,0
chr1	7804800	7805000	HUVEC	1	.	7804800	7805000	255,215,0
chr1	7805600	7806600	HMEC	1	.	7805600	7806600	255,215,0
chr1	7812600	7813200	HMEC,HelaS3,HepG2	4	.	7812600	7813200	255,215,0
chr1	7814400	7814600	HepG2	1	.	7814400	7814600	255,215,0
chr1	7820200	7820400	HUVEC	1	.	7820200	7820400	255,215,0
chr1	7829800	7831400	GM12878,HMEC,HUVEC,HelaS3,HepG2,K562	6	.	7829800	7831400	255,215,0
chr1	7831800	7832600	GM12878,HMEC,HUVEC,HelaS3,HepG2,K562	6	.	7831800	7832600	255,215,0
chr1	7842200	7842400	K562	1	.	7842200	7842400	255,215,0
chr1	7843000	7844800	GM12878,HUVEC,HelaS3,HepG2,K562	11	.	7843000	7844800	255,215,0
chr1	7845000	7845200	HMEC	1	.	7845000	7845200	255,215,0
chr1	7868400	7868600	HelaS3	1	.	7868400	7868600	255,215,0
chr1	7870600	7870800	K562	1	.	7870600	7870800	255,215,0
chr1	7886400	7887200	K562	1	.	7886400	7887200	255,215,0
chr1	7887400	7888400	K562	1	.	7887400	7888400	255,215,0
chr1	7888600	7888800	K562	1	.	7888600	7888800	255,215,0
chr1	7891600	7891800	K562	1	.	7891600	7891800	255,215,0
chr1	7902600	7902800	GM12878	1	.	7902600	7902800	255,215,0
chr1	7909800	7910000	K562	1	.	7909800	7910000	255,215,0
chr1	7916400	7916600	HepG2	1	.	7916400	7916600	255,215,0
chr1	7946200	7946800	HMEC	1	.	7946200	7946800	255,215,0
chr1	7962800	7963000	GM12878,HUVEC,HelaS3,K562	4	.	7962800	7963000	255,215,0
chr1	7973200	7973400	K562	1	.	7973200	7973400	255,215,0
chr1	7980600	7981000	HUVEC	1	.	7980600	7981000	255,215,0
chr1	8000800	8001000	HelaS3	1	.	8000800	8001000	255,215,0
chr1	8011600	8012200	K562	1	.	8011600	8012200	255,215,0
chr1	8013600	8014400	GM12878,HMEC,HelaS3,K562	5	.	8013600	8014400	255,215,0
chr1	8014600	8015000	HMEC,HUVEC,HelaS3,K562	4	.	8014600	8015000	255,215,0
chr1	8020200	8021400	HMEC,HUVEC,HelaS3,HepG2,K562	5	.	8020200	8021400	255,215,0
chr1	8022000	8023200	GM12878,HMEC,HUVEC,HelaS3,HepG2,K562	7	.	8022000	8023200	255,215,0
chr1	8027800	8028000	HepG2	1	.	8027800	8028000	255,215,0
chr1	8035400	8035600	HelaS3,HepG2,K562	3	.	8035400	8035600	255,215,0
chr1	8042400	8042600	HelaS3	1	.	8042400	8042600	255,215,0
chr1	8048600	8049200	GM12878,HMEC,HelaS3	3	.	8048600	8049200	255,215,0
chr1	8053800	8054600	GM12878	1	.	8053800	8054600	255,215,0
chr1	8062600	8062800	HepG2,K562	2	.	8062600	8062800	255,215,0
chr1	8063400	8067200	HMEC,HUVEC,HelaS3,HepG2,K562	7	.	8063400	8067200	255,215,0
chr1	8067800	8068000	HepG2	1	.	8067800	8068000	255,215,0
chr1	8069200	8071000	HepG2	1	.	8069200	8071000	255,215,0
chr1	8071200	8071400	HepG2	1	.	8071200	8071400	255,215,0
chr1	8075000	8075800	HUVEC,HelaS3,HepG2	3	.	8075000	8075800	255,215,0
chr1	8076200	8081200	HMEC,HUVEC,HelaS3,HepG2	16	.	8076200	8081200	255,215,0
chr1	8081600	8083200	HMEC,HUVEC,HepG2	5	.	8081600	8083200	255,215,0
chr1	8083600	8085400	HUVEC,HelaS3,HepG2	3	.	8083600	8085400	255,215,0
chr1	8086200	8088800	GM12878,HMEC,HUVEC,HelaS3,HepG2,K562	10	.	8086200	8088800	255,215,0
chr1	8091400	8091600	HelaS3	1	.	8091400	8091600	255,215,0
chr1	8093200	8093800	HUVEC	1	.	8093200	8093800	255,215,0
chr1	8100400	8101600	HMEC,HUVEC,HelaS3,HepG2	5	.	8100400	8101600	255,215,0
chr1	8105800	8108800	HMEC,HUVEC,HelaS3	4	.	8105800	8108800	255,215,0
chr1	8116200	8116600	HMEC,HelaS3	2	.	8116200	8116600	255,215,0
chr1	8118600	8118800	HMEC	1	.	8118600	8118800	255,215,0
chr1	8121200	8122600	HMEC,HUVEC,HelaS3,HepG2	5	.	8121200	8122600	255,215,0
chr1	8130200	8131400	HMEC,HepG2	2	.	8130200	8131400	255,215,0
chr1	8135000	8139400	HMEC,HUVEC,HelaS3,HepG2,K562	9	.	8135000	8139400	255,215,0
chr1	8140200	8140400	HepG2	1	.	8140200	8140400	255,215,0
chr1	8143200	8143400	HMEC	1	.	8143200	8143400	255,215,0
chr1	8143600	8144600	HMEC,HUVEC,HepG2	3	.	8143600	8144600	255,215,0
chr1	8149400	8151000	HMEC,HUVEC,HelaS3	3	.	8149400	8151000	255,215,0
chr1	8151200	8152000	HMEC,HUVEC,HelaS3	3	.	8151200	8152000	255,215,0
chr1	8154200	8158800	GM12878,HMEC,HUVEC,HelaS3,HepG2	12	.	8154200	8158800	255,215,0
chr1	8164600	8165000	GM12878	1	.	8164600	8165000	255,215,0
chr1	8167000	8167400	K562	1	.	8167000	8167400	255,215,0
chr1	8168000	8168200	K562	1	.	8168000	8168200	255,215,0
chr1	8173400	8173600	HUVEC	1	.	8173400	8173600	255,215,0
chr1	8176600	8177800	HUVEC,HelaS3,HepG2	3	.	8176600	8177800	255,215,0
chr1	8178000	8178600	HelaS3	1	.	8178000	8178600	255,215,0
chr1	8179800	8183800	GM12878,HMEC,HUVEC,HelaS3,HepG2,K562	9	.	8179800	8183800	255,215,0
chr1	8193200	8195200	HMEC,HUVEC,HelaS3,HepG2	5	.	8193200	8195200	255,215,0
chr1	8197000	8197200	HUVEC	1	.	8197000	8197200	255,215,0
chr1	8197600	8198800	HMEC,HUVEC,HelaS3,HepG2	4	.	8197600	8198800	255,215,0
chr1	8205800	8206000	GM12878	1	.	8205800	8206000	255,215,0
chr1	8211600	8211800	HepG2	1	.	8211600	8211800	255,215,0
chr1	8213600	8216200	HMEC,HUVEC,HepG2,K562	5	.	8213600	8216200	255,215,0
chr1	8222400	8222600	HepG2	1	.	8222400	8222600	255,215,0
chr1	8225800	8226000	K562	1	.	8225800	8226000	255,215,0
chr1	8227200	8227800	GM12878,HepG2,K562	3	.	8227200	8227800	255,215,0
chr1	8228000	8228400	GM12878,HMEC	2	.	8228000	8228400	255,215,0
chr1	8229400	8230800	GM12878,HMEC,HUVEC,HelaS3,HepG2,K562	6	.	8229400	8230800	255,215,0
chr1	8234400	8235200	HMEC,HelaS3	2	.	8234400	8235200	255,215,0
chr1	8241600	8243200	GM12878,HMEC,HUVEC,HelaS3,HepG2,K562	7	.	8241600	8243200	255,215,0
chr1	8243400	8243600	HelaS3	1	.	8243400	8243600	255,215,0
chr1	8244400	8244800	HelaS3,K562	2	.	8244400	8244800	255,215,0
chr1	8249600	8250400	HelaS3,HepG2	2	.	8249600	8250400	255,215,0
chr1	8251400	8251800	K562	1	.	8251400	8251800	255,215,0
chr1	8254000	8255400	HMEC,HUVEC,HelaS3,HepG2,K562	6	.	8254000	8255400	255,215,0
chr1	8257600	8258400	HMEC,HUVEC,HelaS3,HepG2,K562	5	.	8257600	8258400	255,215,0
chr1	8258600	8258800	K562	1	.	8258600	8258800	255,215,0
chr1	8260400	8261000	HepG2	1	.	8260400	8261000	255,215,0
chr1	8261200	8265400	HMEC,HelaS3,HepG2	7	.	8261200	8265400	255,215,0
chr1	8271200	8273200	HMEC,HUVEC,HelaS3,HepG2,K562	7	.	8271200	8273200	255,215,0
chr1	8276000	8276200	K562	1	.	8276000	8276200	255,215,0
chr1	8277000	8278000	HMEC,HUVEC	2	.	8277000	8278000	255,215,0
chr1	8278800	8279000	HelaS3	1	.	8278800	8279000	255,215,0
chr1	8284600	8284800	HMEC,HUVEC	2	.	8284600	8284800	255,215,0
chr1	8285000	8285600	HUVEC,HelaS3	2	.	8285000	8285600	255,215,0
chr1	8290400	8290600	HepG2	1	.	8290400	8290600	255,215,0
chr1	8298000	8300600	HMEC,HUVEC,HelaS3,HepG2	6	.	8298000	8300600	255,215,0
chr1	8301400	8302200	HUVEC,HepG2	2	.	8301400	8302200	255,215,0
chr1	8310000	8310200	K562	1	.	8310000	8310200	255,215,0
chr1	8317800	8318000	HelaS3	1	.	8317800	8318000	255,215,0
chr1	8318400	8320600	HMEC,HUVEC,HelaS3,HepG2	4	.	8318400	8320600	255,215,0
chr1	8321000	8321200	HepG2	1	.	8321000	8321200	255,215,0
chr1	8323200	8323600	HepG2	1	.	8323200	8323600	255,215,0
chr1	8342000	8343400	GM12878,HepG2	2	.	8342000	8343400	255,215,0
chr1	8343600	8343800	GM12878	1	.	8343600	8343800	255,215,0
chr1	8354000	8354200	HepG2	1	.	8354000	8354200	255,215,0
chr1	8357400	8357600	HelaS3	1	.	8357400	8357600	255,215,0
chr1	8372400	8372600	HepG2	1	.	8372400	8372600	255,215,0
chr1	8374400	8374800	HMEC,HelaS3,HepG2,K562	4	.	8374400	8374800	255,215,0
chr1	8375000	8375400	HMEC	1	.	8375000	8375400	255,215,0
chr1	8375600	8376400	HepG2	1	.	8375600	8376400	255,215,0
chr1	8377800	8378200	HMEC,HUVEC,K562	3	.	8377800	8378200	255,215,0
chr1	8378400	8378600	HMEC,HUVEC	2	.	8378400	8378600	255,215,0
chr1	8403200	8404200	HMEC,HelaS3,HepG2	4	.	8403200	8404200	255,215,0
chr1	8409000	8409400	HelaS3,HepG2,K562	3	.	8409000	8409400	255,215,0
chr1	8411800	8412000	K562	1	.	8411800	8412000	255,215,0
chr1	8413000	8413200	HUVEC	1	.	8413000	8413200	255,215,0
chr1	8427800	8428200	HepG2	1	.	8427800	8428200	255,215,0
chr1	8433400	8434400	HMEC,HUVEC	2	.	8433400	8434400	255,215,0
chr1	8444000	8445000	HUVEC	1	.	8444000	8445000	255,215,0
chr1	8449000	8449400	K562	1	.	8449000	8449400	255,215,0
chr1	8454000	8458800	GM12878,HMEC,HUVEC,HelaS3	8	.	8454000	8458800	255,215,0
chr1	8459600	8459800	K562	1	.	8459600	8459800	255,215,0
chr1	8467800	8469800	HUVEC,K562	2	.	8467800	8469800	255,215,0
chr1	8470800	8471000	HUVEC	1	.	8470800	8471000	255,215,0
chr1	8471200	8473400	HUVEC,HelaS3	2	.	8471200	8473400	255,215,0
chr1	8480200	8480800	HepG2	1	.	8480200	8480800	255,215,0
chr1	8481000	8481400	HUVEC	1	.	8481000	8481400	255,215,0
chr1	8481600	8483600	GM12878,HMEC,HUVEC,HepG2,K562	6	.	8481600	8483600	255,215,0
chr1	8483800	8485000	GM12878,HMEC,HUVEC,HepG2,K562	5	.	8483800	8485000	255,215,0
chr1	8487400	8487600	GM12878	1	.	8487400	8487600	255,215,0
chr1	8487800	8488400	GM12878,K562	2	.	8487800	8488400	255,215,0
chr1	8498600	8498800	HelaS3	1	.	8498600	8498800	255,215,0
chr1	8499000	8500000	HUVEC,HelaS3,K562	3	.	8499000	8500000	255,215,0
chr1	8515800	8518400	HUVEC,HelaS3	2	.	8515800	8518400	255,215,0
chr1	8523000	8524400	HUVEC,HepG2	2	.	8523000	8524400	255,215,0
chr1	8532600	8533200	GM12878	1	.	8532600	8533200	255,215,0
chr1	8537200	8537800	GM12878	1	.	8537200	8537800	255,215,0
chr1	8538600	8539000	HepG2	1	.	8538600	8539000	255,215,0
chr1	8543200	8543400	HelaS3	1	.	8543200	8543400	255,215,0
chr1	8554000	8554600	HUVEC,HelaS3	3	.	8554000	8554600	255,215,0
chr1	8556000	8556400	GM12878,K562	2	.	8556000	8556400	255,215,0
chr1	8556600	8556800	GM12878	1	.	8556600	8556800	255,215,0
chr1	8557400	8558000	HelaS3	1	.	8557400	8558000	255,215,0
chr1	8569800	8570600	GM12878,HMEC	2	.	8569800	8570600	255,215,0
chr1	8577000	8577200	GM12878	1	.	8577000	8577200	255,215,0
chr1	8578200	8578600	K562	1	.	8578200	8578600	255,215,0
chr1	8580400	8581200	HMEC,HepG2,K562	3	.	8580400	8581200	255,215,0
chr1	8584000	8584200	GM12878	1	.	8584000	8584200	255,215,0
chr1	8584600	8587600	GM12878,HMEC,HUVEC,HelaS3,HepG2,K562	10	.	8584600	8587600	255,215,0
chr1	8593200	8594200	GM12878	1	.	8593200	8594200	255,215,0
chr1	8599800	8602600	HMEC,HUVEC,K562	3	.	8599800	8602600	255,215,0
chr1	8605200	8605400	GM12878	1	.	8605200	8605400	255,215,0
chr1	8611800	8612400	HepG2	1	.	8611800	8612400	255,215,0
chr1	8612800	8613000	HepG2	1	.	8612800	8613000	255,215,0
chr1	8615200	8615600	HMEC,HelaS3	2	.	8615200	8615600	255,215,0
chr1	8615800	8616000	GM12878	1	.	8615800	8616000	255,215,0
chr1	8621200	8621400	HelaS3,K562	2	.	8621200	8621400	255,215,0
chr1	8623400	8623600	HelaS3,HepG2,K562	3	.	8623400	8623600	255,215,0
chr1	8624000	8624400	HelaS3,HepG2	2	.	8624000	8624400	255,215,0
chr1	8625000	8625200	HepG2	1	.	8625000	8625200	255,215,0
chr1	8630600	8633200	HUVEC,HelaS3,HepG2,K562	5	.	8630600	8633200	255,215,0
chr1	8651200	8651400	K562	1	.	8651200	8651400	255,215,0
chr1	8658600	8659400	HUVEC	1	.	8658600	8659400	255,215,0
chr1	8659600	8660800	HUVEC	1	.	8659600	8660800	255,215,0
chr1	8661400	8661600	HUVEC	1	.	8661400	8661600	255,215,0
chr1	8662800	8663800	HUVEC	1	.	8662800	8663800	255,215,0
chr1	8664200	8664600	GM12878	1	.	8664200	8664600	255,215,0
chr1	8671800	8672000	K562	1	.	8671800	8672000	255,215,0
chr1	8686000	8687600	HelaS3,HepG2,K562	3	.	8686000	8687600	255,215,0
chr1	8689200	8690000	GM12878,HepG2	2	.	8689200	8690000	255,215,0
chr1	8703600	8704600	GM12878,HelaS3,HepG2	4	.	8703600	8704600	255,215,0
chr1	8707200	8709600	GM12878,HUVEC	2	.	8707200	8709600	255,215,0
chr1	8711400	8711800	GM12878,HUVEC	2	.	8711400	8711800	255,215,0
chr1	8712000	8712200	HUVEC	1	.	8712000	8712200	255,215,0
chr1	8714000	8714200	GM12878	1	.	8714000	8714200	255,215,0
chr1	8720400	8723000	GM12878,HMEC,HUVEC,HelaS3,HepG2	13	.	8720400	8723000	255,215,0
chr1	8723200	8723600	HUVEC,HepG2	2	.	8723200	8723600	255,215,0
chr1	8723800	8724600	GM12878,HepG2	2	.	8723800	8724600	255,215,0
chr1	8726400	8727200	GM12878,HUVEC,HelaS3	3	.	8726400	8727200	255,215,0
chr1	8727800	8729000	HUVEC,HelaS3,HepG2	3	.	8727800	8729000	255,215,0
chr1	8730200	8731000	HUVEC,HepG2	2	.	8730200	8731000	255,215,0
chr1	8731200	8731600	HUVEC,HepG2	2	.	8731200	8731600	255,215,0
chr1	8732400	8732600	HUVEC	1	.	8732400	8732600	255,215,0
chr1	8734200	8734400	HepG2	1	.	8734200	8734400	255,215,0
chr1	8737800	8738200	HepG2	1	.	8737800	8738200	255,215,0
chr1	8739000	8739200	HepG2	1	.	8739000	8739200	255,215,0
chr1	8739400	8742800	HMEC,HUVEC,HepG2	5	.	8739400	8742800	255,215,0
chr1	8744800	8745000	HepG2	1	.	8744800	8745000	255,215,0
chr1	8746800	8748000	HUVEC	1	.	8746800	8748000	255,215,0
chr1	8749400	8749600	GM12878	1	.	8749400	8749600	255,215,0
chr1	8754000	8754400	HUVEC,HepG2	2	.	8754000	8754400	255,215,0
chr1	8758200	8758600	HepG2	1	.	8758200	8758600	255,215,0
chr1	8758800	8759400	GM12878,HepG2	2	.	8758800	8759400	255,215,0
chr1	8760400	8764200	GM12878,HMEC,HUVEC,HelaS3,HepG2,K562	17	.	8760400	8764200	255,215,0
chr1	8767000	8767200	HepG2	1	.	8767000	8767200	255,215,0
chr1	8770800	8774200	HMEC,HUVEC,HelaS3,HepG2,K562	6	.	8770800	8774200	255,215,0
chr1	8777400	8777600	HepG2	1	.	8777400	8777600	255,215,0
chr1	8781800	8782000	K562	1	.	8781800	8782000	255,215,0
chr1	8783000	8783200	HelaS3	1	.	8783000	8783200	255,215,0
chr1	8786600	8787000	HelaS3,HepG2,K562	3	.	8786600	8787000	255,215,0
chr1	8788000	8788200	GM12878	1	.	8788000	8788200	255,215,0
chr1	8793400	8794000	HelaS3	1	.	8793400	8794000	255,215,0
chr1	8796800	8797600	HUVEC,HepG2	2	.	8796800	8797600	255,215,0
chr1	8799800	8801000	HMEC,HUVEC,HepG2	3	.	8799800	8801000	255,215,0
chr1	8801400	8801800	HepG2	1	.	8801400	8801800	255,215,0
chr1	8802000	8802800	HepG2	1	.	8802000	8802800	255,215,0
chr1	8805800	8806400	HepG2	1	.	8805800	8806400	255,215,0
chr1	8807600	8807800	K562	1	.	8807600	8807800	255,215,0
chr1	8815000	8815400	HepG2	1	.	8815000	8815400	255,215,0
chr1	8823400	8823600	GM12878	1	.	8823400	8823600	255,215,0
chr1	8824000	8825000	GM12878,K562	2	.	8824000	8825000	255,215,0
chr1	8826600	8827600	HUVEC	1	.	8826600	8827600	255,215,0
chr1	8837200	8837400	K562	1	.	8837200	8837400	255,215,0
chr1	8840200	8840600	HUVEC	1	.	8840200	8840600	255,215,0
chr1	8842000	8842600	HepG2,K562	2	.	8842000	8842600	255,215,0
chr1	8843000	8843200	HepG2	1	.	8843000	8843200	255,215,0
chr1	8844200	8844400	K562	1	.	8844200	8844400	255,215,0
chr1	8848800	8851400	HMEC,K562	2	.	8848800	8851400	255,215,0
chr1	8851600	8852000	K562	1	.	8851600	8852000	255,215,0
chr1	8852600	8853000	K562	1	.	8852600	8853000	255,215,0
chr1	8857000	8857200	HMEC	1	.	8857000	8857200	255,215,0
chr1	8857400	8858000	HMEC,K562	2	.	8857400	8858000	255,215,0
chr1	8867000	8867200	HepG2	1	.	8867000	8867200	255,215,0
chr1	8867400	8868000	HepG2	1	.	8867400	8868000	255,215,0
chr1	8868600	8868800	HepG2	1	.	8868600	8868800	255,215,0
chr1	8871800	8872000	HepG2	1	.	8871800	8872000	255,215,0
chr1	8872600	8877200	GM12878,HMEC,HUVEC,HelaS3,HepG2,K562	13	.	8872600	8877200	255,215,0
chr1	8878200	8879000	GM12878,HMEC,HUVEC,HelaS3,HepG2,K562	6	.	8878200	8879000	255,215,0
chr1	8881200	8881400	HUVEC	1	.	8881200	8881400	255,215,0
chr1	8882600	8883600	HUVEC,HelaS3,HepG2,K562	4	.	8882600	8883600	255,215,0
chr1	8886200	8886400	HepG2	1	.	8886200	8886400	255,215,0
chr1	8887800	8888200	K562	1	.	8887800	8888200	255,215,0
chr1	8889600	8890200	HepG2	1	.	8889600	8890200	255,215,0
chr1	8891000	8891200	HepG2	1	.	8891000	8891200	255,215,0
chr1	8891400	8891600	HepG2	1	.	8891400	8891600	255,215,0
chr1	8898600	8898800	HepG2	1	.	8898600	8898800	255,215,0
chr1	8901600	8901800	K562	1	.	8901600	8901800	255,215,0
chr1	8904600	8905000	HepG2,K562	2	.	8904600	8905000	255,215,0
chr1	8905400	8906000	K562	1	.	8905400	8906000	255,215,0
chr1	8906400	8906600	HepG2	1	.	8906400	8906600	255,215,0
chr1	8907800	8909400	HUVEC,HelaS3,HepG2,K562	4	.	8907800	8909400	255,215,0
chr1	8913200	8913400	HepG2	1	.	8913200	8913400	255,215,0
chr1	8914600	8915000	HepG2	1	.	8914600	8915000	255,215,0
chr1	8917200	8919800	HUVEC,HepG2,K562	7	.	8917200	8919800	255,215,0
chr1	8929200	8929400	HepG2	1	.	8929200	8929400	255,215,0
chr1	8931600	8932000	HUVEC	1	.	8931600	8932000	255,215,0
chr1	8932200	8932600	HUVEC	1	.	8932200	8932600	255,215,0
chr1	8932800	8934400	HUVEC,HelaS3,HepG2,K562	8	.	8932800	8934400	255,215,0
chr1	8934800	8935200	HUVEC,HelaS3,HepG2,K562	4	.	8934800	8935200	255,215,0
chr1	8935400	8941000	GM12878,HMEC,HUVEC,HelaS3,HepG2,K562	21	.	8935400	8941000	255,215,0
chr1	8949200	8951200	HMEC,HelaS3,HepG2	6	.	8949200	8951200	255,215,0
chr1	8951400	8951600	HepG2	1	.	8951400	8951600	255,215,0
chr1	8958400	8958800	K562	1	.	8958400	8958800	255,215,0
chr1	8959600	8960800	HMEC,HUVEC,HelaS3,HepG2,K562	6	.	8959600	8960800	255,215,0
chr1	8962400	8962600	HelaS3	1	.	8962400	8962600	255,215,0
chr1	8962800	8964600	HMEC,HUVEC,HelaS3,HepG2,K562	5	.	8962800	8964600	255,215,0
chr1	8965200	8965400	HMEC	1	.	8965200	8965400	255,215,0
chr1	8965600	8966200	HMEC,HelaS3,K562	3	.	8965600	8966200	255,215,0
chr1	8968600	8968800	HepG2	1	.	8968600	8968800	255,215,0
chr1	8971000	8972200	HMEC,K562	2	.	8971000	8972200	255,215,0
chr1	8973600	8974000	HepG2	1	.	8973600	8974000	255,215,0
chr1	8978200	8978600	HelaS3,HepG2	2	.	8978200	8978600	255,215,0
chr1	8999600	9000000	HelaS3	1	.	8999600	9000000	255,215,0
chr1	9001600	9002400	HMEC,HUVEC,HepG2	3	.	9001600	9002400	255,215,0
chr1	9002600	9002800	HMEC	1	.	9002600	9002800	255,215,0
chr1	9004000	9004200	HUVEC	1	.	9004000	9004200	255,215,0
chr1	9007200	9007800	HUVEC,HepG2	2	.	9007200	9007800	255,215,0
chr1	9023000	9023200	HelaS3,HepG2	2	.	9023000	9023200	255,215,0
chr1	9031200	9031400	GM12878	1	.	9031200	9031400	255,215,0
chr1	9034000	9034600	HelaS3	1	.	9034000	9034600	255,215,0
chr1	9034800	9035000	HUVEC	1	.	9034800	9035000	255,215,0
chr1	9036400	9037000	HUVEC	1	.	9036400	9037000	255,215,0
chr1	9045800	9046600	HMEC,HUVEC,HelaS3,HepG2	4	.	9045800	9046600	255,215,0
chr1	9046800	9047000	HUVEC	1	.	9046800	9047000	255,215,0
chr1	9048000	9048400	HUVEC,HelaS3,K562	3	.	9048000	9048400	255,215,0
chr1	9050000	9050200	HepG2	1	.	9050000	9050200	255,215,0
chr1	9054400	9054800	HepG2	1	.	9054400	9054800	255,215,0
chr1	9060800	9061200	HepG2	1	.	9060800	9061200	255,215,0
chr1	9061800	9062200	HepG2	1	.	9061800	9062200	255,215,0
chr1	9065200	9065600	HelaS3,K562	2	.	9065200	9065600	255,215,0
chr1	9068200	9068600	GM12878	1	.	9068200	9068600	255,215,0
chr1	9069800	9070000	GM12878	1	.	9069800	9070000	255,215,0
chr1	9070200	9070400	GM12878,HelaS3	2	.	9070200	9070400	255,215,0
chr1	9070800	9071200	GM12878	1	.	9070800	9071200	255,215,0
chr1	9075800	9076000	GM12878	1	.	9075800	9076000	255,215,0
chr1	9078400	9079000	HUVEC	1	.	9078400	9079000	255,215,0
chr1	9096400	9096600	GM12878	1	.	9096400	9096600	255,215,0
chr1	9097000	9097600	GM12878	1	.	9097000	9097600	255,215,0
chr1	9097800	9098000	GM12878	1	.	9097800	9098000	255,215,0
chr1	9099200	9099400	HMEC	1	.	9099200	9099400	255,215,0
chr1	9125200	9125600	GM12878	1	.	9125200	9125600	255,215,0
chr1	9127000	9128000	GM12878,HMEC,HUVEC,HelaS3,HepG2	5	.	9127000	9128000	255,215,0
chr1	9128200	9128400	GM12878	1	.	9128200	9128400	255,215,0
chr1	9128800	9130200	GM12878,HMEC	2	.	9128800	9130200	255,215,0
chr1	9131600	9132000	K562	1	.	9131600	9132000	255,215,0
chr1	9135200	9135400	GM12878	1	.	9135200	9135400	255,215,0
chr1	9136200	9136800	GM12878	1	.	9136200	9136800	255,215,0
chr1	9138000	9139400	GM12878,HMEC,HelaS3	4	.	9138000	9139400	255,215,0
chr1	9140000	9141400	GM12878,HMEC,HelaS3	3	.	9140000	9141400	255,215,0
chr1	9158000	9158400	K562	1	.	9158000	9158400	255,215,0
chr1	9160400	9161000	HepG2	1	.	9160400	9161000	255,215,0
chr1	9161600	9162000	GM12878,HelaS3,HepG2	3	.	9161600	9162000	255,215,0
chr1	9170600	9171200	GM12878,HelaS3,HepG2	3	.	9170600	9171200	255,215,0
chr1	9172000	9172600	GM12878,HepG2	2	.	9172000	9172600	255,215,0
chr1	9172800	9173800	HepG2	1	.	9172800	9173800	255,215,0
chr1	9179600	9180200	GM12878	1	.	9179600	9180200	255,215,0
chr1	9181800	9182800	GM12878	1	.	9181800	9182800	255,215,0
chr1	9186600	9186800	HelaS3	1	.	9186600	9186800	255,215,0
chr1	9187200	9190000	GM12878,HMEC,HUVEC,HelaS3,HepG2,K562	11	.	9187200	9190000	255,215,0
chr1	9190400	9190600	GM12878	1	.	9190400	9190600	255,215,0
chr1	9195400	9195800	GM12878	1	.	9195400	9195800	255,215,0
chr1	9202400	9202600	HelaS3,HepG2,K562	3	.	9202400	9202600	255,215,0
chr1	9205400	9205600	HelaS3,HepG2	2	.	9205400	9205600	255,215,0
chr1	9207000	9207400	HUVEC	1	.	9207000	9207400	255,215,0
chr1	9212600	9212800	K562	1	.	9212600	9212800	255,215,0
chr1	9222400	9226000	GM12878,HUVEC,HelaS3,HepG2,K562	7	.	9222400	9226000	255,215,0
chr1	9226200	9227000	HUVEC,HepG2	2	.	9226200	9227000	255,215,0
chr1	9232000	9232600	HepG2	1	.	9232000	9232600	255,215,0
chr1	9232800	9233000	HepG2	1	.	9232800	9233000	255,215,0
chr1	9234800	9235000	HepG2	1	.	9234800	9235000	255,215,0
chr1	9235400	9235800	HUVEC,HepG2	2	.	9235400	9235800	255,215,0
chr1	9236800	9237000	HUVEC	1	.	9236800	9237000	255,215,0
chr1	9238800	9239000	HUVEC	1	.	9238800	9239000	255,215,0
chr1	9239600	9242600	GM12878,HMEC,HUVEC,HelaS3,HepG2	9	.	9239600	9242600	255,215,0
chr1	9242800	9244400	GM12878,HMEC	3	.	9242800	9244400	255,215,0
chr1	9249000	9250000	HepG2	1	.	9249000	9250000	255,215,0
chr1	9254000	9254600	HelaS3,HepG2	2	.	9254000	9254600	255,215,0
chr1	9256200	9257200	GM12878,HUVEC,HelaS3,HepG2,K562	6	.	9256200	9257200	255,215,0
chr1	9261400	9262800	HMEC,HUVEC,HelaS3	4	.	9261400	9262800	255,215,0
chr1	9267200	9267600	GM12878	1	.	9267200	9267600	255,215,0
chr1	9270600	9272200	HUVEC,HepG2	2	.	9270600	9272200	255,215,0
chr1	9274400	9274600	HepG2	1	.	9274400	9274600	255,215,0
chr1	9291000	9291200	GM12878	1	.	9291000	9291200	255,215,0
chr1	9291800	9292400	GM12878,HMEC,HelaS3	3	.	9291800	9292400	255,215,0
chr1	9293200	9293800	HUVEC,HelaS3,HepG2	3	.	9293200	9293800	255,215,0
chr1	9294200	9295000	GM12878,HMEC,HUVEC,HelaS3,HepG2,K562	7	.	9294200	9295000	255,215,0
chr1	9295200	9296000	GM12878,HMEC,HUVEC,HelaS3,HepG2,K562	8	.	9295200	9296000	255,215,0
chr1	9298800	9299000	HepG2	1	.	9298800	9299000	255,215,0
chr1	9299400	9300600	GM12878,HMEC,HUVEC,HelaS3,HepG2	6	.	9299400	9300600	255,215,0
chr1	9302000	9302800	HelaS3,HepG2	2	.	9302000	9302800	255,215,0
chr1	9309200	9311800	HepG2	1	.	9309200	9311800	255,215,0
chr1	9327200	9327600	HUVEC,HelaS3	2	.	9327200	9327600	255,215,0
chr1	9335400	9336200	GM12878,HUVEC,HelaS3,HepG2,K562	5	.	9335400	9336200	255,215,0
chr1	9339200	9341200	HMEC,HUVEC,HelaS3,HepG2	5	.	9339200	9341200	255,215,0
chr1	9344200	9344400	GM12878	1	.	9344200	9344400	255,215,0
chr1	9349200	9349400	HelaS3	1	.	9349200	9349400	255,215,0
chr1	9349800	9350000	HelaS3	1	.	9349800	9350000	255,215,0
chr1	9350200	9351000	HelaS3,HepG2	2	.	9350200	9351000	255,215,0
chr1	9352000	9353400	GM12878,HMEC,HUVEC,HelaS3,HepG2,K562	7	.	9352000	9353400	255,215,0
chr1	9353800	9356400	HMEC,HUVEC,HelaS3,HepG2	5	.	9353800	9356400	255,215,0
chr1	9356600	9356800	HUVEC	1	.	9356600	9356800	255,215,0
chr1	9360000	9361200	HMEC,HUVEC,HelaS3,HepG2,K562	5	.	9360000	9361200	255,215,0
chr1	9361600	9364800	HMEC,HUVEC,HelaS3	3	.	9361600	9364800	255,215,0
chr1	9365400	9365600	HUVEC	1	.	9365400	9365600	255,215,0
chr1	9371600	9371800	K562	1	.	9371600	9371800	255,215,0
chr1	9375400	9376400	GM12878,HUVEC,HelaS3	3	.	9375400	9376400	255,215,0
chr1	9377000	9378800	HUVEC	1	.	9377000	9378800	255,215,0
chr1	9381000	9381400	HMEC	1	.	9381000	9381400	255,215,0
chr1	9391800	9392000	HepG2	1	.	9391800	9392000	255,215,0
chr1	9398600	9399400	HUVEC	1	.	9398600	9399400	255,215,0
chr1	9400000	9400400	HMEC,HUVEC	2	.	9400000	9400400	255,215,0
chr1	9401400	9401600	HUVEC	1	.	9401400	9401600	255,215,0
chr1	9421400	9422200	HUVEC	1	.	9421400	9422200	255,215,0
chr1	9431600	9432400	HUVEC	1	.	9431600	9432400	255,215,0
chr1	9433000	9433400	HUVEC	1	.	9433000	9433400	255,215,0
chr1	9433600	9434200	HUVEC	1	.	9433600	9434200	255,215,0
chr1	9436600	9437400	HUVEC	1	.	9436600	9437400	255,215,0
chr1	9446200	9446400	GM12878,HelaS3	2	.	9446200	9446400	255,215,0
chr1	9448600	9449200	HUVEC,HelaS3	3	.	9448600	9449200	255,215,0
chr1	9450000	9450200	HelaS3	1	.	9450000	9450200	255,215,0
chr1	9457600	9459000	HUVEC	1	.	9457600	9459000	255,215,0
chr1	9459400	9463400	HUVEC,HelaS3,HepG2	4	.	9459400	9463400	255,215,0
chr1	9471000	9471400	GM12878,K562	2	.	9471000	9471400	255,215,0
chr1	9472600	9474200	GM12878,HMEC,HUVEC,HepG2,K562	6	.	9472600	9474200	255,215,0
chr1	9476600	9476800	GM12878	1	.	9476600	9476800	255,215,0
chr1	9479000	9479200	GM12878	1	.	9479000	9479200	255,215,0
chr1	9484400	9484600	HepG2	1	.	9484400	9484600	255,215,0
chr1	9485800	9486400	GM12878	1	.	9485800	9486400	255,215,0
chr1	9488400	9490000	GM12878,HMEC,HUVEC,HelaS3,HepG2,K562	10	.	9488400	9490000	255,215,0
chr1	9494200	9496800	HMEC,HepG2	4	.	9494200	9496800	255,215,0
chr1	9497600	9500200	HMEC,HUVEC,HepG2	3	.	9497600	9500200	255,215,0
chr1	9501200	9502200	HMEC,HUVEC	2	.	9501200	9502200	255,215,0
chr1	9502600	9502800	HUVEC	1	.	9502600	9502800	255,215,0
chr1	9504000	9505000	HMEC,HepG2	2	.	9504000	9505000	255,215,0
chr1	9507400	9507600	HepG2	1	.	9507400	9507600	255,215,0
chr1	9508400	9508800	HepG2	1	.	9508400	9508800	255,215,0
chr1	9509000	9509400	HepG2	1	.	9509000	9509400	255,215,0
chr1	9510200	9510800	HMEC	1	.	9510200	9510800	255,215,0
chr1	9525600	9525800	HepG2	1	.	9525600	9525800	255,215,0
chr1	9527200	9527400	HepG2	1	.	9527200	9527400	255,215,0
chr1	9533200	9533600	HMEC,HelaS3	2	.	9533200	9533600	255,215,0
chr1	9536600	9537400	HMEC,HelaS3	3	.	9536600	9537400	255,215,0
chr1	9550800	9551400	HepG2,K562	2	.	9550800	9551400	255,215,0
chr1	9555400	9556200	GM12878,HelaS3,HepG2,K562	4	.	9555400	9556200	255,215,0
chr1	9561000	9561600	HepG2	1	.	9561000	9561600	255,215,0
chr1	9562600	9562800	HepG2	1	.	9562600	9562800	255,215,0
chr1	9563200	9563800	HepG2	1	.	9563200	9563800	255,215,0
chr1	9582600	9582800	K562	1	.	9582600	9582800	255,215,0
chr1	9589200	9589600	HelaS3,K562	2	.	9589200	9589600	255,215,0
chr1	9592800	9593400	HepG2	1	.	9592800	9593400	255,215,0
chr1	9596400	9596600	K562	1	.	9596400	9596600	255,215,0
chr1	9597800	9599600	GM12878,HMEC,HUVEC,HelaS3,HepG2,K562	7	.	9597800	9599600	255,215,0
chr1	9600200	9601200	GM12878,HMEC,HUVEC,HelaS3,HepG2,K562	7	.	9600200	9601200	255,215,0
chr1	9601400	9601800	HepG2,K562	2	.	9601400	9601800	255,215,0
chr1	9602000	9602800	HUVEC,HepG2,K562	3	.	9602000	9602800	255,215,0
chr1	9603600	9603800	HepG2	1	.	9603600	9603800	255,215,0
chr1	9606600	9607200	HepG2	1	.	9606600	9607200	255,215,0
chr1	9608800	9609000	HepG2	1	.	9608800	9609000	255,215,0
chr1	9610200	9611200	HepG2	1	.	9610200	9611200	255,215,0
chr1	9611400	9611800	HepG2	1	.	9611400	9611800	255,215,0
chr1	9612600	9613000	HepG2	1	.	9612600	9613000	255,215,0
chr1	9613600	9614400	HepG2	1	.	9613600	9614400	255,215,0
chr1	9615400	9615600	HelaS3,HepG2	2	.	9615400	9615600	255,215,0
chr1	9617800	9618200	HepG2	1	.	9617800	9618200	255,215,0
chr1	9619800	9620000	HepG2	1	.	9619800	9620000	255,215,0
chr1	9621600	9622000	HUVEC,HelaS3	2	.	9621600	9622000	255,215,0
chr1	9625000	9625400	HepG2	1	.	9625000	9625400	255,215,0
chr1	9626000	9626200	HepG2	1	.	9626000	9626200	255,215,0
chr1	9631200	9631400	HepG2	1	.	9631200	9631400	255,215,0
chr1	9648400	9648800	GM12878,HMEC,HUVEC,HelaS3,HepG2,K562	6	.	9648400	9648800	255,215,0
chr1	9649200	9650600	GM12878,HMEC,HUVEC,HelaS3,HepG2,K562	7	.	9649200	9650600	255,215,0
chr1	9651400	9651600	GM12878	1	.	9651400	9651600	255,215,0
chr1	9652800	9654400	GM12878,HMEC,HUVEC,HepG2,K562	6	.	9652800	9654400	255,215,0
chr1	9675600	9676000	K562	1	.	9675600	9676000	255,215,0
chr1	9684400	9684600	K562	1	.	9684400	9684600	255,215,0
chr1	9686000	9686200	GM12878	1	.	9686000	9686200	255,215,0
chr1	9686400	9688200	GM12878,HMEC,HUVEC,HelaS3,HepG2,K562	6	.	9686400	9688200	255,215,0
chr1	9688400	9691200	GM12878,HepG2,K562	4	.	9688400	9691200	255,215,0
chr1	9701200	9701400	K562	1	.	9701200	9701400	255,215,0
chr1	9704000	9704200	GM12878	1	.	9704000	9704200	255,215,0
chr1	9704600	9705000	HMEC,HelaS3	2	.	9704600	9705000	255,215,0
chr1	9705200	9705400	HMEC	1	.	9705200	9705400	255,215,0
chr1	9711000	9712000	GM12878,HMEC	2	.	9711000	9712000	255,215,0
chr1	9713000	9715800	GM12878,K562	2	.	9713000	9715800	255,215,0
chr1	9716000	9716200	GM12878	1	.	9716000	9716200	255,215,0
chr1	9716400	9716800	GM12878	1	.	9716400	9716800	255,215,0
chr1	9717000	9718600	GM12878,K562	3	.	9717000	9718600	255,215,0
chr1	9720600	9720800	K562	1	.	9720600	9720800	255,215,0
chr1	9722200	9722600	K562	1	.	9722200	9722600	255,215,0
chr1	9730200	9730600	GM12878	1	.	9730200	9730600	255,215,0
chr1	9740800	9741200	GM12878	1	.	9740800	9741200	255,215,0
chr1	9746800	9749600	GM12878,HMEC,HUVEC,HelaS3,HepG2,K562	10	.	9746800	9749600	255,215,0
chr1	9750000	9750800	HMEC,HUVEC,K562	3	.	9750000	9750800	255,215,0
chr1	9759200	9761200	HMEC	1	.	9759200	9761200	255,215,0
chr1	9761600	9762000	HMEC	1	.	9761600	9762000	255,215,0
chr1	9762200	9762600	HMEC,K562	2	.	9762200	9762600	255,215,0
chr1	9763000	9763400	K562	1	.	9763000	9763400	255,215,0
chr1	9772800	9773200	K562	1	.	9772800	9773200	255,215,0
chr1	9773400	9773600	K562	1	.	9773400	9773600	255,215,0
chr1	9774200	9774800	K562	1	.	9774200	9774800	255,215,0
chr1	9776600	9780200	GM12878,HMEC,HUVEC,HelaS3,HepG2,K562	9	.	9776600	9780200	255,215,0
chr1	9780400	9782200	HMEC,K562	2	.	9780400	9782200	255,215,0
chr1	9785200	9785400	HelaS3,K562	2	.	9785200	9785400	255,215,0
chr1	9813200	9813600	K562	1	.	9813200	9813600	255,215,0
chr1	9816400	9816600	HUVEC	1	.	9816400	9816600	255,215,0
chr1	9819600	9820000	HepG2,K562	2	.	9819600	9820000	255,215,0
chr1	9820200	9820400	HepG2	1	.	9820200	9820400	255,215,0
chr1	9824000	9824400	K562	1	.	9824000	9824400	255,215,0
chr1	9824800	9825000	K562	1	.	9824800	9825000	255,215,0
chr1	9825800	9826800	HMEC,HelaS3	2	.	9825800	9826800	255,215,0
chr1	9827000	9827200	HMEC	1	.	9827000	9827200	255,215,0
chr1	9828200	9828400	K562	1	.	9828200	9828400	255,215,0
chr1	9834600	9835400	K562	1	.	9834600	9835400	255,215,0
chr1	9842400	9842800	HUVEC	1	.	9842400	9842800	255,215,0
chr1	9843000	9843400	GM12878	1	.	9843000	9843400	255,215,0
chr1	9846800	9847400	GM12878	1	.	9846800	9847400	255,215,0
chr1	9847800	9848200	GM12878	1	.	9847800	9848200	255,215,0
chr1	9852400	9852600	HelaS3	1	.	9852400	9852600	255,215,0
chr1	9864600	9865400	HMEC	1	.	9864600	9865400	255,215,0
chr1	9869400	9869600	K562	1	.	9869400	9869600	255,215,0
chr1	9875200	9875800	HelaS3,HepG2	2	.	9875200	9875800	255,215,0
chr1	9876400	9876600	HepG2	1	.	9876400	9876600	255,215,0
chr1	9880000	9880200	HepG2	1	.	9880000	9880200	255,215,0
chr1	9880600	9881000	HepG2	1	.	9880600	9881000	255,215,0
chr1	9881600	9881800	HMEC	1	.	9881600	9881800	255,215,0
chr1	9882000	9883200	HMEC,HUVEC,HelaS3,HepG2	6	.	9882000	9883200	255,215,0
chr1	9883800	9886600	HMEC,HelaS3,HepG2,K562	5	.	9883800	9886600	255,215,0
chr1	9888000	9888200	HepG2,K562	2	.	9888000	9888200	255,215,0
chr1	9894600	9894800	HMEC	1	.	9894600	9894800	255,215,0
chr1	9895000	9897400	HMEC,HUVEC,HepG2	3	.	9895000	9897400	255,215,0
chr1	9900400	9900800	HMEC	1	.	9900400	9900800	255,215,0
chr1	9902800	9903600	HMEC	1	.	9902800	9903600	255,215,0
chr1	9903800	9904400	HMEC	1	.	9903800	9904400	255,215,0
chr1	9904600	9904800	K562	1	.	9904600	9904800	255,215,0
chr1	9906800	9907000	K562	1	.	9906800	9907000	255,215,0
chr1	9908200	9908400	K562	1	.	9908200	9908400	255,215,0
chr1	9910000	9910600	K562	1	.	9910000	9910600	255,215,0
chr1	9912000	9912600	HMEC	1	.	9912000	9912600	255,215,0
chr1	9923600	9924400	GM12878	1	.	9923600	9924400	255,215,0
chr1	9925600	9926200	HUVEC	1	.	9925600	9926200	255,215,0
chr1	9927600	9927800	K562	1	.	9927600	9927800	255,215,0
chr1	9930000	9930400	HMEC	1	.	9930000	9930400	255,215,0
chr1	9930800	9931000	HepG2	1	.	9930800	9931000	255,215,0
chr1	9935000	9935400	HUVEC,HelaS3,HepG2,K562	4	.	9935000	9935400	255,215,0
chr1	9941800	9942000	HMEC	1	.	9941800	9942000	255,215,0
chr1	9942200	9942600	HMEC	1	.	9942200	9942600	255,215,0
chr1	9946200	9946400	K562	1	.	9946200	9946400	255,215,0
chr1	9948800	9949600	HMEC	1	.	9948800	9949600	255,215,0
chr1	9949800	9951800	HMEC,HUVEC,HelaS3,K562	4	.	9949800	9951800	255,215,0
chr1	9952000	9952200	HMEC	1	.	9952000	9952200	255,215,0
chr1	9952600	9954400	GM12878,HMEC,HUVEC	3	.	9952600	9954400	255,215,0
chr1	9958200	9958400	HMEC	1	.	9958200	9958400	255,215,0
chr1	9958800	9959000	HMEC	1	.	9958800	9959000	255,215,0
chr1	9960400	9961200	GM12878,HepG2	2	.	9960400	9961200	255,215,0
chr1	9961400	9962200	HepG2,K562	2	.	9961400	9962200	255,215,0
chr1	9963800	9964200	GM12878	1	.	9963800	9964200	255,215,0
chr1	9965200	9965400	K562	1	.	9965200	9965400	255,215,0
chr1	9967600	9968200	HepG2	1	.	9967600	9968200	255,215,0
chr1	9968800	9970000	GM12878,HMEC,HUVEC,HelaS3,HepG2,K562	6	.	9968800	9970000	255,215,0
chr1	9970200	9971600	GM12878,HMEC,HUVEC,HelaS3,HepG2,K562	7	.	9970200	9971600	255,215,0
chr1	9972200	9973000	HepG2,K562	3	.	9972200	9973000	255,215,0
chr1	9973600	9974000	HepG2	1	.	9973600	9974000	255,215,0
chr1	9974200	9975400	HelaS3,HepG2,K562	3	.	9974200	9975400	255,215,0
chr1	9976800	9977000	K562	1	.	9976800	9977000	255,215,0
chr1	9987400	9987600	GM12878,HepG2	2	.	9987400	9987600	255,215,0
chr1	9989000	9990400	HepG2,K562	2	.	9989000	9990400	255,215,0
chr1	9994200	9994400	HepG2	1	.	9994200	9994400	255,215,0
chr1	9994800	9995000	HepG2	1	.	9994800	9995000	255,215,0
chr1	9997000	9997200	GM12878	1	.	9997000	9997200	255,215,0
chr1	10002200	10003600	GM12878,HMEC,HUVEC,HelaS3,HepG2,K562	7	.	10002200	10003600	255,215,0
chr1	10003800	10004800	GM12878,HMEC,HepG2,K562	5	.	10003800	10004800	255,215,0
chr1	10010400	10010800	GM12878,HelaS3,HepG2,K562	4	.	10010400	10010800	255,215,0
chr1	10011000	10011400	GM12878	1	.	10011000	10011400	255,215,0
chr1	10020800	10021000	GM12878	1	.	10020800	10021000	255,215,0
chr1	10050600	10050800	HUVEC	1	.	10050600	10050800	255,215,0
chr1	10051000	10051400	HUVEC	1	.	10051000	10051400	255,215,0
chr1	10075800	10076000	K562	1	.	10075800	10076000	255,215,0
chr1	10090800	10091000	K562	1	.	10090800	10091000	255,215,0
chr1	10092200	10093200	GM12878,HMEC,HUVEC,HelaS3,HepG2,K562	6	.	10092200	10093200	255,215,0
chr1	10093600	10095400	HMEC,HUVEC,HelaS3,HepG2,K562	7	.	10093600	10095400	255,215,0
chr1	10096200	10096400	HelaS3	1	.	10096200	10096400	255,215,0
chr1	10105800	10106600	HelaS3,K562	2	.	10105800	10106600	255,215,0
chr1	10112800	10113000	HelaS3	1	.	10112800	10113000	255,215,0
chr1	10116000	10116600	HelaS3,HepG2	2	.	10116000	10116600	255,215,0
chr1	10123200	10125000	HMEC,HUVEC	2	.	10123200	10125000	255,215,0
chr1	10125200	10125800	HMEC,HepG2,K562	3	.	10125200	10125800	255,215,0
chr1	10126200	10127800	GM12878,HMEC,HUVEC,K562	4	.	10126200	10127800	255,215,0
chr1	10128400	10129400	HMEC	1	.	10128400	10129400	255,215,0
chr1	10134000	10134200	HMEC	1	.	10134000	10134200	255,215,0
chr1	10134600	10135200	GM12878,HMEC	2	.	10134600	10135200	255,215,0
chr1	10135400	10135600	HMEC	1	.	10135400	10135600	255,215,0
chr1	10143200	10143600	HMEC	1	.	10143200	10143600	255,215,0
chr1	10143800	10144000	HMEC	1	.	10143800	10144000	255,215,0
chr1	10167200	10169400	HMEC,HUVEC,HelaS3	6	.	10167200	10169400	255,215,0
chr1	10213000	10213200	HepG2	1	.	10213000	10213200	255,215,0
chr1	10229000	10230000	HepG2	1	.	10229000	10230000	255,215,0
chr1	10230200	10230800	GM12878,HepG2	2	.	10230200	10230800	255,215,0
chr1	10231000	10231800	HepG2	1	.	10231000	10231800	255,215,0
chr1	10232000	10233200	HepG2	1	.	10232000	10233200	255,215,0
chr1	10233600	10234000	GM12878	1	.	10233600	10234000	255,215,0
chr1	10249800	10250000	GM12878	1	.	10249800	10250000	255,215,0
chr1	10254400	10254800	HepG2	1	.	10254400	10254800	255,215,0
chr1	10269600	10270200	GM12878,HMEC,HUVEC,HelaS3,HepG2,K562	6	.	10269600	10270200	255,215,0
chr1	10270400	10270600	GM12878,HelaS3,K562	3	.	10270400	10270600	255,215,0
chr1	10271200	10272800	GM12878,HMEC,HUVEC,HelaS3,HepG2,K562	6	.	10271200	10272800	255,215,0
chr1	10273200	10274000	HMEC,HUVEC,HepG2	3	.	10273200	10274000	255,215,0
chr1	10276000	10276800	GM12878,HUVEC	3	.	10276000	10276800	255,215,0
chr1	10277600	10278400	GM12878,HUVEC,HepG2	3	.	10277600	10278400	255,215,0
chr1	10285800	10286000	HUVEC	1	.	10285800	10286000	255,215,0
chr1	10286400	10286600	K562	1	.	10286400	10286600	255,215,0
chr1	10288600	10289200	HepG2	1	.	10288600	10289200	255,215,0
chr1	10289400	10289600	HepG2	1	.	10289400	10289600	255,215,0
chr1	10290000	10290200	HepG2	1	.	10290000	10290200	255,215,0
chr1	10290800	10291200	HUVEC	1	.	10290800	10291200	255,215,0
chr1	10311200	10311400	HUVEC	1	.	10311200	10311400	255,215,0
chr1	10313200	10313400	HUVEC	1	.	10313200	10313400	255,215,0
chr1	10313800	10314000	HUVEC	1	.	10313800	10314000	255,215,0
chr1	10318000	10318200	HepG2	1	.	10318000	10318200	255,215,0
chr1	10352400	10352600	HepG2	1	.	10352400	10352600	255,215,0
chr1	10380400	10380600	K562	1	.	10380400	10380600	255,215,0
chr1	10398200	10398400	HelaS3	1	.	10398200	10398400	255,215,0
chr1	10399600	10400400	HUVEC,K562	2	.	10399600	10400400	255,215,0
chr1	10437600	10437800	HelaS3,K562	2	.	10437600	10437800	255,215,0
chr1	10438400	10439000	K562	1	.	10438400	10439000	255,215,0
chr1	10445400	10445600	HepG2	1	.	10445400	10445600	255,215,0
chr1	10445800	10446000	HepG2	1	.	10445800	10446000	255,215,0
chr1	10447000	10447400	HepG2	1	.	10447000	10447400	255,215,0
chr1	10447600	10449000	GM12878,HMEC,HUVEC,HelaS3,HepG2,K562	6	.	10447600	10449000	255,215,0
chr1	10449400	10449600	HepG2	1	.	10449400	10449600	255,215,0
chr1	10458200	10458600	GM12878,HMEC,HUVEC,HepG2,K562	5	.	10458200	10458600	255,215,0
chr1	10458800	10461800	GM12878,HMEC,HUVEC,HelaS3,HepG2,K562	9	.	10458800	10461800	255,215,0
chr1	10462200	10462400	HUVEC	1	.	10462200	10462400	255,215,0
chr1	10463000	10463200	HUVEC	1	.	10463000	10463200	255,215,0
chr1	10463600	10464400	HUVEC	1	.	10463600	10464400	255,215,0
chr1	10475000	10476400	HUVEC,K562	2	.	10475000	10476400	255,215,0
chr1	10480600	10480800	HepG2,K562	2	.	10480600	10480800	255,215,0
chr1	10488200	10488400	HelaS3,HepG2,K562	3	.	10488200	10488400	255,215,0
chr1	10489800	10490600	GM12878,HMEC,HUVEC,HelaS3,HepG2,K562	6	.	10489800	10490600	255,215,0
chr1	10490800	10491800	GM12878,HMEC,HUVEC,HelaS3,HepG2,K562	6	.	10490800	10491800	255,215,0
chr1	10493000	10493200	HepG2	1	.	10493000	10493200	255,215,0
chr1	10494000	10494200	GM12878	1	.	10494000	10494200	255,215,0
chr1	10496800	10497000	HepG2	1	.	10496800	10497000	255,215,0
chr1	10498800	10499000	HepG2	1	.	10498800	10499000	255,215,0
chr1	10511400	10512000	HUVEC	1	.	10511400	10512000	255,215,0
chr1	10514800	10515000	K562	1	.	10514800	10515000	255,215,0
chr1	10516600	10517400	HMEC	1	.	10516600	10517400	255,215,0
chr1	10517600	10519600	HMEC,HUVEC,HelaS3,K562	4	.	10517600	10519600	255,215,0
chr1	10531200	10534000	GM12878,HMEC,HUVEC,HelaS3,HepG2,K562	14	.	10531200	10534000	255,215,0
chr1	10534200	10535200	HMEC,HelaS3,HepG2,K562	4	.	10534200	10535200	255,215,0
chr1	10535400	10536600	GM12878,HMEC,HUVEC,HelaS3,HepG2,K562	6	.	10535400	10536600	255,215,0
chr1	10537000	10537200	HepG2	1	.	10537000	10537200	255,215,0
chr1	10537600	10537800	HepG2	1	.	10537600	10537800	255,215,0
chr1	10547200	10547400	K562	1	.	10547200	10547400	255,215,0
chr1	10549800	10550200	HepG2	1	.	10549800	10550200	255,215,0
chr1	10554800	10557000	GM12878,HMEC,HUVEC,HelaS3,HepG2	5	.	10554800	10557000	255,215,0
chr1	10557200	10557400	HMEC	1	.	10557200	10557400	255,215,0
chr1	10564400	10564800	HepG2	1	.	10564400	10564800	255,215,0
chr1	10567600	10567800	HepG2,K562	2	.	10567600	10567800	255,215,0
chr1	10568800	10569000	HepG2	1	.	10568800	10569000	255,215,0
chr1	10569400	10572000	GM12878,HMEC,HUVEC,HelaS3,HepG2,K562	6	.	10569400	10572000	255,215,0
chr1	10573200	10573600	GM12878	1	.	10573200	10573600	255,215,0
chr1	10574800	10576800	GM12878,HMEC,HepG2	4	.	10574800	10576800	255,215,0
chr1	10577400	10577600	HMEC	1	.	10577400	10577600	255,215,0
chr1	10578800	10579000	HepG2	1	.	10578800	10579000	255,215,0
chr1	10579200	10579600	HepG2	1	.	10579200	10579600	255,215,0
chr1	10583600	10583800	HepG2	1	.	10583600	10583800	255,215,0
chr1	10588000	10591800	HMEC,HUVEC,HelaS3	5	.	10588000	10591800	255,215,0
chr1	10600400	10601000	HUVEC	1	.	10600400	10601000	255,215,0
chr1	10615800	10616800	HepG2,K562	2	.	10615800	10616800	255,215,0
chr1	10621800	10622400	HMEC	1	.	10621800	10622400	255,215,0
chr1	10635200	10636200	HMEC,HUVEC,HelaS3	3	.	10635200	10636200	255,215,0
chr1	10638200	10638400	HepG2	1	.	10638200	10638400	255,215,0
chr1	10651000	10651400	HepG2	1	.	10651000	10651400	255,215,0
chr1	10654600	10655200	GM12878	1	.	10654600	10655200	255,215,0
chr1	10659000	10660400	HMEC,HelaS3,HepG2	3	.	10659000	10660400	255,215,0
chr1	10694200	10696800	HMEC,HelaS3	2	.	10694200	10696800	255,215,0
chr1	10697000	10697800	HMEC	1	.	10697000	10697800	255,215,0
chr1	10703600	10703800	HMEC	1	.	10703600	10703800	255,215,0
chr1	10704000	10704200	HMEC	1	.	10704000	10704200	255,215,0
chr1	10704400	10705200	HMEC,HelaS3,K562	3	.	10704400	10705200	255,215,0
chr1	10728000	10728600	HepG2	1	.	10728000	10728600	255,215,0
chr1	10737600	10738200	HepG2	1	.	10737600	10738200	255,215,0
chr1	10739600	10740000	HelaS3,HepG2,K562	3	.	10739600	10740000	255,215,0
chr1	10740600	10741000	HelaS3,HepG2	2	.	10740600	10741000	255,215,0
chr1	10741200	10741800	HepG2	1	.	10741200	10741800	255,215,0
chr1	10742000	10742400	HepG2	1	.	10742000	10742400	255,215,0
chr1	10745600	10747400	HMEC,HepG2	2	.	10745600	10747400	255,215,0
chr1	10750600	10751000	K562	1	.	10750600	10751000	255,215,0
chr1	10751800	10752000	K562	1	.	10751800	10752000	255,215,0
chr1	10752200	10755400	GM12878,HMEC,HelaS3,HepG2,K562	11	.	10752200	10755400	255,215,0
chr1	10764800	10765000	HepG2	1	.	10764800	10765000	255,215,0
chr1	10784000	10784400	HelaS3	1	.	10784000	10784400	255,215,0
chr1	10786400	10786600	HMEC	1	.	10786400	10786600	255,215,0
chr1	10786800	10787200	HMEC	1	.	10786800	10787200	255,215,0
chr1	10791200	10791400	HelaS3,HepG2	2	.	10791200	10791400	255,215,0
chr1	10819600	10819800	HepG2	1	.	10819600	10819800	255,215,0
chr1	10838600	10840200	HMEC	1	.	10838600	10840200	255,215,0
chr1	10853800	10854600	HMEC	1	.	10853800	10854600	255,215,0
chr1	10855400	10855600	HMEC	1	.	10855400	10855600	255,215,0
chr1	10856600	10857000	HMEC,HepG2,K562	3	.	10856600	10857000	255,215,0
chr1	10863000	10865200	HMEC	1	.	10863000	10865200	255,215,0
chr1	10878400	10879200	HMEC	1	.	10878400	10879200	255,215,0
chr1	10884200	10886200	HMEC	1	.	10884200	10886200	255,215,0
chr1	10889600	10889800	HepG2	1	.	10889600	10889800	255,215,0
chr1	10891000	10891600	HMEC,HelaS3	2	.	10891000	10891600	255,215,0
chr1	10895800	10896200	HMEC,K562	2	.	10895800	10896200	255,215,0
chr1	10908400	10908600	HepG2	1	.	10908400	10908600	255,215,0
chr1	10926800	10927600	HMEC,HelaS3,HepG2,K562	5	.	10926800	10927600	255,215,0
chr1	10950400	10951400	HMEC	1	.	10950400	10951400	255,215,0
chr1	10958000	10959000	HMEC,HepG2	2	.	10958000	10959000	255,215,0
chr1	10959200	10959400	HMEC	1	.	10959200	10959400	255,215,0
chr1	10959600	10962000	HMEC,HelaS3,HepG2	3	.	10959600	10962000	255,215,0
chr1	10967000	10967600	HMEC	1	.	10967000	10967600	255,215,0
chr1	10970000	10970200	HelaS3,HepG2	2	.	10970000	10970200	255,215,0
chr1	10970600	10970800	HepG2	1	.	10970600	10970800	255,215,0
chr1	10980200	10980800	HMEC	1	.	10980200	10980800	255,215,0
chr1	10982400	10982600	GM12878	1	.	10982400	10982600	255,215,0
chr1	10992200	10992600	GM12878	1	.	10992200	10992600	255,215,0
chr1	10997200	10998000	HepG2	1	.	10997200	10998000	255,215,0
chr1	11000000	11000600	GM12878,HepG2	3	.	11000000	11000600	255,215,0
chr1	11002000	11002400	HelaS3	1	.	11002000	11002400	255,215,0
chr1	11004200	11004600	HMEC,HepG2	2	.	11004200	11004600	255,215,0
chr1	11021200	11021400	GM12878,HelaS3	2	.	11021200	11021400	255,215,0
chr1	11025000	11026600	GM12878,HelaS3	2	.	11025000	11026600	255,215,0
chr1	11028400	11028600	GM12878,HepG2	2	.	11028400	11028600	255,215,0
chr1	11029000	11029800	GM12878	1	.	11029000	11029800	255,215,0
chr1	11033800	11034000	HMEC	1	.	11033800	11034000	255,215,0
chr1	11035800	11037000	HMEC,HelaS3	2	.	11035800	11037000	255,215,0
chr1	11039400	11041200	HMEC,HepG2	2	.	11039400	11041200	255,215,0
chr1	11045200	11045400	GM12878	1	.	11045200	11045400	255,215,0
chr1	11045600	11047000	GM12878	1	.	11045600	11047000	255,215,0
chr1	11054600	11054800	K562	1	.	11054600	11054800	255,215,0
chr1	11071600	11072800	GM12878,HMEC,HUVEC,HelaS3,HepG2,K562	6	.	11071600	11072800	255,215,0
chr1	11073000	11074800	HMEC,HUVEC,HelaS3,HepG2,K562	5	.	11073000	11074800	255,215,0
chr1	11097800	11098000	HelaS3	1	.	11097800	11098000	255,215,0
chr1	11099600	11099800	K562	1	.	11099600	11099800	255,215,0
chr1	11100000	11100200	K562	1	.	11100000	11100200	255,215,0
chr1	11101000	11101600	K562	1	.	11101000	11101600	255,215,0
chr1	11101800	11102000	K562	1	.	11101800	11102000	255,215,0
chr1	11105600	11106000	HepG2,K562	2	.	11105600	11106000	255,215,0
chr1	11106400	11107600	HelaS3,HepG2	2	.	11106400	11107600	255,215,0
chr1	11112000	11112400	GM12878	1	.	11112000	11112400	255,215,0
chr1	11113000	11114000	GM12878,HepG2	3	.	11113000	11114000	255,215,0
chr1	11114200	11114400	HepG2	1	.	11114200	11114400	255,215,0
chr1	11118600	11119600	HMEC,HUVEC,HepG2	3	.	11118600	11119600	255,215,0
chr1	11120000	11121400	GM12878,HMEC,HUVEC,HelaS3,HepG2,K562	7	.	11120000	11121400	255,215,0
chr1	11121800	11122200	GM12878	1	.	11121800	11122200	255,215,0
chr1	11123000	11123400	GM12878	1	.	11123000	11123400	255,215,0
chr1	11132800	11133000	GM12878	1	.	11132800	11133000	255,215,0
chr1	11133600	11133800	GM12878	1	.	11133600	11133800	255,215,0
chr1	11153000	11153200	K562	1	.	11153000	11153200	255,215,0
chr1	11158400	11159400	HMEC,HUVEC,HelaS3,K562	4	.	11158400	11159400	255,215,0
chr1	11159800	11160600	HMEC,HUVEC,HepG2,K562	4	.	11159800	11160600	255,215,0
chr1	11193800	11194000	HelaS3	1	.	11193800	11194000	255,215,0
chr1	11194400	11194800	HelaS3	1	.	11194400	11194800	255,215,0
chr1	11199200	11199800	HMEC	1	.	11199200	11199800	255,215,0
chr1	11200000	11200200	HMEC	1	.	11200000	11200200	255,215,0
chr1	11203200	11203400	HMEC	1	.	11203200	11203400	255,215,0
chr1	11203600	11205400	HMEC	1	.	11203600	11205400	255,215,0
chr1	11206800	11207000	HMEC	1	.	11206800	11207000	255,215,0
chr1	11207200	11208000	HMEC,HUVEC	2	.	11207200	11208000	255,215,0
chr1	11218000	11218800	HMEC	1	.	11218000	11218800	255,215,0
chr1	11238400	11238600	K562	1	.	11238400	11238600	255,215,0
chr1	11272000	11272400	HepG2	1	.	11272000	11272400	255,215,0
chr1	11276200	11276400	HepG2	1	.	11276200	11276400	255,215,0
chr1	11287600	11287800	GM12878	1	.	11287600	11287800	255,215,0
chr1	11296800	11297400	HUVEC	1	.	11296800	11297400	255,215,0
chr1	11301800	11302000	HelaS3	1	.	11301800	11302000	255,215,0
chr1	11316600	11316800	HepG2	1	.	11316600	11316800	255,215,0
chr1	11321400	11322200	GM12878,HMEC,HUVEC,HelaS3,K562	5	.	11321400	11322200	255,215,0
chr1	11322800	11323800	HMEC,HelaS3,HepG2,K562	6	.	11322800	11323800	255,215,0
chr1	11327600	11328200	HUVEC,HepG2	2	.	11327600	11328200	255,215,0
chr1	11328600	11328800	HepG2	1	.	11328600	11328800	255,215,0
chr1	11329800	11330000	HepG2	1	.	11329800	11330000	255,215,0
chr1	11332600	11333000	GM12878,HUVEC,HelaS3,HepG2,K562	5	.	11332600	11333000	255,215,0
chr1	11333200	11334400	GM12878,HMEC,HUVEC,HelaS3,HepG2,K562	6	.	11333200	11334400	255,215,0
chr1	11334600	11334800	K562	1	.	11334600	11334800	255,215,0
chr1	11335000	11335600	HelaS3,HepG2,K562	3	.	11335000	11335600	255,215,0
chr1	11335800	11336400	HUVEC,HelaS3,HepG2,K562	4	.	11335800	11336400	255,215,0
chr1	11339800	11340000	K562	1	.	11339800	11340000	255,215,0
chr1	11340800	11341000	GM12878	1	.	11340800	11341000	255,215,0
chr1	11341200	11342000	HUVEC	1	.	11341200	11342000	255,215,0
chr1	11342200	11342600	HUVEC	1	.	11342200	11342600	255,215,0
chr1	11376400	11377000	HMEC	1	.	11376400	11377000	255,215,0
chr1	11377200	11377600	HMEC	1	.	11377200	11377600	255,215,0
chr1	11379200	11379400	K562	1	.	11379200	11379400	255,215,0
chr1	11395800	11396000	GM12878	1	.	11395800	11396000	255,215,0
chr1	11424400	11424600	HelaS3	1	.	11424400	11424600	255,215,0
chr1	11425800	11426000	GM12878	1	.	11425800	11426000	255,215,0
chr1	11444400	11444600	GM12878	1	.	11444400	11444600	255,215,0
chr1	11454800	11455000	K562	1	.	11454800	11455000	255,215,0
chr1	11467400	11467800	GM12878	1	.	11467400	11467800	255,215,0
chr1	11508600	11508800	K562	1	.	11508600	11508800	255,215,0
chr1	11518600	11519600	HUVEC	1	.	11518600	11519600	255,215,0
chr1	11533600	11533800	HepG2	1	.	11533600	11533800	255,215,0
chr1	11534000	11534200	HepG2	1	.	11534000	11534200	255,215,0
chr1	11538800	11539400	HUVEC,HelaS3,K562	3	.	11538800	11539400	255,215,0
chr1	11540400	11540600	HepG2	1	.	11540400	11540600	255,215,0
chr1	11566000	11566200	K562	1	.	11566000	11566200	255,215,0
chr1	11610600	11610800	HepG2	1	.	11610600	11610800	255,215,0
chr1	11611000	11611200	HepG2	1	.	11611000	11611200	255,215,0
chr1	11619800	11620000	HMEC	1	.	11619800	11620000	255,215,0
chr1	11623600	11623800	K562	1	.	11623600	11623800	255,215,0
chr1	11675200	11675600	K562	1	.	11675200	11675600	255,215,0
chr1	11696200	11696400	HepG2	1	.	11696200	11696400	255,215,0
chr1	11702600	11702800	HelaS3	1	.	11702600	11702800	255,215,0
chr1	11705800	11706000	HelaS3	1	.	11705800	11706000	255,215,0
chr1	11708200	11708400	HepG2	1	.	11708200	11708400	255,215,0
chr1	11708600	11710800	HepG2,K562	2	.	11708600	11710800	255,215,0
chr1	11712600	11715000	HMEC,HelaS3,HepG2,K562	7	.	11712600	11715000	255,215,0
chr1	11715200	11715800	HMEC,HelaS3,HepG2,K562	4	.	11715200	11715800	255,215,0
chr1	11723800	11724200	GM12878,HUVEC,HepG2,K562	4	.	11723800	11724200	255,215,0
chr1	11724600	11725200	GM12878,HMEC,HUVEC,HepG2,K562	5	.	11724600	11725200	255,215,0
chr1	11730400	11730600	GM12878	1	.	11730400	11730600	255,215,0
chr1	11730800	11732400	GM12878,HepG2,K562	4	.	11730800	11732400	255,215,0
chr1	11732800	11733000	K562	1	.	11732800	11733000	255,215,0
chr1	11740200	11740800	GM12878,HMEC,HUVEC,K562	4	.	11740200	11740800	255,215,0
chr1	11741200	11741400	HelaS3	1	.	11741200	11741400	255,215,0
chr1	11741600	11742600	HMEC,HUVEC,HepG2,K562	4	.	11741600	11742600	255,215,0
chr1	11747800	11748000	K562	1	.	11747800	11748000	255,215,0
chr1	11750000	11751000	K562	1	.	11750000	11751000	255,215,0
chr1	11753000	11754200	HUVEC,HelaS3,K562	4	.	11753000	11754200	255,215,0
chr1	11757000	11757600	K562	1	.	11757000	11757600	255,215,0
chr1	11760600	11761200	K562	1	.	11760600	11761200	255,215,0
chr1	11762000	11762200	GM12878	1	.	11762000	11762200	255,215,0
chr1	11766800	11768400	HelaS3,K562	2	.	11766800	11768400	255,215,0
chr1	11768800	11769000	K562	1	.	11768800	11769000	255,215,0
chr1	11771200	11771600	HelaS3,K562	2	.	11771200	11771600	255,215,0
chr1	11779400	11780200	GM12878,HMEC,HUVEC,HelaS3,HepG2,K562	6	.	11779400	11780200	255,215,0
chr1	11781400	11781600	HelaS3	1	.	11781400	11781600	255,215,0
chr1	11785600	11786200	K562	1	.	11785600	11786200	255,215,0
chr1	11789400	11790200	HepG2,K562	2	.	11789400	11790200	255,215,0
chr1	11790600	11791000	HUVEC	1	.	11790600	11791000	255,215,0
chr1	11791400	11792400	HMEC,HUVEC,HepG2,K562	5	.	11791400	11792400	255,215,0
chr1	11793400	11793600	HelaS3	1	.	11793400	11793600	255,215,0
chr1	11795600	11796200	HMEC,HelaS3,K562	3	.	11795600	11796200	255,215,0
chr1	11796400	11798800	GM12878,HMEC,HUVEC,HelaS3,HepG2,K562	7	.	11796400	11798800	255,215,0
chr1	11799800	11800400	HMEC,K562	2	.	11799800	11800400	255,215,0
chr1	11800600	11801400	GM12878,K562	2	.	11800600	11801400	255,215,0
chr1	11809200	11809600	HelaS3,K562	2	.	11809200	11809600	255,215,0
chr1	11812600	11813200	K562	1	.	11812600	11813200	255,215,0
chr1	11813600	11814000	K562	1	.	11813600	11814000	255,215,0
chr1	11817200	11817400	K562	1	.	11817200	11817400	255,215,0
chr1	11822000	11823000	K562	1	.	11822000	11823000	255,215,0
chr1	11823800	11824000	K562	1	.	11823800	11824000	255,215,0
chr1	11824600	11824800	K562	1	.	11824600	11824800	255,215,0
chr1	11829000	11829200	K562	1	.	11829000	11829200	255,215,0
chr1	11831800	11832000	K562	1	.	11831800	11832000	255,215,0
chr1	11837800	11838200	HepG2,K562	2	.	11837800	11838200	255,215,0
chr1	11844800	11845800	HMEC,HUVEC,HelaS3,HepG2,K562	5	.	11844800	11845800	255,215,0
chr1	11846200	11848000	HelaS3,K562	2	.	11846200	11848000	255,215,0
chr1	11850400	11851400	HUVEC,HelaS3,K562	3	.	11850400	11851400	255,215,0
chr1	11851600	11852000	K562	1	.	11851600	11852000	255,215,0
chr1	11852800	11853000	K562	1	.	11852800	11853000	255,215,0
chr1	11855800	11859600	HUVEC,K562	2	.	11855800	11859600	255,215,0
chr1	11860400	11861800	HelaS3,K562	4	.	11860400	11861800	255,215,0
chr1	11862000	11864200	GM12878,HMEC,HUVEC,HelaS3,HepG2,K562	8	.	11862000	11864200	255,215,0
chr1	11864400	11868400	GM12878,HMEC,HUVEC,HelaS3,HepG2,K562	13	.	11864400	11868400	255,215,0
chr1	11874600	11874800	GM12878	1	.	11874600	11874800	255,215,0
chr1	11875000	11875600	GM12878	1	.	11875000	11875600	255,215,0
chr1	11881200	11882200	HUVEC,HelaS3	2	.	11881200	11882200	255,215,0
chr1	11898800	11899000	K562	1	.	11898800	11899000	255,215,0
chr1	11901200	11901600	K562	1	.	11901200	11901600	255,215,0
chr1	11901800	11903200	GM12878,HepG2,K562	3	.	11901800	11903200	255,215,0
chr1	11905600	11906000	HepG2	1	.	11905600	11906000	255,215,0
chr1	11919400	11919800	HepG2,K562	2	.	11919400	11919800	255,215,0
chr1	11925600	11926000	K562	1	.	11925600	11926000	255,215,0
chr1	11933600	11933800	HepG2,K562	2	.	11933600	11933800	255,215,0
chr1	11939600	11940000	K562	1	.	11939600	11940000	255,215,0
chr1	11940800	11942600	K562	1	.	11940800	11942600	255,215,0
chr1	11942800	11944200	HepG2,K562	2	.	11942800	11944200	255,215,0
chr1	11952000	11952200	HepG2	1	.	11952000	11952200	255,215,0
chr1	11953400	11953600	K562	1	.	11953400	11953600	255,215,0
chr1	11953800	11954400	HelaS3,K562	2	.	11953800	11954400	255,215,0
chr1	11958800	11959400	GM12878,HepG2	2	.	11958800	11959400	255,215,0
chr1	11961400	11961800	HelaS3	1	.	11961400	11961800	255,215,0
chr1	11967800	11970400	GM12878,HMEC,HUVEC,HelaS3,HepG2,K562	14	.	11967800	11970400	255,215,0
chr1	11970800	11971000	K562	1	.	11970800	11971000	255,215,0
chr1	11973400	11973600	HepG2	1	.	11973400	11973600	255,215,0
chr1	11975000	11975600	GM12878,HepG2	2	.	11975000	11975600	255,215,0
chr1	11983600	11985600	HMEC,HUVEC,HelaS3,HepG2,K562	8	.	11983600	11985600	255,215,0
chr1	11986400	11987400	GM12878,HMEC,HUVEC,HelaS3,HepG2,K562	7	.	11986400	11987400	255,215,0
chr1	11987800	11988600	HMEC,HUVEC,HepG2,K562	4	.	11987800	11988600	255,215,0
chr1	11988800	11989000	HMEC	1	.	11988800	11989000	255,215,0
chr1	11989200	11989400	K562	1	.	11989200	11989400	255,215,0
chr1	11989800	11991800	GM12878,HMEC,HUVEC,HelaS3,HepG2,K562	8	.	11989800	11991800	255,215,0
chr1	11994000	11995600	GM12878,HMEC,HUVEC,HelaS3,HepG2,K562	11	.	11994000	11995600	255,215,0
chr1	11998400	11998600	K562	1	.	11998400	11998600	255,215,0
chr1	11999000	11999600	K562	1	.	11999000	11999600	255,215,0
chr1	12000600	12000800	HepG2	1	.	12000600	12000800	255,215,0
chr1	12009000	12009600	HelaS3,K562	2	.	12009000	12009600	255,215,0
chr1	12015200	12015600	K562	1	.	12015200	12015600	255,215,0
chr1	12021400	12021600	HepG2	1	.	12021400	12021600	255,215,0
chr1	12027200	12027400	HelaS3,HepG2	2	.	12027200	12027400	255,215,0
chr1	12033200	12033600	K562	1	.	12033200	12033600	255,215,0
chr1	12039000	12040600	HMEC,HUVEC,HelaS3,HepG2,K562	7	.	12039000	12040600	255,215,0
chr1	12040800	12042600	GM12878,HMEC,HUVEC,HelaS3,HepG2,K562	8	.	12040800	12042600	255,215,0
chr1	12043400	12044000	K562	1	.	12043400	12044000	255,215,0
chr1	12044400	12045000	HepG2	1	.	12044400	12045000	255,215,0
chr1	12045200	12046600	HUVEC	1	.	12045200	12046600	255,215,0
chr1	12050800	12051000	HepG2	1	.	12050800	12051000	255,215,0
chr1	12062400	12062600	HelaS3	1	.	12062400	12062600	255,215,0
chr1	12065000	12065200	GM12878	1	.	12065000	12065200	255,215,0
chr1	12065600	12066000	K562	1	.	12065600	12066000	255,215,0
chr1	12066200	12066400	K562	1	.	12066200	12066400	255,215,0
chr1	12066800	12067000	K562	1	.	12066800	12067000	255,215,0
chr1	12073600	12073800	K562	1	.	12073600	12073800	255,215,0
chr1	12074400	12074600	K562	1	.	12074400	12074600	255,215,0
chr1	12074800	12075800	K562	1	.	12074800	12075800	255,215,0
chr1	12078800	12079400	HMEC,HelaS3,K562	3	.	12078800	12079400	255,215,0
chr1	12079600	12080600	GM12878,HMEC,HUVEC,HelaS3,HepG2,K562	6	.	12079600	12080600	255,215,0
chr1	12091400	12091600	HelaS3,K562	2	.	12091400	12091600	255,215,0
chr1	12094400	12095000	HepG2,K562	2	.	12094400	12095000	255,215,0
chr1	12098400	12100200	GM12878,K562	3	.	12098400	12100200	255,215,0
chr1	12100400	12101000	GM12878,K562	2	.	12100400	12101000	255,215,0
chr1	12102000	12102200	GM12878	1	.	12102000	12102200	255,215,0
chr1	12104400	12105800	GM12878,K562	2	.	12104400	12105800	255,215,0
chr1	12106400	12108200	GM12878,K562	2	.	12106400	12108200	255,215,0
chr1	12109800	12110000	K562	1	.	12109800	12110000	255,215,0
chr1	12111600	12115000	GM12878,HMEC,HelaS3,K562	4	.	12111600	12115000	255,215,0
chr1	12116200	12117000	GM12878	1	.	12116200	12117000	255,215,0
chr1	12117400	12117800	GM12878,K562	2	.	12117400	12117800	255,215,0
chr1	12118000	12118400	GM12878,K562	2	.	12118000	12118400	255,215,0
chr1	12118600	12118800	GM12878,K562	2	.	12118600	12118800	255,215,0
chr1	12119400	12120400	GM12878	1	.	12119400	12120400	255,215,0
chr1	12123000	12125200	GM12878,K562	3	.	12123000	12125200	255,215,0
chr1	12125600	12126400	GM12878,K562	2	.	12125600	12126400	255,215,0
chr1	12127000	12127600	GM12878	1	.	12127000	12127600	255,215,0
chr1	12127800	12129000	GM12878,K562	2	.	12127800	12129000	255,215,0
chr1	12129400	12130200	GM12878	1	.	12129400	12130200	255,215,0
chr1	12130600	12131000	GM12878	1	.	12130600	12131000	255,215,0
chr1	12135400	12136200	K562	1	.	12135400	12136200	255,215,0
chr1	12136400	12137200	GM12878,K562	2	.	12136400	12137200	255,215,0
chr1	12137400	12140000	GM12878,K562	3	.	12137400	12140000	255,215,0
chr1	12141000	12142200	GM12878,HepG2,K562	3	.	12141000	12142200	255,215,0
chr1	12142600	12142800	GM12878	1	.	12142600	12142800	255,215,0
chr1	12143000	12143200	GM12878	1	.	12143000	12143200	255,215,0
chr1	12145800	12146000	K562	1	.	12145800	12146000	255,215,0
chr1	12147600	12148000	GM12878	1	.	12147600	12148000	255,215,0
chr1	12148200	12148800	GM12878	1	.	12148200	12148800	255,215,0
chr1	12150000	12150400	K562	1	.	12150000	12150400	255,215,0
chr1	12156000	12156400	GM12878,HelaS3,K562	3	.	12156000	12156400	255,215,0
chr1	12167000	12167200	K562	1	.	12167000	12167200	255,215,0
chr1	12178800	12179000	K562	1	.	12178800	12179000	255,215,0
chr1	12185000	12185400	HelaS3,K562	2	.	12185000	12185400	255,215,0
chr1	12190800	12191000	HepG2	1	.	12190800	12191000	255,215,0
chr1	12192200	12192600	HelaS3	1	.	12192200	12192600	255,215,0
chr1	12192800	12193600	HMEC,HUVEC,HelaS3	3	.	12192800	12193600	255,215,0
chr1	12203600	12204600	GM12878,HMEC,HUVEC,HelaS3,K562	6	.	12203600	12204600	255,215,0
chr1	12205200	12205400	GM12878	1	.	12205200	12205400	255,215,0
chr1	12205600	12207800	GM12878,HUVEC,K562	3	.	12205600	12207800	255,215,0
chr1	12208200	12208800	GM12878,K562	2	.	12208200	12208800	255,215,0
chr1	12209000	12211800	GM12878	1	.	12209000	12211800	255,215,0
chr1	12212000	12212200	GM12878	1	.	12212000	12212200	255,215,0
chr1	12212400	12214000	GM12878,HUVEC,K562	3	.	12212400	12214000	255,215,0
chr1	12217400	12218000	GM12878	1	.	12217400	12218000	255,215,0
chr1	12218200	12218400	GM12878	1	.	12218200	12218400	255,215,0
chr1	12218600	12218800	GM12878	1	.	12218600	12218800	255,215,0
chr1	12220000	12220200	HelaS3	1	.	12220000	12220200	255,215,0
chr1	12221200	12223000	GM12878,HMEC,HUVEC,HelaS3,K562	7	.	12221200	12223000	255,215,0
chr1	12223200	12223600	GM12878	1	.	12223200	12223600	255,215,0
chr1	12226800	12227000	GM12878,K562	2	.	12226800	12227000	255,215,0
chr1	12227400	12229000	GM12878,HUVEC,K562	5	.	12227400	12229000	255,215,0
chr1	12230200	12230800	HelaS3	1	.	12230200	12230800	255,215,0
chr1	12231600	12231800	GM12878	1	.	12231600	12231800	255,215,0
chr1	12232400	12232600	K562	1	.	12232400	12232600	255,215,0
chr1	12233600	12234200	GM12878,HUVEC,K562	3	.	12233600	12234200	255,215,0
chr1	12234800	12236000	HUVEC,K562	2	.	12234800	12236000	255,215,0
chr1	12237400	12239800	GM12878,HUVEC	2	.	12237400	12239800	255,215,0
chr1	12243400	12243600	K562	1	.	12243400	12243600	255,215,0
chr1	12244000	12245800	GM12878,HUVEC,K562	3	.	12244000	12245800	255,215,0
chr1	12246000	12246600	HUVEC	1	.	12246000	12246600	255,215,0
chr1	12259600	12259800	HelaS3	1	.	12259600	12259800	255,215,0
chr1	12261800	12262000	GM12878	1	.	12261800	12262000	255,215,0
chr1	12263800	12264600	GM12878,K562	2	.	12263800	12264600	255,215,0
chr1	12266000	12266200	K562	1	.	12266000	12266200	255,215,0
chr1	12269000	12269200	K562	1	.	12269000	12269200	255,215,0
chr1	12275600	12276000	K562	1	.	12275600	12276000	255,215,0
chr1	12277800	12278000	K562	1	.	12277800	12278000	255,215,0
chr1	12278200	12279200	K562	1	.	12278200	12279200	255,215,0
chr1	12279800	12280200	K562	1	.	12279800	12280200	255,215,0
chr1	12282800	12283000	K562	1	.	12282800	12283000	255,215,0
chr1	12289400	12290200	HelaS3,HepG2,K562	3	.	12289400	12290200	255,215,0
chr1	12290400	12292800	GM12878,HMEC,HUVEC,HelaS3,HepG2,K562	7	.	12290400	12292800	255,215,0
chr1	12316000	12316200	HelaS3	1	.	12316000	12316200	255,215,0
chr1	12318400	12318600	HepG2	1	.	12318400	12318600	255,215,0
chr1	12335600	12335800	K562	1	.	12335600	12335800	255,215,0
chr1	12348000	12348200	GM12878	1	.	12348000	12348200	255,215,0
chr1	12356400	12357200	GM12878,HUVEC	2	.	12356400	12357200	255,215,0
chr1	12404000	12404200	GM12878	1	.	12404000	12404200	255,215,0
chr1	12405000	12405400	GM12878	1	.	12405000	12405400	255,215,0
chr1	12406800	12407200	HepG2	1	.	12406800	12407200	255,215,0
chr1	12416000	12416600	HepG2	1	.	12416000	12416600	255,215,0
chr1	12440400	12442000	HepG2	1	.	12440400	12442000	255,215,0
chr1	12442800	12443000	HMEC	1	.	12442800	12443000	255,215,0
chr1	12445200	12445600	HUVEC	1	.	12445200	12445600	255,215,0
chr1	12445800	12446400	HMEC,HepG2	2	.	12445800	12446400	255,215,0
chr1	12448000	12448200	K562	1	.	12448000	12448200	255,215,0
chr1	12460400	12460600	HepG2	1	.	12460400	12460600	255,215,0
chr1	12461000	12461200	HepG2	1	.	12461000	12461200	255,215,0
chr1	12461800	12462800	HepG2	1	.	12461800	12462800	255,215,0
chr1	12463000	12463200	HepG2	1	.	12463000	12463200	255,215,0
chr1	12465400	12468400	GM12878,HUVEC,HepG2,K562	6	.	12465400	12468400	255,215,0
chr1	12468600	12469000	K562	1	.	12468600	12469000	255,215,0
chr1	12483800	12484800	HUVEC	1	.	12483800	12484800	255,215,0
chr1	12492800	12496600	GM12878,HUVEC,HepG2,K562	7	.	12492800	12496600	255,215,0
chr1	12497000	12498200	HMEC,HUVEC,HepG2,K562	4	.	12497000	12498200	255,215,0
chr1	12498600	12499000	GM12878	1	.	12498600	12499000	255,215,0
chr1	12501400	12502200	K562	1	.	12501400	12502200	255,215,0
chr1	12508000	12510000	GM12878,HMEC,HepG2,K562	4	.	12508000	12510000	255,215,0
chr1	12511400	12511600	K562	1	.	12511400	12511600	255,215,0
chr1	12513400	12516400	HUVEC,HepG2	2	.	12513400	12516400	255,215,0
chr1	12516600	12517600	HUVEC	1	.	12516600	12517600	255,215,0
chr1	12520800	12521600	HUVEC,K562	2	.	12520800	12521600	255,215,0
chr1	12524000	12524400	K562	1	.	12524000	12524400	255,215,0
chr1	12525200	12525400	K562	1	.	12525200	12525400	255,215,0
chr1	12527000	12527200	K562	1	.	12527000	12527200	255,215,0
chr1	12528400	12528600	K562	1	.	12528400	12528600	255,215,0
chr1	12532600	12534400	K562	1	.	12532600	12534400	255,215,0
chr1	12535600	12535800	HepG2,K562	2	.	12535600	12535800	255,215,0
chr1	12536000	12536400	HepG2	1	.	12536000	12536400	255,215,0
chr1	12537400	12537600	K562	1	.	12537400	12537600	255,215,0
chr1	12537800	12539600	HMEC,HUVEC,HelaS3,HepG2,K562	7	.	12537800	12539600	255,215,0
chr1	12540200	12541800	HMEC,HUVEC,HelaS3,HepG2	5	.	12540200	12541800	255,215,0
chr1	12545600	12546000	HepG2	1	.	12545600	12546000	255,215,0
chr1	12548600	12548800	HMEC	1	.	12548600	12548800	255,215,0
chr1	12549000	12549600	HMEC	1	.	12549000	12549600	255,215,0
chr1	12555600	12557200	HepG2,K562	2	.	12555600	12557200	255,215,0
chr1	12561600	12562000	HUVEC	1	.	12561600	12562000	255,215,0
chr1	12570000	12571200	HUVEC,K562	2	.	12570000	12571200	255,215,0
chr1	12581000	12581200	K562	1	.	12581000	12581200	255,215,0
chr1	12583600	12583800	K562	1	.	12583600	12583800	255,215,0
chr1	12584400	12584600	K562	1	.	12584400	12584600	255,215,0
chr1	12585200	12586800	HelaS3,HepG2,K562	3	.	12585200	12586800	255,215,0
chr1	12587800	12590000	HelaS3,HepG2,K562	4	.	12587800	12590000	255,215,0
chr1	12590400	12590600	K562	1	.	12590400	12590600	255,215,0
chr1	12591200	12591800	K562	1	.	12591200	12591800	255,215,0
chr1	12593800	12594000	K562	1	.	12593800	12594000	255,215,0
[truncated: 299,650 more rows]
