# Supplementary material for: Genome-wide prediction of cis-regulatory regions using supervised deep learning methods
Source: BMC Bioinformatics. 2018 May 31;19:202. doi: 10.1186/s12859-018-2187-1 (PMC5984344; doi:10.1186/s12859-018-2187-1)
Supplement: Supplementary file 2 — Genome-wide predictions of cis-regulatory regions for all six cell types. (ZIP 20400 kb) [file 12859_2018_2187_MOESM2_ESM.zip › additional_file2/A-E_Whole_Genome_GM12878_Specific.bed]

chr1	927800	928200	GM12878	1	.	927800	928200	255,215,0
chr1	966600	967200	GM12878	1	.	966600	967200	255,215,0
chr1	974200	974400	GM12878	1	.	974200	974400	255,215,0
chr1	975000	975200	GM12878	1	.	975000	975200	255,215,0
chr1	986000	986400	GM12878	1	.	986000	986400	255,215,0
chr1	1072200	1072400	GM12878	1	.	1072200	1072400	255,215,0
chr1	1079400	1079800	GM12878	1	.	1079400	1079800	255,215,0
chr1	1107000	1107600	GM12878	1	.	1107000	1107600	255,215,0
chr1	1142000	1142400	GM12878	1	.	1142000	1142400	255,215,0
chr1	1150000	1150800	GM12878	1	.	1150000	1150800	255,215,0
chr1	1276800	1277000	GM12878	1	.	1276800	1277000	255,215,0
chr1	1354000	1354400	GM12878	1	.	1354000	1354400	255,215,0
chr1	1538400	1538600	GM12878	1	.	1538400	1538600	255,215,0
chr1	1731200	1731600	GM12878	1	.	1731200	1731600	255,215,0
chr1	2043800	2044000	GM12878	1	.	2043800	2044000	255,215,0
chr1	2319000	2320200	GM12878	1	.	2319000	2320200	255,215,0
chr1	2346800	2347000	GM12878	1	.	2346800	2347000	255,215,0
chr1	2347400	2348000	GM12878	1	.	2347400	2348000	255,215,0
chr1	2371000	2371200	GM12878	1	.	2371000	2371200	255,215,0
chr1	2427600	2428000	GM12878	1	.	2427600	2428000	255,215,0
chr1	2482000	2482200	GM12878	1	.	2482000	2482200	255,215,0
chr1	2512400	2512600	GM12878	1	.	2512400	2512600	255,215,0
chr1	2516000	2516200	GM12878	1	.	2516000	2516200	255,215,0
chr1	3514200	3514400	GM12878	1	.	3514200	3514400	255,215,0
chr1	3567800	3568200	GM12878	1	.	3567800	3568200	255,215,0
chr1	3571000	3571200	GM12878	1	.	3571000	3571200	255,215,0
chr1	3571400	3571600	GM12878	1	.	3571400	3571600	255,215,0
chr1	3572200	3572400	GM12878	1	.	3572200	3572400	255,215,0
chr1	3572600	3574200	GM12878	1	.	3572600	3574200	255,215,0
chr1	3576800	3577000	GM12878	1	.	3576800	3577000	255,215,0
chr1	3582000	3582200	GM12878	1	.	3582000	3582200	255,215,0
chr1	3584400	3584800	GM12878	1	.	3584400	3584800	255,215,0
chr1	3587800	3588800	GM12878	1	.	3587800	3588800	255,215,0
chr1	3592400	3593600	GM12878	1	.	3592400	3593600	255,215,0
chr1	3593800	3594600	GM12878	1	.	3593800	3594600	255,215,0
chr1	3594800	3595400	GM12878	1	.	3594800	3595400	255,215,0
chr1	3604800	3605200	GM12878	1	.	3604800	3605200	255,215,0
chr1	3703800	3704200	GM12878	1	.	3703800	3704200	255,215,0
chr1	3717800	3718000	GM12878	1	.	3717800	3718000	255,215,0
chr1	3781600	3781800	GM12878	1	.	3781600	3781800	255,215,0
chr1	3838800	3839000	GM12878	1	.	3838800	3839000	255,215,0
chr1	4856200	4856600	GM12878	1	.	4856200	4856600	255,215,0
chr1	4856800	4857400	GM12878	1	.	4856800	4857400	255,215,0
chr1	5574600	5574800	GM12878	1	.	5574600	5574800	255,215,0
chr1	6084600	6084800	GM12878	1	.	6084600	6084800	255,215,0
chr1	6097400	6097600	GM12878	1	.	6097400	6097600	255,215,0
chr1	6350200	6351600	GM12878	1	.	6350200	6351600	255,215,0
chr1	6359600	6360000	GM12878	1	.	6359600	6360000	255,215,0
chr1	6743600	6743800	GM12878	1	.	6743600	6743800	255,215,0
chr1	6805200	6805600	GM12878	1	.	6805200	6805600	255,215,0
chr1	6837000	6837200	GM12878	1	.	6837000	6837200	255,215,0
chr1	6838000	6838200	GM12878	1	.	6838000	6838200	255,215,0
chr1	6838600	6839000	GM12878	1	.	6838600	6839000	255,215,0
chr1	6839400	6839800	GM12878	1	.	6839400	6839800	255,215,0
chr1	6881000	6881200	GM12878	1	.	6881000	6881200	255,215,0
chr1	6921400	6922000	GM12878	1	.	6921400	6922000	255,215,0
chr1	6948800	6949200	GM12878	1	.	6948800	6949200	255,215,0
chr1	7060800	7061000	GM12878	1	.	7060800	7061000	255,215,0
chr1	7382600	7382800	GM12878	1	.	7382600	7382800	255,215,0
chr1	7463400	7464200	GM12878	1	.	7463400	7464200	255,215,0
chr1	7466600	7466800	GM12878	1	.	7466600	7466800	255,215,0
chr1	7467000	7467200	GM12878	1	.	7467000	7467200	255,215,0
chr1	7902600	7902800	GM12878	1	.	7902600	7902800	255,215,0
chr1	8053800	8054600	GM12878	1	.	8053800	8054600	255,215,0
chr1	8164600	8165000	GM12878	1	.	8164600	8165000	255,215,0
chr1	8205800	8206000	GM12878	1	.	8205800	8206000	255,215,0
chr1	8343600	8343800	GM12878	1	.	8343600	8343800	255,215,0
chr1	8487400	8487600	GM12878	1	.	8487400	8487600	255,215,0
chr1	8532600	8533200	GM12878	1	.	8532600	8533200	255,215,0
chr1	8537200	8537800	GM12878	1	.	8537200	8537800	255,215,0
chr1	8556600	8556800	GM12878	1	.	8556600	8556800	255,215,0
chr1	8577000	8577200	GM12878	1	.	8577000	8577200	255,215,0
chr1	8584000	8584200	GM12878	1	.	8584000	8584200	255,215,0
chr1	8593200	8594200	GM12878	1	.	8593200	8594200	255,215,0
chr1	8605200	8605400	GM12878	1	.	8605200	8605400	255,215,0
chr1	8615800	8616000	GM12878	1	.	8615800	8616000	255,215,0
chr1	8664200	8664600	GM12878	1	.	8664200	8664600	255,215,0
chr1	8714000	8714200	GM12878	1	.	8714000	8714200	255,215,0
chr1	8749400	8749600	GM12878	1	.	8749400	8749600	255,215,0
chr1	8788000	8788200	GM12878	1	.	8788000	8788200	255,215,0
chr1	8823400	8823600	GM12878	1	.	8823400	8823600	255,215,0
chr1	9031200	9031400	GM12878	1	.	9031200	9031400	255,215,0
chr1	9068200	9068600	GM12878	1	.	9068200	9068600	255,215,0
chr1	9069800	9070000	GM12878	1	.	9069800	9070000	255,215,0
chr1	9070800	9071200	GM12878	1	.	9070800	9071200	255,215,0
chr1	9075800	9076000	GM12878	1	.	9075800	9076000	255,215,0
chr1	9096400	9096600	GM12878	1	.	9096400	9096600	255,215,0
chr1	9097000	9097600	GM12878	1	.	9097000	9097600	255,215,0
chr1	9097800	9098000	GM12878	1	.	9097800	9098000	255,215,0
chr1	9125200	9125600	GM12878	1	.	9125200	9125600	255,215,0
chr1	9128200	9128400	GM12878	1	.	9128200	9128400	255,215,0
chr1	9135200	9135400	GM12878	1	.	9135200	9135400	255,215,0
chr1	9136200	9136800	GM12878	1	.	9136200	9136800	255,215,0
chr1	9179600	9180200	GM12878	1	.	9179600	9180200	255,215,0
chr1	9181800	9182800	GM12878	1	.	9181800	9182800	255,215,0
chr1	9190400	9190600	GM12878	1	.	9190400	9190600	255,215,0
chr1	9195400	9195800	GM12878	1	.	9195400	9195800	255,215,0
chr1	9267200	9267600	GM12878	1	.	9267200	9267600	255,215,0
chr1	9291000	9291200	GM12878	1	.	9291000	9291200	255,215,0
chr1	9344200	9344400	GM12878	1	.	9344200	9344400	255,215,0
chr1	9476600	9476800	GM12878	1	.	9476600	9476800	255,215,0
chr1	9479000	9479200	GM12878	1	.	9479000	9479200	255,215,0
chr1	9485800	9486400	GM12878	1	.	9485800	9486400	255,215,0
chr1	9651400	9651600	GM12878	1	.	9651400	9651600	255,215,0
chr1	9686000	9686200	GM12878	1	.	9686000	9686200	255,215,0
chr1	9704000	9704200	GM12878	1	.	9704000	9704200	255,215,0
chr1	9716000	9716200	GM12878	1	.	9716000	9716200	255,215,0
chr1	9716400	9716800	GM12878	1	.	9716400	9716800	255,215,0
chr1	9730200	9730600	GM12878	1	.	9730200	9730600	255,215,0
chr1	9740800	9741200	GM12878	1	.	9740800	9741200	255,215,0
chr1	9843000	9843400	GM12878	1	.	9843000	9843400	255,215,0
chr1	9846800	9847400	GM12878	1	.	9846800	9847400	255,215,0
chr1	9847800	9848200	GM12878	1	.	9847800	9848200	255,215,0
chr1	9923600	9924400	GM12878	1	.	9923600	9924400	255,215,0
chr1	9963800	9964200	GM12878	1	.	9963800	9964200	255,215,0
chr1	9997000	9997200	GM12878	1	.	9997000	9997200	255,215,0
chr1	10011000	10011400	GM12878	1	.	10011000	10011400	255,215,0
chr1	10020800	10021000	GM12878	1	.	10020800	10021000	255,215,0
chr1	10233600	10234000	GM12878	1	.	10233600	10234000	255,215,0
chr1	10249800	10250000	GM12878	1	.	10249800	10250000	255,215,0
chr1	10494000	10494200	GM12878	1	.	10494000	10494200	255,215,0
chr1	10573200	10573600	GM12878	1	.	10573200	10573600	255,215,0
chr1	10654600	10655200	GM12878	1	.	10654600	10655200	255,215,0
chr1	10982400	10982600	GM12878	1	.	10982400	10982600	255,215,0
chr1	10992200	10992600	GM12878	1	.	10992200	10992600	255,215,0
chr1	11029000	11029800	GM12878	1	.	11029000	11029800	255,215,0
chr1	11045200	11045400	GM12878	1	.	11045200	11045400	255,215,0
chr1	11045600	11047000	GM12878	1	.	11045600	11047000	255,215,0
chr1	11112000	11112400	GM12878	1	.	11112000	11112400	255,215,0
chr1	11121800	11122200	GM12878	1	.	11121800	11122200	255,215,0
chr1	11123000	11123400	GM12878	1	.	11123000	11123400	255,215,0
chr1	11132800	11133000	GM12878	1	.	11132800	11133000	255,215,0
chr1	11133600	11133800	GM12878	1	.	11133600	11133800	255,215,0
chr1	11287600	11287800	GM12878	1	.	11287600	11287800	255,215,0
chr1	11340800	11341000	GM12878	1	.	11340800	11341000	255,215,0
chr1	11395800	11396000	GM12878	1	.	11395800	11396000	255,215,0
chr1	11425800	11426000	GM12878	1	.	11425800	11426000	255,215,0
chr1	11444400	11444600	GM12878	1	.	11444400	11444600	255,215,0
chr1	11467400	11467800	GM12878	1	.	11467400	11467800	255,215,0
chr1	11730400	11730600	GM12878	1	.	11730400	11730600	255,215,0
chr1	11762000	11762200	GM12878	1	.	11762000	11762200	255,215,0
chr1	11874600	11874800	GM12878	1	.	11874600	11874800	255,215,0
chr1	11875000	11875600	GM12878	1	.	11875000	11875600	255,215,0
chr1	12065000	12065200	GM12878	1	.	12065000	12065200	255,215,0
chr1	12102000	12102200	GM12878	1	.	12102000	12102200	255,215,0
chr1	12116200	12117000	GM12878	1	.	12116200	12117000	255,215,0
chr1	12119400	12120400	GM12878	1	.	12119400	12120400	255,215,0
chr1	12127000	12127600	GM12878	1	.	12127000	12127600	255,215,0
chr1	12129400	12130200	GM12878	1	.	12129400	12130200	255,215,0
chr1	12130600	12131000	GM12878	1	.	12130600	12131000	255,215,0
chr1	12142600	12142800	GM12878	1	.	12142600	12142800	255,215,0
chr1	12143000	12143200	GM12878	1	.	12143000	12143200	255,215,0
chr1	12147600	12148000	GM12878	1	.	12147600	12148000	255,215,0
chr1	12148200	12148800	GM12878	1	.	12148200	12148800	255,215,0
chr1	12205200	12205400	GM12878	1	.	12205200	12205400	255,215,0
chr1	12209000	12211800	GM12878	1	.	12209000	12211800	255,215,0
chr1	12212000	12212200	GM12878	1	.	12212000	12212200	255,215,0
chr1	12217400	12218000	GM12878	1	.	12217400	12218000	255,215,0
chr1	12218200	12218400	GM12878	1	.	12218200	12218400	255,215,0
chr1	12218600	12218800	GM12878	1	.	12218600	12218800	255,215,0
chr1	12223200	12223600	GM12878	1	.	12223200	12223600	255,215,0
chr1	12231600	12231800	GM12878	1	.	12231600	12231800	255,215,0
chr1	12261800	12262000	GM12878	1	.	12261800	12262000	255,215,0
chr1	12348000	12348200	GM12878	1	.	12348000	12348200	255,215,0
chr1	12404000	12404200	GM12878	1	.	12404000	12404200	255,215,0
chr1	12405000	12405400	GM12878	1	.	12405000	12405400	255,215,0
chr1	12498600	12499000	GM12878	1	.	12498600	12499000	255,215,0
chr1	12806000	12806200	GM12878	1	.	12806000	12806200	255,215,0
chr1	13991000	13991200	GM12878	1	.	13991000	13991200	255,215,0
chr1	13994000	13994600	GM12878	1	.	13994000	13994600	255,215,0
chr1	14029000	14030400	GM12878	1	.	14029000	14030400	255,215,0
chr1	14031200	14031400	GM12878	1	.	14031200	14031400	255,215,0
chr1	14039600	14040400	GM12878	1	.	14039600	14040400	255,215,0
chr1	14040800	14041000	GM12878	1	.	14040800	14041000	255,215,0
chr1	14054600	14054800	GM12878	1	.	14054600	14054800	255,215,0
chr1	14056200	14056400	GM12878	1	.	14056200	14056400	255,215,0
chr1	14056600	14057400	GM12878	1	.	14056600	14057400	255,215,0
chr1	14057600	14058200	GM12878	1	.	14057600	14058200	255,215,0
chr1	14058600	14058800	GM12878	1	.	14058600	14058800	255,215,0
chr1	14059600	14059800	GM12878	1	.	14059600	14059800	255,215,0
chr1	14080400	14080800	GM12878	1	.	14080400	14080800	255,215,0
chr1	14119600	14119800	GM12878	1	.	14119600	14119800	255,215,0
chr1	14120000	14120200	GM12878	1	.	14120000	14120200	255,215,0
chr1	14234600	14235000	GM12878	1	.	14234600	14235000	255,215,0
chr1	14366400	14366800	GM12878	1	.	14366400	14366800	255,215,0
chr1	14842800	14843000	GM12878	1	.	14842800	14843000	255,215,0
chr1	14849400	14849600	GM12878	1	.	14849400	14849600	255,215,0
chr1	14926200	14926800	GM12878	1	.	14926200	14926800	255,215,0
chr1	14927000	14927200	GM12878	1	.	14927000	14927200	255,215,0
chr1	15031400	15031600	GM12878	1	.	15031400	15031600	255,215,0
chr1	15066000	15066200	GM12878	1	.	15066000	15066200	255,215,0
chr1	15247600	15247800	GM12878	1	.	15247600	15247800	255,215,0
chr1	15438600	15439000	GM12878	1	.	15438600	15439000	255,215,0
chr1	15482400	15483400	GM12878	1	.	15482400	15483400	255,215,0
chr1	15484000	15484200	GM12878	1	.	15484000	15484200	255,215,0
chr1	15487200	15487600	GM12878	1	.	15487200	15487600	255,215,0
chr1	15502400	15503000	GM12878	1	.	15502400	15503000	255,215,0
chr1	15558200	15558600	GM12878	1	.	15558200	15558600	255,215,0
chr1	15570200	15570400	GM12878	1	.	15570200	15570400	255,215,0
chr1	15573400	15573600	GM12878	1	.	15573400	15573600	255,215,0
chr1	15575600	15576000	GM12878	1	.	15575600	15576000	255,215,0
chr1	15579400	15579800	GM12878	1	.	15579400	15579800	255,215,0
chr1	15584600	15584800	GM12878	1	.	15584600	15584800	255,215,0
chr1	15710800	15711400	GM12878	1	.	15710800	15711400	255,215,0
chr1	15765200	15765400	GM12878	1	.	15765200	15765400	255,215,0
chr1	15906200	15906600	GM12878	1	.	15906200	15906600	255,215,0
chr1	16023200	16023400	GM12878	1	.	16023200	16023400	255,215,0
chr1	16023600	16024200	GM12878	1	.	16023600	16024200	255,215,0
chr1	16290000	16290200	GM12878	1	.	16290000	16290200	255,215,0
chr1	16290400	16291400	GM12878	1	.	16290400	16291400	255,215,0
chr1	16343000	16343200	GM12878	1	.	16343000	16343200	255,215,0
chr1	16747200	16747600	GM12878	1	.	16747200	16747600	255,215,0
chr1	16777600	16777800	GM12878	1	.	16777600	16777800	255,215,0
chr1	16778000	16778800	GM12878	1	.	16778000	16778800	255,215,0
chr1	17349600	17349800	GM12878	1	.	17349600	17349800	255,215,0
chr1	17407800	17408400	GM12878	1	.	17407800	17408400	255,215,0
chr1	17421200	17421400	GM12878	1	.	17421200	17421400	255,215,0
chr1	17426600	17426800	GM12878	1	.	17426600	17426800	255,215,0
chr1	17467800	17468800	GM12878	1	.	17467800	17468800	255,215,0
chr1	17482800	17483000	GM12878	1	.	17482800	17483000	255,215,0
chr1	17779200	17779400	GM12878	1	.	17779200	17779400	255,215,0
chr1	17863000	17863400	GM12878	1	.	17863000	17863400	255,215,0
chr1	18649800	18650000	GM12878	1	.	18649800	18650000	255,215,0
chr1	18667000	18667200	GM12878	1	.	18667000	18667200	255,215,0
chr1	18667800	18668200	GM12878	1	.	18667800	18668200	255,215,0
chr1	18669400	18669600	GM12878	1	.	18669400	18669600	255,215,0
chr1	18924000	18924200	GM12878	1	.	18924000	18924200	255,215,0
chr1	19292200	19292400	GM12878	1	.	19292200	19292400	255,215,0
chr1	19414600	19414800	GM12878	1	.	19414600	19414800	255,215,0
chr1	19496200	19496400	GM12878	1	.	19496200	19496400	255,215,0
chr1	19718800	19719000	GM12878	1	.	19718800	19719000	255,215,0
chr1	19719600	19719800	GM12878	1	.	19719600	19719800	255,215,0
chr1	19789800	19790200	GM12878	1	.	19789800	19790200	255,215,0
chr1	20037000	20038000	GM12878	1	.	20037000	20038000	255,215,0
chr1	20039200	20039400	GM12878	1	.	20039200	20039400	255,215,0
chr1	20404400	20405200	GM12878	1	.	20404400	20405200	255,215,0
chr1	20450400	20450600	GM12878	1	.	20450400	20450600	255,215,0
chr1	20452400	20453400	GM12878	1	.	20452400	20453400	255,215,0
chr1	20453800	20454200	GM12878	1	.	20453800	20454200	255,215,0
chr1	20648800	20649000	GM12878	1	.	20648800	20649000	255,215,0
chr1	20707600	20707800	GM12878	1	.	20707600	20707800	255,215,0
chr1	21005400	21005600	GM12878	1	.	21005400	21005600	255,215,0
chr1	21113200	21113400	GM12878	1	.	21113200	21113400	255,215,0
chr1	21258800	21259000	GM12878	1	.	21258800	21259000	255,215,0
chr1	21319000	21319200	GM12878	1	.	21319000	21319200	255,215,0
chr1	21378600	21378800	GM12878	1	.	21378600	21378800	255,215,0
chr1	21565800	21566000	GM12878	1	.	21565800	21566000	255,215,0
chr1	21619000	21621000	GM12878	1	.	21619000	21621000	255,215,0
chr1	21710400	21710600	GM12878	1	.	21710400	21710600	255,215,0
chr1	21840800	21841000	GM12878	1	.	21840800	21841000	255,215,0
chr1	22178800	22179200	GM12878	1	.	22178800	22179200	255,215,0
chr1	22192200	22192400	GM12878	1	.	22192200	22192400	255,215,0
chr1	22357800	22358200	GM12878	1	.	22357800	22358200	255,215,0
chr1	22373400	22373600	GM12878	1	.	22373400	22373600	255,215,0
chr1	22445600	22445800	GM12878	1	.	22445600	22445800	255,215,0
chr1	22493000	22493200	GM12878	1	.	22493000	22493200	255,215,0
chr1	22502800	22503400	GM12878	1	.	22502800	22503400	255,215,0
chr1	22503800	22504400	GM12878	1	.	22503800	22504400	255,215,0
chr1	23090000	23090400	GM12878	1	.	23090000	23090400	255,215,0
chr1	23137000	23137200	GM12878	1	.	23137000	23137200	255,215,0
chr1	23357600	23357800	GM12878	1	.	23357600	23357800	255,215,0
chr1	23359600	23359800	GM12878	1	.	23359600	23359800	255,215,0
chr1	23704800	23705200	GM12878	1	.	23704800	23705200	255,215,0
chr1	23849200	23849400	GM12878	1	.	23849200	23849400	255,215,0
chr1	23859800	23860600	GM12878	1	.	23859800	23860600	255,215,0
chr1	23900800	23901800	GM12878	1	.	23900800	23901800	255,215,0
chr1	23926800	23927400	GM12878	1	.	23926800	23927400	255,215,0
chr1	23927600	23928000	GM12878	1	.	23927600	23928000	255,215,0
chr1	23928800	23929000	GM12878	1	.	23928800	23929000	255,215,0
chr1	23938800	23939200	GM12878	1	.	23938800	23939200	255,215,0
chr1	23939400	23940400	GM12878	1	.	23939400	23940400	255,215,0
chr1	23945600	23946000	GM12878	1	.	23945600	23946000	255,215,0
chr1	23946400	23946800	GM12878	1	.	23946400	23946800	255,215,0
chr1	23951000	23951200	GM12878	1	.	23951000	23951200	255,215,0
chr1	23952000	23952200	GM12878	1	.	23952000	23952200	255,215,0
chr1	23953600	23953800	GM12878	1	.	23953600	23953800	255,215,0
chr1	23955600	23955800	GM12878	1	.	23955600	23955800	255,215,0
chr1	24045400	24046200	GM12878	1	.	24045400	24046200	255,215,0
chr1	24046400	24047600	GM12878	1	.	24046400	24047600	255,215,0
chr1	24047800	24048000	GM12878	1	.	24047800	24048000	255,215,0
chr1	24049200	24049600	GM12878	1	.	24049200	24049600	255,215,0
chr1	24050200	24050600	GM12878	1	.	24050200	24050600	255,215,0
chr1	24162600	24162800	GM12878	1	.	24162600	24162800	255,215,0
chr1	24193200	24193400	GM12878	1	.	24193200	24193400	255,215,0
chr1	24213600	24214000	GM12878	1	.	24213600	24214000	255,215,0
chr1	24214400	24215200	GM12878	1	.	24214400	24215200	255,215,0
chr1	24215600	24216000	GM12878	1	.	24215600	24216000	255,215,0
chr1	24223000	24223400	GM12878	1	.	24223000	24223400	255,215,0
chr1	24226000	24226200	GM12878	1	.	24226000	24226200	255,215,0
chr1	24232400	24232600	GM12878	1	.	24232400	24232600	255,215,0
chr1	24239600	24240400	GM12878	1	.	24239600	24240400	255,215,0
chr1	24318400	24318600	GM12878	1	.	24318400	24318600	255,215,0
chr1	24321800	24322200	GM12878	1	.	24321800	24322200	255,215,0
chr1	24359400	24359600	GM12878	1	.	24359400	24359600	255,215,0
chr1	24503800	24504000	GM12878	1	.	24503800	24504000	255,215,0
chr1	24553200	24553600	GM12878	1	.	24553200	24553600	255,215,0
chr1	24677800	24678000	GM12878	1	.	24677800	24678000	255,215,0
chr1	24699600	24700000	GM12878	1	.	24699600	24700000	255,215,0
chr1	24814800	24815000	GM12878	1	.	24814800	24815000	255,215,0
chr1	24817000	24817200	GM12878	1	.	24817000	24817200	255,215,0
chr1	24861800	24862000	GM12878	1	.	24861800	24862000	255,215,0
chr1	25059800	25060200	GM12878	1	.	25059800	25060200	255,215,0
chr1	25182200	25182400	GM12878	1	.	25182200	25182400	255,215,0
chr1	25225600	25227400	GM12878	1	.	25225600	25227400	255,215,0
chr1	25227600	25228400	GM12878	1	.	25227600	25228400	255,215,0
chr1	25247400	25247600	GM12878	1	.	25247400	25247600	255,215,0
chr1	25249600	25249800	GM12878	1	.	25249600	25249800	255,215,0
chr1	25250000	25250600	GM12878	1	.	25250000	25250600	255,215,0
chr1	25251000	25251200	GM12878	1	.	25251000	25251200	255,215,0
chr1	25251400	25252200	GM12878	1	.	25251400	25252200	255,215,0
chr1	25253000	25254000	GM12878	1	.	25253000	25254000	255,215,0
chr1	25254400	25254800	GM12878	1	.	25254400	25254800	255,215,0
chr1	25256600	25256800	GM12878	1	.	25256600	25256800	255,215,0
chr1	25257000	25257400	GM12878	1	.	25257000	25257400	255,215,0
chr1	25260800	25261200	GM12878	1	.	25260800	25261200	255,215,0
chr1	25261600	25262800	GM12878	1	.	25261600	25262800	255,215,0
chr1	25273400	25275000	GM12878	1	.	25273400	25275000	255,215,0
chr1	25280400	25282400	GM12878	1	.	25280400	25282400	255,215,0
chr1	25283000	25285600	GM12878	1	.	25283000	25285600	255,215,0
chr1	25286200	25286600	GM12878	1	.	25286200	25286600	255,215,0
chr1	25286800	25287000	GM12878	1	.	25286800	25287000	255,215,0
chr1	25287800	25289400	GM12878	1	.	25287800	25289400	255,215,0
chr1	25289600	25291600	GM12878	1	.	25289600	25291600	255,215,0
chr1	25345400	25346400	GM12878	1	.	25345400	25346400	255,215,0
chr1	25346600	25346800	GM12878	1	.	25346600	25346800	255,215,0
chr1	25353400	25356800	GM12878	1	.	25353400	25356800	255,215,0
chr1	25360800	25361800	GM12878	1	.	25360800	25361800	255,215,0
chr1	25372600	25373000	GM12878	1	.	25372600	25373000	255,215,0
chr1	25420200	25420400	GM12878	1	.	25420200	25420400	255,215,0
chr1	25425800	25426400	GM12878	1	.	25425800	25426400	255,215,0
chr1	25432800	25433200	GM12878	1	.	25432800	25433200	255,215,0
chr1	25445200	25445400	GM12878	1	.	25445200	25445400	255,215,0
chr1	25450200	25450400	GM12878	1	.	25450200	25450400	255,215,0
chr1	25454600	25455000	GM12878	1	.	25454600	25455000	255,215,0
chr1	25472200	25472600	GM12878	1	.	25472200	25472600	255,215,0
chr1	25562800	25563000	GM12878	1	.	25562800	25563000	255,215,0
chr1	25774000	25774600	GM12878	1	.	25774000	25774600	255,215,0
chr1	25799200	25799400	GM12878	1	.	25799200	25799400	255,215,0
chr1	25848800	25849000	GM12878	1	.	25848800	25849000	255,215,0
chr1	25888400	25888600	GM12878	1	.	25888400	25888600	255,215,0
chr1	25946800	25947000	GM12878	1	.	25946800	25947000	255,215,0
chr1	26002400	26002600	GM12878	1	.	26002400	26002600	255,215,0
chr1	26002800	26003000	GM12878	1	.	26002800	26003000	255,215,0
chr1	26057200	26057600	GM12878	1	.	26057200	26057600	255,215,0
chr1	26136000	26136200	GM12878	1	.	26136000	26136200	255,215,0
chr1	26199200	26199400	GM12878	1	.	26199200	26199400	255,215,0
chr1	26225800	26226000	GM12878	1	.	26225800	26226000	255,215,0
chr1	26297800	26298000	GM12878	1	.	26297800	26298000	255,215,0
chr1	26518400	26518600	GM12878	1	.	26518400	26518600	255,215,0
chr1	26642800	26643400	GM12878	1	.	26642800	26643400	255,215,0
chr1	26847000	26847200	GM12878	1	.	26847000	26847200	255,215,0
chr1	26867000	26867200	GM12878	1	.	26867000	26867200	255,215,0
chr1	26873200	26873400	GM12878	1	.	26873200	26873400	255,215,0
chr1	26906200	26906600	GM12878	1	.	26906200	26906600	255,215,0
chr1	26907200	26908000	GM12878	1	.	26907200	26908000	255,215,0
chr1	26908600	26908800	GM12878	1	.	26908600	26908800	255,215,0
chr1	26909200	26909600	GM12878	1	.	26909200	26909600	255,215,0
chr1	26920000	26920200	GM12878	1	.	26920000	26920200	255,215,0
chr1	26959600	26959800	GM12878	1	.	26959600	26959800	255,215,0
chr1	27117000	27117400	GM12878	1	.	27117000	27117400	255,215,0
chr1	27159600	27160200	GM12878	1	.	27159600	27160200	255,215,0
chr1	27160400	27160600	GM12878	1	.	27160400	27160600	255,215,0
chr1	27433000	27433600	GM12878	1	.	27433000	27433600	255,215,0
chr1	27459400	27459600	GM12878	1	.	27459400	27459600	255,215,0
chr1	27459800	27460200	GM12878	1	.	27459800	27460200	255,215,0
chr1	27460600	27461200	GM12878	1	.	27460600	27461200	255,215,0
chr1	27462800	27463000	GM12878	1	.	27462800	27463000	255,215,0
chr1	27579200	27579400	GM12878	1	.	27579200	27579400	255,215,0
chr1	27580000	27580400	GM12878	1	.	27580000	27580400	255,215,0
chr1	27580600	27581000	GM12878	1	.	27580600	27581000	255,215,0
chr1	27581400	27581600	GM12878	1	.	27581400	27581600	255,215,0
chr1	27743000	27743200	GM12878	1	.	27743000	27743200	255,215,0
chr1	27746000	27746200	GM12878	1	.	27746000	27746200	255,215,0
chr1	27769000	27769800	GM12878	1	.	27769000	27769800	255,215,0
chr1	27771000	27772400	GM12878	1	.	27771000	27772400	255,215,0
chr1	27775600	27775800	GM12878	1	.	27775600	27775800	255,215,0
chr1	27800000	27800200	GM12878	1	.	27800000	27800200	255,215,0
chr1	27803200	27803400	GM12878	1	.	27803200	27803400	255,215,0
chr1	27804600	27805000	GM12878	1	.	27804600	27805000	255,215,0
chr1	27807800	27808000	GM12878	1	.	27807800	27808000	255,215,0
chr1	27809800	27810400	GM12878	1	.	27809800	27810400	255,215,0
chr1	27935600	27936800	GM12878	1	.	27935600	27936800	255,215,0
chr1	27937000	27937200	GM12878	1	.	27937000	27937200	255,215,0
chr1	27945000	27945200	GM12878	1	.	27945000	27945200	255,215,0
chr1	27950000	27950200	GM12878	1	.	27950000	27950200	255,215,0
chr1	27952400	27953600	GM12878	1	.	27952400	27953600	255,215,0
chr1	27956400	27956600	GM12878	1	.	27956400	27956600	255,215,0
chr1	27958800	27959000	GM12878	1	.	27958800	27959000	255,215,0
chr1	27962000	27962200	GM12878	1	.	27962000	27962200	255,215,0
chr1	27963000	27963200	GM12878	1	.	27963000	27963200	255,215,0
chr1	27963600	27963800	GM12878	1	.	27963600	27963800	255,215,0
chr1	27980200	27980400	GM12878	1	.	27980200	27980400	255,215,0
chr1	28016000	28016600	GM12878	1	.	28016000	28016600	255,215,0
chr1	28079000	28079200	GM12878	1	.	28079000	28079200	255,215,0
chr1	28202800	28203000	GM12878	1	.	28202800	28203000	255,215,0
chr1	28210000	28211800	GM12878	1	.	28210000	28211800	255,215,0
chr1	28213600	28214200	GM12878	1	.	28213600	28214200	255,215,0
chr1	28216200	28216400	GM12878	1	.	28216200	28216400	255,215,0
chr1	28216800	28217200	GM12878	1	.	28216800	28217200	255,215,0
chr1	28217400	28218600	GM12878	1	.	28217400	28218600	255,215,0
chr1	28396600	28396800	GM12878	1	.	28396600	28396800	255,215,0
chr1	28423600	28423800	GM12878	1	.	28423600	28423800	255,215,0
chr1	28454600	28454800	GM12878	1	.	28454600	28454800	255,215,0
chr1	28459000	28459200	GM12878	1	.	28459000	28459200	255,215,0
chr1	28470000	28470200	GM12878	1	.	28470000	28470200	255,215,0
chr1	28471800	28472000	GM12878	1	.	28471800	28472000	255,215,0
chr1	28495800	28496200	GM12878	1	.	28495800	28496200	255,215,0
chr1	28498400	28498600	GM12878	1	.	28498400	28498600	255,215,0
chr1	28501800	28502200	GM12878	1	.	28501800	28502200	255,215,0
chr1	28502400	28504000	GM12878	1	.	28502400	28504000	255,215,0
chr1	28525400	28525600	GM12878	1	.	28525400	28525600	255,215,0
chr1	28525800	28527000	GM12878	1	.	28525800	28527000	255,215,0
chr1	28572200	28572400	GM12878	1	.	28572200	28572400	255,215,0
chr1	28624400	28624600	GM12878	1	.	28624400	28624600	255,215,0
chr1	28958400	28958600	GM12878	1	.	28958400	28958600	255,215,0
chr1	29289000	29289400	GM12878	1	.	29289000	29289400	255,215,0
chr1	30128200	30128400	GM12878	1	.	30128200	30128400	255,215,0
chr1	30145400	30145600	GM12878	1	.	30145400	30145600	255,215,0
chr1	31224600	31225600	GM12878	1	.	31224600	31225600	255,215,0
chr1	31226000	31227200	GM12878	1	.	31226000	31227200	255,215,0
chr1	31227400	31227600	GM12878	1	.	31227400	31227600	255,215,0
chr1	31237800	31238000	GM12878	1	.	31237800	31238000	255,215,0
chr1	31896200	31896600	GM12878	1	.	31896200	31896600	255,215,0
chr1	31931200	31931400	GM12878	1	.	31931200	31931400	255,215,0
chr1	31971600	31972000	GM12878	1	.	31971600	31972000	255,215,0
chr1	32071400	32071600	GM12878	1	.	32071400	32071600	255,215,0
chr1	32104000	32104200	GM12878	1	.	32104000	32104200	255,215,0
chr1	32172400	32172600	GM12878	1	.	32172400	32172600	255,215,0
chr1	32314200	32314400	GM12878	1	.	32314200	32314400	255,215,0
chr1	32343800	32344000	GM12878	1	.	32343800	32344000	255,215,0
chr1	32356800	32357200	GM12878	1	.	32356800	32357200	255,215,0
chr1	32368000	32368200	GM12878	1	.	32368000	32368200	255,215,0
chr1	32378600	32378800	GM12878	1	.	32378600	32378800	255,215,0
chr1	32446200	32446800	GM12878	1	.	32446200	32446800	255,215,0
chr1	32447200	32447400	GM12878	1	.	32447200	32447400	255,215,0
chr1	32610800	32611000	GM12878	1	.	32610800	32611000	255,215,0
chr1	32668200	32668400	GM12878	1	.	32668200	32668400	255,215,0
chr1	32722200	32723000	GM12878	1	.	32722200	32723000	255,215,0
chr1	32729400	32729600	GM12878	1	.	32729400	32729600	255,215,0
chr1	32782200	32782400	GM12878	1	.	32782200	32782400	255,215,0
chr1	32785400	32786000	GM12878	1	.	32785400	32786000	255,215,0
chr1	32825600	32825800	GM12878	1	.	32825600	32825800	255,215,0
chr1	32897600	32897800	GM12878	1	.	32897600	32897800	255,215,0
chr1	32986800	32987000	GM12878	1	.	32986800	32987000	255,215,0
chr1	33085200	33085600	GM12878	1	.	33085200	33085600	255,215,0
chr1	33089000	33089600	GM12878	1	.	33089000	33089600	255,215,0
chr1	33093200	33093800	GM12878	1	.	33093200	33093800	255,215,0
chr1	33113400	33113600	GM12878	1	.	33113400	33113600	255,215,0
chr1	33288200	33288600	GM12878	1	.	33288200	33288600	255,215,0
chr1	33434800	33435000	GM12878	1	.	33434800	33435000	255,215,0
chr1	33450200	33450400	GM12878	1	.	33450200	33450400	255,215,0
chr1	33524200	33524400	GM12878	1	.	33524200	33524400	255,215,0
chr1	33585400	33586000	GM12878	1	.	33585400	33586000	255,215,0
chr1	33586200	33586400	GM12878	1	.	33586200	33586400	255,215,0
chr1	33596000	33596200	GM12878	1	.	33596000	33596200	255,215,0
chr1	33698600	33698800	GM12878	1	.	33698600	33698800	255,215,0
chr1	33726200	33726400	GM12878	1	.	33726200	33726400	255,215,0
chr1	33891400	33891800	GM12878	1	.	33891400	33891800	255,215,0
chr1	33926200	33926600	GM12878	1	.	33926200	33926600	255,215,0
chr1	33926800	33927200	GM12878	1	.	33926800	33927200	255,215,0
chr1	33928400	33929000	GM12878	1	.	33928400	33929000	255,215,0
chr1	33930200	33930400	GM12878	1	.	33930200	33930400	255,215,0
chr1	34798800	34799000	GM12878	1	.	34798800	34799000	255,215,0
chr1	34826000	34826600	GM12878	1	.	34826000	34826600	255,215,0
chr1	34827400	34828000	GM12878	1	.	34827400	34828000	255,215,0
chr1	34832600	34832800	GM12878	1	.	34832600	34832800	255,215,0
chr1	34833000	34833200	GM12878	1	.	34833000	34833200	255,215,0
chr1	34944200	34944400	GM12878	1	.	34944200	34944400	255,215,0
chr1	34995200	34997000	GM12878	1	.	34995200	34997000	255,215,0
chr1	34997600	34998000	GM12878	1	.	34997600	34998000	255,215,0
chr1	35004200	35004400	GM12878	1	.	35004200	35004400	255,215,0
chr1	35057400	35057600	GM12878	1	.	35057400	35057600	255,215,0
chr1	35262600	35263000	GM12878	1	.	35262600	35263000	255,215,0
chr1	35266000	35266200	GM12878	1	.	35266000	35266200	255,215,0
chr1	35417600	35418000	GM12878	1	.	35417600	35418000	255,215,0
chr1	35695600	35695800	GM12878	1	.	35695600	35695800	255,215,0
chr1	35696200	35696400	GM12878	1	.	35696200	35696400	255,215,0
chr1	36003600	36003800	GM12878	1	.	36003600	36003800	255,215,0
chr1	36004200	36005600	GM12878	1	.	36004200	36005600	255,215,0
chr1	36042800	36043200	GM12878	1	.	36042800	36043200	255,215,0
chr1	36043400	36043800	GM12878	1	.	36043400	36043800	255,215,0
chr1	36245400	36245600	GM12878	1	.	36245400	36245600	255,215,0
chr1	36263200	36263400	GM12878	1	.	36263200	36263400	255,215,0
chr1	36401600	36402000	GM12878	1	.	36401600	36402000	255,215,0
chr1	36408400	36408600	GM12878	1	.	36408400	36408600	255,215,0
chr1	36454000	36454200	GM12878	1	.	36454000	36454200	255,215,0
chr1	36488600	36489600	GM12878	1	.	36488600	36489600	255,215,0
chr1	36609200	36609400	GM12878	1	.	36609200	36609400	255,215,0
chr1	36779400	36779600	GM12878	1	.	36779400	36779600	255,215,0
chr1	36855600	36856000	GM12878	1	.	36855600	36856000	255,215,0
chr1	36856400	36857200	GM12878	1	.	36856400	36857200	255,215,0
chr1	37075000	37075200	GM12878	1	.	37075000	37075200	255,215,0
chr1	37349800	37350000	GM12878	1	.	37349800	37350000	255,215,0
chr1	37754400	37754600	GM12878	1	.	37754400	37754600	255,215,0
chr1	37754800	37755400	GM12878	1	.	37754800	37755400	255,215,0
chr1	37759200	37759400	GM12878	1	.	37759200	37759400	255,215,0
chr1	37973400	37973800	GM12878	1	.	37973400	37973800	255,215,0
chr1	38141200	38142000	GM12878	1	.	38141200	38142000	255,215,0
chr1	38164800	38165000	GM12878	1	.	38164800	38165000	255,215,0
chr1	38367000	38367600	GM12878	1	.	38367000	38367600	255,215,0
chr1	38393000	38393200	GM12878	1	.	38393000	38393200	255,215,0
chr1	38519400	38519600	GM12878	1	.	38519400	38519600	255,215,0
chr1	38527400	38528200	GM12878	1	.	38527400	38528200	255,215,0
chr1	38617200	38617400	GM12878	1	.	38617200	38617400	255,215,0
chr1	38638800	38639800	GM12878	1	.	38638800	38639800	255,215,0
chr1	38640000	38640400	GM12878	1	.	38640000	38640400	255,215,0
chr1	38656800	38657000	GM12878	1	.	38656800	38657000	255,215,0
chr1	38674600	38674800	GM12878	1	.	38674600	38674800	255,215,0
chr1	38675000	38675200	GM12878	1	.	38675000	38675200	255,215,0
chr1	38939800	38942000	GM12878	1	.	38939800	38942000	255,215,0
chr1	38942600	38943200	GM12878	1	.	38942600	38943200	255,215,0
chr1	39021400	39021600	GM12878	1	.	39021400	39021600	255,215,0
chr1	39024200	39024400	GM12878	1	.	39024200	39024400	255,215,0
chr1	39024600	39025400	GM12878	1	.	39024600	39025400	255,215,0
chr1	39025600	39026400	GM12878	1	.	39025600	39026400	255,215,0
chr1	39051400	39051600	GM12878	1	.	39051400	39051600	255,215,0
chr1	39318600	39318800	GM12878	1	.	39318600	39318800	255,215,0
chr1	39323200	39323400	GM12878	1	.	39323200	39323400	255,215,0
chr1	39759400	39759600	GM12878	1	.	39759400	39759600	255,215,0
chr1	39787600	39788000	GM12878	1	.	39787600	39788000	255,215,0
chr1	39886200	39886400	GM12878	1	.	39886200	39886400	255,215,0
chr1	39991400	39992000	GM12878	1	.	39991400	39992000	255,215,0
chr1	40063400	40064000	GM12878	1	.	40063400	40064000	255,215,0
chr1	40064400	40065200	GM12878	1	.	40064400	40065200	255,215,0
chr1	40132400	40132800	GM12878	1	.	40132400	40132800	255,215,0
chr1	40133600	40133800	GM12878	1	.	40133600	40133800	255,215,0
chr1	40241800	40242000	GM12878	1	.	40241800	40242000	255,215,0
chr1	40290800	40291600	GM12878	1	.	40290800	40291600	255,215,0
chr1	40342000	40342200	GM12878	1	.	40342000	40342200	255,215,0
chr1	40344200	40344400	GM12878	1	.	40344200	40344400	255,215,0
chr1	40373200	40373400	GM12878	1	.	40373200	40373400	255,215,0
chr1	40374200	40374600	GM12878	1	.	40374200	40374600	255,215,0
chr1	40451600	40451800	GM12878	1	.	40451600	40451800	255,215,0
chr1	40461600	40462000	GM12878	1	.	40461600	40462000	255,215,0
chr1	40469000	40469600	GM12878	1	.	40469000	40469600	255,215,0
chr1	40486400	40486600	GM12878	1	.	40486400	40486600	255,215,0
chr1	40652200	40652600	GM12878	1	.	40652200	40652600	255,215,0
chr1	40689800	40690000	GM12878	1	.	40689800	40690000	255,215,0
chr1	40698000	40698200	GM12878	1	.	40698000	40698200	255,215,0
chr1	40782600	40782800	GM12878	1	.	40782600	40782800	255,215,0
chr1	40829600	40829800	GM12878	1	.	40829600	40829800	255,215,0
chr1	40857200	40857400	GM12878	1	.	40857200	40857400	255,215,0
chr1	40857600	40857800	GM12878	1	.	40857600	40857800	255,215,0
chr1	40867400	40867800	GM12878	1	.	40867400	40867800	255,215,0
chr1	40868400	40868600	GM12878	1	.	40868400	40868600	255,215,0
chr1	40928600	40929400	GM12878	1	.	40928600	40929400	255,215,0
chr1	41162000	41162400	GM12878	1	.	41162000	41162400	255,215,0
chr1	41163200	41163400	GM12878	1	.	41163200	41163400	255,215,0
chr1	41167200	41167400	GM12878	1	.	41167200	41167400	255,215,0
chr1	41167600	41167800	GM12878	1	.	41167600	41167800	255,215,0
chr1	41218200	41218600	GM12878	1	.	41218200	41218600	255,215,0
chr1	41219000	41219200	GM12878	1	.	41219000	41219200	255,215,0
chr1	41228400	41228600	GM12878	1	.	41228400	41228600	255,215,0
chr1	41229400	41229600	GM12878	1	.	41229400	41229600	255,215,0
chr1	41229800	41230200	GM12878	1	.	41229800	41230200	255,215,0
chr1	41260800	41261800	GM12878	1	.	41260800	41261800	255,215,0
chr1	41275200	41275400	GM12878	1	.	41275200	41275400	255,215,0
chr1	41317400	41317600	GM12878	1	.	41317400	41317600	255,215,0
chr1	41688200	41688600	GM12878	1	.	41688200	41688600	255,215,0
chr1	41810400	41810800	GM12878	1	.	41810400	41810800	255,215,0
chr1	41819400	41819800	GM12878	1	.	41819400	41819800	255,215,0
chr1	41831800	41832000	GM12878	1	.	41831800	41832000	255,215,0
chr1	41952600	41953600	GM12878	1	.	41952600	41953600	255,215,0
chr1	41975000	41975200	GM12878	1	.	41975000	41975200	255,215,0
chr1	42088600	42089000	GM12878	1	.	42088600	42089000	255,215,0
chr1	42089200	42089800	GM12878	1	.	42089200	42089800	255,215,0
chr1	42104400	42104600	GM12878	1	.	42104400	42104600	255,215,0
chr1	42104800	42105600	GM12878	1	.	42104800	42105600	255,215,0
chr1	42107000	42107400	GM12878	1	.	42107000	42107400	255,215,0
chr1	42119400	42119600	GM12878	1	.	42119400	42119600	255,215,0
chr1	42152800	42153200	GM12878	1	.	42152800	42153200	255,215,0
chr1	42164600	42165000	GM12878	1	.	42164600	42165000	255,215,0
chr1	42166400	42166600	GM12878	1	.	42166400	42166600	255,215,0
chr1	42166800	42167000	GM12878	1	.	42166800	42167000	255,215,0
chr1	42186600	42187000	GM12878	1	.	42186600	42187000	255,215,0
chr1	42203800	42204000	GM12878	1	.	42203800	42204000	255,215,0
chr1	42210600	42211000	GM12878	1	.	42210600	42211000	255,215,0
chr1	42216600	42217000	GM12878	1	.	42216600	42217000	255,215,0
chr1	42217400	42218600	GM12878	1	.	42217400	42218600	255,215,0
chr1	42265400	42265800	GM12878	1	.	42265400	42265800	255,215,0
chr1	42266000	42266600	GM12878	1	.	42266000	42266600	255,215,0
chr1	42272000	42273000	GM12878	1	.	42272000	42273000	255,215,0
chr1	42275400	42275800	GM12878	1	.	42275400	42275800	255,215,0
chr1	42315800	42316000	GM12878	1	.	42315800	42316000	255,215,0
chr1	42334200	42334400	GM12878	1	.	42334200	42334400	255,215,0
chr1	42342600	42343000	GM12878	1	.	42342600	42343000	255,215,0
chr1	42430000	42430400	GM12878	1	.	42430000	42430400	255,215,0
chr1	42471800	42472000	GM12878	1	.	42471800	42472000	255,215,0
chr1	42472400	42472600	GM12878	1	.	42472400	42472600	255,215,0
chr1	42474000	42474400	GM12878	1	.	42474000	42474400	255,215,0
chr1	42483000	42483200	GM12878	1	.	42483000	42483200	255,215,0
chr1	42723800	42724200	GM12878	1	.	42723800	42724200	255,215,0
chr1	42726400	42726600	GM12878	1	.	42726400	42726600	255,215,0
chr1	42935400	42935800	GM12878	1	.	42935400	42935800	255,215,0
chr1	43203000	43203200	GM12878	1	.	43203000	43203200	255,215,0
chr1	43399800	43400000	GM12878	1	.	43399800	43400000	255,215,0
chr1	43400800	43401200	GM12878	1	.	43400800	43401200	255,215,0
chr1	43670200	43670400	GM12878	1	.	43670200	43670400	255,215,0
chr1	43686800	43687000	GM12878	1	.	43686800	43687000	255,215,0
chr1	43687200	43687800	GM12878	1	.	43687200	43687800	255,215,0
chr1	43705200	43705600	GM12878	1	.	43705200	43705600	255,215,0
chr1	43884800	43885000	GM12878	1	.	43884800	43885000	255,215,0
chr1	44130200	44130400	GM12878	1	.	44130200	44130400	255,215,0
chr1	44235000	44235600	GM12878	1	.	44235000	44235600	255,215,0
chr1	44297800	44298800	GM12878	1	.	44297800	44298800	255,215,0
chr1	44331600	44331800	GM12878	1	.	44331600	44331800	255,215,0
chr1	44506600	44506800	GM12878	1	.	44506600	44506800	255,215,0
chr1	44686400	44686600	GM12878	1	.	44686400	44686600	255,215,0
chr1	45149600	45149800	GM12878	1	.	45149600	45149800	255,215,0
chr1	45150200	45150800	GM12878	1	.	45150200	45150800	255,215,0
chr1	45164000	45164200	GM12878	1	.	45164000	45164200	255,215,0
chr1	45178600	45178800	GM12878	1	.	45178600	45178800	255,215,0
chr1	45179000	45179400	GM12878	1	.	45179000	45179400	255,215,0
chr1	45188800	45189200	GM12878	1	.	45188800	45189200	255,215,0
chr1	45189400	45189800	GM12878	1	.	45189400	45189800	255,215,0
chr1	45223000	45223400	GM12878	1	.	45223000	45223400	255,215,0
chr1	45518800	45519000	GM12878	1	.	45518800	45519000	255,215,0
chr1	45787000	45787200	GM12878	1	.	45787000	45787200	255,215,0
chr1	45788400	45788600	GM12878	1	.	45788400	45788600	255,215,0
chr1	45830800	45831200	GM12878	1	.	45830800	45831200	255,215,0
chr1	45836400	45836600	GM12878	1	.	45836400	45836600	255,215,0
chr1	45839400	45839600	GM12878	1	.	45839400	45839600	255,215,0
chr1	45933000	45933400	GM12878	1	.	45933000	45933400	255,215,0
chr1	45936200	45936400	GM12878	1	.	45936200	45936400	255,215,0
chr1	45939000	45939200	GM12878	1	.	45939000	45939200	255,215,0
chr1	45969200	45969400	GM12878	1	.	45969200	45969400	255,215,0
chr1	46048000	46048400	GM12878	1	.	46048000	46048400	255,215,0
chr1	46308600	46308800	GM12878	1	.	46308600	46308800	255,215,0
chr1	46346000	46346200	GM12878	1	.	46346000	46346200	255,215,0
chr1	46507200	46507400	GM12878	1	.	46507200	46507400	255,215,0
chr1	46563600	46564000	GM12878	1	.	46563600	46564000	255,215,0
chr1	46573000	46573400	GM12878	1	.	46573000	46573400	255,215,0
chr1	46786800	46787400	GM12878	1	.	46786800	46787400	255,215,0
chr1	46792400	46792600	GM12878	1	.	46792400	46792600	255,215,0
chr1	46792800	46793000	GM12878	1	.	46792800	46793000	255,215,0
chr1	46793600	46793800	GM12878	1	.	46793600	46793800	255,215,0
chr1	46797000	46798200	GM12878	1	.	46797000	46798200	255,215,0
chr1	46798600	46799000	GM12878	1	.	46798600	46799000	255,215,0
chr1	46839400	46839600	GM12878	1	.	46839400	46839600	255,215,0
chr1	47080200	47080400	GM12878	1	.	47080200	47080400	255,215,0
chr1	47817000	47817400	GM12878	1	.	47817000	47817400	255,215,0
chr1	48227800	48228000	GM12878	1	.	48227800	48228000	255,215,0
chr1	49259800	49260000	GM12878	1	.	49259800	49260000	255,215,0
chr1	50755200	50755400	GM12878	1	.	50755200	50755400	255,215,0
chr1	51396000	51396200	GM12878	1	.	51396000	51396200	255,215,0
chr1	51454400	51454600	GM12878	1	.	51454400	51454600	255,215,0
chr1	51566000	51566200	GM12878	1	.	51566000	51566200	255,215,0
chr1	51767000	51767200	GM12878	1	.	51767000	51767200	255,215,0
chr1	51876200	51876400	GM12878	1	.	51876200	51876400	255,215,0
chr1	51910000	51910200	GM12878	1	.	51910000	51910200	255,215,0
chr1	51956200	51957400	GM12878	1	.	51956200	51957400	255,215,0
chr1	51957800	51958000	GM12878	1	.	51957800	51958000	255,215,0
chr1	51959600	51959800	GM12878	1	.	51959600	51959800	255,215,0
chr1	51960000	51960200	GM12878	1	.	51960000	51960200	255,215,0
chr1	51965600	51966000	GM12878	1	.	51965600	51966000	255,215,0
chr1	51966200	51966400	GM12878	1	.	51966200	51966400	255,215,0
chr1	51966800	51967800	GM12878	1	.	51966800	51967800	255,215,0
chr1	51970200	51971400	GM12878	1	.	51970200	51971400	255,215,0
chr1	51971800	51972600	GM12878	1	.	51971800	51972600	255,215,0
chr1	51978800	51979000	GM12878	1	.	51978800	51979000	255,215,0
chr1	52029800	52030000	GM12878	1	.	52029800	52030000	255,215,0
chr1	52191800	52192800	GM12878	1	.	52191800	52192800	255,215,0
chr1	52204400	52204800	GM12878	1	.	52204400	52204800	255,215,0
chr1	52329200	52329400	GM12878	1	.	52329200	52329400	255,215,0
chr1	52670400	52670800	GM12878	1	.	52670400	52670800	255,215,0
chr1	52995400	52995800	GM12878	1	.	52995400	52995800	255,215,0
chr1	53315600	53315800	GM12878	1	.	53315600	53315800	255,215,0
chr1	53326200	53326800	GM12878	1	.	53326200	53326800	255,215,0
chr1	53332800	53333000	GM12878	1	.	53332800	53333000	255,215,0
chr1	53751800	53752000	GM12878	1	.	53751800	53752000	255,215,0
chr1	53761800	53762000	GM12878	1	.	53761800	53762000	255,215,0
chr1	53781800	53782000	GM12878	1	.	53781800	53782000	255,215,0
chr1	53800600	53800800	GM12878	1	.	53800600	53800800	255,215,0
chr1	53811200	53811400	GM12878	1	.	53811200	53811400	255,215,0
chr1	53874000	53874200	GM12878	1	.	53874000	53874200	255,215,0
chr1	53875800	53876200	GM12878	1	.	53875800	53876200	255,215,0
chr1	54300400	54300600	GM12878	1	.	54300400	54300600	255,215,0
chr1	54838000	54839200	GM12878	1	.	54838000	54839200	255,215,0
chr1	54844600	54844800	GM12878	1	.	54844600	54844800	255,215,0
chr1	54847200	54847600	GM12878	1	.	54847200	54847600	255,215,0
chr1	54866000	54866400	GM12878	1	.	54866000	54866400	255,215,0
chr1	55088200	55088600	GM12878	1	.	55088200	55088600	255,215,0
chr1	55264400	55264800	GM12878	1	.	55264400	55264800	255,215,0
chr1	55265000	55265200	GM12878	1	.	55265000	55265200	255,215,0
chr1	55278600	55279200	GM12878	1	.	55278600	55279200	255,215,0
chr1	55279600	55279800	GM12878	1	.	55279600	55279800	255,215,0
chr1	55414800	55415200	GM12878	1	.	55414800	55415200	255,215,0
chr1	55723800	55724200	GM12878	1	.	55723800	55724200	255,215,0
chr1	55726000	55726200	GM12878	1	.	55726000	55726200	255,215,0
chr1	55753600	55754200	GM12878	1	.	55753600	55754200	255,215,0
chr1	55911200	55911400	GM12878	1	.	55911200	55911400	255,215,0
chr1	56424800	56425000	GM12878	1	.	56424800	56425000	255,215,0
chr1	56494000	56494200	GM12878	1	.	56494000	56494200	255,215,0
chr1	56510800	56511000	GM12878	1	.	56510800	56511000	255,215,0
chr1	56511200	56511600	GM12878	1	.	56511200	56511600	255,215,0
chr1	56572200	56572800	GM12878	1	.	56572200	56572800	255,215,0
chr1	56599400	56600000	GM12878	1	.	56599400	56600000	255,215,0
chr1	56601000	56601600	GM12878	1	.	56601000	56601600	255,215,0
chr1	56622600	56622800	GM12878	1	.	56622600	56622800	255,215,0
chr1	56985800	56986000	GM12878	1	.	56985800	56986000	255,215,0
chr1	56991400	56991800	GM12878	1	.	56991400	56991800	255,215,0
chr1	56992400	56992800	GM12878	1	.	56992400	56992800	255,215,0
chr1	56999400	56999600	GM12878	1	.	56999400	56999600	255,215,0
chr1	57499000	57499200	GM12878	1	.	57499000	57499200	255,215,0
chr1	57590600	57590800	GM12878	1	.	57590600	57590800	255,215,0
chr1	57633600	57634000	GM12878	1	.	57633600	57634000	255,215,0
chr1	57669800	57670200	GM12878	1	.	57669800	57670200	255,215,0
chr1	58570800	58571000	GM12878	1	.	58570800	58571000	255,215,0
chr1	58573600	58574000	GM12878	1	.	58573600	58574000	255,215,0
chr1	58574600	58574800	GM12878	1	.	58574600	58574800	255,215,0
chr1	58857800	58858200	GM12878	1	.	58857800	58858200	255,215,0
chr1	59323400	59323600	GM12878	1	.	59323400	59323600	255,215,0
chr1	59462800	59463000	GM12878	1	.	59462800	59463000	255,215,0
chr1	59471200	59471400	GM12878	1	.	59471200	59471400	255,215,0
chr1	59477400	59477600	GM12878	1	.	59477400	59477600	255,215,0
chr1	59511400	59511600	GM12878	1	.	59511400	59511600	255,215,0
chr1	59511800	59512000	GM12878	1	.	59511800	59512000	255,215,0
chr1	59512200	59512400	GM12878	1	.	59512200	59512400	255,215,0
chr1	59512600	59512800	GM12878	1	.	59512600	59512800	255,215,0
chr1	59732200	59732400	GM12878	1	.	59732200	59732400	255,215,0
chr1	59732600	59733000	GM12878	1	.	59732600	59733000	255,215,0
chr1	59821000	59821400	GM12878	1	.	59821000	59821400	255,215,0
chr1	59857600	59857800	GM12878	1	.	59857600	59857800	255,215,0
chr1	60218200	60218400	GM12878	1	.	60218200	60218400	255,215,0
chr1	60282800	60283000	GM12878	1	.	60282800	60283000	255,215,0
chr1	60856600	60856800	GM12878	1	.	60856600	60856800	255,215,0
chr1	60860200	60860400	GM12878	1	.	60860200	60860400	255,215,0
chr1	61364800	61365000	GM12878	1	.	61364800	61365000	255,215,0
chr1	61798600	61798800	GM12878	1	.	61798600	61798800	255,215,0
chr1	61853600	61853800	GM12878	1	.	61853600	61853800	255,215,0
chr1	62248400	62248800	GM12878	1	.	62248400	62248800	255,215,0
chr1	62625600	62626000	GM12878	1	.	62625600	62626000	255,215,0
chr1	63078800	63079400	GM12878	1	.	63078800	63079400	255,215,0
chr1	63091200	63091400	GM12878	1	.	63091200	63091400	255,215,0
chr1	63188600	63188800	GM12878	1	.	63188600	63188800	255,215,0
chr1	63266600	63267000	GM12878	1	.	63266600	63267000	255,215,0
chr1	63276200	63276400	GM12878	1	.	63276200	63276400	255,215,0
chr1	63430000	63430200	GM12878	1	.	63430000	63430200	255,215,0
chr1	63577800	63578000	GM12878	1	.	63577800	63578000	255,215,0
chr1	64029000	64029600	GM12878	1	.	64029000	64029600	255,215,0
chr1	64035400	64035600	GM12878	1	.	64035400	64035600	255,215,0
chr1	64134000	64134200	GM12878	1	.	64134000	64134200	255,215,0
chr1	64358600	64359000	GM12878	1	.	64358600	64359000	255,215,0
chr1	64600000	64600400	GM12878	1	.	64600000	64600400	255,215,0
chr1	65672200	65672400	GM12878	1	.	65672200	65672400	255,215,0
chr1	65673000	65673200	GM12878	1	.	65673000	65673200	255,215,0
chr1	66741800	66742200	GM12878	1	.	66741800	66742200	255,215,0
chr1	66744000	66744400	GM12878	1	.	66744000	66744400	255,215,0
chr1	66748400	66749000	GM12878	1	.	66748400	66749000	255,215,0
chr1	66749200	66749800	GM12878	1	.	66749200	66749800	255,215,0
chr1	66771800	66772000	GM12878	1	.	66771800	66772000	255,215,0
chr1	66793400	66793600	GM12878	1	.	66793400	66793600	255,215,0
chr1	66796400	66796800	GM12878	1	.	66796400	66796800	255,215,0
chr1	66798800	66799000	GM12878	1	.	66798800	66799000	255,215,0
chr1	66830600	66831000	GM12878	1	.	66830600	66831000	255,215,0
chr1	66846000	66846400	GM12878	1	.	66846000	66846400	255,215,0
chr1	66846600	66847000	GM12878	1	.	66846600	66847000	255,215,0
chr1	66861000	66863000	GM12878	1	.	66861000	66863000	255,215,0
chr1	66865400	66866200	GM12878	1	.	66865400	66866200	255,215,0
chr1	66866400	66866600	GM12878	1	.	66866400	66866600	255,215,0
chr1	66866800	66867400	GM12878	1	.	66866800	66867400	255,215,0
chr1	66867600	66868200	GM12878	1	.	66867600	66868200	255,215,0
chr1	67254400	67254600	GM12878	1	.	67254400	67254600	255,215,0
chr1	67450200	67450400	GM12878	1	.	67450200	67450400	255,215,0
chr1	67578200	67578600	GM12878	1	.	67578200	67578600	255,215,0
chr1	67616800	67617000	GM12878	1	.	67616800	67617000	255,215,0
chr1	67631800	67632200	GM12878	1	.	67631800	67632200	255,215,0
chr1	67655600	67655800	GM12878	1	.	67655600	67655800	255,215,0
chr1	67660200	67660600	GM12878	1	.	67660200	67660600	255,215,0
chr1	67678000	67678200	GM12878	1	.	67678000	67678200	255,215,0
chr1	67740400	67740600	GM12878	1	.	67740400	67740600	255,215,0
chr1	67801000	67801200	GM12878	1	.	67801000	67801200	255,215,0
chr1	67804200	67804800	GM12878	1	.	67804200	67804800	255,215,0
chr1	67806000	67806200	GM12878	1	.	67806000	67806200	255,215,0
chr1	67807400	67808400	GM12878	1	.	67807400	67808400	255,215,0
chr1	68195600	68195800	GM12878	1	.	68195600	68195800	255,215,0
chr1	72433400	72433600	GM12878	1	.	72433400	72433600	255,215,0
chr1	72898400	72898800	GM12878	1	.	72898400	72898800	255,215,0
chr1	72899200	72899600	GM12878	1	.	72899200	72899600	255,215,0
chr1	72900800	72901000	GM12878	1	.	72900800	72901000	255,215,0
chr1	74039200	74039400	GM12878	1	.	74039200	74039400	255,215,0
chr1	74865000	74865200	GM12878	1	.	74865000	74865200	255,215,0
chr1	75045200	75045400	GM12878	1	.	75045200	75045400	255,215,0
chr1	75147000	75147400	GM12878	1	.	75147000	75147400	255,215,0
chr1	75168400	75168600	GM12878	1	.	75168400	75168600	255,215,0
chr1	75180200	75180600	GM12878	1	.	75180200	75180600	255,215,0
chr1	75277000	75277400	GM12878	1	.	75277000	75277400	255,215,0
chr1	75324000	75324200	GM12878	1	.	75324000	75324200	255,215,0
chr1	75804800	75805200	GM12878	1	.	75804800	75805200	255,215,0
chr1	76211200	76211400	GM12878	1	.	76211200	76211400	255,215,0
chr1	76445800	76446200	GM12878	1	.	76445800	76446200	255,215,0
chr1	76451400	76452000	GM12878	1	.	76451400	76452000	255,215,0
chr1	76736200	76736400	GM12878	1	.	76736200	76736400	255,215,0
chr1	76760200	76760600	GM12878	1	.	76760200	76760600	255,215,0
chr1	77133800	77134000	GM12878	1	.	77133800	77134000	255,215,0
chr1	77309600	77309800	GM12878	1	.	77309600	77309800	255,215,0
chr1	77337200	77337600	GM12878	1	.	77337200	77337600	255,215,0
chr1	77402400	77402800	GM12878	1	.	77402400	77402800	255,215,0
chr1	77405000	77405200	GM12878	1	.	77405000	77405200	255,215,0
chr1	77879200	77879800	GM12878	1	.	77879200	77879800	255,215,0
chr1	78235800	78236000	GM12878	1	.	78235800	78236000	255,215,0
chr1	78236200	78237000	GM12878	1	.	78236200	78237000	255,215,0
chr1	78247400	78247600	GM12878	1	.	78247400	78247600	255,215,0
chr1	78393200	78393400	GM12878	1	.	78393200	78393400	255,215,0
chr1	78455600	78455800	GM12878	1	.	78455600	78455800	255,215,0
chr1	78527000	78527200	GM12878	1	.	78527000	78527200	255,215,0
chr1	78607600	78607800	GM12878	1	.	78607600	78607800	255,215,0
chr1	78608800	78609000	GM12878	1	.	78608800	78609000	255,215,0
chr1	79088200	79088600	GM12878	1	.	79088200	79088600	255,215,0
chr1	79089400	79089600	GM12878	1	.	79089400	79089600	255,215,0
chr1	79089800	79090000	GM12878	1	.	79089800	79090000	255,215,0
chr1	79117000	79117800	GM12878	1	.	79117000	79117800	255,215,0
chr1	79143600	79143800	GM12878	1	.	79143600	79143800	255,215,0
chr1	79144200	79144400	GM12878	1	.	79144200	79144400	255,215,0
chr1	79187000	79187200	GM12878	1	.	79187000	79187200	255,215,0
chr1	79321000	79321400	GM12878	1	.	79321000	79321400	255,215,0
chr1	79655400	79655600	GM12878	1	.	79655400	79655600	255,215,0
chr1	79926800	79927000	GM12878	1	.	79926800	79927000	255,215,0
chr1	79927400	79927600	GM12878	1	.	79927400	79927600	255,215,0
chr1	79934400	79934800	GM12878	1	.	79934400	79934800	255,215,0
chr1	79938000	79938200	GM12878	1	.	79938000	79938200	255,215,0
chr1	79985200	79985400	GM12878	1	.	79985200	79985400	255,215,0
chr1	80176600	80177200	GM12878	1	.	80176600	80177200	255,215,0
chr1	81105600	81105800	GM12878	1	.	81105600	81105800	255,215,0
chr1	81106000	81106200	GM12878	1	.	81106000	81106200	255,215,0
chr1	81106800	81107200	GM12878	1	.	81106800	81107200	255,215,0
chr1	81903600	81903800	GM12878	1	.	81903600	81903800	255,215,0
chr1	81904800	81905200	GM12878	1	.	81904800	81905200	255,215,0
chr1	81971600	81971800	GM12878	1	.	81971600	81971800	255,215,0
chr1	82013600	82014000	GM12878	1	.	82013600	82014000	255,215,0
chr1	82014600	82015000	GM12878	1	.	82014600	82015000	255,215,0
chr1	82048400	82048600	GM12878	1	.	82048400	82048600	255,215,0
chr1	82063400	82063600	GM12878	1	.	82063400	82063600	255,215,0
chr1	82064200	82064600	GM12878	1	.	82064200	82064600	255,215,0
chr1	82066600	82066800	GM12878	1	.	82066600	82066800	255,215,0
chr1	82155200	82155400	GM12878	1	.	82155200	82155400	255,215,0
chr1	82745000	82745200	GM12878	1	.	82745000	82745200	255,215,0
chr1	82803400	82803600	GM12878	1	.	82803400	82803600	255,215,0
chr1	83596800	83597000	GM12878	1	.	83596800	83597000	255,215,0
chr1	83953800	83954200	GM12878	1	.	83953800	83954200	255,215,0
chr1	83965400	83966200	GM12878	1	.	83965400	83966200	255,215,0
chr1	83966600	83967400	GM12878	1	.	83966600	83967400	255,215,0
chr1	83973800	83974200	GM12878	1	.	83973800	83974200	255,215,0
chr1	83974400	83974800	GM12878	1	.	83974400	83974800	255,215,0
chr1	84139000	84139400	GM12878	1	.	84139000	84139400	255,215,0
chr1	84184200	84184400	GM12878	1	.	84184200	84184400	255,215,0
chr1	84226800	84227000	GM12878	1	.	84226800	84227000	255,215,0
chr1	84260200	84260400	GM12878	1	.	84260200	84260400	255,215,0
chr1	84618400	84618600	GM12878	1	.	84618400	84618600	255,215,0
chr1	84804800	84805000	GM12878	1	.	84804800	84805000	255,215,0
chr1	84854600	84854800	GM12878	1	.	84854600	84854800	255,215,0
chr1	84903000	84903200	GM12878	1	.	84903000	84903200	255,215,0
chr1	85077400	85077600	GM12878	1	.	85077400	85077600	255,215,0
chr1	85328000	85328200	GM12878	1	.	85328000	85328200	255,215,0
chr1	85328400	85328600	GM12878	1	.	85328400	85328600	255,215,0
chr1	85425000	85425400	GM12878	1	.	85425000	85425400	255,215,0
chr1	85435200	85436200	GM12878	1	.	85435200	85436200	255,215,0
chr1	85437800	85438000	GM12878	1	.	85437800	85438000	255,215,0
chr1	85439200	85441000	GM12878	1	.	85439200	85441000	255,215,0
chr1	85450800	85451000	GM12878	1	.	85450800	85451000	255,215,0
chr1	85454200	85454800	GM12878	1	.	85454200	85454800	255,215,0
chr1	85456800	85457800	GM12878	1	.	85456800	85457800	255,215,0
chr1	85458000	85458200	GM12878	1	.	85458000	85458200	255,215,0
chr1	85458600	85459200	GM12878	1	.	85458600	85459200	255,215,0
chr1	85460400	85460800	GM12878	1	.	85460400	85460800	255,215,0
chr1	85614600	85615000	GM12878	1	.	85614600	85615000	255,215,0
chr1	85655000	85655200	GM12878	1	.	85655000	85655200	255,215,0
chr1	86457000	86457400	GM12878	1	.	86457000	86457400	255,215,0
chr1	86458400	86458600	GM12878	1	.	86458400	86458600	255,215,0
chr1	86481000	86481400	GM12878	1	.	86481000	86481400	255,215,0
chr1	86481800	86482000	GM12878	1	.	86481800	86482000	255,215,0
chr1	86519000	86519200	GM12878	1	.	86519000	86519200	255,215,0
chr1	87375000	87375200	GM12878	1	.	87375000	87375200	255,215,0
chr1	87527600	87527800	GM12878	1	.	87527600	87527800	255,215,0
chr1	87574000	87574200	GM12878	1	.	87574000	87574200	255,215,0
chr1	87584400	87584800	GM12878	1	.	87584400	87584800	255,215,0
chr1	87617000	87617200	GM12878	1	.	87617000	87617200	255,215,0
chr1	87621000	87621200	GM12878	1	.	87621000	87621200	255,215,0
chr1	87630600	87630800	GM12878	1	.	87630600	87630800	255,215,0
chr1	87668000	87668200	GM12878	1	.	87668000	87668200	255,215,0
chr1	87668800	87669000	GM12878	1	.	87668800	87669000	255,215,0
chr1	87914600	87914800	GM12878	1	.	87914600	87914800	255,215,0
chr1	87915000	87915400	GM12878	1	.	87915000	87915400	255,215,0
chr1	87928600	87928800	GM12878	1	.	87928600	87928800	255,215,0
chr1	87929800	87930200	GM12878	1	.	87929800	87930200	255,215,0
chr1	88280400	88280600	GM12878	1	.	88280400	88280600	255,215,0
chr1	88867000	88867400	GM12878	1	.	88867000	88867400	255,215,0
chr1	89252800	89253000	GM12878	1	.	89252800	89253000	255,215,0
chr1	89333600	89333800	GM12878	1	.	89333600	89333800	255,215,0
chr1	89503000	89503200	GM12878	1	.	89503000	89503200	255,215,0
chr1	89506800	89507400	GM12878	1	.	89506800	89507400	255,215,0
chr1	89512200	89512400	GM12878	1	.	89512200	89512400	255,215,0
chr1	89665000	89665600	GM12878	1	.	89665000	89665600	255,215,0
chr1	89752400	89752800	GM12878	1	.	89752400	89752800	255,215,0
chr1	89765600	89765800	GM12878	1	.	89765600	89765800	255,215,0
chr1	89916600	89916800	GM12878	1	.	89916600	89916800	255,215,0
chr1	90055200	90055400	GM12878	1	.	90055200	90055400	255,215,0
chr1	90066400	90066600	GM12878	1	.	90066400	90066600	255,215,0
chr1	90077400	90077600	GM12878	1	.	90077400	90077600	255,215,0
chr1	90092600	90092800	GM12878	1	.	90092600	90092800	255,215,0
chr1	90136400	90136600	GM12878	1	.	90136400	90136600	255,215,0
chr1	90146800	90147200	GM12878	1	.	90146800	90147200	255,215,0
chr1	90159800	90160200	GM12878	1	.	90159800	90160200	255,215,0
chr1	90247000	90247800	GM12878	1	.	90247000	90247800	255,215,0
chr1	90281200	90281600	GM12878	1	.	90281200	90281600	255,215,0
chr1	90312800	90313000	GM12878	1	.	90312800	90313000	255,215,0
chr1	90592800	90593200	GM12878	1	.	90592800	90593200	255,215,0
chr1	90823600	90824000	GM12878	1	.	90823600	90824000	255,215,0
chr1	90824200	90824400	GM12878	1	.	90824200	90824400	255,215,0
chr1	90975200	90975400	GM12878	1	.	90975200	90975400	255,215,0
chr1	90975800	90976000	GM12878	1	.	90975800	90976000	255,215,0
chr1	90999800	91000000	GM12878	1	.	90999800	91000000	255,215,0
chr1	91546200	91546600	GM12878	1	.	91546200	91546600	255,215,0
chr1	91565600	91565800	GM12878	1	.	91565600	91565800	255,215,0
chr1	92217800	92218400	GM12878	1	.	92217800	92218400	255,215,0
chr1	92220000	92220200	GM12878	1	.	92220000	92220200	255,215,0
chr1	92324800	92325200	GM12878	1	.	92324800	92325200	255,215,0
chr1	92831200	92831600	GM12878	1	.	92831200	92831600	255,215,0
chr1	92864600	92865000	GM12878	1	.	92864600	92865000	255,215,0
chr1	92939600	92940000	GM12878	1	.	92939600	92940000	255,215,0
chr1	92941800	92942000	GM12878	1	.	92941800	92942000	255,215,0
chr1	92948600	92948800	GM12878	1	.	92948600	92948800	255,215,0
chr1	92969000	92969200	GM12878	1	.	92969000	92969200	255,215,0
chr1	92975200	92975400	GM12878	1	.	92975200	92975400	255,215,0
chr1	92977200	92977400	GM12878	1	.	92977200	92977400	255,215,0
chr1	93029200	93029400	GM12878	1	.	93029200	93029400	255,215,0
chr1	93053000	93053400	GM12878	1	.	93053000	93053400	255,215,0
chr1	93395000	93395400	GM12878	1	.	93395000	93395400	255,215,0
chr1	93419000	93419400	GM12878	1	.	93419000	93419400	255,215,0
chr1	93421800	93422000	GM12878	1	.	93421800	93422000	255,215,0
chr1	93440400	93440800	GM12878	1	.	93440400	93440800	255,215,0
chr1	93442800	93443800	GM12878	1	.	93442800	93443800	255,215,0
chr1	93446600	93447000	GM12878	1	.	93446600	93447000	255,215,0
chr1	93480200	93480600	GM12878	1	.	93480200	93480600	255,215,0
chr1	93685000	93685400	GM12878	1	.	93685000	93685400	255,215,0
chr1	94173600	94174000	GM12878	1	.	94173600	94174000	255,215,0
chr1	94174800	94175000	GM12878	1	.	94174800	94175000	255,215,0
chr1	94181400	94181600	GM12878	1	.	94181400	94181600	255,215,0
chr1	94195000	94195400	GM12878	1	.	94195000	94195400	255,215,0
chr1	94210200	94210400	GM12878	1	.	94210200	94210400	255,215,0
chr1	94502400	94502600	GM12878	1	.	94502400	94502600	255,215,0
chr1	94571800	94572000	GM12878	1	.	94571800	94572000	255,215,0
chr1	94876800	94877200	GM12878	1	.	94876800	94877200	255,215,0
chr1	95186000	95186200	GM12878	1	.	95186000	95186200	255,215,0
chr1	95186800	95187200	GM12878	1	.	95186800	95187200	255,215,0
chr1	96244000	96244200	GM12878	1	.	96244000	96244200	255,215,0
chr1	96505600	96505800	GM12878	1	.	96505600	96505800	255,215,0
chr1	97045200	97045400	GM12878	1	.	97045200	97045400	255,215,0
chr1	97624800	97625200	GM12878	1	.	97624800	97625200	255,215,0
chr1	97625400	97625600	GM12878	1	.	97625400	97625600	255,215,0
chr1	97629200	97629600	GM12878	1	.	97629200	97629600	255,215,0
chr1	97720400	97720600	GM12878	1	.	97720400	97720600	255,215,0
chr1	97927600	97927800	GM12878	1	.	97927600	97927800	255,215,0
chr1	98256800	98257000	GM12878	1	.	98256800	98257000	255,215,0
chr1	98330200	98330400	GM12878	1	.	98330200	98330400	255,215,0
chr1	99153800	99154200	GM12878	1	.	99153800	99154200	255,215,0
chr1	99175600	99175800	GM12878	1	.	99175600	99175800	255,215,0
chr1	99337000	99337600	GM12878	1	.	99337000	99337600	255,215,0
chr1	100197000	100197200	GM12878	1	.	100197000	100197200	255,215,0
chr1	100215600	100216000	GM12878	1	.	100215600	100216000	255,215,0
chr1	100216600	100216800	GM12878	1	.	100216600	100216800	255,215,0
chr1	100217600	100218000	GM12878	1	.	100217600	100218000	255,215,0
chr1	100249800	100251200	GM12878	1	.	100249800	100251200	255,215,0
chr1	100541200	100543600	GM12878	1	.	100541200	100543600	255,215,0
chr1	100843200	100843400	GM12878	1	.	100843200	100843400	255,215,0
chr1	100852200	100852400	GM12878	1	.	100852200	100852400	255,215,0
chr1	100915200	100915400	GM12878	1	.	100915200	100915400	255,215,0
chr1	100988600	100988800	GM12878	1	.	100988600	100988800	255,215,0
chr1	100996600	100996800	GM12878	1	.	100996600	100996800	255,215,0
chr1	100998200	100998400	GM12878	1	.	100998200	100998400	255,215,0
chr1	101001000	101001200	GM12878	1	.	101001000	101001200	255,215,0
chr1	101001600	101002000	GM12878	1	.	101001600	101002000	255,215,0
chr1	101046800	101047000	GM12878	1	.	101046800	101047000	255,215,0
chr1	101211800	101212000	GM12878	1	.	101211800	101212000	255,215,0
chr1	101406800	101407000	GM12878	1	.	101406800	101407000	255,215,0
chr1	101517400	101517800	GM12878	1	.	101517400	101517800	255,215,0
chr1	101547200	101547400	GM12878	1	.	101547200	101547400	255,215,0
chr1	101566400	101566600	GM12878	1	.	101566400	101566600	255,215,0
chr1	101588200	101588400	GM12878	1	.	101588200	101588400	255,215,0
chr1	101610800	101611000	GM12878	1	.	101610800	101611000	255,215,0
chr1	101671200	101671400	GM12878	1	.	101671200	101671400	255,215,0
chr1	101687400	101687800	GM12878	1	.	101687400	101687800	255,215,0
chr1	101712000	101712200	GM12878	1	.	101712000	101712200	255,215,0
chr1	101713200	101713400	GM12878	1	.	101713200	101713400	255,215,0
chr1	101758600	101759000	GM12878	1	.	101758600	101759000	255,215,0
chr1	101773000	101773200	GM12878	1	.	101773000	101773200	255,215,0
chr1	101773400	101774400	GM12878	1	.	101773400	101774400	255,215,0
chr1	101776200	101776400	GM12878	1	.	101776200	101776400	255,215,0
chr1	101776800	101777000	GM12878	1	.	101776800	101777000	255,215,0
chr1	101777600	101778000	GM12878	1	.	101777600	101778000	255,215,0
chr1	101779800	101780000	GM12878	1	.	101779800	101780000	255,215,0
chr1	101822400	101822600	GM12878	1	.	101822400	101822600	255,215,0
chr1	101829200	101829400	GM12878	1	.	101829200	101829400	255,215,0
chr1	101829600	101829800	GM12878	1	.	101829600	101829800	255,215,0
chr1	101830000	101830400	GM12878	1	.	101830000	101830400	255,215,0
chr1	101839200	101839400	GM12878	1	.	101839200	101839400	255,215,0
chr1	101844600	101845200	GM12878	1	.	101844600	101845200	255,215,0
chr1	101845400	101846200	GM12878	1	.	101845400	101846200	255,215,0
chr1	101853800	101855200	GM12878	1	.	101853800	101855200	255,215,0
chr1	101868200	101868400	GM12878	1	.	101868200	101868400	255,215,0
chr1	101872800	101873400	GM12878	1	.	101872800	101873400	255,215,0
chr1	101901400	101902400	GM12878	1	.	101901400	101902400	255,215,0
chr1	101903000	101903200	GM12878	1	.	101903000	101903200	255,215,0
chr1	101903400	101903600	GM12878	1	.	101903400	101903600	255,215,0
chr1	101910000	101910200	GM12878	1	.	101910000	101910200	255,215,0
chr1	101917600	101917800	GM12878	1	.	101917600	101917800	255,215,0
chr1	101919200	101919800	GM12878	1	.	101919200	101919800	255,215,0
chr1	102707600	102707800	GM12878	1	.	102707600	102707800	255,215,0
chr1	104104400	104104600	GM12878	1	.	104104400	104104600	255,215,0
chr1	104480400	104480800	GM12878	1	.	104480400	104480800	255,215,0
chr1	105302800	105303000	GM12878	1	.	105302800	105303000	255,215,0
chr1	105311200	105311400	GM12878	1	.	105311200	105311400	255,215,0
chr1	105474800	105475400	GM12878	1	.	105474800	105475400	255,215,0
chr1	105475600	105475800	GM12878	1	.	105475600	105475800	255,215,0
chr1	105529800	105530200	GM12878	1	.	105529800	105530200	255,215,0
chr1	105570600	105570800	GM12878	1	.	105570600	105570800	255,215,0
chr1	106615600	106615800	GM12878	1	.	106615600	106615800	255,215,0
chr1	106616000	106616200	GM12878	1	.	106616000	106616200	255,215,0
chr1	107269800	107270200	GM12878	1	.	107269800	107270200	255,215,0
chr1	107418400	107418600	GM12878	1	.	107418400	107418600	255,215,0
chr1	107503000	107503400	GM12878	1	.	107503000	107503400	255,215,0
chr1	107553400	107553600	GM12878	1	.	107553400	107553600	255,215,0
chr1	107993400	107993600	GM12878	1	.	107993400	107993600	255,215,0
chr1	107993800	107995200	GM12878	1	.	107993800	107995200	255,215,0
chr1	107995400	107995600	GM12878	1	.	107995400	107995600	255,215,0
chr1	108017600	108017800	GM12878	1	.	108017600	108017800	255,215,0
chr1	108042200	108042400	GM12878	1	.	108042200	108042400	255,215,0
chr1	108169000	108169400	GM12878	1	.	108169000	108169400	255,215,0
chr1	108319600	108319800	GM12878	1	.	108319600	108319800	255,215,0
chr1	108320000	108320400	GM12878	1	.	108320000	108320400	255,215,0
chr1	108442800	108443000	GM12878	1	.	108442800	108443000	255,215,0
chr1	108469400	108469600	GM12878	1	.	108469400	108469600	255,215,0
chr1	108476400	108476600	GM12878	1	.	108476400	108476600	255,215,0
chr1	108477200	108477800	GM12878	1	.	108477200	108477800	255,215,0
chr1	108478000	108478600	GM12878	1	.	108478000	108478600	255,215,0
chr1	108492400	108493000	GM12878	1	.	108492400	108493000	255,215,0
chr1	108506200	108506600	GM12878	1	.	108506200	108506600	255,215,0
chr1	109405600	109405800	GM12878	1	.	109405600	109405800	255,215,0
chr1	109504000	109504200	GM12878	1	.	109504000	109504200	255,215,0
chr1	109708200	109708400	GM12878	1	.	109708200	109708400	255,215,0
chr1	109709800	109710200	GM12878	1	.	109709800	109710200	255,215,0
chr1	110037600	110037800	GM12878	1	.	110037600	110037800	255,215,0
chr1	110069800	110070200	GM12878	1	.	110069800	110070200	255,215,0
chr1	110177000	110177200	GM12878	1	.	110177000	110177200	255,215,0
chr1	110230400	110230800	GM12878	1	.	110230400	110230800	255,215,0
chr1	110437400	110437600	GM12878	1	.	110437400	110437600	255,215,0
chr1	110627400	110627600	GM12878	1	.	110627400	110627600	255,215,0
chr1	110759600	110759800	GM12878	1	.	110759600	110759800	255,215,0
chr1	110786200	110786600	GM12878	1	.	110786200	110786600	255,215,0
chr1	110829200	110829600	GM12878	1	.	110829200	110829600	255,215,0
chr1	110927400	110928000	GM12878	1	.	110927400	110928000	255,215,0
chr1	111050800	111051000	GM12878	1	.	111050800	111051000	255,215,0
chr1	111173600	111174400	GM12878	1	.	111173600	111174400	255,215,0
chr1	111174600	111174800	GM12878	1	.	111174600	111174800	255,215,0
chr1	111176800	111177400	GM12878	1	.	111176800	111177400	255,215,0
chr1	111177600	111178000	GM12878	1	.	111177600	111178000	255,215,0
chr1	111178200	111178600	GM12878	1	.	111178200	111178600	255,215,0
chr1	111178800	111179400	GM12878	1	.	111178800	111179400	255,215,0
chr1	111184400	111184600	GM12878	1	.	111184400	111184600	255,215,0
chr1	111190000	111190200	GM12878	1	.	111190000	111190200	255,215,0
chr1	111215600	111215800	GM12878	1	.	111215600	111215800	255,215,0
chr1	111269200	111269400	GM12878	1	.	111269200	111269400	255,215,0
chr1	111269600	111269800	GM12878	1	.	111269600	111269800	255,215,0
chr1	111329200	111330800	GM12878	1	.	111329200	111330800	255,215,0
chr1	111670400	111672000	GM12878	1	.	111670400	111672000	255,215,0
chr1	111675000	111675400	GM12878	1	.	111675000	111675400	255,215,0
chr1	111676400	111676600	GM12878	1	.	111676400	111676600	255,215,0
chr1	111680800	111681000	GM12878	1	.	111680800	111681000	255,215,0
chr1	111688800	111689200	GM12878	1	.	111688800	111689200	255,215,0
chr1	111740000	111740400	GM12878	1	.	111740000	111740400	255,215,0
chr1	111740600	111741200	GM12878	1	.	111740600	111741200	255,215,0
chr1	111755600	111756000	GM12878	1	.	111755600	111756000	255,215,0
chr1	111761800	111763800	GM12878	1	.	111761800	111763800	255,215,0
chr1	111764000	111764400	GM12878	1	.	111764000	111764400	255,215,0
chr1	111768000	111768200	GM12878	1	.	111768000	111768200	255,215,0
chr1	111768800	111769000	GM12878	1	.	111768800	111769000	255,215,0
chr1	111772400	111772800	GM12878	1	.	111772400	111772800	255,215,0
chr1	111874800	111875200	GM12878	1	.	111874800	111875200	255,215,0
chr1	111997600	111997800	GM12878	1	.	111997600	111997800	255,215,0
chr1	112018400	112018600	GM12878	1	.	112018400	112018600	255,215,0
chr1	112039000	112039200	GM12878	1	.	112039000	112039200	255,215,0
chr1	112040200	112040400	GM12878	1	.	112040200	112040400	255,215,0
chr1	112048200	112049200	GM12878	1	.	112048200	112049200	255,215,0
chr1	112060200	112060400	GM12878	1	.	112060200	112060400	255,215,0
chr1	112130600	112130800	GM12878	1	.	112130600	112130800	255,215,0
chr1	112139200	112139400	GM12878	1	.	112139200	112139400	255,215,0
chr1	112141000	112141600	GM12878	1	.	112141000	112141600	255,215,0
chr1	112146400	112147000	GM12878	1	.	112146400	112147000	255,215,0
chr1	112197600	112197800	GM12878	1	.	112197600	112197800	255,215,0
chr1	112231800	112232000	GM12878	1	.	112231800	112232000	255,215,0
chr1	112232200	112232400	GM12878	1	.	112232200	112232400	255,215,0
chr1	112239000	112239200	GM12878	1	.	112239000	112239200	255,215,0
chr1	113051200	113051400	GM12878	1	.	113051200	113051400	255,215,0
chr1	113167200	113167400	GM12878	1	.	113167200	113167400	255,215,0
chr1	113312800	113313000	GM12878	1	.	113312800	113313000	255,215,0
chr1	113527800	113528000	GM12878	1	.	113527800	113528000	255,215,0
chr1	113579400	113579800	GM12878	1	.	113579400	113579800	255,215,0
chr1	113720800	113721000	GM12878	1	.	113720800	113721000	255,215,0
chr1	113728400	113728600	GM12878	1	.	113728400	113728600	255,215,0
chr1	113734200	113734600	GM12878	1	.	113734200	113734600	255,215,0
chr1	113768800	113769000	GM12878	1	.	113768800	113769000	255,215,0
chr1	114326800	114327000	GM12878	1	.	114326800	114327000	255,215,0
chr1	114336600	114336800	GM12878	1	.	114336600	114336800	255,215,0
chr1	114400800	114401000	GM12878	1	.	114400800	114401000	255,215,0
chr1	114401200	114401600	GM12878	1	.	114401200	114401600	255,215,0
chr1	114413000	114413800	GM12878	1	.	114413000	114413800	255,215,0
chr1	114422600	114423000	GM12878	1	.	114422600	114423000	255,215,0
chr1	114651600	114651800	GM12878	1	.	114651600	114651800	255,215,0
chr1	114669400	114669600	GM12878	1	.	114669400	114669600	255,215,0
chr1	114707800	114708000	GM12878	1	.	114707800	114708000	255,215,0
chr1	115613800	115614000	GM12878	1	.	115613800	115614000	255,215,0
chr1	115616000	115616200	GM12878	1	.	115616000	115616200	255,215,0
chr1	115641600	115641800	GM12878	1	.	115641600	115641800	255,215,0
chr1	116219800	116220000	GM12878	1	.	116219800	116220000	255,215,0
chr1	116272400	116272800	GM12878	1	.	116272400	116272800	255,215,0
chr1	116549000	116549400	GM12878	1	.	116549000	116549400	255,215,0
chr1	116768800	116769000	GM12878	1	.	116768800	116769000	255,215,0
chr1	116800000	116800400	GM12878	1	.	116800000	116800400	255,215,0
chr1	116829200	116829400	GM12878	1	.	116829200	116829400	255,215,0
chr1	116831000	116831200	GM12878	1	.	116831000	116831200	255,215,0
chr1	116932800	116933200	GM12878	1	.	116932800	116933200	255,215,0
chr1	117057600	117058600	GM12878	1	.	117057600	117058600	255,215,0
chr1	117083000	117083200	GM12878	1	.	117083000	117083200	255,215,0
chr1	117086600	117086800	GM12878	1	.	117086600	117086800	255,215,0
chr1	117087000	117088600	GM12878	1	.	117087000	117088600	255,215,0
chr1	117094000	117094200	GM12878	1	.	117094000	117094200	255,215,0
chr1	117095000	117095200	GM12878	1	.	117095000	117095200	255,215,0
chr1	117100600	117102600	GM12878	1	.	117100600	117102600	255,215,0
chr1	117102800	117103800	GM12878	1	.	117102800	117103800	255,215,0
chr1	117104000	117104800	GM12878	1	.	117104000	117104800	255,215,0
chr1	117105800	117106000	GM12878	1	.	117105800	117106000	255,215,0
chr1	117128600	117128800	GM12878	1	.	117128600	117128800	255,215,0
chr1	117139600	117139800	GM12878	1	.	117139600	117139800	255,215,0
chr1	117140200	117140400	GM12878	1	.	117140200	117140400	255,215,0
chr1	117171000	117171600	GM12878	1	.	117171000	117171600	255,215,0
chr1	117204400	117204600	GM12878	1	.	117204400	117204600	255,215,0
chr1	117281200	117282200	GM12878	1	.	117281200	117282200	255,215,0
chr1	117307200	117307400	GM12878	1	.	117307200	117307400	255,215,0
chr1	117311800	117312600	GM12878	1	.	117311800	117312600	255,215,0
chr1	117315400	117315600	GM12878	1	.	117315400	117315600	255,215,0
chr1	117337600	117337800	GM12878	1	.	117337600	117337800	255,215,0
chr1	117338000	117338400	GM12878	1	.	117338000	117338400	255,215,0
chr1	117359200	117359400	GM12878	1	.	117359200	117359400	255,215,0
chr1	117544000	117544600	GM12878	1	.	117544000	117544600	255,215,0
chr1	117560400	117560600	GM12878	1	.	117560400	117560600	255,215,0
chr1	117566400	117566600	GM12878	1	.	117566400	117566600	255,215,0
chr1	117612800	117613000	GM12878	1	.	117612800	117613000	255,215,0
chr1	117904800	117905000	GM12878	1	.	117904800	117905000	255,215,0
chr1	118744200	118744600	GM12878	1	.	118744200	118744600	255,215,0
chr1	118744800	118745200	GM12878	1	.	118744800	118745200	255,215,0
chr1	119107200	119107400	GM12878	1	.	119107200	119107400	255,215,0
chr1	119765000	119765200	GM12878	1	.	119765000	119765200	255,215,0
chr1	119769600	119769800	GM12878	1	.	119769600	119769800	255,215,0
chr1	119809000	119809400	GM12878	1	.	119809000	119809400	255,215,0
chr1	119809800	119810000	GM12878	1	.	119809800	119810000	255,215,0
chr1	119861000	119861600	GM12878	1	.	119861000	119861600	255,215,0
chr1	119866200	119866600	GM12878	1	.	119866200	119866600	255,215,0
chr1	119867000	119867200	GM12878	1	.	119867000	119867200	255,215,0
chr1	119890600	119890800	GM12878	1	.	119890600	119890800	255,215,0
chr1	120204800	120205200	GM12878	1	.	120204800	120205200	255,215,0
chr1	121200600	121200800	GM12878	1	.	121200600	121200800	255,215,0
chr1	144966000	144966200	GM12878	1	.	144966000	144966200	255,215,0
chr1	145715600	145715800	GM12878	1	.	145715600	145715800	255,215,0
chr1	145772200	145772400	GM12878	1	.	145772200	145772400	255,215,0
chr1	147075800	147076000	GM12878	1	.	147075800	147076000	255,215,0
chr1	147082800	147083200	GM12878	1	.	147082800	147083200	255,215,0
chr1	147787200	147787600	GM12878	1	.	147787200	147787600	255,215,0
chr1	147790400	147791000	GM12878	1	.	147790400	147791000	255,215,0
chr1	149712000	149712200	GM12878	1	.	149712000	149712200	255,215,0
chr1	149969800	149970200	GM12878	1	.	149969800	149970200	255,215,0
chr1	150132600	150132800	GM12878	1	.	150132600	150132800	255,215,0
chr1	150251200	150251400	GM12878	1	.	150251200	150251400	255,215,0
chr1	150391400	150391600	GM12878	1	.	150391400	150391600	255,215,0
chr1	150539000	150539200	GM12878	1	.	150539000	150539200	255,215,0
chr1	150681200	150681400	GM12878	1	.	150681200	150681400	255,215,0
chr1	150743400	150743800	GM12878	1	.	150743400	150743800	255,215,0
chr1	150814200	150814400	GM12878	1	.	150814200	150814400	255,215,0
chr1	150862400	150862800	GM12878	1	.	150862400	150862800	255,215,0
chr1	151103600	151103800	GM12878	1	.	151103600	151103800	255,215,0
chr1	151104000	151104200	GM12878	1	.	151104000	151104200	255,215,0
chr1	151130800	151131200	GM12878	1	.	151130800	151131200	255,215,0
chr1	151132000	151132200	GM12878	1	.	151132000	151132200	255,215,0
chr1	151250000	151250200	GM12878	1	.	151250000	151250200	255,215,0
chr1	151314000	151314200	GM12878	1	.	151314000	151314200	255,215,0
chr1	151417000	151417200	GM12878	1	.	151417000	151417200	255,215,0
chr1	151447800	151448000	GM12878	1	.	151447800	151448000	255,215,0
chr1	151608200	151608600	GM12878	1	.	151608200	151608600	255,215,0
chr1	151693000	151693800	GM12878	1	.	151693000	151693800	255,215,0
chr1	151832600	151832800	GM12878	1	.	151832600	151832800	255,215,0
chr1	151956800	151957000	GM12878	1	.	151956800	151957000	255,215,0
chr1	152115800	152116000	GM12878	1	.	152115800	152116000	255,215,0
chr1	152537600	152538000	GM12878	1	.	152537600	152538000	255,215,0
chr1	152549800	152550000	GM12878	1	.	152549800	152550000	255,215,0
chr1	152844200	152844400	GM12878	1	.	152844200	152844400	255,215,0
chr1	152940800	152941000	GM12878	1	.	152940800	152941000	255,215,0
chr1	153233000	153233200	GM12878	1	.	153233000	153233200	255,215,0
chr1	153235400	153235600	GM12878	1	.	153235400	153235600	255,215,0
chr1	153264000	153264200	GM12878	1	.	153264000	153264200	255,215,0
chr1	153312400	153312600	GM12878	1	.	153312400	153312600	255,215,0
chr1	153315200	153315400	GM12878	1	.	153315200	153315400	255,215,0
chr1	153318000	153319200	GM12878	1	.	153318000	153319200	255,215,0
chr1	153327200	153327600	GM12878	1	.	153327200	153327600	255,215,0
chr1	153388400	153388600	GM12878	1	.	153388400	153388600	255,215,0
chr1	153707000	153707600	GM12878	1	.	153707000	153707600	255,215,0
chr1	153716400	153716600	GM12878	1	.	153716400	153716600	255,215,0
chr1	153798400	153798600	GM12878	1	.	153798400	153798600	255,215,0
chr1	153813400	153813600	GM12878	1	.	153813400	153813600	255,215,0
chr1	153814200	153814600	GM12878	1	.	153814200	153814600	255,215,0
chr1	153814800	153815000	GM12878	1	.	153814800	153815000	255,215,0
chr1	153815400	153815600	GM12878	1	.	153815400	153815600	255,215,0
chr1	153821600	153821800	GM12878	1	.	153821600	153821800	255,215,0
chr1	153822000	153822400	GM12878	1	.	153822000	153822400	255,215,0
chr1	153826400	153826600	GM12878	1	.	153826400	153826600	255,215,0
chr1	153826800	153827000	GM12878	1	.	153826800	153827000	255,215,0
chr1	153838800	153839000	GM12878	1	.	153838800	153839000	255,215,0
chr1	154102200	154102400	GM12878	1	.	154102200	154102400	255,215,0
chr1	154243400	154243600	GM12878	1	.	154243400	154243600	255,215,0
chr1	154302400	154302600	GM12878	1	.	154302400	154302600	255,215,0
chr1	154384000	154384200	GM12878	1	.	154384000	154384200	255,215,0
chr1	154389200	154389400	GM12878	1	.	154389200	154389400	255,215,0
chr1	154440200	154440400	GM12878	1	.	154440200	154440400	255,215,0
chr1	154582600	154582800	GM12878	1	.	154582600	154582800	255,215,0
chr1	154720200	154720600	GM12878	1	.	154720200	154720600	255,215,0
chr1	154720800	154721000	GM12878	1	.	154720800	154721000	255,215,0
chr1	154757000	154758000	GM12878	1	.	154757000	154758000	255,215,0
chr1	154779200	154779600	GM12878	1	.	154779200	154779600	255,215,0
chr1	154779800	154780000	GM12878	1	.	154779800	154780000	255,215,0
chr1	154781400	154781600	GM12878	1	.	154781400	154781600	255,215,0
chr1	154792800	154793000	GM12878	1	.	154792800	154793000	255,215,0
chr1	154795200	154795400	GM12878	1	.	154795200	154795400	255,215,0
chr1	154815200	154815600	GM12878	1	.	154815200	154815600	255,215,0
chr1	154816200	154817000	GM12878	1	.	154816200	154817000	255,215,0
chr1	154818000	154818200	GM12878	1	.	154818000	154818200	255,215,0
chr1	154822000	154822600	GM12878	1	.	154822000	154822600	255,215,0
chr1	154828800	154829000	GM12878	1	.	154828800	154829000	255,215,0
chr1	154829400	154831000	GM12878	1	.	154829400	154831000	255,215,0
chr1	154835200	154835600	GM12878	1	.	154835200	154835600	255,215,0
chr1	154843800	154844200	GM12878	1	.	154843800	154844200	255,215,0
chr1	154847000	154847400	GM12878	1	.	154847000	154847400	255,215,0
chr1	155157400	155158400	GM12878	1	.	155157400	155158400	255,215,0
chr1	155436200	155436600	GM12878	1	.	155436200	155436600	255,215,0
chr1	155469600	155470000	GM12878	1	.	155469600	155470000	255,215,0
chr1	155470200	155470400	GM12878	1	.	155470200	155470400	255,215,0
chr1	155499000	155500200	GM12878	1	.	155499000	155500200	255,215,0
chr1	155500600	155500800	GM12878	1	.	155500600	155500800	255,215,0
chr1	155516000	155516400	GM12878	1	.	155516000	155516400	255,215,0
chr1	155516600	155516800	GM12878	1	.	155516600	155516800	255,215,0
chr1	155517400	155517800	GM12878	1	.	155517400	155517800	255,215,0
chr1	155545000	155545400	GM12878	1	.	155545000	155545400	255,215,0
chr1	155658600	155658800	GM12878	1	.	155658600	155658800	255,215,0
chr1	155928600	155929000	GM12878	1	.	155928600	155929000	255,215,0
chr1	155959800	155960000	GM12878	1	.	155959800	155960000	255,215,0
chr1	155982200	155982400	GM12878	1	.	155982200	155982400	255,215,0
chr1	156046200	156046400	GM12878	1	.	156046200	156046400	255,215,0
chr1	156119000	156119800	GM12878	1	.	156119000	156119800	255,215,0
chr1	156125600	156125800	GM12878	1	.	156125600	156125800	255,215,0
chr1	156127200	156127800	GM12878	1	.	156127200	156127800	255,215,0
chr1	156128400	156129000	GM12878	1	.	156128400	156129000	255,215,0
chr1	156196000	156197000	GM12878	1	.	156196000	156197000	255,215,0
chr1	156198200	156198400	GM12878	1	.	156198200	156198400	255,215,0
chr1	156389800	156390000	GM12878	1	.	156389800	156390000	255,215,0
chr1	156390200	156390800	GM12878	1	.	156390200	156390800	255,215,0
chr1	156451400	156452000	GM12878	1	.	156451400	156452000	255,215,0
chr1	156457600	156458400	GM12878	1	.	156457600	156458400	255,215,0
chr1	156805800	156806400	GM12878	1	.	156805800	156806400	255,215,0
chr1	157025600	157025800	GM12878	1	.	157025600	157025800	255,215,0
chr1	157068800	157069000	GM12878	1	.	157068800	157069000	255,215,0
chr1	157137400	157137600	GM12878	1	.	157137400	157137600	255,215,0
chr1	157146200	157147200	GM12878	1	.	157146200	157147200	255,215,0
chr1	157151000	157151800	GM12878	1	.	157151000	157151800	255,215,0
chr1	157203000	157203200	GM12878	1	.	157203000	157203200	255,215,0
chr1	157219200	157219400	GM12878	1	.	157219200	157219400	255,215,0
chr1	157277600	157277800	GM12878	1	.	157277600	157277800	255,215,0
chr1	157480600	157481000	GM12878	1	.	157480600	157481000	255,215,0
chr1	157481600	157482800	GM12878	1	.	157481600	157482800	255,215,0
chr1	157493800	157494200	GM12878	1	.	157493800	157494200	255,215,0
chr1	157521800	157522200	GM12878	1	.	157521800	157522200	255,215,0
chr1	157532200	157532600	GM12878	1	.	157532200	157532600	255,215,0
chr1	157536400	157536600	GM12878	1	.	157536400	157536600	255,215,0
chr1	157545600	157545800	GM12878	1	.	157545600	157545800	255,215,0
chr1	157565400	157565600	GM12878	1	.	157565400	157565600	255,215,0
chr1	157566200	157566600	GM12878	1	.	157566200	157566600	255,215,0
chr1	157567800	157568400	GM12878	1	.	157567800	157568400	255,215,0
chr1	157623000	157623200	GM12878	1	.	157623000	157623200	255,215,0
chr1	157696600	157697200	GM12878	1	.	157696600	157697200	255,215,0
chr1	157747000	157747200	GM12878	1	.	157747000	157747200	255,215,0
chr1	157750800	157751400	GM12878	1	.	157750800	157751400	255,215,0
chr1	157753600	157753800	GM12878	1	.	157753600	157753800	255,215,0
chr1	157776000	157777000	GM12878	1	.	157776000	157777000	255,215,0
chr1	157799600	157800000	GM12878	1	.	157799600	157800000	255,215,0
chr1	157800400	157800600	GM12878	1	.	157800400	157800600	255,215,0
chr1	157802000	157802400	GM12878	1	.	157802000	157802400	255,215,0
chr1	157802800	157803200	GM12878	1	.	157802800	157803200	255,215,0
chr1	157812800	157813200	GM12878	1	.	157812800	157813200	255,215,0
chr1	158085000	158085200	GM12878	1	.	158085000	158085200	255,215,0
chr1	158132800	158133200	GM12878	1	.	158132800	158133200	255,215,0
chr1	158149600	158149800	GM12878	1	.	158149600	158149800	255,215,0
chr1	158218000	158218200	GM12878	1	.	158218000	158218200	255,215,0
chr1	158244600	158245000	GM12878	1	.	158244600	158245000	255,215,0
chr1	158253800	158254200	GM12878	1	.	158253800	158254200	255,215,0
chr1	158255400	158256200	GM12878	1	.	158255400	158256200	255,215,0
chr1	158256400	158257200	GM12878	1	.	158256400	158257200	255,215,0
chr1	158294400	158294600	GM12878	1	.	158294400	158294600	255,215,0
chr1	158341000	158341400	GM12878	1	.	158341000	158341400	255,215,0
chr1	158686200	158686400	GM12878	1	.	158686200	158686400	255,215,0
chr1	158802800	158803000	GM12878	1	.	158802800	158803000	255,215,0
chr1	158903600	158903800	GM12878	1	.	158903600	158903800	255,215,0
chr1	158966200	158966400	GM12878	1	.	158966200	158966400	255,215,0
chr1	159044800	159045000	GM12878	1	.	159044800	159045000	255,215,0
chr1	159091400	159091600	GM12878	1	.	159091400	159091600	255,215,0
chr1	159091800	159092200	GM12878	1	.	159091800	159092200	255,215,0
chr1	159177200	159177400	GM12878	1	.	159177200	159177400	255,215,0
chr1	159178000	159178200	GM12878	1	.	159178000	159178200	255,215,0
chr1	159796400	159796600	GM12878	1	.	159796400	159796600	255,215,0
chr1	159797400	159797600	GM12878	1	.	159797400	159797600	255,215,0
chr1	159808600	159808800	GM12878	1	.	159808600	159808800	255,215,0
chr1	159809000	159809600	GM12878	1	.	159809000	159809600	255,215,0
chr1	159897600	159898000	GM12878	1	.	159897600	159898000	255,215,0
chr1	159905600	159905800	GM12878	1	.	159905600	159905800	255,215,0
chr1	159908200	159908400	GM12878	1	.	159908200	159908400	255,215,0
chr1	159928600	159929000	GM12878	1	.	159928600	159929000	255,215,0
chr1	160139400	160140000	GM12878	1	.	160139400	160140000	255,215,0
chr1	160166000	160166200	GM12878	1	.	160166000	160166200	255,215,0
chr1	160174000	160174400	GM12878	1	.	160174000	160174400	255,215,0
chr1	160316800	160317200	GM12878	1	.	160316800	160317200	255,215,0
chr1	160400600	160401200	GM12878	1	.	160400600	160401200	255,215,0
chr1	160401400	160402800	GM12878	1	.	160401400	160402800	255,215,0
chr1	160413400	160413800	GM12878	1	.	160413400	160413800	255,215,0
chr1	160421000	160421600	GM12878	1	.	160421000	160421600	255,215,0
chr1	160421800	160422000	GM12878	1	.	160421800	160422000	255,215,0
chr1	160423000	160423800	GM12878	1	.	160423000	160423800	255,215,0
chr1	160424000	160424800	GM12878	1	.	160424000	160424800	255,215,0
chr1	160441200	160441400	GM12878	1	.	160441200	160441400	255,215,0
chr1	160444000	160444800	GM12878	1	.	160444000	160444800	255,215,0
chr1	160489200	160489400	GM12878	1	.	160489200	160489400	255,215,0
chr1	160522400	160522600	GM12878	1	.	160522400	160522600	255,215,0
chr1	160547000	160547200	GM12878	1	.	160547000	160547200	255,215,0
chr1	160547400	160547600	GM12878	1	.	160547400	160547600	255,215,0
chr1	160547800	160548200	GM12878	1	.	160547800	160548200	255,215,0
chr1	160554600	160554800	GM12878	1	.	160554600	160554800	255,215,0
chr1	160575000	160575400	GM12878	1	.	160575000	160575400	255,215,0
chr1	160591400	160592000	GM12878	1	.	160591400	160592000	255,215,0
chr1	160600200	160600600	GM12878	1	.	160600200	160600600	255,215,0
chr1	160602000	160602200	GM12878	1	.	160602000	160602200	255,215,0
chr1	160602800	160603000	GM12878	1	.	160602800	160603000	255,215,0
chr1	160603200	160603600	GM12878	1	.	160603200	160603600	255,215,0
chr1	160604000	160605200	GM12878	1	.	160604000	160605200	255,215,0
chr1	160609400	160609800	GM12878	1	.	160609400	160609800	255,215,0
chr1	160610200	160613800	GM12878	1	.	160610200	160613800	255,215,0
chr1	160614000	160617600	GM12878	1	.	160614000	160617600	255,215,0
chr1	160623000	160624000	GM12878	1	.	160623000	160624000	255,215,0
chr1	160626600	160626800	GM12878	1	.	160626600	160626800	255,215,0
chr1	160627000	160627200	GM12878	1	.	160627000	160627200	255,215,0
chr1	160630000	160630200	GM12878	1	.	160630000	160630200	255,215,0
chr1	160642800	160643800	GM12878	1	.	160642800	160643800	255,215,0
chr1	160644200	160644600	GM12878	1	.	160644200	160644600	255,215,0
chr1	160675000	160675200	GM12878	1	.	160675000	160675200	255,215,0
chr1	160676600	160683200	GM12878	1	.	160676600	160683200	255,215,0
chr1	160701800	160702200	GM12878	1	.	160701800	160702200	255,215,0
chr1	160703600	160704400	GM12878	1	.	160703600	160704400	255,215,0
chr1	160713800	160714800	GM12878	1	.	160713800	160714800	255,215,0
chr1	160715000	160715600	GM12878	1	.	160715000	160715600	255,215,0
chr1	160721200	160721600	GM12878	1	.	160721200	160721600	255,215,0
chr1	160725800	160726600	GM12878	1	.	160725800	160726600	255,215,0
chr1	160743000	160743200	GM12878	1	.	160743000	160743200	255,215,0
chr1	160743400	160743600	GM12878	1	.	160743400	160743600	255,215,0
chr1	160751800	160752400	GM12878	1	.	160751800	160752400	255,215,0
chr1	160759200	160760400	GM12878	1	.	160759200	160760400	255,215,0
chr1	160766000	160766200	GM12878	1	.	160766000	160766200	255,215,0
chr1	160766600	160767600	GM12878	1	.	160766600	160767600	255,215,0
chr1	160807200	160808200	GM12878	1	.	160807200	160808200	255,215,0
chr1	160825200	160825800	GM12878	1	.	160825200	160825800	255,215,0
chr1	160832400	160832800	GM12878	1	.	160832400	160832800	255,215,0
chr1	160941400	160941800	GM12878	1	.	160941400	160941800	255,215,0
chr1	160944800	160945200	GM12878	1	.	160944800	160945200	255,215,0
chr1	160996600	160996800	GM12878	1	.	160996600	160996800	255,215,0
chr1	161008800	161009400	GM12878	1	.	161008800	161009400	255,215,0
chr1	161036600	161036800	GM12878	1	.	161036600	161036800	255,215,0
chr1	161040000	161040200	GM12878	1	.	161040000	161040200	255,215,0
chr1	161065600	161066200	GM12878	1	.	161065600	161066200	255,215,0
chr1	161153600	161154400	GM12878	1	.	161153600	161154400	255,215,0
chr1	161165000	161165200	GM12878	1	.	161165000	161165200	255,215,0
chr1	161228400	161228600	GM12878	1	.	161228400	161228600	255,215,0
chr1	161688400	161689200	GM12878	1	.	161688400	161689200	255,215,0
chr1	161698400	161698800	GM12878	1	.	161698400	161698800	255,215,0
chr1	161709600	161710000	GM12878	1	.	161709600	161710000	255,215,0
chr1	161717600	161717800	GM12878	1	.	161717600	161717800	255,215,0
chr1	161751800	161752000	GM12878	1	.	161751800	161752000	255,215,0
chr1	161884800	161885400	GM12878	1	.	161884800	161885400	255,215,0
chr1	162331600	162331800	GM12878	1	.	162331600	162331800	255,215,0
chr1	162596600	162596800	GM12878	1	.	162596600	162596800	255,215,0
chr1	162633000	162633200	GM12878	1	.	162633000	162633200	255,215,0
chr1	162654400	162654800	GM12878	1	.	162654400	162654800	255,215,0
chr1	162706200	162706400	GM12878	1	.	162706200	162706400	255,215,0
chr1	162706600	162706800	GM12878	1	.	162706600	162706800	255,215,0
chr1	162805000	162805400	GM12878	1	.	162805000	162805400	255,215,0
chr1	162921800	162922000	GM12878	1	.	162921800	162922000	255,215,0
chr1	163378200	163378400	GM12878	1	.	163378200	163378400	255,215,0
chr1	163667000	163667200	GM12878	1	.	163667000	163667200	255,215,0
chr1	163884200	163884400	GM12878	1	.	163884200	163884400	255,215,0
chr1	163892200	163892600	GM12878	1	.	163892200	163892600	255,215,0
chr1	164629800	164630000	GM12878	1	.	164629800	164630000	255,215,0
chr1	164633400	164633800	GM12878	1	.	164633400	164633800	255,215,0
chr1	165112800	165113000	GM12878	1	.	165112800	165113000	255,215,0
chr1	165609600	165609800	GM12878	1	.	165609600	165609800	255,215,0
chr1	165611200	165611400	GM12878	1	.	165611200	165611400	255,215,0
chr1	165655600	165656000	GM12878	1	.	165655600	165656000	255,215,0
chr1	165723200	165723600	GM12878	1	.	165723200	165723600	255,215,0
chr1	165844400	165844800	GM12878	1	.	165844400	165844800	255,215,0
chr1	165845000	165845200	GM12878	1	.	165845000	165845200	255,215,0
chr1	165847200	165847600	GM12878	1	.	165847200	165847600	255,215,0
chr1	165897400	165897600	GM12878	1	.	165897400	165897600	255,215,0
chr1	165912600	165912800	GM12878	1	.	165912600	165912800	255,215,0
chr1	165924400	165924600	GM12878	1	.	165924400	165924600	255,215,0
chr1	166050000	166050200	GM12878	1	.	166050000	166050200	255,215,0
chr1	166053000	166053400	GM12878	1	.	166053000	166053400	255,215,0
chr1	166059200	166059400	GM12878	1	.	166059200	166059400	255,215,0
chr1	166138400	166138800	GM12878	1	.	166138400	166138800	255,215,0
chr1	166139200	166139600	GM12878	1	.	166139200	166139600	255,215,0
chr1	166291800	166292000	GM12878	1	.	166291800	166292000	255,215,0
chr1	167079800	167080200	GM12878	1	.	167079800	167080200	255,215,0
chr1	167246200	167246600	GM12878	1	.	167246200	167246600	255,215,0
chr1	167299200	167299600	GM12878	1	.	167299200	167299600	255,215,0
chr1	167300000	167300600	GM12878	1	.	167300000	167300600	255,215,0
chr1	167300800	167301200	GM12878	1	.	167300800	167301200	255,215,0
chr1	167469800	167470000	GM12878	1	.	167469800	167470000	255,215,0
chr1	167508000	167508200	GM12878	1	.	167508000	167508200	255,215,0
chr1	167508400	167509200	GM12878	1	.	167508400	167509200	255,215,0
chr1	167509600	167509800	GM12878	1	.	167509600	167509800	255,215,0
chr1	167511600	167512000	GM12878	1	.	167511600	167512000	255,215,0
chr1	167606200	167607400	GM12878	1	.	167606200	167607400	255,215,0
chr1	167619400	167619800	GM12878	1	.	167619400	167619800	255,215,0
chr1	167637400	167637800	GM12878	1	.	167637400	167637800	255,215,0
chr1	167645400	167646800	GM12878	1	.	167645400	167646800	255,215,0
chr1	167676600	167676800	GM12878	1	.	167676600	167676800	255,215,0
chr1	167677200	167677400	GM12878	1	.	167677200	167677400	255,215,0
chr1	167678000	167678800	GM12878	1	.	167678000	167678800	255,215,0
chr1	167688600	167689200	GM12878	1	.	167688600	167689200	255,215,0
chr1	167716400	167716600	GM12878	1	.	167716400	167716600	255,215,0
chr1	167774600	167774800	GM12878	1	.	167774600	167774800	255,215,0
chr1	167868600	167868800	GM12878	1	.	167868600	167868800	255,215,0
chr1	168379800	168380000	GM12878	1	.	168379800	168380000	255,215,0
chr1	168436800	168437000	GM12878	1	.	168436800	168437000	255,215,0
chr1	168437200	168437400	GM12878	1	.	168437200	168437400	255,215,0
chr1	168473800	168474000	GM12878	1	.	168473800	168474000	255,215,0
chr1	168479000	168480000	GM12878	1	.	168479000	168480000	255,215,0
chr1	168505000	168505200	GM12878	1	.	168505000	168505200	255,215,0
chr1	168523600	168523800	GM12878	1	.	168523600	168523800	255,215,0
chr1	168542000	168542200	GM12878	1	.	168542000	168542200	255,215,0
chr1	168835600	168835800	GM12878	1	.	168835600	168835800	255,215,0
chr1	168933800	168934000	GM12878	1	.	168933800	168934000	255,215,0
chr1	168979000	168979200	GM12878	1	.	168979000	168979200	255,215,0
chr1	168981600	168982200	GM12878	1	.	168981600	168982200	255,215,0
chr1	168994000	168994400	GM12878	1	.	168994000	168994400	255,215,0
chr1	168996800	168997000	GM12878	1	.	168996800	168997000	255,215,0
chr1	168997200	168997400	GM12878	1	.	168997200	168997400	255,215,0
chr1	169013600	169014000	GM12878	1	.	169013600	169014000	255,215,0
chr1	169014200	169014600	GM12878	1	.	169014200	169014600	255,215,0
chr1	169018600	169018800	GM12878	1	.	169018600	169018800	255,215,0
chr1	169059600	169059800	GM12878	1	.	169059600	169059800	255,215,0
chr1	169060200	169060600	GM12878	1	.	169060200	169060600	255,215,0
chr1	169060800	169061000	GM12878	1	.	169060800	169061000	255,215,0
chr1	169131000	169131200	GM12878	1	.	169131000	169131200	255,215,0
chr1	169359600	169360000	GM12878	1	.	169359600	169360000	255,215,0
chr1	169563600	169564000	GM12878	1	.	169563600	169564000	255,215,0
chr1	169649600	169649800	GM12878	1	.	169649600	169649800	255,215,0
chr1	169651400	169651600	GM12878	1	.	169651400	169651600	255,215,0
chr1	169661600	169661800	GM12878	1	.	169661600	169661800	255,215,0
chr1	169662200	169662600	GM12878	1	.	169662200	169662600	255,215,0
chr1	169667000	169667400	GM12878	1	.	169667000	169667400	255,215,0
chr1	169668200	169668400	GM12878	1	.	169668200	169668400	255,215,0
chr1	169679000	169679200	GM12878	1	.	169679000	169679200	255,215,0
chr1	169874000	169874400	GM12878	1	.	169874000	169874400	255,215,0
chr1	169877600	169877800	GM12878	1	.	169877600	169877800	255,215,0
chr1	169878000	169878400	GM12878	1	.	169878000	169878400	255,215,0
chr1	169884800	169885000	GM12878	1	.	169884800	169885000	255,215,0
chr1	169885200	169885600	GM12878	1	.	169885200	169885600	255,215,0
chr1	169887400	169887600	GM12878	1	.	169887400	169887600	255,215,0
chr1	169895400	169895600	GM12878	1	.	169895400	169895600	255,215,0
chr1	170038000	170038200	GM12878	1	.	170038000	170038200	255,215,0
chr1	170095800	170096200	GM12878	1	.	170095800	170096200	255,215,0
chr1	170183400	170184000	GM12878	1	.	170183400	170184000	255,215,0
chr1	170209600	170209800	GM12878	1	.	170209600	170209800	255,215,0
chr1	170217200	170217600	GM12878	1	.	170217200	170217600	255,215,0
chr1	170222400	170222600	GM12878	1	.	170222400	170222600	255,215,0
chr1	170323800	170324200	GM12878	1	.	170323800	170324200	255,215,0
chr1	170508400	170508600	GM12878	1	.	170508400	170508600	255,215,0
chr1	170514600	170514800	GM12878	1	.	170514600	170514800	255,215,0
chr1	170626400	170626800	GM12878	1	.	170626400	170626800	255,215,0
chr1	170822400	170822600	GM12878	1	.	170822400	170822600	255,215,0
chr1	170841600	170842200	GM12878	1	.	170841600	170842200	255,215,0
chr1	171255600	171255800	GM12878	1	.	171255600	171255800	255,215,0
chr1	171282600	171282800	GM12878	1	.	171282600	171282800	255,215,0
chr1	171575600	171576000	GM12878	1	.	171575600	171576000	255,215,0
chr1	171579600	171579800	GM12878	1	.	171579600	171579800	255,215,0
chr1	171775000	171775200	GM12878	1	.	171775000	171775200	255,215,0
chr1	172087000	172087200	GM12878	1	.	172087000	172087200	255,215,0
chr1	172151400	172151800	GM12878	1	.	172151400	172151800	255,215,0
chr1	172154200	172154400	GM12878	1	.	172154200	172154400	255,215,0
chr1	172307200	172308000	GM12878	1	.	172307200	172308000	255,215,0
chr1	172309200	172310000	GM12878	1	.	172309200	172310000	255,215,0
chr1	172310600	172310800	GM12878	1	.	172310600	172310800	255,215,0
chr1	172314200	172314600	GM12878	1	.	172314200	172314600	255,215,0
chr1	172314800	172315000	GM12878	1	.	172314800	172315000	255,215,0
chr1	172359000	172359200	GM12878	1	.	172359000	172359200	255,215,0
chr1	172362600	172363000	GM12878	1	.	172362600	172363000	255,215,0
chr1	172363200	172364000	GM12878	1	.	172363200	172364000	255,215,0
chr1	172694000	172694800	GM12878	1	.	172694000	172694800	255,215,0
chr1	172748000	172748200	GM12878	1	.	172748000	172748200	255,215,0
chr1	172750800	172751000	GM12878	1	.	172750800	172751000	255,215,0
chr1	172788200	172789000	GM12878	1	.	172788200	172789000	255,215,0
chr1	172989400	172989600	GM12878	1	.	172989400	172989600	255,215,0
chr1	173191400	173192400	GM12878	1	.	173191400	173192400	255,215,0
chr1	173194200	173194400	GM12878	1	.	173194200	173194400	255,215,0
chr1	173194800	173195000	GM12878	1	.	173194800	173195000	255,215,0
chr1	173246200	173246400	GM12878	1	.	173246200	173246400	255,215,0
chr1	173266800	173267600	GM12878	1	.	173266800	173267600	255,215,0
chr1	173273200	173273400	GM12878	1	.	173273200	173273400	255,215,0
chr1	173302800	173303200	GM12878	1	.	173302800	173303200	255,215,0
chr1	173375800	173376600	GM12878	1	.	173375800	173376600	255,215,0
chr1	173379400	173380400	GM12878	1	.	173379400	173380400	255,215,0
chr1	173382000	173385600	GM12878	1	.	173382000	173385600	255,215,0
chr1	173386800	173388000	GM12878	1	.	173386800	173388000	255,215,0
chr1	173414000	173414200	GM12878	1	.	173414000	173414200	255,215,0
chr1	173539800	173540000	GM12878	1	.	173539800	173540000	255,215,0
chr1	174103200	174103400	GM12878	1	.	174103200	174103400	255,215,0
chr1	174106000	174106200	GM12878	1	.	174106000	174106200	255,215,0
chr1	174126200	174126600	GM12878	1	.	174126200	174126600	255,215,0
chr1	174131600	174131800	GM12878	1	.	174131600	174131800	255,215,0
chr1	174139000	174139200	GM12878	1	.	174139000	174139200	255,215,0
chr1	174175400	174176000	GM12878	1	.	174175400	174176000	255,215,0
chr1	174178800	174179000	GM12878	1	.	174178800	174179000	255,215,0
chr1	174188000	174188400	GM12878	1	.	174188000	174188400	255,215,0
chr1	174195000	174195200	GM12878	1	.	174195000	174195200	255,215,0
chr1	174367400	174367800	GM12878	1	.	174367400	174367800	255,215,0
chr1	174756000	174756200	GM12878	1	.	174756000	174756200	255,215,0
chr1	174779000	174779400	GM12878	1	.	174779000	174779400	255,215,0
chr1	174787400	174787600	GM12878	1	.	174787400	174787600	255,215,0
chr1	174843400	174844200	GM12878	1	.	174843400	174844200	255,215,0
chr1	174881600	174881800	GM12878	1	.	174881600	174881800	255,215,0
chr1	174893000	174893200	GM12878	1	.	174893000	174893200	255,215,0
chr1	174939200	174939400	GM12878	1	.	174939200	174939400	255,215,0
chr1	174958200	174958400	GM12878	1	.	174958200	174958400	255,215,0
chr1	175041600	175041800	GM12878	1	.	175041600	175041800	255,215,0
chr1	175100400	175100600	GM12878	1	.	175100400	175100600	255,215,0
chr1	175103200	175103400	GM12878	1	.	175103200	175103400	255,215,0
chr1	175110800	175111800	GM12878	1	.	175110800	175111800	255,215,0
chr1	175112200	175112400	GM12878	1	.	175112200	175112400	255,215,0
chr1	175159000	175159200	GM12878	1	.	175159000	175159200	255,215,0
chr1	175173600	175173800	GM12878	1	.	175173600	175173800	255,215,0
chr1	175178800	175179200	GM12878	1	.	175178800	175179200	255,215,0
chr1	175221800	175222000	GM12878	1	.	175221800	175222000	255,215,0
chr1	175243600	175243800	GM12878	1	.	175243600	175243800	255,215,0
chr1	175256600	175256800	GM12878	1	.	175256600	175256800	255,215,0
chr1	175334000	175334200	GM12878	1	.	175334000	175334200	255,215,0
chr1	175359400	175359600	GM12878	1	.	175359400	175359600	255,215,0
chr1	175569800	175570000	GM12878	1	.	175569800	175570000	255,215,0
chr1	175570200	175570600	GM12878	1	.	175570200	175570600	255,215,0
chr1	175842600	175842800	GM12878	1	.	175842600	175842800	255,215,0
chr1	177355600	177355800	GM12878	1	.	177355600	177355800	255,215,0
chr1	177530600	177531000	GM12878	1	.	177530600	177531000	255,215,0
chr1	178036000	178036800	GM12878	1	.	178036000	178036800	255,215,0
chr1	178045200	178045400	GM12878	1	.	178045200	178045400	255,215,0
chr1	178069600	178069800	GM12878	1	.	178069600	178069800	255,215,0
chr1	178242800	178243200	GM12878	1	.	178242800	178243200	255,215,0
chr1	178535400	178535600	GM12878	1	.	178535400	178535600	255,215,0
chr1	178545200	178545400	GM12878	1	.	178545200	178545400	255,215,0
chr1	178548800	178549200	GM12878	1	.	178548800	178549200	255,215,0
chr1	178550200	178551000	GM12878	1	.	178550200	178551000	255,215,0
chr1	178574400	178574600	GM12878	1	.	178574400	178574600	255,215,0
chr1	178574800	178575200	GM12878	1	.	178574800	178575200	255,215,0
chr1	178575400	178575600	GM12878	1	.	178575400	178575600	255,215,0
chr1	178575800	178576000	GM12878	1	.	178575800	178576000	255,215,0
chr1	178628800	178629000	GM12878	1	.	178628800	178629000	255,215,0
chr1	178629200	178629400	GM12878	1	.	178629200	178629400	255,215,0
chr1	178629600	178629800	GM12878	1	.	178629600	178629800	255,215,0
chr1	178884200	178884400	GM12878	1	.	178884200	178884400	255,215,0
chr1	178943000	178943200	GM12878	1	.	178943000	178943200	255,215,0
chr1	179000400	179000600	GM12878	1	.	179000400	179000600	255,215,0
chr1	179058000	179058200	GM12878	1	.	179058000	179058200	255,215,0
chr1	179184400	179184600	GM12878	1	.	179184400	179184600	255,215,0
chr1	179286800	179287000	GM12878	1	.	179286800	179287000	255,215,0
chr1	179921200	179921400	GM12878	1	.	179921200	179921400	255,215,0
chr1	179972400	179972800	GM12878	1	.	179972400	179972800	255,215,0
chr1	180821400	180821800	GM12878	1	.	180821400	180821800	255,215,0
chr1	180878200	180878400	GM12878	1	.	180878200	180878400	255,215,0
chr1	180878800	180879000	GM12878	1	.	180878800	180879000	255,215,0
chr1	180903800	180904000	GM12878	1	.	180903800	180904000	255,215,0
chr1	180950800	180951000	GM12878	1	.	180950800	180951000	255,215,0
chr1	180983600	180983800	GM12878	1	.	180983600	180983800	255,215,0
chr1	180997800	180998000	GM12878	1	.	180997800	180998000	255,215,0
chr1	181030800	181032400	GM12878	1	.	181030800	181032400	255,215,0
chr1	181048600	181048800	GM12878	1	.	181048600	181048800	255,215,0
chr1	181118600	181119200	GM12878	1	.	181118600	181119200	255,215,0
chr1	181226400	181226600	GM12878	1	.	181226400	181226600	255,215,0
chr1	181367200	181367400	GM12878	1	.	181367200	181367400	255,215,0
chr1	181367800	181368000	GM12878	1	.	181367800	181368000	255,215,0
chr1	181398400	181400000	GM12878	1	.	181398400	181400000	255,215,0
chr1	181407200	181407600	GM12878	1	.	181407200	181407600	255,215,0
chr1	181411800	181412000	GM12878	1	.	181411800	181412000	255,215,0
chr1	181412400	181412800	GM12878	1	.	181412400	181412800	255,215,0
chr1	181451600	181451800	GM12878	1	.	181451600	181451800	255,215,0
chr1	181454400	181455200	GM12878	1	.	181454400	181455200	255,215,0
chr1	181467200	181467400	GM12878	1	.	181467200	181467400	255,215,0
chr1	181473200	181474600	GM12878	1	.	181473200	181474600	255,215,0
chr1	181477600	181478400	GM12878	1	.	181477600	181478400	255,215,0
chr1	181483400	181484000	GM12878	1	.	181483400	181484000	255,215,0
chr1	181905600	181906200	GM12878	1	.	181905600	181906200	255,215,0
chr1	181906400	181906600	GM12878	1	.	181906400	181906600	255,215,0
chr1	182116400	182116800	GM12878	1	.	182116400	182116800	255,215,0
chr1	182395000	182397600	GM12878	1	.	182395000	182397600	255,215,0
chr1	182410400	182410600	GM12878	1	.	182410400	182410600	255,215,0
chr1	182411000	182411200	GM12878	1	.	182411000	182411200	255,215,0
chr1	182521000	182521200	GM12878	1	.	182521000	182521200	255,215,0
chr1	182578400	182578800	GM12878	1	.	182578400	182578800	255,215,0
chr1	182579000	182579200	GM12878	1	.	182579000	182579200	255,215,0
chr1	182580400	182581000	GM12878	1	.	182580400	182581000	255,215,0
chr1	182591400	182591600	GM12878	1	.	182591400	182591600	255,215,0
chr1	182592000	182593000	GM12878	1	.	182592000	182593000	255,215,0
chr1	182598800	182599200	GM12878	1	.	182598800	182599200	255,215,0
chr1	182601400	182602000	GM12878	1	.	182601400	182602000	255,215,0
chr1	182618200	182618600	GM12878	1	.	182618200	182618600	255,215,0
chr1	182646600	182647000	GM12878	1	.	182646600	182647000	255,215,0
chr1	182821000	182821200	GM12878	1	.	182821000	182821200	255,215,0
chr1	182996800	182997000	GM12878	1	.	182996800	182997000	255,215,0
chr1	183002400	183002600	GM12878	1	.	183002400	183002600	255,215,0
chr1	183220800	183221200	GM12878	1	.	183220800	183221200	255,215,0
chr1	183253400	183253600	GM12878	1	.	183253400	183253600	255,215,0
chr1	183562200	183562400	GM12878	1	.	183562200	183562400	255,215,0
chr1	183562600	183563000	GM12878	1	.	183562600	183563000	255,215,0
chr1	183567600	183568000	GM12878	1	.	183567600	183568000	255,215,0
chr1	183576400	183576800	GM12878	1	.	183576400	183576800	255,215,0
chr1	183659000	183659200	GM12878	1	.	183659000	183659200	255,215,0
chr1	183779200	183779600	GM12878	1	.	183779200	183779600	255,215,0
chr1	183813600	183815000	GM12878	1	.	183813600	183815000	255,215,0
chr1	183860400	183860800	GM12878	1	.	183860400	183860800	255,215,0
chr1	183865600	183866200	GM12878	1	.	183865600	183866200	255,215,0
chr1	183866600	183867600	GM12878	1	.	183866600	183867600	255,215,0
chr1	183868800	183869000	GM12878	1	.	183868800	183869000	255,215,0
chr1	183870800	183871600	GM12878	1	.	183870800	183871600	255,215,0
chr1	183879600	183880600	GM12878	1	.	183879600	183880600	255,215,0
chr1	183880800	183882000	GM12878	1	.	183880800	183882000	255,215,0
chr1	184132800	184133200	GM12878	1	.	184132800	184133200	255,215,0
chr1	184133800	184134000	GM12878	1	.	184133800	184134000	255,215,0
chr1	184134400	184134600	GM12878	1	.	184134400	184134600	255,215,0
chr1	184464000	184464400	GM12878	1	.	184464000	184464400	255,215,0
chr1	184618200	184619000	GM12878	1	.	184618200	184619000	255,215,0
chr1	184654400	184654600	GM12878	1	.	184654400	184654600	255,215,0
chr1	184716400	184716600	GM12878	1	.	184716400	184716600	255,215,0
chr1	184839600	184839800	GM12878	1	.	184839600	184839800	255,215,0
chr1	184851200	184851600	GM12878	1	.	184851200	184851600	255,215,0
chr1	184861400	184861600	GM12878	1	.	184861400	184861600	255,215,0
chr1	184910800	184911200	GM12878	1	.	184910800	184911200	255,215,0
chr1	184915200	184915600	GM12878	1	.	184915200	184915600	255,215,0
chr1	185129200	185129400	GM12878	1	.	185129200	185129400	255,215,0
chr1	185307800	185308800	GM12878	1	.	185307800	185308800	255,215,0
chr1	185529200	185529400	GM12878	1	.	185529200	185529400	255,215,0
chr1	186252600	186252800	GM12878	1	.	186252600	186252800	255,215,0
chr1	186467000	186467200	GM12878	1	.	186467000	186467200	255,215,0
chr1	186565000	186565400	GM12878	1	.	186565000	186565400	255,215,0
chr1	186584000	186584200	GM12878	1	.	186584000	186584200	255,215,0
chr1	186709600	186709800	GM12878	1	.	186709600	186709800	255,215,0
chr1	186738400	186738600	GM12878	1	.	186738400	186738600	255,215,0
chr1	186788400	186788600	GM12878	1	.	186788400	186788600	255,215,0
chr1	186834400	186834800	GM12878	1	.	186834400	186834800	255,215,0
chr1	187353600	187354000	GM12878	1	.	187353600	187354000	255,215,0
chr1	187386800	187387000	GM12878	1	.	187386800	187387000	255,215,0
chr1	187713800	187714000	GM12878	1	.	187713800	187714000	255,215,0
chr1	187846000	187846200	GM12878	1	.	187846000	187846200	255,215,0
chr1	187946600	187946800	GM12878	1	.	187946600	187946800	255,215,0
chr1	187954400	187955800	GM12878	1	.	187954400	187955800	255,215,0
chr1	187987200	187987400	GM12878	1	.	187987200	187987400	255,215,0
chr1	190368400	190368600	GM12878	1	.	190368400	190368600	255,215,0
chr1	190729000	190729200	GM12878	1	.	190729000	190729200	255,215,0
chr1	191143400	191143800	GM12878	1	.	191143400	191143800	255,215,0
chr1	191224600	191224800	GM12878	1	.	191224600	191224800	255,215,0
chr1	191665000	191665200	GM12878	1	.	191665000	191665200	255,215,0
chr1	191839000	191839200	GM12878	1	.	191839000	191839200	255,215,0
chr1	192485800	192486000	GM12878	1	.	192485800	192486000	255,215,0
chr1	192486200	192486400	GM12878	1	.	192486200	192486400	255,215,0
chr1	192486800	192487200	GM12878	1	.	192486800	192487200	255,215,0
chr1	192487800	192488200	GM12878	1	.	192487800	192488200	255,215,0
chr1	192519200	192519400	GM12878	1	.	192519200	192519400	255,215,0
chr1	192524000	192524400	GM12878	1	.	192524000	192524400	255,215,0
chr1	192527000	192527200	GM12878	1	.	192527000	192527200	255,215,0
chr1	192544800	192545200	GM12878	1	.	192544800	192545200	255,215,0
chr1	192545400	192545600	GM12878	1	.	192545400	192545600	255,215,0
chr1	192546000	192546200	GM12878	1	.	192546000	192546200	255,215,0
chr1	192546400	192546800	GM12878	1	.	192546400	192546800	255,215,0
chr1	192547000	192547200	GM12878	1	.	192547000	192547200	255,215,0
chr1	192547600	192548000	GM12878	1	.	192547600	192548000	255,215,0
chr1	192548400	192548800	GM12878	1	.	192548400	192548800	255,215,0
chr1	192574200	192574400	GM12878	1	.	192574200	192574400	255,215,0
chr1	192578200	192578400	GM12878	1	.	192578200	192578400	255,215,0
chr1	192578600	192579200	GM12878	1	.	192578600	192579200	255,215,0
chr1	192608800	192609000	GM12878	1	.	192608800	192609000	255,215,0
chr1	192672600	192672800	GM12878	1	.	192672600	192672800	255,215,0
chr1	192673000	192673400	GM12878	1	.	192673000	192673400	255,215,0
chr1	192952600	192952800	GM12878	1	.	192952600	192952800	255,215,0
chr1	192962600	192962800	GM12878	1	.	192962600	192962800	255,215,0
chr1	193035600	193036200	GM12878	1	.	193035600	193036200	255,215,0
chr1	193052600	193052800	GM12878	1	.	193052600	193052800	255,215,0
chr1	193186200	193186400	GM12878	1	.	193186200	193186400	255,215,0
chr1	193240200	193240400	GM12878	1	.	193240200	193240400	255,215,0
chr1	193407000	193407400	GM12878	1	.	193407000	193407400	255,215,0
chr1	193408000	193408200	GM12878	1	.	193408000	193408200	255,215,0
chr1	193448400	193448800	GM12878	1	.	193448400	193448800	255,215,0
chr1	193506800	193507200	GM12878	1	.	193506800	193507200	255,215,0
chr1	193509000	193509200	GM12878	1	.	193509000	193509200	255,215,0
chr1	194765200	194765400	GM12878	1	.	194765200	194765400	255,215,0
chr1	194799400	194799600	GM12878	1	.	194799400	194799600	255,215,0
chr1	195164400	195165000	GM12878	1	.	195164400	195165000	255,215,0
chr1	195666400	195666600	GM12878	1	.	195666400	195666600	255,215,0
chr1	196122200	196122400	GM12878	1	.	196122200	196122400	255,215,0
chr1	196921000	196921200	GM12878	1	.	196921000	196921200	255,215,0
chr1	197011200	197011400	GM12878	1	.	197011200	197011400	255,215,0
chr1	197151200	197151400	GM12878	1	.	197151200	197151400	255,215,0
chr1	197931200	197931400	GM12878	1	.	197931200	197931400	255,215,0
chr1	198136200	198136400	GM12878	1	.	198136200	198136400	255,215,0
chr1	198143600	198143800	GM12878	1	.	198143600	198143800	255,215,0
chr1	198168400	198168600	GM12878	1	.	198168400	198168600	255,215,0
chr1	198322000	198322800	GM12878	1	.	198322000	198322800	255,215,0
chr1	198333000	198333200	GM12878	1	.	198333000	198333200	255,215,0
chr1	198519000	198519400	GM12878	1	.	198519000	198519400	255,215,0
chr1	198571000	198571400	GM12878	1	.	198571000	198571400	255,215,0
chr1	198590000	198591200	GM12878	1	.	198590000	198591200	255,215,0
chr1	198592400	198592600	GM12878	1	.	198592400	198592600	255,215,0
chr1	198621000	198621200	GM12878	1	.	198621000	198621200	255,215,0
chr1	198629800	198630000	GM12878	1	.	198629800	198630000	255,215,0
chr1	198633800	198634200	GM12878	1	.	198633800	198634200	255,215,0
chr1	198648000	198648400	GM12878	1	.	198648000	198648400	255,215,0
chr1	198649800	198650000	GM12878	1	.	198649800	198650000	255,215,0
chr1	198703400	198704000	GM12878	1	.	198703400	198704000	255,215,0
chr1	198978400	198978800	GM12878	1	.	198978400	198978800	255,215,0
chr1	199010600	199010800	GM12878	1	.	199010600	199010800	255,215,0
chr1	199036800	199037000	GM12878	1	.	199036800	199037000	255,215,0
chr1	199050600	199051000	GM12878	1	.	199050600	199051000	255,215,0
chr1	199051200	199051400	GM12878	1	.	199051200	199051400	255,215,0
chr1	199120800	199121000	GM12878	1	.	199120800	199121000	255,215,0
chr1	199121200	199121400	GM12878	1	.	199121200	199121400	255,215,0
chr1	199141400	199142600	GM12878	1	.	199141400	199142600	255,215,0
chr1	199142800	199143800	GM12878	1	.	199142800	199143800	255,215,0
chr1	199249400	199249600	GM12878	1	.	199249400	199249600	255,215,0
chr1	199277800	199278000	GM12878	1	.	199277800	199278000	255,215,0
chr1	199369600	199369800	GM12878	1	.	199369600	199369800	255,215,0
chr1	199468000	199468200	GM12878	1	.	199468000	199468200	255,215,0
chr1	199479400	199479800	GM12878	1	.	199479400	199479800	255,215,0
chr1	199694200	199694400	GM12878	1	.	199694200	199694400	255,215,0
chr1	199910800	199911400	GM12878	1	.	199910800	199911400	255,215,0
chr1	200098800	200099000	GM12878	1	.	200098800	200099000	255,215,0
chr1	200122200	200122800	GM12878	1	.	200122200	200122800	255,215,0
chr1	200223200	200223600	GM12878	1	.	200223200	200223600	255,215,0
chr1	200223800	200224000	GM12878	1	.	200223800	200224000	255,215,0
chr1	200231800	200232000	GM12878	1	.	200231800	200232000	255,215,0
chr1	200323400	200323800	GM12878	1	.	200323400	200323800	255,215,0
chr1	200417000	200418000	GM12878	1	.	200417000	200418000	255,215,0
chr1	200442600	200443400	GM12878	1	.	200442600	200443400	255,215,0
chr1	200446800	200447000	GM12878	1	.	200446800	200447000	255,215,0
chr1	200530600	200531200	GM12878	1	.	200530600	200531200	255,215,0
chr1	200596400	200596600	GM12878	1	.	200596400	200596600	255,215,0
chr1	200615800	200616000	GM12878	1	.	200615800	200616000	255,215,0
chr1	200622200	200622600	GM12878	1	.	200622200	200622600	255,215,0
chr1	200721000	200721200	GM12878	1	.	200721000	200721200	255,215,0
chr1	200831000	200831600	GM12878	1	.	200831000	200831600	255,215,0
chr1	200831800	200832400	GM12878	1	.	200831800	200832400	255,215,0
chr1	200835600	200836800	GM12878	1	.	200835600	200836800	255,215,0
chr1	200838600	200839600	GM12878	1	.	200838600	200839600	255,215,0
chr1	200847200	200847600	GM12878	1	.	200847200	200847600	255,215,0
chr1	200849400	200849800	GM12878	1	.	200849400	200849800	255,215,0
chr1	200854600	200854800	GM12878	1	.	200854600	200854800	255,215,0
chr1	200855000	200855200	GM12878	1	.	200855000	200855200	255,215,0
chr1	200878800	200879400	GM12878	1	.	200878800	200879400	255,215,0
chr1	200939000	200939200	GM12878	1	.	200939000	200939200	255,215,0
chr1	200939400	200939600	GM12878	1	.	200939400	200939600	255,215,0
chr1	200940400	200940800	GM12878	1	.	200940400	200940800	255,215,0
chr1	200986800	200987200	GM12878	1	.	200986800	200987200	255,215,0
chr1	201026600	201026800	GM12878	1	.	201026600	201026800	255,215,0
chr1	201361000	201361400	GM12878	1	.	201361000	201361400	255,215,0
chr1	201396000	201396200	GM12878	1	.	201396000	201396200	255,215,0
chr1	201480000	201480200	GM12878	1	.	201480000	201480200	255,215,0
chr1	201685400	201685600	GM12878	1	.	201685400	201685600	255,215,0
chr1	201688000	201688400	GM12878	1	.	201688000	201688400	255,215,0
chr1	202008000	202008200	GM12878	1	.	202008000	202008200	255,215,0
chr1	202197200	202197400	GM12878	1	.	202197200	202197400	255,215,0
chr1	202344400	202344600	GM12878	1	.	202344400	202344600	255,215,0
chr1	202457200	202457800	GM12878	1	.	202457200	202457800	255,215,0
chr1	202500000	202500200	GM12878	1	.	202500000	202500200	255,215,0
chr1	202535000	202535400	GM12878	1	.	202535000	202535400	255,215,0
chr1	202587600	202588000	GM12878	1	.	202587600	202588000	255,215,0
chr1	202598400	202598600	GM12878	1	.	202598400	202598600	255,215,0
chr1	203142600	203143000	GM12878	1	.	203142600	203143000	255,215,0
chr1	203246600	203246800	GM12878	1	.	203246600	203246800	255,215,0
chr1	203268400	203268800	GM12878	1	.	203268400	203268800	255,215,0
chr1	203276800	203277000	GM12878	1	.	203276800	203277000	255,215,0
chr1	203292800	203293000	GM12878	1	.	203292800	203293000	255,215,0
chr1	203349800	203350600	GM12878	1	.	203349800	203350600	255,215,0
chr1	203395000	203395200	GM12878	1	.	203395000	203395200	255,215,0
chr1	203398000	203398400	GM12878	1	.	203398000	203398400	255,215,0
chr1	203447000	203447200	GM12878	1	.	203447000	203447200	255,215,0
chr1	203713200	203713400	GM12878	1	.	203713200	203713400	255,215,0
chr1	203722400	203722800	GM12878	1	.	203722400	203722800	255,215,0
chr1	203733800	203734200	GM12878	1	.	203733800	203734200	255,215,0
chr1	203734400	203735000	GM12878	1	.	203734400	203735000	255,215,0
chr1	204351600	204351800	GM12878	1	.	204351600	204351800	255,215,0
chr1	204450600	204451600	GM12878	1	.	204450600	204451600	255,215,0
chr1	204482000	204483000	GM12878	1	.	204482000	204483000	255,215,0
chr1	204500200	204500600	GM12878	1	.	204500200	204500600	255,215,0
chr1	204534000	204534200	GM12878	1	.	204534000	204534200	255,215,0
chr1	204547400	204547600	GM12878	1	.	204547400	204547600	255,215,0
chr1	204547800	204548600	GM12878	1	.	204547800	204548600	255,215,0
chr1	205155400	205155600	GM12878	1	.	205155400	205155600	255,215,0
chr1	205202200	205202600	GM12878	1	.	205202200	205202600	255,215,0
chr1	205280600	205280800	GM12878	1	.	205280600	205280800	255,215,0
chr1	205309000	205309200	GM12878	1	.	205309000	205309200	255,215,0
chr1	205449600	205450200	GM12878	1	.	205449600	205450200	255,215,0
chr1	205562600	205563400	GM12878	1	.	205562600	205563400	255,215,0
chr1	205595600	205595800	GM12878	1	.	205595600	205595800	255,215,0
chr1	205640400	205640600	GM12878	1	.	205640400	205640600	255,215,0
chr1	205733200	205733400	GM12878	1	.	205733200	205733400	255,215,0
chr1	205741800	205742200	GM12878	1	.	205741800	205742200	255,215,0
chr1	205886600	205886800	GM12878	1	.	205886600	205886800	255,215,0
chr1	206289200	206290200	GM12878	1	.	206289200	206290200	255,215,0
chr1	206290600	206291000	GM12878	1	.	206290600	206291000	255,215,0
chr1	206293800	206294000	GM12878	1	.	206293800	206294000	255,215,0
chr1	206299400	206299600	GM12878	1	.	206299400	206299600	255,215,0
chr1	206302000	206302200	GM12878	1	.	206302000	206302200	255,215,0
chr1	206304400	206304600	GM12878	1	.	206304400	206304600	255,215,0
chr1	206328600	206329000	GM12878	1	.	206328600	206329000	255,215,0
chr1	206639400	206639600	GM12878	1	.	206639400	206639600	255,215,0
chr1	206648600	206648800	GM12878	1	.	206648600	206648800	255,215,0
chr1	206669400	206670400	GM12878	1	.	206669400	206670400	255,215,0
chr1	206670800	206671000	GM12878	1	.	206670800	206671000	255,215,0
chr1	206737200	206737400	GM12878	1	.	206737200	206737400	255,215,0
chr1	206755000	206755200	GM12878	1	.	206755000	206755200	255,215,0
chr1	206782000	206782200	GM12878	1	.	206782000	206782200	255,215,0
chr1	206782400	206783600	GM12878	1	.	206782400	206783600	255,215,0
chr1	206851800	206852000	GM12878	1	.	206851800	206852000	255,215,0
chr1	206852400	206852800	GM12878	1	.	206852400	206852800	255,215,0
chr1	206877000	206877400	GM12878	1	.	206877000	206877400	255,215,0
chr1	206881400	206881600	GM12878	1	.	206881400	206881600	255,215,0
chr1	206892400	206893200	GM12878	1	.	206892400	206893200	255,215,0
chr1	206913200	206913600	GM12878	1	.	206913200	206913600	255,215,0
chr1	206914400	206915000	GM12878	1	.	206914400	206915000	255,215,0
chr1	206915800	206916400	GM12878	1	.	206915800	206916400	255,215,0
chr1	206941400	206941600	GM12878	1	.	206941400	206941600	255,215,0
chr1	206942400	206946000	GM12878	1	.	206942400	206946000	255,215,0
chr1	206946400	206946600	GM12878	1	.	206946400	206946600	255,215,0
chr1	206955800	206956200	GM12878	1	.	206955800	206956200	255,215,0
chr1	206957600	206957800	GM12878	1	.	206957600	206957800	255,215,0
chr1	206958000	206958600	GM12878	1	.	206958000	206958600	255,215,0
chr1	206959600	206959800	GM12878	1	.	206959600	206959800	255,215,0
chr1	206963800	206964600	GM12878	1	.	206963800	206964600	255,215,0
chr1	206964800	206965800	GM12878	1	.	206964800	206965800	255,215,0
chr1	206966200	206966600	GM12878	1	.	206966200	206966600	255,215,0
chr1	206966800	206967000	GM12878	1	.	206966800	206967000	255,215,0
chr1	206967200	206967400	GM12878	1	.	206967200	206967400	255,215,0
chr1	206967800	206968000	GM12878	1	.	206967800	206968000	255,215,0
chr1	206976400	206976600	GM12878	1	.	206976400	206976600	255,215,0
chr1	206976800	206977200	GM12878	1	.	206976800	206977200	255,215,0
chr1	207091400	207091600	GM12878	1	.	207091400	207091600	255,215,0
chr1	207091800	207092000	GM12878	1	.	207091800	207092000	255,215,0
chr1	207093000	207093200	GM12878	1	.	207093000	207093200	255,215,0
chr1	207105200	207105400	GM12878	1	.	207105200	207105400	255,215,0
chr1	207140800	207141400	GM12878	1	.	207140800	207141400	255,215,0
chr1	207144400	207144600	GM12878	1	.	207144400	207144600	255,215,0
chr1	207271200	207271600	GM12878	1	.	207271200	207271600	255,215,0
chr1	207506600	207506800	GM12878	1	.	207506600	207506800	255,215,0
chr1	207507000	207507200	GM12878	1	.	207507000	207507200	255,215,0
chr1	207585000	207586000	GM12878	1	.	207585000	207586000	255,215,0
chr1	207586200	207586800	GM12878	1	.	207586200	207586800	255,215,0
chr1	207587600	207588400	GM12878	1	.	207587600	207588400	255,215,0
chr1	207591600	207592000	GM12878	1	.	207591600	207592000	255,215,0
chr1	207596800	207597200	GM12878	1	.	207596800	207597200	255,215,0
chr1	207602200	207602400	GM12878	1	.	207602200	207602400	255,215,0
chr1	207603400	207603600	GM12878	1	.	207603400	207603600	255,215,0
chr1	207604000	207604400	GM12878	1	.	207604000	207604400	255,215,0
chr1	207604600	207604800	GM12878	1	.	207604600	207604800	255,215,0
chr1	207605000	207605200	GM12878	1	.	207605000	207605200	255,215,0
chr1	207618200	207618400	GM12878	1	.	207618200	207618400	255,215,0
chr1	207843600	207843800	GM12878	1	.	207843600	207843800	255,215,0
chr1	207972400	207972600	GM12878	1	.	207972400	207972600	255,215,0
chr1	208035000	208035600	GM12878	1	.	208035000	208035600	255,215,0
chr1	208056400	208057000	GM12878	1	.	208056400	208057000	255,215,0
chr1	208239400	208239600	GM12878	1	.	208239400	208239600	255,215,0
chr1	208760600	208760800	GM12878	1	.	208760600	208760800	255,215,0
chr1	208777600	208778200	GM12878	1	.	208777600	208778200	255,215,0
chr1	208906000	208906200	GM12878	1	.	208906000	208906200	255,215,0
chr1	209028800	209029000	GM12878	1	.	209028800	209029000	255,215,0
chr1	209236400	209236600	GM12878	1	.	209236400	209236600	255,215,0
chr1	209260200	209260600	GM12878	1	.	209260200	209260600	255,215,0
chr1	209276400	209276800	GM12878	1	.	209276400	209276800	255,215,0
chr1	209280400	209280600	GM12878	1	.	209280400	209280600	255,215,0
chr1	209280800	209281200	GM12878	1	.	209280800	209281200	255,215,0
chr1	209780800	209781400	GM12878	1	.	209780800	209781400	255,215,0
chr1	209897400	209897600	GM12878	1	.	209897400	209897600	255,215,0
chr1	209907200	209907400	GM12878	1	.	209907200	209907400	255,215,0
chr1	209922600	209922800	GM12878	1	.	209922600	209922800	255,215,0
chr1	209924800	209925800	GM12878	1	.	209924800	209925800	255,215,0
chr1	209929000	209929400	GM12878	1	.	209929000	209929400	255,215,0
chr1	209929600	209930600	GM12878	1	.	209929600	209930600	255,215,0
chr1	209948000	209948200	GM12878	1	.	209948000	209948200	255,215,0
chr1	210303200	210303400	GM12878	1	.	210303200	210303400	255,215,0
chr1	210497400	210497600	GM12878	1	.	210497400	210497600	255,215,0
chr1	210506400	210506600	GM12878	1	.	210506400	210506600	255,215,0
chr1	210513600	210514000	GM12878	1	.	210513600	210514000	255,215,0
chr1	210520600	210520800	GM12878	1	.	210520600	210520800	255,215,0
chr1	210570800	210571000	GM12878	1	.	210570800	210571000	255,215,0
chr1	210572800	210573200	GM12878	1	.	210572800	210573200	255,215,0
chr1	210573400	210573600	GM12878	1	.	210573400	210573600	255,215,0
chr1	210638000	210638400	GM12878	1	.	210638000	210638400	255,215,0
chr1	210858000	210858200	GM12878	1	.	210858000	210858200	255,215,0
chr1	210858400	210858600	GM12878	1	.	210858400	210858600	255,215,0
chr1	210870200	210870400	GM12878	1	.	210870200	210870400	255,215,0
chr1	211478600	211478800	GM12878	1	.	211478600	211478800	255,215,0
chr1	211502200	211503600	GM12878	1	.	211502200	211503600	255,215,0
chr1	211509800	211510000	GM12878	1	.	211509800	211510000	255,215,0
chr1	211692000	211692400	GM12878	1	.	211692000	211692400	255,215,0
chr1	211700200	211700600	GM12878	1	.	211700200	211700600	255,215,0
chr1	211739800	211740200	GM12878	1	.	211739800	211740200	255,215,0
chr1	211755000	211755200	GM12878	1	.	211755000	211755200	255,215,0
chr1	211755400	211755800	GM12878	1	.	211755400	211755800	255,215,0
chr1	211870800	211871000	GM12878	1	.	211870800	211871000	255,215,0
chr1	212012600	212012800	GM12878	1	.	212012600	212012800	255,215,0
chr1	212060800	212061200	GM12878	1	.	212060800	212061200	255,215,0
chr1	212081800	212082200	GM12878	1	.	212081800	212082200	255,215,0
chr1	212107800	212108400	GM12878	1	.	212107800	212108400	255,215,0
chr1	212108600	212109400	GM12878	1	.	212108600	212109400	255,215,0
chr1	212113000	212113200	GM12878	1	.	212113000	212113200	255,215,0
chr1	212113400	212113600	GM12878	1	.	212113400	212113600	255,215,0
chr1	212360400	212360600	GM12878	1	.	212360400	212360600	255,215,0
chr1	212392400	212392600	GM12878	1	.	212392400	212392600	255,215,0
chr1	212585800	212586200	GM12878	1	.	212585800	212586200	255,215,0
chr1	212760000	212760400	GM12878	1	.	212760000	212760400	255,215,0
chr1	212787000	212787200	GM12878	1	.	212787000	212787200	255,215,0
chr1	212787400	212788400	GM12878	1	.	212787400	212788400	255,215,0
chr1	212845200	212845400	GM12878	1	.	212845200	212845400	255,215,0
chr1	212851400	212852200	GM12878	1	.	212851400	212852200	255,215,0
chr1	212852400	212852800	GM12878	1	.	212852400	212852800	255,215,0
chr1	212865000	212865400	GM12878	1	.	212865000	212865400	255,215,0
chr1	212874000	212874200	GM12878	1	.	212874000	212874200	255,215,0
chr1	212874400	212874600	GM12878	1	.	212874400	212874600	255,215,0
chr1	212954200	212954400	GM12878	1	.	212954200	212954400	255,215,0
chr1	213046800	213047200	GM12878	1	.	213046800	213047200	255,215,0
chr1	213093400	213094000	GM12878	1	.	213093400	213094000	255,215,0
chr1	213094400	213094600	GM12878	1	.	213094400	213094600	255,215,0
chr1	213101800	213102800	GM12878	1	.	213101800	213102800	255,215,0
chr1	213125800	213126200	GM12878	1	.	213125800	213126200	255,215,0
chr1	213126400	213126600	GM12878	1	.	213126400	213126600	255,215,0
chr1	213126800	213127000	GM12878	1	.	213126800	213127000	255,215,0
chr1	213128000	213128800	GM12878	1	.	213128000	213128800	255,215,0
chr1	213129400	213130000	GM12878	1	.	213129400	213130000	255,215,0
chr1	213131400	213132000	GM12878	1	.	213131400	213132000	255,215,0
chr1	213132600	213132800	GM12878	1	.	213132600	213132800	255,215,0
chr1	213133000	213133800	GM12878	1	.	213133000	213133800	255,215,0
chr1	213141800	213142200	GM12878	1	.	213141800	213142200	255,215,0
chr1	213151000	213152000	GM12878	1	.	213151000	213152000	255,215,0
chr1	213154600	213154800	GM12878	1	.	213154600	213154800	255,215,0
chr1	213155000	213155200	GM12878	1	.	213155000	213155200	255,215,0
chr1	213284200	213284600	GM12878	1	.	213284200	213284600	255,215,0
chr1	213291400	213291600	GM12878	1	.	213291400	213291600	255,215,0
chr1	213430000	213430200	GM12878	1	.	213430000	213430200	255,215,0
chr1	213796000	213796200	GM12878	1	.	213796000	213796200	255,215,0
chr1	214491800	214492000	GM12878	1	.	214491800	214492000	255,215,0
chr1	215757800	215758000	GM12878	1	.	215757800	215758000	255,215,0
chr1	216179200	216179600	GM12878	1	.	216179200	216179600	255,215,0
chr1	216702400	216702600	GM12878	1	.	216702400	216702600	255,215,0
chr1	217178200	217178400	GM12878	1	.	217178200	217178400	255,215,0
chr1	217201000	217201200	GM12878	1	.	217201000	217201200	255,215,0
chr1	217241000	217241200	GM12878	1	.	217241000	217241200	255,215,0
chr1	217668200	217668400	GM12878	1	.	217668200	217668400	255,215,0
chr1	217668600	217669000	GM12878	1	.	217668600	217669000	255,215,0
chr1	217794200	217794600	GM12878	1	.	217794200	217794600	255,215,0
chr1	219350400	219350600	GM12878	1	.	219350400	219350600	255,215,0
chr1	219359000	219359400	GM12878	1	.	219359000	219359400	255,215,0
chr1	219394400	219394600	GM12878	1	.	219394400	219394600	255,215,0
chr1	219596200	219596400	GM12878	1	.	219596200	219596400	255,215,0
chr1	219633800	219634000	GM12878	1	.	219633800	219634000	255,215,0
chr1	219634200	219635400	GM12878	1	.	219634200	219635400	255,215,0
chr1	219635600	219635800	GM12878	1	.	219635600	219635800	255,215,0
chr1	219638600	219639400	GM12878	1	.	219638600	219639400	255,215,0
chr1	219649400	219650000	GM12878	1	.	219649400	219650000	255,215,0
chr1	219650200	219650400	GM12878	1	.	219650200	219650400	255,215,0
chr1	219663000	219663200	GM12878	1	.	219663000	219663200	255,215,0
chr1	219947200	219947400	GM12878	1	.	219947200	219947400	255,215,0
chr1	220159200	220159400	GM12878	1	.	220159200	220159400	255,215,0
chr1	220161800	220162000	GM12878	1	.	220161800	220162000	255,215,0
chr1	220164400	220164600	GM12878	1	.	220164400	220164600	255,215,0
chr1	220392800	220394400	GM12878	1	.	220392800	220394400	255,215,0
chr1	220395200	220395400	GM12878	1	.	220395200	220395400	255,215,0
chr1	220396400	220396600	GM12878	1	.	220396400	220396600	255,215,0
chr1	220397400	220397600	GM12878	1	.	220397400	220397600	255,215,0
chr1	220518200	220518400	GM12878	1	.	220518200	220518400	255,215,0
chr1	220537600	220537800	GM12878	1	.	220537600	220537800	255,215,0
chr1	220541800	220542000	GM12878	1	.	220541800	220542000	255,215,0
chr1	220621600	220622000	GM12878	1	.	220621600	220622000	255,215,0
chr1	220943800	220944200	GM12878	1	.	220943800	220944200	255,215,0
chr1	221242400	221243200	GM12878	1	.	221242400	221243200	255,215,0
chr1	221243600	221243800	GM12878	1	.	221243600	221243800	255,215,0
chr1	221245600	221245800	GM12878	1	.	221245600	221245800	255,215,0
chr1	221330800	221331000	GM12878	1	.	221330800	221331000	255,215,0
[truncated: 25,185 more rows]
