# Supplementary material for: Genome-wide prediction of cis-regulatory regions using supervised deep learning methods
Source: BMC Bioinformatics. 2018 May 31;19:202. doi: 10.1186/s12859-018-2187-1 (PMC5984344; doi:10.1186/s12859-018-2187-1)
Supplement: Supplementary file 2 — Genome-wide predictions of cis-regulatory regions for all six cell types. (ZIP 20400 kb) [file 12859_2018_2187_MOESM2_ESM.zip › additional_file2/A-E_Whole_Genome_HelaS3_Specific.bed]

chr1	855800	856200	HelaS3	1	.	855800	856200	255,215,0
chr1	1153200	1153600	HelaS3	1	.	1153200	1153600	255,215,0
chr1	1169000	1169200	HelaS3	1	.	1169000	1169200	255,215,0
chr1	1225600	1225800	HelaS3	1	.	1225600	1225800	255,215,0
chr1	1334800	1335000	HelaS3	1	.	1334800	1335000	255,215,0
chr1	1490400	1490600	HelaS3	1	.	1490400	1490600	255,215,0
chr1	1590600	1590800	HelaS3	1	.	1590600	1590800	255,215,0
chr1	1672400	1672800	HelaS3	1	.	1672400	1672800	255,215,0
chr1	2071600	2071800	HelaS3	1	.	2071600	2071800	255,215,0
chr1	2140800	2141000	HelaS3	1	.	2140800	2141000	255,215,0
chr1	2425600	2426200	HelaS3	1	.	2425600	2426200	255,215,0
chr1	2430800	2431000	HelaS3	1	.	2430800	2431000	255,215,0
chr1	2431200	2431800	HelaS3	1	.	2431200	2431800	255,215,0
chr1	2469000	2469200	HelaS3	1	.	2469000	2469200	255,215,0
chr1	2738600	2738800	HelaS3	1	.	2738600	2738800	255,215,0
chr1	3408400	3408600	HelaS3	1	.	3408400	3408600	255,215,0
chr1	3426600	3427200	HelaS3	1	.	3426600	3427200	255,215,0
chr1	3448600	3448800	HelaS3	1	.	3448600	3448800	255,215,0
chr1	3458200	3458400	HelaS3	1	.	3458200	3458400	255,215,0
chr1	3464000	3464400	HelaS3	1	.	3464000	3464400	255,215,0
chr1	3464600	3465200	HelaS3	1	.	3464600	3465200	255,215,0
chr1	3471200	3471600	HelaS3	1	.	3471200	3471600	255,215,0
chr1	3471800	3472200	HelaS3	1	.	3471800	3472200	255,215,0
chr1	3537800	3538000	HelaS3	1	.	3537800	3538000	255,215,0
chr1	5393400	5393600	HelaS3	1	.	5393400	5393600	255,215,0
chr1	5485000	5485200	HelaS3	1	.	5485000	5485200	255,215,0
chr1	5988200	5988400	HelaS3	1	.	5988200	5988400	255,215,0
chr1	6176200	6176400	HelaS3	1	.	6176200	6176400	255,215,0
chr1	6177800	6178000	HelaS3	1	.	6177800	6178000	255,215,0
chr1	6178600	6178800	HelaS3	1	.	6178600	6178800	255,215,0
chr1	6231600	6231800	HelaS3	1	.	6231600	6231800	255,215,0
chr1	6316800	6317000	HelaS3	1	.	6316800	6317000	255,215,0
chr1	6403600	6403800	HelaS3	1	.	6403600	6403800	255,215,0
chr1	6423200	6423400	HelaS3	1	.	6423200	6423400	255,215,0
chr1	6457200	6457400	HelaS3	1	.	6457200	6457400	255,215,0
chr1	6485800	6486000	HelaS3	1	.	6485800	6486000	255,215,0
chr1	6498200	6498400	HelaS3	1	.	6498200	6498400	255,215,0
chr1	6930200	6930400	HelaS3	1	.	6930200	6930400	255,215,0
chr1	6950000	6950200	HelaS3	1	.	6950000	6950200	255,215,0
chr1	7022000	7022200	HelaS3	1	.	7022000	7022200	255,215,0
chr1	7023800	7024200	HelaS3	1	.	7023800	7024200	255,215,0
chr1	7058400	7058800	HelaS3	1	.	7058400	7058800	255,215,0
chr1	7102800	7103000	HelaS3	1	.	7102800	7103000	255,215,0
chr1	7130600	7130800	HelaS3	1	.	7130600	7130800	255,215,0
chr1	7268000	7268200	HelaS3	1	.	7268000	7268200	255,215,0
chr1	7283600	7284200	HelaS3	1	.	7283600	7284200	255,215,0
chr1	7327400	7328000	HelaS3	1	.	7327400	7328000	255,215,0
chr1	7334400	7334600	HelaS3	1	.	7334400	7334600	255,215,0
chr1	7364000	7364200	HelaS3	1	.	7364000	7364200	255,215,0
chr1	7395200	7396000	HelaS3	1	.	7395200	7396000	255,215,0
chr1	7576400	7576600	HelaS3	1	.	7576400	7576600	255,215,0
chr1	7599600	7600000	HelaS3	1	.	7599600	7600000	255,215,0
chr1	7868400	7868600	HelaS3	1	.	7868400	7868600	255,215,0
chr1	8000800	8001000	HelaS3	1	.	8000800	8001000	255,215,0
chr1	8042400	8042600	HelaS3	1	.	8042400	8042600	255,215,0
chr1	8091400	8091600	HelaS3	1	.	8091400	8091600	255,215,0
chr1	8178000	8178600	HelaS3	1	.	8178000	8178600	255,215,0
chr1	8243400	8243600	HelaS3	1	.	8243400	8243600	255,215,0
chr1	8278800	8279000	HelaS3	1	.	8278800	8279000	255,215,0
chr1	8317800	8318000	HelaS3	1	.	8317800	8318000	255,215,0
chr1	8357400	8357600	HelaS3	1	.	8357400	8357600	255,215,0
chr1	8498600	8498800	HelaS3	1	.	8498600	8498800	255,215,0
chr1	8543200	8543400	HelaS3	1	.	8543200	8543400	255,215,0
chr1	8557400	8558000	HelaS3	1	.	8557400	8558000	255,215,0
chr1	8783000	8783200	HelaS3	1	.	8783000	8783200	255,215,0
chr1	8793400	8794000	HelaS3	1	.	8793400	8794000	255,215,0
chr1	8962400	8962600	HelaS3	1	.	8962400	8962600	255,215,0
chr1	8999600	9000000	HelaS3	1	.	8999600	9000000	255,215,0
chr1	9034000	9034600	HelaS3	1	.	9034000	9034600	255,215,0
chr1	9186600	9186800	HelaS3	1	.	9186600	9186800	255,215,0
chr1	9349200	9349400	HelaS3	1	.	9349200	9349400	255,215,0
chr1	9349800	9350000	HelaS3	1	.	9349800	9350000	255,215,0
chr1	9450000	9450200	HelaS3	1	.	9450000	9450200	255,215,0
chr1	9852400	9852600	HelaS3	1	.	9852400	9852600	255,215,0
chr1	10096200	10096400	HelaS3	1	.	10096200	10096400	255,215,0
chr1	10112800	10113000	HelaS3	1	.	10112800	10113000	255,215,0
chr1	10398200	10398400	HelaS3	1	.	10398200	10398400	255,215,0
chr1	10784000	10784400	HelaS3	1	.	10784000	10784400	255,215,0
chr1	11002000	11002400	HelaS3	1	.	11002000	11002400	255,215,0
chr1	11097800	11098000	HelaS3	1	.	11097800	11098000	255,215,0
chr1	11193800	11194000	HelaS3	1	.	11193800	11194000	255,215,0
chr1	11194400	11194800	HelaS3	1	.	11194400	11194800	255,215,0
chr1	11301800	11302000	HelaS3	1	.	11301800	11302000	255,215,0
chr1	11424400	11424600	HelaS3	1	.	11424400	11424600	255,215,0
chr1	11702600	11702800	HelaS3	1	.	11702600	11702800	255,215,0
chr1	11705800	11706000	HelaS3	1	.	11705800	11706000	255,215,0
chr1	11741200	11741400	HelaS3	1	.	11741200	11741400	255,215,0
chr1	11781400	11781600	HelaS3	1	.	11781400	11781600	255,215,0
chr1	11793400	11793600	HelaS3	1	.	11793400	11793600	255,215,0
chr1	11961400	11961800	HelaS3	1	.	11961400	11961800	255,215,0
chr1	12062400	12062600	HelaS3	1	.	12062400	12062600	255,215,0
chr1	12192200	12192600	HelaS3	1	.	12192200	12192600	255,215,0
chr1	12220000	12220200	HelaS3	1	.	12220000	12220200	255,215,0
chr1	12230200	12230800	HelaS3	1	.	12230200	12230800	255,215,0
chr1	12259600	12259800	HelaS3	1	.	12259600	12259800	255,215,0
chr1	12316000	12316200	HelaS3	1	.	12316000	12316200	255,215,0
chr1	12604000	12604400	HelaS3	1	.	12604000	12604400	255,215,0
chr1	12632600	12632800	HelaS3	1	.	12632600	12632800	255,215,0
chr1	12640200	12640400	HelaS3	1	.	12640200	12640400	255,215,0
chr1	13992200	13992400	HelaS3	1	.	13992200	13992400	255,215,0
chr1	14292400	14292600	HelaS3	1	.	14292400	14292600	255,215,0
chr1	14517200	14517400	HelaS3	1	.	14517200	14517400	255,215,0
chr1	14667000	14667200	HelaS3	1	.	14667000	14667200	255,215,0
chr1	15288400	15288600	HelaS3	1	.	15288400	15288600	255,215,0
chr1	15364800	15365000	HelaS3	1	.	15364800	15365000	255,215,0
chr1	15459600	15459800	HelaS3	1	.	15459600	15459800	255,215,0
chr1	15676800	15677400	HelaS3	1	.	15676800	15677400	255,215,0
chr1	15756200	15756600	HelaS3	1	.	15756200	15756600	255,215,0
chr1	15756800	15757200	HelaS3	1	.	15756800	15757200	255,215,0
chr1	15780800	15781000	HelaS3	1	.	15780800	15781000	255,215,0
chr1	15782200	15782400	HelaS3	1	.	15782200	15782400	255,215,0
chr1	15784200	15784400	HelaS3	1	.	15784200	15784400	255,215,0
chr1	15789400	15790200	HelaS3	1	.	15789400	15790200	255,215,0
chr1	15792200	15792400	HelaS3	1	.	15792200	15792400	255,215,0
chr1	16005000	16005400	HelaS3	1	.	16005000	16005400	255,215,0
chr1	16082200	16082400	HelaS3	1	.	16082200	16082400	255,215,0
chr1	16484600	16484800	HelaS3	1	.	16484600	16484800	255,215,0
chr1	16486400	16486600	HelaS3	1	.	16486400	16486600	255,215,0
chr1	16495200	16495400	HelaS3	1	.	16495200	16495400	255,215,0
chr1	16495600	16495800	HelaS3	1	.	16495600	16495800	255,215,0
chr1	16497800	16498000	HelaS3	1	.	16497800	16498000	255,215,0
chr1	17236400	17236600	HelaS3	1	.	17236400	17236600	255,215,0
chr1	17330400	17330800	HelaS3	1	.	17330400	17330800	255,215,0
chr1	17386200	17386400	HelaS3	1	.	17386200	17386400	255,215,0
chr1	17536800	17537000	HelaS3	1	.	17536800	17537000	255,215,0
chr1	17539800	17540000	HelaS3	1	.	17539800	17540000	255,215,0
chr1	17555800	17556200	HelaS3	1	.	17555800	17556200	255,215,0
chr1	17600800	17601000	HelaS3	1	.	17600800	17601000	255,215,0
chr1	17618800	17619000	HelaS3	1	.	17618800	17619000	255,215,0
chr1	17644800	17645000	HelaS3	1	.	17644800	17645000	255,215,0
chr1	17726400	17726600	HelaS3	1	.	17726400	17726600	255,215,0
chr1	17774000	17774200	HelaS3	1	.	17774000	17774200	255,215,0
chr1	17789200	17789400	HelaS3	1	.	17789200	17789400	255,215,0
chr1	17800800	17801200	HelaS3	1	.	17800800	17801200	255,215,0
chr1	17801800	17802000	HelaS3	1	.	17801800	17802000	255,215,0
chr1	17802200	17803000	HelaS3	1	.	17802200	17803000	255,215,0
chr1	17803200	17803400	HelaS3	1	.	17803200	17803400	255,215,0
chr1	17816000	17816200	HelaS3	1	.	17816000	17816200	255,215,0
chr1	17878000	17878800	HelaS3	1	.	17878000	17878800	255,215,0
chr1	17933400	17933600	HelaS3	1	.	17933400	17933600	255,215,0
chr1	17951000	17951800	HelaS3	1	.	17951000	17951800	255,215,0
chr1	18092600	18092800	HelaS3	1	.	18092600	18092800	255,215,0
chr1	18095400	18095600	HelaS3	1	.	18095400	18095600	255,215,0
chr1	18249400	18249600	HelaS3	1	.	18249400	18249600	255,215,0
chr1	18945200	18945400	HelaS3	1	.	18945200	18945400	255,215,0
chr1	19210800	19211000	HelaS3	1	.	19210800	19211000	255,215,0
chr1	19988400	19988600	HelaS3	1	.	19988400	19988600	255,215,0
chr1	20088800	20089000	HelaS3	1	.	20088800	20089000	255,215,0
chr1	20151200	20151400	HelaS3	1	.	20151200	20151400	255,215,0
chr1	20155200	20155400	HelaS3	1	.	20155200	20155400	255,215,0
chr1	20192400	20192600	HelaS3	1	.	20192400	20192600	255,215,0
chr1	20193000	20193600	HelaS3	1	.	20193000	20193600	255,215,0
chr1	20427600	20427800	HelaS3	1	.	20427600	20427800	255,215,0
chr1	20851600	20851800	HelaS3	1	.	20851600	20851800	255,215,0
chr1	20902400	20903400	HelaS3	1	.	20902400	20903400	255,215,0
chr1	20914200	20914400	HelaS3	1	.	20914200	20914400	255,215,0
chr1	20966600	20967000	HelaS3	1	.	20966600	20967000	255,215,0
chr1	20987800	20988000	HelaS3	1	.	20987800	20988000	255,215,0
chr1	20998200	20998400	HelaS3	1	.	20998200	20998400	255,215,0
chr1	21029000	21029200	HelaS3	1	.	21029000	21029200	255,215,0
chr1	21326400	21326600	HelaS3	1	.	21326400	21326600	255,215,0
chr1	21345200	21345400	HelaS3	1	.	21345200	21345400	255,215,0
chr1	21390600	21391000	HelaS3	1	.	21390600	21391000	255,215,0
chr1	21408800	21409000	HelaS3	1	.	21408800	21409000	255,215,0
chr1	21409600	21410000	HelaS3	1	.	21409600	21410000	255,215,0
chr1	21410400	21410600	HelaS3	1	.	21410400	21410600	255,215,0
chr1	21487000	21487200	HelaS3	1	.	21487000	21487200	255,215,0
chr1	21521600	21522000	HelaS3	1	.	21521600	21522000	255,215,0
chr1	21538800	21539000	HelaS3	1	.	21538800	21539000	255,215,0
chr1	21636800	21637000	HelaS3	1	.	21636800	21637000	255,215,0
chr1	21645000	21645200	HelaS3	1	.	21645000	21645200	255,215,0
chr1	21682600	21682800	HelaS3	1	.	21682600	21682800	255,215,0
chr1	21697000	21697400	HelaS3	1	.	21697000	21697400	255,215,0
chr1	21817400	21817600	HelaS3	1	.	21817400	21817600	255,215,0
chr1	21952800	21954000	HelaS3	1	.	21952800	21954000	255,215,0
chr1	21955600	21956200	HelaS3	1	.	21955600	21956200	255,215,0
chr1	21983000	21983200	HelaS3	1	.	21983000	21983200	255,215,0
chr1	22093600	22093800	HelaS3	1	.	22093600	22093800	255,215,0
chr1	22130200	22130400	HelaS3	1	.	22130200	22130400	255,215,0
chr1	22432200	22432400	HelaS3	1	.	22432200	22432400	255,215,0
chr1	22602400	22602600	HelaS3	1	.	22602400	22602600	255,215,0
chr1	22747000	22747200	HelaS3	1	.	22747000	22747200	255,215,0
chr1	22796400	22796600	HelaS3	1	.	22796400	22796600	255,215,0
chr1	23031000	23031200	HelaS3	1	.	23031000	23031200	255,215,0
chr1	23336600	23336800	HelaS3	1	.	23336600	23336800	255,215,0
chr1	23485800	23486000	HelaS3	1	.	23485800	23486000	255,215,0
chr1	23527400	23527600	HelaS3	1	.	23527400	23527600	255,215,0
chr1	23536800	23537000	HelaS3	1	.	23536800	23537000	255,215,0
chr1	23541200	23541600	HelaS3	1	.	23541200	23541600	255,215,0
chr1	23604200	23604400	HelaS3	1	.	23604200	23604400	255,215,0
chr1	23605200	23605400	HelaS3	1	.	23605200	23605400	255,215,0
chr1	23655200	23655400	HelaS3	1	.	23655200	23655400	255,215,0
chr1	23695000	23695200	HelaS3	1	.	23695000	23695200	255,215,0
chr1	23853200	23853400	HelaS3	1	.	23853200	23853400	255,215,0
chr1	23956400	23956800	HelaS3	1	.	23956400	23956800	255,215,0
chr1	23977600	23978000	HelaS3	1	.	23977600	23978000	255,215,0
chr1	24077800	24078000	HelaS3	1	.	24077800	24078000	255,215,0
chr1	24223600	24224000	HelaS3	1	.	24223600	24224000	255,215,0
chr1	24224200	24224400	HelaS3	1	.	24224200	24224400	255,215,0
chr1	24369800	24370000	HelaS3	1	.	24369800	24370000	255,215,0
chr1	24374200	24374400	HelaS3	1	.	24374200	24374400	255,215,0
chr1	24519600	24519800	HelaS3	1	.	24519600	24519800	255,215,0
chr1	24603200	24604200	HelaS3	1	.	24603200	24604200	255,215,0
chr1	24617800	24618000	HelaS3	1	.	24617800	24618000	255,215,0
chr1	24635200	24635400	HelaS3	1	.	24635200	24635400	255,215,0
chr1	24711800	24712000	HelaS3	1	.	24711800	24712000	255,215,0
chr1	24924400	24924600	HelaS3	1	.	24924400	24924600	255,215,0
chr1	25161400	25161800	HelaS3	1	.	25161400	25161800	255,215,0
chr1	25258800	25259000	HelaS3	1	.	25258800	25259000	255,215,0
chr1	25344000	25344600	HelaS3	1	.	25344000	25344600	255,215,0
chr1	25579200	25579600	HelaS3	1	.	25579200	25579600	255,215,0
chr1	25698400	25698600	HelaS3	1	.	25698400	25698600	255,215,0
chr1	25768600	25768800	HelaS3	1	.	25768600	25768800	255,215,0
chr1	25830400	25830600	HelaS3	1	.	25830400	25830600	255,215,0
chr1	25864800	25865400	HelaS3	1	.	25864800	25865400	255,215,0
chr1	25911200	25911400	HelaS3	1	.	25911200	25911400	255,215,0
chr1	25956400	25956600	HelaS3	1	.	25956400	25956600	255,215,0
chr1	26015200	26015400	HelaS3	1	.	26015200	26015400	255,215,0
chr1	26107000	26107200	HelaS3	1	.	26107000	26107200	255,215,0
chr1	26402200	26402400	HelaS3	1	.	26402200	26402400	255,215,0
chr1	26625400	26625600	HelaS3	1	.	26625400	26625600	255,215,0
chr1	26627000	26627600	HelaS3	1	.	26627000	26627600	255,215,0
chr1	26658200	26658400	HelaS3	1	.	26658200	26658400	255,215,0
chr1	26675800	26676000	HelaS3	1	.	26675800	26676000	255,215,0
chr1	26731800	26732000	HelaS3	1	.	26731800	26732000	255,215,0
chr1	27045800	27046000	HelaS3	1	.	27045800	27046000	255,215,0
chr1	27204400	27204800	HelaS3	1	.	27204400	27204800	255,215,0
chr1	27467800	27468000	HelaS3	1	.	27467800	27468000	255,215,0
chr1	27506000	27506200	HelaS3	1	.	27506000	27506200	255,215,0
chr1	27524400	27524800	HelaS3	1	.	27524400	27524800	255,215,0
chr1	27790600	27790800	HelaS3	1	.	27790600	27790800	255,215,0
chr1	27917200	27917400	HelaS3	1	.	27917200	27917400	255,215,0
chr1	27917600	27917800	HelaS3	1	.	27917600	27917800	255,215,0
chr1	27918000	27918200	HelaS3	1	.	27918000	27918200	255,215,0
chr1	27997200	27997400	HelaS3	1	.	27997200	27997400	255,215,0
chr1	28013200	28013400	HelaS3	1	.	28013200	28013400	255,215,0
chr1	28295400	28295600	HelaS3	1	.	28295400	28295600	255,215,0
chr1	28412200	28412400	HelaS3	1	.	28412200	28412400	255,215,0
chr1	28485800	28486000	HelaS3	1	.	28485800	28486000	255,215,0
chr1	28577800	28578400	HelaS3	1	.	28577800	28578400	255,215,0
chr1	29002200	29002400	HelaS3	1	.	29002200	29002400	255,215,0
chr1	29108600	29108800	HelaS3	1	.	29108600	29108800	255,215,0
chr1	29186800	29187200	HelaS3	1	.	29186800	29187200	255,215,0
chr1	29192600	29192800	HelaS3	1	.	29192600	29192800	255,215,0
chr1	29292000	29292400	HelaS3	1	.	29292000	29292400	255,215,0
chr1	29300200	29301000	HelaS3	1	.	29300200	29301000	255,215,0
chr1	29839800	29840200	HelaS3	1	.	29839800	29840200	255,215,0
chr1	30176400	30176600	HelaS3	1	.	30176400	30176600	255,215,0
chr1	30337600	30337800	HelaS3	1	.	30337600	30337800	255,215,0
chr1	30531800	30532200	HelaS3	1	.	30531800	30532200	255,215,0
chr1	30667200	30667400	HelaS3	1	.	30667200	30667400	255,215,0
chr1	30705200	30705400	HelaS3	1	.	30705200	30705400	255,215,0
chr1	31463000	31463200	HelaS3	1	.	31463000	31463200	255,215,0
chr1	31506600	31506800	HelaS3	1	.	31506600	31506800	255,215,0
chr1	31608600	31609000	HelaS3	1	.	31608600	31609000	255,215,0
chr1	31618600	31618800	HelaS3	1	.	31618600	31618800	255,215,0
chr1	31658600	31658800	HelaS3	1	.	31658600	31658800	255,215,0
chr1	31886600	31886800	HelaS3	1	.	31886600	31886800	255,215,0
chr1	31988600	31989000	HelaS3	1	.	31988600	31989000	255,215,0
chr1	31996800	31997200	HelaS3	1	.	31996800	31997200	255,215,0
chr1	32174000	32174400	HelaS3	1	.	32174000	32174400	255,215,0
chr1	32377600	32378200	HelaS3	1	.	32377600	32378200	255,215,0
chr1	32388400	32388600	HelaS3	1	.	32388400	32388600	255,215,0
chr1	32418600	32419000	HelaS3	1	.	32418600	32419000	255,215,0
chr1	32419400	32419600	HelaS3	1	.	32419400	32419600	255,215,0
chr1	32469200	32469400	HelaS3	1	.	32469200	32469400	255,215,0
chr1	32529000	32529200	HelaS3	1	.	32529000	32529200	255,215,0
chr1	32674400	32674600	HelaS3	1	.	32674400	32674600	255,215,0
chr1	32950800	32951000	HelaS3	1	.	32950800	32951000	255,215,0
chr1	32951200	32951800	HelaS3	1	.	32951200	32951800	255,215,0
chr1	32952800	32953200	HelaS3	1	.	32952800	32953200	255,215,0
chr1	33006800	33007000	HelaS3	1	.	33006800	33007000	255,215,0
chr1	33054800	33055000	HelaS3	1	.	33054800	33055000	255,215,0
chr1	33055200	33056000	HelaS3	1	.	33055200	33056000	255,215,0
chr1	33232200	33232400	HelaS3	1	.	33232200	33232400	255,215,0
chr1	33239800	33240000	HelaS3	1	.	33239800	33240000	255,215,0
chr1	33246200	33247000	HelaS3	1	.	33246200	33247000	255,215,0
chr1	33255000	33255400	HelaS3	1	.	33255000	33255400	255,215,0
chr1	33413800	33414000	HelaS3	1	.	33413800	33414000	255,215,0
chr1	33476800	33477000	HelaS3	1	.	33476800	33477000	255,215,0
chr1	33498000	33498200	HelaS3	1	.	33498000	33498200	255,215,0
chr1	33552000	33552200	HelaS3	1	.	33552000	33552200	255,215,0
chr1	33577600	33577800	HelaS3	1	.	33577600	33577800	255,215,0
chr1	33921400	33921800	HelaS3	1	.	33921400	33921800	255,215,0
chr1	34098800	34099000	HelaS3	1	.	34098800	34099000	255,215,0
chr1	35147200	35147400	HelaS3	1	.	35147200	35147400	255,215,0
chr1	35208400	35208600	HelaS3	1	.	35208400	35208600	255,215,0
chr1	35252200	35252400	HelaS3	1	.	35252200	35252400	255,215,0
chr1	35542200	35542400	HelaS3	1	.	35542200	35542400	255,215,0
chr1	35764200	35764400	HelaS3	1	.	35764200	35764400	255,215,0
chr1	35810600	35810800	HelaS3	1	.	35810600	35810800	255,215,0
chr1	35852600	35852800	HelaS3	1	.	35852600	35852800	255,215,0
chr1	36030400	36030600	HelaS3	1	.	36030400	36030600	255,215,0
chr1	36034600	36034800	HelaS3	1	.	36034600	36034800	255,215,0
chr1	36035600	36035800	HelaS3	1	.	36035600	36035800	255,215,0
chr1	36036200	36036400	HelaS3	1	.	36036200	36036400	255,215,0
chr1	36192600	36192800	HelaS3	1	.	36192600	36192800	255,215,0
chr1	36710600	36710800	HelaS3	1	.	36710600	36710800	255,215,0
chr1	36751200	36751400	HelaS3	1	.	36751200	36751400	255,215,0
chr1	37643000	37643200	HelaS3	1	.	37643000	37643200	255,215,0
chr1	37924200	37924400	HelaS3	1	.	37924200	37924400	255,215,0
chr1	37951400	37951800	HelaS3	1	.	37951400	37951800	255,215,0
chr1	37961600	37961800	HelaS3	1	.	37961600	37961800	255,215,0
chr1	37963600	37963800	HelaS3	1	.	37963600	37963800	255,215,0
chr1	37964800	37965400	HelaS3	1	.	37964800	37965400	255,215,0
chr1	38003000	38003200	HelaS3	1	.	38003000	38003200	255,215,0
chr1	38068800	38069000	HelaS3	1	.	38068800	38069000	255,215,0
chr1	38148200	38148400	HelaS3	1	.	38148200	38148400	255,215,0
chr1	38440800	38441000	HelaS3	1	.	38440800	38441000	255,215,0
chr1	38506200	38506400	HelaS3	1	.	38506200	38506400	255,215,0
chr1	39196800	39197000	HelaS3	1	.	39196800	39197000	255,215,0
chr1	39301000	39301200	HelaS3	1	.	39301000	39301200	255,215,0
chr1	39556000	39556200	HelaS3	1	.	39556000	39556200	255,215,0
chr1	39732000	39732200	HelaS3	1	.	39732000	39732200	255,215,0
chr1	40024400	40024600	HelaS3	1	.	40024400	40024600	255,215,0
chr1	40159800	40160000	HelaS3	1	.	40159800	40160000	255,215,0
chr1	40242600	40242800	HelaS3	1	.	40242600	40242800	255,215,0
chr1	40243000	40243200	HelaS3	1	.	40243000	40243200	255,215,0
chr1	40605800	40606200	HelaS3	1	.	40605800	40606200	255,215,0
chr1	40607600	40607800	HelaS3	1	.	40607600	40607800	255,215,0
chr1	40609800	40610000	HelaS3	1	.	40609800	40610000	255,215,0
chr1	41058000	41058200	HelaS3	1	.	41058000	41058200	255,215,0
chr1	41216400	41216600	HelaS3	1	.	41216400	41216600	255,215,0
chr1	41402400	41403000	HelaS3	1	.	41402400	41403000	255,215,0
chr1	41516800	41517000	HelaS3	1	.	41516800	41517000	255,215,0
chr1	41734000	41734200	HelaS3	1	.	41734000	41734200	255,215,0
chr1	41748400	41748600	HelaS3	1	.	41748400	41748600	255,215,0
chr1	41783000	41783200	HelaS3	1	.	41783000	41783200	255,215,0
chr1	41791600	41791800	HelaS3	1	.	41791600	41791800	255,215,0
chr1	41846400	41847200	HelaS3	1	.	41846400	41847200	255,215,0
chr1	41848200	41848800	HelaS3	1	.	41848200	41848800	255,215,0
chr1	41941600	41941800	HelaS3	1	.	41941600	41941800	255,215,0
chr1	41967200	41968000	HelaS3	1	.	41967200	41968000	255,215,0
chr1	42039800	42040200	HelaS3	1	.	42039800	42040200	255,215,0
chr1	42224600	42224800	HelaS3	1	.	42224600	42224800	255,215,0
chr1	42261000	42261400	HelaS3	1	.	42261000	42261400	255,215,0
chr1	42321400	42321600	HelaS3	1	.	42321400	42321600	255,215,0
chr1	42469200	42469400	HelaS3	1	.	42469200	42469400	255,215,0
chr1	42612600	42612800	HelaS3	1	.	42612600	42612800	255,215,0
chr1	42675200	42675600	HelaS3	1	.	42675200	42675600	255,215,0
chr1	42684800	42685000	HelaS3	1	.	42684800	42685000	255,215,0
chr1	43243600	43243800	HelaS3	1	.	43243600	43243800	255,215,0
chr1	43272400	43272600	HelaS3	1	.	43272400	43272600	255,215,0
chr1	43379200	43379400	HelaS3	1	.	43379200	43379400	255,215,0
chr1	43610000	43610200	HelaS3	1	.	43610000	43610200	255,215,0
chr1	43690800	43691200	HelaS3	1	.	43690800	43691200	255,215,0
chr1	43693000	43693200	HelaS3	1	.	43693000	43693200	255,215,0
chr1	43707400	43707600	HelaS3	1	.	43707400	43707600	255,215,0
chr1	43722200	43722800	HelaS3	1	.	43722200	43722800	255,215,0
chr1	43758800	43759200	HelaS3	1	.	43758800	43759200	255,215,0
chr1	43849200	43849400	HelaS3	1	.	43849200	43849400	255,215,0
chr1	43889000	43889800	HelaS3	1	.	43889000	43889800	255,215,0
chr1	43977200	43977400	HelaS3	1	.	43977200	43977400	255,215,0
chr1	43991800	43992000	HelaS3	1	.	43991800	43992000	255,215,0
chr1	44022800	44023000	HelaS3	1	.	44022800	44023000	255,215,0
chr1	44100400	44100600	HelaS3	1	.	44100400	44100600	255,215,0
chr1	44309400	44309600	HelaS3	1	.	44309400	44309600	255,215,0
chr1	44338000	44338400	HelaS3	1	.	44338000	44338400	255,215,0
chr1	44350400	44351600	HelaS3	1	.	44350400	44351600	255,215,0
chr1	44526200	44526600	HelaS3	1	.	44526200	44526600	255,215,0
chr1	44566400	44566600	HelaS3	1	.	44566400	44566600	255,215,0
chr1	44567000	44567400	HelaS3	1	.	44567000	44567400	255,215,0
chr1	44567600	44567800	HelaS3	1	.	44567600	44567800	255,215,0
chr1	44579600	44579800	HelaS3	1	.	44579600	44579800	255,215,0
chr1	44619800	44620000	HelaS3	1	.	44619800	44620000	255,215,0
chr1	44620200	44621200	HelaS3	1	.	44620200	44621200	255,215,0
chr1	45034000	45034200	HelaS3	1	.	45034000	45034200	255,215,0
chr1	45037800	45038000	HelaS3	1	.	45037800	45038000	255,215,0
chr1	45060800	45061200	HelaS3	1	.	45060800	45061200	255,215,0
chr1	45498600	45498800	HelaS3	1	.	45498600	45498800	255,215,0
chr1	45628000	45628400	HelaS3	1	.	45628000	45628400	255,215,0
chr1	45643200	45643800	HelaS3	1	.	45643200	45643800	255,215,0
chr1	45644800	45646000	HelaS3	1	.	45644800	45646000	255,215,0
chr1	45670200	45670400	HelaS3	1	.	45670200	45670400	255,215,0
chr1	45766000	45766200	HelaS3	1	.	45766000	45766200	255,215,0
chr1	45813800	45814200	HelaS3	1	.	45813800	45814200	255,215,0
chr1	45814400	45815000	HelaS3	1	.	45814400	45815000	255,215,0
chr1	45815200	45815400	HelaS3	1	.	45815200	45815400	255,215,0
chr1	45990600	45991000	HelaS3	1	.	45990600	45991000	255,215,0
chr1	46022400	46022600	HelaS3	1	.	46022400	46022600	255,215,0
chr1	46035800	46036000	HelaS3	1	.	46035800	46036000	255,215,0
chr1	46109800	46110000	HelaS3	1	.	46109800	46110000	255,215,0
chr1	46347200	46347600	HelaS3	1	.	46347200	46347600	255,215,0
chr1	46505000	46505800	HelaS3	1	.	46505000	46505800	255,215,0
chr1	46568800	46569200	HelaS3	1	.	46568800	46569200	255,215,0
chr1	46593400	46593600	HelaS3	1	.	46593400	46593600	255,215,0
chr1	46594000	46594400	HelaS3	1	.	46594000	46594400	255,215,0
chr1	46601200	46601600	HelaS3	1	.	46601200	46601600	255,215,0
chr1	46983600	46984200	HelaS3	1	.	46983600	46984200	255,215,0
chr1	47022600	47022800	HelaS3	1	.	47022600	47022800	255,215,0
chr1	47109000	47109400	HelaS3	1	.	47109000	47109400	255,215,0
chr1	47456800	47457000	HelaS3	1	.	47456800	47457000	255,215,0
chr1	47478800	47479200	HelaS3	1	.	47478800	47479200	255,215,0
chr1	47639600	47639800	HelaS3	1	.	47639600	47639800	255,215,0
chr1	47641000	47641200	HelaS3	1	.	47641000	47641200	255,215,0
chr1	47903600	47903800	HelaS3	1	.	47903600	47903800	255,215,0
chr1	48217000	48217400	HelaS3	1	.	48217000	48217400	255,215,0
chr1	48221800	48222200	HelaS3	1	.	48221800	48222200	255,215,0
chr1	48222600	48226200	HelaS3	1	.	48222600	48226200	255,215,0
chr1	48349800	48350000	HelaS3	1	.	48349800	48350000	255,215,0
chr1	48397200	48397400	HelaS3	1	.	48397200	48397400	255,215,0
chr1	48401000	48401200	HelaS3	1	.	48401000	48401200	255,215,0
chr1	48413800	48414000	HelaS3	1	.	48413800	48414000	255,215,0
chr1	48456600	48457200	HelaS3	1	.	48456600	48457200	255,215,0
chr1	48471600	48471800	HelaS3	1	.	48471600	48471800	255,215,0
chr1	48472800	48473200	HelaS3	1	.	48472800	48473200	255,215,0
chr1	48509400	48509600	HelaS3	1	.	48509400	48509600	255,215,0
chr1	48535000	48537000	HelaS3	1	.	48535000	48537000	255,215,0
chr1	48543400	48544000	HelaS3	1	.	48543400	48544000	255,215,0
chr1	48559400	48560000	HelaS3	1	.	48559400	48560000	255,215,0
chr1	48571000	48571200	HelaS3	1	.	48571000	48571200	255,215,0
chr1	48702600	48702800	HelaS3	1	.	48702600	48702800	255,215,0
chr1	49038400	49038600	HelaS3	1	.	49038400	49038600	255,215,0
chr1	49283200	49283400	HelaS3	1	.	49283200	49283400	255,215,0
chr1	49336400	49336600	HelaS3	1	.	49336400	49336600	255,215,0
chr1	49382400	49382600	HelaS3	1	.	49382400	49382600	255,215,0
chr1	49403400	49403600	HelaS3	1	.	49403400	49403600	255,215,0
chr1	49404800	49405000	HelaS3	1	.	49404800	49405000	255,215,0
chr1	50814400	50814600	HelaS3	1	.	50814400	50814600	255,215,0
chr1	51097000	51097200	HelaS3	1	.	51097000	51097200	255,215,0
chr1	51215800	51216000	HelaS3	1	.	51215800	51216000	255,215,0
chr1	51435600	51435800	HelaS3	1	.	51435600	51435800	255,215,0
chr1	51449000	51449200	HelaS3	1	.	51449000	51449200	255,215,0
chr1	51449400	51449800	HelaS3	1	.	51449400	51449800	255,215,0
chr1	51450600	51451200	HelaS3	1	.	51450600	51451200	255,215,0
chr1	51510600	51510800	HelaS3	1	.	51510600	51510800	255,215,0
chr1	51929400	51929600	HelaS3	1	.	51929400	51929600	255,215,0
chr1	52009600	52009800	HelaS3	1	.	52009600	52009800	255,215,0
chr1	52025800	52026000	HelaS3	1	.	52025800	52026000	255,215,0
chr1	52078000	52078200	HelaS3	1	.	52078000	52078200	255,215,0
chr1	52108400	52108800	HelaS3	1	.	52108400	52108800	255,215,0
chr1	52123200	52123400	HelaS3	1	.	52123200	52123400	255,215,0
chr1	52234800	52235000	HelaS3	1	.	52234800	52235000	255,215,0
chr1	52306800	52307000	HelaS3	1	.	52306800	52307000	255,215,0
chr1	52830000	52830200	HelaS3	1	.	52830000	52830200	255,215,0
chr1	52926400	52926600	HelaS3	1	.	52926400	52926600	255,215,0
chr1	53045400	53045600	HelaS3	1	.	53045400	53045600	255,215,0
chr1	53152000	53152200	HelaS3	1	.	53152000	53152200	255,215,0
chr1	53174000	53174200	HelaS3	1	.	53174000	53174200	255,215,0
chr1	54007400	54008600	HelaS3	1	.	54007400	54008600	255,215,0
chr1	54038200	54038400	HelaS3	1	.	54038200	54038400	255,215,0
chr1	54105000	54105400	HelaS3	1	.	54105000	54105400	255,215,0
chr1	54147800	54148000	HelaS3	1	.	54147800	54148000	255,215,0
chr1	54154400	54154600	HelaS3	1	.	54154400	54154600	255,215,0
chr1	54198800	54199200	HelaS3	1	.	54198800	54199200	255,215,0
chr1	54220400	54220600	HelaS3	1	.	54220400	54220600	255,215,0
chr1	54326600	54326800	HelaS3	1	.	54326600	54326800	255,215,0
chr1	54457800	54458000	HelaS3	1	.	54457800	54458000	255,215,0
chr1	54481200	54481400	HelaS3	1	.	54481200	54481400	255,215,0
chr1	54693000	54693200	HelaS3	1	.	54693000	54693200	255,215,0
chr1	54695400	54695600	HelaS3	1	.	54695400	54695600	255,215,0
chr1	54737800	54738000	HelaS3	1	.	54737800	54738000	255,215,0
chr1	54748400	54748600	HelaS3	1	.	54748400	54748600	255,215,0
chr1	54887000	54887200	HelaS3	1	.	54887000	54887200	255,215,0
chr1	55137800	55138000	HelaS3	1	.	55137800	55138000	255,215,0
chr1	55270400	55270800	HelaS3	1	.	55270400	55270800	255,215,0
chr1	55321800	55322000	HelaS3	1	.	55321800	55322000	255,215,0
chr1	55322600	55323000	HelaS3	1	.	55322600	55323000	255,215,0
chr1	55325800	55326200	HelaS3	1	.	55325800	55326200	255,215,0
chr1	55438800	55439000	HelaS3	1	.	55438800	55439000	255,215,0
chr1	55537200	55537400	HelaS3	1	.	55537200	55537400	255,215,0
chr1	55710400	55710600	HelaS3	1	.	55710400	55710600	255,215,0
chr1	55711200	55711800	HelaS3	1	.	55711200	55711800	255,215,0
chr1	55712000	55712200	HelaS3	1	.	55712000	55712200	255,215,0
chr1	55728600	55728800	HelaS3	1	.	55728600	55728800	255,215,0
chr1	55750600	55750800	HelaS3	1	.	55750600	55750800	255,215,0
chr1	55755400	55755600	HelaS3	1	.	55755400	55755600	255,215,0
chr1	55787600	55788000	HelaS3	1	.	55787600	55788000	255,215,0
chr1	55840800	55841000	HelaS3	1	.	55840800	55841000	255,215,0
chr1	55841400	55841600	HelaS3	1	.	55841400	55841600	255,215,0
chr1	55972200	55973000	HelaS3	1	.	55972200	55973000	255,215,0
chr1	56008600	56008800	HelaS3	1	.	56008600	56008800	255,215,0
chr1	56038800	56039200	HelaS3	1	.	56038800	56039200	255,215,0
chr1	56092000	56092400	HelaS3	1	.	56092000	56092400	255,215,0
chr1	56160000	56160400	HelaS3	1	.	56160000	56160400	255,215,0
chr1	56167800	56168000	HelaS3	1	.	56167800	56168000	255,215,0
chr1	56191000	56191400	HelaS3	1	.	56191000	56191400	255,215,0
chr1	56216200	56216400	HelaS3	1	.	56216200	56216400	255,215,0
chr1	56219600	56220000	HelaS3	1	.	56219600	56220000	255,215,0
chr1	56247400	56248200	HelaS3	1	.	56247400	56248200	255,215,0
chr1	56278000	56278800	HelaS3	1	.	56278000	56278800	255,215,0
chr1	56279400	56279600	HelaS3	1	.	56279400	56279600	255,215,0
chr1	56293600	56294200	HelaS3	1	.	56293600	56294200	255,215,0
chr1	56364000	56364200	HelaS3	1	.	56364000	56364200	255,215,0
chr1	56446200	56446800	HelaS3	1	.	56446200	56446800	255,215,0
chr1	56498000	56498400	HelaS3	1	.	56498000	56498400	255,215,0
chr1	56522400	56522600	HelaS3	1	.	56522400	56522600	255,215,0
chr1	56666200	56666600	HelaS3	1	.	56666200	56666600	255,215,0
chr1	56874800	56875000	HelaS3	1	.	56874800	56875000	255,215,0
chr1	57082800	57083000	HelaS3	1	.	57082800	57083000	255,215,0
chr1	57092200	57092600	HelaS3	1	.	57092200	57092600	255,215,0
chr1	57104000	57104200	HelaS3	1	.	57104000	57104200	255,215,0
chr1	57142400	57142800	HelaS3	1	.	57142400	57142800	255,215,0
chr1	57175000	57175200	HelaS3	1	.	57175000	57175200	255,215,0
chr1	57223800	57224200	HelaS3	1	.	57223800	57224200	255,215,0
chr1	57242400	57242600	HelaS3	1	.	57242400	57242600	255,215,0
chr1	57263000	57263400	HelaS3	1	.	57263000	57263400	255,215,0
chr1	57269400	57269600	HelaS3	1	.	57269400	57269600	255,215,0
chr1	57367600	57367800	HelaS3	1	.	57367600	57367800	255,215,0
chr1	57785000	57785200	HelaS3	1	.	57785000	57785200	255,215,0
chr1	57876200	57876400	HelaS3	1	.	57876200	57876400	255,215,0
chr1	57876600	57876800	HelaS3	1	.	57876600	57876800	255,215,0
chr1	57877000	57877400	HelaS3	1	.	57877000	57877400	255,215,0
chr1	57935800	57936000	HelaS3	1	.	57935800	57936000	255,215,0
chr1	57952000	57952200	HelaS3	1	.	57952000	57952200	255,215,0
chr1	57955000	57955800	HelaS3	1	.	57955000	57955800	255,215,0
chr1	57983400	57985200	HelaS3	1	.	57983400	57985200	255,215,0
chr1	57987800	57988000	HelaS3	1	.	57987800	57988000	255,215,0
chr1	58057600	58057800	HelaS3	1	.	58057600	58057800	255,215,0
chr1	58089800	58090000	HelaS3	1	.	58089800	58090000	255,215,0
chr1	58102800	58103000	HelaS3	1	.	58102800	58103000	255,215,0
chr1	58140600	58140800	HelaS3	1	.	58140600	58140800	255,215,0
chr1	58262400	58262600	HelaS3	1	.	58262400	58262600	255,215,0
chr1	58290200	58290600	HelaS3	1	.	58290200	58290600	255,215,0
chr1	58507400	58507600	HelaS3	1	.	58507400	58507600	255,215,0
chr1	58513000	58513200	HelaS3	1	.	58513000	58513200	255,215,0
chr1	58628800	58629000	HelaS3	1	.	58628800	58629000	255,215,0
chr1	59042400	59042600	HelaS3	1	.	59042400	59042600	255,215,0
chr1	59044800	59045000	HelaS3	1	.	59044800	59045000	255,215,0
chr1	59118200	59118600	HelaS3	1	.	59118200	59118600	255,215,0
chr1	59270600	59270800	HelaS3	1	.	59270600	59270800	255,215,0
chr1	59557800	59558200	HelaS3	1	.	59557800	59558200	255,215,0
chr1	59581600	59581800	HelaS3	1	.	59581600	59581800	255,215,0
chr1	59602200	59602600	HelaS3	1	.	59602200	59602600	255,215,0
chr1	59604400	59604600	HelaS3	1	.	59604400	59604600	255,215,0
chr1	59900000	59900400	HelaS3	1	.	59900000	59900400	255,215,0
chr1	60413000	60413200	HelaS3	1	.	60413000	60413200	255,215,0
chr1	60437200	60437400	HelaS3	1	.	60437200	60437400	255,215,0
chr1	60442600	60442800	HelaS3	1	.	60442600	60442800	255,215,0
chr1	61952400	61952800	HelaS3	1	.	61952400	61952800	255,215,0
chr1	61962000	61963200	HelaS3	1	.	61962000	61963200	255,215,0
chr1	62158000	62158400	HelaS3	1	.	62158000	62158400	255,215,0
chr1	62210000	62210400	HelaS3	1	.	62210000	62210400	255,215,0
chr1	62353000	62354000	HelaS3	1	.	62353000	62354000	255,215,0
chr1	62641400	62641600	HelaS3	1	.	62641400	62641600	255,215,0
chr1	62675800	62676200	HelaS3	1	.	62675800	62676200	255,215,0
chr1	62700400	62700800	HelaS3	1	.	62700400	62700800	255,215,0
chr1	62760000	62760200	HelaS3	1	.	62760000	62760200	255,215,0
chr1	62774600	62774800	HelaS3	1	.	62774600	62774800	255,215,0
chr1	62777200	62777600	HelaS3	1	.	62777200	62777600	255,215,0
chr1	62822200	62822400	HelaS3	1	.	62822200	62822400	255,215,0
chr1	62830400	62830800	HelaS3	1	.	62830400	62830800	255,215,0
chr1	62850400	62850800	HelaS3	1	.	62850400	62850800	255,215,0
chr1	62855000	62856200	HelaS3	1	.	62855000	62856200	255,215,0
chr1	62856400	62856600	HelaS3	1	.	62856400	62856600	255,215,0
chr1	62857200	62857400	HelaS3	1	.	62857200	62857400	255,215,0
chr1	62873000	62873400	HelaS3	1	.	62873000	62873400	255,215,0
chr1	63212200	63212400	HelaS3	1	.	63212200	63212400	255,215,0
chr1	63377800	63378000	HelaS3	1	.	63377800	63378000	255,215,0
chr1	63793200	63793600	HelaS3	1	.	63793200	63793600	255,215,0
chr1	64076800	64077200	HelaS3	1	.	64076800	64077200	255,215,0
chr1	64081600	64081800	HelaS3	1	.	64081600	64081800	255,215,0
chr1	64157600	64158000	HelaS3	1	.	64157600	64158000	255,215,0
chr1	64187400	64187600	HelaS3	1	.	64187400	64187600	255,215,0
chr1	64188000	64188200	HelaS3	1	.	64188000	64188200	255,215,0
chr1	64189400	64189600	HelaS3	1	.	64189400	64189600	255,215,0
chr1	64368600	64368800	HelaS3	1	.	64368600	64368800	255,215,0
chr1	64401000	64401200	HelaS3	1	.	64401000	64401200	255,215,0
chr1	64465800	64466000	HelaS3	1	.	64465800	64466000	255,215,0
chr1	64485600	64485800	HelaS3	1	.	64485600	64485800	255,215,0
chr1	64708800	64709000	HelaS3	1	.	64708800	64709000	255,215,0
chr1	64712200	64712400	HelaS3	1	.	64712200	64712400	255,215,0
chr1	64998400	64998600	HelaS3	1	.	64998400	64998600	255,215,0
chr1	65225800	65226000	HelaS3	1	.	65225800	65226000	255,215,0
chr1	65232200	65232600	HelaS3	1	.	65232200	65232600	255,215,0
chr1	65327400	65327600	HelaS3	1	.	65327400	65327600	255,215,0
chr1	65486600	65486800	HelaS3	1	.	65486600	65486800	255,215,0
chr1	65810000	65810200	HelaS3	1	.	65810000	65810200	255,215,0
chr1	66229800	66230000	HelaS3	1	.	66229800	66230000	255,215,0
chr1	66286800	66287000	HelaS3	1	.	66286800	66287000	255,215,0
chr1	66296000	66296200	HelaS3	1	.	66296000	66296200	255,215,0
chr1	66424600	66425000	HelaS3	1	.	66424600	66425000	255,215,0
chr1	66430000	66430200	HelaS3	1	.	66430000	66430200	255,215,0
chr1	66518400	66518600	HelaS3	1	.	66518400	66518600	255,215,0
chr1	66598600	66598800	HelaS3	1	.	66598600	66598800	255,215,0
chr1	66647000	66647200	HelaS3	1	.	66647000	66647200	255,215,0
chr1	66648200	66649400	HelaS3	1	.	66648200	66649400	255,215,0
chr1	66649600	66649800	HelaS3	1	.	66649600	66649800	255,215,0
chr1	66673200	66673600	HelaS3	1	.	66673200	66673600	255,215,0
chr1	66676400	66676600	HelaS3	1	.	66676400	66676600	255,215,0
chr1	66695600	66696000	HelaS3	1	.	66695600	66696000	255,215,0
chr1	66696800	66697400	HelaS3	1	.	66696800	66697400	255,215,0
chr1	66697800	66698200	HelaS3	1	.	66697800	66698200	255,215,0
chr1	66706600	66706800	HelaS3	1	.	66706600	66706800	255,215,0
chr1	66707600	66707800	HelaS3	1	.	66707600	66707800	255,215,0
chr1	66719000	66719400	HelaS3	1	.	66719000	66719400	255,215,0
chr1	66724600	66724800	HelaS3	1	.	66724600	66724800	255,215,0
chr1	66736000	66736400	HelaS3	1	.	66736000	66736400	255,215,0
chr1	66757200	66757600	HelaS3	1	.	66757200	66757600	255,215,0
chr1	66758600	66759000	HelaS3	1	.	66758600	66759000	255,215,0
chr1	66761800	66762000	HelaS3	1	.	66761800	66762000	255,215,0
chr1	66768600	66769000	HelaS3	1	.	66768600	66769000	255,215,0
chr1	66779200	66779400	HelaS3	1	.	66779200	66779400	255,215,0
chr1	66781400	66781600	HelaS3	1	.	66781400	66781600	255,215,0
chr1	66915800	66916000	HelaS3	1	.	66915800	66916000	255,215,0
chr1	66943400	66943600	HelaS3	1	.	66943400	66943600	255,215,0
chr1	66943800	66944200	HelaS3	1	.	66943800	66944200	255,215,0
chr1	66967600	66968200	HelaS3	1	.	66967600	66968200	255,215,0
chr1	66987400	66987800	HelaS3	1	.	66987400	66987800	255,215,0
chr1	67351200	67351400	HelaS3	1	.	67351200	67351400	255,215,0
chr1	67461800	67462000	HelaS3	1	.	67461800	67462000	255,215,0
chr1	67699800	67700000	HelaS3	1	.	67699800	67700000	255,215,0
chr1	67865800	67866000	HelaS3	1	.	67865800	67866000	255,215,0
chr1	67955400	67955600	HelaS3	1	.	67955400	67955600	255,215,0
chr1	68283000	68283200	HelaS3	1	.	68283000	68283200	255,215,0
chr1	68452800	68453400	HelaS3	1	.	68452800	68453400	255,215,0
chr1	68577600	68577800	HelaS3	1	.	68577600	68577800	255,215,0
chr1	68594000	68594200	HelaS3	1	.	68594000	68594200	255,215,0
chr1	68651600	68651800	HelaS3	1	.	68651600	68651800	255,215,0
chr1	68679600	68679800	HelaS3	1	.	68679600	68679800	255,215,0
chr1	68734800	68735200	HelaS3	1	.	68734800	68735200	255,215,0
chr1	68735800	68736000	HelaS3	1	.	68735800	68736000	255,215,0
chr1	68808400	68808800	HelaS3	1	.	68808400	68808800	255,215,0
chr1	68841800	68842000	HelaS3	1	.	68841800	68842000	255,215,0
chr1	68843000	68843600	HelaS3	1	.	68843000	68843600	255,215,0
chr1	68908800	68909200	HelaS3	1	.	68908800	68909200	255,215,0
chr1	68925600	68925800	HelaS3	1	.	68925600	68925800	255,215,0
chr1	69090000	69090200	HelaS3	1	.	69090000	69090200	255,215,0
chr1	69285200	69285400	HelaS3	1	.	69285200	69285400	255,215,0
chr1	69382200	69382400	HelaS3	1	.	69382200	69382400	255,215,0
chr1	69637800	69638000	HelaS3	1	.	69637800	69638000	255,215,0
chr1	69975800	69976000	HelaS3	1	.	69975800	69976000	255,215,0
chr1	70203400	70203600	HelaS3	1	.	70203400	70203600	255,215,0
chr1	70231800	70232000	HelaS3	1	.	70231800	70232000	255,215,0
chr1	70395000	70395600	HelaS3	1	.	70395000	70395600	255,215,0
chr1	70426200	70426400	HelaS3	1	.	70426200	70426400	255,215,0
chr1	70448600	70449200	HelaS3	1	.	70448600	70449200	255,215,0
chr1	70551400	70551600	HelaS3	1	.	70551400	70551600	255,215,0
chr1	70556600	70556800	HelaS3	1	.	70556600	70556800	255,215,0
chr1	70608800	70609000	HelaS3	1	.	70608800	70609000	255,215,0
chr1	70612200	70612400	HelaS3	1	.	70612200	70612400	255,215,0
chr1	70793000	70793200	HelaS3	1	.	70793000	70793200	255,215,0
chr1	71515800	71516000	HelaS3	1	.	71515800	71516000	255,215,0
chr1	71987400	71987600	HelaS3	1	.	71987400	71987600	255,215,0
chr1	72762200	72762800	HelaS3	1	.	72762200	72762800	255,215,0
chr1	72863600	72863800	HelaS3	1	.	72863600	72863800	255,215,0
chr1	73023200	73023400	HelaS3	1	.	73023200	73023400	255,215,0
chr1	73293000	73293200	HelaS3	1	.	73293000	73293200	255,215,0
chr1	73303600	73303800	HelaS3	1	.	73303600	73303800	255,215,0
chr1	73495400	73495600	HelaS3	1	.	73495400	73495600	255,215,0
chr1	74464200	74464400	HelaS3	1	.	74464200	74464400	255,215,0
chr1	75237800	75238000	HelaS3	1	.	75237800	75238000	255,215,0
chr1	76704000	76704200	HelaS3	1	.	76704000	76704200	255,215,0
chr1	77367000	77367200	HelaS3	1	.	77367000	77367200	255,215,0
chr1	77614000	77614200	HelaS3	1	.	77614000	77614200	255,215,0
chr1	78006800	78007000	HelaS3	1	.	78006800	78007000	255,215,0
chr1	78131000	78131200	HelaS3	1	.	78131000	78131200	255,215,0
chr1	78219600	78219800	HelaS3	1	.	78219600	78219800	255,215,0
chr1	78340600	78340800	HelaS3	1	.	78340600	78340800	255,215,0
chr1	78366400	78366600	HelaS3	1	.	78366400	78366600	255,215,0
chr1	78691000	78691200	HelaS3	1	.	78691000	78691200	255,215,0
chr1	78720200	78720800	HelaS3	1	.	78720200	78720800	255,215,0
chr1	78721000	78721600	HelaS3	1	.	78721000	78721600	255,215,0
chr1	78789200	78789400	HelaS3	1	.	78789200	78789400	255,215,0
chr1	78937600	78938200	HelaS3	1	.	78937600	78938200	255,215,0
chr1	78938600	78938800	HelaS3	1	.	78938600	78938800	255,215,0
chr1	78939000	78939200	HelaS3	1	.	78939000	78939200	255,215,0
chr1	79142200	79142400	HelaS3	1	.	79142200	79142400	255,215,0
chr1	79157600	79158400	HelaS3	1	.	79157600	79158400	255,215,0
chr1	79226600	79226800	HelaS3	1	.	79226600	79226800	255,215,0
chr1	79305400	79305800	HelaS3	1	.	79305400	79305800	255,215,0
chr1	79350600	79351200	HelaS3	1	.	79350600	79351200	255,215,0
chr1	79377800	79378400	HelaS3	1	.	79377800	79378400	255,215,0
chr1	79415000	79415200	HelaS3	1	.	79415000	79415200	255,215,0
chr1	79416600	79416800	HelaS3	1	.	79416600	79416800	255,215,0
chr1	79418400	79418600	HelaS3	1	.	79418400	79418600	255,215,0
chr1	79698600	79698800	HelaS3	1	.	79698600	79698800	255,215,0
chr1	79819000	79819200	HelaS3	1	.	79819000	79819200	255,215,0
chr1	79857600	79857800	HelaS3	1	.	79857600	79857800	255,215,0
chr1	79967000	79967200	HelaS3	1	.	79967000	79967200	255,215,0
chr1	80069600	80069800	HelaS3	1	.	80069600	80069800	255,215,0
chr1	80824000	80824200	HelaS3	1	.	80824000	80824200	255,215,0
chr1	80913200	80913600	HelaS3	1	.	80913200	80913600	255,215,0
chr1	81100000	81100200	HelaS3	1	.	81100000	81100200	255,215,0
chr1	81100400	81100800	HelaS3	1	.	81100400	81100800	255,215,0
chr1	81472800	81473000	HelaS3	1	.	81472800	81473000	255,215,0
chr1	81495000	81495200	HelaS3	1	.	81495000	81495200	255,215,0
chr1	81546800	81547000	HelaS3	1	.	81546800	81547000	255,215,0
chr1	81608200	81608400	HelaS3	1	.	81608200	81608400	255,215,0
chr1	81624000	81624600	HelaS3	1	.	81624000	81624600	255,215,0
chr1	81658600	81659000	HelaS3	1	.	81658600	81659000	255,215,0
chr1	81770000	81770200	HelaS3	1	.	81770000	81770200	255,215,0
chr1	81776000	81776200	HelaS3	1	.	81776000	81776200	255,215,0
chr1	81791000	81791600	HelaS3	1	.	81791000	81791600	255,215,0
chr1	82015400	82015600	HelaS3	1	.	82015400	82015600	255,215,0
chr1	82138600	82138800	HelaS3	1	.	82138600	82138800	255,215,0
chr1	83248800	83249000	HelaS3	1	.	83248800	83249000	255,215,0
chr1	84397400	84397600	HelaS3	1	.	84397400	84397600	255,215,0
chr1	84588600	84588800	HelaS3	1	.	84588600	84588800	255,215,0
chr1	84867800	84868000	HelaS3	1	.	84867800	84868000	255,215,0
chr1	84894000	84894200	HelaS3	1	.	84894000	84894200	255,215,0
chr1	84894400	84894800	HelaS3	1	.	84894400	84894800	255,215,0
chr1	85192400	85192600	HelaS3	1	.	85192400	85192600	255,215,0
chr1	85219200	85219400	HelaS3	1	.	85219200	85219400	255,215,0
chr1	85379400	85379600	HelaS3	1	.	85379400	85379600	255,215,0
chr1	85402000	85402200	HelaS3	1	.	85402000	85402200	255,215,0
chr1	85426200	85426400	HelaS3	1	.	85426200	85426400	255,215,0
chr1	85600800	85601400	HelaS3	1	.	85600800	85601400	255,215,0
chr1	85864400	85864600	HelaS3	1	.	85864400	85864600	255,215,0
chr1	85990200	85990600	HelaS3	1	.	85990200	85990600	255,215,0
chr1	86846000	86846200	HelaS3	1	.	86846000	86846200	255,215,0
chr1	86885000	86885200	HelaS3	1	.	86885000	86885200	255,215,0
chr1	86939800	86940000	HelaS3	1	.	86939800	86940000	255,215,0
chr1	86973800	86974000	HelaS3	1	.	86973800	86974000	255,215,0
chr1	86981400	86981600	HelaS3	1	.	86981400	86981600	255,215,0
chr1	87311800	87312400	HelaS3	1	.	87311800	87312400	255,215,0
chr1	87758800	87759000	HelaS3	1	.	87758800	87759000	255,215,0
chr1	87858000	87858200	HelaS3	1	.	87858000	87858200	255,215,0
chr1	87889000	87889800	HelaS3	1	.	87889000	87889800	255,215,0
chr1	87979800	87980000	HelaS3	1	.	87979800	87980000	255,215,0
chr1	88184200	88184400	HelaS3	1	.	88184200	88184400	255,215,0
chr1	88837200	88837600	HelaS3	1	.	88837200	88837600	255,215,0
chr1	88864000	88864200	HelaS3	1	.	88864000	88864200	255,215,0
chr1	88887800	88888000	HelaS3	1	.	88887800	88888000	255,215,0
chr1	88953800	88954400	HelaS3	1	.	88953800	88954400	255,215,0
chr1	89061200	89061400	HelaS3	1	.	89061200	89061400	255,215,0
chr1	89078400	89078800	HelaS3	1	.	89078400	89078800	255,215,0
chr1	89202400	89202600	HelaS3	1	.	89202400	89202600	255,215,0
chr1	89229400	89229600	HelaS3	1	.	89229400	89229600	255,215,0
chr1	89551600	89551800	HelaS3	1	.	89551600	89551800	255,215,0
chr1	89727600	89728800	HelaS3	1	.	89727600	89728800	255,215,0
chr1	89740000	89740600	HelaS3	1	.	89740000	89740600	255,215,0
chr1	89824000	89824200	HelaS3	1	.	89824000	89824200	255,215,0
chr1	89949000	89949200	HelaS3	1	.	89949000	89949200	255,215,0
chr1	89985400	89985600	HelaS3	1	.	89985400	89985600	255,215,0
chr1	90018200	90018400	HelaS3	1	.	90018200	90018400	255,215,0
chr1	90021200	90021400	HelaS3	1	.	90021200	90021400	255,215,0
chr1	90246400	90246600	HelaS3	1	.	90246400	90246600	255,215,0
chr1	90354600	90354800	HelaS3	1	.	90354600	90354800	255,215,0
chr1	90383800	90384000	HelaS3	1	.	90383800	90384000	255,215,0
chr1	90384400	90385000	HelaS3	1	.	90384400	90385000	255,215,0
chr1	90466600	90467000	HelaS3	1	.	90466600	90467000	255,215,0
chr1	90580200	90580400	HelaS3	1	.	90580200	90580400	255,215,0
chr1	90598600	90598800	HelaS3	1	.	90598600	90598800	255,215,0
chr1	91458800	91459000	HelaS3	1	.	91458800	91459000	255,215,0
chr1	91557400	91558200	HelaS3	1	.	91557400	91558200	255,215,0
chr1	91631800	91632000	HelaS3	1	.	91631800	91632000	255,215,0
chr1	91916000	91916200	HelaS3	1	.	91916000	91916200	255,215,0
chr1	91973000	91973200	HelaS3	1	.	91973000	91973200	255,215,0
chr1	91995600	91995800	HelaS3	1	.	91995600	91995800	255,215,0
chr1	92079200	92080000	HelaS3	1	.	92079200	92080000	255,215,0
chr1	92208600	92208800	HelaS3	1	.	92208600	92208800	255,215,0
chr1	92215000	92215800	HelaS3	1	.	92215000	92215800	255,215,0
chr1	92216000	92216400	HelaS3	1	.	92216000	92216400	255,215,0
chr1	92231000	92231200	HelaS3	1	.	92231000	92231200	255,215,0
chr1	92360000	92360200	HelaS3	1	.	92360000	92360200	255,215,0
chr1	92366200	92366600	HelaS3	1	.	92366200	92366600	255,215,0
chr1	92389600	92390200	HelaS3	1	.	92389600	92390200	255,215,0
chr1	92392800	92393200	HelaS3	1	.	92392800	92393200	255,215,0
chr1	93064800	93065000	HelaS3	1	.	93064800	93065000	255,215,0
chr1	93218600	93219000	HelaS3	1	.	93218600	93219000	255,215,0
chr1	93248000	93248200	HelaS3	1	.	93248000	93248200	255,215,0
chr1	93406200	93406400	HelaS3	1	.	93406200	93406400	255,215,0
chr1	93487200	93487400	HelaS3	1	.	93487200	93487400	255,215,0
chr1	93903600	93903800	HelaS3	1	.	93903600	93903800	255,215,0
chr1	93908400	93908600	HelaS3	1	.	93908400	93908600	255,215,0
chr1	94108200	94108400	HelaS3	1	.	94108200	94108400	255,215,0
chr1	94152200	94152600	HelaS3	1	.	94152200	94152600	255,215,0
chr1	94171400	94172000	HelaS3	1	.	94171400	94172000	255,215,0
chr1	94217400	94217600	HelaS3	1	.	94217400	94217600	255,215,0
chr1	94262600	94262800	HelaS3	1	.	94262600	94262800	255,215,0
chr1	94265400	94265600	HelaS3	1	.	94265400	94265600	255,215,0
chr1	94305000	94305200	HelaS3	1	.	94305000	94305200	255,215,0
chr1	94305400	94305800	HelaS3	1	.	94305400	94305800	255,215,0
chr1	94339600	94340000	HelaS3	1	.	94339600	94340000	255,215,0
chr1	94929400	94929600	HelaS3	1	.	94929400	94929600	255,215,0
chr1	94947000	94947200	HelaS3	1	.	94947000	94947200	255,215,0
chr1	94979800	94980000	HelaS3	1	.	94979800	94980000	255,215,0
chr1	94997600	94998000	HelaS3	1	.	94997600	94998000	255,215,0
chr1	95003800	95004400	HelaS3	1	.	95003800	95004400	255,215,0
chr1	95004800	95005800	HelaS3	1	.	95004800	95005800	255,215,0
chr1	95061400	95061600	HelaS3	1	.	95061400	95061600	255,215,0
chr1	95063200	95063600	HelaS3	1	.	95063200	95063600	255,215,0
chr1	95078200	95078400	HelaS3	1	.	95078200	95078400	255,215,0
chr1	95123400	95124200	HelaS3	1	.	95123400	95124200	255,215,0
chr1	95125800	95126000	HelaS3	1	.	95125800	95126000	255,215,0
chr1	95126400	95126800	HelaS3	1	.	95126400	95126800	255,215,0
chr1	95134200	95134400	HelaS3	1	.	95134200	95134400	255,215,0
chr1	95143400	95143600	HelaS3	1	.	95143400	95143600	255,215,0
chr1	95207200	95207400	HelaS3	1	.	95207200	95207400	255,215,0
chr1	95244600	95244800	HelaS3	1	.	95244600	95244800	255,215,0
chr1	95417000	95417600	HelaS3	1	.	95417000	95417600	255,215,0
chr1	95835600	95835800	HelaS3	1	.	95835600	95835800	255,215,0
chr1	96701800	96702000	HelaS3	1	.	96701800	96702000	255,215,0
chr1	97516200	97516400	HelaS3	1	.	97516200	97516400	255,215,0
chr1	97517000	97517200	HelaS3	1	.	97517000	97517200	255,215,0
chr1	97573800	97574000	HelaS3	1	.	97573800	97574000	255,215,0
chr1	97656000	97656200	HelaS3	1	.	97656000	97656200	255,215,0
chr1	97849200	97849400	HelaS3	1	.	97849200	97849400	255,215,0
chr1	98106200	98106600	HelaS3	1	.	98106200	98106600	255,215,0
chr1	98113400	98113600	HelaS3	1	.	98113400	98113600	255,215,0
chr1	98134600	98134800	HelaS3	1	.	98134600	98134800	255,215,0
chr1	98146000	98146400	HelaS3	1	.	98146000	98146400	255,215,0
chr1	98286000	98286400	HelaS3	1	.	98286000	98286400	255,215,0
chr1	98319200	98319400	HelaS3	1	.	98319200	98319400	255,215,0
chr1	98516800	98517000	HelaS3	1	.	98516800	98517000	255,215,0
chr1	98533800	98534000	HelaS3	1	.	98533800	98534000	255,215,0
chr1	98568000	98568200	HelaS3	1	.	98568000	98568200	255,215,0
chr1	98569800	98570200	HelaS3	1	.	98569800	98570200	255,215,0
chr1	98576200	98576600	HelaS3	1	.	98576200	98576600	255,215,0
chr1	98646600	98646800	HelaS3	1	.	98646600	98646800	255,215,0
chr1	98821600	98821800	HelaS3	1	.	98821600	98821800	255,215,0
chr1	99260000	99260200	HelaS3	1	.	99260000	99260200	255,215,0
chr1	99930800	99931000	HelaS3	1	.	99930800	99931000	255,215,0
chr1	99931200	99931400	HelaS3	1	.	99931200	99931400	255,215,0
chr1	100140400	100140600	HelaS3	1	.	100140400	100140600	255,215,0
chr1	100143200	100143400	HelaS3	1	.	100143200	100143400	255,215,0
chr1	100202600	100202800	HelaS3	1	.	100202600	100202800	255,215,0
chr1	100437200	100437400	HelaS3	1	.	100437200	100437400	255,215,0
chr1	100595800	100596000	HelaS3	1	.	100595800	100596000	255,215,0
chr1	101072000	101072200	HelaS3	1	.	101072000	101072200	255,215,0
chr1	101202400	101202600	HelaS3	1	.	101202400	101202600	255,215,0
chr1	101904000	101904200	HelaS3	1	.	101904000	101904200	255,215,0
chr1	101972200	101972400	HelaS3	1	.	101972200	101972400	255,215,0
chr1	101985800	101986000	HelaS3	1	.	101985800	101986000	255,215,0
chr1	102285800	102286000	HelaS3	1	.	102285800	102286000	255,215,0
chr1	102657400	102657600	HelaS3	1	.	102657400	102657600	255,215,0
chr1	102701000	102701200	HelaS3	1	.	102701000	102701200	255,215,0
chr1	103303200	103303400	HelaS3	1	.	103303200	103303400	255,215,0
chr1	103657000	103657200	HelaS3	1	.	103657000	103657200	255,215,0
chr1	103731200	103731400	HelaS3	1	.	103731200	103731400	255,215,0
chr1	104648200	104648400	HelaS3	1	.	104648200	104648400	255,215,0
chr1	104675000	104675200	HelaS3	1	.	104675000	104675200	255,215,0
chr1	105214600	105215200	HelaS3	1	.	105214600	105215200	255,215,0
chr1	105646200	105646400	HelaS3	1	.	105646200	105646400	255,215,0
chr1	106436800	106437000	HelaS3	1	.	106436800	106437000	255,215,0
chr1	106765000	106765400	HelaS3	1	.	106765000	106765400	255,215,0
chr1	106779000	106779200	HelaS3	1	.	106779000	106779200	255,215,0
chr1	106797400	106797600	HelaS3	1	.	106797400	106797600	255,215,0
chr1	106810800	106811000	HelaS3	1	.	106810800	106811000	255,215,0
chr1	107521200	107521400	HelaS3	1	.	107521200	107521400	255,215,0
chr1	108136600	108136800	HelaS3	1	.	108136600	108136800	255,215,0
chr1	108246000	108246200	HelaS3	1	.	108246000	108246200	255,215,0
chr1	108291200	108291400	HelaS3	1	.	108291200	108291400	255,215,0
chr1	108325000	108325200	HelaS3	1	.	108325000	108325200	255,215,0
chr1	108668200	108668400	HelaS3	1	.	108668200	108668400	255,215,0
chr1	108759000	108759400	HelaS3	1	.	108759000	108759400	255,215,0
chr1	108888400	108888800	HelaS3	1	.	108888400	108888800	255,215,0
chr1	109045400	109046200	HelaS3	1	.	109045400	109046200	255,215,0
chr1	109054600	109054800	HelaS3	1	.	109054600	109054800	255,215,0
chr1	109056200	109056400	HelaS3	1	.	109056200	109056400	255,215,0
chr1	109096200	109096400	HelaS3	1	.	109096200	109096400	255,215,0
chr1	109096600	109097200	HelaS3	1	.	109096600	109097200	255,215,0
chr1	109105800	109106000	HelaS3	1	.	109105800	109106000	255,215,0
chr1	109107800	109108000	HelaS3	1	.	109107800	109108000	255,215,0
chr1	109125800	109126000	HelaS3	1	.	109125800	109126000	255,215,0
chr1	109130000	109130200	HelaS3	1	.	109130000	109130200	255,215,0
chr1	109132200	109132400	HelaS3	1	.	109132200	109132400	255,215,0
chr1	109139800	109140200	HelaS3	1	.	109139800	109140200	255,215,0
chr1	109186200	109186400	HelaS3	1	.	109186200	109186400	255,215,0
chr1	109202800	109203200	HelaS3	1	.	109202800	109203200	255,215,0
chr1	109440800	109441000	HelaS3	1	.	109440800	109441000	255,215,0
chr1	109768800	109769000	HelaS3	1	.	109768800	109769000	255,215,0
chr1	109770000	109770400	HelaS3	1	.	109770000	109770400	255,215,0
chr1	109784800	109785000	HelaS3	1	.	109784800	109785000	255,215,0
chr1	109987200	109987400	HelaS3	1	.	109987200	109987400	255,215,0
chr1	110009000	110009200	HelaS3	1	.	110009000	110009200	255,215,0
chr1	110193200	110193600	HelaS3	1	.	110193200	110193600	255,215,0
chr1	110195000	110195400	HelaS3	1	.	110195000	110195400	255,215,0
chr1	110195800	110196200	HelaS3	1	.	110195800	110196200	255,215,0
chr1	110201800	110202200	HelaS3	1	.	110201800	110202200	255,215,0
chr1	110206600	110206800	HelaS3	1	.	110206600	110206800	255,215,0
chr1	110239800	110240000	HelaS3	1	.	110239800	110240000	255,215,0
chr1	110240600	110240800	HelaS3	1	.	110240600	110240800	255,215,0
chr1	110246800	110247000	HelaS3	1	.	110246800	110247000	255,215,0
chr1	110370200	110370400	HelaS3	1	.	110370200	110370400	255,215,0
chr1	110393000	110393200	HelaS3	1	.	110393000	110393200	255,215,0
chr1	110414800	110415400	HelaS3	1	.	110414800	110415400	255,215,0
chr1	110416400	110416600	HelaS3	1	.	110416400	110416600	255,215,0
chr1	110443200	110443400	HelaS3	1	.	110443200	110443400	255,215,0
chr1	110630800	110631000	HelaS3	1	.	110630800	110631000	255,215,0
chr1	110640800	110641600	HelaS3	1	.	110640800	110641600	255,215,0
chr1	110757200	110757400	HelaS3	1	.	110757200	110757400	255,215,0
chr1	110835200	110835400	HelaS3	1	.	110835200	110835400	255,215,0
chr1	110855200	110855400	HelaS3	1	.	110855200	110855400	255,215,0
chr1	110899000	110899400	HelaS3	1	.	110899000	110899400	255,215,0
chr1	111003000	111003200	HelaS3	1	.	111003000	111003200	255,215,0
chr1	111007000	111007200	HelaS3	1	.	111007000	111007200	255,215,0
chr1	111030200	111030400	HelaS3	1	.	111030200	111030400	255,215,0
chr1	111038600	111038800	HelaS3	1	.	111038600	111038800	255,215,0
chr1	111067200	111067400	HelaS3	1	.	111067200	111067400	255,215,0
chr1	111158400	111158600	HelaS3	1	.	111158400	111158600	255,215,0
chr1	111575000	111575200	HelaS3	1	.	111575000	111575200	255,215,0
chr1	111876800	111877000	HelaS3	1	.	111876800	111877000	255,215,0
chr1	112312200	112312400	HelaS3	1	.	112312200	112312400	255,215,0
chr1	112912400	112912600	HelaS3	1	.	112912400	112912600	255,215,0
chr1	113050600	113050800	HelaS3	1	.	113050600	113050800	255,215,0
chr1	113058400	113058600	HelaS3	1	.	113058400	113058600	255,215,0
chr1	113124400	113124600	HelaS3	1	.	113124400	113124600	255,215,0
chr1	113360800	113361000	HelaS3	1	.	113360800	113361000	255,215,0
chr1	113472800	113473000	HelaS3	1	.	113472800	113473000	255,215,0
chr1	113474400	113474600	HelaS3	1	.	113474400	113474600	255,215,0
chr1	113896200	113896600	HelaS3	1	.	113896200	113896600	255,215,0
chr1	113940600	113940800	HelaS3	1	.	113940600	113940800	255,215,0
chr1	114220600	114220800	HelaS3	1	.	114220600	114220800	255,215,0
chr1	114825600	114825800	HelaS3	1	.	114825600	114825800	255,215,0
chr1	115018400	115018600	HelaS3	1	.	115018400	115018600	255,215,0
chr1	115061400	115061600	HelaS3	1	.	115061400	115061600	255,215,0
chr1	115062600	115062800	HelaS3	1	.	115062600	115062800	255,215,0
chr1	115097200	115097600	HelaS3	1	.	115097200	115097600	255,215,0
chr1	115584400	115584600	HelaS3	1	.	115584400	115584600	255,215,0
chr1	115595200	115595400	HelaS3	1	.	115595200	115595400	255,215,0
chr1	115655400	115655800	HelaS3	1	.	115655400	115655800	255,215,0
chr1	115727200	115727800	HelaS3	1	.	115727200	115727800	255,215,0
chr1	115742200	115742400	HelaS3	1	.	115742200	115742400	255,215,0
chr1	115782400	115782600	HelaS3	1	.	115782400	115782600	255,215,0
chr1	115783000	115783200	HelaS3	1	.	115783000	115783200	255,215,0
chr1	115784000	115784400	HelaS3	1	.	115784000	115784400	255,215,0
chr1	115817800	115818200	HelaS3	1	.	115817800	115818200	255,215,0
chr1	115863000	115863400	HelaS3	1	.	115863000	115863400	255,215,0
chr1	115873200	115873400	HelaS3	1	.	115873200	115873400	255,215,0
chr1	115875800	115876400	HelaS3	1	.	115875800	115876400	255,215,0
chr1	115943600	115943800	HelaS3	1	.	115943600	115943800	255,215,0
chr1	115951800	115952000	HelaS3	1	.	115951800	115952000	255,215,0
chr1	115956200	115956400	HelaS3	1	.	115956200	115956400	255,215,0
chr1	115979400	115979600	HelaS3	1	.	115979400	115979600	255,215,0
chr1	115980000	115980200	HelaS3	1	.	115980000	115980200	255,215,0
chr1	116006000	116006400	HelaS3	1	.	116006000	116006400	255,215,0
chr1	116038000	116038600	HelaS3	1	.	116038000	116038600	255,215,0
chr1	116049800	116050000	HelaS3	1	.	116049800	116050000	255,215,0
chr1	116260200	116260400	HelaS3	1	.	116260200	116260400	255,215,0
chr1	116291200	116291400	HelaS3	1	.	116291200	116291400	255,215,0
chr1	116563400	116563600	HelaS3	1	.	116563400	116563600	255,215,0
chr1	116618600	116618800	HelaS3	1	.	116618600	116618800	255,215,0
chr1	116658000	116658600	HelaS3	1	.	116658000	116658600	255,215,0
chr1	116677000	116677200	HelaS3	1	.	116677000	116677200	255,215,0
chr1	116831600	116832200	HelaS3	1	.	116831600	116832200	255,215,0
chr1	116851800	116852000	HelaS3	1	.	116851800	116852000	255,215,0
chr1	117185000	117185200	HelaS3	1	.	117185000	117185200	255,215,0
chr1	117638400	117638600	HelaS3	1	.	117638400	117638600	255,215,0
chr1	117684800	117685200	HelaS3	1	.	117684800	117685200	255,215,0
chr1	117689200	117691000	HelaS3	1	.	117689200	117691000	255,215,0
chr1	117691400	117691600	HelaS3	1	.	117691400	117691600	255,215,0
chr1	117827200	117827600	HelaS3	1	.	117827200	117827600	255,215,0
chr1	117833600	117833800	HelaS3	1	.	117833600	117833800	255,215,0
chr1	118083800	118084000	HelaS3	1	.	118083800	118084000	255,215,0
chr1	118694000	118694200	HelaS3	1	.	118694000	118694200	255,215,0
chr1	118797600	118797800	HelaS3	1	.	118797600	118797800	255,215,0
chr1	118903600	118903800	HelaS3	1	.	118903600	118903800	255,215,0
chr1	119818200	119818400	HelaS3	1	.	119818200	119818400	255,215,0
chr1	119917000	119917200	HelaS3	1	.	119917000	119917200	255,215,0
chr1	120125600	120125800	HelaS3	1	.	120125600	120125800	255,215,0
chr1	120156400	120156600	HelaS3	1	.	120156400	120156600	255,215,0
chr1	120316200	120317000	HelaS3	1	.	120316200	120317000	255,215,0
chr1	120529800	120530000	HelaS3	1	.	120529800	120530000	255,215,0
chr1	120820000	120820200	HelaS3	1	.	120820000	120820200	255,215,0
chr1	144595800	144596000	HelaS3	1	.	144595800	144596000	255,215,0
chr1	145435200	145435600	HelaS3	1	.	145435200	145435600	255,215,0
chr1	145621400	145621600	HelaS3	1	.	145621400	145621600	255,215,0
chr1	145694400	145694800	HelaS3	1	.	145694400	145694800	255,215,0
chr1	145741600	145742000	HelaS3	1	.	145741600	145742000	255,215,0
chr1	145758600	145758800	HelaS3	1	.	145758600	145758800	255,215,0
chr1	146966800	146967200	HelaS3	1	.	146966800	146967200	255,215,0
chr1	146976800	146977200	HelaS3	1	.	146976800	146977200	255,215,0
chr1	147017000	147017200	HelaS3	1	.	147017000	147017200	255,215,0
chr1	147032600	147032800	HelaS3	1	.	147032600	147032800	255,215,0
chr1	147071800	147072000	HelaS3	1	.	147071800	147072000	255,215,0
chr1	147172200	147172400	HelaS3	1	.	147172200	147172400	255,215,0
chr1	147194000	147194200	HelaS3	1	.	147194000	147194200	255,215,0
chr1	147196200	147196400	HelaS3	1	.	147196200	147196400	255,215,0
chr1	147294400	147294600	HelaS3	1	.	147294400	147294600	255,215,0
chr1	147365000	147365200	HelaS3	1	.	147365000	147365200	255,215,0
chr1	147369400	147370000	HelaS3	1	.	147369400	147370000	255,215,0
chr1	147721200	147721400	HelaS3	1	.	147721200	147721400	255,215,0
chr1	147728800	147729000	HelaS3	1	.	147728800	147729000	255,215,0
chr1	147729200	147729400	HelaS3	1	.	147729200	147729400	255,215,0
chr1	149602800	149603000	HelaS3	1	.	149602800	149603000	255,215,0
chr1	150093600	150094000	HelaS3	1	.	150093600	150094000	255,215,0
chr1	150164400	150164800	HelaS3	1	.	150164400	150164800	255,215,0
chr1	150777200	150777400	HelaS3	1	.	150777200	150777400	255,215,0
chr1	150793000	150794000	HelaS3	1	.	150793000	150794000	255,215,0
chr1	150868000	150868800	HelaS3	1	.	150868000	150868800	255,215,0
chr1	150957800	150958000	HelaS3	1	.	150957800	150958000	255,215,0
chr1	151070000	151070200	HelaS3	1	.	151070000	151070200	255,215,0
chr1	151183600	151183800	HelaS3	1	.	151183600	151183800	255,215,0
chr1	151388800	151389000	HelaS3	1	.	151388800	151389000	255,215,0
chr1	151481400	151481600	HelaS3	1	.	151481400	151481600	255,215,0
chr1	151507200	151507400	HelaS3	1	.	151507200	151507400	255,215,0
chr1	151515000	151515600	HelaS3	1	.	151515000	151515600	255,215,0
chr1	151665600	151665800	HelaS3	1	.	151665600	151665800	255,215,0
chr1	151793000	151793400	HelaS3	1	.	151793000	151793400	255,215,0
chr1	151861600	151861800	HelaS3	1	.	151861600	151861800	255,215,0
chr1	151891600	151892000	HelaS3	1	.	151891600	151892000	255,215,0
chr1	151915400	151915600	HelaS3	1	.	151915400	151915600	255,215,0
chr1	152114400	152114800	HelaS3	1	.	152114400	152114800	255,215,0
chr1	152135200	152135600	HelaS3	1	.	152135200	152135600	255,215,0
chr1	152158000	152158400	HelaS3	1	.	152158000	152158400	255,215,0
chr1	152162400	152162600	HelaS3	1	.	152162400	152162600	255,215,0
chr1	152199800	152200000	HelaS3	1	.	152199800	152200000	255,215,0
chr1	152431000	152431200	HelaS3	1	.	152431000	152431200	255,215,0
chr1	152626600	152626800	HelaS3	1	.	152626600	152626800	255,215,0
chr1	152842400	152842600	HelaS3	1	.	152842400	152842600	255,215,0
chr1	152890400	152890600	HelaS3	1	.	152890400	152890600	255,215,0
chr1	152898600	152898800	HelaS3	1	.	152898600	152898800	255,215,0
chr1	153165200	153165400	HelaS3	1	.	153165200	153165400	255,215,0
chr1	153195600	153195800	HelaS3	1	.	153195600	153195800	255,215,0
chr1	153211000	153211200	HelaS3	1	.	153211000	153211200	255,215,0
chr1	153326200	153326400	HelaS3	1	.	153326200	153326400	255,215,0
chr1	153338000	153338200	HelaS3	1	.	153338000	153338200	255,215,0
chr1	153363600	153363800	HelaS3	1	.	153363600	153363800	255,215,0
chr1	153467400	153467600	HelaS3	1	.	153467400	153467600	255,215,0
chr1	153550200	153550400	HelaS3	1	.	153550200	153550400	255,215,0
chr1	153598200	153598400	HelaS3	1	.	153598200	153598400	255,215,0
chr1	153652200	153652400	HelaS3	1	.	153652200	153652400	255,215,0
chr1	153665800	153666000	HelaS3	1	.	153665800	153666000	255,215,0
chr1	153877000	153877200	HelaS3	1	.	153877000	153877200	255,215,0
chr1	153978600	153979000	HelaS3	1	.	153978600	153979000	255,215,0
chr1	154063600	154063800	HelaS3	1	.	154063600	154063800	255,215,0
chr1	154143400	154143600	HelaS3	1	.	154143400	154143600	255,215,0
chr1	154236400	154236600	HelaS3	1	.	154236400	154236600	255,215,0
chr1	154397800	154398000	HelaS3	1	.	154397800	154398000	255,215,0
chr1	154451200	154451400	HelaS3	1	.	154451200	154451400	255,215,0
chr1	154506800	154507000	HelaS3	1	.	154506800	154507000	255,215,0
chr1	154578000	154578200	HelaS3	1	.	154578000	154578200	255,215,0
chr1	154642200	154642400	HelaS3	1	.	154642200	154642400	255,215,0
chr1	154994800	154995000	HelaS3	1	.	154994800	154995000	255,215,0
chr1	155085200	155085400	HelaS3	1	.	155085200	155085400	255,215,0
chr1	155210400	155210600	HelaS3	1	.	155210400	155210600	255,215,0
chr1	155481200	155481400	HelaS3	1	.	155481200	155481400	255,215,0
chr1	155513800	155514000	HelaS3	1	.	155513800	155514000	255,215,0
chr1	155665000	155665600	HelaS3	1	.	155665000	155665600	255,215,0
chr1	155699000	155699200	HelaS3	1	.	155699000	155699200	255,215,0
chr1	156077800	156078200	HelaS3	1	.	156077800	156078200	255,215,0
chr1	156414200	156414400	HelaS3	1	.	156414200	156414400	255,215,0
chr1	156480400	156481000	HelaS3	1	.	156480400	156481000	255,215,0
chr1	156481600	156481800	HelaS3	1	.	156481600	156481800	255,215,0
chr1	156521200	156521400	HelaS3	1	.	156521200	156521400	255,215,0
chr1	156521600	156522400	HelaS3	1	.	156521600	156522400	255,215,0
chr1	156522800	156523000	HelaS3	1	.	156522800	156523000	255,215,0
chr1	156577800	156578200	HelaS3	1	.	156577800	156578200	255,215,0
chr1	156599600	156600000	HelaS3	1	.	156599600	156600000	255,215,0
chr1	156609600	156609800	HelaS3	1	.	156609600	156609800	255,215,0
chr1	156656200	156656400	HelaS3	1	.	156656200	156656400	255,215,0
chr1	156682600	156682800	HelaS3	1	.	156682600	156682800	255,215,0
chr1	156931600	156931800	HelaS3	1	.	156931600	156931800	255,215,0
chr1	157055400	157055600	HelaS3	1	.	157055400	157055600	255,215,0
chr1	157550000	157550400	HelaS3	1	.	157550000	157550400	255,215,0
chr1	157661200	157661400	HelaS3	1	.	157661200	157661400	255,215,0
chr1	157848000	157848200	HelaS3	1	.	157848000	157848200	255,215,0
chr1	157918400	157918600	HelaS3	1	.	157918400	157918600	255,215,0
chr1	157998800	157999200	HelaS3	1	.	157998800	157999200	255,215,0
chr1	158005800	158006000	HelaS3	1	.	158005800	158006000	255,215,0
chr1	158006600	158007000	HelaS3	1	.	158006600	158007000	255,215,0
chr1	158057200	158057400	HelaS3	1	.	158057200	158057400	255,215,0
chr1	158065600	158065800	HelaS3	1	.	158065600	158065800	255,215,0
chr1	158091600	158091800	HelaS3	1	.	158091600	158091800	255,215,0
chr1	158156000	158156200	HelaS3	1	.	158156000	158156200	255,215,0
chr1	159041800	159042000	HelaS3	1	.	159041800	159042000	255,215,0
chr1	159102200	159102400	HelaS3	1	.	159102200	159102400	255,215,0
chr1	159200400	159200600	HelaS3	1	.	159200400	159200600	255,215,0
chr1	159201000	159201200	HelaS3	1	.	159201000	159201200	255,215,0
chr1	159249800	159250000	HelaS3	1	.	159249800	159250000	255,215,0
chr1	159721000	159721200	HelaS3	1	.	159721000	159721200	255,215,0
chr1	159721800	159722400	HelaS3	1	.	159721800	159722400	255,215,0
chr1	159806000	159806200	HelaS3	1	.	159806000	159806200	255,215,0
chr1	159850600	159850800	HelaS3	1	.	159850600	159850800	255,215,0
chr1	159887200	159887600	HelaS3	1	.	159887200	159887600	255,215,0
chr1	159977400	159977600	HelaS3	1	.	159977400	159977600	255,215,0
chr1	160189400	160189600	HelaS3	1	.	160189400	160189600	255,215,0
chr1	160226400	160226800	HelaS3	1	.	160226400	160226800	255,215,0
chr1	160228200	160228400	HelaS3	1	.	160228200	160228400	255,215,0
chr1	160279000	160279400	HelaS3	1	.	160279000	160279400	255,215,0
chr1	160912800	160913000	HelaS3	1	.	160912800	160913000	255,215,0
chr1	160915800	160916000	HelaS3	1	.	160915800	160916000	255,215,0
chr1	160963400	160963600	HelaS3	1	.	160963400	160963600	255,215,0
chr1	161056200	161056600	HelaS3	1	.	161056200	161056600	255,215,0
chr1	161875200	161875400	HelaS3	1	.	161875200	161875400	255,215,0
chr1	162045800	162046000	HelaS3	1	.	162045800	162046000	255,215,0
chr1	162108400	162108600	HelaS3	1	.	162108400	162108600	255,215,0
chr1	162112800	162113000	HelaS3	1	.	162112800	162113000	255,215,0
chr1	162147000	162147200	HelaS3	1	.	162147000	162147200	255,215,0
chr1	162246400	162246600	HelaS3	1	.	162246400	162246600	255,215,0
chr1	162254800	162255400	HelaS3	1	.	162254800	162255400	255,215,0
chr1	162262200	162262400	HelaS3	1	.	162262200	162262400	255,215,0
chr1	162376600	162376800	HelaS3	1	.	162376600	162376800	255,215,0
chr1	162650400	162650600	HelaS3	1	.	162650400	162650600	255,215,0
chr1	162667000	162667200	HelaS3	1	.	162667000	162667200	255,215,0
chr1	162816400	162817000	HelaS3	1	.	162816400	162817000	255,215,0
chr1	162817600	162818000	HelaS3	1	.	162817600	162818000	255,215,0
chr1	162848000	162848200	HelaS3	1	.	162848000	162848200	255,215,0
chr1	162869600	162870000	HelaS3	1	.	162869600	162870000	255,215,0
chr1	162913400	162913800	HelaS3	1	.	162913400	162913800	255,215,0
chr1	163233800	163234400	HelaS3	1	.	163233800	163234400	255,215,0
chr1	163259800	163260400	HelaS3	1	.	163259800	163260400	255,215,0
chr1	163331000	163331200	HelaS3	1	.	163331000	163331200	255,215,0
chr1	163498600	163498800	HelaS3	1	.	163498600	163498800	255,215,0
chr1	164027600	164027800	HelaS3	1	.	164027600	164027800	255,215,0
chr1	164033800	164034000	HelaS3	1	.	164033800	164034000	255,215,0
chr1	164209400	164209600	HelaS3	1	.	164209400	164209600	255,215,0
chr1	164231200	164231400	HelaS3	1	.	164231200	164231400	255,215,0
chr1	164409600	164409800	HelaS3	1	.	164409600	164409800	255,215,0
chr1	164442800	164443000	HelaS3	1	.	164442800	164443000	255,215,0
chr1	164479800	164480000	HelaS3	1	.	164479800	164480000	255,215,0
chr1	164526600	164526800	HelaS3	1	.	164526600	164526800	255,215,0
chr1	164561000	164561200	HelaS3	1	.	164561000	164561200	255,215,0
chr1	164583000	164583200	HelaS3	1	.	164583000	164583200	255,215,0
chr1	164587200	164587400	HelaS3	1	.	164587200	164587400	255,215,0
chr1	164591800	164592000	HelaS3	1	.	164591800	164592000	255,215,0
chr1	164592200	164592800	HelaS3	1	.	164592200	164592800	255,215,0
chr1	164599800	164600400	HelaS3	1	.	164599800	164600400	255,215,0
chr1	164613600	164614800	HelaS3	1	.	164613600	164614800	255,215,0
chr1	164616200	164617000	HelaS3	1	.	164616200	164617000	255,215,0
chr1	164617200	164618400	HelaS3	1	.	164617200	164618400	255,215,0
chr1	164618600	164619000	HelaS3	1	.	164618600	164619000	255,215,0
chr1	164620600	164621200	HelaS3	1	.	164620600	164621200	255,215,0
chr1	164644800	164645000	HelaS3	1	.	164644800	164645000	255,215,0
chr1	164652400	164653000	HelaS3	1	.	164652400	164653000	255,215,0
chr1	164670000	164670200	HelaS3	1	.	164670000	164670200	255,215,0
chr1	164675400	164675600	HelaS3	1	.	164675400	164675600	255,215,0
chr1	164678200	164678400	HelaS3	1	.	164678200	164678400	255,215,0
chr1	164695600	164695800	HelaS3	1	.	164695600	164695800	255,215,0
chr1	164702400	164702600	HelaS3	1	.	164702400	164702600	255,215,0
chr1	164715000	164715200	HelaS3	1	.	164715000	164715200	255,215,0
chr1	164716000	164716200	HelaS3	1	.	164716000	164716200	255,215,0
chr1	164719000	164719200	HelaS3	1	.	164719000	164719200	255,215,0
chr1	164720000	164720400	HelaS3	1	.	164720000	164720400	255,215,0
chr1	164721200	164721600	HelaS3	1	.	164721200	164721600	255,215,0
chr1	164722000	164722200	HelaS3	1	.	164722000	164722200	255,215,0
chr1	164724800	164725000	HelaS3	1	.	164724800	164725000	255,215,0
chr1	164734600	164735200	HelaS3	1	.	164734600	164735200	255,215,0
chr1	164735400	164735800	HelaS3	1	.	164735400	164735800	255,215,0
chr1	164743000	164743200	HelaS3	1	.	164743000	164743200	255,215,0
chr1	164750200	164750400	HelaS3	1	.	164750200	164750400	255,215,0
chr1	164750800	164751000	HelaS3	1	.	164750800	164751000	255,215,0
chr1	164763600	164764000	HelaS3	1	.	164763600	164764000	255,215,0
chr1	165042600	165043000	HelaS3	1	.	165042600	165043000	255,215,0
chr1	165045000	165045200	HelaS3	1	.	165045000	165045200	255,215,0
chr1	165334000	165334200	HelaS3	1	.	165334000	165334200	255,215,0
chr1	165373200	165373400	HelaS3	1	.	165373200	165373400	255,215,0
chr1	165377800	165378000	HelaS3	1	.	165377800	165378000	255,215,0
chr1	165451400	165451600	HelaS3	1	.	165451400	165451600	255,215,0
chr1	165562200	165562400	HelaS3	1	.	165562200	165562400	255,215,0
chr1	165687200	165687400	HelaS3	1	.	165687200	165687400	255,215,0
chr1	165707400	165707600	HelaS3	1	.	165707400	165707600	255,215,0
chr1	165883400	165883800	HelaS3	1	.	165883400	165883800	255,215,0
chr1	165894000	165894200	HelaS3	1	.	165894000	165894200	255,215,0
chr1	166403000	166403200	HelaS3	1	.	166403000	166403200	255,215,0
chr1	167093400	167093600	HelaS3	1	.	167093400	167093600	255,215,0
chr1	167165200	167165400	HelaS3	1	.	167165200	167165400	255,215,0
chr1	167203200	167203400	HelaS3	1	.	167203200	167203400	255,215,0
chr1	167219000	167219200	HelaS3	1	.	167219000	167219200	255,215,0
chr1	167231800	167232000	HelaS3	1	.	167231800	167232000	255,215,0
chr1	167232200	167232400	HelaS3	1	.	167232200	167232400	255,215,0
chr1	167233400	167233800	HelaS3	1	.	167233400	167233800	255,215,0
chr1	167268800	167269000	HelaS3	1	.	167268800	167269000	255,215,0
chr1	167389800	167390000	HelaS3	1	.	167389800	167390000	255,215,0
chr1	167628800	167629000	HelaS3	1	.	167628800	167629000	255,215,0
chr1	167688200	167688400	HelaS3	1	.	167688200	167688400	255,215,0
chr1	168058600	168058800	HelaS3	1	.	168058600	168058800	255,215,0
chr1	168193200	168193400	HelaS3	1	.	168193200	168193400	255,215,0
chr1	168204600	168204800	HelaS3	1	.	168204600	168204800	255,215,0
chr1	168212400	168213200	HelaS3	1	.	168212400	168213200	255,215,0
chr1	168359200	168359400	HelaS3	1	.	168359200	168359400	255,215,0
chr1	168359600	168359800	HelaS3	1	.	168359600	168359800	255,215,0
chr1	168374800	168375600	HelaS3	1	.	168374800	168375600	255,215,0
chr1	168389000	168389200	HelaS3	1	.	168389000	168389200	255,215,0
chr1	168473400	168473600	HelaS3	1	.	168473400	168473600	255,215,0
chr1	168543600	168543800	HelaS3	1	.	168543600	168543800	255,215,0
chr1	168568200	168568600	HelaS3	1	.	168568200	168568600	255,215,0
chr1	168704200	168704400	HelaS3	1	.	168704200	168704400	255,215,0
chr1	168751800	168752400	HelaS3	1	.	168751800	168752400	255,215,0
chr1	168752800	168753400	HelaS3	1	.	168752800	168753400	255,215,0
chr1	168771400	168771600	HelaS3	1	.	168771400	168771600	255,215,0
chr1	168793800	168794200	HelaS3	1	.	168793800	168794200	255,215,0
chr1	168849200	168849800	HelaS3	1	.	168849200	168849800	255,215,0
chr1	168908600	168909200	HelaS3	1	.	168908600	168909200	255,215,0
chr1	169087600	169087800	HelaS3	1	.	169087600	169087800	255,215,0
chr1	169290800	169291200	HelaS3	1	.	169290800	169291200	255,215,0
chr1	169442000	169442400	HelaS3	1	.	169442000	169442400	255,215,0
chr1	169482000	169482200	HelaS3	1	.	169482000	169482200	255,215,0
chr1	169482600	169482800	HelaS3	1	.	169482600	169482800	255,215,0
chr1	169486800	169487000	HelaS3	1	.	169486800	169487000	255,215,0
chr1	169494400	169494800	HelaS3	1	.	169494400	169494800	255,215,0
chr1	169515800	169516000	HelaS3	1	.	169515800	169516000	255,215,0
chr1	169898200	169898400	HelaS3	1	.	169898200	169898400	255,215,0
chr1	170851200	170851400	HelaS3	1	.	170851200	170851400	255,215,0
chr1	170897200	170897400	HelaS3	1	.	170897200	170897400	255,215,0
chr1	171196000	171196200	HelaS3	1	.	171196000	171196200	255,215,0
chr1	171770600	171770800	HelaS3	1	.	171770600	171770800	255,215,0
chr1	171972000	171972200	HelaS3	1	.	171972000	171972200	255,215,0
chr1	172059400	172059600	HelaS3	1	.	172059400	172059600	255,215,0
chr1	172104200	172104600	HelaS3	1	.	172104200	172104600	255,215,0
chr1	172320200	172320400	HelaS3	1	.	172320200	172320400	255,215,0
chr1	172519200	172519400	HelaS3	1	.	172519200	172519400	255,215,0
chr1	172622200	172622400	HelaS3	1	.	172622200	172622400	255,215,0
chr1	172640800	172641000	HelaS3	1	.	172640800	172641000	255,215,0
chr1	172854600	172854800	HelaS3	1	.	172854600	172854800	255,215,0
chr1	172921800	172922000	HelaS3	1	.	172921800	172922000	255,215,0
chr1	172998800	172999000	HelaS3	1	.	172998800	172999000	255,215,0
chr1	173226800	173227200	HelaS3	1	.	173226800	173227200	255,215,0
chr1	173421000	173421600	HelaS3	1	.	173421000	173421600	255,215,0
chr1	173458400	173458600	HelaS3	1	.	173458400	173458600	255,215,0
chr1	173473600	173473800	HelaS3	1	.	173473600	173473800	255,215,0
chr1	173475800	173476000	HelaS3	1	.	173475800	173476000	255,215,0
chr1	173496200	173496800	HelaS3	1	.	173496200	173496800	255,215,0
chr1	173686400	173686600	HelaS3	1	.	173686400	173686600	255,215,0
chr1	174009600	174009800	HelaS3	1	.	174009600	174009800	255,215,0
chr1	174122200	174122400	HelaS3	1	.	174122200	174122400	255,215,0
chr1	174159800	174160200	HelaS3	1	.	174159800	174160200	255,215,0
chr1	174160400	174161200	HelaS3	1	.	174160400	174161200	255,215,0
chr1	174187000	174187200	HelaS3	1	.	174187000	174187200	255,215,0
chr1	174765000	174765200	HelaS3	1	.	174765000	174765200	255,215,0
chr1	175124000	175124400	HelaS3	1	.	175124000	175124400	255,215,0
chr1	175143600	175143800	HelaS3	1	.	175143600	175143800	255,215,0
chr1	175145400	175145600	HelaS3	1	.	175145400	175145600	255,215,0
chr1	175149400	175149600	HelaS3	1	.	175149400	175149600	255,215,0
chr1	175239400	175239800	HelaS3	1	.	175239400	175239800	255,215,0
chr1	175343000	175343200	HelaS3	1	.	175343000	175343200	255,215,0
chr1	175345400	175345600	HelaS3	1	.	175345400	175345600	255,215,0
chr1	175439800	175440600	HelaS3	1	.	175439800	175440600	255,215,0
chr1	175448400	175449400	HelaS3	1	.	175448400	175449400	255,215,0
chr1	175449600	175449800	HelaS3	1	.	175449600	175449800	255,215,0
chr1	175467200	175467600	HelaS3	1	.	175467200	175467600	255,215,0
chr1	175790000	175790200	HelaS3	1	.	175790000	175790200	255,215,0
chr1	175791800	175792000	HelaS3	1	.	175791800	175792000	255,215,0
chr1	175814400	175815000	HelaS3	1	.	175814400	175815000	255,215,0
chr1	176214000	176214400	HelaS3	1	.	176214000	176214400	255,215,0
chr1	176419800	176420000	HelaS3	1	.	176419800	176420000	255,215,0
chr1	176463600	176464000	HelaS3	1	.	176463600	176464000	255,215,0
chr1	176529000	176529200	HelaS3	1	.	176529000	176529200	255,215,0
chr1	176536400	176536600	HelaS3	1	.	176536400	176536600	255,215,0
chr1	176660800	176661000	HelaS3	1	.	176660800	176661000	255,215,0
chr1	176721800	176722000	HelaS3	1	.	176721800	176722000	255,215,0
chr1	176813000	176813200	HelaS3	1	.	176813000	176813200	255,215,0
chr1	177114400	177114800	HelaS3	1	.	177114400	177114800	255,215,0
chr1	177188400	177189800	HelaS3	1	.	177188400	177189800	255,215,0
chr1	177197800	177198000	HelaS3	1	.	177197800	177198000	255,215,0
chr1	177324800	177325000	HelaS3	1	.	177324800	177325000	255,215,0
chr1	177929000	177929200	HelaS3	1	.	177929000	177929200	255,215,0
chr1	178114800	178115000	HelaS3	1	.	178114800	178115000	255,215,0
chr1	178322800	178323000	HelaS3	1	.	178322800	178323000	255,215,0
chr1	178429600	178429800	HelaS3	1	.	178429600	178429800	255,215,0
chr1	178431000	178431200	HelaS3	1	.	178431000	178431200	255,215,0
chr1	178471000	178471200	HelaS3	1	.	178471000	178471200	255,215,0
chr1	178722600	178722800	HelaS3	1	.	178722600	178722800	255,215,0
chr1	179038200	179038600	HelaS3	1	.	179038200	179038600	255,215,0
chr1	179090200	179090600	HelaS3	1	.	179090200	179090600	255,215,0
chr1	179221000	179221200	HelaS3	1	.	179221000	179221200	255,215,0
chr1	179265400	179266200	HelaS3	1	.	179265400	179266200	255,215,0
chr1	179270600	179270800	HelaS3	1	.	179270600	179270800	255,215,0
chr1	179272400	179272600	HelaS3	1	.	179272400	179272600	255,215,0
chr1	179272800	179273200	HelaS3	1	.	179272800	179273200	255,215,0
chr1	179675600	179675800	HelaS3	1	.	179675600	179675800	255,215,0
chr1	179779000	179779200	HelaS3	1	.	179779000	179779200	255,215,0
chr1	179895000	179896000	HelaS3	1	.	179895000	179896000	255,215,0
chr1	179900000	179900400	HelaS3	1	.	179900000	179900400	255,215,0
chr1	179900800	179901400	HelaS3	1	.	179900800	179901400	255,215,0
chr1	179908000	179908200	HelaS3	1	.	179908000	179908200	255,215,0
chr1	180067200	180068200	HelaS3	1	.	180067200	180068200	255,215,0
chr1	180123800	180124000	HelaS3	1	.	180123800	180124000	255,215,0
chr1	180329600	180329800	HelaS3	1	.	180329600	180329800	255,215,0
chr1	180385200	180385400	HelaS3	1	.	180385200	180385400	255,215,0
chr1	180447400	180447600	HelaS3	1	.	180447400	180447600	255,215,0
chr1	180529400	180529600	HelaS3	1	.	180529400	180529600	255,215,0
chr1	180748000	180748200	HelaS3	1	.	180748000	180748200	255,215,0
chr1	180755800	180756000	HelaS3	1	.	180755800	180756000	255,215,0
chr1	180832400	180832600	HelaS3	1	.	180832400	180832600	255,215,0
chr1	181042800	181043200	HelaS3	1	.	181042800	181043200	255,215,0
chr1	181448400	181448600	HelaS3	1	.	181448400	181448600	255,215,0
chr1	181563800	181564000	HelaS3	1	.	181563800	181564000	255,215,0
chr1	182050200	182050400	HelaS3	1	.	182050200	182050400	255,215,0
chr1	182076400	182076600	HelaS3	1	.	182076400	182076600	255,215,0
chr1	182564800	182565200	HelaS3	1	.	182564800	182565200	255,215,0
chr1	182571600	182571800	HelaS3	1	.	182571600	182571800	255,215,0
chr1	182649200	182649400	HelaS3	1	.	182649200	182649400	255,215,0
chr1	182649800	182650400	HelaS3	1	.	182649800	182650400	255,215,0
chr1	182753800	182754000	HelaS3	1	.	182753800	182754000	255,215,0
chr1	182773000	182773200	HelaS3	1	.	182773000	182773200	255,215,0
chr1	182862400	182863000	HelaS3	1	.	182862400	182863000	255,215,0
chr1	182947400	182947600	HelaS3	1	.	182947400	182947600	255,215,0
chr1	183148600	183148800	HelaS3	1	.	183148600	183148800	255,215,0
chr1	183178400	183179200	HelaS3	1	.	183178400	183179200	255,215,0
chr1	183196800	183197400	HelaS3	1	.	183196800	183197400	255,215,0
chr1	183366000	183366200	HelaS3	1	.	183366000	183366200	255,215,0
chr1	183401600	183402000	HelaS3	1	.	183401600	183402000	255,215,0
chr1	183423600	183424000	HelaS3	1	.	183423600	183424000	255,215,0
chr1	183462600	183463200	HelaS3	1	.	183462600	183463200	255,215,0
chr1	183512800	183513000	HelaS3	1	.	183512800	183513000	255,215,0
chr1	183579600	183579800	HelaS3	1	.	183579600	183579800	255,215,0
chr1	183586200	183586400	HelaS3	1	.	183586200	183586400	255,215,0
chr1	183994600	183994800	HelaS3	1	.	183994600	183994800	255,215,0
chr1	184026400	184026800	HelaS3	1	.	184026400	184026800	255,215,0
chr1	184044600	184044800	HelaS3	1	.	184044600	184044800	255,215,0
chr1	184191800	184192000	HelaS3	1	.	184191800	184192000	255,215,0
chr1	184772200	184772400	HelaS3	1	.	184772200	184772400	255,215,0
chr1	184792400	184792600	HelaS3	1	.	184792400	184792600	255,215,0
chr1	184797000	184797600	HelaS3	1	.	184797000	184797600	255,215,0
chr1	184807800	184808200	HelaS3	1	.	184807800	184808200	255,215,0
chr1	184857600	184858000	HelaS3	1	.	184857600	184858000	255,215,0
chr1	184859600	184860000	HelaS3	1	.	184859600	184860000	255,215,0
chr1	184874400	184874600	HelaS3	1	.	184874400	184874600	255,215,0
chr1	184919000	184919200	HelaS3	1	.	184919000	184919200	255,215,0
chr1	185374400	185374600	HelaS3	1	.	185374400	185374600	255,215,0
chr1	185639600	185639800	HelaS3	1	.	185639600	185639800	255,215,0
chr1	185650200	185650400	HelaS3	1	.	185650200	185650400	255,215,0
chr1	185827600	185827800	HelaS3	1	.	185827600	185827800	255,215,0
chr1	185886800	185887000	HelaS3	1	.	185886800	185887000	255,215,0
chr1	185895800	185896000	HelaS3	1	.	185895800	185896000	255,215,0
chr1	185983800	185984200	HelaS3	1	.	185983800	185984200	255,215,0
chr1	186003000	186003400	HelaS3	1	.	186003000	186003400	255,215,0
chr1	186011200	186011800	HelaS3	1	.	186011200	186011800	255,215,0
chr1	186012000	186012200	HelaS3	1	.	186012000	186012200	255,215,0
chr1	186017200	186017400	HelaS3	1	.	186017200	186017400	255,215,0
chr1	186181800	186182000	HelaS3	1	.	186181800	186182000	255,215,0
chr1	186194200	186194600	HelaS3	1	.	186194200	186194600	255,215,0
chr1	186256600	186256800	HelaS3	1	.	186256600	186256800	255,215,0
chr1	186259200	186259600	HelaS3	1	.	186259200	186259600	255,215,0
chr1	186260600	186260800	HelaS3	1	.	186260600	186260800	255,215,0
chr1	186268800	186269000	HelaS3	1	.	186268800	186269000	255,215,0
chr1	186450800	186451000	HelaS3	1	.	186450800	186451000	255,215,0
chr1	186575000	186575200	HelaS3	1	.	186575000	186575200	255,215,0
chr1	186612800	186613200	HelaS3	1	.	186612800	186613200	255,215,0
chr1	186613800	186614400	HelaS3	1	.	186613800	186614400	255,215,0
chr1	186687000	186687200	HelaS3	1	.	186687000	186687200	255,215,0
chr1	186692000	186692200	HelaS3	1	.	186692000	186692200	255,215,0
chr1	186724000	186724200	HelaS3	1	.	186724000	186724200	255,215,0
chr1	186800400	186800600	HelaS3	1	.	186800400	186800600	255,215,0
chr1	186803000	186803200	HelaS3	1	.	186803000	186803200	255,215,0
chr1	186803600	186803800	HelaS3	1	.	186803600	186803800	255,215,0
chr1	186804000	186804400	HelaS3	1	.	186804000	186804400	255,215,0
chr1	187007800	187008200	HelaS3	1	.	187007800	187008200	255,215,0
chr1	187020800	187021000	HelaS3	1	.	187020800	187021000	255,215,0
chr1	187073200	187073400	HelaS3	1	.	187073200	187073400	255,215,0
chr1	187172400	187172800	HelaS3	1	.	187172400	187172800	255,215,0
chr1	187195600	187195800	HelaS3	1	.	187195600	187195800	255,215,0
chr1	187234200	187234400	HelaS3	1	.	187234200	187234400	255,215,0
chr1	187359400	187359600	HelaS3	1	.	187359400	187359600	255,215,0
chr1	187657200	187657400	HelaS3	1	.	187657200	187657400	255,215,0
chr1	187897600	187897800	HelaS3	1	.	187897600	187897800	255,215,0
chr1	188732800	188733000	HelaS3	1	.	188732800	188733000	255,215,0
chr1	188857400	188858000	HelaS3	1	.	188857400	188858000	255,215,0
chr1	188873400	188873600	HelaS3	1	.	188873400	188873600	255,215,0
chr1	188907400	188907600	HelaS3	1	.	188907400	188907600	255,215,0
chr1	189398800	189399000	HelaS3	1	.	189398800	189399000	255,215,0
chr1	189574400	189574600	HelaS3	1	.	189574400	189574600	255,215,0
chr1	189576400	189576600	HelaS3	1	.	189576400	189576600	255,215,0
chr1	189586000	189586400	HelaS3	1	.	189586000	189586400	255,215,0
chr1	189931400	189931600	HelaS3	1	.	189931400	189931600	255,215,0
chr1	189969600	189969800	HelaS3	1	.	189969600	189969800	255,215,0
chr1	189970400	189970600	HelaS3	1	.	189970400	189970600	255,215,0
chr1	189992000	189992200	HelaS3	1	.	189992000	189992200	255,215,0
chr1	190021600	190021800	HelaS3	1	.	190021600	190021800	255,215,0
chr1	190036800	190037000	HelaS3	1	.	190036800	190037000	255,215,0
chr1	190137200	190137600	HelaS3	1	.	190137200	190137600	255,215,0
chr1	190174800	190175200	HelaS3	1	.	190174800	190175200	255,215,0
chr1	190290200	190290400	HelaS3	1	.	190290200	190290400	255,215,0
chr1	190405800	190406000	HelaS3	1	.	190405800	190406000	255,215,0
chr1	190509600	190509800	HelaS3	1	.	190509600	190509800	255,215,0
chr1	190649200	190649600	HelaS3	1	.	190649200	190649600	255,215,0
chr1	190724000	190724200	HelaS3	1	.	190724000	190724200	255,215,0
chr1	192443200	192443600	HelaS3	1	.	192443200	192443600	255,215,0
chr1	192446800	192447000	HelaS3	1	.	192446800	192447000	255,215,0
chr1	192455400	192455600	HelaS3	1	.	192455400	192455600	255,215,0
chr1	192579800	192580000	HelaS3	1	.	192579800	192580000	255,215,0
chr1	192586600	192586800	HelaS3	1	.	192586600	192586800	255,215,0
chr1	192717000	192717400	HelaS3	1	.	192717000	192717400	255,215,0
chr1	192733000	192733200	HelaS3	1	.	192733000	192733200	255,215,0
chr1	192735400	192735800	HelaS3	1	.	192735400	192735800	255,215,0
chr1	192988600	192988800	HelaS3	1	.	192988600	192988800	255,215,0
chr1	193198400	193198600	HelaS3	1	.	193198400	193198600	255,215,0
chr1	193558800	193559000	HelaS3	1	.	193558800	193559000	255,215,0
chr1	193577000	193577200	HelaS3	1	.	193577000	193577200	255,215,0
chr1	193624400	193624800	HelaS3	1	.	193624400	193624800	255,215,0
chr1	193646200	193646600	HelaS3	1	.	193646200	193646600	255,215,0
chr1	193674800	193675000	HelaS3	1	.	193674800	193675000	255,215,0
chr1	193678800	193679000	HelaS3	1	.	193678800	193679000	255,215,0
chr1	193698600	193698800	HelaS3	1	.	193698600	193698800	255,215,0
chr1	193699200	193699600	HelaS3	1	.	193699200	193699600	255,215,0
chr1	193755600	193755800	HelaS3	1	.	193755600	193755800	255,215,0
chr1	193939000	193939200	HelaS3	1	.	193939000	193939200	255,215,0
chr1	193940800	193941200	HelaS3	1	.	193940800	193941200	255,215,0
chr1	194013200	194013400	HelaS3	1	.	194013200	194013400	255,215,0
chr1	194016400	194016600	HelaS3	1	.	194016400	194016600	255,215,0
chr1	194264800	194265200	HelaS3	1	.	194264800	194265200	255,215,0
chr1	194278800	194279000	HelaS3	1	.	194278800	194279000	255,215,0
chr1	195051400	195051600	HelaS3	1	.	195051400	195051600	255,215,0
chr1	195708200	195708400	HelaS3	1	.	195708200	195708400	255,215,0
chr1	195710200	195710400	HelaS3	1	.	195710200	195710400	255,215,0
chr1	195723600	195723800	HelaS3	1	.	195723600	195723800	255,215,0
chr1	195724000	195724200	HelaS3	1	.	195724000	195724200	255,215,0
chr1	196032600	196032800	HelaS3	1	.	196032600	196032800	255,215,0
chr1	196278600	196278800	HelaS3	1	.	196278600	196278800	255,215,0
chr1	196324400	196324600	HelaS3	1	.	196324400	196324600	255,215,0
chr1	196497000	196497400	HelaS3	1	.	196497000	196497400	255,215,0
chr1	196514400	196514600	HelaS3	1	.	196514400	196514600	255,215,0
chr1	196529200	196529400	HelaS3	1	.	196529200	196529400	255,215,0
chr1	196797000	196797400	HelaS3	1	.	196797000	196797400	255,215,0
chr1	197149400	197149800	HelaS3	1	.	197149400	197149800	255,215,0
chr1	197164000	197164200	HelaS3	1	.	197164000	197164200	255,215,0
chr1	197272000	197272200	HelaS3	1	.	197272000	197272200	255,215,0
chr1	197276800	197277000	HelaS3	1	.	197276800	197277000	255,215,0
chr1	197281200	197281600	HelaS3	1	.	197281200	197281600	255,215,0
chr1	197382800	197383000	HelaS3	1	.	197382800	197383000	255,215,0
chr1	197384400	197384600	HelaS3	1	.	197384400	197384600	255,215,0
chr1	197392200	197392400	HelaS3	1	.	197392200	197392400	255,215,0
chr1	197409000	197409400	HelaS3	1	.	197409000	197409400	255,215,0
chr1	197409800	197410200	HelaS3	1	.	197409800	197410200	255,215,0
chr1	197414000	197414200	HelaS3	1	.	197414000	197414200	255,215,0
chr1	197420400	197420800	HelaS3	1	.	197420400	197420800	255,215,0
chr1	197455000	197455400	HelaS3	1	.	197455000	197455400	255,215,0
chr1	197584400	197584600	HelaS3	1	.	197584400	197584600	255,215,0
chr1	197653000	197653400	HelaS3	1	.	197653000	197653400	255,215,0
chr1	197662200	197662400	HelaS3	1	.	197662200	197662400	255,215,0
chr1	197665600	197666000	HelaS3	1	.	197665600	197666000	255,215,0
chr1	197705800	197706000	HelaS3	1	.	197705800	197706000	255,215,0
chr1	197936200	197936400	HelaS3	1	.	197936200	197936400	255,215,0
chr1	197945600	197945800	HelaS3	1	.	197945600	197945800	255,215,0
chr1	198076200	198076600	HelaS3	1	.	198076200	198076600	255,215,0
chr1	198082400	198083000	HelaS3	1	.	198082400	198083000	255,215,0
chr1	198083200	198083400	HelaS3	1	.	198083200	198083400	255,215,0
chr1	198085200	198085400	HelaS3	1	.	198085200	198085400	255,215,0
chr1	198087000	198087600	HelaS3	1	.	198087000	198087600	255,215,0
chr1	198130400	198130600	HelaS3	1	.	198130400	198130600	255,215,0
chr1	198223600	198224000	HelaS3	1	.	198223600	198224000	255,215,0
chr1	198230400	198230600	HelaS3	1	.	198230400	198230600	255,215,0
chr1	198456200	198456400	HelaS3	1	.	198456200	198456400	255,215,0
chr1	198466000	198466200	HelaS3	1	.	198466000	198466200	255,215,0
chr1	198528200	198528600	HelaS3	1	.	198528200	198528600	255,215,0
chr1	198532800	198533000	HelaS3	1	.	198532800	198533000	255,215,0
chr1	198546800	198547000	HelaS3	1	.	198546800	198547000	255,215,0
chr1	198624800	198625000	HelaS3	1	.	198624800	198625000	255,215,0
chr1	198641200	198641600	HelaS3	1	.	198641200	198641600	255,215,0
chr1	198655400	198655600	HelaS3	1	.	198655400	198655600	255,215,0
chr1	198658800	198659000	HelaS3	1	.	198658800	198659000	255,215,0
chr1	198732600	198732800	HelaS3	1	.	198732600	198732800	255,215,0
chr1	198740800	198741000	HelaS3	1	.	198740800	198741000	255,215,0
chr1	198940000	198940400	HelaS3	1	.	198940000	198940400	255,215,0
chr1	199042400	199042600	HelaS3	1	.	199042400	199042600	255,215,0
chr1	199082400	199082600	HelaS3	1	.	199082400	199082600	255,215,0
chr1	199391400	199391600	HelaS3	1	.	199391400	199391600	255,215,0
chr1	199432800	199433000	HelaS3	1	.	199432800	199433000	255,215,0
chr1	199460000	199460400	HelaS3	1	.	199460000	199460400	255,215,0
chr1	199515000	199515200	HelaS3	1	.	199515000	199515200	255,215,0
chr1	199521200	199521400	HelaS3	1	.	199521200	199521400	255,215,0
chr1	199744000	199744200	HelaS3	1	.	199744000	199744200	255,215,0
chr1	199777400	199777600	HelaS3	1	.	199777400	199777600	255,215,0
chr1	199887400	199887600	HelaS3	1	.	199887400	199887600	255,215,0
chr1	200076400	200076600	HelaS3	1	.	200076400	200076600	255,215,0
chr1	200108800	200109200	HelaS3	1	.	200108800	200109200	255,215,0
chr1	200150000	200150400	HelaS3	1	.	200150000	200150400	255,215,0
chr1	200413200	200413400	HelaS3	1	.	200413200	200413400	255,215,0
chr1	200460400	200460600	HelaS3	1	.	200460400	200460600	255,215,0
chr1	200479400	200479600	HelaS3	1	.	200479400	200479600	255,215,0
chr1	200504800	200505000	HelaS3	1	.	200504800	200505000	255,215,0
chr1	200669000	200669400	HelaS3	1	.	200669000	200669400	255,215,0
chr1	200807200	200807400	HelaS3	1	.	200807200	200807400	255,215,0
chr1	201012000	201012400	HelaS3	1	.	201012000	201012400	255,215,0
chr1	201118600	201118800	HelaS3	1	.	201118600	201118800	255,215,0
chr1	201138600	201138800	HelaS3	1	.	201138600	201138800	255,215,0
chr1	201146000	201146400	HelaS3	1	.	201146000	201146400	255,215,0
chr1	201153800	201154400	HelaS3	1	.	201153800	201154400	255,215,0
chr1	201199000	201199200	HelaS3	1	.	201199000	201199200	255,215,0
chr1	201246000	201246600	HelaS3	1	.	201246000	201246600	255,215,0
chr1	201353200	201353600	HelaS3	1	.	201353200	201353600	255,215,0
chr1	201441000	201441200	HelaS3	1	.	201441000	201441200	255,215,0
chr1	201866000	201866200	HelaS3	1	.	201866000	201866200	255,215,0
chr1	201941800	201942000	HelaS3	1	.	201941800	201942000	255,215,0
chr1	201988800	201989200	HelaS3	1	.	201988800	201989200	255,215,0
chr1	201991000	201991200	HelaS3	1	.	201991000	201991200	255,215,0
chr1	201997600	201997800	HelaS3	1	.	201997600	201997800	255,215,0
chr1	202041200	202041800	HelaS3	1	.	202041200	202041800	255,215,0
chr1	202179600	202179800	HelaS3	1	.	202179600	202179800	255,215,0
chr1	202243800	202244000	HelaS3	1	.	202243800	202244000	255,215,0
chr1	202284800	202285000	HelaS3	1	.	202284800	202285000	255,215,0
chr1	202433400	202433600	HelaS3	1	.	202433400	202433600	255,215,0
chr1	202470400	202470800	HelaS3	1	.	202470400	202470800	255,215,0
chr1	202583600	202583800	HelaS3	1	.	202583600	202583800	255,215,0
chr1	202791000	202791400	HelaS3	1	.	202791000	202791400	255,215,0
chr1	203095600	203095800	HelaS3	1	.	203095600	203095800	255,215,0
chr1	203185400	203185600	HelaS3	1	.	203185400	203185600	255,215,0
chr1	203307600	203307800	HelaS3	1	.	203307600	203307800	255,215,0
chr1	203309200	203309400	HelaS3	1	.	203309200	203309400	255,215,0
chr1	203323400	203323600	HelaS3	1	.	203323400	203323600	255,215,0
chr1	203328400	203328600	HelaS3	1	.	203328400	203328600	255,215,0
chr1	203338200	203338600	HelaS3	1	.	203338200	203338600	255,215,0
chr1	203371800	203372000	HelaS3	1	.	203371800	203372000	255,215,0
chr1	203432200	203432400	HelaS3	1	.	203432200	203432400	255,215,0
chr1	203473800	203474200	HelaS3	1	.	203473800	203474200	255,215,0
chr1	203478000	203478800	HelaS3	1	.	203478000	203478800	255,215,0
chr1	203488600	203488800	HelaS3	1	.	203488600	203488800	255,215,0
chr1	203490400	203490800	HelaS3	1	.	203490400	203490800	255,215,0
chr1	203495800	203496400	HelaS3	1	.	203495800	203496400	255,215,0
chr1	203505000	203505200	HelaS3	1	.	203505000	203505200	255,215,0
chr1	203509400	203509600	HelaS3	1	.	203509400	203509600	255,215,0
chr1	203513600	203514200	HelaS3	1	.	203513600	203514200	255,215,0
chr1	203514600	203514800	HelaS3	1	.	203514600	203514800	255,215,0
chr1	203517000	203517400	HelaS3	1	.	203517000	203517400	255,215,0
chr1	203518400	203518800	HelaS3	1	.	203518400	203518800	255,215,0
chr1	203520800	203521000	HelaS3	1	.	203520800	203521000	255,215,0
chr1	203528600	203528800	HelaS3	1	.	203528600	203528800	255,215,0
chr1	203559800	203560200	HelaS3	1	.	203559800	203560200	255,215,0
chr1	203562800	203563000	HelaS3	1	.	203562800	203563000	255,215,0
chr1	203671200	203671600	HelaS3	1	.	203671200	203671600	255,215,0
chr1	203839200	203839600	HelaS3	1	.	203839200	203839600	255,215,0
chr1	203840200	203840600	HelaS3	1	.	203840200	203840600	255,215,0
chr1	203841000	203841200	HelaS3	1	.	203841000	203841200	255,215,0
chr1	203866200	203866400	HelaS3	1	.	203866200	203866400	255,215,0
chr1	203877000	203877200	HelaS3	1	.	203877000	203877200	255,215,0
chr1	203903400	203903600	HelaS3	1	.	203903400	203903600	255,215,0
chr1	203903800	203904000	HelaS3	1	.	203903800	203904000	255,215,0
chr1	203959400	203959600	HelaS3	1	.	203959400	203959600	255,215,0
chr1	204068000	204068200	HelaS3	1	.	204068000	204068200	255,215,0
chr1	204075000	204075200	HelaS3	1	.	204075000	204075200	255,215,0
chr1	204080000	204080600	HelaS3	1	.	204080000	204080600	255,215,0
chr1	204081800	204082000	HelaS3	1	.	204081800	204082000	255,215,0
chr1	204118200	204118400	HelaS3	1	.	204118200	204118400	255,215,0
chr1	204176200	204176600	HelaS3	1	.	204176200	204176600	255,215,0
chr1	204227600	204227800	HelaS3	1	.	204227600	204227800	255,215,0
chr1	204272000	204272200	HelaS3	1	.	204272000	204272200	255,215,0
chr1	204286200	204286800	HelaS3	1	.	204286200	204286800	255,215,0
chr1	204293000	204293400	HelaS3	1	.	204293000	204293400	255,215,0
chr1	204373000	204373200	HelaS3	1	.	204373000	204373200	255,215,0
chr1	204382600	204382800	HelaS3	1	.	204382600	204382800	255,215,0
chr1	204383400	204383600	HelaS3	1	.	204383400	204383600	255,215,0
chr1	204392600	204393000	HelaS3	1	.	204392600	204393000	255,215,0
chr1	204404000	204404400	HelaS3	1	.	204404000	204404400	255,215,0
chr1	204417600	204421200	HelaS3	1	.	204417600	204421200	255,215,0
chr1	204452800	204453000	HelaS3	1	.	204452800	204453000	255,215,0
chr1	204697800	204698000	HelaS3	1	.	204697800	204698000	255,215,0
chr1	204958600	204958800	HelaS3	1	.	204958600	204958800	255,215,0
chr1	205216400	205217200	HelaS3	1	.	205216400	205217200	255,215,0
chr1	205220000	205220200	HelaS3	1	.	205220000	205220200	255,215,0
chr1	205235400	205235600	HelaS3	1	.	205235400	205235600	255,215,0
chr1	205242600	205243200	HelaS3	1	.	205242600	205243200	255,215,0
chr1	205294600	205294800	HelaS3	1	.	205294600	205294800	255,215,0
chr1	205310200	205310600	HelaS3	1	.	205310200	205310600	255,215,0
chr1	205346000	205346200	HelaS3	1	.	205346000	205346200	255,215,0
chr1	205366200	205366400	HelaS3	1	.	205366200	205366400	255,215,0
chr1	205488800	205489200	HelaS3	1	.	205488800	205489200	255,215,0
chr1	205505800	205506400	HelaS3	1	.	205505800	205506400	255,215,0
chr1	205507400	205507600	HelaS3	1	.	205507400	205507600	255,215,0
chr1	205760800	205761000	HelaS3	1	.	205760800	205761000	255,215,0
chr1	205876600	205876800	HelaS3	1	.	205876600	205876800	255,215,0
chr1	205877000	205877200	HelaS3	1	.	205877000	205877200	255,215,0
chr1	205888200	205888400	HelaS3	1	.	205888200	205888400	255,215,0
chr1	205905400	205905800	HelaS3	1	.	205905400	205905800	255,215,0
chr1	205916200	205916400	HelaS3	1	.	205916200	205916400	255,215,0
chr1	205920400	205920600	HelaS3	1	.	205920400	205920600	255,215,0
chr1	206119400	206119600	HelaS3	1	.	206119400	206119600	255,215,0
chr1	206119800	206120000	HelaS3	1	.	206119800	206120000	255,215,0
chr1	206162400	206162600	HelaS3	1	.	206162400	206162600	255,215,0
chr1	206653000	206653200	HelaS3	1	.	206653000	206653200	255,215,0
chr1	206780400	206780600	HelaS3	1	.	206780400	206780600	255,215,0
chr1	206888000	206888600	HelaS3	1	.	206888000	206888600	255,215,0
chr1	206899800	206900000	HelaS3	1	.	206899800	206900000	255,215,0
chr1	206983000	206983200	HelaS3	1	.	206983000	206983200	255,215,0
chr1	207008200	207008400	HelaS3	1	.	207008200	207008400	255,215,0
chr1	207028000	207028400	HelaS3	1	.	207028000	207028400	255,215,0
chr1	207040600	207040800	HelaS3	1	.	207040600	207040800	255,215,0
chr1	207061200	207061400	HelaS3	1	.	207061200	207061400	255,215,0
chr1	207119800	207120000	HelaS3	1	.	207119800	207120000	255,215,0
chr1	207155600	207155800	HelaS3	1	.	207155600	207155800	255,215,0
chr1	207219000	207219400	HelaS3	1	.	207219000	207219400	255,215,0
chr1	207253000	207254000	HelaS3	1	.	207253000	207254000	255,215,0
chr1	207254600	207254800	HelaS3	1	.	207254600	207254800	255,215,0
chr1	207255000	207255200	HelaS3	1	.	207255000	207255200	255,215,0
chr1	207257400	207257600	HelaS3	1	.	207257400	207257600	255,215,0
chr1	207267400	207267600	HelaS3	1	.	207267400	207267600	255,215,0
chr1	207282400	207282600	HelaS3	1	.	207282400	207282600	255,215,0
chr1	207355200	207355600	HelaS3	1	.	207355200	207355600	255,215,0
chr1	207416400	207416600	HelaS3	1	.	207416400	207416600	255,215,0
chr1	207417400	207417600	HelaS3	1	.	207417400	207417600	255,215,0
chr1	207474400	207474600	HelaS3	1	.	207474400	207474600	255,215,0
chr1	207486400	207486600	HelaS3	1	.	207486400	207486600	255,215,0
chr1	207497800	207498000	HelaS3	1	.	207497800	207498000	255,215,0
chr1	207498800	207499200	HelaS3	1	.	207498800	207499200	255,215,0
chr1	207500200	207500400	HelaS3	1	.	207500200	207500400	255,215,0
chr1	207501000	207501200	HelaS3	1	.	207501000	207501200	255,215,0
chr1	207501400	207501800	HelaS3	1	.	207501400	207501800	255,215,0
chr1	207502400	207502600	HelaS3	1	.	207502400	207502600	255,215,0
chr1	207511000	207511200	HelaS3	1	.	207511000	207511200	255,215,0
chr1	207513400	207513600	HelaS3	1	.	207513400	207513600	255,215,0
chr1	207514400	207514600	HelaS3	1	.	207514400	207514600	255,215,0
chr1	207515000	207515200	HelaS3	1	.	207515000	207515200	255,215,0
chr1	207515800	207516000	HelaS3	1	.	207515800	207516000	255,215,0
chr1	207523400	207523800	HelaS3	1	.	207523400	207523800	255,215,0
chr1	207524600	207524800	HelaS3	1	.	207524600	207524800	255,215,0
chr1	207672800	207673200	HelaS3	1	.	207672800	207673200	255,215,0
chr1	207739000	207739200	HelaS3	1	.	207739000	207739200	255,215,0
chr1	207884600	207885000	HelaS3	1	.	207884600	207885000	255,215,0
chr1	207913400	207914400	HelaS3	1	.	207913400	207914400	255,215,0
chr1	208209600	208209800	HelaS3	1	.	208209600	208209800	255,215,0
chr1	208219800	208220000	HelaS3	1	.	208219800	208220000	255,215,0
chr1	208263600	208264200	HelaS3	1	.	208263600	208264200	255,215,0
chr1	208416600	208416800	HelaS3	1	.	208416600	208416800	255,215,0
chr1	208688600	208688800	HelaS3	1	.	208688600	208688800	255,215,0
chr1	208825800	208826000	HelaS3	1	.	208825800	208826000	255,215,0
chr1	209218800	209219000	HelaS3	1	.	209218800	209219000	255,215,0
chr1	209250200	209250400	HelaS3	1	.	209250200	209250400	255,215,0
chr1	209392400	209392600	HelaS3	1	.	209392400	209392600	255,215,0
chr1	209422000	209422400	HelaS3	1	.	209422000	209422400	255,215,0
chr1	209433600	209433800	HelaS3	1	.	209433600	209433800	255,215,0
chr1	209439600	209440800	HelaS3	1	.	209439600	209440800	255,215,0
chr1	209508600	209508800	HelaS3	1	.	209508600	209508800	255,215,0
chr1	209763000	209763200	HelaS3	1	.	209763000	209763200	255,215,0
chr1	209775400	209775800	HelaS3	1	.	209775400	209775800	255,215,0
chr1	210050000	210050200	HelaS3	1	.	210050000	210050200	255,215,0
chr1	210966200	210966400	HelaS3	1	.	210966200	210966400	255,215,0
chr1	211190800	211191200	HelaS3	1	.	211190800	211191200	255,215,0
chr1	211513000	211513600	HelaS3	1	.	211513000	211513600	255,215,0
chr1	211514400	211514600	HelaS3	1	.	211514400	211514600	255,215,0
chr1	211593800	211594000	HelaS3	1	.	211593800	211594000	255,215,0
chr1	211594400	211594600	HelaS3	1	.	211594400	211594600	255,215,0
chr1	211690400	211690600	HelaS3	1	.	211690400	211690600	255,215,0
chr1	211716400	211716600	HelaS3	1	.	211716400	211716600	255,215,0
chr1	211810400	211811000	HelaS3	1	.	211810400	211811000	255,215,0
chr1	212098400	212098800	HelaS3	1	.	212098400	212098800	255,215,0
chr1	212185400	212185600	HelaS3	1	.	212185400	212185600	255,215,0
chr1	212200800	212201400	HelaS3	1	.	212200800	212201400	255,215,0
chr1	212202600	212202800	HelaS3	1	.	212202600	212202800	255,215,0
chr1	212244200	212244400	HelaS3	1	.	212244200	212244400	255,215,0
chr1	212311800	212312400	HelaS3	1	.	212311800	212312400	255,215,0
chr1	212314800	212315000	HelaS3	1	.	212314800	212315000	255,215,0
chr1	212468400	212468600	HelaS3	1	.	212468400	212468600	255,215,0
chr1	212489200	212489400	HelaS3	1	.	212489200	212489400	255,215,0
chr1	212491400	212491600	HelaS3	1	.	212491400	212491600	255,215,0
chr1	212541400	212541600	HelaS3	1	.	212541400	212541600	255,215,0
chr1	212655800	212656400	HelaS3	1	.	212655800	212656400	255,215,0
chr1	212686400	212687000	HelaS3	1	.	212686400	212687000	255,215,0
chr1	212767200	212767400	HelaS3	1	.	212767200	212767400	255,215,0
chr1	212803400	212803600	HelaS3	1	.	212803400	212803600	255,215,0
chr1	212816600	212816800	HelaS3	1	.	212816600	212816800	255,215,0
chr1	213296000	213296200	HelaS3	1	.	213296000	213296200	255,215,0
chr1	213383200	213383600	HelaS3	1	.	213383200	213383600	255,215,0
chr1	213405200	213405400	HelaS3	1	.	213405200	213405400	255,215,0
chr1	214502200	214502400	HelaS3	1	.	214502200	214502400	255,215,0
chr1	214699000	214699200	HelaS3	1	.	214699000	214699200	255,215,0
chr1	215319600	215319800	HelaS3	1	.	215319600	215319800	255,215,0
chr1	215595200	215595400	HelaS3	1	.	215595200	215595400	255,215,0
chr1	215691000	215691200	HelaS3	1	.	215691000	215691200	255,215,0
chr1	216341800	216342400	HelaS3	1	.	216341800	216342400	255,215,0
chr1	216342800	216343000	HelaS3	1	.	216342800	216343000	255,215,0
chr1	216356400	216356600	HelaS3	1	.	216356400	216356600	255,215,0
chr1	216356800	216357000	HelaS3	1	.	216356800	216357000	255,215,0
chr1	216466800	216467400	HelaS3	1	.	216466800	216467400	255,215,0
chr1	216488000	216488200	HelaS3	1	.	216488000	216488200	255,215,0
chr1	216488400	216488600	HelaS3	1	.	216488400	216488600	255,215,0
chr1	216499400	216499600	HelaS3	1	.	216499400	216499600	255,215,0
chr1	216503600	216503800	HelaS3	1	.	216503600	216503800	255,215,0
chr1	216630000	216630400	HelaS3	1	.	216630000	216630400	255,215,0
chr1	216630800	216631000	HelaS3	1	.	216630800	216631000	255,215,0
chr1	216637800	216638200	HelaS3	1	.	216637800	216638200	255,215,0
chr1	216679400	216679600	HelaS3	1	.	216679400	216679600	255,215,0
chr1	216697200	216697400	HelaS3	1	.	216697200	216697400	255,215,0
chr1	216838800	216839000	HelaS3	1	.	216838800	216839000	255,215,0
chr1	216839800	216840200	HelaS3	1	.	216839800	216840200	255,215,0
chr1	216923400	216923600	HelaS3	1	.	216923400	216923600	255,215,0
chr1	217543000	217543200	HelaS3	1	.	217543000	217543200	255,215,0
chr1	217543400	217543600	HelaS3	1	.	217543400	217543600	255,215,0
chr1	217604800	217605000	HelaS3	1	.	217604800	217605000	255,215,0
chr1	217886200	217886400	HelaS3	1	.	217886200	217886400	255,215,0
chr1	217886600	217887000	HelaS3	1	.	217886600	217887000	255,215,0
chr1	217891200	217891800	HelaS3	1	.	217891200	217891800	255,215,0
chr1	217892400	217892600	HelaS3	1	.	217892400	217892600	255,215,0
chr1	218468000	218468200	HelaS3	1	.	218468000	218468200	255,215,0
chr1	218534800	218535000	HelaS3	1	.	218534800	218535000	255,215,0
chr1	218695000	218695200	HelaS3	1	.	218695000	218695200	255,215,0
chr1	218703000	218703600	HelaS3	1	.	218703000	218703600	255,215,0
chr1	218719800	218720000	HelaS3	1	.	218719800	218720000	255,215,0
chr1	218988600	218988800	HelaS3	1	.	218988600	218988800	255,215,0
chr1	219112600	219112800	HelaS3	1	.	219112600	219112800	255,215,0
chr1	219378000	219378200	HelaS3	1	.	219378000	219378200	255,215,0
chr1	219438600	219438800	HelaS3	1	.	219438600	219438800	255,215,0
chr1	219455200	219455400	HelaS3	1	.	219455200	219455400	255,215,0
chr1	219692000	219692200	HelaS3	1	.	219692000	219692200	255,215,0
chr1	219692400	219692600	HelaS3	1	.	219692400	219692600	255,215,0
chr1	219740800	219741000	HelaS3	1	.	219740800	219741000	255,215,0
chr1	219843600	219843800	HelaS3	1	.	219843600	219843800	255,215,0
chr1	219876000	219876400	HelaS3	1	.	219876000	219876400	255,215,0
chr1	219971600	219971800	HelaS3	1	.	219971600	219971800	255,215,0
chr1	219978600	219978800	HelaS3	1	.	219978600	219978800	255,215,0
chr1	220091200	220091600	HelaS3	1	.	220091200	220091600	255,215,0
chr1	220386800	220387000	HelaS3	1	.	220386800	220387000	255,215,0
chr1	220454400	220454800	HelaS3	1	.	220454400	220454800	255,215,0
chr1	220469600	220470000	HelaS3	1	.	220469600	220470000	255,215,0
chr1	220536600	220536800	HelaS3	1	.	220536600	220536800	255,215,0
chr1	220569000	220569200	HelaS3	1	.	220569000	220569200	255,215,0
chr1	220599200	220599600	HelaS3	1	.	220599200	220599600	255,215,0
chr1	220600200	220600800	HelaS3	1	.	220600200	220600800	255,215,0
chr1	220603400	220603800	HelaS3	1	.	220603400	220603800	255,215,0
chr1	220605800	220606200	HelaS3	1	.	220605800	220606200	255,215,0
chr1	220625000	220625200	HelaS3	1	.	220625000	220625200	255,215,0
chr1	220658600	220658800	HelaS3	1	.	220658600	220658800	255,215,0
chr1	220660800	220661000	HelaS3	1	.	220660800	220661000	255,215,0
chr1	220804800	220805200	HelaS3	1	.	220804800	220805200	255,215,0
chr1	220853600	220853800	HelaS3	1	.	220853600	220853800	255,215,0
chr1	221047600	221047800	HelaS3	1	.	221047600	221047800	255,215,0
chr1	221080200	221080600	HelaS3	1	.	221080200	221080600	255,215,0
chr1	221214400	221214600	HelaS3	1	.	221214400	221214600	255,215,0
chr1	221261400	221261600	HelaS3	1	.	221261400	221261600	255,215,0
chr1	221357800	221358000	HelaS3	1	.	221357800	221358000	255,215,0
chr1	221376800	221377000	HelaS3	1	.	221376800	221377000	255,215,0
chr1	221467600	221467800	HelaS3	1	.	221467600	221467800	255,215,0
chr1	221488600	221489000	HelaS3	1	.	221488600	221489000	255,215,0
chr1	221507800	221508000	HelaS3	1	.	221507800	221508000	255,215,0
chr1	221536400	221536800	HelaS3	1	.	221536400	221536800	255,215,0
chr1	221570800	221571000	HelaS3	1	.	221570800	221571000	255,215,0
chr1	221588200	221588400	HelaS3	1	.	221588200	221588400	255,215,0
chr1	221590000	221590400	HelaS3	1	.	221590000	221590400	255,215,0
chr1	221591800	221592000	HelaS3	1	.	221591800	221592000	255,215,0
chr1	221602800	221603000	HelaS3	1	.	221602800	221603000	255,215,0
chr1	221604600	221605400	HelaS3	1	.	221604600	221605400	255,215,0
chr1	221608800	221609000	HelaS3	1	.	221608800	221609000	255,215,0
chr1	221611400	221611600	HelaS3	1	.	221611400	221611600	255,215,0
chr1	221631800	221632000	HelaS3	1	.	221631800	221632000	255,215,0
chr1	221643400	221644000	HelaS3	1	.	221643400	221644000	255,215,0
chr1	221644200	221644400	HelaS3	1	.	221644200	221644400	255,215,0
chr1	221651400	221651800	HelaS3	1	.	221651400	221651800	255,215,0
chr1	221661200	221662200	HelaS3	1	.	221661200	221662200	255,215,0
chr1	221668200	221668400	HelaS3	1	.	221668200	221668400	255,215,0
chr1	221691400	221691600	HelaS3	1	.	221691400	221691600	255,215,0
chr1	221717200	221717400	HelaS3	1	.	221717200	221717400	255,215,0
chr1	221776200	221776600	HelaS3	1	.	221776200	221776600	255,215,0
chr1	221857000	221857200	HelaS3	1	.	221857000	221857200	255,215,0
chr1	221945200	221945800	HelaS3	1	.	221945200	221945800	255,215,0
chr1	222023800	222024800	HelaS3	1	.	222023800	222024800	255,215,0
chr1	222058200	222058400	HelaS3	1	.	222058200	222058400	255,215,0
chr1	222142800	222143000	HelaS3	1	.	222142800	222143000	255,215,0
chr1	222145200	222145400	HelaS3	1	.	222145200	222145400	255,215,0
chr1	222269600	222269800	HelaS3	1	.	222269600	222269800	255,215,0
chr1	222278800	222279000	HelaS3	1	.	222278800	222279000	255,215,0
chr1	222344400	222344600	HelaS3	1	.	222344400	222344600	255,215,0
chr1	222504800	222505000	HelaS3	1	.	222504800	222505000	255,215,0
chr1	222912200	222912400	HelaS3	1	.	222912200	222912400	255,215,0
chr1	222923400	222923600	HelaS3	1	.	222923400	222923600	255,215,0
chr1	222943400	222943600	HelaS3	1	.	222943400	222943600	255,215,0
chr1	222951400	222951600	HelaS3	1	.	222951400	222951600	255,215,0
chr1	222958400	222958600	HelaS3	1	.	222958400	222958600	255,215,0
chr1	222966200	222966400	HelaS3	1	.	222966200	222966400	255,215,0
chr1	222968000	222968200	HelaS3	1	.	222968000	222968200	255,215,0
chr1	222998000	222998400	HelaS3	1	.	222998000	222998400	255,215,0
chr1	222999200	222999600	HelaS3	1	.	222999200	222999600	255,215,0
chr1	223060400	223060600	HelaS3	1	.	223060400	223060600	255,215,0
chr1	223083000	223083200	HelaS3	1	.	223083000	223083200	255,215,0
chr1	223175000	223175200	HelaS3	1	.	223175000	223175200	255,215,0
chr1	223205000	223205600	HelaS3	1	.	223205000	223205600	255,215,0
chr1	223207000	223207400	HelaS3	1	.	223207000	223207400	255,215,0
chr1	223310800	223311000	HelaS3	1	.	223310800	223311000	255,215,0
chr1	223486400	223486600	HelaS3	1	.	223486400	223486600	255,215,0
chr1	223552200	223552400	HelaS3	1	.	223552200	223552400	255,215,0
chr1	223872000	223872200	HelaS3	1	.	223872000	223872200	255,215,0
chr1	224048000	224048200	HelaS3	1	.	224048000	224048200	255,215,0
chr1	224203600	224203800	HelaS3	1	.	224203600	224203800	255,215,0
chr1	224316000	224316200	HelaS3	1	.	224316000	224316200	255,215,0
chr1	224439200	224440000	HelaS3	1	.	224439200	224440000	255,215,0
chr1	224455600	224456200	HelaS3	1	.	224455600	224456200	255,215,0
chr1	224461200	224461800	HelaS3	1	.	224461200	224461800	255,215,0
chr1	224480200	224480400	HelaS3	1	.	224480200	224480400	255,215,0
chr1	224515400	224515800	HelaS3	1	.	224515400	224515800	255,215,0
chr1	224828800	224829000	HelaS3	1	.	224828800	224829000	255,215,0
chr1	224832400	224832600	HelaS3	1	.	224832400	224832600	255,215,0
chr1	225039200	225039400	HelaS3	1	.	225039200	225039400	255,215,0
chr1	225082800	225083000	HelaS3	1	.	225082800	225083000	255,215,0
chr1	225506800	225507000	HelaS3	1	.	225506800	225507000	255,215,0
chr1	225531400	225531600	HelaS3	1	.	225531400	225531600	255,215,0
chr1	225650200	225652000	HelaS3	1	.	225650200	225652000	255,215,0
chr1	225742000	225742200	HelaS3	1	.	225742000	225742200	255,215,0
chr1	225786600	225786800	HelaS3	1	.	225786600	225786800	255,215,0
chr1	225941800	225942000	HelaS3	1	.	225941800	225942000	255,215,0
chr1	226513000	226513200	HelaS3	1	.	226513000	226513200	255,215,0
chr1	226520400	226520800	HelaS3	1	.	226520400	226520800	255,215,0
chr1	226735400	226735800	HelaS3	1	.	226735400	226735800	255,215,0
chr1	226905200	226905400	HelaS3	1	.	226905200	226905400	255,215,0
chr1	227026200	227026400	HelaS3	1	.	227026200	227026400	255,215,0
chr1	227319000	227319200	HelaS3	1	.	227319000	227319200	255,215,0
chr1	227576400	227576800	HelaS3	1	.	227576400	227576800	255,215,0
chr1	227923000	227923200	HelaS3	1	.	227923000	227923200	255,215,0
chr1	228134800	228135200	HelaS3	1	.	228134800	228135200	255,215,0
chr1	228149400	228149600	HelaS3	1	.	228149400	228149600	255,215,0
chr1	228149800	228150000	HelaS3	1	.	228149800	228150000	255,215,0
chr1	228187200	228187400	HelaS3	1	.	228187200	228187400	255,215,0
chr1	228397600	228398400	HelaS3	1	.	228397600	228398400	255,215,0
chr1	228453000	228453200	HelaS3	1	.	228453000	228453200	255,215,0
chr1	228693200	228693400	HelaS3	1	.	228693200	228693400	255,215,0
chr1	228887600	228887800	HelaS3	1	.	228887600	228887800	255,215,0
chr1	228920000	228920200	HelaS3	1	.	228920000	228920200	255,215,0
chr1	228945400	228946200	HelaS3	1	.	228945400	228946200	255,215,0
chr1	228962600	228963000	HelaS3	1	.	228962600	228963000	255,215,0
chr1	229085400	229085600	HelaS3	1	.	229085400	229085600	255,215,0
chr1	229142200	229142600	HelaS3	1	.	229142200	229142600	255,215,0
chr1	229211000	229211200	HelaS3	1	.	229211000	229211200	255,215,0
chr1	229211400	229211600	HelaS3	1	.	229211400	229211600	255,215,0
chr1	229230600	229231200	HelaS3	1	.	229230600	229231200	255,215,0
chr1	229250200	229250400	HelaS3	1	.	229250200	229250400	255,215,0
chr1	229253200	229254000	HelaS3	1	.	229253200	229254000	255,215,0
chr1	229254800	229255200	HelaS3	1	.	229254800	229255200	255,215,0
chr1	229319600	229319800	HelaS3	1	.	229319600	229319800	255,215,0
chr1	229328400	229328600	HelaS3	1	.	229328400	229328600	255,215,0
chr1	229344400	229344600	HelaS3	1	.	229344400	229344600	255,215,0
chr1	229360200	229360400	HelaS3	1	.	229360200	229360400	255,215,0
chr1	229390600	229391000	HelaS3	1	.	229390600	229391000	255,215,0
chr1	229524600	229525400	HelaS3	1	.	229524600	229525400	255,215,0
chr1	229546800	229547000	HelaS3	1	.	229546800	229547000	255,215,0
chr1	229589000	229589200	HelaS3	1	.	229589000	229589200	255,215,0
chr1	229617800	229618000	HelaS3	1	.	229617800	229618000	255,215,0
chr1	229650400	229650800	HelaS3	1	.	229650400	229650800	255,215,0
chr1	229892600	229892800	HelaS3	1	.	229892600	229892800	255,215,0
chr1	229893200	229893400	HelaS3	1	.	229893200	229893400	255,215,0
chr1	230023200	230023400	HelaS3	1	.	230023200	230023400	255,215,0
chr1	230206600	230206800	HelaS3	1	.	230206600	230206800	255,215,0
chr1	230207000	230207800	HelaS3	1	.	230207000	230207800	255,215,0
chr1	230211400	230211600	HelaS3	1	.	230211400	230211600	255,215,0
chr1	230212600	230213200	HelaS3	1	.	230212600	230213200	255,215,0
chr1	230213400	230214400	HelaS3	1	.	230213400	230214400	255,215,0
chr1	230214600	230215200	HelaS3	1	.	230214600	230215200	255,215,0
chr1	230215400	230215600	HelaS3	1	.	230215400	230215600	255,215,0
chr1	230227000	230228000	HelaS3	1	.	230227000	230228000	255,215,0
chr1	230229600	230229800	HelaS3	1	.	230229600	230229800	255,215,0
chr1	230238000	230238200	HelaS3	1	.	230238000	230238200	255,215,0
chr1	230238600	230239000	HelaS3	1	.	230238600	230239000	255,215,0
chr1	230247000	230247200	HelaS3	1	.	230247000	230247200	255,215,0
chr1	230439800	230440000	HelaS3	1	.	230439800	230440000	255,215,0
chr1	230446400	230446600	HelaS3	1	.	230446400	230446600	255,215,0
chr1	230495600	230496200	HelaS3	1	.	230495600	230496200	255,215,0
chr1	230518000	230518200	HelaS3	1	.	230518000	230518200	255,215,0
chr1	230591200	230591400	HelaS3	1	.	230591200	230591400	255,215,0
chr1	230600400	230600800	HelaS3	1	.	230600400	230600800	255,215,0
chr1	230637600	230637800	HelaS3	1	.	230637600	230637800	255,215,0
chr1	230706600	230707000	HelaS3	1	.	230706600	230707000	255,215,0
chr1	231053600	231053800	HelaS3	1	.	231053600	231053800	255,215,0
chr1	231114600	231114800	HelaS3	1	.	231114600	231114800	255,215,0
chr1	231726400	231726600	HelaS3	1	.	231726400	231726600	255,215,0
chr1	231953600	231953800	HelaS3	1	.	231953600	231953800	255,215,0
chr1	232002600	232002800	HelaS3	1	.	232002600	232002800	255,215,0
chr1	232558800	232559000	HelaS3	1	.	232558800	232559000	255,215,0
chr1	232613600	232613800	HelaS3	1	.	232613600	232613800	255,215,0
chr1	232674000	232675000	HelaS3	1	.	232674000	232675000	255,215,0
chr1	232763400	232763600	HelaS3	1	.	232763400	232763600	255,215,0
chr1	232903200	232903400	HelaS3	1	.	232903200	232903400	255,215,0
chr1	232903600	232903800	HelaS3	1	.	232903600	232903800	255,215,0
chr1	232972800	232973200	HelaS3	1	.	232972800	232973200	255,215,0
chr1	233124200	233124600	HelaS3	1	.	233124200	233124600	255,215,0
chr1	233210800	233211200	HelaS3	1	.	233210800	233211200	255,215,0
chr1	233376800	233377200	HelaS3	1	.	233376800	233377200	255,215,0
chr1	233440400	233440600	HelaS3	1	.	233440400	233440600	255,215,0
chr1	233465400	233466000	HelaS3	1	.	233465400	233466000	255,215,0
chr1	233466200	233466600	HelaS3	1	.	233466200	233466600	255,215,0
chr1	233503200	233503400	HelaS3	1	.	233503200	233503400	255,215,0
chr1	233504200	233504400	HelaS3	1	.	233504200	233504400	255,215,0
chr1	233504600	233504800	HelaS3	1	.	233504600	233504800	255,215,0
chr1	233522200	233522400	HelaS3	1	.	233522200	233522400	255,215,0
chr1	233525600	233525800	HelaS3	1	.	233525600	233525800	255,215,0
chr1	233526600	233526800	HelaS3	1	.	233526600	233526800	255,215,0
chr1	233530800	233531000	HelaS3	1	.	233530800	233531000	255,215,0
chr1	233578800	233579200	HelaS3	1	.	233578800	233579200	255,215,0
chr1	233613200	233613400	HelaS3	1	.	233613200	233613400	255,215,0
chr1	233625200	233625600	HelaS3	1	.	233625200	233625600	255,215,0
chr1	233817800	233818000	HelaS3	1	.	233817800	233818000	255,215,0
chr1	233818200	233818400	HelaS3	1	.	233818200	233818400	255,215,0
chr1	233821200	233821400	HelaS3	1	.	233821200	233821400	255,215,0
chr1	233824800	233825200	HelaS3	1	.	233824800	233825200	255,215,0
chr1	233856000	233856400	HelaS3	1	.	233856000	233856400	255,215,0
chr1	233927000	233927200	HelaS3	1	.	233927000	233927200	255,215,0
chr1	234005400	234005800	HelaS3	1	.	234005400	234005800	255,215,0
chr1	234160200	234160400	HelaS3	1	.	234160200	234160400	255,215,0
chr1	234247400	234247600	HelaS3	1	.	234247400	234247600	255,215,0
chr1	234268600	234268800	HelaS3	1	.	234268600	234268800	255,215,0
chr1	234625200	234625400	HelaS3	1	.	234625200	234625400	255,215,0
chr1	234670600	234671000	HelaS3	1	.	234670600	234671000	255,215,0
chr1	234709800	234710000	HelaS3	1	.	234709800	234710000	255,215,0
chr1	235298800	235299000	HelaS3	1	.	235298800	235299000	255,215,0
chr1	235580400	235580800	HelaS3	1	.	235580400	235580800	255,215,0
chr1	235664800	235665000	HelaS3	1	.	235664800	235665000	255,215,0
chr1	235761600	235761800	HelaS3	1	.	235761600	235761800	255,215,0
chr1	235871600	235872000	HelaS3	1	.	235871600	235872000	255,215,0
chr1	235946600	235946800	HelaS3	1	.	235946600	235946800	255,215,0
chr1	236021200	236021400	HelaS3	1	.	236021200	236021400	255,215,0
chr1	236138000	236138200	HelaS3	1	.	236138000	236138200	255,215,0
chr1	236139800	236140000	HelaS3	1	.	236139800	236140000	255,215,0
chr1	236153600	236154000	HelaS3	1	.	236153600	236154000	255,215,0
chr1	236272600	236272800	HelaS3	1	.	236272600	236272800	255,215,0
chr1	237144000	237144200	HelaS3	1	.	237144000	237144200	255,215,0
chr1	237195400	237195600	HelaS3	1	.	237195400	237195600	255,215,0
chr1	237634200	237634800	HelaS3	1	.	237634200	237634800	255,215,0
chr1	237635600	237635800	HelaS3	1	.	237635600	237635800	255,215,0
chr1	237725600	237725800	HelaS3	1	.	237725600	237725800	255,215,0
chr1	237833600	237834000	HelaS3	1	.	237833600	237834000	255,215,0
chr1	237836200	237836400	HelaS3	1	.	237836200	237836400	255,215,0
chr1	237841200	237841800	HelaS3	1	.	237841200	237841800	255,215,0
chr1	237900000	237900200	HelaS3	1	.	237900000	237900200	255,215,0
chr1	237907000	237907200	HelaS3	1	.	237907000	237907200	255,215,0
chr1	237920000	237920200	HelaS3	1	.	237920000	237920200	255,215,0
chr1	237935200	237935600	HelaS3	1	.	237935200	237935600	255,215,0
chr1	237955000	237955200	HelaS3	1	.	237955000	237955200	255,215,0
chr1	237963200	237963400	HelaS3	1	.	237963200	237963400	255,215,0
chr1	238014600	238014800	HelaS3	1	.	238014600	238014800	255,215,0
chr1	238075200	238075600	HelaS3	1	.	238075200	238075600	255,215,0
chr1	238415800	238416000	HelaS3	1	.	238415800	238416000	255,215,0
chr1	238770000	238770600	HelaS3	1	.	238770000	238770600	255,215,0
chr1	238822200	238822400	HelaS3	1	.	238822200	238822400	255,215,0
chr1	238835600	238835800	HelaS3	1	.	238835600	238835800	255,215,0
chr1	238853800	238854000	HelaS3	1	.	238853800	238854000	255,215,0
chr1	239410600	239411000	HelaS3	1	.	239410600	239411000	255,215,0
chr1	239770400	239770600	HelaS3	1	.	239770400	239770600	255,215,0
chr1	239977400	239978600	HelaS3	1	.	239977400	239978600	255,215,0
chr1	240021400	240021800	HelaS3	1	.	240021400	240021800	255,215,0
chr1	240042800	240043000	HelaS3	1	.	240042800	240043000	255,215,0
chr1	240056800	240057000	HelaS3	1	.	240056800	240057000	255,215,0
chr1	240115000	240115200	HelaS3	1	.	240115000	240115200	255,215,0
chr1	240139800	240140000	HelaS3	1	.	240139800	240140000	255,215,0
chr1	240217800	240218200	HelaS3	1	.	240217800	240218200	255,215,0
chr1	240352800	240353000	HelaS3	1	.	240352800	240353000	255,215,0
chr1	240354200	240354800	HelaS3	1	.	240354200	240354800	255,215,0
chr1	240405800	240406400	HelaS3	1	.	240405800	240406400	255,215,0
chr1	240444000	240444400	HelaS3	1	.	240444000	240444400	255,215,0
chr1	240448400	240448600	HelaS3	1	.	240448400	240448600	255,215,0
chr1	240448800	240449200	HelaS3	1	.	240448800	240449200	255,215,0
chr1	240451200	240451400	HelaS3	1	.	240451200	240451400	255,215,0
chr1	240476000	240476600	HelaS3	1	.	240476000	240476600	255,215,0
chr1	240501200	240501400	HelaS3	1	.	240501200	240501400	255,215,0
chr1	240562800	240563000	HelaS3	1	.	240562800	240563000	255,215,0
chr1	240577600	240577800	HelaS3	1	.	240577600	240577800	255,215,0
chr1	240578800	240579200	HelaS3	1	.	240578800	240579200	255,215,0
chr1	240650000	240650200	HelaS3	1	.	240650000	240650200	255,215,0
chr1	240654600	240654800	HelaS3	1	.	240654600	240654800	255,215,0
chr1	240739600	240739800	HelaS3	1	.	240739600	240739800	255,215,0
chr1	240765600	240765800	HelaS3	1	.	240765600	240765800	255,215,0
chr1	240808200	240808600	HelaS3	1	.	240808200	240808600	255,215,0
chr1	240813200	240813600	HelaS3	1	.	240813200	240813600	255,215,0
chr1	240815800	240816400	HelaS3	1	.	240815800	240816400	255,215,0
chr1	240855400	240855600	HelaS3	1	.	240855400	240855600	255,215,0
chr1	240864800	240865000	HelaS3	1	.	240864800	240865000	255,215,0
chr1	240932400	240932600	HelaS3	1	.	240932400	240932600	255,215,0
chr1	240947000	240947400	HelaS3	1	.	240947000	240947400	255,215,0
chr1	240973400	240973800	HelaS3	1	.	240973400	240973800	255,215,0
chr1	240996600	240996800	HelaS3	1	.	240996600	240996800	255,215,0
chr1	241017800	241018000	HelaS3	1	.	241017800	241018000	255,215,0
chr1	241110200	241110400	HelaS3	1	.	241110200	241110400	255,215,0
chr1	241330600	241330800	HelaS3	1	.	241330600	241330800	255,215,0
chr1	241663200	241663400	HelaS3	1	.	241663200	241663400	255,215,0
chr1	241788400	241788600	HelaS3	1	.	241788400	241788600	255,215,0
chr1	241913000	241913600	HelaS3	1	.	241913000	241913600	255,215,0
chr1	241966200	241966400	HelaS3	1	.	241966200	241966400	255,215,0
chr1	241980600	241981200	HelaS3	1	.	241980600	241981200	255,215,0
chr1	241984800	241985000	HelaS3	1	.	241984800	241985000	255,215,0
chr1	242001200	242001600	HelaS3	1	.	242001200	242001600	255,215,0
chr1	242059800	242060000	HelaS3	1	.	242059800	242060000	255,215,0
chr1	242151600	242151800	HelaS3	1	.	242151600	242151800	255,215,0
chr1	242152000	242152800	HelaS3	1	.	242152000	242152800	255,215,0
chr1	242153200	242153800	HelaS3	1	.	242153200	242153800	255,215,0
chr1	242156000	242156400	HelaS3	1	.	242156000	242156400	255,215,0
chr1	242168400	242168800	HelaS3	1	.	242168400	242168800	255,215,0
chr1	242169400	242169800	HelaS3	1	.	242169400	242169800	255,215,0
chr1	242249200	242249400	HelaS3	1	.	242249200	242249400	255,215,0
chr1	242956800	242957000	HelaS3	1	.	242956800	242957000	255,215,0
chr1	243603600	243604000	HelaS3	1	.	243603600	243604000	255,215,0
chr1	244443600	244443800	HelaS3	1	.	244443600	244443800	255,215,0
chr1	244444200	244444400	HelaS3	1	.	244444200	244444400	255,215,0
chr1	244708800	244709200	HelaS3	1	.	244708800	244709200	255,215,0
chr1	244741600	244741800	HelaS3	1	.	244741600	244741800	255,215,0
chr1	244766800	244767000	HelaS3	1	.	244766800	244767000	255,215,0
chr1	244883200	244883400	HelaS3	1	.	244883200	244883400	255,215,0
chr1	244903400	244903800	HelaS3	1	.	244903400	244903800	255,215,0
chr1	244950200	244950400	HelaS3	1	.	244950200	244950400	255,215,0
chr1	244960200	244960400	HelaS3	1	.	244960200	244960400	255,215,0
chr1	245055800	245056000	HelaS3	1	.	245055800	245056000	255,215,0
chr1	246169000	246169200	HelaS3	1	.	246169000	246169200	255,215,0
chr1	246175600	246175800	HelaS3	1	.	246175600	246175800	255,215,0
chr1	246444000	246444200	HelaS3	1	.	246444000	246444200	255,215,0
chr1	246614200	246614400	HelaS3	1	.	246614200	246614400	255,215,0
chr1	246958000	246958400	HelaS3	1	.	246958000	246958400	255,215,0
chr1	248859600	248859800	HelaS3	1	.	248859600	248859800	255,215,0
chr10	325600	325800	HelaS3	1	.	325600	325800	255,215,0
chr10	739600	739800	HelaS3	1	.	739600	739800	255,215,0
chr10	1032400	1032600	HelaS3	1	.	1032400	1032600	255,215,0
chr10	1102600	1102800	HelaS3	1	.	1102600	1102800	255,215,0
chr10	1116800	1117000	HelaS3	1	.	1116800	1117000	255,215,0
chr10	1311200	1311400	HelaS3	1	.	1311200	1311400	255,215,0
chr10	1343400	1343600	HelaS3	1	.	1343400	1343600	255,215,0
chr10	1400600	1401000	HelaS3	1	.	1400600	1401000	255,215,0
chr10	1401200	1402200	HelaS3	1	.	1401200	1402200	255,215,0
chr10	1672000	1672200	HelaS3	1	.	1672000	1672200	255,215,0
chr10	1729400	1729600	HelaS3	1	.	1729400	1729600	255,215,0
chr10	1774800	1775400	HelaS3	1	.	1774800	1775400	255,215,0
chr10	1885400	1885600	HelaS3	1	.	1885400	1885600	255,215,0
chr10	1995800	1997400	HelaS3	1	.	1995800	1997400	255,215,0
chr10	1999400	2001600	HelaS3	1	.	1999400	2001600	255,215,0
chr10	2002400	2003800	HelaS3	1	.	2002400	2003800	255,215,0
chr10	2009800	2011800	HelaS3	1	.	2009800	2011800	255,215,0
chr10	2020200	2021200	HelaS3	1	.	2020200	2021200	255,215,0
chr10	2179800	2180000	HelaS3	1	.	2179800	2180000	255,215,0
chr10	2181800	2182200	HelaS3	1	.	2181800	2182200	255,215,0
chr10	2192600	2193000	HelaS3	1	.	2192600	2193000	255,215,0
chr10	2215600	2215800	HelaS3	1	.	2215600	2215800	255,215,0
chr10	2251600	2252000	HelaS3	1	.	2251600	2252000	255,215,0
chr10	2252200	2253000	HelaS3	1	.	2252200	2253000	255,215,0
chr10	2254600	2255000	HelaS3	1	.	2254600	2255000	255,215,0
chr10	2255600	2255800	HelaS3	1	.	2255600	2255800	255,215,0
chr10	2456200	2456800	HelaS3	1	.	2456200	2456800	255,215,0
chr10	2502000	2502400	HelaS3	1	.	2502000	2502400	255,215,0
chr10	2503000	2503400	HelaS3	1	.	2503000	2503400	255,215,0
chr10	2505600	2505800	HelaS3	1	.	2505600	2505800	255,215,0
chr10	2506600	2507000	HelaS3	1	.	2506600	2507000	255,215,0
chr10	2513800	2514000	HelaS3	1	.	2513800	2514000	255,215,0
chr10	2514200	2514600	HelaS3	1	.	2514200	2514600	255,215,0
chr10	2518200	2519600	HelaS3	1	.	2518200	2519600	255,215,0
chr10	2536600	2537000	HelaS3	1	.	2536600	2537000	255,215,0
chr10	2551600	2551800	HelaS3	1	.	2551600	2551800	255,215,0
chr10	2589800	2590600	HelaS3	1	.	2589800	2590600	255,215,0
chr10	2644800	2645200	HelaS3	1	.	2644800	2645200	255,215,0
[truncated: 20,866 more rows]
