# Supplementary material for: Genome-wide prediction of cis-regulatory regions using supervised deep learning methods
Source: BMC Bioinformatics. 2018 May 31;19:202. doi: 10.1186/s12859-018-2187-1 (PMC5984344; doi:10.1186/s12859-018-2187-1)
Supplement: Supplementary file 2 — Genome-wide predictions of cis-regulatory regions for all six cell types. (ZIP 20400 kb) [file 12859_2018_2187_MOESM2_ESM.zip › additional_file2/A-E_Whole_Genome_HepG2_Specific.bed]

chr1	20000	20200	HepG2	1	.	20000	20200	255,215,0
chr1	610800	611000	HepG2	1	.	610800	611000	255,215,0
chr1	662600	662800	HepG2	1	.	662600	662800	255,215,0
chr1	715000	715400	HepG2	1	.	715000	715400	255,215,0
chr1	762600	763000	HepG2	1	.	762600	763000	255,215,0
chr1	765400	765600	HepG2	1	.	765400	765600	255,215,0
chr1	766200	766400	HepG2	1	.	766200	766400	255,215,0
chr1	916200	916400	HepG2	1	.	916200	916400	255,215,0
chr1	952800	953000	HepG2	1	.	952800	953000	255,215,0
chr1	973000	974000	HepG2	1	.	973000	974000	255,215,0
chr1	1058600	1059000	HepG2	1	.	1058600	1059000	255,215,0
chr1	1059600	1061200	HepG2	1	.	1059600	1061200	255,215,0
chr1	1063200	1064800	HepG2	1	.	1063200	1064800	255,215,0
chr1	1065600	1066000	HepG2	1	.	1065600	1066000	255,215,0
chr1	1068000	1068600	HepG2	1	.	1068000	1068600	255,215,0
chr1	1100000	1101800	HepG2	1	.	1100000	1101800	255,215,0
chr1	1103200	1103400	HepG2	1	.	1103200	1103400	255,215,0
chr1	1103800	1104200	HepG2	1	.	1103800	1104200	255,215,0
chr1	1176200	1176800	HepG2	1	.	1176200	1176800	255,215,0
chr1	1214200	1214400	HepG2	1	.	1214200	1214400	255,215,0
chr1	1235800	1236000	HepG2	1	.	1235800	1236000	255,215,0
chr1	1319200	1319600	HepG2	1	.	1319200	1319600	255,215,0
chr1	1478800	1479000	HepG2	1	.	1478800	1479000	255,215,0
chr1	1510000	1510200	HepG2	1	.	1510000	1510200	255,215,0
chr1	1512800	1513200	HepG2	1	.	1512800	1513200	255,215,0
chr1	1699800	1700600	HepG2	1	.	1699800	1700600	255,215,0
chr1	1825200	1825400	HepG2	1	.	1825200	1825400	255,215,0
chr1	1830600	1831000	HepG2	1	.	1830600	1831000	255,215,0
chr1	1854000	1855400	HepG2	1	.	1854000	1855400	255,215,0
chr1	1872600	1873200	HepG2	1	.	1872600	1873200	255,215,0
chr1	1873400	1874800	HepG2	1	.	1873400	1874800	255,215,0
chr1	1887200	1887400	HepG2	1	.	1887200	1887400	255,215,0
chr1	1935200	1935400	HepG2	1	.	1935200	1935400	255,215,0
chr1	1951000	1951400	HepG2	1	.	1951000	1951400	255,215,0
chr1	1978400	1979600	HepG2	1	.	1978400	1979600	255,215,0
chr1	2003600	2003800	HepG2	1	.	2003600	2003800	255,215,0
chr1	2034200	2034400	HepG2	1	.	2034200	2034400	255,215,0
chr1	2035000	2035200	HepG2	1	.	2035000	2035200	255,215,0
chr1	2035400	2035600	HepG2	1	.	2035400	2035600	255,215,0
chr1	2069000	2069200	HepG2	1	.	2069000	2069200	255,215,0
chr1	2069400	2070200	HepG2	1	.	2069400	2070200	255,215,0
chr1	2151400	2151800	HepG2	1	.	2151400	2151800	255,215,0
chr1	2152000	2152200	HepG2	1	.	2152000	2152200	255,215,0
chr1	2160600	2160800	HepG2	1	.	2160600	2160800	255,215,0
chr1	2315600	2316000	HepG2	1	.	2315600	2316000	255,215,0
chr1	2322800	2323400	HepG2	1	.	2322800	2323400	255,215,0
chr1	2414000	2414400	HepG2	1	.	2414000	2414400	255,215,0
chr1	2502800	2503200	HepG2	1	.	2502800	2503200	255,215,0
chr1	2514800	2515200	HepG2	1	.	2514800	2515200	255,215,0
chr1	2563000	2563400	HepG2	1	.	2563000	2563400	255,215,0
chr1	2727800	2728000	HepG2	1	.	2727800	2728000	255,215,0
chr1	3022200	3022400	HepG2	1	.	3022200	3022400	255,215,0
chr1	3031800	3032200	HepG2	1	.	3031800	3032200	255,215,0
chr1	3038000	3038200	HepG2	1	.	3038000	3038200	255,215,0
chr1	3050400	3050600	HepG2	1	.	3050400	3050600	255,215,0
chr1	3051000	3051400	HepG2	1	.	3051000	3051400	255,215,0
chr1	3053200	3053400	HepG2	1	.	3053200	3053400	255,215,0
chr1	3055400	3055800	HepG2	1	.	3055400	3055800	255,215,0
chr1	3086800	3088000	HepG2	1	.	3086800	3088000	255,215,0
chr1	3109200	3109600	HepG2	1	.	3109200	3109600	255,215,0
chr1	3114400	3114800	HepG2	1	.	3114400	3114800	255,215,0
chr1	3135400	3136400	HepG2	1	.	3135400	3136400	255,215,0
chr1	3138400	3139400	HepG2	1	.	3138400	3139400	255,215,0
chr1	3146000	3146200	HepG2	1	.	3146000	3146200	255,215,0
chr1	3154400	3155600	HepG2	1	.	3154400	3155600	255,215,0
chr1	3166600	3168000	HepG2	1	.	3166600	3168000	255,215,0
chr1	3174400	3174600	HepG2	1	.	3174400	3174600	255,215,0
chr1	3178000	3178600	HepG2	1	.	3178000	3178600	255,215,0
chr1	3208800	3210400	HepG2	1	.	3208800	3210400	255,215,0
chr1	3239200	3239400	HepG2	1	.	3239200	3239400	255,215,0
chr1	3239600	3239800	HepG2	1	.	3239600	3239800	255,215,0
chr1	3243000	3244000	HepG2	1	.	3243000	3244000	255,215,0
chr1	3244800	3245200	HepG2	1	.	3244800	3245200	255,215,0
chr1	3247400	3247800	HepG2	1	.	3247400	3247800	255,215,0
chr1	3251000	3253000	HepG2	1	.	3251000	3253000	255,215,0
chr1	3254800	3255200	HepG2	1	.	3254800	3255200	255,215,0
chr1	3256000	3256200	HepG2	1	.	3256000	3256200	255,215,0
chr1	3256600	3257800	HepG2	1	.	3256600	3257800	255,215,0
chr1	3265000	3265200	HepG2	1	.	3265000	3265200	255,215,0
chr1	3265600	3266600	HepG2	1	.	3265600	3266600	255,215,0
chr1	3272400	3273800	HepG2	1	.	3272400	3273800	255,215,0
chr1	3306000	3306400	HepG2	1	.	3306000	3306400	255,215,0
chr1	3326800	3327000	HepG2	1	.	3326800	3327000	255,215,0
chr1	3339800	3340400	HepG2	1	.	3339800	3340400	255,215,0
chr1	3358000	3358400	HepG2	1	.	3358000	3358400	255,215,0
chr1	3360400	3360600	HepG2	1	.	3360400	3360600	255,215,0
chr1	3397000	3397200	HepG2	1	.	3397000	3397200	255,215,0
chr1	3504000	3504200	HepG2	1	.	3504000	3504200	255,215,0
chr1	3504400	3504600	HepG2	1	.	3504400	3504600	255,215,0
chr1	3541200	3541600	HepG2	1	.	3541200	3541600	255,215,0
chr1	3650000	3651000	HepG2	1	.	3650000	3651000	255,215,0
chr1	3701600	3702200	HepG2	1	.	3701600	3702200	255,215,0
chr1	3819600	3820200	HepG2	1	.	3819600	3820200	255,215,0
chr1	3825800	3826000	HepG2	1	.	3825800	3826000	255,215,0
chr1	4002800	4003200	HepG2	1	.	4002800	4003200	255,215,0
chr1	4029000	4029200	HepG2	1	.	4029000	4029200	255,215,0
chr1	4280000	4280200	HepG2	1	.	4280000	4280200	255,215,0
chr1	4325800	4326400	HepG2	1	.	4325800	4326400	255,215,0
chr1	4331000	4331200	HepG2	1	.	4331000	4331200	255,215,0
chr1	4332800	4333000	HepG2	1	.	4332800	4333000	255,215,0
chr1	4333800	4334000	HepG2	1	.	4333800	4334000	255,215,0
chr1	4610000	4610400	HepG2	1	.	4610000	4610400	255,215,0
chr1	4771000	4771400	HepG2	1	.	4771000	4771400	255,215,0
chr1	5061600	5061800	HepG2	1	.	5061600	5061800	255,215,0
chr1	5258400	5258800	HepG2	1	.	5258400	5258800	255,215,0
chr1	5406600	5406800	HepG2	1	.	5406600	5406800	255,215,0
chr1	5491000	5491200	HepG2	1	.	5491000	5491200	255,215,0
chr1	5658000	5658400	HepG2	1	.	5658000	5658400	255,215,0
chr1	5706600	5706800	HepG2	1	.	5706600	5706800	255,215,0
chr1	5907400	5907800	HepG2	1	.	5907400	5907800	255,215,0
chr1	5993800	5994600	HepG2	1	.	5993800	5994600	255,215,0
chr1	6062800	6063400	HepG2	1	.	6062800	6063400	255,215,0
chr1	6069600	6070000	HepG2	1	.	6069600	6070000	255,215,0
chr1	6094400	6094800	HepG2	1	.	6094400	6094800	255,215,0
chr1	6105400	6106200	HepG2	1	.	6105400	6106200	255,215,0
chr1	6112400	6112600	HepG2	1	.	6112400	6112600	255,215,0
chr1	6112800	6113200	HepG2	1	.	6112800	6113200	255,215,0
chr1	6186800	6187000	HepG2	1	.	6186800	6187000	255,215,0
chr1	6299600	6299800	HepG2	1	.	6299600	6299800	255,215,0
chr1	6300000	6300800	HepG2	1	.	6300000	6300800	255,215,0
chr1	6341800	6342200	HepG2	1	.	6341800	6342200	255,215,0
chr1	6355400	6355600	HepG2	1	.	6355400	6355600	255,215,0
chr1	6404200	6404400	HepG2	1	.	6404200	6404400	255,215,0
chr1	6412200	6412600	HepG2	1	.	6412200	6412600	255,215,0
chr1	6417600	6417800	HepG2	1	.	6417600	6417800	255,215,0
chr1	6473000	6473400	HepG2	1	.	6473000	6473400	255,215,0
chr1	6499400	6499600	HepG2	1	.	6499400	6499600	255,215,0
chr1	6505000	6505600	HepG2	1	.	6505000	6505600	255,215,0
chr1	6506000	6506400	HepG2	1	.	6506000	6506400	255,215,0
chr1	6506600	6507600	HepG2	1	.	6506600	6507600	255,215,0
chr1	6507800	6508600	HepG2	1	.	6507800	6508600	255,215,0
chr1	6509200	6510400	HepG2	1	.	6509200	6510400	255,215,0
chr1	6510600	6511600	HepG2	1	.	6510600	6511600	255,215,0
chr1	6522400	6523000	HepG2	1	.	6522400	6523000	255,215,0
chr1	6523200	6523400	HepG2	1	.	6523200	6523400	255,215,0
chr1	6524800	6525000	HepG2	1	.	6524800	6525000	255,215,0
chr1	6571200	6571400	HepG2	1	.	6571200	6571400	255,215,0
chr1	6572000	6572600	HepG2	1	.	6572000	6572600	255,215,0
chr1	6632000	6633000	HepG2	1	.	6632000	6633000	255,215,0
chr1	6638000	6638400	HepG2	1	.	6638000	6638400	255,215,0
chr1	6665000	6665200	HepG2	1	.	6665000	6665200	255,215,0
chr1	6759400	6759600	HepG2	1	.	6759400	6759600	255,215,0
chr1	6830800	6831200	HepG2	1	.	6830800	6831200	255,215,0
chr1	6847200	6847400	HepG2	1	.	6847200	6847400	255,215,0
chr1	6849000	6849400	HepG2	1	.	6849000	6849400	255,215,0
chr1	6969800	6970400	HepG2	1	.	6969800	6970400	255,215,0
chr1	7079400	7080000	HepG2	1	.	7079400	7080000	255,215,0
chr1	7158200	7158400	HepG2	1	.	7158200	7158400	255,215,0
chr1	7209600	7209800	HepG2	1	.	7209600	7209800	255,215,0
chr1	7219200	7219400	HepG2	1	.	7219200	7219400	255,215,0
chr1	7569800	7570000	HepG2	1	.	7569800	7570000	255,215,0
chr1	7676600	7676800	HepG2	1	.	7676600	7676800	255,215,0
chr1	7738600	7739200	HepG2	1	.	7738600	7739200	255,215,0
chr1	7739400	7740400	HepG2	1	.	7739400	7740400	255,215,0
chr1	7740600	7741400	HepG2	1	.	7740600	7741400	255,215,0
chr1	7741600	7742000	HepG2	1	.	7741600	7742000	255,215,0
chr1	7742600	7742800	HepG2	1	.	7742600	7742800	255,215,0
chr1	7748800	7749000	HepG2	1	.	7748800	7749000	255,215,0
chr1	7749600	7749800	HepG2	1	.	7749600	7749800	255,215,0
chr1	7763000	7763200	HepG2	1	.	7763000	7763200	255,215,0
chr1	7763400	7763600	HepG2	1	.	7763400	7763600	255,215,0
chr1	7777800	7778400	HepG2	1	.	7777800	7778400	255,215,0
chr1	7814400	7814600	HepG2	1	.	7814400	7814600	255,215,0
chr1	7916400	7916600	HepG2	1	.	7916400	7916600	255,215,0
chr1	8027800	8028000	HepG2	1	.	8027800	8028000	255,215,0
chr1	8067800	8068000	HepG2	1	.	8067800	8068000	255,215,0
chr1	8069200	8071000	HepG2	1	.	8069200	8071000	255,215,0
chr1	8071200	8071400	HepG2	1	.	8071200	8071400	255,215,0
chr1	8140200	8140400	HepG2	1	.	8140200	8140400	255,215,0
chr1	8211600	8211800	HepG2	1	.	8211600	8211800	255,215,0
chr1	8222400	8222600	HepG2	1	.	8222400	8222600	255,215,0
chr1	8260400	8261000	HepG2	1	.	8260400	8261000	255,215,0
chr1	8290400	8290600	HepG2	1	.	8290400	8290600	255,215,0
chr1	8321000	8321200	HepG2	1	.	8321000	8321200	255,215,0
chr1	8323200	8323600	HepG2	1	.	8323200	8323600	255,215,0
chr1	8354000	8354200	HepG2	1	.	8354000	8354200	255,215,0
chr1	8372400	8372600	HepG2	1	.	8372400	8372600	255,215,0
chr1	8375600	8376400	HepG2	1	.	8375600	8376400	255,215,0
chr1	8427800	8428200	HepG2	1	.	8427800	8428200	255,215,0
chr1	8480200	8480800	HepG2	1	.	8480200	8480800	255,215,0
chr1	8538600	8539000	HepG2	1	.	8538600	8539000	255,215,0
chr1	8611800	8612400	HepG2	1	.	8611800	8612400	255,215,0
chr1	8612800	8613000	HepG2	1	.	8612800	8613000	255,215,0
chr1	8625000	8625200	HepG2	1	.	8625000	8625200	255,215,0
chr1	8734200	8734400	HepG2	1	.	8734200	8734400	255,215,0
chr1	8737800	8738200	HepG2	1	.	8737800	8738200	255,215,0
chr1	8739000	8739200	HepG2	1	.	8739000	8739200	255,215,0
chr1	8744800	8745000	HepG2	1	.	8744800	8745000	255,215,0
chr1	8758200	8758600	HepG2	1	.	8758200	8758600	255,215,0
chr1	8767000	8767200	HepG2	1	.	8767000	8767200	255,215,0
chr1	8777400	8777600	HepG2	1	.	8777400	8777600	255,215,0
chr1	8801400	8801800	HepG2	1	.	8801400	8801800	255,215,0
chr1	8802000	8802800	HepG2	1	.	8802000	8802800	255,215,0
chr1	8805800	8806400	HepG2	1	.	8805800	8806400	255,215,0
chr1	8815000	8815400	HepG2	1	.	8815000	8815400	255,215,0
chr1	8843000	8843200	HepG2	1	.	8843000	8843200	255,215,0
chr1	8867000	8867200	HepG2	1	.	8867000	8867200	255,215,0
chr1	8867400	8868000	HepG2	1	.	8867400	8868000	255,215,0
chr1	8868600	8868800	HepG2	1	.	8868600	8868800	255,215,0
chr1	8871800	8872000	HepG2	1	.	8871800	8872000	255,215,0
chr1	8886200	8886400	HepG2	1	.	8886200	8886400	255,215,0
chr1	8889600	8890200	HepG2	1	.	8889600	8890200	255,215,0
chr1	8891000	8891200	HepG2	1	.	8891000	8891200	255,215,0
chr1	8891400	8891600	HepG2	1	.	8891400	8891600	255,215,0
chr1	8898600	8898800	HepG2	1	.	8898600	8898800	255,215,0
chr1	8906400	8906600	HepG2	1	.	8906400	8906600	255,215,0
chr1	8913200	8913400	HepG2	1	.	8913200	8913400	255,215,0
chr1	8914600	8915000	HepG2	1	.	8914600	8915000	255,215,0
chr1	8929200	8929400	HepG2	1	.	8929200	8929400	255,215,0
chr1	8951400	8951600	HepG2	1	.	8951400	8951600	255,215,0
chr1	8968600	8968800	HepG2	1	.	8968600	8968800	255,215,0
chr1	8973600	8974000	HepG2	1	.	8973600	8974000	255,215,0
chr1	9050000	9050200	HepG2	1	.	9050000	9050200	255,215,0
chr1	9054400	9054800	HepG2	1	.	9054400	9054800	255,215,0
chr1	9060800	9061200	HepG2	1	.	9060800	9061200	255,215,0
chr1	9061800	9062200	HepG2	1	.	9061800	9062200	255,215,0
chr1	9160400	9161000	HepG2	1	.	9160400	9161000	255,215,0
chr1	9172800	9173800	HepG2	1	.	9172800	9173800	255,215,0
chr1	9232000	9232600	HepG2	1	.	9232000	9232600	255,215,0
chr1	9232800	9233000	HepG2	1	.	9232800	9233000	255,215,0
chr1	9234800	9235000	HepG2	1	.	9234800	9235000	255,215,0
chr1	9249000	9250000	HepG2	1	.	9249000	9250000	255,215,0
chr1	9274400	9274600	HepG2	1	.	9274400	9274600	255,215,0
chr1	9298800	9299000	HepG2	1	.	9298800	9299000	255,215,0
chr1	9309200	9311800	HepG2	1	.	9309200	9311800	255,215,0
chr1	9391800	9392000	HepG2	1	.	9391800	9392000	255,215,0
chr1	9484400	9484600	HepG2	1	.	9484400	9484600	255,215,0
chr1	9507400	9507600	HepG2	1	.	9507400	9507600	255,215,0
chr1	9508400	9508800	HepG2	1	.	9508400	9508800	255,215,0
chr1	9509000	9509400	HepG2	1	.	9509000	9509400	255,215,0
chr1	9525600	9525800	HepG2	1	.	9525600	9525800	255,215,0
chr1	9527200	9527400	HepG2	1	.	9527200	9527400	255,215,0
chr1	9561000	9561600	HepG2	1	.	9561000	9561600	255,215,0
chr1	9562600	9562800	HepG2	1	.	9562600	9562800	255,215,0
chr1	9563200	9563800	HepG2	1	.	9563200	9563800	255,215,0
chr1	9592800	9593400	HepG2	1	.	9592800	9593400	255,215,0
chr1	9603600	9603800	HepG2	1	.	9603600	9603800	255,215,0
chr1	9606600	9607200	HepG2	1	.	9606600	9607200	255,215,0
chr1	9608800	9609000	HepG2	1	.	9608800	9609000	255,215,0
chr1	9610200	9611200	HepG2	1	.	9610200	9611200	255,215,0
chr1	9611400	9611800	HepG2	1	.	9611400	9611800	255,215,0
chr1	9612600	9613000	HepG2	1	.	9612600	9613000	255,215,0
chr1	9613600	9614400	HepG2	1	.	9613600	9614400	255,215,0
chr1	9617800	9618200	HepG2	1	.	9617800	9618200	255,215,0
chr1	9619800	9620000	HepG2	1	.	9619800	9620000	255,215,0
chr1	9625000	9625400	HepG2	1	.	9625000	9625400	255,215,0
chr1	9626000	9626200	HepG2	1	.	9626000	9626200	255,215,0
chr1	9631200	9631400	HepG2	1	.	9631200	9631400	255,215,0
chr1	9820200	9820400	HepG2	1	.	9820200	9820400	255,215,0
chr1	9876400	9876600	HepG2	1	.	9876400	9876600	255,215,0
chr1	9880000	9880200	HepG2	1	.	9880000	9880200	255,215,0
chr1	9880600	9881000	HepG2	1	.	9880600	9881000	255,215,0
chr1	9930800	9931000	HepG2	1	.	9930800	9931000	255,215,0
chr1	9967600	9968200	HepG2	1	.	9967600	9968200	255,215,0
chr1	9973600	9974000	HepG2	1	.	9973600	9974000	255,215,0
chr1	9994200	9994400	HepG2	1	.	9994200	9994400	255,215,0
chr1	9994800	9995000	HepG2	1	.	9994800	9995000	255,215,0
chr1	10213000	10213200	HepG2	1	.	10213000	10213200	255,215,0
chr1	10229000	10230000	HepG2	1	.	10229000	10230000	255,215,0
chr1	10231000	10231800	HepG2	1	.	10231000	10231800	255,215,0
chr1	10232000	10233200	HepG2	1	.	10232000	10233200	255,215,0
chr1	10254400	10254800	HepG2	1	.	10254400	10254800	255,215,0
chr1	10288600	10289200	HepG2	1	.	10288600	10289200	255,215,0
chr1	10289400	10289600	HepG2	1	.	10289400	10289600	255,215,0
chr1	10290000	10290200	HepG2	1	.	10290000	10290200	255,215,0
chr1	10318000	10318200	HepG2	1	.	10318000	10318200	255,215,0
chr1	10352400	10352600	HepG2	1	.	10352400	10352600	255,215,0
chr1	10445400	10445600	HepG2	1	.	10445400	10445600	255,215,0
chr1	10445800	10446000	HepG2	1	.	10445800	10446000	255,215,0
chr1	10447000	10447400	HepG2	1	.	10447000	10447400	255,215,0
chr1	10449400	10449600	HepG2	1	.	10449400	10449600	255,215,0
chr1	10493000	10493200	HepG2	1	.	10493000	10493200	255,215,0
chr1	10496800	10497000	HepG2	1	.	10496800	10497000	255,215,0
chr1	10498800	10499000	HepG2	1	.	10498800	10499000	255,215,0
chr1	10537000	10537200	HepG2	1	.	10537000	10537200	255,215,0
chr1	10537600	10537800	HepG2	1	.	10537600	10537800	255,215,0
chr1	10549800	10550200	HepG2	1	.	10549800	10550200	255,215,0
chr1	10564400	10564800	HepG2	1	.	10564400	10564800	255,215,0
chr1	10568800	10569000	HepG2	1	.	10568800	10569000	255,215,0
chr1	10578800	10579000	HepG2	1	.	10578800	10579000	255,215,0
chr1	10579200	10579600	HepG2	1	.	10579200	10579600	255,215,0
chr1	10583600	10583800	HepG2	1	.	10583600	10583800	255,215,0
chr1	10638200	10638400	HepG2	1	.	10638200	10638400	255,215,0
chr1	10651000	10651400	HepG2	1	.	10651000	10651400	255,215,0
chr1	10728000	10728600	HepG2	1	.	10728000	10728600	255,215,0
chr1	10737600	10738200	HepG2	1	.	10737600	10738200	255,215,0
chr1	10741200	10741800	HepG2	1	.	10741200	10741800	255,215,0
chr1	10742000	10742400	HepG2	1	.	10742000	10742400	255,215,0
chr1	10764800	10765000	HepG2	1	.	10764800	10765000	255,215,0
chr1	10819600	10819800	HepG2	1	.	10819600	10819800	255,215,0
chr1	10889600	10889800	HepG2	1	.	10889600	10889800	255,215,0
chr1	10908400	10908600	HepG2	1	.	10908400	10908600	255,215,0
chr1	10970600	10970800	HepG2	1	.	10970600	10970800	255,215,0
chr1	10997200	10998000	HepG2	1	.	10997200	10998000	255,215,0
chr1	11114200	11114400	HepG2	1	.	11114200	11114400	255,215,0
chr1	11272000	11272400	HepG2	1	.	11272000	11272400	255,215,0
chr1	11276200	11276400	HepG2	1	.	11276200	11276400	255,215,0
chr1	11316600	11316800	HepG2	1	.	11316600	11316800	255,215,0
chr1	11328600	11328800	HepG2	1	.	11328600	11328800	255,215,0
chr1	11329800	11330000	HepG2	1	.	11329800	11330000	255,215,0
chr1	11533600	11533800	HepG2	1	.	11533600	11533800	255,215,0
chr1	11534000	11534200	HepG2	1	.	11534000	11534200	255,215,0
chr1	11540400	11540600	HepG2	1	.	11540400	11540600	255,215,0
chr1	11610600	11610800	HepG2	1	.	11610600	11610800	255,215,0
chr1	11611000	11611200	HepG2	1	.	11611000	11611200	255,215,0
chr1	11696200	11696400	HepG2	1	.	11696200	11696400	255,215,0
chr1	11708200	11708400	HepG2	1	.	11708200	11708400	255,215,0
chr1	11905600	11906000	HepG2	1	.	11905600	11906000	255,215,0
chr1	11952000	11952200	HepG2	1	.	11952000	11952200	255,215,0
chr1	11973400	11973600	HepG2	1	.	11973400	11973600	255,215,0
chr1	12000600	12000800	HepG2	1	.	12000600	12000800	255,215,0
chr1	12021400	12021600	HepG2	1	.	12021400	12021600	255,215,0
chr1	12044400	12045000	HepG2	1	.	12044400	12045000	255,215,0
chr1	12050800	12051000	HepG2	1	.	12050800	12051000	255,215,0
chr1	12190800	12191000	HepG2	1	.	12190800	12191000	255,215,0
chr1	12318400	12318600	HepG2	1	.	12318400	12318600	255,215,0
chr1	12406800	12407200	HepG2	1	.	12406800	12407200	255,215,0
chr1	12416000	12416600	HepG2	1	.	12416000	12416600	255,215,0
chr1	12440400	12442000	HepG2	1	.	12440400	12442000	255,215,0
chr1	12460400	12460600	HepG2	1	.	12460400	12460600	255,215,0
chr1	12461000	12461200	HepG2	1	.	12461000	12461200	255,215,0
chr1	12461800	12462800	HepG2	1	.	12461800	12462800	255,215,0
chr1	12463000	12463200	HepG2	1	.	12463000	12463200	255,215,0
chr1	12536000	12536400	HepG2	1	.	12536000	12536400	255,215,0
chr1	12545600	12546000	HepG2	1	.	12545600	12546000	255,215,0
chr1	12598000	12598200	HepG2	1	.	12598000	12598200	255,215,0
chr1	12613200	12613600	HepG2	1	.	12613200	12613600	255,215,0
chr1	12668200	12669600	HepG2	1	.	12668200	12669600	255,215,0
chr1	12669800	12670000	HepG2	1	.	12669800	12670000	255,215,0
chr1	12714600	12715000	HepG2	1	.	12714600	12715000	255,215,0
chr1	13977800	13978200	HepG2	1	.	13977800	13978200	255,215,0
chr1	14026600	14026800	HepG2	1	.	14026600	14026800	255,215,0
chr1	14153200	14153400	HepG2	1	.	14153200	14153400	255,215,0
chr1	14435600	14435800	HepG2	1	.	14435600	14435800	255,215,0
chr1	14455400	14456000	HepG2	1	.	14455400	14456000	255,215,0
chr1	14802600	14803000	HepG2	1	.	14802600	14803000	255,215,0
chr1	14862200	14862600	HepG2	1	.	14862200	14862600	255,215,0
chr1	15193800	15194000	HepG2	1	.	15193800	15194000	255,215,0
chr1	15204600	15204800	HepG2	1	.	15204600	15204800	255,215,0
chr1	15228200	15228400	HepG2	1	.	15228200	15228400	255,215,0
chr1	15254000	15254200	HepG2	1	.	15254000	15254200	255,215,0
chr1	15254400	15254600	HepG2	1	.	15254400	15254600	255,215,0
chr1	15267000	15267400	HepG2	1	.	15267000	15267400	255,215,0
chr1	15268800	15269200	HepG2	1	.	15268800	15269200	255,215,0
chr1	15269400	15270200	HepG2	1	.	15269400	15270200	255,215,0
chr1	15275800	15277400	HepG2	1	.	15275800	15277400	255,215,0
chr1	15278400	15280000	HepG2	1	.	15278400	15280000	255,215,0
chr1	15283000	15283600	HepG2	1	.	15283000	15283600	255,215,0
chr1	15316600	15316800	HepG2	1	.	15316600	15316800	255,215,0
chr1	15326000	15326200	HepG2	1	.	15326000	15326200	255,215,0
chr1	15349600	15350000	HepG2	1	.	15349600	15350000	255,215,0
chr1	15352000	15352800	HepG2	1	.	15352000	15352800	255,215,0
chr1	15437000	15437400	HepG2	1	.	15437000	15437400	255,215,0
chr1	15455000	15455400	HepG2	1	.	15455000	15455400	255,215,0
chr1	15466200	15467000	HepG2	1	.	15466200	15467000	255,215,0
chr1	15471600	15472600	HepG2	1	.	15471600	15472600	255,215,0
chr1	15477400	15477600	HepG2	1	.	15477400	15477600	255,215,0
chr1	15503800	15504000	HepG2	1	.	15503800	15504000	255,215,0
chr1	15508000	15508400	HepG2	1	.	15508000	15508400	255,215,0
chr1	15523800	15524200	HepG2	1	.	15523800	15524200	255,215,0
chr1	15524400	15524600	HepG2	1	.	15524400	15524600	255,215,0
chr1	15528600	15528800	HepG2	1	.	15528600	15528800	255,215,0
chr1	15547600	15547800	HepG2	1	.	15547600	15547800	255,215,0
chr1	15611200	15611800	HepG2	1	.	15611200	15611800	255,215,0
chr1	15666000	15666400	HepG2	1	.	15666000	15666400	255,215,0
chr1	15684400	15684600	HepG2	1	.	15684400	15684600	255,215,0
chr1	15694600	15695200	HepG2	1	.	15694600	15695200	255,215,0
chr1	15697400	15698600	HepG2	1	.	15697400	15698600	255,215,0
chr1	15720200	15720600	HepG2	1	.	15720200	15720600	255,215,0
chr1	15747600	15747800	HepG2	1	.	15747600	15747800	255,215,0
chr1	15909600	15910200	HepG2	1	.	15909600	15910200	255,215,0
chr1	15910400	15910600	HepG2	1	.	15910400	15910600	255,215,0
chr1	15922400	15922800	HepG2	1	.	15922400	15922800	255,215,0
chr1	15923200	15923600	HepG2	1	.	15923200	15923600	255,215,0
chr1	15928000	15928400	HepG2	1	.	15928000	15928400	255,215,0
chr1	15932200	15932600	HepG2	1	.	15932200	15932600	255,215,0
chr1	15936600	15937000	HepG2	1	.	15936600	15937000	255,215,0
chr1	15942400	15942600	HepG2	1	.	15942400	15942600	255,215,0
chr1	15948600	15948800	HepG2	1	.	15948600	15948800	255,215,0
chr1	16062600	16063200	HepG2	1	.	16062600	16063200	255,215,0
chr1	16068800	16069200	HepG2	1	.	16068800	16069200	255,215,0
chr1	16085600	16085800	HepG2	1	.	16085600	16085800	255,215,0
chr1	16106000	16106400	HepG2	1	.	16106000	16106400	255,215,0
chr1	16130000	16130200	HepG2	1	.	16130000	16130200	255,215,0
chr1	16130800	16131000	HepG2	1	.	16130800	16131000	255,215,0
chr1	16155400	16155800	HepG2	1	.	16155400	16155800	255,215,0
chr1	16217600	16217800	HepG2	1	.	16217600	16217800	255,215,0
chr1	16309400	16309800	HepG2	1	.	16309400	16309800	255,215,0
chr1	16312200	16312600	HepG2	1	.	16312200	16312600	255,215,0
chr1	16321600	16322000	HepG2	1	.	16321600	16322000	255,215,0
chr1	16330400	16331000	HepG2	1	.	16330400	16331000	255,215,0
chr1	16331200	16331800	HepG2	1	.	16331200	16331800	255,215,0
chr1	16365200	16365400	HepG2	1	.	16365200	16365400	255,215,0
chr1	16393600	16394000	HepG2	1	.	16393600	16394000	255,215,0
chr1	16404400	16404800	HepG2	1	.	16404400	16404800	255,215,0
chr1	16428200	16428400	HepG2	1	.	16428200	16428400	255,215,0
chr1	16439400	16440000	HepG2	1	.	16439400	16440000	255,215,0
chr1	16568000	16568200	HepG2	1	.	16568000	16568200	255,215,0
chr1	16648000	16648200	HepG2	1	.	16648000	16648200	255,215,0
chr1	16661200	16661600	HepG2	1	.	16661200	16661600	255,215,0
chr1	16736200	16736400	HepG2	1	.	16736200	16736400	255,215,0
chr1	16861600	16861800	HepG2	1	.	16861600	16861800	255,215,0
chr1	16934800	16935200	HepG2	1	.	16934800	16935200	255,215,0
chr1	16972800	16973200	HepG2	1	.	16972800	16973200	255,215,0
chr1	17023200	17024200	HepG2	1	.	17023200	17024200	255,215,0
chr1	17024600	17025000	HepG2	1	.	17024600	17025000	255,215,0
chr1	17035200	17035800	HepG2	1	.	17035200	17035800	255,215,0
chr1	17076400	17076600	HepG2	1	.	17076400	17076600	255,215,0
chr1	17077000	17077400	HepG2	1	.	17077000	17077400	255,215,0
chr1	17084200	17084400	HepG2	1	.	17084200	17084400	255,215,0
chr1	17087400	17087600	HepG2	1	.	17087400	17087600	255,215,0
chr1	17088200	17088400	HepG2	1	.	17088200	17088400	255,215,0
chr1	17090800	17091800	HepG2	1	.	17090800	17091800	255,215,0
chr1	17092200	17092400	HepG2	1	.	17092200	17092400	255,215,0
chr1	17092800	17093000	HepG2	1	.	17092800	17093000	255,215,0
chr1	17093200	17093800	HepG2	1	.	17093200	17093800	255,215,0
chr1	17096800	17097000	HepG2	1	.	17096800	17097000	255,215,0
chr1	17241600	17241800	HepG2	1	.	17241600	17241800	255,215,0
chr1	17378600	17378800	HepG2	1	.	17378600	17378800	255,215,0
chr1	17402000	17402200	HepG2	1	.	17402000	17402200	255,215,0
chr1	17732600	17732800	HepG2	1	.	17732600	17732800	255,215,0
chr1	17816600	17816800	HepG2	1	.	17816600	17816800	255,215,0
chr1	17824600	17825000	HepG2	1	.	17824600	17825000	255,215,0
chr1	17843000	17843800	HepG2	1	.	17843000	17843800	255,215,0
chr1	17864600	17865000	HepG2	1	.	17864600	17865000	255,215,0
chr1	17866800	17867000	HepG2	1	.	17866800	17867000	255,215,0
chr1	17869400	17869600	HepG2	1	.	17869400	17869600	255,215,0
chr1	17886400	17886600	HepG2	1	.	17886400	17886600	255,215,0
chr1	17890800	17892400	HepG2	1	.	17890800	17892400	255,215,0
chr1	17900200	17900600	HepG2	1	.	17900200	17900600	255,215,0
chr1	17902200	17902400	HepG2	1	.	17902200	17902400	255,215,0
chr1	17902600	17903400	HepG2	1	.	17902600	17903400	255,215,0
chr1	17906400	17907600	HepG2	1	.	17906400	17907600	255,215,0
chr1	17916000	17916200	HepG2	1	.	17916000	17916200	255,215,0
chr1	17918400	17919400	HepG2	1	.	17918400	17919400	255,215,0
chr1	18046600	18046800	HepG2	1	.	18046600	18046800	255,215,0
chr1	18158000	18158200	HepG2	1	.	18158000	18158200	255,215,0
chr1	18183600	18184000	HepG2	1	.	18183600	18184000	255,215,0
chr1	18193000	18193200	HepG2	1	.	18193000	18193200	255,215,0
chr1	18337400	18337800	HepG2	1	.	18337400	18337800	255,215,0
chr1	18388800	18389000	HepG2	1	.	18388800	18389000	255,215,0
chr1	18454800	18455200	HepG2	1	.	18454800	18455200	255,215,0
chr1	18582800	18583200	HepG2	1	.	18582800	18583200	255,215,0
chr1	18611600	18612000	HepG2	1	.	18611600	18612000	255,215,0
chr1	18643200	18643600	HepG2	1	.	18643200	18643600	255,215,0
chr1	18681200	18681400	HepG2	1	.	18681200	18681400	255,215,0
chr1	18725200	18725400	HepG2	1	.	18725200	18725400	255,215,0
chr1	18791000	18791200	HepG2	1	.	18791000	18791200	255,215,0
chr1	18806800	18807800	HepG2	1	.	18806800	18807800	255,215,0
chr1	18808000	18808200	HepG2	1	.	18808000	18808200	255,215,0
chr1	18812800	18813000	HepG2	1	.	18812800	18813000	255,215,0
chr1	18813600	18813800	HepG2	1	.	18813600	18813800	255,215,0
chr1	18841600	18842200	HepG2	1	.	18841600	18842200	255,215,0
chr1	18971800	18972000	HepG2	1	.	18971800	18972000	255,215,0
chr1	19218800	19219000	HepG2	1	.	19218800	19219000	255,215,0
chr1	19221200	19221400	HepG2	1	.	19221200	19221400	255,215,0
chr1	19288600	19288800	HepG2	1	.	19288600	19288800	255,215,0
chr1	19289600	19290000	HepG2	1	.	19289600	19290000	255,215,0
chr1	19315200	19315800	HepG2	1	.	19315200	19315800	255,215,0
chr1	19333400	19334400	HepG2	1	.	19333400	19334400	255,215,0
chr1	19340200	19340600	HepG2	1	.	19340200	19340600	255,215,0
chr1	19370600	19370800	HepG2	1	.	19370600	19370800	255,215,0
chr1	19372200	19373400	HepG2	1	.	19372200	19373400	255,215,0
chr1	19379200	19379400	HepG2	1	.	19379200	19379400	255,215,0
chr1	19381600	19381800	HepG2	1	.	19381600	19381800	255,215,0
chr1	19406600	19406800	HepG2	1	.	19406600	19406800	255,215,0
chr1	19414000	19414200	HepG2	1	.	19414000	19414200	255,215,0
chr1	19465600	19466000	HepG2	1	.	19465600	19466000	255,215,0
chr1	19549600	19549800	HepG2	1	.	19549600	19549800	255,215,0
chr1	19587600	19587800	HepG2	1	.	19587600	19587800	255,215,0
chr1	19596400	19596600	HepG2	1	.	19596400	19596600	255,215,0
chr1	19664600	19665200	HepG2	1	.	19664600	19665200	255,215,0
chr1	19727800	19728200	HepG2	1	.	19727800	19728200	255,215,0
chr1	19728600	19729000	HepG2	1	.	19728600	19729000	255,215,0
chr1	19735600	19736800	HepG2	1	.	19735600	19736800	255,215,0
chr1	19739200	19739400	HepG2	1	.	19739200	19739400	255,215,0
chr1	19751200	19752000	HepG2	1	.	19751200	19752000	255,215,0
chr1	19752200	19752600	HepG2	1	.	19752200	19752600	255,215,0
chr1	19753000	19754400	HepG2	1	.	19753000	19754400	255,215,0
chr1	19761600	19761800	HepG2	1	.	19761600	19761800	255,215,0
chr1	19794000	19794400	HepG2	1	.	19794000	19794400	255,215,0
chr1	19797200	19797400	HepG2	1	.	19797200	19797400	255,215,0
chr1	19827600	19827800	HepG2	1	.	19827600	19827800	255,215,0
chr1	19841000	19841200	HepG2	1	.	19841000	19841200	255,215,0
chr1	19874400	19874600	HepG2	1	.	19874400	19874600	255,215,0
chr1	19875400	19875600	HepG2	1	.	19875400	19875600	255,215,0
chr1	19946200	19947000	HepG2	1	.	19946200	19947000	255,215,0
chr1	19950000	19950400	HepG2	1	.	19950000	19950400	255,215,0
chr1	20002800	20003000	HepG2	1	.	20002800	20003000	255,215,0
chr1	20007200	20007400	HepG2	1	.	20007200	20007400	255,215,0
chr1	20031200	20031400	HepG2	1	.	20031200	20031400	255,215,0
chr1	20118800	20119000	HepG2	1	.	20118800	20119000	255,215,0
chr1	20119200	20119400	HepG2	1	.	20119200	20119400	255,215,0
chr1	20135800	20136000	HepG2	1	.	20135800	20136000	255,215,0
chr1	20141600	20141800	HepG2	1	.	20141600	20141800	255,215,0
chr1	20142200	20142800	HepG2	1	.	20142200	20142800	255,215,0
chr1	20250800	20251000	HepG2	1	.	20250800	20251000	255,215,0
chr1	20272800	20273200	HepG2	1	.	20272800	20273200	255,215,0
chr1	20306800	20308600	HepG2	1	.	20306800	20308600	255,215,0
chr1	20308800	20309000	HepG2	1	.	20308800	20309000	255,215,0
chr1	20314200	20314600	HepG2	1	.	20314200	20314600	255,215,0
chr1	20582400	20582600	HepG2	1	.	20582400	20582600	255,215,0
chr1	20685200	20685600	HepG2	1	.	20685200	20685600	255,215,0
chr1	20697800	20698000	HepG2	1	.	20697800	20698000	255,215,0
chr1	20698200	20698400	HepG2	1	.	20698200	20698400	255,215,0
chr1	20765800	20766000	HepG2	1	.	20765800	20766000	255,215,0
chr1	20801000	20801800	HepG2	1	.	20801000	20801800	255,215,0
chr1	20803800	20804400	HepG2	1	.	20803800	20804400	255,215,0
chr1	20804600	20809400	HepG2	1	.	20804600	20809400	255,215,0
chr1	20809600	20809800	HepG2	1	.	20809600	20809800	255,215,0
chr1	20864800	20865000	HepG2	1	.	20864800	20865000	255,215,0
chr1	20865200	20865800	HepG2	1	.	20865200	20865800	255,215,0
chr1	20880800	20881000	HepG2	1	.	20880800	20881000	255,215,0
chr1	20933400	20933600	HepG2	1	.	20933400	20933600	255,215,0
chr1	20997400	20997600	HepG2	1	.	20997400	20997600	255,215,0
chr1	21016200	21016400	HepG2	1	.	21016200	21016400	255,215,0
chr1	21040000	21040200	HepG2	1	.	21040000	21040200	255,215,0
chr1	21125400	21125800	HepG2	1	.	21125400	21125800	255,215,0
chr1	21140200	21141000	HepG2	1	.	21140200	21141000	255,215,0
chr1	21157400	21157600	HepG2	1	.	21157400	21157600	255,215,0
chr1	21209400	21209600	HepG2	1	.	21209400	21209600	255,215,0
chr1	21211200	21211400	HepG2	1	.	21211200	21211400	255,215,0
chr1	21223400	21223600	HepG2	1	.	21223400	21223600	255,215,0
chr1	21328000	21328200	HepG2	1	.	21328000	21328200	255,215,0
chr1	21343000	21343200	HepG2	1	.	21343000	21343200	255,215,0
chr1	21415800	21416200	HepG2	1	.	21415800	21416200	255,215,0
chr1	21452800	21453200	HepG2	1	.	21452800	21453200	255,215,0
chr1	21574400	21574600	HepG2	1	.	21574400	21574600	255,215,0
chr1	21598000	21598400	HepG2	1	.	21598000	21598400	255,215,0
chr1	21698000	21698400	HepG2	1	.	21698000	21698400	255,215,0
chr1	21824200	21824400	HepG2	1	.	21824200	21824400	255,215,0
chr1	21864600	21865200	HepG2	1	.	21864600	21865200	255,215,0
chr1	21906400	21906600	HepG2	1	.	21906400	21906600	255,215,0
chr1	21922000	21922400	HepG2	1	.	21922000	21922400	255,215,0
chr1	21949800	21950600	HepG2	1	.	21949800	21950600	255,215,0
chr1	21978800	21979000	HepG2	1	.	21978800	21979000	255,215,0
chr1	21993400	21993800	HepG2	1	.	21993400	21993800	255,215,0
chr1	22032200	22032400	HepG2	1	.	22032200	22032400	255,215,0
chr1	22033000	22033400	HepG2	1	.	22033000	22033400	255,215,0
chr1	22063400	22063800	HepG2	1	.	22063400	22063800	255,215,0
chr1	22195600	22195800	HepG2	1	.	22195600	22195800	255,215,0
chr1	22293800	22294000	HepG2	1	.	22293800	22294000	255,215,0
chr1	22310600	22310800	HepG2	1	.	22310600	22310800	255,215,0
chr1	22379600	22379800	HepG2	1	.	22379600	22379800	255,215,0
chr1	22583800	22584200	HepG2	1	.	22583800	22584200	255,215,0
chr1	22696000	22696400	HepG2	1	.	22696000	22696400	255,215,0
chr1	22740600	22741200	HepG2	1	.	22740600	22741200	255,215,0
chr1	22787600	22787800	HepG2	1	.	22787600	22787800	255,215,0
chr1	22830600	22830800	HepG2	1	.	22830600	22830800	255,215,0
chr1	22859800	22860000	HepG2	1	.	22859800	22860000	255,215,0
chr1	22870200	22870400	HepG2	1	.	22870200	22870400	255,215,0
chr1	22933600	22934000	HepG2	1	.	22933600	22934000	255,215,0
chr1	22938200	22938400	HepG2	1	.	22938200	22938400	255,215,0
chr1	22952000	22952200	HepG2	1	.	22952000	22952200	255,215,0
chr1	23007400	23007600	HepG2	1	.	23007400	23007600	255,215,0
chr1	23118200	23118400	HepG2	1	.	23118200	23118400	255,215,0
chr1	23286200	23286400	HepG2	1	.	23286200	23286400	255,215,0
chr1	23289600	23290400	HepG2	1	.	23289600	23290400	255,215,0
chr1	23306400	23306600	HepG2	1	.	23306400	23306600	255,215,0
chr1	23366600	23367000	HepG2	1	.	23366600	23367000	255,215,0
chr1	23422200	23422400	HepG2	1	.	23422200	23422400	255,215,0
chr1	23501600	23501800	HepG2	1	.	23501600	23501800	255,215,0
chr1	23505600	23505800	HepG2	1	.	23505600	23505800	255,215,0
chr1	23548800	23549400	HepG2	1	.	23548800	23549400	255,215,0
chr1	23549800	23550400	HepG2	1	.	23549800	23550400	255,215,0
chr1	23575000	23575200	HepG2	1	.	23575000	23575200	255,215,0
chr1	23701200	23701600	HepG2	1	.	23701200	23701600	255,215,0
chr1	23754200	23754400	HepG2	1	.	23754200	23754400	255,215,0
chr1	23783600	23784000	HepG2	1	.	23783600	23784000	255,215,0
chr1	23785800	23786400	HepG2	1	.	23785800	23786400	255,215,0
chr1	23787600	23788000	HepG2	1	.	23787600	23788000	255,215,0
chr1	23797400	23797800	HepG2	1	.	23797400	23797800	255,215,0
chr1	23808000	23808400	HepG2	1	.	23808000	23808400	255,215,0
chr1	23812000	23812200	HepG2	1	.	23812000	23812200	255,215,0
chr1	23824400	23824600	HepG2	1	.	23824400	23824600	255,215,0
chr1	23859400	23859600	HepG2	1	.	23859400	23859600	255,215,0
chr1	23878600	23878800	HepG2	1	.	23878600	23878800	255,215,0
chr1	23907400	23907600	HepG2	1	.	23907400	23907600	255,215,0
chr1	23913800	23914000	HepG2	1	.	23913800	23914000	255,215,0
chr1	23925000	23925200	HepG2	1	.	23925000	23925200	255,215,0
chr1	23994000	23994200	HepG2	1	.	23994000	23994200	255,215,0
chr1	24004200	24004400	HepG2	1	.	24004200	24004400	255,215,0
chr1	24031600	24032000	HepG2	1	.	24031600	24032000	255,215,0
chr1	24092400	24092600	HepG2	1	.	24092400	24092600	255,215,0
chr1	24100600	24101400	HepG2	1	.	24100600	24101400	255,215,0
chr1	24131600	24131800	HepG2	1	.	24131600	24131800	255,215,0
chr1	24166200	24166400	HepG2	1	.	24166200	24166400	255,215,0
chr1	24263200	24263600	HepG2	1	.	24263200	24263600	255,215,0
chr1	24279600	24279800	HepG2	1	.	24279600	24279800	255,215,0
chr1	24323400	24323600	HepG2	1	.	24323400	24323600	255,215,0
chr1	24328200	24328800	HepG2	1	.	24328200	24328800	255,215,0
chr1	24330600	24331000	HepG2	1	.	24330600	24331000	255,215,0
chr1	24338600	24338800	HepG2	1	.	24338600	24338800	255,215,0
chr1	24341800	24342000	HepG2	1	.	24341800	24342000	255,215,0
chr1	24346600	24346800	HepG2	1	.	24346600	24346800	255,215,0
chr1	24385200	24385400	HepG2	1	.	24385200	24385400	255,215,0
chr1	24427600	24427800	HepG2	1	.	24427600	24427800	255,215,0
chr1	24432200	24432400	HepG2	1	.	24432200	24432400	255,215,0
chr1	24436200	24436600	HepG2	1	.	24436200	24436600	255,215,0
chr1	24441200	24441600	HepG2	1	.	24441200	24441600	255,215,0
chr1	24444800	24445200	HepG2	1	.	24444800	24445200	255,215,0
chr1	24493600	24493800	HepG2	1	.	24493600	24493800	255,215,0
chr1	24510600	24511200	HepG2	1	.	24510600	24511200	255,215,0
chr1	24512200	24512400	HepG2	1	.	24512200	24512400	255,215,0
chr1	24512600	24512800	HepG2	1	.	24512600	24512800	255,215,0
chr1	24524200	24524400	HepG2	1	.	24524200	24524400	255,215,0
chr1	24536600	24537400	HepG2	1	.	24536600	24537400	255,215,0
chr1	24820400	24820800	HepG2	1	.	24820400	24820800	255,215,0
chr1	24849800	24850000	HepG2	1	.	24849800	24850000	255,215,0
chr1	24855800	24856000	HepG2	1	.	24855800	24856000	255,215,0
chr1	24875400	24876000	HepG2	1	.	24875400	24876000	255,215,0
chr1	24878000	24879200	HepG2	1	.	24878000	24879200	255,215,0
chr1	24884400	24884600	HepG2	1	.	24884400	24884600	255,215,0
chr1	24885000	24885400	HepG2	1	.	24885000	24885400	255,215,0
chr1	24894200	24895000	HepG2	1	.	24894200	24895000	255,215,0
chr1	24901000	24901200	HepG2	1	.	24901000	24901200	255,215,0
chr1	24912600	24913000	HepG2	1	.	24912600	24913000	255,215,0
chr1	24915000	24915400	HepG2	1	.	24915000	24915400	255,215,0
chr1	24932000	24932600	HepG2	1	.	24932000	24932600	255,215,0
chr1	24933200	24933400	HepG2	1	.	24933200	24933400	255,215,0
chr1	25044400	25044600	HepG2	1	.	25044400	25044600	255,215,0
chr1	25094600	25094800	HepG2	1	.	25094600	25094800	255,215,0
chr1	25110200	25110600	HepG2	1	.	25110200	25110600	255,215,0
chr1	25151800	25152000	HepG2	1	.	25151800	25152000	255,215,0
chr1	25188600	25189000	HepG2	1	.	25188600	25189000	255,215,0
chr1	25205400	25205600	HepG2	1	.	25205400	25205600	255,215,0
chr1	25236800	25237000	HepG2	1	.	25236800	25237000	255,215,0
chr1	25239000	25240200	HepG2	1	.	25239000	25240200	255,215,0
chr1	25240400	25241600	HepG2	1	.	25240400	25241600	255,215,0
chr1	25242000	25243400	HepG2	1	.	25242000	25243400	255,215,0
chr1	25338800	25339000	HepG2	1	.	25338800	25339000	255,215,0
chr1	25453200	25453400	HepG2	1	.	25453200	25453400	255,215,0
chr1	25468200	25468400	HepG2	1	.	25468200	25468400	255,215,0
chr1	25500400	25500600	HepG2	1	.	25500400	25500600	255,215,0
chr1	25500800	25502000	HepG2	1	.	25500800	25502000	255,215,0
chr1	25514000	25514200	HepG2	1	.	25514000	25514200	255,215,0
chr1	25519800	25520000	HepG2	1	.	25519800	25520000	255,215,0
chr1	25531800	25532200	HepG2	1	.	25531800	25532200	255,215,0
chr1	25539000	25539600	HepG2	1	.	25539000	25539600	255,215,0
chr1	25785600	25785800	HepG2	1	.	25785600	25785800	255,215,0
chr1	25827600	25828000	HepG2	1	.	25827600	25828000	255,215,0
chr1	25867800	25868200	HepG2	1	.	25867800	25868200	255,215,0
chr1	25879600	25879800	HepG2	1	.	25879600	25879800	255,215,0
chr1	25927600	25927800	HepG2	1	.	25927600	25927800	255,215,0
chr1	25937400	25937600	HepG2	1	.	25937400	25937600	255,215,0
chr1	25998600	25998800	HepG2	1	.	25998600	25998800	255,215,0
chr1	26097800	26098200	HepG2	1	.	26097800	26098200	255,215,0
chr1	26098400	26098600	HepG2	1	.	26098400	26098600	255,215,0
chr1	26099800	26101000	HepG2	1	.	26099800	26101000	255,215,0
chr1	26193800	26194600	HepG2	1	.	26193800	26194600	255,215,0
chr1	26199600	26200000	HepG2	1	.	26199600	26200000	255,215,0
chr1	26200200	26200400	HepG2	1	.	26200200	26200400	255,215,0
chr1	26209400	26209600	HepG2	1	.	26209400	26209600	255,215,0
chr1	26212200	26212600	HepG2	1	.	26212200	26212600	255,215,0
chr1	26242200	26242400	HepG2	1	.	26242200	26242400	255,215,0
chr1	26348000	26349000	HepG2	1	.	26348000	26349000	255,215,0
chr1	26350800	26351000	HepG2	1	.	26350800	26351000	255,215,0
chr1	26353800	26354000	HepG2	1	.	26353800	26354000	255,215,0
chr1	26354800	26355400	HepG2	1	.	26354800	26355400	255,215,0
chr1	26356000	26356200	HepG2	1	.	26356000	26356200	255,215,0
chr1	26461000	26461200	HepG2	1	.	26461000	26461200	255,215,0
chr1	26553000	26553200	HepG2	1	.	26553000	26553200	255,215,0
chr1	26676600	26676800	HepG2	1	.	26676600	26676800	255,215,0
chr1	26719400	26719600	HepG2	1	.	26719400	26719600	255,215,0
chr1	26735800	26736200	HepG2	1	.	26735800	26736200	255,215,0
chr1	26801400	26801600	HepG2	1	.	26801400	26801600	255,215,0
chr1	26807600	26808000	HepG2	1	.	26807600	26808000	255,215,0
chr1	26861200	26861400	HepG2	1	.	26861200	26861400	255,215,0
chr1	26861800	26862000	HepG2	1	.	26861800	26862000	255,215,0
chr1	26882600	26882800	HepG2	1	.	26882600	26882800	255,215,0
chr1	26952400	26952600	HepG2	1	.	26952400	26952600	255,215,0
chr1	26957200	26957600	HepG2	1	.	26957200	26957600	255,215,0
chr1	27086200	27086400	HepG2	1	.	27086200	27086400	255,215,0
chr1	27152000	27152200	HepG2	1	.	27152000	27152200	255,215,0
chr1	27157800	27158000	HepG2	1	.	27157800	27158000	255,215,0
chr1	27158200	27158600	HepG2	1	.	27158200	27158600	255,215,0
chr1	27195200	27195400	HepG2	1	.	27195200	27195400	255,215,0
chr1	27208200	27208400	HepG2	1	.	27208200	27208400	255,215,0
chr1	27238600	27238800	HepG2	1	.	27238600	27238800	255,215,0
chr1	27239000	27239400	HepG2	1	.	27239000	27239400	255,215,0
chr1	27241600	27242200	HepG2	1	.	27241600	27242200	255,215,0
chr1	27263400	27263600	HepG2	1	.	27263400	27263600	255,215,0
chr1	27270600	27271000	HepG2	1	.	27270600	27271000	255,215,0
chr1	27271600	27272400	HepG2	1	.	27271600	27272400	255,215,0
chr1	27274600	27275200	HepG2	1	.	27274600	27275200	255,215,0
chr1	27297400	27297600	HepG2	1	.	27297400	27297600	255,215,0
chr1	27298600	27298800	HepG2	1	.	27298600	27298800	255,215,0
chr1	27299000	27299200	HepG2	1	.	27299000	27299200	255,215,0
chr1	27489600	27490000	HepG2	1	.	27489600	27490000	255,215,0
chr1	27795800	27796200	HepG2	1	.	27795800	27796200	255,215,0
chr1	27801800	27802000	HepG2	1	.	27801800	27802000	255,215,0
chr1	27880800	27881200	HepG2	1	.	27880800	27881200	255,215,0
chr1	27897400	27897600	HepG2	1	.	27897400	27897600	255,215,0
chr1	27900400	27900600	HepG2	1	.	27900400	27900600	255,215,0
chr1	27908200	27908800	HepG2	1	.	27908200	27908800	255,215,0
chr1	27911800	27912000	HepG2	1	.	27911800	27912000	255,215,0
chr1	27912200	27912600	HepG2	1	.	27912200	27912600	255,215,0
chr1	27947800	27948400	HepG2	1	.	27947800	27948400	255,215,0
chr1	28009000	28009200	HepG2	1	.	28009000	28009200	255,215,0
chr1	28143400	28144400	HepG2	1	.	28143400	28144400	255,215,0
chr1	28181600	28181800	HepG2	1	.	28181600	28181800	255,215,0
chr1	28185800	28186000	HepG2	1	.	28185800	28186000	255,215,0
chr1	28337600	28337800	HepG2	1	.	28337600	28337800	255,215,0
chr1	28480800	28481000	HepG2	1	.	28480800	28481000	255,215,0
chr1	28496600	28497000	HepG2	1	.	28496600	28497000	255,215,0
chr1	28531800	28532200	HepG2	1	.	28531800	28532200	255,215,0
chr1	28557400	28557600	HepG2	1	.	28557400	28557600	255,215,0
chr1	28588600	28589000	HepG2	1	.	28588600	28589000	255,215,0
chr1	28594200	28594600	HepG2	1	.	28594200	28594600	255,215,0
chr1	28596200	28596400	HepG2	1	.	28596200	28596400	255,215,0
chr1	28617400	28617800	HepG2	1	.	28617400	28617800	255,215,0
chr1	28648600	28649000	HepG2	1	.	28648600	28649000	255,215,0
chr1	28650400	28650600	HepG2	1	.	28650400	28650600	255,215,0
chr1	28739800	28740000	HepG2	1	.	28739800	28740000	255,215,0
chr1	28840000	28840200	HepG2	1	.	28840000	28840200	255,215,0
chr1	28841800	28842000	HepG2	1	.	28841800	28842000	255,215,0
chr1	28853400	28853600	HepG2	1	.	28853400	28853600	255,215,0
chr1	28868200	28868400	HepG2	1	.	28868200	28868400	255,215,0
chr1	28919400	28919600	HepG2	1	.	28919400	28919600	255,215,0
chr1	28920000	28920800	HepG2	1	.	28920000	28920800	255,215,0
chr1	28921400	28921800	HepG2	1	.	28921400	28921800	255,215,0
chr1	28933400	28933600	HepG2	1	.	28933400	28933600	255,215,0
chr1	28960800	28961400	HepG2	1	.	28960800	28961400	255,215,0
chr1	28972600	28972800	HepG2	1	.	28972600	28972800	255,215,0
chr1	28979000	28979200	HepG2	1	.	28979000	28979200	255,215,0
chr1	28997400	28997600	HepG2	1	.	28997400	28997600	255,215,0
chr1	29198400	29198800	HepG2	1	.	29198400	29198800	255,215,0
chr1	29293000	29293600	HepG2	1	.	29293000	29293600	255,215,0
chr1	29308800	29309000	HepG2	1	.	29308800	29309000	255,215,0
chr1	29449800	29450000	HepG2	1	.	29449800	29450000	255,215,0
chr1	29492800	29493200	HepG2	1	.	29492800	29493200	255,215,0
chr1	29512600	29513400	HepG2	1	.	29512600	29513400	255,215,0
chr1	29552000	29552400	HepG2	1	.	29552000	29552400	255,215,0
chr1	29563600	29564200	HepG2	1	.	29563600	29564200	255,215,0
chr1	29575000	29575200	HepG2	1	.	29575000	29575200	255,215,0
chr1	29630800	29631000	HepG2	1	.	29630800	29631000	255,215,0
chr1	29645800	29646400	HepG2	1	.	29645800	29646400	255,215,0
chr1	29684000	29684200	HepG2	1	.	29684000	29684200	255,215,0
chr1	29684800	29685000	HepG2	1	.	29684800	29685000	255,215,0
chr1	29775200	29775600	HepG2	1	.	29775200	29775600	255,215,0
chr1	29796000	29796400	HepG2	1	.	29796000	29796400	255,215,0
chr1	29796600	29797400	HepG2	1	.	29796600	29797400	255,215,0
chr1	29798200	29799000	HepG2	1	.	29798200	29799000	255,215,0
chr1	29801000	29801400	HepG2	1	.	29801000	29801400	255,215,0
chr1	30126400	30126600	HepG2	1	.	30126400	30126600	255,215,0
chr1	30209400	30209600	HepG2	1	.	30209400	30209600	255,215,0
chr1	30225000	30225400	HepG2	1	.	30225000	30225400	255,215,0
chr1	30259600	30259800	HepG2	1	.	30259600	30259800	255,215,0
chr1	30266000	30266200	HepG2	1	.	30266000	30266200	255,215,0
chr1	30422600	30422800	HepG2	1	.	30422600	30422800	255,215,0
chr1	30482000	30482200	HepG2	1	.	30482000	30482200	255,215,0
chr1	30512200	30512400	HepG2	1	.	30512200	30512400	255,215,0
chr1	30702400	30702800	HepG2	1	.	30702400	30702800	255,215,0
chr1	30859200	30859400	HepG2	1	.	30859200	30859400	255,215,0
chr1	31084800	31085200	HepG2	1	.	31084800	31085200	255,215,0
chr1	31136400	31136600	HepG2	1	.	31136400	31136600	255,215,0
chr1	31213000	31213600	HepG2	1	.	31213000	31213600	255,215,0
chr1	31243200	31243400	HepG2	1	.	31243200	31243400	255,215,0
chr1	31295000	31295200	HepG2	1	.	31295000	31295200	255,215,0
chr1	31402400	31402600	HepG2	1	.	31402400	31402600	255,215,0
chr1	31403600	31403800	HepG2	1	.	31403600	31403800	255,215,0
chr1	31448200	31448400	HepG2	1	.	31448200	31448400	255,215,0
chr1	31497600	31498000	HepG2	1	.	31497600	31498000	255,215,0
chr1	31567800	31568000	HepG2	1	.	31567800	31568000	255,215,0
chr1	31642200	31642400	HepG2	1	.	31642200	31642400	255,215,0
chr1	31681400	31681800	HepG2	1	.	31681400	31681800	255,215,0
chr1	31767800	31768000	HepG2	1	.	31767800	31768000	255,215,0
chr1	31844600	31844800	HepG2	1	.	31844600	31844800	255,215,0
chr1	31845000	31845200	HepG2	1	.	31845000	31845200	255,215,0
chr1	31907200	31908000	HepG2	1	.	31907200	31908000	255,215,0
chr1	31909600	31910600	HepG2	1	.	31909600	31910600	255,215,0
chr1	31914000	31914400	HepG2	1	.	31914000	31914400	255,215,0
chr1	31914600	31916000	HepG2	1	.	31914600	31916000	255,215,0
chr1	31920000	31920400	HepG2	1	.	31920000	31920400	255,215,0
chr1	31922600	31923200	HepG2	1	.	31922600	31923200	255,215,0
chr1	31972600	31973000	HepG2	1	.	31972600	31973000	255,215,0
chr1	31973400	31973800	HepG2	1	.	31973400	31973800	255,215,0
chr1	31975800	31976000	HepG2	1	.	31975800	31976000	255,215,0
chr1	31976400	31977800	HepG2	1	.	31976400	31977800	255,215,0
chr1	31989400	31989800	HepG2	1	.	31989400	31989800	255,215,0
chr1	32026000	32026400	HepG2	1	.	32026000	32026400	255,215,0
chr1	32116600	32116800	HepG2	1	.	32116600	32116800	255,215,0
chr1	32189000	32189200	HepG2	1	.	32189000	32189200	255,215,0
chr1	32297000	32297400	HepG2	1	.	32297000	32297400	255,215,0
chr1	32335800	32336000	HepG2	1	.	32335800	32336000	255,215,0
chr1	32531400	32531600	HepG2	1	.	32531400	32531600	255,215,0
chr1	32569800	32570000	HepG2	1	.	32569800	32570000	255,215,0
chr1	32608400	32608600	HepG2	1	.	32608400	32608600	255,215,0
chr1	32731000	32731200	HepG2	1	.	32731000	32731200	255,215,0
chr1	32761000	32761400	HepG2	1	.	32761000	32761400	255,215,0
chr1	32777200	32777800	HepG2	1	.	32777200	32777800	255,215,0
chr1	32788200	32788400	HepG2	1	.	32788200	32788400	255,215,0
chr1	32813000	32813200	HepG2	1	.	32813000	32813200	255,215,0
chr1	32824000	32824400	HepG2	1	.	32824000	32824400	255,215,0
chr1	32824800	32825000	HepG2	1	.	32824800	32825000	255,215,0
chr1	33120800	33121000	HepG2	1	.	33120800	33121000	255,215,0
chr1	33159200	33159400	HepG2	1	.	33159200	33159400	255,215,0
chr1	33159600	33160000	HepG2	1	.	33159600	33160000	255,215,0
chr1	33180000	33180400	HepG2	1	.	33180000	33180400	255,215,0
chr1	33202600	33203600	HepG2	1	.	33202600	33203600	255,215,0
chr1	33212000	33212200	HepG2	1	.	33212000	33212200	255,215,0
chr1	33382400	33382600	HepG2	1	.	33382400	33382600	255,215,0
chr1	33390400	33390800	HepG2	1	.	33390400	33390800	255,215,0
chr1	33412200	33412400	HepG2	1	.	33412200	33412400	255,215,0
chr1	33488400	33488600	HepG2	1	.	33488400	33488600	255,215,0
chr1	33508800	33509200	HepG2	1	.	33508800	33509200	255,215,0
chr1	33540200	33540600	HepG2	1	.	33540200	33540600	255,215,0
chr1	33605800	33606000	HepG2	1	.	33605800	33606000	255,215,0
chr1	33671400	33671800	HepG2	1	.	33671400	33671800	255,215,0
chr1	33701200	33701400	HepG2	1	.	33701200	33701400	255,215,0
chr1	33722000	33722200	HepG2	1	.	33722000	33722200	255,215,0
chr1	33731600	33732000	HepG2	1	.	33731600	33732000	255,215,0
chr1	33741400	33741600	HepG2	1	.	33741400	33741600	255,215,0
chr1	33829600	33830200	HepG2	1	.	33829600	33830200	255,215,0
chr1	33831200	33831400	HepG2	1	.	33831200	33831400	255,215,0
chr1	33906800	33907000	HepG2	1	.	33906800	33907000	255,215,0
chr1	33963000	33963200	HepG2	1	.	33963000	33963200	255,215,0
chr1	34485800	34486000	HepG2	1	.	34485800	34486000	255,215,0
chr1	34701800	34702000	HepG2	1	.	34701800	34702000	255,215,0
chr1	34901800	34902000	HepG2	1	.	34901800	34902000	255,215,0
chr1	35048000	35048400	HepG2	1	.	35048000	35048400	255,215,0
chr1	35150800	35151200	HepG2	1	.	35150800	35151200	255,215,0
chr1	35156000	35156200	HepG2	1	.	35156000	35156200	255,215,0
chr1	35175200	35175400	HepG2	1	.	35175200	35175400	255,215,0
chr1	35291000	35291600	HepG2	1	.	35291000	35291600	255,215,0
chr1	35312600	35312800	HepG2	1	.	35312600	35312800	255,215,0
chr1	35357200	35357400	HepG2	1	.	35357200	35357400	255,215,0
chr1	35414400	35414600	HepG2	1	.	35414400	35414600	255,215,0
chr1	35444600	35445000	HepG2	1	.	35444600	35445000	255,215,0
chr1	35519200	35519400	HepG2	1	.	35519200	35519400	255,215,0
chr1	35576800	35577000	HepG2	1	.	35576800	35577000	255,215,0
chr1	35644600	35645200	HepG2	1	.	35644600	35645200	255,215,0
chr1	35645400	35645800	HepG2	1	.	35645400	35645800	255,215,0
chr1	35657600	35658000	HepG2	1	.	35657600	35658000	255,215,0
chr1	35709200	35709600	HepG2	1	.	35709200	35709600	255,215,0
chr1	35952600	35953000	HepG2	1	.	35952600	35953000	255,215,0
chr1	35985400	35985600	HepG2	1	.	35985400	35985600	255,215,0
chr1	36040600	36042000	HepG2	1	.	36040600	36042000	255,215,0
chr1	36126800	36127000	HepG2	1	.	36126800	36127000	255,215,0
chr1	36165400	36165600	HepG2	1	.	36165400	36165600	255,215,0
chr1	36186400	36186600	HepG2	1	.	36186400	36186600	255,215,0
chr1	36256600	36256800	HepG2	1	.	36256600	36256800	255,215,0
chr1	36339800	36340000	HepG2	1	.	36339800	36340000	255,215,0
chr1	36342600	36343000	HepG2	1	.	36342600	36343000	255,215,0
chr1	36401200	36401400	HepG2	1	.	36401200	36401400	255,215,0
chr1	36572000	36572200	HepG2	1	.	36572000	36572200	255,215,0
chr1	36592800	36593200	HepG2	1	.	36592800	36593200	255,215,0
chr1	36607800	36608000	HepG2	1	.	36607800	36608000	255,215,0
chr1	36669200	36669400	HepG2	1	.	36669200	36669400	255,215,0
chr1	36705000	36706400	HepG2	1	.	36705000	36706400	255,215,0
chr1	36722200	36722400	HepG2	1	.	36722200	36722400	255,215,0
chr1	36722800	36723200	HepG2	1	.	36722800	36723200	255,215,0
chr1	36724400	36724600	HepG2	1	.	36724400	36724600	255,215,0
chr1	36734000	36734200	HepG2	1	.	36734000	36734200	255,215,0
chr1	36734600	36735400	HepG2	1	.	36734600	36735400	255,215,0
chr1	36795200	36795600	HepG2	1	.	36795200	36795600	255,215,0
chr1	36845600	36846400	HepG2	1	.	36845600	36846400	255,215,0
chr1	36937200	36938200	HepG2	1	.	36937200	36938200	255,215,0
chr1	36953400	36953600	HepG2	1	.	36953400	36953600	255,215,0
chr1	36968800	36969000	HepG2	1	.	36968800	36969000	255,215,0
chr1	36974000	36974200	HepG2	1	.	36974000	36974200	255,215,0
chr1	37005200	37005400	HepG2	1	.	37005200	37005400	255,215,0
chr1	37069000	37069400	HepG2	1	.	37069000	37069400	255,215,0
chr1	37248400	37248600	HepG2	1	.	37248400	37248600	255,215,0
chr1	37331800	37332000	HepG2	1	.	37331800	37332000	255,215,0
chr1	37389800	37390200	HepG2	1	.	37389800	37390200	255,215,0
chr1	37609400	37609800	HepG2	1	.	37609400	37609800	255,215,0
chr1	37721000	37721400	HepG2	1	.	37721000	37721400	255,215,0
chr1	37927400	37927800	HepG2	1	.	37927400	37927800	255,215,0
chr1	37998200	37998600	HepG2	1	.	37998200	37998600	255,215,0
chr1	38119600	38120000	HepG2	1	.	38119600	38120000	255,215,0
chr1	38123400	38123800	HepG2	1	.	38123400	38123800	255,215,0
chr1	38184200	38184400	HepG2	1	.	38184200	38184400	255,215,0
chr1	38198000	38198400	HepG2	1	.	38198000	38198400	255,215,0
chr1	38245600	38246000	HepG2	1	.	38245600	38246000	255,215,0
chr1	38356200	38356400	HepG2	1	.	38356200	38356400	255,215,0
chr1	38380400	38380800	HepG2	1	.	38380400	38380800	255,215,0
chr1	38405600	38406400	HepG2	1	.	38405600	38406400	255,215,0
chr1	38415200	38415600	HepG2	1	.	38415200	38415600	255,215,0
chr1	38416600	38417000	HepG2	1	.	38416600	38417000	255,215,0
chr1	38419600	38419800	HepG2	1	.	38419600	38419800	255,215,0
chr1	38497200	38497400	HepG2	1	.	38497200	38497400	255,215,0
chr1	38548400	38549200	HepG2	1	.	38548400	38549200	255,215,0
chr1	38549400	38549600	HepG2	1	.	38549400	38549600	255,215,0
chr1	38605800	38606000	HepG2	1	.	38605800	38606000	255,215,0
chr1	38753200	38753600	HepG2	1	.	38753200	38753600	255,215,0
chr1	39285600	39285800	HepG2	1	.	39285600	39285800	255,215,0
chr1	39354000	39355000	HepG2	1	.	39354000	39355000	255,215,0
chr1	39357600	39357800	HepG2	1	.	39357600	39357800	255,215,0
chr1	39389000	39389200	HepG2	1	.	39389000	39389200	255,215,0
chr1	39403000	39403200	HepG2	1	.	39403000	39403200	255,215,0
chr1	39404000	39404200	HepG2	1	.	39404000	39404200	255,215,0
chr1	39404400	39405200	HepG2	1	.	39404400	39405200	255,215,0
chr1	39408400	39409200	HepG2	1	.	39408400	39409200	255,215,0
chr1	39430000	39430200	HepG2	1	.	39430000	39430200	255,215,0
chr1	39454400	39454600	HepG2	1	.	39454400	39454600	255,215,0
chr1	39459800	39460000	HepG2	1	.	39459800	39460000	255,215,0
chr1	39482000	39482600	HepG2	1	.	39482000	39482600	255,215,0
chr1	39490800	39491000	HepG2	1	.	39490800	39491000	255,215,0
chr1	39560400	39560600	HepG2	1	.	39560400	39560600	255,215,0
chr1	39667400	39667600	HepG2	1	.	39667400	39667600	255,215,0
chr1	39748200	39749000	HepG2	1	.	39748200	39749000	255,215,0
chr1	39970800	39971200	HepG2	1	.	39970800	39971200	255,215,0
chr1	39971400	39971600	HepG2	1	.	39971400	39971600	255,215,0
chr1	39976400	39976600	HepG2	1	.	39976400	39976600	255,215,0
chr1	40018800	40019000	HepG2	1	.	40018800	40019000	255,215,0
chr1	40032400	40032800	HepG2	1	.	40032400	40032800	255,215,0
chr1	40241000	40241200	HepG2	1	.	40241000	40241200	255,215,0
chr1	40325600	40325800	HepG2	1	.	40325600	40325800	255,215,0
chr1	40381200	40381400	HepG2	1	.	40381200	40381400	255,215,0
chr1	40580200	40580400	HepG2	1	.	40580200	40580400	255,215,0
chr1	40692000	40692200	HepG2	1	.	40692000	40692200	255,215,0
chr1	40808600	40808800	HepG2	1	.	40808600	40808800	255,215,0
chr1	40826400	40826600	HepG2	1	.	40826400	40826600	255,215,0
chr1	40855200	40856400	HepG2	1	.	40855200	40856400	255,215,0
chr1	40856600	40856800	HepG2	1	.	40856600	40856800	255,215,0
chr1	40880000	40880400	HepG2	1	.	40880000	40880400	255,215,0
chr1	40887000	40888400	HepG2	1	.	40887000	40888400	255,215,0
chr1	40930800	40931000	HepG2	1	.	40930800	40931000	255,215,0
chr1	41000800	41001200	HepG2	1	.	41000800	41001200	255,215,0
chr1	41001400	41001800	HepG2	1	.	41001400	41001800	255,215,0
chr1	41033600	41033800	HepG2	1	.	41033600	41033800	255,215,0
chr1	41104400	41104600	HepG2	1	.	41104400	41104600	255,215,0
chr1	41112000	41112400	HepG2	1	.	41112000	41112400	255,215,0
chr1	41124800	41125000	HepG2	1	.	41124800	41125000	255,215,0
chr1	41125200	41125600	HepG2	1	.	41125200	41125600	255,215,0
chr1	41145000	41145200	HepG2	1	.	41145000	41145200	255,215,0
chr1	41181200	41182200	HepG2	1	.	41181200	41182200	255,215,0
chr1	41182400	41182600	HepG2	1	.	41182400	41182600	255,215,0
chr1	41182800	41183000	HepG2	1	.	41182800	41183000	255,215,0
chr1	41215600	41215800	HepG2	1	.	41215600	41215800	255,215,0
chr1	41224200	41224800	HepG2	1	.	41224200	41224800	255,215,0
chr1	41239400	41239800	HepG2	1	.	41239400	41239800	255,215,0
chr1	41362200	41362600	HepG2	1	.	41362200	41362600	255,215,0
chr1	41376800	41377000	HepG2	1	.	41376800	41377000	255,215,0
chr1	41396000	41396200	HepG2	1	.	41396000	41396200	255,215,0
chr1	41420200	41420400	HepG2	1	.	41420200	41420400	255,215,0
chr1	41454000	41454400	HepG2	1	.	41454000	41454400	255,215,0
chr1	41489000	41489200	HepG2	1	.	41489000	41489200	255,215,0
chr1	41496800	41497400	HepG2	1	.	41496800	41497400	255,215,0
chr1	41698000	41698400	HepG2	1	.	41698000	41698400	255,215,0
chr1	41707600	41707800	HepG2	1	.	41707600	41707800	255,215,0
chr1	42044400	42044600	HepG2	1	.	42044400	42044600	255,215,0
chr1	42512400	42512600	HepG2	1	.	42512400	42512600	255,215,0
chr1	42547200	42547400	HepG2	1	.	42547200	42547400	255,215,0
chr1	42805800	42806200	HepG2	1	.	42805800	42806200	255,215,0
chr1	42845400	42845600	HepG2	1	.	42845400	42845600	255,215,0
chr1	42897200	42897600	HepG2	1	.	42897200	42897600	255,215,0
chr1	42931800	42932000	HepG2	1	.	42931800	42932000	255,215,0
chr1	43023000	43023200	HepG2	1	.	43023000	43023200	255,215,0
chr1	43086000	43086400	HepG2	1	.	43086000	43086400	255,215,0
chr1	43145800	43146000	HepG2	1	.	43145800	43146000	255,215,0
chr1	43178600	43178800	HepG2	1	.	43178600	43178800	255,215,0
chr1	43186400	43186800	HepG2	1	.	43186400	43186800	255,215,0
chr1	43199800	43200000	HepG2	1	.	43199800	43200000	255,215,0
chr1	43204600	43205200	HepG2	1	.	43204600	43205200	255,215,0
chr1	43205400	43206800	HepG2	1	.	43205400	43206800	255,215,0
chr1	43232600	43233000	HepG2	1	.	43232600	43233000	255,215,0
chr1	43404800	43405400	HepG2	1	.	43404800	43405400	255,215,0
chr1	43411800	43412000	HepG2	1	.	43411800	43412000	255,215,0
chr1	43412200	43412400	HepG2	1	.	43412200	43412400	255,215,0
chr1	43413800	43414000	HepG2	1	.	43413800	43414000	255,215,0
chr1	43417800	43418000	HepG2	1	.	43417800	43418000	255,215,0
chr1	43456400	43456800	HepG2	1	.	43456400	43456800	255,215,0
chr1	43484000	43484200	HepG2	1	.	43484000	43484200	255,215,0
chr1	43497200	43497600	HepG2	1	.	43497200	43497600	255,215,0
chr1	43501200	43502800	HepG2	1	.	43501200	43502800	255,215,0
chr1	43504800	43505600	HepG2	1	.	43504800	43505600	255,215,0
chr1	43521800	43522000	HepG2	1	.	43521800	43522000	255,215,0
chr1	43573800	43574000	HepG2	1	.	43573800	43574000	255,215,0
chr1	43600000	43600200	HepG2	1	.	43600000	43600200	255,215,0
chr1	43667000	43667200	HepG2	1	.	43667000	43667200	255,215,0
chr1	43712600	43712800	HepG2	1	.	43712600	43712800	255,215,0
chr1	43733400	43733600	HepG2	1	.	43733400	43733600	255,215,0
chr1	43742200	43743600	HepG2	1	.	43742200	43743600	255,215,0
chr1	43748000	43748600	HepG2	1	.	43748000	43748600	255,215,0
chr1	43779600	43779800	HepG2	1	.	43779600	43779800	255,215,0
chr1	43806200	43806800	HepG2	1	.	43806200	43806800	255,215,0
chr1	43817200	43817400	HepG2	1	.	43817200	43817400	255,215,0
chr1	43817600	43817800	HepG2	1	.	43817600	43817800	255,215,0
chr1	43930400	43930600	HepG2	1	.	43930400	43930600	255,215,0
chr1	43931000	43931800	HepG2	1	.	43931000	43931800	255,215,0
chr1	43959600	43960000	HepG2	1	.	43959600	43960000	255,215,0
chr1	44000600	44001400	HepG2	1	.	44000600	44001400	255,215,0
chr1	44002000	44002400	HepG2	1	.	44002000	44002400	255,215,0
chr1	44007600	44008200	HepG2	1	.	44007600	44008200	255,215,0
chr1	44009200	44009800	HepG2	1	.	44009200	44009800	255,215,0
chr1	44010000	44010400	HepG2	1	.	44010000	44010400	255,215,0
chr1	44011200	44012400	HepG2	1	.	44011200	44012400	255,215,0
chr1	44012800	44013000	HepG2	1	.	44012800	44013000	255,215,0
chr1	44097800	44098200	HepG2	1	.	44097800	44098200	255,215,0
chr1	44105800	44106000	HepG2	1	.	44105800	44106000	255,215,0
chr1	44223000	44223800	HepG2	1	.	44223000	44223800	255,215,0
chr1	44452400	44452600	HepG2	1	.	44452400	44452600	255,215,0
chr1	44452800	44453800	HepG2	1	.	44452800	44453800	255,215,0
chr1	44475200	44476000	HepG2	1	.	44475200	44476000	255,215,0
chr1	44499200	44499400	HepG2	1	.	44499200	44499400	255,215,0
chr1	44508800	44509200	HepG2	1	.	44508800	44509200	255,215,0
chr1	44705400	44705600	HepG2	1	.	44705400	44705600	255,215,0
chr1	44713200	44713400	HepG2	1	.	44713200	44713400	255,215,0
chr1	44748000	44748600	HepG2	1	.	44748000	44748600	255,215,0
chr1	44748800	44750200	HepG2	1	.	44748800	44750200	255,215,0
chr1	44761800	44762200	HepG2	1	.	44761800	44762200	255,215,0
chr1	44763800	44764000	HepG2	1	.	44763800	44764000	255,215,0
chr1	44844000	44844200	HepG2	1	.	44844000	44844200	255,215,0
chr1	44874400	44874600	HepG2	1	.	44874400	44874600	255,215,0
chr1	44966400	44966600	HepG2	1	.	44966400	44966600	255,215,0
chr1	44980400	44980600	HepG2	1	.	44980400	44980600	255,215,0
chr1	45042200	45042400	HepG2	1	.	45042200	45042400	255,215,0
chr1	45127600	45128000	HepG2	1	.	45127600	45128000	255,215,0
chr1	45128200	45128600	HepG2	1	.	45128200	45128600	255,215,0
chr1	45145200	45145400	HepG2	1	.	45145200	45145400	255,215,0
chr1	45147200	45148200	HepG2	1	.	45147200	45148200	255,215,0
chr1	45166400	45167400	HepG2	1	.	45166400	45167400	255,215,0
chr1	45168800	45169000	HepG2	1	.	45168800	45169000	255,215,0
chr1	45247000	45247200	HepG2	1	.	45247000	45247200	255,215,0
chr1	45251200	45251400	HepG2	1	.	45251200	45251400	255,215,0
chr1	45294400	45294600	HepG2	1	.	45294400	45294600	255,215,0
chr1	45297800	45298000	HepG2	1	.	45297800	45298000	255,215,0
chr1	45304200	45304400	HepG2	1	.	45304200	45304400	255,215,0
chr1	45314600	45314800	HepG2	1	.	45314600	45314800	255,215,0
chr1	45414600	45415600	HepG2	1	.	45414600	45415600	255,215,0
chr1	45562800	45563000	HepG2	1	.	45562800	45563000	255,215,0
chr1	45572600	45573000	HepG2	1	.	45572600	45573000	255,215,0
chr1	45592000	45592200	HepG2	1	.	45592000	45592200	255,215,0
chr1	45600000	45600600	HepG2	1	.	45600000	45600600	255,215,0
chr1	45636000	45636400	HepG2	1	.	45636000	45636400	255,215,0
chr1	45669200	45669600	HepG2	1	.	45669200	45669600	255,215,0
chr1	45673600	45673800	HepG2	1	.	45673600	45673800	255,215,0
chr1	45740800	45741000	HepG2	1	.	45740800	45741000	255,215,0
chr1	45801400	45802200	HepG2	1	.	45801400	45802200	255,215,0
chr1	45863200	45863400	HepG2	1	.	45863200	45863400	255,215,0
chr1	45865800	45866000	HepG2	1	.	45865800	45866000	255,215,0
chr1	45867200	45867400	HepG2	1	.	45867200	45867400	255,215,0
chr1	45922200	45922600	HepG2	1	.	45922200	45922600	255,215,0
chr1	45973600	45974200	HepG2	1	.	45973600	45974200	255,215,0
chr1	45982800	45983000	HepG2	1	.	45982800	45983000	255,215,0
chr1	45991800	45992200	HepG2	1	.	45991800	45992200	255,215,0
chr1	46020000	46020200	HepG2	1	.	46020000	46020200	255,215,0
chr1	46123800	46124200	HepG2	1	.	46123800	46124200	255,215,0
chr1	46124600	46124800	HepG2	1	.	46124600	46124800	255,215,0
chr1	46288400	46288800	HepG2	1	.	46288400	46288800	255,215,0
chr1	46323000	46323400	HepG2	1	.	46323000	46323400	255,215,0
chr1	46333000	46334000	HepG2	1	.	46333000	46334000	255,215,0
chr1	46334600	46334800	HepG2	1	.	46334600	46334800	255,215,0
chr1	46469000	46469200	HepG2	1	.	46469000	46469200	255,215,0
chr1	46687600	46688000	HepG2	1	.	46687600	46688000	255,215,0
chr1	46708600	46708800	HepG2	1	.	46708600	46708800	255,215,0
chr1	46767800	46768000	HepG2	1	.	46767800	46768000	255,215,0
chr1	46811000	46811400	HepG2	1	.	46811000	46811400	255,215,0
chr1	47083600	47084200	HepG2	1	.	47083600	47084200	255,215,0
chr1	47191600	47191800	HepG2	1	.	47191600	47191800	255,215,0
chr1	47194200	47194400	HepG2	1	.	47194200	47194400	255,215,0
chr1	47230200	47230400	HepG2	1	.	47230200	47230400	255,215,0
chr1	47254400	47254600	HepG2	1	.	47254400	47254600	255,215,0
chr1	47296600	47296800	HepG2	1	.	47296600	47296800	255,215,0
chr1	47407800	47408000	HepG2	1	.	47407800	47408000	255,215,0
chr1	47414400	47414800	HepG2	1	.	47414400	47414800	255,215,0
chr1	47594600	47594800	HepG2	1	.	47594600	47594800	255,215,0
chr1	47652000	47652200	HepG2	1	.	47652000	47652200	255,215,0
chr1	47652800	47653000	HepG2	1	.	47652800	47653000	255,215,0
chr1	47653200	47653600	HepG2	1	.	47653200	47653600	255,215,0
chr1	47842800	47843000	HepG2	1	.	47842800	47843000	255,215,0
chr1	47843800	47844400	HepG2	1	.	47843800	47844400	255,215,0
chr1	47845000	47845600	HepG2	1	.	47845000	47845600	255,215,0
chr1	47846400	47846800	HepG2	1	.	47846400	47846800	255,215,0
chr1	47853200	47853400	HepG2	1	.	47853200	47853400	255,215,0
chr1	47855400	47856000	HepG2	1	.	47855400	47856000	255,215,0
chr1	47856200	47857000	HepG2	1	.	47856200	47857000	255,215,0
chr1	47943000	47943600	HepG2	1	.	47943000	47943600	255,215,0
chr1	47943800	47944200	HepG2	1	.	47943800	47944200	255,215,0
chr1	48162800	48163000	HepG2	1	.	48162800	48163000	255,215,0
chr1	48232600	48232800	HepG2	1	.	48232600	48232800	255,215,0
chr1	48233000	48233200	HepG2	1	.	48233000	48233200	255,215,0
chr1	48247000	48247200	HepG2	1	.	48247000	48247200	255,215,0
chr1	48274400	48274600	HepG2	1	.	48274400	48274600	255,215,0
chr1	48275000	48275600	HepG2	1	.	48275000	48275600	255,215,0
chr1	48285200	48286200	HepG2	1	.	48285200	48286200	255,215,0
chr1	48290800	48291000	HepG2	1	.	48290800	48291000	255,215,0
chr1	48293200	48293400	HepG2	1	.	48293200	48293400	255,215,0
chr1	48300000	48300400	HepG2	1	.	48300000	48300400	255,215,0
chr1	48303200	48304000	HepG2	1	.	48303200	48304000	255,215,0
chr1	48304200	48304400	HepG2	1	.	48304200	48304400	255,215,0
chr1	48306000	48306200	HepG2	1	.	48306000	48306200	255,215,0
chr1	48306400	48307200	HepG2	1	.	48306400	48307200	255,215,0
chr1	48318800	48319200	HepG2	1	.	48318800	48319200	255,215,0
chr1	48320200	48320600	HepG2	1	.	48320200	48320600	255,215,0
chr1	48331400	48334000	HepG2	1	.	48331400	48334000	255,215,0
chr1	48337000	48337200	HepG2	1	.	48337000	48337200	255,215,0
chr1	48337400	48338200	HepG2	1	.	48337400	48338200	255,215,0
chr1	48338400	48339000	HepG2	1	.	48338400	48339000	255,215,0
chr1	48341600	48342600	HepG2	1	.	48341600	48342600	255,215,0
chr1	48359200	48359600	HepG2	1	.	48359200	48359600	255,215,0
chr1	48377600	48378000	HepG2	1	.	48377600	48378000	255,215,0
chr1	48378200	48380000	HepG2	1	.	48378200	48380000	255,215,0
chr1	48408600	48408800	HepG2	1	.	48408600	48408800	255,215,0
chr1	48429400	48429800	HepG2	1	.	48429400	48429800	255,215,0
chr1	48580600	48581000	HepG2	1	.	48580600	48581000	255,215,0
chr1	48581200	48582200	HepG2	1	.	48581200	48582200	255,215,0
chr1	48681600	48681800	HepG2	1	.	48681600	48681800	255,215,0
chr1	48688000	48689800	HepG2	1	.	48688000	48689800	255,215,0
chr1	48707800	48708200	HepG2	1	.	48707800	48708200	255,215,0
chr1	48750800	48751000	HepG2	1	.	48750800	48751000	255,215,0
chr1	48775200	48775800	HepG2	1	.	48775200	48775800	255,215,0
chr1	48905000	48905400	HepG2	1	.	48905000	48905400	255,215,0
chr1	48954200	48954400	HepG2	1	.	48954200	48954400	255,215,0
chr1	48959800	48960600	HepG2	1	.	48959800	48960600	255,215,0
chr1	49219000	49219400	HepG2	1	.	49219000	49219400	255,215,0
chr1	49411800	49412000	HepG2	1	.	49411800	49412000	255,215,0
chr1	50588800	50589000	HepG2	1	.	50588800	50589000	255,215,0
chr1	50679200	50679400	HepG2	1	.	50679200	50679400	255,215,0
chr1	50680400	50680800	HepG2	1	.	50680400	50680800	255,215,0
chr1	50711000	50711200	HepG2	1	.	50711000	50711200	255,215,0
chr1	50723600	50723800	HepG2	1	.	50723600	50723800	255,215,0
chr1	50745600	50746000	HepG2	1	.	50745600	50746000	255,215,0
chr1	50751800	50752000	HepG2	1	.	50751800	50752000	255,215,0
chr1	50752400	50752600	HepG2	1	.	50752400	50752600	255,215,0
chr1	50940600	50940800	HepG2	1	.	50940600	50940800	255,215,0
chr1	50992800	50994000	HepG2	1	.	50992800	50994000	255,215,0
chr1	51110400	51111000	HepG2	1	.	51110400	51111000	255,215,0
chr1	51318600	51319400	HepG2	1	.	51318600	51319400	255,215,0
chr1	51337200	51337600	HepG2	1	.	51337200	51337600	255,215,0
chr1	51338000	51338200	HepG2	1	.	51338000	51338200	255,215,0
chr1	51443600	51443800	HepG2	1	.	51443600	51443800	255,215,0
chr1	51654000	51654200	HepG2	1	.	51654000	51654200	255,215,0
chr1	51676400	51676600	HepG2	1	.	51676400	51676600	255,215,0
chr1	51681600	51681800	HepG2	1	.	51681600	51681800	255,215,0
chr1	51682400	51682600	HepG2	1	.	51682400	51682600	255,215,0
chr1	51716000	51716200	HepG2	1	.	51716000	51716200	255,215,0
chr1	51752400	51752600	HepG2	1	.	51752400	51752600	255,215,0
chr1	52047000	52047200	HepG2	1	.	52047000	52047200	255,215,0
chr1	52101000	52101200	HepG2	1	.	52101000	52101200	255,215,0
chr1	52101400	52101600	HepG2	1	.	52101400	52101600	255,215,0
chr1	52150400	52151000	HepG2	1	.	52150400	52151000	255,215,0
chr1	52152200	52152400	HepG2	1	.	52152200	52152400	255,215,0
chr1	52198400	52198800	HepG2	1	.	52198400	52198800	255,215,0
chr1	52199000	52199200	HepG2	1	.	52199000	52199200	255,215,0
chr1	52199600	52200200	HepG2	1	.	52199600	52200200	255,215,0
chr1	52387800	52388000	HepG2	1	.	52387800	52388000	255,215,0
chr1	52434400	52434600	HepG2	1	.	52434400	52434600	255,215,0
chr1	52434800	52435400	HepG2	1	.	52434800	52435400	255,215,0
chr1	52436200	52436400	HepG2	1	.	52436200	52436400	255,215,0
chr1	52442800	52443200	HepG2	1	.	52442800	52443200	255,215,0
chr1	52494000	52494200	HepG2	1	.	52494000	52494200	255,215,0
chr1	52494600	52494800	HepG2	1	.	52494600	52494800	255,215,0
chr1	52503000	52503800	HepG2	1	.	52503000	52503800	255,215,0
chr1	52545600	52546600	HepG2	1	.	52545600	52546600	255,215,0
chr1	52563800	52564200	HepG2	1	.	52563800	52564200	255,215,0
chr1	52591800	52592000	HepG2	1	.	52591800	52592000	255,215,0
chr1	52614800	52615000	HepG2	1	.	52614800	52615000	255,215,0
chr1	52771000	52772200	HepG2	1	.	52771000	52772200	255,215,0
chr1	52816400	52816600	HepG2	1	.	52816400	52816600	255,215,0
chr1	52870000	52870400	HepG2	1	.	52870000	52870400	255,215,0
chr1	52938800	52939000	HepG2	1	.	52938800	52939000	255,215,0
chr1	53015000	53015200	HepG2	1	.	53015000	53015200	255,215,0
chr1	53066400	53066800	HepG2	1	.	53066400	53066800	255,215,0
chr1	53095000	53095600	HepG2	1	.	53095000	53095600	255,215,0
chr1	53117600	53118000	HepG2	1	.	53117600	53118000	255,215,0
chr1	53119000	53119400	HepG2	1	.	53119000	53119400	255,215,0
chr1	53193800	53194000	HepG2	1	.	53193800	53194000	255,215,0
chr1	53211800	53212200	HepG2	1	.	53211800	53212200	255,215,0
chr1	53365400	53365600	HepG2	1	.	53365400	53365600	255,215,0
chr1	53381600	53381800	HepG2	1	.	53381600	53381800	255,215,0
chr1	53382200	53382600	HepG2	1	.	53382200	53382600	255,215,0
chr1	53391200	53392000	HepG2	1	.	53391200	53392000	255,215,0
chr1	53394400	53395000	HepG2	1	.	53394400	53395000	255,215,0
chr1	53455800	53456000	HepG2	1	.	53455800	53456000	255,215,0
chr1	53519000	53519200	HepG2	1	.	53519000	53519200	255,215,0
chr1	53541200	53541800	HepG2	1	.	53541200	53541800	255,215,0
chr1	53549000	53549200	HepG2	1	.	53549000	53549200	255,215,0
chr1	53555000	53556000	HepG2	1	.	53555000	53556000	255,215,0
chr1	53558800	53559000	HepG2	1	.	53558800	53559000	255,215,0
chr1	53573000	53573800	HepG2	1	.	53573000	53573800	255,215,0
chr1	53576800	53578200	HepG2	1	.	53576800	53578200	255,215,0
chr1	53585800	53586000	HepG2	1	.	53585800	53586000	255,215,0
chr1	53587000	53588000	HepG2	1	.	53587000	53588000	255,215,0
chr1	53590200	53590400	HepG2	1	.	53590200	53590400	255,215,0
chr1	53605600	53605800	HepG2	1	.	53605600	53605800	255,215,0
chr1	53620800	53621000	HepG2	1	.	53620800	53621000	255,215,0
chr1	53624600	53625000	HepG2	1	.	53624600	53625000	255,215,0
chr1	53626400	53627200	HepG2	1	.	53626400	53627200	255,215,0
chr1	53628200	53628400	HepG2	1	.	53628200	53628400	255,215,0
chr1	53641200	53641400	HepG2	1	.	53641200	53641400	255,215,0
chr1	53641800	53642600	HepG2	1	.	53641800	53642600	255,215,0
chr1	54206600	54206800	HepG2	1	.	54206600	54206800	255,215,0
chr1	54359600	54360800	HepG2	1	.	54359600	54360800	255,215,0
chr1	54364400	54365800	HepG2	1	.	54364400	54365800	255,215,0
chr1	54367800	54368400	HepG2	1	.	54367800	54368400	255,215,0
chr1	54384800	54385400	HepG2	1	.	54384800	54385400	255,215,0
chr1	54432600	54432800	HepG2	1	.	54432600	54432800	255,215,0
chr1	54433400	54434200	HepG2	1	.	54433400	54434200	255,215,0
chr1	54447000	54447200	HepG2	1	.	54447000	54447200	255,215,0
chr1	54470800	54471000	HepG2	1	.	54470800	54471000	255,215,0
chr1	54478600	54478800	HepG2	1	.	54478600	54478800	255,215,0
chr1	54479000	54479600	HepG2	1	.	54479000	54479600	255,215,0
chr1	54482800	54484000	HepG2	1	.	54482800	54484000	255,215,0
chr1	54493600	54493800	HepG2	1	.	54493600	54493800	255,215,0
chr1	54494000	54494800	HepG2	1	.	54494000	54494800	255,215,0
chr1	54536200	54536600	HepG2	1	.	54536200	54536600	255,215,0
chr1	54546200	54546800	HepG2	1	.	54546200	54546800	255,215,0
chr1	54560000	54560400	HepG2	1	.	54560000	54560400	255,215,0
chr1	54561200	54561400	HepG2	1	.	54561200	54561400	255,215,0
chr1	54601400	54601800	HepG2	1	.	54601400	54601800	255,215,0
chr1	54743000	54743200	HepG2	1	.	54743000	54743200	255,215,0
chr1	54756200	54756600	HepG2	1	.	54756200	54756600	255,215,0
chr1	54813200	54814400	HepG2	1	.	54813200	54814400	255,215,0
chr1	54820600	54820800	HepG2	1	.	54820600	54820800	255,215,0
chr1	54890800	54891000	HepG2	1	.	54890800	54891000	255,215,0
chr1	54949800	54950000	HepG2	1	.	54949800	54950000	255,215,0
chr1	55013400	55013800	HepG2	1	.	55013400	55013800	255,215,0
chr1	55040800	55041200	HepG2	1	.	55040800	55041200	255,215,0
chr1	55043200	55043800	HepG2	1	.	55043200	55043800	255,215,0
chr1	55045000	55045600	HepG2	1	.	55045000	55045600	255,215,0
chr1	55045800	55046000	HepG2	1	.	55045800	55046000	255,215,0
chr1	55061400	55061600	HepG2	1	.	55061400	55061600	255,215,0
chr1	55089200	55089600	HepG2	1	.	55089200	55089600	255,215,0
chr1	55117000	55117800	HepG2	1	.	55117000	55117800	255,215,0
chr1	55144800	55145000	HepG2	1	.	55144800	55145000	255,215,0
chr1	55170800	55171200	HepG2	1	.	55170800	55171200	255,215,0
chr1	55183400	55183600	HepG2	1	.	55183400	55183600	255,215,0
chr1	55260200	55260800	HepG2	1	.	55260200	55260800	255,215,0
chr1	55269600	55270000	HepG2	1	.	55269600	55270000	255,215,0
chr1	55275200	55275400	HepG2	1	.	55275200	55275400	255,215,0
chr1	55313200	55313400	HepG2	1	.	55313200	55313400	255,215,0
chr1	55330400	55331600	HepG2	1	.	55330400	55331600	255,215,0
chr1	55332600	55333800	HepG2	1	.	55332600	55333800	255,215,0
chr1	55334800	55335400	HepG2	1	.	55334800	55335400	255,215,0
chr1	55385200	55385600	HepG2	1	.	55385200	55385600	255,215,0
chr1	55387800	55388000	HepG2	1	.	55387800	55388000	255,215,0
chr1	55392800	55393000	HepG2	1	.	55392800	55393000	255,215,0
chr1	55400600	55400800	HepG2	1	.	55400600	55400800	255,215,0
chr1	55498400	55498600	HepG2	1	.	55498400	55498600	255,215,0
chr1	55510400	55510600	HepG2	1	.	55510400	55510600	255,215,0
chr1	55519200	55519600	HepG2	1	.	55519200	55519600	255,215,0
chr1	55699000	55699600	HepG2	1	.	55699000	55699600	255,215,0
chr1	55744200	55744400	HepG2	1	.	55744200	55744400	255,215,0
chr1	55810200	55810600	HepG2	1	.	55810200	55810600	255,215,0
chr1	55881800	55882400	HepG2	1	.	55881800	55882400	255,215,0
chr1	55892400	55892600	HepG2	1	.	55892400	55892600	255,215,0
chr1	55903400	55903800	HepG2	1	.	55903400	55903800	255,215,0
chr1	55996200	55997000	HepG2	1	.	55996200	55997000	255,215,0
chr1	56083400	56083600	HepG2	1	.	56083400	56083600	255,215,0
chr1	56302000	56302200	HepG2	1	.	56302000	56302200	255,215,0
chr1	56578200	56578400	HepG2	1	.	56578200	56578400	255,215,0
chr1	56633400	56633600	HepG2	1	.	56633400	56633600	255,215,0
chr1	56654600	56655200	HepG2	1	.	56654600	56655200	255,215,0
chr1	56655600	56657400	HepG2	1	.	56655600	56657400	255,215,0
chr1	56691800	56692000	HepG2	1	.	56691800	56692000	255,215,0
chr1	56701600	56702000	HepG2	1	.	56701600	56702000	255,215,0
chr1	56750600	56751400	HepG2	1	.	56750600	56751400	255,215,0
chr1	56763400	56764000	HepG2	1	.	56763400	56764000	255,215,0
chr1	56777600	56777800	HepG2	1	.	56777600	56777800	255,215,0
chr1	56781200	56781400	HepG2	1	.	56781200	56781400	255,215,0
chr1	56879200	56879800	HepG2	1	.	56879200	56879800	255,215,0
chr1	56882200	56882600	HepG2	1	.	56882200	56882600	255,215,0
chr1	56901600	56901800	HepG2	1	.	56901600	56901800	255,215,0
chr1	56902400	56903400	HepG2	1	.	56902400	56903400	255,215,0
chr1	56905800	56906000	HepG2	1	.	56905800	56906000	255,215,0
chr1	56910600	56911000	HepG2	1	.	56910600	56911000	255,215,0
chr1	56916000	56916400	HepG2	1	.	56916000	56916400	255,215,0
chr1	56917200	56917600	HepG2	1	.	56917200	56917600	255,215,0
chr1	56918800	56919000	HepG2	1	.	56918800	56919000	255,215,0
chr1	56941800	56942200	HepG2	1	.	56941800	56942200	255,215,0
chr1	56959800	56960600	HepG2	1	.	56959800	56960600	255,215,0
chr1	56998200	56998800	HepG2	1	.	56998200	56998800	255,215,0
chr1	57001600	57002000	HepG2	1	.	57001600	57002000	255,215,0
chr1	57005000	57005600	HepG2	1	.	57005000	57005600	255,215,0
chr1	57009400	57009600	HepG2	1	.	57009400	57009600	255,215,0
chr1	57013600	57014200	HepG2	1	.	57013600	57014200	255,215,0
chr1	57015800	57016000	HepG2	1	.	57015800	57016000	255,215,0
chr1	57025600	57025800	HepG2	1	.	57025600	57025800	255,215,0
chr1	57027800	57030200	HepG2	1	.	57027800	57030200	255,215,0
chr1	57031600	57032400	HepG2	1	.	57031600	57032400	255,215,0
chr1	57032600	57033000	HepG2	1	.	57032600	57033000	255,215,0
chr1	57033400	57033600	HepG2	1	.	57033400	57033600	255,215,0
chr1	57035200	57035800	HepG2	1	.	57035200	57035800	255,215,0
chr1	57036800	57037000	HepG2	1	.	57036800	57037000	255,215,0
chr1	57037400	57037600	HepG2	1	.	57037400	57037600	255,215,0
chr1	57040000	57040200	HepG2	1	.	57040000	57040200	255,215,0
chr1	57050600	57051000	HepG2	1	.	57050600	57051000	255,215,0
chr1	57051800	57052000	HepG2	1	.	57051800	57052000	255,215,0
chr1	57074800	57075000	HepG2	1	.	57074800	57075000	255,215,0
chr1	57239400	57239600	HepG2	1	.	57239400	57239600	255,215,0
chr1	57246000	57246400	HepG2	1	.	57246000	57246400	255,215,0
chr1	57254000	57254200	HepG2	1	.	57254000	57254200	255,215,0
chr1	57277000	57277200	HepG2	1	.	57277000	57277200	255,215,0
chr1	57283800	57284000	HepG2	1	.	57283800	57284000	255,215,0
chr1	57301400	57301800	HepG2	1	.	57301400	57301800	255,215,0
chr1	57318200	57318600	HepG2	1	.	57318200	57318600	255,215,0
chr1	57320000	57321000	HepG2	1	.	57320000	57321000	255,215,0
chr1	57321800	57322000	HepG2	1	.	57321800	57322000	255,215,0
chr1	57356000	57356200	HepG2	1	.	57356000	57356200	255,215,0
chr1	57374200	57375000	HepG2	1	.	57374200	57375000	255,215,0
chr1	57375400	57377600	HepG2	1	.	57375400	57377600	255,215,0
chr1	57381800	57382000	HepG2	1	.	57381800	57382000	255,215,0
chr1	57385000	57385800	HepG2	1	.	57385000	57385800	255,215,0
chr1	57386200	57386400	HepG2	1	.	57386200	57386400	255,215,0
chr1	57388200	57388400	HepG2	1	.	57388200	57388400	255,215,0
chr1	57419200	57419400	HepG2	1	.	57419200	57419400	255,215,0
chr1	57431400	57432400	HepG2	1	.	57431400	57432400	255,215,0
chr1	57499400	57499600	HepG2	1	.	57499400	57499600	255,215,0
chr1	57524400	57524600	HepG2	1	.	57524400	57524600	255,215,0
chr1	57526200	57526800	HepG2	1	.	57526200	57526800	255,215,0
chr1	57532600	57533200	HepG2	1	.	57532600	57533200	255,215,0
chr1	57744400	57744600	HepG2	1	.	57744400	57744600	255,215,0
chr1	57775400	57775600	HepG2	1	.	57775400	57775600	255,215,0
chr1	57776800	57777000	HepG2	1	.	57776800	57777000	255,215,0
chr1	57791000	57791200	HepG2	1	.	57791000	57791200	255,215,0
chr1	57865800	57866000	HepG2	1	.	57865800	57866000	255,215,0
chr1	57930200	57931000	HepG2	1	.	57930200	57931000	255,215,0
chr1	58432600	58432800	HepG2	1	.	58432600	58432800	255,215,0
chr1	58498200	58498400	HepG2	1	.	58498200	58498400	255,215,0
chr1	58555400	58556000	HepG2	1	.	58555400	58556000	255,215,0
chr1	58710600	58710800	HepG2	1	.	58710600	58710800	255,215,0
chr1	58749200	58749800	HepG2	1	.	58749200	58749800	255,215,0
chr1	58824000	58824200	HepG2	1	.	58824000	58824200	255,215,0
chr1	58912000	58913200	HepG2	1	.	58912000	58913200	255,215,0
chr1	58917200	58917800	HepG2	1	.	58917200	58917800	255,215,0
chr1	58922800	58923000	HepG2	1	.	58922800	58923000	255,215,0
chr1	58926400	58926600	HepG2	1	.	58926400	58926600	255,215,0
chr1	59021200	59021400	HepG2	1	.	59021200	59021400	255,215,0
chr1	59035800	59036000	HepG2	1	.	59035800	59036000	255,215,0
chr1	59170000	59170200	HepG2	1	.	59170000	59170200	255,215,0
chr1	59170600	59170800	HepG2	1	.	59170600	59170800	255,215,0
chr1	59173600	59173800	HepG2	1	.	59173600	59173800	255,215,0
chr1	59176800	59177000	HepG2	1	.	59176800	59177000	255,215,0
chr1	59366800	59367000	HepG2	1	.	59366800	59367000	255,215,0
chr1	59407600	59408000	HepG2	1	.	59407600	59408000	255,215,0
chr1	59433000	59433200	HepG2	1	.	59433000	59433200	255,215,0
chr1	59448200	59448600	HepG2	1	.	59448200	59448600	255,215,0
chr1	59493800	59494000	HepG2	1	.	59493800	59494000	255,215,0
chr1	59510400	59510800	HepG2	1	.	59510400	59510800	255,215,0
chr1	59517800	59518400	HepG2	1	.	59517800	59518400	255,215,0
chr1	59523000	59523200	HepG2	1	.	59523000	59523200	255,215,0
chr1	59540400	59540600	HepG2	1	.	59540400	59540600	255,215,0
chr1	59544600	59544800	HepG2	1	.	59544600	59544800	255,215,0
chr1	59570000	59570400	HepG2	1	.	59570000	59570400	255,215,0
chr1	59649600	59650000	HepG2	1	.	59649600	59650000	255,215,0
chr1	59665600	59665800	HepG2	1	.	59665600	59665800	255,215,0
chr1	59669600	59670000	HepG2	1	.	59669600	59670000	255,215,0
chr1	59672400	59672600	HepG2	1	.	59672400	59672600	255,215,0
chr1	59680200	59680800	HepG2	1	.	59680200	59680800	255,215,0
chr1	59684200	59684400	HepG2	1	.	59684200	59684400	255,215,0
chr1	59684600	59684800	HepG2	1	.	59684600	59684800	255,215,0
chr1	59698000	59698200	HepG2	1	.	59698000	59698200	255,215,0
chr1	59708200	59708400	HepG2	1	.	59708200	59708400	255,215,0
chr1	59812200	59812600	HepG2	1	.	59812200	59812600	255,215,0
chr1	59823400	59823600	HepG2	1	.	59823400	59823600	255,215,0
chr1	59825000	59825200	HepG2	1	.	59825000	59825200	255,215,0
chr1	59862200	59862400	HepG2	1	.	59862200	59862400	255,215,0
chr1	59874200	59874800	HepG2	1	.	59874200	59874800	255,215,0
chr1	59902400	59902600	HepG2	1	.	59902400	59902600	255,215,0
chr1	59934600	59935000	HepG2	1	.	59934600	59935000	255,215,0
chr1	59946000	59946200	HepG2	1	.	59946000	59946200	255,215,0
chr1	59976800	59978200	HepG2	1	.	59976800	59978200	255,215,0
chr1	59978600	59978800	HepG2	1	.	59978600	59978800	255,215,0
chr1	59988600	59989200	HepG2	1	.	59988600	59989200	255,215,0
chr1	60008800	60009400	HepG2	1	.	60008800	60009400	255,215,0
chr1	60015600	60016000	HepG2	1	.	60015600	60016000	255,215,0
chr1	60022000	60023600	HepG2	1	.	60022000	60023600	255,215,0
chr1	60026600	60026800	HepG2	1	.	60026600	60026800	255,215,0
chr1	60059600	60060200	HepG2	1	.	60059600	60060200	255,215,0
chr1	60123600	60124000	HepG2	1	.	60123600	60124000	255,215,0
chr1	60124200	60124400	HepG2	1	.	60124200	60124400	255,215,0
chr1	60132600	60132800	HepG2	1	.	60132600	60132800	255,215,0
chr1	60141600	60141800	HepG2	1	.	60141600	60141800	255,215,0
chr1	60164000	60164200	HepG2	1	.	60164000	60164200	255,215,0
chr1	60179800	60180200	HepG2	1	.	60179800	60180200	255,215,0
chr1	60281600	60282000	HepG2	1	.	60281600	60282000	255,215,0
chr1	60322200	60323200	HepG2	1	.	60322200	60323200	255,215,0
chr1	60401600	60402800	HepG2	1	.	60401600	60402800	255,215,0
chr1	60405200	60405400	HepG2	1	.	60405200	60405400	255,215,0
chr1	60414800	60415000	HepG2	1	.	60414800	60415000	255,215,0
chr1	60443800	60444000	HepG2	1	.	60443800	60444000	255,215,0
chr1	60731800	60732200	HepG2	1	.	60731800	60732200	255,215,0
chr1	61198600	61199400	HepG2	1	.	61198600	61199400	255,215,0
chr1	61231000	61231200	HepG2	1	.	61231000	61231200	255,215,0
chr1	61294600	61295000	HepG2	1	.	61294600	61295000	255,215,0
chr1	61297400	61297800	HepG2	1	.	61297400	61297800	255,215,0
chr1	61388000	61388400	HepG2	1	.	61388000	61388400	255,215,0
chr1	61520800	61521400	HepG2	1	.	61520800	61521400	255,215,0
chr1	61534600	61534800	HepG2	1	.	61534600	61534800	255,215,0
chr1	61548200	61548400	HepG2	1	.	61548200	61548400	255,215,0
chr1	61548600	61548800	HepG2	1	.	61548600	61548800	255,215,0
chr1	61553400	61553600	HepG2	1	.	61553400	61553600	255,215,0
chr1	61554000	61554200	HepG2	1	.	61554000	61554200	255,215,0
chr1	61555000	61555400	HepG2	1	.	61555000	61555400	255,215,0
chr1	61559400	61559600	HepG2	1	.	61559400	61559600	255,215,0
chr1	61584400	61584600	HepG2	1	.	61584400	61584600	255,215,0
chr1	61584800	61585200	HepG2	1	.	61584800	61585200	255,215,0
chr1	61585400	61585600	HepG2	1	.	61585400	61585600	255,215,0
chr1	61588000	61588400	HepG2	1	.	61588000	61588400	255,215,0
chr1	61608600	61608800	HepG2	1	.	61608600	61608800	255,215,0
chr1	61613800	61614200	HepG2	1	.	61613800	61614200	255,215,0
chr1	61617600	61618200	HepG2	1	.	61617600	61618200	255,215,0
chr1	61623000	61623800	HepG2	1	.	61623000	61623800	255,215,0
chr1	61646800	61647000	HepG2	1	.	61646800	61647000	255,215,0
chr1	61681400	61681600	HepG2	1	.	61681400	61681600	255,215,0
chr1	61687400	61687800	HepG2	1	.	61687400	61687800	255,215,0
chr1	61688800	61689200	HepG2	1	.	61688800	61689200	255,215,0
chr1	61689600	61689800	HepG2	1	.	61689600	61689800	255,215,0
chr1	61696200	61696600	HepG2	1	.	61696200	61696600	255,215,0
chr1	61707000	61707400	HepG2	1	.	61707000	61707400	255,215,0
chr1	61708800	61709000	HepG2	1	.	61708800	61709000	255,215,0
chr1	61748000	61748200	HepG2	1	.	61748000	61748200	255,215,0
chr1	61765200	61765600	HepG2	1	.	61765200	61765600	255,215,0
chr1	61845400	61845800	HepG2	1	.	61845400	61845800	255,215,0
chr1	61907000	61907200	HepG2	1	.	61907000	61907200	255,215,0
chr1	62112800	62113000	HepG2	1	.	62112800	62113000	255,215,0
chr1	62218600	62219200	HepG2	1	.	62218600	62219200	255,215,0
chr1	62361000	62361200	HepG2	1	.	62361000	62361200	255,215,0
chr1	62380400	62381000	HepG2	1	.	62380400	62381000	255,215,0
chr1	62407600	62407800	HepG2	1	.	62407600	62407800	255,215,0
chr1	62495400	62495600	HepG2	1	.	62495400	62495600	255,215,0
chr1	62506600	62507200	HepG2	1	.	62506600	62507200	255,215,0
chr1	62751800	62752200	HepG2	1	.	62751800	62752200	255,215,0
chr1	62752400	62752800	HepG2	1	.	62752400	62752800	255,215,0
chr1	62753800	62754200	HepG2	1	.	62753800	62754200	255,215,0
chr1	62782400	62784200	HepG2	1	.	62782400	62784200	255,215,0
chr1	62785000	62785400	HepG2	1	.	62785000	62785400	255,215,0
chr1	62793000	62793600	HepG2	1	.	62793000	62793600	255,215,0
chr1	62818000	62818400	HepG2	1	.	62818000	62818400	255,215,0
chr1	62858800	62859000	HepG2	1	.	62858800	62859000	255,215,0
chr1	62974800	62975000	HepG2	1	.	62974800	62975000	255,215,0
chr1	62980800	62981200	HepG2	1	.	62980800	62981200	255,215,0
chr1	62982000	62982800	HepG2	1	.	62982000	62982800	255,215,0
chr1	62989600	62990000	HepG2	1	.	62989600	62990000	255,215,0
chr1	62995000	62995200	HepG2	1	.	62995000	62995200	255,215,0
chr1	63051200	63051400	HepG2	1	.	63051200	63051400	255,215,0
chr1	63057200	63057400	HepG2	1	.	63057200	63057400	255,215,0
chr1	63059800	63060000	HepG2	1	.	63059800	63060000	255,215,0
chr1	63074600	63075000	HepG2	1	.	63074600	63075000	255,215,0
chr1	63138000	63138400	HepG2	1	.	63138000	63138400	255,215,0
chr1	63150200	63150400	HepG2	1	.	63150200	63150400	255,215,0
chr1	63194800	63195000	HepG2	1	.	63194800	63195000	255,215,0
chr1	63199000	63200200	HepG2	1	.	63199000	63200200	255,215,0
chr1	63201600	63201800	HepG2	1	.	63201600	63201800	255,215,0
chr1	63322600	63323000	HepG2	1	.	63322600	63323000	255,215,0
chr1	63335000	63335400	HepG2	1	.	63335000	63335400	255,215,0
chr1	63336000	63336200	HepG2	1	.	63336000	63336200	255,215,0
chr1	63347800	63348200	HepG2	1	.	63347800	63348200	255,215,0
chr1	63357400	63358200	HepG2	1	.	63357400	63358200	255,215,0
chr1	63481400	63481600	HepG2	1	.	63481400	63481600	255,215,0
chr1	63505200	63505400	HepG2	1	.	63505200	63505400	255,215,0
chr1	63594400	63594600	HepG2	1	.	63594400	63594600	255,215,0
chr1	64000200	64000400	HepG2	1	.	64000200	64000400	255,215,0
chr1	64066000	64066200	HepG2	1	.	64066000	64066200	255,215,0
chr1	64106200	64107600	HepG2	1	.	64106200	64107600	255,215,0
chr1	64151000	64151200	HepG2	1	.	64151000	64151200	255,215,0
chr1	64158600	64159000	HepG2	1	.	64158600	64159000	255,215,0
chr1	64166800	64167200	HepG2	1	.	64166800	64167200	255,215,0
chr1	64170800	64171000	HepG2	1	.	64170800	64171000	255,215,0
chr1	64184400	64184600	HepG2	1	.	64184400	64184600	255,215,0
chr1	64246200	64246400	HepG2	1	.	64246200	64246400	255,215,0
chr1	64250200	64250400	HepG2	1	.	64250200	64250400	255,215,0
chr1	64263200	64263400	HepG2	1	.	64263200	64263400	255,215,0
chr1	64270600	64270800	HepG2	1	.	64270600	64270800	255,215,0
chr1	64372800	64373000	HepG2	1	.	64372800	64373000	255,215,0
chr1	64697000	64697200	HepG2	1	.	64697000	64697200	255,215,0
chr1	64887200	64887400	HepG2	1	.	64887200	64887400	255,215,0
chr1	65219800	65220200	HepG2	1	.	65219800	65220200	255,215,0
chr1	65376000	65376800	HepG2	1	.	65376000	65376800	255,215,0
chr1	65390600	65390800	HepG2	1	.	65390600	65390800	255,215,0
chr1	65401400	65401800	HepG2	1	.	65401400	65401800	255,215,0
chr1	65419000	65419200	HepG2	1	.	65419000	65419200	255,215,0
chr1	65507200	65507400	HepG2	1	.	65507200	65507400	255,215,0
chr1	65516600	65516800	HepG2	1	.	65516600	65516800	255,215,0
chr1	65573800	65574200	HepG2	1	.	65573800	65574200	255,215,0
chr1	65593200	65593600	HepG2	1	.	65593200	65593600	255,215,0
chr1	65609400	65609600	HepG2	1	.	65609400	65609600	255,215,0
chr1	65616200	65616600	HepG2	1	.	65616200	65616600	255,215,0
chr1	65617400	65617800	HepG2	1	.	65617400	65617800	255,215,0
chr1	65618600	65619000	HepG2	1	.	65618600	65619000	255,215,0
chr1	65619400	65619800	HepG2	1	.	65619400	65619800	255,215,0
chr1	65620000	65620200	HepG2	1	.	65620000	65620200	255,215,0
chr1	65622800	65623200	HepG2	1	.	65622800	65623200	255,215,0
chr1	65625600	65626400	HepG2	1	.	65625600	65626400	255,215,0
chr1	65626600	65626800	HepG2	1	.	65626600	65626800	255,215,0
chr1	65630400	65630800	HepG2	1	.	65630400	65630800	255,215,0
chr1	65634600	65634800	HepG2	1	.	65634600	65634800	255,215,0
chr1	65636200	65636600	HepG2	1	.	65636200	65636600	255,215,0
chr1	65647800	65648000	HepG2	1	.	65647800	65648000	255,215,0
chr1	65674400	65674600	HepG2	1	.	65674400	65674600	255,215,0
chr1	65695400	65696000	HepG2	1	.	65695400	65696000	255,215,0
chr1	65825600	65825800	HepG2	1	.	65825600	65825800	255,215,0
chr1	65867200	65867600	HepG2	1	.	65867200	65867600	255,215,0
chr1	65873600	65874000	HepG2	1	.	65873600	65874000	255,215,0
chr1	65933800	65934000	HepG2	1	.	65933800	65934000	255,215,0
chr1	65939800	65940200	HepG2	1	.	65939800	65940200	255,215,0
chr1	66488600	66489000	HepG2	1	.	66488600	66489000	255,215,0
chr1	66613000	66613200	HepG2	1	.	66613000	66613200	255,215,0
chr1	67057800	67058200	HepG2	1	.	67057800	67058200	255,215,0
chr1	67170800	67171000	HepG2	1	.	67170800	67171000	255,215,0
chr1	67406800	67407000	HepG2	1	.	67406800	67407000	255,215,0
chr1	67446400	67446600	HepG2	1	.	67446400	67446600	255,215,0
chr1	67448200	67448600	HepG2	1	.	67448200	67448600	255,215,0
chr1	67524000	67524400	HepG2	1	.	67524000	67524400	255,215,0
chr1	67635600	67636000	HepG2	1	.	67635600	67636000	255,215,0
chr1	67679000	67679200	HepG2	1	.	67679000	67679200	255,215,0
chr1	67962200	67962400	HepG2	1	.	67962200	67962400	255,215,0
chr1	67979400	67980400	HepG2	1	.	67979400	67980400	255,215,0
chr1	67987800	67988000	HepG2	1	.	67987800	67988000	255,215,0
chr1	67990000	67990600	HepG2	1	.	67990000	67990600	255,215,0
chr1	67990800	67991000	HepG2	1	.	67990800	67991000	255,215,0
chr1	67998800	67999200	HepG2	1	.	67998800	67999200	255,215,0
chr1	68018000	68018400	HepG2	1	.	68018000	68018400	255,215,0
chr1	68021800	68022000	HepG2	1	.	68021800	68022000	255,215,0
chr1	68044400	68044600	HepG2	1	.	68044400	68044600	255,215,0
chr1	68097600	68097800	HepG2	1	.	68097600	68097800	255,215,0
chr1	68138000	68138200	HepG2	1	.	68138000	68138200	255,215,0
chr1	68163400	68163800	HepG2	1	.	68163400	68163800	255,215,0
chr1	70799000	70799200	HepG2	1	.	70799000	70799200	255,215,0
chr1	70804800	70805000	HepG2	1	.	70804800	70805000	255,215,0
chr1	72384400	72384600	HepG2	1	.	72384400	72384600	255,215,0
chr1	72409800	72410000	HepG2	1	.	72409800	72410000	255,215,0
chr1	72700800	72701200	HepG2	1	.	72700800	72701200	255,215,0
chr1	72707200	72707400	HepG2	1	.	72707200	72707400	255,215,0
chr1	72948600	72949200	HepG2	1	.	72948600	72949200	255,215,0
chr1	72949600	72950000	HepG2	1	.	72949600	72950000	255,215,0
chr1	72964200	72964400	HepG2	1	.	72964200	72964400	255,215,0
chr1	73066800	73067200	HepG2	1	.	73066800	73067200	255,215,0
chr1	74247000	74247200	HepG2	1	.	74247000	74247200	255,215,0
chr1	74783400	74783600	HepG2	1	.	74783400	74783600	255,215,0
chr1	74790600	74791000	HepG2	1	.	74790600	74791000	255,215,0
chr1	74822200	74822600	HepG2	1	.	74822200	74822600	255,215,0
chr1	74968000	74968200	HepG2	1	.	74968000	74968200	255,215,0
chr1	75059800	75060200	HepG2	1	.	75059800	75060200	255,215,0
chr1	75201200	75201400	HepG2	1	.	75201200	75201400	255,215,0
chr1	75246400	75246600	HepG2	1	.	75246400	75246600	255,215,0
chr1	75299600	75299800	HepG2	1	.	75299600	75299800	255,215,0
chr1	75731600	75731800	HepG2	1	.	75731600	75731800	255,215,0
chr1	75839600	75840000	HepG2	1	.	75839600	75840000	255,215,0
chr1	75957800	75958000	HepG2	1	.	75957800	75958000	255,215,0
chr1	76082600	76082800	HepG2	1	.	76082600	76082800	255,215,0
chr1	76196200	76196400	HepG2	1	.	76196200	76196400	255,215,0
chr1	76525200	76525600	HepG2	1	.	76525200	76525600	255,215,0
chr1	77139600	77140000	HepG2	1	.	77139600	77140000	255,215,0
chr1	77195800	77196200	HepG2	1	.	77195800	77196200	255,215,0
chr1	77204000	77204400	HepG2	1	.	77204000	77204400	255,215,0
chr1	77417000	77417200	HepG2	1	.	77417000	77417200	255,215,0
chr1	77496800	77497200	HepG2	1	.	77496800	77497200	255,215,0
chr1	77502200	77502400	HepG2	1	.	77502200	77502400	255,215,0
chr1	77528800	77529200	HepG2	1	.	77528800	77529200	255,215,0
chr1	77913400	77913600	HepG2	1	.	77913400	77913600	255,215,0
chr1	78051400	78051600	HepG2	1	.	78051400	78051600	255,215,0
chr1	78121000	78121600	HepG2	1	.	78121000	78121600	255,215,0
chr1	78123200	78123400	HepG2	1	.	78123200	78123400	255,215,0
chr1	78153400	78153600	HepG2	1	.	78153400	78153600	255,215,0
chr1	78342600	78342800	HepG2	1	.	78342600	78342800	255,215,0
chr1	78449400	78449800	HepG2	1	.	78449400	78449800	255,215,0
chr1	78456600	78456800	HepG2	1	.	78456600	78456800	255,215,0
chr1	78461800	78462200	HepG2	1	.	78461800	78462200	255,215,0
chr1	78466000	78466200	HepG2	1	.	78466000	78466200	255,215,0
chr1	78509400	78509600	HepG2	1	.	78509400	78509600	255,215,0
chr1	78554800	78555000	HepG2	1	.	78554800	78555000	255,215,0
chr1	78609400	78609800	HepG2	1	.	78609400	78609800	255,215,0
chr1	78942000	78942200	HepG2	1	.	78942000	78942200	255,215,0
chr1	79070400	79070600	HepG2	1	.	79070400	79070600	255,215,0
chr1	79073600	79074000	HepG2	1	.	79073600	79074000	255,215,0
chr1	79973600	79973800	HepG2	1	.	79973600	79973800	255,215,0
chr1	80124000	80124200	HepG2	1	.	80124000	80124200	255,215,0
chr1	81121800	81122000	HepG2	1	.	81121800	81122000	255,215,0
chr1	81990800	81991200	HepG2	1	.	81990800	81991200	255,215,0
chr1	82267000	82267200	HepG2	1	.	82267000	82267200	255,215,0
chr1	82314400	82315000	HepG2	1	.	82314400	82315000	255,215,0
chr1	82440000	82440200	HepG2	1	.	82440000	82440200	255,215,0
chr1	82440800	82441200	HepG2	1	.	82440800	82441200	255,215,0
chr1	82572400	82572600	HepG2	1	.	82572400	82572600	255,215,0
chr1	82981400	82981800	HepG2	1	.	82981400	82981800	255,215,0
chr1	83361800	83362000	HepG2	1	.	83361800	83362000	255,215,0
chr1	84207000	84207800	HepG2	1	.	84207000	84207800	255,215,0
chr1	84213600	84213800	HepG2	1	.	84213600	84213800	255,215,0
chr1	84230800	84231200	HepG2	1	.	84230800	84231200	255,215,0
chr1	84284600	84285000	HepG2	1	.	84284600	84285000	255,215,0
chr1	84726400	84726800	HepG2	1	.	84726400	84726800	255,215,0
chr1	84958600	84958800	HepG2	1	.	84958600	84958800	255,215,0
chr1	85185600	85185800	HepG2	1	.	85185600	85185800	255,215,0
chr1	85262000	85262200	HepG2	1	.	85262000	85262200	255,215,0
chr1	85603400	85603600	HepG2	1	.	85603400	85603600	255,215,0
chr1	85617200	85617400	HepG2	1	.	85617200	85617400	255,215,0
chr1	85666800	85667000	HepG2	1	.	85666800	85667000	255,215,0
chr1	85736600	85736800	HepG2	1	.	85736600	85736800	255,215,0
chr1	85749400	85749800	HepG2	1	.	85749400	85749800	255,215,0
chr1	85851800	85852200	HepG2	1	.	85851800	85852200	255,215,0
chr1	85930200	85930400	HepG2	1	.	85930200	85930400	255,215,0
chr1	85956000	85956400	HepG2	1	.	85956000	85956400	255,215,0
chr1	85967200	85967400	HepG2	1	.	85967200	85967400	255,215,0
chr1	86071200	86071600	HepG2	1	.	86071200	86071600	255,215,0
chr1	86107800	86108200	HepG2	1	.	86107800	86108200	255,215,0
chr1	86122000	86122200	HepG2	1	.	86122000	86122200	255,215,0
chr1	86146800	86147400	HepG2	1	.	86146800	86147400	255,215,0
chr1	87211800	87212200	HepG2	1	.	87211800	87212200	255,215,0
chr1	87224200	87224600	HepG2	1	.	87224200	87224600	255,215,0
chr1	87248200	87248600	HepG2	1	.	87248200	87248600	255,215,0
chr1	87271600	87272000	HepG2	1	.	87271600	87272000	255,215,0
chr1	87277200	87277600	HepG2	1	.	87277200	87277600	255,215,0
chr1	87289400	87290200	HepG2	1	.	87289400	87290200	255,215,0
chr1	87311200	87311400	HepG2	1	.	87311200	87311400	255,215,0
chr1	87326200	87326400	HepG2	1	.	87326200	87326400	255,215,0
chr1	87369800	87370000	HepG2	1	.	87369800	87370000	255,215,0
chr1	87400600	87400800	HepG2	1	.	87400600	87400800	255,215,0
chr1	87409200	87409400	HepG2	1	.	87409200	87409400	255,215,0
chr1	87447200	87447400	HepG2	1	.	87447200	87447400	255,215,0
chr1	87447600	87448000	HepG2	1	.	87447600	87448000	255,215,0
chr1	87461200	87461600	HepG2	1	.	87461200	87461600	255,215,0
chr1	87576600	87576800	HepG2	1	.	87576600	87576800	255,215,0
chr1	87577400	87577600	HepG2	1	.	87577400	87577600	255,215,0
chr1	88107800	88108000	HepG2	1	.	88107800	88108000	255,215,0
chr1	88186200	88186800	HepG2	1	.	88186200	88186800	255,215,0
chr1	88260000	88260200	HepG2	1	.	88260000	88260200	255,215,0
chr1	88269800	88270200	HepG2	1	.	88269800	88270200	255,215,0
chr1	88494800	88495200	HepG2	1	.	88494800	88495200	255,215,0
chr1	88583400	88583600	HepG2	1	.	88583400	88583600	255,215,0
chr1	88591600	88591800	HepG2	1	.	88591600	88591800	255,215,0
chr1	88611400	88611600	HepG2	1	.	88611400	88611600	255,215,0
chr1	88639200	88639400	HepG2	1	.	88639200	88639400	255,215,0
chr1	88639600	88640400	HepG2	1	.	88639600	88640400	255,215,0
chr1	88640800	88642200	HepG2	1	.	88640800	88642200	255,215,0
chr1	88646200	88646600	HepG2	1	.	88646200	88646600	255,215,0
chr1	88777600	88778000	HepG2	1	.	88777600	88778000	255,215,0
chr1	88994600	88994800	HepG2	1	.	88994600	88994800	255,215,0
chr1	89074800	89075000	HepG2	1	.	89074800	89075000	255,215,0
chr1	89113000	89113200	HepG2	1	.	89113000	89113200	255,215,0
chr1	89126200	89126400	HepG2	1	.	89126200	89126400	255,215,0
chr1	89128000	89128200	HepG2	1	.	89128000	89128200	255,215,0
chr1	89279200	89279400	HepG2	1	.	89279200	89279400	255,215,0
chr1	89359000	89359600	HepG2	1	.	89359000	89359600	255,215,0
chr1	89375600	89375800	HepG2	1	.	89375600	89375800	255,215,0
chr1	89377400	89377800	HepG2	1	.	89377400	89377800	255,215,0
chr1	89386600	89387000	HepG2	1	.	89386600	89387000	255,215,0
chr1	89389000	89389200	HepG2	1	.	89389000	89389200	255,215,0
chr1	89401200	89401600	HepG2	1	.	89401200	89401600	255,215,0
chr1	89511000	89511400	HepG2	1	.	89511000	89511400	255,215,0
chr1	89538400	89538600	HepG2	1	.	89538400	89538600	255,215,0
chr1	89822400	89823000	HepG2	1	.	89822400	89823000	255,215,0
chr1	90053400	90053800	HepG2	1	.	90053400	90053800	255,215,0
chr1	90058400	90058800	HepG2	1	.	90058400	90058800	255,215,0
chr1	90075600	90076000	HepG2	1	.	90075600	90076000	255,215,0
chr1	90276400	90276800	HepG2	1	.	90276400	90276800	255,215,0
chr1	90296000	90296200	HepG2	1	.	90296000	90296200	255,215,0
chr1	90297200	90297800	HepG2	1	.	90297200	90297800	255,215,0
chr1	90298400	90298800	HepG2	1	.	90298400	90298800	255,215,0
chr1	90299000	90299600	HepG2	1	.	90299000	90299600	255,215,0
chr1	90299800	90300400	HepG2	1	.	90299800	90300400	255,215,0
chr1	90300600	90300800	HepG2	1	.	90300600	90300800	255,215,0
chr1	90307200	90307400	HepG2	1	.	90307200	90307400	255,215,0
chr1	90336400	90337000	HepG2	1	.	90336400	90337000	255,215,0
chr1	90394000	90394400	HepG2	1	.	90394000	90394400	255,215,0
chr1	90415600	90416200	HepG2	1	.	90415600	90416200	255,215,0
chr1	90455200	90455800	HepG2	1	.	90455200	90455800	255,215,0
chr1	90687000	90687200	HepG2	1	.	90687000	90687200	255,215,0
chr1	90708800	90709000	HepG2	1	.	90708800	90709000	255,215,0
chr1	90711600	90712000	HepG2	1	.	90711600	90712000	255,215,0
chr1	91172800	91173200	HepG2	1	.	91172800	91173200	255,215,0
chr1	91214200	91214600	HepG2	1	.	91214200	91214600	255,215,0
chr1	91487200	91487600	HepG2	1	.	91487200	91487600	255,215,0
chr1	91502600	91503000	HepG2	1	.	91502600	91503000	255,215,0
chr1	91530800	91531200	HepG2	1	.	91530800	91531200	255,215,0
chr1	91590800	91591000	HepG2	1	.	91590800	91591000	255,215,0
chr1	91595000	91595400	HepG2	1	.	91595000	91595400	255,215,0
chr1	91752000	91752200	HepG2	1	.	91752000	91752200	255,215,0
chr1	91964600	91964800	HepG2	1	.	91964600	91964800	255,215,0
chr1	91969800	91970200	HepG2	1	.	91969800	91970200	255,215,0
chr1	91970600	91971000	HepG2	1	.	91970600	91971000	255,215,0
chr1	92072400	92072600	HepG2	1	.	92072400	92072600	255,215,0
chr1	92184600	92184800	HepG2	1	.	92184600	92184800	255,215,0
chr1	92185000	92185200	HepG2	1	.	92185000	92185200	255,215,0
chr1	92210600	92211200	HepG2	1	.	92210600	92211200	255,215,0
chr1	92211600	92211800	HepG2	1	.	92211600	92211800	255,215,0
chr1	92232600	92233000	HepG2	1	.	92232600	92233000	255,215,0
chr1	92281400	92282200	HepG2	1	.	92281400	92282200	255,215,0
chr1	92282600	92282800	HepG2	1	.	92282600	92282800	255,215,0
chr1	92283200	92283400	HepG2	1	.	92283200	92283400	255,215,0
chr1	92284000	92284200	HepG2	1	.	92284000	92284200	255,215,0
chr1	92285000	92285400	HepG2	1	.	92285000	92285400	255,215,0
chr1	92291600	92294600	HepG2	1	.	92291600	92294600	255,215,0
chr1	92295000	92295200	HepG2	1	.	92295000	92295200	255,215,0
chr1	92297800	92298200	HepG2	1	.	92297800	92298200	255,215,0
chr1	92300600	92301200	HepG2	1	.	92300600	92301200	255,215,0
chr1	92309200	92309400	HepG2	1	.	92309200	92309400	255,215,0
chr1	92328000	92328400	HepG2	1	.	92328000	92328400	255,215,0
chr1	92340600	92340800	HepG2	1	.	92340600	92340800	255,215,0
chr1	92344800	92345200	HepG2	1	.	92344800	92345200	255,215,0
chr1	92345400	92345800	HepG2	1	.	92345400	92345800	255,215,0
chr1	92346600	92347200	HepG2	1	.	92346600	92347200	255,215,0
chr1	92348400	92348600	HepG2	1	.	92348400	92348600	255,215,0
chr1	92504200	92504600	HepG2	1	.	92504200	92504600	255,215,0
chr1	92554600	92554800	HepG2	1	.	92554600	92554800	255,215,0
chr1	92960000	92960600	HepG2	1	.	92960000	92960600	255,215,0
chr1	92969400	92969600	HepG2	1	.	92969400	92969600	255,215,0
chr1	92970400	92971400	HepG2	1	.	92970400	92971400	255,215,0
chr1	92997600	92998000	HepG2	1	.	92997600	92998000	255,215,0
chr1	93177200	93177400	HepG2	1	.	93177200	93177400	255,215,0
chr1	93177600	93177800	HepG2	1	.	93177600	93177800	255,215,0
chr1	93181400	93181600	HepG2	1	.	93181400	93181600	255,215,0
chr1	93282800	93283200	HepG2	1	.	93282800	93283200	255,215,0
chr1	93288400	93289000	HepG2	1	.	93288400	93289000	255,215,0
chr1	93289400	93289600	HepG2	1	.	93289400	93289600	255,215,0
chr1	93304200	93304400	HepG2	1	.	93304200	93304400	255,215,0
chr1	93352400	93353200	HepG2	1	.	93352400	93353200	255,215,0
chr1	93383200	93383400	HepG2	1	.	93383200	93383400	255,215,0
chr1	93401400	93401800	HepG2	1	.	93401400	93401800	255,215,0
chr1	93411200	93411600	HepG2	1	.	93411200	93411600	255,215,0
chr1	93423800	93424200	HepG2	1	.	93423800	93424200	255,215,0
chr1	93461200	93461400	HepG2	1	.	93461200	93461400	255,215,0
chr1	93522000	93522200	HepG2	1	.	93522000	93522200	255,215,0
chr1	93559000	93559200	HepG2	1	.	93559000	93559200	255,215,0
chr1	93580000	93580200	HepG2	1	.	93580000	93580200	255,215,0
chr1	93595000	93595400	HepG2	1	.	93595000	93595400	255,215,0
chr1	93666200	93666800	HepG2	1	.	93666200	93666800	255,215,0
chr1	93687400	93687800	HepG2	1	.	93687400	93687800	255,215,0
chr1	93693600	93694000	HepG2	1	.	93693600	93694000	255,215,0
chr1	93694200	93694800	HepG2	1	.	93694200	93694800	255,215,0
chr1	93725200	93725400	HepG2	1	.	93725200	93725400	255,215,0
chr1	93740800	93742000	HepG2	1	.	93740800	93742000	255,215,0
chr1	93753400	93753600	HepG2	1	.	93753400	93753600	255,215,0
chr1	93860800	93861000	HepG2	1	.	93860800	93861000	255,215,0
chr1	93900600	93900800	HepG2	1	.	93900600	93900800	255,215,0
chr1	93905800	93906200	HepG2	1	.	93905800	93906200	255,215,0
chr1	93917800	93918000	HepG2	1	.	93917800	93918000	255,215,0
chr1	93926800	93927000	HepG2	1	.	93926800	93927000	255,215,0
chr1	93944800	93945000	HepG2	1	.	93944800	93945000	255,215,0
chr1	94045200	94045800	HepG2	1	.	94045200	94045800	255,215,0
chr1	94046600	94046800	HepG2	1	.	94046600	94046800	255,215,0
chr1	94061000	94061400	HepG2	1	.	94061000	94061400	255,215,0
chr1	94118000	94118200	HepG2	1	.	94118000	94118200	255,215,0
chr1	94156000	94156200	HepG2	1	.	94156000	94156200	255,215,0
chr1	94207800	94208200	HepG2	1	.	94207800	94208200	255,215,0
chr1	94250200	94250600	HepG2	1	.	94250200	94250600	255,215,0
chr1	94412600	94413000	HepG2	1	.	94412600	94413000	255,215,0
chr1	94419600	94419800	HepG2	1	.	94419600	94419800	255,215,0
chr1	94458000	94458200	HepG2	1	.	94458000	94458200	255,215,0
chr1	94544600	94545000	HepG2	1	.	94544600	94545000	255,215,0
chr1	94561600	94562000	HepG2	1	.	94561600	94562000	255,215,0
chr1	94562400	94562800	HepG2	1	.	94562400	94562800	255,215,0
chr1	94566200	94566600	HepG2	1	.	94566200	94566600	255,215,0
chr1	94581600	94582400	HepG2	1	.	94581600	94582400	255,215,0
chr1	94585600	94585800	HepG2	1	.	94585600	94585800	255,215,0
chr1	94586000	94586400	HepG2	1	.	94586000	94586400	255,215,0
chr1	94586800	94587600	HepG2	1	.	94586800	94587600	255,215,0
chr1	94609400	94609600	HepG2	1	.	94609400	94609600	255,215,0
chr1	94740200	94740400	HepG2	1	.	94740200	94740400	255,215,0
chr1	94747800	94748000	HepG2	1	.	94747800	94748000	255,215,0
chr1	94780000	94780400	HepG2	1	.	94780000	94780400	255,215,0
chr1	94808000	94808200	HepG2	1	.	94808000	94808200	255,215,0
chr1	94810800	94811000	HepG2	1	.	94810800	94811000	255,215,0
chr1	94815400	94815600	HepG2	1	.	94815400	94815600	255,215,0
chr1	94816000	94816200	HepG2	1	.	94816000	94816200	255,215,0
chr1	94821000	94821600	HepG2	1	.	94821000	94821600	255,215,0
chr1	94835400	94835600	HepG2	1	.	94835400	94835600	255,215,0
chr1	94841200	94841600	HepG2	1	.	94841200	94841600	255,215,0
chr1	94845200	94845600	HepG2	1	.	94845200	94845600	255,215,0
chr1	94853400	94853600	HepG2	1	.	94853400	94853600	255,215,0
chr1	94861600	94861800	HepG2	1	.	94861600	94861800	255,215,0
chr1	94892600	94892800	HepG2	1	.	94892600	94892800	255,215,0
chr1	94894600	94895000	HepG2	1	.	94894600	94895000	255,215,0
chr1	94895800	94896000	HepG2	1	.	94895800	94896000	255,215,0
chr1	94896800	94897000	HepG2	1	.	94896800	94897000	255,215,0
chr1	94904600	94904800	HepG2	1	.	94904600	94904800	255,215,0
chr1	94905400	94905600	HepG2	1	.	94905400	94905600	255,215,0
chr1	94927400	94927600	HepG2	1	.	94927400	94927600	255,215,0
chr1	95016000	95016200	HepG2	1	.	95016000	95016200	255,215,0
chr1	95016400	95016600	HepG2	1	.	95016400	95016600	255,215,0
chr1	95073600	95074200	HepG2	1	.	95073600	95074200	255,215,0
chr1	95084000	95084200	HepG2	1	.	95084000	95084200	255,215,0
chr1	95168000	95168200	HepG2	1	.	95168000	95168200	255,215,0
chr1	95202200	95202400	HepG2	1	.	95202200	95202400	255,215,0
chr1	95219200	95219400	HepG2	1	.	95219200	95219400	255,215,0
chr1	95220200	95220400	HepG2	1	.	95220200	95220400	255,215,0
chr1	95223400	95223800	HepG2	1	.	95223400	95223800	255,215,0
chr1	95224800	95225400	HepG2	1	.	95224800	95225400	255,215,0
chr1	95239600	95240200	HepG2	1	.	95239600	95240200	255,215,0
chr1	95263600	95264000	HepG2	1	.	95263600	95264000	255,215,0
chr1	95278600	95278800	HepG2	1	.	95278600	95278800	255,215,0
chr1	95281800	95282000	HepG2	1	.	95281800	95282000	255,215,0
chr1	95359800	95360200	HepG2	1	.	95359800	95360200	255,215,0
chr1	95378200	95378400	HepG2	1	.	95378200	95378400	255,215,0
chr1	95379800	95380000	HepG2	1	.	95379800	95380000	255,215,0
chr1	95386400	95386600	HepG2	1	.	95386400	95386600	255,215,0
chr1	95387200	95387600	HepG2	1	.	95387200	95387600	255,215,0
chr1	95392400	95392600	HepG2	1	.	95392400	95392600	255,215,0
chr1	95407800	95408200	HepG2	1	.	95407800	95408200	255,215,0
chr1	95421400	95422000	HepG2	1	.	95421400	95422000	255,215,0
chr1	95423600	95424000	HepG2	1	.	95423600	95424000	255,215,0
chr1	95427200	95427800	HepG2	1	.	95427200	95427800	255,215,0
chr1	95446400	95446800	HepG2	1	.	95446400	95446800	255,215,0
chr1	95482600	95483000	HepG2	1	.	95482600	95483000	255,215,0
chr1	95599000	95599800	HepG2	1	.	95599000	95599800	255,215,0
chr1	95696200	95696600	HepG2	1	.	95696200	95696600	255,215,0
chr1	95707400	95707600	HepG2	1	.	95707400	95707600	255,215,0
chr1	95723400	95723600	HepG2	1	.	95723400	95723600	255,215,0
chr1	95752000	95752400	HepG2	1	.	95752000	95752400	255,215,0
chr1	95788800	95789000	HepG2	1	.	95788800	95789000	255,215,0
chr1	95818200	95818800	HepG2	1	.	95818200	95818800	255,215,0
chr1	95836200	95836600	HepG2	1	.	95836200	95836600	255,215,0
chr1	95836800	95837000	HepG2	1	.	95836800	95837000	255,215,0
chr1	95893200	95893400	HepG2	1	.	95893200	95893400	255,215,0
chr1	96090800	96091200	HepG2	1	.	96090800	96091200	255,215,0
chr1	96107000	96107200	HepG2	1	.	96107000	96107200	255,215,0
chr1	97083000	97083200	HepG2	1	.	97083000	97083200	255,215,0
chr1	97097400	97098600	HepG2	1	.	97097400	97098600	255,215,0
chr1	97103600	97103800	HepG2	1	.	97103600	97103800	255,215,0
chr1	97104400	97104600	HepG2	1	.	97104400	97104600	255,215,0
chr1	97117200	97117400	HepG2	1	.	97117200	97117400	255,215,0
chr1	97168800	97169000	HepG2	1	.	97168800	97169000	255,215,0
chr1	97238000	97238200	HepG2	1	.	97238000	97238200	255,215,0
chr1	97430400	97430600	HepG2	1	.	97430400	97430600	255,215,0
chr1	97529000	97529600	HepG2	1	.	97529000	97529600	255,215,0
chr1	97565200	97565400	HepG2	1	.	97565200	97565400	255,215,0
chr1	97691200	97691400	HepG2	1	.	97691200	97691400	255,215,0
chr1	97704400	97704600	HepG2	1	.	97704400	97704600	255,215,0
chr1	97739000	97739200	HepG2	1	.	97739000	97739200	255,215,0
chr1	97748200	97748400	HepG2	1	.	97748200	97748400	255,215,0
chr1	97932600	97932800	HepG2	1	.	97932600	97932800	255,215,0
chr1	97968000	97968200	HepG2	1	.	97968000	97968200	255,215,0
chr1	97976200	97976400	HepG2	1	.	97976200	97976400	255,215,0
chr1	98100400	98100600	HepG2	1	.	98100400	98100600	255,215,0
chr1	98272600	98272800	HepG2	1	.	98272600	98272800	255,215,0
chr1	98391600	98391800	HepG2	1	.	98391600	98391800	255,215,0
chr1	98395600	98396400	HepG2	1	.	98395600	98396400	255,215,0
chr1	98895600	98895800	HepG2	1	.	98895600	98895800	255,215,0
chr1	98903200	98903400	HepG2	1	.	98903200	98903400	255,215,0
chr1	98924200	98924600	HepG2	1	.	98924200	98924600	255,215,0
chr1	99199200	99199400	HepG2	1	.	99199200	99199400	255,215,0
chr1	99576000	99576200	HepG2	1	.	99576000	99576200	255,215,0
chr1	99742600	99743000	HepG2	1	.	99742600	99743000	255,215,0
chr1	99871000	99871200	HepG2	1	.	99871000	99871200	255,215,0
chr1	99963200	99963400	HepG2	1	.	99963200	99963400	255,215,0
chr1	99967400	99967800	HepG2	1	.	99967400	99967800	255,215,0
chr1	99974600	99975000	HepG2	1	.	99974600	99975000	255,215,0
chr1	99997600	99997800	HepG2	1	.	99997600	99997800	255,215,0
chr1	100008400	100008600	HepG2	1	.	100008400	100008600	255,215,0
chr1	100020200	100020600	HepG2	1	.	100020200	100020600	255,215,0
chr1	100024800	100025000	HepG2	1	.	100024800	100025000	255,215,0
chr1	100088400	100088600	HepG2	1	.	100088400	100088600	255,215,0
chr1	100100800	100101200	HepG2	1	.	100100800	100101200	255,215,0
chr1	100162200	100162400	HepG2	1	.	100162200	100162400	255,215,0
chr1	100192400	100192800	HepG2	1	.	100192400	100192800	255,215,0
chr1	100204400	100205000	HepG2	1	.	100204400	100205000	255,215,0
chr1	100214000	100214400	HepG2	1	.	100214000	100214400	255,215,0
chr1	100220000	100220600	HepG2	1	.	100220000	100220600	255,215,0
chr1	100224400	100225800	HepG2	1	.	100224400	100225800	255,215,0
chr1	100243400	100243600	HepG2	1	.	100243400	100243600	255,215,0
chr1	100337800	100338000	HepG2	1	.	100337800	100338000	255,215,0
chr1	100452200	100452600	HepG2	1	.	100452200	100452600	255,215,0
chr1	100733600	100734000	HepG2	1	.	100733600	100734000	255,215,0
chr1	100786800	100787000	HepG2	1	.	100786800	100787000	255,215,0
chr1	100878600	100879000	HepG2	1	.	100878600	100879000	255,215,0
chr1	100945600	100945800	HepG2	1	.	100945600	100945800	255,215,0
chr1	100951200	100951800	HepG2	1	.	100951200	100951800	255,215,0
chr1	100960000	100960400	HepG2	1	.	100960000	100960400	255,215,0
chr1	100981400	100981800	HepG2	1	.	100981400	100981800	255,215,0
chr1	101022600	101022800	HepG2	1	.	101022600	101022800	255,215,0
chr1	101048400	101049000	HepG2	1	.	101048400	101049000	255,215,0
chr1	101196800	101197400	HepG2	1	.	101196800	101197400	255,215,0
chr1	101241200	101241400	HepG2	1	.	101241200	101241400	255,215,0
chr1	101370200	101370400	HepG2	1	.	101370200	101370400	255,215,0
chr1	101469600	101470000	HepG2	1	.	101469600	101470000	255,215,0
chr1	101743400	101743600	HepG2	1	.	101743400	101743600	255,215,0
chr1	102053400	102053600	HepG2	1	.	102053400	102053600	255,215,0
chr1	102197800	102198200	HepG2	1	.	102197800	102198200	255,215,0
chr1	102199000	102199200	HepG2	1	.	102199000	102199200	255,215,0
chr1	102462800	102463000	HepG2	1	.	102462800	102463000	255,215,0
chr1	102900200	102900400	HepG2	1	.	102900200	102900400	255,215,0
chr1	103424600	103424800	HepG2	1	.	103424600	103424800	255,215,0
chr1	104103200	104103400	HepG2	1	.	104103200	104103400	255,215,0
chr1	104600000	104600200	HepG2	1	.	104600000	104600200	255,215,0
chr1	105010800	105011200	HepG2	1	.	105010800	105011200	255,215,0
chr1	105642800	105643200	HepG2	1	.	105642800	105643200	255,215,0
chr1	105680400	105680600	HepG2	1	.	105680400	105680600	255,215,0
chr1	105681200	105681400	HepG2	1	.	105681200	105681400	255,215,0
chr1	106151400	106151600	HepG2	1	.	106151400	106151600	255,215,0
chr1	106174600	106176000	HepG2	1	.	106174600	106176000	255,215,0
chr1	107690600	107690800	HepG2	1	.	107690600	107690800	255,215,0
chr1	108068600	108070000	HepG2	1	.	108068600	108070000	255,215,0
chr1	108142000	108142200	HepG2	1	.	108142000	108142200	255,215,0
chr1	108184000	108184400	HepG2	1	.	108184000	108184400	255,215,0
chr1	108223000	108224200	HepG2	1	.	108223000	108224200	255,215,0
chr1	108227000	108227400	HepG2	1	.	108227000	108227400	255,215,0
chr1	108228400	108228600	HepG2	1	.	108228400	108228600	255,215,0
chr1	108576200	108576400	HepG2	1	.	108576200	108576400	255,215,0
chr1	108577000	108577400	HepG2	1	.	108577000	108577400	255,215,0
chr1	108600400	108600600	HepG2	1	.	108600400	108600600	255,215,0
chr1	109113600	109114200	HepG2	1	.	109113600	109114200	255,215,0
chr1	109496200	109496400	HepG2	1	.	109496200	109496400	255,215,0
chr1	109603400	109603800	HepG2	1	.	109603400	109603800	255,215,0
chr1	109659000	109659200	HepG2	1	.	109659000	109659200	255,215,0
chr1	109691600	109691800	HepG2	1	.	109691600	109691800	255,215,0
chr1	109692400	109693200	HepG2	1	.	109692400	109693200	255,215,0
chr1	109699400	109700000	HepG2	1	.	109699400	109700000	255,215,0
chr1	109722000	109722200	HepG2	1	.	109722000	109722200	255,215,0
chr1	109727600	109727800	HepG2	1	.	109727600	109727800	255,215,0
chr1	109832800	109833200	HepG2	1	.	109832800	109833200	255,215,0
chr1	109851800	109852600	HepG2	1	.	109851800	109852600	255,215,0
chr1	109888000	109888600	HepG2	1	.	109888000	109888600	255,215,0
chr1	109904400	109904800	HepG2	1	.	109904400	109904800	255,215,0
chr1	109908200	109908600	HepG2	1	.	109908200	109908600	255,215,0
chr1	109914600	109915200	HepG2	1	.	109914600	109915200	255,215,0
chr1	109922000	109922400	HepG2	1	.	109922000	109922400	255,215,0
chr1	109924400	109924600	HepG2	1	.	109924400	109924600	255,215,0
chr1	109925200	109925400	HepG2	1	.	109925200	109925400	255,215,0
chr1	109974200	109974400	HepG2	1	.	109974200	109974400	255,215,0
chr1	109983600	109984200	HepG2	1	.	109983600	109984200	255,215,0
chr1	110000600	110000800	HepG2	1	.	110000600	110000800	255,215,0
chr1	110087000	110087200	HepG2	1	.	110087000	110087200	255,215,0
chr1	110108800	110109000	HepG2	1	.	110108800	110109000	255,215,0
chr1	110110600	110110800	HepG2	1	.	110110600	110110800	255,215,0
chr1	110128600	110129000	HepG2	1	.	110128600	110129000	255,215,0
chr1	110131800	110132000	HepG2	1	.	110131800	110132000	255,215,0
chr1	110274600	110275200	HepG2	1	.	110274600	110275200	255,215,0
chr1	110426000	110426200	HepG2	1	.	110426000	110426200	255,215,0
chr1	110427200	110427600	HepG2	1	.	110427200	110427600	255,215,0
chr1	110477600	110477800	HepG2	1	.	110477600	110477800	255,215,0
chr1	110478000	110478600	HepG2	1	.	110478000	110478600	255,215,0
chr1	110502000	110502200	HepG2	1	.	110502000	110502200	255,215,0
chr1	110504000	110504400	HepG2	1	.	110504000	110504400	255,215,0
chr1	110527400	110527600	HepG2	1	.	110527400	110527600	255,215,0
chr1	110530800	110531400	HepG2	1	.	110530800	110531400	255,215,0
chr1	110540400	110540600	HepG2	1	.	110540400	110540600	255,215,0
chr1	110761600	110761800	HepG2	1	.	110761600	110761800	255,215,0
chr1	110863600	110864000	HepG2	1	.	110863600	110864000	255,215,0
chr1	110864400	110864800	HepG2	1	.	110864400	110864800	255,215,0
chr1	110877800	110878200	HepG2	1	.	110877800	110878200	255,215,0
chr1	110908800	110909000	HepG2	1	.	110908800	110909000	255,215,0
chr1	110936600	110936800	HepG2	1	.	110936600	110936800	255,215,0
chr1	111085600	111085800	HepG2	1	.	111085600	111085800	255,215,0
chr1	111122200	111122400	HepG2	1	.	111122200	111122400	255,215,0
chr1	111487400	111487800	HepG2	1	.	111487400	111487800	255,215,0
chr1	111573200	111573400	HepG2	1	.	111573200	111573400	255,215,0
chr1	111647800	111648000	HepG2	1	.	111647800	111648000	255,215,0
chr1	111652800	111653200	HepG2	1	.	111652800	111653200	255,215,0
chr1	111733600	111734000	HepG2	1	.	111733600	111734000	255,215,0
chr1	111737400	111738200	HepG2	1	.	111737400	111738200	255,215,0
chr1	111780400	111781600	HepG2	1	.	111780400	111781600	255,215,0
chr1	111785400	111785600	HepG2	1	.	111785400	111785600	255,215,0
chr1	111785800	111786000	HepG2	1	.	111785800	111786000	255,215,0
chr1	111789800	111790200	HepG2	1	.	111789800	111790200	255,215,0
chr1	111792600	111792800	HepG2	1	.	111792600	111792800	255,215,0
chr1	111878200	111878400	HepG2	1	.	111878200	111878400	255,215,0
chr1	111957400	111957600	HepG2	1	.	111957400	111957600	255,215,0
chr1	111960400	111961000	HepG2	1	.	111960400	111961000	255,215,0
chr1	112051800	112052400	HepG2	1	.	112051800	112052400	255,215,0
chr1	112061200	112061400	HepG2	1	.	112061200	112061400	255,215,0
chr1	112077000	112077200	HepG2	1	.	112077000	112077200	255,215,0
chr1	112078000	112078800	HepG2	1	.	112078000	112078800	255,215,0
chr1	112081400	112081600	HepG2	1	.	112081400	112081600	255,215,0
chr1	112090400	112090600	HepG2	1	.	112090400	112090600	255,215,0
chr1	112094400	112094800	HepG2	1	.	112094400	112094800	255,215,0
chr1	112097200	112097400	HepG2	1	.	112097200	112097400	255,215,0
chr1	112102400	112102800	HepG2	1	.	112102400	112102800	255,215,0
chr1	112104000	112104200	HepG2	1	.	112104000	112104200	255,215,0
chr1	112108600	112109000	HepG2	1	.	112108600	112109000	255,215,0
chr1	112119200	112119400	HepG2	1	.	112119200	112119400	255,215,0
chr1	112125600	112126000	HepG2	1	.	112125600	112126000	255,215,0
chr1	112181600	112181800	HepG2	1	.	112181600	112181800	255,215,0
chr1	112182400	112182800	HepG2	1	.	112182400	112182800	255,215,0
chr1	112264400	112264800	HepG2	1	.	112264400	112264800	255,215,0
chr1	112275200	112275400	HepG2	1	.	112275200	112275400	255,215,0
chr1	112280400	112280600	HepG2	1	.	112280400	112280600	255,215,0
chr1	112376000	112376200	HepG2	1	.	112376000	112376200	255,215,0
chr1	112407600	112407800	HepG2	1	.	112407600	112407800	255,215,0
chr1	112519000	112519200	HepG2	1	.	112519000	112519200	255,215,0
chr1	112519400	112519800	HepG2	1	.	112519400	112519800	255,215,0
chr1	112531000	112531600	HepG2	1	.	112531000	112531600	255,215,0
chr1	112617200	112617400	HepG2	1	.	112617200	112617400	255,215,0
chr1	112626200	112626600	HepG2	1	.	112626200	112626600	255,215,0
chr1	112929000	112929200	HepG2	1	.	112929000	112929200	255,215,0
chr1	112929400	112929600	HepG2	1	.	112929400	112929600	255,215,0
chr1	113003200	113003600	HepG2	1	.	113003200	113003600	255,215,0
chr1	113032200	113032400	HepG2	1	.	113032200	113032400	255,215,0
chr1	113348200	113348400	HepG2	1	.	113348200	113348400	255,215,0
chr1	113442200	113442400	HepG2	1	.	113442200	113442400	255,215,0
chr1	113444000	113444200	HepG2	1	.	113444000	113444200	255,215,0
chr1	113518200	113518400	HepG2	1	.	113518200	113518400	255,215,0
chr1	113537000	113537200	HepG2	1	.	113537000	113537200	255,215,0
chr1	113546600	113547400	HepG2	1	.	113546600	113547400	255,215,0
chr1	113551000	113551200	HepG2	1	.	113551000	113551200	255,215,0
chr1	113556400	113556800	HepG2	1	.	113556400	113556800	255,215,0
chr1	113569600	113570400	HepG2	1	.	113569600	113570400	255,215,0
chr1	113590800	113591000	HepG2	1	.	113590800	113591000	255,215,0
chr1	113596600	113596800	HepG2	1	.	113596600	113596800	255,215,0
chr1	113615800	113616000	HepG2	1	.	113615800	113616000	255,215,0
chr1	113669000	113669200	HepG2	1	.	113669000	113669200	255,215,0
chr1	113678200	113678400	HepG2	1	.	113678200	113678400	255,215,0
chr1	113695600	113696200	HepG2	1	.	113695600	113696200	255,215,0
chr1	113798000	113798400	HepG2	1	.	113798000	113798400	255,215,0
chr1	113835200	113835400	HepG2	1	.	113835200	113835400	255,215,0
chr1	113906200	113906400	HepG2	1	.	113906200	113906400	255,215,0
chr1	113935800	113936000	HepG2	1	.	113935800	113936000	255,215,0
chr1	113936600	113937600	HepG2	1	.	113936600	113937600	255,215,0
chr1	113948200	113948400	HepG2	1	.	113948200	113948400	255,215,0
chr1	113976800	113977000	HepG2	1	.	113976800	113977000	255,215,0
chr1	113977200	113977600	HepG2	1	.	113977200	113977600	255,215,0
chr1	113981400	113981600	HepG2	1	.	113981400	113981600	255,215,0
chr1	113981800	113982000	HepG2	1	.	113981800	113982000	255,215,0
chr1	114021000	114021400	HepG2	1	.	114021000	114021400	255,215,0
chr1	114021600	114021800	HepG2	1	.	114021600	114021800	255,215,0
chr1	114050800	114051800	HepG2	1	.	114050800	114051800	255,215,0
chr1	114060000	114060400	HepG2	1	.	114060000	114060400	255,215,0
chr1	114083000	114083400	HepG2	1	.	114083000	114083400	255,215,0
[truncated: 39,109 more rows]
