# Supplementary material for: Genome-wide prediction of cis-regulatory regions using supervised deep learning methods
Source: BMC Bioinformatics. 2018 May 31;19:202. doi: 10.1186/s12859-018-2187-1 (PMC5984344; doi:10.1186/s12859-018-2187-1)
Supplement: Supplementary file 2 — Genome-wide predictions of cis-regulatory regions for all six cell types. (ZIP 20400 kb) [file 12859_2018_2187_MOESM2_ESM.zip › additional_file2/A-E_Whole_Genome_HMEC_Specific.bed]

chr1	753200	753800	HMEC	1	.	753200	753800	255,215,0
chr1	958200	958400	HMEC	1	.	958200	958400	255,215,0
chr1	1098000	1099600	HMEC	1	.	1098000	1099600	255,215,0
chr1	1238600	1239000	HMEC	1	.	1238600	1239000	255,215,0
chr1	1268400	1268600	HMEC	1	.	1268400	1268600	255,215,0
chr1	1299600	1300000	HMEC	1	.	1299600	1300000	255,215,0
chr1	1355600	1356000	HMEC	1	.	1355600	1356000	255,215,0
chr1	1589800	1590000	HMEC	1	.	1589800	1590000	255,215,0
chr1	1946400	1946800	HMEC	1	.	1946400	1946800	255,215,0
chr1	2072000	2072200	HMEC	1	.	2072000	2072200	255,215,0
chr1	2141400	2142000	HMEC	1	.	2141400	2142000	255,215,0
chr1	2265800	2267000	HMEC	1	.	2265800	2267000	255,215,0
chr1	2267400	2267800	HMEC	1	.	2267400	2267800	255,215,0
chr1	2304200	2304400	HMEC	1	.	2304200	2304400	255,215,0
chr1	2359000	2360000	HMEC	1	.	2359000	2360000	255,215,0
chr1	2360200	2361400	HMEC	1	.	2360200	2361400	255,215,0
chr1	2362200	2362400	HMEC	1	.	2362200	2362400	255,215,0
chr1	2362600	2363600	HMEC	1	.	2362600	2363600	255,215,0
chr1	2381400	2381600	HMEC	1	.	2381400	2381600	255,215,0
chr1	2385200	2385600	HMEC	1	.	2385200	2385600	255,215,0
chr1	2467000	2467200	HMEC	1	.	2467000	2467200	255,215,0
chr1	3381600	3382000	HMEC	1	.	3381600	3382000	255,215,0
chr1	3387400	3387600	HMEC	1	.	3387400	3387600	255,215,0
chr1	3389200	3390000	HMEC	1	.	3389200	3390000	255,215,0
chr1	3469800	3470800	HMEC	1	.	3469800	3470800	255,215,0
chr1	3597600	3598200	HMEC	1	.	3597600	3598200	255,215,0
chr1	3601600	3602000	HMEC	1	.	3601600	3602000	255,215,0
chr1	3606600	3608000	HMEC	1	.	3606600	3608000	255,215,0
chr1	3614800	3616600	HMEC	1	.	3614800	3616600	255,215,0
chr1	3619000	3620800	HMEC	1	.	3619000	3620800	255,215,0
chr1	3624200	3624800	HMEC	1	.	3624200	3624800	255,215,0
chr1	3625000	3625600	HMEC	1	.	3625000	3625600	255,215,0
chr1	3628000	3629200	HMEC	1	.	3628000	3629200	255,215,0
chr1	3629400	3629600	HMEC	1	.	3629400	3629600	255,215,0
chr1	4705400	4705600	HMEC	1	.	4705400	4705600	255,215,0
chr1	4728400	4730000	HMEC	1	.	4728400	4730000	255,215,0
chr1	4762600	4764000	HMEC	1	.	4762600	4764000	255,215,0
chr1	4815000	4815200	HMEC	1	.	4815000	4815200	255,215,0
chr1	4897400	4899000	HMEC	1	.	4897400	4899000	255,215,0
chr1	5712200	5713000	HMEC	1	.	5712200	5713000	255,215,0
chr1	5961200	5962000	HMEC	1	.	5961200	5962000	255,215,0
chr1	6076200	6076400	HMEC	1	.	6076200	6076400	255,215,0
chr1	6076600	6076800	HMEC	1	.	6076600	6076800	255,215,0
chr1	6306200	6306400	HMEC	1	.	6306200	6306400	255,215,0
chr1	6318400	6318600	HMEC	1	.	6318400	6318600	255,215,0
chr1	6327200	6327600	HMEC	1	.	6327200	6327600	255,215,0
chr1	6333800	6334000	HMEC	1	.	6333800	6334000	255,215,0
chr1	6360400	6360600	HMEC	1	.	6360400	6360600	255,215,0
chr1	6361400	6363400	HMEC	1	.	6361400	6363400	255,215,0
chr1	6385200	6385400	HMEC	1	.	6385200	6385400	255,215,0
chr1	6385800	6386000	HMEC	1	.	6385800	6386000	255,215,0
chr1	6410200	6410600	HMEC	1	.	6410200	6410600	255,215,0
chr1	6426600	6426800	HMEC	1	.	6426600	6426800	255,215,0
chr1	6427200	6427800	HMEC	1	.	6427200	6427800	255,215,0
chr1	6428000	6429200	HMEC	1	.	6428000	6429200	255,215,0
chr1	6478400	6479200	HMEC	1	.	6478400	6479200	255,215,0
chr1	6555400	6555600	HMEC	1	.	6555400	6555600	255,215,0
chr1	6558200	6558400	HMEC	1	.	6558200	6558400	255,215,0
chr1	6579600	6580000	HMEC	1	.	6579600	6580000	255,215,0
chr1	6581200	6581400	HMEC	1	.	6581200	6581400	255,215,0
chr1	6581600	6581800	HMEC	1	.	6581600	6581800	255,215,0
chr1	6648200	6648800	HMEC	1	.	6648200	6648800	255,215,0
chr1	6659000	6659200	HMEC	1	.	6659000	6659200	255,215,0
chr1	6862400	6862600	HMEC	1	.	6862400	6862600	255,215,0
chr1	6913800	6914200	HMEC	1	.	6913800	6914200	255,215,0
chr1	6914400	6915200	HMEC	1	.	6914400	6915200	255,215,0
chr1	6924600	6924800	HMEC	1	.	6924600	6924800	255,215,0
chr1	6929800	6930000	HMEC	1	.	6929800	6930000	255,215,0
chr1	6941600	6941800	HMEC	1	.	6941600	6941800	255,215,0
chr1	6978400	6979000	HMEC	1	.	6978400	6979000	255,215,0
chr1	6979200	6979600	HMEC	1	.	6979200	6979600	255,215,0
chr1	7086200	7086400	HMEC	1	.	7086200	7086400	255,215,0
chr1	7169600	7171400	HMEC	1	.	7169600	7171400	255,215,0
chr1	7176000	7176200	HMEC	1	.	7176000	7176200	255,215,0
chr1	7345000	7345200	HMEC	1	.	7345000	7345200	255,215,0
chr1	7345400	7345600	HMEC	1	.	7345400	7345600	255,215,0
chr1	7522800	7523000	HMEC	1	.	7522800	7523000	255,215,0
chr1	7586400	7586800	HMEC	1	.	7586400	7586800	255,215,0
chr1	7615600	7615800	HMEC	1	.	7615600	7615800	255,215,0
chr1	7630600	7630800	HMEC	1	.	7630600	7630800	255,215,0
chr1	7705600	7705800	HMEC	1	.	7705600	7705800	255,215,0
chr1	7805600	7806600	HMEC	1	.	7805600	7806600	255,215,0
chr1	7845000	7845200	HMEC	1	.	7845000	7845200	255,215,0
chr1	7946200	7946800	HMEC	1	.	7946200	7946800	255,215,0
chr1	8118600	8118800	HMEC	1	.	8118600	8118800	255,215,0
chr1	8143200	8143400	HMEC	1	.	8143200	8143400	255,215,0
chr1	8375000	8375400	HMEC	1	.	8375000	8375400	255,215,0
chr1	8857000	8857200	HMEC	1	.	8857000	8857200	255,215,0
chr1	8965200	8965400	HMEC	1	.	8965200	8965400	255,215,0
chr1	9002600	9002800	HMEC	1	.	9002600	9002800	255,215,0
chr1	9099200	9099400	HMEC	1	.	9099200	9099400	255,215,0
chr1	9381000	9381400	HMEC	1	.	9381000	9381400	255,215,0
chr1	9510200	9510800	HMEC	1	.	9510200	9510800	255,215,0
chr1	9705200	9705400	HMEC	1	.	9705200	9705400	255,215,0
chr1	9759200	9761200	HMEC	1	.	9759200	9761200	255,215,0
chr1	9761600	9762000	HMEC	1	.	9761600	9762000	255,215,0
chr1	9827000	9827200	HMEC	1	.	9827000	9827200	255,215,0
chr1	9864600	9865400	HMEC	1	.	9864600	9865400	255,215,0
chr1	9881600	9881800	HMEC	1	.	9881600	9881800	255,215,0
chr1	9894600	9894800	HMEC	1	.	9894600	9894800	255,215,0
chr1	9900400	9900800	HMEC	1	.	9900400	9900800	255,215,0
chr1	9902800	9903600	HMEC	1	.	9902800	9903600	255,215,0
chr1	9903800	9904400	HMEC	1	.	9903800	9904400	255,215,0
chr1	9912000	9912600	HMEC	1	.	9912000	9912600	255,215,0
chr1	9930000	9930400	HMEC	1	.	9930000	9930400	255,215,0
chr1	9941800	9942000	HMEC	1	.	9941800	9942000	255,215,0
chr1	9942200	9942600	HMEC	1	.	9942200	9942600	255,215,0
chr1	9948800	9949600	HMEC	1	.	9948800	9949600	255,215,0
chr1	9952000	9952200	HMEC	1	.	9952000	9952200	255,215,0
chr1	9958200	9958400	HMEC	1	.	9958200	9958400	255,215,0
chr1	9958800	9959000	HMEC	1	.	9958800	9959000	255,215,0
chr1	10128400	10129400	HMEC	1	.	10128400	10129400	255,215,0
chr1	10134000	10134200	HMEC	1	.	10134000	10134200	255,215,0
chr1	10135400	10135600	HMEC	1	.	10135400	10135600	255,215,0
chr1	10143200	10143600	HMEC	1	.	10143200	10143600	255,215,0
chr1	10143800	10144000	HMEC	1	.	10143800	10144000	255,215,0
chr1	10516600	10517400	HMEC	1	.	10516600	10517400	255,215,0
chr1	10557200	10557400	HMEC	1	.	10557200	10557400	255,215,0
chr1	10577400	10577600	HMEC	1	.	10577400	10577600	255,215,0
chr1	10621800	10622400	HMEC	1	.	10621800	10622400	255,215,0
chr1	10697000	10697800	HMEC	1	.	10697000	10697800	255,215,0
chr1	10703600	10703800	HMEC	1	.	10703600	10703800	255,215,0
chr1	10704000	10704200	HMEC	1	.	10704000	10704200	255,215,0
chr1	10786400	10786600	HMEC	1	.	10786400	10786600	255,215,0
chr1	10786800	10787200	HMEC	1	.	10786800	10787200	255,215,0
chr1	10838600	10840200	HMEC	1	.	10838600	10840200	255,215,0
chr1	10853800	10854600	HMEC	1	.	10853800	10854600	255,215,0
chr1	10855400	10855600	HMEC	1	.	10855400	10855600	255,215,0
chr1	10863000	10865200	HMEC	1	.	10863000	10865200	255,215,0
chr1	10878400	10879200	HMEC	1	.	10878400	10879200	255,215,0
chr1	10884200	10886200	HMEC	1	.	10884200	10886200	255,215,0
chr1	10950400	10951400	HMEC	1	.	10950400	10951400	255,215,0
chr1	10959200	10959400	HMEC	1	.	10959200	10959400	255,215,0
chr1	10967000	10967600	HMEC	1	.	10967000	10967600	255,215,0
chr1	10980200	10980800	HMEC	1	.	10980200	10980800	255,215,0
chr1	11033800	11034000	HMEC	1	.	11033800	11034000	255,215,0
chr1	11199200	11199800	HMEC	1	.	11199200	11199800	255,215,0
chr1	11200000	11200200	HMEC	1	.	11200000	11200200	255,215,0
chr1	11203200	11203400	HMEC	1	.	11203200	11203400	255,215,0
chr1	11203600	11205400	HMEC	1	.	11203600	11205400	255,215,0
chr1	11206800	11207000	HMEC	1	.	11206800	11207000	255,215,0
chr1	11218000	11218800	HMEC	1	.	11218000	11218800	255,215,0
chr1	11376400	11377000	HMEC	1	.	11376400	11377000	255,215,0
chr1	11377200	11377600	HMEC	1	.	11377200	11377600	255,215,0
chr1	11619800	11620000	HMEC	1	.	11619800	11620000	255,215,0
chr1	11988800	11989000	HMEC	1	.	11988800	11989000	255,215,0
chr1	12442800	12443000	HMEC	1	.	12442800	12443000	255,215,0
chr1	12548600	12548800	HMEC	1	.	12548600	12548800	255,215,0
chr1	12549000	12549600	HMEC	1	.	12549000	12549600	255,215,0
chr1	12655000	12655200	HMEC	1	.	12655000	12655200	255,215,0
chr1	13910800	13911400	HMEC	1	.	13910800	13911400	255,215,0
chr1	13913800	13914800	HMEC	1	.	13913800	13914800	255,215,0
chr1	14127400	14127800	HMEC	1	.	14127400	14127800	255,215,0
chr1	14128000	14128200	HMEC	1	.	14128000	14128200	255,215,0
chr1	14463200	14465600	HMEC	1	.	14463200	14465600	255,215,0
chr1	14467400	14467800	HMEC	1	.	14467400	14467800	255,215,0
chr1	14508000	14508200	HMEC	1	.	14508000	14508200	255,215,0
chr1	14516600	14517000	HMEC	1	.	14516600	14517000	255,215,0
chr1	14953800	14954400	HMEC	1	.	14953800	14954400	255,215,0
chr1	15039200	15039600	HMEC	1	.	15039200	15039600	255,215,0
chr1	15082600	15084200	HMEC	1	.	15082600	15084200	255,215,0
chr1	15233400	15234800	HMEC	1	.	15233400	15234800	255,215,0
chr1	15236600	15238600	HMEC	1	.	15236600	15238600	255,215,0
chr1	15238800	15239000	HMEC	1	.	15238800	15239000	255,215,0
chr1	15346200	15346400	HMEC	1	.	15346200	15346400	255,215,0
chr1	15354200	15354800	HMEC	1	.	15354200	15354800	255,215,0
chr1	15355200	15355400	HMEC	1	.	15355200	15355400	255,215,0
chr1	15494000	15494400	HMEC	1	.	15494000	15494400	255,215,0
chr1	15494600	15496000	HMEC	1	.	15494600	15496000	255,215,0
chr1	15496400	15496600	HMEC	1	.	15496400	15496600	255,215,0
chr1	15501200	15501400	HMEC	1	.	15501200	15501400	255,215,0
chr1	15574000	15574200	HMEC	1	.	15574000	15574200	255,215,0
chr1	15609400	15610400	HMEC	1	.	15609400	15610400	255,215,0
chr1	15726600	15727200	HMEC	1	.	15726600	15727200	255,215,0
chr1	15727400	15728000	HMEC	1	.	15727400	15728000	255,215,0
chr1	15929000	15929200	HMEC	1	.	15929000	15929200	255,215,0
chr1	16005600	16005800	HMEC	1	.	16005600	16005800	255,215,0
chr1	16143200	16143400	HMEC	1	.	16143200	16143400	255,215,0
chr1	16250200	16250400	HMEC	1	.	16250200	16250400	255,215,0
chr1	16250600	16250800	HMEC	1	.	16250600	16250800	255,215,0
chr1	16342600	16342800	HMEC	1	.	16342600	16342800	255,215,0
chr1	16408400	16408600	HMEC	1	.	16408400	16408600	255,215,0
chr1	16419000	16419200	HMEC	1	.	16419000	16419200	255,215,0
chr1	16484200	16484400	HMEC	1	.	16484200	16484400	255,215,0
chr1	16538800	16539200	HMEC	1	.	16538800	16539200	255,215,0
chr1	16561800	16562200	HMEC	1	.	16561800	16562200	255,215,0
chr1	16723000	16723200	HMEC	1	.	16723000	16723200	255,215,0
chr1	16819400	16819600	HMEC	1	.	16819400	16819600	255,215,0
chr1	17251400	17252800	HMEC	1	.	17251400	17252800	255,215,0
chr1	17274600	17275600	HMEC	1	.	17274600	17275600	255,215,0
chr1	17276000	17276200	HMEC	1	.	17276000	17276200	255,215,0
chr1	17307000	17307400	HMEC	1	.	17307000	17307400	255,215,0
chr1	17307600	17308800	HMEC	1	.	17307600	17308800	255,215,0
chr1	17473200	17473400	HMEC	1	.	17473200	17473400	255,215,0
chr1	17494400	17495200	HMEC	1	.	17494400	17495200	255,215,0
chr1	17495400	17495600	HMEC	1	.	17495400	17495600	255,215,0
chr1	17512600	17513600	HMEC	1	.	17512600	17513600	255,215,0
chr1	17541000	17542600	HMEC	1	.	17541000	17542600	255,215,0
chr1	17571600	17572400	HMEC	1	.	17571600	17572400	255,215,0
chr1	17572600	17572800	HMEC	1	.	17572600	17572800	255,215,0
chr1	17591200	17592600	HMEC	1	.	17591200	17592600	255,215,0
chr1	17607000	17607200	HMEC	1	.	17607000	17607200	255,215,0
chr1	17616800	17617000	HMEC	1	.	17616800	17617000	255,215,0
chr1	17619600	17619800	HMEC	1	.	17619600	17619800	255,215,0
chr1	17636000	17636800	HMEC	1	.	17636000	17636800	255,215,0
chr1	17666600	17667000	HMEC	1	.	17666600	17667000	255,215,0
chr1	17692200	17692400	HMEC	1	.	17692200	17692400	255,215,0
chr1	17695600	17695800	HMEC	1	.	17695600	17695800	255,215,0
chr1	17696000	17697000	HMEC	1	.	17696000	17697000	255,215,0
chr1	17729400	17729800	HMEC	1	.	17729400	17729800	255,215,0
chr1	17846400	17847200	HMEC	1	.	17846400	17847200	255,215,0
chr1	17913000	17913200	HMEC	1	.	17913000	17913200	255,215,0
chr1	18201000	18202000	HMEC	1	.	18201000	18202000	255,215,0
chr1	18994200	18994400	HMEC	1	.	18994200	18994400	255,215,0
chr1	18994600	18994800	HMEC	1	.	18994600	18994800	255,215,0
chr1	18995000	18995400	HMEC	1	.	18995000	18995400	255,215,0
chr1	18995600	18996200	HMEC	1	.	18995600	18996200	255,215,0
chr1	18996600	18996800	HMEC	1	.	18996600	18996800	255,215,0
chr1	19212200	19213600	HMEC	1	.	19212200	19213600	255,215,0
chr1	19289000	19289400	HMEC	1	.	19289000	19289400	255,215,0
chr1	19324400	19325800	HMEC	1	.	19324400	19325800	255,215,0
chr1	19326200	19326400	HMEC	1	.	19326200	19326400	255,215,0
chr1	19360000	19361600	HMEC	1	.	19360000	19361600	255,215,0
chr1	19399800	19402600	HMEC	1	.	19399800	19402600	255,215,0
chr1	19685800	19686000	HMEC	1	.	19685800	19686000	255,215,0
chr1	19687000	19689200	HMEC	1	.	19687000	19689200	255,215,0
chr1	19692400	19692800	HMEC	1	.	19692400	19692800	255,215,0
chr1	19693000	19694800	HMEC	1	.	19693000	19694800	255,215,0
chr1	19715400	19715600	HMEC	1	.	19715400	19715600	255,215,0
chr1	19715800	19716400	HMEC	1	.	19715800	19716400	255,215,0
chr1	19721800	19722400	HMEC	1	.	19721800	19722400	255,215,0
chr1	19722800	19723000	HMEC	1	.	19722800	19723000	255,215,0
chr1	19890200	19890400	HMEC	1	.	19890200	19890400	255,215,0
chr1	19974600	19975000	HMEC	1	.	19974600	19975000	255,215,0
chr1	20230200	20230600	HMEC	1	.	20230200	20230600	255,215,0
chr1	20363600	20364600	HMEC	1	.	20363600	20364600	255,215,0
chr1	20364800	20365200	HMEC	1	.	20364800	20365200	255,215,0
chr1	20365600	20365800	HMEC	1	.	20365600	20365800	255,215,0
chr1	20384400	20385000	HMEC	1	.	20384400	20385000	255,215,0
chr1	20385200	20385400	HMEC	1	.	20385200	20385400	255,215,0
chr1	20429200	20429400	HMEC	1	.	20429200	20429400	255,215,0
chr1	20429800	20430000	HMEC	1	.	20429800	20430000	255,215,0
chr1	20492200	20493400	HMEC	1	.	20492200	20493400	255,215,0
chr1	20521000	20521200	HMEC	1	.	20521000	20521200	255,215,0
chr1	20559800	20560200	HMEC	1	.	20559800	20560200	255,215,0
chr1	20560400	20562200	HMEC	1	.	20560400	20562200	255,215,0
chr1	20682000	20683600	HMEC	1	.	20682000	20683600	255,215,0
chr1	20688400	20688800	HMEC	1	.	20688400	20688800	255,215,0
chr1	20693200	20693600	HMEC	1	.	20693200	20693600	255,215,0
chr1	20702400	20702800	HMEC	1	.	20702400	20702800	255,215,0
chr1	20737400	20737600	HMEC	1	.	20737400	20737600	255,215,0
chr1	20771000	20771200	HMEC	1	.	20771000	20771200	255,215,0
chr1	20927200	20927400	HMEC	1	.	20927200	20927400	255,215,0
chr1	20928800	20929400	HMEC	1	.	20928800	20929400	255,215,0
chr1	21024200	21024400	HMEC	1	.	21024200	21024400	255,215,0
chr1	21024600	21025000	HMEC	1	.	21024600	21025000	255,215,0
chr1	21056400	21056600	HMEC	1	.	21056400	21056600	255,215,0
chr1	21057400	21058200	HMEC	1	.	21057400	21058200	255,215,0
chr1	21061800	21062800	HMEC	1	.	21061800	21062800	255,215,0
chr1	21065600	21065800	HMEC	1	.	21065600	21065800	255,215,0
chr1	21066000	21066200	HMEC	1	.	21066000	21066200	255,215,0
chr1	21066800	21067000	HMEC	1	.	21066800	21067000	255,215,0
chr1	21209800	21211000	HMEC	1	.	21209800	21211000	255,215,0
chr1	21564800	21565000	HMEC	1	.	21564800	21565000	255,215,0
chr1	21584200	21584800	HMEC	1	.	21584200	21584800	255,215,0
chr1	21625600	21625800	HMEC	1	.	21625600	21625800	255,215,0
chr1	21634200	21634400	HMEC	1	.	21634200	21634400	255,215,0
chr1	21635800	21636200	HMEC	1	.	21635800	21636200	255,215,0
chr1	21791800	21792600	HMEC	1	.	21791800	21792600	255,215,0
chr1	22114200	22114400	HMEC	1	.	22114200	22114400	255,215,0
chr1	22140800	22141000	HMEC	1	.	22140800	22141000	255,215,0
chr1	22196800	22197000	HMEC	1	.	22196800	22197000	255,215,0
chr1	22333800	22334000	HMEC	1	.	22333800	22334000	255,215,0
chr1	22368400	22368600	HMEC	1	.	22368400	22368600	255,215,0
chr1	22371200	22371800	HMEC	1	.	22371200	22371800	255,215,0
chr1	22463400	22464400	HMEC	1	.	22463400	22464400	255,215,0
chr1	23114600	23114800	HMEC	1	.	23114600	23114800	255,215,0
chr1	23115400	23116000	HMEC	1	.	23115400	23116000	255,215,0
chr1	23116200	23116800	HMEC	1	.	23116200	23116800	255,215,0
chr1	23117000	23117200	HMEC	1	.	23117000	23117200	255,215,0
chr1	23131200	23131400	HMEC	1	.	23131200	23131400	255,215,0
chr1	23135400	23135600	HMEC	1	.	23135400	23135600	255,215,0
chr1	23144000	23144400	HMEC	1	.	23144000	23144400	255,215,0
chr1	23157200	23157400	HMEC	1	.	23157200	23157400	255,215,0
chr1	23188800	23189000	HMEC	1	.	23188800	23189000	255,215,0
chr1	23703000	23703200	HMEC	1	.	23703000	23703200	255,215,0
chr1	23783000	23783200	HMEC	1	.	23783000	23783200	255,215,0
chr1	23801400	23802400	HMEC	1	.	23801400	23802400	255,215,0
chr1	23803200	23803600	HMEC	1	.	23803200	23803600	255,215,0
chr1	23804200	23804800	HMEC	1	.	23804200	23804800	255,215,0
chr1	23988000	23988600	HMEC	1	.	23988000	23988600	255,215,0
chr1	24257400	24258000	HMEC	1	.	24257400	24258000	255,215,0
chr1	24283400	24284200	HMEC	1	.	24283400	24284200	255,215,0
chr1	24346200	24346400	HMEC	1	.	24346200	24346400	255,215,0
chr1	24479200	24479400	HMEC	1	.	24479200	24479400	255,215,0
chr1	24529200	24529400	HMEC	1	.	24529200	24529400	255,215,0
chr1	24626600	24626800	HMEC	1	.	24626600	24626800	255,215,0
chr1	24627400	24628200	HMEC	1	.	24627400	24628200	255,215,0
chr1	24636000	24636200	HMEC	1	.	24636000	24636200	255,215,0
chr1	24641800	24642400	HMEC	1	.	24641800	24642400	255,215,0
chr1	24642800	24647200	HMEC	1	.	24642800	24647200	255,215,0
chr1	24657000	24657200	HMEC	1	.	24657000	24657200	255,215,0
chr1	24705800	24707200	HMEC	1	.	24705800	24707200	255,215,0
chr1	24869400	24869600	HMEC	1	.	24869400	24869600	255,215,0
chr1	24870400	24870800	HMEC	1	.	24870400	24870800	255,215,0
chr1	24889400	24889600	HMEC	1	.	24889400	24889600	255,215,0
chr1	25004800	25005000	HMEC	1	.	25004800	25005000	255,215,0
chr1	25029000	25029600	HMEC	1	.	25029000	25029600	255,215,0
chr1	25029800	25030000	HMEC	1	.	25029800	25030000	255,215,0
chr1	25039800	25042200	HMEC	1	.	25039800	25042200	255,215,0
chr1	25049600	25049800	HMEC	1	.	25049600	25049800	255,215,0
chr1	25520600	25521600	HMEC	1	.	25520600	25521600	255,215,0
chr1	25803000	25803200	HMEC	1	.	25803000	25803200	255,215,0
chr1	25805200	25805400	HMEC	1	.	25805200	25805400	255,215,0
chr1	25887200	25887400	HMEC	1	.	25887200	25887400	255,215,0
chr1	25893000	25893800	HMEC	1	.	25893000	25893800	255,215,0
chr1	26074800	26075400	HMEC	1	.	26074800	26075400	255,215,0
chr1	26344200	26344400	HMEC	1	.	26344200	26344400	255,215,0
chr1	26346000	26347400	HMEC	1	.	26346000	26347400	255,215,0
chr1	26508000	26508200	HMEC	1	.	26508000	26508200	255,215,0
chr1	26508400	26509000	HMEC	1	.	26508400	26509000	255,215,0
chr1	26686600	26686800	HMEC	1	.	26686600	26686800	255,215,0
chr1	26698600	26698800	HMEC	1	.	26698600	26698800	255,215,0
chr1	26728400	26728800	HMEC	1	.	26728400	26728800	255,215,0
chr1	26850200	26851800	HMEC	1	.	26850200	26851800	255,215,0
chr1	26871200	26871600	HMEC	1	.	26871200	26871600	255,215,0
chr1	27060200	27060400	HMEC	1	.	27060200	27060400	255,215,0
chr1	27060800	27061200	HMEC	1	.	27060800	27061200	255,215,0
chr1	27183400	27183800	HMEC	1	.	27183400	27183800	255,215,0
chr1	27198600	27199400	HMEC	1	.	27198600	27199400	255,215,0
chr1	27200000	27200200	HMEC	1	.	27200000	27200200	255,215,0
chr1	27220400	27220800	HMEC	1	.	27220400	27220800	255,215,0
chr1	27221000	27221800	HMEC	1	.	27221000	27221800	255,215,0
chr1	27233400	27233600	HMEC	1	.	27233400	27233600	255,215,0
chr1	27234800	27235000	HMEC	1	.	27234800	27235000	255,215,0
chr1	27289400	27289600	HMEC	1	.	27289400	27289600	255,215,0
chr1	27332000	27332200	HMEC	1	.	27332000	27332200	255,215,0
chr1	27359800	27360000	HMEC	1	.	27359800	27360000	255,215,0
chr1	27360200	27360400	HMEC	1	.	27360200	27360400	255,215,0
chr1	27397200	27398000	HMEC	1	.	27397200	27398000	255,215,0
chr1	27417200	27417600	HMEC	1	.	27417200	27417600	255,215,0
chr1	27443800	27444000	HMEC	1	.	27443800	27444000	255,215,0
chr1	27444600	27445000	HMEC	1	.	27444600	27445000	255,215,0
chr1	27445400	27445600	HMEC	1	.	27445400	27445600	255,215,0
chr1	27470600	27470800	HMEC	1	.	27470600	27470800	255,215,0
chr1	27574000	27574600	HMEC	1	.	27574000	27574600	255,215,0
chr1	27731600	27731800	HMEC	1	.	27731600	27731800	255,215,0
chr1	27745000	27745600	HMEC	1	.	27745000	27745600	255,215,0
chr1	27749000	27749400	HMEC	1	.	27749000	27749400	255,215,0
chr1	27835600	27835800	HMEC	1	.	27835600	27835800	255,215,0
chr1	27836000	27836400	HMEC	1	.	27836000	27836400	255,215,0
chr1	27870600	27870800	HMEC	1	.	27870600	27870800	255,215,0
chr1	28022400	28022600	HMEC	1	.	28022400	28022600	255,215,0
chr1	28287600	28287800	HMEC	1	.	28287600	28287800	255,215,0
chr1	28293200	28293400	HMEC	1	.	28293200	28293400	255,215,0
chr1	28455400	28455800	HMEC	1	.	28455400	28455800	255,215,0
chr1	28461800	28463000	HMEC	1	.	28461800	28463000	255,215,0
chr1	28522600	28522800	HMEC	1	.	28522600	28522800	255,215,0
chr1	28565600	28566400	HMEC	1	.	28565600	28566400	255,215,0
chr1	28669800	28670000	HMEC	1	.	28669800	28670000	255,215,0
chr1	28680400	28680600	HMEC	1	.	28680400	28680600	255,215,0
chr1	28700200	28701000	HMEC	1	.	28700200	28701000	255,215,0
chr1	28745000	28745400	HMEC	1	.	28745000	28745400	255,215,0
chr1	28921000	28921200	HMEC	1	.	28921000	28921200	255,215,0
chr1	28925400	28925600	HMEC	1	.	28925400	28925600	255,215,0
chr1	29101800	29102000	HMEC	1	.	29101800	29102000	255,215,0
chr1	29517400	29517800	HMEC	1	.	29517400	29517800	255,215,0
chr1	29518200	29518400	HMEC	1	.	29518200	29518400	255,215,0
chr1	30043400	30044600	HMEC	1	.	30043400	30044600	255,215,0
chr1	30047400	30048400	HMEC	1	.	30047400	30048400	255,215,0
chr1	30048600	30048800	HMEC	1	.	30048600	30048800	255,215,0
chr1	30049000	30049400	HMEC	1	.	30049000	30049400	255,215,0
chr1	30053000	30053400	HMEC	1	.	30053000	30053400	255,215,0
chr1	30056000	30056800	HMEC	1	.	30056000	30056800	255,215,0
chr1	30057000	30057800	HMEC	1	.	30057000	30057800	255,215,0
chr1	30060200	30060400	HMEC	1	.	30060200	30060400	255,215,0
chr1	30060600	30060800	HMEC	1	.	30060600	30060800	255,215,0
chr1	30111800	30113600	HMEC	1	.	30111800	30113600	255,215,0
chr1	30123200	30123600	HMEC	1	.	30123200	30123600	255,215,0
chr1	30146400	30146800	HMEC	1	.	30146400	30146800	255,215,0
chr1	30159000	30159200	HMEC	1	.	30159000	30159200	255,215,0
chr1	30262400	30262600	HMEC	1	.	30262400	30262600	255,215,0
chr1	30478800	30479200	HMEC	1	.	30478800	30479200	255,215,0
chr1	30852800	30853400	HMEC	1	.	30852800	30853400	255,215,0
chr1	30995800	30996000	HMEC	1	.	30995800	30996000	255,215,0
chr1	30996200	30996400	HMEC	1	.	30996200	30996400	255,215,0
chr1	30999000	30999400	HMEC	1	.	30999000	30999400	255,215,0
chr1	31086600	31087000	HMEC	1	.	31086600	31087000	255,215,0
chr1	31090200	31090400	HMEC	1	.	31090200	31090400	255,215,0
chr1	31090600	31092200	HMEC	1	.	31090600	31092200	255,215,0
chr1	31121600	31122400	HMEC	1	.	31121600	31122400	255,215,0
chr1	31122800	31123600	HMEC	1	.	31122800	31123600	255,215,0
chr1	31142800	31143600	HMEC	1	.	31142800	31143600	255,215,0
chr1	31144000	31144200	HMEC	1	.	31144000	31144200	255,215,0
chr1	31150200	31151000	HMEC	1	.	31150200	31151000	255,215,0
chr1	31174400	31174600	HMEC	1	.	31174400	31174600	255,215,0
chr1	31350400	31350600	HMEC	1	.	31350400	31350600	255,215,0
chr1	31385200	31385400	HMEC	1	.	31385200	31385400	255,215,0
chr1	31406800	31408200	HMEC	1	.	31406800	31408200	255,215,0
chr1	31520800	31521000	HMEC	1	.	31520800	31521000	255,215,0
chr1	31593000	31593400	HMEC	1	.	31593000	31593400	255,215,0
chr1	31626000	31626200	HMEC	1	.	31626000	31626200	255,215,0
chr1	31693800	31694000	HMEC	1	.	31693800	31694000	255,215,0
chr1	31800000	31800800	HMEC	1	.	31800000	31800800	255,215,0
chr1	31869200	31869600	HMEC	1	.	31869200	31869600	255,215,0
chr1	31870200	31871400	HMEC	1	.	31870200	31871400	255,215,0
chr1	31872200	31872600	HMEC	1	.	31872200	31872600	255,215,0
chr1	31872800	31873400	HMEC	1	.	31872800	31873400	255,215,0
chr1	31879800	31880200	HMEC	1	.	31879800	31880200	255,215,0
chr1	31885400	31886000	HMEC	1	.	31885400	31886000	255,215,0
chr1	31888800	31889000	HMEC	1	.	31888800	31889000	255,215,0
chr1	31894600	31894800	HMEC	1	.	31894600	31894800	255,215,0
chr1	31898600	31899000	HMEC	1	.	31898600	31899000	255,215,0
chr1	31996200	31996400	HMEC	1	.	31996200	31996400	255,215,0
chr1	32057600	32058000	HMEC	1	.	32057600	32058000	255,215,0
chr1	32104400	32104600	HMEC	1	.	32104400	32104600	255,215,0
chr1	32105200	32105400	HMEC	1	.	32105200	32105400	255,215,0
chr1	32114200	32114600	HMEC	1	.	32114200	32114600	255,215,0
chr1	32161600	32161800	HMEC	1	.	32161600	32161800	255,215,0
chr1	32162000	32162200	HMEC	1	.	32162000	32162200	255,215,0
chr1	32202000	32202200	HMEC	1	.	32202000	32202200	255,215,0
chr1	32220800	32221200	HMEC	1	.	32220800	32221200	255,215,0
chr1	32229400	32229600	HMEC	1	.	32229400	32229600	255,215,0
chr1	32639000	32639200	HMEC	1	.	32639000	32639200	255,215,0
chr1	32807600	32807800	HMEC	1	.	32807600	32807800	255,215,0
chr1	32819000	32819200	HMEC	1	.	32819000	32819200	255,215,0
chr1	32930200	32931000	HMEC	1	.	32930200	32931000	255,215,0
chr1	32959800	32960200	HMEC	1	.	32959800	32960200	255,215,0
chr1	33181400	33181600	HMEC	1	.	33181400	33181600	255,215,0
chr1	33362800	33363000	HMEC	1	.	33362800	33363000	255,215,0
chr1	33433400	33434600	HMEC	1	.	33433400	33434600	255,215,0
chr1	33435400	33435600	HMEC	1	.	33435400	33435600	255,215,0
chr1	33560600	33561000	HMEC	1	.	33560600	33561000	255,215,0
chr1	33588800	33589000	HMEC	1	.	33588800	33589000	255,215,0
chr1	33699600	33699800	HMEC	1	.	33699600	33699800	255,215,0
chr1	33897600	33897800	HMEC	1	.	33897600	33897800	255,215,0
chr1	33905400	33905600	HMEC	1	.	33905400	33905600	255,215,0
chr1	33906000	33906200	HMEC	1	.	33906000	33906200	255,215,0
chr1	33906400	33906600	HMEC	1	.	33906400	33906600	255,215,0
chr1	33912000	33912200	HMEC	1	.	33912000	33912200	255,215,0
chr1	33925600	33926000	HMEC	1	.	33925600	33926000	255,215,0
chr1	35225200	35225800	HMEC	1	.	35225200	35225800	255,215,0
chr1	35236400	35237600	HMEC	1	.	35236400	35237600	255,215,0
chr1	35611400	35612000	HMEC	1	.	35611400	35612000	255,215,0
chr1	35913800	35915000	HMEC	1	.	35913800	35915000	255,215,0
chr1	36026200	36026400	HMEC	1	.	36026200	36026400	255,215,0
chr1	36039200	36039400	HMEC	1	.	36039200	36039400	255,215,0
chr1	36546000	36546200	HMEC	1	.	36546000	36546200	255,215,0
chr1	36574200	36575200	HMEC	1	.	36574200	36575200	255,215,0
chr1	36581600	36581800	HMEC	1	.	36581600	36581800	255,215,0
chr1	36594200	36594400	HMEC	1	.	36594200	36594400	255,215,0
chr1	36606200	36606400	HMEC	1	.	36606200	36606400	255,215,0
chr1	36636200	36637200	HMEC	1	.	36636200	36637200	255,215,0
chr1	36640600	36641000	HMEC	1	.	36640600	36641000	255,215,0
chr1	36762400	36762600	HMEC	1	.	36762400	36762600	255,215,0
chr1	36841200	36841400	HMEC	1	.	36841200	36841400	255,215,0
chr1	36891800	36892000	HMEC	1	.	36891800	36892000	255,215,0
chr1	36902000	36902600	HMEC	1	.	36902000	36902600	255,215,0
chr1	36902800	36903200	HMEC	1	.	36902800	36903200	255,215,0
chr1	36977600	36978600	HMEC	1	.	36977600	36978600	255,215,0
chr1	37051800	37052200	HMEC	1	.	37051800	37052200	255,215,0
chr1	37706200	37706800	HMEC	1	.	37706200	37706800	255,215,0
chr1	37914000	37915400	HMEC	1	.	37914000	37915400	255,215,0
chr1	38015200	38015400	HMEC	1	.	38015200	38015400	255,215,0
chr1	38490800	38491000	HMEC	1	.	38490800	38491000	255,215,0
chr1	38583200	38583600	HMEC	1	.	38583200	38583600	255,215,0
chr1	38589200	38589400	HMEC	1	.	38589200	38589400	255,215,0
chr1	38589800	38590000	HMEC	1	.	38589800	38590000	255,215,0
chr1	38591000	38591400	HMEC	1	.	38591000	38591400	255,215,0
chr1	38591600	38592600	HMEC	1	.	38591600	38592600	255,215,0
chr1	38603600	38603800	HMEC	1	.	38603600	38603800	255,215,0
chr1	38686800	38687000	HMEC	1	.	38686800	38687000	255,215,0
chr1	39364200	39365200	HMEC	1	.	39364200	39365200	255,215,0
chr1	39426400	39427000	HMEC	1	.	39426400	39427000	255,215,0
chr1	39610600	39610800	HMEC	1	.	39610600	39610800	255,215,0
chr1	39611000	39611400	HMEC	1	.	39611000	39611400	255,215,0
chr1	39696200	39697200	HMEC	1	.	39696200	39697200	255,215,0
chr1	39699000	39699400	HMEC	1	.	39699000	39699400	255,215,0
chr1	39741200	39742600	HMEC	1	.	39741200	39742600	255,215,0
chr1	39871200	39871600	HMEC	1	.	39871200	39871600	255,215,0
chr1	40071400	40071600	HMEC	1	.	40071400	40071600	255,215,0
chr1	40119800	40120000	HMEC	1	.	40119800	40120000	255,215,0
chr1	40266200	40266600	HMEC	1	.	40266200	40266600	255,215,0
chr1	40316200	40316600	HMEC	1	.	40316200	40316600	255,215,0
chr1	40360800	40361200	HMEC	1	.	40360800	40361200	255,215,0
chr1	40392000	40392200	HMEC	1	.	40392000	40392200	255,215,0
chr1	40392600	40393600	HMEC	1	.	40392600	40393600	255,215,0
chr1	40418000	40418800	HMEC	1	.	40418000	40418800	255,215,0
chr1	40435200	40435600	HMEC	1	.	40435200	40435600	255,215,0
chr1	40436200	40436400	HMEC	1	.	40436200	40436400	255,215,0
chr1	40446200	40446800	HMEC	1	.	40446200	40446800	255,215,0
chr1	40447400	40448400	HMEC	1	.	40447400	40448400	255,215,0
chr1	40454600	40454800	HMEC	1	.	40454600	40454800	255,215,0
chr1	40456000	40456200	HMEC	1	.	40456000	40456200	255,215,0
chr1	40457800	40458000	HMEC	1	.	40457800	40458000	255,215,0
chr1	40496600	40496800	HMEC	1	.	40496600	40496800	255,215,0
chr1	40532400	40532800	HMEC	1	.	40532400	40532800	255,215,0
chr1	40573000	40573400	HMEC	1	.	40573000	40573400	255,215,0
chr1	40732000	40733600	HMEC	1	.	40732000	40733600	255,215,0
chr1	40733800	40734200	HMEC	1	.	40733800	40734200	255,215,0
chr1	40735800	40736000	HMEC	1	.	40735800	40736000	255,215,0
chr1	41091400	41092400	HMEC	1	.	41091400	41092400	255,215,0
chr1	41100600	41101400	HMEC	1	.	41100600	41101400	255,215,0
chr1	41168600	41169000	HMEC	1	.	41168600	41169000	255,215,0
chr1	41217400	41217800	HMEC	1	.	41217400	41217800	255,215,0
chr1	41345600	41346000	HMEC	1	.	41345600	41346000	255,215,0
chr1	41346400	41347400	HMEC	1	.	41346400	41347400	255,215,0
chr1	41472400	41473800	HMEC	1	.	41472400	41473800	255,215,0
chr1	41783600	41783800	HMEC	1	.	41783600	41783800	255,215,0
chr1	41823600	41824200	HMEC	1	.	41823600	41824200	255,215,0
chr1	41825200	41825400	HMEC	1	.	41825200	41825400	255,215,0
chr1	41878400	41878600	HMEC	1	.	41878400	41878600	255,215,0
chr1	41919800	41920400	HMEC	1	.	41919800	41920400	255,215,0
chr1	41921400	41922000	HMEC	1	.	41921400	41922000	255,215,0
chr1	41931600	41932200	HMEC	1	.	41931600	41932200	255,215,0
chr1	41939800	41940800	HMEC	1	.	41939800	41940800	255,215,0
chr1	41960400	41961000	HMEC	1	.	41960400	41961000	255,215,0
chr1	42081800	42082000	HMEC	1	.	42081800	42082000	255,215,0
chr1	42083800	42084000	HMEC	1	.	42083800	42084000	255,215,0
chr1	42084200	42084400	HMEC	1	.	42084200	42084400	255,215,0
chr1	42084600	42084800	HMEC	1	.	42084600	42084800	255,215,0
chr1	42128400	42128600	HMEC	1	.	42128400	42128600	255,215,0
chr1	42131600	42131800	HMEC	1	.	42131600	42131800	255,215,0
chr1	42132200	42132400	HMEC	1	.	42132200	42132400	255,215,0
chr1	42136000	42137000	HMEC	1	.	42136000	42137000	255,215,0
chr1	42147200	42147600	HMEC	1	.	42147200	42147600	255,215,0
chr1	42183800	42184000	HMEC	1	.	42183800	42184000	255,215,0
chr1	42237000	42237200	HMEC	1	.	42237000	42237200	255,215,0
chr1	42249600	42249800	HMEC	1	.	42249600	42249800	255,215,0
chr1	42325800	42326000	HMEC	1	.	42325800	42326000	255,215,0
chr1	42425000	42425400	HMEC	1	.	42425000	42425400	255,215,0
chr1	42609000	42609200	HMEC	1	.	42609000	42609200	255,215,0
chr1	42657600	42657800	HMEC	1	.	42657600	42657800	255,215,0
chr1	42995200	42995600	HMEC	1	.	42995200	42995600	255,215,0
chr1	42998600	42999400	HMEC	1	.	42998600	42999400	255,215,0
chr1	43201400	43201600	HMEC	1	.	43201400	43201600	255,215,0
chr1	43208200	43209400	HMEC	1	.	43208200	43209400	255,215,0
chr1	43365800	43366000	HMEC	1	.	43365800	43366000	255,215,0
chr1	43403400	43404200	HMEC	1	.	43403400	43404200	255,215,0
chr1	43411200	43411400	HMEC	1	.	43411200	43411400	255,215,0
chr1	43413400	43413600	HMEC	1	.	43413400	43413600	255,215,0
chr1	43473000	43473200	HMEC	1	.	43473000	43473200	255,215,0
chr1	43473400	43473600	HMEC	1	.	43473400	43473600	255,215,0
chr1	43480600	43481600	HMEC	1	.	43480600	43481600	255,215,0
chr1	43484400	43484600	HMEC	1	.	43484400	43484600	255,215,0
chr1	43484800	43485000	HMEC	1	.	43484800	43485000	255,215,0
chr1	43486200	43489000	HMEC	1	.	43486200	43489000	255,215,0
chr1	43514000	43514200	HMEC	1	.	43514000	43514200	255,215,0
chr1	43514600	43515600	HMEC	1	.	43514600	43515600	255,215,0
chr1	43602000	43602600	HMEC	1	.	43602000	43602600	255,215,0
chr1	43613000	43613600	HMEC	1	.	43613000	43613600	255,215,0
chr1	43613800	43614000	HMEC	1	.	43613800	43614000	255,215,0
chr1	43618200	43619200	HMEC	1	.	43618200	43619200	255,215,0
chr1	43943200	43943600	HMEC	1	.	43943200	43943600	255,215,0
chr1	43958600	43958800	HMEC	1	.	43958600	43958800	255,215,0
chr1	43972000	43972400	HMEC	1	.	43972000	43972400	255,215,0
chr1	44018400	44018600	HMEC	1	.	44018400	44018600	255,215,0
chr1	44051800	44052200	HMEC	1	.	44051800	44052200	255,215,0
chr1	44053000	44053800	HMEC	1	.	44053000	44053800	255,215,0
chr1	44132000	44132400	HMEC	1	.	44132000	44132400	255,215,0
chr1	44132600	44132800	HMEC	1	.	44132600	44132800	255,215,0
chr1	44234000	44234400	HMEC	1	.	44234000	44234400	255,215,0
chr1	44261600	44262000	HMEC	1	.	44261600	44262000	255,215,0
chr1	44262200	44262400	HMEC	1	.	44262200	44262400	255,215,0
chr1	44266000	44268000	HMEC	1	.	44266000	44268000	255,215,0
chr1	44290000	44290200	HMEC	1	.	44290000	44290200	255,215,0
chr1	44290400	44290800	HMEC	1	.	44290400	44290800	255,215,0
chr1	44305000	44305200	HMEC	1	.	44305000	44305200	255,215,0
chr1	44380000	44381400	HMEC	1	.	44380000	44381400	255,215,0
chr1	44387200	44388400	HMEC	1	.	44387200	44388400	255,215,0
chr1	44397200	44397600	HMEC	1	.	44397200	44397600	255,215,0
chr1	44447200	44447400	HMEC	1	.	44447200	44447400	255,215,0
chr1	44459600	44459800	HMEC	1	.	44459600	44459800	255,215,0
chr1	45011800	45012200	HMEC	1	.	45011800	45012200	255,215,0
chr1	45023000	45023800	HMEC	1	.	45023000	45023800	255,215,0
chr1	45082600	45082800	HMEC	1	.	45082600	45082800	255,215,0
chr1	45083400	45083600	HMEC	1	.	45083400	45083600	255,215,0
chr1	45846800	45847000	HMEC	1	.	45846800	45847000	255,215,0
chr1	45847200	45847600	HMEC	1	.	45847200	45847600	255,215,0
chr1	46078800	46079600	HMEC	1	.	46078800	46079600	255,215,0
chr1	46410600	46410800	HMEC	1	.	46410600	46410800	255,215,0
chr1	46417400	46417800	HMEC	1	.	46417400	46417800	255,215,0
chr1	46418000	46418600	HMEC	1	.	46418000	46418600	255,215,0
chr1	46423000	46423200	HMEC	1	.	46423000	46423200	255,215,0
chr1	46538200	46538600	HMEC	1	.	46538200	46538600	255,215,0
chr1	46543400	46544000	HMEC	1	.	46543400	46544000	255,215,0
chr1	46549600	46551400	HMEC	1	.	46549600	46551400	255,215,0
chr1	46650800	46651000	HMEC	1	.	46650800	46651000	255,215,0
chr1	46654800	46655000	HMEC	1	.	46654800	46655000	255,215,0
chr1	46656000	46656600	HMEC	1	.	46656000	46656600	255,215,0
chr1	46683800	46684800	HMEC	1	.	46683800	46684800	255,215,0
chr1	47214800	47215200	HMEC	1	.	47214800	47215200	255,215,0
chr1	47215400	47216600	HMEC	1	.	47215400	47216600	255,215,0
chr1	47221800	47222400	HMEC	1	.	47221800	47222400	255,215,0
chr1	47222800	47224000	HMEC	1	.	47222800	47224000	255,215,0
chr1	47224200	47224400	HMEC	1	.	47224200	47224400	255,215,0
chr1	47254000	47254200	HMEC	1	.	47254000	47254200	255,215,0
chr1	47323000	47323200	HMEC	1	.	47323000	47323200	255,215,0
chr1	47497200	47497400	HMEC	1	.	47497200	47497400	255,215,0
chr1	47720200	47720400	HMEC	1	.	47720200	47720400	255,215,0
chr1	47791000	47791400	HMEC	1	.	47791000	47791400	255,215,0
chr1	47874200	47875600	HMEC	1	.	47874200	47875600	255,215,0
chr1	47900200	47900400	HMEC	1	.	47900200	47900400	255,215,0
chr1	47900600	47900800	HMEC	1	.	47900600	47900800	255,215,0
chr1	48021600	48021800	HMEC	1	.	48021600	48021800	255,215,0
chr1	48027000	48027200	HMEC	1	.	48027000	48027200	255,215,0
chr1	48027600	48028000	HMEC	1	.	48027600	48028000	255,215,0
chr1	48042000	48042400	HMEC	1	.	48042000	48042400	255,215,0
chr1	48044000	48044400	HMEC	1	.	48044000	48044400	255,215,0
chr1	48048800	48049400	HMEC	1	.	48048800	48049400	255,215,0
chr1	48262000	48262400	HMEC	1	.	48262000	48262400	255,215,0
chr1	48262600	48263200	HMEC	1	.	48262600	48263200	255,215,0
chr1	48361400	48361600	HMEC	1	.	48361400	48361600	255,215,0
chr1	48406400	48406600	HMEC	1	.	48406400	48406600	255,215,0
chr1	48408000	48408200	HMEC	1	.	48408000	48408200	255,215,0
chr1	48462000	48462200	HMEC	1	.	48462000	48462200	255,215,0
chr1	48462600	48462800	HMEC	1	.	48462600	48462800	255,215,0
chr1	48485800	48486000	HMEC	1	.	48485800	48486000	255,215,0
chr1	48667600	48667800	HMEC	1	.	48667600	48667800	255,215,0
chr1	48760200	48761000	HMEC	1	.	48760200	48761000	255,215,0
chr1	49021200	49021600	HMEC	1	.	49021200	49021600	255,215,0
chr1	49140800	49141200	HMEC	1	.	49140800	49141200	255,215,0
chr1	49159200	49159800	HMEC	1	.	49159200	49159800	255,215,0
chr1	49160000	49160200	HMEC	1	.	49160000	49160200	255,215,0
chr1	49317400	49317600	HMEC	1	.	49317400	49317600	255,215,0
chr1	49318200	49318400	HMEC	1	.	49318200	49318400	255,215,0
chr1	49334400	49335200	HMEC	1	.	49334400	49335200	255,215,0
chr1	49628400	49628800	HMEC	1	.	49628400	49628800	255,215,0
chr1	49629200	49629800	HMEC	1	.	49629200	49629800	255,215,0
chr1	49638000	49638200	HMEC	1	.	49638000	49638200	255,215,0
chr1	49701000	49701200	HMEC	1	.	49701000	49701200	255,215,0
chr1	51171200	51172000	HMEC	1	.	51171200	51172000	255,215,0
chr1	51529600	51529800	HMEC	1	.	51529600	51529800	255,215,0
chr1	51536800	51537000	HMEC	1	.	51536800	51537000	255,215,0
chr1	51680800	51681000	HMEC	1	.	51680800	51681000	255,215,0
chr1	52008000	52008200	HMEC	1	.	52008000	52008200	255,215,0
chr1	52019600	52019800	HMEC	1	.	52019600	52019800	255,215,0
chr1	52030200	52030400	HMEC	1	.	52030200	52030400	255,215,0
chr1	52058200	52058800	HMEC	1	.	52058200	52058800	255,215,0
chr1	52365000	52365200	HMEC	1	.	52365000	52365200	255,215,0
chr1	52413600	52413800	HMEC	1	.	52413600	52413800	255,215,0
chr1	52414200	52414600	HMEC	1	.	52414200	52414600	255,215,0
chr1	52464600	52464800	HMEC	1	.	52464600	52464800	255,215,0
chr1	52524400	52524600	HMEC	1	.	52524400	52524600	255,215,0
chr1	52593200	52593400	HMEC	1	.	52593200	52593400	255,215,0
chr1	52604400	52604600	HMEC	1	.	52604400	52604600	255,215,0
chr1	52625400	52625600	HMEC	1	.	52625400	52625600	255,215,0
chr1	52674200	52676400	HMEC	1	.	52674200	52676400	255,215,0
chr1	52835000	52835200	HMEC	1	.	52835000	52835200	255,215,0
chr1	53134200	53135000	HMEC	1	.	53134200	53135000	255,215,0
chr1	53135200	53135600	HMEC	1	.	53135200	53135600	255,215,0
chr1	53138400	53139000	HMEC	1	.	53138400	53139000	255,215,0
chr1	53216200	53216600	HMEC	1	.	53216200	53216600	255,215,0
chr1	53667000	53667200	HMEC	1	.	53667000	53667200	255,215,0
chr1	54623800	54624000	HMEC	1	.	54623800	54624000	255,215,0
chr1	54633400	54634200	HMEC	1	.	54633400	54634200	255,215,0
chr1	54634400	54634600	HMEC	1	.	54634400	54634600	255,215,0
chr1	54775400	54776000	HMEC	1	.	54775400	54776000	255,215,0
chr1	54795000	54795200	HMEC	1	.	54795000	54795200	255,215,0
chr1	54830600	54830800	HMEC	1	.	54830600	54830800	255,215,0
chr1	54950800	54951200	HMEC	1	.	54950800	54951200	255,215,0
chr1	54951400	54951600	HMEC	1	.	54951400	54951600	255,215,0
chr1	55010200	55010400	HMEC	1	.	55010200	55010400	255,215,0
chr1	55080800	55082000	HMEC	1	.	55080800	55082000	255,215,0
chr1	55266000	55266600	HMEC	1	.	55266000	55266600	255,215,0
chr1	55370200	55370400	HMEC	1	.	55370200	55370400	255,215,0
chr1	55400200	55400400	HMEC	1	.	55400200	55400400	255,215,0
chr1	55446000	55446200	HMEC	1	.	55446000	55446200	255,215,0
chr1	55446600	55446800	HMEC	1	.	55446600	55446800	255,215,0
chr1	55473000	55473200	HMEC	1	.	55473000	55473200	255,215,0
chr1	55473600	55474000	HMEC	1	.	55473600	55474000	255,215,0
chr1	55728200	55728400	HMEC	1	.	55728200	55728400	255,215,0
chr1	55956200	55956400	HMEC	1	.	55956200	55956400	255,215,0
chr1	56045800	56047800	HMEC	1	.	56045800	56047800	255,215,0
chr1	56055200	56056000	HMEC	1	.	56055200	56056000	255,215,0
chr1	56105000	56105200	HMEC	1	.	56105000	56105200	255,215,0
chr1	56111200	56111800	HMEC	1	.	56111200	56111800	255,215,0
chr1	56842200	56842400	HMEC	1	.	56842200	56842400	255,215,0
chr1	57224600	57225000	HMEC	1	.	57224600	57225000	255,215,0
chr1	57597000	57597200	HMEC	1	.	57597000	57597200	255,215,0
chr1	58057000	58057200	HMEC	1	.	58057000	58057200	255,215,0
chr1	58299400	58299600	HMEC	1	.	58299400	58299600	255,215,0
chr1	58308800	58311800	HMEC	1	.	58308800	58311800	255,215,0
chr1	58314400	58315000	HMEC	1	.	58314400	58315000	255,215,0
chr1	58325200	58325400	HMEC	1	.	58325200	58325400	255,215,0
chr1	58326400	58327000	HMEC	1	.	58326400	58327000	255,215,0
chr1	58327200	58327400	HMEC	1	.	58327200	58327400	255,215,0
chr1	58339600	58339800	HMEC	1	.	58339600	58339800	255,215,0
chr1	58360000	58360800	HMEC	1	.	58360000	58360800	255,215,0
chr1	59036600	59037000	HMEC	1	.	59036600	59037000	255,215,0
chr1	59037600	59037800	HMEC	1	.	59037600	59037800	255,215,0
chr1	59186600	59187600	HMEC	1	.	59186600	59187600	255,215,0
chr1	59204400	59205200	HMEC	1	.	59204400	59205200	255,215,0
chr1	59235400	59235600	HMEC	1	.	59235400	59235600	255,215,0
chr1	59277200	59277400	HMEC	1	.	59277200	59277400	255,215,0
chr1	59278400	59278600	HMEC	1	.	59278400	59278600	255,215,0
chr1	59306000	59306200	HMEC	1	.	59306000	59306200	255,215,0
chr1	59316800	59317400	HMEC	1	.	59316800	59317400	255,215,0
chr1	59327000	59327200	HMEC	1	.	59327000	59327200	255,215,0
chr1	59482600	59482800	HMEC	1	.	59482600	59482800	255,215,0
chr1	59507200	59507800	HMEC	1	.	59507200	59507800	255,215,0
chr1	59572800	59574000	HMEC	1	.	59572800	59574000	255,215,0
chr1	59588600	59588800	HMEC	1	.	59588600	59588800	255,215,0
chr1	59589000	59589200	HMEC	1	.	59589000	59589200	255,215,0
chr1	59761000	59761200	HMEC	1	.	59761000	59761200	255,215,0
chr1	59794800	59795800	HMEC	1	.	59794800	59795800	255,215,0
chr1	59841200	59841600	HMEC	1	.	59841200	59841600	255,215,0
chr1	59921000	59921200	HMEC	1	.	59921000	59921200	255,215,0
chr1	59942800	59943000	HMEC	1	.	59942800	59943000	255,215,0
chr1	59943400	59943600	HMEC	1	.	59943400	59943600	255,215,0
chr1	60066400	60067200	HMEC	1	.	60066400	60067200	255,215,0
chr1	60097600	60097800	HMEC	1	.	60097600	60097800	255,215,0
chr1	60099200	60100200	HMEC	1	.	60099200	60100200	255,215,0
chr1	60171800	60172200	HMEC	1	.	60171800	60172200	255,215,0
chr1	60227200	60227800	HMEC	1	.	60227200	60227800	255,215,0
chr1	60230800	60231400	HMEC	1	.	60230800	60231400	255,215,0
chr1	60298600	60298800	HMEC	1	.	60298600	60298800	255,215,0
chr1	60299000	60299800	HMEC	1	.	60299000	60299800	255,215,0
chr1	60300000	60300400	HMEC	1	.	60300000	60300400	255,215,0
chr1	60392600	60392800	HMEC	1	.	60392600	60392800	255,215,0
chr1	61035200	61035800	HMEC	1	.	61035200	61035800	255,215,0
chr1	61436600	61436800	HMEC	1	.	61436600	61436800	255,215,0
chr1	61668600	61669000	HMEC	1	.	61668600	61669000	255,215,0
chr1	61759600	61760000	HMEC	1	.	61759600	61760000	255,215,0
chr1	61768400	61768600	HMEC	1	.	61768400	61768600	255,215,0
chr1	62084400	62084800	HMEC	1	.	62084400	62084800	255,215,0
chr1	62212200	62212400	HMEC	1	.	62212200	62212400	255,215,0
chr1	62219600	62221000	HMEC	1	.	62219600	62221000	255,215,0
chr1	62417600	62418000	HMEC	1	.	62417600	62418000	255,215,0
chr1	62458600	62460000	HMEC	1	.	62458600	62460000	255,215,0
chr1	62587400	62587600	HMEC	1	.	62587400	62587600	255,215,0
chr1	62646000	62646400	HMEC	1	.	62646000	62646400	255,215,0
chr1	62698000	62699200	HMEC	1	.	62698000	62699200	255,215,0
chr1	62761000	62761200	HMEC	1	.	62761000	62761200	255,215,0
chr1	62761400	62762200	HMEC	1	.	62761400	62762200	255,215,0
chr1	62784400	62784600	HMEC	1	.	62784400	62784600	255,215,0
chr1	62862400	62864000	HMEC	1	.	62862400	62864000	255,215,0
chr1	63963400	63963600	HMEC	1	.	63963400	63963600	255,215,0
chr1	64011800	64012000	HMEC	1	.	64011800	64012000	255,215,0
chr1	64012400	64012600	HMEC	1	.	64012400	64012600	255,215,0
chr1	64012800	64014600	HMEC	1	.	64012800	64014600	255,215,0
chr1	64043400	64043600	HMEC	1	.	64043400	64043600	255,215,0
chr1	64094200	64094800	HMEC	1	.	64094200	64094800	255,215,0
chr1	64095600	64096600	HMEC	1	.	64095600	64096600	255,215,0
chr1	64135000	64136000	HMEC	1	.	64135000	64136000	255,215,0
chr1	64238200	64238400	HMEC	1	.	64238200	64238400	255,215,0
chr1	64312800	64313000	HMEC	1	.	64312800	64313000	255,215,0
chr1	64325000	64326200	HMEC	1	.	64325000	64326200	255,215,0
chr1	64329800	64330600	HMEC	1	.	64329800	64330600	255,215,0
chr1	64331800	64332000	HMEC	1	.	64331800	64332000	255,215,0
chr1	64340000	64340600	HMEC	1	.	64340000	64340600	255,215,0
chr1	64341800	64343600	HMEC	1	.	64341800	64343600	255,215,0
chr1	64343800	64344800	HMEC	1	.	64343800	64344800	255,215,0
chr1	64359400	64360000	HMEC	1	.	64359400	64360000	255,215,0
chr1	64360400	64360600	HMEC	1	.	64360400	64360600	255,215,0
chr1	64412400	64413200	HMEC	1	.	64412400	64413200	255,215,0
chr1	64446800	64447600	HMEC	1	.	64446800	64447600	255,215,0
chr1	64448600	64451200	HMEC	1	.	64448600	64451200	255,215,0
chr1	64452200	64452600	HMEC	1	.	64452200	64452600	255,215,0
chr1	64526600	64526800	HMEC	1	.	64526600	64526800	255,215,0
chr1	64527600	64527800	HMEC	1	.	64527600	64527800	255,215,0
chr1	64528400	64530000	HMEC	1	.	64528400	64530000	255,215,0
chr1	64530600	64531400	HMEC	1	.	64530600	64531400	255,215,0
chr1	64531600	64532000	HMEC	1	.	64531600	64532000	255,215,0
chr1	64541600	64544000	HMEC	1	.	64541600	64544000	255,215,0
chr1	64546600	64547400	HMEC	1	.	64546600	64547400	255,215,0
chr1	64547800	64548600	HMEC	1	.	64547800	64548600	255,215,0
chr1	64553200	64554000	HMEC	1	.	64553200	64554000	255,215,0
chr1	64559000	64560200	HMEC	1	.	64559000	64560200	255,215,0
chr1	64576400	64579000	HMEC	1	.	64576400	64579000	255,215,0
chr1	64580000	64580200	HMEC	1	.	64580000	64580200	255,215,0
chr1	64584400	64584600	HMEC	1	.	64584400	64584600	255,215,0
chr1	64587600	64587800	HMEC	1	.	64587600	64587800	255,215,0
chr1	64598200	64598800	HMEC	1	.	64598200	64598800	255,215,0
chr1	64599000	64599600	HMEC	1	.	64599000	64599600	255,215,0
chr1	64774600	64774800	HMEC	1	.	64774600	64774800	255,215,0
chr1	64990800	64991000	HMEC	1	.	64990800	64991000	255,215,0
chr1	64991200	64992600	HMEC	1	.	64991200	64992600	255,215,0
chr1	64992800	64993000	HMEC	1	.	64992800	64993000	255,215,0
chr1	65089800	65090000	HMEC	1	.	65089800	65090000	255,215,0
chr1	65212400	65212600	HMEC	1	.	65212400	65212600	255,215,0
chr1	65367800	65368000	HMEC	1	.	65367800	65368000	255,215,0
chr1	65607000	65607800	HMEC	1	.	65607000	65607800	255,215,0
chr1	65642400	65643200	HMEC	1	.	65642400	65643200	255,215,0
chr1	65650600	65650800	HMEC	1	.	65650600	65650800	255,215,0
chr1	65714200	65714400	HMEC	1	.	65714200	65714400	255,215,0
chr1	66752400	66752600	HMEC	1	.	66752400	66752600	255,215,0
chr1	67005200	67005600	HMEC	1	.	67005200	67005600	255,215,0
chr1	67021800	67022000	HMEC	1	.	67021800	67022000	255,215,0
chr1	67036000	67036200	HMEC	1	.	67036000	67036200	255,215,0
chr1	67036800	67037000	HMEC	1	.	67036800	67037000	255,215,0
chr1	67037200	67038000	HMEC	1	.	67037200	67038000	255,215,0
chr1	67411000	67411200	HMEC	1	.	67411000	67411200	255,215,0
chr1	67526000	67526200	HMEC	1	.	67526000	67526200	255,215,0
chr1	67560200	67560600	HMEC	1	.	67560200	67560600	255,215,0
chr1	67561000	67561400	HMEC	1	.	67561000	67561400	255,215,0
chr1	67612000	67613000	HMEC	1	.	67612000	67613000	255,215,0
chr1	67625200	67625400	HMEC	1	.	67625200	67625400	255,215,0
chr1	67813200	67814600	HMEC	1	.	67813200	67814600	255,215,0
chr1	67866200	67866400	HMEC	1	.	67866200	67866400	255,215,0
chr1	67996200	67996400	HMEC	1	.	67996200	67996400	255,215,0
chr1	67997200	67997600	HMEC	1	.	67997200	67997600	255,215,0
chr1	68001800	68002000	HMEC	1	.	68001800	68002000	255,215,0
chr1	68040800	68042800	HMEC	1	.	68040800	68042800	255,215,0
chr1	68065000	68065400	HMEC	1	.	68065000	68065400	255,215,0
chr1	68145200	68145400	HMEC	1	.	68145200	68145400	255,215,0
chr1	68145600	68145800	HMEC	1	.	68145600	68145800	255,215,0
chr1	68213000	68213400	HMEC	1	.	68213000	68213400	255,215,0
chr1	68282200	68282400	HMEC	1	.	68282200	68282400	255,215,0
chr1	68301000	68301400	HMEC	1	.	68301000	68301400	255,215,0
chr1	68301600	68303200	HMEC	1	.	68301600	68303200	255,215,0
chr1	68387000	68387600	HMEC	1	.	68387000	68387600	255,215,0
chr1	68444400	68444600	HMEC	1	.	68444400	68444600	255,215,0
chr1	68445200	68445400	HMEC	1	.	68445200	68445400	255,215,0
chr1	68516400	68516600	HMEC	1	.	68516400	68516600	255,215,0
chr1	68517000	68517200	HMEC	1	.	68517000	68517200	255,215,0
chr1	68606800	68607600	HMEC	1	.	68606800	68607600	255,215,0
chr1	68611400	68611800	HMEC	1	.	68611400	68611800	255,215,0
chr1	68683800	68684400	HMEC	1	.	68683800	68684400	255,215,0
chr1	68684600	68684800	HMEC	1	.	68684600	68684800	255,215,0
chr1	68692800	68693000	HMEC	1	.	68692800	68693000	255,215,0
chr1	68694000	68694200	HMEC	1	.	68694000	68694200	255,215,0
chr1	68919800	68920000	HMEC	1	.	68919800	68920000	255,215,0
chr1	68981800	68982000	HMEC	1	.	68981800	68982000	255,215,0
chr1	68982200	68982400	HMEC	1	.	68982200	68982400	255,215,0
chr1	68993400	68994000	HMEC	1	.	68993400	68994000	255,215,0
chr1	68994200	68994800	HMEC	1	.	68994200	68994800	255,215,0
chr1	69520400	69521600	HMEC	1	.	69520400	69521600	255,215,0
chr1	69569400	69569600	HMEC	1	.	69569400	69569600	255,215,0
chr1	69569800	69570000	HMEC	1	.	69569800	69570000	255,215,0
chr1	69575200	69576000	HMEC	1	.	69575200	69576000	255,215,0
chr1	69940400	69941600	HMEC	1	.	69940400	69941600	255,215,0
chr1	69959200	69960000	HMEC	1	.	69959200	69960000	255,215,0
chr1	69960200	69960400	HMEC	1	.	69960200	69960400	255,215,0
chr1	69976200	69976400	HMEC	1	.	69976200	69976400	255,215,0
chr1	69979000	69979200	HMEC	1	.	69979000	69979200	255,215,0
chr1	70159200	70159600	HMEC	1	.	70159200	70159600	255,215,0
chr1	70159800	70160000	HMEC	1	.	70159800	70160000	255,215,0
chr1	70750000	70750800	HMEC	1	.	70750000	70750800	255,215,0
chr1	70825400	70825600	HMEC	1	.	70825400	70825600	255,215,0
chr1	70891800	70892400	HMEC	1	.	70891800	70892400	255,215,0
chr1	72466400	72466600	HMEC	1	.	72466400	72466600	255,215,0
chr1	72528200	72528400	HMEC	1	.	72528200	72528400	255,215,0
chr1	72528600	72528800	HMEC	1	.	72528600	72528800	255,215,0
chr1	72897800	72898000	HMEC	1	.	72897800	72898000	255,215,0
chr1	73357200	73358200	HMEC	1	.	73357200	73358200	255,215,0
chr1	73358600	73358800	HMEC	1	.	73358600	73358800	255,215,0
chr1	74139600	74140800	HMEC	1	.	74139600	74140800	255,215,0
chr1	74372600	74372800	HMEC	1	.	74372600	74372800	255,215,0
chr1	74373200	74373400	HMEC	1	.	74373200	74373400	255,215,0
chr1	75116600	75116800	HMEC	1	.	75116600	75116800	255,215,0
chr1	75117000	75117200	HMEC	1	.	75117000	75117200	255,215,0
chr1	75549800	75550600	HMEC	1	.	75549800	75550600	255,215,0
chr1	75557400	75557600	HMEC	1	.	75557400	75557600	255,215,0
chr1	75558000	75558400	HMEC	1	.	75558000	75558400	255,215,0
chr1	75837800	75838000	HMEC	1	.	75837800	75838000	255,215,0
chr1	76419800	76421000	HMEC	1	.	76419800	76421000	255,215,0
chr1	76435000	76435200	HMEC	1	.	76435000	76435200	255,215,0
chr1	76489600	76490000	HMEC	1	.	76489600	76490000	255,215,0
chr1	77292200	77292400	HMEC	1	.	77292200	77292400	255,215,0
chr1	77297800	77299400	HMEC	1	.	77297800	77299400	255,215,0
chr1	77333000	77333200	HMEC	1	.	77333000	77333200	255,215,0
chr1	77333600	77333800	HMEC	1	.	77333600	77333800	255,215,0
chr1	77334000	77334200	HMEC	1	.	77334000	77334200	255,215,0
chr1	77394400	77394600	HMEC	1	.	77394400	77394600	255,215,0
chr1	77415000	77415200	HMEC	1	.	77415000	77415200	255,215,0
chr1	77415400	77416000	HMEC	1	.	77415400	77416000	255,215,0
chr1	77461000	77461800	HMEC	1	.	77461000	77461800	255,215,0
chr1	77462400	77462600	HMEC	1	.	77462400	77462600	255,215,0
chr1	77462800	77465400	HMEC	1	.	77462800	77465400	255,215,0
chr1	77505000	77505200	HMEC	1	.	77505000	77505200	255,215,0
chr1	78028200	78028600	HMEC	1	.	78028200	78028600	255,215,0
chr1	78071000	78071400	HMEC	1	.	78071000	78071400	255,215,0
chr1	78071600	78072000	HMEC	1	.	78071600	78072000	255,215,0
chr1	78290600	78291000	HMEC	1	.	78290600	78291000	255,215,0
chr1	78291400	78292000	HMEC	1	.	78291400	78292000	255,215,0
chr1	78414800	78415000	HMEC	1	.	78414800	78415000	255,215,0
chr1	78579400	78579800	HMEC	1	.	78579400	78579800	255,215,0
chr1	78622800	78623000	HMEC	1	.	78622800	78623000	255,215,0
chr1	78743600	78744200	HMEC	1	.	78743600	78744200	255,215,0
chr1	78836200	78836600	HMEC	1	.	78836200	78836600	255,215,0
chr1	78837000	78837200	HMEC	1	.	78837000	78837200	255,215,0
chr1	79052600	79052800	HMEC	1	.	79052600	79052800	255,215,0
chr1	79053000	79053400	HMEC	1	.	79053000	79053400	255,215,0
chr1	79556000	79556400	HMEC	1	.	79556000	79556400	255,215,0
chr1	79556600	79556800	HMEC	1	.	79556600	79556800	255,215,0
chr1	79570800	79571200	HMEC	1	.	79570800	79571200	255,215,0
chr1	79571600	79571800	HMEC	1	.	79571600	79571800	255,215,0
chr1	79723000	79723200	HMEC	1	.	79723000	79723200	255,215,0
chr1	80521200	80522600	HMEC	1	.	80521200	80522600	255,215,0
chr1	80530000	80530200	HMEC	1	.	80530000	80530200	255,215,0
chr1	80882600	80884200	HMEC	1	.	80882600	80884200	255,215,0
chr1	81427200	81427600	HMEC	1	.	81427200	81427600	255,215,0
chr1	81577400	81577600	HMEC	1	.	81577400	81577600	255,215,0
chr1	81577800	81578000	HMEC	1	.	81577800	81578000	255,215,0
chr1	81579600	81580000	HMEC	1	.	81579600	81580000	255,215,0
chr1	81584800	81585600	HMEC	1	.	81584800	81585600	255,215,0
chr1	81651200	81652600	HMEC	1	.	81651200	81652600	255,215,0
chr1	81975200	81975800	HMEC	1	.	81975200	81975800	255,215,0
chr1	82164200	82164400	HMEC	1	.	82164200	82164400	255,215,0
chr1	82180000	82180400	HMEC	1	.	82180000	82180400	255,215,0
chr1	82180600	82181000	HMEC	1	.	82180600	82181000	255,215,0
chr1	82415000	82415400	HMEC	1	.	82415000	82415400	255,215,0
chr1	82415800	82416000	HMEC	1	.	82415800	82416000	255,215,0
chr1	82552800	82553000	HMEC	1	.	82552800	82553000	255,215,0
chr1	82605400	82606600	HMEC	1	.	82605400	82606600	255,215,0
chr1	82693000	82693800	HMEC	1	.	82693000	82693800	255,215,0
chr1	82735000	82735200	HMEC	1	.	82735000	82735200	255,215,0
chr1	82783600	82783800	HMEC	1	.	82783600	82783800	255,215,0
chr1	82784400	82784600	HMEC	1	.	82784400	82784600	255,215,0
chr1	82832600	82832800	HMEC	1	.	82832600	82832800	255,215,0
chr1	82833000	82833200	HMEC	1	.	82833000	82833200	255,215,0
chr1	82837800	82838000	HMEC	1	.	82837800	82838000	255,215,0
chr1	82838400	82838600	HMEC	1	.	82838400	82838600	255,215,0
chr1	82858600	82858800	HMEC	1	.	82858600	82858800	255,215,0
chr1	83476800	83477000	HMEC	1	.	83476800	83477000	255,215,0
chr1	83477200	83477600	HMEC	1	.	83477200	83477600	255,215,0
chr1	84474800	84475000	HMEC	1	.	84474800	84475000	255,215,0
chr1	84477400	84478400	HMEC	1	.	84477400	84478400	255,215,0
chr1	84555600	84555800	HMEC	1	.	84555600	84555800	255,215,0
chr1	84813800	84814200	HMEC	1	.	84813800	84814200	255,215,0
chr1	84827800	84828200	HMEC	1	.	84827800	84828200	255,215,0
chr1	85051800	85052000	HMEC	1	.	85051800	85052000	255,215,0
chr1	85100000	85100400	HMEC	1	.	85100000	85100400	255,215,0
chr1	85100600	85100800	HMEC	1	.	85100600	85100800	255,215,0
chr1	85215200	85216000	HMEC	1	.	85215200	85216000	255,215,0
chr1	85216400	85216600	HMEC	1	.	85216400	85216600	255,215,0
chr1	85224800	85225200	HMEC	1	.	85224800	85225200	255,215,0
chr1	85251000	85251400	HMEC	1	.	85251000	85251400	255,215,0
chr1	85302200	85302400	HMEC	1	.	85302200	85302400	255,215,0
chr1	85307200	85309200	HMEC	1	.	85307200	85309200	255,215,0
chr1	85346400	85347200	HMEC	1	.	85346400	85347200	255,215,0
chr1	85354800	85355200	HMEC	1	.	85354800	85355200	255,215,0
chr1	85358000	85358200	HMEC	1	.	85358000	85358200	255,215,0
chr1	85359200	85359400	HMEC	1	.	85359200	85359400	255,215,0
chr1	85363200	85363400	HMEC	1	.	85363200	85363400	255,215,0
chr1	85513200	85513400	HMEC	1	.	85513200	85513400	255,215,0
chr1	85553000	85553400	HMEC	1	.	85553000	85553400	255,215,0
chr1	85553600	85553800	HMEC	1	.	85553600	85553800	255,215,0
chr1	85743800	85744000	HMEC	1	.	85743800	85744000	255,215,0
chr1	85754600	85754800	HMEC	1	.	85754600	85754800	255,215,0
chr1	85757600	85757800	HMEC	1	.	85757600	85757800	255,215,0
chr1	85988000	85988200	HMEC	1	.	85988000	85988200	255,215,0
chr1	86020400	86020600	HMEC	1	.	86020400	86020600	255,215,0
chr1	86020800	86021000	HMEC	1	.	86020800	86021000	255,215,0
chr1	86021200	86021400	HMEC	1	.	86021200	86021400	255,215,0
chr1	86021600	86022000	HMEC	1	.	86021600	86022000	255,215,0
chr1	86022200	86022400	HMEC	1	.	86022200	86022400	255,215,0
chr1	86890800	86891600	HMEC	1	.	86890800	86891600	255,215,0
chr1	86891800	86892000	HMEC	1	.	86891800	86892000	255,215,0
chr1	87008200	87008400	HMEC	1	.	87008200	87008400	255,215,0
chr1	87008600	87009000	HMEC	1	.	87008600	87009000	255,215,0
chr1	87012000	87013400	HMEC	1	.	87012000	87013400	255,215,0
chr1	87102400	87102600	HMEC	1	.	87102400	87102600	255,215,0
chr1	87102800	87103600	HMEC	1	.	87102800	87103600	255,215,0
chr1	87223000	87223400	HMEC	1	.	87223000	87223400	255,215,0
chr1	87437200	87437600	HMEC	1	.	87437200	87437600	255,215,0
chr1	87554800	87555200	HMEC	1	.	87554800	87555200	255,215,0
chr1	87555600	87555800	HMEC	1	.	87555600	87555800	255,215,0
chr1	87585200	87586400	HMEC	1	.	87585200	87586400	255,215,0
chr1	87594800	87595000	HMEC	1	.	87594800	87595000	255,215,0
chr1	87606000	87607400	HMEC	1	.	87606000	87607400	255,215,0
chr1	87640400	87640800	HMEC	1	.	87640400	87640800	255,215,0
chr1	87669600	87669800	HMEC	1	.	87669600	87669800	255,215,0
chr1	87670000	87670200	HMEC	1	.	87670000	87670200	255,215,0
chr1	87685600	87686200	HMEC	1	.	87685600	87686200	255,215,0
chr1	87686400	87686600	HMEC	1	.	87686400	87686600	255,215,0
chr1	87814000	87814200	HMEC	1	.	87814000	87814200	255,215,0
chr1	87864000	87865800	HMEC	1	.	87864000	87865800	255,215,0
chr1	88109800	88110000	HMEC	1	.	88109800	88110000	255,215,0
chr1	88110200	88111000	HMEC	1	.	88110200	88111000	255,215,0
chr1	88442600	88443000	HMEC	1	.	88442600	88443000	255,215,0
chr1	88443200	88443600	HMEC	1	.	88443200	88443600	255,215,0
chr1	88445200	88445400	HMEC	1	.	88445200	88445400	255,215,0
chr1	88445600	88446800	HMEC	1	.	88445600	88446800	255,215,0
chr1	88525000	88527000	HMEC	1	.	88525000	88527000	255,215,0
chr1	89241400	89241600	HMEC	1	.	89241400	89241600	255,215,0
chr1	89467200	89467400	HMEC	1	.	89467200	89467400	255,215,0
chr1	89772000	89772600	HMEC	1	.	89772000	89772600	255,215,0
chr1	89776400	89776600	HMEC	1	.	89776400	89776600	255,215,0
chr1	89777400	89778000	HMEC	1	.	89777400	89778000	255,215,0
chr1	89830600	89831400	HMEC	1	.	89830600	89831400	255,215,0
chr1	89917000	89917200	HMEC	1	.	89917000	89917200	255,215,0
chr1	89918200	89918800	HMEC	1	.	89918200	89918800	255,215,0
chr1	89919000	89919400	HMEC	1	.	89919000	89919400	255,215,0
chr1	89930400	89930600	HMEC	1	.	89930400	89930600	255,215,0
chr1	90082000	90082200	HMEC	1	.	90082000	90082200	255,215,0
chr1	90274400	90275000	HMEC	1	.	90274400	90275000	255,215,0
chr1	90312000	90312200	HMEC	1	.	90312000	90312200	255,215,0
chr1	90320200	90320400	HMEC	1	.	90320200	90320400	255,215,0
chr1	90468400	90468800	HMEC	1	.	90468400	90468800	255,215,0
chr1	90627200	90628600	HMEC	1	.	90627200	90628600	255,215,0
chr1	90852400	90853200	HMEC	1	.	90852400	90853200	255,215,0
chr1	90858400	90858800	HMEC	1	.	90858400	90858800	255,215,0
chr1	90859000	90859200	HMEC	1	.	90859000	90859200	255,215,0
chr1	90865400	90866600	HMEC	1	.	90865400	90866600	255,215,0
chr1	90870800	90871000	HMEC	1	.	90870800	90871000	255,215,0
chr1	92650200	92650400	HMEC	1	.	92650200	92650400	255,215,0
chr1	92791800	92792400	HMEC	1	.	92791800	92792400	255,215,0
chr1	92792600	92793000	HMEC	1	.	92792600	92793000	255,215,0
chr1	92794600	92794800	HMEC	1	.	92794600	92794800	255,215,0
chr1	92795000	92796000	HMEC	1	.	92795000	92796000	255,215,0
chr1	92968000	92968200	HMEC	1	.	92968000	92968200	255,215,0
chr1	93218200	93218400	HMEC	1	.	93218200	93218400	255,215,0
chr1	93273600	93274200	HMEC	1	.	93273600	93274200	255,215,0
chr1	93274600	93274800	HMEC	1	.	93274600	93274800	255,215,0
chr1	93314000	93314200	HMEC	1	.	93314000	93314200	255,215,0
chr1	93373200	93376600	HMEC	1	.	93373200	93376600	255,215,0
chr1	93399600	93399800	HMEC	1	.	93399600	93399800	255,215,0
chr1	93400600	93400800	HMEC	1	.	93400600	93400800	255,215,0
chr1	94042000	94042200	HMEC	1	.	94042000	94042200	255,215,0
chr1	94044800	94045000	HMEC	1	.	94044800	94045000	255,215,0
chr1	94064000	94064400	HMEC	1	.	94064000	94064400	255,215,0
chr1	94077800	94078000	HMEC	1	.	94077800	94078000	255,215,0
chr1	94078200	94078400	HMEC	1	.	94078200	94078400	255,215,0
chr1	94078600	94078800	HMEC	1	.	94078600	94078800	255,215,0
chr1	94164200	94165000	HMEC	1	.	94164200	94165000	255,215,0
chr1	94165400	94165600	HMEC	1	.	94165400	94165600	255,215,0
chr1	94166000	94166200	HMEC	1	.	94166000	94166200	255,215,0
chr1	94197400	94197600	HMEC	1	.	94197400	94197600	255,215,0
chr1	94201600	94202400	HMEC	1	.	94201600	94202400	255,215,0
chr1	94205200	94205400	HMEC	1	.	94205200	94205400	255,215,0
chr1	94242400	94242600	HMEC	1	.	94242400	94242600	255,215,0
chr1	94242800	94243000	HMEC	1	.	94242800	94243000	255,215,0
chr1	94288000	94288200	HMEC	1	.	94288000	94288200	255,215,0
chr1	94288600	94288800	HMEC	1	.	94288600	94288800	255,215,0
chr1	94308400	94308800	HMEC	1	.	94308400	94308800	255,215,0
chr1	94433200	94433400	HMEC	1	.	94433200	94433400	255,215,0
chr1	94435000	94435200	HMEC	1	.	94435000	94435200	255,215,0
chr1	94452600	94456200	HMEC	1	.	94452600	94456200	255,215,0
chr1	94458400	94460200	HMEC	1	.	94458400	94460200	255,215,0
chr1	94460400	94460800	HMEC	1	.	94460400	94460800	255,215,0
chr1	94461400	94462000	HMEC	1	.	94461400	94462000	255,215,0
chr1	94547000	94547600	HMEC	1	.	94547000	94547600	255,215,0
chr1	94547800	94548000	HMEC	1	.	94547800	94548000	255,215,0
chr1	94566800	94567200	HMEC	1	.	94566800	94567200	255,215,0
chr1	94569000	94569800	HMEC	1	.	94569000	94569800	255,215,0
chr1	94716200	94716400	HMEC	1	.	94716200	94716400	255,215,0
chr1	94799800	94800000	HMEC	1	.	94799800	94800000	255,215,0
chr1	94866600	94867000	HMEC	1	.	94866600	94867000	255,215,0
chr1	95015000	95015800	HMEC	1	.	95015000	95015800	255,215,0
chr1	95067800	95068600	HMEC	1	.	95067800	95068600	255,215,0
chr1	95082200	95083000	HMEC	1	.	95082200	95083000	255,215,0
chr1	95110600	95110800	HMEC	1	.	95110600	95110800	255,215,0
chr1	95174000	95174400	HMEC	1	.	95174000	95174400	255,215,0
chr1	95190800	95192000	HMEC	1	.	95190800	95192000	255,215,0
chr1	95197400	95197600	HMEC	1	.	95197400	95197600	255,215,0
chr1	95204600	95206000	HMEC	1	.	95204600	95206000	255,215,0
chr1	95209600	95210000	HMEC	1	.	95209600	95210000	255,215,0
chr1	95256800	95257000	HMEC	1	.	95256800	95257000	255,215,0
chr1	95286400	95287000	HMEC	1	.	95286400	95287000	255,215,0
chr1	95440200	95440600	HMEC	1	.	95440200	95440600	255,215,0
chr1	95466200	95466400	HMEC	1	.	95466200	95466400	255,215,0
chr1	95500600	95501200	HMEC	1	.	95500600	95501200	255,215,0
chr1	95501400	95501800	HMEC	1	.	95501400	95501800	255,215,0
chr1	95504800	95505200	HMEC	1	.	95504800	95505200	255,215,0
chr1	95505400	95506000	HMEC	1	.	95505400	95506000	255,215,0
chr1	96012800	96013200	HMEC	1	.	96012800	96013200	255,215,0
chr1	96020200	96020600	HMEC	1	.	96020200	96020600	255,215,0
chr1	96044200	96044600	HMEC	1	.	96044200	96044600	255,215,0
chr1	96049800	96050000	HMEC	1	.	96049800	96050000	255,215,0
chr1	96188200	96189800	HMEC	1	.	96188200	96189800	255,215,0
chr1	96196000	96197800	HMEC	1	.	96196000	96197800	255,215,0
chr1	96756800	96757200	HMEC	1	.	96756800	96757200	255,215,0
chr1	96771800	96773000	HMEC	1	.	96771800	96773000	255,215,0
chr1	96822400	96823000	HMEC	1	.	96822400	96823000	255,215,0
chr1	96938600	96940400	HMEC	1	.	96938600	96940400	255,215,0
chr1	96952000	96954200	HMEC	1	.	96952000	96954200	255,215,0
chr1	97025200	97025800	HMEC	1	.	97025200	97025800	255,215,0
chr1	97026000	97026600	HMEC	1	.	97026000	97026600	255,215,0
chr1	97514800	97515000	HMEC	1	.	97514800	97515000	255,215,0
chr1	97526800	97527200	HMEC	1	.	97526800	97527200	255,215,0
chr1	97527400	97527800	HMEC	1	.	97527400	97527800	255,215,0
chr1	97547000	97547800	HMEC	1	.	97547000	97547800	255,215,0
chr1	97548000	97548200	HMEC	1	.	97548000	97548200	255,215,0
chr1	97548400	97548600	HMEC	1	.	97548400	97548600	255,215,0
chr1	97829800	97830400	HMEC	1	.	97829800	97830400	255,215,0
chr1	97830800	97831000	HMEC	1	.	97830800	97831000	255,215,0
chr1	98383400	98383600	HMEC	1	.	98383400	98383600	255,215,0
chr1	98499800	98500400	HMEC	1	.	98499800	98500400	255,215,0
chr1	98608800	98609200	HMEC	1	.	98608800	98609200	255,215,0
chr1	98962000	98962400	HMEC	1	.	98962000	98962400	255,215,0
chr1	98981600	98982200	HMEC	1	.	98981600	98982200	255,215,0
chr1	99142400	99142600	HMEC	1	.	99142400	99142600	255,215,0
chr1	99204800	99206800	HMEC	1	.	99204800	99206800	255,215,0
chr1	99385800	99386000	HMEC	1	.	99385800	99386000	255,215,0
chr1	99386800	99387200	HMEC	1	.	99386800	99387200	255,215,0
chr1	100039200	100039400	HMEC	1	.	100039200	100039400	255,215,0
chr1	100046200	100046800	HMEC	1	.	100046200	100046800	255,215,0
chr1	100086800	100088000	HMEC	1	.	100086800	100088000	255,215,0
chr1	100149200	100149400	HMEC	1	.	100149200	100149400	255,215,0
chr1	100222000	100222200	HMEC	1	.	100222000	100222200	255,215,0
chr1	100229000	100229200	HMEC	1	.	100229000	100229200	255,215,0
chr1	100437800	100438000	HMEC	1	.	100437800	100438000	255,215,0
chr1	100517800	100518200	HMEC	1	.	100517800	100518200	255,215,0
chr1	100778200	100780400	HMEC	1	.	100778200	100780400	255,215,0
chr1	100780600	100781200	HMEC	1	.	100780600	100781200	255,215,0
chr1	101089200	101089400	HMEC	1	.	101089200	101089400	255,215,0
chr1	101096000	101096200	HMEC	1	.	101096000	101096200	255,215,0
chr1	101096400	101096800	HMEC	1	.	101096400	101096800	255,215,0
chr1	101157200	101157400	HMEC	1	.	101157200	101157400	255,215,0
chr1	101327600	101328400	HMEC	1	.	101327600	101328400	255,215,0
chr1	101479600	101479800	HMEC	1	.	101479600	101479800	255,215,0
chr1	101804400	101804600	HMEC	1	.	101804400	101804600	255,215,0
chr1	101958200	101958400	HMEC	1	.	101958200	101958400	255,215,0
chr1	102205800	102206000	HMEC	1	.	102205800	102206000	255,215,0
chr1	102207600	102207800	HMEC	1	.	102207600	102207800	255,215,0
chr1	102551000	102551600	HMEC	1	.	102551000	102551600	255,215,0
chr1	102551800	102552400	HMEC	1	.	102551800	102552400	255,215,0
chr1	102554200	102554400	HMEC	1	.	102554200	102554400	255,215,0
chr1	102554600	102556200	HMEC	1	.	102554600	102556200	255,215,0
chr1	102562600	102563000	HMEC	1	.	102562600	102563000	255,215,0
chr1	102563400	102564200	HMEC	1	.	102563400	102564200	255,215,0
chr1	102564400	102564800	HMEC	1	.	102564400	102564800	255,215,0
chr1	103093600	103094200	HMEC	1	.	103093600	103094200	255,215,0
chr1	103352200	103352400	HMEC	1	.	103352200	103352400	255,215,0
chr1	104040600	104040800	HMEC	1	.	104040600	104040800	255,215,0
chr1	104921400	104921600	HMEC	1	.	104921400	104921600	255,215,0
chr1	104922000	104922600	HMEC	1	.	104922000	104922600	255,215,0
chr1	104923000	104923200	HMEC	1	.	104923000	104923200	255,215,0
chr1	104930400	104930800	HMEC	1	.	104930400	104930800	255,215,0
chr1	104931200	104931400	HMEC	1	.	104931200	104931400	255,215,0
chr1	104932400	104933400	HMEC	1	.	104932400	104933400	255,215,0
chr1	107032000	107032400	HMEC	1	.	107032000	107032400	255,215,0
chr1	107163000	107163200	HMEC	1	.	107163000	107163200	255,215,0
chr1	107771800	107772000	HMEC	1	.	107771800	107772000	255,215,0
chr1	107792400	107792800	HMEC	1	.	107792400	107792800	255,215,0
chr1	107805400	107805600	HMEC	1	.	107805400	107805600	255,215,0
chr1	107805800	107806000	HMEC	1	.	107805800	107806000	255,215,0
chr1	107807000	107807400	HMEC	1	.	107807000	107807400	255,215,0
chr1	107869400	107869600	HMEC	1	.	107869400	107869600	255,215,0
chr1	107870400	107870600	HMEC	1	.	107870400	107870600	255,215,0
chr1	108067800	108068000	HMEC	1	.	108067800	108068000	255,215,0
chr1	108078200	108079800	HMEC	1	.	108078200	108079800	255,215,0
chr1	108090400	108091000	HMEC	1	.	108090400	108091000	255,215,0
chr1	108100000	108100200	HMEC	1	.	108100000	108100200	255,215,0
chr1	108135400	108135600	HMEC	1	.	108135400	108135600	255,215,0
chr1	108202600	108203200	HMEC	1	.	108202600	108203200	255,215,0
chr1	108211600	108211800	HMEC	1	.	108211600	108211800	255,215,0
chr1	108220000	108221200	HMEC	1	.	108220000	108221200	255,215,0
chr1	108229400	108229600	HMEC	1	.	108229400	108229600	255,215,0
chr1	108247000	108248200	HMEC	1	.	108247000	108248200	255,215,0
chr1	108292800	108293000	HMEC	1	.	108292800	108293000	255,215,0
chr1	108507200	108507400	HMEC	1	.	108507200	108507400	255,215,0
chr1	108510600	108510800	HMEC	1	.	108510600	108510800	255,215,0
chr1	108533600	108533800	HMEC	1	.	108533600	108533800	255,215,0
chr1	108534200	108534400	HMEC	1	.	108534200	108534400	255,215,0
chr1	108534600	108535000	HMEC	1	.	108534600	108535000	255,215,0
chr1	108552200	108552600	HMEC	1	.	108552200	108552600	255,215,0
chr1	108553200	108553400	HMEC	1	.	108553200	108553400	255,215,0
chr1	108588200	108589400	HMEC	1	.	108588200	108589400	255,215,0
chr1	108596000	108596200	HMEC	1	.	108596000	108596200	255,215,0
chr1	109388200	109389200	HMEC	1	.	109388200	109389200	255,215,0
chr1	109421800	109422000	HMEC	1	.	109421800	109422000	255,215,0
chr1	109422800	109423000	HMEC	1	.	109422800	109423000	255,215,0
chr1	109592400	109592600	HMEC	1	.	109592400	109592600	255,215,0
chr1	109593000	109593800	HMEC	1	.	109593000	109593800	255,215,0
chr1	109751000	109753800	HMEC	1	.	109751000	109753800	255,215,0
chr1	109839400	109839600	HMEC	1	.	109839400	109839600	255,215,0
chr1	109839800	109840000	HMEC	1	.	109839800	109840000	255,215,0
chr1	110351000	110351200	HMEC	1	.	110351000	110351200	255,215,0
chr1	110371600	110371800	HMEC	1	.	110371600	110371800	255,215,0
chr1	110436000	110436400	HMEC	1	.	110436000	110436400	255,215,0
chr1	110447200	110447400	HMEC	1	.	110447200	110447400	255,215,0
chr1	110470800	110471200	HMEC	1	.	110470800	110471200	255,215,0
chr1	110506000	110506200	HMEC	1	.	110506000	110506200	255,215,0
chr1	110513400	110513600	HMEC	1	.	110513400	110513600	255,215,0
chr1	110771000	110772600	HMEC	1	.	110771000	110772600	255,215,0
chr1	110802200	110803200	HMEC	1	.	110802200	110803200	255,215,0
chr1	110850800	110851400	HMEC	1	.	110850800	110851400	255,215,0
chr1	110851600	110851800	HMEC	1	.	110851600	110851800	255,215,0
chr1	111313200	111314600	HMEC	1	.	111313200	111314600	255,215,0
chr1	111317000	111317200	HMEC	1	.	111317000	111317200	255,215,0
chr1	111446800	111447400	HMEC	1	.	111446800	111447400	255,215,0
chr1	111529400	111529600	HMEC	1	.	111529400	111529600	255,215,0
chr1	111698800	111699000	HMEC	1	.	111698800	111699000	255,215,0
chr1	111771800	111772000	HMEC	1	.	111771800	111772000	255,215,0
chr1	111777000	111777600	HMEC	1	.	111777000	111777600	255,215,0
chr1	111777800	111778200	HMEC	1	.	111777800	111778200	255,215,0
chr1	111889400	111889600	HMEC	1	.	111889400	111889600	255,215,0
chr1	111907200	111908000	HMEC	1	.	111907200	111908000	255,215,0
chr1	112106200	112106600	HMEC	1	.	112106200	112106600	255,215,0
chr1	112147800	112148000	HMEC	1	.	112147800	112148000	255,215,0
chr1	112480400	112480600	HMEC	1	.	112480400	112480600	255,215,0
chr1	112490400	112491400	HMEC	1	.	112490400	112491400	255,215,0
chr1	112491600	112492200	HMEC	1	.	112491600	112492200	255,215,0
chr1	112532200	112532400	HMEC	1	.	112532200	112532400	255,215,0
chr1	112532600	112533000	HMEC	1	.	112532600	112533000	255,215,0
chr1	112533800	112534200	HMEC	1	.	112533800	112534200	255,215,0
chr1	112601400	112602000	HMEC	1	.	112601400	112602000	255,215,0
chr1	112603200	112605200	HMEC	1	.	112603200	112605200	255,215,0
chr1	112875000	112876800	HMEC	1	.	112875000	112876800	255,215,0
chr1	112877800	112878200	HMEC	1	.	112877800	112878200	255,215,0
chr1	112878400	112878600	HMEC	1	.	112878400	112878600	255,215,0
chr1	112879800	112880200	HMEC	1	.	112879800	112880200	255,215,0
chr1	112902600	112903400	HMEC	1	.	112902600	112903400	255,215,0
chr1	113007000	113007400	HMEC	1	.	113007000	113007400	255,215,0
chr1	113148200	113149800	HMEC	1	.	113148200	113149800	255,215,0
chr1	113183200	113183400	HMEC	1	.	113183200	113183400	255,215,0
chr1	113229200	113231200	HMEC	1	.	113229200	113231200	255,215,0
chr1	113264800	113265000	HMEC	1	.	113264800	113265000	255,215,0
chr1	113265200	113265400	HMEC	1	.	113265200	113265400	255,215,0
chr1	113275400	113275800	HMEC	1	.	113275400	113275800	255,215,0
chr1	113286400	113287000	HMEC	1	.	113286400	113287000	255,215,0
chr1	113304200	113306800	HMEC	1	.	113304200	113306800	255,215,0
chr1	113521000	113521200	HMEC	1	.	113521000	113521200	255,215,0
chr1	113531600	113532000	HMEC	1	.	113531600	113532000	255,215,0
chr1	113532600	113533000	HMEC	1	.	113532600	113533000	255,215,0
chr1	113577400	113578600	HMEC	1	.	113577400	113578600	255,215,0
chr1	113790200	113790400	HMEC	1	.	113790200	113790400	255,215,0
chr1	113790600	113790800	HMEC	1	.	113790600	113790800	255,215,0
chr1	113791000	113791400	HMEC	1	.	113791000	113791400	255,215,0
chr1	113851000	113851200	HMEC	1	.	113851000	113851200	255,215,0
chr1	113870000	113870200	HMEC	1	.	113870000	113870200	255,215,0
chr1	113918600	113918800	HMEC	1	.	113918600	113918800	255,215,0
chr1	114001800	114002000	HMEC	1	.	114001800	114002000	255,215,0
chr1	114002200	114002400	HMEC	1	.	114002200	114002400	255,215,0
chr1	114083800	114084000	HMEC	1	.	114083800	114084000	255,215,0
chr1	114084400	114085600	HMEC	1	.	114084400	114085600	255,215,0
chr1	114088200	114088400	HMEC	1	.	114088200	114088400	255,215,0
chr1	114205200	114205400	HMEC	1	.	114205200	114205400	255,215,0
chr1	114205600	114206800	HMEC	1	.	114205600	114206800	255,215,0
chr1	114557600	114557800	HMEC	1	.	114557600	114557800	255,215,0
chr1	114575000	114575600	HMEC	1	.	114575000	114575600	255,215,0
chr1	114575800	114576000	HMEC	1	.	114575800	114576000	255,215,0
chr1	114576600	114576800	HMEC	1	.	114576600	114576800	255,215,0
chr1	114625200	114625400	HMEC	1	.	114625200	114625400	255,215,0
chr1	114636800	114637200	HMEC	1	.	114636800	114637200	255,215,0
chr1	114862200	114863200	HMEC	1	.	114862200	114863200	255,215,0
chr1	114863400	114864000	HMEC	1	.	114863400	114864000	255,215,0
chr1	114878800	114879200	HMEC	1	.	114878800	114879200	255,215,0
chr1	115152600	115155000	HMEC	1	.	115152600	115155000	255,215,0
chr1	115160800	115162200	HMEC	1	.	115160800	115162200	255,215,0
chr1	115345200	115345800	HMEC	1	.	115345200	115345800	255,215,0
chr1	115346000	115346400	HMEC	1	.	115346000	115346400	255,215,0
chr1	115370800	115371000	HMEC	1	.	115370800	115371000	255,215,0
chr1	115632200	115632800	HMEC	1	.	115632200	115632800	255,215,0
chr1	115700600	115700800	HMEC	1	.	115700600	115700800	255,215,0
chr1	115765000	115765200	HMEC	1	.	115765000	115765200	255,215,0
chr1	115765400	115766200	HMEC	1	.	115765400	115766200	255,215,0
chr1	115767200	115767400	HMEC	1	.	115767200	115767400	255,215,0
chr1	115794800	115795000	HMEC	1	.	115794800	115795000	255,215,0
chr1	115842600	115844000	HMEC	1	.	115842600	115844000	255,215,0
chr1	115844800	115845600	HMEC	1	.	115844800	115845600	255,215,0
chr1	115880200	115880800	HMEC	1	.	115880200	115880800	255,215,0
chr1	116052600	116052800	HMEC	1	.	116052600	116052800	255,215,0
chr1	116079000	116079600	HMEC	1	.	116079000	116079600	255,215,0
chr1	116081200	116082600	HMEC	1	.	116081200	116082600	255,215,0
chr1	116219000	116219200	HMEC	1	.	116219000	116219200	255,215,0
chr1	116219400	116219600	HMEC	1	.	116219400	116219600	255,215,0
chr1	116256600	116258400	HMEC	1	.	116256600	116258400	255,215,0
chr1	116333400	116333800	HMEC	1	.	116333400	116333800	255,215,0
chr1	116334000	116334800	HMEC	1	.	116334000	116334800	255,215,0
chr1	116337200	116338200	HMEC	1	.	116337200	116338200	255,215,0
chr1	116357000	116358400	HMEC	1	.	116357000	116358400	255,215,0
chr1	116371600	116372200	HMEC	1	.	116371600	116372200	255,215,0
chr1	116381800	116383000	HMEC	1	.	116381800	116383000	255,215,0
chr1	116408800	116409400	HMEC	1	.	116408800	116409400	255,215,0
chr1	116409600	116409800	HMEC	1	.	116409600	116409800	255,215,0
chr1	116417400	116417600	HMEC	1	.	116417400	116417600	255,215,0
chr1	116420000	116420400	HMEC	1	.	116420000	116420400	255,215,0
chr1	116523800	116524000	HMEC	1	.	116523800	116524000	255,215,0
chr1	116544200	116544400	HMEC	1	.	116544200	116544400	255,215,0
chr1	116544600	116545600	HMEC	1	.	116544600	116545600	255,215,0
chr1	116610200	116610400	HMEC	1	.	116610200	116610400	255,215,0
chr1	116809400	116809800	HMEC	1	.	116809400	116809800	255,215,0
chr1	116810400	116811200	HMEC	1	.	116810400	116811200	255,215,0
chr1	116822600	116822800	HMEC	1	.	116822600	116822800	255,215,0
chr1	116889800	116890200	HMEC	1	.	116889800	116890200	255,215,0
chr1	116975200	116975400	HMEC	1	.	116975200	116975400	255,215,0
chr1	117033200	117033400	HMEC	1	.	117033200	117033400	255,215,0
chr1	117038400	117038600	HMEC	1	.	117038400	117038600	255,215,0
chr1	117163600	117164000	HMEC	1	.	117163600	117164000	255,215,0
chr1	117165400	117165600	HMEC	1	.	117165400	117165600	255,215,0
chr1	117188400	117188600	HMEC	1	.	117188400	117188600	255,215,0
chr1	117189000	117189800	HMEC	1	.	117189000	117189800	255,215,0
chr1	117238800	117239000	HMEC	1	.	117238800	117239000	255,215,0
chr1	117264600	117265000	HMEC	1	.	117264600	117265000	255,215,0
chr1	117265400	117265800	HMEC	1	.	117265400	117265800	255,215,0
chr1	117341800	117342200	HMEC	1	.	117341800	117342200	255,215,0
chr1	117350800	117351800	HMEC	1	.	117350800	117351800	255,215,0
chr1	117362800	117363400	HMEC	1	.	117362800	117363400	255,215,0
chr1	117418000	117418600	HMEC	1	.	117418000	117418600	255,215,0
chr1	117448600	117450600	HMEC	1	.	117448600	117450600	255,215,0
chr1	117531200	117532800	HMEC	1	.	117531200	117532800	255,215,0
chr1	117533000	117534200	HMEC	1	.	117533000	117534200	255,215,0
chr1	117540400	117540600	HMEC	1	.	117540400	117540600	255,215,0
chr1	117549800	117550200	HMEC	1	.	117549800	117550200	255,215,0
chr1	117714800	117715200	HMEC	1	.	117714800	117715200	255,215,0
chr1	118337800	118338000	HMEC	1	.	118337800	118338000	255,215,0
chr1	118338200	118338400	HMEC	1	.	118338200	118338400	255,215,0
chr1	118644400	118644600	HMEC	1	.	118644400	118644600	255,215,0
chr1	118665200	118665600	HMEC	1	.	118665200	118665600	255,215,0
chr1	118690000	118690600	HMEC	1	.	118690000	118690600	255,215,0
chr1	118751200	118751400	HMEC	1	.	118751200	118751400	255,215,0
chr1	118751600	118752200	HMEC	1	.	118751600	118752200	255,215,0
chr1	118752400	118753400	HMEC	1	.	118752400	118753400	255,215,0
chr1	118868800	118869000	HMEC	1	.	118868800	118869000	255,215,0
chr1	118880000	118880200	HMEC	1	.	118880000	118880200	255,215,0
chr1	118881600	118882200	HMEC	1	.	118881600	118882200	255,215,0
chr1	119028600	119029000	HMEC	1	.	119028600	119029000	255,215,0
chr1	119029200	119029400	HMEC	1	.	119029200	119029400	255,215,0
chr1	119394800	119395000	HMEC	1	.	119394800	119395000	255,215,0
chr1	119589200	119589400	HMEC	1	.	119589200	119589400	255,215,0
chr1	119622800	119623600	HMEC	1	.	119622800	119623600	255,215,0
chr1	119643400	119643600	HMEC	1	.	119643400	119643600	255,215,0
chr1	119644000	119644400	HMEC	1	.	119644000	119644400	255,215,0
chr1	119644800	119645000	HMEC	1	.	119644800	119645000	255,215,0
chr1	119795800	119797200	HMEC	1	.	119795800	119797200	255,215,0
chr1	119797400	119797600	HMEC	1	.	119797400	119797600	255,215,0
chr1	119827600	119828800	HMEC	1	.	119827600	119828800	255,215,0
chr1	119901000	119901400	HMEC	1	.	119901000	119901400	255,215,0
chr1	119901600	119902000	HMEC	1	.	119901600	119902000	255,215,0
chr1	119995400	119995800	HMEC	1	.	119995400	119995800	255,215,0
chr1	119996400	119996600	HMEC	1	.	119996400	119996600	255,215,0
chr1	120009800	120010400	HMEC	1	.	120009800	120010400	255,215,0
chr1	120096400	120096600	HMEC	1	.	120096400	120096600	255,215,0
chr1	120096800	120097000	HMEC	1	.	120096800	120097000	255,215,0
chr1	120136800	120137200	HMEC	1	.	120136800	120137200	255,215,0
chr1	120137800	120138000	HMEC	1	.	120137800	120138000	255,215,0
chr1	120147600	120147800	HMEC	1	.	120147600	120147800	255,215,0
chr1	120194600	120195000	HMEC	1	.	120194600	120195000	255,215,0
chr1	120229000	120229800	HMEC	1	.	120229000	120229800	255,215,0
chr1	120230200	120230800	HMEC	1	.	120230200	120230800	255,215,0
chr1	120245200	120245800	HMEC	1	.	120245200	120245800	255,215,0
chr1	120325600	120325800	HMEC	1	.	120325600	120325800	255,215,0
chr1	120328400	120329000	HMEC	1	.	120328400	120329000	255,215,0
chr1	120330000	120330200	HMEC	1	.	120330000	120330200	255,215,0
chr1	120416200	120416400	HMEC	1	.	120416200	120416400	255,215,0
chr1	120460000	120460200	HMEC	1	.	120460000	120460200	255,215,0
chr1	120489600	120490200	HMEC	1	.	120489600	120490200	255,215,0
chr1	120580000	120580200	HMEC	1	.	120580000	120580200	255,215,0
chr1	120594200	120594400	HMEC	1	.	120594200	120594400	255,215,0
chr1	120596200	120596400	HMEC	1	.	120596200	120596400	255,215,0
chr1	120596600	120597000	HMEC	1	.	120596600	120597000	255,215,0
chr1	120601800	120602000	HMEC	1	.	120601800	120602000	255,215,0
chr1	120604000	120604200	HMEC	1	.	120604000	120604200	255,215,0
chr1	120604400	120604600	HMEC	1	.	120604400	120604600	255,215,0
chr1	120609200	120609400	HMEC	1	.	120609200	120609400	255,215,0
chr1	120609800	120610000	HMEC	1	.	120609800	120610000	255,215,0
chr1	120630800	120631200	HMEC	1	.	120630800	120631200	255,215,0
chr1	120632400	120632800	HMEC	1	.	120632400	120632800	255,215,0
chr1	120633000	120633400	HMEC	1	.	120633000	120633400	255,215,0
chr1	121156800	121157200	HMEC	1	.	121156800	121157200	255,215,0
chr1	121285800	121286200	HMEC	1	.	121285800	121286200	255,215,0
chr1	121300000	121300400	HMEC	1	.	121300000	121300400	255,215,0
chr1	121300600	121300800	HMEC	1	.	121300600	121300800	255,215,0
chr1	143729600	143729800	HMEC	1	.	143729600	143729800	255,215,0
chr1	144028800	144029400	HMEC	1	.	144028800	144029400	255,215,0
chr1	144069200	144069400	HMEC	1	.	144069200	144069400	255,215,0
chr1	144069600	144069800	HMEC	1	.	144069600	144069800	255,215,0
chr1	144073000	144073400	HMEC	1	.	144073000	144073400	255,215,0
chr1	144339000	144339200	HMEC	1	.	144339000	144339200	255,215,0
chr1	144519200	144519800	HMEC	1	.	144519200	144519800	255,215,0
chr1	144521600	144521800	HMEC	1	.	144521600	144521800	255,215,0
chr1	144567600	144567800	HMEC	1	.	144567600	144567800	255,215,0
chr1	144572600	144572800	HMEC	1	.	144572600	144572800	255,215,0
chr1	144593200	144593400	HMEC	1	.	144593200	144593400	255,215,0
chr1	144707200	144707600	HMEC	1	.	144707200	144707600	255,215,0
chr1	144707800	144710000	HMEC	1	.	144707800	144710000	255,215,0
chr1	144891000	144891800	HMEC	1	.	144891000	144891800	255,215,0
chr1	144983200	144983800	HMEC	1	.	144983200	144983800	255,215,0
chr1	144984200	144985000	HMEC	1	.	144984200	144985000	255,215,0
chr1	145213600	145213800	HMEC	1	.	145213600	145213800	255,215,0
chr1	145214600	145215000	HMEC	1	.	145214600	145215000	255,215,0
chr1	145220000	145220400	HMEC	1	.	145220000	145220400	255,215,0
chr1	145749000	145749800	HMEC	1	.	145749000	145749800	255,215,0
chr1	146633400	146633800	HMEC	1	.	146633400	146633800	255,215,0
chr1	146634000	146634600	HMEC	1	.	146634000	146634600	255,215,0
chr1	146735800	146736000	HMEC	1	.	146735800	146736000	255,215,0
chr1	146764000	146764200	HMEC	1	.	146764000	146764200	255,215,0
chr1	146764400	146764600	HMEC	1	.	146764400	146764600	255,215,0
chr1	147220600	147220800	HMEC	1	.	147220600	147220800	255,215,0
chr1	147222400	147222600	HMEC	1	.	147222400	147222600	255,215,0
chr1	147228600	147229800	HMEC	1	.	147228600	147229800	255,215,0
chr1	147231400	147231600	HMEC	1	.	147231400	147231600	255,215,0
chr1	147231800	147233200	HMEC	1	.	147231800	147233200	255,215,0
chr1	147233600	147234000	HMEC	1	.	147233600	147234000	255,215,0
chr1	147916800	147917200	HMEC	1	.	147916800	147917200	255,215,0
chr1	147995000	147995200	HMEC	1	.	147995000	147995200	255,215,0
chr1	148176800	148177000	HMEC	1	.	148176800	148177000	255,215,0
chr1	148526800	148527000	HMEC	1	.	148526800	148527000	255,215,0
chr1	148532600	148532800	HMEC	1	.	148532600	148532800	255,215,0
chr1	149231200	149231400	HMEC	1	.	149231200	149231400	255,215,0
chr1	150234400	150235200	HMEC	1	.	150234400	150235200	255,215,0
chr1	150255200	150255600	HMEC	1	.	150255200	150255600	255,215,0
chr1	150442000	150442200	HMEC	1	.	150442000	150442200	255,215,0
chr1	150506600	150506800	HMEC	1	.	150506600	150506800	255,215,0
chr1	150537800	150538000	HMEC	1	.	150537800	150538000	255,215,0
chr1	150568800	150569400	HMEC	1	.	150568800	150569400	255,215,0
chr1	150569600	150569800	HMEC	1	.	150569600	150569800	255,215,0
chr1	150596200	150596400	HMEC	1	.	150596200	150596400	255,215,0
chr1	150597000	150598000	HMEC	1	.	150597000	150598000	255,215,0
chr1	150598200	150598800	HMEC	1	.	150598200	150598800	255,215,0
chr1	150633400	150633600	HMEC	1	.	150633400	150633600	255,215,0
chr1	150634000	150634400	HMEC	1	.	150634000	150634400	255,215,0
chr1	150782600	150782800	HMEC	1	.	150782600	150782800	255,215,0
chr1	150853600	150853800	HMEC	1	.	150853600	150853800	255,215,0
chr1	151145000	151145200	HMEC	1	.	151145000	151145200	255,215,0
chr1	151541600	151541800	HMEC	1	.	151541600	151541800	255,215,0
chr1	151589200	151589400	HMEC	1	.	151589200	151589400	255,215,0
chr1	151686400	151686600	HMEC	1	.	151686400	151686600	255,215,0
chr1	151830200	151831800	HMEC	1	.	151830200	151831800	255,215,0
chr1	151832000	151832200	HMEC	1	.	151832000	151832200	255,215,0
chr1	151844400	151844600	HMEC	1	.	151844400	151844600	255,215,0
chr1	151858200	151859000	HMEC	1	.	151858200	151859000	255,215,0
chr1	151897400	151897800	HMEC	1	.	151897400	151897800	255,215,0
chr1	151938400	151939400	HMEC	1	.	151938400	151939400	255,215,0
chr1	151942400	151943600	HMEC	1	.	151942400	151943600	255,215,0
chr1	151975200	151975600	HMEC	1	.	151975200	151975600	255,215,0
chr1	151988400	151989600	HMEC	1	.	151988400	151989600	255,215,0
chr1	151994600	151998600	HMEC	1	.	151994600	151998600	255,215,0
chr1	151999000	151999600	HMEC	1	.	151999000	151999600	255,215,0
chr1	151999800	152000200	HMEC	1	.	151999800	152000200	255,215,0
chr1	152083200	152083800	HMEC	1	.	152083200	152083800	255,215,0
chr1	152084000	152084400	HMEC	1	.	152084000	152084400	255,215,0
chr1	152137600	152138200	HMEC	1	.	152137600	152138200	255,215,0
chr1	152141200	152141400	HMEC	1	.	152141200	152141400	255,215,0
chr1	152152000	152152200	HMEC	1	.	152152000	152152200	255,215,0
chr1	152155800	152156600	HMEC	1	.	152155800	152156600	255,215,0
chr1	152159000	152159400	HMEC	1	.	152159000	152159400	255,215,0
chr1	152163000	152163200	HMEC	1	.	152163000	152163200	255,215,0
chr1	152163600	152164000	HMEC	1	.	152163600	152164000	255,215,0
chr1	152198000	152198200	HMEC	1	.	152198000	152198200	255,215,0
chr1	152198400	152199000	HMEC	1	.	152198400	152199000	255,215,0
chr1	152201000	152201400	HMEC	1	.	152201000	152201400	255,215,0
chr1	152201600	152201800	HMEC	1	.	152201600	152201800	255,215,0
chr1	152224400	152224800	HMEC	1	.	152224400	152224800	255,215,0
chr1	152409200	152409800	HMEC	1	.	152409200	152409800	255,215,0
chr1	152415000	152415600	HMEC	1	.	152415000	152415600	255,215,0
chr1	152446600	152446800	HMEC	1	.	152446600	152446800	255,215,0
chr1	152459800	152461400	HMEC	1	.	152459800	152461400	255,215,0
chr1	152473800	152476200	HMEC	1	.	152473800	152476200	255,215,0
chr1	152476400	152476600	HMEC	1	.	152476400	152476600	255,215,0
chr1	152477800	152478000	HMEC	1	.	152477800	152478000	255,215,0
chr1	152479200	152480200	HMEC	1	.	152479200	152480200	255,215,0
chr1	152487600	152488200	HMEC	1	.	152487600	152488200	255,215,0
chr1	152690400	152690800	HMEC	1	.	152690400	152690800	255,215,0
chr1	152691200	152691400	HMEC	1	.	152691200	152691400	255,215,0
chr1	152711600	152712800	HMEC	1	.	152711600	152712800	255,215,0
chr1	152716000	152717400	HMEC	1	.	152716000	152717400	255,215,0
chr1	152725200	152725600	HMEC	1	.	152725200	152725600	255,215,0
chr1	152732200	152733400	HMEC	1	.	152732200	152733400	255,215,0
chr1	152741000	152743000	HMEC	1	.	152741000	152743000	255,215,0
chr1	152743200	152743400	HMEC	1	.	152743200	152743400	255,215,0
chr1	152758200	152759200	HMEC	1	.	152758200	152759200	255,215,0
chr1	152778800	152779400	HMEC	1	.	152778800	152779400	255,215,0
chr1	152830200	152830400	HMEC	1	.	152830200	152830400	255,215,0
chr1	152843800	152844000	HMEC	1	.	152843800	152844000	255,215,0
chr1	152846000	152846400	HMEC	1	.	152846000	152846400	255,215,0
chr1	152859200	152859600	HMEC	1	.	152859200	152859600	255,215,0
chr1	152859800	152860200	HMEC	1	.	152859800	152860200	255,215,0
chr1	152877400	152877800	HMEC	1	.	152877400	152877800	255,215,0
chr1	152884600	152886200	HMEC	1	.	152884600	152886200	255,215,0
chr1	152904400	152905000	HMEC	1	.	152904400	152905000	255,215,0
chr1	152905200	152905800	HMEC	1	.	152905200	152905800	255,215,0
chr1	152913400	152914000	HMEC	1	.	152913400	152914000	255,215,0
chr1	152914200	152914800	HMEC	1	.	152914200	152914800	255,215,0
chr1	152925600	152927400	HMEC	1	.	152925600	152927400	255,215,0
chr1	152939400	152939600	HMEC	1	.	152939400	152939600	255,215,0
chr1	152940000	152940400	HMEC	1	.	152940000	152940400	255,215,0
chr1	152944600	152945800	HMEC	1	.	152944600	152945800	255,215,0
chr1	152972800	152973000	HMEC	1	.	152972800	152973000	255,215,0
chr1	153003000	153003400	HMEC	1	.	153003000	153003400	255,215,0
chr1	153006800	153007000	HMEC	1	.	153006800	153007000	255,215,0
chr1	153054200	153054400	HMEC	1	.	153054200	153054400	255,215,0
chr1	153054600	153054800	HMEC	1	.	153054600	153054800	255,215,0
chr1	153099200	153100400	HMEC	1	.	153099200	153100400	255,215,0
chr1	153103600	153104000	HMEC	1	.	153103600	153104000	255,215,0
chr1	153146800	153147800	HMEC	1	.	153146800	153147800	255,215,0
chr1	153161000	153161200	HMEC	1	.	153161000	153161200	255,215,0
chr1	153265600	153265800	HMEC	1	.	153265600	153265800	255,215,0
chr1	153266200	153266400	HMEC	1	.	153266200	153266400	255,215,0
chr1	153329200	153329400	HMEC	1	.	153329200	153329400	255,215,0
chr1	153329600	153330600	HMEC	1	.	153329600	153330600	255,215,0
chr1	153343400	153343800	HMEC	1	.	153343400	153343800	255,215,0
chr1	153347800	153348000	HMEC	1	.	153347800	153348000	255,215,0
chr1	153358400	153359200	HMEC	1	.	153358400	153359200	255,215,0
chr1	153359400	153359800	HMEC	1	.	153359400	153359800	255,215,0
chr1	153465200	153466800	HMEC	1	.	153465200	153466800	255,215,0
chr1	153493200	153493600	HMEC	1	.	153493200	153493600	255,215,0
chr1	153535200	153535400	HMEC	1	.	153535200	153535400	255,215,0
chr1	153536000	153536200	HMEC	1	.	153536000	153536200	255,215,0
chr1	153536400	153536600	HMEC	1	.	153536400	153536600	255,215,0
chr1	153536800	153537000	HMEC	1	.	153536800	153537000	255,215,0
chr1	154244000	154244200	HMEC	1	.	154244000	154244200	255,215,0
chr1	154363800	154364000	HMEC	1	.	154363800	154364000	255,215,0
chr1	154400000	154400200	HMEC	1	.	154400000	154400200	255,215,0
chr1	154446800	154447000	HMEC	1	.	154446800	154447000	255,215,0
chr1	154750000	154750200	HMEC	1	.	154750000	154750200	255,215,0
chr1	154783000	154783200	HMEC	1	.	154783000	154783200	255,215,0
chr1	154785400	154786800	HMEC	1	.	154785400	154786800	255,215,0
chr1	155006800	155007200	HMEC	1	.	155006800	155007200	255,215,0
chr1	155017800	155018000	HMEC	1	.	155017800	155018000	255,215,0
chr1	155158600	155158800	HMEC	1	.	155158600	155158800	255,215,0
chr1	155580400	155580600	HMEC	1	.	155580400	155580600	255,215,0
chr1	155657600	155657800	HMEC	1	.	155657600	155657800	255,215,0
chr1	155730000	155730600	HMEC	1	.	155730000	155730600	255,215,0
chr1	155929800	155930000	HMEC	1	.	155929800	155930000	255,215,0
chr1	155954200	155954400	HMEC	1	.	155954200	155954400	255,215,0
chr1	156030600	156031000	HMEC	1	.	156030600	156031000	255,215,0
chr1	156031200	156031600	HMEC	1	.	156031200	156031600	255,215,0
chr1	156031800	156032000	HMEC	1	.	156031800	156032000	255,215,0
chr1	156653600	156653800	HMEC	1	.	156653600	156653800	255,215,0
chr1	156654000	156654200	HMEC	1	.	156654000	156654200	255,215,0
chr1	156654400	156655000	HMEC	1	.	156654400	156655000	255,215,0
chr1	157060400	157060800	HMEC	1	.	157060400	157060800	255,215,0
chr1	157102800	157103000	HMEC	1	.	157102800	157103000	255,215,0
chr1	157105600	157105800	HMEC	1	.	157105600	157105800	255,215,0
chr1	157114000	157115400	HMEC	1	.	157114000	157115400	255,215,0
chr1	157127400	157127800	HMEC	1	.	157127400	157127800	255,215,0
chr1	157133600	157133800	HMEC	1	.	157133600	157133800	255,215,0
chr1	157821800	157823200	HMEC	1	.	157821800	157823200	255,215,0
chr1	157832400	157832600	HMEC	1	.	157832400	157832600	255,215,0
chr1	157940000	157940400	HMEC	1	.	157940000	157940400	255,215,0
chr1	157971800	157973800	HMEC	1	.	157971800	157973800	255,215,0
chr1	157984000	157984400	HMEC	1	.	157984000	157984400	255,215,0
chr1	157984600	157984800	HMEC	1	.	157984600	157984800	255,215,0
chr1	157985400	157985600	HMEC	1	.	157985400	157985600	255,215,0
chr1	157997600	157997800	HMEC	1	.	157997600	157997800	255,215,0
chr1	157999400	157999600	HMEC	1	.	157999400	157999600	255,215,0
chr1	158083000	158083200	HMEC	1	.	158083000	158083200	255,215,0
chr1	158083400	158083600	HMEC	1	.	158083400	158083600	255,215,0
chr1	158122800	158123000	HMEC	1	.	158122800	158123000	255,215,0
chr1	158123200	158123400	HMEC	1	.	158123200	158123400	255,215,0
chr1	158147200	158147400	HMEC	1	.	158147200	158147400	255,215,0
chr1	158150600	158150800	HMEC	1	.	158150600	158150800	255,215,0
chr1	158885600	158886000	HMEC	1	.	158885600	158886000	255,215,0
chr1	158886200	158886600	HMEC	1	.	158886200	158886600	255,215,0
chr1	159065800	159066000	HMEC	1	.	159065800	159066000	255,215,0
chr1	159112000	159112200	HMEC	1	.	159112000	159112200	255,215,0
chr1	159231200	159231600	HMEC	1	.	159231200	159231600	255,215,0
chr1	159231800	159232600	HMEC	1	.	159231800	159232600	255,215,0
chr1	159398800	159399000	HMEC	1	.	159398800	159399000	255,215,0
chr1	159882200	159882800	HMEC	1	.	159882200	159882800	255,215,0
chr1	159902400	159903400	HMEC	1	.	159902400	159903400	255,215,0
chr1	159903600	159903800	HMEC	1	.	159903600	159903800	255,215,0
chr1	159913200	159913400	HMEC	1	.	159913200	159913400	255,215,0
chr1	159929600	159929800	HMEC	1	.	159929600	159929800	255,215,0
chr1	159966200	159966400	HMEC	1	.	159966200	159966400	255,215,0
chr1	159973600	159974000	HMEC	1	.	159973600	159974000	255,215,0
chr1	159974200	159974400	HMEC	1	.	159974200	159974400	255,215,0
chr1	159989000	159989600	HMEC	1	.	159989000	159989600	255,215,0
chr1	160031600	160031800	HMEC	1	.	160031600	160031800	255,215,0
chr1	160053800	160054000	HMEC	1	.	160053800	160054000	255,215,0
chr1	160086800	160087000	HMEC	1	.	160086800	160087000	255,215,0
chr1	160093000	160093200	HMEC	1	.	160093000	160093200	255,215,0
chr1	160188600	160188800	HMEC	1	.	160188600	160188800	255,215,0
chr1	160377200	160378800	HMEC	1	.	160377200	160378800	255,215,0
chr1	160384400	160385200	HMEC	1	.	160384400	160385200	255,215,0
chr1	160987400	160987600	HMEC	1	.	160987400	160987600	255,215,0
chr1	161007600	161007800	HMEC	1	.	161007600	161007800	255,215,0
chr1	161046200	161046400	HMEC	1	.	161046200	161046400	255,215,0
chr1	161050000	161051600	HMEC	1	.	161050000	161051600	255,215,0
chr1	161054800	161055400	HMEC	1	.	161054800	161055400	255,215,0
chr1	161058200	161059600	HMEC	1	.	161058200	161059600	255,215,0
chr1	161063000	161063200	HMEC	1	.	161063000	161063200	255,215,0
chr1	161074400	161074800	HMEC	1	.	161074400	161074800	255,215,0
chr1	161451200	161451600	HMEC	1	.	161451200	161451600	255,215,0
chr1	161451800	161452000	HMEC	1	.	161451800	161452000	255,215,0
chr1	161661800	161662000	HMEC	1	.	161661800	161662000	255,215,0
chr1	162089400	162089800	HMEC	1	.	162089400	162089800	255,215,0
chr1	162177200	162177400	HMEC	1	.	162177200	162177400	255,215,0
chr1	162262800	162263000	HMEC	1	.	162262800	162263000	255,215,0
chr1	162289400	162290200	HMEC	1	.	162289400	162290200	255,215,0
chr1	162339400	162339600	HMEC	1	.	162339400	162339600	255,215,0
chr1	162506200	162506600	HMEC	1	.	162506200	162506600	255,215,0
chr1	162515000	162515200	HMEC	1	.	162515000	162515200	255,215,0
chr1	162524000	162524200	HMEC	1	.	162524000	162524200	255,215,0
chr1	162882400	162884400	HMEC	1	.	162882400	162884400	255,215,0
chr1	163793400	163794400	HMEC	1	.	163793400	163794400	255,215,0
chr1	164534200	164534800	HMEC	1	.	164534200	164534800	255,215,0
chr1	164629000	164629200	HMEC	1	.	164629000	164629200	255,215,0
chr1	164689000	164689400	HMEC	1	.	164689000	164689400	255,215,0
chr1	164689600	164689800	HMEC	1	.	164689600	164689800	255,215,0
chr1	165130400	165130800	HMEC	1	.	165130400	165130800	255,215,0
chr1	165131000	165131200	HMEC	1	.	165131000	165131200	255,215,0
chr1	165131600	165132200	HMEC	1	.	165131600	165132200	255,215,0
chr1	165132400	165132800	HMEC	1	.	165132400	165132800	255,215,0
chr1	165138000	165138400	HMEC	1	.	165138000	165138400	255,215,0
chr1	165138600	165138800	HMEC	1	.	165138600	165138800	255,215,0
chr1	165140400	165141200	HMEC	1	.	165140400	165141200	255,215,0
chr1	165192600	165192800	HMEC	1	.	165192600	165192800	255,215,0
chr1	165334400	165334600	HMEC	1	.	165334400	165334600	255,215,0
chr1	165739600	165739800	HMEC	1	.	165739600	165739800	255,215,0
chr1	166153600	166154400	HMEC	1	.	166153600	166154400	255,215,0
chr1	166158400	166158800	HMEC	1	.	166158400	166158800	255,215,0
chr1	167081000	167081200	HMEC	1	.	167081000	167081200	255,215,0
chr1	167090600	167091000	HMEC	1	.	167090600	167091000	255,215,0
chr1	167121200	167122400	HMEC	1	.	167121200	167122400	255,215,0
chr1	167130800	167131400	HMEC	1	.	167130800	167131400	255,215,0
chr1	167131600	167133000	HMEC	1	.	167131600	167133000	255,215,0
chr1	167138600	167139000	HMEC	1	.	167138600	167139000	255,215,0
chr1	167139200	167139600	HMEC	1	.	167139200	167139600	255,215,0
chr1	167141000	167141200	HMEC	1	.	167141000	167141200	255,215,0
chr1	167166200	167166400	HMEC	1	.	167166200	167166400	255,215,0
chr1	167203800	167204000	HMEC	1	.	167203800	167204000	255,215,0
chr1	167236600	167236800	HMEC	1	.	167236600	167236800	255,215,0
chr1	167275200	167275400	HMEC	1	.	167275200	167275400	255,215,0
chr1	167504200	167504800	HMEC	1	.	167504200	167504800	255,215,0
chr1	167513600	167513800	HMEC	1	.	167513600	167513800	255,215,0
chr1	167514200	167514600	HMEC	1	.	167514200	167514600	255,215,0
chr1	167532000	167532600	HMEC	1	.	167532000	167532600	255,215,0
chr1	167535600	167537000	HMEC	1	.	167535600	167537000	255,215,0
chr1	167634400	167636600	HMEC	1	.	167634400	167636600	255,215,0
chr1	167638800	167639000	HMEC	1	.	167638800	167639000	255,215,0
chr1	167652200	167653600	HMEC	1	.	167652200	167653600	255,215,0
chr1	167732200	167733400	HMEC	1	.	167732200	167733400	255,215,0
chr1	167752000	167752400	HMEC	1	.	167752000	167752400	255,215,0
chr1	167758800	167759600	HMEC	1	.	167758800	167759600	255,215,0
chr1	167768800	167769200	HMEC	1	.	167768800	167769200	255,215,0
chr1	167955000	167955200	HMEC	1	.	167955000	167955200	255,215,0
chr1	167955400	167955600	HMEC	1	.	167955400	167955600	255,215,0
chr1	168051000	168051200	HMEC	1	.	168051000	168051200	255,215,0
chr1	168080000	168080200	HMEC	1	.	168080000	168080200	255,215,0
chr1	168080400	168080600	HMEC	1	.	168080400	168080600	255,215,0
chr1	168084000	168084400	HMEC	1	.	168084000	168084400	255,215,0
chr1	168091000	168091200	HMEC	1	.	168091000	168091200	255,215,0
chr1	168091400	168091600	HMEC	1	.	168091400	168091600	255,215,0
chr1	168255000	168255200	HMEC	1	.	168255000	168255200	255,215,0
chr1	168273200	168273600	HMEC	1	.	168273200	168273600	255,215,0
chr1	168356200	168357200	HMEC	1	.	168356200	168357200	255,215,0
chr1	168426400	168426600	HMEC	1	.	168426400	168426600	255,215,0
chr1	168452200	168453000	HMEC	1	.	168452200	168453000	255,215,0
chr1	168453200	168454800	HMEC	1	.	168453200	168454800	255,215,0
chr1	168457200	168458200	HMEC	1	.	168457200	168458200	255,215,0
chr1	168475200	168476600	HMEC	1	.	168475200	168476600	255,215,0
chr1	168612400	168612600	HMEC	1	.	168612400	168612600	255,215,0
chr1	168623000	168623200	HMEC	1	.	168623000	168623200	255,215,0
chr1	169101400	169101600	HMEC	1	.	169101400	169101600	255,215,0
chr1	169101800	169102000	HMEC	1	.	169101800	169102000	255,215,0
chr1	169170600	169170800	HMEC	1	.	169170600	169170800	255,215,0
chr1	169172000	169172200	HMEC	1	.	169172000	169172200	255,215,0
chr1	169464200	169464400	HMEC	1	.	169464200	169464400	255,215,0
chr1	169464800	169465200	HMEC	1	.	169464800	169465200	255,215,0
chr1	170414200	170414400	HMEC	1	.	170414200	170414400	255,215,0
chr1	170592000	170592400	HMEC	1	.	170592000	170592400	255,215,0
chr1	170592600	170593000	HMEC	1	.	170592600	170593000	255,215,0
chr1	170680800	170681200	HMEC	1	.	170680800	170681200	255,215,0
chr1	170775800	170778000	HMEC	1	.	170775800	170778000	255,215,0
chr1	170897800	170898000	HMEC	1	.	170897800	170898000	255,215,0
chr1	170904800	170905000	HMEC	1	.	170904800	170905000	255,215,0
chr1	170928000	170928200	HMEC	1	.	170928000	170928200	255,215,0
chr1	170928800	170929000	HMEC	1	.	170928800	170929000	255,215,0
chr1	170929200	170929400	HMEC	1	.	170929200	170929400	255,215,0
chr1	170933800	170934400	HMEC	1	.	170933800	170934400	255,215,0
chr1	171134600	171136400	HMEC	1	.	171134600	171136400	255,215,0
chr1	171136600	171137000	HMEC	1	.	171136600	171137000	255,215,0
chr1	171186600	171186800	HMEC	1	.	171186600	171186800	255,215,0
chr1	171187400	171187600	HMEC	1	.	171187400	171187600	255,215,0
chr1	171188000	171192000	HMEC	1	.	171188000	171192000	255,215,0
chr1	171193200	171193600	HMEC	1	.	171193200	171193600	255,215,0
chr1	171224000	171224200	HMEC	1	.	171224000	171224200	255,215,0
chr1	171224400	171225000	HMEC	1	.	171224400	171225000	255,215,0
chr1	171226000	171226400	HMEC	1	.	171226000	171226400	255,215,0
chr1	171226600	171226800	HMEC	1	.	171226600	171226800	255,215,0
chr1	171372400	171372800	HMEC	1	.	171372400	171372800	255,215,0
chr1	171389600	171390000	HMEC	1	.	171389600	171390000	255,215,0
chr1	171630400	171630600	HMEC	1	.	171630400	171630600	255,215,0
chr1	171727200	171727400	HMEC	1	.	171727200	171727400	255,215,0
chr1	171757600	171758000	HMEC	1	.	171757600	171758000	255,215,0
chr1	171758200	171758400	HMEC	1	.	171758200	171758400	255,215,0
chr1	171778600	171779200	HMEC	1	.	171778600	171779200	255,215,0
chr1	171811800	171812000	HMEC	1	.	171811800	171812000	255,215,0
chr1	171830000	171830200	HMEC	1	.	171830000	171830200	255,215,0
chr1	171837200	171837400	HMEC	1	.	171837200	171837400	255,215,0
chr1	171837600	171837800	HMEC	1	.	171837600	171837800	255,215,0
chr1	171838400	171838600	HMEC	1	.	171838400	171838600	255,215,0
chr1	171846800	171847000	HMEC	1	.	171846800	171847000	255,215,0
chr1	171853800	171854200	HMEC	1	.	171853800	171854200	255,215,0
chr1	171867800	171869400	HMEC	1	.	171867800	171869400	255,215,0
chr1	171870600	171871800	HMEC	1	.	171870600	171871800	255,215,0
chr1	171872000	171872200	HMEC	1	.	171872000	171872200	255,215,0
chr1	171884000	171884200	HMEC	1	.	171884000	171884200	255,215,0
chr1	172040800	172041000	HMEC	1	.	172040800	172041000	255,215,0
chr1	172052200	172052600	HMEC	1	.	172052200	172052600	255,215,0
chr1	172108000	172108400	HMEC	1	.	172108000	172108400	255,215,0
chr1	172115800	172116200	HMEC	1	.	172115800	172116200	255,215,0
chr1	172125000	172125200	HMEC	1	.	172125000	172125200	255,215,0
chr1	172137800	172138000	HMEC	1	.	172137800	172138000	255,215,0
chr1	172295200	172295600	HMEC	1	.	172295200	172295600	255,215,0
chr1	172384000	172384400	HMEC	1	.	172384000	172384400	255,215,0
chr1	172387000	172387200	HMEC	1	.	172387000	172387200	255,215,0
chr1	172444800	172446800	HMEC	1	.	172444800	172446800	255,215,0
chr1	172447000	172447400	HMEC	1	.	172447000	172447400	255,215,0
chr1	172506400	172506600	HMEC	1	.	172506400	172506600	255,215,0
chr1	172685400	172685600	HMEC	1	.	172685400	172685600	255,215,0
chr1	172689600	172689800	HMEC	1	.	172689600	172689800	255,215,0
chr1	172693000	172693200	HMEC	1	.	172693000	172693200	255,215,0
chr1	172942200	172943000	HMEC	1	.	172942200	172943000	255,215,0
chr1	173236400	173236600	HMEC	1	.	173236400	173236600	255,215,0
chr1	173236800	173237000	HMEC	1	.	173236800	173237000	255,215,0
chr1	173237200	173237600	HMEC	1	.	173237200	173237600	255,215,0
chr1	173394400	173394600	HMEC	1	.	173394400	173394600	255,215,0
chr1	173418600	173418800	HMEC	1	.	173418600	173418800	255,215,0
chr1	173606200	173606400	HMEC	1	.	173606200	173606400	255,215,0
chr1	173611200	173611800	HMEC	1	.	173611200	173611800	255,215,0
chr1	173629200	173629400	HMEC	1	.	173629200	173629400	255,215,0
chr1	173629600	173629800	HMEC	1	.	173629600	173629800	255,215,0
chr1	173630200	173630600	HMEC	1	.	173630200	173630600	255,215,0
chr1	173863400	173863800	HMEC	1	.	173863400	173863800	255,215,0
chr1	174176600	174176800	HMEC	1	.	174176600	174176800	255,215,0
chr1	174190800	174191400	HMEC	1	.	174190800	174191400	255,215,0
chr1	174191800	174192000	HMEC	1	.	174191800	174192000	255,215,0
chr1	174232200	174232400	HMEC	1	.	174232200	174232400	255,215,0
chr1	174291200	174292000	HMEC	1	.	174291200	174292000	255,215,0
chr1	174375400	174375600	HMEC	1	.	174375400	174375600	255,215,0
chr1	174376000	174376400	HMEC	1	.	174376000	174376400	255,215,0
chr1	174768000	174768200	HMEC	1	.	174768000	174768200	255,215,0
chr1	174788000	174788200	HMEC	1	.	174788000	174788200	255,215,0
chr1	174788400	174788600	HMEC	1	.	174788400	174788600	255,215,0
chr1	174797600	174798000	HMEC	1	.	174797600	174798000	255,215,0
chr1	174840600	174840800	HMEC	1	.	174840600	174840800	255,215,0
chr1	174841000	174841200	HMEC	1	.	174841000	174841200	255,215,0
chr1	174841400	174841600	HMEC	1	.	174841400	174841600	255,215,0
chr1	174871200	174871400	HMEC	1	.	174871200	174871400	255,215,0
chr1	174871600	174871800	HMEC	1	.	174871600	174871800	255,215,0
chr1	174872000	174872600	HMEC	1	.	174872000	174872600	255,215,0
chr1	175159600	175159800	HMEC	1	.	175159600	175159800	255,215,0
chr1	175176200	175176400	HMEC	1	.	175176200	175176400	255,215,0
chr1	175188200	175188800	HMEC	1	.	175188200	175188800	255,215,0
chr1	175524400	175524600	HMEC	1	.	175524400	175524600	255,215,0
chr1	176417200	176417400	HMEC	1	.	176417200	176417400	255,215,0
chr1	176826400	176826600	HMEC	1	.	176826400	176826600	255,215,0
chr1	176826800	176828000	HMEC	1	.	176826800	176828000	255,215,0
chr1	176828200	176828400	HMEC	1	.	176828200	176828400	255,215,0
chr1	176886400	176886600	HMEC	1	.	176886400	176886600	255,215,0
chr1	176888600	176889200	HMEC	1	.	176888600	176889200	255,215,0
chr1	176964400	176964600	HMEC	1	.	176964400	176964600	255,215,0
chr1	177244000	177244200	HMEC	1	.	177244000	177244200	255,215,0
chr1	177247800	177248800	HMEC	1	.	177247800	177248800	255,215,0
chr1	177251200	177252200	HMEC	1	.	177251200	177252200	255,215,0
chr1	177252400	177253200	HMEC	1	.	177252400	177253200	255,215,0
chr1	177253400	177253600	HMEC	1	.	177253400	177253600	255,215,0
chr1	177274000	177274800	HMEC	1	.	177274000	177274800	255,215,0
chr1	177275200	177275400	HMEC	1	.	177275200	177275400	255,215,0
chr1	177276000	177277600	HMEC	1	.	177276000	177277600	255,215,0
chr1	177284800	177285000	HMEC	1	.	177284800	177285000	255,215,0
chr1	177337400	177337600	HMEC	1	.	177337400	177337600	255,215,0
chr1	177354800	177355000	HMEC	1	.	177354800	177355000	255,215,0
chr1	177355200	177355400	HMEC	1	.	177355200	177355400	255,215,0
chr1	177361400	177361600	HMEC	1	.	177361400	177361600	255,215,0
chr1	177361800	177362000	HMEC	1	.	177361800	177362000	255,215,0
chr1	177782800	177783000	HMEC	1	.	177782800	177783000	255,215,0
chr1	177816400	177818000	HMEC	1	.	177816400	177818000	255,215,0
chr1	177818200	177818400	HMEC	1	.	177818200	177818400	255,215,0
chr1	177842200	177842600	HMEC	1	.	177842200	177842600	255,215,0
chr1	177875800	177877000	HMEC	1	.	177875800	177877000	255,215,0
chr1	177878400	177878800	HMEC	1	.	177878400	177878800	255,215,0
chr1	177884000	177884200	HMEC	1	.	177884000	177884200	255,215,0
chr1	177884600	177885000	HMEC	1	.	177884600	177885000	255,215,0
chr1	177944200	177944600	HMEC	1	.	177944200	177944600	255,215,0
chr1	177944800	177945200	HMEC	1	.	177944800	177945200	255,215,0
chr1	177945600	177945800	HMEC	1	.	177945600	177945800	255,215,0
chr1	177954000	177954600	HMEC	1	.	177954000	177954600	255,215,0
chr1	178028000	178028200	HMEC	1	.	178028000	178028200	255,215,0
chr1	178079000	178079200	HMEC	1	.	178079000	178079200	255,215,0
chr1	178092000	178092400	HMEC	1	.	178092000	178092400	255,215,0
chr1	178093000	178093600	HMEC	1	.	178093000	178093600	255,215,0
chr1	178098200	178098400	HMEC	1	.	178098200	178098400	255,215,0
chr1	178098600	178098800	HMEC	1	.	178098600	178098800	255,215,0
chr1	178119800	178120000	HMEC	1	.	178119800	178120000	255,215,0
chr1	178122400	178122600	HMEC	1	.	178122400	178122600	255,215,0
chr1	178137400	178138000	HMEC	1	.	178137400	178138000	255,215,0
chr1	178165400	178165600	HMEC	1	.	178165400	178165600	255,215,0
chr1	178201600	178201800	HMEC	1	.	178201600	178201800	255,215,0
chr1	178202400	178202600	HMEC	1	.	178202400	178202600	255,215,0
chr1	178204000	178204200	HMEC	1	.	178204000	178204200	255,215,0
chr1	178205600	178205800	HMEC	1	.	178205600	178205800	255,215,0
chr1	178211600	178211800	HMEC	1	.	178211600	178211800	255,215,0
chr1	178230600	178230800	HMEC	1	.	178230600	178230800	255,215,0
chr1	178232600	178232800	HMEC	1	.	178232600	178232800	255,215,0
chr1	178243400	178243600	HMEC	1	.	178243400	178243600	255,215,0
chr1	178251600	178252000	HMEC	1	.	178251600	178252000	255,215,0
chr1	178252400	178252600	HMEC	1	.	178252400	178252600	255,215,0
chr1	178292800	178293200	HMEC	1	.	178292800	178293200	255,215,0
chr1	178312200	178312400	HMEC	1	.	178312200	178312400	255,215,0
chr1	178407600	178407800	HMEC	1	.	178407600	178407800	255,215,0
chr1	178439600	178439800	HMEC	1	.	178439600	178439800	255,215,0
chr1	178602000	178602200	HMEC	1	.	178602000	178602200	255,215,0
chr1	178708200	178708600	HMEC	1	.	178708200	178708600	255,215,0
chr1	178915000	178915200	HMEC	1	.	178915000	178915200	255,215,0
chr1	179132400	179132600	HMEC	1	.	179132400	179132600	255,215,0
chr1	179145400	179145600	HMEC	1	.	179145400	179145600	255,215,0
chr1	179146200	179146800	HMEC	1	.	179146200	179146800	255,215,0
chr1	179150200	179150400	HMEC	1	.	179150200	179150400	255,215,0
chr1	179322600	179322800	HMEC	1	.	179322600	179322800	255,215,0
chr1	180179400	180179600	HMEC	1	.	180179400	180179600	255,215,0
chr1	180509800	180510000	HMEC	1	.	180509800	180510000	255,215,0
chr1	180529800	180530000	HMEC	1	.	180529800	180530000	255,215,0
chr1	180540000	180540200	HMEC	1	.	180540000	180540200	255,215,0
chr1	180548800	180549400	HMEC	1	.	180548800	180549400	255,215,0
chr1	180549600	180550000	HMEC	1	.	180549600	180550000	255,215,0
chr1	180583400	180583800	HMEC	1	.	180583400	180583800	255,215,0
chr1	180584000	180584600	HMEC	1	.	180584000	180584600	255,215,0
chr1	180604600	180604800	HMEC	1	.	180604600	180604800	255,215,0
chr1	181046800	181047200	HMEC	1	.	181046800	181047200	255,215,0
chr1	181066000	181066400	HMEC	1	.	181066000	181066400	255,215,0
chr1	181072600	181072800	HMEC	1	.	181072600	181072800	255,215,0
chr1	181118200	181118400	HMEC	1	.	181118200	181118400	255,215,0
chr1	181313600	181314000	HMEC	1	.	181313600	181314000	255,215,0
chr1	181510400	181511200	HMEC	1	.	181510400	181511200	255,215,0
chr1	181736400	181739000	HMEC	1	.	181736400	181739000	255,215,0
chr1	182056800	182058200	HMEC	1	.	182056800	182058200	255,215,0
chr1	182069800	182070000	HMEC	1	.	182069800	182070000	255,215,0
chr1	182070200	182071200	HMEC	1	.	182070200	182071200	255,215,0
chr1	182071400	182071600	HMEC	1	.	182071400	182071600	255,215,0
chr1	182115600	182115800	HMEC	1	.	182115600	182115800	255,215,0
chr1	182150800	182151000	HMEC	1	.	182150800	182151000	255,215,0
chr1	182186000	182187200	HMEC	1	.	182186000	182187200	255,215,0
chr1	182187400	182187800	HMEC	1	.	182187400	182187800	255,215,0
chr1	182613000	182613600	HMEC	1	.	182613000	182613600	255,215,0
chr1	182730400	182731200	HMEC	1	.	182730400	182731200	255,215,0
chr1	183106800	183107000	HMEC	1	.	183106800	183107000	255,215,0
chr1	183117800	183119000	HMEC	1	.	183117800	183119000	255,215,0
chr1	183119200	183119600	HMEC	1	.	183119200	183119600	255,215,0
chr1	183152200	183153200	HMEC	1	.	183152200	183153200	255,215,0
chr1	183153400	183153800	HMEC	1	.	183153400	183153800	255,215,0
chr1	183156600	183158200	HMEC	1	.	183156600	183158200	255,215,0
chr1	183166800	183168600	HMEC	1	.	183166800	183168600	255,215,0
chr1	183169000	183169200	HMEC	1	.	183169000	183169200	255,215,0
chr1	183252200	183253200	HMEC	1	.	183252200	183253200	255,215,0
chr1	183486400	183486600	HMEC	1	.	183486400	183486600	255,215,0
chr1	183589400	183589600	HMEC	1	.	183589400	183589600	255,215,0
chr1	184087600	184087800	HMEC	1	.	184087600	184087800	255,215,0
chr1	184125200	184126600	HMEC	1	.	184125200	184126600	255,215,0
chr1	184128400	184128600	HMEC	1	.	184128400	184128600	255,215,0
chr1	184129000	184129200	HMEC	1	.	184129000	184129200	255,215,0
chr1	184182200	184182400	HMEC	1	.	184182200	184182400	255,215,0
chr1	184259200	184259400	HMEC	1	.	184259200	184259400	255,215,0
chr1	184360000	184360400	HMEC	1	.	184360000	184360400	255,215,0
chr1	184362600	184363000	HMEC	1	.	184362600	184363000	255,215,0
chr1	184368800	184369000	HMEC	1	.	184368800	184369000	255,215,0
chr1	184385200	184386600	HMEC	1	.	184385200	184386600	255,215,0
chr1	184386800	184387200	HMEC	1	.	184386800	184387200	255,215,0
chr1	184387800	184388200	HMEC	1	.	184387800	184388200	255,215,0
chr1	184388800	184390000	HMEC	1	.	184388800	184390000	255,215,0
chr1	184393200	184394200	HMEC	1	.	184393200	184394200	255,215,0
chr1	184511200	184511400	HMEC	1	.	184511200	184511400	255,215,0
chr1	184514000	184514400	HMEC	1	.	184514000	184514400	255,215,0
chr1	184514600	184515400	HMEC	1	.	184514600	184515400	255,215,0
chr1	184524800	184525800	HMEC	1	.	184524800	184525800	255,215,0
chr1	184526000	184526200	HMEC	1	.	184526000	184526200	255,215,0
chr1	184527600	184527800	HMEC	1	.	184527600	184527800	255,215,0
chr1	184559600	184560000	HMEC	1	.	184559600	184560000	255,215,0
chr1	184565000	184565600	HMEC	1	.	184565000	184565600	255,215,0
chr1	184580800	184581400	HMEC	1	.	184580800	184581400	255,215,0
chr1	184581800	184582000	HMEC	1	.	184581800	184582000	255,215,0
chr1	184593400	184593800	HMEC	1	.	184593400	184593800	255,215,0
chr1	184594000	184594400	HMEC	1	.	184594000	184594400	255,215,0
chr1	184605000	184605600	HMEC	1	.	184605000	184605600	255,215,0
chr1	184633000	184633600	HMEC	1	.	184633000	184633600	255,215,0
chr1	184941400	184941600	HMEC	1	.	184941400	184941600	255,215,0
chr1	185065600	185065800	HMEC	1	.	185065600	185065800	255,215,0
chr1	185362800	185363000	HMEC	1	.	185362800	185363000	255,215,0
chr1	185373800	185374000	HMEC	1	.	185373800	185374000	255,215,0
chr1	185381200	185382600	HMEC	1	.	185381200	185382600	255,215,0
chr1	185539800	185540000	HMEC	1	.	185539800	185540000	255,215,0
chr1	185540200	185540600	HMEC	1	.	185540200	185540600	255,215,0
chr1	185543600	185544000	HMEC	1	.	185543600	185544000	255,215,0
chr1	185601200	185603400	HMEC	1	.	185601200	185603400	255,215,0
chr1	185620200	185620400	HMEC	1	.	185620200	185620400	255,215,0
chr1	185687200	185689800	HMEC	1	.	185687200	185689800	255,215,0
chr1	185819800	185820000	HMEC	1	.	185819800	185820000	255,215,0
chr1	185823000	185823200	HMEC	1	.	185823000	185823200	255,215,0
chr1	185930800	185931200	HMEC	1	.	185930800	185931200	255,215,0
chr1	186133600	186133800	HMEC	1	.	186133600	186133800	255,215,0
chr1	186134000	186134400	HMEC	1	.	186134000	186134400	255,215,0
chr1	186134800	186135000	HMEC	1	.	186134800	186135000	255,215,0
chr1	186144400	186145400	HMEC	1	.	186144400	186145400	255,215,0
chr1	186151200	186151600	HMEC	1	.	186151200	186151600	255,215,0
chr1	186158800	186159000	HMEC	1	.	186158800	186159000	255,215,0
chr1	186470000	186470200	HMEC	1	.	186470000	186470200	255,215,0
chr1	186528000	186530200	HMEC	1	.	186528000	186530200	255,215,0
chr1	186589800	186590200	HMEC	1	.	186589800	186590200	255,215,0
chr1	186590600	186590800	HMEC	1	.	186590600	186590800	255,215,0
chr1	186704000	186704200	HMEC	1	.	186704000	186704200	255,215,0
chr1	186705800	186706800	HMEC	1	.	186705800	186706800	255,215,0
chr1	186707200	186707400	HMEC	1	.	186707200	186707400	255,215,0
chr1	186828600	186828800	HMEC	1	.	186828600	186828800	255,215,0
chr1	187232000	187232200	HMEC	1	.	187232000	187232200	255,215,0
chr1	187377600	187377800	HMEC	1	.	187377600	187377800	255,215,0
chr1	187378000	187378200	HMEC	1	.	187378000	187378200	255,215,0
chr1	187595000	187595200	HMEC	1	.	187595000	187595200	255,215,0
chr1	187811800	187812000	HMEC	1	.	187811800	187812000	255,215,0
chr1	187812200	187812600	HMEC	1	.	187812200	187812600	255,215,0
chr1	187831600	187831800	HMEC	1	.	187831600	187831800	255,215,0
chr1	188086200	188086400	HMEC	1	.	188086200	188086400	255,215,0
chr1	188086600	188087000	HMEC	1	.	188086600	188087000	255,215,0
chr1	188319400	188319600	HMEC	1	.	188319400	188319600	255,215,0
chr1	189624000	189624400	HMEC	1	.	189624000	189624400	255,215,0
chr1	189626200	189628200	HMEC	1	.	189626200	189628200	255,215,0
chr1	189628600	189629000	HMEC	1	.	189628600	189629000	255,215,0
chr1	190833000	190833200	HMEC	1	.	190833000	190833200	255,215,0
chr1	190873000	190873200	HMEC	1	.	190873000	190873200	255,215,0
chr1	192696200	192696400	HMEC	1	.	192696200	192696400	255,215,0
chr1	192803000	192803200	HMEC	1	.	192803000	192803200	255,215,0
chr1	192803400	192804800	HMEC	1	.	192803400	192804800	255,215,0
chr1	192861800	192862800	HMEC	1	.	192861800	192862800	255,215,0
chr1	192870200	192871200	HMEC	1	.	192870200	192871200	255,215,0
chr1	192875600	192878200	HMEC	1	.	192875600	192878200	255,215,0
chr1	192883200	192883400	HMEC	1	.	192883200	192883400	255,215,0
chr1	192943600	192943800	HMEC	1	.	192943600	192943800	255,215,0
chr1	193307400	193307600	HMEC	1	.	193307400	193307600	255,215,0
chr1	194336000	194336600	HMEC	1	.	194336000	194336600	255,215,0
chr1	194337800	194338200	HMEC	1	.	194337800	194338200	255,215,0
chr1	195066800	195067000	HMEC	1	.	195066800	195067000	255,215,0
chr1	195820400	195820600	HMEC	1	.	195820400	195820600	255,215,0
chr1	195821200	195821400	HMEC	1	.	195821200	195821400	255,215,0
chr1	195822800	195823000	HMEC	1	.	195822800	195823000	255,215,0
chr1	195877000	195877400	HMEC	1	.	195877000	195877400	255,215,0
chr1	195877600	195878400	HMEC	1	.	195877600	195878400	255,215,0
chr1	195927000	195927400	HMEC	1	.	195927000	195927400	255,215,0
chr1	195927600	195927800	HMEC	1	.	195927600	195927800	255,215,0
chr1	195972200	195972600	HMEC	1	.	195972200	195972600	255,215,0
chr1	196102000	196102400	HMEC	1	.	196102000	196102400	255,215,0
chr1	197705400	197705600	HMEC	1	.	197705400	197705600	255,215,0
chr1	197706200	197706600	HMEC	1	.	197706200	197706600	255,215,0
chr1	197730200	197730400	HMEC	1	.	197730200	197730400	255,215,0
chr1	197752000	197752600	HMEC	1	.	197752000	197752600	255,215,0
chr1	197753000	197753400	HMEC	1	.	197753000	197753400	255,215,0
chr1	197755800	197756400	HMEC	1	.	197755800	197756400	255,215,0
chr1	197756600	197756800	HMEC	1	.	197756600	197756800	255,215,0
chr1	198201800	198202000	HMEC	1	.	198201800	198202000	255,215,0
chr1	198202200	198203000	HMEC	1	.	198202200	198203000	255,215,0
chr1	198273200	198274600	HMEC	1	.	198273200	198274600	255,215,0
chr1	198306800	198307400	HMEC	1	.	198306800	198307400	255,215,0
chr1	198806200	198806400	HMEC	1	.	198806200	198806400	255,215,0
chr1	198806800	198807000	HMEC	1	.	198806800	198807000	255,215,0
chr1	198870800	198871200	HMEC	1	.	198870800	198871200	255,215,0
chr1	198875800	198876000	HMEC	1	.	198875800	198876000	255,215,0
chr1	198905200	198905400	HMEC	1	.	198905200	198905400	255,215,0
chr1	199091800	199092000	HMEC	1	.	199091800	199092000	255,215,0
chr1	200175800	200176000	HMEC	1	.	200175800	200176000	255,215,0
chr1	200272000	200272200	HMEC	1	.	200272000	200272200	255,215,0
chr1	200347800	200348000	HMEC	1	.	200347800	200348000	255,215,0
chr1	200383200	200383400	HMEC	1	.	200383200	200383400	255,215,0
chr1	200411000	200411200	HMEC	1	.	200411000	200411200	255,215,0
chr1	200453600	200454000	HMEC	1	.	200453600	200454000	255,215,0
chr1	200627400	200627600	HMEC	1	.	200627400	200627600	255,215,0
chr1	200627800	200629600	HMEC	1	.	200627800	200629600	255,215,0
chr1	200632600	200632800	HMEC	1	.	200632600	200632800	255,215,0
chr1	200652800	200653000	HMEC	1	.	200652800	200653000	255,215,0
chr1	200653400	200653800	HMEC	1	.	200653400	200653800	255,215,0
chr1	200740800	200741200	HMEC	1	.	200740800	200741200	255,215,0
chr1	200741400	200741600	HMEC	1	.	200741400	200741600	255,215,0
chr1	200882400	200882600	HMEC	1	.	200882400	200882600	255,215,0
chr1	201160600	201161000	HMEC	1	.	201160600	201161000	255,215,0
chr1	201161200	201161400	HMEC	1	.	201161200	201161400	255,215,0
chr1	201230800	201231200	HMEC	1	.	201230800	201231200	255,215,0
chr1	201238800	201239000	HMEC	1	.	201238800	201239000	255,215,0
chr1	201252000	201252400	HMEC	1	.	201252000	201252400	255,215,0
chr1	201253800	201255200	HMEC	1	.	201253800	201255200	255,215,0
chr1	201256000	201256800	HMEC	1	.	201256000	201256800	255,215,0
chr1	201257200	201257400	HMEC	1	.	201257200	201257400	255,215,0
chr1	201257600	201259600	HMEC	1	.	201257600	201259600	255,215,0
chr1	201270200	201270400	HMEC	1	.	201270200	201270400	255,215,0
chr1	201270600	201270800	HMEC	1	.	201270600	201270800	255,215,0
chr1	201288200	201288600	HMEC	1	.	201288200	201288600	255,215,0
chr1	201303800	201305000	HMEC	1	.	201303800	201305000	255,215,0
chr1	201327800	201328000	HMEC	1	.	201327800	201328000	255,215,0
chr1	201419600	201420600	HMEC	1	.	201419600	201420600	255,215,0
chr1	201422000	201422200	HMEC	1	.	201422000	201422200	255,215,0
chr1	201425000	201425200	HMEC	1	.	201425000	201425200	255,215,0
chr1	201487200	201487400	HMEC	1	.	201487200	201487400	255,215,0
chr1	201508400	201509000	HMEC	1	.	201508400	201509000	255,215,0
chr1	201665400	201665600	HMEC	1	.	201665400	201665600	255,215,0
chr1	201665800	201666000	HMEC	1	.	201665800	201666000	255,215,0
chr1	201680400	201680600	HMEC	1	.	201680400	201680600	255,215,0
chr1	201707800	201708400	HMEC	1	.	201707800	201708400	255,215,0
chr1	201740800	201741200	HMEC	1	.	201740800	201741200	255,215,0
chr1	201754000	201754400	HMEC	1	.	201754000	201754400	255,215,0
chr1	201954400	201954600	HMEC	1	.	201954400	201954600	255,215,0
chr1	201956000	201956600	HMEC	1	.	201956000	201956600	255,215,0
chr1	201984000	201984400	HMEC	1	.	201984000	201984400	255,215,0
chr1	202183200	202183400	HMEC	1	.	202183200	202183400	255,215,0
chr1	202198000	202198600	HMEC	1	.	202198000	202198600	255,215,0
chr1	202380400	202380600	HMEC	1	.	202380400	202380600	255,215,0
chr1	202386000	202386200	HMEC	1	.	202386000	202386200	255,215,0
chr1	202386400	202386600	HMEC	1	.	202386400	202386600	255,215,0
chr1	202512600	202513200	HMEC	1	.	202512600	202513200	255,215,0
chr1	202549400	202549600	HMEC	1	.	202549400	202549600	255,215,0
chr1	202804000	202804600	HMEC	1	.	202804000	202804600	255,215,0
chr1	202805600	202806600	HMEC	1	.	202805600	202806600	255,215,0
chr1	203007800	203008000	HMEC	1	.	203007800	203008000	255,215,0
chr1	203059800	203060800	HMEC	1	.	203059800	203060800	255,215,0
chr1	203061000	203061200	HMEC	1	.	203061000	203061200	255,215,0
chr1	203062400	203063800	HMEC	1	.	203062400	203063800	255,215,0
chr1	203096800	203097000	HMEC	1	.	203096800	203097000	255,215,0
chr1	203121200	203121400	HMEC	1	.	203121200	203121400	255,215,0
chr1	203220600	203221000	HMEC	1	.	203220600	203221000	255,215,0
chr1	203249400	203249600	HMEC	1	.	203249400	203249600	255,215,0
chr1	203249800	203250800	HMEC	1	.	203249800	203250800	255,215,0
chr1	203450600	203450800	HMEC	1	.	203450600	203450800	255,215,0
chr1	203571400	203571600	HMEC	1	.	203571400	203571600	255,215,0
chr1	203612400	203613200	HMEC	1	.	203612400	203613200	255,215,0
chr1	203618200	203618400	HMEC	1	.	203618200	203618400	255,215,0
chr1	203620800	203621000	HMEC	1	.	203620800	203621000	255,215,0
chr1	203630800	203631000	HMEC	1	.	203630800	203631000	255,215,0
chr1	203675000	203676600	HMEC	1	.	203675000	203676600	255,215,0
[truncated: 24,262 more rows]
