# Supplementary material for: Genome-wide prediction of cis-regulatory regions using supervised deep learning methods
Source: BMC Bioinformatics. 2018 May 31;19:202. doi: 10.1186/s12859-018-2187-1 (PMC5984344; doi:10.1186/s12859-018-2187-1)
Supplement: Supplementary file 2 — Genome-wide predictions of cis-regulatory regions for all six cell types. (ZIP 20400 kb) [file 12859_2018_2187_MOESM2_ESM.zip › additional_file2/A-E_Whole_Genome_HUVEC_Specific.bed]

chr1	1195800	1197000	HUVEC	1	.	1195800	1197000	255,215,0
chr1	1200400	1201000	HUVEC	1	.	1200400	1201000	255,215,0
chr1	1474800	1475200	HUVEC	1	.	1474800	1475200	255,215,0
chr1	1476200	1476400	HUVEC	1	.	1476200	1476400	255,215,0
chr1	1502200	1502600	HUVEC	1	.	1502200	1502600	255,215,0
chr1	1502800	1503000	HUVEC	1	.	1502800	1503000	255,215,0
chr1	1503400	1503800	HUVEC	1	.	1503400	1503800	255,215,0
chr1	1504800	1505200	HUVEC	1	.	1504800	1505200	255,215,0
chr1	1505400	1505600	HUVEC	1	.	1505400	1505600	255,215,0
chr1	1505800	1506000	HUVEC	1	.	1505800	1506000	255,215,0
chr1	1589400	1589600	HUVEC	1	.	1589400	1589600	255,215,0
chr1	1757800	1758000	HUVEC	1	.	1757800	1758000	255,215,0
chr1	1772000	1772600	HUVEC	1	.	1772000	1772600	255,215,0
chr1	1773000	1773400	HUVEC	1	.	1773000	1773400	255,215,0
chr1	1776000	1776200	HUVEC	1	.	1776000	1776200	255,215,0
chr1	1776600	1776800	HUVEC	1	.	1776600	1776800	255,215,0
chr1	1777200	1777800	HUVEC	1	.	1777200	1777800	255,215,0
chr1	1779800	1780000	HUVEC	1	.	1779800	1780000	255,215,0
chr1	1780200	1780800	HUVEC	1	.	1780200	1780800	255,215,0
chr1	1783000	1783200	HUVEC	1	.	1783000	1783200	255,215,0
chr1	1784000	1784400	HUVEC	1	.	1784000	1784400	255,215,0
chr1	1784600	1784800	HUVEC	1	.	1784600	1784800	255,215,0
chr1	1785000	1785200	HUVEC	1	.	1785000	1785200	255,215,0
chr1	1785400	1786000	HUVEC	1	.	1785400	1786000	255,215,0
chr1	1787200	1787800	HUVEC	1	.	1787200	1787800	255,215,0
chr1	1792000	1792400	HUVEC	1	.	1792000	1792400	255,215,0
chr1	1793000	1793400	HUVEC	1	.	1793000	1793400	255,215,0
chr1	1794800	1795400	HUVEC	1	.	1794800	1795400	255,215,0
chr1	1795800	1796000	HUVEC	1	.	1795800	1796000	255,215,0
chr1	1797600	1798000	HUVEC	1	.	1797600	1798000	255,215,0
chr1	1798800	1799000	HUVEC	1	.	1798800	1799000	255,215,0
chr1	1799200	1799600	HUVEC	1	.	1799200	1799600	255,215,0
chr1	1802000	1802200	HUVEC	1	.	1802000	1802200	255,215,0
chr1	1802400	1803400	HUVEC	1	.	1802400	1803400	255,215,0
chr1	1803600	1804000	HUVEC	1	.	1803600	1804000	255,215,0
chr1	1804200	1804400	HUVEC	1	.	1804200	1804400	255,215,0
chr1	1804600	1805000	HUVEC	1	.	1804600	1805000	255,215,0
chr1	1805200	1805600	HUVEC	1	.	1805200	1805600	255,215,0
chr1	1807200	1808400	HUVEC	1	.	1807200	1808400	255,215,0
chr1	1811200	1811400	HUVEC	1	.	1811200	1811400	255,215,0
chr1	1815800	1816200	HUVEC	1	.	1815800	1816200	255,215,0
chr1	2079800	2080800	HUVEC	1	.	2079800	2080800	255,215,0
chr1	2167400	2167800	HUVEC	1	.	2167400	2167800	255,215,0
chr1	2172200	2172800	HUVEC	1	.	2172200	2172800	255,215,0
chr1	2174800	2175200	HUVEC	1	.	2174800	2175200	255,215,0
chr1	2188000	2188200	HUVEC	1	.	2188000	2188200	255,215,0
chr1	2188400	2188800	HUVEC	1	.	2188400	2188800	255,215,0
chr1	2190200	2190400	HUVEC	1	.	2190200	2190400	255,215,0
chr1	2190600	2191000	HUVEC	1	.	2190600	2191000	255,215,0
chr1	2191200	2191800	HUVEC	1	.	2191200	2191800	255,215,0
chr1	2194800	2195000	HUVEC	1	.	2194800	2195000	255,215,0
chr1	2197600	2198000	HUVEC	1	.	2197600	2198000	255,215,0
chr1	2198400	2199400	HUVEC	1	.	2198400	2199400	255,215,0
chr1	2200000	2200200	HUVEC	1	.	2200000	2200200	255,215,0
chr1	2200800	2201200	HUVEC	1	.	2200800	2201200	255,215,0
chr1	2204400	2204600	HUVEC	1	.	2204400	2204600	255,215,0
chr1	2204800	2205000	HUVEC	1	.	2204800	2205000	255,215,0
chr1	2205200	2205400	HUVEC	1	.	2205200	2205400	255,215,0
chr1	2206200	2206800	HUVEC	1	.	2206200	2206800	255,215,0
chr1	2210000	2211600	HUVEC	1	.	2210000	2211600	255,215,0
chr1	2215000	2215200	HUVEC	1	.	2215000	2215200	255,215,0
chr1	2220000	2220200	HUVEC	1	.	2220000	2220200	255,215,0
chr1	2224800	2225000	HUVEC	1	.	2224800	2225000	255,215,0
chr1	2225600	2226000	HUVEC	1	.	2225600	2226000	255,215,0
chr1	2226200	2226400	HUVEC	1	.	2226200	2226400	255,215,0
chr1	2229800	2230000	HUVEC	1	.	2229800	2230000	255,215,0
chr1	2253600	2254000	HUVEC	1	.	2253600	2254000	255,215,0
chr1	2325800	2326000	HUVEC	1	.	2325800	2326000	255,215,0
chr1	2337200	2337400	HUVEC	1	.	2337200	2337400	255,215,0
chr1	2337800	2338000	HUVEC	1	.	2337800	2338000	255,215,0
chr1	2525200	2526000	HUVEC	1	.	2525200	2526000	255,215,0
chr1	3506800	3507600	HUVEC	1	.	3506800	3507600	255,215,0
chr1	3507800	3508000	HUVEC	1	.	3507800	3508000	255,215,0
chr1	3510200	3510600	HUVEC	1	.	3510200	3510600	255,215,0
chr1	3514800	3515000	HUVEC	1	.	3514800	3515000	255,215,0
chr1	3528400	3528800	HUVEC	1	.	3528400	3528800	255,215,0
chr1	3763200	3763400	HUVEC	1	.	3763200	3763400	255,215,0
chr1	3814600	3814800	HUVEC	1	.	3814600	3814800	255,215,0
chr1	6130600	6130800	HUVEC	1	.	6130600	6130800	255,215,0
chr1	6544000	6544800	HUVEC	1	.	6544000	6544800	255,215,0
chr1	6604600	6607600	HUVEC	1	.	6604600	6607600	255,215,0
chr1	6612200	6612400	HUVEC	1	.	6612200	6612400	255,215,0
chr1	6854200	6854800	HUVEC	1	.	6854200	6854800	255,215,0
chr1	6859800	6860200	HUVEC	1	.	6859800	6860200	255,215,0
chr1	6864800	6865800	HUVEC	1	.	6864800	6865800	255,215,0
chr1	6876800	6877200	HUVEC	1	.	6876800	6877200	255,215,0
chr1	6995600	6996400	HUVEC	1	.	6995600	6996400	255,215,0
chr1	7130200	7130400	HUVEC	1	.	7130200	7130400	255,215,0
chr1	7434000	7434400	HUVEC	1	.	7434000	7434400	255,215,0
chr1	7448800	7449600	HUVEC	1	.	7448800	7449600	255,215,0
chr1	7612200	7613000	HUVEC	1	.	7612200	7613000	255,215,0
chr1	7698000	7698400	HUVEC	1	.	7698000	7698400	255,215,0
chr1	7786600	7787200	HUVEC	1	.	7786600	7787200	255,215,0
chr1	7804800	7805000	HUVEC	1	.	7804800	7805000	255,215,0
chr1	7820200	7820400	HUVEC	1	.	7820200	7820400	255,215,0
chr1	7980600	7981000	HUVEC	1	.	7980600	7981000	255,215,0
chr1	8093200	8093800	HUVEC	1	.	8093200	8093800	255,215,0
chr1	8173400	8173600	HUVEC	1	.	8173400	8173600	255,215,0
chr1	8197000	8197200	HUVEC	1	.	8197000	8197200	255,215,0
chr1	8413000	8413200	HUVEC	1	.	8413000	8413200	255,215,0
chr1	8444000	8445000	HUVEC	1	.	8444000	8445000	255,215,0
chr1	8470800	8471000	HUVEC	1	.	8470800	8471000	255,215,0
chr1	8481000	8481400	HUVEC	1	.	8481000	8481400	255,215,0
chr1	8658600	8659400	HUVEC	1	.	8658600	8659400	255,215,0
chr1	8659600	8660800	HUVEC	1	.	8659600	8660800	255,215,0
chr1	8661400	8661600	HUVEC	1	.	8661400	8661600	255,215,0
chr1	8662800	8663800	HUVEC	1	.	8662800	8663800	255,215,0
chr1	8712000	8712200	HUVEC	1	.	8712000	8712200	255,215,0
chr1	8732400	8732600	HUVEC	1	.	8732400	8732600	255,215,0
chr1	8746800	8748000	HUVEC	1	.	8746800	8748000	255,215,0
chr1	8826600	8827600	HUVEC	1	.	8826600	8827600	255,215,0
chr1	8840200	8840600	HUVEC	1	.	8840200	8840600	255,215,0
chr1	8881200	8881400	HUVEC	1	.	8881200	8881400	255,215,0
chr1	8931600	8932000	HUVEC	1	.	8931600	8932000	255,215,0
chr1	8932200	8932600	HUVEC	1	.	8932200	8932600	255,215,0
chr1	9004000	9004200	HUVEC	1	.	9004000	9004200	255,215,0
chr1	9034800	9035000	HUVEC	1	.	9034800	9035000	255,215,0
chr1	9036400	9037000	HUVEC	1	.	9036400	9037000	255,215,0
chr1	9046800	9047000	HUVEC	1	.	9046800	9047000	255,215,0
chr1	9078400	9079000	HUVEC	1	.	9078400	9079000	255,215,0
chr1	9207000	9207400	HUVEC	1	.	9207000	9207400	255,215,0
chr1	9236800	9237000	HUVEC	1	.	9236800	9237000	255,215,0
chr1	9238800	9239000	HUVEC	1	.	9238800	9239000	255,215,0
chr1	9356600	9356800	HUVEC	1	.	9356600	9356800	255,215,0
chr1	9365400	9365600	HUVEC	1	.	9365400	9365600	255,215,0
chr1	9377000	9378800	HUVEC	1	.	9377000	9378800	255,215,0
chr1	9398600	9399400	HUVEC	1	.	9398600	9399400	255,215,0
chr1	9401400	9401600	HUVEC	1	.	9401400	9401600	255,215,0
chr1	9421400	9422200	HUVEC	1	.	9421400	9422200	255,215,0
chr1	9431600	9432400	HUVEC	1	.	9431600	9432400	255,215,0
chr1	9433000	9433400	HUVEC	1	.	9433000	9433400	255,215,0
chr1	9433600	9434200	HUVEC	1	.	9433600	9434200	255,215,0
chr1	9436600	9437400	HUVEC	1	.	9436600	9437400	255,215,0
chr1	9457600	9459000	HUVEC	1	.	9457600	9459000	255,215,0
chr1	9502600	9502800	HUVEC	1	.	9502600	9502800	255,215,0
chr1	9816400	9816600	HUVEC	1	.	9816400	9816600	255,215,0
chr1	9842400	9842800	HUVEC	1	.	9842400	9842800	255,215,0
chr1	9925600	9926200	HUVEC	1	.	9925600	9926200	255,215,0
chr1	10050600	10050800	HUVEC	1	.	10050600	10050800	255,215,0
chr1	10051000	10051400	HUVEC	1	.	10051000	10051400	255,215,0
chr1	10285800	10286000	HUVEC	1	.	10285800	10286000	255,215,0
chr1	10290800	10291200	HUVEC	1	.	10290800	10291200	255,215,0
chr1	10311200	10311400	HUVEC	1	.	10311200	10311400	255,215,0
chr1	10313200	10313400	HUVEC	1	.	10313200	10313400	255,215,0
chr1	10313800	10314000	HUVEC	1	.	10313800	10314000	255,215,0
chr1	10462200	10462400	HUVEC	1	.	10462200	10462400	255,215,0
chr1	10463000	10463200	HUVEC	1	.	10463000	10463200	255,215,0
chr1	10463600	10464400	HUVEC	1	.	10463600	10464400	255,215,0
chr1	10511400	10512000	HUVEC	1	.	10511400	10512000	255,215,0
chr1	10600400	10601000	HUVEC	1	.	10600400	10601000	255,215,0
chr1	11296800	11297400	HUVEC	1	.	11296800	11297400	255,215,0
chr1	11341200	11342000	HUVEC	1	.	11341200	11342000	255,215,0
chr1	11342200	11342600	HUVEC	1	.	11342200	11342600	255,215,0
chr1	11518600	11519600	HUVEC	1	.	11518600	11519600	255,215,0
chr1	11790600	11791000	HUVEC	1	.	11790600	11791000	255,215,0
chr1	12045200	12046600	HUVEC	1	.	12045200	12046600	255,215,0
chr1	12246000	12246600	HUVEC	1	.	12246000	12246600	255,215,0
chr1	12445200	12445600	HUVEC	1	.	12445200	12445600	255,215,0
chr1	12483800	12484800	HUVEC	1	.	12483800	12484800	255,215,0
chr1	12516600	12517600	HUVEC	1	.	12516600	12517600	255,215,0
chr1	12561600	12562000	HUVEC	1	.	12561600	12562000	255,215,0
chr1	12605000	12605400	HUVEC	1	.	12605000	12605400	255,215,0
chr1	12659000	12659200	HUVEC	1	.	12659000	12659200	255,215,0
chr1	12696200	12696800	HUVEC	1	.	12696200	12696800	255,215,0
chr1	14079000	14079200	HUVEC	1	.	14079000	14079200	255,215,0
chr1	14079400	14079600	HUVEC	1	.	14079400	14079600	255,215,0
chr1	14083800	14084000	HUVEC	1	.	14083800	14084000	255,215,0
chr1	14084200	14084400	HUVEC	1	.	14084200	14084400	255,215,0
chr1	15416600	15416800	HUVEC	1	.	15416600	15416800	255,215,0
chr1	15550600	15551200	HUVEC	1	.	15550600	15551200	255,215,0
chr1	15817600	15817800	HUVEC	1	.	15817600	15817800	255,215,0
chr1	15820200	15820400	HUVEC	1	.	15820200	15820400	255,215,0
chr1	15820600	15820800	HUVEC	1	.	15820600	15820800	255,215,0
chr1	16018000	16018400	HUVEC	1	.	16018000	16018400	255,215,0
chr1	16184600	16185000	HUVEC	1	.	16184600	16185000	255,215,0
chr1	16188000	16188400	HUVEC	1	.	16188000	16188400	255,215,0
chr1	16189600	16189800	HUVEC	1	.	16189600	16189800	255,215,0
chr1	16190000	16190200	HUVEC	1	.	16190000	16190200	255,215,0
chr1	16196200	16196400	HUVEC	1	.	16196200	16196400	255,215,0
chr1	16196600	16196800	HUVEC	1	.	16196600	16196800	255,215,0
chr1	16197000	16197600	HUVEC	1	.	16197000	16197600	255,215,0
chr1	16214000	16214200	HUVEC	1	.	16214000	16214200	255,215,0
chr1	16219000	16219200	HUVEC	1	.	16219000	16219200	255,215,0
chr1	16230000	16230200	HUVEC	1	.	16230000	16230200	255,215,0
chr1	16433200	16433800	HUVEC	1	.	16433200	16433800	255,215,0
chr1	16474600	16475400	HUVEC	1	.	16474600	16475400	255,215,0
chr1	16507000	16507200	HUVEC	1	.	16507000	16507200	255,215,0
chr1	16593800	16594400	HUVEC	1	.	16593800	16594400	255,215,0
chr1	16594600	16594800	HUVEC	1	.	16594600	16594800	255,215,0
chr1	16705000	16705200	HUVEC	1	.	16705000	16705200	255,215,0
chr1	16718600	16718800	HUVEC	1	.	16718600	16718800	255,215,0
chr1	16768800	16769000	HUVEC	1	.	16768800	16769000	255,215,0
chr1	16847400	16848000	HUVEC	1	.	16847400	16848000	255,215,0
chr1	16920400	16920600	HUVEC	1	.	16920400	16920600	255,215,0
chr1	17215200	17216400	HUVEC	1	.	17215200	17216400	255,215,0
chr1	17293600	17294400	HUVEC	1	.	17293600	17294400	255,215,0
chr1	17305600	17305800	HUVEC	1	.	17305600	17305800	255,215,0
chr1	17342800	17343200	HUVEC	1	.	17342800	17343200	255,215,0
chr1	17389400	17389600	HUVEC	1	.	17389400	17389600	255,215,0
chr1	17760400	17760800	HUVEC	1	.	17760400	17760800	255,215,0
chr1	17761800	17762000	HUVEC	1	.	17761800	17762000	255,215,0
chr1	19252200	19252400	HUVEC	1	.	19252200	19252400	255,215,0
chr1	19298800	19300200	HUVEC	1	.	19298800	19300200	255,215,0
chr1	19483000	19483800	HUVEC	1	.	19483000	19483800	255,215,0
chr1	19749600	19750000	HUVEC	1	.	19749600	19750000	255,215,0
chr1	19755200	19755400	HUVEC	1	.	19755200	19755400	255,215,0
chr1	19767600	19768000	HUVEC	1	.	19767600	19768000	255,215,0
chr1	19769200	19769400	HUVEC	1	.	19769200	19769400	255,215,0
chr1	19782000	19782200	HUVEC	1	.	19782000	19782200	255,215,0
chr1	19783200	19784800	HUVEC	1	.	19783200	19784800	255,215,0
chr1	19785200	19785400	HUVEC	1	.	19785200	19785400	255,215,0
chr1	19801800	19802000	HUVEC	1	.	19801800	19802000	255,215,0
chr1	19807200	19807600	HUVEC	1	.	19807200	19807600	255,215,0
chr1	19828800	19829600	HUVEC	1	.	19828800	19829600	255,215,0
chr1	19926600	19926800	HUVEC	1	.	19926600	19926800	255,215,0
chr1	20214400	20215000	HUVEC	1	.	20214400	20215000	255,215,0
chr1	20216200	20216400	HUVEC	1	.	20216200	20216400	255,215,0
chr1	20219000	20219600	HUVEC	1	.	20219000	20219600	255,215,0
chr1	20390400	20390800	HUVEC	1	.	20390400	20390800	255,215,0
chr1	20737800	20738000	HUVEC	1	.	20737800	20738000	255,215,0
chr1	20992200	20992800	HUVEC	1	.	20992200	20992800	255,215,0
chr1	21011600	21012200	HUVEC	1	.	21011600	21012200	255,215,0
chr1	21041600	21041800	HUVEC	1	.	21041600	21041800	255,215,0
chr1	21106800	21107000	HUVEC	1	.	21106800	21107000	255,215,0
chr1	21107200	21108000	HUVEC	1	.	21107200	21108000	255,215,0
chr1	21108400	21109000	HUVEC	1	.	21108400	21109000	255,215,0
chr1	21109400	21109600	HUVEC	1	.	21109400	21109600	255,215,0
chr1	21308800	21309200	HUVEC	1	.	21308800	21309200	255,215,0
chr1	21309400	21309600	HUVEC	1	.	21309400	21309600	255,215,0
chr1	21393200	21393600	HUVEC	1	.	21393200	21393600	255,215,0
chr1	21399400	21399600	HUVEC	1	.	21399400	21399600	255,215,0
chr1	21403000	21404200	HUVEC	1	.	21403000	21404200	255,215,0
chr1	21424200	21424600	HUVEC	1	.	21424200	21424600	255,215,0
chr1	21424800	21425000	HUVEC	1	.	21424800	21425000	255,215,0
chr1	21427400	21427600	HUVEC	1	.	21427400	21427600	255,215,0
chr1	21427800	21428200	HUVEC	1	.	21427800	21428200	255,215,0
chr1	21478600	21478800	HUVEC	1	.	21478600	21478800	255,215,0
chr1	21498000	21498200	HUVEC	1	.	21498000	21498200	255,215,0
chr1	21518800	21519400	HUVEC	1	.	21518800	21519400	255,215,0
chr1	21590200	21590400	HUVEC	1	.	21590200	21590400	255,215,0
chr1	21607800	21608200	HUVEC	1	.	21607800	21608200	255,215,0
chr1	21626400	21626800	HUVEC	1	.	21626400	21626800	255,215,0
chr1	21631000	21631200	HUVEC	1	.	21631000	21631200	255,215,0
chr1	21640200	21640400	HUVEC	1	.	21640200	21640400	255,215,0
chr1	21657000	21657600	HUVEC	1	.	21657000	21657600	255,215,0
chr1	21667600	21668200	HUVEC	1	.	21667600	21668200	255,215,0
chr1	22047600	22048800	HUVEC	1	.	22047600	22048800	255,215,0
chr1	22084400	22084600	HUVEC	1	.	22084400	22084600	255,215,0
chr1	22084800	22085000	HUVEC	1	.	22084800	22085000	255,215,0
chr1	22085800	22086800	HUVEC	1	.	22085800	22086800	255,215,0
chr1	22096600	22097000	HUVEC	1	.	22096600	22097000	255,215,0
chr1	22101200	22101400	HUVEC	1	.	22101200	22101400	255,215,0
chr1	22103800	22104200	HUVEC	1	.	22103800	22104200	255,215,0
chr1	22105600	22105800	HUVEC	1	.	22105600	22105800	255,215,0
chr1	22242600	22243000	HUVEC	1	.	22242600	22243000	255,215,0
chr1	22244000	22244800	HUVEC	1	.	22244000	22244800	255,215,0
chr1	22270400	22271400	HUVEC	1	.	22270400	22271400	255,215,0
chr1	22288000	22288600	HUVEC	1	.	22288000	22288600	255,215,0
chr1	22297200	22297400	HUVEC	1	.	22297200	22297400	255,215,0
chr1	22298200	22298400	HUVEC	1	.	22298200	22298400	255,215,0
chr1	22299000	22299400	HUVEC	1	.	22299000	22299400	255,215,0
chr1	22359400	22359600	HUVEC	1	.	22359400	22359600	255,215,0
chr1	22384400	22385000	HUVEC	1	.	22384400	22385000	255,215,0
chr1	22385200	22386000	HUVEC	1	.	22385200	22386000	255,215,0
chr1	22386200	22387600	HUVEC	1	.	22386200	22387600	255,215,0
chr1	22388800	22389200	HUVEC	1	.	22388800	22389200	255,215,0
chr1	22389400	22389800	HUVEC	1	.	22389400	22389800	255,215,0
chr1	22391400	22392200	HUVEC	1	.	22391400	22392200	255,215,0
chr1	22392600	22392800	HUVEC	1	.	22392600	22392800	255,215,0
chr1	22393000	22393200	HUVEC	1	.	22393000	22393200	255,215,0
chr1	22393400	22393800	HUVEC	1	.	22393400	22393800	255,215,0
chr1	22394400	22394600	HUVEC	1	.	22394400	22394600	255,215,0
chr1	22394800	22395600	HUVEC	1	.	22394800	22395600	255,215,0
chr1	22397200	22397400	HUVEC	1	.	22397200	22397400	255,215,0
chr1	22397800	22398600	HUVEC	1	.	22397800	22398600	255,215,0
chr1	22398800	22399800	HUVEC	1	.	22398800	22399800	255,215,0
chr1	22400400	22400600	HUVEC	1	.	22400400	22400600	255,215,0
chr1	22403800	22404000	HUVEC	1	.	22403800	22404000	255,215,0
chr1	22404400	22404800	HUVEC	1	.	22404400	22404800	255,215,0
chr1	22405000	22405400	HUVEC	1	.	22405000	22405400	255,215,0
chr1	22406400	22406600	HUVEC	1	.	22406400	22406600	255,215,0
chr1	22409000	22409200	HUVEC	1	.	22409000	22409200	255,215,0
chr1	22410200	22410400	HUVEC	1	.	22410200	22410400	255,215,0
chr1	22410600	22410800	HUVEC	1	.	22410600	22410800	255,215,0
chr1	22411000	22411400	HUVEC	1	.	22411000	22411400	255,215,0
chr1	22411800	22412000	HUVEC	1	.	22411800	22412000	255,215,0
chr1	22413800	22418000	HUVEC	1	.	22413800	22418000	255,215,0
chr1	22418800	22420000	HUVEC	1	.	22418800	22420000	255,215,0
chr1	22426800	22427000	HUVEC	1	.	22426800	22427000	255,215,0
chr1	22428000	22428200	HUVEC	1	.	22428000	22428200	255,215,0
chr1	22440400	22442200	HUVEC	1	.	22440400	22442200	255,215,0
chr1	22599400	22599600	HUVEC	1	.	22599400	22599600	255,215,0
chr1	22599800	22601000	HUVEC	1	.	22599800	22601000	255,215,0
chr1	22814000	22815000	HUVEC	1	.	22814000	22815000	255,215,0
chr1	22826600	22827000	HUVEC	1	.	22826600	22827000	255,215,0
chr1	22827200	22827400	HUVEC	1	.	22827200	22827400	255,215,0
chr1	22857000	22857200	HUVEC	1	.	22857000	22857200	255,215,0
chr1	23004000	23004800	HUVEC	1	.	23004000	23004800	255,215,0
chr1	23016000	23016200	HUVEC	1	.	23016000	23016200	255,215,0
chr1	23029000	23030000	HUVEC	1	.	23029000	23030000	255,215,0
chr1	23064800	23065400	HUVEC	1	.	23064800	23065400	255,215,0
chr1	23065600	23067800	HUVEC	1	.	23065600	23067800	255,215,0
chr1	23068200	23069400	HUVEC	1	.	23068200	23069400	255,215,0
chr1	23081600	23083400	HUVEC	1	.	23081600	23083400	255,215,0
chr1	23147400	23148200	HUVEC	1	.	23147400	23148200	255,215,0
chr1	23177200	23177400	HUVEC	1	.	23177200	23177400	255,215,0
chr1	23206400	23206800	HUVEC	1	.	23206400	23206800	255,215,0
chr1	23215000	23216000	HUVEC	1	.	23215000	23216000	255,215,0
chr1	23366200	23366400	HUVEC	1	.	23366200	23366400	255,215,0
chr1	23376200	23377200	HUVEC	1	.	23376200	23377200	255,215,0
chr1	23395400	23395800	HUVEC	1	.	23395400	23395800	255,215,0
chr1	23436600	23436800	HUVEC	1	.	23436600	23436800	255,215,0
chr1	23437800	23438600	HUVEC	1	.	23437800	23438600	255,215,0
chr1	23438800	23439000	HUVEC	1	.	23438800	23439000	255,215,0
chr1	23439200	23439600	HUVEC	1	.	23439200	23439600	255,215,0
chr1	23443400	23443800	HUVEC	1	.	23443400	23443800	255,215,0
chr1	23447200	23447600	HUVEC	1	.	23447200	23447600	255,215,0
chr1	23451200	23451800	HUVEC	1	.	23451200	23451800	255,215,0
chr1	23458400	23460000	HUVEC	1	.	23458400	23460000	255,215,0
chr1	23461200	23461400	HUVEC	1	.	23461200	23461400	255,215,0
chr1	23461800	23462200	HUVEC	1	.	23461800	23462200	255,215,0
chr1	23462400	23462600	HUVEC	1	.	23462400	23462600	255,215,0
chr1	23462800	23463200	HUVEC	1	.	23462800	23463200	255,215,0
chr1	23463600	23463800	HUVEC	1	.	23463600	23463800	255,215,0
chr1	23464200	23464400	HUVEC	1	.	23464200	23464400	255,215,0
chr1	23467800	23468000	HUVEC	1	.	23467800	23468000	255,215,0
chr1	23470400	23470600	HUVEC	1	.	23470400	23470600	255,215,0
chr1	23471000	23471200	HUVEC	1	.	23471000	23471200	255,215,0
chr1	23478600	23479000	HUVEC	1	.	23478600	23479000	255,215,0
chr1	23479600	23480200	HUVEC	1	.	23479600	23480200	255,215,0
chr1	23481400	23482200	HUVEC	1	.	23481400	23482200	255,215,0
chr1	23483000	23484000	HUVEC	1	.	23483000	23484000	255,215,0
chr1	23490000	23490600	HUVEC	1	.	23490000	23490600	255,215,0
chr1	23538400	23538600	HUVEC	1	.	23538400	23538600	255,215,0
chr1	23573000	23573200	HUVEC	1	.	23573000	23573200	255,215,0
chr1	23615000	23619800	HUVEC	1	.	23615000	23619800	255,215,0
chr1	23629400	23629600	HUVEC	1	.	23629400	23629600	255,215,0
chr1	23631800	23632000	HUVEC	1	.	23631800	23632000	255,215,0
chr1	23632600	23633000	HUVEC	1	.	23632600	23633000	255,215,0
chr1	23642200	23642400	HUVEC	1	.	23642200	23642400	255,215,0
chr1	23642600	23642800	HUVEC	1	.	23642600	23642800	255,215,0
chr1	23649200	23649400	HUVEC	1	.	23649200	23649400	255,215,0
chr1	23650000	23650200	HUVEC	1	.	23650000	23650200	255,215,0
chr1	23797000	23797200	HUVEC	1	.	23797000	23797200	255,215,0
chr1	23874400	23874600	HUVEC	1	.	23874400	23874600	255,215,0
chr1	24022400	24022800	HUVEC	1	.	24022400	24022800	255,215,0
chr1	24023200	24023600	HUVEC	1	.	24023200	24023600	255,215,0
chr1	24025000	24025200	HUVEC	1	.	24025000	24025200	255,215,0
chr1	24301400	24301800	HUVEC	1	.	24301400	24301800	255,215,0
chr1	25034000	25034200	HUVEC	1	.	25034000	25034200	255,215,0
chr1	25047200	25047600	HUVEC	1	.	25047200	25047600	255,215,0
chr1	25053000	25053600	HUVEC	1	.	25053000	25053600	255,215,0
chr1	25076400	25077600	HUVEC	1	.	25076400	25077600	255,215,0
chr1	25078200	25079200	HUVEC	1	.	25078200	25079200	255,215,0
chr1	25082000	25082200	HUVEC	1	.	25082000	25082200	255,215,0
chr1	25083000	25083200	HUVEC	1	.	25083000	25083200	255,215,0
chr1	25083600	25083800	HUVEC	1	.	25083600	25083800	255,215,0
chr1	25084000	25084200	HUVEC	1	.	25084000	25084200	255,215,0
chr1	25084400	25084600	HUVEC	1	.	25084400	25084600	255,215,0
chr1	25090400	25090600	HUVEC	1	.	25090400	25090600	255,215,0
chr1	25095000	25095200	HUVEC	1	.	25095000	25095200	255,215,0
chr1	25099400	25100000	HUVEC	1	.	25099400	25100000	255,215,0
chr1	25100200	25100400	HUVEC	1	.	25100200	25100400	255,215,0
chr1	25102000	25103000	HUVEC	1	.	25102000	25103000	255,215,0
chr1	25103400	25103800	HUVEC	1	.	25103400	25103800	255,215,0
chr1	25104000	25104200	HUVEC	1	.	25104000	25104200	255,215,0
chr1	25104400	25105400	HUVEC	1	.	25104400	25105400	255,215,0
chr1	25106000	25106200	HUVEC	1	.	25106000	25106200	255,215,0
chr1	25106600	25107400	HUVEC	1	.	25106600	25107400	255,215,0
chr1	25108600	25108800	HUVEC	1	.	25108600	25108800	255,215,0
chr1	25109200	25109400	HUVEC	1	.	25109200	25109400	255,215,0
chr1	25110800	25111000	HUVEC	1	.	25110800	25111000	255,215,0
chr1	25112000	25112200	HUVEC	1	.	25112000	25112200	255,215,0
chr1	25114800	25115800	HUVEC	1	.	25114800	25115800	255,215,0
chr1	25116000	25116600	HUVEC	1	.	25116000	25116600	255,215,0
chr1	25117600	25118000	HUVEC	1	.	25117600	25118000	255,215,0
chr1	25122200	25122600	HUVEC	1	.	25122200	25122600	255,215,0
chr1	25123000	25123200	HUVEC	1	.	25123000	25123200	255,215,0
chr1	25127800	25128200	HUVEC	1	.	25127800	25128200	255,215,0
chr1	25128400	25128800	HUVEC	1	.	25128400	25128800	255,215,0
chr1	25129000	25129200	HUVEC	1	.	25129000	25129200	255,215,0
chr1	25133800	25134200	HUVEC	1	.	25133800	25134200	255,215,0
chr1	25134800	25135000	HUVEC	1	.	25134800	25135000	255,215,0
chr1	25135400	25137200	HUVEC	1	.	25135400	25137200	255,215,0
chr1	25149200	25149800	HUVEC	1	.	25149200	25149800	255,215,0
chr1	25151000	25151200	HUVEC	1	.	25151000	25151200	255,215,0
chr1	25152800	25153000	HUVEC	1	.	25152800	25153000	255,215,0
chr1	25154400	25156000	HUVEC	1	.	25154400	25156000	255,215,0
chr1	25156200	25156600	HUVEC	1	.	25156200	25156600	255,215,0
chr1	25157800	25158600	HUVEC	1	.	25157800	25158600	255,215,0
chr1	25162200	25162400	HUVEC	1	.	25162200	25162400	255,215,0
chr1	25165000	25165200	HUVEC	1	.	25165000	25165200	255,215,0
chr1	25554200	25555000	HUVEC	1	.	25554200	25555000	255,215,0
chr1	25586400	25587200	HUVEC	1	.	25586400	25587200	255,215,0
chr1	25647200	25647400	HUVEC	1	.	25647200	25647400	255,215,0
chr1	25655800	25656200	HUVEC	1	.	25655800	25656200	255,215,0
chr1	25761200	25761400	HUVEC	1	.	25761200	25761400	255,215,0
chr1	25788400	25788600	HUVEC	1	.	25788400	25788600	255,215,0
chr1	25795400	25796200	HUVEC	1	.	25795400	25796200	255,215,0
chr1	25858800	25859400	HUVEC	1	.	25858800	25859400	255,215,0
chr1	25885600	25885800	HUVEC	1	.	25885600	25885800	255,215,0
chr1	25886600	25886800	HUVEC	1	.	25886600	25886800	255,215,0
chr1	25887600	25887800	HUVEC	1	.	25887600	25887800	255,215,0
chr1	26130600	26131000	HUVEC	1	.	26130600	26131000	255,215,0
chr1	26131200	26133200	HUVEC	1	.	26131200	26133200	255,215,0
chr1	26175000	26175800	HUVEC	1	.	26175000	26175800	255,215,0
chr1	26222600	26222800	HUVEC	1	.	26222600	26222800	255,215,0
chr1	26428800	26429800	HUVEC	1	.	26428800	26429800	255,215,0
chr1	27029600	27030800	HUVEC	1	.	27029600	27030800	255,215,0
chr1	27031400	27031600	HUVEC	1	.	27031400	27031600	255,215,0
chr1	27034200	27034600	HUVEC	1	.	27034200	27034600	255,215,0
chr1	27040400	27040600	HUVEC	1	.	27040400	27040600	255,215,0
chr1	27041400	27041600	HUVEC	1	.	27041400	27041600	255,215,0
chr1	27052200	27052400	HUVEC	1	.	27052200	27052400	255,215,0
chr1	27054000	27054600	HUVEC	1	.	27054000	27054600	255,215,0
chr1	27055200	27055400	HUVEC	1	.	27055200	27055400	255,215,0
chr1	27069800	27070000	HUVEC	1	.	27069800	27070000	255,215,0
chr1	27077800	27080000	HUVEC	1	.	27077800	27080000	255,215,0
chr1	27095000	27095800	HUVEC	1	.	27095000	27095800	255,215,0
chr1	27111800	27112000	HUVEC	1	.	27111800	27112000	255,215,0
chr1	27276600	27276800	HUVEC	1	.	27276600	27276800	255,215,0
chr1	27344800	27345200	HUVEC	1	.	27344800	27345200	255,215,0
chr1	27362200	27362800	HUVEC	1	.	27362200	27362800	255,215,0
chr1	27436600	27436800	HUVEC	1	.	27436600	27436800	255,215,0
chr1	27443400	27443600	HUVEC	1	.	27443400	27443600	255,215,0
chr1	27457400	27457600	HUVEC	1	.	27457400	27457600	255,215,0
chr1	27486200	27486600	HUVEC	1	.	27486200	27486600	255,215,0
chr1	27650800	27651000	HUVEC	1	.	27650800	27651000	255,215,0
chr1	27676400	27676600	HUVEC	1	.	27676400	27676600	255,215,0
chr1	27716000	27716200	HUVEC	1	.	27716000	27716200	255,215,0
chr1	27759800	27760000	HUVEC	1	.	27759800	27760000	255,215,0
chr1	27785800	27786000	HUVEC	1	.	27785800	27786000	255,215,0
chr1	27792000	27792200	HUVEC	1	.	27792000	27792200	255,215,0
chr1	27812800	27813200	HUVEC	1	.	27812800	27813200	255,215,0
chr1	28102000	28102800	HUVEC	1	.	28102000	28102800	255,215,0
chr1	28111000	28111200	HUVEC	1	.	28111000	28111200	255,215,0
chr1	28112000	28113400	HUVEC	1	.	28112000	28113400	255,215,0
chr1	28114200	28115200	HUVEC	1	.	28114200	28115200	255,215,0
chr1	28318400	28320800	HUVEC	1	.	28318400	28320800	255,215,0
chr1	28347600	28348000	HUVEC	1	.	28347600	28348000	255,215,0
chr1	28355000	28356200	HUVEC	1	.	28355000	28356200	255,215,0
chr1	28356400	28356600	HUVEC	1	.	28356400	28356600	255,215,0
chr1	28371800	28373200	HUVEC	1	.	28371800	28373200	255,215,0
chr1	28409000	28409200	HUVEC	1	.	28409000	28409200	255,215,0
chr1	28487000	28487800	HUVEC	1	.	28487000	28487800	255,215,0
chr1	28747800	28748200	HUVEC	1	.	28747800	28748200	255,215,0
chr1	28784200	28786000	HUVEC	1	.	28784200	28786000	255,215,0
chr1	28786200	28786800	HUVEC	1	.	28786200	28786800	255,215,0
chr1	29066000	29067000	HUVEC	1	.	29066000	29067000	255,215,0
chr1	29070000	29070200	HUVEC	1	.	29070000	29070200	255,215,0
chr1	29079200	29079400	HUVEC	1	.	29079200	29079400	255,215,0
chr1	29079600	29079800	HUVEC	1	.	29079600	29079800	255,215,0
chr1	29080000	29080200	HUVEC	1	.	29080000	29080200	255,215,0
chr1	29082000	29083400	HUVEC	1	.	29082000	29083400	255,215,0
chr1	29083600	29084000	HUVEC	1	.	29083600	29084000	255,215,0
chr1	29084400	29084600	HUVEC	1	.	29084400	29084600	255,215,0
chr1	29085000	29085400	HUVEC	1	.	29085000	29085400	255,215,0
chr1	29086000	29086200	HUVEC	1	.	29086000	29086200	255,215,0
chr1	29225000	29225200	HUVEC	1	.	29225000	29225200	255,215,0
chr1	29312800	29313000	HUVEC	1	.	29312800	29313000	255,215,0
chr1	29496400	29496800	HUVEC	1	.	29496400	29496800	255,215,0
chr1	29497200	29497600	HUVEC	1	.	29497200	29497600	255,215,0
chr1	29500800	29501000	HUVEC	1	.	29500800	29501000	255,215,0
chr1	29503000	29503400	HUVEC	1	.	29503000	29503400	255,215,0
chr1	29710000	29711000	HUVEC	1	.	29710000	29711000	255,215,0
chr1	30036600	30036800	HUVEC	1	.	30036600	30036800	255,215,0
chr1	30447200	30447400	HUVEC	1	.	30447200	30447400	255,215,0
chr1	31313800	31314000	HUVEC	1	.	31313800	31314000	255,215,0
chr1	31439400	31440400	HUVEC	1	.	31439400	31440400	255,215,0
chr1	31447000	31447400	HUVEC	1	.	31447000	31447400	255,215,0
chr1	31449200	31449600	HUVEC	1	.	31449200	31449600	255,215,0
chr1	31461800	31462000	HUVEC	1	.	31461800	31462000	255,215,0
chr1	31482200	31482400	HUVEC	1	.	31482200	31482400	255,215,0
chr1	31485800	31486600	HUVEC	1	.	31485800	31486600	255,215,0
chr1	31486800	31487200	HUVEC	1	.	31486800	31487200	255,215,0
chr1	31488800	31489200	HUVEC	1	.	31488800	31489200	255,215,0
chr1	31490000	31490400	HUVEC	1	.	31490000	31490400	255,215,0
chr1	31490800	31491000	HUVEC	1	.	31490800	31491000	255,215,0
chr1	31492800	31493000	HUVEC	1	.	31492800	31493000	255,215,0
chr1	31493400	31493800	HUVEC	1	.	31493400	31493800	255,215,0
chr1	31494000	31494200	HUVEC	1	.	31494000	31494200	255,215,0
chr1	31501400	31502200	HUVEC	1	.	31501400	31502200	255,215,0
chr1	31503600	31503800	HUVEC	1	.	31503600	31503800	255,215,0
chr1	31504200	31504400	HUVEC	1	.	31504200	31504400	255,215,0
chr1	31504600	31504800	HUVEC	1	.	31504600	31504800	255,215,0
chr1	31508800	31509000	HUVEC	1	.	31508800	31509000	255,215,0
chr1	31509400	31510200	HUVEC	1	.	31509400	31510200	255,215,0
chr1	31511200	31512000	HUVEC	1	.	31511200	31512000	255,215,0
chr1	31516400	31516600	HUVEC	1	.	31516400	31516600	255,215,0
chr1	31518600	31518800	HUVEC	1	.	31518600	31518800	255,215,0
chr1	31520000	31520400	HUVEC	1	.	31520000	31520400	255,215,0
chr1	31523400	31523600	HUVEC	1	.	31523400	31523600	255,215,0
chr1	31527200	31527400	HUVEC	1	.	31527200	31527400	255,215,0
chr1	31530000	31530200	HUVEC	1	.	31530000	31530200	255,215,0
chr1	31530600	31531200	HUVEC	1	.	31530600	31531200	255,215,0
chr1	31532000	31532400	HUVEC	1	.	31532000	31532400	255,215,0
chr1	31533200	31533600	HUVEC	1	.	31533200	31533600	255,215,0
chr1	31533800	31534200	HUVEC	1	.	31533800	31534200	255,215,0
chr1	31745200	31745400	HUVEC	1	.	31745200	31745400	255,215,0
chr1	31745600	31745800	HUVEC	1	.	31745600	31745800	255,215,0
chr1	31849800	31850000	HUVEC	1	.	31849800	31850000	255,215,0
chr1	32017000	32017200	HUVEC	1	.	32017000	32017200	255,215,0
chr1	32020000	32020200	HUVEC	1	.	32020000	32020200	255,215,0
chr1	32048000	32048400	HUVEC	1	.	32048000	32048400	255,215,0
chr1	32048600	32048800	HUVEC	1	.	32048600	32048800	255,215,0
chr1	32145800	32146800	HUVEC	1	.	32145800	32146800	255,215,0
chr1	32268000	32269000	HUVEC	1	.	32268000	32269000	255,215,0
chr1	32384200	32384400	HUVEC	1	.	32384200	32384400	255,215,0
chr1	32386600	32387800	HUVEC	1	.	32386600	32387800	255,215,0
chr1	32388800	32389000	HUVEC	1	.	32388800	32389000	255,215,0
chr1	32447600	32448000	HUVEC	1	.	32447600	32448000	255,215,0
chr1	32467800	32468200	HUVEC	1	.	32467800	32468200	255,215,0
chr1	32482800	32483000	HUVEC	1	.	32482800	32483000	255,215,0
chr1	32483400	32483800	HUVEC	1	.	32483400	32483800	255,215,0
chr1	32484800	32485400	HUVEC	1	.	32484800	32485400	255,215,0
chr1	32490400	32490600	HUVEC	1	.	32490400	32490600	255,215,0
chr1	32492200	32492400	HUVEC	1	.	32492200	32492400	255,215,0
chr1	32492800	32493200	HUVEC	1	.	32492800	32493200	255,215,0
chr1	32493800	32494000	HUVEC	1	.	32493800	32494000	255,215,0
chr1	32494400	32495000	HUVEC	1	.	32494400	32495000	255,215,0
chr1	32495400	32496200	HUVEC	1	.	32495400	32496200	255,215,0
chr1	32497200	32497400	HUVEC	1	.	32497200	32497400	255,215,0
chr1	32497600	32498200	HUVEC	1	.	32497600	32498200	255,215,0
chr1	32540400	32540600	HUVEC	1	.	32540400	32540600	255,215,0
chr1	32541000	32541800	HUVEC	1	.	32541000	32541800	255,215,0
chr1	32576000	32576200	HUVEC	1	.	32576000	32576200	255,215,0
chr1	32577000	32577200	HUVEC	1	.	32577000	32577200	255,215,0
chr1	32580200	32580400	HUVEC	1	.	32580200	32580400	255,215,0
chr1	32581000	32581200	HUVEC	1	.	32581000	32581200	255,215,0
chr1	32581600	32582400	HUVEC	1	.	32581600	32582400	255,215,0
chr1	32584200	32584400	HUVEC	1	.	32584200	32584400	255,215,0
chr1	32587000	32587200	HUVEC	1	.	32587000	32587200	255,215,0
chr1	32606600	32606800	HUVEC	1	.	32606600	32606800	255,215,0
chr1	32638200	32638600	HUVEC	1	.	32638200	32638600	255,215,0
chr1	32669200	32669400	HUVEC	1	.	32669200	32669400	255,215,0
chr1	32920200	32920400	HUVEC	1	.	32920200	32920400	255,215,0
chr1	32999400	32999600	HUVEC	1	.	32999400	32999600	255,215,0
chr1	33015400	33015600	HUVEC	1	.	33015400	33015600	255,215,0
chr1	33083600	33083800	HUVEC	1	.	33083600	33083800	255,215,0
chr1	33247800	33248200	HUVEC	1	.	33247800	33248200	255,215,0
chr1	33278600	33279000	HUVEC	1	.	33278600	33279000	255,215,0
chr1	33420600	33420800	HUVEC	1	.	33420600	33420800	255,215,0
chr1	33423400	33423800	HUVEC	1	.	33423400	33423800	255,215,0
chr1	33448000	33449000	HUVEC	1	.	33448000	33449000	255,215,0
chr1	33462200	33465200	HUVEC	1	.	33462200	33465200	255,215,0
chr1	33629000	33629800	HUVEC	1	.	33629000	33629800	255,215,0
chr1	33772800	33773000	HUVEC	1	.	33772800	33773000	255,215,0
chr1	33802000	33802200	HUVEC	1	.	33802000	33802200	255,215,0
chr1	33803600	33803800	HUVEC	1	.	33803600	33803800	255,215,0
chr1	33809800	33810000	HUVEC	1	.	33809800	33810000	255,215,0
chr1	33850000	33850200	HUVEC	1	.	33850000	33850200	255,215,0
chr1	33886400	33887600	HUVEC	1	.	33886400	33887600	255,215,0
chr1	35323200	35323400	HUVEC	1	.	35323200	35323400	255,215,0
chr1	35550400	35550600	HUVEC	1	.	35550400	35550600	255,215,0
chr1	35580800	35581600	HUVEC	1	.	35580800	35581600	255,215,0
chr1	35652600	35652800	HUVEC	1	.	35652600	35652800	255,215,0
chr1	35653600	35654000	HUVEC	1	.	35653600	35654000	255,215,0
chr1	35752800	35753200	HUVEC	1	.	35752800	35753200	255,215,0
chr1	35787000	35787200	HUVEC	1	.	35787000	35787200	255,215,0
chr1	35917600	35918000	HUVEC	1	.	35917600	35918000	255,215,0
chr1	36101800	36102000	HUVEC	1	.	36101800	36102000	255,215,0
chr1	36227200	36229000	HUVEC	1	.	36227200	36229000	255,215,0
chr1	36233600	36233800	HUVEC	1	.	36233600	36233800	255,215,0
chr1	36415800	36416000	HUVEC	1	.	36415800	36416000	255,215,0
chr1	36473800	36475000	HUVEC	1	.	36473800	36475000	255,215,0
chr1	36613600	36613800	HUVEC	1	.	36613600	36613800	255,215,0
chr1	36630400	36630600	HUVEC	1	.	36630400	36630600	255,215,0
chr1	36633000	36633400	HUVEC	1	.	36633000	36633400	255,215,0
chr1	36634000	36634200	HUVEC	1	.	36634000	36634200	255,215,0
chr1	36696400	36696600	HUVEC	1	.	36696400	36696600	255,215,0
chr1	36696800	36697400	HUVEC	1	.	36696800	36697400	255,215,0
chr1	36700200	36700400	HUVEC	1	.	36700200	36700400	255,215,0
chr1	36703400	36703600	HUVEC	1	.	36703400	36703600	255,215,0
chr1	36710000	36710200	HUVEC	1	.	36710000	36710200	255,215,0
chr1	36711200	36711400	HUVEC	1	.	36711200	36711400	255,215,0
chr1	36711600	36711800	HUVEC	1	.	36711600	36711800	255,215,0
chr1	36716200	36716400	HUVEC	1	.	36716200	36716400	255,215,0
chr1	36718600	36719200	HUVEC	1	.	36718600	36719200	255,215,0
chr1	36719600	36720000	HUVEC	1	.	36719600	36720000	255,215,0
chr1	36720600	36720800	HUVEC	1	.	36720600	36720800	255,215,0
chr1	36804800	36805000	HUVEC	1	.	36804800	36805000	255,215,0
chr1	36831600	36831800	HUVEC	1	.	36831600	36831800	255,215,0
chr1	36832200	36832400	HUVEC	1	.	36832200	36832400	255,215,0
chr1	36832800	36833000	HUVEC	1	.	36832800	36833000	255,215,0
chr1	37218400	37219000	HUVEC	1	.	37218400	37219000	255,215,0
chr1	37226600	37227000	HUVEC	1	.	37226600	37227000	255,215,0
chr1	37271800	37272200	HUVEC	1	.	37271800	37272200	255,215,0
chr1	37640600	37640800	HUVEC	1	.	37640600	37640800	255,215,0
chr1	38159400	38159600	HUVEC	1	.	38159400	38159600	255,215,0
chr1	38580200	38580800	HUVEC	1	.	38580200	38580800	255,215,0
chr1	38921400	38922000	HUVEC	1	.	38921400	38922000	255,215,0
chr1	39193200	39194800	HUVEC	1	.	39193200	39194800	255,215,0
chr1	39305200	39305400	HUVEC	1	.	39305200	39305400	255,215,0
chr1	39306000	39306400	HUVEC	1	.	39306000	39306400	255,215,0
chr1	39585200	39585400	HUVEC	1	.	39585200	39585400	255,215,0
chr1	39586800	39587000	HUVEC	1	.	39586800	39587000	255,215,0
chr1	39588600	39588800	HUVEC	1	.	39588600	39588800	255,215,0
chr1	39590000	39590200	HUVEC	1	.	39590000	39590200	255,215,0
chr1	39590400	39590600	HUVEC	1	.	39590400	39590600	255,215,0
chr1	39590800	39591200	HUVEC	1	.	39590800	39591200	255,215,0
chr1	39591800	39592200	HUVEC	1	.	39591800	39592200	255,215,0
chr1	39601200	39601600	HUVEC	1	.	39601200	39601600	255,215,0
chr1	39602200	39602600	HUVEC	1	.	39602200	39602600	255,215,0
chr1	39602800	39603000	HUVEC	1	.	39602800	39603000	255,215,0
chr1	39605200	39605400	HUVEC	1	.	39605200	39605400	255,215,0
chr1	39612600	39613000	HUVEC	1	.	39612600	39613000	255,215,0
chr1	39613200	39615000	HUVEC	1	.	39613200	39615000	255,215,0
chr1	39615400	39615600	HUVEC	1	.	39615400	39615600	255,215,0
chr1	39628000	39628200	HUVEC	1	.	39628000	39628200	255,215,0
chr1	39628400	39628600	HUVEC	1	.	39628400	39628600	255,215,0
chr1	39629200	39629400	HUVEC	1	.	39629200	39629400	255,215,0
chr1	39630000	39632600	HUVEC	1	.	39630000	39632600	255,215,0
chr1	39637600	39638800	HUVEC	1	.	39637600	39638800	255,215,0
chr1	39640600	39640800	HUVEC	1	.	39640600	39640800	255,215,0
chr1	39641000	39641400	HUVEC	1	.	39641000	39641400	255,215,0
chr1	39668400	39668600	HUVEC	1	.	39668400	39668600	255,215,0
chr1	39669200	39669600	HUVEC	1	.	39669200	39669600	255,215,0
chr1	39675000	39675200	HUVEC	1	.	39675000	39675200	255,215,0
chr1	39675400	39675600	HUVEC	1	.	39675400	39675600	255,215,0
chr1	39676200	39676600	HUVEC	1	.	39676200	39676600	255,215,0
chr1	39677800	39678400	HUVEC	1	.	39677800	39678400	255,215,0
chr1	39684000	39684200	HUVEC	1	.	39684000	39684200	255,215,0
chr1	39687400	39687600	HUVEC	1	.	39687400	39687600	255,215,0
chr1	39690600	39690800	HUVEC	1	.	39690600	39690800	255,215,0
chr1	39702000	39702200	HUVEC	1	.	39702000	39702200	255,215,0
chr1	39703000	39703200	HUVEC	1	.	39703000	39703200	255,215,0
chr1	39703600	39704600	HUVEC	1	.	39703600	39704600	255,215,0
chr1	39783000	39784600	HUVEC	1	.	39783000	39784600	255,215,0
chr1	39845600	39845800	HUVEC	1	.	39845600	39845800	255,215,0
chr1	39847400	39848000	HUVEC	1	.	39847400	39848000	255,215,0
chr1	39854000	39854400	HUVEC	1	.	39854000	39854400	255,215,0
chr1	39862200	39863000	HUVEC	1	.	39862200	39863000	255,215,0
chr1	39879400	39881000	HUVEC	1	.	39879400	39881000	255,215,0
chr1	39881600	39881800	HUVEC	1	.	39881600	39881800	255,215,0
chr1	39883000	39883200	HUVEC	1	.	39883000	39883200	255,215,0
chr1	39883800	39884000	HUVEC	1	.	39883800	39884000	255,215,0
chr1	39884800	39885000	HUVEC	1	.	39884800	39885000	255,215,0
chr1	39916000	39916400	HUVEC	1	.	39916000	39916400	255,215,0
chr1	39916600	39917600	HUVEC	1	.	39916600	39917600	255,215,0
chr1	40509200	40509400	HUVEC	1	.	40509200	40509400	255,215,0
chr1	40511600	40511800	HUVEC	1	.	40511600	40511800	255,215,0
chr1	40512800	40513800	HUVEC	1	.	40512800	40513800	255,215,0
chr1	40514600	40514800	HUVEC	1	.	40514600	40514800	255,215,0
chr1	40517800	40518200	HUVEC	1	.	40517800	40518200	255,215,0
chr1	40556400	40556600	HUVEC	1	.	40556400	40556600	255,215,0
chr1	40556800	40557000	HUVEC	1	.	40556800	40557000	255,215,0
chr1	40645000	40645200	HUVEC	1	.	40645000	40645200	255,215,0
chr1	40709000	40709600	HUVEC	1	.	40709000	40709600	255,215,0
chr1	41027600	41028000	HUVEC	1	.	41027600	41028000	255,215,0
chr1	41040000	41040800	HUVEC	1	.	41040000	41040800	255,215,0
chr1	41178600	41179400	HUVEC	1	.	41178600	41179400	255,215,0
chr1	41202000	41202200	HUVEC	1	.	41202000	41202200	255,215,0
chr1	41263000	41263400	HUVEC	1	.	41263000	41263400	255,215,0
chr1	41407600	41408000	HUVEC	1	.	41407600	41408000	255,215,0
chr1	41468800	41469200	HUVEC	1	.	41468800	41469200	255,215,0
chr1	41478400	41478600	HUVEC	1	.	41478400	41478600	255,215,0
chr1	41479000	41481000	HUVEC	1	.	41479000	41481000	255,215,0
chr1	41490000	41491000	HUVEC	1	.	41490000	41491000	255,215,0
chr1	41539800	41540000	HUVEC	1	.	41539800	41540000	255,215,0
chr1	41544400	41544600	HUVEC	1	.	41544400	41544600	255,215,0
chr1	41749200	41749400	HUVEC	1	.	41749200	41749400	255,215,0
chr1	41749800	41750000	HUVEC	1	.	41749800	41750000	255,215,0
chr1	41847400	41847600	HUVEC	1	.	41847400	41847600	255,215,0
chr1	41849200	41849400	HUVEC	1	.	41849200	41849400	255,215,0
chr1	41870000	41870200	HUVEC	1	.	41870000	41870200	255,215,0
chr1	41894200	41894600	HUVEC	1	.	41894200	41894600	255,215,0
chr1	42115400	42115800	HUVEC	1	.	42115400	42115800	255,215,0
chr1	42116000	42116200	HUVEC	1	.	42116000	42116200	255,215,0
chr1	42178600	42180400	HUVEC	1	.	42178600	42180400	255,215,0
chr1	42189400	42190400	HUVEC	1	.	42189400	42190400	255,215,0
chr1	42308800	42309400	HUVEC	1	.	42308800	42309400	255,215,0
chr1	42312200	42313000	HUVEC	1	.	42312200	42313000	255,215,0
chr1	42479800	42480200	HUVEC	1	.	42479800	42480200	255,215,0
chr1	42643000	42643600	HUVEC	1	.	42643000	42643600	255,215,0
chr1	42650200	42650800	HUVEC	1	.	42650200	42650800	255,215,0
chr1	42651200	42652600	HUVEC	1	.	42651200	42652600	255,215,0
chr1	42676200	42676400	HUVEC	1	.	42676200	42676400	255,215,0
chr1	42676600	42677600	HUVEC	1	.	42676600	42677600	255,215,0
chr1	42706800	42707600	HUVEC	1	.	42706800	42707600	255,215,0
chr1	42779000	42779400	HUVEC	1	.	42779000	42779400	255,215,0
chr1	42783000	42783200	HUVEC	1	.	42783000	42783200	255,215,0
chr1	42787400	42789600	HUVEC	1	.	42787400	42789600	255,215,0
chr1	42792800	42793000	HUVEC	1	.	42792800	42793000	255,215,0
chr1	42793200	42793400	HUVEC	1	.	42793200	42793400	255,215,0
chr1	42795000	42795200	HUVEC	1	.	42795000	42795200	255,215,0
chr1	42797200	42797400	HUVEC	1	.	42797200	42797400	255,215,0
chr1	42892600	42893400	HUVEC	1	.	42892600	42893400	255,215,0
chr1	42902800	42903000	HUVEC	1	.	42902800	42903000	255,215,0
chr1	43111400	43111600	HUVEC	1	.	43111400	43111600	255,215,0
chr1	43111800	43112200	HUVEC	1	.	43111800	43112200	255,215,0
chr1	43140000	43140600	HUVEC	1	.	43140000	43140600	255,215,0
chr1	43158600	43159400	HUVEC	1	.	43158600	43159400	255,215,0
chr1	43160600	43160800	HUVEC	1	.	43160600	43160800	255,215,0
chr1	43444000	43445000	HUVEC	1	.	43444000	43445000	255,215,0
chr1	43534200	43534400	HUVEC	1	.	43534200	43534400	255,215,0
chr1	43765600	43766600	HUVEC	1	.	43765600	43766600	255,215,0
chr1	43827600	43827800	HUVEC	1	.	43827600	43827800	255,215,0
chr1	43932000	43932600	HUVEC	1	.	43932000	43932600	255,215,0
chr1	43942800	43943000	HUVEC	1	.	43942800	43943000	255,215,0
chr1	44000000	44000200	HUVEC	1	.	44000000	44000200	255,215,0
chr1	44006200	44007000	HUVEC	1	.	44006200	44007000	255,215,0
chr1	44030800	44031800	HUVEC	1	.	44030800	44031800	255,215,0
chr1	44154000	44154400	HUVEC	1	.	44154000	44154400	255,215,0
chr1	44356600	44356800	HUVEC	1	.	44356600	44356800	255,215,0
chr1	44898800	44899200	HUVEC	1	.	44898800	44899200	255,215,0
chr1	45350600	45351000	HUVEC	1	.	45350600	45351000	255,215,0
chr1	45360400	45360800	HUVEC	1	.	45360400	45360800	255,215,0
chr1	45407800	45408000	HUVEC	1	.	45407800	45408000	255,215,0
chr1	45731000	45731200	HUVEC	1	.	45731000	45731200	255,215,0
chr1	45738200	45738600	HUVEC	1	.	45738200	45738600	255,215,0
chr1	45800000	45800400	HUVEC	1	.	45800000	45800400	255,215,0
chr1	45907800	45908200	HUVEC	1	.	45907800	45908200	255,215,0
chr1	46053000	46053200	HUVEC	1	.	46053000	46053200	255,215,0
chr1	46074000	46075000	HUVEC	1	.	46074000	46075000	255,215,0
chr1	46082800	46083000	HUVEC	1	.	46082800	46083000	255,215,0
chr1	46083200	46083800	HUVEC	1	.	46083200	46083800	255,215,0
chr1	46087400	46088000	HUVEC	1	.	46087400	46088000	255,215,0
chr1	46094800	46095000	HUVEC	1	.	46094800	46095000	255,215,0
chr1	46095200	46095400	HUVEC	1	.	46095200	46095400	255,215,0
chr1	46113400	46113600	HUVEC	1	.	46113400	46113600	255,215,0
chr1	46135600	46136400	HUVEC	1	.	46135600	46136400	255,215,0
chr1	46140400	46140600	HUVEC	1	.	46140400	46140600	255,215,0
chr1	46143000	46143200	HUVEC	1	.	46143000	46143200	255,215,0
chr1	46148000	46148600	HUVEC	1	.	46148000	46148600	255,215,0
chr1	46281200	46281800	HUVEC	1	.	46281200	46281800	255,215,0
chr1	46312600	46313000	HUVEC	1	.	46312600	46313000	255,215,0
chr1	46341800	46342000	HUVEC	1	.	46341800	46342000	255,215,0
chr1	46411200	46411400	HUVEC	1	.	46411200	46411400	255,215,0
chr1	46546800	46547800	HUVEC	1	.	46546800	46547800	255,215,0
chr1	46603200	46604200	HUVEC	1	.	46603200	46604200	255,215,0
chr1	46615800	46616000	HUVEC	1	.	46615800	46616000	255,215,0
chr1	46773800	46774000	HUVEC	1	.	46773800	46774000	255,215,0
chr1	47147600	47148200	HUVEC	1	.	47147600	47148200	255,215,0
chr1	47151400	47152600	HUVEC	1	.	47151400	47152600	255,215,0
chr1	47152800	47153200	HUVEC	1	.	47152800	47153200	255,215,0
chr1	47153400	47153600	HUVEC	1	.	47153400	47153600	255,215,0
chr1	47189400	47189600	HUVEC	1	.	47189400	47189600	255,215,0
chr1	47220800	47221000	HUVEC	1	.	47220800	47221000	255,215,0
chr1	47489200	47489400	HUVEC	1	.	47489200	47489400	255,215,0
chr1	47495000	47495400	HUVEC	1	.	47495000	47495400	255,215,0
chr1	47673600	47673800	HUVEC	1	.	47673600	47673800	255,215,0
chr1	47675800	47676000	HUVEC	1	.	47675800	47676000	255,215,0
chr1	47676400	47676600	HUVEC	1	.	47676400	47676600	255,215,0
chr1	47690600	47691000	HUVEC	1	.	47690600	47691000	255,215,0
chr1	47700600	47702200	HUVEC	1	.	47700600	47702200	255,215,0
chr1	47776800	47777000	HUVEC	1	.	47776800	47777000	255,215,0
chr1	47803800	47804000	HUVEC	1	.	47803800	47804000	255,215,0
chr1	47822000	47822200	HUVEC	1	.	47822000	47822200	255,215,0
chr1	48122200	48123400	HUVEC	1	.	48122200	48123400	255,215,0
chr1	48806800	48807200	HUVEC	1	.	48806800	48807200	255,215,0
chr1	48895200	48895800	HUVEC	1	.	48895200	48895800	255,215,0
chr1	50818200	50818400	HUVEC	1	.	50818200	50818400	255,215,0
chr1	51008400	51008800	HUVEC	1	.	51008400	51008800	255,215,0
chr1	51132800	51134000	HUVEC	1	.	51132800	51134000	255,215,0
chr1	51327400	51327800	HUVEC	1	.	51327400	51327800	255,215,0
chr1	51704800	51705000	HUVEC	1	.	51704800	51705000	255,215,0
chr1	51707400	51707600	HUVEC	1	.	51707400	51707600	255,215,0
chr1	51707800	51708000	HUVEC	1	.	51707800	51708000	255,215,0
chr1	51708200	51709000	HUVEC	1	.	51708200	51709000	255,215,0
chr1	51709800	51710000	HUVEC	1	.	51709800	51710000	255,215,0
chr1	51715400	51715800	HUVEC	1	.	51715400	51715800	255,215,0
chr1	51725400	51725600	HUVEC	1	.	51725400	51725600	255,215,0
chr1	51776200	51777000	HUVEC	1	.	51776200	51777000	255,215,0
chr1	51785000	51785200	HUVEC	1	.	51785000	51785200	255,215,0
chr1	51997600	51997800	HUVEC	1	.	51997600	51997800	255,215,0
chr1	52014200	52015200	HUVEC	1	.	52014200	52015200	255,215,0
chr1	52016800	52017000	HUVEC	1	.	52016800	52017000	255,215,0
chr1	52085000	52085400	HUVEC	1	.	52085000	52085400	255,215,0
chr1	52086000	52086200	HUVEC	1	.	52086000	52086200	255,215,0
chr1	52124400	52124600	HUVEC	1	.	52124400	52124600	255,215,0
chr1	52133800	52134000	HUVEC	1	.	52133800	52134000	255,215,0
chr1	52206000	52206200	HUVEC	1	.	52206000	52206200	255,215,0
chr1	52217000	52217200	HUVEC	1	.	52217000	52217200	255,215,0
chr1	52333200	52333400	HUVEC	1	.	52333200	52333400	255,215,0
chr1	52411200	52411600	HUVEC	1	.	52411200	52411600	255,215,0
chr1	52412000	52412200	HUVEC	1	.	52412000	52412200	255,215,0
chr1	52422400	52422600	HUVEC	1	.	52422400	52422600	255,215,0
chr1	52630400	52630600	HUVEC	1	.	52630400	52630600	255,215,0
chr1	52734000	52734400	HUVEC	1	.	52734000	52734400	255,215,0
chr1	52962600	52962800	HUVEC	1	.	52962600	52962800	255,215,0
chr1	53068600	53068800	HUVEC	1	.	53068600	53068800	255,215,0
chr1	53257200	53258200	HUVEC	1	.	53257200	53258200	255,215,0
chr1	54230800	54233200	HUVEC	1	.	54230800	54233200	255,215,0
chr1	54334200	54334600	HUVEC	1	.	54334200	54334600	255,215,0
chr1	54603000	54603200	HUVEC	1	.	54603000	54603200	255,215,0
chr1	54603400	54603600	HUVEC	1	.	54603400	54603600	255,215,0
chr1	54611400	54611600	HUVEC	1	.	54611400	54611600	255,215,0
chr1	54638200	54639200	HUVEC	1	.	54638200	54639200	255,215,0
chr1	54667600	54667800	HUVEC	1	.	54667600	54667800	255,215,0
chr1	54673000	54673800	HUVEC	1	.	54673000	54673800	255,215,0
chr1	54719000	54720200	HUVEC	1	.	54719000	54720200	255,215,0
chr1	54728400	54728600	HUVEC	1	.	54728400	54728600	255,215,0
chr1	54741400	54741600	HUVEC	1	.	54741400	54741600	255,215,0
chr1	54764000	54764600	HUVEC	1	.	54764000	54764600	255,215,0
chr1	54791200	54792200	HUVEC	1	.	54791200	54792200	255,215,0
chr1	54792400	54792600	HUVEC	1	.	54792400	54792600	255,215,0
chr1	54792800	54793600	HUVEC	1	.	54792800	54793600	255,215,0
chr1	54803800	54804000	HUVEC	1	.	54803800	54804000	255,215,0
chr1	54850400	54851200	HUVEC	1	.	54850400	54851200	255,215,0
chr1	54878600	54879400	HUVEC	1	.	54878600	54879400	255,215,0
chr1	55035200	55035400	HUVEC	1	.	55035200	55035400	255,215,0
chr1	55594800	55595400	HUVEC	1	.	55594800	55595400	255,215,0
chr1	55777600	55778000	HUVEC	1	.	55777600	55778000	255,215,0
chr1	55779400	55780000	HUVEC	1	.	55779400	55780000	255,215,0
chr1	55782200	55782400	HUVEC	1	.	55782200	55782400	255,215,0
chr1	55788400	55789200	HUVEC	1	.	55788400	55789200	255,215,0
chr1	55798200	55800200	HUVEC	1	.	55798200	55800200	255,215,0
chr1	55829000	55829400	HUVEC	1	.	55829000	55829400	255,215,0
chr1	55904200	55904400	HUVEC	1	.	55904200	55904400	255,215,0
chr1	55904600	55904800	HUVEC	1	.	55904600	55904800	255,215,0
chr1	55922400	55923200	HUVEC	1	.	55922400	55923200	255,215,0
chr1	55944800	55945000	HUVEC	1	.	55944800	55945000	255,215,0
chr1	56537800	56538600	HUVEC	1	.	56537800	56538600	255,215,0
chr1	56614200	56615000	HUVEC	1	.	56614200	56615000	255,215,0
chr1	56646200	56647000	HUVEC	1	.	56646200	56647000	255,215,0
chr1	56767400	56768000	HUVEC	1	.	56767400	56768000	255,215,0
chr1	56768200	56768400	HUVEC	1	.	56768200	56768400	255,215,0
chr1	56791600	56792200	HUVEC	1	.	56791600	56792200	255,215,0
chr1	56811400	56811800	HUVEC	1	.	56811400	56811800	255,215,0
chr1	56823600	56824400	HUVEC	1	.	56823600	56824400	255,215,0
chr1	56876800	56878000	HUVEC	1	.	56876800	56878000	255,215,0
chr1	56883400	56884400	HUVEC	1	.	56883400	56884400	255,215,0
chr1	56936000	56936600	HUVEC	1	.	56936000	56936600	255,215,0
chr1	56979000	56979200	HUVEC	1	.	56979000	56979200	255,215,0
chr1	56988400	56988800	HUVEC	1	.	56988400	56988800	255,215,0
chr1	58081600	58082000	HUVEC	1	.	58081600	58082000	255,215,0
chr1	58898600	58899000	HUVEC	1	.	58898600	58899000	255,215,0
chr1	58899800	58900600	HUVEC	1	.	58899800	58900600	255,215,0
chr1	59085800	59086000	HUVEC	1	.	59085800	59086000	255,215,0
chr1	59130200	59130800	HUVEC	1	.	59130200	59130800	255,215,0
chr1	59146200	59146400	HUVEC	1	.	59146200	59146400	255,215,0
chr1	59162000	59162200	HUVEC	1	.	59162000	59162200	255,215,0
chr1	59183400	59185000	HUVEC	1	.	59183400	59185000	255,215,0
chr1	59212200	59212800	HUVEC	1	.	59212200	59212800	255,215,0
chr1	59215000	59215200	HUVEC	1	.	59215000	59215200	255,215,0
chr1	59238600	59240000	HUVEC	1	.	59238600	59240000	255,215,0
chr1	59302200	59302600	HUVEC	1	.	59302200	59302600	255,215,0
chr1	59578800	59579000	HUVEC	1	.	59578800	59579000	255,215,0
chr1	59621800	59622000	HUVEC	1	.	59621800	59622000	255,215,0
chr1	59639200	59640000	HUVEC	1	.	59639200	59640000	255,215,0
chr1	59741800	59743000	HUVEC	1	.	59741800	59743000	255,215,0
chr1	59781000	59781200	HUVEC	1	.	59781000	59781200	255,215,0
chr1	59801200	59801600	HUVEC	1	.	59801200	59801600	255,215,0
chr1	60169400	60169600	HUVEC	1	.	60169400	60169600	255,215,0
chr1	60208600	60210400	HUVEC	1	.	60208600	60210400	255,215,0
chr1	60232800	60233000	HUVEC	1	.	60232800	60233000	255,215,0
chr1	60238000	60238200	HUVEC	1	.	60238000	60238200	255,215,0
chr1	60242600	60243400	HUVEC	1	.	60242600	60243400	255,215,0
chr1	60345600	60346200	HUVEC	1	.	60345600	60346200	255,215,0
chr1	60567000	60567800	HUVEC	1	.	60567000	60567800	255,215,0
chr1	60598800	60599200	HUVEC	1	.	60598800	60599200	255,215,0
chr1	60721000	60721600	HUVEC	1	.	60721000	60721600	255,215,0
chr1	60749400	60749600	HUVEC	1	.	60749400	60749600	255,215,0
chr1	60888800	60889800	HUVEC	1	.	60888800	60889800	255,215,0
chr1	60935200	60937200	HUVEC	1	.	60935200	60937200	255,215,0
chr1	60970000	60970600	HUVEC	1	.	60970000	60970600	255,215,0
chr1	60973200	60974400	HUVEC	1	.	60973200	60974400	255,215,0
chr1	60975400	60976400	HUVEC	1	.	60975400	60976400	255,215,0
chr1	61054600	61055600	HUVEC	1	.	61054600	61055600	255,215,0
chr1	61062400	61063800	HUVEC	1	.	61062400	61063800	255,215,0
chr1	61085000	61087800	HUVEC	1	.	61085000	61087800	255,215,0
chr1	61227800	61228200	HUVEC	1	.	61227800	61228200	255,215,0
chr1	61335800	61336200	HUVEC	1	.	61335800	61336200	255,215,0
chr1	61377600	61378200	HUVEC	1	.	61377600	61378200	255,215,0
chr1	61389600	61389800	HUVEC	1	.	61389600	61389800	255,215,0
chr1	61403800	61404200	HUVEC	1	.	61403800	61404200	255,215,0
chr1	61413200	61413400	HUVEC	1	.	61413200	61413400	255,215,0
chr1	61424600	61424800	HUVEC	1	.	61424600	61424800	255,215,0
chr1	61448400	61448600	HUVEC	1	.	61448400	61448600	255,215,0
chr1	61552400	61552800	HUVEC	1	.	61552400	61552800	255,215,0
chr1	61647600	61648000	HUVEC	1	.	61647600	61648000	255,215,0
chr1	61666400	61667400	HUVEC	1	.	61666400	61667400	255,215,0
chr1	61754800	61755000	HUVEC	1	.	61754800	61755000	255,215,0
chr1	61818000	61818800	HUVEC	1	.	61818000	61818800	255,215,0
chr1	61824200	61825000	HUVEC	1	.	61824200	61825000	255,215,0
chr1	61838000	61838400	HUVEC	1	.	61838000	61838400	255,215,0
chr1	61854000	61854600	HUVEC	1	.	61854000	61854600	255,215,0
chr1	61869000	61870800	HUVEC	1	.	61869000	61870800	255,215,0
chr1	61885200	61885600	HUVEC	1	.	61885200	61885600	255,215,0
chr1	61889200	61889600	HUVEC	1	.	61889200	61889600	255,215,0
chr1	61900800	61903200	HUVEC	1	.	61900800	61903200	255,215,0
chr1	61911200	61911400	HUVEC	1	.	61911200	61911400	255,215,0
chr1	62102000	62102800	HUVEC	1	.	62102000	62102800	255,215,0
chr1	62294400	62295000	HUVEC	1	.	62294400	62295000	255,215,0
chr1	62318200	62318800	HUVEC	1	.	62318200	62318800	255,215,0
chr1	62319000	62319400	HUVEC	1	.	62319000	62319400	255,215,0
chr1	62402600	62402800	HUVEC	1	.	62402600	62402800	255,215,0
chr1	62558800	62559200	HUVEC	1	.	62558800	62559200	255,215,0
chr1	62906400	62906800	HUVEC	1	.	62906400	62906800	255,215,0
chr1	62959400	62959600	HUVEC	1	.	62959400	62959600	255,215,0
chr1	62993800	62994000	HUVEC	1	.	62993800	62994000	255,215,0
chr1	63138600	63138800	HUVEC	1	.	63138600	63138800	255,215,0
chr1	63148200	63148400	HUVEC	1	.	63148200	63148400	255,215,0
chr1	63148600	63148800	HUVEC	1	.	63148600	63148800	255,215,0
chr1	63186800	63187000	HUVEC	1	.	63186800	63187000	255,215,0
chr1	63268600	63269000	HUVEC	1	.	63268600	63269000	255,215,0
chr1	63292600	63293400	HUVEC	1	.	63292600	63293400	255,215,0
chr1	63588000	63588400	HUVEC	1	.	63588000	63588400	255,215,0
chr1	63928600	63929600	HUVEC	1	.	63928600	63929600	255,215,0
chr1	64217800	64218200	HUVEC	1	.	64217800	64218200	255,215,0
chr1	64218400	64218600	HUVEC	1	.	64218400	64218600	255,215,0
chr1	64218800	64219400	HUVEC	1	.	64218800	64219400	255,215,0
chr1	64709200	64709400	HUVEC	1	.	64709200	64709400	255,215,0
chr1	64757400	64758800	HUVEC	1	.	64757400	64758800	255,215,0
chr1	64770600	64770800	HUVEC	1	.	64770600	64770800	255,215,0
chr1	64785800	64786400	HUVEC	1	.	64785800	64786400	255,215,0
chr1	64936600	64937000	HUVEC	1	.	64936600	64937000	255,215,0
chr1	64944600	64945000	HUVEC	1	.	64944600	64945000	255,215,0
chr1	64946600	64948000	HUVEC	1	.	64946600	64948000	255,215,0
chr1	64950400	64951000	HUVEC	1	.	64950400	64951000	255,215,0
chr1	64963000	64963400	HUVEC	1	.	64963000	64963400	255,215,0
chr1	64968600	64969400	HUVEC	1	.	64968600	64969400	255,215,0
chr1	64970800	64971200	HUVEC	1	.	64970800	64971200	255,215,0
chr1	64979800	64980200	HUVEC	1	.	64979800	64980200	255,215,0
chr1	64983200	64983400	HUVEC	1	.	64983200	64983400	255,215,0
chr1	65005600	65007000	HUVEC	1	.	65005600	65007000	255,215,0
chr1	65221000	65221400	HUVEC	1	.	65221000	65221400	255,215,0
chr1	65294600	65294800	HUVEC	1	.	65294600	65294800	255,215,0
chr1	65301000	65301200	HUVEC	1	.	65301000	65301200	255,215,0
chr1	65301800	65304600	HUVEC	1	.	65301800	65304600	255,215,0
chr1	65336200	65338000	HUVEC	1	.	65336200	65338000	255,215,0
chr1	65340200	65340600	HUVEC	1	.	65340200	65340600	255,215,0
chr1	65343800	65346600	HUVEC	1	.	65343800	65346600	255,215,0
chr1	65347000	65347400	HUVEC	1	.	65347000	65347400	255,215,0
chr1	65349800	65351000	HUVEC	1	.	65349800	65351000	255,215,0
chr1	65355000	65355200	HUVEC	1	.	65355000	65355200	255,215,0
chr1	65362200	65363000	HUVEC	1	.	65362200	65363000	255,215,0
chr1	65365400	65365600	HUVEC	1	.	65365400	65365600	255,215,0
chr1	65365800	65366000	HUVEC	1	.	65365800	65366000	255,215,0
chr1	65377000	65377200	HUVEC	1	.	65377000	65377200	255,215,0
chr1	65378000	65378200	HUVEC	1	.	65378000	65378200	255,215,0
chr1	65385400	65385800	HUVEC	1	.	65385400	65385800	255,215,0
chr1	65388800	65389000	HUVEC	1	.	65388800	65389000	255,215,0
chr1	65394000	65394200	HUVEC	1	.	65394000	65394200	255,215,0
chr1	65394800	65395000	HUVEC	1	.	65394800	65395000	255,215,0
chr1	65405600	65405800	HUVEC	1	.	65405600	65405800	255,215,0
chr1	65408800	65409000	HUVEC	1	.	65408800	65409000	255,215,0
chr1	65411800	65412000	HUVEC	1	.	65411800	65412000	255,215,0
chr1	65413800	65414200	HUVEC	1	.	65413800	65414200	255,215,0
chr1	65416400	65416600	HUVEC	1	.	65416400	65416600	255,215,0
chr1	65416800	65417000	HUVEC	1	.	65416800	65417000	255,215,0
chr1	65419600	65419800	HUVEC	1	.	65419600	65419800	255,215,0
chr1	65420000	65420200	HUVEC	1	.	65420000	65420200	255,215,0
chr1	65423800	65424000	HUVEC	1	.	65423800	65424000	255,215,0
chr1	65424400	65425000	HUVEC	1	.	65424400	65425000	255,215,0
chr1	65425800	65426000	HUVEC	1	.	65425800	65426000	255,215,0
chr1	65428800	65429400	HUVEC	1	.	65428800	65429400	255,215,0
chr1	65530600	65530800	HUVEC	1	.	65530600	65530800	255,215,0
chr1	65855000	65855600	HUVEC	1	.	65855000	65855600	255,215,0
chr1	65859000	65859400	HUVEC	1	.	65859000	65859400	255,215,0
chr1	65959600	65960200	HUVEC	1	.	65959600	65960200	255,215,0
chr1	66071200	66072800	HUVEC	1	.	66071200	66072800	255,215,0
chr1	66081400	66082200	HUVEC	1	.	66081400	66082200	255,215,0
chr1	66082400	66082800	HUVEC	1	.	66082400	66082800	255,215,0
chr1	66096600	66097000	HUVEC	1	.	66096600	66097000	255,215,0
chr1	66157800	66158000	HUVEC	1	.	66157800	66158000	255,215,0
chr1	66238400	66238800	HUVEC	1	.	66238400	66238800	255,215,0
chr1	66258000	66258200	HUVEC	1	.	66258000	66258200	255,215,0
chr1	66258400	66258600	HUVEC	1	.	66258400	66258600	255,215,0
chr1	66258800	66259200	HUVEC	1	.	66258800	66259200	255,215,0
chr1	66275400	66275600	HUVEC	1	.	66275400	66275600	255,215,0
chr1	66291400	66291800	HUVEC	1	.	66291400	66291800	255,215,0
chr1	66302400	66302600	HUVEC	1	.	66302400	66302600	255,215,0
chr1	66418400	66419600	HUVEC	1	.	66418400	66419600	255,215,0
chr1	66425800	66426200	HUVEC	1	.	66425800	66426200	255,215,0
chr1	66513800	66514000	HUVEC	1	.	66513800	66514000	255,215,0
chr1	66536200	66536600	HUVEC	1	.	66536200	66536600	255,215,0
chr1	66710000	66710200	HUVEC	1	.	66710000	66710200	255,215,0
chr1	66712600	66713400	HUVEC	1	.	66712600	66713400	255,215,0
chr1	66729200	66731000	HUVEC	1	.	66729200	66731000	255,215,0
chr1	66738800	66739400	HUVEC	1	.	66738800	66739400	255,215,0
chr1	66751600	66751800	HUVEC	1	.	66751600	66751800	255,215,0
chr1	66773600	66774000	HUVEC	1	.	66773600	66774000	255,215,0
chr1	66806400	66806800	HUVEC	1	.	66806400	66806800	255,215,0
chr1	66822400	66823400	HUVEC	1	.	66822400	66823400	255,215,0
chr1	66824400	66824600	HUVEC	1	.	66824400	66824600	255,215,0
chr1	66825000	66825400	HUVEC	1	.	66825000	66825400	255,215,0
chr1	66825800	66826400	HUVEC	1	.	66825800	66826400	255,215,0
chr1	66954800	66955200	HUVEC	1	.	66954800	66955200	255,215,0
chr1	66956000	66956600	HUVEC	1	.	66956000	66956600	255,215,0
chr1	66960200	66960600	HUVEC	1	.	66960200	66960600	255,215,0
chr1	66971800	66972000	HUVEC	1	.	66971800	66972000	255,215,0
chr1	67006600	67006800	HUVEC	1	.	67006600	67006800	255,215,0
chr1	67009800	67010000	HUVEC	1	.	67009800	67010000	255,215,0
chr1	67064400	67065000	HUVEC	1	.	67064400	67065000	255,215,0
chr1	67089400	67091000	HUVEC	1	.	67089400	67091000	255,215,0
chr1	67142000	67143400	HUVEC	1	.	67142000	67143400	255,215,0
chr1	67193400	67194400	HUVEC	1	.	67193400	67194400	255,215,0
chr1	67194600	67195600	HUVEC	1	.	67194600	67195600	255,215,0
chr1	67215000	67215400	HUVEC	1	.	67215000	67215400	255,215,0
chr1	67217000	67218600	HUVEC	1	.	67217000	67218600	255,215,0
chr1	67403000	67403200	HUVEC	1	.	67403000	67403200	255,215,0
chr1	67405400	67405600	HUVEC	1	.	67405400	67405600	255,215,0
chr1	67409200	67409400	HUVEC	1	.	67409200	67409400	255,215,0
chr1	67417400	67417600	HUVEC	1	.	67417400	67417600	255,215,0
chr1	67485200	67486200	HUVEC	1	.	67485200	67486200	255,215,0
chr1	67510400	67510800	HUVEC	1	.	67510400	67510800	255,215,0
chr1	67600400	67600800	HUVEC	1	.	67600400	67600800	255,215,0
chr1	67724200	67724600	HUVEC	1	.	67724200	67724600	255,215,0
chr1	67730000	67731600	HUVEC	1	.	67730000	67731600	255,215,0
chr1	67752200	67752400	HUVEC	1	.	67752200	67752400	255,215,0
chr1	67759400	67759600	HUVEC	1	.	67759400	67759600	255,215,0
chr1	67884600	67884800	HUVEC	1	.	67884600	67884800	255,215,0
chr1	67885000	67885400	HUVEC	1	.	67885000	67885400	255,215,0
chr1	67886600	67886800	HUVEC	1	.	67886600	67886800	255,215,0
chr1	67891000	67891200	HUVEC	1	.	67891000	67891200	255,215,0
chr1	67912600	67913200	HUVEC	1	.	67912600	67913200	255,215,0
chr1	67931000	67931200	HUVEC	1	.	67931000	67931200	255,215,0
chr1	67931400	67931600	HUVEC	1	.	67931400	67931600	255,215,0
chr1	67933600	67935600	HUVEC	1	.	67933600	67935600	255,215,0
chr1	67991200	67991600	HUVEC	1	.	67991200	67991600	255,215,0
chr1	68029800	68030200	HUVEC	1	.	68029800	68030200	255,215,0
chr1	68078200	68078800	HUVEC	1	.	68078200	68078800	255,215,0
chr1	68186400	68186800	HUVEC	1	.	68186400	68186800	255,215,0
chr1	68252600	68253800	HUVEC	1	.	68252600	68253800	255,215,0
chr1	68261800	68262000	HUVEC	1	.	68261800	68262000	255,215,0
chr1	68274200	68274400	HUVEC	1	.	68274200	68274400	255,215,0
chr1	68274600	68274800	HUVEC	1	.	68274600	68274800	255,215,0
chr1	68275000	68275200	HUVEC	1	.	68275000	68275200	255,215,0
chr1	68275400	68276200	HUVEC	1	.	68275400	68276200	255,215,0
chr1	68276400	68276600	HUVEC	1	.	68276400	68276600	255,215,0
chr1	68276800	68277400	HUVEC	1	.	68276800	68277400	255,215,0
chr1	68277600	68278200	HUVEC	1	.	68277600	68278200	255,215,0
chr1	68279200	68279400	HUVEC	1	.	68279200	68279400	255,215,0
chr1	68290400	68290600	HUVEC	1	.	68290400	68290600	255,215,0
chr1	68292000	68292200	HUVEC	1	.	68292000	68292200	255,215,0
chr1	68315400	68315600	HUVEC	1	.	68315400	68315600	255,215,0
chr1	68373200	68373600	HUVEC	1	.	68373200	68373600	255,215,0
chr1	68374200	68374400	HUVEC	1	.	68374200	68374400	255,215,0
chr1	68418600	68419400	HUVEC	1	.	68418600	68419400	255,215,0
chr1	68476200	68476400	HUVEC	1	.	68476200	68476400	255,215,0
chr1	68553000	68553200	HUVEC	1	.	68553000	68553200	255,215,0
chr1	68578200	68578400	HUVEC	1	.	68578200	68578400	255,215,0
chr1	68578800	68579000	HUVEC	1	.	68578800	68579000	255,215,0
chr1	68623400	68623600	HUVEC	1	.	68623400	68623600	255,215,0
chr1	68647000	68647400	HUVEC	1	.	68647000	68647400	255,215,0
chr1	68670600	68673800	HUVEC	1	.	68670600	68673800	255,215,0
chr1	68759400	68759600	HUVEC	1	.	68759400	68759600	255,215,0
chr1	68795200	68795800	HUVEC	1	.	68795200	68795800	255,215,0
chr1	68796800	68797600	HUVEC	1	.	68796800	68797600	255,215,0
chr1	68942200	68943400	HUVEC	1	.	68942200	68943400	255,215,0
chr1	69008400	69008600	HUVEC	1	.	69008400	69008600	255,215,0
chr1	70075200	70075800	HUVEC	1	.	70075200	70075800	255,215,0
chr1	70176200	70176600	HUVEC	1	.	70176200	70176600	255,215,0
chr1	70324200	70325000	HUVEC	1	.	70324200	70325000	255,215,0
chr1	70328600	70329000	HUVEC	1	.	70328600	70329000	255,215,0
chr1	70378200	70378400	HUVEC	1	.	70378200	70378400	255,215,0
chr1	70379000	70379200	HUVEC	1	.	70379000	70379200	255,215,0
chr1	70442400	70443600	HUVEC	1	.	70442400	70443600	255,215,0
chr1	70469200	70469600	HUVEC	1	.	70469200	70469600	255,215,0
chr1	70675000	70675200	HUVEC	1	.	70675000	70675200	255,215,0
chr1	70675800	70677800	HUVEC	1	.	70675800	70677800	255,215,0
chr1	70679200	70679800	HUVEC	1	.	70679200	70679800	255,215,0
chr1	70680000	70680200	HUVEC	1	.	70680000	70680200	255,215,0
chr1	70681000	70681200	HUVEC	1	.	70681000	70681200	255,215,0
chr1	70681800	70682000	HUVEC	1	.	70681800	70682000	255,215,0
chr1	70683000	70683200	HUVEC	1	.	70683000	70683200	255,215,0
chr1	70690200	70690400	HUVEC	1	.	70690200	70690400	255,215,0
chr1	70691200	70691600	HUVEC	1	.	70691200	70691600	255,215,0
chr1	70691800	70692400	HUVEC	1	.	70691800	70692400	255,215,0
chr1	70692600	70692800	HUVEC	1	.	70692600	70692800	255,215,0
chr1	70693200	70693600	HUVEC	1	.	70693200	70693600	255,215,0
chr1	70737400	70737600	HUVEC	1	.	70737400	70737600	255,215,0
chr1	70755600	70755800	HUVEC	1	.	70755600	70755800	255,215,0
chr1	70756200	70756600	HUVEC	1	.	70756200	70756600	255,215,0
chr1	70813400	70813600	HUVEC	1	.	70813400	70813600	255,215,0
chr1	70815200	70815400	HUVEC	1	.	70815200	70815400	255,215,0
chr1	70817600	70817800	HUVEC	1	.	70817600	70817800	255,215,0
chr1	70827800	70828400	HUVEC	1	.	70827800	70828400	255,215,0
chr1	70902600	70903000	HUVEC	1	.	70902600	70903000	255,215,0
chr1	70906800	70907600	HUVEC	1	.	70906800	70907600	255,215,0
chr1	71769000	71770200	HUVEC	1	.	71769000	71770200	255,215,0
chr1	71770400	71770600	HUVEC	1	.	71770400	71770600	255,215,0
chr1	71773400	71773600	HUVEC	1	.	71773400	71773600	255,215,0
chr1	71778000	71778200	HUVEC	1	.	71778000	71778200	255,215,0
chr1	71778600	71778800	HUVEC	1	.	71778600	71778800	255,215,0
chr1	72326800	72327000	HUVEC	1	.	72326800	72327000	255,215,0
chr1	72516000	72517000	HUVEC	1	.	72516000	72517000	255,215,0
chr1	72570800	72571000	HUVEC	1	.	72570800	72571000	255,215,0
chr1	72577400	72578000	HUVEC	1	.	72577400	72578000	255,215,0
chr1	72606000	72606200	HUVEC	1	.	72606000	72606200	255,215,0
chr1	72631000	72632400	HUVEC	1	.	72631000	72632400	255,215,0
chr1	72632600	72633000	HUVEC	1	.	72632600	72633000	255,215,0
chr1	72696000	72696600	HUVEC	1	.	72696000	72696600	255,215,0
chr1	72715400	72715600	HUVEC	1	.	72715400	72715600	255,215,0
chr1	72744800	72745200	HUVEC	1	.	72744800	72745200	255,215,0
chr1	72745400	72745600	HUVEC	1	.	72745400	72745600	255,215,0
chr1	72745800	72747800	HUVEC	1	.	72745800	72747800	255,215,0
chr1	72752200	72752800	HUVEC	1	.	72752200	72752800	255,215,0
chr1	72903600	72905200	HUVEC	1	.	72903600	72905200	255,215,0
chr1	73045200	73045800	HUVEC	1	.	73045200	73045800	255,215,0
chr1	73085800	73086600	HUVEC	1	.	73085800	73086600	255,215,0
chr1	73115600	73116200	HUVEC	1	.	73115600	73116200	255,215,0
chr1	73128800	73129000	HUVEC	1	.	73128800	73129000	255,215,0
chr1	74070200	74071200	HUVEC	1	.	74070200	74071200	255,215,0
chr1	75183000	75183400	HUVEC	1	.	75183000	75183400	255,215,0
chr1	75674600	75675000	HUVEC	1	.	75674600	75675000	255,215,0
chr1	75697600	75697800	HUVEC	1	.	75697600	75697800	255,215,0
chr1	75698200	75698400	HUVEC	1	.	75698200	75698400	255,215,0
chr1	75766600	75766800	HUVEC	1	.	75766600	75766800	255,215,0
chr1	75810600	75813200	HUVEC	1	.	75810600	75813200	255,215,0
chr1	75948400	75949200	HUVEC	1	.	75948400	75949200	255,215,0
chr1	75956800	75957000	HUVEC	1	.	75956800	75957000	255,215,0
chr1	75995000	75995800	HUVEC	1	.	75995000	75995800	255,215,0
chr1	75998600	75999400	HUVEC	1	.	75998600	75999400	255,215,0
chr1	76005200	76005800	HUVEC	1	.	76005200	76005800	255,215,0
chr1	76008000	76009200	HUVEC	1	.	76008000	76009200	255,215,0
chr1	76009400	76009800	HUVEC	1	.	76009400	76009800	255,215,0
chr1	76014400	76014800	HUVEC	1	.	76014400	76014800	255,215,0
chr1	76015000	76015800	HUVEC	1	.	76015000	76015800	255,215,0
chr1	76016000	76016800	HUVEC	1	.	76016000	76016800	255,215,0
chr1	76024000	76024200	HUVEC	1	.	76024000	76024200	255,215,0
chr1	76044200	76045800	HUVEC	1	.	76044200	76045800	255,215,0
chr1	76048800	76049400	HUVEC	1	.	76048800	76049400	255,215,0
chr1	76066600	76066800	HUVEC	1	.	76066600	76066800	255,215,0
chr1	76091600	76092400	HUVEC	1	.	76091600	76092400	255,215,0
chr1	76532200	76532600	HUVEC	1	.	76532200	76532600	255,215,0
chr1	76532800	76533000	HUVEC	1	.	76532800	76533000	255,215,0
chr1	76533800	76535200	HUVEC	1	.	76533800	76535200	255,215,0
chr1	76551800	76552000	HUVEC	1	.	76551800	76552000	255,215,0
chr1	76603800	76604400	HUVEC	1	.	76603800	76604400	255,215,0
chr1	76719400	76721000	HUVEC	1	.	76719400	76721000	255,215,0
chr1	76722000	76722200	HUVEC	1	.	76722000	76722200	255,215,0
chr1	76734600	76735400	HUVEC	1	.	76734600	76735400	255,215,0
chr1	76740000	76740200	HUVEC	1	.	76740000	76740200	255,215,0
chr1	76832800	76833000	HUVEC	1	.	76832800	76833000	255,215,0
chr1	76893800	76894000	HUVEC	1	.	76893800	76894000	255,215,0
chr1	76946000	76946200	HUVEC	1	.	76946000	76946200	255,215,0
chr1	76946600	76946800	HUVEC	1	.	76946600	76946800	255,215,0
chr1	77622000	77622200	HUVEC	1	.	77622000	77622200	255,215,0
chr1	77737600	77738000	HUVEC	1	.	77737600	77738000	255,215,0
chr1	77925400	77926400	HUVEC	1	.	77925400	77926400	255,215,0
chr1	77970200	77971200	HUVEC	1	.	77970200	77971200	255,215,0
chr1	78003400	78003600	HUVEC	1	.	78003400	78003600	255,215,0
chr1	78021800	78022000	HUVEC	1	.	78021800	78022000	255,215,0
chr1	78086200	78086600	HUVEC	1	.	78086200	78086600	255,215,0
chr1	78090600	78091400	HUVEC	1	.	78090600	78091400	255,215,0
chr1	78113600	78113800	HUVEC	1	.	78113600	78113800	255,215,0
chr1	78114200	78114400	HUVEC	1	.	78114200	78114400	255,215,0
chr1	78118200	78118400	HUVEC	1	.	78118200	78118400	255,215,0
chr1	78118800	78119200	HUVEC	1	.	78118800	78119200	255,215,0
chr1	78122400	78122600	HUVEC	1	.	78122400	78122600	255,215,0
chr1	78126000	78126600	HUVEC	1	.	78126000	78126600	255,215,0
chr1	78127200	78127400	HUVEC	1	.	78127200	78127400	255,215,0
chr1	78131800	78132200	HUVEC	1	.	78131800	78132200	255,215,0
chr1	78132400	78133400	HUVEC	1	.	78132400	78133400	255,215,0
chr1	78133800	78134200	HUVEC	1	.	78133800	78134200	255,215,0
chr1	78134600	78135200	HUVEC	1	.	78134600	78135200	255,215,0
chr1	78136200	78136400	HUVEC	1	.	78136200	78136400	255,215,0
chr1	78137000	78137200	HUVEC	1	.	78137000	78137200	255,215,0
chr1	78139800	78140000	HUVEC	1	.	78139800	78140000	255,215,0
chr1	78140800	78141000	HUVEC	1	.	78140800	78141000	255,215,0
chr1	78141800	78142000	HUVEC	1	.	78141800	78142000	255,215,0
chr1	78143400	78143600	HUVEC	1	.	78143400	78143600	255,215,0
chr1	78246800	78247000	HUVEC	1	.	78246800	78247000	255,215,0
chr1	78262200	78263200	HUVEC	1	.	78262200	78263200	255,215,0
chr1	78263400	78263600	HUVEC	1	.	78263400	78263600	255,215,0
chr1	78264000	78264200	HUVEC	1	.	78264000	78264200	255,215,0
chr1	78296600	78297000	HUVEC	1	.	78296600	78297000	255,215,0
chr1	78357000	78357200	HUVEC	1	.	78357000	78357200	255,215,0
chr1	78358800	78359000	HUVEC	1	.	78358800	78359000	255,215,0
chr1	78415200	78415400	HUVEC	1	.	78415200	78415400	255,215,0
chr1	78436000	78436400	HUVEC	1	.	78436000	78436400	255,215,0
chr1	78437000	78437400	HUVEC	1	.	78437000	78437400	255,215,0
chr1	78437600	78438200	HUVEC	1	.	78437600	78438200	255,215,0
chr1	78439200	78439800	HUVEC	1	.	78439200	78439800	255,215,0
chr1	78447400	78447600	HUVEC	1	.	78447400	78447600	255,215,0
chr1	78478800	78479200	HUVEC	1	.	78478800	78479200	255,215,0
chr1	78540600	78542400	HUVEC	1	.	78540600	78542400	255,215,0
chr1	78543800	78547000	HUVEC	1	.	78543800	78547000	255,215,0
chr1	78569600	78569800	HUVEC	1	.	78569600	78569800	255,215,0
chr1	78570000	78570200	HUVEC	1	.	78570000	78570200	255,215,0
chr1	78972600	78973000	HUVEC	1	.	78972600	78973000	255,215,0
chr1	79111400	79111800	HUVEC	1	.	79111400	79111800	255,215,0
chr1	79302600	79302800	HUVEC	1	.	79302600	79302800	255,215,0
chr1	79418800	79419000	HUVEC	1	.	79418800	79419000	255,215,0
chr1	79448800	79449000	HUVEC	1	.	79448800	79449000	255,215,0
chr1	79460600	79460800	HUVEC	1	.	79460600	79460800	255,215,0
chr1	79465400	79465600	HUVEC	1	.	79465400	79465600	255,215,0
chr1	79466000	79466200	HUVEC	1	.	79466000	79466200	255,215,0
chr1	79467000	79471400	HUVEC	1	.	79467000	79471400	255,215,0
chr1	79472400	79473200	HUVEC	1	.	79472400	79473200	255,215,0
chr1	79490800	79491200	HUVEC	1	.	79490800	79491200	255,215,0
chr1	79509200	79509600	HUVEC	1	.	79509200	79509600	255,215,0
chr1	79518400	79518600	HUVEC	1	.	79518400	79518600	255,215,0
chr1	79547200	79547400	HUVEC	1	.	79547200	79547400	255,215,0
chr1	79547600	79548400	HUVEC	1	.	79547600	79548400	255,215,0
chr1	79594600	79594800	HUVEC	1	.	79594600	79594800	255,215,0
chr1	79616600	79617400	HUVEC	1	.	79616600	79617400	255,215,0
chr1	79700800	79702000	HUVEC	1	.	79700800	79702000	255,215,0
chr1	79759200	79760000	HUVEC	1	.	79759200	79760000	255,215,0
chr1	80038600	80039800	HUVEC	1	.	80038600	80039800	255,215,0
chr1	80040600	80041600	HUVEC	1	.	80040600	80041600	255,215,0
chr1	80099200	80099400	HUVEC	1	.	80099200	80099400	255,215,0
chr1	80172200	80172600	HUVEC	1	.	80172200	80172600	255,215,0
chr1	80186600	80186800	HUVEC	1	.	80186600	80186800	255,215,0
chr1	80324400	80327000	HUVEC	1	.	80324400	80327000	255,215,0
chr1	80365800	80366000	HUVEC	1	.	80365800	80366000	255,215,0
chr1	80525800	80526000	HUVEC	1	.	80525800	80526000	255,215,0
chr1	81186600	81187000	HUVEC	1	.	81186600	81187000	255,215,0
chr1	81299800	81300000	HUVEC	1	.	81299800	81300000	255,215,0
chr1	81362400	81363200	HUVEC	1	.	81362400	81363200	255,215,0
chr1	81371800	81372000	HUVEC	1	.	81371800	81372000	255,215,0
chr1	81596000	81596200	HUVEC	1	.	81596000	81596200	255,215,0
chr1	81631600	81632000	HUVEC	1	.	81631600	81632000	255,215,0
chr1	81673600	81674400	HUVEC	1	.	81673600	81674400	255,215,0
chr1	81771800	81772200	HUVEC	1	.	81771800	81772200	255,215,0
chr1	81805800	81806400	HUVEC	1	.	81805800	81806400	255,215,0
chr1	82106400	82106800	HUVEC	1	.	82106400	82106800	255,215,0
chr1	82136000	82136400	HUVEC	1	.	82136000	82136400	255,215,0
chr1	82161600	82162200	HUVEC	1	.	82161600	82162200	255,215,0
chr1	82197400	82198600	HUVEC	1	.	82197400	82198600	255,215,0
chr1	82334600	82335600	HUVEC	1	.	82334600	82335600	255,215,0
chr1	82342200	82344000	HUVEC	1	.	82342200	82344000	255,215,0
chr1	82344600	82345200	HUVEC	1	.	82344600	82345200	255,215,0
chr1	82352400	82354000	HUVEC	1	.	82352400	82354000	255,215,0
chr1	82383600	82383800	HUVEC	1	.	82383600	82383800	255,215,0
chr1	82784000	82784200	HUVEC	1	.	82784000	82784200	255,215,0
chr1	82858200	82858400	HUVEC	1	.	82858200	82858400	255,215,0
chr1	82863600	82864600	HUVEC	1	.	82863600	82864600	255,215,0
chr1	82864800	82865000	HUVEC	1	.	82864800	82865000	255,215,0
chr1	82865800	82867400	HUVEC	1	.	82865800	82867400	255,215,0
chr1	83039000	83039200	HUVEC	1	.	83039000	83039200	255,215,0
chr1	83047600	83047800	HUVEC	1	.	83047600	83047800	255,215,0
chr1	83098000	83098200	HUVEC	1	.	83098000	83098200	255,215,0
chr1	83160800	83162000	HUVEC	1	.	83160800	83162000	255,215,0
chr1	83169600	83171600	HUVEC	1	.	83169600	83171600	255,215,0
chr1	83174000	83174200	HUVEC	1	.	83174000	83174200	255,215,0
chr1	83174400	83174600	HUVEC	1	.	83174400	83174600	255,215,0
chr1	83257600	83258600	HUVEC	1	.	83257600	83258600	255,215,0
chr1	83303400	83304000	HUVEC	1	.	83303400	83304000	255,215,0
chr1	83385000	83386800	HUVEC	1	.	83385000	83386800	255,215,0
chr1	83396800	83397200	HUVEC	1	.	83396800	83397200	255,215,0
chr1	83428600	83429000	HUVEC	1	.	83428600	83429000	255,215,0
chr1	83552000	83552200	HUVEC	1	.	83552000	83552200	255,215,0
chr1	83611000	83611400	HUVEC	1	.	83611000	83611400	255,215,0
chr1	83612000	83612800	HUVEC	1	.	83612000	83612800	255,215,0
chr1	83617400	83617800	HUVEC	1	.	83617400	83617800	255,215,0
chr1	84159200	84159800	HUVEC	1	.	84159200	84159800	255,215,0
chr1	84355200	84356200	HUVEC	1	.	84355200	84356200	255,215,0
chr1	84359000	84359600	HUVEC	1	.	84359000	84359600	255,215,0
chr1	84468000	84468400	HUVEC	1	.	84468000	84468400	255,215,0
chr1	84611000	84611200	HUVEC	1	.	84611000	84611200	255,215,0
chr1	84611400	84614000	HUVEC	1	.	84611400	84614000	255,215,0
chr1	84614200	84614600	HUVEC	1	.	84614200	84614600	255,215,0
chr1	84625200	84625600	HUVEC	1	.	84625200	84625600	255,215,0
chr1	84626800	84627200	HUVEC	1	.	84626800	84627200	255,215,0
chr1	84627600	84628200	HUVEC	1	.	84627600	84628200	255,215,0
chr1	84629400	84629600	HUVEC	1	.	84629400	84629600	255,215,0
chr1	84631400	84631600	HUVEC	1	.	84631400	84631600	255,215,0
chr1	84635600	84636000	HUVEC	1	.	84635600	84636000	255,215,0
chr1	84636200	84636400	HUVEC	1	.	84636200	84636400	255,215,0
chr1	84636600	84638200	HUVEC	1	.	84636600	84638200	255,215,0
chr1	84847600	84847800	HUVEC	1	.	84847600	84847800	255,215,0
chr1	84848000	84848200	HUVEC	1	.	84848000	84848200	255,215,0
chr1	84867000	84867400	HUVEC	1	.	84867000	84867400	255,215,0
chr1	84873600	84873800	HUVEC	1	.	84873600	84873800	255,215,0
chr1	84876000	84876800	HUVEC	1	.	84876000	84876800	255,215,0
chr1	84880600	84881400	HUVEC	1	.	84880600	84881400	255,215,0
chr1	85321600	85321800	HUVEC	1	.	85321600	85321800	255,215,0
chr1	85406200	85406600	HUVEC	1	.	85406200	85406600	255,215,0
chr1	85723200	85723400	HUVEC	1	.	85723200	85723400	255,215,0
chr1	85730000	85730400	HUVEC	1	.	85730000	85730400	255,215,0
chr1	85778000	85778200	HUVEC	1	.	85778000	85778200	255,215,0
chr1	85784200	85784400	HUVEC	1	.	85784200	85784400	255,215,0
chr1	85789000	85789400	HUVEC	1	.	85789000	85789400	255,215,0
chr1	85790400	85790600	HUVEC	1	.	85790400	85790600	255,215,0
chr1	85801800	85802000	HUVEC	1	.	85801800	85802000	255,215,0
chr1	85803600	85803800	HUVEC	1	.	85803600	85803800	255,215,0
chr1	85804000	85804600	HUVEC	1	.	85804000	85804600	255,215,0
chr1	85811600	85812200	HUVEC	1	.	85811600	85812200	255,215,0
chr1	85825400	85826400	HUVEC	1	.	85825400	85826400	255,215,0
chr1	85826800	85827000	HUVEC	1	.	85826800	85827000	255,215,0
chr1	85831600	85833200	HUVEC	1	.	85831600	85833200	255,215,0
chr1	85834400	85834600	HUVEC	1	.	85834400	85834600	255,215,0
chr1	85839000	85839200	HUVEC	1	.	85839000	85839200	255,215,0
chr1	85840800	85841000	HUVEC	1	.	85840800	85841000	255,215,0
chr1	85863800	85864000	HUVEC	1	.	85863800	85864000	255,215,0
chr1	85869200	85869400	HUVEC	1	.	85869200	85869400	255,215,0
chr1	85870000	85870600	HUVEC	1	.	85870000	85870600	255,215,0
chr1	85879800	85880000	HUVEC	1	.	85879800	85880000	255,215,0
chr1	85882800	85883200	HUVEC	1	.	85882800	85883200	255,215,0
chr1	85883400	85884800	HUVEC	1	.	85883400	85884800	255,215,0
chr1	85890200	85891800	HUVEC	1	.	85890200	85891800	255,215,0
chr1	85893200	85893400	HUVEC	1	.	85893200	85893400	255,215,0
chr1	85894400	85894600	HUVEC	1	.	85894400	85894600	255,215,0
chr1	85905800	85907000	HUVEC	1	.	85905800	85907000	255,215,0
chr1	85912400	85915800	HUVEC	1	.	85912400	85915800	255,215,0
chr1	85917200	85917400	HUVEC	1	.	85917200	85917400	255,215,0
chr1	85921200	85921400	HUVEC	1	.	85921200	85921400	255,215,0
chr1	86040800	86041600	HUVEC	1	.	86040800	86041600	255,215,0
chr1	86093600	86093800	HUVEC	1	.	86093600	86093800	255,215,0
chr1	86120200	86120600	HUVEC	1	.	86120200	86120600	255,215,0
chr1	86158400	86158600	HUVEC	1	.	86158400	86158600	255,215,0
chr1	86533000	86534200	HUVEC	1	.	86533000	86534200	255,215,0
chr1	86810800	86811400	HUVEC	1	.	86810800	86811400	255,215,0
chr1	86811600	86811800	HUVEC	1	.	86811600	86811800	255,215,0
chr1	86815000	86815200	HUVEC	1	.	86815000	86815200	255,215,0
chr1	86815400	86815600	HUVEC	1	.	86815400	86815600	255,215,0
chr1	86848200	86848800	HUVEC	1	.	86848200	86848800	255,215,0
chr1	86849000	86849200	HUVEC	1	.	86849000	86849200	255,215,0
chr1	86854000	86854200	HUVEC	1	.	86854000	86854200	255,215,0
chr1	86854800	86855600	HUVEC	1	.	86854800	86855600	255,215,0
chr1	86856800	86857000	HUVEC	1	.	86856800	86857000	255,215,0
chr1	86915400	86915600	HUVEC	1	.	86915400	86915600	255,215,0
chr1	86992600	86993800	HUVEC	1	.	86992600	86993800	255,215,0
chr1	87176400	87177000	HUVEC	1	.	87176400	87177000	255,215,0
chr1	87177600	87177800	HUVEC	1	.	87177600	87177800	255,215,0
chr1	87178000	87178400	HUVEC	1	.	87178000	87178400	255,215,0
chr1	87178800	87179000	HUVEC	1	.	87178800	87179000	255,215,0
chr1	87179200	87179400	HUVEC	1	.	87179200	87179400	255,215,0
chr1	87179800	87181200	HUVEC	1	.	87179800	87181200	255,215,0
chr1	87191200	87193200	HUVEC	1	.	87191200	87193200	255,215,0
chr1	87334400	87334600	HUVEC	1	.	87334400	87334600	255,215,0
chr1	87349800	87350000	HUVEC	1	.	87349800	87350000	255,215,0
chr1	87372400	87372600	HUVEC	1	.	87372400	87372600	255,215,0
chr1	87374400	87374600	HUVEC	1	.	87374400	87374600	255,215,0
chr1	87376600	87377000	HUVEC	1	.	87376600	87377000	255,215,0
chr1	87403000	87403200	HUVEC	1	.	87403000	87403200	255,215,0
chr1	87493600	87495200	HUVEC	1	.	87493600	87495200	255,215,0
chr1	87615800	87616200	HUVEC	1	.	87615800	87616200	255,215,0
chr1	87678200	87678400	HUVEC	1	.	87678200	87678400	255,215,0
chr1	87939000	87939600	HUVEC	1	.	87939000	87939600	255,215,0
chr1	88149600	88152000	HUVEC	1	.	88149600	88152000	255,215,0
chr1	88231800	88232200	HUVEC	1	.	88231800	88232200	255,215,0
chr1	88319600	88319800	HUVEC	1	.	88319600	88319800	255,215,0
chr1	88346600	88347000	HUVEC	1	.	88346600	88347000	255,215,0
chr1	88417800	88418000	HUVEC	1	.	88417800	88418000	255,215,0
chr1	88433400	88434800	HUVEC	1	.	88433400	88434800	255,215,0
chr1	88450800	88451000	HUVEC	1	.	88450800	88451000	255,215,0
chr1	88451400	88452000	HUVEC	1	.	88451400	88452000	255,215,0
chr1	88452400	88453000	HUVEC	1	.	88452400	88453000	255,215,0
chr1	88481800	88482000	HUVEC	1	.	88481800	88482000	255,215,0
chr1	88517400	88517600	HUVEC	1	.	88517400	88517600	255,215,0
chr1	88529400	88529600	HUVEC	1	.	88529400	88529600	255,215,0
chr1	88621800	88622000	HUVEC	1	.	88621800	88622000	255,215,0
chr1	88676000	88676600	HUVEC	1	.	88676000	88676600	255,215,0
chr1	88742000	88742200	HUVEC	1	.	88742000	88742200	255,215,0
chr1	89161600	89162600	HUVEC	1	.	89161600	89162600	255,215,0
chr1	89166800	89167000	HUVEC	1	.	89166800	89167000	255,215,0
chr1	89192600	89193000	HUVEC	1	.	89192600	89193000	255,215,0
chr1	89412600	89412800	HUVEC	1	.	89412600	89412800	255,215,0
chr1	89590200	89590400	HUVEC	1	.	89590200	89590400	255,215,0
chr1	90005400	90005600	HUVEC	1	.	90005400	90005600	255,215,0
chr1	90105000	90105400	HUVEC	1	.	90105000	90105400	255,215,0
chr1	90106800	90108000	HUVEC	1	.	90106800	90108000	255,215,0
chr1	90108600	90109800	HUVEC	1	.	90108600	90109800	255,215,0
chr1	90110000	90110400	HUVEC	1	.	90110000	90110400	255,215,0
chr1	90116200	90116400	HUVEC	1	.	90116200	90116400	255,215,0
chr1	90117200	90117400	HUVEC	1	.	90117200	90117400	255,215,0
chr1	90120200	90120400	HUVEC	1	.	90120200	90120400	255,215,0
chr1	90121800	90122000	HUVEC	1	.	90121800	90122000	255,215,0
chr1	90122600	90122800	HUVEC	1	.	90122600	90122800	255,215,0
chr1	90124800	90125200	HUVEC	1	.	90124800	90125200	255,215,0
chr1	90125600	90125800	HUVEC	1	.	90125600	90125800	255,215,0
chr1	90127400	90127600	HUVEC	1	.	90127400	90127600	255,215,0
chr1	90131200	90131800	HUVEC	1	.	90131200	90131800	255,215,0
chr1	90132800	90133800	HUVEC	1	.	90132800	90133800	255,215,0
chr1	90134600	90134800	HUVEC	1	.	90134600	90134800	255,215,0
chr1	90139400	90139600	HUVEC	1	.	90139400	90139600	255,215,0
chr1	90159400	90159600	HUVEC	1	.	90159400	90159600	255,215,0
chr1	90162800	90163000	HUVEC	1	.	90162800	90163000	255,215,0
chr1	90163400	90165000	HUVEC	1	.	90163400	90165000	255,215,0
chr1	90165200	90165400	HUVEC	1	.	90165200	90165400	255,215,0
chr1	90187800	90188000	HUVEC	1	.	90187800	90188000	255,215,0
chr1	90193200	90193400	HUVEC	1	.	90193200	90193400	255,215,0
chr1	90193800	90194000	HUVEC	1	.	90193800	90194000	255,215,0
chr1	90222600	90224400	HUVEC	1	.	90222600	90224400	255,215,0
chr1	90427600	90428000	HUVEC	1	.	90427600	90428000	255,215,0
chr1	90531400	90531600	HUVEC	1	.	90531400	90531600	255,215,0
chr1	90862200	90863400	HUVEC	1	.	90862200	90863400	255,215,0
chr1	91422800	91423400	HUVEC	1	.	91422800	91423400	255,215,0
chr1	91451000	91451400	HUVEC	1	.	91451000	91451400	255,215,0
chr1	91455400	91455600	HUVEC	1	.	91455400	91455600	255,215,0
chr1	91475400	91475600	HUVEC	1	.	91475400	91475600	255,215,0
chr1	91477800	91478200	HUVEC	1	.	91477800	91478200	255,215,0
chr1	91483600	91483800	HUVEC	1	.	91483600	91483800	255,215,0
chr1	91739400	91739600	HUVEC	1	.	91739400	91739600	255,215,0
chr1	92027000	92027200	HUVEC	1	.	92027000	92027200	255,215,0
chr1	92036000	92036200	HUVEC	1	.	92036000	92036200	255,215,0
chr1	92102400	92102800	HUVEC	1	.	92102400	92102800	255,215,0
chr1	92103000	92103600	HUVEC	1	.	92103000	92103600	255,215,0
chr1	92151400	92152000	HUVEC	1	.	92151400	92152000	255,215,0
chr1	92155000	92156400	HUVEC	1	.	92155000	92156400	255,215,0
chr1	92166200	92167800	HUVEC	1	.	92166200	92167800	255,215,0
chr1	92191400	92192200	HUVEC	1	.	92191400	92192200	255,215,0
chr1	92246800	92248000	HUVEC	1	.	92246800	92248000	255,215,0
chr1	92248600	92249600	HUVEC	1	.	92248600	92249600	255,215,0
chr1	92254200	92254400	HUVEC	1	.	92254200	92254400	255,215,0
chr1	92273200	92273400	HUVEC	1	.	92273200	92273400	255,215,0
chr1	92274800	92275400	HUVEC	1	.	92274800	92275400	255,215,0
chr1	92279000	92280600	HUVEC	1	.	92279000	92280600	255,215,0
chr1	92362000	92362400	HUVEC	1	.	92362000	92362400	255,215,0
chr1	92362600	92362800	HUVEC	1	.	92362600	92362800	255,215,0
chr1	92495000	92495400	HUVEC	1	.	92495000	92495400	255,215,0
chr1	92515000	92515400	HUVEC	1	.	92515000	92515400	255,215,0
chr1	92582800	92583400	HUVEC	1	.	92582800	92583400	255,215,0
chr1	92740400	92740800	HUVEC	1	.	92740400	92740800	255,215,0
chr1	92742600	92743200	HUVEC	1	.	92742600	92743200	255,215,0
chr1	93042800	93043200	HUVEC	1	.	93042800	93043200	255,215,0
chr1	93157400	93157800	HUVEC	1	.	93157400	93157800	255,215,0
chr1	93219400	93219600	HUVEC	1	.	93219400	93219600	255,215,0
chr1	93301400	93301600	HUVEC	1	.	93301400	93301600	255,215,0
chr1	93303400	93303800	HUVEC	1	.	93303400	93303800	255,215,0
chr1	93479800	93480000	HUVEC	1	.	93479800	93480000	255,215,0
chr1	93549600	93549800	HUVEC	1	.	93549600	93549800	255,215,0
chr1	93550000	93550200	HUVEC	1	.	93550000	93550200	255,215,0
chr1	93555000	93555400	HUVEC	1	.	93555000	93555400	255,215,0
chr1	93559400	93559800	HUVEC	1	.	93559400	93559800	255,215,0
chr1	93561600	93561800	HUVEC	1	.	93561600	93561800	255,215,0
chr1	93562000	93562200	HUVEC	1	.	93562000	93562200	255,215,0
chr1	93574400	93574600	HUVEC	1	.	93574400	93574600	255,215,0
chr1	93588400	93589200	HUVEC	1	.	93588400	93589200	255,215,0
chr1	93621000	93621400	HUVEC	1	.	93621000	93621400	255,215,0
chr1	93630400	93630600	HUVEC	1	.	93630400	93630600	255,215,0
chr1	93634400	93634800	HUVEC	1	.	93634400	93634800	255,215,0
chr1	93637200	93637800	HUVEC	1	.	93637200	93637800	255,215,0
chr1	93638000	93638200	HUVEC	1	.	93638000	93638200	255,215,0
chr1	93639400	93639600	HUVEC	1	.	93639400	93639600	255,215,0
chr1	93639800	93640000	HUVEC	1	.	93639800	93640000	255,215,0
chr1	93641600	93642000	HUVEC	1	.	93641600	93642000	255,215,0
chr1	93803400	93803600	HUVEC	1	.	93803400	93803600	255,215,0
chr1	93819000	93819200	HUVEC	1	.	93819000	93819200	255,215,0
chr1	93920800	93921200	HUVEC	1	.	93920800	93921200	255,215,0
chr1	93921400	93921800	HUVEC	1	.	93921400	93921800	255,215,0
chr1	93936800	93938000	HUVEC	1	.	93936800	93938000	255,215,0
chr1	93955600	93955800	HUVEC	1	.	93955600	93955800	255,215,0
chr1	93956000	93956400	HUVEC	1	.	93956000	93956400	255,215,0
chr1	93960800	93961000	HUVEC	1	.	93960800	93961000	255,215,0
chr1	93991000	93991200	HUVEC	1	.	93991000	93991200	255,215,0
chr1	94038000	94038200	HUVEC	1	.	94038000	94038200	255,215,0
chr1	94053600	94054800	HUVEC	1	.	94053600	94054800	255,215,0
chr1	94064600	94065000	HUVEC	1	.	94064600	94065000	255,215,0
chr1	94066200	94066600	HUVEC	1	.	94066200	94066600	255,215,0
chr1	94067400	94067600	HUVEC	1	.	94067400	94067600	255,215,0
chr1	94087000	94087200	HUVEC	1	.	94087000	94087200	255,215,0
chr1	94093000	94093200	HUVEC	1	.	94093000	94093200	255,215,0
chr1	94101400	94102600	HUVEC	1	.	94101400	94102600	255,215,0
chr1	94133600	94134200	HUVEC	1	.	94133600	94134200	255,215,0
chr1	94271600	94271800	HUVEC	1	.	94271600	94271800	255,215,0
chr1	94286600	94286800	HUVEC	1	.	94286600	94286800	255,215,0
chr1	94528200	94528400	HUVEC	1	.	94528200	94528400	255,215,0
chr1	94537200	94537800	HUVEC	1	.	94537200	94537800	255,215,0
chr1	94538400	94539200	HUVEC	1	.	94538400	94539200	255,215,0
chr1	94549200	94549400	HUVEC	1	.	94549200	94549400	255,215,0
chr1	94556400	94556600	HUVEC	1	.	94556400	94556600	255,215,0
chr1	94556800	94561200	HUVEC	1	.	94556800	94561200	255,215,0
chr1	94607200	94608600	HUVEC	1	.	94607200	94608600	255,215,0
chr1	94626600	94626800	HUVEC	1	.	94626600	94626800	255,215,0
chr1	94646600	94646800	HUVEC	1	.	94646600	94646800	255,215,0
chr1	94648200	94648400	HUVEC	1	.	94648200	94648400	255,215,0
chr1	94657200	94657600	HUVEC	1	.	94657200	94657600	255,215,0
chr1	94658600	94659400	HUVEC	1	.	94658600	94659400	255,215,0
chr1	94659600	94659800	HUVEC	1	.	94659600	94659800	255,215,0
chr1	94661000	94661200	HUVEC	1	.	94661000	94661200	255,215,0
chr1	94662600	94662800	HUVEC	1	.	94662600	94662800	255,215,0
chr1	94663000	94663400	HUVEC	1	.	94663000	94663400	255,215,0
chr1	94663600	94663800	HUVEC	1	.	94663600	94663800	255,215,0
chr1	94665600	94665800	HUVEC	1	.	94665600	94665800	255,215,0
chr1	94672800	94673800	HUVEC	1	.	94672800	94673800	255,215,0
chr1	94675600	94675800	HUVEC	1	.	94675600	94675800	255,215,0
chr1	94678200	94678800	HUVEC	1	.	94678200	94678800	255,215,0
chr1	94679000	94679600	HUVEC	1	.	94679000	94679600	255,215,0
chr1	94679800	94680400	HUVEC	1	.	94679800	94680400	255,215,0
chr1	94681000	94684200	HUVEC	1	.	94681000	94684200	255,215,0
chr1	94684400	94685800	HUVEC	1	.	94684400	94685800	255,215,0
chr1	94686000	94686200	HUVEC	1	.	94686000	94686200	255,215,0
chr1	94686400	94687000	HUVEC	1	.	94686400	94687000	255,215,0
chr1	94687600	94688400	HUVEC	1	.	94687600	94688400	255,215,0
chr1	94688800	94689000	HUVEC	1	.	94688800	94689000	255,215,0
chr1	94689600	94691000	HUVEC	1	.	94689600	94691000	255,215,0
chr1	94691400	94692200	HUVEC	1	.	94691400	94692200	255,215,0
chr1	94692400	94692600	HUVEC	1	.	94692400	94692600	255,215,0
chr1	94692800	94694400	HUVEC	1	.	94692800	94694400	255,215,0
chr1	94746800	94747600	HUVEC	1	.	94746800	94747600	255,215,0
chr1	94761200	94763000	HUVEC	1	.	94761200	94763000	255,215,0
chr1	94768600	94768800	HUVEC	1	.	94768600	94768800	255,215,0
chr1	94794600	94794800	HUVEC	1	.	94794600	94794800	255,215,0
chr1	94795000	94795200	HUVEC	1	.	94795000	94795200	255,215,0
chr1	94881800	94882000	HUVEC	1	.	94881800	94882000	255,215,0
chr1	95255800	95256000	HUVEC	1	.	95255800	95256000	255,215,0
chr1	95260400	95262000	HUVEC	1	.	95260400	95262000	255,215,0
chr1	95313200	95313400	HUVEC	1	.	95313200	95313400	255,215,0
chr1	95331000	95331400	HUVEC	1	.	95331000	95331400	255,215,0
chr1	95338800	95339000	HUVEC	1	.	95338800	95339000	255,215,0
chr1	95383400	95383600	HUVEC	1	.	95383400	95383600	255,215,0
chr1	95419400	95420800	HUVEC	1	.	95419400	95420800	255,215,0
chr1	95432400	95433200	HUVEC	1	.	95432400	95433200	255,215,0
chr1	95460600	95460800	HUVEC	1	.	95460600	95460800	255,215,0
chr1	95488200	95488400	HUVEC	1	.	95488200	95488400	255,215,0
chr1	95492800	95493000	HUVEC	1	.	95492800	95493000	255,215,0
chr1	96396200	96398600	HUVEC	1	.	96396200	96398600	255,215,0
chr1	96799200	96799600	HUVEC	1	.	96799200	96799600	255,215,0
chr1	96839600	96840600	HUVEC	1	.	96839600	96840600	255,215,0
chr1	97169200	97169400	HUVEC	1	.	97169200	97169400	255,215,0
chr1	97190000	97190200	HUVEC	1	.	97190000	97190200	255,215,0
chr1	97192600	97193400	HUVEC	1	.	97192600	97193400	255,215,0
chr1	97193800	97194000	HUVEC	1	.	97193800	97194000	255,215,0
chr1	97195000	97195200	HUVEC	1	.	97195000	97195200	255,215,0
chr1	97195600	97196000	HUVEC	1	.	97195600	97196000	255,215,0
chr1	97197200	97197400	HUVEC	1	.	97197200	97197400	255,215,0
chr1	97199200	97199400	HUVEC	1	.	97199200	97199400	255,215,0
chr1	97201600	97201800	HUVEC	1	.	97201600	97201800	255,215,0
chr1	97202200	97202400	HUVEC	1	.	97202200	97202400	255,215,0
chr1	97203000	97203200	HUVEC	1	.	97203000	97203200	255,215,0
chr1	97206400	97206800	HUVEC	1	.	97206400	97206800	255,215,0
chr1	97207600	97207800	HUVEC	1	.	97207600	97207800	255,215,0
chr1	97208000	97208200	HUVEC	1	.	97208000	97208200	255,215,0
chr1	97209000	97209200	HUVEC	1	.	97209000	97209200	255,215,0
chr1	97446800	97447200	HUVEC	1	.	97446800	97447200	255,215,0
chr1	97479200	97480200	HUVEC	1	.	97479200	97480200	255,215,0
chr1	97557400	97557800	HUVEC	1	.	97557400	97557800	255,215,0
chr1	97603800	97604600	HUVEC	1	.	97603800	97604600	255,215,0
chr1	97858400	97858600	HUVEC	1	.	97858400	97858600	255,215,0
chr1	97861800	97862600	HUVEC	1	.	97861800	97862600	255,215,0
chr1	97917600	97918200	HUVEC	1	.	97917600	97918200	255,215,0
chr1	97955000	97955200	HUVEC	1	.	97955000	97955200	255,215,0
chr1	98001000	98001800	HUVEC	1	.	98001000	98001800	255,215,0
chr1	98068800	98070000	HUVEC	1	.	98068800	98070000	255,215,0
chr1	98072000	98072600	HUVEC	1	.	98072000	98072600	255,215,0
chr1	98096400	98096800	HUVEC	1	.	98096400	98096800	255,215,0
chr1	98097600	98097800	HUVEC	1	.	98097600	98097800	255,215,0
chr1	98261800	98264000	HUVEC	1	.	98261800	98264000	255,215,0
chr1	98359400	98359600	HUVEC	1	.	98359400	98359600	255,215,0
chr1	98361800	98362000	HUVEC	1	.	98361800	98362000	255,215,0
chr1	98410000	98410800	HUVEC	1	.	98410000	98410800	255,215,0
chr1	98451200	98452400	HUVEC	1	.	98451200	98452400	255,215,0
chr1	98462400	98462800	HUVEC	1	.	98462400	98462800	255,215,0
chr1	98473000	98473200	HUVEC	1	.	98473000	98473200	255,215,0
chr1	98473600	98475200	HUVEC	1	.	98473600	98475200	255,215,0
chr1	98495400	98496000	HUVEC	1	.	98495400	98496000	255,215,0
chr1	98496200	98497200	HUVEC	1	.	98496200	98497200	255,215,0
chr1	98511800	98512200	HUVEC	1	.	98511800	98512200	255,215,0
chr1	98514200	98515000	HUVEC	1	.	98514200	98515000	255,215,0
chr1	98525200	98525400	HUVEC	1	.	98525200	98525400	255,215,0
chr1	98544200	98544400	HUVEC	1	.	98544200	98544400	255,215,0
chr1	98547600	98547800	HUVEC	1	.	98547600	98547800	255,215,0
chr1	98550200	98550400	HUVEC	1	.	98550200	98550400	255,215,0
chr1	98556000	98556200	HUVEC	1	.	98556000	98556200	255,215,0
chr1	98567000	98567200	HUVEC	1	.	98567000	98567200	255,215,0
chr1	98579200	98579400	HUVEC	1	.	98579200	98579400	255,215,0
chr1	98592200	98593000	HUVEC	1	.	98592200	98593000	255,215,0
chr1	98680600	98681000	HUVEC	1	.	98680600	98681000	255,215,0
chr1	98682000	98684400	HUVEC	1	.	98682000	98684400	255,215,0
chr1	98685600	98685800	HUVEC	1	.	98685600	98685800	255,215,0
chr1	98686000	98686400	HUVEC	1	.	98686000	98686400	255,215,0
chr1	98687200	98687800	HUVEC	1	.	98687200	98687800	255,215,0
chr1	98727000	98727200	HUVEC	1	.	98727000	98727200	255,215,0
chr1	98727400	98728400	HUVEC	1	.	98727400	98728400	255,215,0
chr1	98730800	98731000	HUVEC	1	.	98730800	98731000	255,215,0
chr1	98731200	98731600	HUVEC	1	.	98731200	98731600	255,215,0
chr1	98772000	98772400	HUVEC	1	.	98772000	98772400	255,215,0
chr1	98801600	98802800	HUVEC	1	.	98801600	98802800	255,215,0
chr1	98809000	98809200	HUVEC	1	.	98809000	98809200	255,215,0
chr1	98809400	98811800	HUVEC	1	.	98809400	98811800	255,215,0
chr1	98817200	98817800	HUVEC	1	.	98817200	98817800	255,215,0
chr1	98848600	98849800	HUVEC	1	.	98848600	98849800	255,215,0
chr1	98850400	98852000	HUVEC	1	.	98850400	98852000	255,215,0
chr1	98871000	98871600	HUVEC	1	.	98871000	98871600	255,215,0
chr1	99368200	99369800	HUVEC	1	.	99368200	99369800	255,215,0
chr1	99370400	99371600	HUVEC	1	.	99370400	99371600	255,215,0
chr1	99907000	99907800	HUVEC	1	.	99907000	99907800	255,215,0
chr1	100009400	100011000	HUVEC	1	.	100009400	100011000	255,215,0
chr1	100011600	100013200	HUVEC	1	.	100011600	100013200	255,215,0
chr1	100014400	100015200	HUVEC	1	.	100014400	100015200	255,215,0
chr1	100067000	100067200	HUVEC	1	.	100067000	100067200	255,215,0
chr1	100067400	100067600	HUVEC	1	.	100067400	100067600	255,215,0
chr1	100079400	100079600	HUVEC	1	.	100079400	100079600	255,215,0
chr1	100103400	100105600	HUVEC	1	.	100103400	100105600	255,215,0
chr1	100139000	100139400	HUVEC	1	.	100139000	100139400	255,215,0
chr1	100139600	100139800	HUVEC	1	.	100139600	100139800	255,215,0
chr1	100155400	100155600	HUVEC	1	.	100155400	100155600	255,215,0
chr1	100155800	100158200	HUVEC	1	.	100155800	100158200	255,215,0
chr1	100158400	100158600	HUVEC	1	.	100158400	100158600	255,215,0
chr1	100352600	100352800	HUVEC	1	.	100352600	100352800	255,215,0
chr1	100506800	100507200	HUVEC	1	.	100506800	100507200	255,215,0
chr1	100508400	100508600	HUVEC	1	.	100508400	100508600	255,215,0
chr1	100509200	100509400	HUVEC	1	.	100509200	100509400	255,215,0
chr1	100509800	100510000	HUVEC	1	.	100509800	100510000	255,215,0
chr1	100511400	100511800	HUVEC	1	.	100511400	100511800	255,215,0
chr1	100513200	100513400	HUVEC	1	.	100513200	100513400	255,215,0
chr1	100556400	100556600	HUVEC	1	.	100556400	100556600	255,215,0
chr1	100755200	100756600	HUVEC	1	.	100755200	100756600	255,215,0
chr1	100757600	100759400	HUVEC	1	.	100757600	100759400	255,215,0
chr1	100774800	100775000	HUVEC	1	.	100774800	100775000	255,215,0
chr1	100880800	100881800	HUVEC	1	.	100880800	100881800	255,215,0
chr1	100911200	100911600	HUVEC	1	.	100911200	100911600	255,215,0
chr1	101094000	101094600	HUVEC	1	.	101094000	101094600	255,215,0
chr1	101109000	101109400	HUVEC	1	.	101109000	101109400	255,215,0
chr1	101123600	101123800	HUVEC	1	.	101123600	101123800	255,215,0
chr1	101169200	101169600	HUVEC	1	.	101169200	101169600	255,215,0
chr1	101173800	101174600	HUVEC	1	.	101173800	101174600	255,215,0
chr1	101174800	101175000	HUVEC	1	.	101174800	101175000	255,215,0
chr1	101200200	101201000	HUVEC	1	.	101200200	101201000	255,215,0
chr1	101232400	101233400	HUVEC	1	.	101232400	101233400	255,215,0
chr1	101235200	101236600	HUVEC	1	.	101235200	101236600	255,215,0
chr1	101264600	101265200	HUVEC	1	.	101264600	101265200	255,215,0
chr1	101270000	101270200	HUVEC	1	.	101270000	101270200	255,215,0
chr1	101313000	101313600	HUVEC	1	.	101313000	101313600	255,215,0
chr1	101349000	101349400	HUVEC	1	.	101349000	101349400	255,215,0
chr1	101389800	101390000	HUVEC	1	.	101389800	101390000	255,215,0
chr1	101409200	101409400	HUVEC	1	.	101409200	101409400	255,215,0
chr1	101418600	101419000	HUVEC	1	.	101418600	101419000	255,215,0
chr1	101420000	101420200	HUVEC	1	.	101420000	101420200	255,215,0
chr1	101421800	101422000	HUVEC	1	.	101421800	101422000	255,215,0
chr1	101424800	101426200	HUVEC	1	.	101424800	101426200	255,215,0
chr1	101441600	101442000	HUVEC	1	.	101441600	101442000	255,215,0
chr1	101454800	101456000	HUVEC	1	.	101454800	101456000	255,215,0
chr1	101471600	101472800	HUVEC	1	.	101471600	101472800	255,215,0
chr1	101494000	101494200	HUVEC	1	.	101494000	101494200	255,215,0
chr1	101607600	101608800	HUVEC	1	.	101607600	101608800	255,215,0
chr1	101627000	101629600	HUVEC	1	.	101627000	101629600	255,215,0
chr1	101647400	101648600	HUVEC	1	.	101647400	101648600	255,215,0
chr1	101648800	101649600	HUVEC	1	.	101648800	101649600	255,215,0
chr1	101651000	101652200	HUVEC	1	.	101651000	101652200	255,215,0
chr1	101715600	101717000	HUVEC	1	.	101715600	101717000	255,215,0
chr1	101763400	101765400	HUVEC	1	.	101763400	101765400	255,215,0
chr1	101766000	101766200	HUVEC	1	.	101766000	101766200	255,215,0
chr1	101766400	101767200	HUVEC	1	.	101766400	101767200	255,215,0
chr1	101767800	101769600	HUVEC	1	.	101767800	101769600	255,215,0
chr1	101831800	101832800	HUVEC	1	.	101831800	101832800	255,215,0
chr1	102079000	102079800	HUVEC	1	.	102079000	102079800	255,215,0
chr1	103716000	103716400	HUVEC	1	.	103716000	103716400	255,215,0
chr1	104005000	104005200	HUVEC	1	.	104005000	104005200	255,215,0
chr1	104052000	104052400	HUVEC	1	.	104052000	104052400	255,215,0
chr1	107561800	107562400	HUVEC	1	.	107561800	107562400	255,215,0
chr1	107964200	107964400	HUVEC	1	.	107964200	107964400	255,215,0
chr1	108309400	108309600	HUVEC	1	.	108309400	108309600	255,215,0
chr1	108360800	108361400	HUVEC	1	.	108360800	108361400	255,215,0
chr1	108363400	108363800	HUVEC	1	.	108363400	108363800	255,215,0
chr1	108404000	108404200	HUVEC	1	.	108404000	108404200	255,215,0
chr1	108404400	108405000	HUVEC	1	.	108404400	108405000	255,215,0
chr1	108495200	108496000	HUVEC	1	.	108495200	108496000	255,215,0
chr1	108592800	108593000	HUVEC	1	.	108592800	108593000	255,215,0
chr1	108593200	108593400	HUVEC	1	.	108593200	108593400	255,215,0
chr1	108593600	108594000	HUVEC	1	.	108593600	108594000	255,215,0
chr1	109117800	109118200	HUVEC	1	.	109117800	109118200	255,215,0
chr1	109143000	109143400	HUVEC	1	.	109143000	109143400	255,215,0
chr1	109222400	109222800	HUVEC	1	.	109222400	109222800	255,215,0
chr1	109309400	109310200	HUVEC	1	.	109309400	109310200	255,215,0
chr1	109422400	109422600	HUVEC	1	.	109422400	109422600	255,215,0
chr1	109435200	109436000	HUVEC	1	.	109435200	109436000	255,215,0
chr1	109490800	109491200	HUVEC	1	.	109490800	109491200	255,215,0
chr1	109712800	109713400	HUVEC	1	.	109712800	109713400	255,215,0
chr1	109734800	109735600	HUVEC	1	.	109734800	109735600	255,215,0
chr1	110094000	110094400	HUVEC	1	.	110094000	110094400	255,215,0
chr1	110095400	110095600	HUVEC	1	.	110095400	110095600	255,215,0
chr1	110096800	110097200	HUVEC	1	.	110096800	110097200	255,215,0
chr1	110098800	110099400	HUVEC	1	.	110098800	110099400	255,215,0
chr1	110100600	110100800	HUVEC	1	.	110100600	110100800	255,215,0
chr1	110101200	110101400	HUVEC	1	.	110101200	110101400	255,215,0
chr1	110102600	110102800	HUVEC	1	.	110102600	110102800	255,215,0
chr1	110104400	110104800	HUVEC	1	.	110104400	110104800	255,215,0
chr1	110105000	110105400	HUVEC	1	.	110105000	110105400	255,215,0
chr1	110108000	110108200	HUVEC	1	.	110108000	110108200	255,215,0
chr1	110111000	110112200	HUVEC	1	.	110111000	110112200	255,215,0
chr1	110123600	110124200	HUVEC	1	.	110123600	110124200	255,215,0
chr1	110155800	110157000	HUVEC	1	.	110155800	110157000	255,215,0
chr1	110393400	110393800	HUVEC	1	.	110393400	110393800	255,215,0
chr1	110545200	110545400	HUVEC	1	.	110545200	110545400	255,215,0
chr1	110782400	110783000	HUVEC	1	.	110782400	110783000	255,215,0
chr1	110784200	110784400	HUVEC	1	.	110784200	110784400	255,215,0
chr1	110807000	110807400	HUVEC	1	.	110807000	110807400	255,215,0
chr1	110891800	110892200	HUVEC	1	.	110891800	110892200	255,215,0
chr1	110913600	110913800	HUVEC	1	.	110913600	110913800	255,215,0
chr1	112016400	112017600	HUVEC	1	.	112016400	112017600	255,215,0
chr1	112165200	112165600	HUVEC	1	.	112165200	112165600	255,215,0
chr1	112262800	112263000	HUVEC	1	.	112262800	112263000	255,215,0
chr1	112304400	112305600	HUVEC	1	.	112304400	112305600	255,215,0
chr1	112942800	112943000	HUVEC	1	.	112942800	112943000	255,215,0
chr1	112943600	112944400	HUVEC	1	.	112943600	112944400	255,215,0
chr1	112947800	112948000	HUVEC	1	.	112947800	112948000	255,215,0
chr1	112948200	112948400	HUVEC	1	.	112948200	112948400	255,215,0
chr1	112948800	112950400	HUVEC	1	.	112948800	112950400	255,215,0
chr1	112964400	112964600	HUVEC	1	.	112964400	112964600	255,215,0
chr1	112971800	112974600	HUVEC	1	.	112971800	112974600	255,215,0
chr1	112975000	112976000	HUVEC	1	.	112975000	112976000	255,215,0
chr1	112976600	112979200	HUVEC	1	.	112976600	112979200	255,215,0
chr1	112980400	112980600	HUVEC	1	.	112980400	112980600	255,215,0
chr1	112980800	112983800	HUVEC	1	.	112980800	112983800	255,215,0
chr1	112984200	112984400	HUVEC	1	.	112984200	112984400	255,215,0
chr1	112986200	112987800	HUVEC	1	.	112986200	112987800	255,215,0
chr1	112988200	112988600	HUVEC	1	.	112988200	112988600	255,215,0
chr1	113100200	113100400	HUVEC	1	.	113100200	113100400	255,215,0
chr1	113106200	113106600	HUVEC	1	.	113106200	113106600	255,215,0
chr1	113119200	113119400	HUVEC	1	.	113119200	113119400	255,215,0
chr1	113134000	113135600	HUVEC	1	.	113134000	113135600	255,215,0
chr1	113165800	113166000	HUVEC	1	.	113165800	113166000	255,215,0
chr1	113167600	113167800	HUVEC	1	.	113167600	113167800	255,215,0
chr1	113171600	113172600	HUVEC	1	.	113171600	113172600	255,215,0
chr1	113173600	113174400	HUVEC	1	.	113173600	113174400	255,215,0
chr1	113181800	113182200	HUVEC	1	.	113181800	113182200	255,215,0
chr1	113184000	113184200	HUVEC	1	.	113184000	113184200	255,215,0
chr1	113185000	113186400	HUVEC	1	.	113185000	113186400	255,215,0
chr1	113187200	113187800	HUVEC	1	.	113187200	113187800	255,215,0
chr1	113188400	113188800	HUVEC	1	.	113188400	113188800	255,215,0
chr1	113245000	113245400	HUVEC	1	.	113245000	113245400	255,215,0
chr1	113378600	113378800	HUVEC	1	.	113378600	113378800	255,215,0
chr1	113383000	113383200	HUVEC	1	.	113383000	113383200	255,215,0
chr1	113392800	113393600	HUVEC	1	.	113392800	113393600	255,215,0
chr1	113449400	113449600	HUVEC	1	.	113449400	113449600	255,215,0
chr1	113484200	113484400	HUVEC	1	.	113484200	113484400	255,215,0
chr1	113485400	113485600	HUVEC	1	.	113485400	113485600	255,215,0
chr1	113492000	113492200	HUVEC	1	.	113492000	113492200	255,215,0
chr1	113492600	113493400	HUVEC	1	.	113492600	113493400	255,215,0
chr1	113538600	113538800	HUVEC	1	.	113538600	113538800	255,215,0
chr1	113583400	113583600	HUVEC	1	.	113583400	113583600	255,215,0
chr1	113599600	113599800	HUVEC	1	.	113599600	113599800	255,215,0
chr1	113618000	113618400	HUVEC	1	.	113618000	113618400	255,215,0
chr1	113943600	113944000	HUVEC	1	.	113943600	113944000	255,215,0
chr1	113994200	113995000	HUVEC	1	.	113994200	113995000	255,215,0
chr1	114072600	114072800	HUVEC	1	.	114072600	114072800	255,215,0
chr1	114225800	114227400	HUVEC	1	.	114225800	114227400	255,215,0
chr1	114478400	114478800	HUVEC	1	.	114478400	114478800	255,215,0
chr1	114518800	114519000	HUVEC	1	.	114518800	114519000	255,215,0
chr1	114519200	114520200	HUVEC	1	.	114519200	114520200	255,215,0
chr1	114520400	114520600	HUVEC	1	.	114520400	114520600	255,215,0
chr1	114520800	114521000	HUVEC	1	.	114520800	114521000	255,215,0
chr1	114527000	114527600	HUVEC	1	.	114527000	114527600	255,215,0
chr1	114982800	114983600	HUVEC	1	.	114982800	114983600	255,215,0
chr1	114990400	114992400	HUVEC	1	.	114990400	114992400	255,215,0
chr1	115031200	115031400	HUVEC	1	.	115031200	115031400	255,215,0
chr1	115033400	115033600	HUVEC	1	.	115033400	115033600	255,215,0
chr1	115038600	115038800	HUVEC	1	.	115038600	115038800	255,215,0
chr1	115039000	115039200	HUVEC	1	.	115039000	115039200	255,215,0
chr1	115045200	115045400	HUVEC	1	.	115045200	115045400	255,215,0
chr1	115047600	115047800	HUVEC	1	.	115047600	115047800	255,215,0
chr1	115256400	115256800	HUVEC	1	.	115256400	115256800	255,215,0
chr1	115257600	115257800	HUVEC	1	.	115257600	115257800	255,215,0
chr1	115284000	115284200	HUVEC	1	.	115284000	115284200	255,215,0
chr1	115286400	115286600	HUVEC	1	.	115286400	115286600	255,215,0
chr1	115287400	115287600	HUVEC	1	.	115287400	115287600	255,215,0
chr1	115288200	115289000	HUVEC	1	.	115288200	115289000	255,215,0
chr1	115293000	115293200	HUVEC	1	.	115293000	115293200	255,215,0
chr1	115293400	115293800	HUVEC	1	.	115293400	115293800	255,215,0
chr1	115294000	115294600	HUVEC	1	.	115294000	115294600	255,215,0
chr1	115294800	115295600	HUVEC	1	.	115294800	115295600	255,215,0
chr1	115296000	115296400	HUVEC	1	.	115296000	115296400	255,215,0
chr1	115627600	115628200	HUVEC	1	.	115627600	115628200	255,215,0
chr1	115794400	115794600	HUVEC	1	.	115794400	115794600	255,215,0
chr1	116071000	116071400	HUVEC	1	.	116071000	116071400	255,215,0
chr1	116072800	116073600	HUVEC	1	.	116072800	116073600	255,215,0
chr1	116353600	116354600	HUVEC	1	.	116353600	116354600	255,215,0
chr1	116899000	116900400	HUVEC	1	.	116899000	116900400	255,215,0
chr1	116925000	116925200	HUVEC	1	.	116925000	116925200	255,215,0
chr1	116925400	116925600	HUVEC	1	.	116925400	116925600	255,215,0
chr1	116981600	116981800	HUVEC	1	.	116981600	116981800	255,215,0
chr1	117130600	117130800	HUVEC	1	.	117130600	117130800	255,215,0
chr1	117263600	117264000	HUVEC	1	.	117263600	117264000	255,215,0
chr1	117392800	117393800	HUVEC	1	.	117392800	117393800	255,215,0
chr1	117397800	117398000	HUVEC	1	.	117397800	117398000	255,215,0
chr1	117465600	117466400	HUVEC	1	.	117465600	117466400	255,215,0
chr1	117488600	117488800	HUVEC	1	.	117488600	117488800	255,215,0
chr1	117568600	117569800	HUVEC	1	.	117568600	117569800	255,215,0
chr1	117572400	117572800	HUVEC	1	.	117572400	117572800	255,215,0
chr1	118008000	118008200	HUVEC	1	.	118008000	118008200	255,215,0
chr1	118008600	118010800	HUVEC	1	.	118008600	118010800	255,215,0
chr1	118213600	118214200	HUVEC	1	.	118213600	118214200	255,215,0
chr1	118381000	118382000	HUVEC	1	.	118381000	118382000	255,215,0
chr1	118474800	118475000	HUVEC	1	.	118474800	118475000	255,215,0
chr1	120181400	120181600	HUVEC	1	.	120181400	120181600	255,215,0
chr1	120184600	120184800	HUVEC	1	.	120184600	120184800	255,215,0
chr1	120186200	120186400	HUVEC	1	.	120186200	120186400	255,215,0
chr1	120187000	120187200	HUVEC	1	.	120187000	120187200	255,215,0
chr1	120197600	120198000	HUVEC	1	.	120197600	120198000	255,215,0
chr1	120270800	120271200	HUVEC	1	.	120270800	120271200	255,215,0
chr1	120502800	120503800	HUVEC	1	.	120502800	120503800	255,215,0
chr1	120538000	120538200	HUVEC	1	.	120538000	120538200	255,215,0
chr1	120558400	120558600	HUVEC	1	.	120558400	120558600	255,215,0
chr1	120766400	120766800	HUVEC	1	.	120766400	120766800	255,215,0
chr1	120795400	120795600	HUVEC	1	.	120795400	120795600	255,215,0
chr1	120834400	120834600	HUVEC	1	.	120834400	120834600	255,215,0
chr1	121478600	121478800	HUVEC	1	.	121478600	121478800	255,215,0
chr1	121484000	121485600	HUVEC	1	.	121484000	121485600	255,215,0
chr1	143916400	143916800	HUVEC	1	.	143916400	143916800	255,215,0
chr1	143917000	143917200	HUVEC	1	.	143917000	143917200	255,215,0
chr1	143919000	143919200	HUVEC	1	.	143919000	143919200	255,215,0
chr1	143919800	143920000	HUVEC	1	.	143919800	143920000	255,215,0
chr1	143953400	143953600	HUVEC	1	.	143953400	143953600	255,215,0
chr1	143972600	143972800	HUVEC	1	.	143972600	143972800	255,215,0
chr1	143973200	143973400	HUVEC	1	.	143973200	143973400	255,215,0
chr1	143985000	143985200	HUVEC	1	.	143985000	143985200	255,215,0
chr1	143998200	143998400	HUVEC	1	.	143998200	143998400	255,215,0
chr1	144007800	144009200	HUVEC	1	.	144007800	144009200	255,215,0
chr1	144015800	144016000	HUVEC	1	.	144015800	144016000	255,215,0
chr1	144031400	144031600	HUVEC	1	.	144031400	144031600	255,215,0
chr1	144032400	144032600	HUVEC	1	.	144032400	144032600	255,215,0
chr1	144061600	144061800	HUVEC	1	.	144061600	144061800	255,215,0
chr1	144085600	144085800	HUVEC	1	.	144085600	144085800	255,215,0
chr1	144086000	144086400	HUVEC	1	.	144086000	144086400	255,215,0
chr1	144091400	144091600	HUVEC	1	.	144091400	144091600	255,215,0
chr1	144541200	144541400	HUVEC	1	.	144541200	144541400	255,215,0
chr1	144679400	144680000	HUVEC	1	.	144679400	144680000	255,215,0
chr1	144913000	144913800	HUVEC	1	.	144913000	144913800	255,215,0
chr1	144967600	144967800	HUVEC	1	.	144967600	144967800	255,215,0
chr1	145032200	145033200	HUVEC	1	.	145032200	145033200	255,215,0
chr1	145262800	145263000	HUVEC	1	.	145262800	145263000	255,215,0
chr1	145268600	145269000	HUVEC	1	.	145268600	145269000	255,215,0
chr1	145283000	145283400	HUVEC	1	.	145283000	145283400	255,215,0
chr1	145481400	145481600	HUVEC	1	.	145481400	145481600	255,215,0
chr1	145584600	145584800	HUVEC	1	.	145584600	145584800	255,215,0
chr1	145609200	145609400	HUVEC	1	.	145609200	145609400	255,215,0
chr1	145682600	145683600	HUVEC	1	.	145682600	145683600	255,215,0
chr1	146720400	146720800	HUVEC	1	.	146720400	146720800	255,215,0
chr1	147011800	147012000	HUVEC	1	.	147011800	147012000	255,215,0
chr1	147014000	147014400	HUVEC	1	.	147014000	147014400	255,215,0
chr1	147266000	147267600	HUVEC	1	.	147266000	147267600	255,215,0
chr1	147273000	147273400	HUVEC	1	.	147273000	147273400	255,215,0
chr1	147321600	147322400	HUVEC	1	.	147321600	147322400	255,215,0
chr1	147324800	147325000	HUVEC	1	.	147324800	147325000	255,215,0
chr1	147325600	147326000	HUVEC	1	.	147325600	147326000	255,215,0
chr1	147349400	147351400	HUVEC	1	.	147349400	147351400	255,215,0
chr1	147354800	147355400	HUVEC	1	.	147354800	147355400	255,215,0
chr1	148536600	148537000	HUVEC	1	.	148536600	148537000	255,215,0
chr1	149400400	149400600	HUVEC	1	.	149400400	149400600	255,215,0
chr1	149951000	149951400	HUVEC	1	.	149951000	149951400	255,215,0
chr1	150082000	150082800	HUVEC	1	.	150082000	150082800	255,215,0
chr1	150113600	150115400	HUVEC	1	.	150113600	150115400	255,215,0
chr1	150116600	150117000	HUVEC	1	.	150116600	150117000	255,215,0
chr1	150117200	150117400	HUVEC	1	.	150117200	150117400	255,215,0
chr1	150341400	150341800	HUVEC	1	.	150341400	150341800	255,215,0
chr1	150347600	150347800	HUVEC	1	.	150347600	150347800	255,215,0
chr1	150348000	150348200	HUVEC	1	.	150348000	150348200	255,215,0
chr1	150348600	150348800	HUVEC	1	.	150348600	150348800	255,215,0
chr1	150530800	150532200	HUVEC	1	.	150530800	150532200	255,215,0
chr1	150594200	150594400	HUVEC	1	.	150594200	150594400	255,215,0
chr1	150664600	150666200	HUVEC	1	.	150664600	150666200	255,215,0
chr1	150776800	150777000	HUVEC	1	.	150776800	150777000	255,215,0
chr1	150779800	150780200	HUVEC	1	.	150779800	150780200	255,215,0
chr1	151037000	151037800	HUVEC	1	.	151037000	151037800	255,215,0
chr1	151127400	151128200	HUVEC	1	.	151127400	151128200	255,215,0
chr1	151174200	151175000	HUVEC	1	.	151174200	151175000	255,215,0
chr1	151176400	151176600	HUVEC	1	.	151176400	151176600	255,215,0
chr1	151177200	151177600	HUVEC	1	.	151177200	151177600	255,215,0
chr1	151186000	151186400	HUVEC	1	.	151186000	151186400	255,215,0
chr1	151188200	151188600	HUVEC	1	.	151188200	151188600	255,215,0
chr1	151189000	151189200	HUVEC	1	.	151189000	151189200	255,215,0
chr1	151229600	151229800	HUVEC	1	.	151229600	151229800	255,215,0
chr1	151412000	151412200	HUVEC	1	.	151412000	151412200	255,215,0
chr1	151415800	151416000	HUVEC	1	.	151415800	151416000	255,215,0
chr1	151418000	151418200	HUVEC	1	.	151418000	151418200	255,215,0
chr1	151728600	151729200	HUVEC	1	.	151728600	151729200	255,215,0
chr1	151801000	151801200	HUVEC	1	.	151801000	151801200	255,215,0
chr1	151820600	151821200	HUVEC	1	.	151820600	151821200	255,215,0
chr1	151866000	151866200	HUVEC	1	.	151866000	151866200	255,215,0
chr1	151907800	151908000	HUVEC	1	.	151907800	151908000	255,215,0
chr1	151932800	151934200	HUVEC	1	.	151932800	151934200	255,215,0
chr1	151936000	151936200	HUVEC	1	.	151936000	151936200	255,215,0
chr1	151959000	151959400	HUVEC	1	.	151959000	151959400	255,215,0
chr1	151959800	151960000	HUVEC	1	.	151959800	151960000	255,215,0
chr1	152489800	152490200	HUVEC	1	.	152489800	152490200	255,215,0
chr1	153491200	153491400	HUVEC	1	.	153491200	153491400	255,215,0
chr1	153560000	153560200	HUVEC	1	.	153560000	153560200	255,215,0
chr1	153572000	153572200	HUVEC	1	.	153572000	153572200	255,215,0
chr1	153735800	153736800	HUVEC	1	.	153735800	153736800	255,215,0
chr1	153743000	153743200	HUVEC	1	.	153743000	153743200	255,215,0
chr1	153743600	153744000	HUVEC	1	.	153743600	153744000	255,215,0
chr1	153745400	153746400	HUVEC	1	.	153745400	153746400	255,215,0
chr1	153879400	153879600	HUVEC	1	.	153879400	153879600	255,215,0
chr1	153883800	153884000	HUVEC	1	.	153883800	153884000	255,215,0
chr1	154123800	154124000	HUVEC	1	.	154123800	154124000	255,215,0
chr1	154127600	154128400	HUVEC	1	.	154127600	154128400	255,215,0
chr1	154148200	154148800	HUVEC	1	.	154148200	154148800	255,215,0
chr1	154149000	154149200	HUVEC	1	.	154149000	154149200	255,215,0
chr1	154164600	154165000	HUVEC	1	.	154164600	154165000	255,215,0
chr1	154190400	154190600	HUVEC	1	.	154190400	154190600	255,215,0
chr1	154196600	154197000	HUVEC	1	.	154196600	154197000	255,215,0
chr1	154319600	154320000	HUVEC	1	.	154319600	154320000	255,215,0
chr1	154462200	154462400	HUVEC	1	.	154462200	154462400	255,215,0
chr1	154470400	154470600	HUVEC	1	.	154470400	154470600	255,215,0
chr1	154471400	154473200	HUVEC	1	.	154471400	154473200	255,215,0
chr1	154474800	154475400	HUVEC	1	.	154474800	154475400	255,215,0
chr1	154492800	154493000	HUVEC	1	.	154492800	154493000	255,215,0
chr1	154555800	154556200	HUVEC	1	.	154555800	154556200	255,215,0
chr1	154556400	154557400	HUVEC	1	.	154556400	154557400	255,215,0
chr1	154699000	154699200	HUVEC	1	.	154699000	154699200	255,215,0
chr1	154706200	154706400	HUVEC	1	.	154706200	154706400	255,215,0
chr1	154808400	154808600	HUVEC	1	.	154808400	154808600	255,215,0
chr1	154812600	154813600	HUVEC	1	.	154812600	154813600	255,215,0
chr1	155138600	155139200	HUVEC	1	.	155138600	155139200	255,215,0
chr1	155505200	155505400	HUVEC	1	.	155505200	155505400	255,215,0
chr1	155655000	155655400	HUVEC	1	.	155655000	155655400	255,215,0
chr1	155655600	155655800	HUVEC	1	.	155655600	155655800	255,215,0
chr1	155771200	155771400	HUVEC	1	.	155771200	155771400	255,215,0
chr1	155819600	155820400	HUVEC	1	.	155819600	155820400	255,215,0
chr1	155859000	155860600	HUVEC	1	.	155859000	155860600	255,215,0
chr1	155879200	155879400	HUVEC	1	.	155879200	155879400	255,215,0
chr1	155899000	155899600	HUVEC	1	.	155899000	155899600	255,215,0
chr1	155900000	155900600	HUVEC	1	.	155900000	155900600	255,215,0
chr1	155942800	155943200	HUVEC	1	.	155942800	155943200	255,215,0
chr1	156039400	156039600	HUVEC	1	.	156039400	156039600	255,215,0
chr1	156071200	156071400	HUVEC	1	.	156071200	156071400	255,215,0
chr1	156173000	156173400	HUVEC	1	.	156173000	156173400	255,215,0
chr1	156186200	156186600	HUVEC	1	.	156186200	156186600	255,215,0
chr1	156192800	156193000	HUVEC	1	.	156192800	156193000	255,215,0
chr1	156203200	156203800	HUVEC	1	.	156203200	156203800	255,215,0
chr1	156436000	156436200	HUVEC	1	.	156436000	156436200	255,215,0
chr1	156715200	156715400	HUVEC	1	.	156715200	156715400	255,215,0
chr1	156746800	156747000	HUVEC	1	.	156746800	156747000	255,215,0
chr1	156747400	156747600	HUVEC	1	.	156747400	156747600	255,215,0
chr1	156751400	156751600	HUVEC	1	.	156751400	156751600	255,215,0
chr1	156776600	156776800	HUVEC	1	.	156776600	156776800	255,215,0
chr1	156811800	156812000	HUVEC	1	.	156811800	156812000	255,215,0
chr1	156821000	156821200	HUVEC	1	.	156821000	156821200	255,215,0
chr1	156834200	156834400	HUVEC	1	.	156834200	156834400	255,215,0
chr1	156838400	156838600	HUVEC	1	.	156838400	156838600	255,215,0
chr1	156863000	156863400	HUVEC	1	.	156863000	156863400	255,215,0
chr1	156873400	156874400	HUVEC	1	.	156873400	156874400	255,215,0
chr1	156874600	156874800	HUVEC	1	.	156874600	156874800	255,215,0
chr1	156875200	156875600	HUVEC	1	.	156875200	156875600	255,215,0
chr1	156974800	156975000	HUVEC	1	.	156974800	156975000	255,215,0
chr1	157010600	157011000	HUVEC	1	.	157010600	157011000	255,215,0
chr1	157359800	157361600	HUVEC	1	.	157359800	157361600	255,215,0
chr1	157381600	157381800	HUVEC	1	.	157381600	157381800	255,215,0
chr1	158025400	158026200	HUVEC	1	.	158025400	158026200	255,215,0
chr1	158995400	158995600	HUVEC	1	.	158995400	158995600	255,215,0
chr1	158995800	158996000	HUVEC	1	.	158995800	158996000	255,215,0
chr1	158996600	158996800	HUVEC	1	.	158996600	158996800	255,215,0
chr1	158998400	158998800	HUVEC	1	.	158998400	158998800	255,215,0
chr1	159288400	159289800	HUVEC	1	.	159288400	159289800	255,215,0
chr1	159378400	159379600	HUVEC	1	.	159378400	159379600	255,215,0
chr1	159386400	159386800	HUVEC	1	.	159386400	159386800	255,215,0
chr1	159417200	159418600	HUVEC	1	.	159417200	159418600	255,215,0
chr1	159439200	159440200	HUVEC	1	.	159439200	159440200	255,215,0
chr1	159441800	159444200	HUVEC	1	.	159441800	159444200	255,215,0
chr1	159564000	159564200	HUVEC	1	.	159564000	159564200	255,215,0
chr1	159564400	159565000	HUVEC	1	.	159564400	159565000	255,215,0
chr1	159565200	159565400	HUVEC	1	.	159565200	159565400	255,215,0
chr1	159622200	159622600	HUVEC	1	.	159622200	159622600	255,215,0
chr1	159622800	159625000	HUVEC	1	.	159622800	159625000	255,215,0
chr1	159648800	159649000	HUVEC	1	.	159648800	159649000	255,215,0
chr1	159716400	159716800	HUVEC	1	.	159716400	159716800	255,215,0
chr1	159743600	159745400	HUVEC	1	.	159743600	159745400	255,215,0
chr1	159752000	159752200	HUVEC	1	.	159752000	159752200	255,215,0
chr1	159756000	159756200	HUVEC	1	.	159756000	159756200	255,215,0
chr1	159756400	159756800	HUVEC	1	.	159756400	159756800	255,215,0
chr1	159757000	159757200	HUVEC	1	.	159757000	159757200	255,215,0
chr1	159819800	159820000	HUVEC	1	.	159819800	159820000	255,215,0
chr1	160159600	160159800	HUVEC	1	.	160159600	160159800	255,215,0
chr1	160373000	160373600	HUVEC	1	.	160373000	160373600	255,215,0
chr1	161076600	161076800	HUVEC	1	.	161076600	161076800	255,215,0
chr1	161078600	161078800	HUVEC	1	.	161078600	161078800	255,215,0
chr1	161081400	161081600	HUVEC	1	.	161081400	161081600	255,215,0
chr1	161082200	161082600	HUVEC	1	.	161082200	161082600	255,215,0
chr1	161269200	161269600	HUVEC	1	.	161269200	161269600	255,215,0
chr1	161272200	161272600	HUVEC	1	.	161272200	161272600	255,215,0
chr1	161273400	161274000	HUVEC	1	.	161273400	161274000	255,215,0
chr1	161274400	161274600	HUVEC	1	.	161274400	161274600	255,215,0
chr1	161737800	161740600	HUVEC	1	.	161737800	161740600	255,215,0
chr1	161741000	161742400	HUVEC	1	.	161741000	161742400	255,215,0
chr1	161743200	161743600	HUVEC	1	.	161743200	161743600	255,215,0
chr1	161745000	161745400	HUVEC	1	.	161745000	161745400	255,215,0
chr1	161812600	161813800	HUVEC	1	.	161812600	161813800	255,215,0
chr1	161842000	161843000	HUVEC	1	.	161842000	161843000	255,215,0
chr1	161899800	161900400	HUVEC	1	.	161899800	161900400	255,215,0
chr1	161993200	161993400	HUVEC	1	.	161993200	161993400	255,215,0
chr1	162157400	162158000	HUVEC	1	.	162157400	162158000	255,215,0
chr1	162170000	162170200	HUVEC	1	.	162170000	162170200	255,215,0
chr1	162181400	162181800	HUVEC	1	.	162181400	162181800	255,215,0
chr1	162200000	162200200	HUVEC	1	.	162200000	162200200	255,215,0
chr1	162272200	162273200	HUVEC	1	.	162272200	162273200	255,215,0
chr1	162275000	162276400	HUVEC	1	.	162275000	162276400	255,215,0
chr1	162459200	162460000	HUVEC	1	.	162459200	162460000	255,215,0
chr1	162536200	162536400	HUVEC	1	.	162536200	162536400	255,215,0
chr1	162538000	162539200	HUVEC	1	.	162538000	162539200	255,215,0
chr1	162540200	162540800	HUVEC	1	.	162540200	162540800	255,215,0
chr1	162542000	162542600	HUVEC	1	.	162542000	162542600	255,215,0
chr1	162543000	162543200	HUVEC	1	.	162543000	162543200	255,215,0
chr1	162574200	162574400	HUVEC	1	.	162574200	162574400	255,215,0
chr1	162605200	162605400	HUVEC	1	.	162605200	162605400	255,215,0
chr1	162640600	162642000	HUVEC	1	.	162640600	162642000	255,215,0
chr1	162642600	162642800	HUVEC	1	.	162642600	162642800	255,215,0
chr1	162647400	162647600	HUVEC	1	.	162647400	162647600	255,215,0
chr1	162679400	162679800	HUVEC	1	.	162679400	162679800	255,215,0
chr1	162680200	162680400	HUVEC	1	.	162680200	162680400	255,215,0
chr1	162726400	162727800	HUVEC	1	.	162726400	162727800	255,215,0
chr1	162823000	162823200	HUVEC	1	.	162823000	162823200	255,215,0
chr1	162823400	162823600	HUVEC	1	.	162823400	162823600	255,215,0
chr1	162891800	162892600	HUVEC	1	.	162891800	162892600	255,215,0
chr1	162921200	162921400	HUVEC	1	.	162921200	162921400	255,215,0
chr1	162954000	162955400	HUVEC	1	.	162954000	162955400	255,215,0
chr1	163038400	163039200	HUVEC	1	.	163038400	163039200	255,215,0
chr1	163052600	163053800	HUVEC	1	.	163052600	163053800	255,215,0
chr1	163060400	163060600	HUVEC	1	.	163060400	163060600	255,215,0
chr1	163086200	163086600	HUVEC	1	.	163086200	163086600	255,215,0
chr1	163116600	163117600	HUVEC	1	.	163116600	163117600	255,215,0
chr1	163124800	163125200	HUVEC	1	.	163124800	163125200	255,215,0
chr1	163130600	163132400	HUVEC	1	.	163130600	163132400	255,215,0
chr1	163132600	163133200	HUVEC	1	.	163132600	163133200	255,215,0
chr1	163133400	163134000	HUVEC	1	.	163133400	163134000	255,215,0
chr1	163135800	163136000	HUVEC	1	.	163135800	163136000	255,215,0
chr1	163164200	163164400	HUVEC	1	.	163164200	163164400	255,215,0
chr1	163169000	163171200	HUVEC	1	.	163169000	163171200	255,215,0
chr1	163676400	163676600	HUVEC	1	.	163676400	163676600	255,215,0
chr1	163676800	163677400	HUVEC	1	.	163676800	163677400	255,215,0
chr1	163678600	163680000	HUVEC	1	.	163678600	163680000	255,215,0
chr1	163706600	163706800	HUVEC	1	.	163706600	163706800	255,215,0
chr1	163776600	163777000	HUVEC	1	.	163776600	163777000	255,215,0
chr1	163844400	163846200	HUVEC	1	.	163844400	163846200	255,215,0
chr1	163846400	163846800	HUVEC	1	.	163846400	163846800	255,215,0
[truncated: 33,073 more rows]
