# Supplementary material for: Genome-wide prediction of cis-regulatory regions using supervised deep learning methods
Source: BMC Bioinformatics. 2018 May 31;19:202. doi: 10.1186/s12859-018-2187-1 (PMC5984344; doi:10.1186/s12859-018-2187-1)
Supplement: Supplementary file 2 — Genome-wide predictions of cis-regulatory regions for all six cell types. (ZIP 20400 kb) [file 12859_2018_2187_MOESM2_ESM.zip › additional_file2/A-E_Whole_Genome_K562_Specific.bed]

chr1	115600	115800	K562	1	.	115600	115800	255,215,0
chr1	138400	138600	K562	1	.	138400	138600	255,215,0
chr1	138800	139400	K562	1	.	138800	139400	255,215,0
chr1	235600	235800	K562	1	.	235600	235800	255,215,0
chr1	262000	262200	K562	1	.	262000	262200	255,215,0
chr1	540600	541000	K562	1	.	540600	541000	255,215,0
chr1	566800	567200	K562	1	.	566800	567200	255,215,0
chr1	748000	748400	K562	1	.	748000	748400	255,215,0
chr1	761600	761800	K562	1	.	761600	761800	255,215,0
chr1	766800	767200	K562	1	.	766800	767200	255,215,0
chr1	778200	778400	K562	1	.	778200	778400	255,215,0
chr1	797400	797600	K562	1	.	797400	797600	255,215,0
chr1	811200	811800	K562	1	.	811200	811800	255,215,0
chr1	846200	846800	K562	1	.	846200	846800	255,215,0
chr1	879200	879400	K562	1	.	879200	879400	255,215,0
chr1	879800	880000	K562	1	.	879800	880000	255,215,0
chr1	880200	880400	K562	1	.	880200	880400	255,215,0
chr1	913400	913600	K562	1	.	913400	913600	255,215,0
chr1	938800	939000	K562	1	.	938800	939000	255,215,0
chr1	997200	998400	K562	1	.	997200	998400	255,215,0
chr1	1027200	1027400	K562	1	.	1027200	1027400	255,215,0
chr1	1042800	1043000	K562	1	.	1042800	1043000	255,215,0
chr1	1045000	1046000	K562	1	.	1045000	1046000	255,215,0
chr1	1046200	1046400	K562	1	.	1046200	1046400	255,215,0
chr1	1049000	1049200	K562	1	.	1049000	1049200	255,215,0
chr1	1069000	1069200	K562	1	.	1069000	1069200	255,215,0
chr1	1070200	1071600	K562	1	.	1070200	1071600	255,215,0
chr1	1071800	1072000	K562	1	.	1071800	1072000	255,215,0
chr1	1072800	1073200	K562	1	.	1072800	1073200	255,215,0
chr1	1074400	1074600	K562	1	.	1074400	1074600	255,215,0
chr1	1077000	1077400	K562	1	.	1077000	1077400	255,215,0
chr1	1077800	1078000	K562	1	.	1077800	1078000	255,215,0
chr1	1078400	1078600	K562	1	.	1078400	1078600	255,215,0
chr1	1080400	1081000	K562	1	.	1080400	1081000	255,215,0
chr1	1091800	1092000	K562	1	.	1091800	1092000	255,215,0
chr1	1092400	1092600	K562	1	.	1092400	1092600	255,215,0
chr1	1110800	1111000	K562	1	.	1110800	1111000	255,215,0
chr1	1118600	1118800	K562	1	.	1118600	1118800	255,215,0
chr1	1119600	1119800	K562	1	.	1119600	1119800	255,215,0
chr1	1120400	1121400	K562	1	.	1120400	1121400	255,215,0
chr1	1130200	1130400	K562	1	.	1130200	1130400	255,215,0
chr1	1135400	1135600	K562	1	.	1135400	1135600	255,215,0
chr1	1139200	1139400	K562	1	.	1139200	1139400	255,215,0
chr1	1140400	1140600	K562	1	.	1140400	1140600	255,215,0
chr1	1143000	1143200	K562	1	.	1143000	1143200	255,215,0
chr1	1164400	1164600	K562	1	.	1164400	1164600	255,215,0
chr1	1170000	1170200	K562	1	.	1170000	1170200	255,215,0
chr1	1180600	1181200	K562	1	.	1180600	1181200	255,215,0
chr1	1181600	1181800	K562	1	.	1181600	1181800	255,215,0
chr1	1219200	1219600	K562	1	.	1219200	1219600	255,215,0
chr1	1229000	1229600	K562	1	.	1229000	1229600	255,215,0
chr1	1235400	1235600	K562	1	.	1235400	1235600	255,215,0
chr1	1248800	1249000	K562	1	.	1248800	1249000	255,215,0
chr1	1250600	1251400	K562	1	.	1250600	1251400	255,215,0
chr1	1253000	1253200	K562	1	.	1253000	1253200	255,215,0
chr1	1273200	1273400	K562	1	.	1273200	1273400	255,215,0
chr1	1277600	1277800	K562	1	.	1277600	1277800	255,215,0
chr1	1288800	1289200	K562	1	.	1288800	1289200	255,215,0
chr1	1291200	1291400	K562	1	.	1291200	1291400	255,215,0
chr1	1291800	1292000	K562	1	.	1291800	1292000	255,215,0
chr1	1326200	1326400	K562	1	.	1326200	1326400	255,215,0
chr1	1348000	1348200	K562	1	.	1348000	1348200	255,215,0
chr1	1352600	1352800	K562	1	.	1352600	1352800	255,215,0
chr1	1362400	1363400	K562	1	.	1362400	1363400	255,215,0
chr1	1363600	1363800	K562	1	.	1363600	1363800	255,215,0
chr1	1427400	1427600	K562	1	.	1427400	1427600	255,215,0
chr1	1441400	1441600	K562	1	.	1441400	1441600	255,215,0
chr1	1462800	1463000	K562	1	.	1462800	1463000	255,215,0
chr1	1508200	1508600	K562	1	.	1508200	1508600	255,215,0
chr1	1521600	1521800	K562	1	.	1521600	1521800	255,215,0
chr1	1534800	1535200	K562	1	.	1534800	1535200	255,215,0
chr1	1539600	1539800	K562	1	.	1539600	1539800	255,215,0
chr1	1555400	1555800	K562	1	.	1555400	1555800	255,215,0
chr1	1560400	1560800	K562	1	.	1560400	1560800	255,215,0
chr1	1583200	1583600	K562	1	.	1583200	1583600	255,215,0
chr1	1646600	1647000	K562	1	.	1646600	1647000	255,215,0
chr1	1655200	1655400	K562	1	.	1655200	1655400	255,215,0
chr1	1657600	1658000	K562	1	.	1657600	1658000	255,215,0
chr1	1660000	1660200	K562	1	.	1660000	1660200	255,215,0
chr1	1702800	1703000	K562	1	.	1702800	1703000	255,215,0
chr1	1720600	1720800	K562	1	.	1720600	1720800	255,215,0
chr1	1915000	1915200	K562	1	.	1915000	1915200	255,215,0
chr1	1927600	1928000	K562	1	.	1927600	1928000	255,215,0
chr1	2009600	2010000	K562	1	.	2009600	2010000	255,215,0
chr1	2023200	2023400	K562	1	.	2023200	2023400	255,215,0
chr1	2040200	2040400	K562	1	.	2040200	2040400	255,215,0
chr1	2053000	2053200	K562	1	.	2053000	2053200	255,215,0
chr1	2053400	2053600	K562	1	.	2053400	2053600	255,215,0
chr1	2054600	2054800	K562	1	.	2054600	2054800	255,215,0
chr1	2095400	2095600	K562	1	.	2095400	2095600	255,215,0
chr1	2107000	2108400	K562	1	.	2107000	2108400	255,215,0
chr1	2110800	2112800	K562	1	.	2110800	2112800	255,215,0
chr1	2114800	2115000	K562	1	.	2114800	2115000	255,215,0
chr1	2131800	2132400	K562	1	.	2131800	2132400	255,215,0
chr1	2134200	2134400	K562	1	.	2134200	2134400	255,215,0
chr1	2208800	2209000	K562	1	.	2208800	2209000	255,215,0
chr1	2242200	2242600	K562	1	.	2242200	2242600	255,215,0
chr1	2244400	2244600	K562	1	.	2244400	2244600	255,215,0
chr1	2277200	2277400	K562	1	.	2277200	2277400	255,215,0
chr1	2342400	2342600	K562	1	.	2342400	2342600	255,215,0
chr1	2379600	2379800	K562	1	.	2379600	2379800	255,215,0
chr1	2398600	2399000	K562	1	.	2398600	2399000	255,215,0
chr1	2406400	2406600	K562	1	.	2406400	2406600	255,215,0
chr1	2415400	2415600	K562	1	.	2415400	2415600	255,215,0
chr1	2471000	2471200	K562	1	.	2471000	2471200	255,215,0
chr1	2472400	2474400	K562	1	.	2472400	2474400	255,215,0
chr1	2492200	2492400	K562	1	.	2492200	2492400	255,215,0
chr1	2492600	2492800	K562	1	.	2492600	2492800	255,215,0
chr1	2493400	2493600	K562	1	.	2493400	2493600	255,215,0
chr1	2542600	2543000	K562	1	.	2542600	2543000	255,215,0
chr1	2556200	2556600	K562	1	.	2556200	2556600	255,215,0
chr1	2557200	2557600	K562	1	.	2557200	2557600	255,215,0
chr1	2578400	2578600	K562	1	.	2578400	2578600	255,215,0
chr1	2585200	2585400	K562	1	.	2585200	2585400	255,215,0
chr1	2587600	2587800	K562	1	.	2587600	2587800	255,215,0
chr1	2703200	2703400	K562	1	.	2703200	2703400	255,215,0
chr1	2881000	2881200	K562	1	.	2881000	2881200	255,215,0
chr1	2881400	2881600	K562	1	.	2881400	2881600	255,215,0
chr1	2929200	2929400	K562	1	.	2929200	2929400	255,215,0
chr1	2967800	2968400	K562	1	.	2967800	2968400	255,215,0
chr1	3235000	3235200	K562	1	.	3235000	3235200	255,215,0
chr1	3333800	3334000	K562	1	.	3333800	3334000	255,215,0
chr1	3434800	3435200	K562	1	.	3434800	3435200	255,215,0
chr1	3521200	3521400	K562	1	.	3521200	3521400	255,215,0
chr1	3642800	3643000	K562	1	.	3642800	3643000	255,215,0
chr1	3644000	3644200	K562	1	.	3644000	3644200	255,215,0
chr1	3667600	3667800	K562	1	.	3667600	3667800	255,215,0
chr1	3673000	3673200	K562	1	.	3673000	3673200	255,215,0
chr1	3676400	3676600	K562	1	.	3676400	3676600	255,215,0
chr1	3720000	3722800	K562	1	.	3720000	3722800	255,215,0
chr1	3723000	3723200	K562	1	.	3723000	3723200	255,215,0
chr1	3723800	3724000	K562	1	.	3723800	3724000	255,215,0
chr1	3724400	3724800	K562	1	.	3724400	3724800	255,215,0
chr1	3727600	3728000	K562	1	.	3727600	3728000	255,215,0
chr1	3739200	3739400	K562	1	.	3739200	3739400	255,215,0
chr1	3785000	3785200	K562	1	.	3785000	3785200	255,215,0
chr1	3785800	3786200	K562	1	.	3785800	3786200	255,215,0
chr1	3786400	3787000	K562	1	.	3786400	3787000	255,215,0
chr1	3823800	3824200	K562	1	.	3823800	3824200	255,215,0
chr1	3824600	3824800	K562	1	.	3824600	3824800	255,215,0
chr1	3843600	3843800	K562	1	.	3843600	3843800	255,215,0
chr1	3997000	3997200	K562	1	.	3997000	3997200	255,215,0
chr1	4036000	4036200	K562	1	.	4036000	4036200	255,215,0
chr1	4036400	4036600	K562	1	.	4036400	4036600	255,215,0
chr1	4052200	4052400	K562	1	.	4052200	4052400	255,215,0
chr1	4067000	4067400	K562	1	.	4067000	4067400	255,215,0
chr1	4067600	4068000	K562	1	.	4067600	4068000	255,215,0
chr1	4084800	4085000	K562	1	.	4084800	4085000	255,215,0
chr1	4237600	4238000	K562	1	.	4237600	4238000	255,215,0
chr1	4324600	4324800	K562	1	.	4324600	4324800	255,215,0
chr1	4356200	4356600	K562	1	.	4356200	4356600	255,215,0
chr1	4388600	4388800	K562	1	.	4388600	4388800	255,215,0
chr1	4392000	4392200	K562	1	.	4392000	4392200	255,215,0
chr1	4582800	4583000	K562	1	.	4582800	4583000	255,215,0
chr1	5364800	5365200	K562	1	.	5364800	5365200	255,215,0
chr1	5466600	5466800	K562	1	.	5466600	5466800	255,215,0
chr1	5559400	5560000	K562	1	.	5559400	5560000	255,215,0
chr1	5732600	5732800	K562	1	.	5732600	5732800	255,215,0
chr1	5748600	5749000	K562	1	.	5748600	5749000	255,215,0
chr1	5782000	5782200	K562	1	.	5782000	5782200	255,215,0
chr1	5863800	5864000	K562	1	.	5863800	5864000	255,215,0
chr1	5945800	5946200	K562	1	.	5945800	5946200	255,215,0
chr1	5953000	5953600	K562	1	.	5953000	5953600	255,215,0
chr1	5976200	5976400	K562	1	.	5976200	5976400	255,215,0
chr1	5977200	5978400	K562	1	.	5977200	5978400	255,215,0
chr1	6040600	6040800	K562	1	.	6040600	6040800	255,215,0
chr1	6043000	6043200	K562	1	.	6043000	6043200	255,215,0
chr1	6067000	6067800	K562	1	.	6067000	6067800	255,215,0
chr1	6165800	6166000	K562	1	.	6165800	6166000	255,215,0
chr1	6167200	6167400	K562	1	.	6167200	6167400	255,215,0
chr1	6264400	6264600	K562	1	.	6264400	6264600	255,215,0
chr1	6333400	6333600	K562	1	.	6333400	6333600	255,215,0
chr1	6336600	6336800	K562	1	.	6336600	6336800	255,215,0
chr1	6489800	6490200	K562	1	.	6489800	6490200	255,215,0
chr1	6531600	6531800	K562	1	.	6531600	6531800	255,215,0
chr1	6577600	6578000	K562	1	.	6577600	6578000	255,215,0
chr1	6617200	6617600	K562	1	.	6617200	6617600	255,215,0
chr1	6618200	6618400	K562	1	.	6618200	6618400	255,215,0
chr1	6621800	6622200	K562	1	.	6621800	6622200	255,215,0
chr1	6629400	6629800	K562	1	.	6629400	6629800	255,215,0
chr1	6645000	6645400	K562	1	.	6645000	6645400	255,215,0
chr1	6653000	6653200	K562	1	.	6653000	6653200	255,215,0
chr1	6722600	6722800	K562	1	.	6722600	6722800	255,215,0
chr1	6726800	6727000	K562	1	.	6726800	6727000	255,215,0
chr1	6764200	6764800	K562	1	.	6764200	6764800	255,215,0
chr1	6766800	6767000	K562	1	.	6766800	6767000	255,215,0
chr1	6818600	6818800	K562	1	.	6818600	6818800	255,215,0
chr1	6971200	6971600	K562	1	.	6971200	6971600	255,215,0
chr1	6971800	6972000	K562	1	.	6971800	6972000	255,215,0
chr1	6972400	6973000	K562	1	.	6972400	6973000	255,215,0
chr1	6973200	6973400	K562	1	.	6973200	6973400	255,215,0
chr1	7043800	7044000	K562	1	.	7043800	7044000	255,215,0
chr1	7072600	7072800	K562	1	.	7072600	7072800	255,215,0
chr1	7139800	7140000	K562	1	.	7139800	7140000	255,215,0
chr1	7632800	7633000	K562	1	.	7632800	7633000	255,215,0
chr1	7714800	7715000	K562	1	.	7714800	7715000	255,215,0
chr1	7764400	7764600	K562	1	.	7764400	7764600	255,215,0
chr1	7842200	7842400	K562	1	.	7842200	7842400	255,215,0
chr1	7870600	7870800	K562	1	.	7870600	7870800	255,215,0
chr1	7886400	7887200	K562	1	.	7886400	7887200	255,215,0
chr1	7887400	7888400	K562	1	.	7887400	7888400	255,215,0
chr1	7888600	7888800	K562	1	.	7888600	7888800	255,215,0
chr1	7891600	7891800	K562	1	.	7891600	7891800	255,215,0
chr1	7909800	7910000	K562	1	.	7909800	7910000	255,215,0
chr1	7973200	7973400	K562	1	.	7973200	7973400	255,215,0
chr1	8011600	8012200	K562	1	.	8011600	8012200	255,215,0
chr1	8167000	8167400	K562	1	.	8167000	8167400	255,215,0
chr1	8168000	8168200	K562	1	.	8168000	8168200	255,215,0
chr1	8225800	8226000	K562	1	.	8225800	8226000	255,215,0
chr1	8251400	8251800	K562	1	.	8251400	8251800	255,215,0
chr1	8258600	8258800	K562	1	.	8258600	8258800	255,215,0
chr1	8276000	8276200	K562	1	.	8276000	8276200	255,215,0
chr1	8310000	8310200	K562	1	.	8310000	8310200	255,215,0
chr1	8411800	8412000	K562	1	.	8411800	8412000	255,215,0
chr1	8449000	8449400	K562	1	.	8449000	8449400	255,215,0
chr1	8459600	8459800	K562	1	.	8459600	8459800	255,215,0
chr1	8578200	8578600	K562	1	.	8578200	8578600	255,215,0
chr1	8651200	8651400	K562	1	.	8651200	8651400	255,215,0
chr1	8671800	8672000	K562	1	.	8671800	8672000	255,215,0
chr1	8781800	8782000	K562	1	.	8781800	8782000	255,215,0
chr1	8807600	8807800	K562	1	.	8807600	8807800	255,215,0
chr1	8837200	8837400	K562	1	.	8837200	8837400	255,215,0
chr1	8844200	8844400	K562	1	.	8844200	8844400	255,215,0
chr1	8851600	8852000	K562	1	.	8851600	8852000	255,215,0
chr1	8852600	8853000	K562	1	.	8852600	8853000	255,215,0
chr1	8887800	8888200	K562	1	.	8887800	8888200	255,215,0
chr1	8901600	8901800	K562	1	.	8901600	8901800	255,215,0
chr1	8905400	8906000	K562	1	.	8905400	8906000	255,215,0
chr1	8958400	8958800	K562	1	.	8958400	8958800	255,215,0
chr1	9131600	9132000	K562	1	.	9131600	9132000	255,215,0
chr1	9158000	9158400	K562	1	.	9158000	9158400	255,215,0
chr1	9212600	9212800	K562	1	.	9212600	9212800	255,215,0
chr1	9371600	9371800	K562	1	.	9371600	9371800	255,215,0
chr1	9582600	9582800	K562	1	.	9582600	9582800	255,215,0
chr1	9596400	9596600	K562	1	.	9596400	9596600	255,215,0
chr1	9675600	9676000	K562	1	.	9675600	9676000	255,215,0
chr1	9684400	9684600	K562	1	.	9684400	9684600	255,215,0
chr1	9701200	9701400	K562	1	.	9701200	9701400	255,215,0
chr1	9720600	9720800	K562	1	.	9720600	9720800	255,215,0
chr1	9722200	9722600	K562	1	.	9722200	9722600	255,215,0
chr1	9763000	9763400	K562	1	.	9763000	9763400	255,215,0
chr1	9772800	9773200	K562	1	.	9772800	9773200	255,215,0
chr1	9773400	9773600	K562	1	.	9773400	9773600	255,215,0
chr1	9774200	9774800	K562	1	.	9774200	9774800	255,215,0
chr1	9813200	9813600	K562	1	.	9813200	9813600	255,215,0
chr1	9824000	9824400	K562	1	.	9824000	9824400	255,215,0
chr1	9824800	9825000	K562	1	.	9824800	9825000	255,215,0
chr1	9828200	9828400	K562	1	.	9828200	9828400	255,215,0
chr1	9834600	9835400	K562	1	.	9834600	9835400	255,215,0
chr1	9869400	9869600	K562	1	.	9869400	9869600	255,215,0
chr1	9904600	9904800	K562	1	.	9904600	9904800	255,215,0
chr1	9906800	9907000	K562	1	.	9906800	9907000	255,215,0
chr1	9908200	9908400	K562	1	.	9908200	9908400	255,215,0
chr1	9910000	9910600	K562	1	.	9910000	9910600	255,215,0
chr1	9927600	9927800	K562	1	.	9927600	9927800	255,215,0
chr1	9946200	9946400	K562	1	.	9946200	9946400	255,215,0
chr1	9965200	9965400	K562	1	.	9965200	9965400	255,215,0
chr1	9976800	9977000	K562	1	.	9976800	9977000	255,215,0
chr1	10075800	10076000	K562	1	.	10075800	10076000	255,215,0
chr1	10090800	10091000	K562	1	.	10090800	10091000	255,215,0
chr1	10286400	10286600	K562	1	.	10286400	10286600	255,215,0
chr1	10380400	10380600	K562	1	.	10380400	10380600	255,215,0
chr1	10438400	10439000	K562	1	.	10438400	10439000	255,215,0
chr1	10514800	10515000	K562	1	.	10514800	10515000	255,215,0
chr1	10547200	10547400	K562	1	.	10547200	10547400	255,215,0
chr1	10750600	10751000	K562	1	.	10750600	10751000	255,215,0
chr1	10751800	10752000	K562	1	.	10751800	10752000	255,215,0
chr1	11054600	11054800	K562	1	.	11054600	11054800	255,215,0
chr1	11099600	11099800	K562	1	.	11099600	11099800	255,215,0
chr1	11100000	11100200	K562	1	.	11100000	11100200	255,215,0
chr1	11101000	11101600	K562	1	.	11101000	11101600	255,215,0
chr1	11101800	11102000	K562	1	.	11101800	11102000	255,215,0
chr1	11153000	11153200	K562	1	.	11153000	11153200	255,215,0
chr1	11238400	11238600	K562	1	.	11238400	11238600	255,215,0
chr1	11334600	11334800	K562	1	.	11334600	11334800	255,215,0
chr1	11339800	11340000	K562	1	.	11339800	11340000	255,215,0
chr1	11379200	11379400	K562	1	.	11379200	11379400	255,215,0
chr1	11454800	11455000	K562	1	.	11454800	11455000	255,215,0
chr1	11508600	11508800	K562	1	.	11508600	11508800	255,215,0
chr1	11566000	11566200	K562	1	.	11566000	11566200	255,215,0
chr1	11623600	11623800	K562	1	.	11623600	11623800	255,215,0
chr1	11675200	11675600	K562	1	.	11675200	11675600	255,215,0
chr1	11732800	11733000	K562	1	.	11732800	11733000	255,215,0
chr1	11747800	11748000	K562	1	.	11747800	11748000	255,215,0
chr1	11750000	11751000	K562	1	.	11750000	11751000	255,215,0
chr1	11757000	11757600	K562	1	.	11757000	11757600	255,215,0
chr1	11760600	11761200	K562	1	.	11760600	11761200	255,215,0
chr1	11768800	11769000	K562	1	.	11768800	11769000	255,215,0
chr1	11785600	11786200	K562	1	.	11785600	11786200	255,215,0
chr1	11812600	11813200	K562	1	.	11812600	11813200	255,215,0
chr1	11813600	11814000	K562	1	.	11813600	11814000	255,215,0
chr1	11817200	11817400	K562	1	.	11817200	11817400	255,215,0
chr1	11822000	11823000	K562	1	.	11822000	11823000	255,215,0
chr1	11823800	11824000	K562	1	.	11823800	11824000	255,215,0
chr1	11824600	11824800	K562	1	.	11824600	11824800	255,215,0
chr1	11829000	11829200	K562	1	.	11829000	11829200	255,215,0
chr1	11831800	11832000	K562	1	.	11831800	11832000	255,215,0
chr1	11851600	11852000	K562	1	.	11851600	11852000	255,215,0
chr1	11852800	11853000	K562	1	.	11852800	11853000	255,215,0
chr1	11898800	11899000	K562	1	.	11898800	11899000	255,215,0
chr1	11901200	11901600	K562	1	.	11901200	11901600	255,215,0
chr1	11925600	11926000	K562	1	.	11925600	11926000	255,215,0
chr1	11939600	11940000	K562	1	.	11939600	11940000	255,215,0
chr1	11940800	11942600	K562	1	.	11940800	11942600	255,215,0
chr1	11953400	11953600	K562	1	.	11953400	11953600	255,215,0
chr1	11970800	11971000	K562	1	.	11970800	11971000	255,215,0
chr1	11989200	11989400	K562	1	.	11989200	11989400	255,215,0
chr1	11998400	11998600	K562	1	.	11998400	11998600	255,215,0
chr1	11999000	11999600	K562	1	.	11999000	11999600	255,215,0
chr1	12015200	12015600	K562	1	.	12015200	12015600	255,215,0
chr1	12033200	12033600	K562	1	.	12033200	12033600	255,215,0
chr1	12043400	12044000	K562	1	.	12043400	12044000	255,215,0
chr1	12065600	12066000	K562	1	.	12065600	12066000	255,215,0
chr1	12066200	12066400	K562	1	.	12066200	12066400	255,215,0
chr1	12066800	12067000	K562	1	.	12066800	12067000	255,215,0
chr1	12073600	12073800	K562	1	.	12073600	12073800	255,215,0
chr1	12074400	12074600	K562	1	.	12074400	12074600	255,215,0
chr1	12074800	12075800	K562	1	.	12074800	12075800	255,215,0
chr1	12109800	12110000	K562	1	.	12109800	12110000	255,215,0
chr1	12135400	12136200	K562	1	.	12135400	12136200	255,215,0
chr1	12145800	12146000	K562	1	.	12145800	12146000	255,215,0
chr1	12150000	12150400	K562	1	.	12150000	12150400	255,215,0
chr1	12167000	12167200	K562	1	.	12167000	12167200	255,215,0
chr1	12178800	12179000	K562	1	.	12178800	12179000	255,215,0
chr1	12232400	12232600	K562	1	.	12232400	12232600	255,215,0
chr1	12243400	12243600	K562	1	.	12243400	12243600	255,215,0
chr1	12266000	12266200	K562	1	.	12266000	12266200	255,215,0
chr1	12269000	12269200	K562	1	.	12269000	12269200	255,215,0
chr1	12275600	12276000	K562	1	.	12275600	12276000	255,215,0
chr1	12277800	12278000	K562	1	.	12277800	12278000	255,215,0
chr1	12278200	12279200	K562	1	.	12278200	12279200	255,215,0
chr1	12279800	12280200	K562	1	.	12279800	12280200	255,215,0
chr1	12282800	12283000	K562	1	.	12282800	12283000	255,215,0
chr1	12335600	12335800	K562	1	.	12335600	12335800	255,215,0
chr1	12448000	12448200	K562	1	.	12448000	12448200	255,215,0
chr1	12468600	12469000	K562	1	.	12468600	12469000	255,215,0
chr1	12501400	12502200	K562	1	.	12501400	12502200	255,215,0
chr1	12511400	12511600	K562	1	.	12511400	12511600	255,215,0
chr1	12524000	12524400	K562	1	.	12524000	12524400	255,215,0
chr1	12525200	12525400	K562	1	.	12525200	12525400	255,215,0
chr1	12527000	12527200	K562	1	.	12527000	12527200	255,215,0
chr1	12528400	12528600	K562	1	.	12528400	12528600	255,215,0
chr1	12532600	12534400	K562	1	.	12532600	12534400	255,215,0
chr1	12537400	12537600	K562	1	.	12537400	12537600	255,215,0
chr1	12581000	12581200	K562	1	.	12581000	12581200	255,215,0
chr1	12583600	12583800	K562	1	.	12583600	12583800	255,215,0
chr1	12584400	12584600	K562	1	.	12584400	12584600	255,215,0
chr1	12590400	12590600	K562	1	.	12590400	12590600	255,215,0
chr1	12591200	12591800	K562	1	.	12591200	12591800	255,215,0
chr1	12593800	12594000	K562	1	.	12593800	12594000	255,215,0
chr1	12596200	12596400	K562	1	.	12596200	12596400	255,215,0
chr1	12597200	12597800	K562	1	.	12597200	12597800	255,215,0
chr1	12611800	12612000	K562	1	.	12611800	12612000	255,215,0
chr1	12612200	12612600	K562	1	.	12612200	12612600	255,215,0
chr1	12618200	12618600	K562	1	.	12618200	12618600	255,215,0
chr1	12623000	12623200	K562	1	.	12623000	12623200	255,215,0
chr1	12624200	12624600	K562	1	.	12624200	12624600	255,215,0
chr1	12626000	12626400	K562	1	.	12626000	12626400	255,215,0
chr1	12627000	12627200	K562	1	.	12627000	12627200	255,215,0
chr1	12627400	12627600	K562	1	.	12627400	12627600	255,215,0
chr1	12694800	12695600	K562	1	.	12694800	12695600	255,215,0
chr1	12712600	12712800	K562	1	.	12712600	12712800	255,215,0
chr1	12716000	12717000	K562	1	.	12716000	12717000	255,215,0
chr1	12717200	12718200	K562	1	.	12717200	12718200	255,215,0
chr1	12726400	12726600	K562	1	.	12726400	12726600	255,215,0
chr1	12805000	12805600	K562	1	.	12805000	12805600	255,215,0
chr1	12808800	12809000	K562	1	.	12808800	12809000	255,215,0
chr1	12844000	12844200	K562	1	.	12844000	12844200	255,215,0
chr1	12845000	12845200	K562	1	.	12845000	12845200	255,215,0
chr1	12870600	12871400	K562	1	.	12870600	12871400	255,215,0
chr1	12872000	12872200	K562	1	.	12872000	12872200	255,215,0
chr1	13038600	13038800	K562	1	.	13038600	13038800	255,215,0
chr1	13792200	13792400	K562	1	.	13792200	13792400	255,215,0
chr1	14136200	14136600	K562	1	.	14136200	14136600	255,215,0
chr1	14140200	14140400	K562	1	.	14140200	14140400	255,215,0
chr1	14155400	14155800	K562	1	.	14155400	14155800	255,215,0
chr1	14195800	14196000	K562	1	.	14195800	14196000	255,215,0
chr1	14274200	14274400	K562	1	.	14274200	14274400	255,215,0
chr1	14440400	14440600	K562	1	.	14440400	14440600	255,215,0
chr1	14476000	14476200	K562	1	.	14476000	14476200	255,215,0
chr1	14544000	14544200	K562	1	.	14544000	14544200	255,215,0
chr1	14722200	14722400	K562	1	.	14722200	14722400	255,215,0
chr1	14741800	14742200	K562	1	.	14741800	14742200	255,215,0
chr1	14744600	14744800	K562	1	.	14744600	14744800	255,215,0
chr1	14745600	14745800	K562	1	.	14745600	14745800	255,215,0
chr1	14746000	14746800	K562	1	.	14746000	14746800	255,215,0
chr1	14747600	14747800	K562	1	.	14747600	14747800	255,215,0
chr1	14748400	14749200	K562	1	.	14748400	14749200	255,215,0
chr1	14749400	14749600	K562	1	.	14749400	14749600	255,215,0
chr1	14760800	14761000	K562	1	.	14760800	14761000	255,215,0
chr1	14761400	14762600	K562	1	.	14761400	14762600	255,215,0
chr1	14762800	14763000	K562	1	.	14762800	14763000	255,215,0
chr1	14763200	14764600	K562	1	.	14763200	14764600	255,215,0
chr1	14769600	14770400	K562	1	.	14769600	14770400	255,215,0
chr1	14789800	14790000	K562	1	.	14789800	14790000	255,215,0
chr1	14806400	14806600	K562	1	.	14806400	14806600	255,215,0
chr1	14979000	14979200	K562	1	.	14979000	14979200	255,215,0
chr1	14983000	14983200	K562	1	.	14983000	14983200	255,215,0
chr1	15100800	15101000	K562	1	.	15100800	15101000	255,215,0
chr1	15101800	15102600	K562	1	.	15101800	15102600	255,215,0
chr1	15102800	15106200	K562	1	.	15102800	15106200	255,215,0
chr1	15106400	15107200	K562	1	.	15106400	15107200	255,215,0
chr1	15109000	15112200	K562	1	.	15109000	15112200	255,215,0
chr1	15127200	15127600	K562	1	.	15127200	15127600	255,215,0
chr1	15131200	15131400	K562	1	.	15131200	15131400	255,215,0
chr1	15133400	15133600	K562	1	.	15133400	15133600	255,215,0
chr1	15143600	15144200	K562	1	.	15143600	15144200	255,215,0
chr1	15152600	15153000	K562	1	.	15152600	15153000	255,215,0
chr1	15164600	15164800	K562	1	.	15164600	15164800	255,215,0
chr1	15166800	15167200	K562	1	.	15166800	15167200	255,215,0
chr1	15167400	15167600	K562	1	.	15167400	15167600	255,215,0
chr1	15168600	15168800	K562	1	.	15168600	15168800	255,215,0
chr1	15208400	15209200	K562	1	.	15208400	15209200	255,215,0
chr1	15211200	15211800	K562	1	.	15211200	15211800	255,215,0
chr1	15223600	15223800	K562	1	.	15223600	15223800	255,215,0
chr1	15255000	15255200	K562	1	.	15255000	15255200	255,215,0
chr1	15260000	15260400	K562	1	.	15260000	15260400	255,215,0
chr1	15324400	15324600	K562	1	.	15324400	15324600	255,215,0
chr1	15343800	15344000	K562	1	.	15343800	15344000	255,215,0
chr1	15433200	15433400	K562	1	.	15433200	15433400	255,215,0
chr1	15562600	15563200	K562	1	.	15562600	15563200	255,215,0
chr1	15641200	15641400	K562	1	.	15641200	15641400	255,215,0
chr1	15651200	15651400	K562	1	.	15651200	15651400	255,215,0
chr1	15685200	15685600	K562	1	.	15685200	15685600	255,215,0
chr1	15750000	15750200	K562	1	.	15750000	15750200	255,215,0
chr1	15750400	15751000	K562	1	.	15750400	15751000	255,215,0
chr1	15757800	15758000	K562	1	.	15757800	15758000	255,215,0
chr1	15770800	15771600	K562	1	.	15770800	15771600	255,215,0
chr1	15772200	15772400	K562	1	.	15772200	15772400	255,215,0
chr1	15777400	15777600	K562	1	.	15777400	15777600	255,215,0
chr1	15778800	15779000	K562	1	.	15778800	15779000	255,215,0
chr1	15783000	15783400	K562	1	.	15783000	15783400	255,215,0
chr1	15802200	15802600	K562	1	.	15802200	15802600	255,215,0
chr1	15848200	15848600	K562	1	.	15848200	15848600	255,215,0
chr1	15855000	15855200	K562	1	.	15855000	15855200	255,215,0
chr1	15869200	15871200	K562	1	.	15869200	15871200	255,215,0
chr1	15914800	15915200	K562	1	.	15914800	15915200	255,215,0
chr1	15954000	15954200	K562	1	.	15954000	15954200	255,215,0
chr1	15954400	15955000	K562	1	.	15954400	15955000	255,215,0
chr1	16003400	16004000	K562	1	.	16003400	16004000	255,215,0
chr1	16119400	16119600	K562	1	.	16119400	16119600	255,215,0
chr1	16170400	16170600	K562	1	.	16170400	16170600	255,215,0
chr1	16183400	16183600	K562	1	.	16183400	16183600	255,215,0
chr1	16269400	16269800	K562	1	.	16269400	16269800	255,215,0
chr1	16336600	16336800	K562	1	.	16336600	16336800	255,215,0
chr1	16344000	16344400	K562	1	.	16344000	16344400	255,215,0
chr1	16345800	16346000	K562	1	.	16345800	16346000	255,215,0
chr1	16353200	16353800	K562	1	.	16353200	16353800	255,215,0
chr1	16354600	16355000	K562	1	.	16354600	16355000	255,215,0
chr1	16355200	16355600	K562	1	.	16355200	16355600	255,215,0
chr1	16355800	16356200	K562	1	.	16355800	16356200	255,215,0
chr1	16364800	16365000	K562	1	.	16364800	16365000	255,215,0
chr1	16376800	16377200	K562	1	.	16376800	16377200	255,215,0
chr1	16377600	16377800	K562	1	.	16377600	16377800	255,215,0
chr1	16379800	16380000	K562	1	.	16379800	16380000	255,215,0
chr1	16407000	16407400	K562	1	.	16407000	16407400	255,215,0
chr1	16409000	16409200	K562	1	.	16409000	16409200	255,215,0
chr1	16412000	16412400	K562	1	.	16412000	16412400	255,215,0
chr1	16434800	16435000	K562	1	.	16434800	16435000	255,215,0
chr1	16450200	16450400	K562	1	.	16450200	16450400	255,215,0
chr1	16488400	16489800	K562	1	.	16488400	16489800	255,215,0
chr1	16504400	16504600	K562	1	.	16504400	16504600	255,215,0
chr1	16521600	16522000	K562	1	.	16521600	16522000	255,215,0
chr1	16524000	16524400	K562	1	.	16524000	16524400	255,215,0
chr1	16531600	16532000	K562	1	.	16531600	16532000	255,215,0
chr1	16535800	16536000	K562	1	.	16535800	16536000	255,215,0
chr1	16551400	16551600	K562	1	.	16551400	16551600	255,215,0
chr1	16555000	16555400	K562	1	.	16555000	16555400	255,215,0
chr1	16557800	16558600	K562	1	.	16557800	16558600	255,215,0
chr1	16669000	16669600	K562	1	.	16669000	16669600	255,215,0
chr1	16691000	16691200	K562	1	.	16691000	16691200	255,215,0
chr1	16760000	16760200	K562	1	.	16760000	16760200	255,215,0
chr1	16763800	16764000	K562	1	.	16763800	16764000	255,215,0
chr1	16766200	16766400	K562	1	.	16766200	16766400	255,215,0
chr1	16770200	16771400	K562	1	.	16770200	16771400	255,215,0
chr1	16801600	16801800	K562	1	.	16801600	16801800	255,215,0
chr1	16832800	16833600	K562	1	.	16832800	16833600	255,215,0
chr1	16835600	16835800	K562	1	.	16835600	16835800	255,215,0
chr1	16843800	16844000	K562	1	.	16843800	16844000	255,215,0
chr1	16845600	16846400	K562	1	.	16845600	16846400	255,215,0
chr1	16847000	16847200	K562	1	.	16847000	16847200	255,215,0
chr1	16858000	16858400	K562	1	.	16858000	16858400	255,215,0
chr1	16860400	16860600	K562	1	.	16860400	16860600	255,215,0
chr1	16864000	16864400	K562	1	.	16864000	16864400	255,215,0
chr1	16866800	16867200	K562	1	.	16866800	16867200	255,215,0
chr1	16874000	16874200	K562	1	.	16874000	16874200	255,215,0
chr1	16875400	16875600	K562	1	.	16875400	16875600	255,215,0
chr1	16887200	16887400	K562	1	.	16887200	16887400	255,215,0
chr1	16928800	16929200	K562	1	.	16928800	16929200	255,215,0
chr1	16939600	16939800	K562	1	.	16939600	16939800	255,215,0
chr1	16942000	16942200	K562	1	.	16942000	16942200	255,215,0
chr1	16951400	16951800	K562	1	.	16951400	16951800	255,215,0
chr1	17001200	17001600	K562	1	.	17001200	17001600	255,215,0
chr1	17007400	17007600	K562	1	.	17007400	17007600	255,215,0
chr1	17007800	17008000	K562	1	.	17007800	17008000	255,215,0
chr1	17009200	17009400	K562	1	.	17009200	17009400	255,215,0
chr1	17013800	17014400	K562	1	.	17013800	17014400	255,215,0
chr1	17026600	17027000	K562	1	.	17026600	17027000	255,215,0
chr1	17027800	17028000	K562	1	.	17027800	17028000	255,215,0
chr1	17033800	17034200	K562	1	.	17033800	17034200	255,215,0
chr1	17034400	17034800	K562	1	.	17034400	17034800	255,215,0
chr1	17042000	17042200	K562	1	.	17042000	17042200	255,215,0
chr1	17044000	17044200	K562	1	.	17044000	17044200	255,215,0
chr1	17044400	17044800	K562	1	.	17044400	17044800	255,215,0
chr1	17059400	17059600	K562	1	.	17059400	17059600	255,215,0
chr1	17061800	17062000	K562	1	.	17061800	17062000	255,215,0
chr1	17193200	17193400	K562	1	.	17193200	17193400	255,215,0
chr1	17193600	17193800	K562	1	.	17193600	17193800	255,215,0
chr1	17196200	17196400	K562	1	.	17196200	17196400	255,215,0
chr1	17196600	17196800	K562	1	.	17196600	17196800	255,215,0
chr1	17200200	17200600	K562	1	.	17200200	17200600	255,215,0
chr1	17217000	17217600	K562	1	.	17217000	17217600	255,215,0
chr1	17257200	17257400	K562	1	.	17257200	17257400	255,215,0
chr1	17258200	17258400	K562	1	.	17258200	17258400	255,215,0
chr1	17274000	17274200	K562	1	.	17274000	17274200	255,215,0
chr1	17283400	17283600	K562	1	.	17283400	17283600	255,215,0
chr1	17287600	17287800	K562	1	.	17287600	17287800	255,215,0
chr1	17288000	17288600	K562	1	.	17288000	17288600	255,215,0
chr1	17331600	17331800	K562	1	.	17331600	17331800	255,215,0
chr1	17340400	17340800	K562	1	.	17340400	17340800	255,215,0
chr1	17342000	17342200	K562	1	.	17342000	17342200	255,215,0
chr1	17612400	17612600	K562	1	.	17612400	17612600	255,215,0
chr1	17628400	17628600	K562	1	.	17628400	17628600	255,215,0
chr1	17634400	17635000	K562	1	.	17634400	17635000	255,215,0
chr1	17685200	17687400	K562	1	.	17685200	17687400	255,215,0
chr1	17724000	17724400	K562	1	.	17724000	17724400	255,215,0
chr1	17727200	17727800	K562	1	.	17727200	17727800	255,215,0
chr1	17731200	17731800	K562	1	.	17731200	17731800	255,215,0
chr1	17746400	17746600	K562	1	.	17746400	17746600	255,215,0
chr1	17815400	17815800	K562	1	.	17815400	17815800	255,215,0
chr1	17980400	17980600	K562	1	.	17980400	17980600	255,215,0
chr1	18360800	18361000	K562	1	.	18360800	18361000	255,215,0
chr1	18580800	18581000	K562	1	.	18580800	18581000	255,215,0
chr1	18626400	18626600	K562	1	.	18626400	18626600	255,215,0
chr1	18629400	18629600	K562	1	.	18629400	18629600	255,215,0
chr1	18649000	18649200	K562	1	.	18649000	18649200	255,215,0
chr1	18700400	18700600	K562	1	.	18700400	18700600	255,215,0
chr1	18727000	18727200	K562	1	.	18727000	18727200	255,215,0
chr1	18738600	18738800	K562	1	.	18738600	18738800	255,215,0
chr1	18739200	18740000	K562	1	.	18739200	18740000	255,215,0
chr1	18741200	18741800	K562	1	.	18741200	18741800	255,215,0
chr1	18742000	18742600	K562	1	.	18742000	18742600	255,215,0
chr1	18745600	18746000	K562	1	.	18745600	18746000	255,215,0
chr1	18746600	18746800	K562	1	.	18746600	18746800	255,215,0
chr1	18748800	18749400	K562	1	.	18748800	18749400	255,215,0
chr1	18756200	18756600	K562	1	.	18756200	18756600	255,215,0
chr1	18770400	18770600	K562	1	.	18770400	18770600	255,215,0
chr1	18843000	18843200	K562	1	.	18843000	18843200	255,215,0
chr1	18857200	18858000	K562	1	.	18857200	18858000	255,215,0
chr1	18861000	18861200	K562	1	.	18861000	18861200	255,215,0
chr1	18902200	18902400	K562	1	.	18902200	18902400	255,215,0
chr1	18905600	18906200	K562	1	.	18905600	18906200	255,215,0
chr1	19075000	19075200	K562	1	.	19075000	19075200	255,215,0
chr1	19125800	19126400	K562	1	.	19125800	19126400	255,215,0
chr1	19126600	19127000	K562	1	.	19126600	19127000	255,215,0
chr1	19133000	19135000	K562	1	.	19133000	19135000	255,215,0
chr1	19140800	19141000	K562	1	.	19140800	19141000	255,215,0
chr1	19201800	19202000	K562	1	.	19201800	19202000	255,215,0
chr1	19231400	19231600	K562	1	.	19231400	19231600	255,215,0
chr1	19231800	19232000	K562	1	.	19231800	19232000	255,215,0
chr1	19327800	19328000	K562	1	.	19327800	19328000	255,215,0
chr1	19330000	19330200	K562	1	.	19330000	19330200	255,215,0
chr1	19395600	19395800	K562	1	.	19395600	19395800	255,215,0
chr1	19439800	19440200	K562	1	.	19439800	19440200	255,215,0
chr1	19506200	19506800	K562	1	.	19506200	19506800	255,215,0
chr1	19621200	19621400	K562	1	.	19621200	19621400	255,215,0
chr1	19626600	19627000	K562	1	.	19626600	19627000	255,215,0
chr1	19651800	19652400	K562	1	.	19651800	19652400	255,215,0
chr1	19671000	19671200	K562	1	.	19671000	19671200	255,215,0
chr1	19731800	19732000	K562	1	.	19731800	19732000	255,215,0
chr1	19734000	19734600	K562	1	.	19734000	19734600	255,215,0
chr1	19787400	19787600	K562	1	.	19787400	19787600	255,215,0
chr1	19797600	19797800	K562	1	.	19797600	19797800	255,215,0
chr1	19806000	19806200	K562	1	.	19806000	19806200	255,215,0
chr1	19821600	19821800	K562	1	.	19821600	19821800	255,215,0
chr1	19836400	19836600	K562	1	.	19836400	19836600	255,215,0
chr1	19860200	19860800	K562	1	.	19860200	19860800	255,215,0
chr1	19873600	19873800	K562	1	.	19873600	19873800	255,215,0
chr1	19908800	19909000	K562	1	.	19908800	19909000	255,215,0
chr1	20078600	20079200	K562	1	.	20078600	20079200	255,215,0
chr1	20175800	20176000	K562	1	.	20175800	20176000	255,215,0
chr1	20196400	20196800	K562	1	.	20196400	20196800	255,215,0
chr1	20310400	20310600	K562	1	.	20310400	20310600	255,215,0
chr1	20315800	20316000	K562	1	.	20315800	20316000	255,215,0
chr1	20334800	20335200	K562	1	.	20334800	20335200	255,215,0
chr1	20335400	20335600	K562	1	.	20335400	20335600	255,215,0
chr1	20344400	20344600	K562	1	.	20344400	20344600	255,215,0
chr1	20356000	20356200	K562	1	.	20356000	20356200	255,215,0
chr1	20356800	20357200	K562	1	.	20356800	20357200	255,215,0
chr1	20477800	20478000	K562	1	.	20477800	20478000	255,215,0
chr1	20486600	20486800	K562	1	.	20486600	20486800	255,215,0
chr1	20496400	20496800	K562	1	.	20496400	20496800	255,215,0
chr1	20501400	20502200	K562	1	.	20501400	20502200	255,215,0
chr1	20523800	20524400	K562	1	.	20523800	20524400	255,215,0
chr1	20669800	20670600	K562	1	.	20669800	20670600	255,215,0
chr1	20757000	20757200	K562	1	.	20757000	20757200	255,215,0
chr1	20799600	20800000	K562	1	.	20799600	20800000	255,215,0
chr1	20846200	20846600	K562	1	.	20846200	20846600	255,215,0
chr1	20856800	20857000	K562	1	.	20856800	20857000	255,215,0
chr1	20957200	20957600	K562	1	.	20957200	20957600	255,215,0
chr1	20990000	20990200	K562	1	.	20990000	20990200	255,215,0
chr1	21002000	21002200	K562	1	.	21002000	21002200	255,215,0
chr1	21030000	21030200	K562	1	.	21030000	21030200	255,215,0
chr1	21117600	21118000	K562	1	.	21117600	21118000	255,215,0
chr1	21145200	21145400	K562	1	.	21145200	21145400	255,215,0
chr1	21285000	21285200	K562	1	.	21285000	21285200	255,215,0
chr1	21346600	21346800	K562	1	.	21346600	21346800	255,215,0
chr1	21354200	21355200	K562	1	.	21354200	21355200	255,215,0
chr1	21356600	21356800	K562	1	.	21356600	21356800	255,215,0
chr1	21357200	21357400	K562	1	.	21357200	21357400	255,215,0
chr1	21384600	21385000	K562	1	.	21384600	21385000	255,215,0
chr1	21425600	21425800	K562	1	.	21425600	21425800	255,215,0
chr1	21439600	21440000	K562	1	.	21439600	21440000	255,215,0
chr1	21444200	21444400	K562	1	.	21444200	21444400	255,215,0
chr1	21492400	21492600	K562	1	.	21492400	21492600	255,215,0
chr1	21525600	21525800	K562	1	.	21525600	21525800	255,215,0
chr1	21527400	21527600	K562	1	.	21527400	21527600	255,215,0
chr1	21543400	21543600	K562	1	.	21543400	21543600	255,215,0
chr1	21544400	21544600	K562	1	.	21544400	21544600	255,215,0
chr1	21544800	21545200	K562	1	.	21544800	21545200	255,215,0
chr1	21680000	21680800	K562	1	.	21680000	21680800	255,215,0
chr1	21681000	21681400	K562	1	.	21681000	21681400	255,215,0
chr1	21707600	21708200	K562	1	.	21707600	21708200	255,215,0
chr1	21716200	21716800	K562	1	.	21716200	21716800	255,215,0
chr1	21717600	21717800	K562	1	.	21717600	21717800	255,215,0
chr1	21719200	21720200	K562	1	.	21719200	21720200	255,215,0
chr1	21722800	21723000	K562	1	.	21722800	21723000	255,215,0
chr1	21725000	21725200	K562	1	.	21725000	21725200	255,215,0
chr1	21728400	21728600	K562	1	.	21728400	21728600	255,215,0
chr1	21778600	21779200	K562	1	.	21778600	21779200	255,215,0
chr1	21781600	21781800	K562	1	.	21781600	21781800	255,215,0
chr1	21815200	21815600	K562	1	.	21815200	21815600	255,215,0
chr1	21886400	21886600	K562	1	.	21886400	21886600	255,215,0
chr1	21923200	21923400	K562	1	.	21923200	21923400	255,215,0
chr1	21933400	21933600	K562	1	.	21933400	21933600	255,215,0
chr1	21935200	21936000	K562	1	.	21935200	21936000	255,215,0
chr1	21939200	21940200	K562	1	.	21939200	21940200	255,215,0
chr1	21942400	21942800	K562	1	.	21942400	21942800	255,215,0
chr1	21945000	21946800	K562	1	.	21945000	21946800	255,215,0
chr1	21957200	21957400	K562	1	.	21957200	21957400	255,215,0
chr1	21957600	21957800	K562	1	.	21957600	21957800	255,215,0
chr1	21960600	21961000	K562	1	.	21960600	21961000	255,215,0
chr1	21964200	21964400	K562	1	.	21964200	21964400	255,215,0
chr1	21990200	21990400	K562	1	.	21990200	21990400	255,215,0
chr1	21991400	21991600	K562	1	.	21991400	21991600	255,215,0
chr1	21999600	22000000	K562	1	.	21999600	22000000	255,215,0
chr1	22000200	22000400	K562	1	.	22000200	22000400	255,215,0
chr1	22001400	22001600	K562	1	.	22001400	22001600	255,215,0
chr1	22002200	22003400	K562	1	.	22002200	22003400	255,215,0
chr1	22012600	22013000	K562	1	.	22012600	22013000	255,215,0
chr1	22013200	22013400	K562	1	.	22013200	22013400	255,215,0
chr1	22013600	22014800	K562	1	.	22013600	22014800	255,215,0
chr1	22076400	22077000	K562	1	.	22076400	22077000	255,215,0
chr1	22077600	22077800	K562	1	.	22077600	22077800	255,215,0
chr1	22094800	22095400	K562	1	.	22094800	22095400	255,215,0
chr1	22095600	22095800	K562	1	.	22095600	22095800	255,215,0
chr1	22112000	22112800	K562	1	.	22112000	22112800	255,215,0
chr1	22115800	22116000	K562	1	.	22115800	22116000	255,215,0
chr1	22116400	22116800	K562	1	.	22116400	22116800	255,215,0
chr1	22121200	22121400	K562	1	.	22121200	22121400	255,215,0
chr1	22121600	22122000	K562	1	.	22121600	22122000	255,215,0
chr1	22131000	22131200	K562	1	.	22131000	22131200	255,215,0
chr1	22143400	22143600	K562	1	.	22143400	22143600	255,215,0
chr1	22148800	22149200	K562	1	.	22148800	22149200	255,215,0
chr1	22153800	22154000	K562	1	.	22153800	22154000	255,215,0
chr1	22179600	22180000	K562	1	.	22179600	22180000	255,215,0
chr1	22193800	22194000	K562	1	.	22193800	22194000	255,215,0
chr1	22213000	22213800	K562	1	.	22213000	22213800	255,215,0
chr1	22268000	22268200	K562	1	.	22268000	22268200	255,215,0
chr1	22364000	22364400	K562	1	.	22364000	22364400	255,215,0
chr1	22364600	22365000	K562	1	.	22364600	22365000	255,215,0
chr1	22368800	22369000	K562	1	.	22368800	22369000	255,215,0
chr1	22378000	22378200	K562	1	.	22378000	22378200	255,215,0
chr1	22447800	22448400	K562	1	.	22447800	22448400	255,215,0
chr1	22489800	22490000	K562	1	.	22489800	22490000	255,215,0
chr1	22534800	22535000	K562	1	.	22534800	22535000	255,215,0
chr1	22613200	22613400	K562	1	.	22613200	22613400	255,215,0
chr1	22623200	22623600	K562	1	.	22623200	22623600	255,215,0
chr1	22630400	22630600	K562	1	.	22630400	22630600	255,215,0
chr1	22643800	22644000	K562	1	.	22643800	22644000	255,215,0
chr1	22660400	22660600	K562	1	.	22660400	22660600	255,215,0
chr1	22663600	22663800	K562	1	.	22663600	22663800	255,215,0
chr1	22689400	22690000	K562	1	.	22689400	22690000	255,215,0
chr1	22691400	22691600	K562	1	.	22691400	22691600	255,215,0
chr1	22692000	22692400	K562	1	.	22692000	22692400	255,215,0
chr1	22770000	22770200	K562	1	.	22770000	22770200	255,215,0
chr1	22774200	22774400	K562	1	.	22774200	22774400	255,215,0
chr1	22781000	22781200	K562	1	.	22781000	22781200	255,215,0
chr1	22864400	22864600	K562	1	.	22864400	22864600	255,215,0
chr1	22881400	22881600	K562	1	.	22881400	22881600	255,215,0
chr1	22965800	22966200	K562	1	.	22965800	22966200	255,215,0
chr1	22989000	22989200	K562	1	.	22989000	22989200	255,215,0
chr1	22992400	22992600	K562	1	.	22992400	22992600	255,215,0
chr1	23026200	23026400	K562	1	.	23026200	23026400	255,215,0
chr1	23107200	23107600	K562	1	.	23107200	23107600	255,215,0
chr1	23314000	23314200	K562	1	.	23314000	23314200	255,215,0
chr1	23324000	23324400	K562	1	.	23324000	23324400	255,215,0
chr1	23355800	23356000	K562	1	.	23355800	23356000	255,215,0
chr1	23437200	23437600	K562	1	.	23437200	23437600	255,215,0
chr1	23586200	23586400	K562	1	.	23586200	23586400	255,215,0
chr1	23698400	23698800	K562	1	.	23698400	23698800	255,215,0
chr1	23707200	23707600	K562	1	.	23707200	23707600	255,215,0
chr1	23716400	23716600	K562	1	.	23716400	23716600	255,215,0
chr1	23753400	23753600	K562	1	.	23753400	23753600	255,215,0
chr1	23762800	23763600	K562	1	.	23762800	23763600	255,215,0
chr1	23892800	23893200	K562	1	.	23892800	23893200	255,215,0
chr1	23914400	23914600	K562	1	.	23914400	23914600	255,215,0
chr1	23923000	23923200	K562	1	.	23923000	23923200	255,215,0
chr1	23923400	23923800	K562	1	.	23923400	23923800	255,215,0
chr1	23924000	23924200	K562	1	.	23924000	23924200	255,215,0
chr1	23924400	23924600	K562	1	.	23924400	23924600	255,215,0
chr1	23954200	23954600	K562	1	.	23954200	23954600	255,215,0
chr1	24011000	24011200	K562	1	.	24011000	24011200	255,215,0
chr1	24011600	24012000	K562	1	.	24011600	24012000	255,215,0
chr1	24042600	24043000	K562	1	.	24042600	24043000	255,215,0
chr1	24059000	24059200	K562	1	.	24059000	24059200	255,215,0
chr1	24099200	24099600	K562	1	.	24099200	24099600	255,215,0
chr1	24100200	24100400	K562	1	.	24100200	24100400	255,215,0
chr1	24115600	24115800	K562	1	.	24115600	24115800	255,215,0
chr1	24125200	24125400	K562	1	.	24125200	24125400	255,215,0
chr1	24137400	24137600	K562	1	.	24137400	24137600	255,215,0
chr1	24163000	24163200	K562	1	.	24163000	24163200	255,215,0
chr1	24174800	24175000	K562	1	.	24174800	24175000	255,215,0
chr1	24199000	24199400	K562	1	.	24199000	24199400	255,215,0
chr1	24205200	24205400	K562	1	.	24205200	24205400	255,215,0
chr1	24226600	24226800	K562	1	.	24226600	24226800	255,215,0
chr1	24240800	24241000	K562	1	.	24240800	24241000	255,215,0
chr1	24241200	24241400	K562	1	.	24241200	24241400	255,215,0
chr1	24250000	24250200	K562	1	.	24250000	24250200	255,215,0
chr1	24275600	24276000	K562	1	.	24275600	24276000	255,215,0
chr1	24410600	24411000	K562	1	.	24410600	24411000	255,215,0
chr1	24581200	24581600	K562	1	.	24581200	24581600	255,215,0
chr1	24637800	24638400	K562	1	.	24637800	24638400	255,215,0
chr1	24764800	24765400	K562	1	.	24764800	24765400	255,215,0
chr1	24790400	24790600	K562	1	.	24790400	24790600	255,215,0
chr1	24808600	24808800	K562	1	.	24808600	24808800	255,215,0
chr1	24982600	24982800	K562	1	.	24982600	24982800	255,215,0
chr1	25024000	25024200	K562	1	.	25024000	25024200	255,215,0
chr1	25025400	25025600	K562	1	.	25025400	25025600	255,215,0
chr1	25027400	25027600	K562	1	.	25027400	25027600	255,215,0
chr1	25055600	25055800	K562	1	.	25055600	25055800	255,215,0
chr1	25143400	25143600	K562	1	.	25143400	25143600	255,215,0
chr1	25417600	25417800	K562	1	.	25417600	25417800	255,215,0
chr1	25420800	25421000	K562	1	.	25420800	25421000	255,215,0
chr1	25428000	25428200	K562	1	.	25428000	25428200	255,215,0
chr1	25542000	25542200	K562	1	.	25542000	25542200	255,215,0
chr1	25542400	25543200	K562	1	.	25542400	25543200	255,215,0
chr1	25543400	25543800	K562	1	.	25543400	25543800	255,215,0
chr1	25583200	25583400	K562	1	.	25583200	25583400	255,215,0
chr1	25595600	25595800	K562	1	.	25595600	25595800	255,215,0
chr1	25598000	25598400	K562	1	.	25598000	25598400	255,215,0
chr1	25598800	25599400	K562	1	.	25598800	25599400	255,215,0
chr1	25600400	25601400	K562	1	.	25600400	25601400	255,215,0
chr1	25601800	25602000	K562	1	.	25601800	25602000	255,215,0
chr1	25602200	25602400	K562	1	.	25602200	25602400	255,215,0
chr1	25605000	25605200	K562	1	.	25605000	25605200	255,215,0
chr1	25605400	25605600	K562	1	.	25605400	25605600	255,215,0
chr1	25606000	25607000	K562	1	.	25606000	25607000	255,215,0
chr1	25607200	25607400	K562	1	.	25607200	25607400	255,215,0
chr1	25609600	25609800	K562	1	.	25609600	25609800	255,215,0
chr1	25611400	25612200	K562	1	.	25611400	25612200	255,215,0
chr1	25628800	25629200	K562	1	.	25628800	25629200	255,215,0
chr1	25639600	25639800	K562	1	.	25639600	25639800	255,215,0
chr1	25648400	25649000	K562	1	.	25648400	25649000	255,215,0
chr1	25696000	25696200	K562	1	.	25696000	25696200	255,215,0
chr1	25696400	25696800	K562	1	.	25696400	25696800	255,215,0
chr1	25697000	25697200	K562	1	.	25697000	25697200	255,215,0
chr1	25712800	25713000	K562	1	.	25712800	25713000	255,215,0
chr1	25736600	25737000	K562	1	.	25736600	25737000	255,215,0
chr1	25739400	25740400	K562	1	.	25739400	25740400	255,215,0
chr1	25740600	25741600	K562	1	.	25740600	25741600	255,215,0
chr1	25743800	25744000	K562	1	.	25743800	25744000	255,215,0
chr1	25745200	25745600	K562	1	.	25745200	25745600	255,215,0
chr1	25745800	25746200	K562	1	.	25745800	25746200	255,215,0
chr1	25746600	25747800	K562	1	.	25746600	25747800	255,215,0
chr1	25748000	25748400	K562	1	.	25748000	25748400	255,215,0
chr1	25794200	25794400	K562	1	.	25794200	25794400	255,215,0
chr1	25794600	25794800	K562	1	.	25794600	25794800	255,215,0
chr1	25807600	25808000	K562	1	.	25807600	25808000	255,215,0
chr1	25844000	25845000	K562	1	.	25844000	25845000	255,215,0
chr1	25846000	25846200	K562	1	.	25846000	25846200	255,215,0
chr1	25863000	25863200	K562	1	.	25863000	25863200	255,215,0
chr1	25880400	25880800	K562	1	.	25880400	25880800	255,215,0
chr1	25896600	25896800	K562	1	.	25896600	25896800	255,215,0
chr1	25912600	25913000	K562	1	.	25912600	25913000	255,215,0
chr1	25962800	25963000	K562	1	.	25962800	25963000	255,215,0
chr1	26038200	26038400	K562	1	.	26038200	26038400	255,215,0
chr1	26087400	26088000	K562	1	.	26087400	26088000	255,215,0
chr1	26109200	26109600	K562	1	.	26109200	26109600	255,215,0
chr1	26111200	26111600	K562	1	.	26111200	26111600	255,215,0
chr1	26158400	26158600	K562	1	.	26158400	26158600	255,215,0
chr1	26181000	26181400	K562	1	.	26181000	26181400	255,215,0
chr1	26205800	26206000	K562	1	.	26205800	26206000	255,215,0
chr1	26244400	26244800	K562	1	.	26244400	26244800	255,215,0
chr1	26246200	26246400	K562	1	.	26246200	26246400	255,215,0
chr1	26247600	26247800	K562	1	.	26247600	26247800	255,215,0
chr1	26248200	26248400	K562	1	.	26248200	26248400	255,215,0
chr1	26251000	26251200	K562	1	.	26251000	26251200	255,215,0
chr1	26253400	26254000	K562	1	.	26253400	26254000	255,215,0
chr1	26258600	26258800	K562	1	.	26258600	26258800	255,215,0
chr1	26259600	26261000	K562	1	.	26259600	26261000	255,215,0
chr1	26269800	26270000	K562	1	.	26269800	26270000	255,215,0
chr1	26271600	26271800	K562	1	.	26271600	26271800	255,215,0
chr1	26305000	26305200	K562	1	.	26305000	26305200	255,215,0
chr1	26305400	26305800	K562	1	.	26305400	26305800	255,215,0
chr1	26318800	26319000	K562	1	.	26318800	26319000	255,215,0
chr1	26319600	26320000	K562	1	.	26319600	26320000	255,215,0
chr1	26320200	26320600	K562	1	.	26320200	26320600	255,215,0
chr1	26325800	26326000	K562	1	.	26325800	26326000	255,215,0
chr1	26331000	26331200	K562	1	.	26331000	26331200	255,215,0
chr1	26331400	26331600	K562	1	.	26331400	26331600	255,215,0
chr1	26331800	26332800	K562	1	.	26331800	26332800	255,215,0
chr1	26333200	26333400	K562	1	.	26333200	26333400	255,215,0
chr1	26339000	26339200	K562	1	.	26339000	26339200	255,215,0
chr1	26354200	26354600	K562	1	.	26354200	26354600	255,215,0
chr1	26370000	26370600	K562	1	.	26370000	26370600	255,215,0
chr1	26371600	26372200	K562	1	.	26371600	26372200	255,215,0
chr1	26376200	26377200	K562	1	.	26376200	26377200	255,215,0
chr1	26380400	26380800	K562	1	.	26380400	26380800	255,215,0
chr1	26386600	26386800	K562	1	.	26386600	26386800	255,215,0
chr1	26387000	26387800	K562	1	.	26387000	26387800	255,215,0
chr1	26392800	26394000	K562	1	.	26392800	26394000	255,215,0
chr1	26395800	26396000	K562	1	.	26395800	26396000	255,215,0
chr1	26396200	26398000	K562	1	.	26396200	26398000	255,215,0
chr1	26398800	26399200	K562	1	.	26398800	26399200	255,215,0
chr1	26404800	26406200	K562	1	.	26404800	26406200	255,215,0
chr1	26408000	26408800	K562	1	.	26408000	26408800	255,215,0
chr1	26410800	26411000	K562	1	.	26410800	26411000	255,215,0
chr1	26418000	26418200	K562	1	.	26418000	26418200	255,215,0
chr1	26440000	26440400	K562	1	.	26440000	26440400	255,215,0
chr1	26450800	26451000	K562	1	.	26450800	26451000	255,215,0
chr1	26451200	26452000	K562	1	.	26451200	26452000	255,215,0
chr1	26457000	26457600	K562	1	.	26457000	26457600	255,215,0
chr1	26458800	26459600	K562	1	.	26458800	26459600	255,215,0
chr1	26463800	26464200	K562	1	.	26463800	26464200	255,215,0
chr1	26465000	26466000	K562	1	.	26465000	26466000	255,215,0
chr1	26467200	26467400	K562	1	.	26467200	26467400	255,215,0
chr1	26468400	26468800	K562	1	.	26468400	26468800	255,215,0
chr1	26492000	26492400	K562	1	.	26492000	26492400	255,215,0
chr1	26500800	26501200	K562	1	.	26500800	26501200	255,215,0
chr1	26516200	26516400	K562	1	.	26516200	26516400	255,215,0
chr1	26517000	26517200	K562	1	.	26517000	26517200	255,215,0
chr1	26526600	26528200	K562	1	.	26526600	26528200	255,215,0
chr1	26528400	26528600	K562	1	.	26528400	26528600	255,215,0
chr1	26558200	26558400	K562	1	.	26558200	26558400	255,215,0
chr1	26608600	26608800	K562	1	.	26608600	26608800	255,215,0
chr1	26609400	26609600	K562	1	.	26609400	26609600	255,215,0
chr1	26612400	26613000	K562	1	.	26612400	26613000	255,215,0
chr1	26634800	26635400	K562	1	.	26634800	26635400	255,215,0
chr1	26635600	26635800	K562	1	.	26635600	26635800	255,215,0
chr1	26656600	26657000	K562	1	.	26656600	26657000	255,215,0
chr1	26664400	26664600	K562	1	.	26664400	26664600	255,215,0
chr1	26665800	26666000	K562	1	.	26665800	26666000	255,215,0
chr1	26674800	26675000	K562	1	.	26674800	26675000	255,215,0
chr1	26697600	26697800	K562	1	.	26697600	26697800	255,215,0
chr1	26700400	26700600	K562	1	.	26700400	26700600	255,215,0
chr1	26701200	26701400	K562	1	.	26701200	26701400	255,215,0
chr1	26703800	26704000	K562	1	.	26703800	26704000	255,215,0
chr1	26706000	26706200	K562	1	.	26706000	26706200	255,215,0
chr1	26710800	26711000	K562	1	.	26710800	26711000	255,215,0
chr1	26712200	26712800	K562	1	.	26712200	26712800	255,215,0
chr1	26736600	26737000	K562	1	.	26736600	26737000	255,215,0
chr1	26757600	26757800	K562	1	.	26757600	26757800	255,215,0
chr1	26808800	26809000	K562	1	.	26808800	26809000	255,215,0
chr1	26810600	26810800	K562	1	.	26810600	26810800	255,215,0
chr1	26811200	26811400	K562	1	.	26811200	26811400	255,215,0
chr1	26821600	26821800	K562	1	.	26821600	26821800	255,215,0
chr1	26825600	26825800	K562	1	.	26825600	26825800	255,215,0
chr1	26835000	26835400	K562	1	.	26835000	26835400	255,215,0
chr1	26844000	26844400	K562	1	.	26844000	26844400	255,215,0
chr1	26854400	26854600	K562	1	.	26854400	26854600	255,215,0
chr1	26855000	26855200	K562	1	.	26855000	26855200	255,215,0
chr1	26865200	26865400	K562	1	.	26865200	26865400	255,215,0
chr1	26910600	26911000	K562	1	.	26910600	26911000	255,215,0
chr1	26915400	26915600	K562	1	.	26915400	26915600	255,215,0
chr1	26921200	26921400	K562	1	.	26921200	26921400	255,215,0
chr1	26924800	26925000	K562	1	.	26924800	26925000	255,215,0
chr1	26925400	26925800	K562	1	.	26925400	26925800	255,215,0
chr1	26935400	26935600	K562	1	.	26935400	26935600	255,215,0
chr1	26939200	26939400	K562	1	.	26939200	26939400	255,215,0
chr1	26962000	26964400	K562	1	.	26962000	26964400	255,215,0
chr1	26977600	26977800	K562	1	.	26977600	26977800	255,215,0
chr1	26989200	26989600	K562	1	.	26989200	26989600	255,215,0
chr1	26989800	26990000	K562	1	.	26989800	26990000	255,215,0
chr1	27009000	27009600	K562	1	.	27009000	27009600	255,215,0
chr1	27117800	27118600	K562	1	.	27117800	27118600	255,215,0
chr1	27124200	27124400	K562	1	.	27124200	27124400	255,215,0
chr1	27131600	27132400	K562	1	.	27131600	27132400	255,215,0
chr1	27239800	27240000	K562	1	.	27239800	27240000	255,215,0
chr1	27277000	27277400	K562	1	.	27277000	27277400	255,215,0
chr1	27278600	27279000	K562	1	.	27278600	27279000	255,215,0
chr1	27286400	27286800	K562	1	.	27286400	27286800	255,215,0
chr1	27340400	27340800	K562	1	.	27340400	27340800	255,215,0
chr1	27341800	27342000	K562	1	.	27341800	27342000	255,215,0
chr1	27343000	27343200	K562	1	.	27343000	27343200	255,215,0
chr1	27343600	27344200	K562	1	.	27343600	27344200	255,215,0
chr1	27353000	27353200	K562	1	.	27353000	27353200	255,215,0
chr1	27355000	27355200	K562	1	.	27355000	27355200	255,215,0
chr1	27356200	27356400	K562	1	.	27356200	27356400	255,215,0
chr1	27376400	27376600	K562	1	.	27376400	27376600	255,215,0
chr1	27379200	27379400	K562	1	.	27379200	27379400	255,215,0
chr1	27392600	27392800	K562	1	.	27392600	27392800	255,215,0
chr1	27393000	27393200	K562	1	.	27393000	27393200	255,215,0
chr1	27393800	27394000	K562	1	.	27393800	27394000	255,215,0
chr1	27394200	27394400	K562	1	.	27394200	27394400	255,215,0
chr1	27400600	27401600	K562	1	.	27400600	27401600	255,215,0
chr1	27404400	27404600	K562	1	.	27404400	27404600	255,215,0
chr1	27429200	27429600	K562	1	.	27429200	27429600	255,215,0
chr1	27442200	27442600	K562	1	.	27442200	27442600	255,215,0
chr1	27483600	27484200	K562	1	.	27483600	27484200	255,215,0
chr1	27491800	27492200	K562	1	.	27491800	27492200	255,215,0
chr1	27492800	27493000	K562	1	.	27492800	27493000	255,215,0
chr1	27513200	27513400	K562	1	.	27513200	27513400	255,215,0
chr1	27532400	27532600	K562	1	.	27532400	27532600	255,215,0
chr1	27546600	27547000	K562	1	.	27546600	27547000	255,215,0
chr1	27623200	27623400	K562	1	.	27623200	27623400	255,215,0
chr1	27633400	27633600	K562	1	.	27633400	27633600	255,215,0
chr1	27695600	27695800	K562	1	.	27695600	27695800	255,215,0
chr1	27699000	27699800	K562	1	.	27699000	27699800	255,215,0
chr1	27704200	27704600	K562	1	.	27704200	27704600	255,215,0
chr1	27729400	27729800	K562	1	.	27729400	27729800	255,215,0
chr1	27826400	27827000	K562	1	.	27826400	27827000	255,215,0
chr1	27829600	27829800	K562	1	.	27829600	27829800	255,215,0
chr1	27841000	27841200	K562	1	.	27841000	27841200	255,215,0
chr1	27881600	27882000	K562	1	.	27881600	27882000	255,215,0
chr1	27931400	27931800	K562	1	.	27931400	27931800	255,215,0
chr1	27941200	27942000	K562	1	.	27941200	27942000	255,215,0
chr1	27945400	27945800	K562	1	.	27945400	27945800	255,215,0
chr1	27979200	27979400	K562	1	.	27979200	27979400	255,215,0
chr1	27981600	27982400	K562	1	.	27981600	27982400	255,215,0
chr1	27993200	27994400	K562	1	.	27993200	27994400	255,215,0
chr1	28006800	28007000	K562	1	.	28006800	28007000	255,215,0
chr1	28032600	28032800	K562	1	.	28032600	28032800	255,215,0
chr1	28104600	28104800	K562	1	.	28104600	28104800	255,215,0
chr1	28106400	28106800	K562	1	.	28106400	28106800	255,215,0
chr1	28192400	28192600	K562	1	.	28192400	28192600	255,215,0
chr1	28193400	28194200	K562	1	.	28193400	28194200	255,215,0
chr1	28198400	28199000	K562	1	.	28198400	28199000	255,215,0
chr1	28205800	28206000	K562	1	.	28205800	28206000	255,215,0
chr1	28254800	28255000	K562	1	.	28254800	28255000	255,215,0
chr1	28266800	28267000	K562	1	.	28266800	28267000	255,215,0
chr1	28329200	28329400	K562	1	.	28329200	28329400	255,215,0
chr1	28384600	28385200	K562	1	.	28384600	28385200	255,215,0
chr1	28425600	28425800	K562	1	.	28425600	28425800	255,215,0
chr1	28445200	28445600	K562	1	.	28445200	28445600	255,215,0
chr1	28517400	28518000	K562	1	.	28517400	28518000	255,215,0
chr1	28535400	28535600	K562	1	.	28535400	28535600	255,215,0
chr1	28582800	28583200	K562	1	.	28582800	28583200	255,215,0
chr1	28605200	28605800	K562	1	.	28605200	28605800	255,215,0
chr1	28611200	28611800	K562	1	.	28611200	28611800	255,215,0
chr1	28618400	28618600	K562	1	.	28618400	28618600	255,215,0
chr1	28627800	28628600	K562	1	.	28627800	28628600	255,215,0
chr1	28631200	28631400	K562	1	.	28631200	28631400	255,215,0
chr1	28633000	28633200	K562	1	.	28633000	28633200	255,215,0
chr1	28641800	28642000	K562	1	.	28641800	28642000	255,215,0
chr1	28653200	28653400	K562	1	.	28653200	28653400	255,215,0
chr1	28680000	28680200	K562	1	.	28680000	28680200	255,215,0
chr1	28685200	28685600	K562	1	.	28685200	28685600	255,215,0
chr1	28692800	28693000	K562	1	.	28692800	28693000	255,215,0
chr1	28693200	28693400	K562	1	.	28693200	28693400	255,215,0
chr1	28705200	28705400	K562	1	.	28705200	28705400	255,215,0
chr1	28722400	28722600	K562	1	.	28722400	28722600	255,215,0
chr1	28739200	28739600	K562	1	.	28739200	28739600	255,215,0
chr1	28768200	28768600	K562	1	.	28768200	28768600	255,215,0
chr1	28848000	28848200	K562	1	.	28848000	28848200	255,215,0
chr1	28848400	28848600	K562	1	.	28848400	28848600	255,215,0
chr1	28851600	28851800	K562	1	.	28851600	28851800	255,215,0
chr1	28878000	28878200	K562	1	.	28878000	28878200	255,215,0
chr1	28897200	28897400	K562	1	.	28897200	28897400	255,215,0
chr1	28916600	28916800	K562	1	.	28916600	28916800	255,215,0
chr1	28973800	28974200	K562	1	.	28973800	28974200	255,215,0
chr1	28980600	28980800	K562	1	.	28980600	28980800	255,215,0
chr1	28982000	28982200	K562	1	.	28982000	28982200	255,215,0
chr1	28982800	28983000	K562	1	.	28982800	28983000	255,215,0
chr1	29011400	29011600	K562	1	.	29011400	29011600	255,215,0
chr1	29045200	29046200	K562	1	.	29045200	29046200	255,215,0
chr1	29108000	29108200	K562	1	.	29108000	29108200	255,215,0
chr1	29202800	29203000	K562	1	.	29202800	29203000	255,215,0
chr1	29229200	29229600	K562	1	.	29229200	29229600	255,215,0
chr1	29230800	29231000	K562	1	.	29230800	29231000	255,215,0
chr1	29244400	29244800	K562	1	.	29244400	29244800	255,215,0
chr1	29252000	29252400	K562	1	.	29252000	29252400	255,215,0
chr1	29270800	29271000	K562	1	.	29270800	29271000	255,215,0
chr1	29271800	29272000	K562	1	.	29271800	29272000	255,215,0
chr1	29299600	29299800	K562	1	.	29299600	29299800	255,215,0
chr1	29359400	29360000	K562	1	.	29359400	29360000	255,215,0
chr1	29456600	29456800	K562	1	.	29456600	29456800	255,215,0
chr1	29457200	29457400	K562	1	.	29457200	29457400	255,215,0
chr1	29463000	29463400	K562	1	.	29463000	29463400	255,215,0
chr1	29483000	29484000	K562	1	.	29483000	29484000	255,215,0
chr1	29535000	29535400	K562	1	.	29535000	29535400	255,215,0
chr1	29609000	29610400	K562	1	.	29609000	29610400	255,215,0
chr1	29651200	29652200	K562	1	.	29651200	29652200	255,215,0
chr1	29658800	29659000	K562	1	.	29658800	29659000	255,215,0
chr1	29676200	29677000	K562	1	.	29676200	29677000	255,215,0
chr1	29681200	29681400	K562	1	.	29681200	29681400	255,215,0
chr1	29705800	29706400	K562	1	.	29705800	29706400	255,215,0
chr1	29715600	29715800	K562	1	.	29715600	29715800	255,215,0
chr1	30144400	30144600	K562	1	.	30144400	30144600	255,215,0
chr1	30196200	30196400	K562	1	.	30196200	30196400	255,215,0
chr1	30284200	30284400	K562	1	.	30284200	30284400	255,215,0
chr1	30417000	30417400	K562	1	.	30417000	30417400	255,215,0
chr1	30558800	30559200	K562	1	.	30558800	30559200	255,215,0
chr1	30565400	30565600	K562	1	.	30565400	30565600	255,215,0
chr1	30579000	30579200	K562	1	.	30579000	30579200	255,215,0
chr1	30584400	30584600	K562	1	.	30584400	30584600	255,215,0
chr1	30596800	30597000	K562	1	.	30596800	30597000	255,215,0
chr1	30599600	30600000	K562	1	.	30599600	30600000	255,215,0
chr1	30601800	30602200	K562	1	.	30601800	30602200	255,215,0
chr1	30607400	30608000	K562	1	.	30607400	30608000	255,215,0
chr1	30632000	30632400	K562	1	.	30632000	30632400	255,215,0
chr1	30652800	30653200	K562	1	.	30652800	30653200	255,215,0
chr1	30657000	30658000	K562	1	.	30657000	30658000	255,215,0
chr1	30658400	30659200	K562	1	.	30658400	30659200	255,215,0
chr1	30671800	30672000	K562	1	.	30671800	30672000	255,215,0
chr1	30699400	30699600	K562	1	.	30699400	30699600	255,215,0
chr1	30982600	30982800	K562	1	.	30982600	30982800	255,215,0
chr1	31096400	31096600	K562	1	.	31096400	31096600	255,215,0
chr1	31158400	31158600	K562	1	.	31158400	31158600	255,215,0
chr1	31200400	31201600	K562	1	.	31200400	31201600	255,215,0
chr1	31206400	31206600	K562	1	.	31206400	31206600	255,215,0
chr1	31210600	31211400	K562	1	.	31210600	31211400	255,215,0
chr1	31240000	31240600	K562	1	.	31240000	31240600	255,215,0
chr1	31245000	31245400	K562	1	.	31245000	31245400	255,215,0
chr1	31249200	31249600	K562	1	.	31249200	31249600	255,215,0
chr1	31260600	31260800	K562	1	.	31260600	31260800	255,215,0
chr1	31261000	31261200	K562	1	.	31261000	31261200	255,215,0
chr1	31276200	31276400	K562	1	.	31276200	31276400	255,215,0
chr1	31278200	31278400	K562	1	.	31278200	31278400	255,215,0
chr1	31281000	31281200	K562	1	.	31281000	31281200	255,215,0
chr1	31312800	31313000	K562	1	.	31312800	31313000	255,215,0
chr1	31332000	31332200	K562	1	.	31332000	31332200	255,215,0
chr1	31344400	31344600	K562	1	.	31344400	31344600	255,215,0
chr1	31344800	31345800	K562	1	.	31344800	31345800	255,215,0
chr1	31358800	31359000	K562	1	.	31358800	31359000	255,215,0
chr1	31359600	31360000	K562	1	.	31359600	31360000	255,215,0
chr1	31360200	31362200	K562	1	.	31360200	31362200	255,215,0
chr1	31364800	31365000	K562	1	.	31364800	31365000	255,215,0
chr1	31367000	31367600	K562	1	.	31367000	31367600	255,215,0
chr1	31368200	31369200	K562	1	.	31368200	31369200	255,215,0
chr1	31371600	31371800	K562	1	.	31371600	31371800	255,215,0
chr1	31372200	31372400	K562	1	.	31372200	31372400	255,215,0
chr1	31376000	31376800	K562	1	.	31376000	31376800	255,215,0
chr1	31386600	31387400	K562	1	.	31386600	31387400	255,215,0
chr1	31387600	31387800	K562	1	.	31387600	31387800	255,215,0
chr1	31390600	31390800	K562	1	.	31390600	31390800	255,215,0
chr1	31391600	31392600	K562	1	.	31391600	31392600	255,215,0
chr1	31400600	31400800	K562	1	.	31400600	31400800	255,215,0
chr1	31543000	31543400	K562	1	.	31543000	31543400	255,215,0
chr1	31544000	31544200	K562	1	.	31544000	31544200	255,215,0
chr1	31556800	31557000	K562	1	.	31556800	31557000	255,215,0
chr1	31557800	31558400	K562	1	.	31557800	31558400	255,215,0
chr1	31559600	31559800	K562	1	.	31559600	31559800	255,215,0
chr1	31585600	31585800	K562	1	.	31585600	31585800	255,215,0
chr1	31589400	31589600	K562	1	.	31589400	31589600	255,215,0
chr1	31595000	31595200	K562	1	.	31595000	31595200	255,215,0
chr1	31596600	31597000	K562	1	.	31596600	31597000	255,215,0
chr1	31607200	31607400	K562	1	.	31607200	31607400	255,215,0
chr1	31617200	31617600	K562	1	.	31617200	31617600	255,215,0
chr1	31632200	31633400	K562	1	.	31632200	31633400	255,215,0
chr1	31634400	31634800	K562	1	.	31634400	31634800	255,215,0
chr1	31639400	31639600	K562	1	.	31639400	31639600	255,215,0
chr1	31640400	31640600	K562	1	.	31640400	31640600	255,215,0
chr1	31641800	31642000	K562	1	.	31641800	31642000	255,215,0
chr1	31644800	31645600	K562	1	.	31644800	31645600	255,215,0
chr1	31841400	31841600	K562	1	.	31841400	31841600	255,215,0
chr1	31945200	31945400	K562	1	.	31945200	31945400	255,215,0
chr1	31960200	31960400	K562	1	.	31960200	31960400	255,215,0
chr1	32092200	32092400	K562	1	.	32092200	32092400	255,215,0
chr1	32183000	32183200	K562	1	.	32183000	32183200	255,215,0
chr1	32208000	32208800	K562	1	.	32208000	32208800	255,215,0
chr1	32234600	32234800	K562	1	.	32234600	32234800	255,215,0
chr1	32235800	32236000	K562	1	.	32235800	32236000	255,215,0
chr1	32246400	32247400	K562	1	.	32246400	32247400	255,215,0
chr1	32282400	32282600	K562	1	.	32282400	32282600	255,215,0
chr1	32290800	32291000	K562	1	.	32290800	32291000	255,215,0
chr1	32294000	32294200	K562	1	.	32294000	32294200	255,215,0
chr1	32312000	32312200	K562	1	.	32312000	32312200	255,215,0
chr1	32327000	32327200	K562	1	.	32327000	32327200	255,215,0
chr1	32334400	32334600	K562	1	.	32334400	32334600	255,215,0
chr1	32345600	32346400	K562	1	.	32345600	32346400	255,215,0
chr1	32352400	32352800	K562	1	.	32352400	32352800	255,215,0
chr1	32443600	32443800	K562	1	.	32443600	32443800	255,215,0
chr1	32452800	32453000	K562	1	.	32452800	32453000	255,215,0
chr1	32457800	32458000	K562	1	.	32457800	32458000	255,215,0
chr1	32462800	32463000	K562	1	.	32462800	32463000	255,215,0
chr1	32469800	32470000	K562	1	.	32469800	32470000	255,215,0
chr1	32471600	32471800	K562	1	.	32471600	32471800	255,215,0
chr1	32475800	32476000	K562	1	.	32475800	32476000	255,215,0
chr1	32476400	32476600	K562	1	.	32476400	32476600	255,215,0
chr1	32570200	32570400	K562	1	.	32570200	32570400	255,215,0
chr1	32571000	32571200	K562	1	.	32571000	32571200	255,215,0
chr1	32571400	32572000	K562	1	.	32571400	32572000	255,215,0
chr1	32586400	32586600	K562	1	.	32586400	32586600	255,215,0
chr1	32589800	32590000	K562	1	.	32589800	32590000	255,215,0
chr1	32593400	32593800	K562	1	.	32593400	32593800	255,215,0
chr1	32595400	32595600	K562	1	.	32595400	32595600	255,215,0
chr1	32610000	32610200	K562	1	.	32610000	32610200	255,215,0
chr1	32647800	32648000	K562	1	.	32647800	32648000	255,215,0
chr1	32681200	32681600	K562	1	.	32681200	32681600	255,215,0
chr1	32728200	32728600	K562	1	.	32728200	32728600	255,215,0
chr1	32738600	32739200	K562	1	.	32738600	32739200	255,215,0
chr1	32756200	32756600	K562	1	.	32756200	32756600	255,215,0
chr1	32765000	32765200	K562	1	.	32765000	32765200	255,215,0
chr1	32774000	32774600	K562	1	.	32774000	32774600	255,215,0
chr1	32819600	32819800	K562	1	.	32819600	32819800	255,215,0
chr1	32826400	32826600	K562	1	.	32826400	32826600	255,215,0
chr1	32855000	32855200	K562	1	.	32855000	32855200	255,215,0
chr1	32855800	32857600	K562	1	.	32855800	32857600	255,215,0
chr1	32858000	32858400	K562	1	.	32858000	32858400	255,215,0
chr1	32865400	32865800	K562	1	.	32865400	32865800	255,215,0
chr1	32866000	32866200	K562	1	.	32866000	32866200	255,215,0
chr1	32872400	32872600	K562	1	.	32872400	32872600	255,215,0
chr1	33002400	33002600	K562	1	.	33002400	33002600	255,215,0
chr1	33084200	33084400	K562	1	.	33084200	33084400	255,215,0
chr1	33103200	33103400	K562	1	.	33103200	33103400	255,215,0
chr1	33194800	33195200	K562	1	.	33194800	33195200	255,215,0
chr1	33196800	33197200	K562	1	.	33196800	33197200	255,215,0
chr1	33222600	33223400	K562	1	.	33222600	33223400	255,215,0
chr1	33236800	33237000	K562	1	.	33236800	33237000	255,215,0
chr1	33239200	33239600	K562	1	.	33239200	33239600	255,215,0
chr1	33240200	33240400	K562	1	.	33240200	33240400	255,215,0
chr1	33336200	33336600	K562	1	.	33336200	33336600	255,215,0
chr1	33385600	33386000	K562	1	.	33385600	33386000	255,215,0
chr1	33432600	33432800	K562	1	.	33432600	33432800	255,215,0
chr1	33475200	33475600	K562	1	.	33475200	33475600	255,215,0
chr1	33499200	33499400	K562	1	.	33499200	33499400	255,215,0
chr1	33530000	33530200	K562	1	.	33530000	33530200	255,215,0
chr1	33562800	33563200	K562	1	.	33562800	33563200	255,215,0
chr1	33631000	33631200	K562	1	.	33631000	33631200	255,215,0
chr1	33689800	33690000	K562	1	.	33689800	33690000	255,215,0
chr1	33690400	33690600	K562	1	.	33690400	33690600	255,215,0
chr1	33741000	33741200	K562	1	.	33741000	33741200	255,215,0
chr1	33827200	33827400	K562	1	.	33827200	33827400	255,215,0
chr1	33840000	33840400	K562	1	.	33840000	33840400	255,215,0
chr1	33862000	33862800	K562	1	.	33862000	33862800	255,215,0
chr1	33882200	33882400	K562	1	.	33882200	33882400	255,215,0
chr1	33922200	33922400	K562	1	.	33922200	33922400	255,215,0
chr1	34090600	34090800	K562	1	.	34090600	34090800	255,215,0
chr1	34256200	34256400	K562	1	.	34256200	34256400	255,215,0
chr1	34368200	34368400	K562	1	.	34368200	34368400	255,215,0
chr1	34384000	34384400	K562	1	.	34384000	34384400	255,215,0
chr1	34844400	34845200	K562	1	.	34844400	34845200	255,215,0
chr1	34977600	34977800	K562	1	.	34977600	34977800	255,215,0
chr1	35128800	35129000	K562	1	.	35128800	35129000	255,215,0
chr1	35253800	35254000	K562	1	.	35253800	35254000	255,215,0
chr1	35310800	35312000	K562	1	.	35310800	35312000	255,215,0
chr1	35326800	35327000	K562	1	.	35326800	35327000	255,215,0
chr1	35327200	35327400	K562	1	.	35327200	35327400	255,215,0
chr1	35384800	35385000	K562	1	.	35384800	35385000	255,215,0
chr1	35394800	35395000	K562	1	.	35394800	35395000	255,215,0
chr1	35395200	35395400	K562	1	.	35395200	35395400	255,215,0
chr1	35594400	35594600	K562	1	.	35594400	35594600	255,215,0
chr1	35601800	35603000	K562	1	.	35601800	35603000	255,215,0
chr1	35603200	35603800	K562	1	.	35603200	35603800	255,215,0
chr1	35607200	35607400	K562	1	.	35607200	35607400	255,215,0
chr1	35610800	35611000	K562	1	.	35610800	35611000	255,215,0
chr1	35621400	35621600	K562	1	.	35621400	35621600	255,215,0
chr1	35630600	35630800	K562	1	.	35630600	35630800	255,215,0
chr1	35657200	35657400	K562	1	.	35657200	35657400	255,215,0
chr1	35681000	35681400	K562	1	.	35681000	35681400	255,215,0
chr1	35707000	35707200	K562	1	.	35707000	35707200	255,215,0
chr1	35721000	35721200	K562	1	.	35721000	35721200	255,215,0
chr1	35732400	35732600	K562	1	.	35732400	35732600	255,215,0
chr1	35733000	35733200	K562	1	.	35733000	35733200	255,215,0
chr1	35741400	35741600	K562	1	.	35741400	35741600	255,215,0
chr1	35744400	35745800	K562	1	.	35744400	35745800	255,215,0
chr1	35752000	35752200	K562	1	.	35752000	35752200	255,215,0
chr1	35857000	35857200	K562	1	.	35857000	35857200	255,215,0
chr1	35896800	35897000	K562	1	.	35896800	35897000	255,215,0
chr1	35965200	35965800	K562	1	.	35965200	35965800	255,215,0
chr1	35999400	35999600	K562	1	.	35999400	35999600	255,215,0
chr1	36046600	36047000	K562	1	.	36046600	36047000	255,215,0
chr1	36054800	36055000	K562	1	.	36054800	36055000	255,215,0
chr1	36085000	36085200	K562	1	.	36085000	36085200	255,215,0
chr1	36129200	36129400	K562	1	.	36129200	36129400	255,215,0
chr1	36139400	36140200	K562	1	.	36139400	36140200	255,215,0
chr1	36146400	36146600	K562	1	.	36146400	36146600	255,215,0
chr1	36173400	36173600	K562	1	.	36173400	36173600	255,215,0
chr1	36252800	36253000	K562	1	.	36252800	36253000	255,215,0
chr1	36253200	36254400	K562	1	.	36253200	36254400	255,215,0
chr1	36272400	36272800	K562	1	.	36272400	36272800	255,215,0
chr1	36290800	36291200	K562	1	.	36290800	36291200	255,215,0
chr1	36334400	36336400	K562	1	.	36334400	36336400	255,215,0
chr1	36351600	36352000	K562	1	.	36351600	36352000	255,215,0
chr1	36377400	36377600	K562	1	.	36377400	36377600	255,215,0
chr1	36542600	36542800	K562	1	.	36542600	36542800	255,215,0
chr1	36552400	36553400	K562	1	.	36552400	36553400	255,215,0
chr1	36579400	36579600	K562	1	.	36579400	36579600	255,215,0
chr1	36591000	36591600	K562	1	.	36591000	36591600	255,215,0
chr1	36592400	36592600	K562	1	.	36592400	36592600	255,215,0
chr1	36593400	36594000	K562	1	.	36593400	36594000	255,215,0
chr1	36644600	36644800	K562	1	.	36644600	36644800	255,215,0
chr1	36662800	36663200	K562	1	.	36662800	36663200	255,215,0
chr1	36677600	36678000	K562	1	.	36677600	36678000	255,215,0
chr1	36678400	36679200	K562	1	.	36678400	36679200	255,215,0
chr1	36683400	36683600	K562	1	.	36683400	36683600	255,215,0
chr1	36683800	36684000	K562	1	.	36683800	36684000	255,215,0
chr1	36738600	36739000	K562	1	.	36738600	36739000	255,215,0
chr1	36785800	36787800	K562	1	.	36785800	36787800	255,215,0
chr1	36792200	36792400	K562	1	.	36792200	36792400	255,215,0
chr1	36796600	36796800	K562	1	.	36796600	36796800	255,215,0
chr1	36813000	36813200	K562	1	.	36813000	36813200	255,215,0
chr1	36912000	36912200	K562	1	.	36912000	36912200	255,215,0
chr1	36945400	36945600	K562	1	.	36945400	36945600	255,215,0
chr1	36954800	36955000	K562	1	.	36954800	36955000	255,215,0
chr1	36958000	36958600	K562	1	.	36958000	36958600	255,215,0
chr1	36979200	36980000	K562	1	.	36979200	36980000	255,215,0
chr1	37274600	37274800	K562	1	.	37274600	37274800	255,215,0
chr1	37289800	37290800	K562	1	.	37289800	37290800	255,215,0
chr1	37329800	37330000	K562	1	.	37329800	37330000	255,215,0
chr1	37331000	37331200	K562	1	.	37331000	37331200	255,215,0
chr1	37501800	37502000	K562	1	.	37501800	37502000	255,215,0
chr1	37641400	37641600	K562	1	.	37641400	37641600	255,215,0
chr1	37673200	37673600	K562	1	.	37673200	37673600	255,215,0
chr1	37791600	37792000	K562	1	.	37791600	37792000	255,215,0
chr1	37857000	37857200	K562	1	.	37857000	37857200	255,215,0
chr1	37875800	37876000	K562	1	.	37875800	37876000	255,215,0
chr1	37889400	37889800	K562	1	.	37889400	37889800	255,215,0
chr1	37902800	37903000	K562	1	.	37902800	37903000	255,215,0
chr1	37932600	37933000	K562	1	.	37932600	37933000	255,215,0
chr1	37984600	37984800	K562	1	.	37984600	37984800	255,215,0
chr1	37989600	37989800	K562	1	.	37989600	37989800	255,215,0
chr1	38025400	38026200	K562	1	.	38025400	38026200	255,215,0
chr1	38319000	38319200	K562	1	.	38319000	38319200	255,215,0
chr1	38381200	38381800	K562	1	.	38381200	38381800	255,215,0
chr1	38387800	38388200	K562	1	.	38387800	38388200	255,215,0
chr1	38394400	38394800	K562	1	.	38394400	38394800	255,215,0
chr1	38417600	38417800	K562	1	.	38417600	38417800	255,215,0
chr1	38457800	38458000	K562	1	.	38457800	38458000	255,215,0
chr1	38460000	38460200	K562	1	.	38460000	38460200	255,215,0
chr1	38475800	38476000	K562	1	.	38475800	38476000	255,215,0
chr1	38503200	38503400	K562	1	.	38503200	38503400	255,215,0
chr1	38679400	38679800	K562	1	.	38679400	38679800	255,215,0
chr1	38708800	38709000	K562	1	.	38708800	38709000	255,215,0
chr1	38727200	38727600	K562	1	.	38727200	38727600	255,215,0
chr1	38757400	38759000	K562	1	.	38757400	38759000	255,215,0
chr1	38774400	38775000	K562	1	.	38774400	38775000	255,215,0
chr1	38775600	38776400	K562	1	.	38775600	38776400	255,215,0
chr1	38779200	38780000	K562	1	.	38779200	38780000	255,215,0
chr1	38780800	38781000	K562	1	.	38780800	38781000	255,215,0
chr1	38783400	38783600	K562	1	.	38783400	38783600	255,215,0
chr1	38800600	38800800	K562	1	.	38800600	38800800	255,215,0
chr1	38868000	38868200	K562	1	.	38868000	38868200	255,215,0
chr1	38917400	38917600	K562	1	.	38917400	38917600	255,215,0
chr1	38971600	38972000	K562	1	.	38971600	38972000	255,215,0
chr1	38973600	38974000	K562	1	.	38973600	38974000	255,215,0
chr1	38977600	38978400	K562	1	.	38977600	38978400	255,215,0
chr1	38982000	38982600	K562	1	.	38982000	38982600	255,215,0
chr1	38987400	38987600	K562	1	.	38987400	38987600	255,215,0
chr1	38988600	38990600	K562	1	.	38988600	38990600	255,215,0
chr1	38991400	38992200	K562	1	.	38991400	38992200	255,215,0
chr1	38999600	39000000	K562	1	.	38999600	39000000	255,215,0
chr1	39001800	39002000	K562	1	.	39001800	39002000	255,215,0
chr1	39027400	39027800	K562	1	.	39027400	39027800	255,215,0
chr1	39035600	39036000	K562	1	.	39035600	39036000	255,215,0
chr1	39051000	39051200	K562	1	.	39051000	39051200	255,215,0
chr1	39074000	39074200	K562	1	.	39074000	39074200	255,215,0
chr1	39078600	39079000	K562	1	.	39078600	39079000	255,215,0
chr1	39190000	39190200	K562	1	.	39190000	39190200	255,215,0
chr1	39190400	39190600	K562	1	.	39190400	39190600	255,215,0
chr1	39209600	39210800	K562	1	.	39209600	39210800	255,215,0
chr1	39211000	39212000	K562	1	.	39211000	39212000	255,215,0
chr1	39238800	39239000	K562	1	.	39238800	39239000	255,215,0
chr1	39243200	39243600	K562	1	.	39243200	39243600	255,215,0
chr1	39243800	39244000	K562	1	.	39243800	39244000	255,215,0
chr1	39249000	39250000	K562	1	.	39249000	39250000	255,215,0
chr1	39250200	39250400	K562	1	.	39250200	39250400	255,215,0
chr1	39252800	39253000	K562	1	.	39252800	39253000	255,215,0
chr1	39254800	39255800	K562	1	.	39254800	39255800	255,215,0
chr1	39280200	39280400	K562	1	.	39280200	39280400	255,215,0
chr1	39280800	39281000	K562	1	.	39280800	39281000	255,215,0
chr1	39281200	39282600	K562	1	.	39281200	39282600	255,215,0
chr1	39283000	39283200	K562	1	.	39283000	39283200	255,215,0
chr1	39340200	39340600	K562	1	.	39340200	39340600	255,215,0
chr1	39374400	39374600	K562	1	.	39374400	39374600	255,215,0
chr1	39381000	39381800	K562	1	.	39381000	39381800	255,215,0
chr1	39389400	39389600	K562	1	.	39389400	39389600	255,215,0
chr1	39443800	39444200	K562	1	.	39443800	39444200	255,215,0
chr1	39455400	39455600	K562	1	.	39455400	39455600	255,215,0
chr1	39509200	39509400	K562	1	.	39509200	39509400	255,215,0
chr1	39510400	39510800	K562	1	.	39510400	39510800	255,215,0
chr1	39512400	39512600	K562	1	.	39512400	39512600	255,215,0
chr1	39529200	39529600	K562	1	.	39529200	39529600	255,215,0
chr1	39555400	39555600	K562	1	.	39555400	39555600	255,215,0
chr1	39558600	39559000	K562	1	.	39558600	39559000	255,215,0
chr1	39637000	39637200	K562	1	.	39637000	39637200	255,215,0
chr1	39683200	39683600	K562	1	.	39683200	39683600	255,215,0
chr1	39850600	39850800	K562	1	.	39850600	39850800	255,215,0
chr1	39851000	39851800	K562	1	.	39851000	39851800	255,215,0
chr1	40080800	40081200	K562	1	.	40080800	40081200	255,215,0
chr1	40105000	40105400	K562	1	.	40105000	40105400	255,215,0
chr1	40105600	40106000	K562	1	.	40105600	40106000	255,215,0
chr1	40112000	40112200	K562	1	.	40112000	40112200	255,215,0
chr1	40129400	40129800	K562	1	.	40129400	40129800	255,215,0
chr1	40223200	40223400	K562	1	.	40223200	40223400	255,215,0
chr1	40279800	40280200	K562	1	.	40279800	40280200	255,215,0
chr1	40280400	40280600	K562	1	.	40280400	40280600	255,215,0
chr1	40298000	40298400	K562	1	.	40298000	40298400	255,215,0
chr1	40356800	40357400	K562	1	.	40356800	40357400	255,215,0
chr1	40357600	40357800	K562	1	.	40357600	40357800	255,215,0
chr1	40362800	40363400	K562	1	.	40362800	40363400	255,215,0
chr1	40456400	40456600	K562	1	.	40456400	40456600	255,215,0
chr1	40493400	40493600	K562	1	.	40493400	40493600	255,215,0
chr1	40495400	40495600	K562	1	.	40495400	40495600	255,215,0
chr1	40500200	40500400	K562	1	.	40500200	40500400	255,215,0
chr1	40503400	40503600	K562	1	.	40503400	40503600	255,215,0
chr1	40519600	40520000	K562	1	.	40519600	40520000	255,215,0
chr1	40520600	40521000	K562	1	.	40520600	40521000	255,215,0
chr1	40521800	40522000	K562	1	.	40521800	40522000	255,215,0
chr1	40542600	40543000	K562	1	.	40542600	40543000	255,215,0
chr1	40642400	40642600	K562	1	.	40642400	40642600	255,215,0
chr1	40642800	40643000	K562	1	.	40642800	40643000	255,215,0
chr1	40648400	40648600	K562	1	.	40648400	40648600	255,215,0
chr1	40650000	40650200	K562	1	.	40650000	40650200	255,215,0
chr1	40684200	40684400	K562	1	.	40684200	40684400	255,215,0
chr1	40687000	40687400	K562	1	.	40687000	40687400	255,215,0
chr1	40687600	40688000	K562	1	.	40687600	40688000	255,215,0
chr1	40724200	40724600	K562	1	.	40724200	40724600	255,215,0
chr1	40742400	40742800	K562	1	.	40742400	40742800	255,215,0
chr1	40743000	40743200	K562	1	.	40743000	40743200	255,215,0
chr1	40772800	40773000	K562	1	.	40772800	40773000	255,215,0
chr1	40791800	40792000	K562	1	.	40791800	40792000	255,215,0
chr1	40797600	40797800	K562	1	.	40797600	40797800	255,215,0
chr1	40800800	40801000	K562	1	.	40800800	40801000	255,215,0
chr1	40801400	40801600	K562	1	.	40801400	40801600	255,215,0
chr1	40805200	40806000	K562	1	.	40805200	40806000	255,215,0
chr1	40807200	40807400	K562	1	.	40807200	40807400	255,215,0
chr1	40807800	40808000	K562	1	.	40807800	40808000	255,215,0
chr1	40810400	40810600	K562	1	.	40810400	40810600	255,215,0
chr1	40818800	40819000	K562	1	.	40818800	40819000	255,215,0
chr1	40842000	40842600	K562	1	.	40842000	40842600	255,215,0
chr1	40843800	40844000	K562	1	.	40843800	40844000	255,215,0
chr1	40844200	40844600	K562	1	.	40844200	40844600	255,215,0
chr1	40918000	40918200	K562	1	.	40918000	40918200	255,215,0
chr1	40941000	40941200	K562	1	.	40941000	40941200	255,215,0
chr1	40942400	40943000	K562	1	.	40942400	40943000	255,215,0
chr1	40999000	40999200	K562	1	.	40999000	40999200	255,215,0
chr1	41020600	41021000	K562	1	.	41020600	41021000	255,215,0
chr1	41099200	41099400	K562	1	.	41099200	41099400	255,215,0
chr1	41099600	41100200	K562	1	.	41099600	41100200	255,215,0
chr1	41111000	41111200	K562	1	.	41111000	41111200	255,215,0
chr1	41115800	41116000	K562	1	.	41115800	41116000	255,215,0
chr1	41131000	41131200	K562	1	.	41131000	41131200	255,215,0
chr1	41133400	41133600	K562	1	.	41133400	41133600	255,215,0
chr1	41242400	41242800	K562	1	.	41242400	41242800	255,215,0
chr1	41248800	41249400	K562	1	.	41248800	41249400	255,215,0
chr1	41249800	41250600	K562	1	.	41249800	41250600	255,215,0
chr1	41265200	41265800	K562	1	.	41265200	41265800	255,215,0
chr1	41269600	41269800	K562	1	.	41269600	41269800	255,215,0
chr1	41273000	41273200	K562	1	.	41273000	41273200	255,215,0
chr1	41274800	41275000	K562	1	.	41274800	41275000	255,215,0
chr1	41281000	41281600	K562	1	.	41281000	41281600	255,215,0
chr1	41286200	41287200	K562	1	.	41286200	41287200	255,215,0
chr1	41302000	41302200	K562	1	.	41302000	41302200	255,215,0
chr1	41304800	41305000	K562	1	.	41304800	41305000	255,215,0
chr1	41305400	41305600	K562	1	.	41305400	41305600	255,215,0
chr1	41310800	41311400	K562	1	.	41310800	41311400	255,215,0
chr1	41347800	41348000	K562	1	.	41347800	41348000	255,215,0
chr1	41440600	41441000	K562	1	.	41440600	41441000	255,215,0
chr1	41444800	41445200	K562	1	.	41444800	41445200	255,215,0
chr1	41499800	41500000	K562	1	.	41499800	41500000	255,215,0
chr1	41514400	41514600	K562	1	.	41514400	41514600	255,215,0
chr1	41514800	41515000	K562	1	.	41514800	41515000	255,215,0
chr1	41536600	41536800	K562	1	.	41536600	41536800	255,215,0
chr1	41624000	41624400	K562	1	.	41624000	41624400	255,215,0
chr1	41626000	41626800	K562	1	.	41626000	41626800	255,215,0
chr1	41666400	41666600	K562	1	.	41666400	41666600	255,215,0
chr1	41711400	41711800	K562	1	.	41711400	41711800	255,215,0
chr1	41728800	41729000	K562	1	.	41728800	41729000	255,215,0
chr1	41797000	41797400	K562	1	.	41797000	41797400	255,215,0
chr1	41804600	41804800	K562	1	.	41804600	41804800	255,215,0
chr1	41958000	41958400	K562	1	.	41958000	41958400	255,215,0
chr1	41959800	41960000	K562	1	.	41959800	41960000	255,215,0
chr1	41992400	41992600	K562	1	.	41992400	41992600	255,215,0
chr1	42006600	42006800	K562	1	.	42006600	42006800	255,215,0
chr1	42010400	42010600	K562	1	.	42010400	42010600	255,215,0
chr1	42010800	42011000	K562	1	.	42010800	42011000	255,215,0
chr1	42065600	42065800	K562	1	.	42065600	42065800	255,215,0
chr1	42353200	42353800	K562	1	.	42353200	42353800	255,215,0
chr1	42359800	42360000	K562	1	.	42359800	42360000	255,215,0
chr1	42360600	42360800	K562	1	.	42360600	42360800	255,215,0
chr1	42427400	42427600	K562	1	.	42427400	42427600	255,215,0
chr1	42694400	42694600	K562	1	.	42694400	42694600	255,215,0
chr1	42972400	42972600	K562	1	.	42972400	42972600	255,215,0
chr1	43053600	43053800	K562	1	.	43053600	43053800	255,215,0
chr1	43079000	43079400	K562	1	.	43079000	43079400	255,215,0
chr1	43195800	43196000	K562	1	.	43195800	43196000	255,215,0
chr1	43201800	43202200	K562	1	.	43201800	43202200	255,215,0
chr1	43246400	43246600	K562	1	.	43246400	43246600	255,215,0
chr1	43284400	43285200	K562	1	.	43284400	43285200	255,215,0
chr1	43285400	43285600	K562	1	.	43285400	43285600	255,215,0
chr1	43289200	43289800	K562	1	.	43289200	43289800	255,215,0
chr1	43290000	43292800	K562	1	.	43290000	43292800	255,215,0
chr1	43293000	43293200	K562	1	.	43293000	43293200	255,215,0
chr1	43293600	43293800	K562	1	.	43293600	43293800	255,215,0
chr1	43297000	43297200	K562	1	.	43297000	43297200	255,215,0
chr1	43322600	43322800	K562	1	.	43322600	43322800	255,215,0
chr1	43325200	43325400	K562	1	.	43325200	43325400	255,215,0
chr1	43326800	43327000	K562	1	.	43326800	43327000	255,215,0
chr1	43339400	43339600	K562	1	.	43339400	43339600	255,215,0
chr1	43448400	43448600	K562	1	.	43448400	43448600	255,215,0
chr1	43457600	43457800	K562	1	.	43457600	43457800	255,215,0
chr1	43468400	43468600	K562	1	.	43468400	43468600	255,215,0
chr1	43471400	43472000	K562	1	.	43471400	43472000	255,215,0
chr1	43525800	43526200	K562	1	.	43525800	43526200	255,215,0
chr1	43543000	43543200	K562	1	.	43543000	43543200	255,215,0
chr1	43609200	43609400	K562	1	.	43609200	43609400	255,215,0
chr1	43791200	43791400	K562	1	.	43791200	43791400	255,215,0
chr1	43810000	43810200	K562	1	.	43810000	43810200	255,215,0
chr1	43829200	43829400	K562	1	.	43829200	43829400	255,215,0
chr1	43867800	43868000	K562	1	.	43867800	43868000	255,215,0
chr1	43870800	43871400	K562	1	.	43870800	43871400	255,215,0
chr1	43910800	43911000	K562	1	.	43910800	43911000	255,215,0
chr1	43945200	43945400	K562	1	.	43945200	43945400	255,215,0
chr1	43961000	43961200	K562	1	.	43961000	43961200	255,215,0
chr1	43990400	43991000	K562	1	.	43990400	43991000	255,215,0
chr1	44020200	44020400	K562	1	.	44020200	44020400	255,215,0
chr1	44197800	44198200	K562	1	.	44197800	44198200	255,215,0
chr1	44215800	44216200	K562	1	.	44215800	44216200	255,215,0
chr1	44275000	44275200	K562	1	.	44275000	44275200	255,215,0
chr1	44284400	44284600	K562	1	.	44284400	44284600	255,215,0
chr1	44329800	44330200	K562	1	.	44329800	44330200	255,215,0
chr1	44370400	44370600	K562	1	.	44370400	44370600	255,215,0
chr1	44394600	44394800	K562	1	.	44394600	44394800	255,215,0
chr1	44410600	44410800	K562	1	.	44410600	44410800	255,215,0
chr1	44424000	44424400	K562	1	.	44424000	44424400	255,215,0
chr1	44480400	44480800	K562	1	.	44480400	44480800	255,215,0
chr1	44506200	44506400	K562	1	.	44506200	44506400	255,215,0
chr1	44517000	44517200	K562	1	.	44517000	44517200	255,215,0
chr1	44538000	44538200	K562	1	.	44538000	44538200	255,215,0
chr1	44558800	44559000	K562	1	.	44558800	44559000	255,215,0
chr1	44559200	44560200	K562	1	.	44559200	44560200	255,215,0
chr1	44568800	44569000	K562	1	.	44568800	44569000	255,215,0
chr1	44569200	44569600	K562	1	.	44569200	44569600	255,215,0
chr1	44703800	44704200	K562	1	.	44703800	44704200	255,215,0
chr1	44707000	44707200	K562	1	.	44707000	44707200	255,215,0
chr1	44756000	44757000	K562	1	.	44756000	44757000	255,215,0
chr1	44760400	44760800	K562	1	.	44760400	44760800	255,215,0
chr1	44801600	44801800	K562	1	.	44801600	44801800	255,215,0
chr1	44987000	44987400	K562	1	.	44987000	44987400	255,215,0
chr1	44989800	44990800	K562	1	.	44989800	44990800	255,215,0
chr1	44992400	44992800	K562	1	.	44992400	44992800	255,215,0
chr1	45075200	45075400	K562	1	.	45075200	45075400	255,215,0
chr1	45075800	45076200	K562	1	.	45075800	45076200	255,215,0
chr1	45090200	45090400	K562	1	.	45090200	45090400	255,215,0
chr1	45095000	45095200	K562	1	.	45095000	45095200	255,215,0
chr1	45095400	45095600	K562	1	.	45095400	45095600	255,215,0
chr1	45103400	45104200	K562	1	.	45103400	45104200	255,215,0
chr1	45193600	45193800	K562	1	.	45193600	45193800	255,215,0
chr1	45243800	45244000	K562	1	.	45243800	45244000	255,215,0
chr1	45246400	45246600	K562	1	.	45246400	45246600	255,215,0
chr1	45255400	45255600	K562	1	.	45255400	45255600	255,215,0
chr1	45256600	45257400	K562	1	.	45256600	45257400	255,215,0
chr1	45262400	45262600	K562	1	.	45262400	45262600	255,215,0
chr1	45264400	45265000	K562	1	.	45264400	45265000	255,215,0
chr1	45295800	45296000	K562	1	.	45295800	45296000	255,215,0
chr1	45300200	45300400	K562	1	.	45300200	45300400	255,215,0
chr1	45328800	45329000	K562	1	.	45328800	45329000	255,215,0
chr1	45355800	45356000	K562	1	.	45355800	45356000	255,215,0
chr1	45362000	45362400	K562	1	.	45362000	45362400	255,215,0
chr1	45453000	45453600	K562	1	.	45453000	45453600	255,215,0
chr1	45476400	45476600	K562	1	.	45476400	45476600	255,215,0
chr1	45501400	45501600	K562	1	.	45501400	45501600	255,215,0
chr1	45504600	45505000	K562	1	.	45504600	45505000	255,215,0
chr1	45656400	45656600	K562	1	.	45656400	45656600	255,215,0
chr1	45656800	45657200	K562	1	.	45656800	45657200	255,215,0
chr1	45723800	45724200	K562	1	.	45723800	45724200	255,215,0
chr1	45736600	45736800	K562	1	.	45736600	45736800	255,215,0
chr1	45750200	45751000	K562	1	.	45750200	45751000	255,215,0
chr1	45783000	45783200	K562	1	.	45783000	45783200	255,215,0
chr1	45789600	45789800	K562	1	.	45789600	45789800	255,215,0
chr1	45895200	45895400	K562	1	.	45895200	45895400	255,215,0
chr1	45912600	45912800	K562	1	.	45912600	45912800	255,215,0
chr1	45913000	45913200	K562	1	.	45913000	45913200	255,215,0
chr1	45914200	45914400	K562	1	.	45914200	45914400	255,215,0
chr1	45951200	45951400	K562	1	.	45951200	45951400	255,215,0
chr1	45951600	45951800	K562	1	.	45951600	45951800	255,215,0
chr1	46030200	46030400	K562	1	.	46030200	46030400	255,215,0
chr1	46038800	46040400	K562	1	.	46038800	46040400	255,215,0
chr1	46076800	46077000	K562	1	.	46076800	46077000	255,215,0
chr1	46093000	46093200	K562	1	.	46093000	46093200	255,215,0
chr1	46167400	46167600	K562	1	.	46167400	46167600	255,215,0
chr1	46173200	46173400	K562	1	.	46173200	46173400	255,215,0
chr1	46188600	46188800	K562	1	.	46188600	46188800	255,215,0
chr1	46197600	46197800	K562	1	.	46197600	46197800	255,215,0
chr1	46212800	46213000	K562	1	.	46212800	46213000	255,215,0
chr1	46214800	46215000	K562	1	.	46214800	46215000	255,215,0
chr1	46217600	46217800	K562	1	.	46217600	46217800	255,215,0
chr1	46221400	46221600	K562	1	.	46221400	46221600	255,215,0
chr1	46234400	46235600	K562	1	.	46234400	46235600	255,215,0
chr1	46258800	46259000	K562	1	.	46258800	46259000	255,215,0
chr1	46396400	46396600	K562	1	.	46396400	46396600	255,215,0
chr1	46492200	46492800	K562	1	.	46492200	46492800	255,215,0
chr1	46536200	46536400	K562	1	.	46536200	46536400	255,215,0
chr1	46562000	46562600	K562	1	.	46562000	46562600	255,215,0
chr1	46579800	46580000	K562	1	.	46579800	46580000	255,215,0
chr1	46580800	46581400	K562	1	.	46580800	46581400	255,215,0
chr1	46594800	46595000	K562	1	.	46594800	46595000	255,215,0
chr1	46614000	46614400	K562	1	.	46614000	46614400	255,215,0
chr1	46619600	46619800	K562	1	.	46619600	46619800	255,215,0
chr1	46624000	46624600	K562	1	.	46624000	46624600	255,215,0
chr1	46624800	46625000	K562	1	.	46624800	46625000	255,215,0
chr1	46677800	46678000	K562	1	.	46677800	46678000	255,215,0
chr1	46704600	46704800	K562	1	.	46704600	46704800	255,215,0
chr1	46743800	46744000	K562	1	.	46743800	46744000	255,215,0
chr1	46751400	46751600	K562	1	.	46751400	46751600	255,215,0
chr1	46751800	46752000	K562	1	.	46751800	46752000	255,215,0
chr1	46753000	46753200	K562	1	.	46753000	46753200	255,215,0
chr1	46813200	46813400	K562	1	.	46813200	46813400	255,215,0
chr1	46849400	46849600	K562	1	.	46849400	46849600	255,215,0
chr1	46870600	46870800	K562	1	.	46870600	46870800	255,215,0
chr1	46872600	46873000	K562	1	.	46872600	46873000	255,215,0
chr1	46873400	46873600	K562	1	.	46873400	46873600	255,215,0
chr1	46877800	46878000	K562	1	.	46877800	46878000	255,215,0
chr1	46879400	46879600	K562	1	.	46879400	46879600	255,215,0
chr1	46885800	46886600	K562	1	.	46885800	46886600	255,215,0
chr1	46887400	46888000	K562	1	.	46887400	46888000	255,215,0
chr1	46888200	46888600	K562	1	.	46888200	46888600	255,215,0
chr1	46903400	46903800	K562	1	.	46903400	46903800	255,215,0
chr1	46915200	46915600	K562	1	.	46915200	46915600	255,215,0
chr1	46915800	46916200	K562	1	.	46915800	46916200	255,215,0
chr1	46927000	46927400	K562	1	.	46927000	46927400	255,215,0
chr1	46928000	46928200	K562	1	.	46928000	46928200	255,215,0
chr1	46950400	46951000	K562	1	.	46950400	46951000	255,215,0
chr1	46953400	46954000	K562	1	.	46953400	46954000	255,215,0
chr1	46954800	46955400	K562	1	.	46954800	46955400	255,215,0
chr1	46971400	46971800	K562	1	.	46971400	46971800	255,215,0
chr1	46972200	46972600	K562	1	.	46972200	46972600	255,215,0
chr1	46974400	46974800	K562	1	.	46974400	46974800	255,215,0
chr1	46998600	46998800	K562	1	.	46998600	46998800	255,215,0
chr1	47002200	47002400	K562	1	.	47002200	47002400	255,215,0
chr1	47010000	47011200	K562	1	.	47010000	47011200	255,215,0
chr1	47011600	47012400	K562	1	.	47011600	47012400	255,215,0
chr1	47047200	47047800	K562	1	.	47047200	47047800	255,215,0
chr1	47060800	47061200	K562	1	.	47060800	47061200	255,215,0
chr1	47136000	47136200	K562	1	.	47136000	47136200	255,215,0
chr1	47139400	47139800	K562	1	.	47139400	47139800	255,215,0
chr1	47187600	47187800	K562	1	.	47187600	47187800	255,215,0
chr1	47568600	47568800	K562	1	.	47568600	47568800	255,215,0
chr1	47659600	47659800	K562	1	.	47659600	47659800	255,215,0
chr1	47660000	47660400	K562	1	.	47660000	47660400	255,215,0
chr1	47699400	47699600	K562	1	.	47699400	47699600	255,215,0
chr1	47703000	47703800	K562	1	.	47703000	47703800	255,215,0
chr1	47704600	47705200	K562	1	.	47704600	47705200	255,215,0
chr1	47708200	47708400	K562	1	.	47708200	47708400	255,215,0
chr1	47728600	47728800	K562	1	.	47728600	47728800	255,215,0
chr1	47781000	47781200	K562	1	.	47781000	47781200	255,215,0
chr1	47785800	47786400	K562	1	.	47785800	47786400	255,215,0
chr1	47789000	47789800	K562	1	.	47789000	47789800	255,215,0
chr1	47803000	47803200	K562	1	.	47803000	47803200	255,215,0
chr1	47805000	47805400	K562	1	.	47805000	47805400	255,215,0
chr1	47810800	47811000	K562	1	.	47810800	47811000	255,215,0
chr1	47848000	47848400	K562	1	.	47848000	47848400	255,215,0
chr1	47935600	47935800	K562	1	.	47935600	47935800	255,215,0
chr1	47981200	47981400	K562	1	.	47981200	47981400	255,215,0
chr1	48221200	48221400	K562	1	.	48221200	48221400	255,215,0
chr1	48504200	48504400	K562	1	.	48504200	48504400	255,215,0
chr1	48643000	48643400	K562	1	.	48643000	48643400	255,215,0
chr1	49575600	49575800	K562	1	.	49575600	49575800	255,215,0
chr1	49696400	49696600	K562	1	.	49696400	49696600	255,215,0
chr1	49943800	49944000	K562	1	.	49943800	49944000	255,215,0
chr1	50365000	50365200	K562	1	.	50365000	50365200	255,215,0
chr1	50489200	50489800	K562	1	.	50489200	50489800	255,215,0
chr1	50500200	50500400	K562	1	.	50500200	50500400	255,215,0
chr1	50834200	50834400	K562	1	.	50834200	50834400	255,215,0
chr1	50962800	50963000	K562	1	.	50962800	50963000	255,215,0
chr1	50966600	50966800	K562	1	.	50966600	50966800	255,215,0
chr1	51125600	51125800	K562	1	.	51125600	51125800	255,215,0
chr1	51169800	51170000	K562	1	.	51169800	51170000	255,215,0
chr1	51186200	51187000	K562	1	.	51186200	51187000	255,215,0
chr1	51220400	51220600	K562	1	.	51220400	51220600	255,215,0
chr1	51307000	51307200	K562	1	.	51307000	51307200	255,215,0
chr1	51397200	51397400	K562	1	.	51397200	51397400	255,215,0
chr1	51423400	51424000	K562	1	.	51423400	51424000	255,215,0
chr1	51427000	51427600	K562	1	.	51427000	51427600	255,215,0
chr1	51428200	51428400	K562	1	.	51428200	51428400	255,215,0
chr1	51446800	51447000	K562	1	.	51446800	51447000	255,215,0
chr1	51471200	51471600	K562	1	.	51471200	51471600	255,215,0
chr1	51483600	51483800	K562	1	.	51483600	51483800	255,215,0
chr1	51544200	51544400	K562	1	.	51544200	51544400	255,215,0
chr1	51605200	51605400	K562	1	.	51605200	51605400	255,215,0
chr1	51624400	51624600	K562	1	.	51624400	51624600	255,215,0
chr1	51687800	51688200	K562	1	.	51687800	51688200	255,215,0
chr1	51696200	51696400	K562	1	.	51696200	51696400	255,215,0
chr1	51760600	51760800	K562	1	.	51760600	51760800	255,215,0
chr1	51763200	51763400	K562	1	.	51763200	51763400	255,215,0
chr1	51764800	51765200	K562	1	.	51764800	51765200	255,215,0
chr1	51765600	51765800	K562	1	.	51765600	51765800	255,215,0
chr1	51773600	51774000	K562	1	.	51773600	51774000	255,215,0
chr1	51787000	51787600	K562	1	.	51787000	51787600	255,215,0
chr1	51787800	51788000	K562	1	.	51787800	51788000	255,215,0
chr1	51791400	51792400	K562	1	.	51791400	51792400	255,215,0
chr1	51810600	51810800	K562	1	.	51810600	51810800	255,215,0
chr1	51843400	51843600	K562	1	.	51843400	51843600	255,215,0
chr1	51852000	51852200	K562	1	.	51852000	51852200	255,215,0
chr1	51883600	51883800	K562	1	.	51883600	51883800	255,215,0
chr1	51887800	51888000	K562	1	.	51887800	51888000	255,215,0
chr1	51888200	51888400	K562	1	.	51888200	51888400	255,215,0
chr1	51895200	51896200	K562	1	.	51895200	51896200	255,215,0
chr1	51896600	51896800	K562	1	.	51896600	51896800	255,215,0
chr1	51914600	51914800	K562	1	.	51914600	51914800	255,215,0
chr1	51923600	51923800	K562	1	.	51923600	51923800	255,215,0
chr1	51935200	51935400	K562	1	.	51935200	51935400	255,215,0
chr1	51953400	51953600	K562	1	.	51953400	51953600	255,215,0
chr1	51975000	51975200	K562	1	.	51975000	51975200	255,215,0
chr1	51979400	51979600	K562	1	.	51979400	51979600	255,215,0
chr1	51998400	51998800	K562	1	.	51998400	51998800	255,215,0
chr1	52030800	52031000	K562	1	.	52030800	52031000	255,215,0
chr1	52071200	52071400	K562	1	.	52071200	52071400	255,215,0
chr1	52073400	52073800	K562	1	.	52073400	52073800	255,215,0
chr1	52081200	52081400	K562	1	.	52081200	52081400	255,215,0
chr1	52081600	52081800	K562	1	.	52081600	52081800	255,215,0
chr1	52087000	52087200	K562	1	.	52087000	52087200	255,215,0
chr1	52090400	52091000	K562	1	.	52090400	52091000	255,215,0
chr1	52096000	52096400	K562	1	.	52096000	52096400	255,215,0
chr1	52097200	52097800	K562	1	.	52097200	52097800	255,215,0
chr1	52116600	52117000	K562	1	.	52116600	52117000	255,215,0
chr1	52130600	52130800	K562	1	.	52130600	52130800	255,215,0
chr1	52209000	52209200	K562	1	.	52209000	52209200	255,215,0
chr1	52217800	52218600	K562	1	.	52217800	52218600	255,215,0
chr1	52309600	52309800	K562	1	.	52309600	52309800	255,215,0
chr1	52314200	52314400	K562	1	.	52314200	52314400	255,215,0
chr1	52316000	52317000	K562	1	.	52316000	52317000	255,215,0
chr1	52317400	52318000	K562	1	.	52317400	52318000	255,215,0
chr1	52332600	52332800	K562	1	.	52332600	52332800	255,215,0
chr1	52333600	52333800	K562	1	.	52333600	52333800	255,215,0
chr1	52420200	52421000	K562	1	.	52420200	52421000	255,215,0
chr1	52423400	52423800	K562	1	.	52423400	52423800	255,215,0
chr1	52432200	52432400	K562	1	.	52432200	52432400	255,215,0
chr1	52456000	52456600	K562	1	.	52456000	52456600	255,215,0
chr1	52473000	52473600	K562	1	.	52473000	52473600	255,215,0
chr1	52477400	52477600	K562	1	.	52477400	52477600	255,215,0
chr1	52484600	52484800	K562	1	.	52484600	52484800	255,215,0
chr1	52511000	52511200	K562	1	.	52511000	52511200	255,215,0
chr1	52541400	52541800	K562	1	.	52541400	52541800	255,215,0
chr1	52616200	52616400	K562	1	.	52616200	52616400	255,215,0
chr1	52648000	52648400	K562	1	.	52648000	52648400	255,215,0
chr1	52669600	52670200	K562	1	.	52669600	52670200	255,215,0
chr1	52762000	52762200	K562	1	.	52762000	52762200	255,215,0
chr1	52786400	52786600	K562	1	.	52786400	52786600	255,215,0
chr1	52795600	52796600	K562	1	.	52795600	52796600	255,215,0
chr1	52892800	52893200	K562	1	.	52892800	52893200	255,215,0
chr1	52895600	52895800	K562	1	.	52895600	52895800	255,215,0
chr1	52898600	52898800	K562	1	.	52898600	52898800	255,215,0
chr1	53000600	53000800	K562	1	.	53000600	53000800	255,215,0
chr1	53028600	53028800	K562	1	.	53028600	53028800	255,215,0
chr1	53030000	53030200	K562	1	.	53030000	53030200	255,215,0
chr1	53033600	53034200	K562	1	.	53033600	53034200	255,215,0
chr1	53054200	53054600	K562	1	.	53054200	53054600	255,215,0
chr1	53078600	53079000	K562	1	.	53078600	53079000	255,215,0
chr1	53079200	53080200	K562	1	.	53079200	53080200	255,215,0
chr1	53080400	53080600	K562	1	.	53080400	53080600	255,215,0
chr1	53097200	53098200	K562	1	.	53097200	53098200	255,215,0
chr1	53109600	53109800	K562	1	.	53109600	53109800	255,215,0
chr1	53139800	53140000	K562	1	.	53139800	53140000	255,215,0
chr1	53188800	53189200	K562	1	.	53188800	53189200	255,215,0
chr1	53190800	53191400	K562	1	.	53190800	53191400	255,215,0
chr1	53204600	53204800	K562	1	.	53204600	53204800	255,215,0
chr1	53276800	53277000	K562	1	.	53276800	53277000	255,215,0
chr1	53298200	53299000	K562	1	.	53298200	53299000	255,215,0
chr1	53371200	53371400	K562	1	.	53371200	53371400	255,215,0
chr1	53372200	53372400	K562	1	.	53372200	53372400	255,215,0
chr1	53373200	53373600	K562	1	.	53373200	53373600	255,215,0
chr1	53375600	53376000	K562	1	.	53375600	53376000	255,215,0
chr1	53377600	53378400	K562	1	.	53377600	53378400	255,215,0
chr1	53378600	53379000	K562	1	.	53378600	53379000	255,215,0
chr1	53379200	53379600	K562	1	.	53379200	53379600	255,215,0
chr1	53412800	53413000	K562	1	.	53412800	53413000	255,215,0
chr1	53477000	53477200	K562	1	.	53477000	53477200	255,215,0
chr1	53486400	53486600	K562	1	.	53486400	53486600	255,215,0
chr1	53556600	53556800	K562	1	.	53556600	53556800	255,215,0
chr1	53595000	53595200	K562	1	.	53595000	53595200	255,215,0
chr1	53654800	53655000	K562	1	.	53654800	53655000	255,215,0
chr1	53655800	53656000	K562	1	.	53655800	53656000	255,215,0
chr1	53671800	53672000	K562	1	.	53671800	53672000	255,215,0
chr1	53826200	53826400	K562	1	.	53826200	53826400	255,215,0
chr1	53833000	53833400	K562	1	.	53833000	53833400	255,215,0
chr1	53925800	53926400	K562	1	.	53925800	53926400	255,215,0
chr1	53951200	53951400	K562	1	.	53951200	53951400	255,215,0
chr1	54045400	54045600	K562	1	.	54045400	54045600	255,215,0
chr1	54076400	54076600	K562	1	.	54076400	54076600	255,215,0
chr1	54181200	54181400	K562	1	.	54181200	54181400	255,215,0
chr1	54226200	54226600	K562	1	.	54226200	54226600	255,215,0
chr1	54277000	54277600	K562	1	.	54277000	54277600	255,215,0
chr1	54344200	54344400	K562	1	.	54344200	54344400	255,215,0
chr1	54407600	54410000	K562	1	.	54407600	54410000	255,215,0
chr1	54411400	54411600	K562	1	.	54411400	54411600	255,215,0
chr1	54445400	54445600	K562	1	.	54445400	54445600	255,215,0
chr1	54469200	54469400	K562	1	.	54469200	54469400	255,215,0
chr1	54530600	54530800	K562	1	.	54530600	54530800	255,215,0
chr1	54537800	54538000	K562	1	.	54537800	54538000	255,215,0
chr1	54571600	54571800	K562	1	.	54571600	54571800	255,215,0
chr1	54573800	54574200	K562	1	.	54573800	54574200	255,215,0
chr1	54598200	54598400	K562	1	.	54598200	54598400	255,215,0
chr1	54678400	54678800	K562	1	.	54678400	54678800	255,215,0
chr1	54681400	54681600	K562	1	.	54681400	54681600	255,215,0
chr1	54750400	54750600	K562	1	.	54750400	54750600	255,215,0
chr1	54751400	54751600	K562	1	.	54751400	54751600	255,215,0
chr1	54751800	54752000	K562	1	.	54751800	54752000	255,215,0
chr1	54776800	54777000	K562	1	.	54776800	54777000	255,215,0
chr1	54876600	54876800	K562	1	.	54876600	54876800	255,215,0
chr1	54877400	54878000	K562	1	.	54877400	54878000	255,215,0
chr1	54878200	54878400	K562	1	.	54878200	54878400	255,215,0
chr1	54882400	54882600	K562	1	.	54882400	54882600	255,215,0
chr1	54882800	54883200	K562	1	.	54882800	54883200	255,215,0
chr1	54894600	54894800	K562	1	.	54894600	54894800	255,215,0
chr1	54923600	54923800	K562	1	.	54923600	54923800	255,215,0
chr1	54925000	54925200	K562	1	.	54925000	54925200	255,215,0
chr1	54926200	54926400	K562	1	.	54926200	54926400	255,215,0
chr1	54931400	54931600	K562	1	.	54931400	54931600	255,215,0
chr1	54940600	54941000	K562	1	.	54940600	54941000	255,215,0
chr1	54941800	54942200	K562	1	.	54941800	54942200	255,215,0
chr1	54943200	54943400	K562	1	.	54943200	54943400	255,215,0
chr1	54944000	54944400	K562	1	.	54944000	54944400	255,215,0
chr1	54947000	54947600	K562	1	.	54947000	54947600	255,215,0
chr1	54979800	54980200	K562	1	.	54979800	54980200	255,215,0
chr1	54980400	54980600	K562	1	.	54980400	54980600	255,215,0
chr1	55102200	55102600	K562	1	.	55102200	55102600	255,215,0
chr1	55105600	55106200	K562	1	.	55105600	55106200	255,215,0
chr1	55109600	55109800	K562	1	.	55109600	55109800	255,215,0
chr1	55231400	55231600	K562	1	.	55231400	55231600	255,215,0
chr1	55393200	55393600	K562	1	.	55393200	55393600	255,215,0
chr1	55404800	55405000	K562	1	.	55404800	55405000	255,215,0
chr1	55495000	55495200	K562	1	.	55495000	55495200	255,215,0
chr1	55651800	55652000	K562	1	.	55651800	55652000	255,215,0
chr1	55655200	55655600	K562	1	.	55655200	55655600	255,215,0
chr1	55655800	55656200	K562	1	.	55655800	55656200	255,215,0
chr1	55657600	55658200	K562	1	.	55657600	55658200	255,215,0
chr1	55659200	55659400	K562	1	.	55659200	55659400	255,215,0
chr1	55661600	55663400	K562	1	.	55661600	55663400	255,215,0
chr1	55663800	55664000	K562	1	.	55663800	55664000	255,215,0
chr1	55671600	55671800	K562	1	.	55671600	55671800	255,215,0
chr1	55672000	55672200	K562	1	.	55672000	55672200	255,215,0
chr1	55692800	55693000	K562	1	.	55692800	55693000	255,215,0
chr1	55693400	55693600	K562	1	.	55693400	55693600	255,215,0
chr1	55702400	55702800	K562	1	.	55702400	55702800	255,215,0
chr1	55725400	55725600	K562	1	.	55725400	55725600	255,215,0
chr1	55738800	55739000	K562	1	.	55738800	55739000	255,215,0
chr1	55934200	55934400	K562	1	.	55934200	55934400	255,215,0
chr1	56919600	56919800	K562	1	.	56919600	56919800	255,215,0
chr1	56977000	56977200	K562	1	.	56977000	56977200	255,215,0
chr1	57063600	57063800	K562	1	.	57063600	57063800	255,215,0
chr1	57095800	57096000	K562	1	.	57095800	57096000	255,215,0
chr1	57277800	57278000	K562	1	.	57277800	57278000	255,215,0
chr1	57449200	57449400	K562	1	.	57449200	57449400	255,215,0
chr1	57683600	57685000	K562	1	.	57683600	57685000	255,215,0
chr1	57692800	57693400	K562	1	.	57692800	57693400	255,215,0
chr1	57693600	57693800	K562	1	.	57693600	57693800	255,215,0
chr1	57694800	57695000	K562	1	.	57694800	57695000	255,215,0
chr1	57697400	57697800	K562	1	.	57697400	57697800	255,215,0
chr1	57773000	57773400	K562	1	.	57773000	57773400	255,215,0
chr1	58183600	58183800	K562	1	.	58183600	58183800	255,215,0
chr1	58185200	58185600	K562	1	.	58185200	58185600	255,215,0
chr1	58303400	58303600	K562	1	.	58303400	58303600	255,215,0
chr1	58903400	58903600	K562	1	.	58903400	58903600	255,215,0
chr1	59013200	59013400	K562	1	.	59013200	59013400	255,215,0
chr1	59014600	59016000	K562	1	.	59014600	59016000	255,215,0
chr1	59030000	59030200	K562	1	.	59030000	59030200	255,215,0
chr1	59030400	59030600	K562	1	.	59030400	59030600	255,215,0
chr1	59062400	59062600	K562	1	.	59062400	59062600	255,215,0
chr1	59324200	59324400	K562	1	.	59324200	59324400	255,215,0
chr1	59336000	59336200	K562	1	.	59336000	59336200	255,215,0
chr1	59338000	59338200	K562	1	.	59338000	59338200	255,215,0
chr1	59370800	59371000	K562	1	.	59370800	59371000	255,215,0
chr1	59389600	59390000	K562	1	.	59389600	59390000	255,215,0
chr1	59432200	59432600	K562	1	.	59432200	59432600	255,215,0
chr1	59445600	59445800	K562	1	.	59445600	59445800	255,215,0
chr1	59446200	59446400	K562	1	.	59446200	59446400	255,215,0
chr1	59521600	59522000	K562	1	.	59521600	59522000	255,215,0
chr1	59542200	59542600	K562	1	.	59542200	59542600	255,215,0
chr1	59562200	59562600	K562	1	.	59562200	59562600	255,215,0
chr1	59689800	59690000	K562	1	.	59689800	59690000	255,215,0
chr1	59744400	59744800	K562	1	.	59744400	59744800	255,215,0
chr1	59753800	59754200	K562	1	.	59753800	59754200	255,215,0
chr1	59827400	59827800	K562	1	.	59827400	59827800	255,215,0
chr1	59971200	59971600	K562	1	.	59971200	59971600	255,215,0
chr1	60422400	60422600	K562	1	.	60422400	60422600	255,215,0
chr1	60432600	60432800	K562	1	.	60432600	60432800	255,215,0
chr1	60433000	60433400	K562	1	.	60433000	60433400	255,215,0
chr1	60433800	60434000	K562	1	.	60433800	60434000	255,215,0
chr1	60522000	60522200	K562	1	.	60522000	60522200	255,215,0
chr1	60568000	60568200	K562	1	.	60568000	60568200	255,215,0
chr1	60955400	60955600	K562	1	.	60955400	60955600	255,215,0
chr1	61066400	61066600	K562	1	.	61066400	61066600	255,215,0
chr1	61105000	61105600	K562	1	.	61105000	61105600	255,215,0
chr1	61105800	61106200	K562	1	.	61105800	61106200	255,215,0
chr1	61314200	61314400	K562	1	.	61314200	61314400	255,215,0
chr1	61352600	61353000	K562	1	.	61352600	61353000	255,215,0
chr1	61360600	61361400	K562	1	.	61360600	61361400	255,215,0
chr1	61361800	61362000	K562	1	.	61361800	61362000	255,215,0
chr1	61390800	61391400	K562	1	.	61390800	61391400	255,215,0
chr1	61401800	61402000	K562	1	.	61401800	61402000	255,215,0
chr1	61446600	61446800	K562	1	.	61446600	61446800	255,215,0
chr1	61459800	61460600	K562	1	.	61459800	61460600	255,215,0
chr1	61470000	61470400	K562	1	.	61470000	61470400	255,215,0
chr1	61471800	61472000	K562	1	.	61471800	61472000	255,215,0
chr1	61477400	61479800	K562	1	.	61477400	61479800	255,215,0
chr1	61483400	61483600	K562	1	.	61483400	61483600	255,215,0
chr1	61502000	61502200	K562	1	.	61502000	61502200	255,215,0
chr1	61511600	61511800	K562	1	.	61511600	61511800	255,215,0
chr1	61530400	61530600	K562	1	.	61530400	61530600	255,215,0
chr1	61532800	61533400	K562	1	.	61532800	61533400	255,215,0
chr1	61535200	61535400	K562	1	.	61535200	61535400	255,215,0
chr1	61535800	61536000	K562	1	.	61535800	61536000	255,215,0
chr1	61536200	61536400	K562	1	.	61536200	61536400	255,215,0
chr1	61536600	61536800	K562	1	.	61536600	61536800	255,215,0
chr1	61537000	61537200	K562	1	.	61537000	61537200	255,215,0
chr1	61563800	61564000	K562	1	.	61563800	61564000	255,215,0
chr1	61570000	61570400	K562	1	.	61570000	61570400	255,215,0
chr1	61573400	61573600	K562	1	.	61573400	61573600	255,215,0
chr1	61581000	61582400	K562	1	.	61581000	61582400	255,215,0
chr1	61626200	61626600	K562	1	.	61626200	61626600	255,215,0
chr1	61628200	61628800	K562	1	.	61628200	61628800	255,215,0
chr1	61634800	61635000	K562	1	.	61634800	61635000	255,215,0
chr1	61637000	61637800	K562	1	.	61637000	61637800	255,215,0
chr1	61640200	61640400	K562	1	.	61640200	61640400	255,215,0
chr1	61641800	61642200	K562	1	.	61641800	61642200	255,215,0
chr1	61660400	61660600	K562	1	.	61660400	61660600	255,215,0
chr1	61660800	61661000	K562	1	.	61660800	61661000	255,215,0
chr1	61662200	61662800	K562	1	.	61662200	61662800	255,215,0
chr1	61669400	61669800	K562	1	.	61669400	61669800	255,215,0
chr1	61670200	61670600	K562	1	.	61670200	61670600	255,215,0
chr1	61699400	61699800	K562	1	.	61699400	61699800	255,215,0
chr1	61700000	61700400	K562	1	.	61700000	61700400	255,215,0
chr1	61703800	61704600	K562	1	.	61703800	61704600	255,215,0
chr1	61705200	61705400	K562	1	.	61705200	61705400	255,215,0
chr1	61712800	61713400	K562	1	.	61712800	61713400	255,215,0
chr1	61714200	61714400	K562	1	.	61714200	61714400	255,215,0
chr1	61735200	61735800	K562	1	.	61735200	61735800	255,215,0
chr1	61775800	61776000	K562	1	.	61775800	61776000	255,215,0
chr1	61780200	61780400	K562	1	.	61780200	61780400	255,215,0
chr1	61822400	61822600	K562	1	.	61822400	61822600	255,215,0
chr1	61858200	61859000	K562	1	.	61858200	61859000	255,215,0
chr1	61912400	61912800	K562	1	.	61912400	61912800	255,215,0
chr1	61927200	61927600	K562	1	.	61927200	61927600	255,215,0
chr1	62117000	62117200	K562	1	.	62117000	62117200	255,215,0
chr1	62171200	62171400	K562	1	.	62171200	62171400	255,215,0
chr1	62174600	62175400	K562	1	.	62174600	62175400	255,215,0
chr1	62246800	62247200	K562	1	.	62246800	62247200	255,215,0
chr1	62339200	62339600	K562	1	.	62339200	62339600	255,215,0
chr1	62427600	62427800	K562	1	.	62427600	62427800	255,215,0
chr1	62548600	62548800	K562	1	.	62548600	62548800	255,215,0
chr1	62673000	62673200	K562	1	.	62673000	62673200	255,215,0
chr1	62987000	62987200	K562	1	.	62987000	62987200	255,215,0
chr1	63004600	63005600	K562	1	.	63004600	63005600	255,215,0
chr1	63109000	63109200	K562	1	.	63109000	63109200	255,215,0
chr1	63139200	63139400	K562	1	.	63139200	63139400	255,215,0
chr1	63220800	63221000	K562	1	.	63220800	63221000	255,215,0
chr1	63238400	63238600	K562	1	.	63238400	63238600	255,215,0
chr1	63240600	63241000	K562	1	.	63240600	63241000	255,215,0
chr1	63243600	63243800	K562	1	.	63243600	63243800	255,215,0
chr1	63245600	63245800	K562	1	.	63245600	63245800	255,215,0
chr1	63251800	63252200	K562	1	.	63251800	63252200	255,215,0
chr1	63262000	63262200	K562	1	.	63262000	63262200	255,215,0
chr1	63455200	63455400	K562	1	.	63455200	63455400	255,215,0
chr1	63787600	63788000	K562	1	.	63787600	63788000	255,215,0
chr1	63788400	63789000	K562	1	.	63788400	63789000	255,215,0
chr1	63789400	63789600	K562	1	.	63789400	63789600	255,215,0
chr1	63852000	63852400	K562	1	.	63852000	63852400	255,215,0
chr1	63869000	63869400	K562	1	.	63869000	63869400	255,215,0
chr1	63928200	63928400	K562	1	.	63928200	63928400	255,215,0
chr1	64000600	64000800	K562	1	.	64000600	64000800	255,215,0
chr1	64032200	64032400	K562	1	.	64032200	64032400	255,215,0
chr1	64749800	64750000	K562	1	.	64749800	64750000	255,215,0
chr1	64903800	64904000	K562	1	.	64903800	64904000	255,215,0
chr1	64919400	64919600	K562	1	.	64919400	64919600	255,215,0
chr1	65129400	65129600	K562	1	.	65129400	65129600	255,215,0
chr1	65222800	65223400	K562	1	.	65222800	65223400	255,215,0
chr1	65244200	65244400	K562	1	.	65244200	65244400	255,215,0
chr1	65411200	65411400	K562	1	.	65411200	65411400	255,215,0
chr1	65412800	65413000	K562	1	.	65412800	65413000	255,215,0
chr1	65480200	65480400	K562	1	.	65480200	65480400	255,215,0
chr1	65481000	65481200	K562	1	.	65481000	65481200	255,215,0
chr1	65487400	65488600	K562	1	.	65487400	65488600	255,215,0
chr1	65531000	65531400	K562	1	.	65531000	65531400	255,215,0
chr1	65549000	65549400	K562	1	.	65549000	65549400	255,215,0
chr1	65566000	65566200	K562	1	.	65566000	65566200	255,215,0
chr1	65579000	65579400	K562	1	.	65579000	65579400	255,215,0
chr1	65628800	65629600	K562	1	.	65628800	65629600	255,215,0
chr1	65632200	65632400	K562	1	.	65632200	65632400	255,215,0
chr1	65632800	65633000	K562	1	.	65632800	65633000	255,215,0
chr1	65646800	65647000	K562	1	.	65646800	65647000	255,215,0
chr1	65674800	65675400	K562	1	.	65674800	65675400	255,215,0
chr1	65680200	65680400	K562	1	.	65680200	65680400	255,215,0
chr1	65680600	65680800	K562	1	.	65680600	65680800	255,215,0
chr1	65687800	65688800	K562	1	.	65687800	65688800	255,215,0
chr1	65690000	65691000	K562	1	.	65690000	65691000	255,215,0
chr1	65694800	65695000	K562	1	.	65694800	65695000	255,215,0
chr1	65699400	65699800	K562	1	.	65699400	65699800	255,215,0
chr1	65702400	65702600	K562	1	.	65702400	65702600	255,215,0
chr1	65703200	65703400	K562	1	.	65703200	65703400	255,215,0
chr1	65703600	65704000	K562	1	.	65703600	65704000	255,215,0
chr1	65709200	65709600	K562	1	.	65709200	65709600	255,215,0
chr1	65711000	65711200	K562	1	.	65711000	65711200	255,215,0
chr1	65722200	65722600	K562	1	.	65722200	65722600	255,215,0
chr1	65722800	65723000	K562	1	.	65722800	65723000	255,215,0
chr1	65732800	65733600	K562	1	.	65732800	65733600	255,215,0
chr1	65737800	65738400	K562	1	.	65737800	65738400	255,215,0
chr1	65738600	65739600	K562	1	.	65738600	65739600	255,215,0
chr1	65742600	65742800	K562	1	.	65742600	65742800	255,215,0
chr1	65743000	65744200	K562	1	.	65743000	65744200	255,215,0
chr1	65744800	65745200	K562	1	.	65744800	65745200	255,215,0
chr1	65755200	65756000	K562	1	.	65755200	65756000	255,215,0
chr1	65757400	65757600	K562	1	.	65757400	65757600	255,215,0
chr1	65758400	65759800	K562	1	.	65758400	65759800	255,215,0
chr1	65774800	65775000	K562	1	.	65774800	65775000	255,215,0
chr1	65781800	65782200	K562	1	.	65781800	65782200	255,215,0
chr1	65783200	65784400	K562	1	.	65783200	65784400	255,215,0
chr1	65784600	65784800	K562	1	.	65784600	65784800	255,215,0
chr1	65785000	65785200	K562	1	.	65785000	65785200	255,215,0
chr1	65785600	65785800	K562	1	.	65785600	65785800	255,215,0
chr1	65788800	65789400	K562	1	.	65788800	65789400	255,215,0
chr1	65796600	65796800	K562	1	.	65796600	65796800	255,215,0
chr1	65838200	65838600	K562	1	.	65838200	65838600	255,215,0
chr1	65877600	65879400	K562	1	.	65877600	65879400	255,215,0
chr1	65903200	65903600	K562	1	.	65903200	65903600	255,215,0
chr1	65906200	65906400	K562	1	.	65906200	65906400	255,215,0
chr1	65925200	65925400	K562	1	.	65925200	65925400	255,215,0
chr1	65944000	65947800	K562	1	.	65944000	65947800	255,215,0
chr1	65948000	65948200	K562	1	.	65948000	65948200	255,215,0
chr1	65949200	65949400	K562	1	.	65949200	65949400	255,215,0
chr1	65952200	65952400	K562	1	.	65952200	65952400	255,215,0
chr1	65952600	65953000	K562	1	.	65952600	65953000	255,215,0
chr1	65956600	65957000	K562	1	.	65956600	65957000	255,215,0
chr1	65957200	65957600	K562	1	.	65957200	65957600	255,215,0
chr1	65963000	65963400	K562	1	.	65963000	65963400	255,215,0
chr1	65965200	65965600	K562	1	.	65965200	65965600	255,215,0
chr1	65970800	65971800	K562	1	.	65970800	65971800	255,215,0
chr1	65972000	65972200	K562	1	.	65972000	65972200	255,215,0
chr1	65984200	65984400	K562	1	.	65984200	65984400	255,215,0
chr1	65999600	65999800	K562	1	.	65999600	65999800	255,215,0
chr1	66000400	66000600	K562	1	.	66000400	66000600	255,215,0
chr1	66005000	66006400	K562	1	.	66005000	66006400	255,215,0
chr1	66022400	66022800	K562	1	.	66022400	66022800	255,215,0
chr1	66038800	66039000	K562	1	.	66038800	66039000	255,215,0
chr1	66095400	66095800	K562	1	.	66095400	66095800	255,215,0
chr1	66123800	66124000	K562	1	.	66123800	66124000	255,215,0
chr1	66124600	66124800	K562	1	.	66124600	66124800	255,215,0
chr1	66136400	66136600	K562	1	.	66136400	66136600	255,215,0
chr1	66157200	66157400	K562	1	.	66157200	66157400	255,215,0
chr1	66284800	66285200	K562	1	.	66284800	66285200	255,215,0
chr1	66369800	66371200	K562	1	.	66369800	66371200	255,215,0
chr1	66371400	66371600	K562	1	.	66371400	66371600	255,215,0
chr1	66377200	66377800	K562	1	.	66377200	66377800	255,215,0
chr1	66384400	66384600	K562	1	.	66384400	66384600	255,215,0
chr1	66849000	66849200	K562	1	.	66849000	66849200	255,215,0
chr1	67205000	67205600	K562	1	.	67205000	67205600	255,215,0
chr1	67209800	67210000	K562	1	.	67209800	67210000	255,215,0
chr1	67222800	67223200	K562	1	.	67222800	67223200	255,215,0
chr1	67225000	67225200	K562	1	.	67225000	67225200	255,215,0
chr1	67225400	67225600	K562	1	.	67225400	67225600	255,215,0
chr1	67235200	67235600	K562	1	.	67235200	67235600	255,215,0
chr1	67245600	67245800	K562	1	.	67245600	67245800	255,215,0
chr1	67285400	67285600	K562	1	.	67285400	67285600	255,215,0
chr1	67305600	67305800	K562	1	.	67305600	67305800	255,215,0
chr1	67306600	67306800	K562	1	.	67306600	67306800	255,215,0
chr1	67354600	67355000	K562	1	.	67354600	67355000	255,215,0
chr1	67382000	67382600	K562	1	.	67382000	67382600	255,215,0
chr1	67383200	67383400	K562	1	.	67383200	67383400	255,215,0
chr1	67393800	67394000	K562	1	.	67393800	67394000	255,215,0
chr1	67402200	67402400	K562	1	.	67402200	67402400	255,215,0
chr1	67479200	67479600	K562	1	.	67479200	67479600	255,215,0
chr1	67533400	67533600	K562	1	.	67533400	67533600	255,215,0
chr1	67542400	67542600	K562	1	.	67542400	67542600	255,215,0
chr1	67552400	67552600	K562	1	.	67552400	67552600	255,215,0
chr1	67553200	67553800	K562	1	.	67553200	67553800	255,215,0
chr1	67554200	67554600	K562	1	.	67554200	67554600	255,215,0
chr1	67563200	67563600	K562	1	.	67563200	67563600	255,215,0
chr1	67566800	67567200	K562	1	.	67566800	67567200	255,215,0
chr1	67568200	67568400	K562	1	.	67568200	67568400	255,215,0
chr1	67598800	67599200	K562	1	.	67598800	67599200	255,215,0
chr1	67605400	67605600	K562	1	.	67605400	67605600	255,215,0
chr1	67606800	67607000	K562	1	.	67606800	67607000	255,215,0
chr1	67607200	67608200	K562	1	.	67607200	67608200	255,215,0
chr1	67608600	67609000	K562	1	.	67608600	67609000	255,215,0
chr1	67640400	67640600	K562	1	.	67640400	67640600	255,215,0
chr1	67656600	67658400	K562	1	.	67656600	67658400	255,215,0
chr1	67658600	67658800	K562	1	.	67658600	67658800	255,215,0
chr1	67659200	67659600	K562	1	.	67659200	67659600	255,215,0
chr1	67667200	67667400	K562	1	.	67667200	67667400	255,215,0
chr1	67672800	67674200	K562	1	.	67672800	67674200	255,215,0
chr1	67675200	67675800	K562	1	.	67675200	67675800	255,215,0
chr1	67676400	67676600	K562	1	.	67676400	67676600	255,215,0
chr1	67715600	67716000	K562	1	.	67715600	67716000	255,215,0
chr1	67823600	67823800	K562	1	.	67823600	67823800	255,215,0
chr1	67842000	67842200	K562	1	.	67842000	67842200	255,215,0
chr1	67843000	67843400	K562	1	.	67843000	67843400	255,215,0
chr1	67849800	67850000	K562	1	.	67849800	67850000	255,215,0
chr1	67870800	67871000	K562	1	.	67870800	67871000	255,215,0
chr1	67875000	67875200	K562	1	.	67875000	67875200	255,215,0
chr1	67898800	67899000	K562	1	.	67898800	67899000	255,215,0
chr1	67899400	67899800	K562	1	.	67899400	67899800	255,215,0
chr1	67900000	67900600	K562	1	.	67900000	67900600	255,215,0
chr1	67917600	67917800	K562	1	.	67917600	67917800	255,215,0
chr1	67927600	67927800	K562	1	.	67927600	67927800	255,215,0
chr1	67944000	67944200	K562	1	.	67944000	67944200	255,215,0
chr1	67948200	67949000	K562	1	.	67948200	67949000	255,215,0
chr1	67957200	67957400	K562	1	.	67957200	67957400	255,215,0
chr1	67972000	67972800	K562	1	.	67972000	67972800	255,215,0
[truncated: 54,374 more rows]
