# Supplementary material for: Genome-wide prediction of cis-regulatory regions using supervised deep learning methods
Source: BMC Bioinformatics. 2018 May 31;19:202. doi: 10.1186/s12859-018-2187-1 (PMC5984344; doi:10.1186/s12859-018-2187-1)
Supplement: Supplementary file 2 — Genome-wide predictions of cis-regulatory regions for all six cell types. (ZIP 20400 kb) [file 12859_2018_2187_MOESM2_ESM.zip › additional_file2/A-E_Whole_Genome_Ubiquitous.bed]

chr1	893000	895200	GM12878,HMEC,HUVEC,HelaS3,HepG2,K562	13	.	893000	895200	255,215,0
chr1	901200	903200	GM12878,HMEC,HUVEC,HelaS3,HepG2,K562	10	.	901200	903200	255,215,0
chr1	934000	937800	GM12878,HMEC,HUVEC,HelaS3,HepG2,K562	12	.	934000	937800	255,215,0
chr1	948000	950600	GM12878,HMEC,HUVEC,HelaS3,HepG2,K562	15	.	948000	950600	255,215,0
chr1	955800	957600	GM12878,HMEC,HUVEC,HelaS3,HepG2,K562	6	.	955800	957600	255,215,0
chr1	993400	995400	GM12878,HMEC,HUVEC,HelaS3,HepG2,K562	9	.	993400	995400	255,215,0
chr1	998800	1000200	GM12878,HMEC,HUVEC,HelaS3,HepG2,K562	7	.	998800	1000200	255,215,0
chr1	1014800	1016000	GM12878,HMEC,HUVEC,HelaS3,HepG2,K562	7	.	1014800	1016000	255,215,0
chr1	1092800	1094400	GM12878,HMEC,HUVEC,HelaS3,HepG2,K562	7	.	1092800	1094400	255,215,0
chr1	1166000	1167000	GM12878,HMEC,HUVEC,HelaS3,HepG2,K562	6	.	1166000	1167000	255,215,0
chr1	1207400	1208600	GM12878,HMEC,HUVEC,HelaS3,HepG2,K562	6	.	1207400	1208600	255,215,0
chr1	1209000	1210600	GM12878,HMEC,HUVEC,HelaS3,HepG2,K562	10	.	1209000	1210600	255,215,0
chr1	1239800	1243000	GM12878,HMEC,HUVEC,HelaS3,HepG2,K562	10	.	1239800	1243000	255,215,0
chr1	1259800	1261600	GM12878,HMEC,HUVEC,HelaS3,HepG2,K562	7	.	1259800	1261600	255,215,0
chr1	1279200	1284200	GM12878,HMEC,HUVEC,HelaS3,HepG2,K562	11	.	1279200	1284200	255,215,0
chr1	1335200	1337600	GM12878,HMEC,HUVEC,HelaS3,HepG2,K562	7	.	1335200	1337600	255,215,0
chr1	1341200	1342200	GM12878,HMEC,HUVEC,HelaS3,HepG2,K562	6	.	1341200	1342200	255,215,0
chr1	1375800	1377000	GM12878,HMEC,HUVEC,HelaS3,HepG2,K562	6	.	1375800	1377000	255,215,0
chr1	1405800	1406600	GM12878,HMEC,HUVEC,HelaS3,HepG2,K562	6	.	1405800	1406600	255,215,0
chr1	1446200	1447000	GM12878,HMEC,HUVEC,HelaS3,HepG2,K562	6	.	1446200	1447000	255,215,0
chr1	1508800	1509600	GM12878,HMEC,HUVEC,HelaS3,HepG2,K562	6	.	1508800	1509600	255,215,0
chr1	1510600	1511800	GM12878,HMEC,HUVEC,HelaS3,HepG2,K562	10	.	1510600	1511800	255,215,0
chr1	1708400	1710000	GM12878,HMEC,HUVEC,HelaS3,HepG2,K562	8	.	1708400	1710000	255,215,0
chr1	1713400	1714800	GM12878,HMEC,HUVEC,HelaS3,HepG2,K562	6	.	1713400	1714800	255,215,0
chr1	1818400	1821600	GM12878,HMEC,HUVEC,HelaS3,HepG2,K562	11	.	1818400	1821600	255,215,0
chr1	1822800	1824200	GM12878,HMEC,HUVEC,HelaS3,HepG2,K562	7	.	1822800	1824200	255,215,0
chr1	1838600	1841600	GM12878,HMEC,HUVEC,HelaS3,HepG2,K562	14	.	1838600	1841600	255,215,0
chr1	1849800	1853000	GM12878,HMEC,HUVEC,HelaS3,HepG2,K562	10	.	1849800	1853000	255,215,0
chr1	2063600	2068000	GM12878,HMEC,HUVEC,HelaS3,HepG2,K562	10	.	2063600	2068000	255,215,0
chr1	2124400	2127400	GM12878,HMEC,HUVEC,HelaS3,HepG2,K562	12	.	2124400	2127400	255,215,0
chr1	2129000	2131400	GM12878,HMEC,HUVEC,HelaS3,HepG2,K562	8	.	2129000	2131400	255,215,0
chr1	2136600	2137200	GM12878,HMEC,HUVEC,HelaS3,HepG2,K562	6	.	2136600	2137200	255,215,0
chr1	2161000	2167200	GM12878,HMEC,HUVEC,HelaS3,HepG2,K562	22	.	2161000	2167200	255,215,0
chr1	2323600	2325200	GM12878,HMEC,HUVEC,HelaS3,HepG2,K562	7	.	2323600	2325200	255,215,0
chr1	2343000	2343600	GM12878,HMEC,HUVEC,HelaS3,HepG2,K562	6	.	2343000	2343600	255,215,0
chr1	2344000	2346400	GM12878,HMEC,HUVEC,HelaS3,HepG2,K562	10	.	2344000	2346400	255,215,0
chr1	2455000	2458800	GM12878,HMEC,HUVEC,HelaS3,HepG2,K562	15	.	2455000	2458800	255,215,0
chr1	2475000	2481600	GM12878,HMEC,HUVEC,HelaS3,HepG2,K562	15	.	2475000	2481600	255,215,0
chr1	2485400	2489600	GM12878,HMEC,HUVEC,HelaS3,HepG2,K562	11	.	2485400	2489600	255,215,0
chr1	2516400	2517600	GM12878,HMEC,HUVEC,HelaS3,HepG2,K562	6	.	2516400	2517600	255,215,0
chr1	2573000	2574400	GM12878,HMEC,HUVEC,HelaS3,HepG2,K562	7	.	2573000	2574400	255,215,0
chr1	3687600	3693400	GM12878,HMEC,HUVEC,HelaS3,HepG2,K562	10	.	3687600	3693400	255,215,0
chr1	3772200	3773200	GM12878,HMEC,HUVEC,HelaS3,HepG2,K562	7	.	3772200	3773200	255,215,0
chr1	3774400	3775600	GM12878,HMEC,HUVEC,HelaS3,HepG2,K562	7	.	3774400	3775600	255,215,0
chr1	3815600	3816400	GM12878,HMEC,HUVEC,HelaS3,HepG2,K562	6	.	3815600	3816400	255,215,0
chr1	3816600	3818200	GM12878,HMEC,HUVEC,HelaS3,HepG2,K562	8	.	3816600	3818200	255,215,0
chr1	6050800	6051800	GM12878,HMEC,HUVEC,HelaS3,HepG2,K562	7	.	6050800	6051800	255,215,0
chr1	6053000	6055200	GM12878,HMEC,HUVEC,HelaS3,HepG2,K562	9	.	6053000	6055200	255,215,0
chr1	6257600	6259200	GM12878,HMEC,HUVEC,HelaS3,HepG2,K562	7	.	6257600	6259200	255,215,0
chr1	6259400	6260600	GM12878,HMEC,HUVEC,HelaS3,HepG2,K562	6	.	6259400	6260600	255,215,0
chr1	6264800	6267200	GM12878,HMEC,HUVEC,HelaS3,HepG2,K562	15	.	6264800	6267200	255,215,0
chr1	6294400	6295600	GM12878,HMEC,HUVEC,HelaS3,HepG2,K562	6	.	6294400	6295600	255,215,0
chr1	6319600	6321800	GM12878,HMEC,HUVEC,HelaS3,HepG2,K562	8	.	6319600	6321800	255,215,0
chr1	6418200	6421000	GM12878,HMEC,HUVEC,HelaS3,HepG2,K562	9	.	6418200	6421000	255,215,0
chr1	6451600	6453000	GM12878,HMEC,HUVEC,HelaS3,HepG2,K562	7	.	6451600	6453000	255,215,0
chr1	6453400	6454600	GM12878,HMEC,HUVEC,HelaS3,HepG2,K562	7	.	6453400	6454600	255,215,0
chr1	6548200	6553600	GM12878,HMEC,HUVEC,HelaS3,HepG2,K562	11	.	6548200	6553600	255,215,0
chr1	6613000	6614000	GM12878,HMEC,HUVEC,HelaS3,HepG2,K562	7	.	6613000	6614000	255,215,0
chr1	6614600	6615800	GM12878,HMEC,HUVEC,HelaS3,HepG2,K562	6	.	6614600	6615800	255,215,0
chr1	6640400	6641400	GM12878,HMEC,HUVEC,HelaS3,HepG2,K562	7	.	6640400	6641400	255,215,0
chr1	6659600	6664800	GM12878,HMEC,HUVEC,HelaS3,HepG2,K562	19	.	6659600	6664800	255,215,0
chr1	6684600	6685400	GM12878,HMEC,HUVEC,HelaS3,HepG2,K562	6	.	6684600	6685400	255,215,0
chr1	6760400	6761400	GM12878,HMEC,HUVEC,HelaS3,HepG2,K562	6	.	6760400	6761400	255,215,0
chr1	6843400	6845000	GM12878,HMEC,HUVEC,HelaS3,HepG2,K562	7	.	6843400	6845000	255,215,0
chr1	7829800	7831400	GM12878,HMEC,HUVEC,HelaS3,HepG2,K562	6	.	7829800	7831400	255,215,0
chr1	7831800	7832600	GM12878,HMEC,HUVEC,HelaS3,HepG2,K562	6	.	7831800	7832600	255,215,0
chr1	8022000	8023200	GM12878,HMEC,HUVEC,HelaS3,HepG2,K562	7	.	8022000	8023200	255,215,0
chr1	8086200	8088800	GM12878,HMEC,HUVEC,HelaS3,HepG2,K562	10	.	8086200	8088800	255,215,0
chr1	8179800	8183800	GM12878,HMEC,HUVEC,HelaS3,HepG2,K562	9	.	8179800	8183800	255,215,0
chr1	8229400	8230800	GM12878,HMEC,HUVEC,HelaS3,HepG2,K562	6	.	8229400	8230800	255,215,0
chr1	8241600	8243200	GM12878,HMEC,HUVEC,HelaS3,HepG2,K562	7	.	8241600	8243200	255,215,0
chr1	8584600	8587600	GM12878,HMEC,HUVEC,HelaS3,HepG2,K562	10	.	8584600	8587600	255,215,0
chr1	8760400	8764200	GM12878,HMEC,HUVEC,HelaS3,HepG2,K562	17	.	8760400	8764200	255,215,0
chr1	8872600	8877200	GM12878,HMEC,HUVEC,HelaS3,HepG2,K562	13	.	8872600	8877200	255,215,0
chr1	8878200	8879000	GM12878,HMEC,HUVEC,HelaS3,HepG2,K562	6	.	8878200	8879000	255,215,0
chr1	8935400	8941000	GM12878,HMEC,HUVEC,HelaS3,HepG2,K562	21	.	8935400	8941000	255,215,0
chr1	9187200	9190000	GM12878,HMEC,HUVEC,HelaS3,HepG2,K562	11	.	9187200	9190000	255,215,0
chr1	9294200	9295000	GM12878,HMEC,HUVEC,HelaS3,HepG2,K562	7	.	9294200	9295000	255,215,0
chr1	9295200	9296000	GM12878,HMEC,HUVEC,HelaS3,HepG2,K562	8	.	9295200	9296000	255,215,0
chr1	9352000	9353400	GM12878,HMEC,HUVEC,HelaS3,HepG2,K562	7	.	9352000	9353400	255,215,0
chr1	9488400	9490000	GM12878,HMEC,HUVEC,HelaS3,HepG2,K562	10	.	9488400	9490000	255,215,0
chr1	9597800	9599600	GM12878,HMEC,HUVEC,HelaS3,HepG2,K562	7	.	9597800	9599600	255,215,0
chr1	9600200	9601200	GM12878,HMEC,HUVEC,HelaS3,HepG2,K562	7	.	9600200	9601200	255,215,0
chr1	9648400	9648800	GM12878,HMEC,HUVEC,HelaS3,HepG2,K562	6	.	9648400	9648800	255,215,0
chr1	9649200	9650600	GM12878,HMEC,HUVEC,HelaS3,HepG2,K562	7	.	9649200	9650600	255,215,0
chr1	9686400	9688200	GM12878,HMEC,HUVEC,HelaS3,HepG2,K562	6	.	9686400	9688200	255,215,0
chr1	9746800	9749600	GM12878,HMEC,HUVEC,HelaS3,HepG2,K562	10	.	9746800	9749600	255,215,0
chr1	9776600	9780200	GM12878,HMEC,HUVEC,HelaS3,HepG2,K562	9	.	9776600	9780200	255,215,0
chr1	9968800	9970000	GM12878,HMEC,HUVEC,HelaS3,HepG2,K562	6	.	9968800	9970000	255,215,0
chr1	9970200	9971600	GM12878,HMEC,HUVEC,HelaS3,HepG2,K562	7	.	9970200	9971600	255,215,0
chr1	10002200	10003600	GM12878,HMEC,HUVEC,HelaS3,HepG2,K562	7	.	10002200	10003600	255,215,0
chr1	10092200	10093200	GM12878,HMEC,HUVEC,HelaS3,HepG2,K562	6	.	10092200	10093200	255,215,0
chr1	10269600	10270200	GM12878,HMEC,HUVEC,HelaS3,HepG2,K562	6	.	10269600	10270200	255,215,0
chr1	10271200	10272800	GM12878,HMEC,HUVEC,HelaS3,HepG2,K562	6	.	10271200	10272800	255,215,0
chr1	10447600	10449000	GM12878,HMEC,HUVEC,HelaS3,HepG2,K562	6	.	10447600	10449000	255,215,0
chr1	10458800	10461800	GM12878,HMEC,HUVEC,HelaS3,HepG2,K562	9	.	10458800	10461800	255,215,0
chr1	10489800	10490600	GM12878,HMEC,HUVEC,HelaS3,HepG2,K562	6	.	10489800	10490600	255,215,0
chr1	10490800	10491800	GM12878,HMEC,HUVEC,HelaS3,HepG2,K562	6	.	10490800	10491800	255,215,0
chr1	10531200	10534000	GM12878,HMEC,HUVEC,HelaS3,HepG2,K562	14	.	10531200	10534000	255,215,0
chr1	10535400	10536600	GM12878,HMEC,HUVEC,HelaS3,HepG2,K562	6	.	10535400	10536600	255,215,0
chr1	10569400	10572000	GM12878,HMEC,HUVEC,HelaS3,HepG2,K562	6	.	10569400	10572000	255,215,0
chr1	11071600	11072800	GM12878,HMEC,HUVEC,HelaS3,HepG2,K562	6	.	11071600	11072800	255,215,0
chr1	11120000	11121400	GM12878,HMEC,HUVEC,HelaS3,HepG2,K562	7	.	11120000	11121400	255,215,0
chr1	11333200	11334400	GM12878,HMEC,HUVEC,HelaS3,HepG2,K562	6	.	11333200	11334400	255,215,0
chr1	11779400	11780200	GM12878,HMEC,HUVEC,HelaS3,HepG2,K562	6	.	11779400	11780200	255,215,0
chr1	11796400	11798800	GM12878,HMEC,HUVEC,HelaS3,HepG2,K562	7	.	11796400	11798800	255,215,0
chr1	11862000	11864200	GM12878,HMEC,HUVEC,HelaS3,HepG2,K562	8	.	11862000	11864200	255,215,0
chr1	11864400	11868400	GM12878,HMEC,HUVEC,HelaS3,HepG2,K562	13	.	11864400	11868400	255,215,0
chr1	11967800	11970400	GM12878,HMEC,HUVEC,HelaS3,HepG2,K562	14	.	11967800	11970400	255,215,0
chr1	11986400	11987400	GM12878,HMEC,HUVEC,HelaS3,HepG2,K562	7	.	11986400	11987400	255,215,0
chr1	11989800	11991800	GM12878,HMEC,HUVEC,HelaS3,HepG2,K562	8	.	11989800	11991800	255,215,0
chr1	11994000	11995600	GM12878,HMEC,HUVEC,HelaS3,HepG2,K562	11	.	11994000	11995600	255,215,0
chr1	12040800	12042600	GM12878,HMEC,HUVEC,HelaS3,HepG2,K562	8	.	12040800	12042600	255,215,0
chr1	12079600	12080600	GM12878,HMEC,HUVEC,HelaS3,HepG2,K562	6	.	12079600	12080600	255,215,0
chr1	12290400	12292800	GM12878,HMEC,HUVEC,HelaS3,HepG2,K562	7	.	12290400	12292800	255,215,0
chr1	12661400	12664800	GM12878,HMEC,HUVEC,HelaS3,HepG2,K562	9	.	12661400	12664800	255,215,0
chr1	14076400	14078800	GM12878,HMEC,HUVEC,HelaS3,HepG2,K562	10	.	14076400	14078800	255,215,0
chr1	15736800	15740600	GM12878,HMEC,HUVEC,HelaS3,HepG2,K562	9	.	15736800	15740600	255,215,0
chr1	15850600	15853400	GM12878,HMEC,HUVEC,HelaS3,HepG2,K562	12	.	15850600	15853400	255,215,0
chr1	15929400	15930800	GM12878,HMEC,HUVEC,HelaS3,HepG2,K562	9	.	15929400	15930800	255,215,0
chr1	15942800	15944000	GM12878,HMEC,HUVEC,HelaS3,HepG2,K562	9	.	15942800	15944000	255,215,0
chr1	15944400	15945800	GM12878,HMEC,HUVEC,HelaS3,HepG2,K562	6	.	15944400	15945800	255,215,0
chr1	16011000	16012800	GM12878,HMEC,HUVEC,HelaS3,HepG2,K562	8	.	16011000	16012800	255,215,0
chr1	16125200	16128000	GM12878,HMEC,HUVEC,HelaS3,HepG2,K562	7	.	16125200	16128000	255,215,0
chr1	16156400	16164200	GM12878,HMEC,HUVEC,HelaS3,HepG2,K562	23	.	16156400	16164200	255,215,0
chr1	16173000	16174000	GM12878,HMEC,HUVEC,HelaS3,HepG2,K562	9	.	16173000	16174000	255,215,0
chr1	16175000	16179600	GM12878,HMEC,HUVEC,HelaS3,HepG2,K562	15	.	16175000	16179600	255,215,0
chr1	16210800	16213600	GM12878,HMEC,HUVEC,HelaS3,HepG2,K562	7	.	16210800	16213600	255,215,0
chr1	16301000	16302000	GM12878,HMEC,HUVEC,HelaS3,HepG2,K562	7	.	16301000	16302000	255,215,0
chr1	16338800	16341800	GM12878,HMEC,HUVEC,HelaS3,HepG2,K562	12	.	16338800	16341800	255,215,0
chr1	16464800	16474400	GM12878,HMEC,HUVEC,HelaS3,HepG2,K562	20	.	16464800	16474400	255,215,0
chr1	16493600	16495000	GM12878,HMEC,HUVEC,HelaS3,HepG2,K562	7	.	16493600	16495000	255,215,0
chr1	16532200	16534400	GM12878,HMEC,HUVEC,HelaS3,HepG2,K562	11	.	16532200	16534400	255,215,0
chr1	16542600	16544600	GM12878,HMEC,HUVEC,HelaS3,HepG2,K562	7	.	16542600	16544600	255,215,0
chr1	16562400	16564600	GM12878,HMEC,HUVEC,HelaS3,HepG2,K562	13	.	16562400	16564600	255,215,0
chr1	16677200	16678600	GM12878,HMEC,HUVEC,HelaS3,HepG2,K562	7	.	16677200	16678600	255,215,0
chr1	16679000	16680000	GM12878,HMEC,HUVEC,HelaS3,HepG2,K562	7	.	16679000	16680000	255,215,0
chr1	16693000	16693800	GM12878,HMEC,HUVEC,HelaS3,HepG2,K562	6	.	16693000	16693800	255,215,0
chr1	16694000	16696200	GM12878,HMEC,HUVEC,HelaS3,HepG2,K562	9	.	16694000	16696200	255,215,0
chr1	16766600	16767200	GM12878,HMEC,HUVEC,HelaS3,HepG2,K562	6	.	16766600	16767200	255,215,0
chr1	16767600	16768600	GM12878,HMEC,HUVEC,HelaS3,HepG2,K562	6	.	16767600	16768600	255,215,0
chr1	16839400	16841600	GM12878,HMEC,HUVEC,HelaS3,HepG2,K562	6	.	16839400	16841600	255,215,0
chr1	16971400	16972400	GM12878,HMEC,HUVEC,HelaS3,HepG2,K562	7	.	16971400	16972400	255,215,0
chr1	17221600	17223800	GM12878,HMEC,HUVEC,HelaS3,HepG2,K562	13	.	17221600	17223800	255,215,0
chr1	17229600	17232800	GM12878,HMEC,HUVEC,HelaS3,HepG2,K562	8	.	17229600	17232800	255,215,0
chr1	17336800	17338200	GM12878,HMEC,HUVEC,HelaS3,HepG2,K562	9	.	17336800	17338200	255,215,0
chr1	17379000	17380200	GM12878,HMEC,HUVEC,HelaS3,HepG2,K562	7	.	17379000	17380200	255,215,0
chr1	17762400	17764200	GM12878,HMEC,HUVEC,HelaS3,HepG2,K562	7	.	17762400	17764200	255,215,0
chr1	17765200	17768600	GM12878,HMEC,HUVEC,HelaS3,HepG2,K562	10	.	17765200	17768600	255,215,0
chr1	19229000	19230600	GM12878,HMEC,HUVEC,HelaS3,HepG2,K562	6	.	19229000	19230600	255,215,0
chr1	19283000	19284600	GM12878,HMEC,HUVEC,HelaS3,HepG2,K562	8	.	19283000	19284600	255,215,0
chr1	19536800	19538400	GM12878,HMEC,HUVEC,HelaS3,HepG2,K562	6	.	19536800	19538400	255,215,0
chr1	19576800	19580800	GM12878,HMEC,HUVEC,HelaS3,HepG2,K562	13	.	19576800	19580800	255,215,0
chr1	19637200	19638200	GM12878,HMEC,HUVEC,HelaS3,HepG2,K562	6	.	19637200	19638200	255,215,0
chr1	19638600	19641400	GM12878,HMEC,HUVEC,HelaS3,HepG2,K562	10	.	19638600	19641400	255,215,0
chr1	19808200	19813600	GM12878,HMEC,HUVEC,HelaS3,HepG2,K562	18	.	19808200	19813600	255,215,0
chr1	19922200	19923400	GM12878,HMEC,HUVEC,HelaS3,HepG2,K562	6	.	19922200	19923400	255,215,0
chr1	19924000	19925200	GM12878,HMEC,HUVEC,HelaS3,HepG2,K562	6	.	19924000	19925200	255,215,0
chr1	20125400	20126400	GM12878,HMEC,HUVEC,HelaS3,HepG2,K562	6	.	20125400	20126400	255,215,0
chr1	20208400	20209000	GM12878,HMEC,HUVEC,HelaS3,HepG2,K562	6	.	20208400	20209000	255,215,0
chr1	20209400	20210800	GM12878,HMEC,HUVEC,HelaS3,HepG2,K562	8	.	20209400	20210800	255,215,0
chr1	20960400	20961600	GM12878,HMEC,HUVEC,HelaS3,HepG2,K562	7	.	20960400	20961600	255,215,0
chr1	20988200	20989200	GM12878,HMEC,HUVEC,HelaS3,HepG2,K562	7	.	20988200	20989200	255,215,0
chr1	21022800	21023800	GM12878,HMEC,HUVEC,HelaS3,HepG2,K562	8	.	21022800	21023800	255,215,0
chr1	21058600	21061000	GM12878,HMEC,HUVEC,HelaS3,HepG2,K562	7	.	21058600	21061000	255,215,0
chr1	21113800	21115200	GM12878,HMEC,HUVEC,HelaS3,HepG2,K562	7	.	21113800	21115200	255,215,0
chr1	21347600	21349600	GM12878,HMEC,HUVEC,HelaS3,HepG2,K562	8	.	21347600	21349600	255,215,0
chr1	21500200	21502600	GM12878,HMEC,HUVEC,HelaS3,HepG2,K562	7	.	21500200	21502600	255,215,0
chr1	21648400	21653800	GM12878,HMEC,HUVEC,HelaS3,HepG2,K562	13	.	21648400	21653800	255,215,0
chr1	21660400	21662800	GM12878,HMEC,HUVEC,HelaS3,HepG2,K562	6	.	21660400	21662800	255,215,0
chr1	21668600	21673800	GM12878,HMEC,HUVEC,HelaS3,HepG2,K562	19	.	21668600	21673800	255,215,0
chr1	22107800	22109200	GM12878,HMEC,HUVEC,HelaS3,HepG2,K562	7	.	22107800	22109200	255,215,0
chr1	22350400	22354200	GM12878,HMEC,HUVEC,HelaS3,HepG2,K562	15	.	22350400	22354200	255,215,0
chr1	22380000	22381400	GM12878,HMEC,HUVEC,HelaS3,HepG2,K562	9	.	22380000	22381400	255,215,0
chr1	22777000	22778600	GM12878,HMEC,HUVEC,HelaS3,HepG2,K562	7	.	22777000	22778600	255,215,0
chr1	23344800	23346000	GM12878,HMEC,HUVEC,HelaS3,HepG2,K562	6	.	23344800	23346000	255,215,0
chr1	23346600	23348800	GM12878,HMEC,HUVEC,HelaS3,HepG2,K562	7	.	23346600	23348800	255,215,0
chr1	23425000	23430200	GM12878,HMEC,HUVEC,HelaS3,HepG2,K562	13	.	23425000	23430200	255,215,0
chr1	23670800	23672200	GM12878,HMEC,HUVEC,HelaS3,HepG2,K562	6	.	23670800	23672200	255,215,0
chr1	23695600	23698200	GM12878,HMEC,HUVEC,HelaS3,HepG2,K562	7	.	23695600	23698200	255,215,0
chr1	23853800	23858800	GM12878,HMEC,HUVEC,HelaS3,HepG2,K562	20	.	23853800	23858800	255,215,0
chr1	23866000	23866800	GM12878,HMEC,HUVEC,HelaS3,HepG2,K562	6	.	23866000	23866800	255,215,0
chr1	23880000	23885600	GM12878,HMEC,HUVEC,HelaS3,HepG2,K562	19	.	23880000	23885600	255,215,0
chr1	23902200	23905200	GM12878,HMEC,HUVEC,HelaS3,HepG2,K562	10	.	23902200	23905200	255,215,0
chr1	23961400	23962400	GM12878,HMEC,HUVEC,HelaS3,HepG2,K562	6	.	23961400	23962400	255,215,0
chr1	24017800	24020600	GM12878,HMEC,HUVEC,HelaS3,HepG2,K562	13	.	24017800	24020600	255,215,0
chr1	24068800	24069800	GM12878,HMEC,HUVEC,HelaS3,HepG2,K562	7	.	24068800	24069800	255,215,0
chr1	24070600	24072400	GM12878,HMEC,HUVEC,HelaS3,HepG2,K562	10	.	24070600	24072400	255,215,0
chr1	24103200	24104800	GM12878,HMEC,HUVEC,HelaS3,HepG2,K562	10	.	24103200	24104800	255,215,0
chr1	24105200	24107000	GM12878,HMEC,HUVEC,HelaS3,HepG2,K562	9	.	24105200	24107000	255,215,0
chr1	24116600	24119600	GM12878,HMEC,HUVEC,HelaS3,HepG2,K562	15	.	24116600	24119600	255,215,0
chr1	24125600	24126800	GM12878,HMEC,HUVEC,HelaS3,HepG2,K562	7	.	24125600	24126800	255,215,0
chr1	24127200	24128200	GM12878,HMEC,HUVEC,HelaS3,HepG2,K562	7	.	24127200	24128200	255,215,0
chr1	24150600	24152800	GM12878,HMEC,HUVEC,HelaS3,HepG2,K562	13	.	24150600	24152800	255,215,0
chr1	24164200	24165600	GM12878,HMEC,HUVEC,HelaS3,HepG2,K562	7	.	24164200	24165600	255,215,0
chr1	24284400	24288600	GM12878,HMEC,HUVEC,HelaS3,HepG2,K562	17	.	24284400	24288600	255,215,0
chr1	24302000	24307600	GM12878,HMEC,HUVEC,HelaS3,HepG2,K562	19	.	24302000	24307600	255,215,0
chr1	24740200	24740800	GM12878,HMEC,HUVEC,HelaS3,HepG2,K562	6	.	24740200	24740800	255,215,0
chr1	24741400	24746400	GM12878,HMEC,HUVEC,HelaS3,HepG2,K562	14	.	24741400	24746400	255,215,0
chr1	24967800	24969000	GM12878,HMEC,HUVEC,HelaS3,HepG2,K562	6	.	24967800	24969000	255,215,0
chr1	24969200	24972400	GM12878,HMEC,HUVEC,HelaS3,HepG2,K562	11	.	24969200	24972400	255,215,0
chr1	25030800	25033200	GM12878,HMEC,HUVEC,HelaS3,HepG2,K562	9	.	25030800	25033200	255,215,0
chr1	25050600	25052600	GM12878,HMEC,HUVEC,HelaS3,HepG2,K562	6	.	25050600	25052600	255,215,0
chr1	25069800	25071000	GM12878,HMEC,HUVEC,HelaS3,HepG2,K562	8	.	25069800	25071000	255,215,0
chr1	25071200	25072000	GM12878,HMEC,HUVEC,HelaS3,HepG2,K562	6	.	25071200	25072000	255,215,0
chr1	25072200	25075600	GM12878,HMEC,HUVEC,HelaS3,HepG2,K562	12	.	25072200	25075600	255,215,0
chr1	25174200	25175600	GM12878,HMEC,HUVEC,HelaS3,HepG2,K562	7	.	25174200	25175600	255,215,0
chr1	25559000	25560200	GM12878,HMEC,HUVEC,HelaS3,HepG2,K562	6	.	25559000	25560200	255,215,0
chr1	25565800	25567400	GM12878,HMEC,HUVEC,HelaS3,HepG2,K562	8	.	25565800	25567400	255,215,0
chr1	25665400	25666400	GM12878,HMEC,HUVEC,HelaS3,HepG2,K562	6	.	25665400	25666400	255,215,0
chr1	25870400	25871600	GM12878,HMEC,HUVEC,HelaS3,HepG2,K562	8	.	25870400	25871600	255,215,0
chr1	25875600	25877600	GM12878,HMEC,HUVEC,HelaS3,HepG2,K562	10	.	25875600	25877600	255,215,0
chr1	26144400	26146400	GM12878,HMEC,HUVEC,HelaS3,HepG2,K562	8	.	26144400	26146400	255,215,0
chr1	26146800	26148600	GM12878,HMEC,HUVEC,HelaS3,HepG2,K562	7	.	26146800	26148600	255,215,0
chr1	26184800	26188800	GM12878,HMEC,HUVEC,HelaS3,HepG2,K562	14	.	26184800	26188800	255,215,0
chr1	26200800	26202800	GM12878,HMEC,HUVEC,HelaS3,HepG2,K562	12	.	26200800	26202800	255,215,0
chr1	26229600	26232400	GM12878,HMEC,HUVEC,HelaS3,HepG2,K562	10	.	26229600	26232400	255,215,0
chr1	26232800	26233800	GM12878,HMEC,HUVEC,HelaS3,HepG2,K562	6	.	26232800	26233800	255,215,0
chr1	26323400	26325600	GM12878,HMEC,HUVEC,HelaS3,HepG2,K562	11	.	26323400	26325600	255,215,0
chr1	26361000	26363600	GM12878,HMEC,HUVEC,HelaS3,HepG2,K562	14	.	26361000	26363600	255,215,0
chr1	26438800	26439800	GM12878,HMEC,HUVEC,HelaS3,HepG2,K562	7	.	26438800	26439800	255,215,0
chr1	26496800	26497600	GM12878,HMEC,HUVEC,HelaS3,HepG2,K562	6	.	26496800	26497600	255,215,0
chr1	26560000	26560600	GM12878,HMEC,HUVEC,HelaS3,HepG2,K562	6	.	26560000	26560600	255,215,0
chr1	26561000	26562200	GM12878,HMEC,HUVEC,HelaS3,HepG2,K562	6	.	26561000	26562200	255,215,0
chr1	26562400	26564600	GM12878,HMEC,HUVEC,HelaS3,HepG2,K562	10	.	26562400	26564600	255,215,0
chr1	26601200	26608000	GM12878,HMEC,HUVEC,HelaS3,HepG2,K562	17	.	26601200	26608000	255,215,0
chr1	26633000	26634400	GM12878,HMEC,HUVEC,HelaS3,HepG2,K562	6	.	26633000	26634400	255,215,0
chr1	26758000	26760000	GM12878,HMEC,HUVEC,HelaS3,HepG2,K562	10	.	26758000	26760000	255,215,0
chr1	26826400	26828800	GM12878,HMEC,HUVEC,HelaS3,HepG2,K562	10	.	26826400	26828800	255,215,0
chr1	26855600	26856200	GM12878,HMEC,HUVEC,HelaS3,HepG2,K562	6	.	26855600	26856200	255,215,0
chr1	26856600	26859400	GM12878,HMEC,HUVEC,HelaS3,HepG2,K562	7	.	26856600	26859400	255,215,0
chr1	26945200	26948600	GM12878,HMEC,HUVEC,HelaS3,HepG2,K562	13	.	26945200	26948600	255,215,0
chr1	27018200	27022400	GM12878,HMEC,HUVEC,HelaS3,HepG2,K562	16	.	27018200	27022400	255,215,0
chr1	27024000	27029400	GM12878,HMEC,HUVEC,HelaS3,HepG2,K562	19	.	27024000	27029400	255,215,0
chr1	27049000	27052000	GM12878,HMEC,HUVEC,HelaS3,HepG2,K562	9	.	27049000	27052000	255,215,0
chr1	27112200	27114400	GM12878,HMEC,HUVEC,HelaS3,HepG2,K562	6	.	27112200	27114400	255,215,0
chr1	27114600	27116000	GM12878,HMEC,HUVEC,HelaS3,HepG2,K562	6	.	27114600	27116000	255,215,0
chr1	27152600	27153200	GM12878,HMEC,HUVEC,HelaS3,HepG2,K562	6	.	27152600	27153200	255,215,0
chr1	27153600	27154600	GM12878,HMEC,HUVEC,HelaS3,HepG2,K562	8	.	27153600	27154600	255,215,0
chr1	27190600	27192800	GM12878,HMEC,HUVEC,HelaS3,HepG2,K562	11	.	27190600	27192800	255,215,0
chr1	27215600	27216200	GM12878,HMEC,HUVEC,HelaS3,HepG2,K562	6	.	27215600	27216200	255,215,0
chr1	27225200	27226400	GM12878,HMEC,HUVEC,HelaS3,HepG2,K562	6	.	27225200	27226400	255,215,0
chr1	27247400	27248000	GM12878,HMEC,HUVEC,HelaS3,HepG2,K562	6	.	27247400	27248000	255,215,0
chr1	27248200	27251000	GM12878,HMEC,HUVEC,HelaS3,HepG2,K562	7	.	27248200	27251000	255,215,0
chr1	27323800	27329600	GM12878,HMEC,HUVEC,HelaS3,HepG2,K562	13	.	27323800	27329600	255,215,0
chr1	27339200	27340000	GM12878,HMEC,HUVEC,HelaS3,HepG2,K562	6	.	27339200	27340000	255,215,0
chr1	27478400	27481400	GM12878,HMEC,HUVEC,HelaS3,HepG2,K562	9	.	27478400	27481400	255,215,0
chr1	27481600	27482400	GM12878,HMEC,HUVEC,HelaS3,HepG2,K562	6	.	27481600	27482400	255,215,0
chr1	27560000	27561000	GM12878,HMEC,HUVEC,HelaS3,HepG2,K562	6	.	27560000	27561000	255,215,0
chr1	27561600	27562600	GM12878,HMEC,HUVEC,HelaS3,HepG2,K562	6	.	27561600	27562600	255,215,0
chr1	27691600	27692600	GM12878,HMEC,HUVEC,HelaS3,HepG2,K562	7	.	27691600	27692600	255,215,0
chr1	27718000	27720000	GM12878,HMEC,HUVEC,HelaS3,HepG2,K562	11	.	27718000	27720000	255,215,0
chr1	27814400	27816400	GM12878,HMEC,HUVEC,HelaS3,HepG2,K562	9	.	27814400	27816400	255,215,0
chr1	27816600	27817600	GM12878,HMEC,HUVEC,HelaS3,HepG2,K562	6	.	27816600	27817600	255,215,0
chr1	27882800	27885400	GM12878,HMEC,HUVEC,HelaS3,HepG2,K562	10	.	27882800	27885400	255,215,0
chr1	27985000	27986400	GM12878,HMEC,HUVEC,HelaS3,HepG2,K562	6	.	27985000	27986400	255,215,0
chr1	27998200	27999600	GM12878,HMEC,HUVEC,HelaS3,HepG2,K562	7	.	27998200	27999600	255,215,0
chr1	28051000	28052400	GM12878,HMEC,HUVEC,HelaS3,HepG2,K562	7	.	28051000	28052400	255,215,0
chr1	28098800	28099600	GM12878,HMEC,HUVEC,HelaS3,HepG2,K562	6	.	28098800	28099600	255,215,0
chr1	28157800	28159800	GM12878,HMEC,HUVEC,HelaS3,HepG2,K562	8	.	28157800	28159800	255,215,0
chr1	28240200	28241800	GM12878,HMEC,HUVEC,HelaS3,HepG2,K562	10	.	28240200	28241800	255,215,0
chr1	28412800	28415000	GM12878,HMEC,HUVEC,HelaS3,HepG2,K562	10	.	28412800	28415000	255,215,0
chr1	28558600	28559200	GM12878,HMEC,HUVEC,HelaS3,HepG2,K562	6	.	28558600	28559200	255,215,0
chr1	28561600	28562600	GM12878,HMEC,HUVEC,HelaS3,HepG2,K562	7	.	28561600	28562600	255,215,0
chr1	28563000	28564000	GM12878,HMEC,HUVEC,HelaS3,HepG2,K562	7	.	28563000	28564000	255,215,0
chr1	28572800	28576800	GM12878,HMEC,HUVEC,HelaS3,HepG2,K562	15	.	28572800	28576800	255,215,0
chr1	28584600	28585800	GM12878,HMEC,HUVEC,HelaS3,HepG2,K562	6	.	28584600	28585800	255,215,0
chr1	28654400	28656600	GM12878,HMEC,HUVEC,HelaS3,HepG2,K562	11	.	28654400	28656600	255,215,0
chr1	28695600	28696200	GM12878,HMEC,HUVEC,HelaS3,HepG2,K562	6	.	28695600	28696200	255,215,0
chr1	28831600	28838400	GM12878,HMEC,HUVEC,HelaS3,HepG2,K562	23	.	28831600	28838400	255,215,0
chr1	28844200	28846200	GM12878,HMEC,HUVEC,HelaS3,HepG2,K562	9	.	28844200	28846200	255,215,0
chr1	28878800	28881000	GM12878,HMEC,HUVEC,HelaS3,HepG2,K562	12	.	28878800	28881000	255,215,0
chr1	28908400	28909400	GM12878,HMEC,HUVEC,HelaS3,HepG2,K562	7	.	28908400	28909400	255,215,0
chr1	28969600	28971600	GM12878,HMEC,HUVEC,HelaS3,HepG2,K562	8	.	28969600	28971600	255,215,0
chr1	28974400	28976000	GM12878,HMEC,HUVEC,HelaS3,HepG2,K562	8	.	28974400	28976000	255,215,0
chr1	28994400	28995400	GM12878,HMEC,HUVEC,HelaS3,HepG2,K562	6	.	28994400	28995400	255,215,0
chr1	28995600	28996800	GM12878,HMEC,HUVEC,HelaS3,HepG2,K562	6	.	28995600	28996800	255,215,0
chr1	29062200	29063400	GM12878,HMEC,HUVEC,HelaS3,HepG2,K562	7	.	29062200	29063400	255,215,0
chr1	29209600	29213600	GM12878,HMEC,HUVEC,HelaS3,HepG2,K562	14	.	29209600	29213600	255,215,0
chr1	29213800	29215200	GM12878,HMEC,HUVEC,HelaS3,HepG2,K562	6	.	29213800	29215200	255,215,0
chr1	29505200	29508000	GM12878,HMEC,HUVEC,HelaS3,HepG2,K562	9	.	29505200	29508000	255,215,0
chr1	29508400	29510400	GM12878,HMEC,HUVEC,HelaS3,HepG2,K562	6	.	29508400	29510400	255,215,0
chr1	29556200	29557200	GM12878,HMEC,HUVEC,HelaS3,HepG2,K562	6	.	29556200	29557200	255,215,0
chr1	29557400	29558000	GM12878,HMEC,HUVEC,HelaS3,HepG2,K562	6	.	29557400	29558000	255,215,0
chr1	31190200	31193000	GM12878,HMEC,HUVEC,HelaS3,HepG2,K562	12	.	31190200	31193000	255,215,0
chr1	31535400	31538600	GM12878,HMEC,HUVEC,HelaS3,HepG2,K562	11	.	31535400	31538600	255,215,0
chr1	31626600	31629000	GM12878,HMEC,HUVEC,HelaS3,HepG2,K562	14	.	31626600	31629000	255,215,0
chr1	31768200	31769800	GM12878,HMEC,HUVEC,HelaS3,HepG2,K562	8	.	31768200	31769800	255,215,0
chr1	31845800	31847000	GM12878,HMEC,HUVEC,HelaS3,HepG2,K562	7	.	31845800	31847000	255,215,0
chr1	31867200	31868000	GM12878,HMEC,HUVEC,HelaS3,HepG2,K562	6	.	31867200	31868000	255,215,0
chr1	32014200	32015800	GM12878,HMEC,HUVEC,HelaS3,HepG2,K562	8	.	32014200	32015800	255,215,0
chr1	32109000	32110200	GM12878,HMEC,HUVEC,HelaS3,HepG2,K562	6	.	32109000	32110200	255,215,0
chr1	32253600	32255200	GM12878,HMEC,HUVEC,HelaS3,HepG2,K562	11	.	32253600	32255200	255,215,0
chr1	32395800	32399200	GM12878,HMEC,HUVEC,HelaS3,HepG2,K562	13	.	32395800	32399200	255,215,0
chr1	32399400	32403400	GM12878,HMEC,HUVEC,HelaS3,HepG2,K562	20	.	32399400	32403400	255,215,0
chr1	32404000	32404800	GM12878,HMEC,HUVEC,HelaS3,HepG2,K562	6	.	32404000	32404800	255,215,0
chr1	32408800	32411400	GM12878,HMEC,HUVEC,HelaS3,HepG2,K562	11	.	32408800	32411400	255,215,0
chr1	32419800	32422400	GM12878,HMEC,HUVEC,HelaS3,HepG2,K562	12	.	32419800	32422400	255,215,0
chr1	32478200	32479400	GM12878,HMEC,HUVEC,HelaS3,HepG2,K562	6	.	32478200	32479400	255,215,0
chr1	32537200	32538400	GM12878,HMEC,HUVEC,HelaS3,HepG2,K562	6	.	32537200	32538400	255,215,0
chr1	32539000	32540200	GM12878,HMEC,HUVEC,HelaS3,HepG2,K562	7	.	32539000	32540200	255,215,0
chr1	32573000	32573800	GM12878,HMEC,HUVEC,HelaS3,HepG2,K562	6	.	32573000	32573800	255,215,0
chr1	32574400	32575400	GM12878,HMEC,HUVEC,HelaS3,HepG2,K562	8	.	32574400	32575400	255,215,0
chr1	32643600	32647600	GM12878,HMEC,HUVEC,HelaS3,HepG2,K562	15	.	32643600	32647600	255,215,0
chr1	32670600	32672200	GM12878,HMEC,HUVEC,HelaS3,HepG2,K562	12	.	32670600	32672200	255,215,0
chr1	32687800	32689800	GM12878,HMEC,HUVEC,HelaS3,HepG2,K562	10	.	32687800	32689800	255,215,0
chr1	32705800	32707600	GM12878,HMEC,HUVEC,HelaS3,HepG2,K562	12	.	32705800	32707600	255,215,0
chr1	32756800	32757600	GM12878,HMEC,HUVEC,HelaS3,HepG2,K562	6	.	32756800	32757600	255,215,0
chr1	32758000	32759200	GM12878,HMEC,HUVEC,HelaS3,HepG2,K562	7	.	32758000	32759200	255,215,0
chr1	32800000	32801200	GM12878,HMEC,HUVEC,HelaS3,HepG2,K562	6	.	32800000	32801200	255,215,0
chr1	32816200	32818800	GM12878,HMEC,HUVEC,HelaS3,HepG2,K562	11	.	32816200	32818800	255,215,0
chr1	32859800	32861200	GM12878,HMEC,HUVEC,HelaS3,HepG2,K562	7	.	32859800	32861200	255,215,0
chr1	32913400	32915000	GM12878,HMEC,HUVEC,HelaS3,HepG2,K562	8	.	32913400	32915000	255,215,0
chr1	33077600	33078600	GM12878,HMEC,HUVEC,HelaS3,HepG2,K562	7	.	33077600	33078600	255,215,0
chr1	33114800	33115200	GM12878,HMEC,HUVEC,HelaS3,HepG2,K562	6	.	33114800	33115200	255,215,0
chr1	33116000	33118200	GM12878,HMEC,HUVEC,HelaS3,HepG2,K562	10	.	33116000	33118200	255,215,0
chr1	33280400	33282600	GM12878,HMEC,HUVEC,HelaS3,HepG2,K562	14	.	33280400	33282600	255,215,0
chr1	33283600	33285800	GM12878,HMEC,HUVEC,HelaS3,HepG2,K562	8	.	33283600	33285800	255,215,0
chr1	33427400	33429000	GM12878,HMEC,HUVEC,HelaS3,HepG2,K562	8	.	33427400	33429000	255,215,0
chr1	33430400	33431200	GM12878,HMEC,HUVEC,HelaS3,HepG2,K562	6	.	33430400	33431200	255,215,0
chr1	33446200	33447800	GM12878,HMEC,HUVEC,HelaS3,HepG2,K562	6	.	33446200	33447800	255,215,0
chr1	33500600	33502200	GM12878,HMEC,HUVEC,HelaS3,HepG2,K562	8	.	33500600	33502200	255,215,0
chr1	33646200	33648400	GM12878,HMEC,HUVEC,HelaS3,HepG2,K562	11	.	33646200	33648400	255,215,0
chr1	33810200	33814800	GM12878,HMEC,HUVEC,HelaS3,HepG2,K562	10	.	33810200	33814800	255,215,0
chr1	33815600	33816800	GM12878,HMEC,HUVEC,HelaS3,HepG2,K562	7	.	33815600	33816800	255,215,0
chr1	33937600	33938200	GM12878,HMEC,HUVEC,HelaS3,HepG2,K562	6	.	33937600	33938200	255,215,0
chr1	35323800	35325200	GM12878,HMEC,HUVEC,HelaS3,HepG2,K562	6	.	35323800	35325200	255,215,0
chr1	35325400	35326200	GM12878,HMEC,HUVEC,HelaS3,HepG2,K562	6	.	35325400	35326200	255,215,0
chr1	35449400	35450600	GM12878,HMEC,HUVEC,HelaS3,HepG2,K562	6	.	35449400	35450600	255,215,0
chr1	35544400	35545000	GM12878,HMEC,HUVEC,HelaS3,HepG2,K562	6	.	35544400	35545000	255,215,0
chr1	35545200	35546400	GM12878,HMEC,HUVEC,HelaS3,HepG2,K562	7	.	35545200	35546400	255,215,0
chr1	35658600	35659600	GM12878,HMEC,HUVEC,HelaS3,HepG2,K562	6	.	35658600	35659600	255,215,0
chr1	35734800	35736800	GM12878,HMEC,HUVEC,HelaS3,HepG2,K562	9	.	35734800	35736800	255,215,0
chr1	36020000	36022800	GM12878,HMEC,HUVEC,HelaS3,HepG2,K562	7	.	36020000	36022800	255,215,0
chr1	36023200	36024400	GM12878,HMEC,HUVEC,HelaS3,HepG2,K562	8	.	36023200	36024400	255,215,0
chr1	36102200	36104600	GM12878,HMEC,HUVEC,HelaS3,HepG2,K562	11	.	36102200	36104600	255,215,0
chr1	36107200	36108400	GM12878,HMEC,HUVEC,HelaS3,HepG2,K562	8	.	36107200	36108400	255,215,0
chr1	36234200	36235000	GM12878,HMEC,HUVEC,HelaS3,HepG2,K562	7	.	36234200	36235000	255,215,0
chr1	36395400	36396400	GM12878,HMEC,HUVEC,HelaS3,HepG2,K562	6	.	36395400	36396400	255,215,0
chr1	36397200	36398800	GM12878,HMEC,HUVEC,HelaS3,HepG2,K562	9	.	36397200	36398800	255,215,0
chr1	36555000	36556000	GM12878,HMEC,HUVEC,HelaS3,HepG2,K562	7	.	36555000	36556000	255,215,0
chr1	36615200	36618000	GM12878,HMEC,HUVEC,HelaS3,HepG2,K562	8	.	36615200	36618000	255,215,0
chr1	36620600	36621600	GM12878,HMEC,HUVEC,HelaS3,HepG2,K562	7	.	36620600	36621600	255,215,0
chr1	36622200	36624600	GM12878,HMEC,HUVEC,HelaS3,HepG2,K562	10	.	36622200	36624600	255,215,0
chr1	36688400	36690000	GM12878,HMEC,HUVEC,HelaS3,HepG2,K562	7	.	36688400	36690000	255,215,0
chr1	36690400	36692800	GM12878,HMEC,HUVEC,HelaS3,HepG2,K562	9	.	36690400	36692800	255,215,0
chr1	36771000	36773600	GM12878,HMEC,HUVEC,HelaS3,HepG2,K562	11	.	36771000	36773600	255,215,0
chr1	36788400	36790600	GM12878,HMEC,HUVEC,HelaS3,HepG2,K562	7	.	36788400	36790600	255,215,0
chr1	36837000	36841000	GM12878,HMEC,HUVEC,HelaS3,HepG2,K562	11	.	36837000	36841000	255,215,0
chr1	36849800	36851000	GM12878,HMEC,HUVEC,HelaS3,HepG2,K562	8	.	36849800	36851000	255,215,0
chr1	36851600	36853800	GM12878,HMEC,HUVEC,HelaS3,HepG2,K562	6	.	36851600	36853800	255,215,0
chr1	36863400	36864000	GM12878,HMEC,HUVEC,HelaS3,HepG2,K562	6	.	36863400	36864000	255,215,0
chr1	36929800	36931000	GM12878,HMEC,HUVEC,HelaS3,HepG2,K562	7	.	36929800	36931000	255,215,0
chr1	37940600	37946200	GM12878,HMEC,HUVEC,HelaS3,HepG2,K562	17	.	37940600	37946200	255,215,0
chr1	37978800	37980000	GM12878,HMEC,HUVEC,HelaS3,HepG2,K562	6	.	37978800	37980000	255,215,0
chr1	37980200	37981600	GM12878,HMEC,HUVEC,HelaS3,HepG2,K562	6	.	37980200	37981600	255,215,0
chr1	38154400	38157600	GM12878,HMEC,HUVEC,HelaS3,HepG2,K562	15	.	38154400	38157600	255,215,0
chr1	38274400	38275200	GM12878,HMEC,HUVEC,HelaS3,HepG2,K562	6	.	38274400	38275200	255,215,0
chr1	38325400	38326800	GM12878,HMEC,HUVEC,HelaS3,HepG2,K562	7	.	38325400	38326800	255,215,0
chr1	38395800	38397200	GM12878,HMEC,HUVEC,HelaS3,HepG2,K562	9	.	38395800	38397200	255,215,0
chr1	38411200	38413400	GM12878,HMEC,HUVEC,HelaS3,HepG2,K562	10	.	38411200	38413400	255,215,0
chr1	38453400	38455200	GM12878,HMEC,HUVEC,HelaS3,HepG2,K562	11	.	38453400	38455200	255,215,0
chr1	38469000	38470800	GM12878,HMEC,HUVEC,HelaS3,HepG2,K562	8	.	38469000	38470800	255,215,0
chr1	38477000	38479400	GM12878,HMEC,HUVEC,HelaS3,HepG2,K562	11	.	38477000	38479400	255,215,0
chr1	39323800	39324800	GM12878,HMEC,HUVEC,HelaS3,HepG2,K562	7	.	39323800	39324800	255,215,0
chr1	39339200	39340000	GM12878,HMEC,HUVEC,HelaS3,HepG2,K562	7	.	39339200	39340000	255,215,0
chr1	39455800	39456600	GM12878,HMEC,HUVEC,HelaS3,HepG2,K562	6	.	39455800	39456600	255,215,0
chr1	39491200	39493600	GM12878,HMEC,HUVEC,HelaS3,HepG2,K562	16	.	39491200	39493600	255,215,0
chr1	39568200	39571000	GM12878,HMEC,HUVEC,HelaS3,HepG2,K562	10	.	39568200	39571000	255,215,0
chr1	39571400	39577000	GM12878,HMEC,HUVEC,HelaS3,HepG2,K562	15	.	39571400	39577000	255,215,0
chr1	39648600	39654400	GM12878,HMEC,HUVEC,HelaS3,HepG2,K562	13	.	39648600	39654400	255,215,0
chr1	39654600	39663600	GM12878,HMEC,HUVEC,HelaS3,HepG2,K562	21	.	39654600	39663600	255,215,0
chr1	40347000	40350000	GM12878,HMEC,HUVEC,HelaS3,HepG2,K562	13	.	40347000	40350000	255,215,0
chr1	40504600	40506200	GM12878,HMEC,HUVEC,HelaS3,HepG2,K562	9	.	40504600	40506200	255,215,0
chr1	40506800	40509000	GM12878,HMEC,HUVEC,HelaS3,HepG2,K562	8	.	40506800	40509000	255,215,0
chr1	40561800	40563600	GM12878,HMEC,HUVEC,HelaS3,HepG2,K562	12	.	40561800	40563600	255,215,0
chr1	40626400	40627200	GM12878,HMEC,HUVEC,HelaS3,HepG2,K562	6	.	40626400	40627200	255,215,0
chr1	40721600	40722800	GM12878,HMEC,HUVEC,HelaS3,HepG2,K562	6	.	40721600	40722800	255,215,0
chr1	40839800	40841600	GM12878,HMEC,HUVEC,HelaS3,HepG2,K562	9	.	40839800	40841600	255,215,0
chr1	40914800	40915800	GM12878,HMEC,HUVEC,HelaS3,HepG2,K562	6	.	40914800	40915800	255,215,0
chr1	40973600	40975400	GM12878,HMEC,HUVEC,HelaS3,HepG2,K562	10	.	40973600	40975400	255,215,0
chr1	40996400	40998800	GM12878,HMEC,HUVEC,HelaS3,HepG2,K562	14	.	40996400	40998800	255,215,0
chr1	41156200	41159400	GM12878,HMEC,HUVEC,HelaS3,HepG2,K562	12	.	41156200	41159400	255,215,0
chr1	41174200	41178400	GM12878,HMEC,HUVEC,HelaS3,HepG2,K562	17	.	41174200	41178400	255,215,0
chr1	41327800	41329000	GM12878,HMEC,HUVEC,HelaS3,HepG2,K562	6	.	41327800	41329000	255,215,0
chr1	41340800	41344600	GM12878,HMEC,HUVEC,HelaS3,HepG2,K562	10	.	41340800	41344600	255,215,0
chr1	41446000	41448000	GM12878,HMEC,HUVEC,HelaS3,HepG2,K562	8	.	41446000	41448000	255,215,0
chr1	41706400	41707400	GM12878,HMEC,HUVEC,HelaS3,HepG2,K562	6	.	41706400	41707400	255,215,0
chr1	41825800	41827600	GM12878,HMEC,HUVEC,HelaS3,HepG2,K562	8	.	41825800	41827600	255,215,0
chr1	42799000	42800400	GM12878,HMEC,HUVEC,HelaS3,HepG2,K562	8	.	42799000	42800400	255,215,0
chr1	42800800	42802400	GM12878,HMEC,HUVEC,HelaS3,HepG2,K562	8	.	42800800	42802400	255,215,0
chr1	42921400	42922200	GM12878,HMEC,HUVEC,HelaS3,HepG2,K562	8	.	42921400	42922200	255,215,0
chr1	43123000	43124000	GM12878,HMEC,HUVEC,HelaS3,HepG2,K562	6	.	43123000	43124000	255,215,0
chr1	43146200	43148200	GM12878,HMEC,HUVEC,HelaS3,HepG2,K562	8	.	43146200	43148200	255,215,0
chr1	43230200	43232200	GM12878,HMEC,HUVEC,HelaS3,HepG2,K562	7	.	43230200	43232200	255,215,0
chr1	43233400	43234200	GM12878,HMEC,HUVEC,HelaS3,HepG2,K562	6	.	43233400	43234200	255,215,0
chr1	43281400	43284200	GM12878,HMEC,HUVEC,HelaS3,HepG2,K562	10	.	43281400	43284200	255,215,0
chr1	43311400	43312200	GM12878,HMEC,HUVEC,HelaS3,HepG2,K562	6	.	43311400	43312200	255,215,0
chr1	43312600	43313600	GM12878,HMEC,HUVEC,HelaS3,HepG2,K562	7	.	43312600	43313600	255,215,0
chr1	43388400	43391400	GM12878,HMEC,HUVEC,HelaS3,HepG2,K562	18	.	43388400	43391400	255,215,0
chr1	43405800	43411000	GM12878,HMEC,HUVEC,HelaS3,HepG2,K562	14	.	43405800	43411000	255,215,0
chr1	43422400	43424200	GM12878,HMEC,HUVEC,HelaS3,HepG2,K562	8	.	43422400	43424200	255,215,0
chr1	43424400	43430200	GM12878,HMEC,HUVEC,HelaS3,HepG2,K562	17	.	43424400	43430200	255,215,0
chr1	43823400	43824800	GM12878,HMEC,HUVEC,HelaS3,HepG2,K562	8	.	43823400	43824800	255,215,0
chr1	43831600	43835000	GM12878,HMEC,HUVEC,HelaS3,HepG2,K562	15	.	43831600	43835000	255,215,0
chr1	43854000	43855200	GM12878,HMEC,HUVEC,HelaS3,HepG2,K562	6	.	43854000	43855200	255,215,0
chr1	44113800	44115800	GM12878,HMEC,HUVEC,HelaS3,HepG2,K562	7	.	44113800	44115800	255,215,0
chr1	44171800	44173200	GM12878,HMEC,HUVEC,HelaS3,HepG2,K562	7	.	44171800	44173200	255,215,0
chr1	44173800	44175000	GM12878,HMEC,HUVEC,HelaS3,HepG2,K562	8	.	44173800	44175000	255,215,0
chr1	44411400	44412400	GM12878,HMEC,HUVEC,HelaS3,HepG2,K562	8	.	44411400	44412400	255,215,0
chr1	44412800	44414400	GM12878,HMEC,HUVEC,HelaS3,HepG2,K562	8	.	44412800	44414400	255,215,0
chr1	44439600	44440600	GM12878,HMEC,HUVEC,HelaS3,HepG2,K562	6	.	44439600	44440600	255,215,0
chr1	44441000	44442200	GM12878,HMEC,HUVEC,HelaS3,HepG2,K562	6	.	44441000	44442200	255,215,0
chr1	44444000	44444800	GM12878,HMEC,HUVEC,HelaS3,HepG2,K562	6	.	44444000	44444800	255,215,0
chr1	44445200	44447000	GM12878,HMEC,HUVEC,HelaS3,HepG2,K562	8	.	44445200	44447000	255,215,0
chr1	44456400	44458200	GM12878,HMEC,HUVEC,HelaS3,HepG2,K562	10	.	44456400	44458200	255,215,0
chr1	44494400	44496000	GM12878,HMEC,HUVEC,HelaS3,HepG2,K562	6	.	44494400	44496000	255,215,0
chr1	44678000	44679200	GM12878,HMEC,HUVEC,HelaS3,HepG2,K562	8	.	44678000	44679200	255,215,0
chr1	44679400	44680000	GM12878,HMEC,HUVEC,HelaS3,HepG2,K562	6	.	44679400	44680000	255,215,0
chr1	44819800	44820600	GM12878,HMEC,HUVEC,HelaS3,HepG2,K562	6	.	44819800	44820600	255,215,0
chr1	44997200	44998800	GM12878,HMEC,HUVEC,HelaS3,HepG2,K562	6	.	44997200	44998800	255,215,0
chr1	45096600	45097800	GM12878,HMEC,HUVEC,HelaS3,HepG2,K562	6	.	45096600	45097800	255,215,0
chr1	45137600	45139800	GM12878,HMEC,HUVEC,HelaS3,HepG2,K562	11	.	45137600	45139800	255,215,0
chr1	45140200	45141000	GM12878,HMEC,HUVEC,HelaS3,HepG2,K562	6	.	45140200	45141000	255,215,0
chr1	45195800	45198000	GM12878,HMEC,HUVEC,HelaS3,HepG2,K562	8	.	45195800	45198000	255,215,0
chr1	45205800	45207000	GM12878,HMEC,HUVEC,HelaS3,HepG2,K562	7	.	45205800	45207000	255,215,0
chr1	45240000	45243400	GM12878,HMEC,HUVEC,HelaS3,HepG2,K562	14	.	45240000	45243400	255,215,0
chr1	45267000	45268600	GM12878,HMEC,HUVEC,HelaS3,HepG2,K562	7	.	45267000	45268600	255,215,0
chr1	45271600	45276600	GM12878,HMEC,HUVEC,HelaS3,HepG2,K562	9	.	45271600	45276600	255,215,0
chr1	45284800	45286800	GM12878,HMEC,HUVEC,HelaS3,HepG2,K562	7	.	45284800	45286800	255,215,0
chr1	45450800	45452000	GM12878,HMEC,HUVEC,HelaS3,HepG2,K562	7	.	45450800	45452000	255,215,0
chr1	45452200	45452800	GM12878,HMEC,HUVEC,HelaS3,HepG2,K562	6	.	45452200	45452800	255,215,0
chr1	45477000	45480600	GM12878,HMEC,HUVEC,HelaS3,HepG2,K562	11	.	45477000	45480600	255,215,0
chr1	45768600	45771000	GM12878,HMEC,HUVEC,HelaS3,HepG2,K562	11	.	45768600	45771000	255,215,0
chr1	45804600	45805600	GM12878,HMEC,HUVEC,HelaS3,HepG2,K562	8	.	45804600	45805600	255,215,0
chr1	45805800	45807400	GM12878,HMEC,HUVEC,HelaS3,HepG2,K562	6	.	45805800	45807400	255,215,0
chr1	45956000	45957800	GM12878,HMEC,HUVEC,HelaS3,HepG2,K562	6	.	45956000	45957800	255,215,0
chr1	45964200	45968200	GM12878,HMEC,HUVEC,HelaS3,HepG2,K562	13	.	45964200	45968200	255,215,0
chr1	45987400	45989000	GM12878,HMEC,HUVEC,HelaS3,HepG2,K562	6	.	45987400	45989000	255,215,0
chr1	46016000	46018600	GM12878,HMEC,HUVEC,HelaS3,HepG2,K562	14	.	46016000	46018600	255,215,0
chr1	46048800	46052800	GM12878,HMEC,HUVEC,HelaS3,HepG2,K562	15	.	46048800	46052800	255,215,0
chr1	46152400	46155200	GM12878,HMEC,HUVEC,HelaS3,HepG2,K562	13	.	46152400	46155200	255,215,0
chr1	46215400	46216200	GM12878,HMEC,HUVEC,HelaS3,HepG2,K562	6	.	46215400	46216200	255,215,0
chr1	46216400	46217000	GM12878,HMEC,HUVEC,HelaS3,HepG2,K562	6	.	46216400	46217000	255,215,0
chr1	46269800	46271200	GM12878,HMEC,HUVEC,HelaS3,HepG2,K562	8	.	46269800	46271200	255,215,0
chr1	46599000	46600000	GM12878,HMEC,HUVEC,HelaS3,HepG2,K562	7	.	46599000	46600000	255,215,0
chr1	46662800	46664000	GM12878,HMEC,HUVEC,HelaS3,HepG2,K562	7	.	46662800	46664000	255,215,0
chr1	46712200	46715000	GM12878,HMEC,HUVEC,HelaS3,HepG2,K562	15	.	46712200	46715000	255,215,0
chr1	46766000	46767600	GM12878,HMEC,HUVEC,HelaS3,HepG2,K562	6	.	46766000	46767600	255,215,0
chr1	46768800	46771200	GM12878,HMEC,HUVEC,HelaS3,HepG2,K562	13	.	46768800	46771200	255,215,0
chr1	46804400	46806600	GM12878,HMEC,HUVEC,HelaS3,HepG2,K562	10	.	46804400	46806600	255,215,0
chr1	46806800	46808200	GM12878,HMEC,HUVEC,HelaS3,HepG2,K562	8	.	46806800	46808200	255,215,0
chr1	47081000	47082200	GM12878,HMEC,HUVEC,HelaS3,HepG2,K562	7	.	47081000	47082200	255,215,0
chr1	47082400	47083400	GM12878,HMEC,HUVEC,HelaS3,HepG2,K562	6	.	47082400	47083400	255,215,0
chr1	47132600	47133600	GM12878,HMEC,HUVEC,HelaS3,HepG2,K562	6	.	47132600	47133600	255,215,0
chr1	47182600	47184400	GM12878,HMEC,HUVEC,HelaS3,HepG2,K562	9	.	47182600	47184400	255,215,0
chr1	47644400	47648400	GM12878,HMEC,HUVEC,HelaS3,HepG2,K562	7	.	47644400	47648400	255,215,0
chr1	47777600	47779800	GM12878,HMEC,HUVEC,HelaS3,HepG2,K562	10	.	47777600	47779800	255,215,0
chr1	47780000	47780800	GM12878,HMEC,HUVEC,HelaS3,HepG2,K562	6	.	47780000	47780800	255,215,0
chr1	47798200	47799400	GM12878,HMEC,HUVEC,HelaS3,HepG2,K562	7	.	47798200	47799400	255,215,0
chr1	47800200	47802400	GM12878,HMEC,HUVEC,HelaS3,HepG2,K562	8	.	47800200	47802400	255,215,0
chr1	47901600	47903000	GM12878,HMEC,HUVEC,HelaS3,HepG2,K562	7	.	47901600	47903000	255,215,0
chr1	51426000	51426800	GM12878,HMEC,HUVEC,HelaS3,HepG2,K562	6	.	51426000	51426800	255,215,0
chr1	51432600	51434600	GM12878,HMEC,HUVEC,HelaS3,HepG2,K562	7	.	51432600	51434600	255,215,0
chr1	51436000	51438000	GM12878,HMEC,HUVEC,HelaS3,HepG2,K562	8	.	51436000	51438000	255,215,0
chr1	51441600	51443400	GM12878,HMEC,HUVEC,HelaS3,HepG2,K562	8	.	51441600	51443400	255,215,0
chr1	51444000	51446400	GM12878,HMEC,HUVEC,HelaS3,HepG2,K562	9	.	51444000	51446400	255,215,0
chr1	51700200	51701800	GM12878,HMEC,HUVEC,HelaS3,HepG2,K562	8	.	51700200	51701800	255,215,0
chr1	51702600	51704400	GM12878,HMEC,HUVEC,HelaS3,HepG2,K562	9	.	51702600	51704400	255,215,0
chr1	51762000	51763000	GM12878,HMEC,HUVEC,HelaS3,HepG2,K562	7	.	51762000	51763000	255,215,0
chr1	51981000	51984600	GM12878,HMEC,HUVEC,HelaS3,HepG2,K562	12	.	51981000	51984600	255,215,0
chr1	52194200	52195600	GM12878,HMEC,HUVEC,HelaS3,HepG2,K562	8	.	52194200	52195600	255,215,0
chr1	52195800	52197200	GM12878,HMEC,HUVEC,HelaS3,HepG2,K562	8	.	52195800	52197200	255,215,0
chr1	52344400	52345600	GM12878,HMEC,HUVEC,HelaS3,HepG2,K562	6	.	52344400	52345600	255,215,0
chr1	52497200	52499000	GM12878,HMEC,HUVEC,HelaS3,HepG2,K562	8	.	52497200	52499000	255,215,0
chr1	52830400	52831600	GM12878,HMEC,HUVEC,HelaS3,HepG2,K562	6	.	52830400	52831600	255,215,0
chr1	52833000	52834800	GM12878,HMEC,HUVEC,HelaS3,HepG2,K562	8	.	52833000	52834800	255,215,0
chr1	52867800	52869800	GM12878,HMEC,HUVEC,HelaS3,HepG2,K562	7	.	52867800	52869800	255,215,0
chr1	53017000	53018200	GM12878,HMEC,HUVEC,HelaS3,HepG2,K562	7	.	53017000	53018200	255,215,0
chr1	53162800	53164800	GM12878,HMEC,HUVEC,HelaS3,HepG2,K562	12	.	53162800	53164800	255,215,0
chr1	53480000	53481600	GM12878,HMEC,HUVEC,HelaS3,HepG2,K562	11	.	53480000	53481600	255,215,0
chr1	53662800	53664800	GM12878,HMEC,HUVEC,HelaS3,HepG2,K562	7	.	53662800	53664800	255,215,0
chr1	53685000	53686000	GM12878,HMEC,HUVEC,HelaS3,HepG2,K562	7	.	53685000	53686000	255,215,0
chr1	53686400	53687000	GM12878,HMEC,HUVEC,HelaS3,HepG2,K562	7	.	53686400	53687000	255,215,0
chr1	53704400	53705200	GM12878,HMEC,HUVEC,HelaS3,HepG2,K562	6	.	53704400	53705200	255,215,0
chr1	53790600	53793400	GM12878,HMEC,HUVEC,HelaS3,HepG2,K562	11	.	53790600	53793400	255,215,0
chr1	54302600	54303600	GM12878,HMEC,HUVEC,HelaS3,HepG2,K562	6	.	54302600	54303600	255,215,0
chr1	54410200	54411000	GM12878,HMEC,HUVEC,HelaS3,HepG2,K562	6	.	54410200	54411000	255,215,0
chr1	54412200	54413400	GM12878,HMEC,HUVEC,HelaS3,HepG2,K562	8	.	54412200	54413400	255,215,0
chr1	54517200	54518600	GM12878,HMEC,HUVEC,HelaS3,HepG2,K562	6	.	54517200	54518600	255,215,0
chr1	54664600	54666000	GM12878,HMEC,HUVEC,HelaS3,HepG2,K562	7	.	54664600	54666000	255,215,0
chr1	54872000	54875800	GM12878,HMEC,HUVEC,HelaS3,HepG2,K562	12	.	54872000	54875800	255,215,0
chr1	54952400	54955400	GM12878,HMEC,HUVEC,HelaS3,HepG2,K562	13	.	54952400	54955400	255,215,0
chr1	55007400	55009600	GM12878,HMEC,HUVEC,HelaS3,HepG2,K562	8	.	55007400	55009600	255,215,0
chr1	55181800	55182800	GM12878,HMEC,HUVEC,HelaS3,HepG2,K562	7	.	55181800	55182800	255,215,0
chr1	55230200	55231000	GM12878,HMEC,HUVEC,HelaS3,HepG2,K562	6	.	55230200	55231000	255,215,0
chr1	55352800	55354800	GM12878,HMEC,HUVEC,HelaS3,HepG2,K562	6	.	55352800	55354800	255,215,0
chr1	55676600	55680400	GM12878,HMEC,HUVEC,HelaS3,HepG2,K562	16	.	55676600	55680400	255,215,0
chr1	59011000	59013000	GM12878,HMEC,HUVEC,HelaS3,HepG2,K562	12	.	59011000	59013000	255,215,0
chr1	59049000	59052800	GM12878,HMEC,HUVEC,HelaS3,HepG2,K562	8	.	59049000	59052800	255,215,0
chr1	59164000	59166000	GM12878,HMEC,HUVEC,HelaS3,HepG2,K562	10	.	59164000	59166000	255,215,0
chr1	59250200	59252400	GM12878,HMEC,HUVEC,HelaS3,HepG2,K562	7	.	59250200	59252400	255,215,0
chr1	59279400	59283000	GM12878,HMEC,HUVEC,HelaS3,HepG2,K562	11	.	59279400	59283000	255,215,0
chr1	59368800	59370200	GM12878,HMEC,HUVEC,HelaS3,HepG2,K562	11	.	59368800	59370200	255,215,0
chr1	59761400	59762200	GM12878,HMEC,HUVEC,HelaS3,HepG2,K562	6	.	59761400	59762200	255,215,0
chr1	59762400	59764200	GM12878,HMEC,HUVEC,HelaS3,HepG2,K562	10	.	59762400	59764200	255,215,0
chr1	61542800	61548000	GM12878,HMEC,HUVEC,HelaS3,HepG2,K562	18	.	61542800	61548000	255,215,0
chr1	62190800	62191800	GM12878,HMEC,HUVEC,HelaS3,HepG2,K562	6	.	62190800	62191800	255,215,0
chr1	62901000	62902800	GM12878,HMEC,HUVEC,HelaS3,HepG2,K562	11	.	62901000	62902800	255,215,0
chr1	62903400	62904800	GM12878,HMEC,HUVEC,HelaS3,HepG2,K562	9	.	62903400	62904800	255,215,0
chr1	63152200	63153600	GM12878,HMEC,HUVEC,HelaS3,HepG2,K562	7	.	63152200	63153600	255,215,0
chr1	63154200	63157800	GM12878,HMEC,HUVEC,HelaS3,HepG2,K562	12	.	63154200	63157800	255,215,0
chr1	63249000	63251400	GM12878,HMEC,HUVEC,HelaS3,HepG2,K562	10	.	63249000	63251400	255,215,0
chr1	63832600	63833200	GM12878,HMEC,HUVEC,HelaS3,HepG2,K562	6	.	63832600	63833200	255,215,0
chr1	63833600	63834200	GM12878,HMEC,HUVEC,HelaS3,HepG2,K562	6	.	63833600	63834200	255,215,0
chr1	65363200	65365000	GM12878,HMEC,HUVEC,HelaS3,HepG2,K562	8	.	65363200	65365000	255,215,0
chr1	65429600	65431600	GM12878,HMEC,HUVEC,HelaS3,HepG2,K562	7	.	65429600	65431600	255,215,0
chr1	65719400	65720000	GM12878,HMEC,HUVEC,HelaS3,HepG2,K562	6	.	65719400	65720000	255,215,0
chr1	65883000	65892400	GM12878,HMEC,HUVEC,HelaS3,HepG2,K562	24	.	65883000	65892400	255,215,0
chr1	67395000	67395800	GM12878,HMEC,HUVEC,HelaS3,HepG2,K562	7	.	67395000	67395800	255,215,0
chr1	67396000	67402000	GM12878,HMEC,HUVEC,HelaS3,HepG2,K562	19	.	67396000	67402000	255,215,0
chr1	67895800	67898400	GM12878,HMEC,HUVEC,HelaS3,HepG2,K562	8	.	67895800	67898400	255,215,0
chr1	68027200	68028200	GM12878,HMEC,HUVEC,HelaS3,HepG2,K562	6	.	68027200	68028200	255,215,0
chr1	68147800	68151000	GM12878,HMEC,HUVEC,HelaS3,HepG2,K562	12	.	68147800	68151000	255,215,0
chr1	68151200	68156000	GM12878,HMEC,HUVEC,HelaS3,HepG2,K562	15	.	68151200	68156000	255,215,0
chr1	68213600	68221000	GM12878,HMEC,HUVEC,HelaS3,HepG2,K562	13	.	68213600	68221000	255,215,0
chr1	68225000	68227000	GM12878,HMEC,HUVEC,HelaS3,HepG2,K562	7	.	68225000	68227000	255,215,0
chr1	68961000	68962400	GM12878,HMEC,HUVEC,HelaS3,HepG2,K562	6	.	68961000	68962400	255,215,0
chr1	70685600	70687200	GM12878,HMEC,HUVEC,HelaS3,HepG2,K562	6	.	70685600	70687200	255,215,0
chr1	70687600	70690000	GM12878,HMEC,HUVEC,HelaS3,HepG2,K562	11	.	70687600	70690000	255,215,0
chr1	70818000	70819600	GM12878,HMEC,HUVEC,HelaS3,HepG2,K562	8	.	70818000	70819600	255,215,0
chr1	70875800	70878800	GM12878,HMEC,HUVEC,HelaS3,HepG2,K562	16	.	70875800	70878800	255,215,0
chr1	71544000	71548000	GM12878,HMEC,HUVEC,HelaS3,HepG2,K562	20	.	71544000	71548000	255,215,0
chr1	75198400	75201000	GM12878,HMEC,HUVEC,HelaS3,HepG2,K562	9	.	75198400	75201000	255,215,0
chr1	76189200	76190400	GM12878,HMEC,HUVEC,HelaS3,HepG2,K562	6	.	76189200	76190400	255,215,0
chr1	76190600	76192600	GM12878,HMEC,HUVEC,HelaS3,HepG2,K562	7	.	76190600	76192600	255,215,0
chr1	76249400	76256400	GM12878,HMEC,HUVEC,HelaS3,HepG2,K562	19	.	76249400	76256400	255,215,0
chr1	78145200	78148200	GM12878,HMEC,HUVEC,HelaS3,HepG2,K562	15	.	78145200	78148200	255,215,0
chr1	78149200	78150200	GM12878,HMEC,HUVEC,HelaS3,HepG2,K562	6	.	78149200	78150200	255,215,0
chr1	78244600	78245600	GM12878,HMEC,HUVEC,HelaS3,HepG2,K562	6	.	78244600	78245600	255,215,0
chr1	78440000	78447000	GM12878,HMEC,HUVEC,HelaS3,HepG2,K562	27	.	78440000	78447000	255,215,0
chr1	78467800	78473200	GM12878,HMEC,HUVEC,HelaS3,HepG2,K562	17	.	78467800	78473200	255,215,0
chr1	84544200	84545200	GM12878,HMEC,HUVEC,HelaS3,HepG2,K562	6	.	84544200	84545200	255,215,0
chr1	84763600	84764200	GM12878,HMEC,HUVEC,HelaS3,HepG2,K562	6	.	84763600	84764200	255,215,0
chr1	84764600	84769800	GM12878,HMEC,HUVEC,HelaS3,HepG2,K562	13	.	84764600	84769800	255,215,0
chr1	84944400	84945000	GM12878,HMEC,HUVEC,HelaS3,HepG2,K562	6	.	84944400	84945000	255,215,0
chr1	84945400	84946600	GM12878,HMEC,HUVEC,HelaS3,HepG2,K562	8	.	84945400	84946600	255,215,0
chr1	84968200	84971400	GM12878,HMEC,HUVEC,HelaS3,HepG2,K562	6	.	84968200	84971400	255,215,0
chr1	84972000	84974400	GM12878,HMEC,HUVEC,HelaS3,HepG2,K562	7	.	84972000	84974400	255,215,0
chr1	85038000	85040000	GM12878,HMEC,HUVEC,HelaS3,HepG2,K562	8	.	85038000	85040000	255,215,0
chr1	85084800	85087400	GM12878,HMEC,HUVEC,HelaS3,HepG2,K562	13	.	85084800	85087400	255,215,0
chr1	85156200	85157600	GM12878,HMEC,HUVEC,HelaS3,HepG2,K562	8	.	85156200	85157600	255,215,0
chr1	85410400	85411400	GM12878,HMEC,HUVEC,HelaS3,HepG2,K562	6	.	85410400	85411400	255,215,0
chr1	85725200	85726200	GM12878,HMEC,HUVEC,HelaS3,HepG2,K562	6	.	85725200	85726200	255,215,0
chr1	85737000	85742000	GM12878,HMEC,HUVEC,HelaS3,HepG2,K562	7	.	85737000	85742000	255,215,0
chr1	85742400	85743400	GM12878,HMEC,HUVEC,HelaS3,HepG2,K562	6	.	85742400	85743400	255,215,0
chr1	85744400	85745800	GM12878,HMEC,HUVEC,HelaS3,HepG2,K562	6	.	85744400	85745800	255,215,0
chr1	85762400	85765000	GM12878,HMEC,HUVEC,HelaS3,HepG2,K562	6	.	85762400	85765000	255,215,0
chr1	87171000	87175400	GM12878,HMEC,HUVEC,HelaS3,HepG2,K562	10	.	87171000	87175400	255,215,0
chr1	87377800	87380200	GM12878,HMEC,HUVEC,HelaS3,HepG2,K562	14	.	87377800	87380200	255,215,0
chr1	87381000	87382400	GM12878,HMEC,HUVEC,HelaS3,HepG2,K562	6	.	87381000	87382400	255,215,0
chr1	87799200	87802400	GM12878,HMEC,HUVEC,HelaS3,HepG2,K562	10	.	87799200	87802400	255,215,0
chr1	89148000	89150000	GM12878,HMEC,HUVEC,HelaS3,HepG2,K562	7	.	89148000	89150000	255,215,0
chr1	89150600	89153800	GM12878,HMEC,HUVEC,HelaS3,HepG2,K562	10	.	89150600	89153800	255,215,0
chr1	89354400	89356800	GM12878,HMEC,HUVEC,HelaS3,HepG2,K562	7	.	89354400	89356800	255,215,0
chr1	89357200	89358600	GM12878,HMEC,HUVEC,HelaS3,HepG2,K562	8	.	89357200	89358600	255,215,0
chr1	89456200	89458000	GM12878,HMEC,HUVEC,HelaS3,HepG2,K562	9	.	89456200	89458000	255,215,0
chr1	89458200	89460200	GM12878,HMEC,HUVEC,HelaS3,HepG2,K562	6	.	89458200	89460200	255,215,0
chr1	89486800	89489200	GM12878,HMEC,HUVEC,HelaS3,HepG2,K562	9	.	89486800	89489200	255,215,0
chr1	89591000	89592200	GM12878,HMEC,HUVEC,HelaS3,HepG2,K562	6	.	89591000	89592200	255,215,0
chr1	89989000	89990400	GM12878,HMEC,HUVEC,HelaS3,HepG2,K562	7	.	89989000	89990400	255,215,0
chr1	90287000	90290400	GM12878,HMEC,HUVEC,HelaS3,HepG2,K562	8	.	90287000	90290400	255,215,0
chr1	90371000	90375200	GM12878,HMEC,HUVEC,HelaS3,HepG2,K562	15	.	90371000	90375200	255,215,0
chr1	90418000	90420000	GM12878,HMEC,HUVEC,HelaS3,HepG2,K562	7	.	90418000	90420000	255,215,0
chr1	90459800	90461000	GM12878,HMEC,HUVEC,HelaS3,HepG2,K562	7	.	90459800	90461000	255,215,0
chr1	91485400	91487000	GM12878,HMEC,HUVEC,HelaS3,HepG2,K562	10	.	91485400	91487000	255,215,0
chr1	91487800	91488600	GM12878,HMEC,HUVEC,HelaS3,HepG2,K562	6	.	91487800	91488600	255,215,0
chr1	91965000	91968800	GM12878,HMEC,HUVEC,HelaS3,HepG2,K562	14	.	91965000	91968800	255,215,0
chr1	92350000	92351400	GM12878,HMEC,HUVEC,HelaS3,HepG2,K562	7	.	92350000	92351400	255,215,0
chr1	92765000	92766200	GM12878,HMEC,HUVEC,HelaS3,HepG2,K562	8	.	92765000	92766200	255,215,0
chr1	93249200	93250200	GM12878,HMEC,HUVEC,HelaS3,HepG2,K562	6	.	93249200	93250200	255,215,0
chr1	93425400	93426800	GM12878,HMEC,HUVEC,HelaS3,HepG2,K562	8	.	93425400	93426800	255,215,0
chr1	93543800	93548200	GM12878,HMEC,HUVEC,HelaS3,HepG2,K562	19	.	93543800	93548200	255,215,0
chr1	93643200	93646400	GM12878,HMEC,HUVEC,HelaS3,HepG2,K562	10	.	93643200	93646400	255,215,0
chr1	93809800	93811400	GM12878,HMEC,HUVEC,HelaS3,HepG2,K562	10	.	93809800	93811400	255,215,0
chr1	93812000	93816800	GM12878,HMEC,HUVEC,HelaS3,HepG2,K562	14	.	93812000	93816800	255,215,0
chr1	94079200	94084200	GM12878,HMEC,HUVEC,HelaS3,HepG2,K562	8	.	94079200	94084200	255,215,0
chr1	94309800	94312400	GM12878,HMEC,HUVEC,HelaS3,HepG2,K562	11	.	94309800	94312400	255,215,0
chr1	94313000	94314200	GM12878,HMEC,HUVEC,HelaS3,HepG2,K562	9	.	94313000	94314200	255,215,0
chr1	94343000	94344400	GM12878,HMEC,HUVEC,HelaS3,HepG2,K562	8	.	94343000	94344400	255,215,0
chr1	94344600	94345600	GM12878,HMEC,HUVEC,HelaS3,HepG2,K562	6	.	94344600	94345600	255,215,0
chr1	94369400	94374400	GM12878,HMEC,HUVEC,HelaS3,HepG2,K562	11	.	94369400	94374400	255,215,0
chr1	94884200	94886400	GM12878,HMEC,HUVEC,HelaS3,HepG2,K562	10	.	94884200	94886400	255,215,0
chr1	95007400	95011600	GM12878,HMEC,HUVEC,HelaS3,HepG2,K562	8	.	95007400	95011600	255,215,0
chr1	95537400	95538200	GM12878,HMEC,HUVEC,HelaS3,HepG2,K562	7	.	95537400	95538200	255,215,0
chr1	95538400	95539400	GM12878,HMEC,HUVEC,HelaS3,HepG2,K562	6	.	95538400	95539400	255,215,0
chr1	95698400	95699800	GM12878,HMEC,HUVEC,HelaS3,HepG2,K562	7	.	95698400	95699800	255,215,0
chr1	97186400	97187200	GM12878,HMEC,HUVEC,HelaS3,HepG2,K562	6	.	97186400	97187200	255,215,0
chr1	97187600	97189800	GM12878,HMEC,HUVEC,HelaS3,HepG2,K562	7	.	97187600	97189800	255,215,0
chr1	98383800	98387400	GM12878,HMEC,HUVEC,HelaS3,HepG2,K562	11	.	98383800	98387400	255,215,0
chr1	100231200	100232600	GM12878,HMEC,HUVEC,HelaS3,HepG2,K562	8	.	100231200	100232600	255,215,0
chr1	100434600	100435400	GM12878,HMEC,HUVEC,HelaS3,HepG2,K562	6	.	100434600	100435400	255,215,0
chr1	100502200	100503800	GM12878,HMEC,HUVEC,HelaS3,HepG2,K562	7	.	100502200	100503800	255,215,0
chr1	100504400	100506600	GM12878,HMEC,HUVEC,HelaS3,HepG2,K562	12	.	100504400	100506600	255,215,0
chr1	100596200	100598200	GM12878,HMEC,HUVEC,HelaS3,HepG2,K562	11	.	100596200	100598200	255,215,0
chr1	100714200	100716200	GM12878,HMEC,HUVEC,HelaS3,HepG2,K562	12	.	100714200	100716200	255,215,0
chr1	100732200	100733400	GM12878,HMEC,HUVEC,HelaS3,HepG2,K562	7	.	100732200	100733400	255,215,0
chr1	100816200	100817800	GM12878,HMEC,HUVEC,HelaS3,HepG2,K562	8	.	100816200	100817800	255,215,0
chr1	101358800	101364200	GM12878,HMEC,HUVEC,HelaS3,HepG2,K562	20	.	101358800	101364200	255,215,0
chr1	101491200	101493600	GM12878,HMEC,HUVEC,HelaS3,HepG2,K562	6	.	101491200	101493600	255,215,0
chr1	104067200	104068600	GM12878,HMEC,HUVEC,HelaS3,HepG2,K562	8	.	104067200	104068600	255,215,0
chr1	104069000	104070600	GM12878,HMEC,HUVEC,HelaS3,HepG2,K562	7	.	104069000	104070600	255,215,0
chr1	109233800	109234800	GM12878,HMEC,HUVEC,HelaS3,HepG2,K562	7	.	109233800	109234800	255,215,0
chr1	109235200	109238400	GM12878,HMEC,HUVEC,HelaS3,HepG2,K562	13	.	109235200	109238400	255,215,0
chr1	109289800	109291000	GM12878,HMEC,HUVEC,HelaS3,HepG2,K562	7	.	109289800	109291000	255,215,0
chr1	109419800	109421600	GM12878,HMEC,HUVEC,HelaS3,HepG2,K562	8	.	109419800	109421600	255,215,0
chr1	109504600	109505800	GM12878,HMEC,HUVEC,HelaS3,HepG2,K562	6	.	109504600	109505800	255,215,0
chr1	109582800	109583800	GM12878,HMEC,HUVEC,HelaS3,HepG2,K562	7	.	109582800	109583800	255,215,0
chr1	109617200	109618600	GM12878,HMEC,HUVEC,HelaS3,HepG2,K562	6	.	109617200	109618600	255,215,0
chr1	109618800	109619200	GM12878,HMEC,HUVEC,HelaS3,HepG2,K562	6	.	109618800	109619200	255,215,0
chr1	109631800	109633400	GM12878,HMEC,HUVEC,HelaS3,HepG2,K562	9	.	109631800	109633400	255,215,0
chr1	109633600	109635400	GM12878,HMEC,HUVEC,HelaS3,HepG2,K562	9	.	109633600	109635400	255,215,0
chr1	109642200	109643000	GM12878,HMEC,HUVEC,HelaS3,HepG2,K562	6	.	109642200	109643000	255,215,0
chr1	109643200	109644000	GM12878,HMEC,HUVEC,HelaS3,HepG2,K562	6	.	109643200	109644000	255,215,0
chr1	109755600	109756600	GM12878,HMEC,HUVEC,HelaS3,HepG2,K562	6	.	109755600	109756600	255,215,0
chr1	109757000	109760000	GM12878,HMEC,HUVEC,HelaS3,HepG2,K562	13	.	109757000	109760000	255,215,0
chr1	109826000	109827200	GM12878,HMEC,HUVEC,HelaS3,HepG2,K562	8	.	109826000	109827200	255,215,0
chr1	109967600	109968800	GM12878,HMEC,HUVEC,HelaS3,HepG2,K562	9	.	109967600	109968800	255,215,0
chr1	109969200	109970600	GM12878,HMEC,HUVEC,HelaS3,HepG2,K562	6	.	109969200	109970600	255,215,0
chr1	110026800	110027800	GM12878,HMEC,HUVEC,HelaS3,HepG2,K562	9	.	110026800	110027800	255,215,0
chr1	110035400	110036600	GM12878,HMEC,HUVEC,HelaS3,HepG2,K562	6	.	110035400	110036600	255,215,0
chr1	110052400	110052800	GM12878,HMEC,HUVEC,HelaS3,HepG2,K562	6	.	110052400	110052800	255,215,0
chr1	110074800	110075800	GM12878,HMEC,HUVEC,HelaS3,HepG2,K562	6	.	110074800	110075800	255,215,0
chr1	110089000	110091200	GM12878,HMEC,HUVEC,HelaS3,HepG2,K562	9	.	110089000	110091200	255,215,0
chr1	110161200	110165400	GM12878,HMEC,HUVEC,HelaS3,HepG2,K562	19	.	110161200	110165400	255,215,0
chr1	110528000	110530200	GM12878,HMEC,HUVEC,HelaS3,HepG2,K562	9	.	110528000	110530200	255,215,0
chr1	110575400	110577400	GM12878,HMEC,HUVEC,HelaS3,HepG2,K562	6	.	110575400	110577400	255,215,0
chr1	110577800	110578800	GM12878,HMEC,HUVEC,HelaS3,HepG2,K562	6	.	110577800	110578800	255,215,0
chr1	110878800	110882200	GM12878,HMEC,HUVEC,HelaS3,HepG2,K562	12	.	110878800	110882200	255,215,0
chr1	111504400	111506200	GM12878,HMEC,HUVEC,HelaS3,HepG2,K562	6	.	111504400	111506200	255,215,0
chr1	111681400	111682600	GM12878,HMEC,HUVEC,HelaS3,HepG2,K562	6	.	111681400	111682600	255,215,0
chr1	111683400	111686000	GM12878,HMEC,HUVEC,HelaS3,HepG2,K562	11	.	111683400	111686000	255,215,0
chr1	111990400	111991200	GM12878,HMEC,HUVEC,HelaS3,HepG2,K562	7	.	111990400	111991200	255,215,0
chr1	111991800	111993400	GM12878,HMEC,HUVEC,HelaS3,HepG2,K562	9	.	111991800	111993400	255,215,0
chr1	112050000	112051400	GM12878,HMEC,HUVEC,HelaS3,HepG2,K562	7	.	112050000	112051400	255,215,0
chr1	112135000	112136200	GM12878,HMEC,HUVEC,HelaS3,HepG2,K562	7	.	112135000	112136200	255,215,0
chr1	112161600	112162400	GM12878,HMEC,HUVEC,HelaS3,HepG2,K562	6	.	112161600	112162400	255,215,0
chr1	112163000	112164200	GM12878,HMEC,HUVEC,HelaS3,HepG2,K562	6	.	112163000	112164200	255,215,0
chr1	112281400	112283200	GM12878,HMEC,HUVEC,HelaS3,HepG2,K562	9	.	112281400	112283200	255,215,0
chr1	112297400	112298600	GM12878,HMEC,HUVEC,HelaS3,HepG2,K562	10	.	112297400	112298600	255,215,0
chr1	112930600	112934400	GM12878,HMEC,HUVEC,HelaS3,HepG2,K562	7	.	112930600	112934400	255,215,0
chr1	112934800	112939200	GM12878,HMEC,HUVEC,HelaS3,HepG2,K562	11	.	112934800	112939200	255,215,0
chr1	113007800	113009600	GM12878,HMEC,HUVEC,HelaS3,HepG2,K562	6	.	113007800	113009600	255,215,0
chr1	113159800	113165400	GM12878,HMEC,HUVEC,HelaS3,HepG2,K562	25	.	113159800	113165400	255,215,0
chr1	113175800	113181000	GM12878,HMEC,HUVEC,HelaS3,HepG2,K562	14	.	113175800	113181000	255,215,0
chr1	113216200	113217400	GM12878,HMEC,HUVEC,HelaS3,HepG2,K562	6	.	113216200	113217400	255,215,0
chr1	113218000	113219000	GM12878,HMEC,HUVEC,HelaS3,HepG2,K562	6	.	113218000	113219000	255,215,0
chr1	113245800	113249600	GM12878,HMEC,HUVEC,HelaS3,HepG2,K562	11	.	113245800	113249600	255,215,0
chr1	113258000	113259200	GM12878,HMEC,HUVEC,HelaS3,HepG2,K562	7	.	113258000	113259200	255,215,0
chr1	113494400	113501000	GM12878,HMEC,HUVEC,HelaS3,HepG2,K562	21	.	113494400	113501000	255,215,0
chr1	113584200	113586600	GM12878,HMEC,HUVEC,HelaS3,HepG2,K562	7	.	113584200	113586600	255,215,0
chr1	113614600	113615600	GM12878,HMEC,HUVEC,HelaS3,HepG2,K562	6	.	113614600	113615600	255,215,0
chr1	113931200	113933000	GM12878,HMEC,HUVEC,HelaS3,HepG2,K562	10	.	113931200	113933000	255,215,0
chr1	114299800	114301600	GM12878,HMEC,HUVEC,HelaS3,HepG2,K562	8	.	114299800	114301600	255,215,0
chr1	114302200	114303000	GM12878,HMEC,HUVEC,HelaS3,HepG2,K562	6	.	114302200	114303000	255,215,0
chr1	114446000	114448200	GM12878,HMEC,HUVEC,HelaS3,HepG2,K562	9	.	114446000	114448200	255,215,0
chr1	114470800	114472400	GM12878,HMEC,HUVEC,HelaS3,HepG2,K562	7	.	114470800	114472400	255,215,0
chr1	114473000	114475200	GM12878,HMEC,HUVEC,HelaS3,HepG2,K562	8	.	114473000	114475200	255,215,0
chr1	114888600	114889800	GM12878,HMEC,HUVEC,HelaS3,HepG2,K562	6	.	114888600	114889800	255,215,0
chr1	115050800	115053200	GM12878,HMEC,HUVEC,HelaS3,HepG2,K562	8	.	115050800	115053200	255,215,0
chr1	115053800	115056000	GM12878,HMEC,HUVEC,HelaS3,HepG2,K562	10	.	115053800	115056000	255,215,0
chr1	115123200	115125200	GM12878,HMEC,HUVEC,HelaS3,HepG2,K562	11	.	115123200	115125200	255,215,0
chr1	115210800	115214400	GM12878,HMEC,HUVEC,HelaS3,HepG2,K562	10	.	115210800	115214400	255,215,0
chr1	115258000	115260000	GM12878,HMEC,HUVEC,HelaS3,HepG2,K562	11	.	115258000	115260000	255,215,0
chr1	115297000	115301600	GM12878,HMEC,HUVEC,HelaS3,HepG2,K562	17	.	115297000	115301600	255,215,0
chr1	116693800	116696600	GM12878,HMEC,HUVEC,HelaS3,HepG2,K562	9	.	116693800	116696600	255,215,0
chr1	116916800	116924400	GM12878,HMEC,HUVEC,HelaS3,HepG2,K562	19	.	116916800	116924400	255,215,0
chr1	117050600	117053200	GM12878,HMEC,HUVEC,HelaS3,HepG2,K562	6	.	117050600	117053200	255,215,0
chr1	117112400	117113400	GM12878,HMEC,HUVEC,HelaS3,HepG2,K562	6	.	117112400	117113400	255,215,0
chr1	117113600	117114800	GM12878,HMEC,HUVEC,HelaS3,HepG2,K562	6	.	117113600	117114800	255,215,0
chr1	117601000	117602800	GM12878,HMEC,HUVEC,HelaS3,HepG2,K562	7	.	117601000	117602800	255,215,0
chr1	117663400	117665400	GM12878,HMEC,HUVEC,HelaS3,HepG2,K562	11	.	117663400	117665400	255,215,0
chr1	117910400	117915000	GM12878,HMEC,HUVEC,HelaS3,HepG2,K562	15	.	117910400	117915000	255,215,0
chr1	118470800	118471800	GM12878,HMEC,HUVEC,HelaS3,HepG2,K562	6	.	118470800	118471800	255,215,0
chr1	118472800	118474000	GM12878,HMEC,HUVEC,HelaS3,HepG2,K562	8	.	118472800	118474000	255,215,0
chr1	119681800	119684800	GM12878,HMEC,HUVEC,HelaS3,HepG2,K562	14	.	119681800	119684800	255,215,0
chr1	120187400	120190600	GM12878,HMEC,HUVEC,HelaS3,HepG2,K562	8	.	120187400	120190600	255,215,0
chr1	120254200	120257000	GM12878,HMEC,HUVEC,HelaS3,HepG2,K562	8	.	120254200	120257000	255,215,0
chr1	145382000	145383400	GM12878,HMEC,HUVEC,HelaS3,HepG2,K562	8	.	145382000	145383400	255,215,0
chr1	145394600	145400200	GM12878,HMEC,HUVEC,HelaS3,HepG2,K562	25	.	145394600	145400200	255,215,0
chr1	145436600	145441000	GM12878,HMEC,HUVEC,HelaS3,HepG2,K562	9	.	145436600	145441000	255,215,0
chr1	145454200	145457600	GM12878,HMEC,HUVEC,HelaS3,HepG2,K562	11	.	145454200	145457600	255,215,0
chr1	145469400	145472400	GM12878,HMEC,HUVEC,HelaS3,HepG2,K562	12	.	145469400	145472400	255,215,0
chr1	145476600	145477000	GM12878,HMEC,HUVEC,HelaS3,HepG2,K562	6	.	145476600	145477000	255,215,0
chr1	145477600	145480800	GM12878,HMEC,HUVEC,HelaS3,HepG2,K562	8	.	145477600	145480800	255,215,0
chr1	145506600	145509000	GM12878,HMEC,HUVEC,HelaS3,HepG2,K562	11	.	145506600	145509000	255,215,0
chr1	145515000	145516000	GM12878,HMEC,HUVEC,HelaS3,HepG2,K562	6	.	145515000	145516000	255,215,0
chr1	145516600	145517600	GM12878,HMEC,HUVEC,HelaS3,HepG2,K562	6	.	145516600	145517600	255,215,0
chr1	145588400	145590200	GM12878,HMEC,HUVEC,HelaS3,HepG2,K562	10	.	145588400	145590200	255,215,0
chr1	145713400	145714400	GM12878,HMEC,HUVEC,HelaS3,HepG2,K562	7	.	145713400	145714400	255,215,0
chr1	146555600	146556600	GM12878,HMEC,HUVEC,HelaS3,HepG2,K562	6	.	146555600	146556600	255,215,0
chr1	146644000	146645600	GM12878,HMEC,HUVEC,HelaS3,HepG2,K562	9	.	146644000	146645600	255,215,0
chr1	146713600	146714400	GM12878,HMEC,HUVEC,HelaS3,HepG2,K562	6	.	146713600	146714400	255,215,0
chr1	147072200	147073200	GM12878,HMEC,HUVEC,HelaS3,HepG2,K562	6	.	147072200	147073200	255,215,0
chr1	147805600	147808000	GM12878,HMEC,HUVEC,HelaS3,HepG2,K562	9	.	147805600	147808000	255,215,0
chr1	148556200	148557200	GM12878,HMEC,HUVEC,HelaS3,HepG2,K562	6	.	148556200	148557200	255,215,0
chr1	149222000	149225400	GM12878,HMEC,HUVEC,HelaS3,HepG2,K562	13	.	149222000	149225400	255,215,0
chr1	149783800	149784400	GM12878,HMEC,HUVEC,HelaS3,HepG2,K562	6	.	149783800	149784400	255,215,0
chr1	149815000	149817800	GM12878,HMEC,HUVEC,HelaS3,HepG2,K562	12	.	149815000	149817800	255,215,0
chr1	149819800	149822000	GM12878,HMEC,HUVEC,HelaS3,HepG2,K562	8	.	149819800	149822000	255,215,0
chr1	149855800	149857800	GM12878,HMEC,HUVEC,HelaS3,HepG2,K562	6	.	149855800	149857800	255,215,0
chr1	149858000	149861000	GM12878,HMEC,HUVEC,HelaS3,HepG2,K562	10	.	149858000	149861000	255,215,0
chr1	149898000	149900600	GM12878,HMEC,HUVEC,HelaS3,HepG2,K562	13	.	149898000	149900600	255,215,0
chr1	149907800	149911600	GM12878,HMEC,HUVEC,HelaS3,HepG2,K562	18	.	149907800	149911600	255,215,0
chr1	150038400	150041200	GM12878,HMEC,HUVEC,HelaS3,HepG2,K562	11	.	150038400	150041200	255,215,0
chr1	150205600	150207400	GM12878,HMEC,HUVEC,HelaS3,HepG2,K562	7	.	150205600	150207400	255,215,0
chr1	150207600	150209600	GM12878,HMEC,HUVEC,HelaS3,HepG2,K562	11	.	150207600	150209600	255,215,0
chr1	150265400	150266400	GM12878,HMEC,HUVEC,HelaS3,HepG2,K562	6	.	150265400	150266400	255,215,0
chr1	150266600	150267400	GM12878,HMEC,HUVEC,HelaS3,HepG2,K562	7	.	150266600	150267400	255,215,0
chr1	150293200	150295400	GM12878,HMEC,HUVEC,HelaS3,HepG2,K562	12	.	150293200	150295400	255,215,0
chr1	150334600	150340000	GM12878,HMEC,HUVEC,HelaS3,HepG2,K562	19	.	150334600	150340000	255,215,0
chr1	150459400	150461000	GM12878,HMEC,HUVEC,HelaS3,HepG2,K562	10	.	150459400	150461000	255,215,0
chr1	150486800	150489400	GM12878,HMEC,HUVEC,HelaS3,HepG2,K562	12	.	150486800	150489400	255,215,0
chr1	150520800	150521800	GM12878,HMEC,HUVEC,HelaS3,HepG2,K562	6	.	150520800	150521800	255,215,0
chr1	150532400	150537000	GM12878,HMEC,HUVEC,HelaS3,HepG2,K562	11	.	150532400	150537000	255,215,0
chr1	150539400	150541800	GM12878,HMEC,HUVEC,HelaS3,HepG2,K562	9	.	150539400	150541800	255,215,0
chr1	150552000	150553200	GM12878,HMEC,HUVEC,HelaS3,HepG2,K562	6	.	150552000	150553200	255,215,0
chr1	150582000	150587200	GM12878,HMEC,HUVEC,HelaS3,HepG2,K562	11	.	150582000	150587200	255,215,0
chr1	150600200	150601800	GM12878,HMEC,HUVEC,HelaS3,HepG2,K562	8	.	150600200	150601800	255,215,0
chr1	150602000	150604000	GM12878,HMEC,HUVEC,HelaS3,HepG2,K562	8	.	150602000	150604000	255,215,0
chr1	150668000	150670600	GM12878,HMEC,HUVEC,HelaS3,HepG2,K562	14	.	150668000	150670600	255,215,0
chr1	150847000	150850200	GM12878,HMEC,HUVEC,HelaS3,HepG2,K562	16	.	150847000	150850200	255,215,0
chr1	150899000	150900000	GM12878,HMEC,HUVEC,HelaS3,HepG2,K562	7	.	150899000	150900000	255,215,0
chr1	150943400	150946800	GM12878,HMEC,HUVEC,HelaS3,HepG2,K562	8	.	150943400	150946800	255,215,0
chr1	150951400	150952600	GM12878,HMEC,HUVEC,HelaS3,HepG2,K562	6	.	150951400	150952600	255,215,0
chr1	150977200	150980800	GM12878,HMEC,HUVEC,HelaS3,HepG2,K562	12	.	150977200	150980800	255,215,0
chr1	150981200	150982400	GM12878,HMEC,HUVEC,HelaS3,HepG2,K562	6	.	150981200	150982400	255,215,0
chr1	151020400	151021600	GM12878,HMEC,HUVEC,HelaS3,HepG2,K562	9	.	151020400	151021600	255,215,0
chr1	151027200	151031800	GM12878,HMEC,HUVEC,HelaS3,HepG2,K562	11	.	151027200	151031800	255,215,0
chr1	151032200	151034800	GM12878,HMEC,HUVEC,HelaS3,HepG2,K562	11	.	151032200	151034800	255,215,0
chr1	151041400	151044600	GM12878,HMEC,HUVEC,HelaS3,HepG2,K562	14	.	151041400	151044600	255,215,0
chr1	151119200	151120600	GM12878,HMEC,HUVEC,HelaS3,HepG2,K562	8	.	151119200	151120600	255,215,0
chr1	151137200	151138600	GM12878,HMEC,HUVEC,HelaS3,HepG2,K562	6	.	151137200	151138600	255,215,0
chr1	151139000	151139800	GM12878,HMEC,HUVEC,HelaS3,HepG2,K562	6	.	151139000	151139800	255,215,0
chr1	151161000	151162400	GM12878,HMEC,HUVEC,HelaS3,HepG2,K562	8	.	151161000	151162400	255,215,0
chr1	151166800	151169400	GM12878,HMEC,HUVEC,HelaS3,HepG2,K562	10	.	151166800	151169400	255,215,0
chr1	151172000	151174000	GM12878,HMEC,HUVEC,HelaS3,HepG2,K562	10	.	151172000	151174000	255,215,0
chr1	151226600	151228600	GM12878,HMEC,HUVEC,HelaS3,HepG2,K562	12	.	151226600	151228600	255,215,0
chr1	151253200	151254600	GM12878,HMEC,HUVEC,HelaS3,HepG2,K562	8	.	151253200	151254600	255,215,0
chr1	151254800	151256800	GM12878,HMEC,HUVEC,HelaS3,HepG2,K562	7	.	151254800	151256800	255,215,0
chr1	151297800	151301600	GM12878,HMEC,HUVEC,HelaS3,HepG2,K562	16	.	151297800	151301600	255,215,0
chr1	151318200	151320800	GM12878,HMEC,HUVEC,HelaS3,HepG2,K562	11	.	151318200	151320800	255,215,0
chr1	151372600	151373600	GM12878,HMEC,HUVEC,HelaS3,HepG2,K562	6	.	151372600	151373600	255,215,0
chr1	151429400	151431400	GM12878,HMEC,HUVEC,HelaS3,HepG2,K562	11	.	151429400	151431400	255,215,0
chr1	151432000	151432800	GM12878,HMEC,HUVEC,HelaS3,HepG2,K562	6	.	151432000	151432800	255,215,0
chr1	151467200	151468400	GM12878,HMEC,HUVEC,HelaS3,HepG2,K562	6	.	151467200	151468400	255,215,0
chr1	151483200	151487400	GM12878,HMEC,HUVEC,HelaS3,HepG2,K562	10	.	151483200	151487400	255,215,0
chr1	151513000	151514600	GM12878,HMEC,HUVEC,HelaS3,HepG2,K562	7	.	151513000	151514600	255,215,0
chr1	151585000	151586400	GM12878,HMEC,HUVEC,HelaS3,HepG2,K562	7	.	151585000	151586400	255,215,0
chr1	151735800	151737000	GM12878,HMEC,HUVEC,HelaS3,HepG2,K562	6	.	151735800	151737000	255,215,0
chr1	151762400	151764400	GM12878,HMEC,HUVEC,HelaS3,HepG2,K562	12	.	151762400	151764400	255,215,0
chr1	151880600	151882800	GM12878,HMEC,HUVEC,HelaS3,HepG2,K562	13	.	151880600	151882800	255,215,0
chr1	152006400	152010000	GM12878,HMEC,HUVEC,HelaS3,HepG2,K562	11	.	152006400	152010000	255,215,0
chr1	152019000	152024400	GM12878,HMEC,HUVEC,HelaS3,HepG2,K562	12	.	152019000	152024400	255,215,0
chr1	153504600	153508400	GM12878,HMEC,HUVEC,HelaS3,HepG2,K562	11	.	153504600	153508400	255,215,0
chr1	153515400	153519800	GM12878,HMEC,HUVEC,HelaS3,HepG2,K562	10	.	153515400	153519800	255,215,0
chr1	153537400	153542200	GM12878,HMEC,HUVEC,HelaS3,HepG2,K562	11	.	153537400	153542200	255,215,0
chr1	153598600	153601200	GM12878,HMEC,HUVEC,HelaS3,HepG2,K562	9	.	153598600	153601200	255,215,0
chr1	153605600	153608600	GM12878,HMEC,HUVEC,HelaS3,HepG2,K562	12	.	153605600	153608600	255,215,0
chr1	153630400	153631200	GM12878,HMEC,HUVEC,HelaS3,HepG2,K562	7	.	153630400	153631200	255,215,0
chr1	153631400	153632200	GM12878,HMEC,HUVEC,HelaS3,HepG2,K562	6	.	153631400	153632200	255,215,0
chr1	153641600	153645000	GM12878,HMEC,HUVEC,HelaS3,HepG2,K562	15	.	153641600	153645000	255,215,0
chr1	153699800	153700400	GM12878,HMEC,HUVEC,HelaS3,HepG2,K562	6	.	153699800	153700400	255,215,0
chr1	153700600	153702000	GM12878,HMEC,HUVEC,HelaS3,HepG2,K562	11	.	153700600	153702000	255,215,0
chr1	153747400	153749000	GM12878,HMEC,HUVEC,HelaS3,HepG2,K562	10	.	153747400	153749000	255,215,0
chr1	153755400	153756800	GM12878,HMEC,HUVEC,HelaS3,HepG2,K562	10	.	153755400	153756800	255,215,0
chr1	153892400	153894800	GM12878,HMEC,HUVEC,HelaS3,HepG2,K562	8	.	153892400	153894800	255,215,0
chr1	153896000	153896800	GM12878,HMEC,HUVEC,HelaS3,HepG2,K562	6	.	153896000	153896800	255,215,0
chr1	153916800	153918600	GM12878,HMEC,HUVEC,HelaS3,HepG2,K562	7	.	153916800	153918600	255,215,0
chr1	153919200	153919800	GM12878,HMEC,HUVEC,HelaS3,HepG2,K562	6	.	153919200	153919800	255,215,0
chr1	153928800	153930600	GM12878,HMEC,HUVEC,HelaS3,HepG2,K562	10	.	153928800	153930600	255,215,0
chr1	153933800	153937400	GM12878,HMEC,HUVEC,HelaS3,HepG2,K562	13	.	153933800	153937400	255,215,0
chr1	153938400	153941400	GM12878,HMEC,HUVEC,HelaS3,HepG2,K562	17	.	153938400	153941400	255,215,0
chr1	153948400	153952200	GM12878,HMEC,HUVEC,HelaS3,HepG2,K562	12	.	153948400	153952200	255,215,0
chr1	153957200	153959800	GM12878,HMEC,HUVEC,HelaS3,HepG2,K562	11	.	153957200	153959800	255,215,0
chr1	153962800	153963600	GM12878,HMEC,HUVEC,HelaS3,HepG2,K562	6	.	153962800	153963600	255,215,0
chr1	153963800	153964800	GM12878,HMEC,HUVEC,HelaS3,HepG2,K562	8	.	153963800	153964800	255,215,0
chr1	154154400	154155400	GM12878,HMEC,HUVEC,HelaS3,HepG2,K562	6	.	154154400	154155400	255,215,0
chr1	154155800	154156600	GM12878,HMEC,HUVEC,HelaS3,HepG2,K562	6	.	154155800	154156600	255,215,0
chr1	154191000	154193400	GM12878,HMEC,HUVEC,HelaS3,HepG2,K562	10	.	154191000	154193400	255,215,0
chr1	154193800	154196400	GM12878,HMEC,HUVEC,HelaS3,HepG2,K562	10	.	154193800	154196400	255,215,0
chr1	154244400	154245000	GM12878,HMEC,HUVEC,HelaS3,HepG2,K562	6	.	154244400	154245000	255,215,0
chr1	154297000	154301200	GM12878,HMEC,HUVEC,HelaS3,HepG2,K562	17	.	154297000	154301200	255,215,0
chr1	154324800	154326400	GM12878,HMEC,HUVEC,HelaS3,HepG2,K562	8	.	154324800	154326400	255,215,0
chr1	154377200	154378000	GM12878,HMEC,HUVEC,HelaS3,HepG2,K562	6	.	154377200	154378000	255,215,0
chr1	154528600	154530600	GM12878,HMEC,HUVEC,HelaS3,HepG2,K562	7	.	154528600	154530600	255,215,0
chr1	154531000	154532400	GM12878,HMEC,HUVEC,HelaS3,HepG2,K562	6	.	154531000	154532400	255,215,0
chr1	154578800	154580400	GM12878,HMEC,HUVEC,HelaS3,HepG2,K562	9	.	154578800	154580400	255,215,0
chr1	154580600	154582400	GM12878,HMEC,HUVEC,HelaS3,HepG2,K562	6	.	154580600	154582400	255,215,0
chr1	154598800	154600000	GM12878,HMEC,HUVEC,HelaS3,HepG2,K562	6	.	154598800	154600000	255,215,0
chr1	154907600	154911000	GM12878,HMEC,HUVEC,HelaS3,HepG2,K562	11	.	154907600	154911000	255,215,0
chr1	154926200	154930000	GM12878,HMEC,HUVEC,HelaS3,HepG2,K562	10	.	154926200	154930000	255,215,0
chr1	154933000	154934000	GM12878,HMEC,HUVEC,HelaS3,HepG2,K562	6	.	154933000	154934000	255,215,0
chr1	154934400	154935400	GM12878,HMEC,HUVEC,HelaS3,HepG2,K562	6	.	154934400	154935400	255,215,0
chr1	154939600	154946800	GM12878,HMEC,HUVEC,HelaS3,HepG2,K562	14	.	154939600	154946800	255,215,0
chr1	154947000	154949600	GM12878,HMEC,HUVEC,HelaS3,HepG2,K562	7	.	154947000	154949600	255,215,0
chr1	154954800	154957000	GM12878,HMEC,HUVEC,HelaS3,HepG2,K562	12	.	154954800	154957000	255,215,0
chr1	154971400	154975000	GM12878,HMEC,HUVEC,HelaS3,HepG2,K562	18	.	154971400	154975000	255,215,0
chr1	154975400	154978200	GM12878,HMEC,HUVEC,HelaS3,HepG2,K562	12	.	154975400	154978200	255,215,0
chr1	154989200	154990800	GM12878,HMEC,HUVEC,HelaS3,HepG2,K562	7	.	154989200	154990800	255,215,0
chr1	155022200	155026400	GM12878,HMEC,HUVEC,HelaS3,HepG2,K562	13	.	155022200	155026400	255,215,0
chr1	155036600	155037800	GM12878,HMEC,HUVEC,HelaS3,HepG2,K562	6	.	155036600	155037800	255,215,0
chr1	155043000	155044600	GM12878,HMEC,HUVEC,HelaS3,HepG2,K562	6	.	155043000	155044600	255,215,0
chr1	155058000	155059000	GM12878,HMEC,HUVEC,HelaS3,HepG2,K562	7	.	155058000	155059000	255,215,0
chr1	155106800	155110800	GM12878,HMEC,HUVEC,HelaS3,HepG2,K562	17	.	155106800	155110800	255,215,0
chr1	155111200	155113400	GM12878,HMEC,HUVEC,HelaS3,HepG2,K562	11	.	155111200	155113400	255,215,0
chr1	155139400	155140600	GM12878,HMEC,HUVEC,HelaS3,HepG2,K562	8	.	155139400	155140600	255,215,0
chr1	155144400	155145200	GM12878,HMEC,HUVEC,HelaS3,HepG2,K562	6	.	155144400	155145200	255,215,0
chr1	155145800	155147400	GM12878,HMEC,HUVEC,HelaS3,HepG2,K562	7	.	155145800	155147400	255,215,0
chr1	155162000	155164600	GM12878,HMEC,HUVEC,HelaS3,HepG2,K562	9	.	155162000	155164600	255,215,0
chr1	155176600	155177600	GM12878,HMEC,HUVEC,HelaS3,HepG2,K562	8	.	155176600	155177600	255,215,0
chr1	155177800	155180000	GM12878,HMEC,HUVEC,HelaS3,HepG2,K562	12	.	155177800	155180000	255,215,0
chr1	155195400	155198200	GM12878,HMEC,HUVEC,HelaS3,HepG2,K562	13	.	155195400	155198200	255,215,0
chr1	155212800	155215200	GM12878,HMEC,HUVEC,HelaS3,HepG2,K562	10	.	155212800	155215200	255,215,0
chr1	155223400	155224800	GM12878,HMEC,HUVEC,HelaS3,HepG2,K562	7	.	155223400	155224800	255,215,0
chr1	155225200	155225800	GM12878,HMEC,HUVEC,HelaS3,HepG2,K562	6	.	155225200	155225800	255,215,0
chr1	155230800	155232600	GM12878,HMEC,HUVEC,HelaS3,HepG2,K562	12	.	155230800	155232600	255,215,0
chr1	155242000	155244000	GM12878,HMEC,HUVEC,HelaS3,HepG2,K562	11	.	155242000	155244000	255,215,0
chr1	155246600	155248600	GM12878,HMEC,HUVEC,HelaS3,HepG2,K562	12	.	155246600	155248600	255,215,0
chr1	155277200	155280200	GM12878,HMEC,HUVEC,HelaS3,HepG2,K562	14	.	155277200	155280200	255,215,0
chr1	155293600	155294600	GM12878,HMEC,HUVEC,HelaS3,HepG2,K562	7	.	155293600	155294600	255,215,0
chr1	155533400	155534800	GM12878,HMEC,HUVEC,HelaS3,HepG2,K562	9	.	155533400	155534800	255,215,0
chr1	155579200	155580000	GM12878,HMEC,HUVEC,HelaS3,HepG2,K562	6	.	155579200	155580000	255,215,0
chr1	155714600	155715600	GM12878,HMEC,HUVEC,HelaS3,HepG2,K562	7	.	155714600	155715600	255,215,0
chr1	155825800	155829200	GM12878,HMEC,HUVEC,HelaS3,HepG2,K562	19	.	155825800	155829200	255,215,0
chr1	155879600	155882000	GM12878,HMEC,HUVEC,HelaS3,HepG2,K562	13	.	155879600	155882000	255,215,0
chr1	155900800	155905200	GM12878,HMEC,HUVEC,HelaS3,HepG2,K562	19	.	155900800	155905200	255,215,0
chr1	155909800	155913600	GM12878,HMEC,HUVEC,HelaS3,HepG2,K562	9	.	155909800	155913600	255,215,0
chr1	155943800	155947800	GM12878,HMEC,HUVEC,HelaS3,HepG2,K562	10	.	155943800	155947800	255,215,0
chr1	155948400	155951600	GM12878,HMEC,HUVEC,HelaS3,HepG2,K562	9	.	155948400	155951600	255,215,0
chr1	155989400	155990400	GM12878,HMEC,HUVEC,HelaS3,HepG2,K562	6	.	155989400	155990400	255,215,0
chr1	155990600	155991200	GM12878,HMEC,HUVEC,HelaS3,HepG2,K562	6	.	155990600	155991200	255,215,0
chr1	156025200	156025800	GM12878,HMEC,HUVEC,HelaS3,HepG2,K562	6	.	156025200	156025800	255,215,0
chr1	156065600	156068000	GM12878,HMEC,HUVEC,HelaS3,HepG2,K562	6	.	156065600	156068000	255,215,0
chr1	156071600	156077600	GM12878,HMEC,HUVEC,HelaS3,HepG2,K562	13	.	156071600	156077600	255,215,0
chr1	156083000	156084600	GM12878,HMEC,HUVEC,HelaS3,HepG2,K562	7	.	156083000	156084600	255,215,0
chr1	156085000	156086800	GM12878,HMEC,HUVEC,HelaS3,HepG2,K562	8	.	156085000	156086800	255,215,0
chr1	156089200	156090800	GM12878,HMEC,HUVEC,HelaS3,HepG2,K562	7	.	156089200	156090800	255,215,0
chr1	156091000	156100800	GM12878,HMEC,HUVEC,HelaS3,HepG2,K562	28	.	156091000	156100800	255,215,0
chr1	156115800	156117000	GM12878,HMEC,HUVEC,HelaS3,HepG2,K562	6	.	156115800	156117000	255,215,0
chr1	156162200	156165000	GM12878,HMEC,HUVEC,HelaS3,HepG2,K562	12	.	156162200	156165000	255,215,0
chr1	156250800	156252200	GM12878,HMEC,HUVEC,HelaS3,HepG2,K562	6	.	156250800	156252200	255,215,0
chr1	156252400	156255400	GM12878,HMEC,HUVEC,HelaS3,HepG2,K562	8	.	156252400	156255400	255,215,0
chr1	156264800	156266000	GM12878,HMEC,HUVEC,HelaS3,HepG2,K562	8	.	156264800	156266000	255,215,0
chr1	156305400	156307600	GM12878,HMEC,HUVEC,HelaS3,HepG2,K562	12	.	156305400	156307600	255,215,0
chr1	156426000	156427800	GM12878,HMEC,HUVEC,HelaS3,HepG2,K562	7	.	156426000	156427800	255,215,0
chr1	156468000	156470200	GM12878,HMEC,HUVEC,HelaS3,HepG2,K562	8	.	156468000	156470200	255,215,0
chr1	156470600	156476000	GM12878,HMEC,HUVEC,HelaS3,HepG2,K562	17	.	156470600	156476000	255,215,0
chr1	156560200	156561600	GM12878,HMEC,HUVEC,HelaS3,HepG2,K562	6	.	156560200	156561600	255,215,0
chr1	156561800	156562600	GM12878,HMEC,HUVEC,HelaS3,HepG2,K562	8	.	156561800	156562600	255,215,0
chr1	156570200	156573200	GM12878,HMEC,HUVEC,HelaS3,HepG2,K562	14	.	156570200	156573200	255,215,0
chr1	156629000	156633600	GM12878,HMEC,HUVEC,HelaS3,HepG2,K562	11	.	156629000	156633600	255,215,0
chr1	156695000	156698000	GM12878,HMEC,HUVEC,HelaS3,HepG2,K562	11	.	156695000	156698000	255,215,0
chr1	156710000	156712200	GM12878,HMEC,HUVEC,HelaS3,HepG2,K562	10	.	156710000	156712200	255,215,0
chr1	156715600	156720800	GM12878,HMEC,HUVEC,HelaS3,HepG2,K562	8	.	156715600	156720800	255,215,0
chr1	156722000	156723400	GM12878,HMEC,HUVEC,HelaS3,HepG2,K562	7	.	156722000	156723400	255,215,0
chr1	156735600	156737600	GM12878,HMEC,HUVEC,HelaS3,HepG2,K562	8	.	156735600	156737600	255,215,0
chr1	156738000	156739400	GM12878,HMEC,HUVEC,HelaS3,HepG2,K562	8	.	156738000	156739400	255,215,0
chr1	156783000	156785400	GM12878,HMEC,HUVEC,HelaS3,HepG2,K562	12	.	156783000	156785400	255,215,0
chr1	157106000	157107800	GM12878,HMEC,HUVEC,HelaS3,HepG2,K562	7	.	157106000	157107800	255,215,0
chr1	157108400	157109400	GM12878,HMEC,HUVEC,HelaS3,HepG2,K562	7	.	157108400	157109400	255,215,0
chr1	158118800	158120400	GM12878,HMEC,HUVEC,HelaS3,HepG2,K562	6	.	158118800	158120400	255,215,0
chr1	159890800	159896200	GM12878,HMEC,HUVEC,HelaS3,HepG2,K562	17	.	159890800	159896200	255,215,0
chr1	160066000	160069400	GM12878,HMEC,HUVEC,HelaS3,HepG2,K562	16	.	160066000	160069400	255,215,0
chr1	160070800	160071400	GM12878,HMEC,HUVEC,HelaS3,HepG2,K562	6	.	160070800	160071400	255,215,0
chr1	160175600	160179800	GM12878,HMEC,HUVEC,HelaS3,HepG2,K562	6	.	160175600	160179800	255,215,0
chr1	160230200	160231800	GM12878,HMEC,HUVEC,HelaS3,HepG2,K562	7	.	160230200	160231800	255,215,0
chr1	160232200	160233800	GM12878,HMEC,HUVEC,HelaS3,HepG2,K562	6	.	160232200	160233800	255,215,0
chr1	160253400	160255400	GM12878,HMEC,HUVEC,HelaS3,HepG2,K562	12	.	160253400	160255400	255,215,0
chr1	160309000	160313200	GM12878,HMEC,HUVEC,HelaS3,HepG2,K562	11	.	160309000	160313200	255,215,0
chr1	160313400	160314400	GM12878,HMEC,HUVEC,HelaS3,HepG2,K562	7	.	160313400	160314400	255,215,0
chr1	160987800	160992400	GM12878,HMEC,HUVEC,HelaS3,HepG2,K562	18	.	160987800	160992400	255,215,0
chr1	161014000	161017400	GM12878,HMEC,HUVEC,HelaS3,HepG2,K562	14	.	161014000	161017400	255,215,0
chr1	161067400	161069000	GM12878,HMEC,HUVEC,HelaS3,HepG2,K562	8	.	161067400	161069000	255,215,0
chr1	161086200	161087800	GM12878,HMEC,HUVEC,HelaS3,HepG2,K562	8	.	161086200	161087800	255,215,0
chr1	161088200	161090200	GM12878,HMEC,HUVEC,HelaS3,HepG2,K562	7	.	161088200	161090200	255,215,0
chr1	161100400	161104000	GM12878,HMEC,HUVEC,HelaS3,HepG2,K562	12	.	161100400	161104000	255,215,0
chr1	161122800	161125400	GM12878,HMEC,HUVEC,HelaS3,HepG2,K562	14	.	161122800	161125400	255,215,0
chr1	161128400	161130400	GM12878,HMEC,HUVEC,HelaS3,HepG2,K562	10	.	161128400	161130400	255,215,0
chr1	161134800	161137400	GM12878,HMEC,HUVEC,HelaS3,HepG2,K562	10	.	161134800	161137400	255,215,0
chr1	161145800	161147000	GM12878,HMEC,HUVEC,HelaS3,HepG2,K562	7	.	161145800	161147000	255,215,0
chr1	161147200	161148600	GM12878,HMEC,HUVEC,HelaS3,HepG2,K562	6	.	161147200	161148600	255,215,0
chr1	161166400	161173400	GM12878,HMEC,HUVEC,HelaS3,HepG2,K562	18	.	161166400	161173400	255,215,0
chr1	161194800	161198200	GM12878,HMEC,HUVEC,HelaS3,HepG2,K562	12	.	161194800	161198200	255,215,0
chr1	161359000	161360800	GM12878,HMEC,HUVEC,HelaS3,HepG2,K562	13	.	161359000	161360800	255,215,0
chr1	161367800	161369800	GM12878,HMEC,HUVEC,HelaS3,HepG2,K562	10	.	161367800	161369800	255,215,0
chr1	161499400	161500400	GM12878,HMEC,HUVEC,HelaS3,HepG2,K562	6	.	161499400	161500400	255,215,0
chr1	161500600	161503200	GM12878,HMEC,HUVEC,HelaS3,HepG2,K562	8	.	161500600	161503200	255,215,0
chr1	161509200	161511000	GM12878,HMEC,HUVEC,HelaS3,HepG2,K562	7	.	161509200	161511000	255,215,0
chr1	161582200	161583200	GM12878,HMEC,HUVEC,HelaS3,HepG2,K562	6	.	161582200	161583200	255,215,0
chr1	161720000	161721400	GM12878,HMEC,HUVEC,HelaS3,HepG2,K562	8	.	161720000	161721400	255,215,0
chr1	161734800	161736200	GM12878,HMEC,HUVEC,HelaS3,HepG2,K562	8	.	161734800	161736200	255,215,0
chr1	161736400	161737600	GM12878,HMEC,HUVEC,HelaS3,HepG2,K562	6	.	161736400	161737600	255,215,0
chr1	162466600	162467600	GM12878,HMEC,HUVEC,HelaS3,HepG2,K562	6	.	162466600	162467600	255,215,0
chr1	162531800	162533200	GM12878,HMEC,HUVEC,HelaS3,HepG2,K562	6	.	162531800	162533200	255,215,0
chr1	162599000	162605000	GM12878,HMEC,HUVEC,HelaS3,HepG2,K562	10	.	162599000	162605000	255,215,0
chr1	162759800	162760400	GM12878,HMEC,HUVEC,HelaS3,HepG2,K562	6	.	162759800	162760400	255,215,0
chr1	164527200	164528800	GM12878,HMEC,HUVEC,HelaS3,HepG2,K562	7	.	164527200	164528800	255,215,0
chr1	165566600	165568200	GM12878,HMEC,HUVEC,HelaS3,HepG2,K562	9	.	165566600	165568200	255,215,0
chr1	165599000	165602600	GM12878,HMEC,HUVEC,HelaS3,HepG2,K562	14	.	165599000	165602600	255,215,0
chr1	165665000	165667600	GM12878,HMEC,HUVEC,HelaS3,HepG2,K562	8	.	165665000	165667600	255,215,0
chr1	165738200	165739400	GM12878,HMEC,HUVEC,HelaS3,HepG2,K562	7	.	165738200	165739400	255,215,0
chr1	165796200	165799400	GM12878,HMEC,HUVEC,HelaS3,HepG2,K562	12	.	165796200	165799400	255,215,0
chr1	166807600	166808800	GM12878,HMEC,HUVEC,HelaS3,HepG2,K562	6	.	166807600	166808800	255,215,0
chr1	166809200	166810600	GM12878,HMEC,HUVEC,HelaS3,HepG2,K562	8	.	166809200	166810600	255,215,0
chr1	166843600	166846400	GM12878,HMEC,HUVEC,HelaS3,HepG2,K562	14	.	166843600	166846400	255,215,0
chr1	167188400	167190200	GM12878,HMEC,HUVEC,HelaS3,HepG2,K562	8	.	167188400	167190200	255,215,0
chr1	167190800	167194600	GM12878,HMEC,HUVEC,HelaS3,HepG2,K562	7	.	167190800	167194600	255,215,0
chr1	167521600	167524000	GM12878,HMEC,HUVEC,HelaS3,HepG2,K562	12	.	167521600	167524000	255,215,0
chr1	167682600	167683600	GM12878,HMEC,HUVEC,HelaS3,HepG2,K562	7	.	167682600	167683600	255,215,0
chr1	167690200	167691200	GM12878,HMEC,HUVEC,HelaS3,HepG2,K562	6	.	167690200	167691200	255,215,0
chr1	167691800	167693600	GM12878,HMEC,HUVEC,HelaS3,HepG2,K562	12	.	167691800	167693600	255,215,0
chr1	167903200	167905000	GM12878,HMEC,HUVEC,HelaS3,HepG2,K562	9	.	167903200	167905000	255,215,0
chr1	167906800	167908600	GM12878,HMEC,HUVEC,HelaS3,HepG2,K562	9	.	167906800	167908600	255,215,0
chr1	168148600	168150000	GM12878,HMEC,HUVEC,HelaS3,HepG2,K562	7	.	168148600	168150000	255,215,0
chr1	168194400	168195200	GM12878,HMEC,HUVEC,HelaS3,HepG2,K562	6	.	168194400	168195200	255,215,0
chr1	168195400	168198400	GM12878,HMEC,HUVEC,HelaS3,HepG2,K562	13	.	168195400	168198400	255,215,0
chr1	169074600	169076000	GM12878,HMEC,HUVEC,HelaS3,HepG2,K562	8	.	169074600	169076000	255,215,0
chr1	169076200	169081200	GM12878,HMEC,HUVEC,HelaS3,HepG2,K562	10	.	169076200	169081200	255,215,0
chr1	169335600	169337400	GM12878,HMEC,HUVEC,HelaS3,HepG2,K562	9	.	169335600	169337400	255,215,0
chr1	169452600	169454800	GM12878,HMEC,HUVEC,HelaS3,HepG2,K562	9	.	169452600	169454800	255,215,0
chr1	169455000	169456800	GM12878,HMEC,HUVEC,HelaS3,HepG2,K562	9	.	169455000	169456800	255,215,0
chr1	169763000	169764000	GM12878,HMEC,HUVEC,HelaS3,HepG2,K562	6	.	169763000	169764000	255,215,0
chr1	169764400	169766000	GM12878,HMEC,HUVEC,HelaS3,HepG2,K562	7	.	169764400	169766000	255,215,0
chr1	169861400	169862600	GM12878,HMEC,HUVEC,HelaS3,HepG2,K562	7	.	169861400	169862600	255,215,0
chr1	169863000	169864200	GM12878,HMEC,HUVEC,HelaS3,HepG2,K562	6	.	169863000	169864200	255,215,0
chr1	170501400	170503000	GM12878,HMEC,HUVEC,HelaS3,HepG2,K562	8	.	170501400	170503000	255,215,0
chr1	170531600	170533600	GM12878,HMEC,HUVEC,HelaS3,HepG2,K562	6	.	170531600	170533600	255,215,0
chr1	171283000	171284000	GM12878,HMEC,HUVEC,HelaS3,HepG2,K562	6	.	171283000	171284000	255,215,0
chr1	171455200	171458400	GM12878,HMEC,HUVEC,HelaS3,HepG2,K562	9	.	171455200	171458400	255,215,0
chr1	171708400	171710800	GM12878,HMEC,HUVEC,HelaS3,HepG2,K562	9	.	171708400	171710800	255,215,0
chr1	171711600	171713200	GM12878,HMEC,HUVEC,HelaS3,HepG2,K562	8	.	171711600	171713200	255,215,0
chr1	171749200	171752400	GM12878,HMEC,HUVEC,HelaS3,HepG2,K562	15	.	171749200	171752400	255,215,0
chr1	172500600	172502000	GM12878,HMEC,HUVEC,HelaS3,HepG2,K562	6	.	172500600	172502000	255,215,0
chr1	172502600	172505000	GM12878,HMEC,HUVEC,HelaS3,HepG2,K562	10	.	172502600	172505000	255,215,0
chr1	172714200	172716400	GM12878,HMEC,HUVEC,HelaS3,HepG2,K562	8	.	172714200	172716400	255,215,0
chr1	173442400	173446400	GM12878,HMEC,HUVEC,HelaS3,HepG2,K562	15	.	173442400	173446400	255,215,0
chr1	173683400	173684200	GM12878,HMEC,HUVEC,HelaS3,HepG2,K562	6	.	173683400	173684200	255,215,0
chr1	173837600	173841000	GM12878,HMEC,HUVEC,HelaS3,HepG2,K562	9	.	173837600	173841000	255,215,0
chr1	173989200	173991000	GM12878,HMEC,HUVEC,HelaS3,HepG2,K562	9	.	173989200	173991000	255,215,0
chr1	173991600	173993000	GM12878,HMEC,HUVEC,HelaS3,HepG2,K562	8	.	173991600	173993000	255,215,0
chr1	174967200	174968600	GM12878,HMEC,HUVEC,HelaS3,HepG2,K562	7	.	174967200	174968600	255,215,0
chr1	174969600	174973400	GM12878,HMEC,HUVEC,HelaS3,HepG2,K562	13	.	174969600	174973400	255,215,0
chr1	174991000	174993400	GM12878,HMEC,HUVEC,HelaS3,HepG2,K562	13	.	174991000	174993400	255,215,0
chr1	175160000	175163600	GM12878,HMEC,HUVEC,HelaS3,HepG2,K562	10	.	175160000	175163600	255,215,0
chr1	176174000	176175600	GM12878,HMEC,HUVEC,HelaS3,HepG2,K562	7	.	176174000	176175600	255,215,0
chr1	176176800	176178200	GM12878,HMEC,HUVEC,HelaS3,HepG2,K562	7	.	176176800	176178200	255,215,0
chr1	178061200	178063000	GM12878,HMEC,HUVEC,HelaS3,HepG2,K562	8	.	178061200	178063000	255,215,0
chr1	178511000	178512000	GM12878,HMEC,HUVEC,HelaS3,HepG2,K562	7	.	178511000	178512000	255,215,0
chr1	178995400	178997000	GM12878,HMEC,HUVEC,HelaS3,HepG2,K562	7	.	178995400	178997000	255,215,0
chr1	179050000	179051400	GM12878,HMEC,HUVEC,HelaS3,HepG2,K562	7	.	179050000	179051400	255,215,0
chr1	179051600	179052600	GM12878,HMEC,HUVEC,HelaS3,HepG2,K562	6	.	179051600	179052600	255,215,0
chr1	179262200	179262800	GM12878,HMEC,HUVEC,HelaS3,HepG2,K562	6	.	179262200	179262800	255,215,0
chr1	179263200	179265000	GM12878,HMEC,HUVEC,HelaS3,HepG2,K562	10	.	179263200	179265000	255,215,0
chr1	179783800	179785800	GM12878,HMEC,HUVEC,HelaS3,HepG2,K562	6	.	179783800	179785800	255,215,0
chr1	179844600	179847600	GM12878,HMEC,HUVEC,HelaS3,HepG2,K562	10	.	179844600	179847600	255,215,0
chr1	179850200	179852000	GM12878,HMEC,HUVEC,HelaS3,HepG2,K562	6	.	179850200	179852000	255,215,0
chr1	179852200	179853800	GM12878,HMEC,HUVEC,HelaS3,HepG2,K562	6	.	179852200	179853800	255,215,0
chr1	179922600	179924000	GM12878,HMEC,HUVEC,HelaS3,HepG2,K562	6	.	179922600	179924000	255,215,0
chr1	180122800	180123600	GM12878,HMEC,HUVEC,HelaS3,HepG2,K562	6	.	180122800	180123600	255,215,0
chr1	180471600	180473000	GM12878,HMEC,HUVEC,HelaS3,HepG2,K562	7	.	180471600	180473000	255,215,0
chr1	180989400	180991600	GM12878,HMEC,HUVEC,HelaS3,HepG2,K562	9	.	180989400	180991600	255,215,0
chr1	180992000	180992800	GM12878,HMEC,HUVEC,HelaS3,HepG2,K562	7	.	180992000	180992800	255,215,0
chr1	181002200	181004000	GM12878,HMEC,HUVEC,HelaS3,HepG2,K562	7	.	181002200	181004000	255,215,0
chr1	181056000	181058000	GM12878,HMEC,HUVEC,HelaS3,HepG2,K562	8	.	181056000	181058000	255,215,0
chr1	181059000	181062600	GM12878,HMEC,HUVEC,HelaS3,HepG2,K562	9	.	181059000	181062600	255,215,0
chr1	181068000	181071600	GM12878,HMEC,HUVEC,HelaS3,HepG2,K562	10	.	181068000	181071600	255,215,0
chr1	181073200	181078000	GM12878,HMEC,HUVEC,HelaS3,HepG2,K562	16	.	181073200	181078000	255,215,0
chr1	182808800	182810200	GM12878,HMEC,HUVEC,HelaS3,HepG2,K562	9	.	182808800	182810200	255,215,0
chr1	182931800	182932400	GM12878,HMEC,HUVEC,HelaS3,HepG2,K562	6	.	182931800	182932400	255,215,0
chr1	183439000	183441400	GM12878,HMEC,HUVEC,HelaS3,HepG2,K562	6	.	183439000	183441400	255,215,0
chr1	183601000	183604600	GM12878,HMEC,HUVEC,HelaS3,HepG2,K562	14	.	183601000	183604600	255,215,0
chr1	184019800	184022200	GM12878,HMEC,HUVEC,HelaS3,HepG2,K562	12	.	184019800	184022200	255,215,0
chr1	185124400	185125600	GM12878,HMEC,HUVEC,HelaS3,HepG2,K562	8	.	185124400	185125600	255,215,0
chr1	185280800	185285400	GM12878,HMEC,HUVEC,HelaS3,HepG2,K562	11	.	185280800	185285400	255,215,0
chr1	185286000	185288200	GM12878,HMEC,HUVEC,HelaS3,HepG2,K562	6	.	185286000	185288200	255,215,0
chr1	186342200	186344200	GM12878,HMEC,HUVEC,HelaS3,HepG2,K562	7	.	186342200	186344200	255,215,0
chr1	192775000	192779600	GM12878,HMEC,HUVEC,HelaS3,HepG2,K562	14	.	192775000	192779600	255,215,0
chr1	193026000	193028200	GM12878,HMEC,HUVEC,HelaS3,HepG2,K562	10	.	193026000	193028200	255,215,0
chr1	193029400	193030800	GM12878,HMEC,HUVEC,HelaS3,HepG2,K562	7	.	193029400	193030800	255,215,0
chr1	193072600	193074200	GM12878,HMEC,HUVEC,HelaS3,HepG2,K562	8	.	193072600	193074200	255,215,0
chr1	193074400	193075400	GM12878,HMEC,HUVEC,HelaS3,HepG2,K562	6	.	193074400	193075400	255,215,0
chr1	193091200	193093800	GM12878,HMEC,HUVEC,HelaS3,HepG2,K562	12	.	193091200	193093800	255,215,0
chr1	197112600	197115200	GM12878,HMEC,HUVEC,HelaS3,HepG2,K562	11	.	197112600	197115200	255,215,0
chr1	197115400	197116800	GM12878,HMEC,HUVEC,HelaS3,HepG2,K562	7	.	197115400	197116800	255,215,0
chr1	197170400	197171800	GM12878,HMEC,HUVEC,HelaS3,HepG2,K562	8	.	197170400	197171800	255,215,0
chr1	197744600	197746200	GM12878,HMEC,HUVEC,HelaS3,HepG2,K562	10	.	197744600	197746200	255,215,0
chr1	198126800	198129800	GM12878,HMEC,HUVEC,HelaS3,HepG2,K562	12	.	198126800	198129800	255,215,0
chr1	198130800	198132000	GM12878,HMEC,HUVEC,HelaS3,HepG2,K562	6	.	198130800	198132000	255,215,0
chr1	200377800	200378600	GM12878,HMEC,HUVEC,HelaS3,HepG2,K562	6	.	200377800	200378600	255,215,0
chr1	200379400	200380400	GM12878,HMEC,HUVEC,HelaS3,HepG2,K562	6	.	200379400	200380400	255,215,0
chr1	200452200	200453400	GM12878,HMEC,HUVEC,HelaS3,HepG2,K562	7	.	200452200	200453400	255,215,0
chr1	200588800	200589600	GM12878,HMEC,HUVEC,HelaS3,HepG2,K562	6	.	200588800	200589600	255,215,0
chr1	200637200	200638800	GM12878,HMEC,HUVEC,HelaS3,HepG2,K562	8	.	200637200	200638800	255,215,0
chr1	200639000	200641200	GM12878,HMEC,HUVEC,HelaS3,HepG2,K562	6	.	200639000	200641200	255,215,0
chr1	200707200	200708000	GM12878,HMEC,HUVEC,HelaS3,HepG2,K562	6	.	200707200	200708000	255,215,0
chr1	201122400	201124400	GM12878,HMEC,HUVEC,HelaS3,HepG2,K562	10	.	201122400	201124400	255,215,0
chr1	201139200	201141200	GM12878,HMEC,HUVEC,HelaS3,HepG2,K562	7	.	201139200	201141200	255,215,0
chr1	201449200	201450600	GM12878,HMEC,HUVEC,HelaS3,HepG2,K562	8	.	201449200	201450600	255,215,0
chr1	201472200	201477200	GM12878,HMEC,HUVEC,HelaS3,HepG2,K562	15	.	201472200	201477200	255,215,0
chr1	201481000	201481800	GM12878,HMEC,HUVEC,HelaS3,HepG2,K562	6	.	201481000	201481800	255,215,0
chr1	201798800	201801000	GM12878,HMEC,HUVEC,HelaS3,HepG2,K562	8	.	201798800	201801000	255,215,0
chr1	201923400	201924800	GM12878,HMEC,HUVEC,HelaS3,HepG2,K562	8	.	201923400	201924800	255,215,0
chr1	201951400	201951800	GM12878,HMEC,HUVEC,HelaS3,HepG2,K562	6	.	201951400	201951800	255,215,0
chr1	202112000	202113400	GM12878,HMEC,HUVEC,HelaS3,HepG2,K562	6	.	202112000	202113400	255,215,0
chr1	202311200	202311800	GM12878,HMEC,HUVEC,HelaS3,HepG2,K562	6	.	202311200	202311800	255,215,0
chr1	202777400	202778200	GM12878,HMEC,HUVEC,HelaS3,HepG2,K562	6	.	202777400	202778200	255,215,0
chr1	202778400	202781800	GM12878,HMEC,HUVEC,HelaS3,HepG2,K562	10	.	202778400	202781800	255,215,0
chr1	202857000	202857800	GM12878,HMEC,HUVEC,HelaS3,HepG2,K562	7	.	202857000	202857800	255,215,0
chr1	202895200	202896800	GM12878,HMEC,HUVEC,HelaS3,HepG2,K562	10	.	202895200	202896800	255,215,0
chr1	202927400	202928800	GM12878,HMEC,HUVEC,HelaS3,HepG2,K562	6	.	202927400	202928800	255,215,0
chr1	202933800	202936000	GM12878,HMEC,HUVEC,HelaS3,HepG2,K562	6	.	202933800	202936000	255,215,0
chr1	202973800	202976400	GM12878,HMEC,HUVEC,HelaS3,HepG2,K562	8	.	202973800	202976400	255,215,0
chr1	202995000	202996400	GM12878,HMEC,HUVEC,HelaS3,HepG2,K562	7	.	202995000	202996400	255,215,0
chr1	203271800	203274800	GM12878,HMEC,HUVEC,HelaS3,HepG2,K562	9	.	203271800	203274800	255,215,0
chr1	203293200	203297600	GM12878,HMEC,HUVEC,HelaS3,HepG2,K562	13	.	203293200	203297600	255,215,0
chr1	203594400	203596600	GM12878,HMEC,HUVEC,HelaS3,HepG2,K562	7	.	203594400	203596600	255,215,0
chr1	203829200	203832400	GM12878,HMEC,HUVEC,HelaS3,HepG2,K562	13	.	203829200	203832400	255,215,0
chr1	204332200	204333200	GM12878,HMEC,HUVEC,HelaS3,HepG2,K562	6	.	204332200	204333200	255,215,0
chr1	204380800	204381800	GM12878,HMEC,HUVEC,HelaS3,HepG2,K562	6	.	204380800	204381800	255,215,0
chr1	204463600	204464600	GM12878,HMEC,HUVEC,HelaS3,HepG2,K562	7	.	204463600	204464600	255,215,0
chr1	204474600	204477600	GM12878,HMEC,HUVEC,HelaS3,HepG2,K562	13	.	204474600	204477600	255,215,0
chr1	204484600	204485400	GM12878,HMEC,HUVEC,HelaS3,HepG2,K562	6	.	204484600	204485400	255,215,0
chr1	204485800	204486600	GM12878,HMEC,HUVEC,HelaS3,HepG2,K562	7	.	204485800	204486600	255,215,0
chr1	205088800	205091000	GM12878,HMEC,HUVEC,HelaS3,HepG2,K562	9	.	205088800	205091000	255,215,0
chr1	205091200	205092400	GM12878,HMEC,HUVEC,HelaS3,HepG2,K562	8	.	205091200	205092400	255,215,0
chr1	205180800	205181600	GM12878,HMEC,HUVEC,HelaS3,HepG2,K562	6	.	205180800	205181600	255,215,0
chr1	205195000	205197200	GM12878,HMEC,HUVEC,HelaS3,HepG2,K562	7	.	205195000	205197200	255,215,0
chr1	205252800	205256200	GM12878,HMEC,HUVEC,HelaS3,HepG2,K562	10	.	205252800	205256200	255,215,0
chr1	205262600	205264400	GM12878,HMEC,HUVEC,HelaS3,HepG2,K562	6	.	205262600	205264400	255,215,0
chr1	205560600	205562200	GM12878,HMEC,HUVEC,HelaS3,HepG2,K562	7	.	205560600	205562200	255,215,0
chr1	205598800	205600800	GM12878,HMEC,HUVEC,HelaS3,HepG2,K562	8	.	205598800	205600800	255,215,0
chr1	205601400	205603000	GM12878,HMEC,HUVEC,HelaS3,HepG2,K562	6	.	205601400	205603000	255,215,0
chr1	205647400	205649600	GM12878,HMEC,HUVEC,HelaS3,HepG2,K562	7	.	205647400	205649600	255,215,0
chr1	205715400	205719000	GM12878,HMEC,HUVEC,HelaS3,HepG2,K562	13	.	205715400	205719000	255,215,0
chr1	205719200	205720200	GM12878,HMEC,HUVEC,HelaS3,HepG2,K562	6	.	205719200	205720200	255,215,0
chr1	205744000	205745400	GM12878,HMEC,HUVEC,HelaS3,HepG2,K562	7	.	205744000	205745400	255,215,0
chr1	205782400	205783800	GM12878,HMEC,HUVEC,HelaS3,HepG2,K562	7	.	205782400	205783800	255,215,0
chr1	206642800	206645200	GM12878,HMEC,HUVEC,HelaS3,HepG2,K562	13	.	206642800	206645200	255,215,0
chr1	206806200	206808800	GM12878,HMEC,HUVEC,HelaS3,HepG2,K562	8	.	206806200	206808800	255,215,0
chr1	206859000	206861800	GM12878,HMEC,HUVEC,HelaS3,HepG2,K562	9	.	206859000	206861800	255,215,0
chr1	207222200	207227400	GM12878,HMEC,HUVEC,HelaS3,HepG2,K562	20	.	207222200	207227400	255,215,0
chr1	207494000	207495200	GM12878,HMEC,HUVEC,HelaS3,HepG2,K562	7	.	207494000	207495200	255,215,0
chr1	207495400	207496800	GM12878,HMEC,HUVEC,HelaS3,HepG2,K562	7	.	207495400	207496800	255,215,0
chr1	207923400	207925600	GM12878,HMEC,HUVEC,HelaS3,HepG2,K562	8	.	207923400	207925600	255,215,0
chr1	207926000	207929800	GM12878,HMEC,HUVEC,HelaS3,HepG2,K562	12	.	207926000	207929800	255,215,0
chr1	207995000	208000600	GM12878,HMEC,HUVEC,HelaS3,HepG2,K562	13	.	207995000	208000600	255,215,0
chr1	208135800	208138200	GM12878,HMEC,HUVEC,HelaS3,HepG2,K562	7	.	208135800	208138200	255,215,0
chr1	209821600	209834600	GM12878,HMEC,HUVEC,HelaS3,HepG2,K562	20	.	209821600	209834600	255,215,0
chr1	209846400	209849600	GM12878,HMEC,HUVEC,HelaS3,HepG2,K562	7	.	209846400	209849600	255,215,0
chr1	209920800	209921600	GM12878,HMEC,HUVEC,HelaS3,HepG2,K562	6	.	209920800	209921600	255,215,0
chr1	209957000	209958800	GM12878,HMEC,HUVEC,HelaS3,HepG2,K562	10	.	209957000	209958800	255,215,0
chr1	209996000	210002200	GM12878,HMEC,HUVEC,HelaS3,HepG2,K562	11	.	209996000	210002200	255,215,0
chr1	210546600	210548000	GM12878,HMEC,HUVEC,HelaS3,HepG2,K562	9	.	210546600	210548000	255,215,0
chr1	211430400	211432800	GM12878,HMEC,HUVEC,HelaS3,HepG2,K562	8	.	211430400	211432800	255,215,0
chr1	211434200	211434800	GM12878,HMEC,HUVEC,HelaS3,HepG2,K562	6	.	211434200	211434800	255,215,0
chr1	211555200	211556000	GM12878,HMEC,HUVEC,HelaS3,HepG2,K562	7	.	211555200	211556000	255,215,0
chr1	211556200	211557200	GM12878,HMEC,HUVEC,HelaS3,HepG2,K562	6	.	211556200	211557200	255,215,0
chr1	211688200	211689600	GM12878,HMEC,HUVEC,HelaS3,HepG2,K562	7	.	211688200	211689600	255,215,0
chr1	211747800	211751400	GM12878,HMEC,HUVEC,HelaS3,HepG2,K562	9	.	211747800	211751400	255,215,0
chr1	211752600	211753800	GM12878,HMEC,HUVEC,HelaS3,HepG2,K562	7	.	211752600	211753800	255,215,0
chr1	211848800	211850200	GM12878,HMEC,HUVEC,HelaS3,HepG2,K562	7	.	211848800	211850200	255,215,0
chr1	212002400	212003400	GM12878,HMEC,HUVEC,HelaS3,HepG2,K562	6	.	212002400	212003400	255,215,0
chr1	212004200	212005200	GM12878,HMEC,HUVEC,HelaS3,HepG2,K562	7	.	212004200	212005200	255,215,0
chr1	212204000	212205000	GM12878,HMEC,HUVEC,HelaS3,HepG2,K562	7	.	212204000	212205000	255,215,0
chr1	212207400	212208800	GM12878,HMEC,HUVEC,HelaS3,HepG2,K562	7	.	212207400	212208800	255,215,0
chr1	212209400	212212000	GM12878,HMEC,HUVEC,HelaS3,HepG2,K562	11	.	212209400	212212000	255,215,0
chr1	212407600	212408600	GM12878,HMEC,HUVEC,HelaS3,HepG2,K562	6	.	212407600	212408600	255,215,0
chr1	212457000	212458600	GM12878,HMEC,HUVEC,HelaS3,HepG2,K562	8	.	212457000	212458600	255,215,0
chr1	212605600	212606200	GM12878,HMEC,HUVEC,HelaS3,HepG2,K562	6	.	212605600	212606200	255,215,0
chr1	212731200	212733000	GM12878,HMEC,HUVEC,HelaS3,HepG2,K562	8	.	212731200	212733000	255,215,0
chr1	212739800	212741000	GM12878,HMEC,HUVEC,HelaS3,HepG2,K562	7	.	212739800	212741000	255,215,0
chr1	212768400	212770600	GM12878,HMEC,HUVEC,HelaS3,HepG2,K562	6	.	212768400	212770600	255,215,0
chr1	212779800	212782200	GM12878,HMEC,HUVEC,HelaS3,HepG2,K562	7	.	212779800	212782200	255,215,0
chr1	213030200	213031400	GM12878,HMEC,HUVEC,HelaS3,HepG2,K562	9	.	213030200	213031400	255,215,0
chr1	213187400	213188800	GM12878,HMEC,HUVEC,HelaS3,HepG2,K562	9	.	213187400	213188800	255,215,0
chr1	214453200	214454600	GM12878,HMEC,HUVEC,HelaS3,HepG2,K562	6	.	214453200	214454600	255,215,0
chr1	214454800	214456800	GM12878,HMEC,HUVEC,HelaS3,HepG2,K562	9	.	214454800	214456800	255,215,0
chr1	214775200	214776600	GM12878,HMEC,HUVEC,HelaS3,HepG2,K562	6	.	214775200	214776600	255,215,0
chr1	214776800	214778800	GM12878,HMEC,HUVEC,HelaS3,HepG2,K562	9	.	214776800	214778800	255,215,0
chr1	215741200	215744800	GM12878,HMEC,HUVEC,HelaS3,HepG2,K562	18	.	215741200	215744800	255,215,0
chr1	218549800	218551200	GM12878,HMEC,HUVEC,HelaS3,HepG2,K562	7	.	218549800	218551200	255,215,0
chr1	220219800	220220800	GM12878,HMEC,HUVEC,HelaS3,HepG2,K562	7	.	220219800	220220800	255,215,0
chr1	220262400	220264200	GM12878,HMEC,HUVEC,HelaS3,HepG2,K562	8	.	220262400	220264200	255,215,0
chr1	220267800	220268600	GM12878,HMEC,HUVEC,HelaS3,HepG2,K562	7	.	220267800	220268600	255,215,0
chr1	220443800	220445600	GM12878,HMEC,HUVEC,HelaS3,HepG2,K562	11	.	220443800	220445600	255,215,0
chr1	220445800	220446600	GM12878,HMEC,HUVEC,HelaS3,HepG2,K562	6	.	220445800	220446600	255,215,0
chr1	220905200	220908600	GM12878,HMEC,HUVEC,HelaS3,HepG2,K562	11	.	220905200	220908600	255,215,0
chr1	221913400	221917600	GM12878,HMEC,HUVEC,HelaS3,HepG2,K562	19	.	221913400	221917600	255,215,0
chr1	222638000	222639800	GM12878,HMEC,HUVEC,HelaS3,HepG2,K562	10	.	222638000	222639800	255,215,0
chr1	222762200	222764200	GM12878,HMEC,HUVEC,HelaS3,HepG2,K562	11	.	222762200	222764200	255,215,0
chr1	222816600	222817800	GM12878,HMEC,HUVEC,HelaS3,HepG2,K562	6	.	222816600	222817800	255,215,0
chr1	222818000	222818800	GM12878,HMEC,HUVEC,HelaS3,HepG2,K562	6	.	222818000	222818800	255,215,0
chr1	222883000	222885200	GM12878,HMEC,HUVEC,HelaS3,HepG2,K562	9	.	222883000	222885200	255,215,0
chr1	222885800	222887600	GM12878,HMEC,HUVEC,HelaS3,HepG2,K562	9	.	222885800	222887600	255,215,0
chr1	222987800	222989400	GM12878,HMEC,HUVEC,HelaS3,HepG2,K562	9	.	222987800	222989400	255,215,0
chr1	223254600	223255000	GM12878,HMEC,HUVEC,HelaS3,HepG2,K562	6	.	223254600	223255000	255,215,0
chr1	223899400	223900200	GM12878,HMEC,HUVEC,HelaS3,HepG2,K562	6	.	223899400	223900200	255,215,0
chr1	223913600	223915600	GM12878,HMEC,HUVEC,HelaS3,HepG2,K562	8	.	223913600	223915600	255,215,0
chr1	224033600	224035000	GM12878,HMEC,HUVEC,HelaS3,HepG2,K562	8	.	224033600	224035000	255,215,0
chr1	224301200	224301800	GM12878,HMEC,HUVEC,HelaS3,HepG2,K562	6	.	224301200	224301800	255,215,0
chr1	224302400	224304600	GM12878,HMEC,HUVEC,HelaS3,HepG2,K562	11	.	224302400	224304600	255,215,0
chr1	224370000	224370800	GM12878,HMEC,HUVEC,HelaS3,HepG2,K562	6	.	224370000	224370800	255,215,0
chr1	224371400	224372800	GM12878,HMEC,HUVEC,HelaS3,HepG2,K562	6	.	224371400	224372800	255,215,0
chr1	224392200	224394000	GM12878,HMEC,HUVEC,HelaS3,HepG2,K562	10	.	224392200	224394000	255,215,0
chr1	224622400	224624200	GM12878,HMEC,HUVEC,HelaS3,HepG2,K562	8	.	224622400	224624200	255,215,0
chr1	224689800	224692000	GM12878,HMEC,HUVEC,HelaS3,HepG2,K562	8	.	224689800	224692000	255,215,0
chr1	225116800	225117600	GM12878,HMEC,HUVEC,HelaS3,HepG2,K562	7	.	225116800	225117600	255,215,0
chr1	225609800	225615200	GM12878,HMEC,HUVEC,HelaS3,HepG2,K562	11	.	225609800	225615200	255,215,0
chr1	225615800	225617200	GM12878,HMEC,HUVEC,HelaS3,HepG2,K562	7	.	225615800	225617200	255,215,0
chr1	225964600	225965600	GM12878,HMEC,HUVEC,HelaS3,HepG2,K562	7	.	225964600	225965600	255,215,0
chr1	225965800	225967800	GM12878,HMEC,HUVEC,HelaS3,HepG2,K562	10	.	225965800	225967800	255,215,0
chr1	226068000	226069600	GM12878,HMEC,HUVEC,HelaS3,HepG2,K562	6	.	226068000	226069600	255,215,0
chr1	226070400	226071200	GM12878,HMEC,HUVEC,HelaS3,HepG2,K562	6	.	226070400	226071200	255,215,0
chr1	226110400	226112600	GM12878,HMEC,HUVEC,HelaS3,HepG2,K562	12	.	226110400	226112600	255,215,0
chr1	226185400	226186800	GM12878,HMEC,HUVEC,HelaS3,HepG2,K562	9	.	226185400	226186800	255,215,0
chr1	226187000	226188200	GM12878,HMEC,HUVEC,HelaS3,HepG2,K562	6	.	226187000	226188200	255,215,0
chr1	226248800	226249600	GM12878,HMEC,HUVEC,HelaS3,HepG2,K562	6	.	226248800	226249600	255,215,0
chr1	226251400	226253800	GM12878,HMEC,HUVEC,HelaS3,HepG2,K562	8	.	226251400	226253800	255,215,0
chr1	226270400	226271800	GM12878,HMEC,HUVEC,HelaS3,HepG2,K562	9	.	226270400	226271800	255,215,0
chr1	226296600	226297800	GM12878,HMEC,HUVEC,HelaS3,HepG2,K562	7	.	226296600	226297800	255,215,0
chr1	226298000	226299800	GM12878,HMEC,HUVEC,HelaS3,HepG2,K562	6	.	226298000	226299800	255,215,0
chr1	226308800	226310800	GM12878,HMEC,HUVEC,HelaS3,HepG2,K562	11	.	226308800	226310800	255,215,0
chr1	226372800	226374000	GM12878,HMEC,HUVEC,HelaS3,HepG2,K562	9	.	226372800	226374000	255,215,0
chr1	226374800	226375200	GM12878,HMEC,HUVEC,HelaS3,HepG2,K562	6	.	226374800	226375200	255,215,0
chr1	226495400	226496400	GM12878,HMEC,HUVEC,HelaS3,HepG2,K562	7	.	226495400	226496400	255,215,0
chr1	226593000	226595400	GM12878,HMEC,HUVEC,HelaS3,HepG2,K562	10	.	226593000	226595400	255,215,0
chr1	226595600	226596600	GM12878,HMEC,HUVEC,HelaS3,HepG2,K562	6	.	226595600	226596600	255,215,0
chr1	227015200	227016200	GM12878,HMEC,HUVEC,HelaS3,HepG2,K562	6	.	227015200	227016200	255,215,0
chr1	227058600	227059600	GM12878,HMEC,HUVEC,HelaS3,HepG2,K562	7	.	227058600	227059600	255,215,0
chr1	227125800	227129200	GM12878,HMEC,HUVEC,HelaS3,HepG2,K562	12	.	227125800	227129200	255,215,0
chr1	227750800	227752400	GM12878,HMEC,HUVEC,HelaS3,HepG2,K562	10	.	227750800	227752400	255,215,0
chr1	227915600	227917400	GM12878,HMEC,HUVEC,HelaS3,HepG2,K562	11	.	227915600	227917400	255,215,0
chr1	227923400	227924200	GM12878,HMEC,HUVEC,HelaS3,HepG2,K562	6	.	227923400	227924200	255,215,0
chr1	227974800	227977200	GM12878,HMEC,HUVEC,HelaS3,HepG2,K562	9	.	227974800	227977200	255,215,0
chr1	228268800	228270600	GM12878,HMEC,HUVEC,HelaS3,HepG2,K562	7	.	228268800	228270600	255,215,0
chr1	228270800	228281200	GM12878,HMEC,HUVEC,HelaS3,HepG2,K562	10	.	228270800	228281200	255,215,0
chr1	228295800	228296800	GM12878,HMEC,HUVEC,HelaS3,HepG2,K562	6	.	228295800	228296800	255,215,0
chr1	228328400	228331200	GM12878,HMEC,HUVEC,HelaS3,HepG2,K562	7	.	228328400	228331200	255,215,0
chr1	228352000	228355000	GM12878,HMEC,HUVEC,HelaS3,HepG2,K562	13	.	228352000	228355000	255,215,0
chr1	228591600	228593800	GM12878,HMEC,HUVEC,HelaS3,HepG2,K562	8	.	228591600	228593800	255,215,0
chr1	228594400	228595800	GM12878,HMEC,HUVEC,HelaS3,HepG2,K562	8	.	228594400	228595800	255,215,0
chr1	228646200	228647600	GM12878,HMEC,HUVEC,HelaS3,HepG2,K562	8	.	228646200	228647600	255,215,0
chr1	228675600	228677200	GM12878,HMEC,HUVEC,HelaS3,HepG2,K562	6	.	228675600	228677200	255,215,0
chr1	229476800	229478000	GM12878,HMEC,HUVEC,HelaS3,HepG2,K562	7	.	229476800	229478000	255,215,0
chr1	229478800	229479600	GM12878,HMEC,HUVEC,HelaS3,HepG2,K562	6	.	229478800	229479600	255,215,0
chr1	229759400	229761200	GM12878,HMEC,HUVEC,HelaS3,HepG2,K562	9	.	229759400	229761200	255,215,0
chr1	229762400	229763600	GM12878,HMEC,HUVEC,HelaS3,HepG2,K562	6	.	229762400	229763600	255,215,0
chr1	230203600	230206400	GM12878,HMEC,HUVEC,HelaS3,HepG2,K562	7	.	230203600	230206400	255,215,0
chr1	230239400	230243000	GM12878,HMEC,HUVEC,HelaS3,HepG2,K562	9	.	230239400	230243000	255,215,0
chr1	230778600	230780000	GM12878,HMEC,HUVEC,HelaS3,HepG2,K562	7	.	230778600	230780000	255,215,0
chr1	231004400	231005200	GM12878,HMEC,HUVEC,HelaS3,HepG2,K562	6	.	231004400	231005200	255,215,0
chr1	231112600	231114200	GM12878,HMEC,HUVEC,HelaS3,HepG2,K562	7	.	231112600	231114200	255,215,0
chr1	231375600	231377000	GM12878,HMEC,HUVEC,HelaS3,HepG2,K562	7	.	231375600	231377000	255,215,0
chr1	231377200	231379000	GM12878,HMEC,HUVEC,HelaS3,HepG2,K562	6	.	231377200	231379000	255,215,0
chr1	231469000	231473000	GM12878,HMEC,HUVEC,HelaS3,HepG2,K562	13	.	231469000	231473000	255,215,0
chr1	231663200	231664400	GM12878,HMEC,HUVEC,HelaS3,HepG2,K562	7	.	231663200	231664400	255,215,0
chr1	231664600	231666200	GM12878,HMEC,HUVEC,HelaS3,HepG2,K562	8	.	231664600	231666200	255,215,0
chr1	233085400	233086400	GM12878,HMEC,HUVEC,HelaS3,HepG2,K562	6	.	233085400	233086400	255,215,0
chr1	233086600	233087800	GM12878,HMEC,HUVEC,HelaS3,HepG2,K562	7	.	233086600	233087800	255,215,0
chr1	233247800	233251000	GM12878,HMEC,HUVEC,HelaS3,HepG2,K562	7	.	233247800	233251000	255,215,0
chr1	234507800	234510800	GM12878,HMEC,HUVEC,HelaS3,HepG2,K562	14	.	234507800	234510800	255,215,0
chr1	234634600	234637600	GM12878,HMEC,HUVEC,HelaS3,HepG2,K562	10	.	234634600	234637600	255,215,0
chr1	234658200	234660000	GM12878,HMEC,HUVEC,HelaS3,HepG2,K562	6	.	234658200	234660000	255,215,0
chr1	234734400	234744400	GM12878,HMEC,HUVEC,HelaS3,HepG2,K562	36	.	234734400	234744400	255,215,0
chr1	234746000	234750800	GM12878,HMEC,HUVEC,HelaS3,HepG2,K562	13	.	234746000	234750800	255,215,0
chr1	234790400	234795800	GM12878,HMEC,HUVEC,HelaS3,HepG2,K562	11	.	234790400	234795800	255,215,0
chr1	234856600	234862600	GM12878,HMEC,HUVEC,HelaS3,HepG2,K562	15	.	234856600	234862600	255,215,0
chr1	234906800	234908800	GM12878,HMEC,HUVEC,HelaS3,HepG2,K562	9	.	234906800	234908800	255,215,0
chr1	235001400	235003600	GM12878,HMEC,HUVEC,HelaS3,HepG2,K562	7	.	235001400	235003600	255,215,0
chr1	235095600	235100600	GM12878,HMEC,HUVEC,HelaS3,HepG2,K562	15	.	235095600	235100600	255,215,0
chr1	235105000	235108400	GM12878,HMEC,HUVEC,HelaS3,HepG2,K562	12	.	235105000	235108400	255,215,0
chr1	235109200	235113200	GM12878,HMEC,HUVEC,HelaS3,HepG2,K562	8	.	235109200	235113200	255,215,0
chr1	235113600	235118000	GM12878,HMEC,HUVEC,HelaS3,HepG2,K562	11	.	235113600	235118000	255,215,0
chr1	235122200	235124400	GM12878,HMEC,HUVEC,HelaS3,HepG2,K562	9	.	235122200	235124400	255,215,0
chr1	235246200	235247800	GM12878,HMEC,HUVEC,HelaS3,HepG2,K562	6	.	235246200	235247800	255,215,0
chr1	235267400	235268800	GM12878,HMEC,HUVEC,HelaS3,HepG2,K562	9	.	235267400	235268800	255,215,0
chr1	235290000	235292800	GM12878,HMEC,HUVEC,HelaS3,HepG2,K562	14	.	235290000	235292800	255,215,0
chr1	235323200	235324400	GM12878,HMEC,HUVEC,HelaS3,HepG2,K562	6	.	235323200	235324400	255,215,0
chr1	235487600	235490400	GM12878,HMEC,HUVEC,HelaS3,HepG2,K562	11	.	235487600	235490400	255,215,0
chr1	235491400	235496000	GM12878,HMEC,HUVEC,HelaS3,HepG2,K562	13	.	235491400	235496000	255,215,0
chr1	235665600	235667200	GM12878,HMEC,HUVEC,HelaS3,HepG2,K562	8	.	235665600	235667200	255,215,0
chr1	236030200	236031800	GM12878,HMEC,HUVEC,HelaS3,HepG2,K562	7	.	236030200	236031800	255,215,0
chr1	236134400	236136000	GM12878,HMEC,HUVEC,HelaS3,HepG2,K562	6	.	236134400	236136000	255,215,0
chr1	236766400	236768600	GM12878,HMEC,HUVEC,HelaS3,HepG2,K562	13	.	236766400	236768600	255,215,0
chr1	236957800	236960600	GM12878,HMEC,HUVEC,HelaS3,HepG2,K562	16	.	236957800	236960600	255,215,0
chr1	241683000	241684000	GM12878,HMEC,HUVEC,HelaS3,HepG2,K562	6	.	241683000	241684000	255,215,0
chr1	241694400	241695800	GM12878,HMEC,HUVEC,HelaS3,HepG2,K562	7	.	241694400	241695800	255,215,0
chr1	241803600	241806200	GM12878,HMEC,HUVEC,HelaS3,HepG2,K562	8	.	241803600	241806200	255,215,0
chr1	242011800	242013200	GM12878,HMEC,HUVEC,HelaS3,HepG2,K562	7	.	242011800	242013200	255,215,0
chr1	243411000	243417800	GM12878,HMEC,HUVEC,HelaS3,HepG2,K562	12	.	243411000	243417800	255,215,0
chr1	243418800	243421600	GM12878,HMEC,HUVEC,HelaS3,HepG2,K562	11	.	243418800	243421600	255,215,0
chr1	244485600	244489200	GM12878,HMEC,HUVEC,HelaS3,HepG2,K562	8	.	244485600	244489200	255,215,0
chr1	244608000	244614800	GM12878,HMEC,HUVEC,HelaS3,HepG2,K562	9	.	244608000	244614800	255,215,0
chr1	244615400	244616200	GM12878,HMEC,HUVEC,HelaS3,HepG2,K562	6	.	244615400	244616200	255,215,0
chr1	244815200	244816400	GM12878,HMEC,HUVEC,HelaS3,HepG2,K562	6	.	244815200	244816400	255,215,0
chr1	244816800	244819600	GM12878,HMEC,HUVEC,HelaS3,HepG2,K562	11	.	244816800	244819600	255,215,0
chr1	244996600	245001400	GM12878,HMEC,HUVEC,HelaS3,HepG2,K562	16	.	244996600	245001400	255,215,0
chr1	245027800	245030000	GM12878,HMEC,HUVEC,HelaS3,HepG2,K562	6	.	245027800	245030000	255,215,0
chr1	245081600	245083400	GM12878,HMEC,HUVEC,HelaS3,HepG2,K562	7	.	245081600	245083400	255,215,0
chr1	245132000	245135800	GM12878,HMEC,HUVEC,HelaS3,HepG2,K562	14	.	245132000	245135800	255,215,0
chr1	246669400	246670200	GM12878,HMEC,HUVEC,HelaS3,HepG2,K562	6	.	246669400	246670200	255,215,0
chr1	246728000	246729200	GM12878,HMEC,HUVEC,HelaS3,HepG2,K562	6	.	246728000	246729200	255,215,0
chr1	246730200	246735800	GM12878,HMEC,HUVEC,HelaS3,HepG2,K562	14	.	246730200	246735800	255,215,0
chr1	246771600	246773400	GM12878,HMEC,HUVEC,HelaS3,HepG2,K562	6	.	246771600	246773400	255,215,0
chr1	246861800	246863000	GM12878,HMEC,HUVEC,HelaS3,HepG2,K562	6	.	246861800	246863000	255,215,0
chr1	247092800	247094600	GM12878,HMEC,HUVEC,HelaS3,HepG2,K562	10	.	247092800	247094600	255,215,0
chr1	247095400	247096200	GM12878,HMEC,HUVEC,HelaS3,HepG2,K562	6	.	247095400	247096200	255,215,0
chr1	247240200	247241600	GM12878,HMEC,HUVEC,HelaS3,HepG2,K562	7	.	247240200	247241600	255,215,0
chr1	247242000	247243400	GM12878,HMEC,HUVEC,HelaS3,HepG2,K562	7	.	247242000	247243400	255,215,0
chr1	247371800	247373800	GM12878,HMEC,HUVEC,HelaS3,HepG2,K562	8	.	247371800	247373800	255,215,0
chr1	247374000	247375000	GM12878,HMEC,HUVEC,HelaS3,HepG2,K562	7	.	247374000	247375000	255,215,0
chr1	247495000	247497200	GM12878,HMEC,HUVEC,HelaS3,HepG2,K562	9	.	247495000	247497200	255,215,0
chr1	249118800	249121400	GM12878,HMEC,HUVEC,HelaS3,HepG2,K562	14	.	249118800	249121400	255,215,0
chr1	249131200	249134000	GM12878,HMEC,HUVEC,HelaS3,HepG2,K562	13	.	249131200	249134000	255,215,0
chr1	249151000	249154600	GM12878,HMEC,HUVEC,HelaS3,HepG2,K562	13	.	249151000	249154600	255,215,0
chr1	249167000	249169200	GM12878,HMEC,HUVEC,HelaS3,HepG2,K562	9	.	249167000	249169200	255,215,0
chr1	249198400	249202400	GM12878,HMEC,HUVEC,HelaS3,HepG2,K562	14	.	249198400	249202400	255,215,0
chr10	375200	376200	GM12878,HMEC,HUVEC,HelaS3,HepG2,K562	7	.	375200	376200	255,215,0
chr10	974200	977200	GM12878,HMEC,HUVEC,HelaS3,HepG2,K562	13	.	974200	977200	255,215,0
chr10	1033000	1034000	GM12878,HMEC,HUVEC,HelaS3,HepG2,K562	7	.	1033000	1034000	255,215,0
chr10	1034800	1036400	GM12878,HMEC,HUVEC,HelaS3,HepG2,K562	7	.	1034800	1036400	255,215,0
chr10	1093400	1094600	GM12878,HMEC,HUVEC,HelaS3,HepG2,K562	8	.	1093400	1094600	255,215,0
chr10	1094800	1097400	GM12878,HMEC,HUVEC,HelaS3,HepG2,K562	13	.	1094800	1097400	255,215,0
chr10	1100600	1102400	GM12878,HMEC,HUVEC,HelaS3,HepG2,K562	8	.	1100600	1102400	255,215,0
chr10	1103200	1104400	GM12878,HMEC,HUVEC,HelaS3,HepG2,K562	7	.	1103200	1104400	255,215,0
chr10	1155800	1156800	GM12878,HMEC,HUVEC,HelaS3,HepG2,K562	6	.	1155800	1156800	255,215,0
chr10	3820200	3827000	GM12878,HMEC,HUVEC,HelaS3,HepG2,K562	13	.	3820200	3827000	255,215,0
chr10	3827400	3829600	GM12878,HMEC,HUVEC,HelaS3,HepG2,K562	8	.	3827400	3829600	255,215,0
chr10	3844800	3850800	GM12878,HMEC,HUVEC,HelaS3,HepG2,K562	10	.	3844800	3850800	255,215,0
chr10	3851200	3854800	GM12878,HMEC,HUVEC,HelaS3,HepG2,K562	9	.	3851200	3854800	255,215,0
chr10	3892800	3895800	GM12878,HMEC,HUVEC,HelaS3,HepG2,K562	12	.	3892800	3895800	255,215,0
chr10	5455000	5457400	GM12878,HMEC,HUVEC,HelaS3,HepG2,K562	7	.	5455000	5457400	255,215,0
chr10	5488200	5493400	GM12878,HMEC,HUVEC,HelaS3,HepG2,K562	20	.	5488200	5493400	255,215,0
chr10	5587400	5597000	GM12878,HMEC,HUVEC,HelaS3,HepG2,K562	15	.	5587400	5597000	255,215,0
chr10	5851200	5855000	GM12878,HMEC,HUVEC,HelaS3,HepG2,K562	16	.	5851200	5855000	255,215,0
chr10	5855200	5856600	GM12878,HMEC,HUVEC,HelaS3,HepG2,K562	7	.	5855200	5856600	255,215,0
chr10	5930200	5931000	GM12878,HMEC,HUVEC,HelaS3,HepG2,K562	6	.	5930200	5931000	255,215,0
chr10	5931400	5933600	GM12878,HMEC,HUVEC,HelaS3,HepG2,K562	10	.	5931400	5933600	255,215,0
chr10	6243600	6245200	GM12878,HMEC,HUVEC,HelaS3,HepG2,K562	10	.	6243600	6245200	255,215,0
chr10	6316800	6318200	GM12878,HMEC,HUVEC,HelaS3,HepG2,K562	6	.	6316800	6318200	255,215,0
chr10	7828400	7829600	GM12878,HMEC,HUVEC,HelaS3,HepG2,K562	7	.	7828400	7829600	255,215,0
chr10	7830400	7832200	GM12878,HMEC,HUVEC,HelaS3,HepG2,K562	6	.	7830400	7832200	255,215,0
chr10	11593400	11595600	GM12878,HMEC,HUVEC,HelaS3,HepG2,K562	7	.	11593400	11595600	255,215,0
chr10	11649800	11653000	GM12878,HMEC,HUVEC,HelaS3,HepG2,K562	15	.	11649800	11653000	255,215,0
chr10	11653600	11655200	GM12878,HMEC,HUVEC,HelaS3,HepG2,K562	8	.	11653600	11655200	255,215,0
chr10	11725400	11728600	GM12878,HMEC,HUVEC,HelaS3,HepG2,K562	8	.	11725400	11728600	255,215,0
chr10	11916400	11918600	GM12878,HMEC,HUVEC,HelaS3,HepG2,K562	8	.	11916400	11918600	255,215,0
chr10	12082400	12084200	GM12878,HMEC,HUVEC,HelaS3,HepG2,K562	13	.	12082400	12084200	255,215,0
chr10	12085000	12086800	GM12878,HMEC,HUVEC,HelaS3,HepG2,K562	9	.	12085000	12086800	255,215,0
chr10	12110400	12111000	GM12878,HMEC,HUVEC,HelaS3,HepG2,K562	6	.	12110400	12111000	255,215,0
chr10	12111200	12112200	GM12878,HMEC,HUVEC,HelaS3,HepG2,K562	7	.	12111200	12112200	255,215,0
chr10	12172000	12172600	GM12878,HMEC,HUVEC,HelaS3,HepG2,K562	6	.	12172000	12172600	255,215,0
chr10	12236000	12237600	GM12878,HMEC,HUVEC,HelaS3,HepG2,K562	8	.	12236000	12237600	255,215,0
chr10	12238200	12239400	GM12878,HMEC,HUVEC,HelaS3,HepG2,K562	6	.	12238200	12239400	255,215,0
chr10	13141200	13142000	GM12878,HMEC,HUVEC,HelaS3,HepG2,K562	8	.	13141200	13142000	255,215,0
chr10	13142400	13143600	GM12878,HMEC,HUVEC,HelaS3,HepG2,K562	6	.	13142400	13143600	255,215,0
chr10	13202400	13204800	GM12878,HMEC,HUVEC,HelaS3,HepG2,K562	13	.	13202400	13204800	255,215,0
chr10	13341000	13342600	GM12878,HMEC,HUVEC,HelaS3,HepG2,K562	9	.	13341000	13342600	255,215,0
chr10	13343400	13344800	GM12878,HMEC,HUVEC,HelaS3,HepG2,K562	10	.	13343400	13344800	255,215,0
chr10	13388000	13392400	GM12878,HMEC,HUVEC,HelaS3,HepG2,K562	16	.	13388000	13392400	255,215,0
chr10	13629200	13630200	GM12878,HMEC,HUVEC,HelaS3,HepG2,K562	6	.	13629200	13630200	255,215,0
chr10	14879000	14879800	GM12878,HMEC,HUVEC,HelaS3,HepG2,K562	6	.	14879000	14879800	255,215,0
chr10	14881000	14882000	GM12878,HMEC,HUVEC,HelaS3,HepG2,K562	7	.	14881000	14882000	255,215,0
chr10	14919000	14921000	GM12878,HMEC,HUVEC,HelaS3,HepG2,K562	10	.	14919000	14921000	255,215,0
chr10	14921400	14922800	GM12878,HMEC,HUVEC,HelaS3,HepG2,K562	10	.	14921400	14922800	255,215,0
chr10	14994600	14997200	GM12878,HMEC,HUVEC,HelaS3,HepG2,K562	12	.	14994600	14997200	255,215,0
chr10	15001600	15002800	GM12878,HMEC,HUVEC,HelaS3,HepG2,K562	7	.	15001600	15002800	255,215,0
chr10	15138400	15141400	GM12878,HMEC,HUVEC,HelaS3,HepG2,K562	14	.	15138400	15141400	255,215,0
chr10	15207200	15210200	GM12878,HMEC,HUVEC,HelaS3,HepG2,K562	8	.	15207200	15210200	255,215,0
chr10	16478200	16480000	GM12878,HMEC,HUVEC,HelaS3,HepG2,K562	11	.	16478200	16480000	255,215,0
chr10	16859600	16860800	GM12878,HMEC,HUVEC,HelaS3,HepG2,K562	6	.	16859600	16860800	255,215,0
chr10	17241200	17243400	GM12878,HMEC,HUVEC,HelaS3,HepG2,K562	8	.	17241200	17243400	255,215,0
chr10	17243600	17245800	GM12878,HMEC,HUVEC,HelaS3,HepG2,K562	6	.	17243600	17245800	255,215,0
chr10	17268800	17271600	GM12878,HMEC,HUVEC,HelaS3,HepG2,K562	10	.	17268800	17271600	255,215,0
chr10	17659200	17660200	GM12878,HMEC,HUVEC,HelaS3,HepG2,K562	6	.	17659200	17660200	255,215,0
chr10	17684400	17686200	GM12878,HMEC,HUVEC,HelaS3,HepG2,K562	7	.	17684400	17686200	255,215,0
chr10	17686400	17688800	GM12878,HMEC,HUVEC,HelaS3,HepG2,K562	10	.	17686400	17688800	255,215,0
chr10	18937800	18941200	GM12878,HMEC,HUVEC,HelaS3,HepG2,K562	14	.	18937800	18941200	255,215,0
chr10	18946800	18948200	GM12878,HMEC,HUVEC,HelaS3,HepG2,K562	6	.	18946800	18948200	255,215,0
chr10	18948800	18951000	GM12878,HMEC,HUVEC,HelaS3,HepG2,K562	17	.	18948800	18951000	255,215,0
chr10	21661600	21662400	GM12878,HMEC,HUVEC,HelaS3,HepG2,K562	6	.	21661600	21662400	255,215,0
chr10	21783400	21786200	GM12878,HMEC,HUVEC,HelaS3,HepG2,K562	11	.	21783400	21786200	255,215,0
chr10	21812400	21818800	GM12878,HMEC,HUVEC,HelaS3,HepG2,K562	19	.	21812400	21818800	255,215,0
chr10	21821200	21823200	GM12878,HMEC,HUVEC,HelaS3,HepG2,K562	9	.	21821200	21823200	255,215,0
chr10	21824000	21824800	GM12878,HMEC,HUVEC,HelaS3,HepG2,K562	7	.	21824000	21824800	255,215,0
chr10	22292600	22293400	GM12878,HMEC,HUVEC,HelaS3,HepG2,K562	6	.	22292600	22293400	255,215,0
chr10	22516800	22520200	GM12878,HMEC,HUVEC,HelaS3,HepG2,K562	10	.	22516800	22520200	255,215,0
chr10	22605800	22610000	GM12878,HMEC,HUVEC,HelaS3,HepG2,K562	13	.	22605800	22610000	255,215,0
chr10	22628800	22629400	GM12878,HMEC,HUVEC,HelaS3,HepG2,K562	6	.	22628800	22629400	255,215,0
chr10	22918600	22922000	GM12878,HMEC,HUVEC,HelaS3,HepG2,K562	7	.	22918600	22922000	255,215,0
chr10	23001000	23002800	GM12878,HMEC,HUVEC,HelaS3,HepG2,K562	9	.	23001000	23002800	255,215,0
chr10	23384800	23386600	GM12878,HMEC,HUVEC,HelaS3,HepG2,K562	7	.	23384800	23386600	255,215,0
chr10	24671200	24673600	GM12878,HMEC,HUVEC,HelaS3,HepG2,K562	8	.	24671200	24673600	255,215,0
chr10	25006200	25012400	GM12878,HMEC,HUVEC,HelaS3,HepG2,K562	19	.	25006200	25012400	255,215,0
chr10	25189800	25191800	GM12878,HMEC,HUVEC,HelaS3,HepG2,K562	8	.	25189800	25191800	255,215,0
chr10	25304400	25307200	GM12878,HMEC,HUVEC,HelaS3,HepG2,K562	8	.	25304400	25307200	255,215,0
chr10	26985600	26986200	GM12878,HMEC,HUVEC,HelaS3,HepG2,K562	6	.	26985600	26986200	255,215,0
chr10	27146600	27149000	GM12878,HMEC,HUVEC,HelaS3,HepG2,K562	14	.	27146600	27149000	255,215,0
chr10	27388200	27390600	GM12878,HMEC,HUVEC,HelaS3,HepG2,K562	13	.	27388200	27390600	255,215,0
chr10	27441200	27444400	GM12878,HMEC,HUVEC,HelaS3,HepG2,K562	17	.	27441200	27444400	255,215,0
chr10	27445800	27446400	GM12878,HMEC,HUVEC,HelaS3,HepG2,K562	6	.	27445800	27446400	255,215,0
chr10	27529800	27533000	GM12878,HMEC,HUVEC,HelaS3,HepG2,K562	15	.	27529800	27533000	255,215,0
chr10	27792400	27793200	GM12878,HMEC,HUVEC,HelaS3,HepG2,K562	6	.	27792400	27793200	255,215,0
chr10	27793600	27795400	GM12878,HMEC,HUVEC,HelaS3,HepG2,K562	8	.	27793600	27795400	255,215,0
chr10	28591000	28592800	GM12878,HMEC,HUVEC,HelaS3,HepG2,K562	8	.	28591000	28592800	255,215,0
chr10	28820000	28822000	GM12878,HMEC,HUVEC,HelaS3,HepG2,K562	7	.	28820000	28822000	255,215,0
chr10	28965400	28966600	GM12878,HMEC,HUVEC,HelaS3,HepG2,K562	6	.	28965400	28966600	255,215,0
chr10	30635200	30638600	GM12878,HMEC,HUVEC,HelaS3,HepG2,K562	17	.	30635200	30638600	255,215,0
chr10	30721600	30723200	GM12878,HMEC,HUVEC,HelaS3,HepG2,K562	7	.	30721600	30723200	255,215,0
chr10	30723400	30724400	GM12878,HMEC,HUVEC,HelaS3,HepG2,K562	9	.	30723400	30724400	255,215,0
chr10	30872000	30873600	GM12878,HMEC,HUVEC,HelaS3,HepG2,K562	6	.	30872000	30873600	255,215,0
chr10	30971200	30971800	GM12878,HMEC,HUVEC,HelaS3,HepG2,K562	6	.	30971200	30971800	255,215,0
chr10	31319000	31321800	GM12878,HMEC,HUVEC,HelaS3,HepG2,K562	10	.	31319000	31321800	255,215,0
chr10	31891800	31893000	GM12878,HMEC,HUVEC,HelaS3,HepG2,K562	7	.	31891800	31893000	255,215,0
chr10	32048800	32050000	GM12878,HMEC,HUVEC,HelaS3,HepG2,K562	8	.	32048800	32050000	255,215,0
chr10	32215600	32217400	GM12878,HMEC,HUVEC,HelaS3,HepG2,K562	7	.	32215600	32217400	255,215,0
chr10	32218200	32219800	GM12878,HMEC,HUVEC,HelaS3,HepG2,K562	8	.	32218200	32219800	255,215,0
chr10	32344800	32346600	GM12878,HMEC,HUVEC,HelaS3,HepG2,K562	7	.	32344800	32346600	255,215,0
chr10	32437800	32440200	GM12878,HMEC,HUVEC,HelaS3,HepG2,K562	9	.	32437800	32440200	255,215,0
chr10	32633800	32636400	GM12878,HMEC,HUVEC,HelaS3,HepG2,K562	9	.	32633800	32636400	255,215,0
chr10	32667600	32669600	GM12878,HMEC,HUVEC,HelaS3,HepG2,K562	8	.	32667600	32669600	255,215,0
chr10	32734200	32737200	GM12878,HMEC,HUVEC,HelaS3,HepG2,K562	11	.	32734200	32737200	255,215,0
chr10	33236200	33246400	GM12878,HMEC,HUVEC,HelaS3,HepG2,K562	27	.	33236200	33246400	255,215,0
chr10	33247600	33252600	GM12878,HMEC,HUVEC,HelaS3,HepG2,K562	16	.	33247600	33252600	255,215,0
chr10	33268600	33273400	GM12878,HMEC,HUVEC,HelaS3,HepG2,K562	9	.	33268600	33273400	255,215,0
chr10	33797800	33799400	GM12878,HMEC,HUVEC,HelaS3,HepG2,K562	6	.	33797800	33799400	255,215,0
chr10	35282800	35284200	GM12878,HMEC,HUVEC,HelaS3,HepG2,K562	6	.	35282800	35284200	255,215,0
chr10	35377600	35378800	GM12878,HMEC,HUVEC,HelaS3,HepG2,K562	6	.	35377600	35378800	255,215,0
chr10	35415000	35416000	GM12878,HMEC,HUVEC,HelaS3,HepG2,K562	7	.	35415000	35416000	255,215,0
chr10	35416600	35418600	GM12878,HMEC,HUVEC,HelaS3,HepG2,K562	14	.	35416600	35418600	255,215,0
chr10	35483600	35486200	GM12878,HMEC,HUVEC,HelaS3,HepG2,K562	9	.	35483600	35486200	255,215,0
chr10	35624000	35625000	GM12878,HMEC,HUVEC,HelaS3,HepG2,K562	6	.	35624000	35625000	255,215,0
chr10	35626400	35629400	GM12878,HMEC,HUVEC,HelaS3,HepG2,K562	9	.	35626400	35629400	255,215,0
chr10	38145200	38147600	GM12878,HMEC,HUVEC,HelaS3,HepG2,K562	12	.	38145200	38147600	255,215,0
chr10	38265600	38266200	GM12878,HMEC,HUVEC,HelaS3,HepG2,K562	6	.	38265600	38266200	255,215,0
chr10	38298400	38301200	GM12878,HMEC,HUVEC,HelaS3,HepG2,K562	12	.	38298400	38301200	255,215,0
chr10	38382600	38384600	GM12878,HMEC,HUVEC,HelaS3,HepG2,K562	10	.	38382600	38384600	255,215,0
chr10	43046800	43048000	GM12878,HMEC,HUVEC,HelaS3,HepG2,K562	6	.	43046800	43048000	255,215,0
chr10	43132400	43134800	GM12878,HMEC,HUVEC,HelaS3,HepG2,K562	13	.	43132400	43134800	255,215,0
chr10	43634200	43636600	GM12878,HMEC,HUVEC,HelaS3,HepG2,K562	11	.	43634200	43636600	255,215,0
chr10	43782600	43783600	GM12878,HMEC,HUVEC,HelaS3,HepG2,K562	7	.	43782600	43783600	255,215,0
chr10	43901000	43906200	GM12878,HMEC,HUVEC,HelaS3,HepG2,K562	23	.	43901000	43906200	255,215,0
chr10	43915000	43917800	GM12878,HMEC,HUVEC,HelaS3,HepG2,K562	9	.	43915000	43917800	255,215,0
chr10	43932800	43933400	GM12878,HMEC,HUVEC,HelaS3,HepG2,K562	6	.	43932800	43933400	255,215,0
chr10	43949800	43952000	GM12878,HMEC,HUVEC,HelaS3,HepG2,K562	13	.	43949800	43952000	255,215,0
chr10	45453600	45457400	GM12878,HMEC,HUVEC,HelaS3,HepG2,K562	13	.	45453600	45457400	255,215,0
chr10	45468800	45470800	GM12878,HMEC,HUVEC,HelaS3,HepG2,K562	6	.	45468800	45470800	255,215,0
chr10	45471000	45478400	GM12878,HMEC,HUVEC,HelaS3,HepG2,K562	17	.	45471000	45478400	255,215,0
chr10	46087800	46089800	GM12878,HMEC,HUVEC,HelaS3,HepG2,K562	8	.	46087800	46089800	255,215,0
chr10	46090200	46090800	GM12878,HMEC,HUVEC,HelaS3,HepG2,K562	6	.	46090200	46090800	255,215,0
chr10	46167000	46169000	GM12878,HMEC,HUVEC,HelaS3,HepG2,K562	10	.	46167000	46169000	255,215,0
chr10	49515400	49516600	GM12878,HMEC,HUVEC,HelaS3,HepG2,K562	7	.	49515400	49516600	255,215,0
chr10	49863400	49865000	GM12878,HMEC,HUVEC,HelaS3,HepG2,K562	8	.	49863400	49865000	255,215,0
chr10	50745600	50746800	GM12878,HMEC,HUVEC,HelaS3,HepG2,K562	7	.	50745600	50746800	255,215,0
chr10	50747200	50748200	GM12878,HMEC,HUVEC,HelaS3,HepG2,K562	6	.	50747200	50748200	255,215,0
chr10	51563000	51565200	GM12878,HMEC,HUVEC,HelaS3,HepG2,K562	7	.	51563000	51565200	255,215,0
chr10	51565600	51568400	GM12878,HMEC,HUVEC,HelaS3,HepG2,K562	12	.	51565600	51568400	255,215,0
chr10	51571400	51573800	GM12878,HMEC,HUVEC,HelaS3,HepG2,K562	12	.	51571400	51573800	255,215,0
chr10	52174200	52178000	GM12878,HMEC,HUVEC,HelaS3,HepG2,K562	12	.	52174200	52178000	255,215,0
chr10	52178200	52179000	GM12878,HMEC,HUVEC,HelaS3,HepG2,K562	6	.	52178200	52179000	255,215,0
chr10	52381400	52383200	GM12878,HMEC,HUVEC,HelaS3,HepG2,K562	7	.	52381400	52383200	255,215,0
chr10	52383600	52386000	GM12878,HMEC,HUVEC,HelaS3,HepG2,K562	9	.	52383600	52386000	255,215,0
chr10	53459200	53460600	GM12878,HMEC,HUVEC,HelaS3,HepG2,K562	6	.	53459200	53460600	255,215,0
chr10	58119400	58122400	GM12878,HMEC,HUVEC,HelaS3,HepG2,K562	10	.	58119400	58122400	255,215,0
chr10	60024400	60027000	GM12878,HMEC,HUVEC,HelaS3,HepG2,K562	13	.	60024400	60027000	255,215,0
chr10	60027800	60030800	GM12878,HMEC,HUVEC,HelaS3,HepG2,K562	16	.	60027800	60030800	255,215,0
chr10	60095200	60096400	GM12878,HMEC,HUVEC,HelaS3,HepG2,K562	6	.	60095200	60096400	255,215,0
chr10	60143800	60145000	GM12878,HMEC,HUVEC,HelaS3,HepG2,K562	7	.	60143800	60145000	255,215,0
chr10	61663800	61665800	GM12878,HMEC,HUVEC,HelaS3,HepG2,K562	6	.	61663800	61665800	255,215,0
chr10	61666400	61669000	GM12878,HMEC,HUVEC,HelaS3,HepG2,K562	8	.	61666400	61669000	255,215,0
chr10	62538600	62543800	GM12878,HMEC,HUVEC,HelaS3,HepG2,K562	17	.	62538600	62543800	255,215,0
chr10	63656800	63661600	GM12878,HMEC,HUVEC,HelaS3,HepG2,K562	18	.	63656800	63661600	255,215,0
chr10	63663200	63665600	GM12878,HMEC,HUVEC,HelaS3,HepG2,K562	9	.	63663200	63665600	255,215,0
chr10	63805200	63811200	GM12878,HMEC,HUVEC,HelaS3,HepG2,K562	16	.	63805200	63811200	255,215,0
chr10	64563400	64564600	GM12878,HMEC,HUVEC,HelaS3,HepG2,K562	7	.	64563400	64564600	255,215,0
chr10	64575400	64578600	GM12878,HMEC,HUVEC,HelaS3,HepG2,K562	13	.	64575400	64578600	255,215,0
chr10	64892400	64893000	GM12878,HMEC,HUVEC,HelaS3,HepG2,K562	6	.	64892400	64893000	255,215,0
chr10	64893400	64895400	GM12878,HMEC,HUVEC,HelaS3,HepG2,K562	8	.	64893400	64895400	255,215,0
chr10	64995200	64997600	GM12878,HMEC,HUVEC,HelaS3,HepG2,K562	7	.	64995200	64997600	255,215,0
chr10	65024000	65029800	GM12878,HMEC,HUVEC,HelaS3,HepG2,K562	24	.	65024000	65029800	255,215,0
chr10	65223600	65225000	GM12878,HMEC,HUVEC,HelaS3,HepG2,K562	8	.	65223600	65225000	255,215,0
chr10	65225600	65227000	GM12878,HMEC,HUVEC,HelaS3,HepG2,K562	6	.	65225600	65227000	255,215,0
chr10	65274200	65276600	GM12878,HMEC,HUVEC,HelaS3,HepG2,K562	8	.	65274200	65276600	255,215,0
chr10	65279200	65281000	GM12878,HMEC,HUVEC,HelaS3,HepG2,K562	10	.	65279200	65281000	255,215,0
chr10	65281800	65283400	GM12878,HMEC,HUVEC,HelaS3,HepG2,K562	8	.	65281800	65283400	255,215,0
chr10	65387400	65392200	GM12878,HMEC,HUVEC,HelaS3,HepG2,K562	13	.	65387400	65392200	255,215,0
chr10	69523200	69525400	GM12878,HMEC,HUVEC,HelaS3,HepG2,K562	12	.	69523200	69525400	255,215,0
chr10	69609000	69610000	GM12878,HMEC,HUVEC,HelaS3,HepG2,K562	10	.	69609000	69610000	255,215,0
chr10	69643600	69644600	GM12878,HMEC,HUVEC,HelaS3,HepG2,K562	6	.	69643600	69644600	255,215,0
chr10	69645200	69646600	GM12878,HMEC,HUVEC,HelaS3,HepG2,K562	7	.	69645200	69646600	255,215,0
chr10	69830600	69834400	GM12878,HMEC,HUVEC,HelaS3,HepG2,K562	12	.	69830600	69834400	255,215,0
chr10	69835200	69835800	GM12878,HMEC,HUVEC,HelaS3,HepG2,K562	6	.	69835200	69835800	255,215,0
chr10	70090600	70092000	GM12878,HMEC,HUVEC,HelaS3,HepG2,K562	7	.	70090600	70092000	255,215,0
chr10	70092200	70097800	GM12878,HMEC,HUVEC,HelaS3,HepG2,K562	17	.	70092200	70097800	255,215,0
chr10	70229600	70231400	GM12878,HMEC,HUVEC,HelaS3,HepG2,K562	7	.	70229600	70231400	255,215,0
chr10	70231600	70232200	GM12878,HMEC,HUVEC,HelaS3,HepG2,K562	6	.	70231600	70232200	255,215,0
chr10	70286200	70287000	GM12878,HMEC,HUVEC,HelaS3,HepG2,K562	6	.	70286200	70287000	255,215,0
chr10	70586600	70587200	GM12878,HMEC,HUVEC,HelaS3,HepG2,K562	6	.	70586600	70587200	255,215,0
chr10	70660200	70661000	GM12878,HMEC,HUVEC,HelaS3,HepG2,K562	6	.	70660200	70661000	255,215,0
chr10	70661400	70662800	GM12878,HMEC,HUVEC,HelaS3,HepG2,K562	7	.	70661400	70662800	255,215,0
chr10	70714600	70718200	GM12878,HMEC,HUVEC,HelaS3,HepG2,K562	18	.	70714600	70718200	255,215,0
chr10	70749000	70749800	GM12878,HMEC,HUVEC,HelaS3,HepG2,K562	6	.	70749000	70749800	255,215,0
chr10	70882800	70884000	GM12878,HMEC,HUVEC,HelaS3,HepG2,K562	7	.	70882800	70884000	255,215,0
chr10	70884400	70885800	GM12878,HMEC,HUVEC,HelaS3,HepG2,K562	7	.	70884400	70885800	255,215,0
chr10	70938800	70940000	GM12878,HMEC,HUVEC,HelaS3,HepG2,K562	8	.	70938800	70940000	255,215,0
chr10	70981400	70983200	GM12878,HMEC,HUVEC,HelaS3,HepG2,K562	7	.	70981400	70983200	255,215,0
chr10	71074800	71078000	GM12878,HMEC,HUVEC,HelaS3,HepG2,K562	8	.	71074800	71078000	255,215,0
chr10	71167600	71169400	GM12878,HMEC,HUVEC,HelaS3,HepG2,K562	9	.	71167600	71169400	255,215,0
chr10	71210800	71212400	GM12878,HMEC,HUVEC,HelaS3,HepG2,K562	8	.	71210800	71212400	255,215,0
chr10	71890200	71893400	GM12878,HMEC,HUVEC,HelaS3,HepG2,K562	10	.	71890200	71893400	255,215,0
chr10	71928400	71930000	GM12878,HMEC,HUVEC,HelaS3,HepG2,K562	8	.	71928400	71930000	255,215,0
chr10	71991200	71992600	GM12878,HMEC,HUVEC,HelaS3,HepG2,K562	6	.	71991200	71992600	255,215,0
chr10	71993000	71994200	GM12878,HMEC,HUVEC,HelaS3,HepG2,K562	6	.	71993000	71994200	255,215,0
chr10	72091200	72092400	GM12878,HMEC,HUVEC,HelaS3,HepG2,K562	8	.	72091200	72092400	255,215,0
chr10	72141200	72143200	GM12878,HMEC,HUVEC,HelaS3,HepG2,K562	11	.	72141200	72143200	255,215,0
chr10	72163000	72163800	GM12878,HMEC,HUVEC,HelaS3,HepG2,K562	6	.	72163000	72163800	255,215,0
chr10	72164400	72166200	GM12878,HMEC,HUVEC,HelaS3,HepG2,K562	6	.	72164400	72166200	255,215,0
chr10	72576000	72577000	GM12878,HMEC,HUVEC,HelaS3,HepG2,K562	6	.	72576000	72577000	255,215,0
chr10	72647000	72649200	GM12878,HMEC,HUVEC,HelaS3,HepG2,K562	11	.	72647000	72649200	255,215,0
chr10	73078600	73081000	GM12878,HMEC,HUVEC,HelaS3,HepG2,K562	11	.	73078600	73081000	255,215,0
chr10	73136800	73137600	GM12878,HMEC,HUVEC,HelaS3,HepG2,K562	7	.	73136800	73137600	255,215,0
chr10	73524800	73530000	GM12878,HMEC,HUVEC,HelaS3,HepG2,K562	11	.	73524800	73530000	255,215,0
chr10	73595400	73600400	GM12878,HMEC,HUVEC,HelaS3,HepG2,K562	11	.	73595400	73600400	255,215,0
chr10	73607600	73610800	GM12878,HMEC,HUVEC,HelaS3,HepG2,K562	9	.	73607600	73610800	255,215,0
chr10	73611000	73612600	GM12878,HMEC,HUVEC,HelaS3,HepG2,K562	7	.	73611000	73612600	255,215,0
chr10	73619600	73621600	GM12878,HMEC,HUVEC,HelaS3,HepG2,K562	6	.	73619600	73621600	255,215,0
chr10	73630800	73631600	GM12878,HMEC,HUVEC,HelaS3,HepG2,K562	6	.	73630800	73631600	255,215,0
chr10	73647800	73649600	GM12878,HMEC,HUVEC,HelaS3,HepG2,K562	8	.	73647800	73649600	255,215,0
chr10	73974400	73977000	GM12878,HMEC,HUVEC,HelaS3,HepG2,K562	14	.	73974400	73977000	255,215,0
chr10	74003200	74005200	GM12878,HMEC,HUVEC,HelaS3,HepG2,K562	9	.	74003200	74005200	255,215,0
chr10	74006800	74009400	GM12878,HMEC,HUVEC,HelaS3,HepG2,K562	10	.	74006800	74009400	255,215,0
chr10	74014400	74016400	GM12878,HMEC,HUVEC,HelaS3,HepG2,K562	6	.	74014400	74016400	255,215,0
chr10	74019000	74022000	GM12878,HMEC,HUVEC,HelaS3,HepG2,K562	7	.	74019000	74022000	255,215,0
chr10	74031800	74033400	GM12878,HMEC,HUVEC,HelaS3,HepG2,K562	6	.	74031800	74033400	255,215,0
chr10	74034200	74037400	GM12878,HMEC,HUVEC,HelaS3,HepG2,K562	12	.	74034200	74037400	255,215,0
chr10	74078200	74083400	GM12878,HMEC,HUVEC,HelaS3,HepG2,K562	13	.	74078200	74083400	255,215,0
chr10	74087600	74088800	GM12878,HMEC,HUVEC,HelaS3,HepG2,K562	6	.	74087600	74088800	255,215,0
chr10	74090000	74097200	GM12878,HMEC,HUVEC,HelaS3,HepG2,K562	22	.	74090000	74097200	255,215,0
chr10	74112800	74114000	GM12878,HMEC,HUVEC,HelaS3,HepG2,K562	6	.	74112800	74114000	255,215,0
chr10	74114800	74115400	GM12878,HMEC,HUVEC,HelaS3,HepG2,K562	6	.	74114800	74115400	255,215,0
chr10	74435800	74437200	GM12878,HMEC,HUVEC,HelaS3,HepG2,K562	7	.	74435800	74437200	255,215,0
chr10	74452400	74455200	GM12878,HMEC,HUVEC,HelaS3,HepG2,K562	8	.	74452400	74455200	255,215,0
chr10	74853800	74856000	GM12878,HMEC,HUVEC,HelaS3,HepG2,K562	10	.	74853800	74856000	255,215,0
chr10	74870000	74871800	GM12878,HMEC,HUVEC,HelaS3,HepG2,K562	7	.	74870000	74871800	255,215,0
chr10	74877400	74878400	GM12878,HMEC,HUVEC,HelaS3,HepG2,K562	6	.	74877400	74878400	255,215,0
chr10	75003600	75006600	GM12878,HMEC,HUVEC,HelaS3,HepG2,K562	8	.	75003600	75006600	255,215,0
chr10	75006800	75008600	GM12878,HMEC,HUVEC,HelaS3,HepG2,K562	6	.	75006800	75008600	255,215,0
chr10	75011000	75014000	GM12878,HMEC,HUVEC,HelaS3,HepG2,K562	15	.	75011000	75014000	255,215,0
chr10	75172200	75173800	GM12878,HMEC,HUVEC,HelaS3,HepG2,K562	6	.	75172200	75173800	255,215,0
chr10	75174000	75175000	GM12878,HMEC,HUVEC,HelaS3,HepG2,K562	8	.	75174000	75175000	255,215,0
chr10	75253200	75255000	GM12878,HMEC,HUVEC,HelaS3,HepG2,K562	11	.	75253200	75255000	255,215,0
chr10	75255600	75256600	GM12878,HMEC,HUVEC,HelaS3,HepG2,K562	6	.	75255600	75256600	255,215,0
chr10	75385600	75386600	GM12878,HMEC,HUVEC,HelaS3,HepG2,K562	6	.	75385600	75386600	255,215,0
chr10	75502600	75504000	GM12878,HMEC,HUVEC,HelaS3,HepG2,K562	6	.	75502600	75504000	255,215,0
chr10	75504600	75505400	GM12878,HMEC,HUVEC,HelaS3,HepG2,K562	6	.	75504600	75505400	255,215,0
chr10	75540200	75542000	GM12878,HMEC,HUVEC,HelaS3,HepG2,K562	9	.	75540200	75542000	255,215,0
chr10	75542200	75543400	GM12878,HMEC,HUVEC,HelaS3,HepG2,K562	7	.	75542200	75543400	255,215,0
chr10	75545800	75546800	GM12878,HMEC,HUVEC,HelaS3,HepG2,K562	8	.	75545800	75546800	255,215,0
chr10	75570200	75571000	GM12878,HMEC,HUVEC,HelaS3,HepG2,K562	6	.	75570200	75571000	255,215,0
chr10	75668600	75671200	GM12878,HMEC,HUVEC,HelaS3,HepG2,K562	8	.	75668600	75671200	255,215,0
chr10	75758200	75762000	GM12878,HMEC,HUVEC,HelaS3,HepG2,K562	9	.	75758200	75762000	255,215,0
chr10	75815400	75818200	GM12878,HMEC,HUVEC,HelaS3,HepG2,K562	8	.	75815400	75818200	255,215,0
chr10	75909200	75910200	GM12878,HMEC,HUVEC,HelaS3,HepG2,K562	6	.	75909200	75910200	255,215,0
chr10	75935200	75936400	GM12878,HMEC,HUVEC,HelaS3,HepG2,K562	6	.	75935200	75936400	255,215,0
chr10	76867600	76871200	GM12878,HMEC,HUVEC,HelaS3,HepG2,K562	8	.	76867600	76871200	255,215,0
chr10	76871600	76873400	GM12878,HMEC,HUVEC,HelaS3,HepG2,K562	8	.	76871600	76873400	255,215,0
chr10	76966800	76972800	GM12878,HMEC,HUVEC,HelaS3,HepG2,K562	16	.	76966800	76972800	255,215,0
chr10	76993400	76995400	GM12878,HMEC,HUVEC,HelaS3,HepG2,K562	10	.	76993400	76995400	255,215,0
chr10	77161400	77165800	GM12878,HMEC,HUVEC,HelaS3,HepG2,K562	11	.	77161400	77165800	255,215,0
chr10	79684000	79686000	GM12878,HMEC,HUVEC,HelaS3,HepG2,K562	9	.	79684000	79686000	255,215,0
chr10	79789200	79790200	GM12878,HMEC,HUVEC,HelaS3,HepG2,K562	6	.	79789200	79790200	255,215,0
chr10	79793000	79793800	GM12878,HMEC,HUVEC,HelaS3,HepG2,K562	6	.	79793000	79793800	255,215,0
chr10	79794000	79796200	GM12878,HMEC,HUVEC,HelaS3,HepG2,K562	8	.	79794000	79796200	255,215,0
chr10	80062400	80063400	GM12878,HMEC,HUVEC,HelaS3,HepG2,K562	8	.	80062400	80063400	255,215,0
chr10	80731400	80735400	GM12878,HMEC,HUVEC,HelaS3,HepG2,K562	12	.	80731400	80735400	255,215,0
chr10	81076400	81078400	GM12878,HMEC,HUVEC,HelaS3,HepG2,K562	6	.	81076400	81078400	255,215,0
chr10	81106600	81109200	GM12878,HMEC,HUVEC,HelaS3,HepG2,K562	11	.	81106600	81109200	255,215,0
chr10	81203400	81205200	GM12878,HMEC,HUVEC,HelaS3,HepG2,K562	9	.	81203400	81205200	255,215,0
chr10	81962000	81965000	GM12878,HMEC,HUVEC,HelaS3,HepG2,K562	10	.	81962000	81965000	255,215,0
chr10	81965200	81968200	GM12878,HMEC,HUVEC,HelaS3,HepG2,K562	9	.	81965200	81968200	255,215,0
chr10	82214400	82217000	GM12878,HMEC,HUVEC,HelaS3,HepG2,K562	10	.	82214400	82217000	255,215,0
chr10	82217200	82222000	GM12878,HMEC,HUVEC,HelaS3,HepG2,K562	13	.	82217200	82222000	255,215,0
chr10	82256000	82260000	GM12878,HMEC,HUVEC,HelaS3,HepG2,K562	11	.	82256000	82260000	255,215,0
chr10	82260200	82267800	GM12878,HMEC,HUVEC,HelaS3,HepG2,K562	16	.	82260200	82267800	255,215,0
chr10	85899600	85901000	GM12878,HMEC,HUVEC,HelaS3,HepG2,K562	8	.	85899600	85901000	255,215,0
chr10	86086800	86088400	GM12878,HMEC,HUVEC,HelaS3,HepG2,K562	7	.	86086800	86088400	255,215,0
chr10	86088800	86090200	GM12878,HMEC,HUVEC,HelaS3,HepG2,K562	8	.	86088800	86090200	255,215,0
chr10	86299600	86301200	GM12878,HMEC,HUVEC,HelaS3,HepG2,K562	7	.	86299600	86301200	255,215,0
chr10	88159200	88163200	GM12878,HMEC,HUVEC,HelaS3,HepG2,K562	9	.	88159200	88163200	255,215,0
chr10	88281400	88283000	GM12878,HMEC,HUVEC,HelaS3,HepG2,K562	7	.	88281400	88283000	255,215,0
chr10	88713200	88721600	GM12878,HMEC,HUVEC,HelaS3,HepG2,K562	15	.	88713200	88721600	255,215,0
chr10	88726200	88728400	GM12878,HMEC,HUVEC,HelaS3,HepG2,K562	11	.	88726200	88728400	255,215,0
chr10	88850600	88854000	GM12878,HMEC,HUVEC,HelaS3,HepG2,K562	10	.	88850600	88854000	255,215,0
chr10	89262800	89264400	GM12878,HMEC,HUVEC,HelaS3,HepG2,K562	7	.	89262800	89264400	255,215,0
chr10	89265400	89267400	GM12878,HMEC,HUVEC,HelaS3,HepG2,K562	9	.	89265400	89267400	255,215,0
chr10	89574800	89577800	GM12878,HMEC,HUVEC,HelaS3,HepG2,K562	14	.	89574800	89577800	255,215,0
chr10	89578000	89579000	GM12878,HMEC,HUVEC,HelaS3,HepG2,K562	6	.	89578000	89579000	255,215,0
chr10	89620000	89623000	GM12878,HMEC,HUVEC,HelaS3,HepG2,K562	9	.	89620000	89623000	255,215,0
chr10	89625000	89629000	GM12878,HMEC,HUVEC,HelaS3,HepG2,K562	16	.	89625000	89629000	255,215,0
chr10	90734400	90735600	GM12878,HMEC,HUVEC,HelaS3,HepG2,K562	9	.	90734400	90735600	255,215,0
chr10	90751000	90754200	GM12878,HMEC,HUVEC,HelaS3,HepG2,K562	9	.	90751000	90754200	255,215,0
chr10	91061000	91063400	GM12878,HMEC,HUVEC,HelaS3,HepG2,K562	7	.	91061000	91063400	255,215,0
chr10	91086600	91088600	GM12878,HMEC,HUVEC,HelaS3,HepG2,K562	8	.	91086600	91088600	255,215,0
chr10	91151600	91153200	GM12878,HMEC,HUVEC,HelaS3,HepG2,K562	10	.	91151600	91153200	255,215,0
chr10	91402800	91404400	GM12878,HMEC,HUVEC,HelaS3,HepG2,K562	8	.	91402800	91404400	255,215,0
chr10	91404800	91406600	GM12878,HMEC,HUVEC,HelaS3,HepG2,K562	7	.	91404800	91406600	255,215,0
chr10	91459200	91463600	GM12878,HMEC,HUVEC,HelaS3,HepG2,K562	15	.	91459200	91463600	255,215,0
chr10	92631000	92633400	GM12878,HMEC,HUVEC,HelaS3,HepG2,K562	15	.	92631000	92633400	255,215,0
chr10	92922800	92924800	GM12878,HMEC,HUVEC,HelaS3,HepG2,K562	6	.	92922800	92924800	255,215,0
chr10	92980800	92982000	GM12878,HMEC,HUVEC,HelaS3,HepG2,K562	8	.	92980800	92982000	255,215,0
chr10	93058000	93058800	GM12878,HMEC,HUVEC,HelaS3,HepG2,K562	6	.	93058000	93058800	255,215,0
chr10	93168800	93169600	GM12878,HMEC,HUVEC,HelaS3,HepG2,K562	6	.	93168800	93169600	255,215,0
chr10	93556000	93558400	GM12878,HMEC,HUVEC,HelaS3,HepG2,K562	8	.	93556000	93558400	255,215,0
chr10	93558800	93560800	GM12878,HMEC,HUVEC,HelaS3,HepG2,K562	9	.	93558800	93560800	255,215,0
chr10	93668600	93669600	GM12878,HMEC,HUVEC,HelaS3,HepG2,K562	6	.	93668600	93669600	255,215,0
chr10	93682800	93683600	GM12878,HMEC,HUVEC,HelaS3,HepG2,K562	6	.	93682800	93683600	255,215,0
chr10	93684000	93685200	GM12878,HMEC,HUVEC,HelaS3,HepG2,K562	6	.	93684000	93685200	255,215,0
chr10	94000000	94001600	GM12878,HMEC,HUVEC,HelaS3,HepG2,K562	8	.	94000000	94001600	255,215,0
chr10	94049600	94050400	GM12878,HMEC,HUVEC,HelaS3,HepG2,K562	6	.	94049600	94050400	255,215,0
chr10	94051400	94053000	GM12878,HMEC,HUVEC,HelaS3,HepG2,K562	6	.	94051400	94053000	255,215,0
chr10	94331200	94333200	GM12878,HMEC,HUVEC,HelaS3,HepG2,K562	9	.	94331200	94333200	255,215,0
chr10	94334200	94335200	GM12878,HMEC,HUVEC,HelaS3,HepG2,K562	8	.	94334200	94335200	255,215,0
chr10	94350200	94353000	GM12878,HMEC,HUVEC,HelaS3,HepG2,K562	16	.	94350200	94353000	255,215,0
chr10	94353200	94357400	GM12878,HMEC,HUVEC,HelaS3,HepG2,K562	18	.	94353200	94357400	255,215,0
chr10	94606800	94608400	GM12878,HMEC,HUVEC,HelaS3,HepG2,K562	8	.	94606800	94608400	255,215,0
chr10	95255200	95256200	GM12878,HMEC,HUVEC,HelaS3,HepG2,K562	8	.	95255200	95256200	255,215,0
chr10	95256400	95257000	GM12878,HMEC,HUVEC,HelaS3,HepG2,K562	6	.	95256400	95257000	255,215,0
chr10	95461200	95463400	GM12878,HMEC,HUVEC,HelaS3,HepG2,K562	13	.	95461200	95463400	255,215,0
chr10	96121000	96123200	GM12878,HMEC,HUVEC,HelaS3,HepG2,K562	12	.	96121000	96123200	255,215,0
chr10	96161800	96162200	GM12878,HMEC,HUVEC,HelaS3,HepG2,K562	6	.	96161800	96162200	255,215,0
chr10	96163000	96164200	GM12878,HMEC,HUVEC,HelaS3,HepG2,K562	6	.	96163000	96164200	255,215,0
chr10	96304000	96305600	GM12878,HMEC,HUVEC,HelaS3,HepG2,K562	7	.	96304000	96305600	255,215,0
chr10	96305800	96307800	GM12878,HMEC,HUVEC,HelaS3,HepG2,K562	7	.	96305800	96307800	255,215,0
chr10	97048200	97050400	GM12878,HMEC,HUVEC,HelaS3,HepG2,K562	9	.	97048200	97050400	255,215,0
chr10	97067800	97069200	GM12878,HMEC,HUVEC,HelaS3,HepG2,K562	8	.	97067800	97069200	255,215,0
chr10	97415000	97416000	GM12878,HMEC,HUVEC,HelaS3,HepG2,K562	6	.	97415000	97416000	255,215,0
chr10	97416400	97417200	GM12878,HMEC,HUVEC,HelaS3,HepG2,K562	6	.	97416400	97417200	255,215,0
chr10	97666400	97668200	GM12878,HMEC,HUVEC,HelaS3,HepG2,K562	10	.	97666400	97668200	255,215,0
chr10	97802400	97805600	GM12878,HMEC,HUVEC,HelaS3,HepG2,K562	11	.	97802400	97805600	255,215,0
chr10	97849000	97850600	GM12878,HMEC,HUVEC,HelaS3,HepG2,K562	11	.	97849000	97850600	255,215,0
chr10	98342800	98346000	GM12878,HMEC,HUVEC,HelaS3,HepG2,K562	7	.	98342800	98346000	255,215,0
chr10	98346800	98348200	GM12878,HMEC,HUVEC,HelaS3,HepG2,K562	6	.	98346800	98348200	255,215,0
chr10	98589800	98592000	GM12878,HMEC,HUVEC,HelaS3,HepG2,K562	10	.	98589800	98592000	255,215,0
chr10	98593400	98594600	GM12878,HMEC,HUVEC,HelaS3,HepG2,K562	10	.	98593400	98594600	255,215,0
chr10	99050400	99054000	GM12878,HMEC,HUVEC,HelaS3,HepG2,K562	13	.	99050400	99054000	255,215,0
chr10	99078400	99079200	GM12878,HMEC,HUVEC,HelaS3,HepG2,K562	6	.	99078400	99079200	255,215,0
chr10	99094400	99095400	GM12878,HMEC,HUVEC,HelaS3,HepG2,K562	6	.	99094400	99095400	255,215,0
chr10	99185000	99185800	GM12878,HMEC,HUVEC,HelaS3,HepG2,K562	7	.	99185000	99185800	255,215,0
chr10	99186200	99188800	GM12878,HMEC,HUVEC,HelaS3,HepG2,K562	11	.	99186200	99188800	255,215,0
chr10	99204400	99205400	GM12878,HMEC,HUVEC,HelaS3,HepG2,K562	7	.	99204400	99205400	255,215,0
chr10	99206200	99207400	GM12878,HMEC,HUVEC,HelaS3,HepG2,K562	7	.	99206200	99207400	255,215,0
chr10	99256400	99258600	GM12878,HMEC,HUVEC,HelaS3,HepG2,K562	9	.	99256400	99258600	255,215,0
chr10	99399600	99400400	GM12878,HMEC,HUVEC,HelaS3,HepG2,K562	7	.	99399600	99400400	255,215,0
chr10	99400800	99402600	GM12878,HMEC,HUVEC,HelaS3,HepG2,K562	7	.	99400800	99402600	255,215,0
chr10	99408200	99410000	GM12878,HMEC,HUVEC,HelaS3,HepG2,K562	7	.	99408200	99410000	255,215,0
chr10	99443200	99448800	GM12878,HMEC,HUVEC,HelaS3,HepG2,K562	19	.	99443200	99448800	255,215,0
chr10	99497400	99498800	GM12878,HMEC,HUVEC,HelaS3,HepG2,K562	7	.	99497400	99498800	255,215,0
chr10	99893800	99894600	GM12878,HMEC,HUVEC,HelaS3,HepG2,K562	6	.	99893800	99894600	255,215,0
chr10	99894800	99896000	GM12878,HMEC,HUVEC,HelaS3,HepG2,K562	7	.	99894800	99896000	255,215,0
chr10	100174000	100175200	GM12878,HMEC,HUVEC,HelaS3,HepG2,K562	8	.	100174000	100175200	255,215,0
chr10	100205400	100207600	GM12878,HMEC,HUVEC,HelaS3,HepG2,K562	12	.	100205400	100207600	255,215,0
chr10	101189000	101192200	GM12878,HMEC,HUVEC,HelaS3,HepG2,K562	14	.	101189000	101192200	255,215,0
chr10	101377600	101379800	GM12878,HMEC,HUVEC,HelaS3,HepG2,K562	10	.	101377600	101379800	255,215,0
chr10	101380200	101382400	GM12878,HMEC,HUVEC,HelaS3,HepG2,K562	10	.	101380200	101382400	255,215,0
chr10	101418000	101419000	GM12878,HMEC,HUVEC,HelaS3,HepG2,K562	6	.	101418000	101419000	255,215,0
chr10	101419600	101422000	GM12878,HMEC,HUVEC,HelaS3,HepG2,K562	8	.	101419600	101422000	255,215,0
chr10	101492000	101493000	GM12878,HMEC,HUVEC,HelaS3,HepG2,K562	6	.	101492000	101493000	255,215,0
chr10	101761400	101770600	GM12878,HMEC,HUVEC,HelaS3,HepG2,K562	23	.	101761400	101770600	255,215,0
chr10	101943800	101947800	GM12878,HMEC,HUVEC,HelaS3,HepG2,K562	20	.	101943800	101947800	255,215,0
chr10	102044600	102046200	GM12878,HMEC,HUVEC,HelaS3,HepG2,K562	9	.	102044600	102046200	255,215,0
chr10	102046600	102047400	GM12878,HMEC,HUVEC,HelaS3,HepG2,K562	6	.	102046600	102047400	255,215,0
chr10	102105200	102107200	GM12878,HMEC,HUVEC,HelaS3,HepG2,K562	10	.	102105200	102107200	255,215,0
chr10	102132000	102135600	GM12878,HMEC,HUVEC,HelaS3,HepG2,K562	8	.	102132000	102135600	255,215,0
chr10	102289600	102290400	GM12878,HMEC,HUVEC,HelaS3,HepG2,K562	7	.	102289600	102290400	255,215,0
chr10	102671600	102674800	GM12878,HMEC,HUVEC,HelaS3,HepG2,K562	13	.	102671600	102674800	255,215,0
chr10	102747200	102748800	GM12878,HMEC,HUVEC,HelaS3,HepG2,K562	7	.	102747200	102748800	255,215,0
chr10	102757200	102762200	GM12878,HMEC,HUVEC,HelaS3,HepG2,K562	14	.	102757200	102762200	255,215,0
chr10	102790600	102793400	GM12878,HMEC,HUVEC,HelaS3,HepG2,K562	12	.	102790600	102793400	255,215,0
chr10	102801800	102803800	GM12878,HMEC,HUVEC,HelaS3,HepG2,K562	10	.	102801800	102803800	255,215,0
chr10	102819200	102824200	GM12878,HMEC,HUVEC,HelaS3,HepG2,K562	14	.	102819200	102824200	255,215,0
chr10	102825000	102826800	GM12878,HMEC,HUVEC,HelaS3,HepG2,K562	6	.	102825000	102826800	255,215,0
chr10	102827000	102828000	GM12878,HMEC,HUVEC,HelaS3,HepG2,K562	6	.	102827000	102828000	255,215,0
chr10	103113000	103113800	GM12878,HMEC,HUVEC,HelaS3,HepG2,K562	6	.	103113000	103113800	255,215,0
chr10	103329400	103331000	GM12878,HMEC,HUVEC,HelaS3,HepG2,K562	10	.	103329400	103331000	255,215,0
chr10	103346600	103347600	GM12878,HMEC,HUVEC,HelaS3,HepG2,K562	6	.	103346600	103347600	255,215,0
chr10	103452600	103454200	GM12878,HMEC,HUVEC,HelaS3,HepG2,K562	7	.	103452600	103454200	255,215,0
chr10	103454600	103455600	GM12878,HMEC,HUVEC,HelaS3,HepG2,K562	6	.	103454600	103455600	255,215,0
chr10	103541800	103544200	GM12878,HMEC,HUVEC,HelaS3,HepG2,K562	11	.	103541800	103544200	255,215,0
chr10	103573800	103575600	GM12878,HMEC,HUVEC,HelaS3,HepG2,K562	9	.	103573800	103575600	255,215,0
chr10	103575800	103577400	GM12878,HMEC,HUVEC,HelaS3,HepG2,K562	10	.	103575800	103577400	255,215,0
chr10	103578000	103580200	GM12878,HMEC,HUVEC,HelaS3,HepG2,K562	9	.	103578000	103580200	255,215,0
chr10	103599200	103601200	GM12878,HMEC,HUVEC,HelaS3,HepG2,K562	10	.	103599200	103601200	255,215,0
chr10	103824200	103825000	GM12878,HMEC,HUVEC,HelaS3,HepG2,K562	6	.	103824200	103825000	255,215,0
chr10	103825800	103826800	GM12878,HMEC,HUVEC,HelaS3,HepG2,K562	8	.	103825800	103826800	255,215,0
chr10	103871800	103874200	GM12878,HMEC,HUVEC,HelaS3,HepG2,K562	9	.	103871800	103874200	255,215,0
chr10	103874600	103876000	GM12878,HMEC,HUVEC,HelaS3,HepG2,K562	8	.	103874600	103876000	255,215,0
chr10	103876800	103879800	GM12878,HMEC,HUVEC,HelaS3,HepG2,K562	15	.	103876800	103879800	255,215,0
chr10	103880200	103881600	GM12878,HMEC,HUVEC,HelaS3,HepG2,K562	6	.	103880200	103881600	255,215,0
chr10	103911000	103913800	GM12878,HMEC,HUVEC,HelaS3,HepG2,K562	14	.	103911000	103913800	255,215,0
chr10	103929000	103930000	GM12878,HMEC,HUVEC,HelaS3,HepG2,K562	6	.	103929000	103930000	255,215,0
chr10	104004200	104005400	GM12878,HMEC,HUVEC,HelaS3,HepG2,K562	8	.	104004200	104005400	255,215,0
chr10	104005600	104007400	GM12878,HMEC,HUVEC,HelaS3,HepG2,K562	7	.	104005600	104007400	255,215,0
chr10	104153400	104154000	GM12878,HMEC,HUVEC,HelaS3,HepG2,K562	6	.	104153400	104154000	255,215,0
chr10	104154200	104156800	GM12878,HMEC,HUVEC,HelaS3,HepG2,K562	12	.	104154200	104156800	255,215,0
chr10	104159400	104159800	GM12878,HMEC,HUVEC,HelaS3,HepG2,K562	6	.	104159400	104159800	255,215,0
chr10	104178800	104181000	GM12878,HMEC,HUVEC,HelaS3,HepG2,K562	8	.	104178800	104181000	255,215,0
chr10	104182000	104183000	GM12878,HMEC,HUVEC,HelaS3,HepG2,K562	6	.	104182000	104183000	255,215,0
chr10	104191200	104192800	GM12878,HMEC,HUVEC,HelaS3,HepG2,K562	10	.	104191200	104192800	255,215,0
chr10	104208800	104210600	GM12878,HMEC,HUVEC,HelaS3,HepG2,K562	10	.	104208800	104210600	255,215,0
chr10	104220400	104222000	GM12878,HMEC,HUVEC,HelaS3,HepG2,K562	9	.	104220400	104222000	255,215,0
chr10	104260800	104262000	GM12878,HMEC,HUVEC,HelaS3,HepG2,K562	8	.	104260800	104262000	255,215,0
chr10	104262600	104263600	GM12878,HMEC,HUVEC,HelaS3,HepG2,K562	8	.	104262600	104263600	255,215,0
chr10	104264200	104265000	GM12878,HMEC,HUVEC,HelaS3,HepG2,K562	6	.	104264200	104265000	255,215,0
chr10	104401200	104403800	GM12878,HMEC,HUVEC,HelaS3,HepG2,K562	7	.	104401200	104403800	255,215,0
chr10	104404200	104409800	GM12878,HMEC,HUVEC,HelaS3,HepG2,K562	16	.	104404200	104409800	255,215,0
chr10	104471400	104473600	GM12878,HMEC,HUVEC,HelaS3,HepG2,K562	8	.	104471400	104473600	255,215,0
chr10	104474000	104475400	GM12878,HMEC,HUVEC,HelaS3,HepG2,K562	8	.	104474000	104475400	255,215,0
chr10	104502600	104503600	GM12878,HMEC,HUVEC,HelaS3,HepG2,K562	6	.	104502600	104503600	255,215,0
chr10	104504000	104505000	GM12878,HMEC,HUVEC,HelaS3,HepG2,K562	6	.	104504000	104505000	255,215,0
chr10	104613600	104614000	GM12878,HMEC,HUVEC,HelaS3,HepG2,K562	6	.	104613600	104614000	255,215,0
chr10	104676800	104678000	GM12878,HMEC,HUVEC,HelaS3,HepG2,K562	7	.	104676800	104678000	255,215,0
chr10	104951200	104952400	GM12878,HMEC,HUVEC,HelaS3,HepG2,K562	9	.	104951200	104952400	255,215,0
chr10	104953000	104954400	GM12878,HMEC,HUVEC,HelaS3,HepG2,K562	8	.	104953000	104954400	255,215,0
chr10	105111000	105111400	GM12878,HMEC,HUVEC,HelaS3,HepG2,K562	6	.	105111000	105111400	255,215,0
chr10	105128400	105129000	GM12878,HMEC,HUVEC,HelaS3,HepG2,K562	6	.	105128400	105129000	255,215,0
chr10	105154600	105156200	GM12878,HMEC,HUVEC,HelaS3,HepG2,K562	10	.	105154600	105156200	255,215,0
chr10	105156800	105158000	GM12878,HMEC,HUVEC,HelaS3,HepG2,K562	6	.	105156800	105158000	255,215,0
chr10	105667400	105669200	GM12878,HMEC,HUVEC,HelaS3,HepG2,K562	7	.	105667400	105669200	255,215,0
chr10	105675200	105679200	GM12878,HMEC,HUVEC,HelaS3,HepG2,K562	17	.	105675200	105679200	255,215,0
chr10	105727400	105731200	GM12878,HMEC,HUVEC,HelaS3,HepG2,K562	14	.	105727400	105731200	255,215,0
chr10	105875200	105883400	GM12878,HMEC,HUVEC,HelaS3,HepG2,K562	19	.	105875200	105883400	255,215,0
chr10	105991200	105992000	GM12878,HMEC,HUVEC,HelaS3,HepG2,K562	6	.	105991200	105992000	255,215,0
chr10	106012000	106014800	GM12878,HMEC,HUVEC,HelaS3,HepG2,K562	6	.	106012000	106014800	255,215,0
chr10	106015000	106017200	GM12878,HMEC,HUVEC,HelaS3,HepG2,K562	7	.	106015000	106017200	255,215,0
chr10	106084800	106094200	GM12878,HMEC,HUVEC,HelaS3,HepG2,K562	13	.	106084800	106094200	255,215,0
chr10	106094800	106098000	GM12878,HMEC,HUVEC,HelaS3,HepG2,K562	14	.	106094800	106098000	255,215,0
chr10	106098400	106101800	GM12878,HMEC,HUVEC,HelaS3,HepG2,K562	6	.	106098400	106101800	255,215,0
chr10	106109000	106112200	GM12878,HMEC,HUVEC,HelaS3,HepG2,K562	9	.	106109000	106112200	255,215,0
chr10	111681600	111682800	GM12878,HMEC,HUVEC,HelaS3,HepG2,K562	8	.	111681600	111682800	255,215,0
chr10	111683400	111684200	GM12878,HMEC,HUVEC,HelaS3,HepG2,K562	6	.	111683400	111684200	255,215,0
chr10	111834000	111838200	GM12878,HMEC,HUVEC,HelaS3,HepG2,K562	13	.	111834000	111838200	255,215,0
chr10	111970200	111971600	GM12878,HMEC,HUVEC,HelaS3,HepG2,K562	9	.	111970200	111971600	255,215,0
chr10	111985000	111985800	GM12878,HMEC,HUVEC,HelaS3,HepG2,K562	6	.	111985000	111985800	255,215,0
chr10	111986200	111987800	GM12878,HMEC,HUVEC,HelaS3,HepG2,K562	8	.	111986200	111987800	255,215,0
chr10	112062600	112064200	GM12878,HMEC,HUVEC,HelaS3,HepG2,K562	7	.	112062600	112064200	255,215,0
chr10	112064600	112066400	GM12878,HMEC,HUVEC,HelaS3,HepG2,K562	11	.	112064600	112066400	255,215,0
chr10	112155000	112156600	GM12878,HMEC,HUVEC,HelaS3,HepG2,K562	7	.	112155000	112156600	255,215,0
chr10	112258400	112265800	GM12878,HMEC,HUVEC,HelaS3,HepG2,K562	15	.	112258400	112265800	255,215,0
chr10	112326200	112327600	GM12878,HMEC,HUVEC,HelaS3,HepG2,K562	7	.	112326200	112327600	255,215,0
chr10	112328000	112329200	GM12878,HMEC,HUVEC,HelaS3,HepG2,K562	8	.	112328000	112329200	255,215,0
chr10	112431600	112432800	GM12878,HMEC,HUVEC,HelaS3,HepG2,K562	7	.	112431600	112432800	255,215,0
chr10	112533400	112535200	GM12878,HMEC,HUVEC,HelaS3,HepG2,K562	7	.	112533400	112535200	255,215,0
chr10	112630200	112631800	GM12878,HMEC,HUVEC,HelaS3,HepG2,K562	6	.	112630200	112631800	255,215,0
chr10	112632000	112634200	GM12878,HMEC,HUVEC,HelaS3,HepG2,K562	13	.	112632000	112634200	255,215,0
chr10	112677200	112678600	GM12878,HMEC,HUVEC,HelaS3,HepG2,K562	6	.	112677200	112678600	255,215,0
chr10	112679800	112681600	GM12878,HMEC,HUVEC,HelaS3,HepG2,K562	7	.	112679800	112681600	255,215,0
chr10	114134400	114137000	GM12878,HMEC,HUVEC,HelaS3,HepG2,K562	9	.	114134400	114137000	255,215,0
chr10	114205400	114206600	GM12878,HMEC,HUVEC,HelaS3,HepG2,K562	7	.	114205400	114206600	255,215,0
chr10	115439800	115442600	GM12878,HMEC,HUVEC,HelaS3,HepG2,K562	7	.	115439800	115442600	255,215,0
chr10	115548200	115549200	GM12878,HMEC,HUVEC,HelaS3,HepG2,K562	7	.	115548200	115549200	255,215,0
chr10	115612000	115614400	GM12878,HMEC,HUVEC,HelaS3,HepG2,K562	8	.	115612000	115614400	255,215,0
chr10	115615000	115617800	GM12878,HMEC,HUVEC,HelaS3,HepG2,K562	10	.	115615000	115617800	255,215,0
chr10	115934000	115935000	GM12878,HMEC,HUVEC,HelaS3,HepG2,K562	6	.	115934000	115935000	255,215,0
chr10	116580600	116581600	GM12878,HMEC,HUVEC,HelaS3,HepG2,K562	7	.	116580600	116581600	255,215,0
chr10	116582400	116583200	GM12878,HMEC,HUVEC,HelaS3,HepG2,K562	7	.	116582400	116583200	255,215,0
chr10	116698400	116699800	GM12878,HMEC,HUVEC,HelaS3,HepG2,K562	7	.	116698400	116699800	255,215,0
chr10	118934400	118935600	GM12878,HMEC,HUVEC,HelaS3,HepG2,K562	10	.	118934400	118935600	255,215,0
chr10	119135400	119136400	GM12878,HMEC,HUVEC,HelaS3,HepG2,K562	6	.	119135400	119136400	255,215,0
chr10	119804200	119805800	GM12878,HMEC,HUVEC,HelaS3,HepG2,K562	8	.	119804200	119805800	255,215,0
chr10	120100000	120103400	GM12878,HMEC,HUVEC,HelaS3,HepG2,K562	11	.	120100000	120103400	255,215,0
chr10	120512000	120514000	GM12878,HMEC,HUVEC,HelaS3,HepG2,K562	8	.	120512000	120514000	255,215,0
chr10	120514400	120515400	GM12878,HMEC,HUVEC,HelaS3,HepG2,K562	7	.	120514400	120515400	255,215,0
chr10	120788400	120790800	GM12878,HMEC,HUVEC,HelaS3,HepG2,K562	15	.	120788400	120790800	255,215,0
chr10	120837200	120841200	GM12878,HMEC,HUVEC,HelaS3,HepG2,K562	11	.	120837200	120841200	255,215,0
chr10	120864000	120865200	GM12878,HMEC,HUVEC,HelaS3,HepG2,K562	9	.	120864000	120865200	255,215,0
chr10	120923600	120926400	GM12878,HMEC,HUVEC,HelaS3,HepG2,K562	11	.	120923600	120926400	255,215,0
chr10	120936800	120938000	GM12878,HMEC,HUVEC,HelaS3,HepG2,K562	6	.	120936800	120938000	255,215,0
chr10	120938200	120939000	GM12878,HMEC,HUVEC,HelaS3,HepG2,K562	6	.	120938200	120939000	255,215,0
chr10	120965200	120966600	GM12878,HMEC,HUVEC,HelaS3,HepG2,K562	6	.	120965200	120966600	255,215,0
chr10	121064600	121067200	GM12878,HMEC,HUVEC,HelaS3,HepG2,K562	8	.	121064600	121067200	255,215,0
chr10	121074400	121078000	GM12878,HMEC,HUVEC,HelaS3,HepG2,K562	10	.	121074400	121078000	255,215,0
chr10	121249000	121249800	GM12878,HMEC,HUVEC,HelaS3,HepG2,K562	6	.	121249000	121249800	255,215,0
chr10	121302400	121303400	GM12878,HMEC,HUVEC,HelaS3,HepG2,K562	6	.	121302400	121303400	255,215,0
chr10	121356600	121358200	GM12878,HMEC,HUVEC,HelaS3,HepG2,K562	6	.	121356600	121358200	255,215,0
chr10	121410200	121410800	GM12878,HMEC,HUVEC,HelaS3,HepG2,K562	6	.	121410200	121410800	255,215,0
chr10	121445800	121448000	GM12878,HMEC,HUVEC,HelaS3,HepG2,K562	10	.	121445800	121448000	255,215,0
chr10	121484000	121486800	GM12878,HMEC,HUVEC,HelaS3,HepG2,K562	14	.	121484000	121486800	255,215,0
chr10	121630000	121631800	GM12878,HMEC,HUVEC,HelaS3,HepG2,K562	7	.	121630000	121631800	255,215,0
chr10	121632200	121633800	GM12878,HMEC,HUVEC,HelaS3,HepG2,K562	6	.	121632200	121633800	255,215,0
chr10	121651400	121652400	GM12878,HMEC,HUVEC,HelaS3,HepG2,K562	6	.	121651400	121652400	255,215,0
chr10	122610000	122612600	GM12878,HMEC,HUVEC,HelaS3,HepG2,K562	13	.	122610000	122612600	255,215,0
chr10	123685800	123687000	GM12878,HMEC,HUVEC,HelaS3,HepG2,K562	7	.	123685800	123687000	255,215,0
chr10	123687400	123688800	GM12878,HMEC,HUVEC,HelaS3,HepG2,K562	6	.	123687400	123688800	255,215,0
chr10	123733000	123734400	GM12878,HMEC,HUVEC,HelaS3,HepG2,K562	8	.	123733000	123734400	255,215,0
chr10	124132600	124134200	GM12878,HMEC,HUVEC,HelaS3,HepG2,K562	6	.	124132600	124134200	255,215,0
chr10	124638000	124638800	GM12878,HMEC,HUVEC,HelaS3,HepG2,K562	6	.	124638000	124638800	255,215,0
chr10	124639000	124640400	GM12878,HMEC,HUVEC,HelaS3,HepG2,K562	9	.	124639000	124640400	255,215,0
chr10	124739200	124740000	GM12878,HMEC,HUVEC,HelaS3,HepG2,K562	6	.	124739200	124740000	255,215,0
chr10	124740200	124741000	GM12878,HMEC,HUVEC,HelaS3,HepG2,K562	6	.	124740200	124741000	255,215,0
chr10	124766000	124767800	GM12878,HMEC,HUVEC,HelaS3,HepG2,K562	9	.	124766000	124767800	255,215,0
chr10	124768200	124770200	GM12878,HMEC,HUVEC,HelaS3,HepG2,K562	9	.	124768200	124770200	255,215,0
chr10	126107400	126108400	GM12878,HMEC,HUVEC,HelaS3,HepG2,K562	6	.	126107400	126108400	255,215,0
chr10	126334800	126338200	GM12878,HMEC,HUVEC,HelaS3,HepG2,K562	11	.	126334800	126338200	255,215,0
chr10	126428400	126431600	GM12878,HMEC,HUVEC,HelaS3,HepG2,K562	11	.	126428400	126431600	255,215,0
chr10	126491000	126491800	GM12878,HMEC,HUVEC,HelaS3,HepG2,K562	8	.	126491000	126491800	255,215,0
chr10	126606000	126607800	GM12878,HMEC,HUVEC,HelaS3,HepG2,K562	9	.	126606000	126607800	255,215,0
chr10	129920800	129924200	GM12878,HMEC,HUVEC,HelaS3,HepG2,K562	7	.	129920800	129924200	255,215,0
chr10	129924600	129926200	GM12878,HMEC,HUVEC,HelaS3,HepG2,K562	7	.	129924600	129926200	255,215,0
chr10	131907200	131910600	GM12878,HMEC,HUVEC,HelaS3,HepG2,K562	16	.	131907200	131910600	255,215,0
chr10	131933800	131934800	GM12878,HMEC,HUVEC,HelaS3,HepG2,K562	8	.	131933800	131934800	255,215,0
chr10	131935000	131937600	GM12878,HMEC,HUVEC,HelaS3,HepG2,K562	12	.	131935000	131937600	255,215,0
chr10	133792000	133795200	GM12878,HMEC,HUVEC,HelaS3,HepG2,K562	12	.	133792000	133795200	255,215,0
chr10	134142200	134146800	GM12878,HMEC,HUVEC,HelaS3,HepG2,K562	18	.	134142200	134146800	255,215,0
chr10	134349400	134351400	GM12878,HMEC,HUVEC,HelaS3,HepG2,K562	13	.	134349400	134351400	255,215,0
chr10	134351600	134354400	GM12878,HMEC,HUVEC,HelaS3,HepG2,K562	7	.	134351600	134354400	255,215,0
chr10	134384200	134386400	GM12878,HMEC,HUVEC,HelaS3,HepG2,K562	8	.	134384200	134386400	255,215,0
chr10	135070800	135073800	GM12878,HMEC,HUVEC,HelaS3,HepG2,K562	10	.	135070800	135073800	255,215,0
chr10	135120400	135122000	GM12878,HMEC,HUVEC,HelaS3,HepG2,K562	7	.	135120400	135122000	255,215,0
chr10	135208000	135209200	GM12878,HMEC,HUVEC,HelaS3,HepG2,K562	9	.	135208000	135209200	255,215,0
chr11	205800	207000	GM12878,HMEC,HUVEC,HelaS3,HepG2,K562	6	.	205800	207000	255,215,0
chr11	207200	210800	GM12878,HMEC,HUVEC,HelaS3,HepG2,K562	14	.	207200	210800	255,215,0
chr11	235200	236000	GM12878,HMEC,HUVEC,HelaS3,HepG2,K562	6	.	235200	236000	255,215,0
chr11	237200	238600	GM12878,HMEC,HUVEC,HelaS3,HepG2,K562	6	.	237200	238600	255,215,0
chr11	307800	308600	GM12878,HMEC,HUVEC,HelaS3,HepG2,K562	7	.	307800	308600	255,215,0
chr11	354600	356600	GM12878,HMEC,HUVEC,HelaS3,HepG2,K562	7	.	354600	356600	255,215,0
chr11	447800	449000	GM12878,HMEC,HUVEC,HelaS3,HepG2,K562	9	.	447800	449000	255,215,0
chr11	450800	451800	GM12878,HMEC,HUVEC,HelaS3,HepG2,K562	6	.	450800	451800	255,215,0
chr11	503200	508200	GM12878,HMEC,HUVEC,HelaS3,HepG2,K562	20	.	503200	508200	255,215,0
chr11	536000	538200	GM12878,HMEC,HUVEC,HelaS3,HepG2,K562	11	.	536000	538200	255,215,0
chr11	559400	561200	GM12878,HMEC,HUVEC,HelaS3,HepG2,K562	9	.	559400	561200	255,215,0
chr11	568400	570000	GM12878,HMEC,HUVEC,HelaS3,HepG2,K562	9	.	568400	570000	255,215,0
chr11	692800	695000	GM12878,HMEC,HUVEC,HelaS3,HepG2,K562	11	.	692800	695000	255,215,0
chr11	696200	699200	GM12878,HMEC,HUVEC,HelaS3,HepG2,K562	8	.	696200	699200	255,215,0
chr11	747800	750400	GM12878,HMEC,HUVEC,HelaS3,HepG2,K562	10	.	747800	750400	255,215,0
chr11	776200	778600	GM12878,HMEC,HUVEC,HelaS3,HepG2,K562	16	.	776200	778600	255,215,0
chr11	795200	798000	GM12878,HMEC,HUVEC,HelaS3,HepG2,K562	14	.	795200	798000	255,215,0
chr11	803600	805000	GM12878,HMEC,HUVEC,HelaS3,HepG2,K562	7	.	803600	805000	255,215,0
chr11	808400	810200	GM12878,HMEC,HUVEC,HelaS3,HepG2,K562	9	.	808400	810200	255,215,0
chr11	818600	819800	GM12878,HMEC,HUVEC,HelaS3,HepG2,K562	7	.	818600	819800	255,215,0
chr11	820000	822000	GM12878,HMEC,HUVEC,HelaS3,HepG2,K562	11	.	820000	822000	255,215,0
chr11	825400	831000	GM12878,HMEC,HUVEC,HelaS3,HepG2,K562	16	.	825400	831000	255,215,0
chr11	833200	835600	GM12878,HMEC,HUVEC,HelaS3,HepG2,K562	9	.	833200	835600	255,215,0
chr11	842400	846800	GM12878,HMEC,HUVEC,HelaS3,HepG2,K562	14	.	842400	846800	255,215,0
chr11	926400	927200	GM12878,HMEC,HUVEC,HelaS3,HepG2,K562	6	.	926400	927200	255,215,0
chr11	1283200	1284600	GM12878,HMEC,HUVEC,HelaS3,HepG2,K562	6	.	1283200	1284600	255,215,0
chr11	1356800	1358000	GM12878,HMEC,HUVEC,HelaS3,HepG2,K562	6	.	1356800	1358000	255,215,0
chr11	1783200	1786000	GM12878,HMEC,HUVEC,HelaS3,HepG2,K562	14	.	1783200	1786000	255,215,0
chr11	1969000	1971000	GM12878,HMEC,HUVEC,HelaS3,HepG2,K562	7	.	1969000	1971000	255,215,0
chr11	2420200	2421400	GM12878,HMEC,HUVEC,HelaS3,HepG2,K562	6	.	2420200	2421400	255,215,0
chr11	2421600	2423400	GM12878,HMEC,HUVEC,HelaS3,HepG2,K562	10	.	2421600	2423400	255,215,0
chr11	2950800	2952200	GM12878,HMEC,HUVEC,HelaS3,HepG2,K562	7	.	2950800	2952200	255,215,0
chr11	3009000	3013000	GM12878,HMEC,HUVEC,HelaS3,HepG2,K562	15	.	3009000	3013000	255,215,0
chr11	3077000	3078400	GM12878,HMEC,HUVEC,HelaS3,HepG2,K562	6	.	3077000	3078400	255,215,0
chr11	3078600	3079600	GM12878,HMEC,HUVEC,HelaS3,HepG2,K562	6	.	3078600	3079600	255,215,0
chr11	3399600	3401200	GM12878,HMEC,HUVEC,HelaS3,HepG2,K562	10	.	3399600	3401200	255,215,0
chr11	3442800	3445000	GM12878,HMEC,HUVEC,HelaS3,HepG2,K562	10	.	3442800	3445000	255,215,0
chr11	3816000	3818600	GM12878,HMEC,HUVEC,HelaS3,HepG2,K562	10	.	3816000	3818600	255,215,0
chr11	3819200	3819800	GM12878,HMEC,HUVEC,HelaS3,HepG2,K562	6	.	3819200	3819800	255,215,0
chr11	3830000	3830800	GM12878,HMEC,HUVEC,HelaS3,HepG2,K562	6	.	3830000	3830800	255,215,0
chr11	3858200	3863600	GM12878,HMEC,HUVEC,HelaS3,HepG2,K562	19	.	3858200	3863600	255,215,0
chr11	3874800	3876400	GM12878,HMEC,HUVEC,HelaS3,HepG2,K562	7	.	3874800	3876400	255,215,0
chr11	3877000	3880200	GM12878,HMEC,HUVEC,HelaS3,HepG2,K562	12	.	3877000	3880200	255,215,0
chr11	4115000	4116000	GM12878,HMEC,HUVEC,HelaS3,HepG2,K562	6	.	4115000	4116000	255,215,0
chr11	4116400	4118400	GM12878,HMEC,HUVEC,HelaS3,HepG2,K562	7	.	4116400	4118400	255,215,0
chr11	4208000	4209400	GM12878,HMEC,HUVEC,HelaS3,HepG2,K562	7	.	4208000	4209400	255,215,0
chr11	5301200	5302400	GM12878,HMEC,HUVEC,HelaS3,HepG2,K562	8	.	5301200	5302400	255,215,0
chr11	5705000	5706800	GM12878,HMEC,HUVEC,HelaS3,HepG2,K562	10	.	5705000	5706800	255,215,0
chr11	6254200	6255800	GM12878,HMEC,HUVEC,HelaS3,HepG2,K562	7	.	6254200	6255800	255,215,0
chr11	6256000	6257000	GM12878,HMEC,HUVEC,HelaS3,HepG2,K562	6	.	6256000	6257000	255,215,0
chr11	6408800	6411800	GM12878,HMEC,HUVEC,HelaS3,HepG2,K562	8	.	6408800	6411800	255,215,0
chr11	6412000	6412400	GM12878,HMEC,HUVEC,HelaS3,HepG2,K562	6	.	6412000	6412400	255,215,0
chr11	6495200	6496200	GM12878,HMEC,HUVEC,HelaS3,HepG2,K562	6	.	6495200	6496200	255,215,0
chr11	6501200	6502400	GM12878,HMEC,HUVEC,HelaS3,HepG2,K562	6	.	6501200	6502400	255,215,0
chr11	6502800	6504200	GM12878,HMEC,HUVEC,HelaS3,HepG2,K562	6	.	6502800	6504200	255,215,0
chr11	6623200	6624600	GM12878,HMEC,HUVEC,HelaS3,HepG2,K562	6	.	6623200	6624600	255,215,0
chr11	6625600	6627200	GM12878,HMEC,HUVEC,HelaS3,HepG2,K562	8	.	6625600	6627200	255,215,0
chr11	6627400	6629400	GM12878,HMEC,HUVEC,HelaS3,HepG2,K562	8	.	6627400	6629400	255,215,0
chr11	6633400	6634800	GM12878,HMEC,HUVEC,HelaS3,HepG2,K562	6	.	6633400	6634800	255,215,0
chr11	6638400	6641200	GM12878,HMEC,HUVEC,HelaS3,HepG2,K562	11	.	6638400	6641200	255,215,0
chr11	8007200	8009000	GM12878,HMEC,HUVEC,HelaS3,HepG2,K562	8	.	8007200	8009000	255,215,0
chr11	8703200	8703800	GM12878,HMEC,HUVEC,HelaS3,HepG2,K562	6	.	8703200	8703800	255,215,0
chr11	8704000	8707200	GM12878,HMEC,HUVEC,HelaS3,HepG2,K562	12	.	8704000	8707200	255,215,0
chr11	8709400	8711800	GM12878,HMEC,HUVEC,HelaS3,HepG2,K562	12	.	8709400	8711800	255,215,0
chr11	8931600	8932800	GM12878,HMEC,HUVEC,HelaS3,HepG2,K562	7	.	8931600	8932800	255,215,0
chr11	8933200	8934200	GM12878,HMEC,HUVEC,HelaS3,HepG2,K562	6	.	8933200	8934200	255,215,0
chr11	8984200	8985600	GM12878,HMEC,HUVEC,HelaS3,HepG2,K562	7	.	8984200	8985600	255,215,0
chr11	8986200	8987200	GM12878,HMEC,HUVEC,HelaS3,HepG2,K562	6	.	8986200	8987200	255,215,0
chr11	9285400	9286400	GM12878,HMEC,HUVEC,HelaS3,HepG2,K562	8	.	9285400	9286400	255,215,0
chr11	9336400	9337800	GM12878,HMEC,HUVEC,HelaS3,HepG2,K562	6	.	9336400	9337800	255,215,0
chr11	9383000	9386800	GM12878,HMEC,HUVEC,HelaS3,HepG2,K562	11	.	9383000	9386800	255,215,0
chr11	9406600	9409200	GM12878,HMEC,HUVEC,HelaS3,HepG2,K562	10	.	9406600	9409200	255,215,0
chr11	9481000	9482800	GM12878,HMEC,HUVEC,HelaS3,HepG2,K562	9	.	9481000	9482800	255,215,0
chr11	9483000	9484200	GM12878,HMEC,HUVEC,HelaS3,HepG2,K562	8	.	9483000	9484200	255,215,0
chr11	9484400	9485600	GM12878,HMEC,HUVEC,HelaS3,HepG2,K562	7	.	9484400	9485600	255,215,0
chr11	9586800	9592200	GM12878,HMEC,HUVEC,HelaS3,HepG2,K562	12	.	9586800	9592200	255,215,0
chr11	9593400	9595400	GM12878,HMEC,HUVEC,HelaS3,HepG2,K562	8	.	9593400	9595400	255,215,0
chr11	9596600	9600000	GM12878,HMEC,HUVEC,HelaS3,HepG2,K562	14	.	9596600	9600000	255,215,0
chr11	9633800	9637200	GM12878,HMEC,HUVEC,HelaS3,HepG2,K562	8	.	9633800	9637200	255,215,0
chr11	9684800	9687600	GM12878,HMEC,HUVEC,HelaS3,HepG2,K562	16	.	9684800	9687600	255,215,0
chr11	9777000	9782200	GM12878,HMEC,HUVEC,HelaS3,HepG2,K562	17	.	9777000	9782200	255,215,0
chr11	10344200	10345600	GM12878,HMEC,HUVEC,HelaS3,HepG2,K562	6	.	10344200	10345600	255,215,0
chr11	10509400	10512800	GM12878,HMEC,HUVEC,HelaS3,HepG2,K562	8	.	10509400	10512800	255,215,0
chr11	10561200	10562200	GM12878,HMEC,HUVEC,HelaS3,HepG2,K562	6	.	10561200	10562200	255,215,0
chr11	10562800	10563600	GM12878,HMEC,HUVEC,HelaS3,HepG2,K562	6	.	10562800	10563600	255,215,0
chr11	10678400	10682200	GM12878,HMEC,HUVEC,HelaS3,HepG2,K562	9	.	10678400	10682200	255,215,0
chr11	10830800	10832200	GM12878,HMEC,HUVEC,HelaS3,HepG2,K562	8	.	10830800	10832200	255,215,0
chr11	10877400	10879400	GM12878,HMEC,HUVEC,HelaS3,HepG2,K562	9	.	10877400	10879400	255,215,0
chr11	10880400	10881200	GM12878,HMEC,HUVEC,HelaS3,HepG2,K562	6	.	10880400	10881200	255,215,0
chr11	11862400	11863600	GM12878,HMEC,HUVEC,HelaS3,HepG2,K562	7	.	11862400	11863600	255,215,0
chr11	11864000	11867800	GM12878,HMEC,HUVEC,HelaS3,HepG2,K562	14	.	11864000	11867800	255,215,0
chr11	12130600	12132200	GM12878,HMEC,HUVEC,HelaS3,HepG2,K562	6	.	12130600	12132200	255,215,0
chr11	13229000	13230400	GM12878,HMEC,HUVEC,HelaS3,HepG2,K562	6	.	13229000	13230400	255,215,0
chr11	13298200	13299400	GM12878,HMEC,HUVEC,HelaS3,HepG2,K562	6	.	13298200	13299400	255,215,0
chr11	13484800	13485800	GM12878,HMEC,HUVEC,HelaS3,HepG2,K562	7	.	13484800	13485800	255,215,0
chr11	14356400	14360000	GM12878,HMEC,HUVEC,HelaS3,HepG2,K562	12	.	14356400	14360000	255,215,0
chr11	14519600	14522600	GM12878,HMEC,HUVEC,HelaS3,HepG2,K562	12	.	14519600	14522600	255,215,0
chr11	14540000	14541600	GM12878,HMEC,HUVEC,HelaS3,HepG2,K562	6	.	14540000	14541600	255,215,0
chr11	14541800	14543000	GM12878,HMEC,HUVEC,HelaS3,HepG2,K562	6	.	14541800	14543000	255,215,0
chr11	14912400	14914200	GM12878,HMEC,HUVEC,HelaS3,HepG2,K562	10	.	14912400	14914200	255,215,0
chr11	16759200	16760000	GM12878,HMEC,HUVEC,HelaS3,HepG2,K562	6	.	16759200	16760000	255,215,0
chr11	16760400	16762400	GM12878,HMEC,HUVEC,HelaS3,HepG2,K562	8	.	16760400	16762400	255,215,0
chr11	17097200	17098800	GM12878,HMEC,HUVEC,HelaS3,HepG2,K562	10	.	17097200	17098800	255,215,0
chr11	17099400	17100600	GM12878,HMEC,HUVEC,HelaS3,HepG2,K562	7	.	17099400	17100600	255,215,0
chr11	17229600	17232400	GM12878,HMEC,HUVEC,HelaS3,HepG2,K562	7	.	17229600	17232400	255,215,0
chr11	17297000	17299400	GM12878,HMEC,HUVEC,HelaS3,HepG2,K562	14	.	17297000	17299400	255,215,0
chr11	17372800	17376600	GM12878,HMEC,HUVEC,HelaS3,HepG2,K562	18	.	17372800	17376600	255,215,0
chr11	18340600	18346800	GM12878,HMEC,HUVEC,HelaS3,HepG2,K562	20	.	18340600	18346800	255,215,0
chr11	18404200	18406600	GM12878,HMEC,HUVEC,HelaS3,HepG2,K562	6	.	18404200	18406600	255,215,0
chr11	18415200	18416400	GM12878,HMEC,HUVEC,HelaS3,HepG2,K562	6	.	18415200	18416400	255,215,0
chr11	18547000	18548200	GM12878,HMEC,HUVEC,HelaS3,HepG2,K562	7	.	18547000	18548200	255,215,0
chr11	18608800	18609800	GM12878,HMEC,HUVEC,HelaS3,HepG2,K562	7	.	18608800	18609800	255,215,0
chr11	18654200	18657000	GM12878,HMEC,HUVEC,HelaS3,HepG2,K562	16	.	18654200	18657000	255,215,0
chr11	18719800	18721000	GM12878,HMEC,HUVEC,HelaS3,HepG2,K562	9	.	18719800	18721000	255,215,0
chr11	19137800	19138600	GM12878,HMEC,HUVEC,HelaS3,HepG2,K562	6	.	19137800	19138600	255,215,0
chr11	19733000	19734800	GM12878,HMEC,HUVEC,HelaS3,HepG2,K562	8	.	19733000	19734800	255,215,0
chr11	20408400	20408800	GM12878,HMEC,HUVEC,HelaS3,HepG2,K562	6	.	20408400	20408800	255,215,0
chr11	20409800	20411200	GM12878,HMEC,HUVEC,HelaS3,HepG2,K562	7	.	20409800	20411200	255,215,0
chr11	22645600	22646800	GM12878,HMEC,HUVEC,HelaS3,HepG2,K562	8	.	22645600	22646800	255,215,0
chr11	22647400	22648400	GM12878,HMEC,HUVEC,HelaS3,HepG2,K562	6	.	22647400	22648400	255,215,0
chr11	22849600	22851000	GM12878,HMEC,HUVEC,HelaS3,HepG2,K562	6	.	22849600	22851000	255,215,0
chr11	22851400	22852200	GM12878,HMEC,HUVEC,HelaS3,HepG2,K562	6	.	22851400	22852200	255,215,0
chr11	27383400	27385600	GM12878,HMEC,HUVEC,HelaS3,HepG2,K562	13	.	27383400	27385600	255,215,0
chr11	27526800	27527800	GM12878,HMEC,HUVEC,HelaS3,HepG2,K562	7	.	27526800	27527800	255,215,0
chr11	28125800	28132000	GM12878,HMEC,HUVEC,HelaS3,HepG2,K562	23	.	28125800	28132000	255,215,0
chr11	30344000	30346200	GM12878,HMEC,HUVEC,HelaS3,HepG2,K562	12	.	30344000	30346200	255,215,0
chr11	31391600	31392400	GM12878,HMEC,HUVEC,HelaS3,HepG2,K562	6	.	31391600	31392400	255,215,0
chr11	31529000	31531400	GM12878,HMEC,HUVEC,HelaS3,HepG2,K562	9	.	31529000	31531400	255,215,0
chr11	32113000	32115800	GM12878,HMEC,HUVEC,HelaS3,HepG2,K562	10	.	32113000	32115800	255,215,0
chr11	32604200	32605200	GM12878,HMEC,HUVEC,HelaS3,HepG2,K562	6	.	32604200	32605200	255,215,0
chr11	32913000	32914400	GM12878,HMEC,HUVEC,HelaS3,HepG2,K562	7	.	32913000	32914400	255,215,0
chr11	32915600	32917000	GM12878,HMEC,HUVEC,HelaS3,HepG2,K562	8	.	32915600	32917000	255,215,0
chr11	33060200	33062800	GM12878,HMEC,HUVEC,HelaS3,HepG2,K562	10	.	33060200	33062800	255,215,0
chr11	33181200	33183800	GM12878,HMEC,HUVEC,HelaS3,HepG2,K562	13	.	33181200	33183800	255,215,0
chr11	33277400	33278600	GM12878,HMEC,HUVEC,HelaS3,HepG2,K562	6	.	33277400	33278600	255,215,0
chr11	33279600	33282400	GM12878,HMEC,HUVEC,HelaS3,HepG2,K562	8	.	33279600	33282400	255,215,0
chr11	33722400	33726800	GM12878,HMEC,HUVEC,HelaS3,HepG2,K562	8	.	33722400	33726800	255,215,0
chr11	33742200	33747800	GM12878,HMEC,HUVEC,HelaS3,HepG2,K562	12	.	33742200	33747800	255,215,0
chr11	33755200	33757800	GM12878,HMEC,HUVEC,HelaS3,HepG2,K562	11	.	33755200	33757800	255,215,0
chr11	34071400	34073200	GM12878,HMEC,HUVEC,HelaS3,HepG2,K562	8	.	34071400	34073200	255,215,0
chr11	34074400	34079200	GM12878,HMEC,HUVEC,HelaS3,HepG2,K562	10	.	34074400	34079200	255,215,0
chr11	34126000	34127400	GM12878,HMEC,HUVEC,HelaS3,HepG2,K562	6	.	34126000	34127400	255,215,0
chr11	34127600	34129000	GM12878,HMEC,HUVEC,HelaS3,HepG2,K562	8	.	34127600	34129000	255,215,0
chr11	34379000	34381200	GM12878,HMEC,HUVEC,HelaS3,HepG2,K562	9	.	34379000	34381200	255,215,0
chr11	34460800	34462000	GM12878,HMEC,HUVEC,HelaS3,HepG2,K562	8	.	34460800	34462000	255,215,0
chr11	34936600	34937600	GM12878,HMEC,HUVEC,HelaS3,HepG2,K562	7	.	34936600	34937600	255,215,0
chr11	34937800	34939800	GM12878,HMEC,HUVEC,HelaS3,HepG2,K562	9	.	34937800	34939800	255,215,0
chr11	35358200	35360000	GM12878,HMEC,HUVEC,HelaS3,HepG2,K562	7	.	35358200	35360000	255,215,0
chr11	35683000	35686400	GM12878,HMEC,HUVEC,HelaS3,HepG2,K562	14	.	35683000	35686400	255,215,0
chr11	35843400	35844200	GM12878,HMEC,HUVEC,HelaS3,HepG2,K562	6	.	35843400	35844200	255,215,0
chr11	36170400	36172800	GM12878,HMEC,HUVEC,HelaS3,HepG2,K562	7	.	36170400	36172800	255,215,0
chr11	36310000	36311600	GM12878,HMEC,HUVEC,HelaS3,HepG2,K562	10	.	36310000	36311600	255,215,0
chr11	36615400	36617000	GM12878,HMEC,HUVEC,HelaS3,HepG2,K562	6	.	36615400	36617000	255,215,0
chr11	43333800	43335600	GM12878,HMEC,HUVEC,HelaS3,HepG2,K562	9	.	43333800	43335600	255,215,0
chr11	43379400	43380600	GM12878,HMEC,HUVEC,HelaS3,HepG2,K562	7	.	43379400	43380600	255,215,0
chr11	43381200	43382600	GM12878,HMEC,HUVEC,HelaS3,HepG2,K562	8	.	43381200	43382600	255,215,0
chr11	44087200	44089400	GM12878,HMEC,HUVEC,HelaS3,HepG2,K562	11	.	44087200	44089400	255,215,0
chr11	44117600	44118600	GM12878,HMEC,HUVEC,HelaS3,HepG2,K562	7	.	44117600	44118600	255,215,0
chr11	45825800	45828400	GM12878,HMEC,HUVEC,HelaS3,HepG2,K562	12	.	45825800	45828400	255,215,0
chr11	45868400	45869200	GM12878,HMEC,HUVEC,HelaS3,HepG2,K562	7	.	45868400	45869200	255,215,0
chr11	45869400	45870600	GM12878,HMEC,HUVEC,HelaS3,HepG2,K562	7	.	45869400	45870600	255,215,0
chr11	45938400	45939200	GM12878,HMEC,HUVEC,HelaS3,HepG2,K562	6	.	45938400	45939200	255,215,0
chr11	46140000	46141800	GM12878,HMEC,HUVEC,HelaS3,HepG2,K562	7	.	46140000	46141800	255,215,0
chr11	46263600	46266400	GM12878,HMEC,HUVEC,HelaS3,HepG2,K562	10	.	46263600	46266400	255,215,0
chr11	46269200	46272600	GM12878,HMEC,HUVEC,HelaS3,HepG2,K562	9	.	46269200	46272600	255,215,0
chr11	46369400	46371000	GM12878,HMEC,HUVEC,HelaS3,HepG2,K562	8	.	46369400	46371000	255,215,0
chr11	46401800	46403200	GM12878,HMEC,HUVEC,HelaS3,HepG2,K562	6	.	46401800	46403200	255,215,0
chr11	46413600	46415000	GM12878,HMEC,HUVEC,HelaS3,HepG2,K562	8	.	46413600	46415000	255,215,0
chr11	46574800	46577200	GM12878,HMEC,HUVEC,HelaS3,HepG2,K562	10	.	46574800	46577200	255,215,0
chr11	46613600	46615200	GM12878,HMEC,HUVEC,HelaS3,HepG2,K562	8	.	46613600	46615200	255,215,0
chr11	46637600	46638600	GM12878,HMEC,HUVEC,HelaS3,HepG2,K562	7	.	46637600	46638600	255,215,0
chr11	46639400	46641200	GM12878,HMEC,HUVEC,HelaS3,HepG2,K562	8	.	46639400	46641200	255,215,0
chr11	46865800	46867200	GM12878,HMEC,HUVEC,HelaS3,HepG2,K562	11	.	46865800	46867200	255,215,0
chr11	46958400	46959200	GM12878,HMEC,HUVEC,HelaS3,HepG2,K562	6	.	46958400	46959200	255,215,0
chr11	47196800	47198000	GM12878,HMEC,HUVEC,HelaS3,HepG2,K562	6	.	47196800	47198000	255,215,0
chr11	47198600	47199800	GM12878,HMEC,HUVEC,HelaS3,HepG2,K562	7	.	47198600	47199800	255,215,0
chr11	47235400	47238800	GM12878,HMEC,HUVEC,HelaS3,HepG2,K562	12	.	47235400	47238800	255,215,0
chr11	47269200	47270000	GM12878,HMEC,HUVEC,HelaS3,HepG2,K562	6	.	47269200	47270000	255,215,0
chr11	47270200	47271400	GM12878,HMEC,HUVEC,HelaS3,HepG2,K562	6	.	47270200	47271400	255,215,0
chr11	47290000	47291600	GM12878,HMEC,HUVEC,HelaS3,HepG2,K562	7	.	47290000	47291600	255,215,0
chr11	47428400	47429800	GM12878,HMEC,HUVEC,HelaS3,HepG2,K562	6	.	47428400	47429800	255,215,0
chr11	47430400	47432400	GM12878,HMEC,HUVEC,HelaS3,HepG2,K562	6	.	47430400	47432400	255,215,0
chr11	47446400	47447800	GM12878,HMEC,HUVEC,HelaS3,HepG2,K562	8	.	47446400	47447800	255,215,0
chr11	47448000	47449000	GM12878,HMEC,HUVEC,HelaS3,HepG2,K562	8	.	47448000	47449000	255,215,0
chr11	47544400	47546800	GM12878,HMEC,HUVEC,HelaS3,HepG2,K562	10	.	47544400	47546800	255,215,0
chr11	47572000	47574400	GM12878,HMEC,HUVEC,HelaS3,HepG2,K562	11	.	47572000	47574400	255,215,0
chr11	47574600	47575400	GM12878,HMEC,HUVEC,HelaS3,HepG2,K562	6	.	47574600	47575400	255,215,0
chr11	47586000	47587200	GM12878,HMEC,HUVEC,HelaS3,HepG2,K562	6	.	47586000	47587200	255,215,0
chr11	47587600	47588600	GM12878,HMEC,HUVEC,HelaS3,HepG2,K562	7	.	47587600	47588600	255,215,0
chr11	47599000	47600200	GM12878,HMEC,HUVEC,HelaS3,HepG2,K562	8	.	47599000	47600200	255,215,0
chr11	47601000	47602000	GM12878,HMEC,HUVEC,HelaS3,HepG2,K562	6	.	47601000	47602000	255,215,0
chr11	47662600	47665400	GM12878,HMEC,HUVEC,HelaS3,HepG2,K562	10	.	47662600	47665400	255,215,0
chr11	47786400	47788400	GM12878,HMEC,HUVEC,HelaS3,HepG2,K562	7	.	47786400	47788400	255,215,0
chr11	47788800	47790400	GM12878,HMEC,HUVEC,HelaS3,HepG2,K562	6	.	47788800	47790400	255,215,0
chr11	47868400	47870000	GM12878,HMEC,HUVEC,HelaS3,HepG2,K562	7	.	47868400	47870000	255,215,0
chr11	47870200	47870800	GM12878,HMEC,HUVEC,HelaS3,HepG2,K562	6	.	47870200	47870800	255,215,0
chr11	48130800	48131800	GM12878,HMEC,HUVEC,HelaS3,HepG2,K562	7	.	48130800	48131800	255,215,0
chr11	57077800	57079600	GM12878,HMEC,HUVEC,HelaS3,HepG2,K562	7	.	57077800	57079600	255,215,0
chr11	57092400	57094000	GM12878,HMEC,HUVEC,HelaS3,HepG2,K562	7	.	57092400	57094000	255,215,0
chr11	57101600	57103000	GM12878,HMEC,HUVEC,HelaS3,HepG2,K562	6	.	57101600	57103000	255,215,0
chr11	57103400	57104400	GM12878,HMEC,HUVEC,HelaS3,HepG2,K562	6	.	57103400	57104400	255,215,0
chr11	57296800	57299800	GM12878,HMEC,HUVEC,HelaS3,HepG2,K562	10	.	57296800	57299800	255,215,0
chr11	57333000	57335000	GM12878,HMEC,HUVEC,HelaS3,HepG2,K562	9	.	57333000	57335000	255,215,0
chr11	57424000	57426200	GM12878,HMEC,HUVEC,HelaS3,HepG2,K562	12	.	57424000	57426200	255,215,0
chr11	57433800	57435200	GM12878,HMEC,HUVEC,HelaS3,HepG2,K562	12	.	57433800	57435200	255,215,0
chr11	57436000	57437600	GM12878,HMEC,HUVEC,HelaS3,HepG2,K562	8	.	57436000	57437600	255,215,0
chr11	57508200	57509000	GM12878,HMEC,HUVEC,HelaS3,HepG2,K562	6	.	57508200	57509000	255,215,0
chr11	57528600	57534200	GM12878,HMEC,HUVEC,HelaS3,HepG2,K562	19	.	57528600	57534200	255,215,0
chr11	58340400	58346600	GM12878,HMEC,HUVEC,HelaS3,HepG2,K562	15	.	58340400	58346600	255,215,0
chr11	58347000	58349000	GM12878,HMEC,HUVEC,HelaS3,HepG2,K562	10	.	58347000	58349000	255,215,0
chr11	58909000	58910400	GM12878,HMEC,HUVEC,HelaS3,HepG2,K562	6	.	58909000	58910400	255,215,0
chr11	58910600	58913400	GM12878,HMEC,HUVEC,HelaS3,HepG2,K562	11	.	58910600	58913400	255,215,0
chr11	58939000	58939800	GM12878,HMEC,HUVEC,HelaS3,HepG2,K562	7	.	58939000	58939800	255,215,0
chr11	59316400	59320000	GM12878,HMEC,HUVEC,HelaS3,HepG2,K562	17	.	59316400	59320000	255,215,0
chr11	59323000	59326200	GM12878,HMEC,HUVEC,HelaS3,HepG2,K562	11	.	59323000	59326200	255,215,0
chr11	59328400	59329600	GM12878,HMEC,HUVEC,HelaS3,HepG2,K562	7	.	59328400	59329600	255,215,0
chr11	59332400	59334200	GM12878,HMEC,HUVEC,HelaS3,HepG2,K562	7	.	59332400	59334200	255,215,0
chr11	59383400	59384800	GM12878,HMEC,HUVEC,HelaS3,HepG2,K562	7	.	59383400	59384800	255,215,0
chr11	59434600	59436200	GM12878,HMEC,HUVEC,HelaS3,HepG2,K562	8	.	59434600	59436200	255,215,0
chr11	59436600	59437800	GM12878,HMEC,HUVEC,HelaS3,HepG2,K562	7	.	59436600	59437800	255,215,0
chr11	59521400	59522800	GM12878,HMEC,HUVEC,HelaS3,HepG2,K562	7	.	59521400	59522800	255,215,0
chr11	59578200	59579000	GM12878,HMEC,HUVEC,HelaS3,HepG2,K562	6	.	59578200	59579000	255,215,0
chr11	60608200	60613400	GM12878,HMEC,HUVEC,HelaS3,HepG2,K562	15	.	60608200	60613400	255,215,0
chr11	60671800	60673600	GM12878,HMEC,HUVEC,HelaS3,HepG2,K562	6	.	60671800	60673600	255,215,0
chr11	60673800	60675000	GM12878,HMEC,HUVEC,HelaS3,HepG2,K562	8	.	60673800	60675000	255,215,0
chr11	60680400	60681800	GM12878,HMEC,HUVEC,HelaS3,HepG2,K562	6	.	60680400	60681800	255,215,0
chr11	60897200	60898000	GM12878,HMEC,HUVEC,HelaS3,HepG2,K562	6	.	60897200	60898000	255,215,0
chr11	60927400	60928800	GM12878,HMEC,HUVEC,HelaS3,HepG2,K562	8	.	60927400	60928800	255,215,0
chr11	60929000	60930400	GM12878,HMEC,HUVEC,HelaS3,HepG2,K562	6	.	60929000	60930400	255,215,0
chr11	61098600	61100200	GM12878,HMEC,HUVEC,HelaS3,HepG2,K562	8	.	61098600	61100200	255,215,0
chr11	61100400	61103200	GM12878,HMEC,HUVEC,HelaS3,HepG2,K562	7	.	61100400	61103200	255,215,0
chr11	61128400	61131600	GM12878,HMEC,HUVEC,HelaS3,HepG2,K562	14	.	61128400	61131600	255,215,0
chr11	61559000	61561600	GM12878,HMEC,HUVEC,HelaS3,HepG2,K562	11	.	61559000	61561600	255,215,0
chr11	61581600	61585600	GM12878,HMEC,HUVEC,HelaS3,HepG2,K562	18	.	61581600	61585600	255,215,0
chr11	61657400	61658800	GM12878,HMEC,HUVEC,HelaS3,HepG2,K562	8	.	61657400	61658800	255,215,0
chr11	61735000	61742000	GM12878,HMEC,HUVEC,HelaS3,HepG2,K562	17	.	61735000	61742000	255,215,0
chr11	61792200	61794800	GM12878,HMEC,HUVEC,HelaS3,HepG2,K562	7	.	61792200	61794800	255,215,0
chr11	62305400	62314000	GM12878,HMEC,HUVEC,HelaS3,HepG2,K562	20	.	62305400	62314000	255,215,0
chr11	62319200	62325400	GM12878,HMEC,HUVEC,HelaS3,HepG2,K562	21	.	62319200	62325400	255,215,0
chr11	62341600	62345800	GM12878,HMEC,HUVEC,HelaS3,HepG2,K562	7	.	62341600	62345800	255,215,0
chr11	62358200	62360400	GM12878,HMEC,HUVEC,HelaS3,HepG2,K562	12	.	62358200	62360400	255,215,0
chr11	62366200	62369000	GM12878,HMEC,HUVEC,HelaS3,HepG2,K562	9	.	62366200	62369000	255,215,0
chr11	62378400	62379800	GM12878,HMEC,HUVEC,HelaS3,HepG2,K562	6	.	62378400	62379800	255,215,0
chr11	62387600	62390600	GM12878,HMEC,HUVEC,HelaS3,HepG2,K562	13	.	62387600	62390600	255,215,0
chr11	62413000	62414800	GM12878,HMEC,HUVEC,HelaS3,HepG2,K562	10	.	62413000	62414800	255,215,0
chr11	62419200	62420400	GM12878,HMEC,HUVEC,HelaS3,HepG2,K562	8	.	62419200	62420400	255,215,0
chr11	62420800	62421400	GM12878,HMEC,HUVEC,HelaS3,HepG2,K562	6	.	62420800	62421400	255,215,0
chr11	62432600	62435200	GM12878,HMEC,HUVEC,HelaS3,HepG2,K562	11	.	62432600	62435200	255,215,0
chr11	62438400	62439200	GM12878,HMEC,HUVEC,HelaS3,HepG2,K562	6	.	62438400	62439200	255,215,0
chr11	62439600	62441200	GM12878,HMEC,HUVEC,HelaS3,HepG2,K562	7	.	62439600	62441200	255,215,0
chr11	62445400	62446000	GM12878,HMEC,HUVEC,HelaS3,HepG2,K562	6	.	62445400	62446000	255,215,0
chr11	62446400	62447200	GM12878,HMEC,HUVEC,HelaS3,HepG2,K562	6	.	62446400	62447200	255,215,0
chr11	62472800	62473600	GM12878,HMEC,HUVEC,HelaS3,HepG2,K562	6	.	62472800	62473600	255,215,0
chr11	62495200	62498000	GM12878,HMEC,HUVEC,HelaS3,HepG2,K562	16	.	62495200	62498000	255,215,0
chr11	62538000	62539800	GM12878,HMEC,HUVEC,HelaS3,HepG2,K562	10	.	62538000	62539800	255,215,0
chr11	62555200	62555800	GM12878,HMEC,HUVEC,HelaS3,HepG2,K562	6	.	62555200	62555800	255,215,0
chr11	62571000	62572400	GM12878,HMEC,HUVEC,HelaS3,HepG2,K562	7	.	62571000	62572400	255,215,0
chr11	62572600	62574400	GM12878,HMEC,HUVEC,HelaS3,HepG2,K562	10	.	62572600	62574400	255,215,0
chr11	62597600	62599000	GM12878,HMEC,HUVEC,HelaS3,HepG2,K562	7	.	62597600	62599000	255,215,0
chr11	62607000	62610400	GM12878,HMEC,HUVEC,HelaS3,HepG2,K562	17	.	62607000	62610400	255,215,0
chr11	62620600	62624400	GM12878,HMEC,HUVEC,HelaS3,HepG2,K562	14	.	62620600	62624400	255,215,0
chr11	62624600	62626000	GM12878,HMEC,HUVEC,HelaS3,HepG2,K562	11	.	62624600	62626000	255,215,0
chr11	62647000	62652200	GM12878,HMEC,HUVEC,HelaS3,HepG2,K562	17	.	62647000	62652200	255,215,0
chr11	63381000	63382200	GM12878,HMEC,HUVEC,HelaS3,HepG2,K562	8	.	63381000	63382200	255,215,0
chr11	63447800	63448800	GM12878,HMEC,HUVEC,HelaS3,HepG2,K562	6	.	63447800	63448800	255,215,0
chr11	63533800	63536000	GM12878,HMEC,HUVEC,HelaS3,HepG2,K562	7	.	63533800	63536000	255,215,0
chr11	63580000	63581000	GM12878,HMEC,HUVEC,HelaS3,HepG2,K562	6	.	63580000	63581000	255,215,0
chr11	63604800	63606400	GM12878,HMEC,HUVEC,HelaS3,HepG2,K562	9	.	63604800	63606400	255,215,0
chr11	63607200	63609600	GM12878,HMEC,HUVEC,HelaS3,HepG2,K562	8	.	63607200	63609600	255,215,0
chr11	63705400	63706400	GM12878,HMEC,HUVEC,HelaS3,HepG2,K562	6	.	63705400	63706400	255,215,0
[truncated: 9,886 more rows]
