# Supplementary material for: Genome-wide prediction of cis-regulatory regions using supervised deep learning methods
Source: BMC Bioinformatics. 2018 May 31;19:202. doi: 10.1186/s12859-018-2187-1 (PMC5984344; doi:10.1186/s12859-018-2187-1)
Supplement: Supplementary file 2 — Genome-wide predictions of cis-regulatory regions for all six cell types. (ZIP 20400 kb) [file 12859_2018_2187_MOESM2_ESM.zip › additional_file2/A-P_Whole_Genome.bed]

browser position chr17:42297928-42436751
browser dense A-P_Whole_Genome
track type=bed name="A-P_Whole_Genome" description="A-P_Whole_Genome" visibility=3 itemRgb="On" useScore=0 db=hg19
chr1	29400	29600	HMEC	1	.	29400	29600	255,0,0
chr1	449600	450400	HMEC	1	.	449600	450400	255,0,0
chr1	533200	534000	HMEC	1	.	533200	534000	255,0,0
chr1	566600	567200	HelaS3	1	.	566600	567200	255,0,0
chr1	567400	567800	GM12878,K562	2	.	567400	567800	255,0,0
chr1	569800	570200	GM12878,HelaS3,HepG2,K562	4	.	569800	570200	255,0,0
chr1	713800	714600	GM12878,HMEC,HUVEC,HelaS3,HepG2,K562	8	.	713800	714600	255,0,0
chr1	762200	763400	GM12878,HMEC,HUVEC,K562	4	.	762200	763400	255,0,0
chr1	789000	789200	HMEC	1	.	789000	789200	255,0,0
chr1	805200	805400	GM12878	1	.	805200	805400	255,0,0
chr1	839800	840400	GM12878,HMEC,HUVEC	3	.	839800	840400	255,0,0
chr1	844600	845000	HMEC	1	.	844600	845000	255,0,0
chr1	859200	859400	HMEC	1	.	859200	859400	255,0,0
chr1	894000	894800	GM12878,HMEC,HUVEC,K562	4	.	894000	894800	255,0,0
chr1	895800	896600	GM12878,HMEC,HUVEC,K562	4	.	895800	896600	255,0,0
chr1	902000	902600	GM12878,K562	2	.	902000	902600	255,0,0
chr1	919600	919800	GM12878	1	.	919600	919800	255,0,0
chr1	934600	934800	GM12878	1	.	934600	934800	255,0,0
chr1	935400	936000	HUVEC	1	.	935400	936000	255,0,0
chr1	936200	936400	HelaS3	1	.	936200	936400	255,0,0
chr1	937200	937400	GM12878,HUVEC	2	.	937200	937400	255,0,0
chr1	948600	949000	GM12878,HMEC,HUVEC,K562	4	.	948600	949000	255,0,0
chr1	954800	956400	GM12878,HMEC,HUVEC,HepG2,K562	8	.	954800	956400	255,0,0
chr1	968400	968800	GM12878	1	.	968400	968800	255,0,0
chr1	976200	976400	HUVEC	1	.	976200	976400	255,0,0
chr1	994600	995000	HUVEC,K562	2	.	994600	995000	255,0,0
chr1	999200	999400	GM12878	1	.	999200	999400	255,0,0
chr1	999600	1000000	GM12878	1	.	999600	1000000	255,0,0
chr1	1004400	1004800	GM12878,HMEC,HUVEC,K562	4	.	1004400	1004800	255,0,0
chr1	1050600	1050800	HMEC	1	.	1050600	1050800	255,0,0
chr1	1051200	1052200	GM12878,HMEC,HUVEC,K562	4	.	1051200	1052200	255,0,0
chr1	1057600	1057800	GM12878	1	.	1057600	1057800	255,0,0
chr1	1072400	1073000	GM12878	1	.	1072400	1073000	255,0,0
chr1	1092800	1093000	GM12878	1	.	1092800	1093000	255,0,0
chr1	1136400	1136600	GM12878	1	.	1136400	1136600	255,0,0
chr1	1136800	1137000	GM12878	1	.	1136800	1137000	255,0,0
chr1	1148400	1148600	GM12878	1	.	1148400	1148600	255,0,0
chr1	1166600	1168200	GM12878,HMEC,HUVEC,HelaS3,K562	5	.	1166600	1168200	255,0,0
chr1	1208400	1209800	GM12878,HMEC,HUVEC,HepG2,K562	5	.	1208400	1209800	255,0,0
chr1	1229200	1229400	HUVEC	1	.	1229200	1229400	255,0,0
chr1	1234600	1234800	HepG2	1	.	1234600	1234800	255,0,0
chr1	1242600	1244800	GM12878,HMEC,HUVEC,HelaS3,K562	5	.	1242600	1244800	255,0,0
chr1	1259600	1260600	GM12878,HMEC,HUVEC,HelaS3,HepG2,K562	6	.	1259600	1260600	255,0,0
chr1	1283800	1285400	GM12878,HMEC,HUVEC,K562	4	.	1283800	1285400	255,0,0
chr1	1290200	1290800	HMEC	1	.	1290200	1290800	255,0,0
chr1	1309800	1311200	GM12878,HMEC,HUVEC,HelaS3,HepG2,K562	7	.	1309800	1311200	255,0,0
chr1	1334000	1335600	GM12878,HMEC,HUVEC,HelaS3,HepG2,K562	6	.	1334000	1335600	255,0,0
chr1	1342000	1343400	GM12878,HMEC,HUVEC,HelaS3,HepG2,K562	6	.	1342000	1343400	255,0,0
chr1	1363000	1363200	HMEC	1	.	1363000	1363200	255,0,0
chr1	1370800	1371400	HMEC,HUVEC,K562	3	.	1370800	1371400	255,0,0
chr1	1398000	1398200	GM12878	1	.	1398000	1398200	255,0,0
chr1	1406600	1407800	GM12878,HMEC,HUVEC,HepG2,K562	6	.	1406600	1407800	255,0,0
chr1	1408000	1408200	HMEC	1	.	1408000	1408200	255,0,0
chr1	1446800	1448200	GM12878,HMEC,HUVEC,HelaS3,HepG2,K562	7	.	1446800	1448200	255,0,0
chr1	1475600	1475800	HUVEC	1	.	1475600	1475800	255,0,0
chr1	1476000	1476200	HUVEC	1	.	1476000	1476200	255,0,0
chr1	1509200	1510800	GM12878,HMEC,HUVEC,HelaS3,HepG2,K562	7	.	1509200	1510800	255,0,0
chr1	1535000	1535600	HMEC	1	.	1535000	1535600	255,0,0
chr1	1538000	1538200	GM12878	1	.	1538000	1538200	255,0,0
chr1	1550400	1552000	GM12878,HMEC,HUVEC,HepG2,K562	5	.	1550400	1552000	255,0,0
chr1	1565600	1566000	GM12878	1	.	1565600	1566000	255,0,0
chr1	1568200	1568800	HMEC	1	.	1568200	1568800	255,0,0
chr1	1569800	1570000	HMEC	1	.	1569800	1570000	255,0,0
chr1	1580400	1580600	HMEC	1	.	1580400	1580600	255,0,0
chr1	1590200	1591000	GM12878,HMEC,HUVEC,HelaS3,HepG2,K562	6	.	1590200	1591000	255,0,0
chr1	1623600	1625000	GM12878,HMEC,HUVEC,K562	5	.	1623600	1625000	255,0,0
chr1	1631600	1632000	HMEC	1	.	1631600	1632000	255,0,0
chr1	1632400	1632600	HMEC	1	.	1632400	1632600	255,0,0
chr1	1632800	1633200	HMEC	1	.	1632800	1633200	255,0,0
chr1	1643600	1643800	HMEC	1	.	1643600	1643800	255,0,0
chr1	1655400	1656200	GM12878,HMEC,HUVEC,HelaS3,HepG2,K562	6	.	1655400	1656200	255,0,0
chr1	1670800	1671000	HMEC	1	.	1670800	1671000	255,0,0
chr1	1677000	1678200	HMEC,HUVEC	2	.	1677000	1678200	255,0,0
chr1	1709400	1710600	GM12878,HMEC,HUVEC,K562	4	.	1709400	1710600	255,0,0
chr1	1821000	1823200	GM12878,HMEC,HUVEC,HelaS3,HepG2,K562	9	.	1821000	1823200	255,0,0
chr1	1839000	1839200	GM12878	1	.	1839000	1839200	255,0,0
chr1	1840200	1840800	GM12878,HMEC,HUVEC	3	.	1840200	1840800	255,0,0
chr1	1850400	1851200	GM12878,HMEC,HUVEC,K562	4	.	1850400	1851200	255,0,0
chr1	1910400	1910600	HMEC	1	.	1910400	1910600	255,0,0
chr1	1911600	1912000	HMEC	1	.	1911600	1912000	255,0,0
chr1	1950600	1950800	HMEC	1	.	1950600	1950800	255,0,0
chr1	1976200	1976400	HMEC	1	.	1976200	1976400	255,0,0
chr1	1981400	1982800	GM12878,HMEC,HepG2	3	.	1981400	1982800	255,0,0
chr1	2044000	2044200	GM12878	1	.	2044000	2044200	255,0,0
chr1	2064600	2065000	GM12878,HUVEC	2	.	2064600	2065000	255,0,0
chr1	2121000	2121400	GM12878,HUVEC,K562	3	.	2121000	2121400	255,0,0
chr1	2126000	2126600	GM12878,HMEC,HUVEC,K562	5	.	2126000	2126600	255,0,0
chr1	2136600	2137000	GM12878	1	.	2136600	2137000	255,0,0
chr1	2158400	2161200	GM12878,HMEC,HUVEC,HelaS3,HepG2,K562	11	.	2158400	2161200	255,0,0
chr1	2212000	2213800	HMEC	1	.	2212000	2213800	255,0,0
chr1	2222200	2222400	GM12878	1	.	2222200	2222400	255,0,0
chr1	2232600	2232800	GM12878	1	.	2232600	2232800	255,0,0
chr1	2246200	2246800	GM12878,HMEC,HUVEC	4	.	2246200	2246800	255,0,0
chr1	2280000	2280400	GM12878	1	.	2280000	2280400	255,0,0
chr1	2322400	2324000	GM12878,HMEC,HUVEC,HelaS3,K562	5	.	2322400	2324000	255,0,0
chr1	2343400	2344600	GM12878,HMEC,HUVEC,HepG2,K562	5	.	2343400	2344600	255,0,0
chr1	2347200	2347400	GM12878	1	.	2347200	2347400	255,0,0
chr1	2360000	2360200	HMEC	1	.	2360000	2360200	255,0,0
chr1	2391400	2391600	HepG2	1	.	2391400	2391600	255,0,0
chr1	2399600	2399800	HepG2	1	.	2399600	2399800	255,0,0
chr1	2457200	2458200	GM12878,HMEC,HUVEC,K562	4	.	2457200	2458200	255,0,0
chr1	2461000	2461400	HMEC	1	.	2461000	2461400	255,0,0
chr1	2472200	2472400	HMEC	1	.	2472200	2472400	255,0,0
chr1	2477600	2478000	HUVEC,K562	2	.	2477600	2478000	255,0,0
chr1	2488000	2488200	HMEC	1	.	2488000	2488200	255,0,0
chr1	2517400	2518800	GM12878,HMEC,HUVEC,HepG2,K562	8	.	2517400	2518800	255,0,0
chr1	2574200	2574800	GM12878,HMEC,HUVEC,HelaS3,HepG2,K562	6	.	2574200	2574800	255,0,0
chr1	2985800	2986400	HMEC,HepG2	2	.	2985800	2986400	255,0,0
chr1	2986600	2987200	HMEC	1	.	2986600	2987200	255,0,0
chr1	3030800	3031000	GM12878	1	.	3030800	3031000	255,0,0
chr1	3371000	3371600	HMEC	1	.	3371000	3371600	255,0,0
chr1	3418800	3419000	HepG2	1	.	3418800	3419000	255,0,0
chr1	3447600	3448000	HUVEC	1	.	3447600	3448000	255,0,0
chr1	3500000	3500400	HMEC	1	.	3500000	3500400	255,0,0
chr1	3540800	3542200	GM12878,HMEC,HUVEC,HelaS3,K562	7	.	3540800	3542200	255,0,0
chr1	3566200	3566800	GM12878,HMEC,HUVEC,HelaS3,HepG2,K562	6	.	3566200	3566800	255,0,0
chr1	3568600	3569600	GM12878,K562	2	.	3568600	3569600	255,0,0
chr1	3593600	3593800	GM12878	1	.	3593600	3593800	255,0,0
chr1	3663600	3664200	GM12878,HMEC,HUVEC,HelaS3,HepG2,K562	6	.	3663600	3664200	255,0,0
chr1	3688800	3689600	GM12878,HMEC,HUVEC,HepG2,K562	5	.	3688800	3689600	255,0,0
chr1	3692600	3692800	GM12878	1	.	3692600	3692800	255,0,0
chr1	3712400	3713600	GM12878,HMEC,HUVEC,HelaS3,HepG2,K562	6	.	3712400	3713600	255,0,0
chr1	3773000	3774600	GM12878,HMEC,HUVEC,HelaS3,HepG2,K562	6	.	3773000	3774600	255,0,0
chr1	3816200	3818000	GM12878,HMEC,HUVEC,HelaS3,K562	6	.	3816200	3818000	255,0,0
chr1	4087600	4087800	GM12878	1	.	4087600	4087800	255,0,0
chr1	4714400	4716400	HMEC	1	.	4714400	4716400	255,0,0
chr1	4856600	4856800	GM12878	1	.	4856600	4856800	255,0,0
chr1	6051600	6053600	GM12878,HMEC,HUVEC,HelaS3,HepG2,K562	8	.	6051600	6053600	255,0,0
chr1	6053800	6054000	GM12878	1	.	6053800	6054000	255,0,0
chr1	6086200	6086400	GM12878	1	.	6086200	6086400	255,0,0
chr1	6112600	6112800	HepG2	1	.	6112600	6112800	255,0,0
chr1	6169000	6169200	HelaS3	1	.	6169000	6169200	255,0,0
chr1	6208800	6209000	HMEC,HUVEC	2	.	6208800	6209000	255,0,0
chr1	6209200	6209600	K562	1	.	6209200	6209600	255,0,0
chr1	6258600	6260000	GM12878,HMEC,HUVEC,HelaS3,K562	5	.	6258600	6260000	255,0,0
chr1	6265800	6266400	GM12878,HMEC,K562	3	.	6265800	6266400	255,0,0
chr1	6266600	6266800	K562	1	.	6266600	6266800	255,0,0
chr1	6268800	6269400	GM12878,K562	3	.	6268800	6269400	255,0,0
chr1	6295400	6296200	GM12878,HMEC,HUVEC,HelaS3,HepG2,K562	6	.	6295400	6296200	255,0,0
chr1	6305200	6305400	HUVEC,HepG2	2	.	6305200	6305400	255,0,0
chr1	6320200	6321000	GM12878,HMEC,HelaS3	3	.	6320200	6321000	255,0,0
chr1	6403600	6403800	GM12878	1	.	6403600	6403800	255,0,0
chr1	6452800	6454200	GM12878,HMEC,HUVEC,HepG2,K562	5	.	6452800	6454200	255,0,0
chr1	6479200	6480000	HMEC	1	.	6479200	6480000	255,0,0
chr1	6500400	6500800	HMEC	1	.	6500400	6500800	255,0,0
chr1	6520600	6520800	GM12878	1	.	6520600	6520800	255,0,0
chr1	6545200	6545600	HUVEC	1	.	6545200	6545600	255,0,0
chr1	6550000	6551200	GM12878,HMEC,HepG2	5	.	6550000	6551200	255,0,0
chr1	6557200	6557400	HMEC	1	.	6557200	6557400	255,0,0
chr1	6557600	6557800	HMEC	1	.	6557600	6557800	255,0,0
chr1	6614000	6614800	GM12878,HMEC,HUVEC,HelaS3,HepG2,K562	6	.	6614000	6614800	255,0,0
chr1	6639800	6640400	GM12878,HMEC,HUVEC,HelaS3,HepG2,K562	6	.	6639800	6640400	255,0,0
chr1	6660600	6660800	HMEC	1	.	6660600	6660800	255,0,0
chr1	6661000	6663600	GM12878,HMEC,HUVEC,HelaS3,K562	7	.	6661000	6663600	255,0,0
chr1	6672800	6675600	GM12878,HMEC,HUVEC,HepG2,K562	9	.	6672800	6675600	255,0,0
chr1	6685200	6685800	GM12878,HMEC,HUVEC,K562	4	.	6685200	6685800	255,0,0
chr1	6761200	6762200	GM12878,HMEC,HUVEC,HelaS3,HepG2,K562	6	.	6761200	6762200	255,0,0
chr1	6844200	6846400	GM12878,HMEC,HUVEC,HelaS3,HepG2,K562	8	.	6844200	6846400	255,0,0
chr1	7106400	7106600	HepG2	1	.	7106400	7106600	255,0,0
chr1	7361200	7361400	HepG2	1	.	7361200	7361400	255,0,0
chr1	7462000	7462200	HepG2	1	.	7462000	7462200	255,0,0
chr1	7539000	7539200	GM12878	1	.	7539000	7539200	255,0,0
chr1	7676400	7676600	HepG2	1	.	7676400	7676600	255,0,0
chr1	7707400	7707600	GM12878,HelaS3,HepG2	3	.	7707400	7707600	255,0,0
chr1	7740200	7741000	HMEC,HUVEC	2	.	7740200	7741000	255,0,0
chr1	7764600	7765000	GM12878,HMEC,HUVEC,HepG2,K562	5	.	7764600	7765000	255,0,0
chr1	7831000	7832200	GM12878,HMEC,HUVEC,HelaS3,HepG2,K562	6	.	7831000	7832200	255,0,0
chr1	7843400	7843600	HMEC	1	.	7843400	7843600	255,0,0
chr1	7844000	7845000	HMEC,HUVEC	2	.	7844000	7845000	255,0,0
chr1	7887200	7887400	K562	1	.	7887200	7887400	255,0,0
chr1	8014000	8014600	GM12878,HMEC,HUVEC,HelaS3,HepG2,K562	7	.	8014000	8014600	255,0,0
chr1	8021000	8022400	GM12878,HMEC,HUVEC,HelaS3,HepG2,K562	6	.	8021000	8022400	255,0,0
chr1	8084800	8086800	GM12878,HMEC,HUVEC,HelaS3,HepG2	6	.	8084800	8086800	255,0,0
chr1	8343400	8343600	GM12878	1	.	8343400	8343600	255,0,0
chr1	8374400	8374600	GM12878	1	.	8374400	8374600	255,0,0
chr1	8378000	8378400	GM12878,HMEC	2	.	8378000	8378400	255,0,0
chr1	8384400	8384600	HMEC	1	.	8384400	8384600	255,0,0
chr1	8483200	8484400	GM12878,HMEC,HUVEC	4	.	8483200	8484400	255,0,0
chr1	8487600	8488000	GM12878	1	.	8487600	8488000	255,0,0
chr1	8586000	8586200	HMEC	1	.	8586000	8586200	255,0,0
chr1	8762600	8763600	GM12878,HMEC,HUVEC,HelaS3,K562	5	.	8762600	8763600	255,0,0
chr1	8767200	8767400	HepG2	1	.	8767200	8767400	255,0,0
chr1	8877000	8878200	GM12878,HMEC,HUVEC,HelaS3,HepG2,K562	6	.	8877000	8878200	255,0,0
chr1	8937400	8937800	HMEC	1	.	8937400	8937800	255,0,0
chr1	8938000	8939400	GM12878,HMEC,HUVEC,HelaS3,K562	6	.	8938000	8939400	255,0,0
chr1	9097600	9097800	GM12878	1	.	9097600	9097800	255,0,0
chr1	9161600	9161800	GM12878	1	.	9161600	9161800	255,0,0
chr1	9188600	9189600	GM12878,HMEC,HUVEC,HelaS3	5	.	9188600	9189600	255,0,0
chr1	9241600	9243200	GM12878,HMEC,HUVEC	4	.	9241600	9243200	255,0,0
chr1	9294400	9295400	GM12878,HMEC,HUVEC,HepG2,K562	5	.	9294400	9295400	255,0,0
chr1	9327200	9327400	GM12878	1	.	9327200	9327400	255,0,0
chr1	9353000	9354000	HMEC	1	.	9353000	9354000	255,0,0
chr1	9473200	9473400	GM12878	1	.	9473200	9473400	255,0,0
chr1	9486400	9486800	GM12878	1	.	9486400	9486800	255,0,0
chr1	9489000	9489200	GM12878,HMEC,HUVEC,HelaS3	4	.	9489000	9489200	255,0,0
chr1	9551200	9551400	HelaS3	1	.	9551200	9551400	255,0,0
chr1	9599400	9600400	GM12878,HMEC,HUVEC,K562	4	.	9599400	9600400	255,0,0
chr1	9648600	9649600	GM12878,HMEC,HUVEC,HepG2,K562	5	.	9648600	9649600	255,0,0
chr1	9686200	9686400	GM12878	1	.	9686200	9686400	255,0,0
chr1	9687200	9687400	HepG2	1	.	9687200	9687400	255,0,0
chr1	9689800	9690000	GM12878	1	.	9689800	9690000	255,0,0
chr1	9711800	9713000	GM12878	1	.	9711800	9713000	255,0,0
chr1	9747400	9747600	GM12878	1	.	9747400	9747600	255,0,0
chr1	9749400	9750200	GM12878,HMEC,HUVEC,K562	4	.	9749400	9750200	255,0,0
chr1	9777800	9778000	GM12878	1	.	9777800	9778000	255,0,0
chr1	9883000	9884400	GM12878,HMEC,HUVEC,HepG2,K562	5	.	9883000	9884400	255,0,0
chr1	9927600	9927800	GM12878,HelaS3	2	.	9927600	9927800	255,0,0
chr1	9935000	9935200	HepG2	1	.	9935000	9935200	255,0,0
chr1	9969600	9971000	GM12878,HMEC,HUVEC,K562	8	.	9969600	9971000	255,0,0
chr1	10002600	10004000	GM12878,HMEC,HUVEC,HelaS3,K562	5	.	10002600	10004000	255,0,0
chr1	10092600	10094000	GM12878,HMEC,HUVEC,HelaS3,K562	6	.	10092600	10094000	255,0,0
chr1	10270000	10271800	GM12878,HMEC,HUVEC,HelaS3,HepG2,K562	9	.	10270000	10271800	255,0,0
chr1	10458600	10460000	GM12878,HMEC,HUVEC,HelaS3,K562	6	.	10458600	10460000	255,0,0
chr1	10490200	10491200	GM12878,HMEC,HUVEC,HepG2,K562	5	.	10490200	10491200	255,0,0
chr1	10532000	10532800	GM12878,HMEC,HUVEC,HelaS3,K562	5	.	10532000	10532800	255,0,0
chr1	10534800	10535800	GM12878,HMEC,HUVEC,K562	4	.	10534800	10535800	255,0,0
chr1	10567600	10567800	HelaS3	1	.	10567600	10567800	255,0,0
chr1	10699400	10699600	HMEC	1	.	10699400	10699600	255,0,0
chr1	10709000	10709200	HepG2	1	.	10709000	10709200	255,0,0
chr1	10753600	10755000	GM12878,HMEC,HUVEC	6	.	10753600	10755000	255,0,0
chr1	10854800	10855400	HMEC	1	.	10854800	10855400	255,0,0
chr1	10855600	10856800	HMEC,HUVEC	2	.	10855600	10856800	255,0,0
chr1	10896000	10896200	HepG2	1	.	10896000	10896200	255,0,0
chr1	10927200	10927400	GM12878,HUVEC	2	.	10927200	10927400	255,0,0
chr1	11000200	11000400	GM12878	1	.	11000200	11000400	255,0,0
chr1	11028600	11029000	GM12878	1	.	11028600	11029000	255,0,0
chr1	11072200	11073400	GM12878,HMEC,HUVEC,HelaS3,HepG2,K562	6	.	11072200	11073400	255,0,0
chr1	11114000	11114200	HepG2	1	.	11114000	11114200	255,0,0
chr1	11119000	11120800	GM12878,HMEC,HUVEC,K562	4	.	11119000	11120800	255,0,0
chr1	11159200	11160200	GM12878,HMEC,HUVEC,HelaS3,HepG2,K562	7	.	11159200	11160200	255,0,0
chr1	11254600	11254800	HepG2	1	.	11254600	11254800	255,0,0
chr1	11322000	11323200	GM12878,HMEC,HUVEC,HelaS3,HepG2,K562	6	.	11322000	11323200	255,0,0
chr1	11333200	11334200	GM12878,HMEC,HUVEC,HelaS3,K562	5	.	11333200	11334200	255,0,0
chr1	11395600	11395800	GM12878	1	.	11395600	11395800	255,0,0
chr1	11533800	11534000	HepG2	1	.	11533800	11534000	255,0,0
chr1	11538800	11539400	GM12878,HMEC,HUVEC,HepG2	4	.	11538800	11539400	255,0,0
chr1	11540200	11540400	HepG2	1	.	11540200	11540400	255,0,0
chr1	11610800	11611000	HepG2	1	.	11610800	11611000	255,0,0
chr1	11696000	11696200	HepG2	1	.	11696000	11696200	255,0,0
chr1	11710600	11710800	GM12878,HUVEC	2	.	11710600	11710800	255,0,0
chr1	11714200	11715400	GM12878,HMEC,HepG2	3	.	11714200	11715400	255,0,0
chr1	11724200	11724800	GM12878,HMEC,HUVEC,K562	4	.	11724200	11724800	255,0,0
chr1	11740600	11741800	GM12878,HMEC,HUVEC,HepG2,K562	5	.	11740600	11741800	255,0,0
chr1	11751600	11751800	HMEC	1	.	11751600	11751800	255,0,0
chr1	11779600	11780000	GM12878	1	.	11779600	11780000	255,0,0
chr1	11796000	11796600	GM12878,HMEC,HUVEC,K562	4	.	11796000	11796600	255,0,0
chr1	11863000	11863200	K562	1	.	11863000	11863200	255,0,0
chr1	11865600	11866600	GM12878,HMEC,HUVEC,K562	6	.	11865600	11866600	255,0,0
chr1	11898800	11899000	HelaS3	1	.	11898800	11899000	255,0,0
chr1	11919400	11919600	HepG2	1	.	11919400	11919600	255,0,0
chr1	11968200	11968400	GM12878,HepG2	2	.	11968200	11968400	255,0,0
chr1	11970000	11970200	HepG2	1	.	11970000	11970200	255,0,0
chr1	11985800	11986600	GM12878,HMEC,HUVEC,K562	4	.	11985800	11986600	255,0,0
chr1	11994600	11995200	GM12878,HMEC,HUVEC,K562	4	.	11994600	11995200	255,0,0
chr1	12040200	12041000	GM12878,HMEC,HUVEC,HelaS3,HepG2,K562	6	.	12040200	12041000	255,0,0
chr1	12079200	12080200	GM12878,HMEC,HUVEC,HelaS3,HepG2,K562	6	.	12079200	12080200	255,0,0
chr1	12100400	12100800	GM12878	1	.	12100400	12100800	255,0,0
chr1	12123400	12124000	GM12878	1	.	12123400	12124000	255,0,0
chr1	12148000	12148200	GM12878	1	.	12148000	12148200	255,0,0
chr1	12212200	12212400	GM12878	1	.	12212200	12212400	255,0,0
chr1	12227000	12227800	GM12878,HUVEC,K562	3	.	12227000	12227800	255,0,0
chr1	12244400	12244600	GM12878	1	.	12244400	12244600	255,0,0
chr1	12270600	12270800	GM12878	1	.	12270600	12270800	255,0,0
chr1	12290000	12291200	GM12878,HMEC,HUVEC,HepG2,K562	5	.	12290000	12291200	255,0,0
chr1	12538400	12538600	HepG2	1	.	12538400	12538600	255,0,0
chr1	12656000	12656200	HUVEC,HelaS3,HepG2	3	.	12656000	12656200	255,0,0
chr1	12676000	12676200	HMEC,HUVEC	2	.	12676000	12676200	255,0,0
chr1	12676600	12678600	GM12878,HMEC,HUVEC,HelaS3,HepG2,K562	8	.	12676600	12678600	255,0,0
chr1	13840200	13840400	HMEC	1	.	13840200	13840400	255,0,0
chr1	13910200	13910800	HMEC	1	.	13910200	13910800	255,0,0
chr1	14026400	14027200	GM12878,HMEC,HUVEC	3	.	14026400	14027200	255,0,0
chr1	14057400	14057600	GM12878	1	.	14057400	14057600	255,0,0
chr1	14075400	14077000	GM12878,HMEC,HUVEC,HelaS3,HepG2,K562	7	.	14075400	14077000	255,0,0
chr1	14580800	14581000	GM12878	1	.	14580800	14581000	255,0,0
chr1	14898400	14898600	GM12878	1	.	14898400	14898600	255,0,0
chr1	15250400	15251600	HMEC,HUVEC,K562	3	.	15250400	15251600	255,0,0
chr1	15479200	15481200	GM12878,HMEC,HUVEC	3	.	15479200	15481200	255,0,0
chr1	15573600	15574000	HMEC	1	.	15573600	15574000	255,0,0
chr1	15736000	15737400	GM12878,HMEC,HUVEC,HepG2,K562	7	.	15736000	15737400	255,0,0
chr1	15738200	15738400	GM12878	1	.	15738200	15738400	255,0,0
chr1	15850400	15850800	GM12878,HMEC,HUVEC,K562	4	.	15850400	15850800	255,0,0
chr1	15851000	15851600	GM12878,HMEC,HUVEC,HelaS3	4	.	15851000	15851600	255,0,0
chr1	15853000	15854200	GM12878,HMEC,HUVEC,K562	4	.	15853000	15854200	255,0,0
chr1	15911000	15911600	GM12878,HMEC,HelaS3	3	.	15911000	15911600	255,0,0
chr1	15929600	15930200	HMEC	1	.	15929600	15930200	255,0,0
chr1	15943400	15943600	HMEC	1	.	15943400	15943600	255,0,0
chr1	15943800	15945000	GM12878,HMEC,HUVEC,HelaS3,HepG2,K562	6	.	15943800	15945000	255,0,0
chr1	16010800	16011600	GM12878,HMEC,HUVEC,K562	4	.	16010800	16011600	255,0,0
chr1	16023400	16023600	GM12878	1	.	16023400	16023600	255,0,0
chr1	16068000	16068200	GM12878	1	.	16068000	16068200	255,0,0
chr1	16085200	16086400	HMEC,HUVEC	2	.	16085200	16086400	255,0,0
chr1	16160400	16162800	GM12878,HMEC,HUVEC,K562	9	.	16160400	16162800	255,0,0
chr1	16173800	16176200	GM12878,HMEC,HUVEC,HelaS3,HepG2,K562	8	.	16173800	16176200	255,0,0
chr1	16301800	16302800	GM12878,HMEC,HUVEC,HelaS3,HepG2,K562	7	.	16301800	16302800	255,0,0
chr1	16359400	16359600	GM12878	1	.	16359400	16359600	255,0,0
chr1	16382600	16382800	GM12878	1	.	16382600	16382800	255,0,0
chr1	16399800	16400200	HMEC,HUVEC	2	.	16399800	16400200	255,0,0
chr1	16480800	16481000	HMEC	1	.	16480800	16481000	255,0,0
chr1	16481200	16482600	HMEC,HUVEC,HelaS3	4	.	16481200	16482600	255,0,0
chr1	16494200	16494400	GM12878	1	.	16494200	16494400	255,0,0
chr1	16514400	16514600	GM12878	1	.	16514400	16514600	255,0,0
chr1	16533000	16533800	GM12878,HMEC,HUVEC,HelaS3,K562	5	.	16533000	16533800	255,0,0
chr1	16543600	16544200	GM12878,HMEC	2	.	16543600	16544200	255,0,0
chr1	16563000	16563200	HepG2	1	.	16563000	16563200	255,0,0
chr1	16563400	16563800	GM12878,HMEC,HUVEC,HepG2,K562	5	.	16563400	16563800	255,0,0
chr1	16678000	16679200	GM12878,HMEC,HUVEC,HelaS3,HepG2,K562	6	.	16678000	16679200	255,0,0
chr1	16693600	16694600	GM12878,HMEC,HUVEC,HelaS3,HepG2,K562	6	.	16693600	16694600	255,0,0
chr1	16767000	16768000	GM12878,HMEC,HUVEC,HelaS3,HepG2,K562	6	.	16767000	16768000	255,0,0
chr1	16825200	16826400	GM12878,HMEC,HUVEC,HepG2	4	.	16825200	16826400	255,0,0
chr1	16840400	16840800	GM12878	1	.	16840400	16840800	255,0,0
chr1	16939400	16940400	GM12878,HMEC,HUVEC,HelaS3,HepG2,K562	6	.	16939400	16940400	255,0,0
chr1	16947600	16947800	HepG2	1	.	16947600	16947800	255,0,0
chr1	16951400	16951800	HepG2	1	.	16951400	16951800	255,0,0
chr1	16970800	16971400	GM12878,HMEC,HUVEC,HelaS3,HepG2,K562	6	.	16970800	16971400	255,0,0
chr1	17034200	17034400	HMEC,K562	2	.	17034200	17034400	255,0,0
chr1	17086400	17086600	HMEC	1	.	17086400	17086600	255,0,0
chr1	17215800	17216000	HMEC	1	.	17215800	17216000	255,0,0
chr1	17222600	17222800	GM12878	1	.	17222600	17222800	255,0,0
chr1	17231400	17231600	HelaS3	1	.	17231400	17231600	255,0,0
chr1	17240400	17241000	GM12878,HMEC,HUVEC,HelaS3,HepG2,K562	6	.	17240400	17241000	255,0,0
chr1	17278200	17278400	GM12878,HepG2	2	.	17278200	17278400	255,0,0
chr1	17287200	17287600	GM12878,HUVEC,K562	3	.	17287200	17287600	255,0,0
chr1	17306600	17306800	HMEC	1	.	17306600	17306800	255,0,0
chr1	17337800	17338600	GM12878,HMEC,HUVEC,K562	5	.	17337800	17338600	255,0,0
chr1	17340400	17340600	GM12878	1	.	17340400	17340600	255,0,0
chr1	17380000	17380800	GM12878,HMEC,HUVEC,HelaS3,HepG2,K562	6	.	17380000	17380800	255,0,0
chr1	17445800	17446000	HMEC	1	.	17445800	17446000	255,0,0
chr1	17452400	17452600	GM12878	1	.	17452400	17452600	255,0,0
chr1	17746400	17746600	GM12878	1	.	17746400	17746600	255,0,0
chr1	17758200	17758400	GM12878	1	.	17758200	17758400	255,0,0
chr1	17764000	17766600	GM12878,HMEC,HUVEC,HepG2,K562	8	.	17764000	17766600	255,0,0
chr1	17862800	17863000	GM12878	1	.	17862800	17863000	255,0,0
chr1	17866000	17866600	HMEC,HUVEC	2	.	17866000	17866600	255,0,0
chr1	18158200	18158400	HepG2	1	.	18158200	18158400	255,0,0
chr1	18246000	18246200	HepG2	1	.	18246000	18246200	255,0,0
chr1	18434200	18434600	HMEC	1	.	18434200	18434600	255,0,0
chr1	18807800	18808000	GM12878	1	.	18807800	18808000	255,0,0
chr1	18809000	18809400	HMEC	1	.	18809000	18809400	255,0,0
chr1	18908000	18908200	GM12878	1	.	18908000	18908200	255,0,0
chr1	18924000	18924200	HelaS3	1	.	18924000	18924200	255,0,0
chr1	19201800	19202000	GM12878,HelaS3	2	.	19201800	19202000	255,0,0
chr1	19228600	19229400	GM12878,HMEC,HUVEC,HepG2,K562	5	.	19228600	19229400	255,0,0
chr1	19239600	19239800	HepG2	1	.	19239600	19239800	255,0,0
chr1	19253200	19253400	GM12878	1	.	19253200	19253400	255,0,0
chr1	19281800	19283600	GM12878,HMEC,HUVEC,HepG2,K562	6	.	19281800	19283600	255,0,0
chr1	19379000	19379200	HepG2	1	.	19379000	19379200	255,0,0
chr1	19536000	19537200	GM12878,HMEC,HUVEC,HelaS3,HepG2,K562	6	.	19536000	19537200	255,0,0
chr1	19577400	19579000	GM12878,HMEC,HUVEC,HelaS3,K562	5	.	19577400	19579000	255,0,0
chr1	19600400	19600600	HMEC	1	.	19600400	19600600	255,0,0
chr1	19615000	19615200	HMEC	1	.	19615000	19615200	255,0,0
chr1	19615400	19615600	HMEC	1	.	19615400	19615600	255,0,0
chr1	19638200	19639200	GM12878,HMEC,HUVEC,HepG2,K562	5	.	19638200	19639200	255,0,0
chr1	19717600	19717800	GM12878	1	.	19717600	19717800	255,0,0
chr1	19811400	19812800	GM12878,HMEC,HUVEC,HepG2,K562	5	.	19811400	19812800	255,0,0
chr1	19923400	19924200	GM12878,HMEC,HUVEC,HelaS3,HepG2,K562	6	.	19923400	19924200	255,0,0
chr1	19970600	19972000	HMEC,HUVEC	2	.	19970600	19972000	255,0,0
chr1	20003000	20003200	HepG2	1	.	20003000	20003200	255,0,0
chr1	20024800	20025000	GM12878	1	.	20024800	20025000	255,0,0
chr1	20092200	20092400	HepG2	1	.	20092200	20092400	255,0,0
chr1	20126000	20126800	GM12878,HMEC,HUVEC	3	.	20126000	20126800	255,0,0
chr1	20135600	20135800	HepG2	1	.	20135600	20135800	255,0,0
chr1	20208800	20209600	GM12878,HMEC,HUVEC,K562	4	.	20208800	20209600	255,0,0
chr1	20446000	20446200	GM12878	1	.	20446000	20446200	255,0,0
chr1	20478800	20479000	GM12878	1	.	20478800	20479000	255,0,0
chr1	20512600	20512800	K562	1	.	20512600	20512800	255,0,0
chr1	20698000	20698200	HepG2	1	.	20698000	20698200	255,0,0
chr1	20810400	20813000	HMEC,HUVEC	3	.	20810400	20813000	255,0,0
chr1	20834000	20835000	GM12878,HMEC,HUVEC,HelaS3,HepG2,K562	6	.	20834000	20835000	255,0,0
chr1	20915600	20916400	HMEC	1	.	20915600	20916400	255,0,0
chr1	20960000	20961000	GM12878,HMEC,HUVEC,HelaS3,K562	5	.	20960000	20961000	255,0,0
chr1	20987200	20988400	GM12878,HMEC,HUVEC,HelaS3,HepG2,K562	6	.	20987200	20988400	255,0,0
chr1	21005200	21005400	GM12878	1	.	21005200	21005400	255,0,0
chr1	21023000	21023200	GM12878,HelaS3	2	.	21023000	21023200	255,0,0
chr1	21044000	21044600	HMEC,HUVEC,K562	3	.	21044000	21044600	255,0,0
chr1	21058200	21058800	HMEC	1	.	21058200	21058800	255,0,0
chr1	21112000	21114200	GM12878,HMEC,HUVEC,HelaS3,HepG2,K562	7	.	21112000	21114200	255,0,0
chr1	21291400	21291600	GM12878	1	.	21291400	21291600	255,0,0
chr1	21444200	21444400	GM12878	1	.	21444200	21444400	255,0,0
chr1	21501800	21503800	GM12878,HMEC,HUVEC,HelaS3,HepG2,K562	8	.	21501800	21503800	255,0,0
chr1	21616400	21617000	GM12878,HMEC,HUVEC	3	.	21616400	21617000	255,0,0
chr1	21621000	21621200	GM12878	1	.	21621000	21621200	255,0,0
chr1	21671200	21672400	GM12878,HMEC,HUVEC,HelaS3,HepG2,K562	7	.	21671200	21672400	255,0,0
chr1	21755000	21755200	HMEC	1	.	21755000	21755200	255,0,0
chr1	21766200	21767400	GM12878,HMEC,HUVEC,HepG2,K562	5	.	21766200	21767400	255,0,0
chr1	21921000	21921200	HepG2	1	.	21921000	21921200	255,0,0
chr1	21948800	21949200	HMEC	1	.	21948800	21949200	255,0,0
chr1	21974400	21974800	HepG2	1	.	21974400	21974800	255,0,0
chr1	21978200	21978600	HMEC	1	.	21978200	21978600	255,0,0
chr1	21985600	21986000	HepG2	1	.	21985600	21986000	255,0,0
chr1	22108200	22110200	GM12878,HMEC,HUVEC,HelaS3,HepG2,K562	6	.	22108200	22110200	255,0,0
chr1	22141000	22141200	HMEC	1	.	22141000	22141200	255,0,0
chr1	22192400	22192800	GM12878	1	.	22192400	22192800	255,0,0
chr1	22236600	22236800	GM12878	1	.	22236600	22236800	255,0,0
chr1	22262800	22263400	HMEC,HUVEC	2	.	22262800	22263400	255,0,0
chr1	22263600	22263800	K562	1	.	22263600	22263800	255,0,0
chr1	22351800	22352400	GM12878,HMEC,HUVEC,HelaS3,HepG2,K562	6	.	22351800	22352400	255,0,0
chr1	22366400	22366600	GM12878	1	.	22366400	22366600	255,0,0
chr1	22379000	22380200	GM12878,HMEC,HUVEC,HelaS3,K562	5	.	22379000	22380200	255,0,0
chr1	22469200	22470200	HMEC,HUVEC	2	.	22469200	22470200	255,0,0
chr1	22516200	22516400	HepG2	1	.	22516200	22516400	255,0,0
chr1	22778200	22779200	GM12878,HMEC,HUVEC,HelaS3,K562	5	.	22778200	22779200	255,0,0
chr1	22938000	22938200	HepG2	1	.	22938000	22938200	255,0,0
chr1	22952200	22952400	HepG2	1	.	22952200	22952400	255,0,0
chr1	23036800	23038200	HMEC,HUVEC	2	.	23036800	23038200	255,0,0
chr1	23039000	23039200	GM12878	1	.	23039000	23039200	255,0,0
chr1	23158400	23158600	HepG2	1	.	23158400	23158600	255,0,0
chr1	23345600	23347000	GM12878,HMEC,HUVEC,HepG2,K562	5	.	23345600	23347000	255,0,0
chr1	23494000	23495400	GM12878,HMEC,HUVEC,HepG2,K562	7	.	23494000	23495400	255,0,0
chr1	23504000	23504600	GM12878,HMEC,HUVEC,HepG2,K562	5	.	23504000	23504600	255,0,0
chr1	23543600	23544000	HMEC	1	.	23543600	23544000	255,0,0
chr1	23669600	23671400	GM12878,HMEC,HUVEC,HepG2,K562	5	.	23669600	23671400	255,0,0
chr1	23694200	23696400	GM12878,HMEC,HUVEC,HelaS3,HepG2,K562	9	.	23694200	23696400	255,0,0
chr1	23810000	23810800	HMEC,HUVEC,K562	3	.	23810000	23810800	255,0,0
chr1	23811000	23811200	HMEC	1	.	23811000	23811200	255,0,0
chr1	23851400	23851800	GM12878	1	.	23851400	23851800	255,0,0
chr1	23852400	23852600	GM12878	1	.	23852400	23852600	255,0,0
chr1	23857000	23858000	GM12878,HMEC,HUVEC,HelaS3,K562	5	.	23857000	23858000	255,0,0
chr1	23866400	23866600	GM12878	1	.	23866400	23866600	255,0,0
chr1	23881000	23881600	GM12878,HMEC,HUVEC,K562	4	.	23881000	23881600	255,0,0
chr1	23884400	23886400	GM12878,HMEC,HUVEC,HelaS3,K562	6	.	23884400	23886400	255,0,0
chr1	23888800	23889000	GM12878	1	.	23888800	23889000	255,0,0
chr1	23894600	23895000	GM12878,HMEC,HUVEC,K562	4	.	23894600	23895000	255,0,0
chr1	23903800	23904000	GM12878	1	.	23903800	23904000	255,0,0
chr1	23946000	23946400	GM12878	1	.	23946000	23946400	255,0,0
chr1	23964000	23964200	GM12878	1	.	23964000	23964200	255,0,0
chr1	23999600	23999800	HepG2	1	.	23999600	23999800	255,0,0
chr1	24018200	24019400	GM12878,HMEC,HUVEC,HelaS3,K562	5	.	24018200	24019400	255,0,0
chr1	24069600	24071000	GM12878,HMEC,HUVEC,HelaS3,HepG2,K562	6	.	24069600	24071000	255,0,0
chr1	24104400	24105400	GM12878,HMEC,HUVEC,HelaS3,HepG2,K562	6	.	24104400	24105400	255,0,0
chr1	24117400	24118200	GM12878,HMEC,HUVEC,HelaS3,K562	7	.	24117400	24118200	255,0,0
chr1	24126400	24126600	HMEC	1	.	24126400	24126600	255,0,0
chr1	24126800	24127600	GM12878,HMEC,HUVEC,K562	4	.	24126800	24127600	255,0,0
chr1	24151400	24152000	GM12878,HMEC,HUVEC,K562	4	.	24151400	24152000	255,0,0
chr1	24194400	24195000	GM12878,HMEC,HUVEC,HelaS3,HepG2,K562	6	.	24194400	24195000	255,0,0
chr1	24243400	24243600	GM12878	1	.	24243400	24243600	255,0,0
chr1	24285800	24287400	GM12878,HMEC,HUVEC,HelaS3,HepG2,K562	6	.	24285800	24287400	255,0,0
chr1	24305600	24307000	GM12878,HMEC,HUVEC,HelaS3,K562	5	.	24305600	24307000	255,0,0
chr1	24469200	24469600	HMEC	1	.	24469200	24469600	255,0,0
chr1	24513600	24514200	GM12878,HMEC	2	.	24513600	24514200	255,0,0
chr1	24517400	24517800	GM12878	1	.	24517400	24517800	255,0,0
chr1	24530000	24530200	GM12878	1	.	24530000	24530200	255,0,0
chr1	24648200	24648400	GM12878	1	.	24648200	24648400	255,0,0
chr1	24648800	24649000	GM12878,HMEC	2	.	24648800	24649000	255,0,0
chr1	24739800	24740200	GM12878,HMEC,HUVEC,HepG2,K562	5	.	24739800	24740200	255,0,0
chr1	24742000	24743000	HMEC,HUVEC,HepG2	3	.	24742000	24743000	255,0,0
chr1	24828800	24830200	GM12878,HMEC,HUVEC,HepG2,K562	5	.	24828800	24830200	255,0,0
chr1	24861600	24861800	GM12878	1	.	24861600	24861800	255,0,0
chr1	24969000	24970600	GM12878,HMEC,HUVEC,HelaS3,K562	6	.	24969000	24970600	255,0,0
chr1	25054000	25054200	GM12878	1	.	25054000	25054200	255,0,0
chr1	25071400	25073400	GM12878,HMEC,HUVEC,K562	5	.	25071400	25073400	255,0,0
chr1	25174600	25174800	GM12878,HelaS3	2	.	25174600	25174800	255,0,0
chr1	25191000	25191200	GM12878	1	.	25191000	25191200	255,0,0
chr1	25234400	25234800	HMEC	1	.	25234400	25234800	255,0,0
chr1	25242400	25242600	GM12878	1	.	25242400	25242600	255,0,0
chr1	25255000	25256600	GM12878	1	.	25255000	25256600	255,0,0
chr1	25256800	25257000	GM12878	1	.	25256800	25257000	255,0,0
chr1	25258800	25259000	GM12878,HepG2	2	.	25258800	25259000	255,0,0
chr1	25291600	25292000	GM12878	1	.	25291600	25292000	255,0,0
chr1	25324200	25324400	GM12878	1	.	25324200	25324400	255,0,0
chr1	25348800	25349200	GM12878	1	.	25348800	25349200	255,0,0
chr1	25360600	25360800	GM12878	1	.	25360600	25360800	255,0,0
chr1	25428000	25428200	HelaS3	1	.	25428000	25428200	255,0,0
chr1	25558400	25559600	GM12878,HMEC,HUVEC,HelaS3,HepG2,K562	6	.	25558400	25559600	255,0,0
chr1	25566400	25566800	GM12878,HMEC	2	.	25566400	25566800	255,0,0
chr1	25572800	25574600	GM12878,HMEC,HUVEC,HelaS3,HepG2,K562	7	.	25572800	25574600	255,0,0
chr1	25593200	25593600	HMEC	1	.	25593200	25593600	255,0,0
chr1	25594000	25594400	HMEC,HUVEC	2	.	25594000	25594400	255,0,0
chr1	25663400	25664000	GM12878,HMEC	2	.	25663400	25664000	255,0,0
chr1	25664200	25665800	GM12878,HMEC,HUVEC,HepG2,K562	6	.	25664200	25665800	255,0,0
chr1	25756400	25758400	GM12878,HMEC,HUVEC,HelaS3,HepG2,K562	6	.	25756400	25758400	255,0,0
chr1	25870000	25871000	GM12878,HMEC,HUVEC,HepG2,K562	5	.	25870000	25871000	255,0,0
chr1	25876200	25876400	GM12878	1	.	25876200	25876400	255,0,0
chr1	25889000	25889200	GM12878	1	.	25889000	25889200	255,0,0
chr1	25942800	25943200	GM12878,HMEC,HUVEC,HepG2	4	.	25942800	25943200	255,0,0
chr1	26002600	26002800	GM12878	1	.	26002600	26002800	255,0,0
chr1	26126800	26127000	HMEC	1	.	26126800	26127000	255,0,0
chr1	26136200	26136400	GM12878	1	.	26136200	26136400	255,0,0
chr1	26146000	26147400	GM12878,HMEC,HUVEC,HelaS3,HepG2,K562	6	.	26146000	26147400	255,0,0
chr1	26185200	26186400	GM12878,HMEC,HUVEC,K562	4	.	26185200	26186400	255,0,0
chr1	26201600	26202200	GM12878,HMEC	2	.	26201600	26202200	255,0,0
chr1	26231400	26233200	GM12878,HMEC,HUVEC,HepG2,K562	8	.	26231400	26233200	255,0,0
chr1	26249400	26249600	HMEC	1	.	26249400	26249600	255,0,0
chr1	26324200	26325000	GM12878,HMEC,HUVEC	3	.	26324200	26325000	255,0,0
chr1	26361600	26362600	HMEC,HUVEC,HepG2,K562	5	.	26361600	26362600	255,0,0
chr1	26437200	26439000	GM12878,HMEC,HUVEC,HelaS3,K562	5	.	26437200	26439000	255,0,0
chr1	26488000	26488600	HMEC,K562	2	.	26488000	26488600	255,0,0
chr1	26496200	26497000	GM12878,HMEC,HUVEC,HelaS3,HepG2,K562	6	.	26496200	26497000	255,0,0
chr1	26504000	26504200	HMEC	1	.	26504000	26504200	255,0,0
chr1	26560400	26561600	GM12878,HMEC,HUVEC,HelaS3,HepG2,K562	6	.	26560400	26561600	255,0,0
chr1	26606400	26607000	GM12878,HMEC,HUVEC,HelaS3,HepG2,K562	6	.	26606400	26607000	255,0,0
chr1	26632800	26633400	GM12878,HMEC,HUVEC,HelaS3,K562	5	.	26632800	26633400	255,0,0
chr1	26662600	26663200	HMEC,K562	2	.	26662600	26663200	255,0,0
chr1	26735000	26735400	HepG2	1	.	26735000	26735400	255,0,0
chr1	26758600	26759400	GM12878,HMEC,HUVEC,HelaS3,K562	5	.	26758600	26759400	255,0,0
chr1	26798600	26800000	GM12878,HMEC,HUVEC,HelaS3,K562	6	.	26798600	26800000	255,0,0
chr1	26826800	26827400	GM12878	1	.	26826800	26827400	255,0,0
chr1	26827600	26827800	HMEC,K562	2	.	26827600	26827800	255,0,0
chr1	26856000	26857200	GM12878,HMEC,HUVEC,HepG2,K562	5	.	26856000	26857200	255,0,0
chr1	26868400	26868600	GM12878	1	.	26868400	26868600	255,0,0
chr1	26872200	26872400	GM12878	1	.	26872200	26872400	255,0,0
chr1	26946800	26948000	GM12878,HMEC,HUVEC,HepG2,K562	7	.	26946800	26948000	255,0,0
chr1	27018800	27019000	HMEC	1	.	27018800	27019000	255,0,0
chr1	27019600	27019800	GM12878	1	.	27019600	27019800	255,0,0
chr1	27021800	27024200	GM12878,HMEC,HUVEC,HepG2,K562	7	.	27021800	27024200	255,0,0
chr1	27024400	27024800	GM12878,K562	2	.	27024400	27024800	255,0,0
chr1	27070600	27070800	GM12878	1	.	27070600	27070800	255,0,0
chr1	27114200	27115000	GM12878,HMEC,HUVEC,HelaS3,HepG2,K562	6	.	27114200	27115000	255,0,0
chr1	27143800	27144000	HMEC	1	.	27143800	27144000	255,0,0
chr1	27147400	27147600	GM12878	1	.	27147400	27147600	255,0,0
chr1	27153000	27153800	GM12878,HMEC,HUVEC,HepG2,K562	5	.	27153000	27153800	255,0,0
chr1	27160200	27160400	GM12878	1	.	27160200	27160400	255,0,0
chr1	27189600	27191800	HMEC,HUVEC,HepG2,K562	4	.	27189600	27191800	255,0,0
chr1	27216200	27217000	GM12878,HMEC,HUVEC,HelaS3,HepG2,K562	6	.	27216200	27217000	255,0,0
chr1	27226400	27227200	GM12878,HMEC,HUVEC,HelaS3,HepG2,K562	6	.	27226400	27227200	255,0,0
chr1	27248000	27249000	GM12878,HMEC,HUVEC,HelaS3,HepG2,K562	6	.	27248000	27249000	255,0,0
chr1	27286000	27287400	GM12878,HMEC,HepG2,K562	4	.	27286000	27287400	255,0,0
chr1	27320000	27321400	GM12878,HMEC,HUVEC,HepG2,K562	5	.	27320000	27321400	255,0,0
chr1	27326000	27326200	HepG2	1	.	27326000	27326200	255,0,0
chr1	27338800	27339400	HMEC,HUVEC,K562	3	.	27338800	27339400	255,0,0
chr1	27424000	27424200	HelaS3	1	.	27424000	27424200	255,0,0
chr1	27429200	27429400	GM12878	1	.	27429200	27429400	255,0,0
chr1	27481200	27481800	GM12878,HMEC,HUVEC,HepG2,K562	5	.	27481200	27481800	255,0,0
chr1	27560600	27562000	GM12878,HMEC,HUVEC,HelaS3,HepG2,K562	7	.	27560600	27562000	255,0,0
chr1	27648400	27649400	GM12878,HMEC,HUVEC,HelaS3,HepG2,K562	6	.	27648400	27649400	255,0,0
chr1	27668400	27668800	GM12878,HMEC	2	.	27668400	27668800	255,0,0
chr1	27670000	27670200	GM12878	1	.	27670000	27670200	255,0,0
chr1	27684000	27684200	GM12878	1	.	27684000	27684200	255,0,0
chr1	27692400	27693400	GM12878,HMEC,HUVEC,K562	4	.	27692400	27693400	255,0,0
chr1	27709600	27709800	HMEC	1	.	27709600	27709800	255,0,0
chr1	27719000	27719600	HMEC,HUVEC,HelaS3,HepG2,K562	5	.	27719000	27719600	255,0,0
chr1	27721800	27722200	GM12878,HelaS3	2	.	27721800	27722200	255,0,0
chr1	27745000	27745200	GM12878	1	.	27745000	27745200	255,0,0
chr1	27816000	27816800	GM12878,HMEC,HUVEC,HelaS3,HepG2,K562	6	.	27816000	27816800	255,0,0
chr1	27852000	27852200	GM12878	1	.	27852000	27852200	255,0,0
chr1	27854600	27854800	GM12878	1	.	27854600	27854800	255,0,0
chr1	27895000	27895400	GM12878,HUVEC,HepG2	3	.	27895000	27895400	255,0,0
chr1	27902000	27902400	HMEC,HUVEC,HepG2	3	.	27902000	27902400	255,0,0
chr1	27928800	27929000	GM12878	1	.	27928800	27929000	255,0,0
chr1	27929600	27931000	GM12878,HMEC,HUVEC,HepG2,K562	5	.	27929600	27931000	255,0,0
chr1	27958200	27958400	GM12878	1	.	27958200	27958400	255,0,0
chr1	27959000	27959200	GM12878	1	.	27959000	27959200	255,0,0
chr1	27960800	27961000	GM12878	1	.	27960800	27961000	255,0,0
chr1	27986400	27986800	GM12878,HMEC	2	.	27986400	27986800	255,0,0
chr1	28052200	28053200	GM12878,HMEC,HUVEC,HelaS3,HepG2,K562	7	.	28052200	28053200	255,0,0
chr1	28099600	28100600	GM12878,HMEC,HUVEC,HelaS3,HepG2,K562	7	.	28099600	28100600	255,0,0
chr1	28157000	28158000	GM12878,HMEC,HUVEC,HelaS3,K562	5	.	28157000	28158000	255,0,0
chr1	28184600	28184800	GM12878	1	.	28184600	28184800	255,0,0
chr1	28199000	28199400	GM12878,HMEC,HUVEC,K562	4	.	28199000	28199400	255,0,0
chr1	28240400	28241600	GM12878,HMEC,HUVEC,HelaS3,K562	5	.	28240400	28241600	255,0,0
chr1	28286000	28286800	GM12878,HMEC,HUVEC	3	.	28286000	28286800	255,0,0
chr1	28414400	28415600	GM12878,HMEC,HUVEC,HelaS3,HepG2,K562	6	.	28414400	28415600	255,0,0
chr1	28499200	28499400	GM12878	1	.	28499200	28499400	255,0,0
chr1	28558800	28559600	GM12878,HMEC,HUVEC,K562	4	.	28558800	28559600	255,0,0
chr1	28562400	28563400	GM12878,HMEC,HUVEC,HelaS3,HepG2,K562	6	.	28562400	28563400	255,0,0
chr1	28573600	28574000	HMEC,HepG2	2	.	28573600	28574000	255,0,0
chr1	28585800	28587200	GM12878,HMEC,HUVEC,HelaS3,HepG2,K562	8	.	28585800	28587200	255,0,0
chr1	28655200	28655800	GM12878,HMEC,HUVEC,HelaS3,K562	5	.	28655200	28655800	255,0,0
chr1	28656000	28656200	HMEC	1	.	28656000	28656200	255,0,0
chr1	28696000	28697000	GM12878,HMEC,HUVEC,HelaS3,HepG2,K562	6	.	28696000	28697000	255,0,0
chr1	28831800	28834200	GM12878,HMEC,HUVEC,HelaS3,K562	8	.	28831800	28834200	255,0,0
chr1	28834400	28834600	HMEC,HUVEC	2	.	28834400	28834600	255,0,0
chr1	28844600	28845400	GM12878,HMEC,HUVEC,HelaS3,K562	5	.	28844600	28845400	255,0,0
chr1	28879200	28880400	GM12878,HMEC,HUVEC,K562	4	.	28879200	28880400	255,0,0
chr1	28907400	28908800	GM12878,HMEC,HUVEC,HelaS3,HepG2,K562	8	.	28907400	28908800	255,0,0
chr1	28919000	28919200	HUVEC	1	.	28919000	28919200	255,0,0
chr1	28968600	28970200	GM12878,HMEC,HUVEC,HelaS3,HepG2,K562	6	.	28968600	28970200	255,0,0
chr1	28975000	28975400	GM12878,HepG2	2	.	28975000	28975400	255,0,0
chr1	28995200	28996200	GM12878,HMEC,HUVEC,HepG2,K562	5	.	28995200	28996200	255,0,0
chr1	29063000	29064600	GM12878,HMEC,HUVEC,HelaS3,HepG2,K562	6	.	29063000	29064600	255,0,0
chr1	29203800	29204000	GM12878	1	.	29203800	29204000	255,0,0
chr1	29208600	29208800	GM12878	1	.	29208600	29208800	255,0,0
chr1	29213400	29214600	GM12878,HMEC,HUVEC,HelaS3,HepG2,K562	7	.	29213400	29214600	255,0,0
chr1	29240800	29241800	GM12878,HMEC,HUVEC,HepG2,K562	6	.	29240800	29241800	255,0,0
chr1	29253400	29253600	GM12878	1	.	29253400	29253600	255,0,0
chr1	29450800	29451400	HMEC,HUVEC,HepG2	3	.	29450800	29451400	255,0,0
chr1	29507400	29508800	GM12878,HMEC,HUVEC,HepG2,K562	5	.	29507400	29508800	255,0,0
chr1	29556800	29557600	GM12878,HMEC,HUVEC,HelaS3,HepG2,K562	6	.	29556800	29557600	255,0,0
chr1	29562800	29564800	GM12878,HMEC,HUVEC,HepG2	4	.	29562800	29564800	255,0,0
chr1	30128000	30128200	GM12878	1	.	30128000	30128200	255,0,0
chr1	30209600	30209800	HepG2	1	.	30209600	30209800	255,0,0
chr1	30266000	30266200	HelaS3	1	.	30266000	30266200	255,0,0
chr1	30448000	30448200	HepG2	1	.	30448000	30448200	255,0,0
chr1	30584400	30584600	HelaS3	1	.	30584400	30584600	255,0,0
chr1	31191000	31191200	HMEC	1	.	31191000	31191200	255,0,0
chr1	31191600	31191800	GM12878,HMEC,HUVEC,HelaS3,K562	5	.	31191600	31191800	255,0,0
chr1	31227600	31227800	GM12878	1	.	31227600	31227800	255,0,0
chr1	31238000	31238400	GM12878	1	.	31238000	31238400	255,0,0
chr1	31297400	31297600	HepG2	1	.	31297400	31297600	255,0,0
chr1	31331800	31332000	HepG2	1	.	31331800	31332000	255,0,0
chr1	31342000	31342200	GM12878	1	.	31342000	31342200	255,0,0
chr1	31381600	31381800	HMEC	1	.	31381600	31381800	255,0,0
chr1	31537000	31539000	GM12878,HMEC,HUVEC,HelaS3,HepG2,K562	6	.	31537000	31539000	255,0,0
chr1	31627600	31627800	HUVEC,K562	2	.	31627600	31627800	255,0,0
chr1	31628200	31628600	GM12878,HMEC,HUVEC,K562	4	.	31628200	31628600	255,0,0
chr1	31655200	31655400	HepG2	1	.	31655200	31655400	255,0,0
chr1	31769000	31770600	GM12878,HMEC,HUVEC,HelaS3,HepG2,K562	7	.	31769000	31770600	255,0,0
chr1	31886000	31887400	HMEC,HUVEC,HepG2,K562	4	.	31886000	31887400	255,0,0
chr1	32042200	32043400	HMEC	1	.	32042200	32043400	255,0,0
chr1	32071600	32071800	GM12878	1	.	32071600	32071800	255,0,0
chr1	32110000	32111000	GM12878,HMEC,HUVEC,HelaS3,HepG2,K562	6	.	32110000	32111000	255,0,0
chr1	32129600	32129800	GM12878	1	.	32129600	32129800	255,0,0
chr1	32155400	32155600	HepG2	1	.	32155400	32155600	255,0,0
chr1	32169200	32169800	HMEC	1	.	32169200	32169800	255,0,0
chr1	32189400	32189600	HepG2	1	.	32189400	32189600	255,0,0
chr1	32210200	32210400	GM12878	1	.	32210200	32210400	255,0,0
chr1	32228400	32228600	GM12878,HUVEC	2	.	32228400	32228600	255,0,0
chr1	32229600	32230000	HMEC	1	.	32229600	32230000	255,0,0
chr1	32253800	32254400	GM12878,HMEC,HUVEC,K562	4	.	32253800	32254400	255,0,0
chr1	32254800	32255000	GM12878	1	.	32254800	32255000	255,0,0
chr1	32402800	32404400	GM12878,HMEC,HUVEC,HelaS3,HepG2,K562	9	.	32402800	32404400	255,0,0
chr1	32410000	32410400	GM12878,K562	2	.	32410000	32410400	255,0,0
chr1	32479000	32481000	GM12878,HMEC,HUVEC,HelaS3,HepG2,K562	7	.	32479000	32481000	255,0,0
chr1	32538200	32539200	GM12878,HMEC,HUVEC,HelaS3,HepG2,K562	6	.	32538200	32539200	255,0,0
chr1	32573600	32574600	GM12878,HMEC,HUVEC,HelaS3,K562	5	.	32573600	32574600	255,0,0
chr1	32645200	32646000	GM12878,HMEC,HUVEC,HelaS3,K562	5	.	32645200	32646000	255,0,0
chr1	32666200	32666400	GM12878,HMEC,HUVEC	3	.	32666200	32666400	255,0,0
chr1	32670800	32671800	GM12878,HMEC,HUVEC,K562	4	.	32670800	32671800	255,0,0
chr1	32687400	32688600	GM12878,HMEC,HUVEC,HelaS3,K562	5	.	32687400	32688600	255,0,0
chr1	32706200	32706400	GM12878	1	.	32706200	32706400	255,0,0
chr1	32706600	32706800	GM12878	1	.	32706600	32706800	255,0,0
chr1	32707000	32707200	GM12878,HUVEC	2	.	32707000	32707200	255,0,0
chr1	32713800	32714200	GM12878	1	.	32713800	32714200	255,0,0
chr1	32715600	32715800	GM12878	1	.	32715600	32715800	255,0,0
chr1	32716800	32717000	GM12878	1	.	32716800	32717000	255,0,0
chr1	32757400	32758400	GM12878,HMEC,HUVEC,HelaS3,HepG2,K562	6	.	32757400	32758400	255,0,0
chr1	32800800	32802000	GM12878,HMEC,HUVEC,HepG2,K562	6	.	32800800	32802000	255,0,0
chr1	32816800	32817600	GM12878,HMEC,HUVEC,HepG2,K562	6	.	32816800	32817600	255,0,0
chr1	32859600	32860400	GM12878,HMEC,HUVEC,HelaS3,K562	5	.	32859600	32860400	255,0,0
chr1	32965800	32966600	GM12878,HMEC,HUVEC,HepG2,K562	5	.	32965800	32966600	255,0,0
chr1	33004800	33005200	HMEC,HUVEC	2	.	33004800	33005200	255,0,0
chr1	33005400	33006000	HMEC,HUVEC	2	.	33005400	33006000	255,0,0
chr1	33115600	33116200	GM12878,HMEC,HUVEC,HelaS3,K562	5	.	33115600	33116200	255,0,0
chr1	33116600	33117400	GM12878,HMEC,HUVEC,K562	4	.	33116600	33117400	255,0,0
chr1	33168200	33168600	HMEC,HUVEC,K562	3	.	33168200	33168600	255,0,0
chr1	33207200	33208200	HMEC,HUVEC,K562	4	.	33207200	33208200	255,0,0
chr1	33219400	33220000	HMEC,HUVEC,K562	3	.	33219400	33220000	255,0,0
chr1	33282000	33284000	GM12878,HMEC,HUVEC,HelaS3,HepG2,K562	8	.	33282000	33284000	255,0,0
chr1	33284600	33284800	GM12878	1	.	33284600	33284800	255,0,0
chr1	33352200	33352400	HepG2,K562	2	.	33352200	33352400	255,0,0
chr1	33366800	33367000	HMEC,K562	2	.	33366800	33367000	255,0,0
chr1	33429200	33430600	GM12878,HMEC,HUVEC,HepG2,K562	7	.	33429200	33430600	255,0,0
chr1	33438600	33438800	HUVEC	1	.	33438600	33438800	255,0,0
chr1	33502000	33502800	GM12878,HMEC,HUVEC,HelaS3,HepG2,K562	6	.	33502000	33502800	255,0,0
chr1	33516600	33517000	HMEC	1	.	33516600	33517000	255,0,0
chr1	33546400	33547200	HMEC,HUVEC,HepG2,K562	4	.	33546400	33547200	255,0,0
chr1	33592400	33593200	GM12878,HMEC,HUVEC,HepG2	5	.	33592400	33593200	255,0,0
chr1	33613000	33613200	HMEC	1	.	33613000	33613200	255,0,0
chr1	33646600	33647800	GM12878,HMEC,HUVEC	6	.	33646600	33647800	255,0,0
chr1	33684400	33684600	HelaS3	1	.	33684400	33684600	255,0,0
chr1	33721400	33721800	GM12878,HUVEC	2	.	33721400	33721800	255,0,0
chr1	33722000	33723200	GM12878,HMEC,HUVEC	5	.	33722000	33723200	255,0,0
chr1	33814400	33816200	GM12878,HMEC,HUVEC,HepG2,K562	6	.	33814400	33816200	255,0,0
chr1	33833400	33833600	GM12878	1	.	33833400	33833600	255,0,0
chr1	33895600	33896800	GM12878,HMEC,HUVEC,K562	4	.	33895600	33896800	255,0,0
chr1	33926600	33926800	GM12878	1	.	33926600	33926800	255,0,0
chr1	33938000	33938600	GM12878,HMEC,HUVEC,HelaS3,HepG2,K562	6	.	33938000	33938600	255,0,0
chr1	35063600	35063800	HelaS3	1	.	35063600	35063800	255,0,0
chr1	35246800	35248000	HMEC	1	.	35246800	35248000	255,0,0
chr1	35324800	35325600	GM12878,HMEC,HUVEC,HelaS3,HepG2,K562	6	.	35324800	35325600	255,0,0
chr1	35331400	35332200	GM12878,HMEC,HUVEC	3	.	35331400	35332200	255,0,0
chr1	35384600	35385000	GM12878	1	.	35384600	35385000	255,0,0
chr1	35390400	35390800	HepG2	1	.	35390400	35390800	255,0,0
chr1	35394800	35395000	GM12878	1	.	35394800	35395000	255,0,0
chr1	35395200	35395400	GM12878	1	.	35395200	35395400	255,0,0
chr1	35450400	35451200	GM12878,HMEC,HUVEC,HepG2,K562	5	.	35450400	35451200	255,0,0
chr1	35496600	35497600	GM12878,HMEC,HUVEC,HelaS3,K562	5	.	35496600	35497600	255,0,0
chr1	35545000	35545600	GM12878,HMEC,HUVEC,HelaS3,HepG2,K562	6	.	35545000	35545600	255,0,0
chr1	35656800	35658800	GM12878,HMEC,HUVEC,HelaS3,HepG2,K562	6	.	35656800	35658800	255,0,0
chr1	35667800	35668000	GM12878	1	.	35667800	35668000	255,0,0
chr1	35734000	35735400	GM12878,HMEC,HUVEC,HepG2,K562	5	.	35734000	35735400	255,0,0
chr1	36022600	36024000	GM12878,HMEC,HUVEC,HelaS3,HepG2,K562	7	.	36022600	36024000	255,0,0
chr1	36039000	36039200	HMEC	1	.	36039000	36039200	255,0,0
chr1	36043200	36043400	GM12878	1	.	36043200	36043400	255,0,0
chr1	36106600	36107600	GM12878,HMEC,HUVEC,HelaS3,HepG2,K562	6	.	36106600	36107600	255,0,0
chr1	36107800	36108000	HMEC	1	.	36107800	36108000	255,0,0
chr1	36126600	36126800	HepG2	1	.	36126600	36126800	255,0,0
chr1	36183800	36184800	GM12878,HMEC,HUVEC,K562	4	.	36183800	36184800	255,0,0
chr1	36201400	36201600	GM12878	1	.	36201400	36201600	255,0,0
chr1	36234800	36236000	GM12878,HMEC,HUVEC,HelaS3,HepG2,K562	7	.	36234800	36236000	255,0,0
chr1	36273400	36274400	GM12878,HMEC,HUVEC,K562	5	.	36273400	36274400	255,0,0
chr1	36348600	36349600	GM12878,HMEC,HUVEC,HelaS3,HepG2,K562	6	.	36348600	36349600	255,0,0
chr1	36395800	36397800	GM12878,HMEC,HUVEC,HelaS3,HepG2,K562	6	.	36395800	36397800	255,0,0
chr1	36554400	36555200	GM12878,HMEC,HUVEC,HelaS3,HepG2,K562	6	.	36554400	36555200	255,0,0
chr1	36600400	36600600	HepG2	1	.	36600400	36600600	255,0,0
chr1	36614400	36615400	GM12878,HMEC,HUVEC,HelaS3,HepG2,K562	6	.	36614400	36615400	255,0,0
chr1	36621400	36623000	GM12878,HMEC,HUVEC,HepG2,K562	5	.	36621400	36623000	255,0,0
chr1	36626600	36626800	GM12878	1	.	36626600	36626800	255,0,0
chr1	36689400	36691000	GM12878,HMEC,HUVEC,HelaS3,K562	5	.	36689400	36691000	255,0,0
chr1	36770200	36770400	GM12878	1	.	36770200	36770400	255,0,0
chr1	36772200	36772400	HMEC	1	.	36772200	36772400	255,0,0
chr1	36772600	36773000	GM12878,HMEC,HepG2	3	.	36772600	36773000	255,0,0
chr1	36788400	36789400	GM12878,HUVEC	2	.	36788400	36789400	255,0,0
chr1	36850600	36851800	GM12878,HMEC,HUVEC,HelaS3,HepG2,K562	6	.	36850600	36851800	255,0,0
chr1	36862800	36863600	GM12878,HMEC,HUVEC,HelaS3,K562	5	.	36862800	36863600	255,0,0
chr1	36866600	36866800	GM12878	1	.	36866600	36866800	255,0,0
chr1	36915800	36916400	GM12878,HMEC,HUVEC,HelaS3,HepG2	5	.	36915800	36916400	255,0,0
chr1	36929200	36930200	GM12878,HMEC,HUVEC,HelaS3,K562	5	.	36929200	36930200	255,0,0
chr1	36952600	36952800	HelaS3	1	.	36952600	36952800	255,0,0
chr1	37754600	37754800	GM12878	1	.	37754600	37754800	255,0,0
chr1	37900000	37900200	GM12878	1	.	37900000	37900200	255,0,0
chr1	37939800	37941000	GM12878,HMEC,HUVEC,K562	5	.	37939800	37941000	255,0,0
chr1	37941200	37941600	GM12878	1	.	37941200	37941600	255,0,0
chr1	37943000	37943200	GM12878	1	.	37943000	37943200	255,0,0
chr1	37945400	37945600	GM12878	1	.	37945400	37945600	255,0,0
chr1	37979600	37980600	GM12878,HMEC,HUVEC,HelaS3,K562	5	.	37979600	37980600	255,0,0
chr1	38019200	38020000	GM12878,HMEC,HUVEC,K562	4	.	38019200	38020000	255,0,0
chr1	38022600	38022800	HMEC	1	.	38022600	38022800	255,0,0
chr1	38061000	38061800	GM12878,HMEC,HUVEC,HepG2,K562	5	.	38061000	38061800	255,0,0
chr1	38142000	38142200	GM12878	1	.	38142000	38142200	255,0,0
chr1	38155800	38156400	GM12878,HMEC,HUVEC,K562	4	.	38155800	38156400	255,0,0
chr1	38157200	38158800	GM12878,HMEC,HUVEC,HelaS3,HepG2,K562	6	.	38157200	38158800	255,0,0
chr1	38230000	38230400	HepG2	1	.	38230000	38230400	255,0,0
chr1	38259400	38260200	GM12878,HMEC,HUVEC	3	.	38259400	38260200	255,0,0
chr1	38261000	38261400	HepG2	1	.	38261000	38261400	255,0,0
chr1	38262600	38262800	GM12878	1	.	38262600	38262800	255,0,0
chr1	38273000	38274600	GM12878,HMEC,HUVEC,HelaS3,HepG2,K562	7	.	38273000	38274600	255,0,0
chr1	38285600	38285800	GM12878	1	.	38285600	38285800	255,0,0
chr1	38324600	38326000	GM12878,HMEC,HUVEC,HelaS3,HepG2,K562	6	.	38324600	38326000	255,0,0
chr1	38397000	38397800	GM12878,HMEC,HUVEC,HelaS3,HepG2,K562	6	.	38397000	38397800	255,0,0
chr1	38412600	38412800	K562	1	.	38412600	38412800	255,0,0
chr1	38455000	38456000	GM12878,HMEC,HUVEC,HelaS3,K562	5	.	38455000	38456000	255,0,0
chr1	38461600	38462000	HMEC	1	.	38461600	38462000	255,0,0
chr1	38470600	38471400	GM12878,HMEC,HUVEC,K562	5	.	38470600	38471400	255,0,0
chr1	38478200	38479000	GM12878,HMEC,HUVEC,HelaS3,K562	5	.	38478200	38479000	255,0,0
chr1	38493800	38494000	GM12878	1	.	38493800	38494000	255,0,0
chr1	38512200	38513600	GM12878,HMEC,HUVEC,K562	4	.	38512200	38513600	255,0,0
chr1	38541800	38542000	HepG2	1	.	38541800	38542000	255,0,0
chr1	38942000	38942600	GM12878	1	.	38942000	38942600	255,0,0
chr1	39024400	39024600	GM12878	1	.	39024400	39024600	255,0,0
chr1	39025400	39025600	GM12878	1	.	39025400	39025600	255,0,0
chr1	39146600	39146800	HepG2	1	.	39146600	39146800	255,0,0
chr1	39281800	39282000	GM12878	1	.	39281800	39282000	255,0,0
chr1	39324400	39326000	GM12878,HMEC,HUVEC,HelaS3,K562	5	.	39324400	39326000	255,0,0
chr1	39338400	39339600	GM12878,HMEC,HUVEC,HelaS3,HepG2,K562	6	.	39338400	39339600	255,0,0
chr1	39407200	39407600	HMEC	1	.	39407200	39407600	255,0,0
chr1	39456600	39458000	GM12878,HMEC,HUVEC,HelaS3,HepG2,K562	6	.	39456600	39458000	255,0,0
chr1	39491800	39492800	HMEC,HUVEC,K562	3	.	39491800	39492800	255,0,0
chr1	39547000	39547400	HMEC,HUVEC	2	.	39547000	39547400	255,0,0
chr1	39564400	39564600	HelaS3	1	.	39564400	39564600	255,0,0
chr1	39568400	39568800	GM12878	1	.	39568400	39568800	255,0,0
chr1	39570800	39572400	GM12878,HMEC,HUVEC,K562	5	.	39570800	39572400	255,0,0
chr1	39644200	39644400	HepG2	1	.	39644200	39644400	255,0,0
chr1	39874000	39875200	GM12878,HMEC,HUVEC,HepG2,K562	6	.	39874000	39875200	255,0,0
chr1	39957400	39957600	GM12878	1	.	39957400	39957600	255,0,0
chr1	39975200	39975600	GM12878	1	.	39975200	39975600	255,0,0
chr1	39980800	39981800	HMEC	1	.	39980800	39981800	255,0,0
chr1	40025000	40025200	HMEC	1	.	40025000	40025200	255,0,0
chr1	40041200	40042600	GM12878,HMEC,HUVEC,HelaS3,HepG2,K562	6	.	40041200	40042600	255,0,0
chr1	40105400	40105600	GM12878,K562	2	.	40105400	40105600	255,0,0
chr1	40112000	40112200	GM12878	1	.	40112000	40112200	255,0,0
chr1	40157000	40157200	HepG2	1	.	40157000	40157200	255,0,0
chr1	40204400	40205200	GM12878,HMEC,HUVEC,K562	4	.	40204400	40205200	255,0,0
chr1	40235800	40236000	HMEC	1	.	40235800	40236000	255,0,0
chr1	40236200	40236800	HMEC	1	.	40236200	40236800	255,0,0
chr1	40242000	40242400	GM12878	1	.	40242000	40242400	255,0,0
chr1	40254400	40255000	GM12878,HMEC,K562	3	.	40254400	40255000	255,0,0
chr1	40265000	40265200	GM12878	1	.	40265000	40265200	255,0,0
chr1	40311200	40311600	GM12878	1	.	40311200	40311600	255,0,0
chr1	40348600	40349400	GM12878,HMEC,HUVEC,K562	4	.	40348600	40349400	255,0,0
chr1	40366600	40368200	GM12878,HMEC,HUVEC,HelaS3,K562	6	.	40366600	40368200	255,0,0
chr1	40385200	40385400	HelaS3	1	.	40385200	40385400	255,0,0
chr1	40420600	40422200	HMEC,HUVEC	2	.	40420600	40422200	255,0,0
chr1	40505600	40507200	GM12878,HMEC,HUVEC,HelaS3,HepG2,K562	7	.	40505600	40507200	255,0,0
chr1	40530600	40530800	GM12878	1	.	40530600	40530800	255,0,0
chr1	40562600	40563200	GM12878,HMEC,HUVEC,K562	4	.	40562600	40563200	255,0,0
chr1	40598600	40598800	HMEC	1	.	40598600	40598800	255,0,0
chr1	40626800	40628000	GM12878,HMEC,HUVEC,HelaS3,K562	5	.	40626800	40628000	255,0,0
chr1	40698200	40698400	GM12878	1	.	40698200	40698400	255,0,0
chr1	40722800	40724600	GM12878,HMEC,HUVEC,HelaS3,HepG2,K562	8	.	40722800	40724600	255,0,0
chr1	40769200	40769400	HMEC	1	.	40769200	40769400	255,0,0
chr1	40781000	40781400	GM12878	1	.	40781000	40781400	255,0,0
chr1	40782400	40782600	GM12878	1	.	40782400	40782600	255,0,0
chr1	40804400	40804600	GM12878	1	.	40804400	40804600	255,0,0
chr1	40828600	40828800	HepG2	1	.	40828600	40828800	255,0,0
chr1	40839200	40840800	GM12878,HMEC,HUVEC,HelaS3,HepG2,K562	7	.	40839200	40840800	255,0,0
chr1	40915600	40916400	GM12878,HMEC,HUVEC,HepG2,K562	5	.	40915600	40916400	255,0,0
chr1	40942600	40943400	GM12878,HMEC,HUVEC,HepG2,K562	5	.	40942600	40943400	255,0,0
chr1	40974000	40974800	HMEC,HUVEC,HepG2	3	.	40974000	40974800	255,0,0
chr1	40996800	40998000	GM12878,HMEC,HUVEC,HepG2,K562	5	.	40996800	40998000	255,0,0
chr1	41104200	41104400	HepG2	1	.	41104200	41104400	255,0,0
chr1	41119600	41119800	HepG2	1	.	41119600	41119800	255,0,0
chr1	41131200	41131400	GM12878,HMEC,HUVEC,HepG2,K562	5	.	41131200	41131400	255,0,0
chr1	41134600	41134800	GM12878	1	.	41134600	41134800	255,0,0
chr1	41157000	41158000	GM12878,HMEC,HUVEC,HelaS3,K562	6	.	41157000	41158000	255,0,0
chr1	41174800	41175400	GM12878,HMEC,HUVEC,K562	4	.	41174800	41175400	255,0,0
chr1	41249400	41250000	HMEC,HUVEC,K562	3	.	41249400	41250000	255,0,0
chr1	41268000	41268200	GM12878,HMEC	2	.	41268000	41268200	255,0,0
chr1	41284200	41284400	GM12878	1	.	41284200	41284400	255,0,0
chr1	41327000	41328200	HMEC,HUVEC,HelaS3	3	.	41327000	41328200	255,0,0
chr1	41350000	41350200	HMEC	1	.	41350000	41350200	255,0,0
chr1	41418200	41418400	HepG2	1	.	41418200	41418400	255,0,0
chr1	41444800	41446200	GM12878,HMEC,HUVEC,HelaS3,HepG2,K562	7	.	41444800	41446200	255,0,0
chr1	41707000	41708200	GM12878,HMEC,HUVEC,K562	5	.	41707000	41708200	255,0,0
chr1	41788600	41788800	GM12878	1	.	41788600	41788800	255,0,0
chr1	41826600	41827200	HMEC,HUVEC,HepG2	3	.	41826600	41827200	255,0,0
chr1	41832000	41832400	GM12878	1	.	41832000	41832400	255,0,0
chr1	41847600	41848400	HUVEC	1	.	41847600	41848400	255,0,0
chr1	41981800	41982000	HepG2	1	.	41981800	41982000	255,0,0
chr1	42039800	42040000	GM12878	1	.	42039800	42040000	255,0,0
chr1	42089000	42089200	GM12878	1	.	42089000	42089200	255,0,0
chr1	42127400	42128600	GM12878,HMEC,HUVEC	3	.	42127400	42128600	255,0,0
chr1	42133000	42133200	GM12878	1	.	42133000	42133200	255,0,0
chr1	42179400	42179600	HepG2	1	.	42179400	42179600	255,0,0
chr1	42193200	42193400	GM12878	1	.	42193200	42193400	255,0,0
chr1	42194400	42194800	GM12878	1	.	42194400	42194800	255,0,0
chr1	42217000	42217400	GM12878	1	.	42217000	42217400	255,0,0
chr1	42276200	42276400	HepG2	1	.	42276200	42276400	255,0,0
chr1	42383600	42384200	HMEC,HUVEC	2	.	42383600	42384200	255,0,0
chr1	42405000	42405200	HepG2	1	.	42405000	42405200	255,0,0
chr1	42500800	42502000	GM12878,HMEC,HUVEC,HepG2	4	.	42500800	42502000	255,0,0
chr1	42799800	42801800	GM12878,HMEC,HUVEC,HelaS3,HepG2,K562	7	.	42799800	42801800	255,0,0
chr1	42845600	42845800	HepG2	1	.	42845600	42845800	255,0,0
chr1	42846400	42846800	GM12878,HMEC,HepG2	3	.	42846400	42846800	255,0,0
chr1	42921600	42922800	GM12878,HMEC,HUVEC,HelaS3,HepG2,K562	7	.	42921600	42922800	255,0,0
chr1	42928800	42929400	GM12878,HMEC,HUVEC,HelaS3	4	.	42928800	42929400	255,0,0
chr1	43123600	43124800	GM12878,HMEC,HUVEC,HelaS3,HepG2,K562	6	.	43123600	43124800	255,0,0
chr1	43147400	43149400	GM12878,HMEC,HUVEC,K562	6	.	43147400	43149400	255,0,0
chr1	43231800	43233600	GM12878,HMEC,HUVEC,HelaS3,K562	5	.	43231800	43233600	255,0,0
chr1	43282400	43283200	GM12878,HMEC,HUVEC,HelaS3,K562	5	.	43282400	43283200	255,0,0
chr1	43311800	43312800	GM12878,HMEC,HUVEC,HelaS3,HepG2,K562	7	.	43311800	43312800	255,0,0
chr1	43389800	43390600	GM12878,HMEC,HUVEC,HelaS3,K562	6	.	43389800	43390600	255,0,0
chr1	43406600	43406800	GM12878	1	.	43406600	43406800	255,0,0
chr1	43423000	43424800	GM12878,HMEC,HUVEC,HelaS3,HepG2,K562	6	.	43423000	43424800	255,0,0
chr1	43534000	43534200	HMEC	1	.	43534000	43534200	255,0,0
chr1	43613600	43613800	HMEC	1	.	43613600	43613800	255,0,0
chr1	43637200	43638200	GM12878,HMEC,HUVEC,HelaS3,HepG2,K562	6	.	43637200	43638200	255,0,0
chr1	43672600	43672800	HepG2	1	.	43672600	43672800	255,0,0
chr1	43687000	43687200	GM12878	1	.	43687000	43687200	255,0,0
chr1	43766600	43767200	HUVEC	1	.	43766600	43767200	255,0,0
chr1	43814400	43814800	HMEC,HelaS3	2	.	43814400	43814800	255,0,0
chr1	43815000	43815200	GM12878	1	.	43815000	43815200	255,0,0
chr1	43824000	43825400	GM12878,HMEC,HUVEC,HelaS3,K562	6	.	43824000	43825400	255,0,0
chr1	43832800	43834400	GM12878,HMEC,HUVEC,HepG2,K562	7	.	43832800	43834400	255,0,0
chr1	43855000	43856000	GM12878,HMEC,HUVEC,HelaS3,HepG2,K562	6	.	43855000	43856000	255,0,0
chr1	43919000	43919800	GM12878,HMEC,HUVEC	3	.	43919000	43919800	255,0,0
chr1	43941800	43942000	HepG2	1	.	43941800	43942000	255,0,0
chr1	43996600	43997800	HMEC,HUVEC	3	.	43996600	43997800	255,0,0
chr1	44048000	44048200	GM12878	1	.	44048000	44048200	255,0,0
chr1	44115400	44116600	GM12878,HMEC,HUVEC,HelaS3,HepG2,K562	6	.	44115400	44116600	255,0,0
chr1	44172800	44173800	GM12878,HMEC,HUVEC,HelaS3,HepG2,K562	6	.	44172800	44173800	255,0,0
chr1	44287800	44288000	HepG2	1	.	44287800	44288000	255,0,0
chr1	44320200	44320400	HepG2	1	.	44320200	44320400	255,0,0
chr1	44399200	44399600	HMEC	1	.	44399200	44399600	255,0,0
chr1	44401800	44402400	HMEC	1	.	44401800	44402400	255,0,0
chr1	44411800	44413000	GM12878,HMEC,HUVEC,HelaS3,HepG2,K562	7	.	44411800	44413000	255,0,0
chr1	44434000	44434400	HepG2	1	.	44434000	44434400	255,0,0
chr1	44435400	44436200	GM12878,HMEC,HUVEC,K562	4	.	44435400	44436200	255,0,0
chr1	44440200	44441400	GM12878,HMEC,HUVEC,HelaS3,K562	5	.	44440200	44441400	255,0,0
chr1	44444600	44445600	GM12878,HMEC,HUVEC,K562	6	.	44444600	44445600	255,0,0
chr1	44457200	44457800	GM12878,HMEC,HUVEC,K562	4	.	44457200	44457800	255,0,0
chr1	44471400	44471600	GM12878	1	.	44471400	44471600	255,0,0
chr1	44495600	44497200	GM12878,HMEC,HUVEC,HelaS3,HepG2,K562	6	.	44495600	44497200	255,0,0
chr1	44679000	44679600	GM12878,HMEC,HUVEC,HelaS3,K562	5	.	44679000	44679600	255,0,0
chr1	44705200	44705400	HepG2	1	.	44705200	44705400	255,0,0
chr1	44820400	44821200	GM12878,HMEC,HUVEC,HelaS3,HepG2,K562	6	.	44820400	44821200	255,0,0
chr1	44870800	44871000	HelaS3	1	.	44870800	44871000	255,0,0
chr1	45060800	45061000	HepG2	1	.	45060800	45061000	255,0,0
chr1	45082800	45083200	HMEC	1	.	45082800	45083200	255,0,0
chr1	45097400	45098400	GM12878,HMEC,HUVEC,HelaS3,HepG2,K562	6	.	45097400	45098400	255,0,0
chr1	45118600	45118800	HelaS3	1	.	45118600	45118800	255,0,0
chr1	45139600	45140600	GM12878,HMEC,HUVEC,HelaS3,HepG2,K562	6	.	45139600	45140600	255,0,0
chr1	45189200	45189400	GM12878	1	.	45189200	45189400	255,0,0
chr1	45196600	45196800	HepG2	1	.	45196600	45196800	255,0,0
chr1	45197000	45197200	HepG2	1	.	45197000	45197200	255,0,0
chr1	45205000	45206200	GM12878,HMEC,HUVEC,HelaS3,HepG2,K562	6	.	45205000	45206200	255,0,0
chr1	45240600	45242400	GM12878,HMEC,HUVEC,HelaS3,K562	7	.	45240600	45242400	255,0,0
chr1	45250000	45250200	GM12878	1	.	45250000	45250200	255,0,0
chr1	45252000	45252400	GM12878	1	.	45252000	45252400	255,0,0
chr1	45265400	45267000	GM12878,HMEC,HUVEC,HelaS3,K562	5	.	45265400	45267000	255,0,0
chr1	45267200	45267400	HMEC	1	.	45267200	45267400	255,0,0
chr1	45276200	45276400	GM12878	1	.	45276200	45276400	255,0,0
chr1	45279400	45279600	GM12878	1	.	45279400	45279600	255,0,0
chr1	45308600	45308800	HMEC	1	.	45308600	45308800	255,0,0
chr1	45451600	45452400	GM12878,HMEC,HUVEC,HelaS3,K562	5	.	45451600	45452400	255,0,0
chr1	45476200	45477000	GM12878,HMEC,HUVEC,K562	4	.	45476200	45477000	255,0,0
chr1	45478000	45478200	HMEC,HUVEC	2	.	45478000	45478200	255,0,0
chr1	45484400	45484600	HelaS3	1	.	45484400	45484600	255,0,0
chr1	45671400	45672400	GM12878,HMEC,HUVEC,HelaS3,HepG2	6	.	45671400	45672400	255,0,0
chr1	45769200	45769800	GM12878,HMEC,HUVEC,HepG2,K562	5	.	45769200	45769800	255,0,0
chr1	45792400	45792600	GM12878	1	.	45792400	45792600	255,0,0
chr1	45792800	45793000	GM12878	1	.	45792800	45793000	255,0,0
chr1	45805200	45806400	GM12878,HMEC,HUVEC,HelaS3,HepG2,K562	6	.	45805200	45806400	255,0,0
chr1	45825600	45825800	GM12878	1	.	45825600	45825800	255,0,0
chr1	45955800	45957200	GM12878,HMEC,HUVEC	3	.	45955800	45957200	255,0,0
chr1	45965400	45966400	GM12878,HMEC,HUVEC,K562	4	.	45965400	45966400	255,0,0
chr1	45986400	45987800	GM12878,HMEC,HUVEC,HelaS3,K562	5	.	45986400	45987800	255,0,0
chr1	46016400	46017200	GM12878,HMEC,HUVEC,K562	4	.	46016400	46017200	255,0,0
chr1	46049000	46050600	GM12878,HMEC,HUVEC,HelaS3,HepG2,K562	6	.	46049000	46050600	255,0,0
chr1	46151000	46153200	GM12878,HMEC,HUVEC,HelaS3,HepG2,K562	7	.	46151000	46153200	255,0,0
chr1	46153800	46154600	HMEC,HUVEC,K562	3	.	46153800	46154600	255,0,0
chr1	46215800	46216600	GM12878,HMEC,HUVEC,HelaS3,HepG2,K562	6	.	46215800	46216600	255,0,0
chr1	46269000	46270000	GM12878,HMEC,HUVEC,HepG2,K562	5	.	46269000	46270000	255,0,0
chr1	46347400	46347600	HepG2	1	.	46347400	46347600	255,0,0
chr1	46509200	46509600	GM12878	1	.	46509200	46509600	255,0,0
chr1	46596400	46599200	GM12878,HMEC,HUVEC,HelaS3,HepG2,K562	10	.	46596400	46599200	255,0,0
chr1	46663800	46664400	GM12878,HMEC,HUVEC,HepG2,K562	6	.	46663800	46664400	255,0,0
chr1	46668800	46669800	GM12878,HMEC,HUVEC	3	.	46668800	46669800	255,0,0
chr1	46706000	46706200	HMEC	1	.	46706000	46706200	255,0,0
chr1	46712800	46713000	HMEC,HUVEC	2	.	46712800	46713000	255,0,0
chr1	46713200	46714000	HMEC,HUVEC,K562	3	.	46713200	46714000	255,0,0
chr1	46767400	46770200	GM12878,HMEC,HUVEC,HelaS3,K562	8	.	46767400	46770200	255,0,0
chr1	46806200	46807200	GM12878,HMEC,HUVEC,HelaS3,K562	5	.	46806200	46807200	255,0,0
chr1	46860000	46860200	HMEC	1	.	46860000	46860200	255,0,0
chr1	46872000	46872200	GM12878	1	.	46872000	46872200	255,0,0
chr1	46932200	46932600	HMEC	1	.	46932200	46932600	255,0,0
chr1	46951200	46951400	HMEC	1	.	46951200	46951400	255,0,0
chr1	46955400	46955800	HelaS3,K562	2	.	46955400	46955800	255,0,0
chr1	46998600	46999200	HMEC	1	.	46998600	46999200	255,0,0
chr1	47069400	47070200	GM12878,HMEC,HUVEC,HelaS3,HepG2,K562	6	.	47069400	47070200	255,0,0
chr1	47082000	47082800	GM12878,HMEC,HUVEC,K562	4	.	47082000	47082800	255,0,0
chr1	47133400	47134400	GM12878,HMEC,HUVEC,HepG2,K562	5	.	47133400	47134400	255,0,0
chr1	47184200	47185200	GM12878,HMEC,HUVEC,HelaS3,HepG2,K562	6	.	47184200	47185200	255,0,0
chr1	47201400	47201800	HepG2	1	.	47201400	47201800	255,0,0
chr1	47691200	47691600	HUVEC	1	.	47691200	47691600	255,0,0
chr1	47696200	47698200	HUVEC,K562	2	.	47696200	47698200	255,0,0
chr1	47719800	47720000	HepG2	1	.	47719800	47720000	255,0,0
chr1	47779000	47780200	GM12878,HMEC,HUVEC,HelaS3,HepG2,K562	7	.	47779000	47780200	255,0,0
chr1	47799000	47800600	GM12878,HMEC,HUVEC,HepG2,K562	5	.	47799000	47800600	255,0,0
chr1	47882200	47882400	HMEC	1	.	47882200	47882400	255,0,0
chr1	47902400	47902600	HMEC	1	.	47902400	47902600	255,0,0
chr1	47902800	47904200	GM12878,HMEC,HUVEC,HelaS3,HepG2,K562	6	.	47902800	47904200	255,0,0
chr1	47999000	47999400	HMEC,HUVEC	2	.	47999000	47999400	255,0,0
chr1	48176200	48176400	GM12878	1	.	48176200	48176400	255,0,0
chr1	48204400	48204600	HelaS3,HepG2	2	.	48204400	48204600	255,0,0
chr1	48462200	48462600	HMEC	1	.	48462200	48462600	255,0,0
chr1	48462800	48463000	HMEC	1	.	48462800	48463000	255,0,0
chr1	48463200	48463400	HMEC,HUVEC	2	.	48463200	48463400	255,0,0
chr1	48937200	48938000	GM12878,HMEC,HUVEC	3	.	48937200	48938000	255,0,0
chr1	48996600	48996800	HepG2	1	.	48996600	48996800	255,0,0
chr1	49242400	49242800	HMEC	1	.	49242400	49242800	255,0,0
chr1	49259600	49259800	GM12878	1	.	49259600	49259800	255,0,0
chr1	50489400	50489800	HMEC	1	.	50489400	50489800	255,0,0
chr1	50733800	50734000	HepG2	1	.	50733800	50734000	255,0,0
chr1	50774600	50774800	HepG2	1	.	50774600	50774800	255,0,0
chr1	50798800	50799000	HepG2	1	.	50798800	50799000	255,0,0
chr1	51425000	51426600	GM12878,HMEC,HUVEC,HelaS3,HepG2,K562	6	.	51425000	51426600	255,0,0
chr1	51433800	51436400	GM12878,HMEC,HUVEC,HelaS3,K562	6	.	51433800	51436400	255,0,0
chr1	51443000	51444200	GM12878,HMEC,HUVEC,K562	5	.	51443000	51444200	255,0,0
chr1	51701600	51703200	GM12878,HMEC,HUVEC,HelaS3,HepG2,K562	6	.	51701600	51703200	255,0,0
chr1	51762600	51762800	GM12878	1	.	51762600	51762800	255,0,0
chr1	51796200	51796400	HMEC	1	.	51796200	51796400	255,0,0
chr1	51877000	51877200	HepG2	1	.	51877000	51877200	255,0,0
chr1	51887800	51888000	HelaS3	1	.	51887800	51888000	255,0,0
chr1	51984200	51985200	GM12878,HMEC,HUVEC,HepG2,K562	5	.	51984200	51985200	255,0,0
chr1	52082600	52083400	GM12878,HMEC,HUVEC,HelaS3,K562	5	.	52082600	52083400	255,0,0
chr1	52195000	52196000	GM12878,HMEC,HUVEC,K562	5	.	52195000	52196000	255,0,0
chr1	52343400	52345000	GM12878,HMEC,HUVEC,HelaS3,HepG2,K562	6	.	52343400	52345000	255,0,0
chr1	52456000	52456400	HMEC,HUVEC	2	.	52456000	52456400	255,0,0
chr1	52468000	52468200	HepG2	1	.	52468000	52468200	255,0,0
chr1	52498400	52499600	GM12878,HMEC,HUVEC,HepG2,K562	6	.	52498400	52499600	255,0,0
chr1	52520200	52521600	GM12878,HMEC,HUVEC,HelaS3,K562	5	.	52520200	52521600	255,0,0
chr1	52521800	52522800	GM12878,HMEC,HUVEC,K562	4	.	52521800	52522800	255,0,0
chr1	52605600	52605800	GM12878	1	.	52605600	52605800	255,0,0
chr1	52607400	52608800	GM12878,HMEC,HUVEC,HelaS3,HepG2,K562	6	.	52607400	52608800	255,0,0
chr1	52705400	52705600	GM12878	1	.	52705400	52705600	255,0,0
chr1	52831200	52832200	GM12878,HMEC,HUVEC,HepG2,K562	5	.	52831200	52832200	255,0,0
chr1	52834200	52834400	GM12878	1	.	52834200	52834400	255,0,0
chr1	52869200	52871000	GM12878,HMEC,HUVEC,HelaS3,K562	6	.	52869200	52871000	255,0,0
chr1	53017600	53019600	GM12878,HMEC,HUVEC,HepG2,K562	6	.	53017600	53019600	255,0,0
chr1	53068000	53068600	GM12878,HMEC,HUVEC	3	.	53068000	53068600	255,0,0
chr1	53102800	53103000	GM12878	1	.	53102800	53103000	255,0,0
chr1	53152000	53152200	GM12878	1	.	53152000	53152200	255,0,0
chr1	53163600	53164200	GM12878,HMEC,HUVEC,K562	4	.	53163600	53164200	255,0,0
chr1	53192000	53192800	GM12878,HMEC,HUVEC,HepG2,K562	5	.	53192000	53192800	255,0,0
chr1	53308400	53309200	GM12878,HelaS3,K562	4	.	53308400	53309200	255,0,0
chr1	53386600	53387600	GM12878,HMEC,HepG2	3	.	53386600	53387600	255,0,0
chr1	53392800	53393600	GM12878,HMEC,K562	3	.	53392800	53393600	255,0,0
chr1	53480600	53481000	GM12878,HMEC,HUVEC,K562	4	.	53480600	53481000	255,0,0
chr1	53662200	53663200	GM12878,HMEC,HUVEC,HelaS3,HepG2,K562	6	.	53662200	53663200	255,0,0
chr1	53685800	53686600	GM12878,HMEC,HUVEC,HepG2,K562	5	.	53685800	53686600	255,0,0
chr1	53703600	53704600	GM12878,HMEC,HUVEC,HelaS3,HepG2,K562	6	.	53703600	53704600	255,0,0
chr1	53712000	53712200	GM12878	1	.	53712000	53712200	255,0,0
chr1	53791800	53793600	GM12878,HMEC,HUVEC,HelaS3,K562	7	.	53791800	53793600	255,0,0
chr1	53833800	53834000	GM12878	1	.	53833800	53834000	255,0,0
chr1	53951200	53951400	HelaS3	1	.	53951200	53951400	255,0,0
chr1	54204800	54205200	GM12878,HMEC,HUVEC,HepG2	4	.	54204800	54205200	255,0,0
chr1	54303200	54304400	GM12878,HMEC,HUVEC,HelaS3,HepG2,K562	6	.	54303200	54304400	255,0,0
chr1	54355000	54355800	GM12878,HMEC,HUVEC,HepG2,K562	5	.	54355000	54355800	255,0,0
chr1	54410800	54412600	GM12878,HMEC,HUVEC,HepG2,K562	8	.	54410800	54412600	255,0,0
chr1	54518000	54519800	GM12878,HMEC,HUVEC,HelaS3,K562	6	.	54518000	54519800	255,0,0
chr1	54665400	54666400	GM12878,HMEC,HUVEC,HelaS3,K562	5	.	54665400	54666400	255,0,0
chr1	54870800	54872400	GM12878,HMEC,HUVEC,HelaS3,HepG2,K562	7	.	54870800	54872400	255,0,0
chr1	54872600	54873000	HMEC	1	.	54872600	54873000	255,0,0
chr1	54953800	54954600	GM12878,HMEC,HUVEC	3	.	54953800	54954600	255,0,0
chr1	54954800	54955400	GM12878,HUVEC,HepG2	3	.	54954800	54955400	255,0,0
chr1	55008200	55008400	GM12878	1	.	55008200	55008400	255,0,0
chr1	55181200	55182200	GM12878,HMEC,HUVEC,HelaS3,K562	5	.	55181200	55182200	255,0,0
chr1	55229600	55230600	GM12878,HMEC,HUVEC,HelaS3,HepG2,K562	6	.	55229600	55230600	255,0,0
chr1	55247000	55247200	HMEC	1	.	55247000	55247200	255,0,0
chr1	55266600	55267200	GM12878,HMEC	2	.	55266600	55267200	255,0,0
chr1	55276200	55276400	HelaS3	1	.	55276200	55276400	255,0,0
chr1	55352200	55353400	GM12878,HMEC,HUVEC,HelaS3,HepG2,K562	6	.	55352200	55353400	255,0,0
chr1	55416400	55416600	GM12878	1	.	55416400	55416600	255,0,0
chr1	55446200	55446600	HMEC	1	.	55446200	55446600	255,0,0
chr1	55505200	55506000	HMEC	1	.	55505200	55506000	255,0,0
chr1	55680000	55681800	GM12878,HMEC,HUVEC,HelaS3,HepG2,K562	7	.	55680000	55681800	255,0,0
chr1	55743200	55743400	GM12878	1	.	55743200	55743400	255,0,0
chr1	55894800	55895000	HepG2	1	.	55894800	55895000	255,0,0
chr1	56938600	56938800	GM12878	1	.	56938600	56938800	255,0,0
chr1	56991200	56991400	GM12878	1	.	56991200	56991400	255,0,0
chr1	57044000	57045400	HMEC,HUVEC,HelaS3,HepG2	4	.	57044000	57045400	255,0,0
chr1	57110600	57111200	HMEC,HUVEC,HepG2	3	.	57110600	57111200	255,0,0
chr1	58432800	58433000	HepG2	1	.	58432800	58433000	255,0,0
chr1	58570600	58570800	GM12878	1	.	58570600	58570800	255,0,0
chr1	58926200	58926400	HepG2	1	.	58926200	58926400	255,0,0
chr1	59011600	59012600	GM12878,HMEC,HUVEC,HepG2,K562	5	.	59011600	59012600	255,0,0
chr1	59041000	59043200	HMEC,HUVEC	2	.	59041000	59043200	255,0,0
chr1	59165000	59165800	HMEC,HUVEC,K562	3	.	59165000	59165800	255,0,0
chr1	59205600	59205800	HelaS3	1	.	59205600	59205800	255,0,0
chr1	59239200	59239400	GM12878	1	.	59239200	59239400	255,0,0
chr1	59247000	59251000	GM12878,HMEC,HUVEC,HelaS3,HepG2,K562	10	.	59247000	59251000	255,0,0
chr1	59281000	59281200	GM12878	1	.	59281000	59281200	255,0,0
chr1	59281800	59282200	GM12878,HMEC,HepG2	3	.	59281800	59282200	255,0,0
chr1	59314800	59315000	HepG2	1	.	59314800	59315000	255,0,0
chr1	59369400	59369800	GM12878,HMEC,HUVEC	3	.	59369400	59369800	255,0,0
chr1	59512400	59512600	GM12878	1	.	59512400	59512600	255,0,0
chr1	59523000	59523200	HelaS3	1	.	59523000	59523200	255,0,0
chr1	59612400	59612600	GM12878	1	.	59612400	59612600	255,0,0
chr1	59762000	59763000	GM12878,HMEC,HUVEC,HepG2,K562	6	.	59762000	59763000	255,0,0
chr1	59972800	59973000	GM12878	1	.	59972800	59973000	255,0,0
chr1	60135600	60136000	HepG2	1	.	60135600	60136000	255,0,0
chr1	60280200	60281200	GM12878,HMEC,HepG2	4	.	60280200	60281200	255,0,0
chr1	60392200	60392600	HMEC	1	.	60392200	60392600	255,0,0
chr1	61508800	61509200	HMEC,HUVEC	2	.	61508800	61509200	255,0,0
chr1	61515800	61516800	HMEC,HUVEC,HelaS3	3	.	61515800	61516800	255,0,0
chr1	61522800	61523400	HMEC,HUVEC,K562	3	.	61522800	61523400	255,0,0
chr1	61542600	61543800	GM12878,HMEC,HUVEC,HelaS3,HepG2,K562	6	.	61542600	61543800	255,0,0
chr1	61547400	61549600	HMEC,HUVEC,HelaS3,K562	5	.	61547400	61549600	255,0,0
chr1	62190200	62191200	GM12878,HMEC,HUVEC,HelaS3,HepG2,K562	6	.	62190200	62191200	255,0,0
chr1	62207800	62209000	GM12878,HMEC,HUVEC,HepG2	4	.	62207800	62209000	255,0,0
chr1	62416200	62416400	HepG2	1	.	62416200	62416400	255,0,0
chr1	62703800	62704000	HepG2	1	.	62703800	62704000	255,0,0
chr1	62784600	62785200	HMEC	1	.	62784600	62785200	255,0,0
chr1	62901400	62903800	GM12878,HMEC,HUVEC,HelaS3,HepG2,K562	9	.	62901400	62903800	255,0,0
chr1	63059600	63059800	HepG2	1	.	63059600	63059800	255,0,0
chr1	63153200	63154600	GM12878,HMEC,HUVEC,HepG2,K562	5	.	63153200	63154600	255,0,0
chr1	63249400	63250400	GM12878,HMEC,HUVEC,HepG2,K562	5	.	63249400	63250400	255,0,0
chr1	63276600	63276800	GM12878	1	.	63276600	63276800	255,0,0
chr1	63782800	63783200	HMEC	1	.	63782800	63783200	255,0,0
chr1	63788000	63788400	GM12878,K562	2	.	63788000	63788400	255,0,0
chr1	63789200	63789400	K562	1	.	63789200	63789400	255,0,0
chr1	63833000	63834000	GM12878,HMEC,HUVEC,HelaS3,HepG2,K562	6	.	63833000	63834000	255,0,0
chr1	63988200	63989800	GM12878,HMEC,HUVEC,HepG2,K562	6	.	63988200	63989800	255,0,0
chr1	64058800	64060200	GM12878,HMEC,HUVEC,HelaS3,HepG2	6	.	64058800	64060200	255,0,0
chr1	64239600	64241200	HMEC,HUVEC	3	.	64239600	64241200	255,0,0
chr1	64386200	64386400	HepG2	1	.	64386200	64386400	255,0,0
chr1	64935600	64937400	HMEC,HUVEC	2	.	64935600	64937400	255,0,0
chr1	64971400	64971600	HMEC	1	.	64971400	64971600	255,0,0
chr1	65210200	65211600	HMEC,HUVEC,HepG2,K562	4	.	65210200	65211600	255,0,0
chr1	65431400	65432600	GM12878,HMEC,HUVEC,HepG2,K562	5	.	65431400	65432600	255,0,0
chr1	65468400	65468800	HMEC,HUVEC	2	.	65468400	65468800	255,0,0
chr1	65532000	65534400	GM12878,HMEC,HUVEC,HelaS3,HepG2,K562	8	.	65532000	65534400	255,0,0
chr1	65613000	65615000	GM12878,HMEC,HUVEC,K562	7	.	65613000	65615000	255,0,0
chr1	65719800	65720600	GM12878,HMEC,HUVEC,HelaS3,HepG2,K562	6	.	65719800	65720600	255,0,0
chr1	65731400	65731600	GM12878	1	.	65731400	65731600	255,0,0
chr1	65775000	65775800	HMEC,HepG2,K562	5	.	65775000	65775800	255,0,0
chr1	65805600	65805800	HepG2	1	.	65805600	65805800	255,0,0
chr1	65885800	65886000	GM12878,HMEC,HepG2	3	.	65885800	65886000	255,0,0
chr1	65886200	65887400	GM12878,HMEC,HUVEC,HelaS3,HepG2,K562	7	.	65886200	65887400	255,0,0
chr1	65991200	65991600	K562	1	.	65991200	65991600	255,0,0
chr1	66748200	66748400	GM12878	1	.	66748200	66748400	255,0,0
chr1	66798000	66799200	GM12878,HUVEC	2	.	66798000	66799200	255,0,0
chr1	66815800	66816000	GM12878	1	.	66815800	66816000	255,0,0
chr1	66863000	66863200	GM12878	1	.	66863000	66863200	255,0,0
chr1	67390000	67391600	GM12878,HMEC,HUVEC,HelaS3,HepG2,K562	6	.	67390000	67391600	255,0,0
chr1	67395600	67397000	GM12878,HMEC,HUVEC,HepG2,K562	5	.	67395600	67397000	255,0,0
chr1	67518400	67520200	GM12878,HMEC,HUVEC,HelaS3,HepG2,K562	6	.	67518400	67520200	255,0,0
chr1	67600400	67600600	HMEC	1	.	67600400	67600600	255,0,0
chr1	67773400	67773600	HMEC	1	.	67773400	67773600	255,0,0
chr1	67894400	67894600	HMEC,HUVEC	2	.	67894400	67894600	255,0,0
chr1	67894800	67896800	GM12878,HMEC,HUVEC,HelaS3,K562	6	.	67894800	67896800	255,0,0
chr1	67966200	67966400	GM12878	1	.	67966200	67966400	255,0,0
chr1	68150800	68153400	GM12878,HMEC,HUVEC,HepG2,K562	6	.	68150800	68153400	255,0,0
chr1	68298000	68299200	HMEC,HUVEC	2	.	68298000	68299200	255,0,0
chr1	68512600	68512800	K562	1	.	68512600	68512800	255,0,0
chr1	68516200	68516400	HMEC	1	.	68516200	68516400	255,0,0
chr1	68517200	68517400	HMEC	1	.	68517200	68517400	255,0,0
chr1	68696600	68698600	HMEC,HUVEC,HelaS3	3	.	68696600	68698600	255,0,0
chr1	68962000	68963000	GM12878,HMEC,HUVEC,HelaS3,K562	5	.	68962000	68963000	255,0,0
chr1	70034200	70034400	HMEC	1	.	70034200	70034400	255,0,0
chr1	70670600	70672200	GM12878,HMEC,HUVEC,HelaS3,HepG2,K562	6	.	70670600	70672200	255,0,0
chr1	70687000	70688000	GM12878,HMEC,HUVEC,HelaS3,HepG2,K562	6	.	70687000	70688000	255,0,0
chr1	70819400	70820800	GM12878,HMEC,HUVEC,HelaS3,HepG2,K562	8	.	70819400	70820800	255,0,0
chr1	70876400	70877600	GM12878,HMEC,HUVEC,HelaS3,HepG2,K562	7	.	70876400	70877600	255,0,0
chr1	71512400	71513200	K562	1	.	71512400	71513200	255,0,0
chr1	71513400	71513600	K562	1	.	71513400	71513600	255,0,0
chr1	71545800	71546800	GM12878,HMEC,HUVEC,HelaS3,K562	6	.	71545800	71546800	255,0,0
chr1	72747800	72749800	HMEC,HUVEC,HelaS3	5	.	72747800	72749800	255,0,0
chr1	74663600	74664600	GM12878,HMEC,HUVEC,HepG2,K562	5	.	74663600	74664600	255,0,0
chr1	74968200	74968400	HepG2	1	.	74968200	74968400	255,0,0
chr1	75197800	75198200	GM12878	1	.	75197800	75198200	255,0,0
chr1	75198400	75199400	GM12878,HMEC,HUVEC,HelaS3,K562	5	.	75198400	75199400	255,0,0
chr1	75669400	75669600	HelaS3	1	.	75669400	75669600	255,0,0
chr1	76081200	76081800	HUVEC	1	.	76081200	76081800	255,0,0
chr1	76189800	76191000	GM12878,HMEC,HUVEC,HepG2,K562	5	.	76189800	76191000	255,0,0
chr1	76251800	76253400	HMEC,HUVEC,K562	3	.	76251800	76253400	255,0,0
chr1	76374400	76374600	HelaS3	1	.	76374400	76374600	255,0,0
chr1	76540200	76540800	GM12878,HMEC,HUVEC	3	.	76540200	76540800	255,0,0
chr1	76664200	76664400	HepG2	1	.	76664200	76664400	255,0,0
chr1	77333200	77333400	HMEC	1	.	77333200	77333400	255,0,0
chr1	77502400	77502600	HepG2	1	.	77502400	77502600	255,0,0
chr1	77684600	77685800	GM12878,HMEC,HUVEC,HelaS3,HepG2,K562	6	.	77684600	77685800	255,0,0
chr1	77747400	77748000	HMEC,HUVEC	2	.	77747400	77748000	255,0,0
chr1	78147600	78149600	GM12878,HMEC,HUVEC,HelaS3,HepG2,K562	9	.	78147600	78149600	255,0,0
chr1	78224600	78225600	GM12878,HMEC,HUVEC,HelaS3,HepG2,K562	6	.	78224600	78225600	255,0,0
chr1	78236000	78236200	GM12878	1	.	78236000	78236200	255,0,0
chr1	78245200	78246000	GM12878,HMEC,HUVEC,K562	4	.	78245200	78246000	255,0,0
chr1	78277400	78277600	HMEC	1	.	78277400	78277600	255,0,0
chr1	78354000	78355400	HMEC,HUVEC,HepG2	3	.	78354000	78355400	255,0,0
chr1	78392400	78392600	GM12878	1	.	78392400	78392600	255,0,0
chr1	78443800	78445600	GM12878,HMEC,HUVEC,HelaS3,K562	6	.	78443800	78445600	255,0,0
chr1	78470000	78470400	HepG2	1	.	78470000	78470400	255,0,0
chr1	78470600	78473000	GM12878,HMEC,HUVEC	3	.	78470600	78473000	255,0,0
chr1	78473200	78473600	HUVEC	1	.	78473200	78473600	255,0,0
chr1	78474200	78474600	HUVEC	1	.	78474200	78474600	255,0,0
chr1	78511600	78512000	HUVEC,HepG2	2	.	78511600	78512000	255,0,0
chr1	78580200	78580400	GM12878	1	.	78580200	78580400	255,0,0
chr1	78609000	78609200	GM12878	1	.	78609000	78609200	255,0,0
chr1	78956800	78957000	HMEC	1	.	78956800	78957000	255,0,0
chr1	79115800	79116200	GM12878	1	.	79115800	79116200	255,0,0
chr1	79471400	79472400	HUVEC	1	.	79471400	79472400	255,0,0
chr1	79926600	79926800	GM12878	1	.	79926600	79926800	255,0,0
chr1	80243600	80243800	GM12878	1	.	80243600	80243800	255,0,0
chr1	81348400	81348600	HepG2	1	.	81348400	81348600	255,0,0
chr1	81771800	81772200	HMEC	1	.	81771800	81772200	255,0,0
chr1	81903400	81903600	GM12878	1	.	81903400	81903600	255,0,0
chr1	82265800	82269400	HMEC,HUVEC,HepG2	4	.	82265800	82269400	255,0,0
chr1	82274400	82274600	HepG2	1	.	82274400	82274600	255,0,0
chr1	82861200	82861400	GM12878	1	.	82861200	82861400	255,0,0
chr1	83974200	83974400	GM12878	1	.	83974200	83974400	255,0,0
chr1	84326400	84326600	HMEC	1	.	84326400	84326600	255,0,0
chr1	84464200	84465200	GM12878,HMEC,HUVEC,K562	4	.	84464200	84465200	255,0,0
chr1	84543000	84544600	GM12878,HMEC,HUVEC,HelaS3,HepG2,K562	6	.	84543000	84544600	255,0,0
chr1	84607000	84607200	HelaS3	1	.	84607000	84607200	255,0,0
chr1	84610000	84611000	HUVEC	1	.	84610000	84611000	255,0,0
chr1	84611200	84611400	HUVEC	1	.	84611200	84611400	255,0,0
chr1	84764200	84764800	GM12878,HMEC,HUVEC,HelaS3,K562	5	.	84764200	84764800	255,0,0
chr1	84944800	84945800	GM12878,HMEC,HUVEC,HelaS3,HepG2,K562	6	.	84944800	84945800	255,0,0
chr1	84970800	84972800	GM12878,HMEC,HUVEC,HelaS3,HepG2,K562	6	.	84970800	84972800	255,0,0
chr1	85007400	85007600	HelaS3	1	.	85007400	85007600	255,0,0
chr1	85039800	85040400	GM12878,HMEC,HUVEC,HepG2,K562	5	.	85039800	85040400	255,0,0
chr1	85086400	85086800	GM12878,HMEC,HUVEC	3	.	85086400	85086800	255,0,0
chr1	85155600	85156800	GM12878,HMEC,HUVEC,HepG2,K562	6	.	85155600	85156800	255,0,0
chr1	85328600	85328800	GM12878	1	.	85328600	85328800	255,0,0
chr1	85358200	85359200	HMEC	1	.	85358200	85359200	255,0,0
chr1	85462400	85463400	GM12878,HMEC	2	.	85462400	85463400	255,0,0
chr1	85513400	85514600	GM12878,HMEC	2	.	85513400	85514600	255,0,0
chr1	85528000	85528400	HMEC	1	.	85528000	85528400	255,0,0
chr1	85665800	85667800	GM12878,HMEC,HUVEC,HepG2,K562	6	.	85665800	85667800	255,0,0
chr1	85724600	85725400	GM12878,HMEC,HUVEC,HelaS3,K562	5	.	85724600	85725400	255,0,0
chr1	85741200	85742600	GM12878,HMEC,HUVEC,HelaS3,HepG2,K562	6	.	85741200	85742600	255,0,0
chr1	85929600	85931200	HMEC,HUVEC,HepG2	4	.	85929600	85931200	255,0,0
chr1	86042200	86043200	GM12878,HMEC,HUVEC,K562	4	.	86042200	86043200	255,0,0
chr1	86046200	86048600	HMEC,HUVEC,HelaS3,HepG2,K562	7	.	86046200	86048600	255,0,0
chr1	86048800	86049400	HUVEC	1	.	86048800	86049400	255,0,0
chr1	86073000	86073400	HepG2	1	.	86073000	86073400	255,0,0
chr1	86173200	86174400	GM12878,HMEC,HUVEC,K562	5	.	86173200	86174400	255,0,0
chr1	86861200	86862200	GM12878,HMEC,HUVEC	3	.	86861200	86862200	255,0,0
chr1	86889800	86890800	HMEC	1	.	86889800	86890800	255,0,0
chr1	86968000	86968200	GM12878	1	.	86968000	86968200	255,0,0
chr1	87018800	87019000	HMEC	1	.	87018800	87019000	255,0,0
chr1	87169400	87169600	GM12878	1	.	87169400	87169600	255,0,0
chr1	87169800	87171600	GM12878,HMEC,HUVEC,HelaS3,HepG2,K562	6	.	87169800	87171600	255,0,0
chr1	87240000	87240200	GM12878	1	.	87240000	87240200	255,0,0
chr1	87240400	87240600	HepG2	1	.	87240400	87240600	255,0,0
chr1	87379000	87381800	GM12878,HMEC,HUVEC,HepG2,K562	8	.	87379000	87381800	255,0,0
chr1	87597600	87598000	GM12878,HMEC	2	.	87597600	87598000	255,0,0
chr1	87617200	87617400	GM12878	1	.	87617200	87617400	255,0,0
chr1	87668600	87668800	GM12878	1	.	87668600	87668800	255,0,0
chr1	87692000	87692200	GM12878,HepG2	2	.	87692000	87692200	255,0,0
chr1	87793800	87795800	GM12878,HMEC,HUVEC,HelaS3,HepG2,K562	8	.	87793800	87795800	255,0,0
chr1	87796200	87796400	GM12878	1	.	87796200	87796400	255,0,0
chr1	87796800	87797200	GM12878,HUVEC	2	.	87796800	87797200	255,0,0
chr1	87797400	87797800	GM12878,HMEC,HUVEC	3	.	87797400	87797800	255,0,0
chr1	87800800	87801400	GM12878,HMEC,HUVEC,K562	4	.	87800800	87801400	255,0,0
chr1	87915400	87915600	GM12878	1	.	87915400	87915600	255,0,0
chr1	88278600	88279000	GM12878	1	.	88278600	88279000	255,0,0
chr1	88292400	88292600	GM12878	1	.	88292400	88292600	255,0,0
chr1	89149200	89151200	GM12878,HMEC,HUVEC,HepG2,K562	5	.	89149200	89151200	255,0,0
chr1	89356400	89357600	GM12878,HMEC,HUVEC,HelaS3,HepG2,K562	6	.	89356400	89357600	255,0,0
chr1	89457800	89458600	GM12878,HMEC,HUVEC,HepG2,K562	5	.	89457800	89458600	255,0,0
chr1	89488200	89488600	HMEC,HUVEC	2	.	89488200	89488600	255,0,0
chr1	89530800	89531000	HMEC	1	.	89530800	89531000	255,0,0
chr1	89989800	89991000	GM12878,HMEC,HUVEC,HelaS3,K562	6	.	89989800	89991000	255,0,0
chr1	90098200	90100200	GM12878,HMEC,HUVEC,K562	4	.	90098200	90100200	255,0,0
chr1	90135800	90136000	GM12878	1	.	90135800	90136000	255,0,0
chr1	90146600	90146800	GM12878	1	.	90146600	90146800	255,0,0
chr1	90158400	90158600	GM12878	1	.	90158400	90158600	255,0,0
chr1	90228600	90229000	GM12878,HMEC	2	.	90228600	90229000	255,0,0
chr1	90286200	90287600	GM12878,HMEC,HUVEC,HelaS3,HepG2,K562	6	.	90286200	90287600	255,0,0
chr1	90308600	90309600	GM12878,HMEC,HUVEC,HelaS3	4	.	90308600	90309600	255,0,0
chr1	90460400	90461600	GM12878,HMEC,HUVEC,HelaS3,K562	5	.	90460400	90461600	255,0,0
chr1	91316200	91316600	K562	1	.	91316200	91316600	255,0,0
chr1	91316800	91317600	GM12878,HMEC,K562	3	.	91316800	91317600	255,0,0
chr1	91486600	91488000	GM12878,HMEC,HUVEC,HelaS3,HepG2,K562	6	.	91486600	91488000	255,0,0
chr1	91852600	91853200	GM12878,HUVEC,HelaS3,HepG2,K562	5	.	91852600	91853200	255,0,0
chr1	91869800	91870400	HMEC,HUVEC,K562	3	.	91869800	91870400	255,0,0
chr1	91966200	91967400	GM12878,HMEC,HUVEC,K562	5	.	91966200	91967400	255,0,0
chr1	92350800	92352000	GM12878,HUVEC,HelaS3,HepG2,K562	5	.	92350800	92352000	255,0,0
chr1	92495400	92496000	HMEC,HUVEC	2	.	92495400	92496000	255,0,0
chr1	92545800	92546600	GM12878,HMEC,HUVEC,K562	4	.	92545800	92546600	255,0,0
chr1	92763800	92765200	GM12878,HMEC,HUVEC,HelaS3,HepG2,K562	6	.	92763800	92765200	255,0,0
chr1	92927400	92927600	GM12878	1	.	92927400	92927600	255,0,0
chr1	92942000	92942200	GM12878	1	.	92942000	92942200	255,0,0
chr1	92948400	92948600	GM12878	1	.	92948400	92948600	255,0,0
chr1	92951400	92952400	GM12878,HMEC	2	.	92951400	92952400	255,0,0
chr1	93249800	93251200	GM12878,HMEC,HUVEC,HelaS3,HepG2,K562	6	.	93249800	93251200	255,0,0
chr1	93297400	93298800	GM12878,HMEC,HUVEC,HelaS3,K562	5	.	93297400	93298800	255,0,0
chr1	93400400	93400600	HepG2	1	.	93400400	93400600	255,0,0
chr1	93426000	93426200	GM12878	1	.	93426000	93426200	255,0,0
chr1	93426400	93427800	GM12878,HMEC,HUVEC,HepG2,K562	5	.	93426400	93427800	255,0,0
chr1	93521800	93522000	HepG2	1	.	93521800	93522000	255,0,0
chr1	93544400	93545600	GM12878,HMEC,HUVEC,HelaS3,K562	5	.	93544400	93545600	255,0,0
chr1	93644400	93644600	HMEC	1	.	93644400	93644600	255,0,0
chr1	93645000	93647000	GM12878,HMEC,HUVEC,K562	5	.	93645000	93647000	255,0,0
chr1	93811000	93814000	GM12878,HMEC,HUVEC,HelaS3,HepG2,K562	6	.	93811000	93814000	255,0,0
chr1	93903600	93903800	HepG2	1	.	93903600	93903800	255,0,0
chr1	93913400	93915000	HMEC,HUVEC,HepG2,K562	5	.	93913400	93915000	255,0,0
chr1	94146000	94147600	HMEC,HUVEC,HelaS3	3	.	94146000	94147600	255,0,0
chr1	94169800	94170000	GM12878	1	.	94169800	94170000	255,0,0
chr1	94236200	94236600	HepG2	1	.	94236200	94236600	255,0,0
chr1	94311800	94313800	GM12878,HMEC,HUVEC,HepG2,K562	5	.	94311800	94313800	255,0,0
chr1	94344200	94345000	GM12878,HMEC,HUVEC,HelaS3,K562	5	.	94344200	94345000	255,0,0
chr1	94373200	94375400	GM12878,HMEC,HUVEC,HepG2,K562	5	.	94373200	94375400	255,0,0
chr1	94701600	94703400	GM12878,HMEC,HUVEC,HepG2	4	.	94701600	94703400	255,0,0
chr1	94712200	94713400	HMEC,HUVEC,HepG2	3	.	94712200	94713400	255,0,0
chr1	94883200	94885200	GM12878,HMEC,HUVEC,HelaS3,HepG2,K562	6	.	94883200	94885200	255,0,0
chr1	95005200	95005400	HMEC	1	.	95005200	95005400	255,0,0
chr1	95005600	95008000	HMEC,HUVEC,HelaS3	3	.	95005600	95008000	255,0,0
chr1	95285600	95286400	HMEC,HepG2	2	.	95285600	95286400	255,0,0
chr1	95320000	95320200	GM12878	1	.	95320000	95320200	255,0,0
chr1	95391000	95393000	GM12878,HMEC,HUVEC,HepG2	4	.	95391000	95393000	255,0,0
chr1	95428400	95428600	GM12878	1	.	95428400	95428600	255,0,0
chr1	95538000	95538800	GM12878,HMEC,HUVEC,HelaS3,HepG2,K562	6	.	95538000	95538800	255,0,0
chr1	95582800	95583600	HMEC,HUVEC,HepG2,K562	4	.	95582800	95583600	255,0,0
chr1	95699600	95700400	GM12878,HMEC,HUVEC,HelaS3,HepG2,K562	6	.	95699600	95700400	255,0,0
chr1	96812400	96812600	HelaS3	1	.	96812400	96812600	255,0,0
chr1	96828200	96828400	HepG2	1	.	96828200	96828400	255,0,0
chr1	97187000	97188400	GM12878,HMEC,HUVEC,HelaS3,HepG2,K562	6	.	97187000	97188400	255,0,0
chr1	97709600	97709800	HelaS3	1	.	97709600	97709800	255,0,0
chr1	97927400	97927600	GM12878	1	.	97927400	97927600	255,0,0
chr1	98385400	98387000	GM12878,HMEC,HUVEC	3	.	98385400	98387000	255,0,0
chr1	98510800	98512000	HMEC,HUVEC	2	.	98510800	98512000	255,0,0
chr1	98513800	98514200	HepG2	1	.	98513800	98514200	255,0,0
chr1	98519600	98519800	HMEC	1	.	98519600	98519800	255,0,0
chr1	98585400	98585800	HepG2	1	.	98585400	98585800	255,0,0
chr1	98933800	98934000	HelaS3	1	.	98933800	98934000	255,0,0
chr1	98955800	98956000	GM12878	1	.	98955800	98956000	255,0,0
chr1	99126600	99128600	HMEC,HUVEC,HepG2	3	.	99126600	99128600	255,0,0
chr1	99646000	99646200	HelaS3	1	.	99646000	99646200	255,0,0
chr1	99947000	99947200	HepG2	1	.	99947000	99947200	255,0,0
chr1	100111800	100113200	HUVEC	1	.	100111800	100113200	255,0,0
chr1	100231800	100232200	GM12878,HMEC	2	.	100231800	100232200	255,0,0
chr1	100315400	100316800	GM12878,HMEC,HUVEC,HelaS3,HepG2,K562	6	.	100315400	100316800	255,0,0
chr1	100435200	100436200	GM12878,HMEC,HUVEC,HelaS3,HepG2,K562	7	.	100435200	100436200	255,0,0
chr1	100503000	100505000	GM12878,HMEC,HUVEC,HelaS3,HepG2,K562	6	.	100503000	100505000	255,0,0
chr1	100597800	100599400	GM12878,HMEC,HUVEC,HelaS3,HepG2,K562	6	.	100597800	100599400	255,0,0
chr1	100714800	100715400	GM12878,HMEC,HUVEC,HelaS3,K562	5	.	100714800	100715400	255,0,0
chr1	100731400	100732600	GM12878,HMEC,HUVEC,HelaS3,HepG2,K562	6	.	100731400	100732600	255,0,0
chr1	100817000	100817200	HMEC,K562	2	.	100817000	100817200	255,0,0
chr1	100817600	100819200	GM12878,HMEC,HUVEC,HelaS3,HepG2,K562	6	.	100817600	100819200	255,0,0
chr1	100828600	100828800	K562	1	.	100828600	100828800	255,0,0
chr1	101005200	101005400	HUVEC	1	.	101005200	101005400	255,0,0
chr1	101359800	101360800	GM12878,HMEC,HUVEC,K562	4	.	101359800	101360800	255,0,0
chr1	101361400	101362400	GM12878,HMEC,HUVEC,HelaS3,K562	5	.	101361400	101362400	255,0,0
chr1	101490800	101492200	GM12878,HMEC,HUVEC,K562	4	.	101490800	101492200	255,0,0
chr1	101577600	101577800	GM12878	1	.	101577600	101577800	255,0,0
chr1	101701800	101703800	GM12878,HMEC,HUVEC	5	.	101701800	101703800	255,0,0
chr1	101713600	101713800	GM12878	1	.	101713600	101713800	255,0,0
chr1	101759000	101759200	GM12878	1	.	101759000	101759200	255,0,0
chr1	101873400	101873600	GM12878	1	.	101873400	101873600	255,0,0
chr1	102462400	102462800	HepG2	1	.	102462400	102462800	255,0,0
chr1	103436200	103436400	HelaS3	1	.	103436200	103436400	255,0,0
chr1	104068200	104069400	GM12878,HMEC,HUVEC,HelaS3,HepG2,K562	6	.	104068200	104069400	255,0,0
chr1	107538600	107539000	GM12878	1	.	107538600	107539000	255,0,0
chr1	107599000	107600400	GM12878,HMEC,HUVEC,HelaS3,HepG2,K562	6	.	107599000	107600400	255,0,0
chr1	107682800	107684400	GM12878,HMEC	3	.	107682800	107684400	255,0,0
chr1	107993600	107993800	GM12878	1	.	107993600	107993800	255,0,0
chr1	108042000	108042200	GM12878	1	.	108042000	108042200	255,0,0
chr1	108113000	108113600	GM12878,HUVEC,HepG2	4	.	108113000	108113600	255,0,0
chr1	108482000	108482200	HepG2	1	.	108482000	108482200	255,0,0
chr1	108506600	108506800	GM12878	1	.	108506600	108506800	255,0,0
chr1	108507400	108507800	HMEC	1	.	108507400	108507800	255,0,0
chr1	108617800	108618000	GM12878	1	.	108617800	108618000	255,0,0
chr1	108741800	108743400	GM12878,HMEC,HUVEC,K562	4	.	108741800	108743400	255,0,0
chr1	108815600	108815800	HMEC	1	.	108815600	108815800	255,0,0
chr1	108963800	108964000	HMEC	1	.	108963800	108964000	255,0,0
chr1	109045800	109046000	HepG2	1	.	109045800	109046000	255,0,0
chr1	109102400	109103200	GM12878,HMEC,HUVEC,HepG2,K562	6	.	109102400	109103200	255,0,0
chr1	109203600	109204400	GM12878,HMEC,HUVEC	3	.	109203600	109204400	255,0,0
chr1	109234400	109236600	GM12878,HMEC,HUVEC,HelaS3,HepG2,K562	10	.	109234400	109236600	255,0,0
chr1	109289000	109290000	GM12878,HMEC,HUVEC,HelaS3,HepG2,K562	6	.	109289000	109290000	255,0,0
chr1	109419400	109421200	GM12878,HMEC,HUVEC,HelaS3,K562	5	.	109419400	109421200	255,0,0
chr1	109423600	109423800	HepG2	1	.	109423600	109423800	255,0,0
chr1	109505600	109506400	GM12878,HMEC,HUVEC,HelaS3,HepG2,K562	6	.	109505600	109506400	255,0,0
chr1	109583400	109585200	GM12878,HMEC,HUVEC,HelaS3,HepG2,K562	6	.	109583400	109585200	255,0,0
chr1	109618000	109618800	GM12878,HMEC,HUVEC,HelaS3,HepG2,K562	6	.	109618000	109618800	255,0,0
chr1	109633000	109634200	GM12878,HMEC,HUVEC,HepG2,K562	5	.	109633000	109634200	255,0,0
chr1	109642600	109643600	GM12878,HMEC,HUVEC,HelaS3,K562	5	.	109642600	109643600	255,0,0
chr1	109656400	109656600	HMEC	1	.	109656400	109656600	255,0,0
chr1	109756400	109757600	GM12878,HMEC,HUVEC,HelaS3,HepG2,K562	6	.	109756400	109757600	255,0,0
chr1	109792000	109792600	HMEC	1	.	109792000	109792600	255,0,0
chr1	109806400	109806600	HepG2	1	.	109806400	109806600	255,0,0
chr1	109825400	109826200	GM12878,HMEC,HUVEC,HelaS3,HepG2,K562	6	.	109825400	109826200	255,0,0
chr1	109934400	109934600	GM12878	1	.	109934400	109934600	255,0,0
chr1	109940000	109940800	GM12878,HMEC,HUVEC,HelaS3,HepG2,K562	6	.	109940000	109940800	255,0,0
chr1	109968200	109969800	GM12878,HMEC,HUVEC,HelaS3,HepG2,K562	6	.	109968200	109969800	255,0,0
chr1	110026200	110027400	GM12878,HMEC,HUVEC,HelaS3,HepG2,K562	6	.	110026200	110027400	255,0,0
chr1	110036600	110037200	GM12878,HMEC,HUVEC,HelaS3,HepG2,K562	6	.	110036600	110037200	255,0,0
chr1	110052000	110052600	GM12878,HMEC,HUVEC,K562	4	.	110052000	110052600	255,0,0
chr1	110075000	110075200	GM12878	1	.	110075000	110075200	255,0,0
chr1	110090600	110091800	GM12878,HMEC,HUVEC,HelaS3,HepG2,K562	6	.	110090600	110091800	255,0,0
chr1	110162400	110163400	GM12878,HMEC,K562	3	.	110162400	110163400	255,0,0
chr1	110163600	110163800	GM12878,HUVEC,K562	3	.	110163600	110163800	255,0,0
chr1	110198600	110199200	GM12878,HMEC,HepG2,K562	4	.	110198600	110199200	255,0,0
chr1	110230200	110230400	GM12878	1	.	110230200	110230400	255,0,0
chr1	110282600	110283000	HUVEC	1	.	110282600	110283000	255,0,0
chr1	110333400	110333600	GM12878	1	.	110333400	110333600	255,0,0
chr1	110359200	110359400	GM12878	1	.	110359200	110359400	255,0,0
chr1	110453200	110454000	GM12878,HMEC,HUVEC,K562	5	.	110453200	110454000	255,0,0
chr1	110527200	110528200	GM12878,HMEC,HUVEC,HelaS3,HepG2,K562	6	.	110527200	110528200	255,0,0
chr1	110577000	110578200	GM12878,HMEC,HUVEC,HelaS3,K562	5	.	110577000	110578200	255,0,0
chr1	110648800	110649000	GM12878	1	.	110648800	110649000	255,0,0
chr1	110698600	110698800	HepG2	1	.	110698600	110698800	255,0,0
chr1	110752400	110753400	GM12878,HMEC,HUVEC,K562	4	.	110752400	110753400	255,0,0
chr1	110753600	110754200	HMEC	1	.	110753600	110754200	255,0,0
chr1	110761400	110761600	HepG2	1	.	110761400	110761600	255,0,0
chr1	110880400	110883000	GM12878,HMEC,HUVEC,HelaS3,K562	6	.	110880400	110883000	255,0,0
chr1	110889400	110889600	GM12878	1	.	110889400	110889600	255,0,0
chr1	110927200	110927400	GM12878	1	.	110927200	110927400	255,0,0
chr1	110949400	110950800	GM12878,HMEC,HUVEC,HelaS3,K562	5	.	110949400	110950800	255,0,0
chr1	111067200	111067400	GM12878	1	.	111067200	111067400	255,0,0
chr1	111085400	111085600	HepG2	1	.	111085400	111085600	255,0,0
chr1	111162000	111162400	GM12878	1	.	111162000	111162400	255,0,0
chr1	111177400	111177600	GM12878	1	.	111177400	111177600	255,0,0
chr1	111215400	111215600	GM12878	1	.	111215400	111215600	255,0,0
chr1	111217000	111217600	GM12878	1	.	111217000	111217600	255,0,0
chr1	111269400	111269600	GM12878	1	.	111269400	111269600	255,0,0
chr1	111415600	111415800	GM12878	1	.	111415600	111415800	255,0,0
chr1	111505800	111507000	GM12878,HMEC,HUVEC,HelaS3,HepG2,K562	8	.	111505800	111507000	255,0,0
chr1	111682000	111683600	GM12878,HMEC,HUVEC,HelaS3,HepG2,K562	6	.	111682000	111683600	255,0,0
chr1	111741200	111741400	GM12878	1	.	111741200	111741400	255,0,0
chr1	111746400	111746800	GM12878,HMEC	2	.	111746400	111746800	255,0,0
chr1	111747000	111747200	GM12878	1	.	111747000	111747200	255,0,0
chr1	111764400	111764600	GM12878	1	.	111764400	111764600	255,0,0
chr1	111772200	111772400	GM12878	1	.	111772200	111772400	255,0,0
chr1	111889200	111889400	GM12878,HMEC	2	.	111889200	111889400	255,0,0
chr1	111991000	111992800	GM12878,HMEC,HUVEC,HelaS3,K562	6	.	111991000	111992800	255,0,0
chr1	112135400	112135800	GM12878	1	.	112135400	112135800	255,0,0
chr1	112162200	112163200	GM12878,HMEC,HUVEC,HepG2,K562	5	.	112162200	112163200	255,0,0
chr1	112281200	112282400	GM12878,HMEC,HUVEC,HelaS3	5	.	112281200	112282400	255,0,0
chr1	112297800	112299400	GM12878,HMEC,HUVEC,HelaS3,HepG2,K562	9	.	112297800	112299400	255,0,0
chr1	112376200	112376400	HepG2	1	.	112376200	112376400	255,0,0
chr1	112524600	112525000	HMEC	1	.	112524600	112525000	255,0,0
chr1	112532400	112532600	HMEC	1	.	112532400	112532600	255,0,0
chr1	112676200	112676400	HepG2	1	.	112676200	112676400	255,0,0
chr1	112715000	112715200	HepG2	1	.	112715000	112715200	255,0,0
chr1	112936800	112937000	GM12878	1	.	112936800	112937000	255,0,0
chr1	112938600	112939800	GM12878,HMEC,HUVEC,HelaS3,HepG2	5	.	112938600	112939800	255,0,0
chr1	113008800	113009200	GM12878	1	.	113008800	113009200	255,0,0
chr1	113051200	113051400	HMEC	1	.	113051200	113051400	255,0,0
chr1	113058200	113058600	HepG2	1	.	113058200	113058600	255,0,0
chr1	113086800	113087000	HepG2	1	.	113086800	113087000	255,0,0
chr1	113161000	113163200	GM12878,HMEC,HUVEC,HelaS3,K562	10	.	113161000	113163200	255,0,0
chr1	113217200	113218200	GM12878,HMEC,HUVEC,HepG2,K562	5	.	113217200	113218200	255,0,0
chr1	113243400	113243600	GM12878	1	.	113243400	113243600	255,0,0
chr1	113249200	113250200	GM12878,HMEC,HUVEC,HelaS3,HepG2,K562	7	.	113249200	113250200	255,0,0
chr1	113257000	113258400	GM12878,HMEC,HUVEC,K562	4	.	113257000	113258400	255,0,0
chr1	113265600	113265800	HMEC	1	.	113265600	113265800	255,0,0
chr1	113392400	113392800	HMEC,HUVEC	2	.	113392400	113392800	255,0,0
chr1	113497600	113499600	GM12878,HMEC,HUVEC,HelaS3,K562	6	.	113497600	113499600	255,0,0
chr1	113615400	113616800	GM12878,HMEC,HUVEC,HelaS3,HepG2,K562	7	.	113615400	113616800	255,0,0
chr1	113683200	113683400	GM12878	1	.	113683200	113683400	255,0,0
chr1	113713200	113713400	GM12878	1	.	113713200	113713400	255,0,0
chr1	113932200	113934400	GM12878,HMEC,HUVEC,HelaS3,HepG2,K562	9	.	113932200	113934400	255,0,0
chr1	114300800	114302400	GM12878,HMEC,HUVEC,HelaS3,HepG2,K562	7	.	114300800	114302400	255,0,0
chr1	114353800	114355400	GM12878,HMEC,HUVEC,HelaS3,K562	5	.	114353800	114355400	255,0,0
chr1	114402200	114402400	GM12878	1	.	114402200	114402400	255,0,0
chr1	114447000	114448600	GM12878,HMEC,HUVEC,HelaS3,HepG2,K562	8	.	114447000	114448600	255,0,0
chr1	114471600	114473000	GM12878,HMEC,HUVEC,HelaS3,K562	5	.	114471600	114473000	255,0,0
chr1	114483400	114483600	GM12878	1	.	114483400	114483600	255,0,0
chr1	114697600	114698000	HepG2	1	.	114697600	114698000	255,0,0
chr1	114699200	114699400	HepG2	1	.	114699200	114699400	255,0,0
chr1	115052800	115054600	GM12878,HMEC,HUVEC,HelaS3,K562	6	.	115052800	115054600	255,0,0
chr1	115123800	115124400	GM12878,HMEC,HUVEC,K562	4	.	115123800	115124400	255,0,0
chr1	115212000	115213000	GM12878,HMEC,HelaS3	3	.	115212000	115213000	255,0,0
chr1	115258800	115259600	GM12878,HMEC,HUVEC,K562	4	.	115258800	115259600	255,0,0
chr1	115298800	115299000	GM12878	1	.	115298800	115299000	255,0,0
chr1	115299800	115300800	GM12878,HMEC,HUVEC,HelaS3,K562	6	.	115299800	115300800	255,0,0
chr1	115322600	115323600	GM12878,HMEC,HUVEC,HelaS3,HepG2,K562	6	.	115322600	115323600	255,0,0
chr1	115603200	115603400	HepG2	1	.	115603200	115603400	255,0,0
chr1	115632000	115632200	HMEC,HUVEC	2	.	115632000	115632200	255,0,0
chr1	115711400	115711600	HepG2	1	.	115711400	115711600	255,0,0
chr1	116012400	116012600	HepG2	1	.	116012400	116012600	255,0,0
chr1	116184400	116185800	GM12878,HMEC,HUVEC,HepG2,K562	7	.	116184400	116185800	255,0,0
chr1	116371000	116371200	HMEC	1	.	116371000	116371200	255,0,0
chr1	116380400	116380600	HMEC	1	.	116380400	116380600	255,0,0
chr1	116381600	116381800	HMEC	1	.	116381600	116381800	255,0,0
chr1	116518800	116520000	GM12878,HMEC	2	.	116518800	116520000	255,0,0
chr1	116681800	116682000	GM12878	1	.	116681800	116682000	255,0,0
chr1	116694800	116695000	GM12878,HelaS3	2	.	116694800	116695000	255,0,0
chr1	116915400	116917000	GM12878,HMEC,HUVEC,HelaS3,HepG2,K562	7	.	116915400	116917000	255,0,0
chr1	116960800	116961600	GM12878,HMEC,HUVEC	3	.	116960800	116961600	255,0,0
chr1	117082800	117083000	GM12878	1	.	117082800	117083000	255,0,0
chr1	117113000	117113800	GM12878,HMEC,HUVEC,K562	4	.	117113000	117113800	255,0,0
chr1	117209800	117210600	HMEC,HUVEC,K562	3	.	117209800	117210600	255,0,0
chr1	117337400	117337600	GM12878	1	.	117337400	117337600	255,0,0
chr1	117452200	117453600	HMEC,HUVEC,K562	3	.	117452200	117453600	255,0,0
chr1	117602200	117603400	GM12878,HMEC,HUVEC,HelaS3,HepG2,K562	6	.	117602200	117603400	255,0,0
chr1	117664000	117665200	HMEC,HUVEC,HelaS3,HepG2,K562	6	.	117664000	117665200	255,0,0
chr1	117909000	117911000	GM12878,HMEC,HUVEC,HepG2,K562	6	.	117909000	117911000	255,0,0
chr1	117911600	117911800	HMEC	1	.	117911600	117911800	255,0,0
chr1	118148000	118149000	GM12878,HMEC,HUVEC,HepG2,K562	5	.	118148000	118149000	255,0,0
chr1	118149200	118149600	HMEC	1	.	118149200	118149600	255,0,0
chr1	118197400	118197600	GM12878	1	.	118197400	118197600	255,0,0
chr1	118201400	118201600	GM12878	1	.	118201400	118201600	255,0,0
chr1	118207000	118207200	GM12878	1	.	118207000	118207200	255,0,0
chr1	118471400	118473200	GM12878,HMEC,HUVEC,HelaS3,HepG2,K562	6	.	118471400	118473200	255,0,0
chr1	119107000	119107200	GM12878	1	.	119107000	119107200	255,0,0
chr1	119502600	119503000	GM12878	1	.	119502600	119503000	255,0,0
chr1	119682600	119683600	GM12878,HMEC,HUVEC,HelaS3,K562	5	.	119682600	119683600	255,0,0
chr1	119890400	119890600	GM12878	1	.	119890400	119890600	255,0,0
chr1	120190000	120191400	GM12878,HMEC,HUVEC,HelaS3,HepG2,K562	6	.	120190000	120191400	255,0,0
chr1	120254600	120255600	GM12878,HMEC,HUVEC	3	.	120254600	120255600	255,0,0
chr1	120611200	120612400	GM12878,HMEC,HUVEC	3	.	120611200	120612400	255,0,0
chr1	120836000	120837200	HMEC,HUVEC	2	.	120836000	120837200	255,0,0
chr1	120837800	120839400	GM12878,HMEC,HUVEC,HelaS3,K562	5	.	120837800	120839400	255,0,0
chr1	120904800	120905200	HMEC,HUVEC	2	.	120904800	120905200	255,0,0
chr1	120906000	120906400	HMEC,HUVEC	2	.	120906000	120906400	255,0,0
chr1	120925400	120926000	HMEC	1	.	120925400	120926000	255,0,0
chr1	121261000	121261400	HMEC	1	.	121261000	121261400	255,0,0
chr1	121352200	121352400	HelaS3	1	.	121352200	121352400	255,0,0
chr1	121354200	121354800	HelaS3	1	.	121354200	121354800	255,0,0
chr1	121355600	121356200	HelaS3,HepG2	2	.	121355600	121356200	255,0,0
chr1	121356800	121357000	HelaS3	1	.	121356800	121357000	255,0,0
chr1	121358000	121358200	HelaS3	1	.	121358000	121358200	255,0,0
chr1	121478600	121478800	HelaS3,HepG2	2	.	121478600	121478800	255,0,0
chr1	121483200	121483600	HelaS3	1	.	121483200	121483600	255,0,0
chr1	121484000	121485600	GM12878,HelaS3,HepG2,K562	4	.	121484000	121485600	255,0,0
chr1	142618800	142619000	K562	1	.	142618800	142619000	255,0,0
chr1	143467200	143467600	HMEC	1	.	143467200	143467600	255,0,0
chr1	143743200	143744800	GM12878,HMEC,HUVEC	4	.	143743200	143744800	255,0,0
chr1	143913200	143914400	HMEC,HUVEC	2	.	143913200	143914400	255,0,0
chr1	143915000	143916200	HMEC,HUVEC	2	.	143915000	143916200	255,0,0
chr1	144311400	144311800	HMEC	1	.	144311400	144311800	255,0,0
chr1	144339800	144341200	HMEC	1	.	144339800	144341200	255,0,0
chr1	144491800	144492000	HMEC	1	.	144491800	144492000	255,0,0
chr1	144520000	144521600	GM12878,HMEC,K562	4	.	144520000	144521600	255,0,0
chr1	144533600	144534000	GM12878,HMEC	2	.	144533600	144534000	255,0,0
chr1	144593400	144594800	GM12878,HMEC,HUVEC,K562	4	.	144593400	144594800	255,0,0
chr1	144931200	144932600	GM12878,HMEC,HUVEC,HelaS3,HepG2	5	.	144931200	144932600	255,0,0
chr1	144994600	144994800	K562	1	.	144994600	144994800	255,0,0
chr1	145039600	145040000	HMEC,HUVEC	2	.	145039600	145040000	255,0,0
chr1	145075600	145075800	HMEC	1	.	145075600	145075800	255,0,0
chr1	145096200	145097000	GM12878,HMEC,HUVEC,HelaS3,K562	5	.	145096200	145097000	255,0,0
chr1	145129800	145130000	GM12878	1	.	145129800	145130000	255,0,0
chr1	145139400	145140000	HMEC,HUVEC	2	.	145139400	145140000	255,0,0
chr1	145209000	145210400	GM12878,HMEC,HUVEC,K562	4	.	145209000	145210400	255,0,0
chr1	145382400	145382600	HepG2	1	.	145382400	145382600	255,0,0
chr1	145382800	145383000	GM12878	1	.	145382800	145383000	255,0,0
chr1	145395600	145396200	HMEC,HUVEC,K562	3	.	145395600	145396200	255,0,0
chr1	145397000	145397600	HMEC,HUVEC	2	.	145397000	145397600	255,0,0
chr1	145438400	145439400	HMEC	1	.	145438400	145439400	255,0,0
chr1	145470000	145470600	GM12878,HMEC,HUVEC,HelaS3,K562	5	.	145470000	145470600	255,0,0
chr1	145474200	145474600	GM12878,HUVEC	2	.	145474200	145474600	255,0,0
chr1	145477000	145477800	GM12878,HMEC,HUVEC,HelaS3,HepG2,K562	7	.	145477000	145477800	255,0,0
chr1	145507000	145508200	GM12878,HMEC,HUVEC,HelaS3,K562	6	.	145507000	145508200	255,0,0
chr1	145516000	145516800	GM12878,HMEC,HUVEC,HelaS3,HepG2,K562	6	.	145516000	145516800	255,0,0
chr1	145548800	145549200	HMEC,HUVEC	2	.	145548800	145549200	255,0,0
chr1	145575200	145576600	GM12878,HMEC,HUVEC,HelaS3,HepG2,K562	8	.	145575200	145576600	255,0,0
chr1	145589200	145589600	GM12878,HUVEC,K562	3	.	145589200	145589600	255,0,0
chr1	145610200	145611600	GM12878,HMEC,HUVEC,HelaS3,HepG2,K562	6	.	145610200	145611600	255,0,0
chr1	145826400	145827200	GM12878,HMEC,HUVEC,HelaS3,K562	5	.	145826400	145827200	255,0,0
chr1	146076800	146077400	HMEC	1	.	146076800	146077400	255,0,0
chr1	146079600	146080000	HMEC	1	.	146079600	146080000	255,0,0
chr1	146088200	146088400	HMEC	1	.	146088200	146088400	255,0,0
chr1	146373400	146374800	GM12878,HMEC,HUVEC,K562	5	.	146373400	146374800	255,0,0
chr1	146556400	146556800	HMEC,K562	2	.	146556400	146556800	255,0,0
chr1	146643000	146645000	GM12878,HMEC,HUVEC,HepG2,K562	8	.	146643000	146645000	255,0,0
chr1	146697000	146697400	GM12878,HMEC,HUVEC	3	.	146697000	146697400	255,0,0
chr1	146714200	146715400	GM12878,HMEC,HUVEC,HelaS3,HepG2,K562	6	.	146714200	146715400	255,0,0
chr1	147013200	147013600	HUVEC	1	.	147013200	147013600	255,0,0
chr1	147071200	147072200	GM12878,HMEC,HUVEC,HepG2,K562	6	.	147071200	147072200	255,0,0
chr1	147141800	147143000	GM12878,HMEC,HUVEC,HepG2,K562	5	.	147141800	147143000	255,0,0
chr1	147362400	147362600	GM12878	1	.	147362400	147362600	255,0,0
chr1	147400400	147401000	GM12878,HMEC,HUVEC,HelaS3,HepG2,K562	6	.	147400400	147401000	255,0,0
chr1	147618600	147619200	HMEC	1	.	147618600	147619200	255,0,0
chr1	147621400	147621800	HMEC	1	.	147621400	147621800	255,0,0
chr1	147624400	147624600	HMEC	1	.	147624400	147624600	255,0,0
chr1	147752800	147753000	HUVEC	1	.	147752800	147753000	255,0,0
chr1	147775200	147775600	HMEC	1	.	147775200	147775600	255,0,0
chr1	147807000	147807200	HMEC,K562	2	.	147807000	147807200	255,0,0
chr1	147874600	147874800	HMEC	1	.	147874600	147874800	255,0,0
chr1	147931000	147932400	HMEC,HUVEC	2	.	147931000	147932400	255,0,0
chr1	147994000	147994400	GM12878,HepG2	2	.	147994000	147994400	255,0,0
chr1	148000000	148000800	HMEC	1	.	148000000	148000800	255,0,0
chr1	148176200	148176800	GM12878,HMEC,HUVEC	3	.	148176200	148176800	255,0,0
chr1	148241200	148241800	GM12878,HMEC,HepG2	3	.	148241200	148241800	255,0,0
chr1	148247400	148248000	HMEC	1	.	148247400	148248000	255,0,0
chr1	148555800	148556600	GM12878,HMEC,HUVEC,K562	4	.	148555800	148556600	255,0,0
chr1	148598400	148598800	HMEC	1	.	148598400	148598800	255,0,0
chr1	148604800	148605000	GM12878	1	.	148604800	148605000	255,0,0
chr1	148605200	148605400	HMEC	1	.	148605200	148605400	255,0,0
chr1	148865000	148865200	HMEC	1	.	148865000	148865200	255,0,0
chr1	148902600	148902800	HMEC	1	.	148902600	148902800	255,0,0
chr1	149035200	149035800	HelaS3,HepG2	3	.	149035200	149035800	255,0,0
chr1	149223800	149224000	GM12878	1	.	149223800	149224000	255,0,0
chr1	149224400	149224600	GM12878,HMEC,HepG2	3	.	149224400	149224600	255,0,0
chr1	149230800	149231200	HMEC	1	.	149230800	149231200	255,0,0
chr1	149261000	149261200	HMEC	1	.	149261000	149261200	255,0,0
chr1	149379200	149379600	HMEC	1	.	149379200	149379600	255,0,0
chr1	149398800	149399200	HMEC,HUVEC	2	.	149398800	149399200	255,0,0
chr1	149400000	149400600	HMEC,HUVEC	2	.	149400000	149400600	255,0,0
chr1	149514400	149514600	HMEC	1	.	149514400	149514600	255,0,0
chr1	149576000	149577400	HMEC	1	.	149576000	149577400	255,0,0
chr1	149605600	149605800	HMEC	1	.	149605600	149605800	255,0,0
chr1	149764200	149765000	HMEC	1	.	149764200	149765000	255,0,0
chr1	149783600	149784000	HMEC,HUVEC,K562	3	.	149783600	149784000	255,0,0
chr1	149784600	149785200	GM12878,HMEC,HUVEC	3	.	149784600	149785200	255,0,0
chr1	149803800	149804800	HMEC	1	.	149803800	149804800	255,0,0
chr1	149811800	149815200	HMEC,HUVEC	2	.	149811800	149815200	255,0,0
chr1	149821800	149825000	HMEC	1	.	149821800	149825000	255,0,0
chr1	149832200	149833200	HMEC	1	.	149832200	149833200	255,0,0
chr1	149857600	149859400	GM12878,HMEC,HUVEC,HelaS3,HepG2,K562	9	.	149857600	149859400	255,0,0
chr1	149871000	149871800	GM12878,HMEC,HUVEC	3	.	149871000	149871800	255,0,0
chr1	149899000	149900000	GM12878,HMEC,HUVEC,HelaS3,K562	5	.	149899000	149900000	255,0,0
chr1	149908400	149908800	HMEC	1	.	149908400	149908800	255,0,0
chr1	149969600	149969800	GM12878	1	.	149969600	149969800	255,0,0
chr1	149981400	149983000	GM12878,HMEC,HUVEC,HelaS3,HepG2,K562	6	.	149981400	149983000	255,0,0
chr1	150039000	150040400	GM12878,HMEC,HUVEC,K562	5	.	150039000	150040400	255,0,0
chr1	150121600	150123400	GM12878,HMEC,HUVEC,K562	5	.	150121600	150123400	255,0,0
chr1	150132800	150133000	GM12878	1	.	150132800	150133000	255,0,0
chr1	150185800	150186200	GM12878	1	.	150185800	150186200	255,0,0
chr1	150206800	150209000	GM12878,HMEC,HUVEC,HelaS3,HepG2,K562	8	.	150206800	150209000	255,0,0
chr1	150240600	150241800	GM12878,HMEC,HUVEC,HelaS3,HepG2,K562	6	.	150240600	150241800	255,0,0
chr1	150254400	150254600	HMEC	1	.	150254400	150254600	255,0,0
chr1	150255000	150255200	HMEC	1	.	150255000	150255200	255,0,0
chr1	150266200	150267000	GM12878,HMEC,HUVEC,HelaS3,K562	5	.	150266200	150267000	255,0,0
chr1	150293800	150294600	GM12878,HMEC,HUVEC,HelaS3,K562	5	.	150293800	150294600	255,0,0
chr1	150336200	150338200	GM12878,HMEC,HUVEC,HelaS3,K562	8	.	150336200	150338200	255,0,0
chr1	150437000	150437200	GM12878	1	.	150437000	150437200	255,0,0
chr1	150459400	150460400	GM12878,HMEC,HUVEC,HelaS3,K562	5	.	150459400	150460400	255,0,0
chr1	150487800	150488400	GM12878,HMEC,HUVEC,HepG2	4	.	150487800	150488400	255,0,0
chr1	150521400	150522000	HMEC,HUVEC,HelaS3,K562	4	.	150521400	150522000	255,0,0
chr1	150535200	150535600	GM12878	1	.	150535200	150535600	255,0,0
chr1	150549000	150552400	GM12878,HMEC,HUVEC,HelaS3,HepG2,K562	7	.	150549000	150552400	255,0,0
chr1	150601000	150602600	GM12878,HMEC,HUVEC,HelaS3,HepG2,K562	8	.	150601000	150602600	255,0,0
chr1	150669400	150669800	GM12878,HMEC,HUVEC,HelaS3,K562	5	.	150669400	150669800	255,0,0
chr1	150738200	150738400	GM12878	1	.	150738200	150738400	255,0,0
chr1	150848400	150849400	GM12878,HMEC,HUVEC,HelaS3,K562	6	.	150848400	150849400	255,0,0
chr1	150898400	150899400	GM12878,HMEC,HUVEC,HelaS3,HepG2,K562	6	.	150898400	150899400	255,0,0
chr1	150946400	150947800	GM12878,HMEC,HUVEC,HepG2,K562	5	.	150946400	150947800	255,0,0
chr1	150979200	150979400	GM12878	1	.	150979200	150979400	255,0,0
chr1	150980800	150981600	GM12878,HMEC,HUVEC,HelaS3,HepG2,K562	6	.	150980800	150981600	255,0,0
chr1	151020200	151020600	GM12878,HMEC,HUVEC,HepG2	4	.	151020200	151020600	255,0,0
chr1	151031000	151032400	GM12878,HMEC,HUVEC,HelaS3,HepG2,K562	7	.	151031000	151032400	255,0,0
chr1	151032800	151033200	HMEC,HUVEC,K562	3	.	151032800	151033200	255,0,0
chr1	151042800	151043800	GM12878,HMEC,HUVEC,HelaS3,K562	5	.	151042800	151043800	255,0,0
chr1	151103800	151104000	GM12878	1	.	151103800	151104000	255,0,0
chr1	151118000	151118200	HUVEC	1	.	151118000	151118200	255,0,0
chr1	151118800	151119400	GM12878,HMEC,HUVEC,HepG2,K562	5	.	151118800	151119400	255,0,0
chr1	151138000	151139200	GM12878,HMEC,HUVEC,HelaS3,HepG2,K562	7	.	151138000	151139200	255,0,0
chr1	151162000	151163000	GM12878,HMEC,HUVEC,HelaS3,HepG2,K562	6	.	151162000	151163000	255,0,0
chr1	151170800	151172400	GM12878,HMEC,HUVEC,HelaS3,HepG2,K562	6	.	151170800	151172400	255,0,0
chr1	151227000	151228000	GM12878,HMEC,HUVEC,HelaS3,K562	5	.	151227000	151228000	255,0,0
chr1	151253800	151255600	GM12878,HMEC,HUVEC,HelaS3,HepG2,K562	8	.	151253800	151255600	255,0,0
chr1	151299400	151300200	GM12878,HMEC,HUVEC,HelaS3,K562	5	.	151299400	151300200	255,0,0
chr1	151300400	151300800	HMEC	1	.	151300400	151300800	255,0,0
chr1	151319200	151320000	HMEC,HUVEC,HelaS3,HepG2,K562	5	.	151319200	151320000	255,0,0
chr1	151371800	151372800	GM12878,HMEC,HUVEC,HelaS3,HepG2,K562	6	.	151371800	151372800	255,0,0
chr1	151430400	151431000	GM12878,HMEC,HUVEC	3	.	151430400	151431000	255,0,0
chr1	151431400	151432000	GM12878,HMEC,HUVEC,HelaS3,HepG2,K562	6	.	151431400	151432000	255,0,0
chr1	151445800	151446000	GM12878	1	.	151445800	151446000	255,0,0
chr1	151483600	151484000	GM12878,HMEC,HUVEC	3	.	151483600	151484000	255,0,0
chr1	151512600	151513600	GM12878,HMEC,HUVEC,K562	4	.	151512600	151513600	255,0,0
chr1	151566800	151567000	GM12878	1	.	151566800	151567000	255,0,0
chr1	151584400	151585600	GM12878,HMEC,HUVEC,HepG2,K562	6	.	151584400	151585600	255,0,0
chr1	151689400	151689800	HepG2	1	.	151689400	151689800	255,0,0
chr1	151735400	151736400	GM12878,HMEC,HUVEC,HelaS3,K562	5	.	151735400	151736400	255,0,0
chr1	151762600	151764000	GM12878,HMEC,HUVEC,HepG2,K562	5	.	151762600	151764000	255,0,0
chr1	151801600	151801800	HepG2	1	.	151801600	151801800	255,0,0
chr1	151809000	151809200	GM12878	1	.	151809000	151809200	255,0,0
chr1	151810600	151811400	GM12878,HMEC	2	.	151810600	151811400	255,0,0
chr1	151881600	151882600	GM12878,HMEC,HUVEC,K562	5	.	151881600	151882600	255,0,0
chr1	151950200	151950400	HepG2	1	.	151950200	151950400	255,0,0
chr1	151965400	151966400	HMEC,HUVEC	2	.	151965400	151966400	255,0,0
chr1	151967600	151967800	HepG2	1	.	151967600	151967800	255,0,0
chr1	152008000	152009600	GM12878,HMEC,HUVEC,K562	4	.	152008000	152009600	255,0,0
chr1	152083000	152083200	HMEC	1	.	152083000	152083200	255,0,0
chr1	153395000	153395200	HepG2	1	.	153395000	153395200	255,0,0
chr1	153425000	153425200	HepG2	1	.	153425000	153425200	255,0,0
chr1	153507600	153508000	HMEC	1	.	153507600	153508000	255,0,0
chr1	153508400	153508600	HMEC	1	.	153508400	153508600	255,0,0
chr1	153513400	153513600	GM12878	1	.	153513400	153513600	255,0,0
chr1	153536200	153536400	HMEC	1	.	153536200	153536400	255,0,0
chr1	153536600	153536800	HMEC	1	.	153536600	153536800	255,0,0
chr1	153537000	153537400	HMEC	1	.	153537000	153537400	255,0,0
chr1	153571400	153571800	GM12878	1	.	153571400	153571800	255,0,0
chr1	153581000	153581400	HUVEC	1	.	153581000	153581400	255,0,0
chr1	153584400	153585600	HMEC	1	.	153584400	153585600	255,0,0
chr1	153599400	153600000	HMEC,K562	2	.	153599400	153600000	255,0,0
chr1	153606200	153607400	GM12878,HMEC,HUVEC,HelaS3,K562	5	.	153606200	153607400	255,0,0
chr1	153631000	153631800	GM12878,HMEC,HUVEC,HelaS3,HepG2,K562	6	.	153631000	153631800	255,0,0
chr1	153642800	153643600	GM12878,HMEC,HUVEC,HelaS3,K562	6	.	153642800	153643600	255,0,0
chr1	153651200	153651400	HelaS3	1	.	153651200	153651400	255,0,0
chr1	153700200	153701400	GM12878,HMEC,HUVEC,HelaS3,HepG2,K562	7	.	153700200	153701400	255,0,0
chr1	153747800	153748600	GM12878,HMEC	2	.	153747800	153748600	255,0,0
chr1	153755800	153756400	GM12878,HMEC,HUVEC,K562	4	.	153755800	153756400	255,0,0
chr1	153763600	153763800	GM12878	1	.	153763600	153763800	255,0,0
chr1	153769800	153770000	GM12878	1	.	153769800	153770000	255,0,0
chr1	153778000	153778200	GM12878	1	.	153778000	153778200	255,0,0
chr1	153814600	153814800	GM12878	1	.	153814600	153814800	255,0,0
chr1	153894200	153896200	GM12878,HMEC,HUVEC,HelaS3,HepG2,K562	8	.	153894200	153896200	255,0,0
chr1	153917600	153917800	GM12878	1	.	153917600	153917800	255,0,0
chr1	153918200	153919200	GM12878,HMEC,HUVEC,HelaS3,HepG2,K562	6	.	153918200	153919200	255,0,0
chr1	153930200	153931200	GM12878,HMEC,HUVEC,HelaS3,HepG2,K562	7	.	153930200	153931200	255,0,0
chr1	153935600	153936200	GM12878,HMEC,HUVEC,HepG2,K562	5	.	153935600	153936200	255,0,0
chr1	153939600	153940000	GM12878,HMEC,HUVEC,K562	4	.	153939600	153940000	255,0,0
chr1	153941000	153941200	K562	1	.	153941000	153941200	255,0,0
chr1	153949400	153950600	GM12878,HMEC,HUVEC,HelaS3,K562	5	.	153949400	153950600	255,0,0
chr1	153958200	153958800	HMEC,HUVEC	2	.	153958200	153958800	255,0,0
chr1	153963000	153964000	GM12878,HMEC,HUVEC,K562	4	.	153963000	153964000	255,0,0
chr1	154154600	154155800	GM12878,HMEC,HUVEC,HelaS3,HepG2,K562	6	.	154154600	154155800	255,0,0
chr1	154192200	154194400	GM12878,HMEC,HUVEC,HelaS3,K562	6	.	154192200	154194400	255,0,0
chr1	154244800	154245600	GM12878,HMEC,HUVEC,HelaS3,HepG2,K562	6	.	154244800	154245600	255,0,0
chr1	154297800	154298600	GM12878,HMEC,HUVEC,K562	4	.	154297800	154298600	255,0,0
chr1	154301000	154301400	GM12878,HMEC	2	.	154301000	154301400	255,0,0
chr1	154377600	154378400	GM12878,HMEC,HUVEC,HelaS3	4	.	154377600	154378400	255,0,0
chr1	154379800	154380000	GM12878	1	.	154379800	154380000	255,0,0
chr1	154417800	154418000	GM12878	1	.	154417800	154418000	255,0,0
chr1	154473200	154474800	HUVEC	1	.	154473200	154474800	255,0,0
chr1	154530600	154531800	GM12878,HMEC,HUVEC,K562	4	.	154530600	154531800	255,0,0
chr1	154540200	154540600	HepG2	1	.	154540200	154540600	255,0,0
chr1	154544000	154544200	HMEC	1	.	154544000	154544200	255,0,0
chr1	154580200	154580800	GM12878,HMEC,HUVEC,HelaS3,K562	5	.	154580200	154580800	255,0,0
chr1	154599600	154600800	GM12878,HMEC,HUVEC,K562	4	.	154599600	154600800	255,0,0
chr1	154717800	154718000	GM12878	1	.	154717800	154718000	255,0,0
chr1	154720600	154720800	GM12878	1	.	154720600	154720800	255,0,0
chr1	154733000	154733200	GM12878	1	.	154733000	154733200	255,0,0
chr1	154763800	154764000	GM12878	1	.	154763800	154764000	255,0,0
chr1	154779600	154779800	GM12878	1	.	154779600	154779800	255,0,0
chr1	154810200	154810600	GM12878	1	.	154810200	154810600	255,0,0
chr1	154851000	154851200	GM12878	1	.	154851000	154851200	255,0,0
chr1	154908800	154909800	GM12878,HMEC,HUVEC,HepG2	4	.	154908800	154909800	255,0,0
chr1	154928600	154928800	GM12878	1	.	154928600	154928800	255,0,0
chr1	154933800	154934600	GM12878,HMEC,HUVEC,HelaS3,HepG2,K562	6	.	154933800	154934600	255,0,0
chr1	154942600	154943000	HMEC	1	.	154942600	154943000	255,0,0
chr1	154946200	154947600	GM12878,HMEC,HUVEC,HelaS3,HepG2,K562	7	.	154946200	154947600	255,0,0
chr1	154955600	154956400	GM12878,HMEC,HUVEC,K562	4	.	154955600	154956400	255,0,0
chr1	154971800	154972200	GM12878,HMEC	2	.	154971800	154972200	255,0,0
chr1	154973400	154973800	GM12878,HMEC,HUVEC	3	.	154973400	154973800	255,0,0
chr1	154974200	154975000	GM12878,HMEC,HUVEC	4	.	154974200	154975000	255,0,0
chr1	154975200	154976800	GM12878,HMEC,HUVEC,K562	5	.	154975200	154976800	255,0,0
chr1	154989600	154990200	GM12878,HUVEC	3	.	154989600	154990200	255,0,0
chr1	155023000	155024600	GM12878,HMEC,HUVEC,HelaS3,K562	7	.	155023000	155024600	255,0,0
chr1	155034000	155034200	GM12878	1	.	155034000	155034200	255,0,0
chr1	155035200	155035400	GM12878	1	.	155035200	155035400	255,0,0
chr1	155036200	155036600	GM12878,HMEC,HUVEC,HelaS3,HepG2,K562	6	.	155036200	155036600	255,0,0
chr1	155051400	155051600	K562	1	.	155051400	155051600	255,0,0
chr1	155053400	155053600	GM12878	1	.	155053400	155053600	255,0,0
chr1	155057200	155058000	GM12878,HMEC,HUVEC,HelaS3,HepG2,K562	7	.	155057200	155058000	255,0,0
chr1	155058600	155058800	GM12878	1	.	155058600	155058800	255,0,0
chr1	155100200	155100800	HMEC,HUVEC,K562	3	.	155100200	155100800	255,0,0
chr1	155108000	155108600	GM12878,HMEC,HUVEC,K562	4	.	155108000	155108600	255,0,0
chr1	155112400	155113200	GM12878,HMEC,HUVEC,HelaS3,K562	5	.	155112400	155113200	255,0,0
chr1	155140400	155140600	GM12878	1	.	155140400	155140600	255,0,0
chr1	155145200	155145800	GM12878,HMEC,HUVEC,HelaS3,HepG2,K562	6	.	155145200	155145800	255,0,0
chr1	155163400	155163800	K562	1	.	155163400	155163800	255,0,0
chr1	155164600	155165200	GM12878,HMEC,HUVEC,HelaS3,K562	5	.	155164600	155165200	255,0,0
chr1	155178400	155179400	GM12878,HMEC,HUVEC,HelaS3,K562	5	.	155178400	155179400	255,0,0
chr1	155196800	155197600	HMEC,HUVEC,HelaS3,HepG2,K562	5	.	155196800	155197600	255,0,0
chr1	155211000	155211200	GM12878	1	.	155211000	155211200	255,0,0
chr1	155214200	155214600	GM12878,HMEC	2	.	155214200	155214600	255,0,0
chr1	155220400	155220800	GM12878	1	.	155220400	155220800	255,0,0
chr1	155224600	155225400	GM12878,HMEC,HUVEC,K562	4	.	155224600	155225400	255,0,0
chr1	155231400	155232200	GM12878,HMEC,HUVEC,HelaS3,K562	5	.	155231400	155232200	255,0,0
chr1	155242600	155243400	GM12878,HMEC,HUVEC,HelaS3,K562	5	.	155242600	155243400	255,0,0
chr1	155247000	155247600	GM12878,HMEC,HUVEC,K562	4	.	155247000	155247600	255,0,0
chr1	155278400	155279400	GM12878,HMEC,HUVEC,HelaS3,K562	5	.	155278400	155279400	255,0,0
chr1	155292800	155295400	GM12878,HMEC,HUVEC,K562	12	.	155292800	155295400	255,0,0
chr1	155531800	155533800	GM12878,HMEC,HUVEC,HelaS3,HepG2,K562	7	.	155531800	155533800	255,0,0
chr1	155579600	155580400	GM12878,HMEC,HUVEC,HelaS3,K562	5	.	155579600	155580400	255,0,0
chr1	155657800	155659400	GM12878,HMEC,HUVEC,HelaS3,HepG2,K562	9	.	155657800	155659400	255,0,0
chr1	155715000	155716000	GM12878,HMEC,HUVEC,K562	4	.	155715000	155716000	255,0,0
chr1	155826600	155827200	GM12878,HMEC,HelaS3,K562	4	.	155826600	155827200	255,0,0
chr1	155829000	155829400	GM12878,HMEC,HUVEC,HepG2	4	.	155829000	155829400	255,0,0
chr1	155830000	155830600	GM12878,HUVEC	2	.	155830000	155830600	255,0,0
chr1	155881000	155881200	HMEC	1	.	155881000	155881200	255,0,0
chr1	155903400	155904600	GM12878,HMEC,HUVEC,HelaS3,K562	6	.	155903400	155904600	255,0,0
chr1	155940400	155940600	GM12878	1	.	155940400	155940600	255,0,0
chr1	155946000	155946200	GM12878	1	.	155946000	155946200	255,0,0
chr1	155946400	155946600	GM12878	1	.	155946400	155946600	255,0,0
chr1	155947400	155948600	GM12878,HMEC,HUVEC,HelaS3,HepG2,K562	7	.	155947400	155948600	255,0,0
chr1	155959200	155959400	GM12878	1	.	155959200	155959400	255,0,0
chr1	155990200	155990800	GM12878,HMEC,HUVEC,HelaS3,K562	5	.	155990200	155990800	255,0,0
chr1	156022800	156025200	GM12878,HMEC,HUVEC,HelaS3,HepG2,K562	11	.	156022800	156025200	255,0,0
chr1	156031000	156031200	HMEC	1	.	156031000	156031200	255,0,0
chr1	156046400	156047000	GM12878,HMEC	2	.	156046400	156047000	255,0,0
chr1	156050800	156051400	HUVEC	1	.	156050800	156051400	255,0,0
chr1	156051600	156052800	GM12878,HMEC,HUVEC,HelaS3,HepG2,K562	7	.	156051600	156052800	255,0,0
chr1	156076200	156076400	GM12878	1	.	156076200	156076400	255,0,0
chr1	156084400	156086000	GM12878,HMEC,HUVEC,HelaS3,K562	7	.	156084400	156086000	255,0,0
chr1	156163600	156164400	GM12878,HMEC,HUVEC,HelaS3,K562	5	.	156163600	156164400	255,0,0
chr1	156182600	156183200	GM12878,HMEC,HUVEC,HelaS3,HepG2,K562	6	.	156182600	156183200	255,0,0
chr1	156186000	156186800	GM12878,HMEC,HUVEC,HelaS3,HepG2,K562	7	.	156186000	156186800	255,0,0
chr1	156215600	156215800	GM12878	1	.	156215600	156215800	255,0,0
chr1	156251800	156253200	GM12878,HMEC,HUVEC,HelaS3,K562	7	.	156251800	156253200	255,0,0
chr1	156261200	156261400	HUVEC,HepG2	2	.	156261200	156261400	255,0,0
chr1	156307200	156308800	GM12878,HMEC,HUVEC,HelaS3,HepG2,K562	6	.	156307200	156308800	255,0,0
chr1	156339000	156339200	HMEC	1	.	156339000	156339200	255,0,0
chr1	156352800	156353000	GM12878	1	.	156352800	156353000	255,0,0
chr1	156390800	156391000	GM12878	1	.	156390800	156391000	255,0,0
chr1	156426400	156426600	GM12878	1	.	156426400	156426600	255,0,0
chr1	156427000	156427400	GM12878	1	.	156427000	156427400	255,0,0
chr1	156450600	156450800	GM12878	1	.	156450600	156450800	255,0,0
chr1	156458400	156458600	GM12878	1	.	156458400	156458600	255,0,0
chr1	156459000	156459200	GM12878	1	.	156459000	156459200	255,0,0
chr1	156469400	156471000	GM12878,HMEC,HUVEC,HelaS3,HepG2,K562	8	.	156469400	156471000	255,0,0
chr1	156474800	156475400	GM12878,HMEC	2	.	156474800	156475400	255,0,0
chr1	156541800	156542400	GM12878,HMEC,HUVEC,HelaS3,HepG2,K562	6	.	156541800	156542400	255,0,0
chr1	156551600	156551800	GM12878	1	.	156551600	156551800	255,0,0
chr1	156561400	156562000	GM12878,HMEC,HUVEC,HepG2,K562	5	.	156561400	156562000	255,0,0
chr1	156570600	156571600	HMEC,HUVEC,HelaS3,K562	4	.	156570600	156571600	255,0,0
chr1	156594200	156594600	K562	1	.	156594200	156594600	255,0,0
chr1	156597400	156597600	HepG2	1	.	156597400	156597600	255,0,0
chr1	156613600	156613800	GM12878	1	.	156613600	156613800	255,0,0
chr1	156621800	156622200	HepG2	1	.	156621800	156622200	255,0,0
chr1	156630000	156630200	GM12878	1	.	156630000	156630200	255,0,0
chr1	156631200	156631400	GM12878	1	.	156631200	156631400	255,0,0
chr1	156634800	156635000	GM12878	1	.	156634800	156635000	255,0,0
chr1	156695600	156695800	GM12878	1	.	156695600	156695800	255,0,0
chr1	156697600	156699000	GM12878,HMEC,HUVEC,HelaS3,K562	5	.	156697600	156699000	255,0,0
chr1	156710400	156711200	GM12878,HMEC,HUVEC,K562	4	.	156710400	156711200	255,0,0
chr1	156716800	156717000	GM12878	1	.	156716800	156717000	255,0,0
chr1	156720200	156720400	GM12878	1	.	156720200	156720400	255,0,0
chr1	156720600	156722200	GM12878,HMEC,HUVEC,HelaS3,HepG2,K562	7	.	156720600	156722200	255,0,0
chr1	156736400	156738200	GM12878,HMEC,HUVEC,HelaS3,K562	5	.	156736400	156738200	255,0,0
chr1	156783600	156783800	GM12878,K562	2	.	156783600	156783800	255,0,0
chr1	156830600	156830800	K562	1	.	156830600	156830800	255,0,0
chr1	156890200	156890400	HepG2	1	.	156890200	156890400	255,0,0
chr1	157015000	157016200	GM12878,HMEC,HUVEC,HepG2,K562	5	.	157015000	157016200	255,0,0
chr1	157107400	157108600	GM12878,HMEC,HUVEC,HelaS3,HepG2,K562	6	.	157107400	157108600	255,0,0
chr1	157277400	157277600	GM12878	1	.	157277400	157277600	255,0,0
chr1	157522200	157522400	GM12878	1	.	157522200	157522400	255,0,0
chr1	157565200	157565400	GM12878	1	.	157565200	157565400	255,0,0
chr1	157963200	157964200	HMEC,HUVEC	2	.	157963200	157964200	255,0,0
chr1	157980600	157980800	HepG2	1	.	157980600	157980800	255,0,0
chr1	157989400	157989600	HepG2	1	.	157989400	157989600	255,0,0
chr1	158083200	158083400	HMEC	1	.	158083200	158083400	255,0,0
chr1	158147400	158147800	HMEC	1	.	158147400	158147800	255,0,0
chr1	158150800	158151400	HMEC	1	.	158150800	158151400	255,0,0
chr1	158979800	158981000	HMEC,HUVEC	2	.	158979800	158981000	255,0,0
chr1	159111400	159111800	HMEC,HepG2	2	.	159111400	159111800	255,0,0
chr1	159147200	159147400	HepG2	1	.	159147200	159147400	255,0,0
chr1	159750400	159751400	GM12878,HMEC,HUVEC,HelaS3,K562	5	.	159750400	159751400	255,0,0
chr1	159824200	159825000	GM12878,HMEC,HUVEC,HelaS3	4	.	159824200	159825000	255,0,0
chr1	159861400	159861600	GM12878	1	.	159861400	159861600	255,0,0
chr1	159880200	159880600	GM12878	1	.	159880200	159880600	255,0,0
chr1	159894200	159895400	GM12878,HMEC,HUVEC,K562	5	.	159894200	159895400	255,0,0
chr1	159905600	159905800	HepG2	1	.	159905600	159905800	255,0,0
chr1	159915200	159915800	HMEC,K562	2	.	159915200	159915800	255,0,0
chr1	160000800	160002400	GM12878,HMEC,HUVEC,K562	4	.	160000800	160002400	255,0,0
chr1	160040200	160040400	HMEC	1	.	160040200	160040400	255,0,0
chr1	160053800	160054200	GM12878,HMEC	2	.	160053800	160054200	255,0,0
chr1	160054400	160054600	HMEC	1	.	160054400	160054600	255,0,0
chr1	160068000	160068400	GM12878,HMEC,HUVEC,K562	4	.	160068000	160068400	255,0,0
chr1	160070800	160071000	GM12878	1	.	160070800	160071000	255,0,0
chr1	160174400	160174600	GM12878	1	.	160174400	160174600	255,0,0
chr1	160175000	160176000	GM12878,HMEC,HUVEC,HelaS3,HepG2,K562	6	.	160175000	160176000	255,0,0
chr1	160231400	160232600	GM12878,HMEC,HUVEC,HelaS3,HepG2,K562	6	.	160231400	160232600	255,0,0
chr1	160254400	160255000	GM12878,HMEC,HUVEC,HelaS3,K562	5	.	160254400	160255000	255,0,0
chr1	160312200	160313800	GM12878,HMEC,HUVEC,HelaS3,HepG2,K562	7	.	160312200	160313800	255,0,0
chr1	160343600	160343800	HepG2	1	.	160343600	160343800	255,0,0
chr1	160370200	160370600	GM12878,HMEC,HepG2	3	.	160370200	160370600	255,0,0
chr1	160765800	160766000	GM12878	1	.	160765800	160766000	255,0,0
chr1	160983600	160983800	GM12878	1	.	160983600	160983800	255,0,0
chr1	160990000	160991200	HMEC,HUVEC,HelaS3,HepG2,K562	6	.	160990000	160991200	255,0,0
chr1	161008200	161008800	GM12878,HMEC	2	.	161008200	161008800	255,0,0
chr1	161014600	161016000	GM12878,HMEC,HUVEC,HelaS3,K562	6	.	161014600	161016000	255,0,0
chr1	161038200	161038400	GM12878	1	.	161038200	161038400	255,0,0
chr1	161039400	161040000	GM12878	1	.	161039400	161040000	255,0,0
chr1	161068000	161068400	GM12878,HepG2	2	.	161068000	161068400	255,0,0
chr1	161087200	161088200	GM12878,HMEC,HUVEC,HelaS3,HepG2,K562	7	.	161087200	161088200	255,0,0
chr1	161101800	161103600	GM12878,HMEC,HUVEC,HelaS3,K562	5	.	161101800	161103600	255,0,0
chr1	161123400	161124400	GM12878,HMEC,HUVEC,HelaS3,K562	5	.	161123400	161124400	255,0,0
chr1	161129000	161129800	GM12878,HMEC,HUVEC,HelaS3,K562	5	.	161129000	161129800	255,0,0
chr1	161136200	161136800	HMEC	1	.	161136200	161136800	255,0,0
chr1	161146600	161147400	GM12878,HMEC,HUVEC,HelaS3,HepG2,K562	6	.	161146600	161147400	255,0,0
chr1	161155200	161155400	GM12878	1	.	161155200	161155400	255,0,0
chr1	161171800	161172800	GM12878,HMEC,HUVEC,HelaS3,K562	5	.	161171800	161172800	255,0,0
chr1	161195600	161196400	GM12878,HMEC,HUVEC,K562	4	.	161195600	161196400	255,0,0
chr1	161268000	161268200	GM12878	1	.	161268000	161268200	255,0,0
chr1	161275400	161276200	GM12878,HMEC	2	.	161275400	161276200	255,0,0
chr1	161283800	161285000	GM12878,HMEC,HUVEC,HelaS3,HepG2,K562	6	.	161283800	161285000	255,0,0
chr1	161359400	161359800	GM12878,HMEC,K562	3	.	161359400	161359800	255,0,0
chr1	161360000	161360400	HMEC	1	.	161360000	161360400	255,0,0
chr1	161368800	161370200	GM12878,HMEC,HUVEC,HelaS3,HepG2,K562	8	.	161368800	161370200	255,0,0
chr1	161392000	161392200	HMEC	1	.	161392000	161392200	255,0,0
chr1	161410200	161412400	GM12878,HMEC,K562	3	.	161410200	161412400	255,0,0
chr1	161412800	161413400	HMEC	1	.	161412800	161413400	255,0,0
chr1	161413600	161414200	HMEC	1	.	161413600	161414200	255,0,0
chr1	161414400	161414600	HMEC	1	.	161414400	161414600	255,0,0
chr1	161415000	161423800	HMEC	1	.	161415000	161423800	255,0,0
chr1	161424000	161427000	HMEC	1	.	161424000	161427000	255,0,0
chr1	161427600	161428200	HMEC	1	.	161427600	161428200	255,0,0
chr1	161428800	161429000	HMEC	1	.	161428800	161429000	255,0,0
chr1	161430000	161442200	HMEC	1	.	161430000	161442200	255,0,0
chr1	161469600	161469800	GM12878	1	.	161469600	161469800	255,0,0
chr1	161494000	161495200	HMEC,HUVEC	2	.	161494000	161495200	255,0,0
chr1	161500400	161501000	GM12878,HMEC,HUVEC,HepG2	4	.	161500400	161501000	255,0,0
chr1	161509800	161510000	HUVEC	1	.	161509800	161510000	255,0,0
chr1	161576000	161576800	HMEC	1	.	161576000	161576800	255,0,0
chr1	161581800	161582400	GM12878,HMEC,HUVEC,HepG2	4	.	161581800	161582400	255,0,0
chr1	161591200	161591400	HUVEC	1	.	161591200	161591400	255,0,0
chr1	161695600	161697400	GM12878,HMEC,HUVEC,K562	6	.	161695600	161697400	255,0,0
chr1	161719400	161720400	GM12878,HMEC,HUVEC,HepG2,K562	6	.	161719400	161720400	255,0,0
chr1	161735600	161736600	GM12878,HMEC,HUVEC,HelaS3,K562	5	.	161735600	161736600	255,0,0
chr1	161973200	161973400	HepG2	1	.	161973200	161973400	255,0,0
chr1	161993400	161994200	HMEC,HUVEC	2	.	161993400	161994200	255,0,0
chr1	162039200	162040000	HMEC,HUVEC,HepG2	3	.	162039200	162040000	255,0,0
chr1	162467400	162468400	GM12878,HMEC,HUVEC,HelaS3,HepG2,K562	6	.	162467400	162468400	255,0,0
chr1	162530800	162532400	GM12878,HMEC,HUVEC,HelaS3,HepG2,K562	7	.	162530800	162532400	255,0,0
chr1	162600800	162601000	GM12878	1	.	162600800	162601000	255,0,0
chr1	162602200	162602800	HUVEC,HepG2	2	.	162602200	162602800	255,0,0
chr1	162760400	162760800	HMEC,HUVEC	2	.	162760400	162760800	255,0,0
chr1	163039200	163039400	HUVEC	1	.	163039200	163039400	255,0,0
chr1	163171200	163172400	HUVEC	1	.	163171200	163172400	255,0,0
chr1	163291000	163292600	GM12878,HMEC,HUVEC,K562	4	.	163291000	163292600	255,0,0
chr1	163884400	163884600	GM12878	1	.	163884400	163884600	255,0,0
chr1	164528400	164529800	HMEC,HUVEC,HelaS3,HepG2	4	.	164528400	164529800	255,0,0
chr1	165362200	165362600	GM12878	1	.	165362200	165362600	255,0,0
chr1	165567200	165567600	GM12878,HMEC,HUVEC	3	.	165567200	165567600	255,0,0
chr1	165599600	165601600	GM12878,HMEC,HUVEC,K562	5	.	165599600	165601600	255,0,0
chr1	165667200	165668200	GM12878,HMEC,HUVEC,HelaS3,HepG2,K562	7	.	165667200	165668200	255,0,0
chr1	165737600	165738800	GM12878,HMEC,HUVEC,HelaS3,HepG2,K562	6	.	165737600	165738800	255,0,0
chr1	165796600	165798400	GM12878,HMEC,HUVEC,HelaS3,K562	6	.	165796600	165798400	255,0,0
chr1	165840600	165840800	GM12878	1	.	165840600	165840800	255,0,0
chr1	166024600	166024800	GM12878	1	.	166024600	166024800	255,0,0
chr1	166135800	166136600	GM12878,HMEC,K562	3	.	166135800	166136600	255,0,0
chr1	166808400	166809400	GM12878,HMEC,HUVEC,K562	7	.	166808400	166809400	255,0,0
chr1	166845000	166845800	GM12878,HMEC,HUVEC,HelaS3,K562	5	.	166845000	166845800	255,0,0
chr1	166944600	166945200	GM12878,HMEC	2	.	166944600	166945200	255,0,0
chr1	166948200	166948400	GM12878	1	.	166948200	166948400	255,0,0
chr1	167013400	167013600	GM12878	1	.	167013400	167013600	255,0,0
chr1	167189000	167191800	GM12878,HMEC,HUVEC,HelaS3,HepG2,K562	9	.	167189000	167191800	255,0,0
chr1	167408800	167409000	HMEC	1	.	167408800	167409000	255,0,0
chr1	167424200	167425200	GM12878,HMEC	2	.	167424200	167425200	255,0,0
chr1	167469000	167469200	GM12878	1	.	167469000	167469200	255,0,0
chr1	167522400	167523000	GM12878,HMEC,HUVEC,HelaS3,K562	5	.	167522400	167523000	255,0,0
chr1	167599400	167599800	GM12878,HMEC,K562	3	.	167599400	167599800	255,0,0
chr1	167683400	167684000	GM12878,HMEC,HUVEC,HepG2,K562	5	.	167683400	167684000	255,0,0
chr1	167684200	167684600	HMEC	1	.	167684200	167684600	255,0,0
chr1	167684800	167685600	HUVEC	1	.	167684800	167685600	255,0,0
chr1	167691000	167692400	GM12878,HMEC,HUVEC,HelaS3,HepG2,K562	6	.	167691000	167692400	255,0,0
chr1	167904600	167907000	GM12878,HMEC,HUVEC,HelaS3,K562	6	.	167904600	167907000	255,0,0
chr1	168105200	168106200	HMEC,HUVEC	2	.	168105200	168106200	255,0,0
chr1	168106400	168106600	HMEC	1	.	168106400	168106600	255,0,0
chr1	168115200	168115400	GM12878	1	.	168115200	168115400	255,0,0
chr1	168148000	168149200	GM12878,HMEC,HUVEC,HelaS3,HepG2,K562	6	.	168148000	168149200	255,0,0
chr1	168195000	168196000	GM12878,HMEC,HUVEC,HelaS3,HepG2,K562	6	.	168195000	168196000	255,0,0
chr1	168389000	168389200	HepG2	1	.	168389000	168389200	255,0,0
chr1	168578400	168578800	HepG2	1	.	168578400	168578800	255,0,0
chr1	169075000	169076800	GM12878,HMEC,HUVEC,HepG2,K562	6	.	169075000	169076800	255,0,0
chr1	169336600	169338200	GM12878,HMEC,HUVEC,HepG2,K562	7	.	169336600	169338200	255,0,0
chr1	169454600	169455600	GM12878,HMEC,HUVEC,HelaS3,K562	6	.	169454600	169455600	255,0,0
chr1	169763600	169764800	GM12878,HMEC,HUVEC,HelaS3,HepG2,K562	6	.	169763600	169764800	255,0,0
chr1	169862200	169863400	GM12878,HMEC,HUVEC,HepG2,K562	5	.	169862200	169863400	255,0,0
chr1	169885000	169885200	GM12878	1	.	169885000	169885200	255,0,0
chr1	170043200	170044000	GM12878,HMEC,HUVEC,HepG2,K562	5	.	170043200	170044000	255,0,0
chr1	170084200	170084400	HepG2	1	.	170084200	170084400	255,0,0
chr1	170500600	170502000	GM12878,HMEC,HUVEC,HelaS3,HepG2,K562	6	.	170500600	170502000	255,0,0
chr1	170562400	170562600	HepG2	1	.	170562400	170562600	255,0,0
chr1	170626800	170627000	GM12878	1	.	170626800	170627000	255,0,0
chr1	170738200	170738400	HepG2	1	.	170738200	170738400	255,0,0
chr1	171220800	171221000	HMEC	1	.	171220800	171221000	255,0,0
chr1	171221800	171222000	GM12878	1	.	171221800	171222000	255,0,0
chr1	171454200	171455600	GM12878,HMEC,HUVEC,K562	5	.	171454200	171455600	255,0,0
chr1	171710600	171711800	GM12878,HMEC,HUVEC,HelaS3,HepG2,K562	6	.	171710600	171711800	255,0,0
chr1	171750400	171751400	GM12878,HMEC,HUVEC,HelaS3,HepG2,K562	7	.	171750400	171751400	255,0,0
chr1	171810400	171811800	HMEC,HUVEC,K562	3	.	171810400	171811800	255,0,0
chr1	171880800	171881000	HepG2	1	.	171880800	171881000	255,0,0
chr1	172114000	172114200	HepG2	1	.	172114000	172114200	255,0,0
chr1	172150800	172151000	GM12878	1	.	172150800	172151000	255,0,0
chr1	172154400	172154600	GM12878	1	.	172154400	172154600	255,0,0
chr1	172291600	172291800	HepG2	1	.	172291600	172291800	255,0,0
chr1	172412600	172413400	GM12878,HMEC,HUVEC,HelaS3,HepG2,K562	6	.	172412600	172413400	255,0,0
chr1	172501200	172503600	GM12878,HMEC,HUVEC,HelaS3,HepG2,K562	7	.	172501200	172503600	255,0,0
chr1	172788000	172788200	GM12878	1	.	172788000	172788200	255,0,0
chr1	172814600	172814800	GM12878	1	.	172814600	172814800	255,0,0
chr1	172989600	172989800	GM12878	1	.	172989600	172989800	255,0,0
chr1	173081400	173081600	GM12878	1	.	173081400	173081600	255,0,0
chr1	173173200	173174400	HUVEC	1	.	173173200	173174400	255,0,0
chr1	173175800	173176000	HUVEC	1	.	173175800	173176000	255,0,0
chr1	173445800	173447600	GM12878,HMEC,HUVEC,HelaS3,HepG2,K562	7	.	173445800	173447600	255,0,0
chr1	173683600	173683800	HMEC	1	.	173683600	173683800	255,0,0
chr1	173684000	173685200	GM12878,HMEC,HUVEC,HepG2,K562	5	.	173684000	173685200	255,0,0
chr1	173792800	173794600	GM12878,HMEC,HUVEC,HelaS3,HepG2,K562	7	.	173792800	173794600	255,0,0
chr1	173835800	173838400	GM12878,HMEC,HUVEC,HelaS3,HepG2,K562	11	.	173835800	173838400	255,0,0
chr1	173990600	173991800	GM12878,HMEC,HUVEC,HelaS3,HepG2,K562	6	.	173990600	173991800	255,0,0
chr1	174128000	174129600	GM12878,HMEC,HUVEC,HelaS3,HepG2,K562	6	.	174128000	174129600	255,0,0
chr1	174968400	174970000	GM12878,HMEC,HUVEC,HelaS3,HepG2,K562	6	.	174968400	174970000	255,0,0
chr1	174992000	174993000	GM12878,HMEC,HUVEC,HelaS3,K562	5	.	174992000	174993000	255,0,0
chr1	174999000	174999200	HelaS3	1	.	174999000	174999200	255,0,0
chr1	175161000	175162200	GM12878,HMEC,HUVEC	4	.	175161000	175162200	255,0,0
chr1	176175400	176177200	GM12878,HMEC,HUVEC,HelaS3,HepG2,K562	6	.	176175400	176177200	255,0,0
chr1	178006800	178007200	HMEC	1	.	178006800	178007200	255,0,0
chr1	178025400	178025600	GM12878	1	.	178025400	178025600	255,0,0
chr1	178062400	178064600	GM12878,HMEC,HUVEC,HepG2,K562	6	.	178062400	178064600	255,0,0
chr1	178096200	178096400	HepG2	1	.	178096200	178096400	255,0,0
chr1	178208000	178208200	HepG2	1	.	178208000	178208200	255,0,0
chr1	178511400	178512400	GM12878,HMEC,HelaS3,HepG2	4	.	178511400	178512400	255,0,0
chr1	178575200	178575400	GM12878	1	.	178575200	178575400	255,0,0
chr1	178629000	178629200	GM12878	1	.	178629000	178629200	255,0,0
chr1	178694000	178695600	HMEC,HUVEC,HepG2,K562	4	.	178694000	178695600	255,0,0
chr1	178994800	178996200	GM12878,HMEC,HUVEC,HepG2,K562	5	.	178994800	178996200	255,0,0
chr1	179051000	179052200	GM12878,HMEC,HUVEC,HelaS3,K562	6	.	179051000	179052200	255,0,0
chr1	179110400	179112200	HMEC,HUVEC	2	.	179110400	179112200	255,0,0
chr1	179198000	179199200	GM12878,HMEC,HUVEC,HepG2,K562	5	.	179198000	179199200	255,0,0
chr1	179262800	179263600	GM12878,HMEC,HUVEC,HelaS3,HepG2,K562	6	.	179262800	179263600	255,0,0
chr1	179334800	179335400	GM12878,HMEC,HUVEC,HelaS3,HepG2,K562	6	.	179334800	179335400	255,0,0
chr1	179846400	179847000	HMEC,HUVEC,HelaS3,K562	4	.	179846400	179847000	255,0,0
chr1	179850800	179852600	GM12878,HMEC,HUVEC,HelaS3,HepG2,K562	6	.	179850800	179852600	255,0,0
chr1	179923400	179924800	GM12878,HMEC,HUVEC,HelaS3,HepG2,K562	7	.	179923400	179924800	255,0,0
chr1	180123200	180124800	GM12878,HMEC,HUVEC,HepG2,K562	5	.	180123200	180124800	255,0,0
chr1	180199000	180199600	GM12878,HMEC,HUVEC	3	.	180199000	180199600	255,0,0
chr1	180211200	180211400	HepG2	1	.	180211200	180211400	255,0,0
chr1	180470800	180472400	GM12878,HMEC,HUVEC,HelaS3,K562	5	.	180470800	180472400	255,0,0
chr1	180601000	180602000	GM12878,HMEC,HUVEC,HelaS3,HepG2,K562	6	.	180601000	180602000	255,0,0
chr1	180881800	180882400	HMEC,HUVEC	2	.	180881800	180882400	255,0,0
chr1	180923400	180923600	GM12878	1	.	180923400	180923600	255,0,0
chr1	180990800	180992200	GM12878,HMEC,HUVEC,HepG2,K562	7	.	180990800	180992200	255,0,0
chr1	181003000	181003200	HepG2	1	.	181003000	181003200	255,0,0
chr1	181057600	181060000	GM12878,HMEC,HUVEC,HelaS3,K562	9	.	181057600	181060000	255,0,0
chr1	181074000	181075000	GM12878,HMEC,HUVEC,K562	4	.	181074000	181075000	255,0,0
chr1	181451800	181452000	GM12878	1	.	181451800	181452000	255,0,0
chr1	181455000	181455200	HepG2	1	.	181455000	181455200	255,0,0
chr1	181906200	181906400	GM12878	1	.	181906200	181906400	255,0,0
chr1	181998600	181998800	HMEC	1	.	181998600	181998800	255,0,0
chr1	181999000	181999400	GM12878,HMEC,HUVEC	3	.	181999000	181999400	255,0,0
chr1	182054200	182054400	HelaS3	1	.	182054200	182054400	255,0,0
chr1	182358800	182359000	HMEC	1	.	182358800	182359000	255,0,0
chr1	182359400	182361400	GM12878,HMEC,HUVEC,HepG2,K562	5	.	182359400	182361400	255,0,0
chr1	182557600	182558400	HMEC,HUVEC	2	.	182557600	182558400	255,0,0
chr1	182573400	182573600	HMEC,HelaS3	2	.	182573400	182573600	255,0,0
chr1	182584000	182584200	GM12878	1	.	182584000	182584200	255,0,0
chr1	182758400	182759200	GM12878,HMEC,K562	3	.	182758400	182759200	255,0,0
chr1	182808400	182809400	GM12878,HMEC,HUVEC,HelaS3,HepG2,K562	6	.	182808400	182809400	255,0,0
chr1	182931800	182932000	GM12878	1	.	182931800	182932000	255,0,0
chr1	182991800	182993800	GM12878,HMEC,HUVEC,HelaS3,HepG2	7	.	182991800	182993800	255,0,0
chr1	183040000	183040200	GM12878	1	.	183040000	183040200	255,0,0
chr1	183155400	183156600	HMEC	1	.	183155400	183156600	255,0,0
chr1	183164000	183164200	GM12878	1	.	183164000	183164200	255,0,0
chr1	183386000	183386200	HepG2	1	.	183386000	183386200	255,0,0
chr1	183440400	183442400	GM12878,HMEC,HUVEC,HelaS3,HepG2,K562	6	.	183440400	183442400	255,0,0
chr1	183553400	183553600	HelaS3	1	.	183553400	183553600	255,0,0
chr1	183603400	183605600	GM12878,HMEC,HUVEC,HepG2,K562	5	.	183603400	183605600	255,0,0
chr1	183774200	183775000	GM12878,HMEC,HUVEC	3	.	183774200	183775000	255,0,0
chr1	183775400	183775600	GM12878	1	.	183775400	183775600	255,0,0
chr1	183811800	183812000	GM12878	1	.	183811800	183812000	255,0,0
chr1	183880600	183880800	GM12878	1	.	183880600	183880800	255,0,0
chr1	184006200	184006600	K562	1	.	184006200	184006600	255,0,0
chr1	184020800	184021600	GM12878,HMEC,HUVEC,K562	4	.	184020800	184021600	255,0,0
chr1	184355400	184357600	HMEC,HUVEC,K562	4	.	184355400	184357600	255,0,0
chr1	184517400	184517600	GM12878	1	.	184517400	184517600	255,0,0
chr1	184723000	184724800	GM12878,HMEC,HUVEC,HelaS3,HepG2,K562	6	.	184723000	184724800	255,0,0
chr1	184774800	184775000	GM12878	1	.	184774800	184775000	255,0,0
chr1	184914200	184914400	GM12878	1	.	184914200	184914400	255,0,0
chr1	184942800	184943600	GM12878,HMEC,K562	3	.	184942800	184943600	255,0,0
chr1	185014400	185015800	GM12878,HMEC,HUVEC,HepG2,K562	7	.	185014400	185015800	255,0,0
chr1	185125200	185127200	GM12878,HMEC,HUVEC,HelaS3,HepG2,K562	7	.	185125200	185127200	255,0,0
chr1	185285000	185286800	GM12878,HMEC,HUVEC,HelaS3,HepG2,K562	7	.	185285000	185286800	255,0,0
chr1	185663200	185663400	GM12878	1	.	185663200	185663400	255,0,0
chr1	185703200	185703800	HMEC,HUVEC	2	.	185703200	185703800	255,0,0
chr1	185886800	185887200	HepG2	1	.	185886800	185887200	255,0,0
chr1	186071600	186072000	HepG2	1	.	186071600	186072000	255,0,0
chr1	186343400	186345800	GM12878,HMEC,HUVEC,HelaS3,HepG2,K562	8	.	186343400	186345800	255,0,0
chr1	186587600	186587800	GM12878	1	.	186587600	186587800	255,0,0
chr1	186648600	186650600	HMEC,HUVEC,HelaS3	3	.	186648600	186650600	255,0,0
chr1	186738200	186738400	GM12878	1	.	186738200	186738400	255,0,0
chr1	186798000	186798600	HMEC,HUVEC	2	.	186798000	186798600	255,0,0
chr1	188468800	188469200	HepG2	1	.	188468800	188469200	255,0,0
chr1	192486000	192486200	GM12878	1	.	192486000	192486200	255,0,0
chr1	192528600	192528800	HepG2	1	.	192528600	192528800	255,0,0
chr1	192544600	192544800	GM12878	1	.	192544600	192544800	255,0,0
chr1	192578400	192578600	GM12878	1	.	192578400	192578600	255,0,0
chr1	192777600	192778800	GM12878,HMEC,HUVEC,HelaS3,K562	5	.	192777600	192778800	255,0,0
chr1	193027600	193029600	GM12878,HMEC,HUVEC,HelaS3,HepG2,K562	8	.	193027600	193029600	255,0,0
chr1	193073600	193074800	GM12878,HMEC,HUVEC,K562	4	.	193073600	193074800	255,0,0
chr1	193090600	193092200	GM12878,HMEC,HUVEC,HelaS3,HepG2,K562	6	.	193090600	193092200	255,0,0
chr1	194258800	194259000	GM12878	1	.	194258800	194259000	255,0,0
chr1	194537800	194538000	HepG2	1	.	194537800	194538000	255,0,0
chr1	194799600	194799800	GM12878	1	.	194799600	194799800	255,0,0
chr1	194828400	194828600	K562	1	.	194828400	194828600	255,0,0
chr1	195082800	195083000	HepG2	1	.	195082800	195083000	255,0,0
chr1	196577600	196578000	HUVEC	1	.	196577600	196578000	255,0,0
chr1	197114600	197116400	GM12878,HMEC,HUVEC,K562	6	.	197114600	197116400	255,0,0
chr1	197169800	197171200	GM12878,HMEC,HUVEC,HelaS3,HepG2,K562	7	.	197169800	197171200	255,0,0
[truncated: 24,555 more rows]
