# Supplementary material for: Genome-wide prediction of cis-regulatory regions using supervised deep learning methods
Source: BMC Bioinformatics. 2018 May 31;19:202. doi: 10.1186/s12859-018-2187-1 (PMC5984344; doi:10.1186/s12859-018-2187-1)
Supplement: Supplementary file 2 — Genome-wide predictions of cis-regulatory regions for all six cell types. (ZIP 20400 kb) [file 12859_2018_2187_MOESM2_ESM.zip › additional_file2/A-P_Whole_Genome_GM12878_Specific.bed]

chr1	805200	805400	GM12878	1	.	805200	805400	255,0,0
chr1	919600	919800	GM12878	1	.	919600	919800	255,0,0
chr1	934600	934800	GM12878	1	.	934600	934800	255,0,0
chr1	968400	968800	GM12878	1	.	968400	968800	255,0,0
chr1	999200	999400	GM12878	1	.	999200	999400	255,0,0
chr1	999600	1000000	GM12878	1	.	999600	1000000	255,0,0
chr1	1057600	1057800	GM12878	1	.	1057600	1057800	255,0,0
chr1	1072400	1073000	GM12878	1	.	1072400	1073000	255,0,0
chr1	1092800	1093000	GM12878	1	.	1092800	1093000	255,0,0
chr1	1136400	1136600	GM12878	1	.	1136400	1136600	255,0,0
chr1	1136800	1137000	GM12878	1	.	1136800	1137000	255,0,0
chr1	1148400	1148600	GM12878	1	.	1148400	1148600	255,0,0
chr1	1398000	1398200	GM12878	1	.	1398000	1398200	255,0,0
chr1	1538000	1538200	GM12878	1	.	1538000	1538200	255,0,0
chr1	1565600	1566000	GM12878	1	.	1565600	1566000	255,0,0
chr1	1839000	1839200	GM12878	1	.	1839000	1839200	255,0,0
chr1	2044000	2044200	GM12878	1	.	2044000	2044200	255,0,0
chr1	2136600	2137000	GM12878	1	.	2136600	2137000	255,0,0
chr1	2222200	2222400	GM12878	1	.	2222200	2222400	255,0,0
chr1	2232600	2232800	GM12878	1	.	2232600	2232800	255,0,0
chr1	2280000	2280400	GM12878	1	.	2280000	2280400	255,0,0
chr1	2347200	2347400	GM12878	1	.	2347200	2347400	255,0,0
chr1	3030800	3031000	GM12878	1	.	3030800	3031000	255,0,0
chr1	3593600	3593800	GM12878	1	.	3593600	3593800	255,0,0
chr1	3692600	3692800	GM12878	1	.	3692600	3692800	255,0,0
chr1	4087600	4087800	GM12878	1	.	4087600	4087800	255,0,0
chr1	4856600	4856800	GM12878	1	.	4856600	4856800	255,0,0
chr1	6053800	6054000	GM12878	1	.	6053800	6054000	255,0,0
chr1	6086200	6086400	GM12878	1	.	6086200	6086400	255,0,0
chr1	6403600	6403800	GM12878	1	.	6403600	6403800	255,0,0
chr1	6520600	6520800	GM12878	1	.	6520600	6520800	255,0,0
chr1	7539000	7539200	GM12878	1	.	7539000	7539200	255,0,0
chr1	8343400	8343600	GM12878	1	.	8343400	8343600	255,0,0
chr1	8374400	8374600	GM12878	1	.	8374400	8374600	255,0,0
chr1	8487600	8488000	GM12878	1	.	8487600	8488000	255,0,0
chr1	9097600	9097800	GM12878	1	.	9097600	9097800	255,0,0
chr1	9161600	9161800	GM12878	1	.	9161600	9161800	255,0,0
chr1	9327200	9327400	GM12878	1	.	9327200	9327400	255,0,0
chr1	9473200	9473400	GM12878	1	.	9473200	9473400	255,0,0
chr1	9486400	9486800	GM12878	1	.	9486400	9486800	255,0,0
chr1	9686200	9686400	GM12878	1	.	9686200	9686400	255,0,0
chr1	9689800	9690000	GM12878	1	.	9689800	9690000	255,0,0
chr1	9711800	9713000	GM12878	1	.	9711800	9713000	255,0,0
chr1	9747400	9747600	GM12878	1	.	9747400	9747600	255,0,0
chr1	9777800	9778000	GM12878	1	.	9777800	9778000	255,0,0
chr1	11000200	11000400	GM12878	1	.	11000200	11000400	255,0,0
chr1	11028600	11029000	GM12878	1	.	11028600	11029000	255,0,0
chr1	11395600	11395800	GM12878	1	.	11395600	11395800	255,0,0
chr1	11779600	11780000	GM12878	1	.	11779600	11780000	255,0,0
chr1	12100400	12100800	GM12878	1	.	12100400	12100800	255,0,0
chr1	12123400	12124000	GM12878	1	.	12123400	12124000	255,0,0
chr1	12148000	12148200	GM12878	1	.	12148000	12148200	255,0,0
chr1	12212200	12212400	GM12878	1	.	12212200	12212400	255,0,0
chr1	12244400	12244600	GM12878	1	.	12244400	12244600	255,0,0
chr1	12270600	12270800	GM12878	1	.	12270600	12270800	255,0,0
chr1	14057400	14057600	GM12878	1	.	14057400	14057600	255,0,0
chr1	14580800	14581000	GM12878	1	.	14580800	14581000	255,0,0
chr1	14898400	14898600	GM12878	1	.	14898400	14898600	255,0,0
chr1	15738200	15738400	GM12878	1	.	15738200	15738400	255,0,0
chr1	16023400	16023600	GM12878	1	.	16023400	16023600	255,0,0
chr1	16068000	16068200	GM12878	1	.	16068000	16068200	255,0,0
chr1	16359400	16359600	GM12878	1	.	16359400	16359600	255,0,0
chr1	16382600	16382800	GM12878	1	.	16382600	16382800	255,0,0
chr1	16494200	16494400	GM12878	1	.	16494200	16494400	255,0,0
chr1	16514400	16514600	GM12878	1	.	16514400	16514600	255,0,0
chr1	16840400	16840800	GM12878	1	.	16840400	16840800	255,0,0
chr1	17222600	17222800	GM12878	1	.	17222600	17222800	255,0,0
chr1	17340400	17340600	GM12878	1	.	17340400	17340600	255,0,0
chr1	17452400	17452600	GM12878	1	.	17452400	17452600	255,0,0
chr1	17746400	17746600	GM12878	1	.	17746400	17746600	255,0,0
chr1	17758200	17758400	GM12878	1	.	17758200	17758400	255,0,0
chr1	17862800	17863000	GM12878	1	.	17862800	17863000	255,0,0
chr1	18807800	18808000	GM12878	1	.	18807800	18808000	255,0,0
chr1	18908000	18908200	GM12878	1	.	18908000	18908200	255,0,0
chr1	19253200	19253400	GM12878	1	.	19253200	19253400	255,0,0
chr1	19717600	19717800	GM12878	1	.	19717600	19717800	255,0,0
chr1	20024800	20025000	GM12878	1	.	20024800	20025000	255,0,0
chr1	20446000	20446200	GM12878	1	.	20446000	20446200	255,0,0
chr1	20478800	20479000	GM12878	1	.	20478800	20479000	255,0,0
chr1	21005200	21005400	GM12878	1	.	21005200	21005400	255,0,0
chr1	21291400	21291600	GM12878	1	.	21291400	21291600	255,0,0
chr1	21444200	21444400	GM12878	1	.	21444200	21444400	255,0,0
chr1	21621000	21621200	GM12878	1	.	21621000	21621200	255,0,0
chr1	22192400	22192800	GM12878	1	.	22192400	22192800	255,0,0
chr1	22236600	22236800	GM12878	1	.	22236600	22236800	255,0,0
chr1	22366400	22366600	GM12878	1	.	22366400	22366600	255,0,0
chr1	23039000	23039200	GM12878	1	.	23039000	23039200	255,0,0
chr1	23851400	23851800	GM12878	1	.	23851400	23851800	255,0,0
chr1	23852400	23852600	GM12878	1	.	23852400	23852600	255,0,0
chr1	23866400	23866600	GM12878	1	.	23866400	23866600	255,0,0
chr1	23888800	23889000	GM12878	1	.	23888800	23889000	255,0,0
chr1	23903800	23904000	GM12878	1	.	23903800	23904000	255,0,0
chr1	23946000	23946400	GM12878	1	.	23946000	23946400	255,0,0
chr1	23964000	23964200	GM12878	1	.	23964000	23964200	255,0,0
chr1	24243400	24243600	GM12878	1	.	24243400	24243600	255,0,0
chr1	24517400	24517800	GM12878	1	.	24517400	24517800	255,0,0
chr1	24530000	24530200	GM12878	1	.	24530000	24530200	255,0,0
chr1	24648200	24648400	GM12878	1	.	24648200	24648400	255,0,0
chr1	24861600	24861800	GM12878	1	.	24861600	24861800	255,0,0
chr1	25054000	25054200	GM12878	1	.	25054000	25054200	255,0,0
chr1	25191000	25191200	GM12878	1	.	25191000	25191200	255,0,0
chr1	25242400	25242600	GM12878	1	.	25242400	25242600	255,0,0
chr1	25255000	25256600	GM12878	1	.	25255000	25256600	255,0,0
chr1	25256800	25257000	GM12878	1	.	25256800	25257000	255,0,0
chr1	25291600	25292000	GM12878	1	.	25291600	25292000	255,0,0
chr1	25324200	25324400	GM12878	1	.	25324200	25324400	255,0,0
chr1	25348800	25349200	GM12878	1	.	25348800	25349200	255,0,0
chr1	25360600	25360800	GM12878	1	.	25360600	25360800	255,0,0
chr1	25876200	25876400	GM12878	1	.	25876200	25876400	255,0,0
chr1	25889000	25889200	GM12878	1	.	25889000	25889200	255,0,0
chr1	26002600	26002800	GM12878	1	.	26002600	26002800	255,0,0
chr1	26136200	26136400	GM12878	1	.	26136200	26136400	255,0,0
chr1	26826800	26827400	GM12878	1	.	26826800	26827400	255,0,0
chr1	26868400	26868600	GM12878	1	.	26868400	26868600	255,0,0
chr1	26872200	26872400	GM12878	1	.	26872200	26872400	255,0,0
chr1	27019600	27019800	GM12878	1	.	27019600	27019800	255,0,0
chr1	27070600	27070800	GM12878	1	.	27070600	27070800	255,0,0
chr1	27147400	27147600	GM12878	1	.	27147400	27147600	255,0,0
chr1	27160200	27160400	GM12878	1	.	27160200	27160400	255,0,0
chr1	27429200	27429400	GM12878	1	.	27429200	27429400	255,0,0
chr1	27670000	27670200	GM12878	1	.	27670000	27670200	255,0,0
chr1	27684000	27684200	GM12878	1	.	27684000	27684200	255,0,0
chr1	27745000	27745200	GM12878	1	.	27745000	27745200	255,0,0
chr1	27852000	27852200	GM12878	1	.	27852000	27852200	255,0,0
chr1	27854600	27854800	GM12878	1	.	27854600	27854800	255,0,0
chr1	27928800	27929000	GM12878	1	.	27928800	27929000	255,0,0
chr1	27958200	27958400	GM12878	1	.	27958200	27958400	255,0,0
chr1	27959000	27959200	GM12878	1	.	27959000	27959200	255,0,0
chr1	27960800	27961000	GM12878	1	.	27960800	27961000	255,0,0
chr1	28184600	28184800	GM12878	1	.	28184600	28184800	255,0,0
chr1	28499200	28499400	GM12878	1	.	28499200	28499400	255,0,0
chr1	29203800	29204000	GM12878	1	.	29203800	29204000	255,0,0
chr1	29208600	29208800	GM12878	1	.	29208600	29208800	255,0,0
chr1	29253400	29253600	GM12878	1	.	29253400	29253600	255,0,0
chr1	30128000	30128200	GM12878	1	.	30128000	30128200	255,0,0
chr1	31227600	31227800	GM12878	1	.	31227600	31227800	255,0,0
chr1	31238000	31238400	GM12878	1	.	31238000	31238400	255,0,0
chr1	31342000	31342200	GM12878	1	.	31342000	31342200	255,0,0
chr1	32071600	32071800	GM12878	1	.	32071600	32071800	255,0,0
chr1	32129600	32129800	GM12878	1	.	32129600	32129800	255,0,0
chr1	32210200	32210400	GM12878	1	.	32210200	32210400	255,0,0
chr1	32254800	32255000	GM12878	1	.	32254800	32255000	255,0,0
chr1	32706200	32706400	GM12878	1	.	32706200	32706400	255,0,0
chr1	32706600	32706800	GM12878	1	.	32706600	32706800	255,0,0
chr1	32713800	32714200	GM12878	1	.	32713800	32714200	255,0,0
chr1	32715600	32715800	GM12878	1	.	32715600	32715800	255,0,0
chr1	32716800	32717000	GM12878	1	.	32716800	32717000	255,0,0
chr1	33284600	33284800	GM12878	1	.	33284600	33284800	255,0,0
chr1	33833400	33833600	GM12878	1	.	33833400	33833600	255,0,0
chr1	33926600	33926800	GM12878	1	.	33926600	33926800	255,0,0
chr1	35384600	35385000	GM12878	1	.	35384600	35385000	255,0,0
chr1	35394800	35395000	GM12878	1	.	35394800	35395000	255,0,0
chr1	35395200	35395400	GM12878	1	.	35395200	35395400	255,0,0
chr1	35667800	35668000	GM12878	1	.	35667800	35668000	255,0,0
chr1	36043200	36043400	GM12878	1	.	36043200	36043400	255,0,0
chr1	36201400	36201600	GM12878	1	.	36201400	36201600	255,0,0
chr1	36626600	36626800	GM12878	1	.	36626600	36626800	255,0,0
chr1	36770200	36770400	GM12878	1	.	36770200	36770400	255,0,0
chr1	36866600	36866800	GM12878	1	.	36866600	36866800	255,0,0
chr1	37754600	37754800	GM12878	1	.	37754600	37754800	255,0,0
chr1	37900000	37900200	GM12878	1	.	37900000	37900200	255,0,0
chr1	37941200	37941600	GM12878	1	.	37941200	37941600	255,0,0
chr1	37943000	37943200	GM12878	1	.	37943000	37943200	255,0,0
chr1	37945400	37945600	GM12878	1	.	37945400	37945600	255,0,0
chr1	38142000	38142200	GM12878	1	.	38142000	38142200	255,0,0
chr1	38262600	38262800	GM12878	1	.	38262600	38262800	255,0,0
chr1	38285600	38285800	GM12878	1	.	38285600	38285800	255,0,0
chr1	38493800	38494000	GM12878	1	.	38493800	38494000	255,0,0
chr1	38942000	38942600	GM12878	1	.	38942000	38942600	255,0,0
chr1	39024400	39024600	GM12878	1	.	39024400	39024600	255,0,0
chr1	39025400	39025600	GM12878	1	.	39025400	39025600	255,0,0
chr1	39281800	39282000	GM12878	1	.	39281800	39282000	255,0,0
chr1	39568400	39568800	GM12878	1	.	39568400	39568800	255,0,0
chr1	39957400	39957600	GM12878	1	.	39957400	39957600	255,0,0
chr1	39975200	39975600	GM12878	1	.	39975200	39975600	255,0,0
chr1	40112000	40112200	GM12878	1	.	40112000	40112200	255,0,0
chr1	40242000	40242400	GM12878	1	.	40242000	40242400	255,0,0
chr1	40265000	40265200	GM12878	1	.	40265000	40265200	255,0,0
chr1	40311200	40311600	GM12878	1	.	40311200	40311600	255,0,0
chr1	40530600	40530800	GM12878	1	.	40530600	40530800	255,0,0
chr1	40698200	40698400	GM12878	1	.	40698200	40698400	255,0,0
chr1	40781000	40781400	GM12878	1	.	40781000	40781400	255,0,0
chr1	40782400	40782600	GM12878	1	.	40782400	40782600	255,0,0
chr1	40804400	40804600	GM12878	1	.	40804400	40804600	255,0,0
chr1	41134600	41134800	GM12878	1	.	41134600	41134800	255,0,0
chr1	41284200	41284400	GM12878	1	.	41284200	41284400	255,0,0
chr1	41788600	41788800	GM12878	1	.	41788600	41788800	255,0,0
chr1	41832000	41832400	GM12878	1	.	41832000	41832400	255,0,0
chr1	42039800	42040000	GM12878	1	.	42039800	42040000	255,0,0
chr1	42089000	42089200	GM12878	1	.	42089000	42089200	255,0,0
chr1	42133000	42133200	GM12878	1	.	42133000	42133200	255,0,0
chr1	42193200	42193400	GM12878	1	.	42193200	42193400	255,0,0
chr1	42194400	42194800	GM12878	1	.	42194400	42194800	255,0,0
chr1	42217000	42217400	GM12878	1	.	42217000	42217400	255,0,0
chr1	43406600	43406800	GM12878	1	.	43406600	43406800	255,0,0
chr1	43687000	43687200	GM12878	1	.	43687000	43687200	255,0,0
chr1	43815000	43815200	GM12878	1	.	43815000	43815200	255,0,0
chr1	44048000	44048200	GM12878	1	.	44048000	44048200	255,0,0
chr1	44471400	44471600	GM12878	1	.	44471400	44471600	255,0,0
chr1	45189200	45189400	GM12878	1	.	45189200	45189400	255,0,0
chr1	45250000	45250200	GM12878	1	.	45250000	45250200	255,0,0
chr1	45252000	45252400	GM12878	1	.	45252000	45252400	255,0,0
chr1	45276200	45276400	GM12878	1	.	45276200	45276400	255,0,0
chr1	45279400	45279600	GM12878	1	.	45279400	45279600	255,0,0
chr1	45792400	45792600	GM12878	1	.	45792400	45792600	255,0,0
chr1	45792800	45793000	GM12878	1	.	45792800	45793000	255,0,0
chr1	45825600	45825800	GM12878	1	.	45825600	45825800	255,0,0
chr1	46509200	46509600	GM12878	1	.	46509200	46509600	255,0,0
chr1	46872000	46872200	GM12878	1	.	46872000	46872200	255,0,0
chr1	48176200	48176400	GM12878	1	.	48176200	48176400	255,0,0
chr1	49259600	49259800	GM12878	1	.	49259600	49259800	255,0,0
chr1	51762600	51762800	GM12878	1	.	51762600	51762800	255,0,0
chr1	52605600	52605800	GM12878	1	.	52605600	52605800	255,0,0
chr1	52705400	52705600	GM12878	1	.	52705400	52705600	255,0,0
chr1	52834200	52834400	GM12878	1	.	52834200	52834400	255,0,0
chr1	53102800	53103000	GM12878	1	.	53102800	53103000	255,0,0
chr1	53152000	53152200	GM12878	1	.	53152000	53152200	255,0,0
chr1	53712000	53712200	GM12878	1	.	53712000	53712200	255,0,0
chr1	53833800	53834000	GM12878	1	.	53833800	53834000	255,0,0
chr1	55008200	55008400	GM12878	1	.	55008200	55008400	255,0,0
chr1	55416400	55416600	GM12878	1	.	55416400	55416600	255,0,0
chr1	55743200	55743400	GM12878	1	.	55743200	55743400	255,0,0
chr1	56938600	56938800	GM12878	1	.	56938600	56938800	255,0,0
chr1	56991200	56991400	GM12878	1	.	56991200	56991400	255,0,0
chr1	58570600	58570800	GM12878	1	.	58570600	58570800	255,0,0
chr1	59239200	59239400	GM12878	1	.	59239200	59239400	255,0,0
chr1	59281000	59281200	GM12878	1	.	59281000	59281200	255,0,0
chr1	59512400	59512600	GM12878	1	.	59512400	59512600	255,0,0
chr1	59612400	59612600	GM12878	1	.	59612400	59612600	255,0,0
chr1	59972800	59973000	GM12878	1	.	59972800	59973000	255,0,0
chr1	63276600	63276800	GM12878	1	.	63276600	63276800	255,0,0
chr1	65731400	65731600	GM12878	1	.	65731400	65731600	255,0,0
chr1	66748200	66748400	GM12878	1	.	66748200	66748400	255,0,0
chr1	66815800	66816000	GM12878	1	.	66815800	66816000	255,0,0
chr1	66863000	66863200	GM12878	1	.	66863000	66863200	255,0,0
chr1	67966200	67966400	GM12878	1	.	67966200	67966400	255,0,0
chr1	75197800	75198200	GM12878	1	.	75197800	75198200	255,0,0
chr1	78236000	78236200	GM12878	1	.	78236000	78236200	255,0,0
chr1	78392400	78392600	GM12878	1	.	78392400	78392600	255,0,0
chr1	78580200	78580400	GM12878	1	.	78580200	78580400	255,0,0
chr1	78609000	78609200	GM12878	1	.	78609000	78609200	255,0,0
chr1	79115800	79116200	GM12878	1	.	79115800	79116200	255,0,0
chr1	79926600	79926800	GM12878	1	.	79926600	79926800	255,0,0
chr1	80243600	80243800	GM12878	1	.	80243600	80243800	255,0,0
chr1	81903400	81903600	GM12878	1	.	81903400	81903600	255,0,0
chr1	82861200	82861400	GM12878	1	.	82861200	82861400	255,0,0
chr1	83974200	83974400	GM12878	1	.	83974200	83974400	255,0,0
chr1	85328600	85328800	GM12878	1	.	85328600	85328800	255,0,0
chr1	86968000	86968200	GM12878	1	.	86968000	86968200	255,0,0
chr1	87169400	87169600	GM12878	1	.	87169400	87169600	255,0,0
chr1	87240000	87240200	GM12878	1	.	87240000	87240200	255,0,0
chr1	87617200	87617400	GM12878	1	.	87617200	87617400	255,0,0
chr1	87668600	87668800	GM12878	1	.	87668600	87668800	255,0,0
chr1	87796200	87796400	GM12878	1	.	87796200	87796400	255,0,0
chr1	87915400	87915600	GM12878	1	.	87915400	87915600	255,0,0
chr1	88278600	88279000	GM12878	1	.	88278600	88279000	255,0,0
chr1	88292400	88292600	GM12878	1	.	88292400	88292600	255,0,0
chr1	90135800	90136000	GM12878	1	.	90135800	90136000	255,0,0
chr1	90146600	90146800	GM12878	1	.	90146600	90146800	255,0,0
chr1	90158400	90158600	GM12878	1	.	90158400	90158600	255,0,0
chr1	92927400	92927600	GM12878	1	.	92927400	92927600	255,0,0
chr1	92942000	92942200	GM12878	1	.	92942000	92942200	255,0,0
chr1	92948400	92948600	GM12878	1	.	92948400	92948600	255,0,0
chr1	93426000	93426200	GM12878	1	.	93426000	93426200	255,0,0
chr1	94169800	94170000	GM12878	1	.	94169800	94170000	255,0,0
chr1	95320000	95320200	GM12878	1	.	95320000	95320200	255,0,0
chr1	95428400	95428600	GM12878	1	.	95428400	95428600	255,0,0
chr1	97927400	97927600	GM12878	1	.	97927400	97927600	255,0,0
chr1	98955800	98956000	GM12878	1	.	98955800	98956000	255,0,0
chr1	101577600	101577800	GM12878	1	.	101577600	101577800	255,0,0
chr1	101713600	101713800	GM12878	1	.	101713600	101713800	255,0,0
chr1	101759000	101759200	GM12878	1	.	101759000	101759200	255,0,0
chr1	101873400	101873600	GM12878	1	.	101873400	101873600	255,0,0
chr1	107538600	107539000	GM12878	1	.	107538600	107539000	255,0,0
chr1	107993600	107993800	GM12878	1	.	107993600	107993800	255,0,0
chr1	108042000	108042200	GM12878	1	.	108042000	108042200	255,0,0
chr1	108506600	108506800	GM12878	1	.	108506600	108506800	255,0,0
chr1	108617800	108618000	GM12878	1	.	108617800	108618000	255,0,0
chr1	109934400	109934600	GM12878	1	.	109934400	109934600	255,0,0
chr1	110075000	110075200	GM12878	1	.	110075000	110075200	255,0,0
chr1	110230200	110230400	GM12878	1	.	110230200	110230400	255,0,0
chr1	110333400	110333600	GM12878	1	.	110333400	110333600	255,0,0
chr1	110359200	110359400	GM12878	1	.	110359200	110359400	255,0,0
chr1	110648800	110649000	GM12878	1	.	110648800	110649000	255,0,0
chr1	110889400	110889600	GM12878	1	.	110889400	110889600	255,0,0
chr1	110927200	110927400	GM12878	1	.	110927200	110927400	255,0,0
chr1	111067200	111067400	GM12878	1	.	111067200	111067400	255,0,0
chr1	111162000	111162400	GM12878	1	.	111162000	111162400	255,0,0
chr1	111177400	111177600	GM12878	1	.	111177400	111177600	255,0,0
chr1	111215400	111215600	GM12878	1	.	111215400	111215600	255,0,0
chr1	111217000	111217600	GM12878	1	.	111217000	111217600	255,0,0
chr1	111269400	111269600	GM12878	1	.	111269400	111269600	255,0,0
chr1	111415600	111415800	GM12878	1	.	111415600	111415800	255,0,0
chr1	111741200	111741400	GM12878	1	.	111741200	111741400	255,0,0
chr1	111747000	111747200	GM12878	1	.	111747000	111747200	255,0,0
chr1	111764400	111764600	GM12878	1	.	111764400	111764600	255,0,0
chr1	111772200	111772400	GM12878	1	.	111772200	111772400	255,0,0
chr1	112135400	112135800	GM12878	1	.	112135400	112135800	255,0,0
chr1	112936800	112937000	GM12878	1	.	112936800	112937000	255,0,0
chr1	113008800	113009200	GM12878	1	.	113008800	113009200	255,0,0
chr1	113243400	113243600	GM12878	1	.	113243400	113243600	255,0,0
chr1	113683200	113683400	GM12878	1	.	113683200	113683400	255,0,0
chr1	113713200	113713400	GM12878	1	.	113713200	113713400	255,0,0
chr1	114402200	114402400	GM12878	1	.	114402200	114402400	255,0,0
chr1	114483400	114483600	GM12878	1	.	114483400	114483600	255,0,0
chr1	115298800	115299000	GM12878	1	.	115298800	115299000	255,0,0
chr1	116681800	116682000	GM12878	1	.	116681800	116682000	255,0,0
chr1	117082800	117083000	GM12878	1	.	117082800	117083000	255,0,0
chr1	117337400	117337600	GM12878	1	.	117337400	117337600	255,0,0
chr1	118197400	118197600	GM12878	1	.	118197400	118197600	255,0,0
chr1	118201400	118201600	GM12878	1	.	118201400	118201600	255,0,0
chr1	118207000	118207200	GM12878	1	.	118207000	118207200	255,0,0
chr1	119107000	119107200	GM12878	1	.	119107000	119107200	255,0,0
chr1	119502600	119503000	GM12878	1	.	119502600	119503000	255,0,0
chr1	119890400	119890600	GM12878	1	.	119890400	119890600	255,0,0
chr1	145129800	145130000	GM12878	1	.	145129800	145130000	255,0,0
chr1	145382800	145383000	GM12878	1	.	145382800	145383000	255,0,0
chr1	147362400	147362600	GM12878	1	.	147362400	147362600	255,0,0
chr1	148604800	148605000	GM12878	1	.	148604800	148605000	255,0,0
chr1	149223800	149224000	GM12878	1	.	149223800	149224000	255,0,0
chr1	149969600	149969800	GM12878	1	.	149969600	149969800	255,0,0
chr1	150132800	150133000	GM12878	1	.	150132800	150133000	255,0,0
chr1	150185800	150186200	GM12878	1	.	150185800	150186200	255,0,0
chr1	150437000	150437200	GM12878	1	.	150437000	150437200	255,0,0
chr1	150535200	150535600	GM12878	1	.	150535200	150535600	255,0,0
chr1	150738200	150738400	GM12878	1	.	150738200	150738400	255,0,0
chr1	150979200	150979400	GM12878	1	.	150979200	150979400	255,0,0
chr1	151103800	151104000	GM12878	1	.	151103800	151104000	255,0,0
chr1	151445800	151446000	GM12878	1	.	151445800	151446000	255,0,0
chr1	151566800	151567000	GM12878	1	.	151566800	151567000	255,0,0
chr1	151809000	151809200	GM12878	1	.	151809000	151809200	255,0,0
chr1	153513400	153513600	GM12878	1	.	153513400	153513600	255,0,0
chr1	153571400	153571800	GM12878	1	.	153571400	153571800	255,0,0
chr1	153763600	153763800	GM12878	1	.	153763600	153763800	255,0,0
chr1	153769800	153770000	GM12878	1	.	153769800	153770000	255,0,0
chr1	153778000	153778200	GM12878	1	.	153778000	153778200	255,0,0
chr1	153814600	153814800	GM12878	1	.	153814600	153814800	255,0,0
chr1	153917600	153917800	GM12878	1	.	153917600	153917800	255,0,0
chr1	154379800	154380000	GM12878	1	.	154379800	154380000	255,0,0
chr1	154417800	154418000	GM12878	1	.	154417800	154418000	255,0,0
chr1	154717800	154718000	GM12878	1	.	154717800	154718000	255,0,0
chr1	154720600	154720800	GM12878	1	.	154720600	154720800	255,0,0
chr1	154733000	154733200	GM12878	1	.	154733000	154733200	255,0,0
chr1	154763800	154764000	GM12878	1	.	154763800	154764000	255,0,0
chr1	154779600	154779800	GM12878	1	.	154779600	154779800	255,0,0
chr1	154810200	154810600	GM12878	1	.	154810200	154810600	255,0,0
chr1	154851000	154851200	GM12878	1	.	154851000	154851200	255,0,0
chr1	154928600	154928800	GM12878	1	.	154928600	154928800	255,0,0
chr1	155034000	155034200	GM12878	1	.	155034000	155034200	255,0,0
chr1	155035200	155035400	GM12878	1	.	155035200	155035400	255,0,0
chr1	155053400	155053600	GM12878	1	.	155053400	155053600	255,0,0
chr1	155058600	155058800	GM12878	1	.	155058600	155058800	255,0,0
chr1	155140400	155140600	GM12878	1	.	155140400	155140600	255,0,0
chr1	155211000	155211200	GM12878	1	.	155211000	155211200	255,0,0
chr1	155220400	155220800	GM12878	1	.	155220400	155220800	255,0,0
chr1	155940400	155940600	GM12878	1	.	155940400	155940600	255,0,0
chr1	155946000	155946200	GM12878	1	.	155946000	155946200	255,0,0
chr1	155946400	155946600	GM12878	1	.	155946400	155946600	255,0,0
chr1	155959200	155959400	GM12878	1	.	155959200	155959400	255,0,0
chr1	156076200	156076400	GM12878	1	.	156076200	156076400	255,0,0
chr1	156215600	156215800	GM12878	1	.	156215600	156215800	255,0,0
chr1	156352800	156353000	GM12878	1	.	156352800	156353000	255,0,0
chr1	156390800	156391000	GM12878	1	.	156390800	156391000	255,0,0
chr1	156426400	156426600	GM12878	1	.	156426400	156426600	255,0,0
chr1	156427000	156427400	GM12878	1	.	156427000	156427400	255,0,0
chr1	156450600	156450800	GM12878	1	.	156450600	156450800	255,0,0
chr1	156458400	156458600	GM12878	1	.	156458400	156458600	255,0,0
chr1	156459000	156459200	GM12878	1	.	156459000	156459200	255,0,0
chr1	156551600	156551800	GM12878	1	.	156551600	156551800	255,0,0
chr1	156613600	156613800	GM12878	1	.	156613600	156613800	255,0,0
chr1	156630000	156630200	GM12878	1	.	156630000	156630200	255,0,0
chr1	156631200	156631400	GM12878	1	.	156631200	156631400	255,0,0
chr1	156634800	156635000	GM12878	1	.	156634800	156635000	255,0,0
chr1	156695600	156695800	GM12878	1	.	156695600	156695800	255,0,0
chr1	156716800	156717000	GM12878	1	.	156716800	156717000	255,0,0
chr1	156720200	156720400	GM12878	1	.	156720200	156720400	255,0,0
chr1	157277400	157277600	GM12878	1	.	157277400	157277600	255,0,0
chr1	157522200	157522400	GM12878	1	.	157522200	157522400	255,0,0
chr1	157565200	157565400	GM12878	1	.	157565200	157565400	255,0,0
chr1	159861400	159861600	GM12878	1	.	159861400	159861600	255,0,0
chr1	159880200	159880600	GM12878	1	.	159880200	159880600	255,0,0
chr1	160070800	160071000	GM12878	1	.	160070800	160071000	255,0,0
chr1	160174400	160174600	GM12878	1	.	160174400	160174600	255,0,0
chr1	160765800	160766000	GM12878	1	.	160765800	160766000	255,0,0
chr1	160983600	160983800	GM12878	1	.	160983600	160983800	255,0,0
chr1	161038200	161038400	GM12878	1	.	161038200	161038400	255,0,0
chr1	161039400	161040000	GM12878	1	.	161039400	161040000	255,0,0
chr1	161155200	161155400	GM12878	1	.	161155200	161155400	255,0,0
chr1	161268000	161268200	GM12878	1	.	161268000	161268200	255,0,0
chr1	161469600	161469800	GM12878	1	.	161469600	161469800	255,0,0
chr1	162600800	162601000	GM12878	1	.	162600800	162601000	255,0,0
chr1	163884400	163884600	GM12878	1	.	163884400	163884600	255,0,0
chr1	165362200	165362600	GM12878	1	.	165362200	165362600	255,0,0
chr1	165840600	165840800	GM12878	1	.	165840600	165840800	255,0,0
chr1	166024600	166024800	GM12878	1	.	166024600	166024800	255,0,0
chr1	166948200	166948400	GM12878	1	.	166948200	166948400	255,0,0
chr1	167013400	167013600	GM12878	1	.	167013400	167013600	255,0,0
chr1	167469000	167469200	GM12878	1	.	167469000	167469200	255,0,0
chr1	168115200	168115400	GM12878	1	.	168115200	168115400	255,0,0
chr1	169885000	169885200	GM12878	1	.	169885000	169885200	255,0,0
chr1	170626800	170627000	GM12878	1	.	170626800	170627000	255,0,0
chr1	171221800	171222000	GM12878	1	.	171221800	171222000	255,0,0
chr1	172150800	172151000	GM12878	1	.	172150800	172151000	255,0,0
chr1	172154400	172154600	GM12878	1	.	172154400	172154600	255,0,0
chr1	172788000	172788200	GM12878	1	.	172788000	172788200	255,0,0
chr1	172814600	172814800	GM12878	1	.	172814600	172814800	255,0,0
chr1	172989600	172989800	GM12878	1	.	172989600	172989800	255,0,0
chr1	173081400	173081600	GM12878	1	.	173081400	173081600	255,0,0
chr1	178025400	178025600	GM12878	1	.	178025400	178025600	255,0,0
chr1	178575200	178575400	GM12878	1	.	178575200	178575400	255,0,0
chr1	178629000	178629200	GM12878	1	.	178629000	178629200	255,0,0
chr1	180923400	180923600	GM12878	1	.	180923400	180923600	255,0,0
chr1	181451800	181452000	GM12878	1	.	181451800	181452000	255,0,0
chr1	181906200	181906400	GM12878	1	.	181906200	181906400	255,0,0
chr1	182584000	182584200	GM12878	1	.	182584000	182584200	255,0,0
chr1	182931800	182932000	GM12878	1	.	182931800	182932000	255,0,0
chr1	183040000	183040200	GM12878	1	.	183040000	183040200	255,0,0
chr1	183164000	183164200	GM12878	1	.	183164000	183164200	255,0,0
chr1	183775400	183775600	GM12878	1	.	183775400	183775600	255,0,0
chr1	183811800	183812000	GM12878	1	.	183811800	183812000	255,0,0
chr1	183880600	183880800	GM12878	1	.	183880600	183880800	255,0,0
chr1	184517400	184517600	GM12878	1	.	184517400	184517600	255,0,0
chr1	184774800	184775000	GM12878	1	.	184774800	184775000	255,0,0
chr1	184914200	184914400	GM12878	1	.	184914200	184914400	255,0,0
chr1	185663200	185663400	GM12878	1	.	185663200	185663400	255,0,0
chr1	186587600	186587800	GM12878	1	.	186587600	186587800	255,0,0
chr1	186738200	186738400	GM12878	1	.	186738200	186738400	255,0,0
chr1	192486000	192486200	GM12878	1	.	192486000	192486200	255,0,0
chr1	192544600	192544800	GM12878	1	.	192544600	192544800	255,0,0
chr1	192578400	192578600	GM12878	1	.	192578400	192578600	255,0,0
chr1	194258800	194259000	GM12878	1	.	194258800	194259000	255,0,0
chr1	194799600	194799800	GM12878	1	.	194799600	194799800	255,0,0
chr1	198591800	198592000	GM12878	1	.	198591800	198592000	255,0,0
chr1	198608200	198608600	GM12878	1	.	198608200	198608600	255,0,0
chr1	198651000	198651200	GM12878	1	.	198651000	198651200	255,0,0
chr1	199010800	199011000	GM12878	1	.	199010800	199011000	255,0,0
chr1	199051000	199051200	GM12878	1	.	199051000	199051200	255,0,0
chr1	199059000	199059200	GM12878	1	.	199059000	199059200	255,0,0
chr1	199142600	199142800	GM12878	1	.	199142600	199142800	255,0,0
chr1	199195400	199195600	GM12878	1	.	199195400	199195600	255,0,0
chr1	199946800	199947000	GM12878	1	.	199946800	199947000	255,0,0
chr1	200597400	200597600	GM12878	1	.	200597400	200597600	255,0,0
chr1	200939200	200939400	GM12878	1	.	200939200	200939400	255,0,0
chr1	200988600	200988800	GM12878	1	.	200988600	200988800	255,0,0
chr1	201420200	201420400	GM12878	1	.	201420200	201420400	255,0,0
chr1	202129600	202129800	GM12878	1	.	202129600	202129800	255,0,0
chr1	202585200	202585400	GM12878	1	.	202585200	202585400	255,0,0
chr1	202804800	202805000	GM12878	1	.	202804800	202805000	255,0,0
chr1	203007400	203007600	GM12878	1	.	203007400	203007600	255,0,0
chr1	203242400	203242600	GM12878	1	.	203242400	203242600	255,0,0
chr1	203256600	203256800	GM12878	1	.	203256600	203256800	255,0,0
chr1	203259600	203259800	GM12878	1	.	203259600	203259800	255,0,0
chr1	203276200	203276600	GM12878	1	.	203276200	203276600	255,0,0
chr1	203295000	203295200	GM12878	1	.	203295000	203295200	255,0,0
chr1	203456800	203457200	GM12878	1	.	203456800	203457200	255,0,0
chr1	203582400	203582600	GM12878	1	.	203582400	203582600	255,0,0
chr1	203734200	203734400	GM12878	1	.	203734200	203734400	255,0,0
chr1	204430800	204431000	GM12878	1	.	204430800	204431000	255,0,0
chr1	204684200	204684400	GM12878	1	.	204684200	204684400	255,0,0
chr1	204776200	204776400	GM12878	1	.	204776200	204776400	255,0,0
chr1	205198600	205198800	GM12878	1	.	205198600	205198800	255,0,0
chr1	205257400	205257800	GM12878	1	.	205257400	205257800	255,0,0
chr1	206097800	206098000	GM12878	1	.	206097800	206098000	255,0,0
chr1	206274600	206274800	GM12878	1	.	206274600	206274800	255,0,0
chr1	206290200	206290600	GM12878	1	.	206290200	206290600	255,0,0
chr1	206329000	206329200	GM12878	1	.	206329000	206329200	255,0,0
chr1	206644400	206644600	GM12878	1	.	206644400	206644600	255,0,0
chr1	206730400	206731000	GM12878	1	.	206730400	206731000	255,0,0
chr1	206753400	206753600	GM12878	1	.	206753400	206753600	255,0,0
chr1	206804400	206804600	GM12878	1	.	206804400	206804600	255,0,0
chr1	206853000	206853400	GM12878	1	.	206853000	206853400	255,0,0
chr1	206913000	206913200	GM12878	1	.	206913000	206913200	255,0,0
chr1	206957800	206958000	GM12878	1	.	206957800	206958000	255,0,0
chr1	206966600	206966800	GM12878	1	.	206966600	206966800	255,0,0
chr1	206976600	206976800	GM12878	1	.	206976600	206976800	255,0,0
chr1	207627600	207628200	GM12878	1	.	207627600	207628200	255,0,0
chr1	209846600	209846800	GM12878	1	.	209846600	209846800	255,0,0
chr1	209929400	209929600	GM12878	1	.	209929400	209929600	255,0,0
chr1	209942800	209943000	GM12878	1	.	209942800	209943000	255,0,0
chr1	210506200	210506400	GM12878	1	.	210506200	210506400	255,0,0
chr1	211509200	211509400	GM12878	1	.	211509200	211509400	255,0,0
chr1	211688800	211689000	GM12878	1	.	211688800	211689000	255,0,0
chr1	211780400	211780600	GM12878	1	.	211780400	211780600	255,0,0
chr1	211828600	211828800	GM12878	1	.	211828600	211828800	255,0,0
chr1	211851000	211851200	GM12878	1	.	211851000	211851200	255,0,0
chr1	211868600	211868800	GM12878	1	.	211868600	211868800	255,0,0
chr1	212113200	212113400	GM12878	1	.	212113200	212113400	255,0,0
chr1	212336000	212336200	GM12878	1	.	212336000	212336200	255,0,0
chr1	212740400	212740600	GM12878	1	.	212740400	212740600	255,0,0
chr1	212838600	212838800	GM12878	1	.	212838600	212838800	255,0,0
chr1	212852200	212852400	GM12878	1	.	212852200	212852400	255,0,0
chr1	212873400	212874000	GM12878	1	.	212873400	212874000	255,0,0
chr1	212926000	212926200	GM12878	1	.	212926000	212926200	255,0,0
chr1	213124600	213124800	GM12878	1	.	213124600	213124800	255,0,0
chr1	213125000	213125200	GM12878	1	.	213125000	213125200	255,0,0
chr1	213155200	213155400	GM12878	1	.	213155200	213155400	255,0,0
chr1	217200800	217201000	GM12878	1	.	217200800	217201000	255,0,0
chr1	220884800	220885000	GM12878	1	.	220884800	220885000	255,0,0
chr1	221219600	221219800	GM12878	1	.	221219600	221219800	255,0,0
chr1	221340200	221340600	GM12878	1	.	221340200	221340600	255,0,0
chr1	221882400	221882600	GM12878	1	.	221882400	221882600	255,0,0
chr1	221930600	221930800	GM12878	1	.	221930600	221930800	255,0,0
chr1	221950200	221950400	GM12878	1	.	221950200	221950400	255,0,0
chr1	221951000	221951400	GM12878	1	.	221951000	221951400	255,0,0
chr1	222905800	222906200	GM12878	1	.	222905800	222906200	255,0,0
chr1	223936800	223937000	GM12878	1	.	223936800	223937000	255,0,0
chr1	224391000	224391200	GM12878	1	.	224391000	224391200	255,0,0
chr1	224701600	224701800	GM12878	1	.	224701600	224701800	255,0,0
chr1	224971000	224971200	GM12878	1	.	224971000	224971200	255,0,0
chr1	225438200	225438400	GM12878	1	.	225438200	225438400	255,0,0
chr1	225662800	225663000	GM12878	1	.	225662800	225663000	255,0,0
chr1	226039600	226039800	GM12878	1	.	226039600	226039800	255,0,0
chr1	226216800	226217000	GM12878	1	.	226216800	226217000	255,0,0
chr1	226313000	226313200	GM12878	1	.	226313000	226313200	255,0,0
chr1	226521200	226521400	GM12878	1	.	226521200	226521400	255,0,0
chr1	226537800	226538000	GM12878	1	.	226537800	226538000	255,0,0
chr1	226632800	226633000	GM12878	1	.	226632800	226633000	255,0,0
chr1	226737800	226738000	GM12878	1	.	226737800	226738000	255,0,0
chr1	226850600	226851000	GM12878	1	.	226850600	226851000	255,0,0
chr1	226862800	226863000	GM12878	1	.	226862800	226863000	255,0,0
chr1	226927000	226927400	GM12878	1	.	226927000	226927400	255,0,0
chr1	226986200	226986400	GM12878	1	.	226986200	226986400	255,0,0
chr1	227015800	227016000	GM12878	1	.	227015800	227016000	255,0,0
chr1	228187200	228187400	GM12878	1	.	228187200	228187400	255,0,0
chr1	228651400	228651600	GM12878	1	.	228651400	228651600	255,0,0
chr1	230245600	230246000	GM12878	1	.	230245600	230246000	255,0,0
chr1	230259600	230259800	GM12878	1	.	230259600	230259800	255,0,0
chr1	231347200	231347400	GM12878	1	.	231347200	231347400	255,0,0
chr1	231651600	231651800	GM12878	1	.	231651600	231651800	255,0,0
chr1	234859600	234859800	GM12878	1	.	234859600	234859800	255,0,0
chr1	234894600	234894800	GM12878	1	.	234894600	234894800	255,0,0
chr1	234908200	234908400	GM12878	1	.	234908200	234908400	255,0,0
chr1	234908600	234908800	GM12878	1	.	234908600	234908800	255,0,0
chr1	235099000	235099200	GM12878	1	.	235099000	235099200	255,0,0
chr1	235114200	235114400	GM12878	1	.	235114200	235114400	255,0,0
chr1	235147400	235148000	GM12878	1	.	235147400	235148000	255,0,0
chr1	235184000	235184200	GM12878	1	.	235184000	235184200	255,0,0
chr1	235263600	235263800	GM12878	1	.	235263600	235263800	255,0,0
chr1	235267600	235267800	GM12878	1	.	235267600	235267800	255,0,0
chr1	236043400	236043600	GM12878	1	.	236043400	236043600	255,0,0
chr1	236230200	236230400	GM12878	1	.	236230200	236230400	255,0,0
chr1	236320000	236320200	GM12878	1	.	236320000	236320200	255,0,0
chr1	236323200	236323400	GM12878	1	.	236323200	236323400	255,0,0
chr1	244892800	244893000	GM12878	1	.	244892800	244893000	255,0,0
chr1	245082200	245082400	GM12878	1	.	245082200	245082400	255,0,0
chr1	245084400	245084600	GM12878	1	.	245084400	245084600	255,0,0
chr1	245316400	245316600	GM12878	1	.	245316400	245316600	255,0,0
chr1	245809400	245809600	GM12878	1	.	245809400	245809600	255,0,0
chr1	246378400	246378600	GM12878	1	.	246378400	246378600	255,0,0
chr1	247553600	247554000	GM12878	1	.	247553600	247554000	255,0,0
chr10	666400	666600	GM12878	1	.	666400	666600	255,0,0
chr10	743200	743400	GM12878	1	.	743200	743400	255,0,0
chr10	898000	898200	GM12878	1	.	898000	898200	255,0,0
chr10	1148000	1148200	GM12878	1	.	1148000	1148200	255,0,0
chr10	1531400	1531600	GM12878	1	.	1531400	1531600	255,0,0
chr10	1779400	1779600	GM12878	1	.	1779400	1779600	255,0,0
chr10	1779800	1780000	GM12878	1	.	1779800	1780000	255,0,0
chr10	3823600	3823800	GM12878	1	.	3823600	3823800	255,0,0
chr10	3848200	3848400	GM12878	1	.	3848200	3848400	255,0,0
chr10	4556800	4557000	GM12878	1	.	4556800	4557000	255,0,0
chr10	5665200	5665400	GM12878	1	.	5665200	5665400	255,0,0
chr10	5882400	5882600	GM12878	1	.	5882400	5882600	255,0,0
chr10	5894400	5894600	GM12878	1	.	5894400	5894600	255,0,0
chr10	5904200	5904600	GM12878	1	.	5904200	5904600	255,0,0
chr10	6093000	6093200	GM12878	1	.	6093000	6093200	255,0,0
chr10	6094600	6094800	GM12878	1	.	6094600	6094800	255,0,0
chr10	6110400	6110600	GM12878	1	.	6110400	6110600	255,0,0
chr10	6390200	6390400	GM12878	1	.	6390200	6390400	255,0,0
chr10	6969600	6969800	GM12878	1	.	6969600	6969800	255,0,0
chr10	6970000	6970200	GM12878	1	.	6970000	6970200	255,0,0
chr10	7450000	7450200	GM12878	1	.	7450000	7450200	255,0,0
chr10	7450400	7450800	GM12878	1	.	7450400	7450800	255,0,0
chr10	7514000	7514200	GM12878	1	.	7514000	7514200	255,0,0
chr10	8090800	8091000	GM12878	1	.	8090800	8091000	255,0,0
chr10	8173600	8173800	GM12878	1	.	8173600	8173800	255,0,0
chr10	8175000	8175400	GM12878	1	.	8175000	8175400	255,0,0
chr10	8402400	8402600	GM12878	1	.	8402400	8402600	255,0,0
chr10	8658200	8658400	GM12878	1	.	8658200	8658400	255,0,0
chr10	10640400	10640600	GM12878	1	.	10640400	10640600	255,0,0
chr10	11207000	11208000	GM12878	1	.	11207000	11208000	255,0,0
chr10	11284400	11284600	GM12878	1	.	11284400	11284600	255,0,0
chr10	11312600	11312800	GM12878	1	.	11312600	11312800	255,0,0
chr10	11667000	11667200	GM12878	1	.	11667000	11667200	255,0,0
chr10	11704600	11704800	GM12878	1	.	11704600	11704800	255,0,0
chr10	11706200	11706600	GM12878	1	.	11706200	11706600	255,0,0
chr10	11720200	11720400	GM12878	1	.	11720200	11720400	255,0,0
chr10	11800000	11800200	GM12878	1	.	11800000	11800200	255,0,0
chr10	12086000	12086200	GM12878	1	.	12086000	12086200	255,0,0
chr10	12154800	12155000	GM12878	1	.	12154800	12155000	255,0,0
chr10	12295000	12295200	GM12878	1	.	12295000	12295200	255,0,0
chr10	12306200	12306800	GM12878	1	.	12306200	12306800	255,0,0
chr10	12307800	12308000	GM12878	1	.	12307800	12308000	255,0,0
chr10	13160000	13160200	GM12878	1	.	13160000	13160200	255,0,0
chr10	13378000	13378200	GM12878	1	.	13378000	13378200	255,0,0
chr10	14690000	14690400	GM12878	1	.	14690000	14690400	255,0,0
chr10	14701800	14702000	GM12878	1	.	14701800	14702000	255,0,0
chr10	14968800	14969000	GM12878	1	.	14968800	14969000	255,0,0
chr10	14984200	14984400	GM12878	1	.	14984200	14984400	255,0,0
chr10	15296800	15297000	GM12878	1	.	15296800	15297000	255,0,0
chr10	16627200	16627400	GM12878	1	.	16627200	16627400	255,0,0
chr10	17065400	17065600	GM12878	1	.	17065400	17065600	255,0,0
chr10	20292600	20293000	GM12878	1	.	20292600	20293000	255,0,0
chr10	21783600	21783800	GM12878	1	.	21783600	21783800	255,0,0
chr10	22178000	22178200	GM12878	1	.	22178000	22178200	255,0,0
chr10	22765000	22765200	GM12878	1	.	22765000	22765200	255,0,0
chr10	22895200	22895400	GM12878	1	.	22895200	22895400	255,0,0
chr10	23055200	23055400	GM12878	1	.	23055200	23055400	255,0,0
chr10	23657800	23658000	GM12878	1	.	23657800	23658000	255,0,0
chr10	23702600	23702800	GM12878	1	.	23702600	23702800	255,0,0
chr10	24672600	24672800	GM12878	1	.	24672600	24672800	255,0,0
chr10	26624200	26624400	GM12878	1	.	26624200	26624400	255,0,0
chr10	26727200	26727400	GM12878	1	.	26727200	26727400	255,0,0
chr10	26727600	26727800	GM12878	1	.	26727600	26727800	255,0,0
chr10	27044600	27044800	GM12878	1	.	27044600	27044800	255,0,0
chr10	27088400	27088600	GM12878	1	.	27088400	27088600	255,0,0
chr10	27181600	27181800	GM12878	1	.	27181600	27181800	255,0,0
chr10	27200800	27201000	GM12878	1	.	27200800	27201000	255,0,0
chr10	27643600	27644000	GM12878	1	.	27643600	27644000	255,0,0
chr10	28657200	28657400	GM12878	1	.	28657200	28657400	255,0,0
chr10	30536800	30537000	GM12878	1	.	30536800	30537000	255,0,0
chr10	30681600	30681800	GM12878	1	.	30681600	30681800	255,0,0
chr10	31015800	31016000	GM12878	1	.	31015800	31016000	255,0,0
chr10	31422800	31423200	GM12878	1	.	31422800	31423200	255,0,0
chr10	31610400	31610600	GM12878	1	.	31610400	31610600	255,0,0
chr10	32665800	32666000	GM12878	1	.	32665800	32666000	255,0,0
chr10	33705200	33705400	GM12878	1	.	33705200	33705400	255,0,0
chr10	34065400	34065600	GM12878	1	.	34065400	34065600	255,0,0
chr10	35438600	35438800	GM12878	1	.	35438600	35438800	255,0,0
chr10	35484600	35484800	GM12878	1	.	35484600	35484800	255,0,0
chr10	43947600	43947800	GM12878	1	.	43947600	43947800	255,0,0
chr10	44506600	44506800	GM12878	1	.	44506600	44506800	255,0,0
chr10	44525600	44525800	GM12878	1	.	44525600	44525800	255,0,0
chr10	45428200	45428400	GM12878	1	.	45428200	45428400	255,0,0
chr10	45443200	45443400	GM12878	1	.	45443200	45443400	255,0,0
chr10	45869400	45870000	GM12878	1	.	45869400	45870000	255,0,0
chr10	45956600	45956800	GM12878	1	.	45956600	45956800	255,0,0
chr10	47639800	47640000	GM12878	1	.	47639800	47640000	255,0,0
chr10	48427000	48427200	GM12878	1	.	48427000	48427200	255,0,0
chr10	49892800	49893000	GM12878	1	.	49892800	49893000	255,0,0
chr10	50743000	50743200	GM12878	1	.	50743000	50743200	255,0,0
chr10	52020600	52020800	GM12878	1	.	52020600	52020800	255,0,0
chr10	52122600	52122800	GM12878	1	.	52122600	52122800	255,0,0
chr10	52268200	52268400	GM12878	1	.	52268200	52268400	255,0,0
chr10	52381800	52382000	GM12878	1	.	52381800	52382000	255,0,0
chr10	54463800	54464000	GM12878	1	.	54463800	54464000	255,0,0
chr10	58394000	58394200	GM12878	1	.	58394000	58394200	255,0,0
chr10	61469600	61469800	GM12878	1	.	61469600	61469800	255,0,0
chr10	61645200	61645400	GM12878	1	.	61645200	61645400	255,0,0
chr10	61668200	61668400	GM12878	1	.	61668200	61668400	255,0,0
chr10	61834000	61834400	GM12878	1	.	61834000	61834400	255,0,0
chr10	61996800	61997000	GM12878	1	.	61996800	61997000	255,0,0
chr10	63046600	63046800	GM12878	1	.	63046600	63046800	255,0,0
chr10	63510800	63511000	GM12878	1	.	63510800	63511000	255,0,0
chr10	63663800	63664000	GM12878	1	.	63663800	63664000	255,0,0
chr10	63752600	63752800	GM12878	1	.	63752600	63752800	255,0,0
chr10	63760000	63760400	GM12878	1	.	63760000	63760400	255,0,0
chr10	63805000	63805200	GM12878	1	.	63805000	63805200	255,0,0
chr10	63811000	63811200	GM12878	1	.	63811000	63811200	255,0,0
chr10	63869800	63870000	GM12878	1	.	63869800	63870000	255,0,0
chr10	63926600	63926800	GM12878	1	.	63926600	63926800	255,0,0
chr10	64216400	64216600	GM12878	1	.	64216400	64216600	255,0,0
chr10	64220200	64220400	GM12878	1	.	64220200	64220400	255,0,0
chr10	64370600	64370800	GM12878	1	.	64370600	64370800	255,0,0
chr10	64378800	64379000	GM12878	1	.	64378800	64379000	255,0,0
chr10	64413000	64413200	GM12878	1	.	64413000	64413200	255,0,0
chr10	64415200	64415600	GM12878	1	.	64415200	64415600	255,0,0
chr10	64441200	64441400	GM12878	1	.	64441200	64441400	255,0,0
chr10	64449600	64449800	GM12878	1	.	64449600	64449800	255,0,0
chr10	64451200	64451400	GM12878	1	.	64451200	64451400	255,0,0
chr10	64539400	64539600	GM12878	1	.	64539400	64539600	255,0,0
chr10	64571400	64571600	GM12878	1	.	64571400	64571600	255,0,0
chr10	64575400	64575800	GM12878	1	.	64575400	64575800	255,0,0
chr10	64577800	64578000	GM12878	1	.	64577800	64578000	255,0,0
chr10	64752200	64752400	GM12878	1	.	64752200	64752400	255,0,0
chr10	65022600	65022800	GM12878	1	.	65022600	65022800	255,0,0
chr10	65388400	65388800	GM12878	1	.	65388400	65388800	255,0,0
chr10	65389200	65389400	GM12878	1	.	65389200	65389400	255,0,0
chr10	67558000	67558200	GM12878	1	.	67558000	67558200	255,0,0
chr10	68018600	68018800	GM12878	1	.	68018600	68018800	255,0,0
chr10	70360000	70360600	GM12878	1	.	70360000	70360600	255,0,0
chr10	70784000	70784400	GM12878	1	.	70784000	70784400	255,0,0
chr10	70982600	70982800	GM12878	1	.	70982600	70982800	255,0,0
chr10	71152400	71152600	GM12878	1	.	71152400	71152600	255,0,0
chr10	72053000	72053200	GM12878	1	.	72053000	72053200	255,0,0
chr10	72237600	72237800	GM12878	1	.	72237600	72237800	255,0,0
chr10	72309800	72310000	GM12878	1	.	72309800	72310000	255,0,0
chr10	72416400	72416600	GM12878	1	.	72416400	72416600	255,0,0
chr10	73132800	73133000	GM12878	1	.	73132800	73133000	255,0,0
chr10	73255000	73255200	GM12878	1	.	73255000	73255200	255,0,0
chr10	73454400	73454600	GM12878	1	.	73454400	73454600	255,0,0
chr10	73490200	73490400	GM12878	1	.	73490200	73490400	255,0,0
chr10	73571800	73572000	GM12878	1	.	73571800	73572000	255,0,0
chr10	73633400	73633600	GM12878	1	.	73633400	73633600	255,0,0
chr10	73983600	73983800	GM12878	1	.	73983600	73983800	255,0,0
chr10	74008000	74008200	GM12878	1	.	74008000	74008200	255,0,0
chr10	74057000	74057200	GM12878	1	.	74057000	74057200	255,0,0
chr10	74079400	74079600	GM12878	1	.	74079400	74079600	255,0,0
chr10	74094800	74095000	GM12878	1	.	74094800	74095000	255,0,0
chr10	74104800	74105000	GM12878	1	.	74104800	74105000	255,0,0
chr10	74124200	74124400	GM12878	1	.	74124200	74124400	255,0,0
chr10	75519400	75519600	GM12878	1	.	75519400	75519600	255,0,0
chr10	75609000	75609200	GM12878	1	.	75609000	75609200	255,0,0
chr10	75625600	75625800	GM12878	1	.	75625600	75625800	255,0,0
chr10	75639400	75639600	GM12878	1	.	75639400	75639600	255,0,0
chr10	75692200	75692400	GM12878	1	.	75692200	75692400	255,0,0
chr10	75700400	75700600	GM12878	1	.	75700400	75700600	255,0,0
chr10	75716400	75716600	GM12878	1	.	75716400	75716600	255,0,0
chr10	75768000	75768200	GM12878	1	.	75768000	75768200	255,0,0
chr10	76737800	76738000	GM12878	1	.	76737800	76738000	255,0,0
chr10	76859800	76860000	GM12878	1	.	76859800	76860000	255,0,0
chr10	76926200	76926400	GM12878	1	.	76926200	76926400	255,0,0
chr10	78787400	78787600	GM12878	1	.	78787400	78787600	255,0,0
chr10	79409400	79409600	GM12878	1	.	79409400	79409600	255,0,0
chr10	80733400	80733600	GM12878	1	.	80733400	80733600	255,0,0
chr10	80858400	80858600	GM12878	1	.	80858400	80858600	255,0,0
chr10	80897600	80897800	GM12878	1	.	80897600	80897800	255,0,0
chr10	81004800	81005000	GM12878	1	.	81004800	81005000	255,0,0
chr10	81009600	81009800	GM12878	1	.	81009600	81009800	255,0,0
chr10	81046000	81046400	GM12878	1	.	81046000	81046400	255,0,0
chr10	81227200	81227400	GM12878	1	.	81227200	81227400	255,0,0
chr10	82142800	82143000	GM12878	1	.	82142800	82143000	255,0,0
chr10	82295400	82295600	GM12878	1	.	82295400	82295600	255,0,0
chr10	85484600	85484800	GM12878	1	.	85484600	85484800	255,0,0
chr10	85750000	85750200	GM12878	1	.	85750000	85750200	255,0,0
chr10	87372200	87372400	GM12878	1	.	87372200	87372400	255,0,0
chr10	87930600	87930800	GM12878	1	.	87930600	87930800	255,0,0
chr10	87984400	87984600	GM12878	1	.	87984400	87984600	255,0,0
chr10	88126400	88126800	GM12878	1	.	88126400	88126800	255,0,0
chr10	88149400	88149800	GM12878	1	.	88149400	88149800	255,0,0
chr10	88173400	88173600	GM12878	1	.	88173400	88173600	255,0,0
chr10	88730800	88731400	GM12878	1	.	88730800	88731400	255,0,0
chr10	89626600	89626800	GM12878	1	.	89626600	89626800	255,0,0
chr10	89824400	89824800	GM12878	1	.	89824400	89824800	255,0,0
chr10	89826800	89827000	GM12878	1	.	89826800	89827000	255,0,0
chr10	89851400	89851600	GM12878	1	.	89851400	89851600	255,0,0
chr10	89868000	89868200	GM12878	1	.	89868000	89868200	255,0,0
chr10	90145400	90146000	GM12878	1	.	90145400	90146000	255,0,0
chr10	91093800	91094000	GM12878	1	.	91093800	91094000	255,0,0
chr10	91847200	91847400	GM12878	1	.	91847200	91847400	255,0,0
chr10	92753200	92753400	GM12878	1	.	92753200	92753400	255,0,0
chr10	93861200	93861400	GM12878	1	.	93861200	93861400	255,0,0
chr10	93901800	93902000	GM12878	1	.	93901800	93902000	255,0,0
chr10	94489800	94490000	GM12878	1	.	94489800	94490000	255,0,0
chr10	94502000	94502200	GM12878	1	.	94502000	94502200	255,0,0
chr10	94516200	94516600	GM12878	1	.	94516200	94516600	255,0,0
chr10	94840200	94840400	GM12878	1	.	94840200	94840400	255,0,0
chr10	95263000	95263200	GM12878	1	.	95263000	95263200	255,0,0
chr10	96104600	96104800	GM12878	1	.	96104600	96104800	255,0,0
chr10	97517800	97518000	GM12878	1	.	97517800	97518000	255,0,0
chr10	97543600	97543800	GM12878	1	.	97543600	97543800	255,0,0
chr10	98033200	98033400	GM12878	1	.	98033200	98033400	255,0,0
chr10	98085800	98086000	GM12878	1	.	98085800	98086000	255,0,0
chr10	98155800	98156000	GM12878	1	.	98155800	98156000	255,0,0
chr10	98208000	98208200	GM12878	1	.	98208000	98208200	255,0,0
chr10	98273200	98273400	GM12878	1	.	98273200	98273400	255,0,0
chr10	98405200	98405400	GM12878	1	.	98405200	98405400	255,0,0
chr10	98411800	98412000	GM12878	1	.	98411800	98412000	255,0,0
chr10	98433200	98433400	GM12878	1	.	98433200	98433400	255,0,0
chr10	98479600	98480600	GM12878	1	.	98479600	98480600	255,0,0
chr10	98518200	98518400	GM12878	1	.	98518200	98518400	255,0,0
chr10	100121200	100121400	GM12878	1	.	100121200	100121400	255,0,0
chr10	100227400	100227600	GM12878	1	.	100227400	100227600	255,0,0
chr10	100993800	100994200	GM12878	1	.	100993800	100994200	255,0,0
chr10	101774200	101774400	GM12878	1	.	101774200	101774400	255,0,0
chr10	101780400	101780600	GM12878	1	.	101780400	101780600	255,0,0
chr10	102133000	102133200	GM12878	1	.	102133000	102133200	255,0,0
chr10	102822400	102822600	GM12878	1	.	102822400	102822600	255,0,0
chr10	102827600	102827800	GM12878	1	.	102827600	102827800	255,0,0
chr10	102973400	102973600	GM12878	1	.	102973400	102973600	255,0,0
chr10	103377400	103377600	GM12878	1	.	103377400	103377600	255,0,0
chr10	103590400	103590600	GM12878	1	.	103590400	103590600	255,0,0
chr10	103663800	103664000	GM12878	1	.	103663800	103664000	255,0,0
chr10	103761200	103761400	GM12878	1	.	103761200	103761400	255,0,0
chr10	104001400	104001600	GM12878	1	.	104001400	104001600	255,0,0
chr10	104182600	104182800	GM12878	1	.	104182600	104182800	255,0,0
chr10	104238800	104239000	GM12878	1	.	104238800	104239000	255,0,0
chr10	104421000	104421400	GM12878	1	.	104421000	104421400	255,0,0
chr10	104489000	104489200	GM12878	1	.	104489000	104489200	255,0,0
chr10	105231200	105231400	GM12878	1	.	105231200	105231400	255,0,0
chr10	105438000	105438200	GM12878	1	.	105438000	105438200	255,0,0
chr10	105452200	105453000	GM12878	1	.	105452200	105453000	255,0,0
chr10	105532200	105532400	GM12878	1	.	105532200	105532400	255,0,0
chr10	108412200	108412400	GM12878	1	.	108412200	108412400	255,0,0
chr10	111916800	111917000	GM12878	1	.	111916800	111917000	255,0,0
chr10	111974200	111974600	GM12878	1	.	111974200	111974600	255,0,0
chr10	112116400	112116800	GM12878	1	.	112116400	112116800	255,0,0
chr10	112147800	112148000	GM12878	1	.	112147800	112148000	255,0,0
chr10	112155600	112155800	GM12878	1	.	112155600	112155800	255,0,0
chr10	112174400	112174600	GM12878	1	.	112174400	112174600	255,0,0
chr10	112224600	112224800	GM12878	1	.	112224600	112224800	255,0,0
chr10	112263800	112264200	GM12878	1	.	112263800	112264200	255,0,0
chr10	112477800	112478000	GM12878	1	.	112477800	112478000	255,0,0
chr10	112836000	112836200	GM12878	1	.	112836000	112836200	255,0,0
chr10	113098600	113098800	GM12878	1	.	113098600	113098800	255,0,0
chr10	114135800	114136200	GM12878	1	.	114135800	114136200	255,0,0
chr10	114745800	114746000	GM12878	1	.	114745800	114746000	255,0,0
chr10	114853800	114854200	GM12878	1	.	114853800	114854200	255,0,0
chr10	115719200	115719400	GM12878	1	.	115719200	115719400	255,0,0
chr10	115742600	115742800	GM12878	1	.	115742600	115742800	255,0,0
chr10	115803000	115803200	GM12878	1	.	115803000	115803200	255,0,0
chr10	116304200	116304400	GM12878	1	.	116304200	116304400	255,0,0
chr10	116853600	116853800	GM12878	1	.	116853600	116853800	255,0,0
chr10	118976200	118976400	GM12878	1	.	118976200	118976400	255,0,0
chr10	119375800	119376000	GM12878	1	.	119375800	119376000	255,0,0
chr10	119416400	119416600	GM12878	1	.	119416400	119416600	255,0,0
chr10	121066200	121066400	GM12878	1	.	121066200	121066400	255,0,0
chr10	121073200	121073600	GM12878	1	.	121073200	121073600	255,0,0
chr10	121176400	121176600	GM12878	1	.	121176400	121176600	255,0,0
chr10	121277400	121277600	GM12878	1	.	121277400	121277600	255,0,0
chr10	121460000	121460200	GM12878	1	.	121460000	121460200	255,0,0
chr10	122702400	122702600	GM12878	1	.	122702400	122702600	255,0,0
chr10	122828600	122828800	GM12878	1	.	122828600	122828800	255,0,0
chr10	124892600	124892800	GM12878	1	.	124892600	124892800	255,0,0
chr10	124907400	124907600	GM12878	1	.	124907400	124907600	255,0,0
chr10	124909400	124909600	GM12878	1	.	124909400	124909600	255,0,0
chr10	125151800	125152000	GM12878	1	.	125151800	125152000	255,0,0
chr10	125162200	125162400	GM12878	1	.	125162200	125162400	255,0,0
chr10	125824200	125824400	GM12878	1	.	125824200	125824400	255,0,0
chr10	126029600	126029800	GM12878	1	.	126029600	126029800	255,0,0
chr10	126212000	126212200	GM12878	1	.	126212000	126212200	255,0,0
chr10	126218800	126219000	GM12878	1	.	126218800	126219000	255,0,0
chr10	126315600	126315800	GM12878	1	.	126315600	126315800	255,0,0
chr10	129861400	129861600	GM12878	1	.	129861400	129861600	255,0,0
chr10	129863000	129863200	GM12878	1	.	129863000	129863200	255,0,0
chr10	130856200	130856400	GM12878	1	.	130856200	130856400	255,0,0
chr10	131300000	131300200	GM12878	1	.	131300000	131300200	255,0,0
chr10	131350400	131350600	GM12878	1	.	131350400	131350600	255,0,0
chr10	131404400	131404600	GM12878	1	.	131404400	131404600	255,0,0
chr10	133468000	133468200	GM12878	1	.	133468000	133468200	255,0,0
chr10	133794400	133794600	GM12878	1	.	133794400	133794600	255,0,0
chr10	134166200	134166400	GM12878	1	.	134166200	134166400	255,0,0
chr10	134266600	134267000	GM12878	1	.	134266600	134267000	255,0,0
chr10	134807200	134807400	GM12878	1	.	134807200	134807400	255,0,0
chr10	135088400	135088600	GM12878	1	.	135088400	135088600	255,0,0
chr10	135143400	135143600	GM12878	1	.	135143400	135143600	255,0,0
chr10	135333800	135334000	GM12878	1	.	135333800	135334000	255,0,0
chr11	250800	251000	GM12878	1	.	250800	251000	255,0,0
chr11	303400	303600	GM12878	1	.	303400	303600	255,0,0
chr11	537200	537600	GM12878	1	.	537200	537600	255,0,0
chr11	611600	611800	GM12878	1	.	611600	611800	255,0,0
chr11	726200	726800	GM12878	1	.	726200	726800	255,0,0
chr11	748400	748600	GM12878	1	.	748400	748600	255,0,0
chr11	765400	765600	GM12878	1	.	765400	765600	255,0,0
chr11	789600	789800	GM12878	1	.	789600	789800	255,0,0
chr11	796200	796400	GM12878	1	.	796200	796400	255,0,0
chr11	1859000	1859200	GM12878	1	.	1859000	1859200	255,0,0
chr11	1861200	1861400	GM12878	1	.	1861200	1861400	255,0,0
chr11	1874200	1874400	GM12878	1	.	1874200	1874400	255,0,0
chr11	1875800	1876400	GM12878	1	.	1875800	1876400	255,0,0
chr11	1974800	1975000	GM12878	1	.	1974800	1975000	255,0,0
chr11	2173200	2173400	GM12878	1	.	2173200	2173400	255,0,0
chr11	2548400	2548600	GM12878	1	.	2548400	2548600	255,0,0
chr11	3858200	3858400	GM12878	1	.	3858200	3858400	255,0,0
chr11	3875600	3875800	GM12878	1	.	3875600	3875800	255,0,0
chr11	6490400	6490600	GM12878	1	.	6490400	6490600	255,0,0
chr11	6682000	6682200	GM12878	1	.	6682000	6682200	255,0,0
chr11	6703400	6703600	GM12878	1	.	6703400	6703600	255,0,0
chr11	7533800	7534000	GM12878	1	.	7533800	7534000	255,0,0
chr11	7597400	7597600	GM12878	1	.	7597400	7597600	255,0,0
chr11	7694800	7695000	GM12878	1	.	7694800	7695000	255,0,0
chr11	8190400	8190600	GM12878	1	.	8190400	8190600	255,0,0
chr11	8353800	8354000	GM12878	1	.	8353800	8354000	255,0,0
chr11	9385800	9386200	GM12878	1	.	9385800	9386200	255,0,0
chr11	9532400	9532600	GM12878	1	.	9532400	9532600	255,0,0
chr11	9556800	9557000	GM12878	1	.	9556800	9557000	255,0,0
chr11	9635600	9636000	GM12878	1	.	9635600	9636000	255,0,0
chr11	10344600	10344800	GM12878	1	.	10344600	10344800	255,0,0
chr11	10388200	10388400	GM12878	1	.	10388200	10388400	255,0,0
chr11	12069000	12069200	GM12878	1	.	12069000	12069200	255,0,0
chr11	12246200	12246400	GM12878	1	.	12246200	12246400	255,0,0
chr11	14364600	14364800	GM12878	1	.	14364600	14364800	255,0,0
chr11	14600200	14600400	GM12878	1	.	14600200	14600400	255,0,0
chr11	14927200	14927600	GM12878	1	.	14927200	14927600	255,0,0
chr11	15230200	15230400	GM12878	1	.	15230200	15230400	255,0,0
chr11	17037400	17037600	GM12878	1	.	17037400	17037600	255,0,0
chr11	17405600	17405800	GM12878	1	.	17405600	17405800	255,0,0
chr11	17752600	17752800	GM12878	1	.	17752600	17752800	255,0,0
chr11	18251200	18251400	GM12878	1	.	18251200	18251400	255,0,0
chr11	18791400	18791600	GM12878	1	.	18791400	18791600	255,0,0
chr11	19455000	19455200	GM12878	1	.	19455000	19455200	255,0,0
chr11	21094200	21094400	GM12878	1	.	21094200	21094400	255,0,0
chr11	22214400	22214600	GM12878	1	.	22214400	22214600	255,0,0
chr11	22688200	22688600	GM12878	1	.	22688200	22688600	255,0,0
chr11	22829800	22830000	GM12878	1	.	22829800	22830000	255,0,0
chr11	26108800	26109000	GM12878	1	.	26108800	26109000	255,0,0
chr11	26338000	26338200	GM12878	1	.	26338000	26338200	255,0,0
chr11	27255800	27256000	GM12878	1	.	27255800	27256000	255,0,0
chr11	27720600	27720800	GM12878	1	.	27720600	27720800	255,0,0
chr11	29273400	29273600	GM12878	1	.	29273400	29273600	255,0,0
chr11	29355800	29356000	GM12878	1	.	29355800	29356000	255,0,0
chr11	33942800	33943000	GM12878	1	.	33942800	33943000	255,0,0
chr11	33963200	33963400	GM12878	1	.	33963200	33963400	255,0,0
chr11	34022600	34022800	GM12878	1	.	34022600	34022800	255,0,0
chr11	34176000	34176200	GM12878	1	.	34176000	34176200	255,0,0
chr11	34334800	34335000	GM12878	1	.	34334800	34335000	255,0,0
chr11	35062000	35062400	GM12878	1	.	35062000	35062400	255,0,0
chr11	35109200	35109400	GM12878	1	.	35109200	35109400	255,0,0
chr11	35140600	35140800	GM12878	1	.	35140600	35140800	255,0,0
chr11	35165800	35166000	GM12878	1	.	35165800	35166000	255,0,0
chr11	35187600	35187800	GM12878	1	.	35187600	35187800	255,0,0
chr11	35334800	35335200	GM12878	1	.	35334800	35335200	255,0,0
chr11	36019600	36019800	GM12878	1	.	36019600	36019800	255,0,0
chr11	36091200	36091400	GM12878	1	.	36091200	36091400	255,0,0
chr11	36562600	36562800	GM12878	1	.	36562600	36562800	255,0,0
chr11	36706600	36706800	GM12878	1	.	36706600	36706800	255,0,0
chr11	44586600	44586800	GM12878	1	.	44586600	44586800	255,0,0
chr11	45376800	45377200	GM12878	1	.	45376800	45377200	255,0,0
chr11	45845600	45845800	GM12878	1	.	45845600	45845800	255,0,0
chr11	45848200	45848400	GM12878	1	.	45848200	45848400	255,0,0
chr11	45951600	45952000	GM12878	1	.	45951600	45952000	255,0,0
chr11	45955000	45955200	GM12878	1	.	45955000	45955200	255,0,0
chr11	46375400	46375600	GM12878	1	.	46375400	46375600	255,0,0
chr11	46383000	46383200	GM12878	1	.	46383000	46383200	255,0,0
chr11	46411000	46411200	GM12878	1	.	46411000	46411200	255,0,0
chr11	46911200	46911600	GM12878	1	.	46911200	46911600	255,0,0
chr11	47239400	47239600	GM12878	1	.	47239400	47239600	255,0,0
chr11	47395600	47395800	GM12878	1	.	47395600	47395800	255,0,0
chr11	47399600	47400200	GM12878	1	.	47399600	47400200	255,0,0
chr11	47412600	47412800	GM12878	1	.	47412600	47412800	255,0,0
chr11	47415000	47415200	GM12878	1	.	47415000	47415200	255,0,0
chr11	47416400	47416600	GM12878	1	.	47416400	47416600	255,0,0
chr11	47421800	47422000	GM12878	1	.	47421800	47422000	255,0,0
chr11	47872000	47872200	GM12878	1	.	47872000	47872200	255,0,0
chr11	47876400	47876600	GM12878	1	.	47876400	47876600	255,0,0
chr11	47921400	47921600	GM12878	1	.	47921400	47921600	255,0,0
chr11	47942000	47942200	GM12878	1	.	47942000	47942200	255,0,0
chr11	48131600	48131800	GM12878	1	.	48131600	48131800	255,0,0
chr11	48865400	48865600	GM12878	1	.	48865400	48865600	255,0,0
chr11	57017200	57017400	GM12878	1	.	57017200	57017400	255,0,0
chr11	57243600	57244200	GM12878	1	.	57243600	57244200	255,0,0
chr11	57250600	57250800	GM12878	1	.	57250600	57250800	255,0,0
chr11	57251800	57252200	GM12878	1	.	57251800	57252200	255,0,0
chr11	57556000	57556200	GM12878	1	.	57556000	57556200	255,0,0
chr11	58869800	58870000	GM12878	1	.	58869800	58870000	255,0,0
chr11	58984200	58984600	GM12878	1	.	58984200	58984600	255,0,0
chr11	59052000	59052200	GM12878	1	.	59052000	59052200	255,0,0
chr11	60078200	60078400	GM12878	1	.	60078200	60078400	255,0,0
chr11	60223000	60223200	GM12878	1	.	60223000	60223200	255,0,0
chr11	60524200	60524400	GM12878	1	.	60524200	60524400	255,0,0
chr11	60677800	60678000	GM12878	1	.	60677800	60678000	255,0,0
chr11	60702000	60702200	GM12878	1	.	60702000	60702200	255,0,0
chr11	60718400	60719000	GM12878	1	.	60718400	60719000	255,0,0
chr11	60829000	60829200	GM12878	1	.	60829000	60829200	255,0,0
chr11	60862600	60862800	GM12878	1	.	60862600	60862800	255,0,0
chr11	61061600	61062000	GM12878	1	.	61061600	61062000	255,0,0
chr11	61062200	61062600	GM12878	1	.	61062200	61062600	255,0,0
chr11	61103800	61104000	GM12878	1	.	61103800	61104000	255,0,0
chr11	61124800	61125000	GM12878	1	.	61124800	61125000	255,0,0
chr11	61501000	61501200	GM12878	1	.	61501000	61501200	255,0,0
chr11	61638600	61638800	GM12878	1	.	61638600	61638800	255,0,0
chr11	61666600	61666800	GM12878	1	.	61666600	61666800	255,0,0
chr11	61809600	61809800	GM12878	1	.	61809600	61809800	255,0,0
chr11	62319400	62319600	GM12878	1	.	62319400	62319600	255,0,0
chr11	62323000	62323200	GM12878	1	.	62323000	62323200	255,0,0
chr11	62366800	62367000	GM12878	1	.	62366800	62367000	255,0,0
chr11	63381200	63381400	GM12878	1	.	63381200	63381400	255,0,0
chr11	63399000	63399200	GM12878	1	.	63399000	63399200	255,0,0
chr11	63639600	63639800	GM12878	1	.	63639600	63639800	255,0,0
chr11	63768000	63768200	GM12878	1	.	63768000	63768200	255,0,0
chr11	63975400	63975600	GM12878	1	.	63975400	63975600	255,0,0
chr11	63994200	63994600	GM12878	1	.	63994200	63994600	255,0,0
chr11	64052000	64052200	GM12878	1	.	64052000	64052200	255,0,0
chr11	64102800	64103000	GM12878	1	.	64102800	64103000	255,0,0
chr11	64107600	64107800	GM12878	1	.	64107600	64107800	255,0,0
chr11	64122600	64122800	GM12878	1	.	64122600	64122800	255,0,0
chr11	64491000	64491200	GM12878	1	.	64491000	64491200	255,0,0
chr11	64512600	64512800	GM12878	1	.	64512600	64512800	255,0,0
chr11	64513000	64513200	GM12878	1	.	64513000	64513200	255,0,0
chr11	64513400	64513600	GM12878	1	.	64513400	64513600	255,0,0
chr11	64618800	64619000	GM12878	1	.	64618800	64619000	255,0,0
chr11	64627000	64627200	GM12878	1	.	64627000	64627200	255,0,0
chr11	64661800	64662000	GM12878	1	.	64661800	64662000	255,0,0
chr11	64764400	64764600	GM12878	1	.	64764400	64764600	255,0,0
chr11	64880000	64880200	GM12878	1	.	64880000	64880200	255,0,0
chr11	64900800	64901000	GM12878	1	.	64900800	64901000	255,0,0
chr11	64983400	64983600	GM12878	1	.	64983400	64983600	255,0,0
chr11	65271600	65271800	GM12878	1	.	65271600	65271800	255,0,0
chr11	65278200	65278400	GM12878	1	.	65278200	65278400	255,0,0
chr11	65313800	65314400	GM12878	1	.	65313800	65314400	255,0,0
chr11	65355800	65356000	GM12878	1	.	65355800	65356000	255,0,0
chr11	65357400	65357600	GM12878	1	.	65357400	65357600	255,0,0
chr11	65393600	65393800	GM12878	1	.	65393600	65393800	255,0,0
chr11	65431400	65431600	GM12878	1	.	65431400	65431600	255,0,0
chr11	65559200	65559600	GM12878	1	.	65559200	65559600	255,0,0
chr11	65570400	65570600	GM12878	1	.	65570400	65570600	255,0,0
chr11	65849000	65849200	GM12878	1	.	65849000	65849200	255,0,0
chr11	66085400	66085600	GM12878	1	.	66085400	66085600	255,0,0
chr11	66176000	66176200	GM12878	1	.	66176000	66176200	255,0,0
chr11	66311200	66311400	GM12878	1	.	66311200	66311400	255,0,0
chr11	66375800	66376000	GM12878	1	.	66375800	66376000	255,0,0
chr11	66849000	66849200	GM12878	1	.	66849000	66849200	255,0,0
chr11	67008600	67008800	GM12878	1	.	67008600	67008800	255,0,0
chr11	67030200	67030400	GM12878	1	.	67030200	67030400	255,0,0
chr11	67045000	67045200	GM12878	1	.	67045000	67045200	255,0,0
chr11	67124400	67124600	GM12878	1	.	67124400	67124600	255,0,0
chr11	67171200	67171400	GM12878	1	.	67171200	67171400	255,0,0
chr11	67176800	67177000	GM12878	1	.	67176800	67177000	255,0,0
chr11	67204000	67204200	GM12878	1	.	67204000	67204200	255,0,0
chr11	67204600	67204800	GM12878	1	.	67204600	67204800	255,0,0
chr11	67254200	67254400	GM12878	1	.	67254200	67254400	255,0,0
chr11	67396800	67397000	GM12878	1	.	67396800	67397000	255,0,0
chr11	67648200	67648400	GM12878	1	.	67648200	67648400	255,0,0
chr11	67761400	67761600	GM12878	1	.	67761400	67761600	255,0,0
chr11	67770400	67770600	GM12878	1	.	67770400	67770600	255,0,0
chr11	67808000	67808200	GM12878	1	.	67808000	67808200	255,0,0
chr11	68025000	68025200	GM12878	1	.	68025000	68025200	255,0,0
chr11	68034000	68034200	GM12878	1	.	68034000	68034200	255,0,0
chr11	68041200	68041400	GM12878	1	.	68041200	68041400	255,0,0
chr11	68065200	68065400	GM12878	1	.	68065200	68065400	255,0,0
chr11	68138200	68138600	GM12878	1	.	68138200	68138600	255,0,0
chr11	68593200	68593400	GM12878	1	.	68593200	68593400	255,0,0
chr11	68611400	68611600	GM12878	1	.	68611400	68611600	255,0,0
chr11	68823800	68824000	GM12878	1	.	68823800	68824000	255,0,0
chr11	68924800	68925000	GM12878	1	.	68924800	68925000	255,0,0
chr11	69044600	69044800	GM12878	1	.	69044600	69044800	255,0,0
chr11	69458200	69458400	GM12878	1	.	69458200	69458400	255,0,0
chr11	69920000	69920200	GM12878	1	.	69920000	69920200	255,0,0
chr11	70329200	70329400	GM12878	1	.	70329200	70329400	255,0,0
chr11	70336400	70336600	GM12878	1	.	70336400	70336600	255,0,0
chr11	71094600	71094800	GM12878	1	.	71094600	71094800	255,0,0
chr11	71129800	71130000	GM12878	1	.	71129800	71130000	255,0,0
chr11	71259800	71260000	GM12878	1	.	71259800	71260000	255,0,0
chr11	72325200	72325400	GM12878	1	.	72325200	72325400	255,0,0
chr11	72354000	72354400	GM12878	1	.	72354000	72354400	255,0,0
chr11	72379800	72380000	GM12878	1	.	72379800	72380000	255,0,0
chr11	72526800	72527000	GM12878	1	.	72526800	72527000	255,0,0
chr11	72533600	72533800	GM12878	1	.	72533600	72533800	255,0,0
chr11	72864000	72864200	GM12878	1	.	72864000	72864200	255,0,0
chr11	72868600	72868800	GM12878	1	.	72868600	72868800	255,0,0
chr11	72889200	72889400	GM12878	1	.	72889200	72889400	255,0,0
chr11	72900400	72900600	GM12878	1	.	72900400	72900600	255,0,0
chr11	72925600	72925800	GM12878	1	.	72925600	72925800	255,0,0
chr11	73046600	73046800	GM12878	1	.	73046600	73046800	255,0,0
chr11	73062200	73062600	GM12878	1	.	73062200	73062600	255,0,0
chr11	73691200	73691400	GM12878	1	.	73691200	73691400	255,0,0
chr11	74916000	74916200	GM12878	1	.	74916000	74916200	255,0,0
chr11	74959800	74960000	GM12878	1	.	74959800	74960000	255,0,0
chr11	75051800	75052000	GM12878	1	.	75051800	75052000	255,0,0
chr11	75203400	75203600	GM12878	1	.	75203400	75203600	255,0,0
chr11	75535400	75535600	GM12878	1	.	75535400	75535600	255,0,0
chr11	75864400	75864600	GM12878	1	.	75864400	75864600	255,0,0
chr11	75943200	75943400	GM12878	1	.	75943200	75943400	255,0,0
chr11	76030000	76030200	GM12878	1	.	76030000	76030200	255,0,0
chr11	76338000	76338200	GM12878	1	.	76338000	76338200	255,0,0
chr11	76348600	76348800	GM12878	1	.	76348600	76348800	255,0,0
chr11	76383800	76384000	GM12878	1	.	76383800	76384000	255,0,0
chr11	76758800	76759000	GM12878	1	.	76758800	76759000	255,0,0
chr11	77181600	77181800	GM12878	1	.	77181600	77181800	255,0,0
chr11	77934400	77934800	GM12878	1	.	77934400	77934800	255,0,0
chr11	78021600	78021800	GM12878	1	.	78021600	78021800	255,0,0
chr11	78127400	78127600	GM12878	1	.	78127400	78127600	255,0,0
chr11	78132000	78132200	GM12878	1	.	78132000	78132200	255,0,0
chr11	82681000	82681200	GM12878	1	.	82681000	82681200	255,0,0
chr11	82774400	82774600	GM12878	1	.	82774400	82774600	255,0,0
chr11	85904400	85904600	GM12878	1	.	85904400	85904600	255,0,0
chr11	85930600	85930800	GM12878	1	.	85930600	85930800	255,0,0
chr11	88060400	88060600	GM12878	1	.	88060400	88060600	255,0,0
chr11	93013200	93013400	GM12878	1	.	93013200	93013400	255,0,0
chr11	94884200	94884400	GM12878	1	.	94884200	94884400	255,0,0
chr11	95030000	95030200	GM12878	1	.	95030000	95030200	255,0,0
chr11	95070800	95071000	GM12878	1	.	95070800	95071000	255,0,0
chr11	95745400	95745600	GM12878	1	.	95745400	95745600	255,0,0
chr11	95918400	95918600	GM12878	1	.	95918400	95918600	255,0,0
chr11	95948800	95949000	GM12878	1	.	95948800	95949000	255,0,0
chr11	95987400	95987600	GM12878	1	.	95987400	95987600	255,0,0
chr11	98969600	98969800	GM12878	1	.	98969600	98969800	255,0,0
chr11	100551800	100552200	GM12878	1	.	100551800	100552200	255,0,0
chr11	100747600	100747800	GM12878	1	.	100747600	100747800	255,0,0
chr11	102188000	102188400	GM12878	1	.	102188000	102188400	255,0,0
chr11	102524600	102524800	GM12878	1	.	102524600	102524800	255,0,0
chr11	108031800	108032000	GM12878	1	.	108031800	108032000	255,0,0
chr11	109870800	109871200	GM12878	1	.	109870800	109871200	255,0,0
chr11	109898000	109898200	GM12878	1	.	109898000	109898200	255,0,0
chr11	111048200	111048400	GM12878	1	.	111048200	111048400	255,0,0
chr11	111169800	111170000	GM12878	1	.	111169800	111170000	255,0,0
chr11	111288600	111288800	GM12878	1	.	111288600	111288800	255,0,0
chr11	111293800	111294000	GM12878	1	.	111293800	111294000	255,0,0
chr11	111317400	111317600	GM12878	1	.	111317400	111317600	255,0,0
chr11	111700000	111700200	GM12878	1	.	111700000	111700200	255,0,0
chr11	111921600	111921800	GM12878	1	.	111921600	111921800	255,0,0
chr11	115740600	115740800	GM12878	1	.	115740600	115740800	255,0,0
chr11	115846400	115846600	GM12878	1	.	115846400	115846600	255,0,0
chr11	115867000	115867200	GM12878	1	.	115867000	115867200	255,0,0
chr11	116706600	116707000	GM12878	1	.	116706600	116707000	255,0,0
chr11	116967200	116967600	GM12878	1	.	116967200	116967600	255,0,0
chr11	117314400	117314600	GM12878	1	.	117314400	117314600	255,0,0
chr11	117329200	117329400	GM12878	1	.	117329200	117329400	255,0,0
chr11	117878800	117879000	GM12878	1	.	117878800	117879000	255,0,0
chr11	117881800	117882200	GM12878	1	.	117881800	117882200	255,0,0
chr11	118187400	118187600	GM12878	1	.	118187400	118187600	255,0,0
chr11	118561000	118561200	GM12878	1	.	118561000	118561200	255,0,0
chr11	118563200	118563400	GM12878	1	.	118563200	118563400	255,0,0
chr11	118566400	118566800	GM12878	1	.	118566400	118566800	255,0,0
chr11	118691600	118691800	GM12878	1	.	118691600	118691800	255,0,0
chr11	118709600	118709800	GM12878	1	.	118709600	118709800	255,0,0
chr11	118747600	118747800	GM12878	1	.	118747600	118747800	255,0,0
chr11	118763200	118763400	GM12878	1	.	118763200	118763400	255,0,0
chr11	118766400	118766600	GM12878	1	.	118766400	118766600	255,0,0
chr11	118797000	118797200	GM12878	1	.	118797000	118797200	255,0,0
chr11	119075800	119076000	GM12878	1	.	119075800	119076000	255,0,0
chr11	119544600	119545000	GM12878	1	.	119544600	119545000	255,0,0
chr11	119593000	119593200	GM12878	1	.	119593000	119593200	255,0,0
chr11	120215200	120215400	GM12878	1	.	120215200	120215400	255,0,0
chr11	120435400	120436000	GM12878	1	.	120435400	120436000	255,0,0
chr11	120796800	120797000	GM12878	1	.	120796800	120797000	255,0,0
chr11	120823600	120823800	GM12878	1	.	120823600	120823800	255,0,0
chr11	121108000	121108200	GM12878	1	.	121108000	121108200	255,0,0
chr11	121288000	121288200	GM12878	1	.	121288000	121288200	255,0,0
chr11	121298000	121298200	GM12878	1	.	121298000	121298200	255,0,0
chr11	121301000	121301200	GM12878	1	.	121301000	121301200	255,0,0
chr11	121338600	121339000	GM12878	1	.	121338600	121339000	255,0,0
chr11	121440800	121441000	GM12878	1	.	121440800	121441000	255,0,0
chr11	121460800	121461000	GM12878	1	.	121460800	121461000	255,0,0
chr11	121800600	121800800	GM12878	1	.	121800600	121800800	255,0,0
chr11	122588400	122588600	GM12878	1	.	122588400	122588600	255,0,0
chr11	122614800	122615000	GM12878	1	.	122614800	122615000	255,0,0
chr11	122619800	122620000	GM12878	1	.	122619800	122620000	255,0,0
chr11	123129600	123129800	GM12878	1	.	123129600	123129800	255,0,0
chr11	123134400	123134600	GM12878	1	.	123134400	123134600	255,0,0
chr11	123172400	123172600	GM12878	1	.	123172400	123172600	255,0,0
chr11	123229000	123229400	GM12878	1	.	123229000	123229400	255,0,0
chr11	123333000	123333200	GM12878	1	.	123333000	123333200	255,0,0
chr11	123349200	123349400	GM12878	1	.	123349200	123349400	255,0,0
chr11	123355200	123355400	GM12878	1	.	123355200	123355400	255,0,0
chr11	123447800	123448000	GM12878	1	.	123447800	123448000	255,0,0
chr11	123451400	123451600	GM12878	1	.	123451400	123451600	255,0,0
chr11	123511800	123512000	GM12878	1	.	123511800	123512000	255,0,0
chr11	124632600	124632800	GM12878	1	.	124632600	124632800	255,0,0
chr11	124633000	124633200	GM12878	1	.	124633000	124633200	255,0,0
chr11	124942400	124942600	GM12878	1	.	124942400	124942600	255,0,0
chr11	125011600	125011800	GM12878	1	.	125011600	125011800	255,0,0
chr11	125225200	125225400	GM12878	1	.	125225200	125225400	255,0,0
chr11	126058600	126058800	GM12878	1	.	126058600	126058800	255,0,0
chr11	126059000	126059400	GM12878	1	.	126059000	126059400	255,0,0
chr11	126188600	126188800	GM12878	1	.	126188600	126188800	255,0,0
chr11	126290400	126290600	GM12878	1	.	126290400	126290600	255,0,0
chr11	126570800	126571000	GM12878	1	.	126570800	126571000	255,0,0
chr11	126944000	126944200	GM12878	1	.	126944000	126944200	255,0,0
chr11	128160000	128160400	GM12878	1	.	128160000	128160400	255,0,0
chr11	128172600	128172800	GM12878	1	.	128172600	128172800	255,0,0
chr11	128212800	128213000	GM12878	1	.	128212800	128213000	255,0,0
chr11	128339200	128339400	GM12878	1	.	128339200	128339400	255,0,0
chr11	128480600	128480800	GM12878	1	.	128480600	128480800	255,0,0
chr11	128500400	128500600	GM12878	1	.	128500400	128500600	255,0,0
chr11	128595600	128595800	GM12878	1	.	128595600	128595800	255,0,0
chr11	128711400	128711600	GM12878	1	.	128711400	128711600	255,0,0
chr11	129620800	129621000	GM12878	1	.	129620800	129621000	255,0,0
chr11	130048400	130048600	GM12878	1	.	130048400	130048600	255,0,0
chr11	130505000	130505200	GM12878	1	.	130505000	130505200	255,0,0
chr11	130636200	130636600	GM12878	1	.	130636200	130636600	255,0,0
chr11	131056400	131056800	GM12878	1	.	131056400	131056800	255,0,0
chr11	133280400	133280600	GM12878	1	.	133280400	133280600	255,0,0
chr11	133376000	133376200	GM12878	1	.	133376000	133376200	255,0,0
chr11	133705200	133705400	GM12878	1	.	133705200	133705400	255,0,0
chr12	215400	215600	GM12878	1	.	215400	215600	255,0,0
chr12	662800	663000	GM12878	1	.	662800	663000	255,0,0
chr12	685400	685600	GM12878	1	.	685400	685600	255,0,0
chr12	1663600	1664000	GM12878	1	.	1663600	1664000	255,0,0
chr12	1771000	1771400	GM12878	1	.	1771000	1771400	255,0,0
chr12	1906400	1906600	GM12878	1	.	1906400	1906600	255,0,0
chr12	2445600	2445800	GM12878	1	.	2445600	2445800	255,0,0
chr12	2692200	2692400	GM12878	1	.	2692200	2692400	255,0,0
chr12	2801000	2801200	GM12878	1	.	2801000	2801200	255,0,0
chr12	2994600	2994800	GM12878	1	.	2994600	2994800	255,0,0
chr12	3861600	3861800	GM12878	1	.	3861600	3861800	255,0,0
chr12	4228400	4228600	GM12878	1	.	4228400	4228600	255,0,0
chr12	4245200	4245400	GM12878	1	.	4245200	4245400	255,0,0
chr12	4262800	4263000	GM12878	1	.	4262800	4263000	255,0,0
chr12	4355200	4355600	GM12878	1	.	4355200	4355600	255,0,0
chr12	4378400	4379000	GM12878	1	.	4378400	4379000	255,0,0
chr12	4380000	4380200	GM12878	1	.	4380000	4380200	255,0,0
chr12	4386200	4386400	GM12878	1	.	4386200	4386400	255,0,0
chr12	4969000	4969200	GM12878	1	.	4969000	4969200	255,0,0
chr12	5019800	5020400	GM12878	1	.	5019800	5020400	255,0,0
chr12	5158400	5158600	GM12878	1	.	5158400	5158600	255,0,0
chr12	5550200	5550400	GM12878	1	.	5550200	5550400	255,0,0
chr12	6172400	6172600	GM12878	1	.	6172400	6172600	255,0,0
chr12	6394200	6394400	GM12878	1	.	6394200	6394400	255,0,0
chr12	6439400	6439600	GM12878	1	.	6439400	6439600	255,0,0
chr12	6723000	6723200	GM12878	1	.	6723000	6723200	255,0,0
chr12	6756400	6756600	GM12878	1	.	6756400	6756600	255,0,0
chr12	6833800	6834000	GM12878	1	.	6833800	6834000	255,0,0
chr12	7000400	7000600	GM12878	1	.	7000400	7000600	255,0,0
chr12	7046600	7046800	GM12878	1	.	7046600	7046800	255,0,0
chr12	8089000	8089200	GM12878	1	.	8089000	8089200	255,0,0
chr12	8148000	8148200	GM12878	1	.	8148000	8148200	255,0,0
chr12	8763800	8764000	GM12878	1	.	8763800	8764000	255,0,0
chr12	8771800	8772000	GM12878	1	.	8771800	8772000	255,0,0
chr12	8782000	8782400	GM12878	1	.	8782000	8782400	255,0,0
chr12	8801200	8801400	GM12878	1	.	8801200	8801400	255,0,0
chr12	9149400	9149600	GM12878	1	.	9149400	9149600	255,0,0
chr12	9768000	9768200	GM12878	1	.	9768000	9768200	255,0,0
chr12	9894400	9894600	GM12878	1	.	9894400	9894600	255,0,0
chr12	9917400	9917600	GM12878	1	.	9917400	9917600	255,0,0
chr12	10438600	10438800	GM12878	1	.	10438600	10438800	255,0,0
chr12	11903400	11903600	GM12878	1	.	11903400	11903600	255,0,0
chr12	11989400	11989800	GM12878	1	.	11989400	11989800	255,0,0
chr12	12048000	12048200	GM12878	1	.	12048000	12048200	255,0,0
chr12	12736000	12736200	GM12878	1	.	12736000	12736200	255,0,0
chr12	14310000	14310400	GM12878	1	.	14310000	14310400	255,0,0
chr12	14324200	14324400	GM12878	1	.	14324200	14324400	255,0,0
chr12	14548000	14548200	GM12878	1	.	14548000	14548200	255,0,0
chr12	14797200	14797400	GM12878	1	.	14797200	14797400	255,0,0
chr12	15037600	15037800	GM12878	1	.	15037600	15037800	255,0,0
chr12	15142800	15143000	GM12878	1	.	15142800	15143000	255,0,0
chr12	15853600	15853800	GM12878	1	.	15853600	15853800	255,0,0
chr12	16351800	16352000	GM12878	1	.	16351800	16352000	255,0,0
chr12	17010400	17010600	GM12878	1	.	17010400	17010600	255,0,0
chr12	20000400	20000600	GM12878	1	.	20000400	20000600	255,0,0
chr12	23689400	23689600	GM12878	1	.	23689400	23689600	255,0,0
chr12	24858800	24859000	GM12878	1	.	24858800	24859000	255,0,0
chr12	24991600	24991800	GM12878	1	.	24991600	24991800	255,0,0
chr12	25173600	25173800	GM12878	1	.	25173600	25173800	255,0,0
chr12	25205200	25205400	GM12878	1	.	25205200	25205400	255,0,0
chr12	26309200	26309600	GM12878	1	.	26309200	26309600	255,0,0
chr12	26452000	26452200	GM12878	1	.	26452000	26452200	255,0,0
chr12	26493600	26493800	GM12878	1	.	26493600	26493800	255,0,0
chr12	26624400	26624600	GM12878	1	.	26624400	26624600	255,0,0
chr12	26670400	26670600	GM12878	1	.	26670400	26670600	255,0,0
chr12	27247800	27248000	GM12878	1	.	27247800	27248000	255,0,0
chr12	27374600	27374800	GM12878	1	.	27374600	27374800	255,0,0
chr12	27977200	27977400	GM12878	1	.	27977200	27977400	255,0,0
chr12	28014800	28015000	GM12878	1	.	28014800	28015000	255,0,0
chr12	31004200	31004400	GM12878	1	.	31004200	31004400	255,0,0
chr12	31556200	31556400	GM12878	1	.	31556200	31556400	255,0,0
chr12	31559400	31559600	GM12878	1	.	31559400	31559600	255,0,0
chr12	31789400	31789800	GM12878	1	.	31789400	31789800	255,0,0
chr12	31868000	31868400	GM12878	1	.	31868000	31868400	255,0,0
chr12	32040200	32040400	GM12878	1	.	32040200	32040400	255,0,0
chr12	32049600	32049800	GM12878	1	.	32049600	32049800	255,0,0
chr12	32827800	32828000	GM12878	1	.	32827800	32828000	255,0,0
chr12	32909200	32909400	GM12878	1	.	32909200	32909400	255,0,0
chr12	33741400	33741600	GM12878	1	.	33741400	33741600	255,0,0
chr12	40011800	40012000	GM12878	1	.	40011800	40012000	255,0,0
chr12	40012400	40012800	GM12878	1	.	40012400	40012800	255,0,0
chr12	40013000	40013200	GM12878	1	.	40013000	40013200	255,0,0
chr12	40586600	40586800	GM12878	1	.	40586600	40586800	255,0,0
chr12	42863200	42863400	GM12878	1	.	42863200	42863400	255,0,0
chr12	44551200	44551400	GM12878	1	.	44551200	44551400	255,0,0
chr12	46125000	46125200	GM12878	1	.	46125000	46125200	255,0,0
chr12	46459200	46459400	GM12878	1	.	46459200	46459400	255,0,0
chr12	46502600	46502800	GM12878	1	.	46502600	46502800	255,0,0
chr12	46611800	46612000	GM12878	1	.	46611800	46612000	255,0,0
chr12	48191400	48191600	GM12878	1	.	48191400	48191600	255,0,0
chr12	48202000	48202200	GM12878	1	.	48202000	48202200	255,0,0
chr12	48226000	48226200	GM12878	1	.	48226000	48226200	255,0,0
chr12	48262400	48262600	GM12878	1	.	48262400	48262600	255,0,0
chr12	48277000	48277200	GM12878	1	.	48277000	48277200	255,0,0
chr12	48358000	48358200	GM12878	1	.	48358000	48358200	255,0,0
chr12	49363800	49364000	GM12878	1	.	49363800	49364000	255,0,0
chr12	49371600	49372000	GM12878	1	.	49371600	49372000	255,0,0
chr12	49390600	49390800	GM12878	1	.	49390600	49390800	255,0,0
chr12	49392000	49392400	GM12878	1	.	49392000	49392400	255,0,0
chr12	49451800	49452000	GM12878	1	.	49451800	49452000	255,0,0
chr12	49628400	49628600	GM12878	1	.	49628400	49628600	255,0,0
chr12	49763600	49763800	GM12878	1	.	49763600	49763800	255,0,0
chr12	50056800	50057000	GM12878	1	.	50056800	50057000	255,0,0
chr12	50093000	50093400	GM12878	1	.	50093000	50093400	255,0,0
chr12	50899800	50900000	GM12878	1	.	50899800	50900000	255,0,0
chr12	51318200	51318400	GM12878	1	.	51318200	51318400	255,0,0
chr12	51717800	51718000	GM12878	1	.	51717800	51718000	255,0,0
chr12	51762600	51763000	GM12878	1	.	51762600	51763000	255,0,0
chr12	52439600	52439800	GM12878	1	.	52439600	52439800	255,0,0
chr12	52512200	52512600	GM12878	1	.	52512200	52512600	255,0,0
chr12	52515600	52515800	GM12878	1	.	52515600	52515800	255,0,0
chr12	52638000	52638200	GM12878	1	.	52638000	52638200	255,0,0
chr12	53594200	53594400	GM12878	1	.	53594200	53594400	255,0,0
chr12	53601000	53601200	GM12878	1	.	53601000	53601200	255,0,0
chr12	53746400	53746600	GM12878	1	.	53746400	53746600	255,0,0
chr12	53765000	53765200	GM12878	1	.	53765000	53765200	255,0,0
chr12	53902400	53902600	GM12878	1	.	53902400	53902600	255,0,0
chr12	54145200	54145400	GM12878	1	.	54145200	54145400	255,0,0
chr12	54399800	54400200	GM12878	1	.	54399800	54400200	255,0,0
chr12	54446800	54447200	GM12878	1	.	54446800	54447200	255,0,0
chr12	54475600	54475800	GM12878	1	.	54475600	54475800	255,0,0
chr12	54476400	54476600	GM12878	1	.	54476400	54476600	255,0,0
chr12	54611800	54612000	GM12878	1	.	54611800	54612000	255,0,0
chr12	54635200	54635400	GM12878	1	.	54635200	54635400	255,0,0
chr12	54891200	54891400	GM12878	1	.	54891200	54891400	255,0,0
chr12	54891600	54891800	GM12878	1	.	54891600	54891800	255,0,0
chr12	56040000	56040400	GM12878	1	.	56040000	56040400	255,0,0
chr12	56221000	56221200	GM12878	1	.	56221000	56221200	255,0,0
chr12	56323200	56323400	GM12878	1	.	56323200	56323400	255,0,0
chr12	56334000	56334200	GM12878	1	.	56334000	56334200	255,0,0
chr12	56520000	56520200	GM12878	1	.	56520000	56520200	255,0,0
chr12	56732400	56732600	GM12878	1	.	56732400	56732600	255,0,0
chr12	56959600	56959800	GM12878	1	.	56959600	56959800	255,0,0
chr12	57030600	57030800	GM12878	1	.	57030600	57030800	255,0,0
chr12	57480400	57480600	GM12878	1	.	57480400	57480600	255,0,0
chr12	57481600	57481800	GM12878	1	.	57481600	57481800	255,0,0
chr12	57487800	57488000	GM12878	1	.	57487800	57488000	255,0,0
chr12	57576800	57577000	GM12878	1	.	57576800	57577000	255,0,0
chr12	57856400	57856600	GM12878	1	.	57856400	57856600	255,0,0
chr12	57869800	57870000	GM12878	1	.	57869800	57870000	255,0,0
chr12	57871600	57871800	GM12878	1	.	57871600	57871800	255,0,0
chr12	57998400	57998600	GM12878	1	.	57998400	57998600	255,0,0
chr12	57998800	57999000	GM12878	1	.	57998800	57999000	255,0,0
chr12	58135800	58136200	GM12878	1	.	58135800	58136200	255,0,0
chr12	63025600	63026000	GM12878	1	.	63025600	63026000	255,0,0
chr12	65218400	65219000	GM12878	1	.	65218400	65219000	255,0,0
chr12	65337600	65337800	GM12878	1	.	65337600	65337800	255,0,0
chr12	65603600	65603800	GM12878	1	.	65603600	65603800	255,0,0
chr12	66296400	66296600	GM12878	1	.	66296400	66296600	255,0,0
chr12	66460200	66460400	GM12878	1	.	66460200	66460400	255,0,0
chr12	67018600	67018800	GM12878	1	.	67018600	67018800	255,0,0
chr12	67846000	67846200	GM12878	1	.	67846000	67846200	255,0,0
chr12	68024600	68024800	GM12878	1	.	68024600	68024800	255,0,0
chr12	68092600	68093000	GM12878	1	.	68092600	68093000	255,0,0
chr12	68152000	68152200	GM12878	1	.	68152000	68152200	255,0,0
chr12	68569400	68569600	GM12878	1	.	68569400	68569600	255,0,0
chr12	68985600	68985800	GM12878	1	.	68985600	68985800	255,0,0
chr12	75920400	75920600	GM12878	1	.	75920400	75920600	255,0,0
chr12	76371800	76372000	GM12878	1	.	76371800	76372000	255,0,0
chr12	78851800	78852000	GM12878	1	.	78851800	78852000	255,0,0
chr12	80082600	80082800	GM12878	1	.	80082600	80082800	255,0,0
chr12	80391000	80391200	GM12878	1	.	80391000	80391200	255,0,0
chr12	83079600	83079800	GM12878	1	.	83079600	83079800	255,0,0
chr12	85818400	85818600	GM12878	1	.	85818400	85818600	255,0,0
chr12	89434000	89434200	GM12878	1	.	89434000	89434200	255,0,0
chr12	89560400	89560600	GM12878	1	.	89560400	89560600	255,0,0
chr12	89740200	89740600	GM12878	1	.	89740200	89740600	255,0,0
chr12	90183800	90184000	GM12878	1	.	90183800	90184000	255,0,0
chr12	90250400	90250600	GM12878	1	.	90250400	90250600	255,0,0
chr12	90321000	90321200	GM12878	1	.	90321000	90321200	255,0,0
chr12	90647600	90648000	GM12878	1	.	90647600	90648000	255,0,0
chr12	92535400	92535600	GM12878	1	.	92535400	92535600	255,0,0
chr12	92757600	92757800	GM12878	1	.	92757600	92757800	255,0,0
chr12	92797600	92797800	GM12878	1	.	92797600	92797800	255,0,0
chr12	92865400	92865600	GM12878	1	.	92865400	92865600	255,0,0
chr12	92933200	92933400	GM12878	1	.	92933200	92933400	255,0,0
chr12	93489200	93489400	GM12878	1	.	93489200	93489400	255,0,0
chr12	93773800	93774000	GM12878	1	.	93773800	93774000	255,0,0
chr12	93963400	93963600	GM12878	1	.	93963400	93963600	255,0,0
chr12	94241600	94241800	GM12878	1	.	94241600	94241800	255,0,0
chr12	94544400	94544600	GM12878	1	.	94544400	94544600	255,0,0
chr12	94882400	94882600	GM12878	1	.	94882400	94882600	255,0,0
chr12	94954800	94955000	GM12878	1	.	94954800	94955000	255,0,0
chr12	95266800	95267800	GM12878	1	.	95266800	95267800	255,0,0
chr12	95337600	95337800	GM12878	1	.	95337600	95337800	255,0,0
chr12	95482200	95482400	GM12878	1	.	95482200	95482400	255,0,0
chr12	96414200	96414400	GM12878	1	.	96414200	96414400	255,0,0
chr12	96801400	96801800	GM12878	1	.	96801400	96801800	255,0,0
chr12	96944400	96944600	GM12878	1	.	96944400	96944600	255,0,0
chr12	98791400	98791600	GM12878	1	.	98791400	98791600	255,0,0
chr12	101381800	101382000	GM12878	1	.	101381800	101382000	255,0,0
chr12	101389600	101389800	GM12878	1	.	101389600	101389800	255,0,0
chr12	102137600	102137800	GM12878	1	.	102137600	102137800	255,0,0
chr12	102311600	102311800	GM12878	1	.	102311600	102311800	255,0,0
chr12	102437800	102438000	GM12878	1	.	102437800	102438000	255,0,0
chr12	103351600	103351800	GM12878	1	.	103351600	103351800	255,0,0
chr12	103352000	103352600	GM12878	1	.	103352000	103352600	255,0,0
chr12	103479400	103479600	GM12878	1	.	103479400	103479600	255,0,0
chr12	103508200	103508400	GM12878	1	.	103508200	103508400	255,0,0
chr12	104697400	104698000	GM12878	1	.	104697400	104698000	255,0,0
chr12	104872200	104872400	GM12878	1	.	104872200	104872400	255,0,0
chr12	105089400	105089600	GM12878	1	.	105089400	105089600	255,0,0
chr12	105368400	105368800	GM12878	1	.	105368400	105368800	255,0,0
chr12	106115000	106115200	GM12878	1	.	106115000	106115200	255,0,0
chr12	106178000	106178200	GM12878	1	.	106178000	106178200	255,0,0
chr12	108130800	108131000	GM12878	1	.	108130800	108131000	255,0,0
chr12	108729600	108729800	GM12878	1	.	108729600	108729800	255,0,0
chr12	108962600	108962800	GM12878	1	.	108962600	108962800	255,0,0
chr12	109003200	109003600	GM12878	1	.	109003200	109003600	255,0,0
chr12	109011200	109011400	GM12878	1	.	109011200	109011400	255,0,0
chr12	109027600	109027800	GM12878	1	.	109027600	109027800	255,0,0
chr12	109029000	109029200	GM12878	1	.	109029000	109029200	255,0,0
chr12	109166200	109166400	GM12878	1	.	109166200	109166400	255,0,0
chr12	109255800	109256000	GM12878	1	.	109255800	109256000	255,0,0
chr12	110213200	110213400	GM12878	1	.	110213200	110213400	255,0,0
chr12	110283200	110283400	GM12878	1	.	110283200	110283400	255,0,0
chr12	110808800	110809000	GM12878	1	.	110808800	110809000	255,0,0
chr12	111099400	111099600	GM12878	1	.	111099400	111099600	255,0,0
chr12	111127000	111127200	GM12878	1	.	111127000	111127200	255,0,0
chr12	111136200	111136400	GM12878	1	.	111136200	111136400	255,0,0
chr12	111232800	111233000	GM12878	1	.	111232800	111233000	255,0,0
chr12	111325800	111326000	GM12878	1	.	111325800	111326000	255,0,0
chr12	111531400	111531600	GM12878	1	.	111531400	111531600	255,0,0
chr12	111751600	111751800	GM12878	1	.	111751600	111751800	255,0,0
chr12	111834800	111835000	GM12878	1	.	111834800	111835000	255,0,0
chr12	111844800	111845200	GM12878	1	.	111844800	111845200	255,0,0
chr12	111882200	111882400	GM12878	1	.	111882200	111882400	255,0,0
chr12	111882800	111883000	GM12878	1	.	111882800	111883000	255,0,0
chr12	113345200	113345400	GM12878	1	.	113345200	113345400	255,0,0
chr12	113513200	113513600	GM12878	1	.	113513200	113513600	255,0,0
chr12	113524600	113524800	GM12878	1	.	113524600	113524800	255,0,0
chr12	113646000	113646200	GM12878	1	.	113646000	113646200	255,0,0
chr12	115760200	115760400	GM12878	1	.	115760200	115760400	255,0,0
chr12	115813200	115813400	GM12878	1	.	115813200	115813400	255,0,0
chr12	115919000	115919200	GM12878	1	.	115919000	115919200	255,0,0
chr12	115942200	115942400	GM12878	1	.	115942200	115942400	255,0,0
chr12	116561400	116561600	GM12878	1	.	116561400	116561600	255,0,0
chr12	116633000	116633200	GM12878	1	.	116633000	116633200	255,0,0
chr12	116799200	116799400	GM12878	1	.	116799200	116799400	255,0,0
chr12	116975200	116975400	GM12878	1	.	116975200	116975400	255,0,0
chr12	116997000	116997200	GM12878	1	.	116997000	116997200	255,0,0
chr12	116997400	116998000	GM12878	1	.	116997400	116998000	255,0,0
chr12	117115200	117115400	GM12878	1	.	117115200	117115400	255,0,0
chr12	117299200	117299400	GM12878	1	.	117299200	117299400	255,0,0
chr12	117490600	117490800	GM12878	1	.	117490600	117490800	255,0,0
chr12	117580000	117580200	GM12878	1	.	117580000	117580200	255,0,0
chr12	118283400	118283600	GM12878	1	.	118283400	118283600	255,0,0
chr12	118795400	118795600	GM12878	1	.	118795400	118795600	255,0,0
chr12	119120600	119120800	GM12878	1	.	119120600	119120800	255,0,0
chr12	119127600	119128000	GM12878	1	.	119127600	119128000	255,0,0
chr12	120548600	120548800	GM12878	1	.	120548600	120548800	255,0,0
chr12	120570800	120571000	GM12878	1	.	120570800	120571000	255,0,0
chr12	120868400	120868600	GM12878	1	.	120868400	120868600	255,0,0
chr12	121998400	121998600	GM12878	1	.	121998400	121998600	255,0,0
chr12	122014800	122015000	GM12878	1	.	122014800	122015000	255,0,0
chr12	122016800	122017000	GM12878	1	.	122016800	122017000	255,0,0
chr12	122075600	122075800	GM12878	1	.	122075600	122075800	255,0,0
chr12	122231000	122231200	GM12878	1	.	122231000	122231200	255,0,0
chr12	122232000	122232400	GM12878	1	.	122232000	122232400	255,0,0
chr12	122250000	122250200	GM12878	1	.	122250000	122250200	255,0,0
chr12	122365400	122365600	GM12878	1	.	122365400	122365600	255,0,0
chr12	122429200	122429400	GM12878	1	.	122429200	122429400	255,0,0
chr12	122506000	122506200	GM12878	1	.	122506000	122506200	255,0,0
chr12	122519600	122520000	GM12878	1	.	122519600	122520000	255,0,0
chr12	123131400	123131600	GM12878	1	.	123131400	123131600	255,0,0
chr12	123210600	123210800	GM12878	1	.	123210600	123210800	255,0,0
chr12	123372200	123372400	GM12878	1	.	123372200	123372400	255,0,0
chr12	123762800	123763200	GM12878	1	.	123762800	123763200	255,0,0
chr12	123911600	123911800	GM12878	1	.	123911600	123911800	255,0,0
chr12	124016800	124017000	GM12878	1	.	124016800	124017000	255,0,0
chr12	124246800	124247200	GM12878	1	.	124246800	124247200	255,0,0
chr12	124818400	124818600	GM12878	1	.	124818400	124818600	255,0,0
chr12	124941400	124941600	GM12878	1	.	124941400	124941600	255,0,0
chr12	124950800	124951000	GM12878	1	.	124950800	124951000	255,0,0
chr12	124969200	124969400	GM12878	1	.	124969200	124969400	255,0,0
chr12	125053200	125053600	GM12878	1	.	125053200	125053600	255,0,0
chr12	125093800	125094000	GM12878	1	.	125093800	125094000	255,0,0
chr12	125256400	125256600	GM12878	1	.	125256400	125256600	255,0,0
chr12	125599000	125599400	GM12878	1	.	125599000	125599400	255,0,0
chr12	125634400	125634600	GM12878	1	.	125634400	125634600	255,0,0
chr12	125667800	125668000	GM12878	1	.	125667800	125668000	255,0,0
chr12	125815600	125815800	GM12878	1	.	125815600	125815800	255,0,0
chr12	125903600	125903800	GM12878	1	.	125903600	125903800	255,0,0
chr12	127526800	127527000	GM12878	1	.	127526800	127527000	255,0,0
chr12	129399600	129399800	GM12878	1	.	129399600	129399800	255,0,0
chr12	131363800	131364000	GM12878	1	.	131363800	131364000	255,0,0
chr12	131464400	131464800	GM12878	1	.	131464400	131464800	255,0,0
chr12	131545800	131546000	GM12878	1	.	131545800	131546000	255,0,0
chr12	131586400	131586600	GM12878	1	.	131586400	131586600	255,0,0
chr12	131615200	131615400	GM12878	1	.	131615200	131615400	255,0,0
chr12	131984200	131984400	GM12878	1	.	131984200	131984400	255,0,0
chr12	132166800	132167000	GM12878	1	.	132166800	132167000	255,0,0
chr12	133007000	133007200	GM12878	1	.	133007000	133007200	255,0,0
chr12	133021600	133021800	GM12878	1	.	133021600	133021800	255,0,0
chr12	133026200	133026400	GM12878	1	.	133026200	133026400	255,0,0
chr12	133349200	133349400	GM12878	1	.	133349200	133349400	255,0,0
chr13	20161000	20161200	GM12878	1	.	20161000	20161200	255,0,0
chr13	20701800	20702000	GM12878	1	.	20701800	20702000	255,0,0
chr13	20702200	20702400	GM12878	1	.	20702200	20702400	255,0,0
chr13	20737600	20737800	GM12878	1	.	20737600	20737800	255,0,0
chr13	21050000	21050400	GM12878	1	.	21050000	21050400	255,0,0
chr13	21517800	21518000	GM12878	1	.	21517800	21518000	255,0,0
chr13	21685000	21685200	GM12878	1	.	21685000	21685200	255,0,0
chr13	22247800	22248000	GM12878	1	.	22247800	22248000	255,0,0
chr13	22636000	22636200	GM12878	1	.	22636000	22636200	255,0,0
chr13	22689200	22689400	GM12878	1	.	22689200	22689400	255,0,0
chr13	23457600	23457800	GM12878	1	.	23457600	23457800	255,0,0
chr13	23952400	23952600	GM12878	1	.	23952400	23952600	255,0,0
chr13	24144400	24144600	GM12878	1	.	24144400	24144600	255,0,0
chr13	24230800	24231000	GM12878	1	.	24230800	24231000	255,0,0
chr13	24381600	24382000	GM12878	1	.	24381600	24382000	255,0,0
chr13	24848600	24848800	GM12878	1	.	24848600	24848800	255,0,0
chr13	25085200	25085400	GM12878	1	.	25085200	25085400	255,0,0
chr13	27936200	27936400	GM12878	1	.	27936200	27936400	255,0,0
chr13	28029800	28030000	GM12878	1	.	28029800	28030000	255,0,0
chr13	28033600	28034000	GM12878	1	.	28033600	28034000	255,0,0
chr13	28404200	28404400	GM12878	1	.	28404200	28404400	255,0,0
chr13	28674600	28675000	GM12878	1	.	28674600	28675000	255,0,0
chr13	28843000	28843200	GM12878	1	.	28843000	28843200	255,0,0
chr13	28997200	28997400	GM12878	1	.	28997200	28997400	255,0,0
chr13	29004200	29004400	GM12878	1	.	29004200	29004400	255,0,0
chr13	29101800	29102000	GM12878	1	.	29101800	29102000	255,0,0
chr13	29211000	29211200	GM12878	1	.	29211000	29211200	255,0,0
chr13	29655200	29655400	GM12878	1	.	29655200	29655400	255,0,0
chr13	29700200	29700400	GM12878	1	.	29700200	29700400	255,0,0
chr13	30509800	30510000	GM12878	1	.	30509800	30510000	255,0,0
chr13	30706800	30707000	GM12878	1	.	30706800	30707000	255,0,0
chr13	31019800	31020000	GM12878	1	.	31019800	31020000	255,0,0
chr13	31201800	31202000	GM12878	1	.	31201800	31202000	255,0,0
chr13	31309600	31309800	GM12878	1	.	31309600	31309800	255,0,0
chr13	31613400	31613600	GM12878	1	.	31613400	31613600	255,0,0
chr13	31648200	31648400	GM12878	1	.	31648200	31648400	255,0,0
chr13	33590800	33591400	GM12878	1	.	33590800	33591400	255,0,0
chr13	33685200	33685400	GM12878	1	.	33685200	33685400	255,0,0
chr13	33825600	33825800	GM12878	1	.	33825600	33825800	255,0,0
chr13	34303000	34303200	GM12878	1	.	34303000	34303200	255,0,0
chr13	36992200	36992400	GM12878	1	.	36992200	36992400	255,0,0
chr13	40634600	40634800	GM12878	1	.	40634600	40634800	255,0,0
chr13	40781400	40781600	GM12878	1	.	40781400	40781600	255,0,0
chr13	41019600	41020000	GM12878	1	.	41019600	41020000	255,0,0
chr13	41092600	41093000	GM12878	1	.	41092600	41093000	255,0,0
chr13	41579000	41579400	GM12878	1	.	41579000	41579400	255,0,0
chr13	42039400	42039600	GM12878	1	.	42039400	42039600	255,0,0
chr13	42490800	42491000	GM12878	1	.	42490800	42491000	255,0,0
chr13	42951800	42952000	GM12878	1	.	42951800	42952000	255,0,0
chr13	42954600	42954800	GM12878	1	.	42954600	42954800	255,0,0
chr13	43122800	43123200	GM12878	1	.	43122800	43123200	255,0,0
chr13	43148600	43149600	GM12878	1	.	43148600	43149600	255,0,0
chr13	44250600	44250800	GM12878	1	.	44250600	44250800	255,0,0
chr13	44499000	44499200	GM12878	1	.	44499000	44499200	255,0,0
chr13	45941600	45941800	GM12878	1	.	45941600	45941800	255,0,0
chr13	45945200	45945400	GM12878	1	.	45945200	45945400	255,0,0
chr13	46753800	46754000	GM12878	1	.	46753800	46754000	255,0,0
chr13	46756400	46756600	GM12878	1	.	46756400	46756600	255,0,0
chr13	46785800	46786000	GM12878	1	.	46785800	46786000	255,0,0
chr13	46951800	46952000	GM12878	1	.	46951800	46952000	255,0,0
chr13	48652400	48652600	GM12878	1	.	48652400	48652600	255,0,0
chr13	49079800	49080200	GM12878	1	.	49079800	49080200	255,0,0
chr13	49136600	49136800	GM12878	1	.	49136600	49136800	255,0,0
chr13	49153400	49153600	GM12878	1	.	49153400	49153600	255,0,0
chr13	49552200	49552400	GM12878	1	.	49552200	49552400	255,0,0
chr13	49554200	49554400	GM12878	1	.	49554200	49554400	255,0,0
chr13	50181200	50181400	GM12878	1	.	50181200	50181400	255,0,0
chr13	50202600	50202800	GM12878	1	.	50202600	50202800	255,0,0
chr13	50422200	50422400	GM12878	1	.	50422200	50422400	255,0,0
chr13	50798800	50799000	GM12878	1	.	50798800	50799000	255,0,0
chr13	51086800	51087000	GM12878	1	.	51086800	51087000	255,0,0
chr13	51168600	51168800	GM12878	1	.	51168600	51168800	255,0,0
chr13	51905000	51905200	GM12878	1	.	51905000	51905200	255,0,0
chr13	52136400	52136600	GM12878	1	.	52136400	52136600	255,0,0
chr13	52519400	52519600	GM12878	1	.	52519400	52519600	255,0,0
chr13	53382400	53382600	GM12878	1	.	53382400	53382600	255,0,0
chr13	53425600	53426200	GM12878	1	.	53425600	53426200	255,0,0
chr13	53495400	53495600	GM12878	1	.	53495400	53495600	255,0,0
chr13	59161400	59161600	GM12878	1	.	59161400	59161600	255,0,0
chr13	59527800	59528000	GM12878	1	.	59527800	59528000	255,0,0
chr13	60308600	60308800	GM12878	1	.	60308600	60308800	255,0,0
chr13	61165600	61165800	GM12878	1	.	61165600	61165800	255,0,0
chr13	62783800	62784000	GM12878	1	.	62783800	62784000	255,0,0
chr13	65568000	65568200	GM12878	1	.	65568000	65568200	255,0,0
chr13	66712800	66713000	GM12878	1	.	66712800	66713000	255,0,0
chr13	72453400	72453600	GM12878	1	.	72453400	72453600	255,0,0
chr13	73438800	73439200	GM12878	1	.	73438800	73439200	255,0,0
chr13	76289800	76290000	GM12878	1	.	76289800	76290000	255,0,0
chr13	77554400	77554600	GM12878	1	.	77554400	77554600	255,0,0
chr13	78272400	78273000	GM12878	1	.	78272400	78273000	255,0,0
chr13	78596400	78596600	GM12878	1	.	78596400	78596600	255,0,0
chr13	79450400	79450600	GM12878	1	.	79450400	79450600	255,0,0
chr13	79768400	79768600	GM12878	1	.	79768400	79768600	255,0,0
chr13	80611000	80611200	GM12878	1	.	80611000	80611200	255,0,0
chr13	80623000	80623200	GM12878	1	.	80623000	80623200	255,0,0
chr13	81028400	81028600	GM12878	1	.	81028400	81028600	255,0,0
chr13	98639200	98639400	GM12878	1	.	98639200	98639400	255,0,0
chr13	99128800	99129000	GM12878	1	.	99128800	99129000	255,0,0
chr13	99153400	99153600	GM12878	1	.	99153400	99153600	255,0,0
chr13	99796600	99796800	GM12878	1	.	99796600	99796800	255,0,0
chr13	99857000	99857200	GM12878	1	.	99857000	99857200	255,0,0
chr13	99934600	99934800	GM12878	1	.	99934600	99934800	255,0,0
chr13	99948800	99949000	GM12878	1	.	99948800	99949000	255,0,0
chr13	100078000	100078200	GM12878	1	.	100078000	100078200	255,0,0
chr13	100085200	100085400	GM12878	1	.	100085200	100085400	255,0,0
chr13	100195200	100195400	GM12878	1	.	100195200	100195400	255,0,0
chr13	101159400	101159600	GM12878	1	.	101159400	101159600	255,0,0
chr13	103659600	103659800	GM12878	1	.	103659600	103659800	255,0,0
chr13	103929600	103929800	GM12878	1	.	103929600	103929800	255,0,0
chr13	105792200	105792400	GM12878	1	.	105792200	105792400	255,0,0
chr13	107146000	107146200	GM12878	1	.	107146000	107146200	255,0,0
chr13	107188800	107189000	GM12878	1	.	107188800	107189000	255,0,0
chr13	108867800	108868000	GM12878	1	.	108867800	108868000	255,0,0
chr13	108922400	108922600	GM12878	1	.	108922400	108922600	255,0,0
chr13	109784000	109784200	GM12878	1	.	109784000	109784200	255,0,0
chr13	109814600	109814800	GM12878	1	.	109814600	109814800	255,0,0
chr13	110874600	110874800	GM12878	1	.	110874600	110874800	255,0,0
chr13	111123600	111123800	GM12878	1	.	111123600	111123800	255,0,0
chr13	111124200	111124400	GM12878	1	.	111124200	111124400	255,0,0
chr13	111128000	111128200	GM12878	1	.	111128000	111128200	255,0,0
chr13	111178000	111178400	GM12878	1	.	111178000	111178400	255,0,0
chr13	111228200	111228400	GM12878	1	.	111228200	111228400	255,0,0
chr13	111310600	111310800	GM12878	1	.	111310600	111310800	255,0,0
chr13	111581600	111581800	GM12878	1	.	111581600	111581800	255,0,0
chr13	111837200	111837400	GM12878	1	.	111837200	111837400	255,0,0
chr13	113238000	113238200	GM12878	1	.	113238000	113238200	255,0,0
chr13	113295200	113295400	GM12878	1	.	113295200	113295400	255,0,0
chr13	113422200	113422400	GM12878	1	.	113422200	113422400	255,0,0
chr13	113808200	113808400	GM12878	1	.	113808200	113808400	255,0,0
chr13	114100400	114100600	GM12878	1	.	114100400	114100600	255,0,0
chr13	114428000	114428200	GM12878	1	.	114428000	114428200	255,0,0
chr13	114520000	114520200	GM12878	1	.	114520000	114520200	255,0,0
chr13	114790200	114790400	GM12878	1	.	114790200	114790400	255,0,0
chr13	114809000	114809200	GM12878	1	.	114809000	114809200	255,0,0
chr13	114814400	114814800	GM12878	1	.	114814400	114814800	255,0,0
chr13	114866400	114866600	GM12878	1	.	114866400	114866600	255,0,0
chr14	20811200	20811400	GM12878	1	.	20811200	20811400	255,0,0
chr14	20896000	20896200	GM12878	1	.	20896000	20896200	255,0,0
chr14	21539600	21540000	GM12878	1	.	21539600	21540000	255,0,0
chr14	21853400	21853800	GM12878	1	.	21853400	21853800	255,0,0
chr14	22539400	22539600	GM12878	1	.	22539400	22539600	255,0,0
chr14	22901600	22901800	GM12878	1	.	22901600	22901800	255,0,0
chr14	23025200	23025600	GM12878	1	.	23025200	23025600	255,0,0
chr14	23291800	23292200	GM12878	1	.	23291800	23292200	255,0,0
chr14	23710000	23710200	GM12878	1	.	23710000	23710200	255,0,0
chr14	24743400	24743600	GM12878	1	.	24743400	24743600	255,0,0
chr14	24779800	24780000	GM12878	1	.	24779800	24780000	255,0,0
chr14	29300400	29300600	GM12878	1	.	29300400	29300600	255,0,0
chr14	32902400	32902600	GM12878	1	.	32902400	32902600	255,0,0
chr14	35180400	35180600	GM12878	1	.	35180400	35180600	255,0,0
chr14	35864600	35864800	GM12878	1	.	35864600	35864800	255,0,0
chr14	36158200	36158400	GM12878	1	.	36158200	36158400	255,0,0
chr14	36325400	36325600	GM12878	1	.	36325400	36325600	255,0,0
chr14	39938600	39938800	GM12878	1	.	39938600	39938800	255,0,0
chr14	40232400	40232600	GM12878	1	.	40232400	40232600	255,0,0
chr14	40237800	40238000	GM12878	1	.	40237800	40238000	255,0,0
chr14	50438000	50438200	GM12878	1	.	50438000	50438200	255,0,0
chr14	50470200	50470400	GM12878	1	.	50470200	50470400	255,0,0
chr14	50531800	50532000	GM12878	1	.	50531800	50532000	255,0,0
chr14	51342200	51342400	GM12878	1	.	51342200	51342400	255,0,0
chr14	52327200	52327600	GM12878	1	.	52327200	52327600	255,0,0
chr14	52791800	52792000	GM12878	1	.	52791800	52792000	255,0,0
chr14	53777200	53777400	GM12878	1	.	53777200	53777400	255,0,0
chr14	54037200	54037400	GM12878	1	.	54037200	54037400	255,0,0
chr14	54080400	54080800	GM12878	1	.	54080400	54080800	255,0,0
chr14	54095600	54095800	GM12878	1	.	54095600	54095800	255,0,0
chr14	54349400	54349600	GM12878	1	.	54349400	54349600	255,0,0
chr14	54734000	54734200	GM12878	1	.	54734000	54734200	255,0,0
chr14	55240800	55241000	GM12878	1	.	55240800	55241000	255,0,0
chr14	55569000	55569200	GM12878	1	.	55569000	55569200	255,0,0
chr14	55821400	55821600	GM12878	1	.	55821400	55821600	255,0,0
chr14	57832800	57833000	GM12878	1	.	57832800	57833000	255,0,0
chr14	59768200	59768400	GM12878	1	.	59768200	59768400	255,0,0
chr14	60794400	60794800	GM12878	1	.	60794400	60794800	255,0,0
chr14	61547400	61547600	GM12878	1	.	61547400	61547600	255,0,0
chr14	62035400	62035600	GM12878	1	.	62035400	62035600	255,0,0
chr14	62339200	62339400	GM12878	1	.	62339200	62339400	255,0,0
chr14	62547800	62548000	GM12878	1	.	62547800	62548000	255,0,0
chr14	64676200	64676600	GM12878	1	.	64676200	64676600	255,0,0
chr14	64912400	64912600	GM12878	1	.	64912400	64912600	255,0,0
chr14	64930000	64930200	GM12878	1	.	64930000	64930200	255,0,0
chr14	65636200	65636400	GM12878	1	.	65636200	65636400	255,0,0
chr14	65754000	65754200	GM12878	1	.	65754000	65754200	255,0,0
chr14	66607000	66607200	GM12878	1	.	66607000	66607200	255,0,0
chr14	66826200	66826400	GM12878	1	.	66826200	66826400	255,0,0
chr14	66832200	66832400	GM12878	1	.	66832200	66832400	255,0,0
chr14	67955000	67955200	GM12878	1	.	67955000	67955200	255,0,0
chr14	67955400	67955600	GM12878	1	.	67955400	67955600	255,0,0
chr14	68735000	68735200	GM12878	1	.	68735000	68735200	255,0,0
chr14	68779800	68780000	GM12878	1	.	68779800	68780000	255,0,0
chr14	68847000	68847200	GM12878	1	.	68847000	68847200	255,0,0
chr14	68868600	68868800	GM12878	1	.	68868600	68868800	255,0,0
chr14	68973600	68973800	GM12878	1	.	68973600	68973800	255,0,0
chr14	69089600	69089800	GM12878	1	.	69089600	69089800	255,0,0
chr14	69131000	69131200	GM12878	1	.	69131000	69131200	255,0,0
chr14	69149600	69149800	GM12878	1	.	69149600	69149800	255,0,0
chr14	69152200	69152600	GM12878	1	.	69152200	69152600	255,0,0
chr14	69208600	69209000	GM12878	1	.	69208600	69209000	255,0,0
chr14	69255800	69256000	GM12878	1	.	69255800	69256000	255,0,0
chr14	69261200	69261400	GM12878	1	.	69261200	69261400	255,0,0
chr14	69281400	69281600	GM12878	1	.	69281400	69281600	255,0,0
chr14	69728000	69728200	GM12878	1	.	69728000	69728200	255,0,0
chr14	69784600	69784800	GM12878	1	.	69784600	69784800	255,0,0
chr14	70160000	70160200	GM12878	1	.	70160000	70160200	255,0,0
chr14	70193600	70194000	GM12878	1	.	70193600	70194000	255,0,0
chr14	70494600	70494800	GM12878	1	.	70494600	70494800	255,0,0
chr14	70653600	70653800	GM12878	1	.	70653600	70653800	255,0,0
chr14	71069000	71069200	GM12878	1	.	71069000	71069200	255,0,0
chr14	71865800	71866000	GM12878	1	.	71865800	71866000	255,0,0
chr14	72022400	72022600	GM12878	1	.	72022400	72022600	255,0,0
chr14	72219800	72220000	GM12878	1	.	72219800	72220000	255,0,0
chr14	72399000	72399200	GM12878	1	.	72399000	72399200	255,0,0
chr14	72910800	72911200	GM12878	1	.	72910800	72911200	255,0,0
chr14	72943600	72943800	GM12878	1	.	72943600	72943800	255,0,0
chr14	73180800	73181000	GM12878	1	.	73180800	73181000	255,0,0
chr14	73330000	73330200	GM12878	1	.	73330000	73330200	255,0,0
chr14	74210400	74210600	GM12878	1	.	74210400	74210600	255,0,0
chr14	74237400	74237600	GM12878	1	.	74237400	74237600	255,0,0
chr14	75151200	75151400	GM12878	1	.	75151200	75151400	255,0,0
chr14	75302400	75302600	GM12878	1	.	75302400	75302600	255,0,0
chr14	75655400	75655600	GM12878	1	.	75655400	75655600	255,0,0
chr14	75716200	75716400	GM12878	1	.	75716200	75716400	255,0,0
chr14	75741600	75741800	GM12878	1	.	75741600	75741800	255,0,0
chr14	75886200	75886400	GM12878	1	.	75886200	75886400	255,0,0
chr14	75920600	75920800	GM12878	1	.	75920600	75920800	255,0,0
chr14	75958000	75958200	GM12878	1	.	75958000	75958200	255,0,0
chr14	75988600	75988800	GM12878	1	.	75988600	75988800	255,0,0
chr14	76702600	76702800	GM12878	1	.	76702600	76702800	255,0,0
chr14	76819200	76819400	GM12878	1	.	76819200	76819400	255,0,0
chr14	77371400	77371600	GM12878	1	.	77371400	77371600	255,0,0
chr14	77375200	77375400	GM12878	1	.	77375200	77375400	255,0,0
chr14	77386400	77386600	GM12878	1	.	77386400	77386600	255,0,0
chr14	77413600	77413800	GM12878	1	.	77413600	77413800	255,0,0
chr14	77428200	77428600	GM12878	1	.	77428200	77428600	255,0,0
chr14	77488600	77488800	GM12878	1	.	77488600	77488800	255,0,0
chr14	77499200	77499400	GM12878	1	.	77499200	77499400	255,0,0
chr14	77502800	77503000	GM12878	1	.	77502800	77503000	255,0,0
chr14	77506400	77506800	GM12878	1	.	77506400	77506800	255,0,0
chr14	77519600	77519800	GM12878	1	.	77519600	77519800	255,0,0
chr14	77547800	77548000	GM12878	1	.	77547800	77548000	255,0,0
chr14	77945200	77945400	GM12878	1	.	77945200	77945400	255,0,0
chr14	78869800	78870000	GM12878	1	.	78869800	78870000	255,0,0
chr14	79400400	79400600	GM12878	1	.	79400400	79400600	255,0,0
chr14	81053600	81053800	GM12878	1	.	81053600	81053800	255,0,0
chr14	81921200	81921400	GM12878	1	.	81921200	81921400	255,0,0
chr14	81937600	81937800	GM12878	1	.	81937600	81937800	255,0,0
chr14	86709600	86709800	GM12878	1	.	86709600	86709800	255,0,0
chr14	88790000	88790200	GM12878	1	.	88790000	88790200	255,0,0
chr14	89506800	89507000	GM12878	1	.	89506800	89507000	255,0,0
chr14	89770400	89770600	GM12878	1	.	89770400	89770600	255,0,0
chr14	89969800	89970000	GM12878	1	.	89969800	89970000	255,0,0
chr14	89971000	89971200	GM12878	1	.	89971000	89971200	255,0,0
chr14	90187400	90187600	GM12878	1	.	90187400	90187600	255,0,0
chr14	90866000	90866200	GM12878	1	.	90866000	90866200	255,0,0
chr14	91075200	91075400	GM12878	1	.	91075200	91075400	255,0,0
chr14	91287400	91287600	GM12878	1	.	91287400	91287600	255,0,0
chr14	91833600	91833800	GM12878	1	.	91833600	91833800	255,0,0
chr14	91840000	91840200	GM12878	1	.	91840000	91840200	255,0,0
chr14	91863800	91864000	GM12878	1	.	91863800	91864000	255,0,0
chr14	91866400	91866600	GM12878	1	.	91866400	91866600	255,0,0
chr14	91885200	91885400	GM12878	1	.	91885200	91885400	255,0,0
chr14	91961800	91962000	GM12878	1	.	91961800	91962000	255,0,0
chr14	92906000	92906200	GM12878	1	.	92906000	92906200	255,0,0
chr14	93049400	93049600	GM12878	1	.	93049400	93049600	255,0,0
chr14	93117600	93117800	GM12878	1	.	93117600	93117800	255,0,0
chr14	93143600	93143800	GM12878	1	.	93143600	93143800	255,0,0
chr14	93170800	93171000	GM12878	1	.	93170800	93171000	255,0,0
chr14	93196400	93196600	GM12878	1	.	93196400	93196600	255,0,0
chr14	93418400	93418600	GM12878	1	.	93418400	93418600	255,0,0
chr14	93700400	93700600	GM12878	1	.	93700400	93700600	255,0,0
chr14	93842200	93842400	GM12878	1	.	93842200	93842400	255,0,0
chr14	94276000	94276200	GM12878	1	.	94276000	94276200	255,0,0
chr14	94423400	94423600	GM12878	1	.	94423400	94423600	255,0,0
chr14	94425800	94426000	GM12878	1	.	94425800	94426000	255,0,0
chr14	95732000	95732200	GM12878	1	.	95732000	95732200	255,0,0
chr14	95794200	95794600	GM12878	1	.	95794200	95794600	255,0,0
chr14	95999800	96000000	GM12878	1	.	95999800	96000000	255,0,0
chr14	96027400	96027600	GM12878	1	.	96027400	96027600	255,0,0
chr14	96192400	96192600	GM12878	1	.	96192400	96192600	255,0,0
chr14	96567000	96567200	GM12878	1	.	96567000	96567200	255,0,0
chr14	96661000	96661400	GM12878	1	.	96661000	96661400	255,0,0
chr14	97207800	97208000	GM12878	1	.	97207800	97208000	255,0,0
chr14	97572600	97572800	GM12878	1	.	97572600	97572800	255,0,0
chr14	97772800	97773000	GM12878	1	.	97772800	97773000	255,0,0
chr14	98087000	98087200	GM12878	1	.	98087000	98087200	255,0,0
chr14	98664800	98665000	GM12878	1	.	98664800	98665000	255,0,0
chr14	98676800	98677000	GM12878	1	.	98676800	98677000	255,0,0
chr14	100095200	100095400	GM12878	1	.	100095200	100095400	255,0,0
chr14	100462200	100462400	GM12878	1	.	100462200	100462400	255,0,0
chr14	100625800	100626000	GM12878	1	.	100625800	100626000	255,0,0
chr14	101106800	101107000	GM12878	1	.	101106800	101107000	255,0,0
chr14	102237400	102237600	GM12878	1	.	102237400	102237600	255,0,0
chr14	102343000	102343200	GM12878	1	.	102343000	102343200	255,0,0
chr14	102459200	102459400	GM12878	1	.	102459200	102459400	255,0,0
chr14	102569400	102569600	GM12878	1	.	102569400	102569600	255,0,0
chr14	102780600	102780800	GM12878	1	.	102780600	102780800	255,0,0
chr14	102991000	102991200	GM12878	1	.	102991000	102991200	255,0,0
chr14	103061000	103061200	GM12878	1	.	103061000	103061200	255,0,0
chr14	103077800	103078000	GM12878	1	.	103077800	103078000	255,0,0
chr14	103368000	103368400	GM12878	1	.	103368000	103368400	255,0,0
chr14	103412800	103413000	GM12878	1	.	103412800	103413000	255,0,0
chr14	103544600	103544800	GM12878	1	.	103544600	103544800	255,0,0
chr14	103557800	103558000	GM12878	1	.	103557800	103558000	255,0,0
chr14	103571400	103571600	GM12878	1	.	103571400	103571600	255,0,0
chr14	103575400	103575600	GM12878	1	.	103575400	103575600	255,0,0
chr14	103759200	103759400	GM12878	1	.	103759200	103759400	255,0,0
chr14	104145800	104146000	GM12878	1	.	104145800	104146000	255,0,0
chr14	104544400	104544600	GM12878	1	.	104544400	104544600	255,0,0
chr14	105030400	105030600	GM12878	1	.	105030400	105030600	255,0,0
chr14	105126400	105126600	GM12878	1	.	105126400	105126600	255,0,0
chr14	105175000	105175200	GM12878	1	.	105175000	105175200	255,0,0
chr14	105212600	105212800	GM12878	1	.	105212600	105212800	255,0,0
chr14	105235000	105235200	GM12878	1	.	105235000	105235200	255,0,0
chr14	105338400	105338600	GM12878	1	.	105338400	105338600	255,0,0
chr14	105393000	105393200	GM12878	1	.	105393000	105393200	255,0,0
chr14	105442600	105442800	GM12878	1	.	105442600	105442800	255,0,0
chr14	105512000	105512400	GM12878	1	.	105512000	105512400	255,0,0
chr14	105530000	105530200	GM12878	1	.	105530000	105530200	255,0,0
chr14	105553200	105553400	GM12878	1	.	105553200	105553400	255,0,0
chr14	105953800	105954200	GM12878	1	.	105953800	105954200	255,0,0
chr14	106048200	106048600	GM12878	1	.	106048200	106048600	255,0,0
chr14	106052200	106052400	GM12878	1	.	106052200	106052400	255,0,0
chr14	106179200	106179400	GM12878	1	.	106179200	106179400	255,0,0
chr14	106328200	106328600	GM12878	1	.	106328200	106328600	255,0,0
chr14	106374400	106374800	GM12878	1	.	106374400	106374800	255,0,0
chr14	106573000	106573200	GM12878	1	.	106573000	106573200	255,0,0
chr14	106829400	106829600	GM12878	1	.	106829400	106829600	255,0,0
chr14	107083000	107083200	GM12878	1	.	107083000	107083200	255,0,0
chr14	107154800	107155200	GM12878	1	.	107154800	107155200	255,0,0
chr14	107175200	107175400	GM12878	1	.	107175200	107175400	255,0,0
chr14	107183200	107183400	GM12878	1	.	107183200	107183400	255,0,0
chr14	107198800	107199000	GM12878	1	.	107198800	107199000	255,0,0
chr14	107253000	107253200	GM12878	1	.	107253000	107253200	255,0,0
chr14	107280800	107281000	GM12878	1	.	107280800	107281000	255,0,0
chr15	22436200	22436400	GM12878	1	.	22436200	22436400	255,0,0
chr15	22461000	22461200	GM12878	1	.	22461000	22461200	255,0,0
chr15	22511200	22511400	GM12878	1	.	22511200	22511400	255,0,0
chr15	26038600	26038800	GM12878	1	.	26038600	26038800	255,0,0
chr15	26056800	26057000	GM12878	1	.	26056800	26057000	255,0,0
chr15	28381400	28381600	GM12878	1	.	28381400	28381600	255,0,0
chr15	29396000	29396200	GM12878	1	.	29396000	29396200	255,0,0
chr15	29621600	29621800	GM12878	1	.	29621600	29621800	255,0,0
chr15	31135400	31135600	GM12878	1	.	31135400	31135600	255,0,0
chr15	31186800	31187000	GM12878	1	.	31186800	31187000	255,0,0
chr15	31296600	31296800	GM12878	1	.	31296600	31296800	255,0,0
chr15	31493000	31493200	GM12878	1	.	31493000	31493200	255,0,0
chr15	31508000	31508400	GM12878	1	.	31508000	31508400	255,0,0
chr15	31528400	31528600	GM12878	1	.	31528400	31528600	255,0,0
chr15	31558600	31559000	GM12878	1	.	31558600	31559000	255,0,0
chr15	31645400	31645800	GM12878	1	.	31645400	31645800	255,0,0
chr15	31653600	31654000	GM12878	1	.	31653600	31654000	255,0,0
chr15	33200800	33201000	GM12878	1	.	33200800	33201000	255,0,0
chr15	33963800	33964000	GM12878	1	.	33963800	33964000	255,0,0
chr15	35428800	35429000	GM12878	1	.	35428800	35429000	255,0,0
chr15	36822000	36822200	GM12878	1	.	36822000	36822200	255,0,0
chr15	36909800	36910000	GM12878	1	.	36909800	36910000	255,0,0
chr15	38295200	38295400	GM12878	1	.	38295200	38295400	255,0,0
chr15	38377400	38377600	GM12878	1	.	38377400	38377600	255,0,0
chr15	38378200	38378400	GM12878	1	.	38378200	38378400	255,0,0
chr15	38422200	38422400	GM12878	1	.	38422200	38422400	255,0,0
chr15	39719400	39719600	GM12878	1	.	39719400	39719600	255,0,0
chr15	39872400	39872800	GM12878	1	.	39872400	39872800	255,0,0
chr15	40347000	40347200	GM12878	1	.	40347000	40347200	255,0,0
chr15	40361400	40361600	GM12878	1	.	40361400	40361600	255,0,0
chr15	40385600	40385800	GM12878	1	.	40385600	40385800	255,0,0
chr15	40391000	40391200	GM12878	1	.	40391000	40391200	255,0,0
chr15	40397400	40397600	GM12878	1	.	40397400	40397600	255,0,0
chr15	40408000	40408200	GM12878	1	.	40408000	40408200	255,0,0
chr15	40714200	40714400	GM12878	1	.	40714200	40714400	255,0,0
chr15	40836200	40836400	GM12878	1	.	40836200	40836400	255,0,0
chr15	41062600	41062800	GM12878	1	.	41062600	41062800	255,0,0
chr15	41075000	41075200	GM12878	1	.	41075000	41075200	255,0,0
chr15	41139600	41139800	GM12878	1	.	41139600	41139800	255,0,0
chr15	41198600	41198800	GM12878	1	.	41198600	41198800	255,0,0
chr15	41199200	41199400	GM12878	1	.	41199200	41199400	255,0,0
chr15	41199600	41199800	GM12878	1	.	41199600	41199800	255,0,0
chr15	44068400	44068600	GM12878	1	.	44068400	44068600	255,0,0
chr15	44677400	44677600	GM12878	1	.	44677400	44677600	255,0,0
chr15	45002400	45002600	GM12878	1	.	45002400	45002600	255,0,0
chr15	45007600	45007800	GM12878	1	.	45007600	45007800	255,0,0
chr15	45145600	45145800	GM12878	1	.	45145600	45145800	255,0,0
chr15	45337600	45337800	GM12878	1	.	45337600	45337800	255,0,0
chr15	45480800	45481000	GM12878	1	.	45480800	45481000	255,0,0
chr15	45722600	45722800	GM12878	1	.	45722600	45722800	255,0,0
chr15	46590000	46590200	GM12878	1	.	46590000	46590200	255,0,0
chr15	46604400	46604600	GM12878	1	.	46604400	46604600	255,0,0
chr15	47027400	47027600	GM12878	1	.	47027400	47027600	255,0,0
chr15	48106200	48106400	GM12878	1	.	48106200	48106400	255,0,0
chr15	48254000	48254200	GM12878	1	.	48254000	48254200	255,0,0
chr15	50296000	50296200	GM12878	1	.	50296000	50296200	255,0,0
chr15	51917600	51917800	GM12878	1	.	51917600	51917800	255,0,0
chr15	52404600	52404800	GM12878	1	.	52404600	52404800	255,0,0
chr15	52758400	52758600	GM12878	1	.	52758400	52758600	255,0,0
chr15	52774200	52774400	GM12878	1	.	52774200	52774400	255,0,0
chr15	53072600	53072800	GM12878	1	.	53072600	53072800	255,0,0
chr15	54856400	54856600	GM12878	1	.	54856400	54856600	255,0,0
chr15	56664000	56664200	GM12878	1	.	56664000	56664200	255,0,0
chr15	57243400	57243600	GM12878	1	.	57243400	57243600	255,0,0
chr15	57598800	57599000	GM12878	1	.	57598800	57599000	255,0,0
chr15	59592600	59592800	GM12878	1	.	59592600	59592800	255,0,0
chr15	61088200	61088400	GM12878	1	.	61088200	61088400	255,0,0
chr15	61209200	61209400	GM12878	1	.	61209200	61209400	255,0,0
chr15	63919200	63919400	GM12878	1	.	63919200	63919400	255,0,0
chr15	64716200	64716400	GM12878	1	.	64716200	64716400	255,0,0
chr15	64722600	64722800	GM12878	1	.	64722600	64722800	255,0,0
chr15	64799600	64800000	GM12878	1	.	64799600	64800000	255,0,0
chr15	65102200	65102400	GM12878	1	.	65102200	65102400	255,0,0
chr15	65135400	65135600	GM12878	1	.	65135400	65135600	255,0,0
chr15	65197800	65198000	GM12878	1	.	65197800	65198000	255,0,0
chr15	65678000	65678200	GM12878	1	.	65678000	65678200	255,0,0
chr15	65998000	65998200	GM12878	1	.	65998000	65998200	255,0,0
chr15	66111400	66111600	GM12878	1	.	66111400	66111600	255,0,0
chr15	66274600	66274800	GM12878	1	.	66274600	66274800	255,0,0
chr15	66446400	66446600	GM12878	1	.	66446400	66446600	255,0,0
chr15	66580000	66580200	GM12878	1	.	66580000	66580200	255,0,0
chr15	66683000	66683200	GM12878	1	.	66683000	66683200	255,0,0
chr15	66764600	66764800	GM12878	1	.	66764600	66764800	255,0,0
chr15	66896000	66896200	GM12878	1	.	66896000	66896200	255,0,0
chr15	67006600	67006800	GM12878	1	.	67006600	67006800	255,0,0
chr15	67158600	67158800	GM12878	1	.	67158600	67158800	255,0,0
chr15	67373400	67373600	GM12878	1	.	67373400	67373600	255,0,0
chr15	67378200	67378400	GM12878	1	.	67378200	67378400	255,0,0
chr15	67383800	67384000	GM12878	1	.	67383800	67384000	255,0,0
chr15	67402000	67402200	GM12878	1	.	67402000	67402200	255,0,0
chr15	67832000	67832200	GM12878	1	.	67832000	67832200	255,0,0
chr15	67857000	67857200	GM12878	1	.	67857000	67857200	255,0,0
chr15	68076800	68077000	GM12878	1	.	68076800	68077000	255,0,0
chr15	68126200	68126400	GM12878	1	.	68126200	68126400	255,0,0
chr15	68155800	68156000	GM12878	1	.	68155800	68156000	255,0,0
chr15	68177000	68177400	GM12878	1	.	68177000	68177400	255,0,0
chr15	69687000	69687200	GM12878	1	.	69687000	69687200	255,0,0
chr15	70051400	70051600	GM12878	1	.	70051400	70051600	255,0,0
chr15	70053200	70053400	GM12878	1	.	70053200	70053400	255,0,0
chr15	70272200	70272400	GM12878	1	.	70272200	70272400	255,0,0
chr15	70307200	70307600	GM12878	1	.	70307200	70307600	255,0,0
chr15	70405800	70406000	GM12878	1	.	70405800	70406000	255,0,0
chr15	70593000	70593200	GM12878	1	.	70593000	70593200	255,0,0
chr15	70785200	70785400	GM12878	1	.	70785200	70785400	255,0,0
chr15	72095200	72095400	GM12878	1	.	72095200	72095400	255,0,0
chr15	72433800	72434000	GM12878	1	.	72433800	72434000	255,0,0
chr15	72448200	72448600	GM12878	1	.	72448200	72448600	255,0,0
chr15	72605000	72605200	GM12878	1	.	72605000	72605200	255,0,0
chr15	73989400	73989800	GM12878	1	.	73989400	73989800	255,0,0
chr15	74243600	74243800	GM12878	1	.	74243600	74243800	255,0,0
chr15	74420000	74420200	GM12878	1	.	74420000	74420200	255,0,0
chr15	74428600	74428800	GM12878	1	.	74428600	74428800	255,0,0
chr15	74615000	74615200	GM12878	1	.	74615000	74615200	255,0,0
chr15	74679600	74679800	GM12878	1	.	74679600	74679800	255,0,0
chr15	74688800	74689000	GM12878	1	.	74688800	74689000	255,0,0
chr15	74695400	74695600	GM12878	1	.	74695400	74695600	255,0,0
chr15	74696400	74696600	GM12878	1	.	74696400	74696600	255,0,0
chr15	74724000	74724200	GM12878	1	.	74724000	74724200	255,0,0
chr15	75069800	75070000	GM12878	1	.	75069800	75070000	255,0,0
chr15	75079800	75080000	GM12878	1	.	75079800	75080000	255,0,0
chr15	75090800	75091000	GM12878	1	.	75090800	75091000	255,0,0
chr15	75162400	75162600	GM12878	1	.	75162400	75162600	255,0,0
chr15	75301400	75301600	GM12878	1	.	75301400	75301600	255,0,0
chr15	75335400	75335800	GM12878	1	.	75335400	75335800	255,0,0
chr15	75446000	75446200	GM12878	1	.	75446000	75446200	255,0,0
chr15	75497200	75497400	GM12878	1	.	75497200	75497400	255,0,0
chr15	75642400	75642600	GM12878	1	.	75642400	75642600	255,0,0
chr15	75976200	75976400	GM12878	1	.	75976200	75976400	255,0,0
chr15	76050800	76051000	GM12878	1	.	76050800	76051000	255,0,0
chr15	76349400	76349600	GM12878	1	.	76349400	76349600	255,0,0
chr15	76352600	76353000	GM12878	1	.	76352600	76353000	255,0,0
chr15	76483200	76483400	GM12878	1	.	76483200	76483400	255,0,0
chr15	76628200	76628400	GM12878	1	.	76628200	76628400	255,0,0
chr15	77003800	77004000	GM12878	1	.	77003800	77004000	255,0,0
chr15	77323800	77324000	GM12878	1	.	77323800	77324000	255,0,0
chr15	77474000	77474400	GM12878	1	.	77474000	77474400	255,0,0
chr15	77480200	77480400	GM12878	1	.	77480200	77480400	255,0,0
chr15	77789200	77789400	GM12878	1	.	77789200	77789400	255,0,0
chr15	77830400	77830600	GM12878	1	.	77830400	77830600	255,0,0
chr15	77835800	77836000	GM12878	1	.	77835800	77836000	255,0,0
chr15	78283000	78283200	GM12878	1	.	78283000	78283200	255,0,0
chr15	78292400	78292600	GM12878	1	.	78292400	78292600	255,0,0
chr15	79049200	79049400	GM12878	1	.	79049200	79049400	255,0,0
chr15	79054000	79054200	GM12878	1	.	79054000	79054200	255,0,0
chr15	79399600	79399800	GM12878	1	.	79399600	79399800	255,0,0
chr15	79888400	79888600	GM12878	1	.	79888400	79888600	255,0,0
chr15	80465800	80466000	GM12878	1	.	80465800	80466000	255,0,0
chr15	81116400	81116600	GM12878	1	.	81116400	81116600	255,0,0
chr15	81586200	81586400	GM12878	1	.	81586200	81586400	255,0,0
chr15	83619600	83619800	GM12878	1	.	83619600	83619800	255,0,0
chr15	85141600	85141800	GM12878	1	.	85141600	85141800	255,0,0
chr15	85873000	85873200	GM12878	1	.	85873000	85873200	255,0,0
chr15	85904600	85904800	GM12878	1	.	85904600	85904800	255,0,0
chr15	89182200	89182400	GM12878	1	.	89182200	89182400	255,0,0
chr15	89185000	89185200	GM12878	1	.	89185000	89185200	255,0,0
chr15	89200000	89200400	GM12878	1	.	89200000	89200400	255,0,0
chr15	89942800	89943400	GM12878	1	.	89942800	89943400	255,0,0
chr15	89954800	89955000	GM12878	1	.	89954800	89955000	255,0,0
chr15	89959600	89959800	GM12878	1	.	89959600	89959800	255,0,0
chr15	89974000	89974200	GM12878	1	.	89974000	89974200	255,0,0
chr15	89984800	89985000	GM12878	1	.	89984800	89985000	255,0,0
chr15	90602800	90603000	GM12878	1	.	90602800	90603000	255,0,0
chr15	90640800	90641000	GM12878	1	.	90640800	90641000	255,0,0
chr15	90705200	90705400	GM12878	1	.	90705200	90705400	255,0,0
chr15	90956000	90956200	GM12878	1	.	90956000	90956200	255,0,0
chr15	91229800	91230000	GM12878	1	.	91229800	91230000	255,0,0
chr15	91237000	91237200	GM12878	1	.	91237000	91237200	255,0,0
chr15	91396200	91396400	GM12878	1	.	91396200	91396400	255,0,0
chr15	91525000	91525200	GM12878	1	.	91525000	91525200	255,0,0
chr15	91643400	91643600	GM12878	1	.	91643400	91643600	255,0,0
chr15	93276600	93276800	GM12878	1	.	93276600	93276800	255,0,0
chr15	93363600	93363800	GM12878	1	.	93363600	93363800	255,0,0
chr15	93586400	93586600	GM12878	1	.	93586400	93586600	255,0,0
chr15	95990200	95990400	GM12878	1	.	95990200	95990400	255,0,0
chr15	96407800	96408000	GM12878	1	.	96407800	96408000	255,0,0
chr15	99640800	99641000	GM12878	1	.	99640800	99641000	255,0,0
chr15	99864600	99864800	GM12878	1	.	99864600	99864800	255,0,0
chr15	99993000	99993400	GM12878	1	.	99993000	99993400	255,0,0
chr15	100466400	100466600	GM12878	1	.	100466400	100466600	255,0,0
chr15	100468600	100468800	GM12878	1	.	100468600	100468800	255,0,0
chr15	101243400	101243600	GM12878	1	.	101243400	101243600	255,0,0
chr15	102040200	102040400	GM12878	1	.	102040200	102040400	255,0,0
chr16	115800	116000	GM12878	1	.	115800	116000	255,0,0
chr16	147000	147200	GM12878	1	.	147000	147200	255,0,0
chr16	375000	375200	GM12878	1	.	375000	375200	255,0,0
chr16	377400	377600	GM12878	1	.	377400	377600	255,0,0
chr16	616800	617000	GM12878	1	.	616800	617000	255,0,0
chr16	928400	928600	GM12878	1	.	928400	928600	255,0,0
chr16	1153000	1153200	GM12878	1	.	1153000	1153200	255,0,0
chr16	1392600	1392800	GM12878	1	.	1392600	1392800	255,0,0
chr16	2073200	2073400	GM12878	1	.	2073200	2073400	255,0,0
chr16	2094000	2094200	GM12878	1	.	2094000	2094200	255,0,0
chr16	2518800	2519000	GM12878	1	.	2518800	2519000	255,0,0
chr16	2537200	2537400	GM12878	1	.	2537200	2537400	255,0,0
chr16	2557200	2557400	GM12878	1	.	2557200	2557400	255,0,0
chr16	2737200	2737400	GM12878	1	.	2737200	2737400	255,0,0
chr16	2892600	2892800	GM12878	1	.	2892600	2892800	255,0,0
chr16	3013400	3013600	GM12878	1	.	3013400	3013600	255,0,0
chr16	3078200	3078400	GM12878	1	.	3078200	3078400	255,0,0
chr16	3096200	3096400	GM12878	1	.	3096200	3096400	255,0,0
chr16	3125000	3125200	GM12878	1	.	3125000	3125200	255,0,0
chr16	3146000	3146200	GM12878	1	.	3146000	3146200	255,0,0
chr16	3216000	3216200	GM12878	1	.	3216000	3216200	255,0,0
chr16	3481800	3482000	GM12878	1	.	3481800	3482000	255,0,0
chr16	4338400	4338600	GM12878	1	.	4338400	4338600	255,0,0
chr16	4380400	4380600	GM12878	1	.	4380400	4380600	255,0,0
chr16	4555400	4555600	GM12878	1	.	4555400	4555600	255,0,0
chr16	5026200	5026400	GM12878	1	.	5026200	5026400	255,0,0
chr16	5142400	5142600	GM12878	1	.	5142400	5142600	255,0,0
chr16	5206600	5206800	GM12878	1	.	5206600	5206800	255,0,0
chr16	8749000	8749200	GM12878	1	.	8749000	8749200	255,0,0
chr16	8985200	8985800	GM12878	1	.	8985200	8985800	255,0,0
chr16	9023200	9023400	GM12878	1	.	9023200	9023400	255,0,0
chr16	9935000	9935200	GM12878	1	.	9935000	9935200	255,0,0
chr16	10008200	10008400	GM12878	1	.	10008200	10008400	255,0,0
chr16	10275400	10275600	GM12878	1	.	10275400	10275600	255,0,0
[truncated: 4,090 more rows]
