# Supplementary material for: Genome-wide prediction of cis-regulatory regions using supervised deep learning methods
Source: BMC Bioinformatics. 2018 May 31;19:202. doi: 10.1186/s12859-018-2187-1 (PMC5984344; doi:10.1186/s12859-018-2187-1)
Supplement: Supplementary file 2 — Genome-wide predictions of cis-regulatory regions for all six cell types. (ZIP 20400 kb) [file 12859_2018_2187_MOESM2_ESM.zip › additional_file2/A-P_Whole_Genome_HelaS3_Specific.bed]

chr1	566600	567200	HelaS3	1	.	566600	567200	255,0,0
chr1	936200	936400	HelaS3	1	.	936200	936400	255,0,0
chr1	6169000	6169200	HelaS3	1	.	6169000	6169200	255,0,0
chr1	9551200	9551400	HelaS3	1	.	9551200	9551400	255,0,0
chr1	10567600	10567800	HelaS3	1	.	10567600	10567800	255,0,0
chr1	11898800	11899000	HelaS3	1	.	11898800	11899000	255,0,0
chr1	17231400	17231600	HelaS3	1	.	17231400	17231600	255,0,0
chr1	18924000	18924200	HelaS3	1	.	18924000	18924200	255,0,0
chr1	25428000	25428200	HelaS3	1	.	25428000	25428200	255,0,0
chr1	27424000	27424200	HelaS3	1	.	27424000	27424200	255,0,0
chr1	30266000	30266200	HelaS3	1	.	30266000	30266200	255,0,0
chr1	30584400	30584600	HelaS3	1	.	30584400	30584600	255,0,0
chr1	33684400	33684600	HelaS3	1	.	33684400	33684600	255,0,0
chr1	35063600	35063800	HelaS3	1	.	35063600	35063800	255,0,0
chr1	36952600	36952800	HelaS3	1	.	36952600	36952800	255,0,0
chr1	39564400	39564600	HelaS3	1	.	39564400	39564600	255,0,0
chr1	40385200	40385400	HelaS3	1	.	40385200	40385400	255,0,0
chr1	44870800	44871000	HelaS3	1	.	44870800	44871000	255,0,0
chr1	45118600	45118800	HelaS3	1	.	45118600	45118800	255,0,0
chr1	45484400	45484600	HelaS3	1	.	45484400	45484600	255,0,0
chr1	51887800	51888000	HelaS3	1	.	51887800	51888000	255,0,0
chr1	53951200	53951400	HelaS3	1	.	53951200	53951400	255,0,0
chr1	55276200	55276400	HelaS3	1	.	55276200	55276400	255,0,0
chr1	59205600	59205800	HelaS3	1	.	59205600	59205800	255,0,0
chr1	59523000	59523200	HelaS3	1	.	59523000	59523200	255,0,0
chr1	75669400	75669600	HelaS3	1	.	75669400	75669600	255,0,0
chr1	76374400	76374600	HelaS3	1	.	76374400	76374600	255,0,0
chr1	84607000	84607200	HelaS3	1	.	84607000	84607200	255,0,0
chr1	85007400	85007600	HelaS3	1	.	85007400	85007600	255,0,0
chr1	96812400	96812600	HelaS3	1	.	96812400	96812600	255,0,0
chr1	97709600	97709800	HelaS3	1	.	97709600	97709800	255,0,0
chr1	98933800	98934000	HelaS3	1	.	98933800	98934000	255,0,0
chr1	99646000	99646200	HelaS3	1	.	99646000	99646200	255,0,0
chr1	103436200	103436400	HelaS3	1	.	103436200	103436400	255,0,0
chr1	121352200	121352400	HelaS3	1	.	121352200	121352400	255,0,0
chr1	121354200	121354800	HelaS3	1	.	121354200	121354800	255,0,0
chr1	121356800	121357000	HelaS3	1	.	121356800	121357000	255,0,0
chr1	121358000	121358200	HelaS3	1	.	121358000	121358200	255,0,0
chr1	121483200	121483600	HelaS3	1	.	121483200	121483600	255,0,0
chr1	153651200	153651400	HelaS3	1	.	153651200	153651400	255,0,0
chr1	174999000	174999200	HelaS3	1	.	174999000	174999200	255,0,0
chr1	182054200	182054400	HelaS3	1	.	182054200	182054400	255,0,0
chr1	183553400	183553600	HelaS3	1	.	183553400	183553600	255,0,0
chr1	205498200	205498400	HelaS3	1	.	205498200	205498400	255,0,0
chr1	210163000	210163200	HelaS3	1	.	210163000	210163200	255,0,0
chr1	216488200	216488400	HelaS3	1	.	216488200	216488400	255,0,0
chr1	216674000	216674200	HelaS3	1	.	216674000	216674200	255,0,0
chr1	224202400	224202600	HelaS3	1	.	224202400	224202600	255,0,0
chr1	235416600	235416800	HelaS3	1	.	235416600	235416800	255,0,0
chr1	236272800	236273000	HelaS3	1	.	236272800	236273000	255,0,0
chr10	3282000	3282200	HelaS3	1	.	3282000	3282200	255,0,0
chr10	5484000	5484400	HelaS3	1	.	5484000	5484400	255,0,0
chr10	11767200	11767400	HelaS3	1	.	11767200	11767400	255,0,0
chr10	12698600	12698800	HelaS3	1	.	12698600	12698800	255,0,0
chr10	17641200	17641400	HelaS3	1	.	17641200	17641400	255,0,0
chr10	17649600	17649800	HelaS3	1	.	17649600	17649800	255,0,0
chr10	18905400	18905600	HelaS3	1	.	18905400	18905600	255,0,0
chr10	18978600	18978800	HelaS3	1	.	18978600	18978800	255,0,0
chr10	21144400	21144600	HelaS3	1	.	21144400	21144600	255,0,0
chr10	25315600	25315800	HelaS3	1	.	25315600	25315800	255,0,0
chr10	27015200	27015400	HelaS3	1	.	27015200	27015400	255,0,0
chr10	27171000	27171200	HelaS3	1	.	27171000	27171200	255,0,0
chr10	27847600	27847800	HelaS3	1	.	27847600	27847800	255,0,0
chr10	29419000	29419200	HelaS3	1	.	29419000	29419200	255,0,0
chr10	30287400	30287600	HelaS3	1	.	30287400	30287600	255,0,0
chr10	30823600	30823800	HelaS3	1	.	30823600	30823800	255,0,0
chr10	32354800	32355000	HelaS3	1	.	32354800	32355000	255,0,0
chr10	33084600	33084800	HelaS3	1	.	33084600	33084800	255,0,0
chr10	34927400	34927600	HelaS3	1	.	34927400	34927600	255,0,0
chr10	35529000	35529200	HelaS3	1	.	35529000	35529200	255,0,0
chr10	38774400	38774600	HelaS3	1	.	38774400	38774600	255,0,0
chr10	38776400	38776600	HelaS3	1	.	38776400	38776600	255,0,0
chr10	38817200	38817400	HelaS3	1	.	38817200	38817400	255,0,0
chr10	38877200	38877400	HelaS3	1	.	38877200	38877400	255,0,0
chr10	39079400	39079600	HelaS3	1	.	39079400	39079600	255,0,0
chr10	39094200	39094400	HelaS3	1	.	39094200	39094400	255,0,0
chr10	39101800	39102200	HelaS3	1	.	39101800	39102200	255,0,0
chr10	39107200	39107400	HelaS3	1	.	39107200	39107400	255,0,0
chr10	39112600	39112800	HelaS3	1	.	39112600	39112800	255,0,0
chr10	39128800	39129000	HelaS3	1	.	39128800	39129000	255,0,0
chr10	39129600	39129800	HelaS3	1	.	39129600	39129800	255,0,0
chr10	39149000	39149200	HelaS3	1	.	39149000	39149200	255,0,0
chr10	42356000	42356600	HelaS3	1	.	42356000	42356600	255,0,0
chr10	42356800	42357200	HelaS3	1	.	42356800	42357200	255,0,0
chr10	42357800	42358400	HelaS3	1	.	42357800	42358400	255,0,0
chr10	42358600	42359600	HelaS3	1	.	42358600	42359600	255,0,0
chr10	42360000	42360200	HelaS3	1	.	42360000	42360200	255,0,0
chr10	42360400	42360600	HelaS3	1	.	42360400	42360600	255,0,0
chr10	42361400	42361600	HelaS3	1	.	42361400	42361600	255,0,0
chr10	42361800	42362000	HelaS3	1	.	42361800	42362000	255,0,0
chr10	42362200	42362400	HelaS3	1	.	42362200	42362400	255,0,0
chr10	42362600	42362800	HelaS3	1	.	42362600	42362800	255,0,0
chr10	42363200	42363600	HelaS3	1	.	42363200	42363600	255,0,0
chr10	42369200	42369400	HelaS3	1	.	42369200	42369400	255,0,0
chr10	42370200	42370400	HelaS3	1	.	42370200	42370400	255,0,0
chr10	42374200	42374400	HelaS3	1	.	42374200	42374400	255,0,0
chr10	42374800	42375000	HelaS3	1	.	42374800	42375000	255,0,0
chr10	42375800	42376000	HelaS3	1	.	42375800	42376000	255,0,0
chr10	42377200	42377600	HelaS3	1	.	42377200	42377600	255,0,0
chr10	42379000	42379400	HelaS3	1	.	42379000	42379400	255,0,0
chr10	42381600	42381800	HelaS3	1	.	42381600	42381800	255,0,0
chr10	42382400	42382600	HelaS3	1	.	42382400	42382600	255,0,0
chr10	42388400	42388600	HelaS3	1	.	42388400	42388600	255,0,0
chr10	42388800	42389400	HelaS3	1	.	42388800	42389400	255,0,0
chr10	42389800	42390200	HelaS3	1	.	42389800	42390200	255,0,0
chr10	42401600	42402000	HelaS3	1	.	42401600	42402000	255,0,0
chr10	42403000	42403200	HelaS3	1	.	42403000	42403200	255,0,0
chr10	42404400	42404600	HelaS3	1	.	42404400	42404600	255,0,0
chr10	42405200	42405400	HelaS3	1	.	42405200	42405400	255,0,0
chr10	42406600	42406800	HelaS3	1	.	42406600	42406800	255,0,0
chr10	42408200	42408400	HelaS3	1	.	42408200	42408400	255,0,0
chr10	42409200	42409400	HelaS3	1	.	42409200	42409400	255,0,0
chr10	42527200	42527800	HelaS3	1	.	42527200	42527800	255,0,0
chr10	42539000	42539200	HelaS3	1	.	42539000	42539200	255,0,0
chr10	42597200	42597400	HelaS3	1	.	42597200	42597400	255,0,0
chr10	42597800	42598600	HelaS3	1	.	42597800	42598600	255,0,0
chr10	42598800	42599000	HelaS3	1	.	42598800	42599000	255,0,0
chr10	42666800	42667000	HelaS3	1	.	42666800	42667000	255,0,0
chr10	42791200	42791400	HelaS3	1	.	42791200	42791400	255,0,0
chr10	42799600	42800200	HelaS3	1	.	42799600	42800200	255,0,0
chr10	42815200	42815400	HelaS3	1	.	42815200	42815400	255,0,0
chr10	42817200	42817400	HelaS3	1	.	42817200	42817400	255,0,0
chr10	42817600	42818200	HelaS3	1	.	42817600	42818200	255,0,0
chr10	44167200	44167400	HelaS3	1	.	44167200	44167400	255,0,0
chr10	59099000	59099200	HelaS3	1	.	59099000	59099200	255,0,0
chr10	61860000	61860200	HelaS3	1	.	61860000	61860200	255,0,0
chr10	73026200	73026400	HelaS3	1	.	73026200	73026400	255,0,0
chr10	77796200	77796400	HelaS3	1	.	77796200	77796400	255,0,0
chr10	78744600	78744800	HelaS3	1	.	78744600	78744800	255,0,0
chr10	79807200	79807400	HelaS3	1	.	79807200	79807400	255,0,0
chr10	81134400	81134600	HelaS3	1	.	81134400	81134600	255,0,0
chr10	93505000	93505200	HelaS3	1	.	93505000	93505200	255,0,0
chr10	96204200	96204400	HelaS3	1	.	96204200	96204400	255,0,0
chr10	98561400	98561600	HelaS3	1	.	98561400	98561600	255,0,0
chr10	99551800	99552000	HelaS3	1	.	99551800	99552000	255,0,0
chr10	100022400	100022600	HelaS3	1	.	100022400	100022600	255,0,0
chr10	102902000	102902200	HelaS3	1	.	102902000	102902200	255,0,0
chr10	104594800	104595000	HelaS3	1	.	104594800	104595000	255,0,0
chr10	105420800	105421000	HelaS3	1	.	105420800	105421000	255,0,0
chr10	108442000	108442200	HelaS3	1	.	108442000	108442200	255,0,0
chr10	113897200	113897400	HelaS3	1	.	113897200	113897400	255,0,0
chr10	115495800	115496000	HelaS3	1	.	115495800	115496000	255,0,0
chr10	121121800	121122000	HelaS3	1	.	121121800	121122000	255,0,0
chr10	124463400	124463600	HelaS3	1	.	124463400	124463600	255,0,0
chr10	127063800	127064000	HelaS3	1	.	127063800	127064000	255,0,0
chr10	134281200	134281400	HelaS3	1	.	134281200	134281400	255,0,0
chr10	135500000	135500200	HelaS3	1	.	135500000	135500200	255,0,0
chr11	1320400	1320600	HelaS3	1	.	1320400	1320600	255,0,0
chr11	2000200	2000400	HelaS3	1	.	2000200	2000400	255,0,0
chr11	2177800	2178000	HelaS3	1	.	2177800	2178000	255,0,0
chr11	2441000	2441200	HelaS3	1	.	2441000	2441200	255,0,0
chr11	8078600	8078800	HelaS3	1	.	8078600	8078800	255,0,0
chr11	8280600	8280800	HelaS3	1	.	8280600	8280800	255,0,0
chr11	13794000	13794200	HelaS3	1	.	13794000	13794200	255,0,0
chr11	31128600	31128800	HelaS3	1	.	31128600	31128800	255,0,0
chr11	31832800	31833000	HelaS3	1	.	31832800	31833000	255,0,0
chr11	42546200	42546400	HelaS3	1	.	42546200	42546400	255,0,0
chr11	43304600	43304800	HelaS3	1	.	43304600	43304800	255,0,0
chr11	48805000	48805200	HelaS3	1	.	48805000	48805200	255,0,0
chr11	48854800	48855000	HelaS3	1	.	48854800	48855000	255,0,0
chr11	48860800	48861000	HelaS3	1	.	48860800	48861000	255,0,0
chr11	48863600	48863800	HelaS3	1	.	48863600	48863800	255,0,0
chr11	48893000	48893200	HelaS3	1	.	48893000	48893200	255,0,0
chr11	48896000	48896200	HelaS3	1	.	48896000	48896200	255,0,0
chr11	50522400	50522600	HelaS3	1	.	50522400	50522600	255,0,0
chr11	50647400	50647600	HelaS3	1	.	50647400	50647600	255,0,0
chr11	50738400	50738600	HelaS3	1	.	50738400	50738600	255,0,0
chr11	50778800	50779000	HelaS3	1	.	50778800	50779000	255,0,0
chr11	50783400	50783800	HelaS3	1	.	50783400	50783800	255,0,0
chr11	51568200	51568600	HelaS3	1	.	51568200	51568600	255,0,0
chr11	51577600	51577800	HelaS3	1	.	51577600	51577800	255,0,0
chr11	51578600	51578800	HelaS3	1	.	51578600	51578800	255,0,0
chr11	51580400	51580600	HelaS3	1	.	51580400	51580600	255,0,0
chr11	51593000	51593200	HelaS3	1	.	51593000	51593200	255,0,0
chr11	54890800	54891000	HelaS3	1	.	54890800	54891000	255,0,0
chr11	55008200	55008400	HelaS3	1	.	55008200	55008400	255,0,0
chr11	55009200	55009400	HelaS3	1	.	55009200	55009400	255,0,0
chr11	55025600	55025800	HelaS3	1	.	55025600	55025800	255,0,0
chr11	67411600	67411800	HelaS3	1	.	67411600	67411800	255,0,0
chr11	69259400	69259600	HelaS3	1	.	69259400	69259600	255,0,0
chr11	75095600	75095800	HelaS3	1	.	75095600	75095800	255,0,0
chr11	76899400	76899600	HelaS3	1	.	76899400	76899600	255,0,0
chr11	87001400	87001600	HelaS3	1	.	87001400	87001600	255,0,0
chr11	92619600	92619800	HelaS3	1	.	92619600	92619800	255,0,0
chr11	102537200	102537400	HelaS3	1	.	102537200	102537400	255,0,0
chr11	103128200	103128400	HelaS3	1	.	103128200	103128400	255,0,0
chr11	106908400	106908600	HelaS3	1	.	106908400	106908600	255,0,0
chr11	107560400	107560600	HelaS3	1	.	107560400	107560600	255,0,0
chr11	109568000	109568200	HelaS3	1	.	109568000	109568200	255,0,0
chr11	111984200	111984400	HelaS3	1	.	111984200	111984400	255,0,0
chr11	114131800	114132000	HelaS3	1	.	114131800	114132000	255,0,0
chr11	115195400	115195600	HelaS3	1	.	115195400	115195600	255,0,0
chr11	116976800	116977000	HelaS3	1	.	116976800	116977000	255,0,0
chr11	117924200	117924400	HelaS3	1	.	117924200	117924400	255,0,0
chr11	120043000	120043200	HelaS3	1	.	120043000	120043200	255,0,0
chr11	120100600	120100800	HelaS3	1	.	120100600	120100800	255,0,0
chr11	122376600	122376800	HelaS3	1	.	122376600	122376800	255,0,0
chr11	122724800	122725000	HelaS3	1	.	122724800	122725000	255,0,0
chr11	129503600	129503800	HelaS3	1	.	129503600	129503800	255,0,0
chr11	129862400	129862600	HelaS3	1	.	129862400	129862600	255,0,0
chr11	130002200	130002400	HelaS3	1	.	130002200	130002400	255,0,0
chr11	130732000	130732200	HelaS3	1	.	130732000	130732200	255,0,0
chr11	130934400	130934600	HelaS3	1	.	130934400	130934600	255,0,0
chr11	134738600	134738800	HelaS3	1	.	134738600	134738800	255,0,0
chr12	923400	923600	HelaS3	1	.	923400	923600	255,0,0
chr12	19155200	19155400	HelaS3	1	.	19155200	19155400	255,0,0
chr12	22236200	22236400	HelaS3	1	.	22236200	22236400	255,0,0
chr12	23009200	23009400	HelaS3	1	.	23009200	23009400	255,0,0
chr12	26676600	26676800	HelaS3	1	.	26676600	26676800	255,0,0
chr12	30439400	30439600	HelaS3	1	.	30439400	30439600	255,0,0
chr12	34833400	34833600	HelaS3	1	.	34833400	34833600	255,0,0
chr12	34842000	34842200	HelaS3	1	.	34842000	34842200	255,0,0
chr12	34847400	34847600	HelaS3	1	.	34847400	34847600	255,0,0
chr12	34853000	34853200	HelaS3	1	.	34853000	34853200	255,0,0
chr12	37991600	37991800	HelaS3	1	.	37991600	37991800	255,0,0
chr12	38009000	38009400	HelaS3	1	.	38009000	38009400	255,0,0
chr12	38054000	38054200	HelaS3	1	.	38054000	38054200	255,0,0
chr12	38248600	38248800	HelaS3	1	.	38248600	38248800	255,0,0
chr12	45577200	45577400	HelaS3	1	.	45577200	45577400	255,0,0
chr12	54380000	54380200	HelaS3	1	.	54380000	54380200	255,0,0
chr12	57487200	57487400	HelaS3	1	.	57487200	57487400	255,0,0
chr12	58934400	58934600	HelaS3	1	.	58934400	58934600	255,0,0
chr12	64195800	64196000	HelaS3	1	.	64195800	64196000	255,0,0
chr12	65284800	65285000	HelaS3	1	.	65284800	65285000	255,0,0
chr12	69326400	69326600	HelaS3	1	.	69326400	69326600	255,0,0
chr12	71408000	71408200	HelaS3	1	.	71408000	71408200	255,0,0
chr12	75920800	75921000	HelaS3	1	.	75920800	75921000	255,0,0
chr12	81651800	81652000	HelaS3	1	.	81651800	81652000	255,0,0
chr12	82038400	82038600	HelaS3	1	.	82038400	82038600	255,0,0
chr12	89923600	89923800	HelaS3	1	.	89923600	89923800	255,0,0
chr12	93521600	93521800	HelaS3	1	.	93521600	93521800	255,0,0
chr12	94469200	94469400	HelaS3	1	.	94469200	94469400	255,0,0
chr12	96353000	96353200	HelaS3	1	.	96353000	96353200	255,0,0
chr12	97380800	97381000	HelaS3	1	.	97380800	97381000	255,0,0
chr12	99012800	99013000	HelaS3	1	.	99012800	99013000	255,0,0
chr12	126554200	126554400	HelaS3	1	.	126554200	126554400	255,0,0
chr13	21499000	21499200	HelaS3	1	.	21499000	21499200	255,0,0
chr13	24445800	24446000	HelaS3	1	.	24445800	24446000	255,0,0
chr13	35731400	35731600	HelaS3	1	.	35731400	35731600	255,0,0
chr13	35738600	35738800	HelaS3	1	.	35738600	35738800	255,0,0
chr13	42790400	42790600	HelaS3	1	.	42790400	42790600	255,0,0
chr13	44448800	44449000	HelaS3	1	.	44448800	44449000	255,0,0
chr13	45883600	45883800	HelaS3	1	.	45883600	45883800	255,0,0
chr13	47067200	47067400	HelaS3	1	.	47067200	47067400	255,0,0
chr13	47405800	47406000	HelaS3	1	.	47405800	47406000	255,0,0
chr13	51723200	51723400	HelaS3	1	.	51723200	51723400	255,0,0
chr13	62894400	62894600	HelaS3	1	.	62894400	62894600	255,0,0
chr13	67263800	67264000	HelaS3	1	.	67263800	67264000	255,0,0
chr13	72830200	72830400	HelaS3	1	.	72830200	72830400	255,0,0
chr13	74861200	74861400	HelaS3	1	.	74861200	74861400	255,0,0
chr13	79552600	79552800	HelaS3	1	.	79552600	79552800	255,0,0
chr13	88332600	88332800	HelaS3	1	.	88332600	88332800	255,0,0
chr13	91520600	91520800	HelaS3	1	.	91520600	91520800	255,0,0
chr13	92774800	92775000	HelaS3	1	.	92774800	92775000	255,0,0
chr13	100552600	100552800	HelaS3	1	.	100552600	100552800	255,0,0
chr13	103841200	103841400	HelaS3	1	.	103841200	103841400	255,0,0
chr13	114780600	114780800	HelaS3	1	.	114780600	114780800	255,0,0
chr14	19011400	19011600	HelaS3	1	.	19011400	19011600	255,0,0
chr14	19013600	19014000	HelaS3	1	.	19013600	19014000	255,0,0
chr14	19039000	19039200	HelaS3	1	.	19039000	19039200	255,0,0
chr14	19044400	19044800	HelaS3	1	.	19044400	19044800	255,0,0
chr14	23582000	23582200	HelaS3	1	.	23582000	23582200	255,0,0
chr14	25620200	25620400	HelaS3	1	.	25620200	25620400	255,0,0
chr14	38678200	38678400	HelaS3	1	.	38678200	38678400	255,0,0
chr14	42579400	42579600	HelaS3	1	.	42579400	42579600	255,0,0
chr14	50571800	50572000	HelaS3	1	.	50571800	50572000	255,0,0
chr14	58539400	58539600	HelaS3	1	.	58539400	58539600	255,0,0
chr14	59106800	59107000	HelaS3	1	.	59106800	59107000	255,0,0
chr14	63512000	63512200	HelaS3	1	.	63512000	63512200	255,0,0
chr14	69330000	69330200	HelaS3	1	.	69330000	69330200	255,0,0
chr14	71284400	71284600	HelaS3	1	.	71284400	71284600	255,0,0
chr14	75380800	75381000	HelaS3	1	.	75380800	75381000	255,0,0
chr14	77339200	77339400	HelaS3	1	.	77339200	77339400	255,0,0
chr14	79163800	79164000	HelaS3	1	.	79163800	79164000	255,0,0
chr14	80522600	80522800	HelaS3	1	.	80522600	80522800	255,0,0
chr14	80680000	80680200	HelaS3	1	.	80680000	80680200	255,0,0
chr14	83767000	83767200	HelaS3	1	.	83767000	83767200	255,0,0
chr14	86002800	86003000	HelaS3	1	.	86002800	86003000	255,0,0
chr14	100196400	100196600	HelaS3	1	.	100196400	100196600	255,0,0
chr14	104080000	104080200	HelaS3	1	.	104080000	104080200	255,0,0
chr15	23887600	23887800	HelaS3	1	.	23887600	23887800	255,0,0
chr15	27134600	27134800	HelaS3	1	.	27134600	27134800	255,0,0
chr15	36793400	36793600	HelaS3	1	.	36793400	36793600	255,0,0
chr15	38288000	38288200	HelaS3	1	.	38288000	38288200	255,0,0
chr15	38940000	38940200	HelaS3	1	.	38940000	38940200	255,0,0
chr15	66209000	66209200	HelaS3	1	.	66209000	66209200	255,0,0
chr15	81448000	81448200	HelaS3	1	.	81448000	81448200	255,0,0
chr15	98298400	98298600	HelaS3	1	.	98298400	98298600	255,0,0
chr16	4229200	4229400	HelaS3	1	.	4229200	4229400	255,0,0
chr16	6734200	6734400	HelaS3	1	.	6734200	6734400	255,0,0
chr16	14383600	14383800	HelaS3	1	.	14383600	14383800	255,0,0
chr16	16221600	16221800	HelaS3	1	.	16221600	16221800	255,0,0
chr16	21595400	21595600	HelaS3	1	.	21595400	21595600	255,0,0
chr16	33866400	33866600	HelaS3	1	.	33866400	33866600	255,0,0
chr16	33874000	33874200	HelaS3	1	.	33874000	33874200	255,0,0
chr16	33879600	33879800	HelaS3	1	.	33879600	33879800	255,0,0
chr16	33881200	33881600	HelaS3	1	.	33881200	33881600	255,0,0
chr16	33894200	33894600	HelaS3	1	.	33894200	33894600	255,0,0
chr16	33899800	33900000	HelaS3	1	.	33899800	33900000	255,0,0
chr16	33958400	33958600	HelaS3	1	.	33958400	33958600	255,0,0
chr16	33958800	33959000	HelaS3	1	.	33958800	33959000	255,0,0
chr16	33973600	33973800	HelaS3	1	.	33973600	33973800	255,0,0
chr16	34000200	34000400	HelaS3	1	.	34000200	34000400	255,0,0
chr16	34182200	34182600	HelaS3	1	.	34182200	34182600	255,0,0
chr16	35215800	35216200	HelaS3	1	.	35215800	35216200	255,0,0
chr16	35229200	35229400	HelaS3	1	.	35229200	35229400	255,0,0
chr16	35250200	35250400	HelaS3	1	.	35250200	35250400	255,0,0
chr16	35279400	35279600	HelaS3	1	.	35279400	35279600	255,0,0
chr16	35281200	35281400	HelaS3	1	.	35281200	35281400	255,0,0
chr16	46388000	46388200	HelaS3	1	.	46388000	46388200	255,0,0
chr16	46390000	46390200	HelaS3	1	.	46390000	46390200	255,0,0
chr16	46391200	46391400	HelaS3	1	.	46391200	46391400	255,0,0
chr16	46392200	46392400	HelaS3	1	.	46392200	46392400	255,0,0
chr16	46393600	46393800	HelaS3	1	.	46393600	46393800	255,0,0
chr16	46398800	46399000	HelaS3	1	.	46398800	46399000	255,0,0
chr16	46401200	46401400	HelaS3	1	.	46401200	46401400	255,0,0
chr16	46401600	46401800	HelaS3	1	.	46401600	46401800	255,0,0
chr16	46407200	46407400	HelaS3	1	.	46407200	46407400	255,0,0
chr16	46408600	46408800	HelaS3	1	.	46408600	46408800	255,0,0
chr16	46409600	46409800	HelaS3	1	.	46409600	46409800	255,0,0
chr16	46410600	46410800	HelaS3	1	.	46410600	46410800	255,0,0
chr16	46411400	46411600	HelaS3	1	.	46411400	46411600	255,0,0
chr16	46411800	46412000	HelaS3	1	.	46411800	46412000	255,0,0
chr16	46412400	46412600	HelaS3	1	.	46412400	46412600	255,0,0
chr16	46415400	46415600	HelaS3	1	.	46415400	46415600	255,0,0
chr16	46417600	46417800	HelaS3	1	.	46417600	46417800	255,0,0
chr16	46419400	46420400	HelaS3	1	.	46419400	46420400	255,0,0
chr16	46429000	46429200	HelaS3	1	.	46429000	46429200	255,0,0
chr16	46429400	46430200	HelaS3	1	.	46429400	46430200	255,0,0
chr16	46431400	46431600	HelaS3	1	.	46431400	46431600	255,0,0
chr16	46434600	46434800	HelaS3	1	.	46434600	46434800	255,0,0
chr16	46443600	46444000	HelaS3	1	.	46443600	46444000	255,0,0
chr16	65152000	65152200	HelaS3	1	.	65152000	65152200	255,0,0
chr16	72158800	72159000	HelaS3	1	.	72158800	72159000	255,0,0
chr16	72275800	72276000	HelaS3	1	.	72275800	72276000	255,0,0
chr16	77270000	77270200	HelaS3	1	.	77270000	77270200	255,0,0
chr16	84314800	84315000	HelaS3	1	.	84314800	84315000	255,0,0
chr16	85558600	85558800	HelaS3	1	.	85558600	85558800	255,0,0
chr16	87670000	87670200	HelaS3	1	.	87670000	87670200	255,0,0
chr17	2628000	2628200	HelaS3	1	.	2628000	2628200	255,0,0
chr17	2752200	2752400	HelaS3	1	.	2752200	2752400	255,0,0
chr17	6339400	6339600	HelaS3	1	.	6339400	6339600	255,0,0
chr17	19896200	19896400	HelaS3	1	.	19896200	19896400	255,0,0
chr17	22252000	22252200	HelaS3	1	.	22252000	22252200	255,0,0
chr17	22258400	22258600	HelaS3	1	.	22258400	22258600	255,0,0
chr17	25263800	25264000	HelaS3	1	.	25263800	25264000	255,0,0
chr17	25267800	25268000	HelaS3	1	.	25267800	25268000	255,0,0
chr17	26207200	26207400	HelaS3	1	.	26207200	26207400	255,0,0
chr17	26867800	26868000	HelaS3	1	.	26867800	26868000	255,0,0
chr17	27206200	27206400	HelaS3	1	.	27206200	27206400	255,0,0
chr17	29764400	29764600	HelaS3	1	.	29764400	29764600	255,0,0
chr17	30580200	30580400	HelaS3	1	.	30580200	30580400	255,0,0
chr17	31110600	31110800	HelaS3	1	.	31110600	31110800	255,0,0
chr17	32747400	32747600	HelaS3	1	.	32747400	32747600	255,0,0
chr17	44080000	44080200	HelaS3	1	.	44080000	44080200	255,0,0
chr17	47976600	47976800	HelaS3	1	.	47976600	47976800	255,0,0
chr17	48045800	48046000	HelaS3	1	.	48045800	48046000	255,0,0
chr17	48703600	48703800	HelaS3	1	.	48703600	48703800	255,0,0
chr17	53373400	53373600	HelaS3	1	.	53373400	53373600	255,0,0
chr17	56788400	56788600	HelaS3	1	.	56788400	56788600	255,0,0
chr17	68763400	68763600	HelaS3	1	.	68763400	68763600	255,0,0
chr17	77814400	77814600	HelaS3	1	.	77814400	77814600	255,0,0
chr17	78170000	78170200	HelaS3	1	.	78170000	78170200	255,0,0
chr17	79428000	79428200	HelaS3	1	.	79428000	79428200	255,0,0
chr18	902400	902600	HelaS3	1	.	902400	902600	255,0,0
chr18	5073400	5073600	HelaS3	1	.	5073400	5073600	255,0,0
chr18	6688400	6688600	HelaS3	1	.	6688400	6688600	255,0,0
chr18	7272400	7272600	HelaS3	1	.	7272400	7272600	255,0,0
chr18	24598000	24598200	HelaS3	1	.	24598000	24598200	255,0,0
chr18	27938600	27938800	HelaS3	1	.	27938600	27938800	255,0,0
chr18	28550200	28550400	HelaS3	1	.	28550200	28550400	255,0,0
chr18	39878800	39879000	HelaS3	1	.	39878800	39879000	255,0,0
chr18	46190800	46191000	HelaS3	1	.	46190800	46191000	255,0,0
chr18	46367800	46368000	HelaS3	1	.	46367800	46368000	255,0,0
chr18	50319000	50319200	HelaS3	1	.	50319000	50319200	255,0,0
chr18	51654200	51654400	HelaS3	1	.	51654200	51654400	255,0,0
chr18	51970800	51971000	HelaS3	1	.	51970800	51971000	255,0,0
chr18	54243400	54243600	HelaS3	1	.	54243400	54243600	255,0,0
chr18	55105200	55105400	HelaS3	1	.	55105200	55105400	255,0,0
chr18	72009800	72010000	HelaS3	1	.	72009800	72010000	255,0,0
chr18	76745000	76745200	HelaS3	1	.	76745000	76745200	255,0,0
chr18	78015800	78016000	HelaS3	1	.	78015800	78016000	255,0,0
chr19	6562600	6562800	HelaS3	1	.	6562600	6562800	255,0,0
chr19	7406000	7406200	HelaS3	1	.	7406000	7406200	255,0,0
chr19	24526000	24526400	HelaS3	1	.	24526000	24526400	255,0,0
chr19	24587000	24587200	HelaS3	1	.	24587000	24587200	255,0,0
chr19	27735800	27736000	HelaS3	1	.	27735800	27736000	255,0,0
chr19	27750200	27750400	HelaS3	1	.	27750200	27750400	255,0,0
chr19	27764600	27764800	HelaS3	1	.	27764600	27764800	255,0,0
chr19	27802200	27802400	HelaS3	1	.	27802200	27802400	255,0,0
chr19	27812800	27813000	HelaS3	1	.	27812800	27813000	255,0,0
chr19	31141000	31141200	HelaS3	1	.	31141000	31141200	255,0,0
chr19	31174000	31174200	HelaS3	1	.	31174000	31174200	255,0,0
chr19	32827800	32828000	HelaS3	1	.	32827800	32828000	255,0,0
chr19	33881400	33881600	HelaS3	1	.	33881400	33881600	255,0,0
chr19	34311000	34311200	HelaS3	1	.	34311000	34311200	255,0,0
chr19	41055200	41055400	HelaS3	1	.	41055200	41055400	255,0,0
chr19	42069800	42070000	HelaS3	1	.	42069800	42070000	255,0,0
chr19	42612800	42613000	HelaS3	1	.	42612800	42613000	255,0,0
chr19	46692800	46693000	HelaS3	1	.	46692800	46693000	255,0,0
chr19	53698600	53698800	HelaS3	1	.	53698600	53698800	255,0,0
chr19	54276200	54276400	HelaS3	1	.	54276200	54276400	255,0,0
chr19	57615400	57615600	HelaS3	1	.	57615400	57615600	255,0,0
chr2	16669000	16669200	HelaS3	1	.	16669000	16669200	255,0,0
chr2	23683200	23683400	HelaS3	1	.	23683200	23683400	255,0,0
chr2	28291000	28291200	HelaS3	1	.	28291000	28291200	255,0,0
chr2	29236000	29236200	HelaS3	1	.	29236000	29236200	255,0,0
chr2	30338600	30338800	HelaS3	1	.	30338600	30338800	255,0,0
chr2	33141200	33141400	HelaS3	1	.	33141200	33141400	255,0,0
chr2	37515200	37515400	HelaS3	1	.	37515200	37515400	255,0,0
chr2	40140800	40141000	HelaS3	1	.	40140800	40141000	255,0,0
chr2	45235600	45236200	HelaS3	1	.	45235600	45236200	255,0,0
chr2	45241200	45241400	HelaS3	1	.	45241200	45241400	255,0,0
chr2	53789600	53789800	HelaS3	1	.	53789600	53789800	255,0,0
chr2	58358400	58358600	HelaS3	1	.	58358400	58358600	255,0,0
chr2	65116200	65116400	HelaS3	1	.	65116200	65116400	255,0,0
chr2	68519400	68519600	HelaS3	1	.	68519400	68519600	255,0,0
chr2	71704600	71704800	HelaS3	1	.	71704600	71704800	255,0,0
chr2	77181000	77181200	HelaS3	1	.	77181000	77181200	255,0,0
chr2	80163000	80163200	HelaS3	1	.	80163000	80163200	255,0,0
chr2	89843200	89843400	HelaS3	1	.	89843200	89843400	255,0,0
chr2	89848600	89848800	HelaS3	1	.	89848600	89848800	255,0,0
chr2	89852800	89853000	HelaS3	1	.	89852800	89853000	255,0,0
chr2	89858800	89859000	HelaS3	1	.	89858800	89859000	255,0,0
chr2	89865200	89865600	HelaS3	1	.	89865200	89865600	255,0,0
chr2	89868000	89868200	HelaS3	1	.	89868000	89868200	255,0,0
chr2	89868600	89869000	HelaS3	1	.	89868600	89869000	255,0,0
chr2	89869200	89869400	HelaS3	1	.	89869200	89869400	255,0,0
chr2	89869800	89870600	HelaS3	1	.	89869800	89870600	255,0,0
chr2	89871000	89871200	HelaS3	1	.	89871000	89871200	255,0,0
chr2	89873200	89873400	HelaS3	1	.	89873200	89873400	255,0,0
chr2	89876800	89877000	HelaS3	1	.	89876800	89877000	255,0,0
chr2	89879800	89880000	HelaS3	1	.	89879800	89880000	255,0,0
chr2	92267600	92267800	HelaS3	1	.	92267600	92267800	255,0,0
chr2	92269200	92269800	HelaS3	1	.	92269200	92269800	255,0,0
chr2	92272800	92273200	HelaS3	1	.	92272800	92273200	255,0,0
chr2	92274600	92274800	HelaS3	1	.	92274600	92274800	255,0,0
chr2	92306800	92307000	HelaS3	1	.	92306800	92307000	255,0,0
chr2	92316200	92316400	HelaS3	1	.	92316200	92316400	255,0,0
chr2	92319000	92319200	HelaS3	1	.	92319000	92319200	255,0,0
chr2	92322000	92322200	HelaS3	1	.	92322000	92322200	255,0,0
chr2	92324600	92324800	HelaS3	1	.	92324600	92324800	255,0,0
chr2	101211400	101211600	HelaS3	1	.	101211400	101211600	255,0,0
chr2	103778000	103778200	HelaS3	1	.	103778000	103778200	255,0,0
chr2	110303800	110304000	HelaS3	1	.	110303800	110304000	255,0,0
chr2	110473000	110473200	HelaS3	1	.	110473000	110473200	255,0,0
chr2	110914800	110915000	HelaS3	1	.	110914800	110915000	255,0,0
chr2	112425200	112425400	HelaS3	1	.	112425200	112425400	255,0,0
chr2	113484400	113484600	HelaS3	1	.	113484400	113484600	255,0,0
chr2	118804400	118804600	HelaS3	1	.	118804400	118804600	255,0,0
chr2	119129200	119129400	HelaS3	1	.	119129200	119129400	255,0,0
chr2	120184400	120184600	HelaS3	1	.	120184400	120184600	255,0,0
chr2	121493400	121493600	HelaS3	1	.	121493400	121493600	255,0,0
chr2	121518400	121518600	HelaS3	1	.	121518400	121518600	255,0,0
chr2	121837800	121838000	HelaS3	1	.	121837800	121838000	255,0,0
chr2	122288600	122288800	HelaS3	1	.	122288600	122288800	255,0,0
chr2	132995000	132995200	HelaS3	1	.	132995000	132995200	255,0,0
chr2	132996200	132996400	HelaS3	1	.	132996200	132996400	255,0,0
chr2	132996600	132996800	HelaS3	1	.	132996600	132996800	255,0,0
chr2	132997400	132997600	HelaS3	1	.	132997400	132997600	255,0,0
chr2	133004600	133004800	HelaS3	1	.	133004600	133004800	255,0,0
chr2	133022600	133022800	HelaS3	1	.	133022600	133022800	255,0,0
chr2	133025200	133025400	HelaS3	1	.	133025200	133025400	255,0,0
chr2	133027400	133027600	HelaS3	1	.	133027400	133027600	255,0,0
chr2	133028400	133028600	HelaS3	1	.	133028400	133028600	255,0,0
chr2	133157800	133158000	HelaS3	1	.	133157800	133158000	255,0,0
chr2	135218200	135218400	HelaS3	1	.	135218200	135218400	255,0,0
chr2	136467600	136467800	HelaS3	1	.	136467600	136467800	255,0,0
chr2	136875600	136875800	HelaS3	1	.	136875600	136875800	255,0,0
chr2	142157000	142157200	HelaS3	1	.	142157000	142157200	255,0,0
chr2	142898000	142898200	HelaS3	1	.	142898000	142898200	255,0,0
chr2	143361400	143361600	HelaS3	1	.	143361400	143361600	255,0,0
chr2	147491800	147492000	HelaS3	1	.	147491800	147492000	255,0,0
chr2	147740000	147740200	HelaS3	1	.	147740000	147740200	255,0,0
chr2	147840600	147840800	HelaS3	1	.	147840600	147840800	255,0,0
chr2	151227200	151227400	HelaS3	1	.	151227200	151227400	255,0,0
chr2	152095400	152095600	HelaS3	1	.	152095400	152095600	255,0,0
chr2	156167200	156167400	HelaS3	1	.	156167200	156167400	255,0,0
chr2	156229600	156229800	HelaS3	1	.	156229600	156229800	255,0,0
chr2	156233800	156234000	HelaS3	1	.	156233800	156234000	255,0,0
chr2	159036200	159036400	HelaS3	1	.	159036200	159036400	255,0,0
chr2	161851000	161851200	HelaS3	1	.	161851000	161851200	255,0,0
chr2	162443200	162443400	HelaS3	1	.	162443200	162443400	255,0,0
chr2	164048000	164048200	HelaS3	1	.	164048000	164048200	255,0,0
chr2	165336000	165336200	HelaS3	1	.	165336000	165336200	255,0,0
chr2	165352200	165352400	HelaS3	1	.	165352200	165352400	255,0,0
chr2	169615800	169616000	HelaS3	1	.	169615800	169616000	255,0,0
chr2	170734000	170734200	HelaS3	1	.	170734000	170734200	255,0,0
chr2	171092600	171092800	HelaS3	1	.	171092600	171092800	255,0,0
chr2	174267200	174267400	HelaS3	1	.	174267200	174267400	255,0,0
chr2	175206200	175206400	HelaS3	1	.	175206200	175206400	255,0,0
chr2	175383200	175383400	HelaS3	1	.	175383200	175383400	255,0,0
chr2	175442800	175443000	HelaS3	1	.	175442800	175443000	255,0,0
chr2	176147200	176147400	HelaS3	1	.	176147200	176147400	255,0,0
chr2	176231600	176231800	HelaS3	1	.	176231600	176231800	255,0,0
chr2	176951000	176951200	HelaS3	1	.	176951000	176951200	255,0,0
chr2	176972000	176972200	HelaS3	1	.	176972000	176972200	255,0,0
chr2	177679600	177679800	HelaS3	1	.	177679600	177679800	255,0,0
chr2	179756200	179756400	HelaS3	1	.	179756200	179756400	255,0,0
chr2	180616000	180616200	HelaS3	1	.	180616000	180616200	255,0,0
chr2	181942000	181942200	HelaS3	1	.	181942000	181942200	255,0,0
chr2	189389400	189389600	HelaS3	1	.	189389400	189389600	255,0,0
chr2	192366400	192366600	HelaS3	1	.	192366400	192366600	255,0,0
chr2	193062200	193062400	HelaS3	1	.	193062200	193062400	255,0,0
chr2	197163000	197163200	HelaS3	1	.	197163000	197163200	255,0,0
chr2	198243200	198243400	HelaS3	1	.	198243200	198243400	255,0,0
chr2	198667800	198668000	HelaS3	1	.	198667800	198668000	255,0,0
chr2	204889400	204889600	HelaS3	1	.	204889400	204889600	255,0,0
chr2	213551200	213551400	HelaS3	1	.	213551200	213551400	255,0,0
chr2	216489200	216489400	HelaS3	1	.	216489200	216489400	255,0,0
chr2	217531400	217531600	HelaS3	1	.	217531400	217531600	255,0,0
chr2	218578200	218578400	HelaS3	1	.	218578200	218578400	255,0,0
chr2	218650200	218650400	HelaS3	1	.	218650200	218650400	255,0,0
chr2	219717600	219717800	HelaS3	1	.	219717600	219717800	255,0,0
chr2	220601000	220601200	HelaS3	1	.	220601000	220601200	255,0,0
chr2	223573000	223573200	HelaS3	1	.	223573000	223573200	255,0,0
chr2	223768400	223768600	HelaS3	1	.	223768400	223768600	255,0,0
chr2	224112000	224112200	HelaS3	1	.	224112000	224112200	255,0,0
chr2	225149000	225149200	HelaS3	1	.	225149000	225149200	255,0,0
chr2	226535200	226535400	HelaS3	1	.	226535200	226535400	255,0,0
chr2	228523000	228523200	HelaS3	1	.	228523000	228523200	255,0,0
chr2	236655000	236655200	HelaS3	1	.	236655000	236655200	255,0,0
chr2	236711800	236712000	HelaS3	1	.	236711800	236712000	255,0,0
chr2	238873600	238873800	HelaS3	1	.	238873600	238873800	255,0,0
chr2	239165200	239165400	HelaS3	1	.	239165200	239165400	255,0,0
chr2	241083200	241083400	HelaS3	1	.	241083200	241083400	255,0,0
chr20	796800	797000	HelaS3	1	.	796800	797000	255,0,0
chr20	3057600	3057800	HelaS3	1	.	3057600	3057800	255,0,0
chr20	8703000	8703200	HelaS3	1	.	8703000	8703200	255,0,0
chr20	9388800	9389000	HelaS3	1	.	9388800	9389000	255,0,0
chr20	10905400	10905600	HelaS3	1	.	10905400	10905600	255,0,0
chr20	12951000	12951200	HelaS3	1	.	12951000	12951200	255,0,0
chr20	14122800	14123000	HelaS3	1	.	14122800	14123000	255,0,0
chr20	15780600	15780800	HelaS3	1	.	15780600	15780800	255,0,0
chr20	16615400	16615600	HelaS3	1	.	16615400	16615600	255,0,0
chr20	17879200	17879400	HelaS3	1	.	17879200	17879400	255,0,0
chr20	20549400	20549600	HelaS3	1	.	20549400	20549600	255,0,0
chr20	21485800	21486000	HelaS3	1	.	21485800	21486000	255,0,0
chr20	22664800	22665000	HelaS3	1	.	22664800	22665000	255,0,0
chr20	23321200	23321400	HelaS3	1	.	23321200	23321400	255,0,0
chr20	26293200	26293400	HelaS3	1	.	26293200	26293400	255,0,0
chr20	26293600	26293800	HelaS3	1	.	26293600	26293800	255,0,0
chr20	26309000	26309200	HelaS3	1	.	26309000	26309200	255,0,0
chr20	26310400	26310600	HelaS3	1	.	26310400	26310600	255,0,0
chr20	26313400	26313600	HelaS3	1	.	26313400	26313600	255,0,0
chr20	26318000	26318600	HelaS3	1	.	26318000	26318600	255,0,0
chr20	29815400	29815800	HelaS3	1	.	29815400	29815800	255,0,0
chr20	29817800	29818000	HelaS3	1	.	29817800	29818000	255,0,0
chr20	30410600	30410800	HelaS3	1	.	30410600	30410800	255,0,0
chr20	35898200	35898400	HelaS3	1	.	35898200	35898400	255,0,0
chr20	52790800	52791000	HelaS3	1	.	52790800	52791000	255,0,0
chr20	55125800	55126000	HelaS3	1	.	55125800	55126000	255,0,0
chr20	55152600	55152800	HelaS3	1	.	55152600	55152800	255,0,0
chr20	57056600	57056800	HelaS3	1	.	57056600	57056800	255,0,0
chr21	10745400	10745600	HelaS3	1	.	10745400	10745600	255,0,0
chr21	10780400	10780600	HelaS3	1	.	10780400	10780600	255,0,0
chr21	10787200	10787400	HelaS3	1	.	10787200	10787400	255,0,0
chr21	10800800	10801000	HelaS3	1	.	10800800	10801000	255,0,0
chr21	10807000	10807400	HelaS3	1	.	10807000	10807400	255,0,0
chr21	10827000	10827200	HelaS3	1	.	10827000	10827200	255,0,0
chr21	10833400	10833600	HelaS3	1	.	10833400	10833600	255,0,0
chr21	10843400	10843600	HelaS3	1	.	10843400	10843600	255,0,0
chr21	14339200	14339400	HelaS3	1	.	14339200	14339400	255,0,0
chr21	14365200	14365400	HelaS3	1	.	14365200	14365400	255,0,0
chr21	19667600	19667800	HelaS3	1	.	19667600	19667800	255,0,0
chr21	22372000	22372200	HelaS3	1	.	22372000	22372200	255,0,0
chr21	22611200	22611400	HelaS3	1	.	22611200	22611400	255,0,0
chr21	25341000	25341200	HelaS3	1	.	25341000	25341200	255,0,0
chr21	28339200	28339400	HelaS3	1	.	28339200	28339400	255,0,0
chr21	28339600	28339800	HelaS3	1	.	28339600	28339800	255,0,0
chr21	35267200	35267400	HelaS3	1	.	35267200	35267400	255,0,0
chr21	35816000	35816200	HelaS3	1	.	35816000	35816200	255,0,0
chr21	38955000	38955200	HelaS3	1	.	38955000	38955200	255,0,0
chr21	40498000	40498200	HelaS3	1	.	40498000	40498200	255,0,0
chr21	41239200	41239400	HelaS3	1	.	41239200	41239400	255,0,0
chr21	42655200	42655400	HelaS3	1	.	42655200	42655400	255,0,0
chr21	43198400	43198600	HelaS3	1	.	43198400	43198600	255,0,0
chr21	44013400	44013600	HelaS3	1	.	44013400	44013600	255,0,0
chr22	16850600	16851000	HelaS3	1	.	16850600	16851000	255,0,0
chr22	16861800	16862000	HelaS3	1	.	16861800	16862000	255,0,0
chr22	17255600	17255800	HelaS3	1	.	17255600	17255800	255,0,0
chr22	25858600	25858800	HelaS3	1	.	25858600	25858800	255,0,0
chr22	26727000	26727200	HelaS3	1	.	26727000	26727200	255,0,0
chr22	28196400	28196600	HelaS3	1	.	28196400	28196600	255,0,0
chr22	30485000	30485200	HelaS3	1	.	30485000	30485200	255,0,0
chr22	31151400	31151600	HelaS3	1	.	31151400	31151600	255,0,0
chr22	31451600	31451800	HelaS3	1	.	31451600	31451800	255,0,0
chr22	31498600	31498800	HelaS3	1	.	31498600	31498800	255,0,0
chr22	31588600	31588800	HelaS3	1	.	31588600	31588800	255,0,0
chr22	33056200	33056400	HelaS3	1	.	33056200	33056400	255,0,0
chr22	36157200	36157400	HelaS3	1	.	36157200	36157400	255,0,0
chr22	37713000	37713200	HelaS3	1	.	37713000	37713200	255,0,0
chr22	37988600	37988800	HelaS3	1	.	37988600	37988800	255,0,0
chr22	40432800	40433000	HelaS3	1	.	40432800	40433000	255,0,0
chr22	43058000	43058200	HelaS3	1	.	43058000	43058200	255,0,0
chr22	43670000	43670200	HelaS3	1	.	43670000	43670200	255,0,0
chr22	44285800	44286000	HelaS3	1	.	44285800	44286000	255,0,0
chr22	46390800	46391000	HelaS3	1	.	46390800	46391000	255,0,0
chr3	1123800	1124000	HelaS3	1	.	1123800	1124000	255,0,0
chr3	12176600	12176800	HelaS3	1	.	12176600	12176800	255,0,0
chr3	20102400	20102600	HelaS3	1	.	20102400	20102600	255,0,0
chr3	24130400	24130600	HelaS3	1	.	24130400	24130600	255,0,0
chr3	45541200	45541400	HelaS3	1	.	45541200	45541400	255,0,0
chr3	54888000	54888200	HelaS3	1	.	54888000	54888200	255,0,0
chr3	58980600	58980800	HelaS3	1	.	58980600	58980800	255,0,0
chr3	62651600	62651800	HelaS3	1	.	62651600	62651800	255,0,0
chr3	65425400	65425600	HelaS3	1	.	65425400	65425600	255,0,0
chr3	66124400	66124600	HelaS3	1	.	66124400	66124600	255,0,0
chr3	67432200	67432400	HelaS3	1	.	67432200	67432400	255,0,0
chr3	69178800	69179000	HelaS3	1	.	69178800	69179000	255,0,0
chr3	70408200	70408400	HelaS3	1	.	70408200	70408400	255,0,0
chr3	71635800	71636000	HelaS3	1	.	71635800	71636000	255,0,0
chr3	73918000	73918200	HelaS3	1	.	73918000	73918200	255,0,0
chr3	78708600	78708800	HelaS3	1	.	78708600	78708800	255,0,0
chr3	81715800	81716000	HelaS3	1	.	81715800	81716000	255,0,0
chr3	82693200	82693400	HelaS3	1	.	82693200	82693400	255,0,0
chr3	85851200	85851400	HelaS3	1	.	85851200	85851400	255,0,0
chr3	87553200	87553400	HelaS3	1	.	87553200	87553400	255,0,0
chr3	88052400	88052600	HelaS3	1	.	88052400	88052600	255,0,0
chr3	88229600	88229800	HelaS3	1	.	88229600	88229800	255,0,0
chr3	88268600	88268800	HelaS3	1	.	88268600	88268800	255,0,0
chr3	90368800	90369000	HelaS3	1	.	90368800	90369000	255,0,0
chr3	90464000	90464200	HelaS3	1	.	90464000	90464200	255,0,0
chr3	90465400	90465600	HelaS3	1	.	90465400	90465600	255,0,0
chr3	90473600	90473800	HelaS3	1	.	90473600	90473800	255,0,0
chr3	90477600	90477800	HelaS3	1	.	90477600	90477800	255,0,0
chr3	94581600	94581800	HelaS3	1	.	94581600	94581800	255,0,0
chr3	106837200	106837400	HelaS3	1	.	106837200	106837400	255,0,0
chr3	109251200	109251400	HelaS3	1	.	109251200	109251400	255,0,0
chr3	114102800	114103000	HelaS3	1	.	114102800	114103000	255,0,0
chr3	123468600	123468800	HelaS3	1	.	123468600	123468800	255,0,0
chr3	125822200	125822400	HelaS3	1	.	125822200	125822400	255,0,0
chr3	126398200	126398400	HelaS3	1	.	126398200	126398400	255,0,0
chr3	129661200	129661400	HelaS3	1	.	129661200	129661400	255,0,0
chr3	136110600	136110800	HelaS3	1	.	136110600	136110800	255,0,0
chr3	146295600	146295800	HelaS3	1	.	146295600	146295800	255,0,0
chr3	146535600	146535800	HelaS3	1	.	146535600	146535800	255,0,0
chr3	180520800	180521000	HelaS3	1	.	180520800	180521000	255,0,0
chr3	183835600	183835800	HelaS3	1	.	183835600	183835800	255,0,0
chr3	184231600	184231800	HelaS3	1	.	184231600	184231800	255,0,0
chr3	190176000	190176200	HelaS3	1	.	190176000	190176200	255,0,0
chr3	193506000	193506200	HelaS3	1	.	193506000	193506200	255,0,0
chr3	196625600	196625800	HelaS3	1	.	196625600	196625800	255,0,0
chr4	4490200	4490400	HelaS3	1	.	4490200	4490400	255,0,0
chr4	7072600	7072800	HelaS3	1	.	7072600	7072800	255,0,0
chr4	12634800	12635000	HelaS3	1	.	12634800	12635000	255,0,0
chr4	20686800	20687000	HelaS3	1	.	20686800	20687000	255,0,0
chr4	22692400	22692600	HelaS3	1	.	22692400	22692600	255,0,0
chr4	23882800	23883000	HelaS3	1	.	23882800	23883000	255,0,0
chr4	24043800	24044000	HelaS3	1	.	24043800	24044000	255,0,0
chr4	27863000	27863200	HelaS3	1	.	27863000	27863200	255,0,0
chr4	31966400	31966600	HelaS3	1	.	31966400	31966600	255,0,0
chr4	32776800	32777000	HelaS3	1	.	32776800	32777000	255,0,0
chr4	32826000	32826200	HelaS3	1	.	32826000	32826200	255,0,0
chr4	42997400	42997600	HelaS3	1	.	42997400	42997600	255,0,0
chr4	44631400	44631600	HelaS3	1	.	44631400	44631600	255,0,0
chr4	49034600	49034800	HelaS3	1	.	49034600	49034800	255,0,0
chr4	49094800	49095000	HelaS3	1	.	49094800	49095000	255,0,0
chr4	49098800	49099200	HelaS3	1	.	49098800	49099200	255,0,0
chr4	49101800	49102200	HelaS3	1	.	49101800	49102200	255,0,0
chr4	49104600	49104800	HelaS3	1	.	49104600	49104800	255,0,0
chr4	49106200	49106400	HelaS3	1	.	49106200	49106400	255,0,0
chr4	49106600	49106800	HelaS3	1	.	49106600	49106800	255,0,0
chr4	49110400	49110800	HelaS3	1	.	49110400	49110800	255,0,0
chr4	49112800	49113000	HelaS3	1	.	49112800	49113000	255,0,0
chr4	49118800	49119000	HelaS3	1	.	49118800	49119000	255,0,0
chr4	49120000	49120600	HelaS3	1	.	49120000	49120600	255,0,0
chr4	49121200	49121600	HelaS3	1	.	49121200	49121600	255,0,0
chr4	49123000	49123200	HelaS3	1	.	49123000	49123200	255,0,0
chr4	49143000	49143200	HelaS3	1	.	49143000	49143200	255,0,0
chr4	49146600	49146800	HelaS3	1	.	49146600	49146800	255,0,0
chr4	49147800	49148000	HelaS3	1	.	49147800	49148000	255,0,0
chr4	49149400	49149600	HelaS3	1	.	49149400	49149600	255,0,0
chr4	49151200	49151400	HelaS3	1	.	49151200	49151400	255,0,0
chr4	49152400	49152600	HelaS3	1	.	49152400	49152600	255,0,0
chr4	49152800	49153200	HelaS3	1	.	49152800	49153200	255,0,0
chr4	49155000	49155200	HelaS3	1	.	49155000	49155200	255,0,0
chr4	49155400	49156000	HelaS3	1	.	49155400	49156000	255,0,0
chr4	49156600	49157000	HelaS3	1	.	49156600	49157000	255,0,0
chr4	49633400	49633600	HelaS3	1	.	49633400	49633600	255,0,0
chr4	49634400	49635000	HelaS3	1	.	49634400	49635000	255,0,0
chr4	49635800	49636000	HelaS3	1	.	49635800	49636000	255,0,0
chr4	49636400	49636600	HelaS3	1	.	49636400	49636600	255,0,0
chr4	49637400	49637600	HelaS3	1	.	49637400	49637600	255,0,0
chr4	49639200	49639800	HelaS3	1	.	49639200	49639800	255,0,0
chr4	49640000	49640200	HelaS3	1	.	49640000	49640200	255,0,0
chr4	49641200	49641600	HelaS3	1	.	49641200	49641600	255,0,0
chr4	49642600	49642800	HelaS3	1	.	49642600	49642800	255,0,0
chr4	49644000	49644200	HelaS3	1	.	49644000	49644200	255,0,0
chr4	49647000	49647200	HelaS3	1	.	49647000	49647200	255,0,0
chr4	49648000	49648200	HelaS3	1	.	49648000	49648200	255,0,0
chr4	49649800	49650000	HelaS3	1	.	49649800	49650000	255,0,0
chr4	49652400	49653000	HelaS3	1	.	49652400	49653000	255,0,0
chr4	49654200	49654400	HelaS3	1	.	49654200	49654400	255,0,0
chr4	49655600	49656000	HelaS3	1	.	49655600	49656000	255,0,0
chr4	49656800	49657000	HelaS3	1	.	49656800	49657000	255,0,0
chr4	49658600	49658800	HelaS3	1	.	49658600	49658800	255,0,0
chr4	49659400	49659800	HelaS3	1	.	49659400	49659800	255,0,0
chr4	55100400	55100600	HelaS3	1	.	55100400	55100600	255,0,0
chr4	68193000	68193200	HelaS3	1	.	68193000	68193200	255,0,0
chr4	72050000	72050200	HelaS3	1	.	72050000	72050200	255,0,0
chr4	81282600	81282800	HelaS3	1	.	81282600	81282800	255,0,0
chr4	88387000	88387200	HelaS3	1	.	88387000	88387200	255,0,0
chr4	89961200	89961400	HelaS3	1	.	89961200	89961400	255,0,0
chr4	94120800	94121000	HelaS3	1	.	94120800	94121000	255,0,0
chr4	94712800	94713000	HelaS3	1	.	94712800	94713000	255,0,0
chr4	95049000	95049200	HelaS3	1	.	95049000	95049200	255,0,0
chr4	95225600	95225800	HelaS3	1	.	95225600	95225800	255,0,0
chr4	96560400	96560600	HelaS3	1	.	96560400	96560600	255,0,0
chr4	103930400	103930600	HelaS3	1	.	103930400	103930600	255,0,0
chr4	104125400	104125600	HelaS3	1	.	104125400	104125600	255,0,0
chr4	111553200	111553400	HelaS3	1	.	111553200	111553400	255,0,0
chr4	112858600	112858800	HelaS3	1	.	112858600	112858800	255,0,0
chr4	115616000	115616200	HelaS3	1	.	115616000	115616200	255,0,0
chr4	119204000	119204200	HelaS3	1	.	119204000	119204200	255,0,0
chr4	120207600	120207800	HelaS3	1	.	120207600	120207800	255,0,0
chr4	122579400	122579600	HelaS3	1	.	122579400	122579600	255,0,0
chr4	124024200	124024400	HelaS3	1	.	124024200	124024400	255,0,0
chr4	128322000	128322200	HelaS3	1	.	128322000	128322200	255,0,0
chr4	128522200	128522400	HelaS3	1	.	128522200	128522400	255,0,0
chr4	128526600	128526800	HelaS3	1	.	128526600	128526800	255,0,0
chr4	130448000	130448200	HelaS3	1	.	130448000	130448200	255,0,0
chr4	131484800	131485000	HelaS3	1	.	131484800	131485000	255,0,0
chr4	139602200	139602400	HelaS3	1	.	139602200	139602400	255,0,0
chr4	140555000	140555200	HelaS3	1	.	140555000	140555200	255,0,0
chr4	140661800	140662000	HelaS3	1	.	140661800	140662000	255,0,0
chr4	141772200	141772400	HelaS3	1	.	141772200	141772400	255,0,0
chr4	148082200	148082400	HelaS3	1	.	148082200	148082400	255,0,0
chr4	148300000	148300200	HelaS3	1	.	148300000	148300200	255,0,0
chr4	150819000	150819200	HelaS3	1	.	150819000	150819200	255,0,0
chr4	151219200	151219400	HelaS3	1	.	151219200	151219400	255,0,0
chr4	152533800	152534000	HelaS3	1	.	152533800	152534000	255,0,0
chr4	153768000	153768200	HelaS3	1	.	153768000	153768200	255,0,0
chr4	154671400	154671600	HelaS3	1	.	154671400	154671600	255,0,0
chr4	159174600	159174800	HelaS3	1	.	159174600	159174800	255,0,0
chr4	160868200	160868400	HelaS3	1	.	160868200	160868400	255,0,0
chr4	163418800	163419000	HelaS3	1	.	163418800	163419000	255,0,0
chr4	164477400	164477600	HelaS3	1	.	164477400	164477600	255,0,0
chr4	164933800	164934000	HelaS3	1	.	164933800	164934000	255,0,0
chr4	167515600	167515800	HelaS3	1	.	167515600	167515800	255,0,0
chr4	170407400	170407600	HelaS3	1	.	170407400	170407600	255,0,0
chr4	170581200	170581400	HelaS3	1	.	170581200	170581400	255,0,0
chr4	170731600	170731800	HelaS3	1	.	170731600	170731800	255,0,0
chr4	175553400	175553600	HelaS3	1	.	175553400	175553600	255,0,0
chr4	175635600	175635800	HelaS3	1	.	175635600	175635800	255,0,0
chr4	177071600	177071800	HelaS3	1	.	177071600	177071800	255,0,0
chr4	177968600	177968800	HelaS3	1	.	177968600	177968800	255,0,0
chr4	185185400	185185600	HelaS3	1	.	185185400	185185600	255,0,0
chr4	190045400	190045600	HelaS3	1	.	190045400	190045600	255,0,0
chr5	46336200	46336400	HelaS3	1	.	46336200	46336400	255,0,0
chr5	46359400	46359600	HelaS3	1	.	46359400	46359600	255,0,0
chr5	46360000	46360200	HelaS3	1	.	46360000	46360200	255,0,0
chr5	46364000	46364200	HelaS3	1	.	46364000	46364200	255,0,0
chr5	46380200	46380400	HelaS3	1	.	46380200	46380400	255,0,0
chr5	49440000	49440200	HelaS3	1	.	49440000	49440200	255,0,0
chr5	49450600	49450800	HelaS3	1	.	49450600	49450800	255,0,0
chr5	49517200	49517400	HelaS3	1	.	49517200	49517400	255,0,0
chr5	53539400	53539600	HelaS3	1	.	53539400	53539600	255,0,0
chr5	56378400	56378600	HelaS3	1	.	56378400	56378600	255,0,0
chr5	57075400	57075600	HelaS3	1	.	57075400	57075600	255,0,0
chr5	79948000	79948200	HelaS3	1	.	79948000	79948200	255,0,0
chr5	90079600	90079800	HelaS3	1	.	90079600	90079800	255,0,0
chr5	96566800	96567000	HelaS3	1	.	96566800	96567000	255,0,0
chr5	121206200	121206400	HelaS3	1	.	121206200	121206400	255,0,0
chr5	122232800	122233000	HelaS3	1	.	122232800	122233000	255,0,0
chr5	131343600	131343800	HelaS3	1	.	131343600	131343800	255,0,0
chr5	136105800	136106000	HelaS3	1	.	136105800	136106000	255,0,0
chr5	138624000	138624200	HelaS3	1	.	138624000	138624200	255,0,0
chr5	140220600	140220800	HelaS3	1	.	140220600	140220800	255,0,0
chr5	141928400	141928600	HelaS3	1	.	141928400	141928600	255,0,0
chr5	149509600	149509800	HelaS3	1	.	149509600	149509800	255,0,0
chr5	151885200	151885400	HelaS3	1	.	151885200	151885400	255,0,0
chr5	154029800	154030000	HelaS3	1	.	154029800	154030000	255,0,0
chr5	156680600	156680800	HelaS3	1	.	156680600	156680800	255,0,0
chr5	159772400	159772600	HelaS3	1	.	159772400	159772600	255,0,0
chr5	163123400	163123600	HelaS3	1	.	163123400	163123600	255,0,0
chr5	167009400	167009600	HelaS3	1	.	167009400	167009600	255,0,0
chr5	167448000	167448200	HelaS3	1	.	167448000	167448200	255,0,0
chr5	167474400	167474600	HelaS3	1	.	167474400	167474600	255,0,0
chr5	169611200	169611400	HelaS3	1	.	169611200	169611400	255,0,0
chr5	170736000	170736400	HelaS3	1	.	170736000	170736400	255,0,0
chr5	172593400	172593600	HelaS3	1	.	172593400	172593600	255,0,0
chr5	173754400	173754600	HelaS3	1	.	173754400	173754600	255,0,0
chr5	176239800	176240000	HelaS3	1	.	176239800	176240000	255,0,0
chr6	1389800	1390000	HelaS3	1	.	1389800	1390000	255,0,0
chr6	1390800	1391000	HelaS3	1	.	1390800	1391000	255,0,0
chr6	1391200	1391400	HelaS3	1	.	1391200	1391400	255,0,0
chr6	5057400	5057600	HelaS3	1	.	5057400	5057600	255,0,0
chr6	12894200	12894400	HelaS3	1	.	12894200	12894400	255,0,0
chr6	25942800	25943000	HelaS3	1	.	25942800	25943000	255,0,0
chr6	35262200	35262400	HelaS3	1	.	35262200	35262400	255,0,0
chr6	37293600	37293800	HelaS3	1	.	37293600	37293800	255,0,0
chr6	41559800	41560000	HelaS3	1	.	41559800	41560000	255,0,0
chr6	53036800	53037000	HelaS3	1	.	53036800	53037000	255,0,0
chr6	55845600	55845800	HelaS3	1	.	55845600	55845800	255,0,0
chr6	61904000	61904200	HelaS3	1	.	61904000	61904200	255,0,0
chr6	61905200	61905400	HelaS3	1	.	61905200	61905400	255,0,0
chr6	61913400	61913600	HelaS3	1	.	61913400	61913600	255,0,0
chr6	64633200	64633400	HelaS3	1	.	64633200	64633400	255,0,0
chr6	64990600	64990800	HelaS3	1	.	64990600	64990800	255,0,0
chr6	67776400	67776600	HelaS3	1	.	67776400	67776600	255,0,0
chr6	71722600	71722800	HelaS3	1	.	71722600	71722800	255,0,0
chr6	79545600	79545800	HelaS3	1	.	79545600	79545800	255,0,0
chr6	86466800	86467000	HelaS3	1	.	86466800	86467000	255,0,0
chr6	89952400	89952600	HelaS3	1	.	89952400	89952600	255,0,0
chr6	90307800	90308000	HelaS3	1	.	90307800	90308000	255,0,0
chr6	97507400	97507600	HelaS3	1	.	97507400	97507600	255,0,0
chr6	101562600	101562800	HelaS3	1	.	101562600	101562800	255,0,0
chr6	111963800	111964000	HelaS3	1	.	111963800	111964000	255,0,0
chr6	116966800	116967000	HelaS3	1	.	116966800	116967000	255,0,0
chr6	122354800	122355000	HelaS3	1	.	122354800	122355000	255,0,0
chr6	123190600	123190800	HelaS3	1	.	123190600	123190800	255,0,0
chr6	127624000	127624200	HelaS3	1	.	127624000	127624200	255,0,0
chr6	128011400	128011600	HelaS3	1	.	128011400	128011600	255,0,0
chr6	133562400	133562600	HelaS3	1	.	133562400	133562600	255,0,0
chr6	136172600	136172800	HelaS3	1	.	136172600	136172800	255,0,0
chr6	136547400	136547600	HelaS3	1	.	136547400	136547600	255,0,0
chr6	137397800	137398000	HelaS3	1	.	137397800	137398000	255,0,0
chr6	137910600	137910800	HelaS3	1	.	137910600	137910800	255,0,0
chr6	138026600	138026800	HelaS3	1	.	138026600	138026800	255,0,0
chr6	142366600	142366800	HelaS3	1	.	142366600	142366800	255,0,0
chr6	147178800	147179000	HelaS3	1	.	147178800	147179000	255,0,0
chr6	148487600	148487800	HelaS3	1	.	148487600	148487800	255,0,0
chr6	161795000	161795200	HelaS3	1	.	161795000	161795200	255,0,0
chr6	166264000	166264200	HelaS3	1	.	166264000	166264200	255,0,0
chr6	166401400	166401800	HelaS3	1	.	166401400	166401800	255,0,0
chr6	166814400	166814600	HelaS3	1	.	166814400	166814600	255,0,0
chr6	168299400	168299600	HelaS3	1	.	168299400	168299600	255,0,0
chr6	168308800	168309000	HelaS3	1	.	168308800	168309000	255,0,0
chr7	5571600	5571800	HelaS3	1	.	5571600	5571800	255,0,0
chr7	11467400	11467600	HelaS3	1	.	11467400	11467600	255,0,0
chr7	12362000	12362200	HelaS3	1	.	12362000	12362200	255,0,0
chr7	12428800	12429000	HelaS3	1	.	12428800	12429000	255,0,0
chr7	15760600	15760800	HelaS3	1	.	15760600	15760800	255,0,0
chr7	30315800	30316000	HelaS3	1	.	30315800	30316000	255,0,0
chr7	30604000	30604200	HelaS3	1	.	30604000	30604200	255,0,0
chr7	32840200	32840400	HelaS3	1	.	32840200	32840400	255,0,0
chr7	36024800	36025000	HelaS3	1	.	36024800	36025000	255,0,0
chr7	51496000	51496200	HelaS3	1	.	51496000	51496200	255,0,0
chr7	57554400	57554600	HelaS3	1	.	57554400	57554600	255,0,0
chr7	57555200	57555400	HelaS3	1	.	57555200	57555400	255,0,0
chr7	57556200	57556400	HelaS3	1	.	57556200	57556400	255,0,0
chr7	61081000	61081200	HelaS3	1	.	61081000	61081200	255,0,0
chr7	61515200	61515400	HelaS3	1	.	61515200	61515400	255,0,0
chr7	61542400	61542600	HelaS3	1	.	61542400	61542600	255,0,0
chr7	61744200	61744400	HelaS3	1	.	61744200	61744400	255,0,0
chr7	61791600	61792000	HelaS3	1	.	61791600	61792000	255,0,0
chr7	61794600	61794800	HelaS3	1	.	61794600	61794800	255,0,0
chr7	61968200	61968600	HelaS3	1	.	61968200	61968600	255,0,0
chr7	61973200	61973600	HelaS3	1	.	61973200	61973600	255,0,0
chr7	61976400	61976600	HelaS3	1	.	61976400	61976600	255,0,0
chr7	61980400	61980600	HelaS3	1	.	61980400	61980600	255,0,0
chr7	61981800	61982000	HelaS3	1	.	61981800	61982000	255,0,0
chr7	61984800	61985000	HelaS3	1	.	61984800	61985000	255,0,0
chr7	61990600	61991000	HelaS3	1	.	61990600	61991000	255,0,0
chr7	62003000	62003200	HelaS3	1	.	62003000	62003200	255,0,0
chr7	62006400	62006600	HelaS3	1	.	62006400	62006600	255,0,0
chr7	62021800	62022000	HelaS3	1	.	62021800	62022000	255,0,0
chr7	62040000	62040200	HelaS3	1	.	62040000	62040200	255,0,0
chr7	69362400	69362600	HelaS3	1	.	69362400	69362600	255,0,0
chr7	87740800	87741000	HelaS3	1	.	87740800	87741000	255,0,0
chr7	90182000	90182200	HelaS3	1	.	90182000	90182200	255,0,0
chr7	115316200	115316400	HelaS3	1	.	115316200	115316400	255,0,0
chr7	115898800	115899000	HelaS3	1	.	115898800	115899000	255,0,0
chr7	127848600	127848800	HelaS3	1	.	127848600	127848800	255,0,0
chr7	132003600	132003800	HelaS3	1	.	132003600	132003800	255,0,0
chr8	8105400	8105600	HelaS3	1	.	8105400	8105600	255,0,0
chr8	17191600	17191800	HelaS3	1	.	17191600	17191800	255,0,0
chr8	22446600	22446800	HelaS3	1	.	22446600	22446800	255,0,0
chr8	32964200	32964400	HelaS3	1	.	32964200	32964400	255,0,0
chr8	38287200	38287400	HelaS3	1	.	38287200	38287400	255,0,0
chr8	43768200	43768400	HelaS3	1	.	43768200	43768400	255,0,0
chr8	43771400	43771600	HelaS3	1	.	43771400	43771600	255,0,0
chr8	43775600	43775800	HelaS3	1	.	43775600	43775800	255,0,0
chr8	43831400	43831600	HelaS3	1	.	43831400	43831600	255,0,0
chr8	46839600	46839800	HelaS3	1	.	46839600	46839800	255,0,0
chr8	46843600	46843800	HelaS3	1	.	46843600	46843800	255,0,0
chr8	46958000	46958200	HelaS3	1	.	46958000	46958200	255,0,0
chr8	47368600	47368800	HelaS3	1	.	47368600	47368800	255,0,0
chr8	53861800	53862000	HelaS3	1	.	53861800	53862000	255,0,0
chr8	60834200	60834400	HelaS3	1	.	60834200	60834400	255,0,0
chr8	63924400	63924600	HelaS3	1	.	63924400	63924600	255,0,0
chr8	66977200	66977400	HelaS3	1	.	66977200	66977400	255,0,0
chr8	69403000	69403200	HelaS3	1	.	69403000	69403200	255,0,0
chr8	73825400	73825600	HelaS3	1	.	73825400	73825600	255,0,0
chr8	75257000	75257200	HelaS3	1	.	75257000	75257200	255,0,0
chr8	76169600	76169800	HelaS3	1	.	76169600	76169800	255,0,0
chr8	78310600	78310800	HelaS3	1	.	78310600	78310800	255,0,0
chr8	79144600	79144800	HelaS3	1	.	79144600	79144800	255,0,0
chr8	80358400	80358600	HelaS3	1	.	80358400	80358600	255,0,0
chr8	82147600	82147800	HelaS3	1	.	82147600	82147800	255,0,0
chr8	92248800	92249000	HelaS3	1	.	92248800	92249000	255,0,0
chr8	100010200	100010400	HelaS3	1	.	100010200	100010400	255,0,0
chr8	108081000	108081200	HelaS3	1	.	108081000	108081200	255,0,0
chr8	131762000	131762200	HelaS3	1	.	131762000	131762200	255,0,0
chr8	142394800	142395000	HelaS3	1	.	142394800	142395000	255,0,0
chr9	1009200	1009400	HelaS3	1	.	1009200	1009400	255,0,0
chr9	14400600	14400800	HelaS3	1	.	14400600	14400800	255,0,0
chr9	15417000	15417200	HelaS3	1	.	15417000	15417200	255,0,0
chr9	16575600	16575800	HelaS3	1	.	16575600	16575800	255,0,0
chr9	18824200	18824400	HelaS3	1	.	18824200	18824400	255,0,0
chr9	19013200	19013400	HelaS3	1	.	19013200	19013400	255,0,0
chr9	27548200	27548400	HelaS3	1	.	27548200	27548400	255,0,0
chr9	30996000	30996200	HelaS3	1	.	30996000	30996200	255,0,0
chr9	31120000	31120200	HelaS3	1	.	31120000	31120200	255,0,0
chr9	37482400	37482600	HelaS3	1	.	37482400	37482600	255,0,0
chr9	66822000	66822200	HelaS3	1	.	66822000	66822200	255,0,0
chr9	71669200	71669400	HelaS3	1	.	71669200	71669400	255,0,0
chr9	72037200	72037400	HelaS3	1	.	72037200	72037400	255,0,0
chr9	72492800	72493000	HelaS3	1	.	72492800	72493000	255,0,0
chr9	72653200	72653400	HelaS3	1	.	72653200	72653400	255,0,0
chr9	74764600	74764800	HelaS3	1	.	74764600	74764800	255,0,0
chr9	77357800	77358000	HelaS3	1	.	77357800	77358000	255,0,0
chr9	79068800	79069000	HelaS3	1	.	79068800	79069000	255,0,0
chr9	79425400	79425600	HelaS3	1	.	79425400	79425600	255,0,0
chr9	79602600	79602800	HelaS3	1	.	79602600	79602800	255,0,0
chr9	90565800	90566000	HelaS3	1	.	90565800	90566000	255,0,0
chr9	91616000	91616200	HelaS3	1	.	91616000	91616200	255,0,0
chr9	101947000	101947200	HelaS3	1	.	101947000	101947200	255,0,0
chr9	102985000	102985200	HelaS3	1	.	102985000	102985200	255,0,0
chr9	107543200	107543400	HelaS3	1	.	107543200	107543400	255,0,0
chr9	107919400	107919600	HelaS3	1	.	107919400	107919600	255,0,0
chr9	112336600	112336800	HelaS3	1	.	112336600	112336800	255,0,0
chr9	115665400	115665600	HelaS3	1	.	115665400	115665600	255,0,0
chr9	116226000	116226200	HelaS3	1	.	116226000	116226200	255,0,0
chr9	117068200	117068400	HelaS3	1	.	117068200	117068400	255,0,0
chr9	122128000	122128200	HelaS3	1	.	122128000	122128200	255,0,0
chr9	126773800	126774000	HelaS3	1	.	126773800	126774000	255,0,0
chr9	127215800	127216000	HelaS3	1	.	127215800	127216000	255,0,0
chr9	127273200	127273400	HelaS3	1	.	127273200	127273400	255,0,0
chr9	137979400	137979600	HelaS3	1	.	137979400	137979600	255,0,0
chrX	18396000	18396200	HelaS3	1	.	18396000	18396200	255,0,0
chrX	19390400	19390600	HelaS3	1	.	19390400	19390600	255,0,0
chrX	20460800	20461000	HelaS3	1	.	20460800	20461000	255,0,0
chrX	25541800	25542000	HelaS3	1	.	25541800	25542000	255,0,0
chrX	30293800	30294000	HelaS3	1	.	30293800	30294000	255,0,0
chrX	43172400	43172600	HelaS3	1	.	43172400	43172600	255,0,0
chrX	58432400	58432600	HelaS3	1	.	58432400	58432600	255,0,0
chrX	58560400	58560600	HelaS3	1	.	58560400	58560600	255,0,0
chrX	61685600	61685800	HelaS3	1	.	61685600	61685800	255,0,0
chrX	61721000	61721400	HelaS3	1	.	61721000	61721400	255,0,0
chrX	61734000	61734200	HelaS3	1	.	61734000	61734200	255,0,0
chrX	61758200	61758400	HelaS3	1	.	61758200	61758400	255,0,0
chrX	61772400	61772600	HelaS3	1	.	61772400	61772600	255,0,0
chrX	61813000	61813200	HelaS3	1	.	61813000	61813200	255,0,0
chrX	61815000	61815200	HelaS3	1	.	61815000	61815200	255,0,0
chrX	61829200	61829600	HelaS3	1	.	61829200	61829600	255,0,0
chrX	61846000	61846200	HelaS3	1	.	61846000	61846200	255,0,0
chrX	61871600	61871800	HelaS3	1	.	61871600	61871800	255,0,0
chrX	61884200	61884600	HelaS3	1	.	61884200	61884600	255,0,0
chrX	65206200	65206400	HelaS3	1	.	65206200	65206400	255,0,0
chrX	67366000	67366200	HelaS3	1	.	67366000	67366200	255,0,0
chrX	67930800	67931000	HelaS3	1	.	67930800	67931000	255,0,0
chrX	70190600	70190800	HelaS3	1	.	70190600	70190800	255,0,0
chrX	77811000	77811200	HelaS3	1	.	77811000	77811200	255,0,0
chrX	96025400	96025600	HelaS3	1	.	96025400	96025600	255,0,0
chrX	102788400	102788600	HelaS3	1	.	102788400	102788600	255,0,0
chrX	103554800	103555000	HelaS3	1	.	103554800	103555000	255,0,0
chrX	103588400	103588600	HelaS3	1	.	103588400	103588600	255,0,0
chrX	106117400	106117600	HelaS3	1	.	106117400	106117600	255,0,0
chrX	107137400	107137600	HelaS3	1	.	107137400	107137600	255,0,0
chrX	107315400	107315600	HelaS3	1	.	107315400	107315600	255,0,0
chrX	107468000	107468200	HelaS3	1	.	107468000	107468200	255,0,0
chrX	109403800	109404000	HelaS3	1	.	109403800	109404000	255,0,0
chrX	109693400	109693600	HelaS3	1	.	109693400	109693600	255,0,0
chrX	110487600	110487800	HelaS3	1	.	110487600	110487800	255,0,0
chrX	111885600	111885800	HelaS3	1	.	111885600	111885800	255,0,0
chrX	115105200	115105400	HelaS3	1	.	115105200	115105400	255,0,0
chrX	118201000	118201200	HelaS3	1	.	118201000	118201200	255,0,0
chrX	119609400	119609600	HelaS3	1	.	119609400	119609600	255,0,0
chrX	119648200	119648400	HelaS3	1	.	119648200	119648400	255,0,0
chrX	125607000	125607200	HelaS3	1	.	125607000	125607200	255,0,0
chrX	130761000	130761200	HelaS3	1	.	130761000	130761200	255,0,0
chrX	130767600	130767800	HelaS3	1	.	130767600	130767800	255,0,0
chrX	136037200	136037400	HelaS3	1	.	136037200	136037400	255,0,0
chrX	141177000	141177200	HelaS3	1	.	141177000	141177200	255,0,0
chrX	144272400	144272600	HelaS3	1	.	144272400	144272600	255,0,0
chrX	150849400	150849600	HelaS3	1	.	150849400	150849600	255,0,0
chrX	150922000	150922200	HelaS3	1	.	150922000	150922200	255,0,0
