# Supplementary material for: Genome-wide prediction of cis-regulatory regions using supervised deep learning methods
Source: BMC Bioinformatics. 2018 May 31;19:202. doi: 10.1186/s12859-018-2187-1 (PMC5984344; doi:10.1186/s12859-018-2187-1)
Supplement: Supplementary file 2 — Genome-wide predictions of cis-regulatory regions for all six cell types. (ZIP 20400 kb) [file 12859_2018_2187_MOESM2_ESM.zip › additional_file2/A-P_Whole_Genome_HepG2_Specific.bed]

chr1	1234600	1234800	HepG2	1	.	1234600	1234800	255,0,0
chr1	2391400	2391600	HepG2	1	.	2391400	2391600	255,0,0
chr1	2399600	2399800	HepG2	1	.	2399600	2399800	255,0,0
chr1	3418800	3419000	HepG2	1	.	3418800	3419000	255,0,0
chr1	6112600	6112800	HepG2	1	.	6112600	6112800	255,0,0
chr1	7106400	7106600	HepG2	1	.	7106400	7106600	255,0,0
chr1	7361200	7361400	HepG2	1	.	7361200	7361400	255,0,0
chr1	7462000	7462200	HepG2	1	.	7462000	7462200	255,0,0
chr1	7676400	7676600	HepG2	1	.	7676400	7676600	255,0,0
chr1	8767200	8767400	HepG2	1	.	8767200	8767400	255,0,0
chr1	9687200	9687400	HepG2	1	.	9687200	9687400	255,0,0
chr1	9935000	9935200	HepG2	1	.	9935000	9935200	255,0,0
chr1	10709000	10709200	HepG2	1	.	10709000	10709200	255,0,0
chr1	10896000	10896200	HepG2	1	.	10896000	10896200	255,0,0
chr1	11114000	11114200	HepG2	1	.	11114000	11114200	255,0,0
chr1	11254600	11254800	HepG2	1	.	11254600	11254800	255,0,0
chr1	11533800	11534000	HepG2	1	.	11533800	11534000	255,0,0
chr1	11540200	11540400	HepG2	1	.	11540200	11540400	255,0,0
chr1	11610800	11611000	HepG2	1	.	11610800	11611000	255,0,0
chr1	11696000	11696200	HepG2	1	.	11696000	11696200	255,0,0
chr1	11919400	11919600	HepG2	1	.	11919400	11919600	255,0,0
chr1	11970000	11970200	HepG2	1	.	11970000	11970200	255,0,0
chr1	12538400	12538600	HepG2	1	.	12538400	12538600	255,0,0
chr1	16563000	16563200	HepG2	1	.	16563000	16563200	255,0,0
chr1	16947600	16947800	HepG2	1	.	16947600	16947800	255,0,0
chr1	16951400	16951800	HepG2	1	.	16951400	16951800	255,0,0
chr1	18158200	18158400	HepG2	1	.	18158200	18158400	255,0,0
chr1	18246000	18246200	HepG2	1	.	18246000	18246200	255,0,0
chr1	19239600	19239800	HepG2	1	.	19239600	19239800	255,0,0
chr1	19379000	19379200	HepG2	1	.	19379000	19379200	255,0,0
chr1	20003000	20003200	HepG2	1	.	20003000	20003200	255,0,0
chr1	20092200	20092400	HepG2	1	.	20092200	20092400	255,0,0
chr1	20135600	20135800	HepG2	1	.	20135600	20135800	255,0,0
chr1	20698000	20698200	HepG2	1	.	20698000	20698200	255,0,0
chr1	21921000	21921200	HepG2	1	.	21921000	21921200	255,0,0
chr1	21974400	21974800	HepG2	1	.	21974400	21974800	255,0,0
chr1	21985600	21986000	HepG2	1	.	21985600	21986000	255,0,0
chr1	22516200	22516400	HepG2	1	.	22516200	22516400	255,0,0
chr1	22938000	22938200	HepG2	1	.	22938000	22938200	255,0,0
chr1	22952200	22952400	HepG2	1	.	22952200	22952400	255,0,0
chr1	23158400	23158600	HepG2	1	.	23158400	23158600	255,0,0
chr1	23999600	23999800	HepG2	1	.	23999600	23999800	255,0,0
chr1	26735000	26735400	HepG2	1	.	26735000	26735400	255,0,0
chr1	27326000	27326200	HepG2	1	.	27326000	27326200	255,0,0
chr1	30209600	30209800	HepG2	1	.	30209600	30209800	255,0,0
chr1	30448000	30448200	HepG2	1	.	30448000	30448200	255,0,0
chr1	31297400	31297600	HepG2	1	.	31297400	31297600	255,0,0
chr1	31331800	31332000	HepG2	1	.	31331800	31332000	255,0,0
chr1	31655200	31655400	HepG2	1	.	31655200	31655400	255,0,0
chr1	32155400	32155600	HepG2	1	.	32155400	32155600	255,0,0
chr1	32189400	32189600	HepG2	1	.	32189400	32189600	255,0,0
chr1	35390400	35390800	HepG2	1	.	35390400	35390800	255,0,0
chr1	36126600	36126800	HepG2	1	.	36126600	36126800	255,0,0
chr1	36600400	36600600	HepG2	1	.	36600400	36600600	255,0,0
chr1	38230000	38230400	HepG2	1	.	38230000	38230400	255,0,0
chr1	38261000	38261400	HepG2	1	.	38261000	38261400	255,0,0
chr1	38541800	38542000	HepG2	1	.	38541800	38542000	255,0,0
chr1	39146600	39146800	HepG2	1	.	39146600	39146800	255,0,0
chr1	39644200	39644400	HepG2	1	.	39644200	39644400	255,0,0
chr1	40157000	40157200	HepG2	1	.	40157000	40157200	255,0,0
chr1	40828600	40828800	HepG2	1	.	40828600	40828800	255,0,0
chr1	41104200	41104400	HepG2	1	.	41104200	41104400	255,0,0
chr1	41119600	41119800	HepG2	1	.	41119600	41119800	255,0,0
chr1	41418200	41418400	HepG2	1	.	41418200	41418400	255,0,0
chr1	41981800	41982000	HepG2	1	.	41981800	41982000	255,0,0
chr1	42179400	42179600	HepG2	1	.	42179400	42179600	255,0,0
chr1	42276200	42276400	HepG2	1	.	42276200	42276400	255,0,0
chr1	42405000	42405200	HepG2	1	.	42405000	42405200	255,0,0
chr1	42845600	42845800	HepG2	1	.	42845600	42845800	255,0,0
chr1	43672600	43672800	HepG2	1	.	43672600	43672800	255,0,0
chr1	43941800	43942000	HepG2	1	.	43941800	43942000	255,0,0
chr1	44287800	44288000	HepG2	1	.	44287800	44288000	255,0,0
chr1	44320200	44320400	HepG2	1	.	44320200	44320400	255,0,0
chr1	44434000	44434400	HepG2	1	.	44434000	44434400	255,0,0
chr1	44705200	44705400	HepG2	1	.	44705200	44705400	255,0,0
chr1	45060800	45061000	HepG2	1	.	45060800	45061000	255,0,0
chr1	45196600	45196800	HepG2	1	.	45196600	45196800	255,0,0
chr1	45197000	45197200	HepG2	1	.	45197000	45197200	255,0,0
chr1	46347400	46347600	HepG2	1	.	46347400	46347600	255,0,0
chr1	47201400	47201800	HepG2	1	.	47201400	47201800	255,0,0
chr1	47719800	47720000	HepG2	1	.	47719800	47720000	255,0,0
chr1	48996600	48996800	HepG2	1	.	48996600	48996800	255,0,0
chr1	50733800	50734000	HepG2	1	.	50733800	50734000	255,0,0
chr1	50774600	50774800	HepG2	1	.	50774600	50774800	255,0,0
chr1	50798800	50799000	HepG2	1	.	50798800	50799000	255,0,0
chr1	51877000	51877200	HepG2	1	.	51877000	51877200	255,0,0
chr1	52468000	52468200	HepG2	1	.	52468000	52468200	255,0,0
chr1	55894800	55895000	HepG2	1	.	55894800	55895000	255,0,0
chr1	58432800	58433000	HepG2	1	.	58432800	58433000	255,0,0
chr1	58926200	58926400	HepG2	1	.	58926200	58926400	255,0,0
chr1	59314800	59315000	HepG2	1	.	59314800	59315000	255,0,0
chr1	60135600	60136000	HepG2	1	.	60135600	60136000	255,0,0
chr1	62416200	62416400	HepG2	1	.	62416200	62416400	255,0,0
chr1	62703800	62704000	HepG2	1	.	62703800	62704000	255,0,0
chr1	63059600	63059800	HepG2	1	.	63059600	63059800	255,0,0
chr1	64386200	64386400	HepG2	1	.	64386200	64386400	255,0,0
chr1	65805600	65805800	HepG2	1	.	65805600	65805800	255,0,0
chr1	74968200	74968400	HepG2	1	.	74968200	74968400	255,0,0
chr1	76664200	76664400	HepG2	1	.	76664200	76664400	255,0,0
chr1	77502400	77502600	HepG2	1	.	77502400	77502600	255,0,0
chr1	78470000	78470400	HepG2	1	.	78470000	78470400	255,0,0
chr1	81348400	81348600	HepG2	1	.	81348400	81348600	255,0,0
chr1	82274400	82274600	HepG2	1	.	82274400	82274600	255,0,0
chr1	86073000	86073400	HepG2	1	.	86073000	86073400	255,0,0
chr1	87240400	87240600	HepG2	1	.	87240400	87240600	255,0,0
chr1	93400400	93400600	HepG2	1	.	93400400	93400600	255,0,0
chr1	93521800	93522000	HepG2	1	.	93521800	93522000	255,0,0
chr1	93903600	93903800	HepG2	1	.	93903600	93903800	255,0,0
chr1	94236200	94236600	HepG2	1	.	94236200	94236600	255,0,0
chr1	96828200	96828400	HepG2	1	.	96828200	96828400	255,0,0
chr1	98513800	98514200	HepG2	1	.	98513800	98514200	255,0,0
chr1	98585400	98585800	HepG2	1	.	98585400	98585800	255,0,0
chr1	99947000	99947200	HepG2	1	.	99947000	99947200	255,0,0
chr1	102462400	102462800	HepG2	1	.	102462400	102462800	255,0,0
chr1	108482000	108482200	HepG2	1	.	108482000	108482200	255,0,0
chr1	109045800	109046000	HepG2	1	.	109045800	109046000	255,0,0
chr1	109423600	109423800	HepG2	1	.	109423600	109423800	255,0,0
chr1	109806400	109806600	HepG2	1	.	109806400	109806600	255,0,0
chr1	110698600	110698800	HepG2	1	.	110698600	110698800	255,0,0
chr1	110761400	110761600	HepG2	1	.	110761400	110761600	255,0,0
chr1	111085400	111085600	HepG2	1	.	111085400	111085600	255,0,0
chr1	112376200	112376400	HepG2	1	.	112376200	112376400	255,0,0
chr1	112676200	112676400	HepG2	1	.	112676200	112676400	255,0,0
chr1	112715000	112715200	HepG2	1	.	112715000	112715200	255,0,0
chr1	113058200	113058600	HepG2	1	.	113058200	113058600	255,0,0
chr1	113086800	113087000	HepG2	1	.	113086800	113087000	255,0,0
chr1	114697600	114698000	HepG2	1	.	114697600	114698000	255,0,0
chr1	114699200	114699400	HepG2	1	.	114699200	114699400	255,0,0
chr1	115603200	115603400	HepG2	1	.	115603200	115603400	255,0,0
chr1	115711400	115711600	HepG2	1	.	115711400	115711600	255,0,0
chr1	116012400	116012600	HepG2	1	.	116012400	116012600	255,0,0
chr1	145382400	145382600	HepG2	1	.	145382400	145382600	255,0,0
chr1	151689400	151689800	HepG2	1	.	151689400	151689800	255,0,0
chr1	151801600	151801800	HepG2	1	.	151801600	151801800	255,0,0
chr1	151950200	151950400	HepG2	1	.	151950200	151950400	255,0,0
chr1	151967600	151967800	HepG2	1	.	151967600	151967800	255,0,0
chr1	153395000	153395200	HepG2	1	.	153395000	153395200	255,0,0
chr1	153425000	153425200	HepG2	1	.	153425000	153425200	255,0,0
chr1	154540200	154540600	HepG2	1	.	154540200	154540600	255,0,0
chr1	156597400	156597600	HepG2	1	.	156597400	156597600	255,0,0
chr1	156621800	156622200	HepG2	1	.	156621800	156622200	255,0,0
chr1	156890200	156890400	HepG2	1	.	156890200	156890400	255,0,0
chr1	157980600	157980800	HepG2	1	.	157980600	157980800	255,0,0
chr1	157989400	157989600	HepG2	1	.	157989400	157989600	255,0,0
chr1	159147200	159147400	HepG2	1	.	159147200	159147400	255,0,0
chr1	159905600	159905800	HepG2	1	.	159905600	159905800	255,0,0
chr1	160343600	160343800	HepG2	1	.	160343600	160343800	255,0,0
chr1	161973200	161973400	HepG2	1	.	161973200	161973400	255,0,0
chr1	168389000	168389200	HepG2	1	.	168389000	168389200	255,0,0
chr1	168578400	168578800	HepG2	1	.	168578400	168578800	255,0,0
chr1	170084200	170084400	HepG2	1	.	170084200	170084400	255,0,0
chr1	170562400	170562600	HepG2	1	.	170562400	170562600	255,0,0
chr1	170738200	170738400	HepG2	1	.	170738200	170738400	255,0,0
chr1	171880800	171881000	HepG2	1	.	171880800	171881000	255,0,0
chr1	172114000	172114200	HepG2	1	.	172114000	172114200	255,0,0
chr1	172291600	172291800	HepG2	1	.	172291600	172291800	255,0,0
chr1	178096200	178096400	HepG2	1	.	178096200	178096400	255,0,0
chr1	178208000	178208200	HepG2	1	.	178208000	178208200	255,0,0
chr1	180211200	180211400	HepG2	1	.	180211200	180211400	255,0,0
chr1	181003000	181003200	HepG2	1	.	181003000	181003200	255,0,0
chr1	181455000	181455200	HepG2	1	.	181455000	181455200	255,0,0
chr1	183386000	183386200	HepG2	1	.	183386000	183386200	255,0,0
chr1	185886800	185887200	HepG2	1	.	185886800	185887200	255,0,0
chr1	186071600	186072000	HepG2	1	.	186071600	186072000	255,0,0
chr1	188468800	188469200	HepG2	1	.	188468800	188469200	255,0,0
chr1	192528600	192528800	HepG2	1	.	192528600	192528800	255,0,0
chr1	194537800	194538000	HepG2	1	.	194537800	194538000	255,0,0
chr1	195082800	195083000	HepG2	1	.	195082800	195083000	255,0,0
chr1	199268000	199268200	HepG2	1	.	199268000	199268200	255,0,0
chr1	200466200	200466400	HepG2	1	.	200466200	200466400	255,0,0
chr1	201563800	201564000	HepG2	1	.	201563800	201564000	255,0,0
chr1	201975200	201975400	HepG2	1	.	201975200	201975400	255,0,0
chr1	202205000	202205200	HepG2	1	.	202205000	202205200	255,0,0
chr1	202626400	202626600	HepG2	1	.	202626400	202626600	255,0,0
chr1	202662200	202662400	HepG2	1	.	202662200	202662400	255,0,0
chr1	202904000	202904200	HepG2	1	.	202904000	202904200	255,0,0
chr1	203570400	203570600	HepG2	1	.	203570400	203570600	255,0,0
chr1	204616800	204617000	HepG2	1	.	204616800	204617000	255,0,0
chr1	204806600	204807000	HepG2	1	.	204806600	204807000	255,0,0
chr1	204893400	204893600	HepG2	1	.	204893400	204893600	255,0,0
chr1	205114000	205114200	HepG2	1	.	205114000	205114200	255,0,0
chr1	205270600	205270800	HepG2	1	.	205270600	205270800	255,0,0
chr1	205428200	205428400	HepG2	1	.	205428200	205428400	255,0,0
chr1	206589800	206590200	HepG2	1	.	206589800	206590200	255,0,0
chr1	206868000	206868200	HepG2	1	.	206868000	206868200	255,0,0
chr1	207180800	207181000	HepG2	1	.	207180800	207181000	255,0,0
chr1	208842400	208842600	HepG2	1	.	208842400	208842600	255,0,0
chr1	209269600	209269800	HepG2	1	.	209269600	209269800	255,0,0
chr1	209323400	209323800	HepG2	1	.	209323400	209323800	255,0,0
chr1	209415000	209415200	HepG2	1	.	209415000	209415200	255,0,0
chr1	209826200	209826400	HepG2	1	.	209826200	209826400	255,0,0
chr1	209981400	209981600	HepG2	1	.	209981400	209981600	255,0,0
chr1	210306000	210306200	HepG2	1	.	210306000	210306200	255,0,0
chr1	210439000	210439200	HepG2	1	.	210439000	210439200	255,0,0
chr1	210547600	210547800	HepG2	1	.	210547600	210547800	255,0,0
chr1	210900000	210900200	HepG2	1	.	210900000	210900200	255,0,0
chr1	213153400	213153600	HepG2	1	.	213153400	213153600	255,0,0
chr1	214212800	214213000	HepG2	1	.	214212800	214213000	255,0,0
chr1	215176000	215176200	HepG2	1	.	215176000	215176200	255,0,0
chr1	215257000	215257200	HepG2	1	.	215257000	215257200	255,0,0
chr1	218534800	218535000	HepG2	1	.	218534800	218535000	255,0,0
chr1	218553800	218554000	HepG2	1	.	218553800	218554000	255,0,0
chr1	219472200	219472400	HepG2	1	.	219472200	219472400	255,0,0
chr1	220232600	220232800	HepG2	1	.	220232600	220232800	255,0,0
chr1	221204800	221205000	HepG2	1	.	221204800	221205000	255,0,0
chr1	221508800	221509000	HepG2	1	.	221508800	221509000	255,0,0
chr1	221613400	221613600	HepG2	1	.	221613400	221613600	255,0,0
chr1	223959800	223960000	HepG2	1	.	223959800	223960000	255,0,0
chr1	223963800	223964000	HepG2	1	.	223963800	223964000	255,0,0
chr1	227068200	227068400	HepG2	1	.	227068200	227068400	255,0,0
chr1	231122800	231123000	HepG2	1	.	231122800	231123000	255,0,0
chr1	231298000	231298200	HepG2	1	.	231298000	231298200	255,0,0
chr1	231528200	231528400	HepG2	1	.	231528200	231528400	255,0,0
chr1	232278400	232278800	HepG2	1	.	232278400	232278800	255,0,0
chr1	234754200	234754400	HepG2	1	.	234754200	234754400	255,0,0
chr1	234857200	234857400	HepG2	1	.	234857200	234857400	255,0,0
chr1	235123200	235123400	HepG2	1	.	235123200	235123400	255,0,0
chr1	235812200	235812400	HepG2	1	.	235812200	235812400	255,0,0
chr1	235813200	235813400	HepG2	1	.	235813200	235813400	255,0,0
chr1	240255600	240255800	HepG2	1	.	240255600	240255800	255,0,0
chr1	240902600	240902800	HepG2	1	.	240902600	240902800	255,0,0
chr1	244067200	244067600	HepG2	1	.	244067200	244067600	255,0,0
chr1	244138000	244138400	HepG2	1	.	244138000	244138400	255,0,0
chr1	245206000	245206200	HepG2	1	.	245206000	245206200	255,0,0
chr1	246038400	246038600	HepG2	1	.	246038400	246038600	255,0,0
chr1	246981200	246981400	HepG2	1	.	246981200	246981400	255,0,0
chr10	179600	179800	HepG2	1	.	179600	179800	255,0,0
chr10	3356000	3356200	HepG2	1	.	3356000	3356200	255,0,0
chr10	3932200	3932400	HepG2	1	.	3932200	3932400	255,0,0
chr10	3997800	3998000	HepG2	1	.	3997800	3998000	255,0,0
chr10	4183800	4184000	HepG2	1	.	4183800	4184000	255,0,0
chr10	6709200	6709400	HepG2	1	.	6709200	6709400	255,0,0
chr10	6755800	6756000	HepG2	1	.	6755800	6756000	255,0,0
chr10	15242800	15243000	HepG2	1	.	15242800	15243000	255,0,0
chr10	16654400	16654600	HepG2	1	.	16654400	16654600	255,0,0
chr10	16712600	16712800	HepG2	1	.	16712600	16712800	255,0,0
chr10	17045200	17045400	HepG2	1	.	17045200	17045400	255,0,0
chr10	17156000	17156200	HepG2	1	.	17156000	17156200	255,0,0
chr10	19310200	19310400	HepG2	1	.	19310200	19310400	255,0,0
chr10	22913400	22913600	HepG2	1	.	22913400	22913600	255,0,0
chr10	23049000	23049200	HepG2	1	.	23049000	23049200	255,0,0
chr10	23805600	23805800	HepG2	1	.	23805600	23805800	255,0,0
chr10	25463400	25463800	HepG2	1	.	25463400	25463800	255,0,0
chr10	25464800	25465000	HepG2	1	.	25464800	25465000	255,0,0
chr10	26505200	26505400	HepG2	1	.	26505200	26505400	255,0,0
chr10	28310600	28310800	HepG2	1	.	28310600	28310800	255,0,0
chr10	28628600	28628800	HepG2	1	.	28628600	28628800	255,0,0
chr10	29976800	29977000	HepG2	1	.	29976800	29977000	255,0,0
chr10	30238400	30238600	HepG2	1	.	30238400	30238600	255,0,0
chr10	43778400	43778600	HepG2	1	.	43778400	43778600	255,0,0
chr10	50606000	50606400	HepG2	1	.	50606000	50606400	255,0,0
chr10	56959800	56960000	HepG2	1	.	56959800	56960000	255,0,0
chr10	59935800	59936000	HepG2	1	.	59935800	59936000	255,0,0
chr10	60616400	60616600	HepG2	1	.	60616400	60616600	255,0,0
chr10	60936600	60936800	HepG2	1	.	60936600	60936800	255,0,0
chr10	60937200	60937400	HepG2	1	.	60937200	60937400	255,0,0
chr10	61025000	61025200	HepG2	1	.	61025000	61025200	255,0,0
chr10	61317000	61317200	HepG2	1	.	61317000	61317200	255,0,0
chr10	61808000	61808200	HepG2	1	.	61808000	61808200	255,0,0
chr10	63597000	63597400	HepG2	1	.	63597000	63597400	255,0,0
chr10	63853600	63854000	HepG2	1	.	63853600	63854000	255,0,0
chr10	63943600	63943800	HepG2	1	.	63943600	63943800	255,0,0
chr10	69913600	69913800	HepG2	1	.	69913600	69913800	255,0,0
chr10	71120600	71120800	HepG2	1	.	71120600	71120800	255,0,0
chr10	71518000	71518200	HepG2	1	.	71518000	71518200	255,0,0
chr10	72147400	72147600	HepG2	1	.	72147400	72147600	255,0,0
chr10	73001200	73001400	HepG2	1	.	73001200	73001400	255,0,0
chr10	73015400	73015800	HepG2	1	.	73015400	73015800	255,0,0
chr10	73341800	73342000	HepG2	1	.	73341800	73342000	255,0,0
chr10	73526600	73526800	HepG2	1	.	73526600	73526800	255,0,0
chr10	73555000	73555200	HepG2	1	.	73555000	73555200	255,0,0
chr10	74091800	74092000	HepG2	1	.	74091800	74092000	255,0,0
chr10	75167400	75167600	HepG2	1	.	75167400	75167600	255,0,0
chr10	75289200	75289400	HepG2	1	.	75289200	75289400	255,0,0
chr10	76985400	76985600	HepG2	1	.	76985400	76985600	255,0,0
chr10	77777200	77777400	HepG2	1	.	77777200	77777400	255,0,0
chr10	78113200	78113400	HepG2	1	.	78113200	78113400	255,0,0
chr10	79057200	79057400	HepG2	1	.	79057200	79057400	255,0,0
chr10	79088200	79088400	HepG2	1	.	79088200	79088400	255,0,0
chr10	80917400	80917600	HepG2	1	.	80917400	80917600	255,0,0
chr10	81918400	81918600	HepG2	1	.	81918400	81918600	255,0,0
chr10	86051200	86051400	HepG2	1	.	86051200	86051400	255,0,0
chr10	89912600	89912800	HepG2	1	.	89912600	89912800	255,0,0
chr10	90147000	90147200	HepG2	1	.	90147000	90147200	255,0,0
chr10	90231800	90232000	HepG2	1	.	90231800	90232000	255,0,0
chr10	92381400	92381600	HepG2	1	.	92381400	92381600	255,0,0
chr10	92691000	92691200	HepG2	1	.	92691000	92691200	255,0,0
chr10	94147200	94147400	HepG2	1	.	94147200	94147400	255,0,0
chr10	94457400	94457600	HepG2	1	.	94457400	94457600	255,0,0
chr10	94831600	94831800	HepG2	1	.	94831600	94831800	255,0,0
chr10	95048800	95049000	HepG2	1	.	95048800	95049000	255,0,0
chr10	95225600	95225800	HepG2	1	.	95225600	95225800	255,0,0
chr10	95228400	95228600	HepG2	1	.	95228400	95228600	255,0,0
chr10	95826200	95826400	HepG2	1	.	95826200	95826400	255,0,0
chr10	97106800	97107200	HepG2	1	.	97106800	97107200	255,0,0
chr10	97151800	97152000	HepG2	1	.	97151800	97152000	255,0,0
chr10	98841400	98841800	HepG2	1	.	98841400	98841800	255,0,0
chr10	102085000	102085200	HepG2	1	.	102085000	102085200	255,0,0
chr10	102241400	102241600	HepG2	1	.	102241400	102241600	255,0,0
chr10	102242400	102242600	HepG2	1	.	102242400	102242600	255,0,0
chr10	102440600	102440800	HepG2	1	.	102440600	102440800	255,0,0
chr10	102840800	102841000	HepG2	1	.	102840800	102841000	255,0,0
chr10	103769600	103769800	HepG2	1	.	103769600	103769800	255,0,0
chr10	103800200	103800400	HepG2	1	.	103800200	103800400	255,0,0
chr10	104121600	104121800	HepG2	1	.	104121600	104121800	255,0,0
chr10	104976200	104976400	HepG2	1	.	104976200	104976400	255,0,0
chr10	104991000	104991200	HepG2	1	.	104991000	104991200	255,0,0
chr10	105025600	105025800	HepG2	1	.	105025600	105025800	255,0,0
chr10	105038600	105039000	HepG2	1	.	105038600	105039000	255,0,0
chr10	105405200	105405400	HepG2	1	.	105405200	105405400	255,0,0
chr10	106308000	106308200	HepG2	1	.	106308000	106308200	255,0,0
chr10	110729800	110730000	HepG2	1	.	110729800	110730000	255,0,0
chr10	112120600	112121000	HepG2	1	.	112120600	112121000	255,0,0
chr10	112159200	112159400	HepG2	1	.	112159200	112159400	255,0,0
chr10	114250400	114250600	HepG2	1	.	114250400	114250600	255,0,0
chr10	115336800	115337000	HepG2	1	.	115336800	115337000	255,0,0
chr10	120354000	120354200	HepG2	1	.	120354000	120354200	255,0,0
chr10	120355600	120356000	HepG2	1	.	120355600	120356000	255,0,0
chr10	122273600	122273800	HepG2	1	.	122273600	122273800	255,0,0
chr10	123811200	123811400	HepG2	1	.	123811200	123811400	255,0,0
chr10	124545800	124546000	HepG2	1	.	124545800	124546000	255,0,0
chr10	124671400	124671800	HepG2	1	.	124671400	124671800	255,0,0
chr10	126436800	126437000	HepG2	1	.	126436800	126437000	255,0,0
chr10	128197200	128197400	HepG2	1	.	128197200	128197400	255,0,0
chr10	128224800	128225000	HepG2	1	.	128224800	128225000	255,0,0
chr10	128915400	128915800	HepG2	1	.	128915400	128915800	255,0,0
chr10	129911400	129911600	HepG2	1	.	129911400	129911600	255,0,0
chr10	130653400	130653600	HepG2	1	.	130653400	130653600	255,0,0
chr11	1051200	1051400	HepG2	1	.	1051200	1051400	255,0,0
chr11	1903800	1904000	HepG2	1	.	1903800	1904000	255,0,0
chr11	3926800	3927000	HepG2	1	.	3926800	3927000	255,0,0
chr11	6400600	6400800	HepG2	1	.	6400600	6400800	255,0,0
chr11	7098400	7098600	HepG2	1	.	7098400	7098600	255,0,0
chr11	8189400	8189600	HepG2	1	.	8189400	8189600	255,0,0
chr11	8425000	8425200	HepG2	1	.	8425000	8425200	255,0,0
chr11	9634800	9635000	HepG2	1	.	9634800	9635000	255,0,0
chr11	10400600	10400800	HepG2	1	.	10400600	10400800	255,0,0
chr11	10681200	10681400	HepG2	1	.	10681200	10681400	255,0,0
chr11	11998800	11999000	HepG2	1	.	11998800	11999000	255,0,0
chr11	12204800	12205000	HepG2	1	.	12204800	12205000	255,0,0
chr11	12715400	12715600	HepG2	1	.	12715400	12715600	255,0,0
chr11	12824200	12824400	HepG2	1	.	12824200	12824400	255,0,0
chr11	12915600	12915800	HepG2	1	.	12915600	12915800	255,0,0
chr11	13310800	13311000	HepG2	1	.	13310800	13311000	255,0,0
chr11	14444000	14444200	HepG2	1	.	14444000	14444200	255,0,0
chr11	17756600	17756800	HepG2	1	.	17756600	17756800	255,0,0
chr11	18284200	18284600	HepG2	1	.	18284200	18284600	255,0,0
chr11	19366200	19366400	HepG2	1	.	19366200	19366400	255,0,0
chr11	19701800	19702000	HepG2	1	.	19701800	19702000	255,0,0
chr11	19787800	19788200	HepG2	1	.	19787800	19788200	255,0,0
chr11	20180200	20180600	HepG2	1	.	20180200	20180600	255,0,0
chr11	20470400	20470600	HepG2	1	.	20470400	20470600	255,0,0
chr11	26969000	26969200	HepG2	1	.	26969000	26969200	255,0,0
chr11	27231200	27231400	HepG2	1	.	27231200	27231400	255,0,0
chr11	27352200	27352400	HepG2	1	.	27352200	27352400	255,0,0
chr11	27740600	27741200	HepG2	1	.	27740600	27741200	255,0,0
chr11	27742000	27742400	HepG2	1	.	27742000	27742400	255,0,0
chr11	28858000	28858200	HepG2	1	.	28858000	28858200	255,0,0
chr11	31667400	31667600	HepG2	1	.	31667400	31667600	255,0,0
chr11	32009000	32009200	HepG2	1	.	32009000	32009200	255,0,0
chr11	32197800	32198000	HepG2	1	.	32197800	32198000	255,0,0
chr11	32219600	32220000	HepG2	1	.	32219600	32220000	255,0,0
chr11	33522400	33522600	HepG2	1	.	33522400	33522600	255,0,0
chr11	35164200	35164400	HepG2	1	.	35164200	35164400	255,0,0
chr11	35643800	35644000	HepG2	1	.	35643800	35644000	255,0,0
chr11	35745400	35745800	HepG2	1	.	35745400	35745800	255,0,0
chr11	43598600	43598800	HepG2	1	.	43598600	43598800	255,0,0
chr11	43852600	43853000	HepG2	1	.	43852600	43853000	255,0,0
chr11	44134200	44134400	HepG2	1	.	44134200	44134400	255,0,0
chr11	44265200	44265400	HepG2	1	.	44265200	44265400	255,0,0
chr11	45793600	45793800	HepG2	1	.	45793600	45793800	255,0,0
chr11	45921000	45921200	HepG2	1	.	45921000	45921200	255,0,0
chr11	46414200	46414400	HepG2	1	.	46414200	46414400	255,0,0
chr11	47294400	47294600	HepG2	1	.	47294400	47294600	255,0,0
chr11	48085200	48085400	HepG2	1	.	48085200	48085400	255,0,0
chr11	48102800	48103000	HepG2	1	.	48102800	48103000	255,0,0
chr11	48112200	48112400	HepG2	1	.	48112200	48112400	255,0,0
chr11	49069800	49070000	HepG2	1	.	49069800	49070000	255,0,0
chr11	50437800	50438000	HepG2	1	.	50437800	50438000	255,0,0
chr11	57546000	57546200	HepG2	1	.	57546000	57546200	255,0,0
chr11	61715200	61715400	HepG2	1	.	61715200	61715400	255,0,0
chr11	61961400	61961800	HepG2	1	.	61961400	61961800	255,0,0
chr11	62248200	62248400	HepG2	1	.	62248200	62248400	255,0,0
chr11	62323800	62324000	HepG2	1	.	62323800	62324000	255,0,0
chr11	62747800	62748000	HepG2	1	.	62747800	62748000	255,0,0
chr11	64745200	64745400	HepG2	1	.	64745200	64745400	255,0,0
chr11	64770800	64771000	HepG2	1	.	64770800	64771000	255,0,0
chr11	66185600	66185800	HepG2	1	.	66185600	66185800	255,0,0
chr11	66189000	66189400	HepG2	1	.	66189000	66189400	255,0,0
chr11	68122000	68122200	HepG2	1	.	68122000	68122200	255,0,0
chr11	68869000	68869200	HepG2	1	.	68869000	68869200	255,0,0
chr11	68899000	68899200	HepG2	1	.	68899000	68899200	255,0,0
chr11	69312000	69312200	HepG2	1	.	69312000	69312200	255,0,0
chr11	71736200	71736400	HepG2	1	.	71736200	71736400	255,0,0
chr11	72019800	72020000	HepG2	1	.	72019800	72020000	255,0,0
chr11	72081000	72081200	HepG2	1	.	72081000	72081200	255,0,0
chr11	72323800	72324000	HepG2	1	.	72323800	72324000	255,0,0
chr11	72384600	72384800	HepG2	1	.	72384600	72384800	255,0,0
chr11	72433400	72433800	HepG2	1	.	72433400	72433800	255,0,0
chr11	74128800	74129200	HepG2	1	.	74128800	74129200	255,0,0
chr11	74925400	74925800	HepG2	1	.	74925400	74925800	255,0,0
chr11	74944800	74945000	HepG2	1	.	74944800	74945000	255,0,0
chr11	77491000	77491400	HepG2	1	.	77491000	77491400	255,0,0
chr11	78493800	78494000	HepG2	1	.	78493800	78494000	255,0,0
chr11	78572000	78572400	HepG2	1	.	78572000	78572400	255,0,0
chr11	78798200	78798400	HepG2	1	.	78798200	78798400	255,0,0
chr11	79026400	79026600	HepG2	1	.	79026400	79026600	255,0,0
chr11	84425400	84425600	HepG2	1	.	84425400	84425600	255,0,0
chr11	85306400	85306600	HepG2	1	.	85306400	85306600	255,0,0
chr11	85430200	85430400	HepG2	1	.	85430200	85430400	255,0,0
chr11	85753000	85753200	HepG2	1	.	85753000	85753200	255,0,0
chr11	86304000	86304200	HepG2	1	.	86304000	86304200	255,0,0
chr11	86627400	86627600	HepG2	1	.	86627400	86627600	255,0,0
chr11	88437800	88438000	HepG2	1	.	88437800	88438000	255,0,0
chr11	92213800	92214000	HepG2	1	.	92213800	92214000	255,0,0
chr11	92289600	92290000	HepG2	1	.	92289600	92290000	255,0,0
chr11	94525600	94526000	HepG2	1	.	94525600	94526000	255,0,0
chr11	96040200	96040400	HepG2	1	.	96040200	96040400	255,0,0
chr11	100801000	100801200	HepG2	1	.	100801000	100801200	255,0,0
chr11	103400000	103400200	HepG2	1	.	103400000	103400200	255,0,0
chr11	103763400	103763600	HepG2	1	.	103763400	103763600	255,0,0
chr11	104928200	104928400	HepG2	1	.	104928200	104928400	255,0,0
chr11	105543800	105544200	HepG2	1	.	105543800	105544200	255,0,0
chr11	106333000	106333200	HepG2	1	.	106333000	106333200	255,0,0
chr11	106889800	106890200	HepG2	1	.	106889800	106890200	255,0,0
chr11	109512400	109512600	HepG2	1	.	109512400	109512600	255,0,0
chr11	111536600	111536800	HepG2	1	.	111536600	111536800	255,0,0
chr11	112484000	112484200	HepG2	1	.	112484000	112484200	255,0,0
chr11	112605000	112605200	HepG2	1	.	112605000	112605200	255,0,0
chr11	112977400	112977600	HepG2	1	.	112977400	112977600	255,0,0
chr11	113862000	113862200	HepG2	1	.	113862000	113862200	255,0,0
chr11	114030800	114031000	HepG2	1	.	114030800	114031000	255,0,0
chr11	116250200	116250400	HepG2	1	.	116250200	116250400	255,0,0
chr11	116476400	116476600	HepG2	1	.	116476400	116476600	255,0,0
chr11	117467800	117468000	HepG2	1	.	117467800	117468000	255,0,0
chr11	118486000	118486200	HepG2	1	.	118486000	118486200	255,0,0
chr11	119645000	119645200	HepG2	1	.	119645000	119645200	255,0,0
chr11	120953400	120953600	HepG2	1	.	120953400	120953600	255,0,0
chr11	122067800	122068000	HepG2	1	.	122067800	122068000	255,0,0
chr11	122138400	122138600	HepG2	1	.	122138400	122138600	255,0,0
chr11	122513200	122513400	HepG2	1	.	122513200	122513400	255,0,0
chr11	122852400	122852800	HepG2	1	.	122852400	122852800	255,0,0
chr11	125773400	125773600	HepG2	1	.	125773400	125773600	255,0,0
chr11	126310800	126311000	HepG2	1	.	126310800	126311000	255,0,0
chr11	126380600	126380800	HepG2	1	.	126380600	126380800	255,0,0
chr11	126414400	126414800	HepG2	1	.	126414400	126414800	255,0,0
chr11	126416200	126416400	HepG2	1	.	126416200	126416400	255,0,0
chr11	126431200	126431400	HepG2	1	.	126431200	126431400	255,0,0
chr11	126808600	126809000	HepG2	1	.	126808600	126809000	255,0,0
chr11	128158400	128158600	HepG2	1	.	128158400	128158600	255,0,0
chr11	128235000	128235400	HepG2	1	.	128235000	128235400	255,0,0
chr11	128367400	128367800	HepG2	1	.	128367400	128367800	255,0,0
chr11	129821400	129821600	HepG2	1	.	129821400	129821600	255,0,0
chr11	129835200	129835400	HepG2	1	.	129835200	129835400	255,0,0
chr11	130269200	130269400	HepG2	1	.	130269200	130269400	255,0,0
chr11	132047000	132047400	HepG2	1	.	132047000	132047400	255,0,0
chr11	133817200	133817600	HepG2	1	.	133817200	133817600	255,0,0
chr11	133838200	133838400	HepG2	1	.	133838200	133838400	255,0,0
chr12	176200	176400	HepG2	1	.	176200	176400	255,0,0
chr12	248000	248200	HepG2	1	.	248000	248200	255,0,0
chr12	562600	562800	HepG2	1	.	562600	562800	255,0,0
chr12	656200	656400	HepG2	1	.	656200	656400	255,0,0
chr12	2861800	2862200	HepG2	1	.	2861800	2862200	255,0,0
chr12	5046800	5047000	HepG2	1	.	5046800	5047000	255,0,0
chr12	6873600	6873800	HepG2	1	.	6873600	6873800	255,0,0
chr12	8004200	8004400	HepG2	1	.	8004200	8004400	255,0,0
chr12	8167600	8167800	HepG2	1	.	8167600	8167800	255,0,0
chr12	9274600	9274800	HepG2	1	.	9274600	9274800	255,0,0
chr12	11653400	11654000	HepG2	1	.	11653400	11654000	255,0,0
chr12	12837800	12838000	HepG2	1	.	12837800	12838000	255,0,0
chr12	15588600	15588800	HepG2	1	.	15588600	15588800	255,0,0
chr12	15782000	15782200	HepG2	1	.	15782000	15782200	255,0,0
chr12	18536200	18536400	HepG2	1	.	18536200	18536400	255,0,0
chr12	18935800	18936000	HepG2	1	.	18935800	18936000	255,0,0
chr12	19151400	19151600	HepG2	1	.	19151400	19151600	255,0,0
chr12	20365800	20366000	HepG2	1	.	20365800	20366000	255,0,0
chr12	24903200	24903400	HepG2	1	.	24903200	24903400	255,0,0
chr12	26102400	26102600	HepG2	1	.	26102400	26102600	255,0,0
chr12	27856600	27856800	HepG2	1	.	27856600	27856800	255,0,0
chr12	28128800	28129000	HepG2	1	.	28128800	28129000	255,0,0
chr12	29383800	29384000	HepG2	1	.	29383800	29384000	255,0,0
chr12	32328400	32328600	HepG2	1	.	32328400	32328600	255,0,0
chr12	33054800	33055000	HepG2	1	.	33054800	33055000	255,0,0
chr12	38164600	38165000	HepG2	1	.	38164600	38165000	255,0,0
chr12	41694600	41694800	HepG2	1	.	41694600	41694800	255,0,0
chr12	45270600	45270800	HepG2	1	.	45270600	45270800	255,0,0
chr12	46752200	46752600	HepG2	1	.	46752200	46752600	255,0,0
chr12	46888200	46888400	HepG2	1	.	46888200	46888400	255,0,0
chr12	47928600	47928800	HepG2	1	.	47928600	47928800	255,0,0
chr12	49130400	49130600	HepG2	1	.	49130400	49130600	255,0,0
chr12	50469000	50469200	HepG2	1	.	50469000	50469200	255,0,0
chr12	50790400	50790600	HepG2	1	.	50790400	50790600	255,0,0
chr12	51987200	51987600	HepG2	1	.	51987200	51987600	255,0,0
chr12	52610000	52610200	HepG2	1	.	52610000	52610200	255,0,0
chr12	52695200	52695400	HepG2	1	.	52695200	52695400	255,0,0
chr12	53135200	53135400	HepG2	1	.	53135200	53135400	255,0,0
chr12	53194800	53195000	HepG2	1	.	53194800	53195000	255,0,0
chr12	54140400	54140600	HepG2	1	.	54140400	54140600	255,0,0
chr12	55413600	55414000	HepG2	1	.	55413600	55414000	255,0,0
chr12	57950200	57950400	HepG2	1	.	57950200	57950400	255,0,0
chr12	58154200	58154400	HepG2	1	.	58154200	58154400	255,0,0
chr12	63125800	63126000	HepG2	1	.	63125800	63126000	255,0,0
chr12	65220200	65220400	HepG2	1	.	65220200	65220400	255,0,0
chr12	65854800	65855000	HepG2	1	.	65854800	65855000	255,0,0
chr12	65895800	65896000	HepG2	1	.	65895800	65896000	255,0,0
chr12	66050800	66051000	HepG2	1	.	66050800	66051000	255,0,0
chr12	66273800	66274000	HepG2	1	.	66273800	66274000	255,0,0
chr12	66286000	66286200	HepG2	1	.	66286000	66286200	255,0,0
chr12	66290000	66290200	HepG2	1	.	66290000	66290200	255,0,0
chr12	66393800	66394000	HepG2	1	.	66393800	66394000	255,0,0
chr12	66539000	66539200	HepG2	1	.	66539000	66539200	255,0,0
chr12	66628000	66628200	HepG2	1	.	66628000	66628200	255,0,0
chr12	69799400	69799600	HepG2	1	.	69799400	69799600	255,0,0
chr12	70319200	70319400	HepG2	1	.	70319200	70319400	255,0,0
chr12	71313400	71313600	HepG2	1	.	71313400	71313600	255,0,0
chr12	71833400	71833600	HepG2	1	.	71833400	71833600	255,0,0
chr12	71946800	71947200	HepG2	1	.	71946800	71947200	255,0,0
chr12	72332600	72332800	HepG2	1	.	72332600	72332800	255,0,0
chr12	75603200	75603600	HepG2	1	.	75603200	75603600	255,0,0
chr12	75728200	75728400	HepG2	1	.	75728200	75728400	255,0,0
chr12	76354000	76354200	HepG2	1	.	76354000	76354200	255,0,0
chr12	76577400	76577600	HepG2	1	.	76577400	76577600	255,0,0
chr12	77527400	77527600	HepG2	1	.	77527400	77527600	255,0,0
chr12	79941000	79941400	HepG2	1	.	79941000	79941400	255,0,0
chr12	79954000	79954200	HepG2	1	.	79954000	79954200	255,0,0
chr12	80747200	80747400	HepG2	1	.	80747200	80747400	255,0,0
chr12	81744200	81744400	HepG2	1	.	81744200	81744400	255,0,0
chr12	86215600	86215800	HepG2	1	.	86215600	86215800	255,0,0
chr12	89927200	89927400	HepG2	1	.	89927200	89927400	255,0,0
chr12	92175000	92175200	HepG2	1	.	92175000	92175200	255,0,0
chr12	93496400	93496600	HepG2	1	.	93496400	93496600	255,0,0
chr12	94594000	94594200	HepG2	1	.	94594000	94594200	255,0,0
chr12	95734000	95734400	HepG2	1	.	95734000	95734400	255,0,0
chr12	96160200	96160400	HepG2	1	.	96160200	96160400	255,0,0
chr12	97295000	97295200	HepG2	1	.	97295000	97295200	255,0,0
chr12	99290800	99291000	HepG2	1	.	99290800	99291000	255,0,0
chr12	99295000	99295200	HepG2	1	.	99295000	99295200	255,0,0
chr12	100933000	100933400	HepG2	1	.	100933000	100933400	255,0,0
chr12	101220200	101220400	HepG2	1	.	101220200	101220400	255,0,0
chr12	103218400	103218600	HepG2	1	.	103218400	103218600	255,0,0
chr12	105600600	105600800	HepG2	1	.	105600600	105600800	255,0,0
chr12	106975200	106975600	HepG2	1	.	106975200	106975600	255,0,0
chr12	107743000	107743200	HepG2	1	.	107743000	107743200	255,0,0
chr12	109458600	109459000	HepG2	1	.	109458600	109459000	255,0,0
chr12	109696800	109697000	HepG2	1	.	109696800	109697000	255,0,0
chr12	109747000	109747200	HepG2	1	.	109747000	109747200	255,0,0
chr12	110291000	110291200	HepG2	1	.	110291000	110291200	255,0,0
chr12	113229200	113229400	HepG2	1	.	113229200	113229400	255,0,0
chr12	113917800	113918200	HepG2	1	.	113917800	113918200	255,0,0
chr12	114039600	114039800	HepG2	1	.	114039600	114039800	255,0,0
chr12	115371600	115371800	HepG2	1	.	115371600	115371800	255,0,0
chr12	116819800	116820000	HepG2	1	.	116819800	116820000	255,0,0
chr12	117296000	117296200	HepG2	1	.	117296000	117296200	255,0,0
chr12	117593200	117593400	HepG2	1	.	117593200	117593400	255,0,0
chr12	118870000	118870200	HepG2	1	.	118870000	118870200	255,0,0
chr12	121079200	121079400	HepG2	1	.	121079200	121079400	255,0,0
chr12	122020600	122020800	HepG2	1	.	122020600	122020800	255,0,0
chr12	122403200	122403400	HepG2	1	.	122403200	122403400	255,0,0
chr12	125679600	125679800	HepG2	1	.	125679600	125679800	255,0,0
chr12	126548600	126548800	HepG2	1	.	126548600	126548800	255,0,0
chr12	127166200	127166600	HepG2	1	.	127166200	127166600	255,0,0
chr12	132905800	132906000	HepG2	1	.	132905800	132906000	255,0,0
chr13	27103600	27103800	HepG2	1	.	27103600	27103800	255,0,0
chr13	28366400	28366800	HepG2	1	.	28366400	28366800	255,0,0
chr13	30728400	30728600	HepG2	1	.	30728400	30728600	255,0,0
chr13	32614200	32614400	HepG2	1	.	32614200	32614400	255,0,0
chr13	35487400	35487600	HepG2	1	.	35487400	35487600	255,0,0
chr13	35500800	35501000	HepG2	1	.	35500800	35501000	255,0,0
chr13	36051000	36051200	HepG2	1	.	36051000	36051200	255,0,0
chr13	36568800	36569000	HepG2	1	.	36568800	36569000	255,0,0
chr13	36631200	36631600	HepG2	1	.	36631200	36631600	255,0,0
chr13	44318800	44319000	HepG2	1	.	44318800	44319000	255,0,0
chr13	44743800	44744000	HepG2	1	.	44743800	44744000	255,0,0
chr13	45288400	45288600	HepG2	1	.	45288400	45288600	255,0,0
chr13	46170200	46170400	HepG2	1	.	46170200	46170400	255,0,0
chr13	49466600	49466800	HepG2	1	.	49466600	49466800	255,0,0
chr13	50432600	50432800	HepG2	1	.	50432600	50432800	255,0,0
chr13	51841800	51842000	HepG2	1	.	51841800	51842000	255,0,0
chr13	53421200	53421600	HepG2	1	.	53421200	53421600	255,0,0
chr13	53542200	53542600	HepG2	1	.	53542200	53542600	255,0,0
chr13	60012200	60012400	HepG2	1	.	60012200	60012400	255,0,0
chr13	65499400	65499800	HepG2	1	.	65499400	65499800	255,0,0
chr13	71464600	71464800	HepG2	1	.	71464600	71464800	255,0,0
chr13	77528800	77529000	HepG2	1	.	77528800	77529000	255,0,0
chr13	78137400	78137600	HepG2	1	.	78137400	78137600	255,0,0
chr13	80233400	80233600	HepG2	1	.	80233400	80233600	255,0,0
chr13	80953400	80953600	HepG2	1	.	80953400	80953600	255,0,0
chr13	84456000	84456400	HepG2	1	.	84456000	84456400	255,0,0
chr13	85244400	85244600	HepG2	1	.	85244400	85244600	255,0,0
chr13	88151000	88151200	HepG2	1	.	88151000	88151200	255,0,0
chr13	94342600	94342800	HepG2	1	.	94342600	94342800	255,0,0
chr13	97910200	97910400	HepG2	1	.	97910200	97910400	255,0,0
chr13	100448600	100448800	HepG2	1	.	100448600	100448800	255,0,0
chr13	102100200	102100400	HepG2	1	.	102100200	102100400	255,0,0
chr13	102571800	102572200	HepG2	1	.	102571800	102572200	255,0,0
chr13	102640600	102640800	HepG2	1	.	102640600	102640800	255,0,0
chr13	103058200	103058400	HepG2	1	.	103058200	103058400	255,0,0
chr13	107001600	107001800	HepG2	1	.	107001600	107001800	255,0,0
chr13	108170800	108171000	HepG2	1	.	108170800	108171000	255,0,0
chr13	108517000	108517200	HepG2	1	.	108517000	108517200	255,0,0
chr13	109815400	109815600	HepG2	1	.	109815400	109815600	255,0,0
chr13	110919600	110919800	HepG2	1	.	110919600	110919800	255,0,0
chr13	111138000	111138200	HepG2	1	.	111138000	111138200	255,0,0
chr14	21563600	21564000	HepG2	1	.	21563600	21564000	255,0,0
chr14	23447000	23447200	HepG2	1	.	23447000	23447200	255,0,0
chr14	23538200	23538400	HepG2	1	.	23538200	23538400	255,0,0
chr14	23590200	23590400	HepG2	1	.	23590200	23590400	255,0,0
chr14	23707000	23707200	HepG2	1	.	23707000	23707200	255,0,0
chr14	23952600	23952800	HepG2	1	.	23952600	23952800	255,0,0
chr14	24058200	24058600	HepG2	1	.	24058200	24058600	255,0,0
chr14	24399000	24399200	HepG2	1	.	24399000	24399200	255,0,0
chr14	24527600	24527800	HepG2	1	.	24527600	24527800	255,0,0
chr14	24901000	24901200	HepG2	1	.	24901000	24901200	255,0,0
chr14	24950800	24951200	HepG2	1	.	24950800	24951200	255,0,0
chr14	25519200	25519400	HepG2	1	.	25519200	25519400	255,0,0
chr14	27067600	27067800	HepG2	1	.	27067600	27067800	255,0,0
chr14	31699000	31699200	HepG2	1	.	31699000	31699200	255,0,0
chr14	33679600	33679800	HepG2	1	.	33679600	33679800	255,0,0
chr14	34262000	34262200	HepG2	1	.	34262000	34262200	255,0,0
chr14	35940000	35940200	HepG2	1	.	35940000	35940200	255,0,0
chr14	36004400	36004800	HepG2	1	.	36004400	36004800	255,0,0
chr14	37935800	37936000	HepG2	1	.	37935800	37936000	255,0,0
chr14	38057200	38057600	HepG2	1	.	38057200	38057600	255,0,0
chr14	38166800	38167000	HepG2	1	.	38166800	38167000	255,0,0
chr14	38288600	38288800	HepG2	1	.	38288600	38288800	255,0,0
chr14	49770800	49771000	HepG2	1	.	49770800	49771000	255,0,0
chr14	50320600	50320800	HepG2	1	.	50320600	50320800	255,0,0
chr14	50918600	50918800	HepG2	1	.	50918600	50918800	255,0,0
chr14	52247600	52247800	HepG2	1	.	52247600	52247800	255,0,0
chr14	53477800	53478000	HepG2	1	.	53477800	53478000	255,0,0
chr14	53925000	53925400	HepG2	1	.	53925000	53925400	255,0,0
chr14	54348200	54348400	HepG2	1	.	54348200	54348400	255,0,0
chr14	54414200	54414400	HepG2	1	.	54414200	54414400	255,0,0
chr14	54718800	54719000	HepG2	1	.	54718800	54719000	255,0,0
chr14	55119000	55119200	HepG2	1	.	55119000	55119200	255,0,0
chr14	55240000	55240200	HepG2	1	.	55240000	55240200	255,0,0
chr14	56024000	56024200	HepG2	1	.	56024000	56024200	255,0,0
chr14	56072600	56072800	HepG2	1	.	56072600	56072800	255,0,0
chr14	58332200	58332400	HepG2	1	.	58332200	58332400	255,0,0
chr14	59198200	59198400	HepG2	1	.	59198200	59198400	255,0,0
chr14	59263600	59264000	HepG2	1	.	59263600	59264000	255,0,0
chr14	60975600	60975800	HepG2	1	.	60975600	60975800	255,0,0
chr14	63879800	63880000	HepG2	1	.	63879800	63880000	255,0,0
chr14	67385400	67385600	HepG2	1	.	67385400	67385600	255,0,0
chr14	68556000	68556200	HepG2	1	.	68556000	68556200	255,0,0
chr14	68607000	68607200	HepG2	1	.	68607000	68607200	255,0,0
chr14	69726400	69726600	HepG2	1	.	69726400	69726600	255,0,0
chr14	71271400	71271600	HepG2	1	.	71271400	71271600	255,0,0
chr14	74684400	74684600	HepG2	1	.	74684400	74684600	255,0,0
chr14	75038600	75038800	HepG2	1	.	75038600	75038800	255,0,0
chr14	75127600	75127800	HepG2	1	.	75127600	75127800	255,0,0
chr14	76599400	76599600	HepG2	1	.	76599400	76599600	255,0,0
chr14	77509800	77510000	HepG2	1	.	77509800	77510000	255,0,0
chr14	77675200	77675400	HepG2	1	.	77675200	77675400	255,0,0
chr14	79329600	79329800	HepG2	1	.	79329600	79329800	255,0,0
chr14	79442200	79442400	HepG2	1	.	79442200	79442400	255,0,0
chr14	79628000	79628200	HepG2	1	.	79628000	79628200	255,0,0
chr14	79712600	79713000	HepG2	1	.	79712600	79713000	255,0,0
chr14	90961600	90962000	HepG2	1	.	90961600	90962000	255,0,0
chr14	92938400	92938600	HepG2	1	.	92938400	92938600	255,0,0
chr14	93389800	93390000	HepG2	1	.	93389800	93390000	255,0,0
chr14	100498000	100498200	HepG2	1	.	100498000	100498200	255,0,0
chr14	100952800	100953200	HepG2	1	.	100952800	100953200	255,0,0
chr14	102630800	102631000	HepG2	1	.	102630800	102631000	255,0,0
chr14	102675600	102675800	HepG2	1	.	102675600	102675800	255,0,0
chr14	105071000	105071400	HepG2	1	.	105071000	105071400	255,0,0
chr15	23682800	23683000	HepG2	1	.	23682800	23683000	255,0,0
chr15	29269600	29270000	HepG2	1	.	29269600	29270000	255,0,0
chr15	31178200	31178400	HepG2	1	.	31178200	31178400	255,0,0
chr15	33840200	33840400	HepG2	1	.	33840200	33840400	255,0,0
chr15	34354200	34354400	HepG2	1	.	34354200	34354400	255,0,0
chr15	35045600	35045800	HepG2	1	.	35045600	35045800	255,0,0
chr15	36720400	36720600	HepG2	1	.	36720400	36720600	255,0,0
chr15	36814000	36814200	HepG2	1	.	36814000	36814200	255,0,0
chr15	37396800	37397000	HepG2	1	.	37396800	37397000	255,0,0
chr15	40635800	40636000	HepG2	1	.	40635800	40636000	255,0,0
chr15	42236600	42236800	HepG2	1	.	42236600	42236800	255,0,0
chr15	44087000	44087200	HepG2	1	.	44087000	44087200	255,0,0
chr15	44450000	44450200	HepG2	1	.	44450000	44450200	255,0,0
chr15	48483000	48483400	HepG2	1	.	48483000	48483400	255,0,0
chr15	48987400	48987600	HepG2	1	.	48987400	48987600	255,0,0
chr15	51973600	51974000	HepG2	1	.	51973600	51974000	255,0,0
chr15	52548600	52548800	HepG2	1	.	52548600	52548800	255,0,0
chr15	52907600	52907800	HepG2	1	.	52907600	52907800	255,0,0
chr15	53075600	53075800	HepG2	1	.	53075600	53075800	255,0,0
chr15	53364400	53364600	HepG2	1	.	53364400	53364600	255,0,0
chr15	59713600	59713800	HepG2	1	.	59713600	59713800	255,0,0
chr15	60663600	60663800	HepG2	1	.	60663600	60663800	255,0,0
chr15	60685200	60685400	HepG2	1	.	60685200	60685400	255,0,0
chr15	61467400	61467600	HepG2	1	.	61467400	61467600	255,0,0
chr15	63400200	63400400	HepG2	1	.	63400200	63400400	255,0,0
chr15	64162800	64163200	HepG2	1	.	64162800	64163200	255,0,0
chr15	64973800	64974000	HepG2	1	.	64973800	64974000	255,0,0
chr15	65623400	65623600	HepG2	1	.	65623400	65623600	255,0,0
chr15	66244800	66245000	HepG2	1	.	66244800	66245000	255,0,0
chr15	66297000	66297200	HepG2	1	.	66297000	66297200	255,0,0
chr15	67066800	67067000	HepG2	1	.	67066800	67067000	255,0,0
chr15	67175800	67176000	HepG2	1	.	67175800	67176000	255,0,0
chr15	67336800	67337000	HepG2	1	.	67336800	67337000	255,0,0
chr15	68117400	68117800	HepG2	1	.	68117400	68117800	255,0,0
chr15	70265600	70265800	HepG2	1	.	70265600	70265800	255,0,0
chr15	70268800	70269000	HepG2	1	.	70268800	70269000	255,0,0
chr15	72402800	72403000	HepG2	1	.	72402800	72403000	255,0,0
chr15	73336000	73336200	HepG2	1	.	73336000	73336200	255,0,0
chr15	73639200	73639400	HepG2	1	.	73639200	73639400	255,0,0
chr15	74115400	74115600	HepG2	1	.	74115400	74115600	255,0,0
chr15	74144000	74144400	HepG2	1	.	74144000	74144400	255,0,0
chr15	74557400	74557800	HepG2	1	.	74557400	74557800	255,0,0
chr15	74583800	74584200	HepG2	1	.	74583800	74584200	255,0,0
chr15	75118800	75119000	HepG2	1	.	75118800	75119000	255,0,0
chr15	75288400	75288600	HepG2	1	.	75288400	75288600	255,0,0
chr15	77995000	77995200	HepG2	1	.	77995000	77995200	255,0,0
chr15	79087400	79087600	HepG2	1	.	79087400	79087600	255,0,0
chr15	79576000	79576200	HepG2	1	.	79576000	79576200	255,0,0
chr15	80786800	80787000	HepG2	1	.	80786800	80787000	255,0,0
chr15	81073000	81073200	HepG2	1	.	81073000	81073200	255,0,0
chr15	83332000	83332200	HepG2	1	.	83332000	83332200	255,0,0
chr15	87234000	87234200	HepG2	1	.	87234000	87234200	255,0,0
chr15	87468800	87469000	HepG2	1	.	87468800	87469000	255,0,0
chr15	88406400	88406800	HepG2	1	.	88406400	88406800	255,0,0
chr15	89149000	89149200	HepG2	1	.	89149000	89149200	255,0,0
chr15	89905000	89905200	HepG2	1	.	89905000	89905200	255,0,0
chr15	89908000	89908400	HepG2	1	.	89908000	89908400	255,0,0
chr15	91882200	91882400	HepG2	1	.	91882200	91882400	255,0,0
chr15	98447200	98447400	HepG2	1	.	98447200	98447400	255,0,0
chr16	220000	220400	HepG2	1	.	220000	220400	255,0,0
chr16	224400	224600	HepG2	1	.	224400	224600	255,0,0
chr16	230400	230600	HepG2	1	.	230400	230600	255,0,0
chr16	754600	754800	HepG2	1	.	754600	754800	255,0,0
chr16	761800	762000	HepG2	1	.	761800	762000	255,0,0
chr16	942600	942800	HepG2	1	.	942600	942800	255,0,0
chr16	1238800	1239000	HepG2	1	.	1238800	1239000	255,0,0
chr16	3238400	3238600	HepG2	1	.	3238400	3238600	255,0,0
chr16	4504800	4505000	HepG2	1	.	4504800	4505000	255,0,0
chr16	9025800	9026000	HepG2	1	.	9025800	9026000	255,0,0
chr16	13204200	13204400	HepG2	1	.	13204200	13204400	255,0,0
chr16	17260000	17260200	HepG2	1	.	17260000	17260200	255,0,0
chr16	17272200	17272400	HepG2	1	.	17272200	17272400	255,0,0
chr16	17466400	17466600	HepG2	1	.	17466400	17466600	255,0,0
chr16	17878000	17878200	HepG2	1	.	17878000	17878200	255,0,0
chr16	22824600	22824800	HepG2	1	.	22824600	22824800	255,0,0
chr16	24267400	24267600	HepG2	1	.	24267400	24267600	255,0,0
chr16	25276000	25276200	HepG2	1	.	25276000	25276200	255,0,0
chr16	25513000	25513200	HepG2	1	.	25513000	25513200	255,0,0
chr16	27121000	27121200	HepG2	1	.	27121000	27121200	255,0,0
chr16	27879000	27879200	HepG2	1	.	27879000	27879200	255,0,0
chr16	28315600	28315800	HepG2	1	.	28315600	28315800	255,0,0
chr16	29874800	29875000	HepG2	1	.	29874800	29875000	255,0,0
chr16	33935200	33935400	HepG2	1	.	33935200	33935400	255,0,0
chr16	49314400	49314600	HepG2	1	.	49314400	49314600	255,0,0
chr16	50502000	50502200	HepG2	1	.	50502000	50502200	255,0,0
chr16	51186000	51186600	HepG2	1	.	51186000	51186600	255,0,0
chr16	54215000	54215200	HepG2	1	.	54215000	54215200	255,0,0
chr16	56228200	56228600	HepG2	1	.	56228200	56228600	255,0,0
chr16	57625400	57625600	HepG2	1	.	57625400	57625600	255,0,0
chr16	58155800	58156000	HepG2	1	.	58155800	58156000	255,0,0
chr16	66304400	66304600	HepG2	1	.	66304400	66304600	255,0,0
chr16	67695200	67695400	HepG2	1	.	67695200	67695400	255,0,0
chr16	69500000	69500200	HepG2	1	.	69500000	69500200	255,0,0
chr16	69999200	69999400	HepG2	1	.	69999200	69999400	255,0,0
chr16	71501800	71502000	HepG2	1	.	71501800	71502000	255,0,0
chr16	78009000	78009200	HepG2	1	.	78009000	78009200	255,0,0
chr16	81764000	81764200	HepG2	1	.	81764000	81764200	255,0,0
chr16	82738000	82738200	HepG2	1	.	82738000	82738200	255,0,0
chr16	82843800	82844000	HepG2	1	.	82843800	82844000	255,0,0
chr16	82893400	82893600	HepG2	1	.	82893400	82893600	255,0,0
chr16	83093000	83093200	HepG2	1	.	83093000	83093200	255,0,0
chr16	83453800	83454200	HepG2	1	.	83453800	83454200	255,0,0
chr16	83595600	83595800	HepG2	1	.	83595600	83595800	255,0,0
chr16	83735200	83735400	HepG2	1	.	83735200	83735400	255,0,0
chr16	84870000	84870400	HepG2	1	.	84870000	84870400	255,0,0
chr16	85384800	85385000	HepG2	1	.	85384800	85385000	255,0,0
chr16	86747800	86748000	HepG2	1	.	86747800	86748000	255,0,0
chr16	87642200	87642400	HepG2	1	.	87642200	87642400	255,0,0
chr16	88627200	88627400	HepG2	1	.	88627200	88627400	255,0,0
chr16	89356000	89356200	HepG2	1	.	89356000	89356200	255,0,0
chr16	89990800	89991000	HepG2	1	.	89990800	89991000	255,0,0
chr16	89992800	89993000	HepG2	1	.	89992800	89993000	255,0,0
chr17	159200	159400	HepG2	1	.	159200	159400	255,0,0
chr17	597400	597600	HepG2	1	.	597400	597600	255,0,0
chr17	836800	837000	HepG2	1	.	836800	837000	255,0,0
chr17	1226600	1227000	HepG2	1	.	1226600	1227000	255,0,0
chr17	1477800	1478000	HepG2	1	.	1477800	1478000	255,0,0
chr17	2907600	2907800	HepG2	1	.	2907600	2907800	255,0,0
chr17	3953000	3953200	HepG2	1	.	3953000	3953200	255,0,0
chr17	5497000	5497200	HepG2	1	.	5497000	5497200	255,0,0
chr17	5535400	5535600	HepG2	1	.	5535400	5535600	255,0,0
chr17	6173000	6173200	HepG2	1	.	6173000	6173200	255,0,0
chr17	6429800	6430000	HepG2	1	.	6429800	6430000	255,0,0
chr17	6735000	6735200	HepG2	1	.	6735000	6735200	255,0,0
chr17	14200800	14201000	HepG2	1	.	14200800	14201000	255,0,0
chr17	15281000	15281200	HepG2	1	.	15281000	15281200	255,0,0
chr17	16715600	16715800	HepG2	1	.	16715600	16715800	255,0,0
chr17	16905200	16905400	HepG2	1	.	16905200	16905400	255,0,0
chr17	25984800	25985000	HepG2	1	.	25984800	25985000	255,0,0
chr17	26090000	26090400	HepG2	1	.	26090000	26090400	255,0,0
chr17	26335600	26335800	HepG2	1	.	26335600	26335800	255,0,0
chr17	26580800	26581000	HepG2	1	.	26580800	26581000	255,0,0
chr17	26700800	26701000	HepG2	1	.	26700800	26701000	255,0,0
chr17	26890600	26890800	HepG2	1	.	26890600	26890800	255,0,0
chr17	27332800	27333200	HepG2	1	.	27332800	27333200	255,0,0
chr17	29721600	29722000	HepG2	1	.	29721600	29722000	255,0,0
chr17	30567800	30568000	HepG2	1	.	30567800	30568000	255,0,0
chr17	30604400	30604600	HepG2	1	.	30604400	30604600	255,0,0
chr17	31264000	31264200	HepG2	1	.	31264000	31264200	255,0,0
chr17	31469800	31470000	HepG2	1	.	31469800	31470000	255,0,0
chr17	31655200	31655400	HepG2	1	.	31655200	31655400	255,0,0
chr17	32059200	32059400	HepG2	1	.	32059200	32059400	255,0,0
chr17	32562600	32562800	HepG2	1	.	32562600	32562800	255,0,0
chr17	32618800	32619000	HepG2	1	.	32618800	32619000	255,0,0
chr17	34058600	34058800	HepG2	1	.	34058600	34058800	255,0,0
chr17	34070800	34071200	HepG2	1	.	34070800	34071200	255,0,0
chr17	34820000	34820200	HepG2	1	.	34820000	34820200	255,0,0
chr17	36717200	36717400	HepG2	1	.	36717200	36717400	255,0,0
chr17	37748600	37748800	HepG2	1	.	37748600	37748800	255,0,0
chr17	38324600	38324800	HepG2	1	.	38324600	38324800	255,0,0
chr17	38716600	38716800	HepG2	1	.	38716600	38716800	255,0,0
chr17	39165600	39165800	HepG2	1	.	39165600	39165800	255,0,0
chr17	39215600	39215800	HepG2	1	.	39215600	39215800	255,0,0
chr17	39653000	39653200	HepG2	1	.	39653000	39653200	255,0,0
chr17	40202400	40202800	HepG2	1	.	40202400	40202800	255,0,0
chr17	40612000	40612200	HepG2	1	.	40612000	40612200	255,0,0
chr17	41400200	41400600	HepG2	1	.	41400200	41400600	255,0,0
chr17	41400800	41401200	HepG2	1	.	41400800	41401200	255,0,0
chr17	41598000	41598200	HepG2	1	.	41598000	41598200	255,0,0
chr17	41669200	41669400	HepG2	1	.	41669200	41669400	255,0,0
chr17	42385800	42386200	HepG2	1	.	42385800	42386200	255,0,0
chr17	43017800	43018000	HepG2	1	.	43017800	43018000	255,0,0
chr17	43449200	43449400	HepG2	1	.	43449200	43449400	255,0,0
chr17	43472600	43472800	HepG2	1	.	43472600	43472800	255,0,0
chr17	43845400	43845600	HepG2	1	.	43845400	43845600	255,0,0
chr17	43854800	43855000	HepG2	1	.	43854800	43855000	255,0,0
chr17	43935400	43935600	HepG2	1	.	43935400	43935600	255,0,0
chr17	45041800	45042000	HepG2	1	.	45041800	45042000	255,0,0
chr17	45383000	45383200	HepG2	1	.	45383000	45383200	255,0,0
chr17	45730000	45730200	HepG2	1	.	45730000	45730200	255,0,0
chr17	45803200	45803400	HepG2	1	.	45803200	45803400	255,0,0
chr17	45863200	45863400	HepG2	1	.	45863200	45863400	255,0,0
chr17	45875200	45875600	HepG2	1	.	45875200	45875600	255,0,0
chr17	46714000	46714200	HepG2	1	.	46714000	46714200	255,0,0
chr17	48217400	48217600	HepG2	1	.	48217400	48217600	255,0,0
chr17	48296200	48296400	HepG2	1	.	48296200	48296400	255,0,0
chr17	48560000	48560200	HepG2	1	.	48560000	48560200	255,0,0
chr17	54227200	54227400	HepG2	1	.	54227200	54227400	255,0,0
chr17	54240600	54240800	HepG2	1	.	54240600	54240800	255,0,0
chr17	54777000	54777400	HepG2	1	.	54777000	54777400	255,0,0
chr17	55833000	55833200	HepG2	1	.	55833000	55833200	255,0,0
chr17	55952800	55953000	HepG2	1	.	55952800	55953000	255,0,0
chr17	56197600	56197800	HepG2	1	.	56197600	56197800	255,0,0
chr17	56249800	56250000	HepG2	1	.	56249800	56250000	255,0,0
chr17	56756800	56757000	HepG2	1	.	56756800	56757000	255,0,0
chr17	57832000	57832200	HepG2	1	.	57832000	57832200	255,0,0
chr17	59222600	59222800	HepG2	1	.	59222600	59222800	255,0,0
chr17	60282400	60282600	HepG2	1	.	60282400	60282600	255,0,0
chr17	61600400	61600600	HepG2	1	.	61600400	61600600	255,0,0
chr17	63250400	63250600	HepG2	1	.	63250400	63250600	255,0,0
chr17	63746800	63747000	HepG2	1	.	63746800	63747000	255,0,0
chr17	64825800	64826000	HepG2	1	.	64825800	64826000	255,0,0
chr17	66596400	66596600	HepG2	1	.	66596400	66596600	255,0,0
chr17	66968400	66968600	HepG2	1	.	66968400	66968600	255,0,0
chr17	67563400	67563600	HepG2	1	.	67563400	67563600	255,0,0
chr17	67759800	67760000	HepG2	1	.	67759800	67760000	255,0,0
chr17	68080600	68080800	HepG2	1	.	68080600	68080800	255,0,0
chr17	70122800	70123000	HepG2	1	.	70122800	70123000	255,0,0
chr17	72667400	72667600	HepG2	1	.	72667400	72667600	255,0,0
chr17	72933600	72933800	HepG2	1	.	72933600	72933800	255,0,0
chr17	73642200	73642400	HepG2	1	.	73642200	73642400	255,0,0
chr17	74275600	74275800	HepG2	1	.	74275600	74275800	255,0,0
chr17	74835800	74836000	HepG2	1	.	74835800	74836000	255,0,0
chr17	74866400	74866800	HepG2	1	.	74866400	74866800	255,0,0
chr17	74906000	74906200	HepG2	1	.	74906000	74906200	255,0,0
chr17	75017200	75017400	HepG2	1	.	75017200	75017400	255,0,0
chr17	75491000	75491200	HepG2	1	.	75491000	75491200	255,0,0
chr17	76417600	76417800	HepG2	1	.	76417600	76417800	255,0,0
chr17	77321800	77322000	HepG2	1	.	77321800	77322000	255,0,0
chr17	77334400	77334600	HepG2	1	.	77334400	77334600	255,0,0
chr17	78415000	78415200	HepG2	1	.	78415000	78415200	255,0,0
chr17	79888000	79888200	HepG2	1	.	79888000	79888200	255,0,0
chr17	79919200	79919400	HepG2	1	.	79919200	79919400	255,0,0
chr17	80354800	80355000	HepG2	1	.	80354800	80355000	255,0,0
chr17	80372600	80372800	HepG2	1	.	80372600	80372800	255,0,0
chr18	395800	396000	HepG2	1	.	395800	396000	255,0,0
chr18	903600	904000	HepG2	1	.	903600	904000	255,0,0
chr18	2223600	2223800	HepG2	1	.	2223600	2223800	255,0,0
chr18	5197000	5197400	HepG2	1	.	5197000	5197400	255,0,0
chr18	5868400	5868600	HepG2	1	.	5868400	5868600	255,0,0
chr18	9808400	9808600	HepG2	1	.	9808400	9808600	255,0,0
chr18	11505000	11505200	HepG2	1	.	11505000	11505200	255,0,0
chr18	12730200	12730400	HepG2	1	.	12730200	12730400	255,0,0
chr18	18577400	18577600	HepG2	1	.	18577400	18577600	255,0,0
chr18	25695200	25695400	HepG2	1	.	25695200	25695400	255,0,0
chr18	25755400	25755600	HepG2	1	.	25755400	25755600	255,0,0
chr18	27019400	27019600	HepG2	1	.	27019400	27019600	255,0,0
chr18	29851800	29852000	HepG2	1	.	29851800	29852000	255,0,0
chr18	29929800	29930000	HepG2	1	.	29929800	29930000	255,0,0
chr18	34850000	34850400	HepG2	1	.	34850000	34850400	255,0,0
chr18	35144800	35145000	HepG2	1	.	35144800	35145000	255,0,0
chr18	39520600	39520800	HepG2	1	.	39520600	39520800	255,0,0
chr18	39755000	39755200	HepG2	1	.	39755000	39755200	255,0,0
chr18	39918600	39918800	HepG2	1	.	39918600	39918800	255,0,0
chr18	40857200	40857400	HepG2	1	.	40857200	40857400	255,0,0
chr18	41826000	41826200	HepG2	1	.	41826000	41826200	255,0,0
chr18	42535800	42536000	HepG2	1	.	42535800	42536000	255,0,0
chr18	42964400	42964600	HepG2	1	.	42964400	42964600	255,0,0
chr18	43864000	43864200	HepG2	1	.	43864000	43864200	255,0,0
chr18	44781000	44781200	HepG2	1	.	44781000	44781200	255,0,0
chr18	44786800	44787000	HepG2	1	.	44786800	44787000	255,0,0
chr18	46133600	46133800	HepG2	1	.	46133600	46133800	255,0,0
chr18	47385200	47385400	HepG2	1	.	47385200	47385400	255,0,0
chr18	47425000	47425200	HepG2	1	.	47425000	47425200	255,0,0
chr18	52746800	52747000	HepG2	1	.	52746800	52747000	255,0,0
chr18	55021200	55021400	HepG2	1	.	55021200	55021400	255,0,0
chr18	56620200	56620400	HepG2	1	.	56620200	56620400	255,0,0
chr18	56936400	56936600	HepG2	1	.	56936400	56936600	255,0,0
chr18	57113400	57113600	HepG2	1	.	57113400	57113600	255,0,0
chr18	58353400	58353600	HepG2	1	.	58353400	58353600	255,0,0
chr18	60905400	60905600	HepG2	1	.	60905400	60905600	255,0,0
chr18	65192600	65192800	HepG2	1	.	65192600	65192800	255,0,0
chr18	70497400	70497600	HepG2	1	.	70497400	70497600	255,0,0
chr18	71265000	71265200	HepG2	1	.	71265000	71265200	255,0,0
chr18	71396000	71396200	HepG2	1	.	71396000	71396200	255,0,0
chr18	71575600	71575800	HepG2	1	.	71575600	71575800	255,0,0
chr18	71984000	71984400	HepG2	1	.	71984000	71984400	255,0,0
chr19	2123800	2124000	HepG2	1	.	2123800	2124000	255,0,0
chr19	2463000	2463400	HepG2	1	.	2463000	2463400	255,0,0
chr19	2540800	2541200	HepG2	1	.	2540800	2541200	255,0,0
chr19	2721000	2721200	HepG2	1	.	2721000	2721200	255,0,0
chr19	3155200	3155400	HepG2	1	.	3155200	3155400	255,0,0
chr19	3877000	3877200	HepG2	1	.	3877000	3877200	255,0,0
chr19	4173000	4173400	HepG2	1	.	4173000	4173400	255,0,0
chr19	4769400	4770000	HepG2	1	.	4769400	4770000	255,0,0
chr19	5081600	5081800	HepG2	1	.	5081600	5081800	255,0,0
chr19	5356400	5356600	HepG2	1	.	5356400	5356600	255,0,0
chr19	5404000	5404400	HepG2	1	.	5404000	5404400	255,0,0
chr19	6564400	6564800	HepG2	1	.	6564400	6564800	255,0,0
chr19	7627800	7628000	HepG2	1	.	7627800	7628000	255,0,0
chr19	7676600	7676800	HepG2	1	.	7676600	7676800	255,0,0
chr19	9084200	9084400	HepG2	1	.	9084200	9084400	255,0,0
chr19	10120000	10120400	HepG2	1	.	10120000	10120400	255,0,0
chr19	10172600	10173000	HepG2	1	.	10172600	10173000	255,0,0
chr19	10203800	10204200	HepG2	1	.	10203800	10204200	255,0,0
chr19	10806400	10806800	HepG2	1	.	10806400	10806800	255,0,0
chr19	11480200	11480600	HepG2	1	.	11480200	11480600	255,0,0
chr19	11590400	11590600	HepG2	1	.	11590400	11590600	255,0,0
chr19	12691200	12691400	HepG2	1	.	12691200	12691400	255,0,0
chr19	12943200	12943600	HepG2	1	.	12943200	12943600	255,0,0
chr19	13354800	13355000	HepG2	1	.	13354800	13355000	255,0,0
chr19	13526600	13526800	HepG2	1	.	13526600	13526800	255,0,0
chr19	13552800	13553000	HepG2	1	.	13552800	13553000	255,0,0
chr19	13574200	13574400	HepG2	1	.	13574200	13574400	255,0,0
chr19	13944400	13944600	HepG2	1	.	13944400	13944600	255,0,0
chr19	13950400	13950600	HepG2	1	.	13950400	13950600	255,0,0
chr19	15126800	15127000	HepG2	1	.	15126800	15127000	255,0,0
chr19	15742600	15743000	HepG2	1	.	15742600	15743000	255,0,0
chr19	16073200	16073400	HepG2	1	.	16073200	16073400	255,0,0
chr19	16100800	16101000	HepG2	1	.	16100800	16101000	255,0,0
chr19	17218800	17219000	HepG2	1	.	17218800	17219000	255,0,0
chr19	17650000	17650200	HepG2	1	.	17650000	17650200	255,0,0
chr19	18000600	18000800	HepG2	1	.	18000600	18000800	255,0,0
chr19	18215200	18215400	HepG2	1	.	18215200	18215400	255,0,0
chr19	18343800	18344200	HepG2	1	.	18343800	18344200	255,0,0
chr19	18350200	18350600	HepG2	1	.	18350200	18350600	255,0,0
chr19	18721600	18721800	HepG2	1	.	18721600	18721800	255,0,0
chr19	19281000	19281200	HepG2	1	.	19281000	19281200	255,0,0
chr19	19325800	19326000	HepG2	1	.	19325800	19326000	255,0,0
chr19	24324400	24324600	HepG2	1	.	24324400	24324600	255,0,0
chr19	28868000	28868200	HepG2	1	.	28868000	28868200	255,0,0
chr19	29610600	29610800	HepG2	1	.	29610600	29610800	255,0,0
chr19	33897800	33898000	HepG2	1	.	33897800	33898000	255,0,0
chr19	36195200	36195400	HepG2	1	.	36195200	36195400	255,0,0
chr19	36370800	36371000	HepG2	1	.	36370800	36371000	255,0,0
chr19	36466600	36466800	HepG2	1	.	36466600	36466800	255,0,0
chr19	38490200	38490400	HepG2	1	.	38490200	38490400	255,0,0
chr19	38924200	38924400	HepG2	1	.	38924200	38924400	255,0,0
chr19	39714400	39714600	HepG2	1	.	39714400	39714600	255,0,0
chr19	40056800	40057000	HepG2	1	.	40056800	40057000	255,0,0
chr19	40136600	40136800	HepG2	1	.	40136600	40136800	255,0,0
chr19	40724000	40724400	HepG2	1	.	40724000	40724400	255,0,0
chr19	42095000	42095200	HepG2	1	.	42095000	42095200	255,0,0
chr19	42123400	42123600	HepG2	1	.	42123400	42123600	255,0,0
chr19	42317600	42317800	HepG2	1	.	42317600	42317800	255,0,0
chr19	42501200	42501600	HepG2	1	.	42501200	42501600	255,0,0
chr19	42619400	42619600	HepG2	1	.	42619400	42619600	255,0,0
chr19	42647600	42647800	HepG2	1	.	42647600	42647800	255,0,0
chr19	42817800	42818000	HepG2	1	.	42817800	42818000	255,0,0
chr19	43106000	43106200	HepG2	1	.	43106000	43106200	255,0,0
chr19	44293200	44293600	HepG2	1	.	44293200	44293600	255,0,0
chr19	45017000	45017400	HepG2	1	.	45017000	45017400	255,0,0
chr19	45129400	45129600	HepG2	1	.	45129400	45129600	255,0,0
chr19	45143800	45144000	HepG2	1	.	45143800	45144000	255,0,0
chr19	45562800	45563000	HepG2	1	.	45562800	45563000	255,0,0
chr19	45879600	45879800	HepG2	1	.	45879600	45879800	255,0,0
chr19	45999600	45999800	HepG2	1	.	45999600	45999800	255,0,0
chr19	46029600	46029800	HepG2	1	.	46029600	46029800	255,0,0
chr19	46097800	46098000	HepG2	1	.	46097800	46098000	255,0,0
chr19	46149800	46150000	HepG2	1	.	46149800	46150000	255,0,0
chr19	46721600	46721800	HepG2	1	.	46721600	46721800	255,0,0
chr19	46725200	46725600	HepG2	1	.	46725200	46725600	255,0,0
chr19	46728800	46729200	HepG2	1	.	46728800	46729200	255,0,0
chr19	47178200	47178400	HepG2	1	.	47178200	47178400	255,0,0
chr19	47239800	47240000	HepG2	1	.	47239800	47240000	255,0,0
chr19	47343800	47344000	HepG2	1	.	47343800	47344000	255,0,0
chr19	47940800	47941200	HepG2	1	.	47940800	47941200	255,0,0
chr19	47975200	47975600	HepG2	1	.	47975200	47975600	255,0,0
chr19	48613800	48614000	HepG2	1	.	48613800	48614000	255,0,0
chr19	49078000	49078200	HepG2	1	.	49078000	49078200	255,0,0
chr19	49164200	49164600	HepG2	1	.	49164200	49164600	255,0,0
chr19	49623400	49623600	HepG2	1	.	49623400	49623600	255,0,0
chr19	50490400	50490800	HepG2	1	.	50490400	50490800	255,0,0
chr19	50703400	50703600	HepG2	1	.	50703400	50703600	255,0,0
chr19	50706800	50707000	HepG2	1	.	50706800	50707000	255,0,0
chr19	50708600	50708800	HepG2	1	.	50708600	50708800	255,0,0
chr19	51111400	51111600	HepG2	1	.	51111400	51111600	255,0,0
chr19	51984000	51984200	HepG2	1	.	51984000	51984200	255,0,0
chr19	52056600	52056800	HepG2	1	.	52056600	52056800	255,0,0
chr19	52111200	52111400	HepG2	1	.	52111200	52111400	255,0,0
chr19	54400000	54400200	HepG2	1	.	54400000	54400200	255,0,0
chr19	54406400	54406600	HepG2	1	.	54406400	54406600	255,0,0
chr19	54431000	54431400	HepG2	1	.	54431000	54431400	255,0,0
chr19	55028800	55029000	HepG2	1	.	55028800	55029000	255,0,0
chr19	55577600	55577800	HepG2	1	.	55577600	55577800	255,0,0
chr19	55652600	55652800	HepG2	1	.	55652600	55652800	255,0,0
chr19	55948800	55949000	HepG2	1	.	55948800	55949000	255,0,0
chr19	56595200	56595400	HepG2	1	.	56595200	56595400	255,0,0
chr19	57610600	57610800	HepG2	1	.	57610600	57610800	255,0,0
chr19	58828800	58829200	HepG2	1	.	58828800	58829200	255,0,0
chr2	11822200	11822400	HepG2	1	.	11822200	11822400	255,0,0
chr2	12317200	12317400	HepG2	1	.	12317200	12317400	255,0,0
chr2	13400600	13400800	HepG2	1	.	13400600	13400800	255,0,0
chr2	16607000	16607200	HepG2	1	.	16607000	16607200	255,0,0
chr2	19340600	19340800	HepG2	1	.	19340600	19340800	255,0,0
chr2	19529400	19529600	HepG2	1	.	19529400	19529600	255,0,0
chr2	20817800	20818000	HepG2	1	.	20817800	20818000	255,0,0
chr2	20835600	20835800	HepG2	1	.	20835600	20835800	255,0,0
chr2	21231800	21232000	HepG2	1	.	21231800	21232000	255,0,0
chr2	26174000	26174200	HepG2	1	.	26174000	26174200	255,0,0
chr2	26915400	26915800	HepG2	1	.	26915400	26915800	255,0,0
chr2	27531400	27531600	HepG2	1	.	27531400	27531600	255,0,0
chr2	27544000	27544200	HepG2	1	.	27544000	27544200	255,0,0
chr2	28022200	28022400	HepG2	1	.	28022200	28022400	255,0,0
chr2	28098400	28098600	HepG2	1	.	28098400	28098600	255,0,0
chr2	28236600	28236800	HepG2	1	.	28236600	28236800	255,0,0
chr2	29516800	29517000	HepG2	1	.	29516800	29517000	255,0,0
chr2	30143000	30143400	HepG2	1	.	30143000	30143400	255,0,0
chr2	30388000	30388200	HepG2	1	.	30388000	30388200	255,0,0
chr2	30608200	30608600	HepG2	1	.	30608200	30608600	255,0,0
chr2	33295000	33295200	HepG2	1	.	33295000	33295200	255,0,0
chr2	36608200	36608400	HepG2	1	.	36608200	36608400	255,0,0
chr2	36655000	36655200	HepG2	1	.	36655000	36655200	255,0,0
chr2	36713800	36714200	HepG2	1	.	36713800	36714200	255,0,0
chr2	37495400	37495600	HepG2	1	.	37495400	37495600	255,0,0
chr2	37813400	37813600	HepG2	1	.	37813400	37813600	255,0,0
chr2	37938600	37938800	HepG2	1	.	37938600	37938800	255,0,0
chr2	39416200	39416400	HepG2	1	.	39416200	39416400	255,0,0
chr2	40886200	40886400	HepG2	1	.	40886200	40886400	255,0,0
chr2	41425000	41425200	HepG2	1	.	41425000	41425200	255,0,0
chr2	42018800	42019000	HepG2	1	.	42018800	42019000	255,0,0
chr2	42064200	42064400	HepG2	1	.	42064200	42064400	255,0,0
chr2	42721000	42721400	HepG2	1	.	42721000	42721400	255,0,0
chr2	42813000	42813200	HepG2	1	.	42813000	42813200	255,0,0
chr2	43269200	43269400	HepG2	1	.	43269200	43269400	255,0,0
chr2	43349200	43349400	HepG2	1	.	43349200	43349400	255,0,0
chr2	43626800	43627000	HepG2	1	.	43626800	43627000	255,0,0
chr2	44243600	44243800	HepG2	1	.	44243600	44243800	255,0,0
chr2	45020600	45020800	HepG2	1	.	45020600	45020800	255,0,0
chr2	46163600	46163800	HepG2	1	.	46163600	46163800	255,0,0
chr2	47082400	47082600	HepG2	1	.	47082400	47082600	255,0,0
chr2	47236000	47236200	HepG2	1	.	47236000	47236200	255,0,0
chr2	47261600	47261800	HepG2	1	.	47261600	47261800	255,0,0
chr2	47297000	47297200	HepG2	1	.	47297000	47297200	255,0,0
chr2	47452600	47452800	HepG2	1	.	47452600	47452800	255,0,0
chr2	47499600	47499800	HepG2	1	.	47499600	47499800	255,0,0
chr2	47798400	47798800	HepG2	1	.	47798400	47798800	255,0,0
chr2	48698200	48698400	HepG2	1	.	48698200	48698400	255,0,0
chr2	53182400	53182600	HepG2	1	.	53182400	53182600	255,0,0
chr2	54434800	54435000	HepG2	1	.	54434800	54435000	255,0,0
chr2	58269800	58270000	HepG2	1	.	58269800	58270000	255,0,0
chr2	60757800	60758000	HepG2	1	.	60757800	60758000	255,0,0
chr2	61317600	61317800	HepG2	1	.	61317600	61317800	255,0,0
chr2	62805200	62805400	HepG2	1	.	62805200	62805400	255,0,0
chr2	62900000	62900200	HepG2	1	.	62900000	62900200	255,0,0
chr2	64524000	64524200	HepG2	1	.	64524000	64524200	255,0,0
chr2	68107400	68107600	HepG2	1	.	68107400	68107600	255,0,0
chr2	68272600	68272800	HepG2	1	.	68272600	68272800	255,0,0
chr2	68547600	68547800	HepG2	1	.	68547600	68547800	255,0,0
chr2	71098800	71099000	HepG2	1	.	71098800	71099000	255,0,0
chr2	71127600	71127800	HepG2	1	.	71127600	71127800	255,0,0
chr2	71575600	71575800	HepG2	1	.	71575600	71575800	255,0,0
chr2	72790000	72790200	HepG2	1	.	72790000	72790200	255,0,0
chr2	72922000	72922200	HepG2	1	.	72922000	72922200	255,0,0
chr2	72984400	72984600	HepG2	1	.	72984400	72984600	255,0,0
chr2	73110600	73110800	HepG2	1	.	73110600	73110800	255,0,0
chr2	73144400	73144600	HepG2	1	.	73144400	73144600	255,0,0
chr2	73518400	73518600	HepG2	1	.	73518400	73518600	255,0,0
chr2	75249000	75249200	HepG2	1	.	75249000	75249200	255,0,0
chr2	85512600	85512800	HepG2	1	.	85512600	85512800	255,0,0
chr2	85890000	85890200	HepG2	1	.	85890000	85890200	255,0,0
chr2	86041400	86041600	HepG2	1	.	86041400	86041600	255,0,0
chr2	98963000	98963400	HepG2	1	.	98963000	98963400	255,0,0
chr2	102183200	102183400	HepG2	1	.	102183200	102183400	255,0,0
chr2	103130600	103130800	HepG2	1	.	103130600	103130800	255,0,0
chr2	103465000	103465200	HepG2	1	.	103465000	103465200	255,0,0
chr2	110021200	110021400	HepG2	1	.	110021200	110021400	255,0,0
chr2	118590800	118591200	HepG2	1	.	118590800	118591200	255,0,0
chr2	119924800	119925000	HepG2	1	.	119924800	119925000	255,0,0
chr2	131513800	131514000	HepG2	1	.	131513800	131514000	255,0,0
chr2	133026200	133026400	HepG2	1	.	133026200	133026400	255,0,0
chr2	133246800	133247000	HepG2	1	.	133246800	133247000	255,0,0
chr2	133821400	133821600	HepG2	1	.	133821400	133821600	255,0,0
chr2	134857000	134857200	HepG2	1	.	134857000	134857200	255,0,0
chr2	141150400	141150600	HepG2	1	.	141150400	141150600	255,0,0
chr2	145765000	145765200	HepG2	1	.	145765000	145765200	255,0,0
chr2	146580800	146581000	HepG2	1	.	146580800	146581000	255,0,0
chr2	148188200	148188400	HepG2	1	.	148188200	148188400	255,0,0
chr2	157378400	157378600	HepG2	1	.	157378400	157378600	255,0,0
chr2	161777400	161777600	HepG2	1	.	161777400	161777600	255,0,0
chr2	161826800	161827000	HepG2	1	.	161826800	161827000	255,0,0
chr2	163697200	163697400	HepG2	1	.	163697200	163697400	255,0,0
chr2	166095000	166095200	HepG2	1	.	166095000	166095200	255,0,0
chr2	171571600	171572000	HepG2	1	.	171571600	171572000	255,0,0
chr2	171572800	171573000	HepG2	1	.	171572800	171573000	255,0,0
chr2	171573400	171573600	HepG2	1	.	171573400	171573600	255,0,0
chr2	171670800	171671000	HepG2	1	.	171670800	171671000	255,0,0
chr2	175201600	175201800	HepG2	1	.	175201600	175201800	255,0,0
chr2	180408200	180408400	HepG2	1	.	180408200	180408400	255,0,0
chr2	189914800	189915400	HepG2	1	.	189914800	189915400	255,0,0
chr2	192719200	192719400	HepG2	1	.	192719200	192719400	255,0,0
chr2	196477600	196477800	HepG2	1	.	196477600	196477800	255,0,0
chr2	201457600	201457800	HepG2	1	.	201457600	201457800	255,0,0
chr2	204648600	204648800	HepG2	1	.	204648600	204648800	255,0,0
chr2	206750400	206750600	HepG2	1	.	206750400	206750600	255,0,0
chr2	207507400	207507600	HepG2	1	.	207507400	207507600	255,0,0
chr2	208025000	208025200	HepG2	1	.	208025000	208025200	255,0,0
chr2	208067400	208067800	HepG2	1	.	208067400	208067800	255,0,0
chr2	210360800	210361000	HepG2	1	.	210360800	210361000	255,0,0
chr2	210636400	210636800	HepG2	1	.	210636400	210636800	255,0,0
chr2	213316600	213317000	HepG2	1	.	213316600	213317000	255,0,0
chr2	214053000	214053200	HepG2	1	.	214053000	214053200	255,0,0
chr2	214103800	214104000	HepG2	1	.	214103800	214104000	255,0,0
chr2	215275800	215276000	HepG2	1	.	215275800	215276000	255,0,0
chr2	216741600	216741800	HepG2	1	.	216741600	216741800	255,0,0
chr2	217168200	217168400	HepG2	1	.	217168200	217168400	255,0,0
chr2	217231800	217232200	HepG2	1	.	217231800	217232200	255,0,0
chr2	218808800	218809000	HepG2	1	.	218808800	218809000	255,0,0
chr2	219646800	219647000	HepG2	1	.	219646800	219647000	255,0,0
chr2	219826600	219827000	HepG2	1	.	219826600	219827000	255,0,0
chr2	219827600	219827800	HepG2	1	.	219827600	219827800	255,0,0
chr2	219828000	219828200	HepG2	1	.	219828000	219828200	255,0,0
chr2	219923800	219924000	HepG2	1	.	219923800	219924000	255,0,0
chr2	220173000	220173400	HepG2	1	.	220173000	220173400	255,0,0
chr2	223536200	223536600	HepG2	1	.	223536200	223536600	255,0,0
chr2	224414000	224414200	HepG2	1	.	224414000	224414200	255,0,0
chr2	224467000	224467200	HepG2	1	.	224467000	224467200	255,0,0
chr2	225905000	225905200	HepG2	1	.	225905000	225905200	255,0,0
chr2	226264800	226265000	HepG2	1	.	226264800	226265000	255,0,0
chr2	226754200	226754400	HepG2	1	.	226754200	226754400	255,0,0
chr2	226895800	226896000	HepG2	1	.	226895800	226896000	255,0,0
chr2	226995000	226995200	HepG2	1	.	226995000	226995200	255,0,0
chr2	227024400	227024800	HepG2	1	.	227024400	227024800	255,0,0
chr2	227675800	227676000	HepG2	1	.	227675800	227676000	255,0,0
chr2	228271000	228271200	HepG2	1	.	228271000	228271200	255,0,0
chr2	230579800	230580000	HepG2	1	.	230579800	230580000	255,0,0
chr2	232791000	232791200	HepG2	1	.	232791000	232791200	255,0,0
chr2	235019000	235019200	HepG2	1	.	235019000	235019200	255,0,0
chr2	235087400	235087800	HepG2	1	.	235087400	235087800	255,0,0
chr2	235244400	235244600	HepG2	1	.	235244400	235244600	255,0,0
chr2	238480600	238480800	HepG2	1	.	238480600	238480800	255,0,0
chr2	238832400	238832600	HepG2	1	.	238832400	238832600	255,0,0
chr2	241543800	241544000	HepG2	1	.	241543800	241544000	255,0,0
chr2	241771800	241772000	HepG2	1	.	241771800	241772000	255,0,0
chr2	241780000	241780200	HepG2	1	.	241780000	241780200	255,0,0
chr20	412200	412400	HepG2	1	.	412200	412400	255,0,0
chr20	622400	622600	HepG2	1	.	622400	622600	255,0,0
chr20	656200	656600	HepG2	1	.	656200	656600	255,0,0
chr20	1986600	1986800	HepG2	1	.	1986600	1986800	255,0,0
chr20	3096200	3096400	HepG2	1	.	3096200	3096400	255,0,0
chr20	3148800	3149000	HepG2	1	.	3148800	3149000	255,0,0
chr20	3389400	3389600	HepG2	1	.	3389400	3389600	255,0,0
chr20	3730400	3730600	HepG2	1	.	3730400	3730600	255,0,0
chr20	4230200	4230400	HepG2	1	.	4230200	4230400	255,0,0
chr20	4544200	4544600	HepG2	1	.	4544200	4544600	255,0,0
chr20	4573200	4573400	HepG2	1	.	4573200	4573400	255,0,0
chr20	9495200	9495400	HepG2	1	.	9495200	9495400	255,0,0
chr20	9641000	9641200	HepG2	1	.	9641000	9641200	255,0,0
chr20	10200000	10200400	HepG2	1	.	10200000	10200400	255,0,0
chr20	17207200	17207600	HepG2	1	.	17207200	17207600	255,0,0
chr20	17208400	17208600	HepG2	1	.	17208400	17208600	255,0,0
chr20	18125400	18125600	HepG2	1	.	18125400	18125600	255,0,0
chr20	21058600	21058800	HepG2	1	.	21058600	21058800	255,0,0
chr20	22565000	22565200	HepG2	1	.	22565000	22565200	255,0,0
chr20	22567400	22567600	HepG2	1	.	22567400	22567600	255,0,0
chr20	22786000	22786200	HepG2	1	.	22786000	22786200	255,0,0
chr20	25275200	25275400	HepG2	1	.	25275200	25275400	255,0,0
chr20	30091000	30091200	HepG2	1	.	30091000	30091200	255,0,0
chr20	30483000	30483200	HepG2	1	.	30483000	30483200	255,0,0
chr20	30619200	30619600	HepG2	1	.	30619200	30619600	255,0,0
chr20	31109600	31109800	HepG2	1	.	31109600	31109800	255,0,0
chr20	31240800	31241000	HepG2	1	.	31240800	31241000	255,0,0
chr20	34127600	34127800	HepG2	1	.	34127600	34127800	255,0,0
chr20	34472200	34472400	HepG2	1	.	34472200	34472400	255,0,0
chr20	34742400	34742600	HepG2	1	.	34742400	34742600	255,0,0
chr20	34973000	34973200	HepG2	1	.	34973000	34973200	255,0,0
chr20	35012600	35012800	HepG2	1	.	35012600	35012800	255,0,0
chr20	35437000	35437200	HepG2	1	.	35437000	35437200	255,0,0
chr20	36255400	36255600	HepG2	1	.	36255400	36255600	255,0,0
chr20	36530200	36530400	HepG2	1	.	36530200	36530400	255,0,0
chr20	36686000	36686200	HepG2	1	.	36686000	36686200	255,0,0
chr20	36849600	36849800	HepG2	1	.	36849600	36849800	255,0,0
chr20	37314600	37314800	HepG2	1	.	37314600	37314800	255,0,0
chr20	41816400	41816600	HepG2	1	.	41816400	41816600	255,0,0
chr20	42984200	42984400	HepG2	1	.	42984200	42984400	255,0,0
chr20	43238600	43238800	HepG2	1	.	43238600	43238800	255,0,0
chr20	43540200	43540400	HepG2	1	.	43540200	43540400	255,0,0
chr20	43648400	43648600	HepG2	1	.	43648400	43648600	255,0,0
chr20	44656000	44656200	HepG2	1	.	44656000	44656200	255,0,0
chr20	44658000	44658400	HepG2	1	.	44658000	44658400	255,0,0
chr20	44761400	44761600	HepG2	1	.	44761400	44761600	255,0,0
chr20	44858200	44858400	HepG2	1	.	44858200	44858400	255,0,0
chr20	44921800	44922000	HepG2	1	.	44921800	44922000	255,0,0
chr20	45280000	45280200	HepG2	1	.	45280000	45280200	255,0,0
chr20	47001800	47002000	HepG2	1	.	47001800	47002000	255,0,0
chr20	47237600	47237800	HepG2	1	.	47237600	47237800	255,0,0
chr20	48099200	48099600	HepG2	1	.	48099200	48099600	255,0,0
chr20	48789000	48789200	HepG2	1	.	48789000	48789200	255,0,0
chr20	49196600	49196800	HepG2	1	.	49196600	49196800	255,0,0
chr20	50416800	50417000	HepG2	1	.	50416800	50417000	255,0,0
chr20	52532400	52532600	HepG2	1	.	52532400	52532600	255,0,0
chr20	52757600	52757800	HepG2	1	.	52757600	52757800	255,0,0
chr20	55664800	55665000	HepG2	1	.	55664800	55665000	255,0,0
chr20	56623200	56623400	HepG2	1	.	56623200	56623400	255,0,0
chr20	60795400	60795600	HepG2	1	.	60795400	60795600	255,0,0
chr20	61372800	61373000	HepG2	1	.	61372800	61373000	255,0,0
chr20	61425600	61425800	HepG2	1	.	61425600	61425800	255,0,0
chr20	62466400	62466600	HepG2	1	.	62466400	62466600	255,0,0
chr20	62820600	62820800	HepG2	1	.	62820600	62820800	255,0,0
chr21	9882000	9882200	HepG2	1	.	9882000	9882200	255,0,0
chr21	11186600	11186800	HepG2	1	.	11186600	11186800	255,0,0
chr21	17936200	17936400	HepG2	1	.	17936200	17936400	255,0,0
chr21	32068400	32068600	HepG2	1	.	32068400	32068600	255,0,0
chr21	34529800	34530000	HepG2	1	.	34529800	34530000	255,0,0
chr21	36594400	36594600	HepG2	1	.	36594400	36594600	255,0,0
chr21	36863600	36863800	HepG2	1	.	36863600	36863800	255,0,0
chr21	38311800	38312000	HepG2	1	.	38311800	38312000	255,0,0
chr21	45006000	45006200	HepG2	1	.	45006000	45006200	255,0,0
chr21	47065800	47066000	HepG2	1	.	47065800	47066000	255,0,0
chr22	17539200	17539400	HepG2	1	.	17539200	17539400	255,0,0
chr22	17601200	17601600	HepG2	1	.	17601200	17601600	255,0,0
chr22	18312800	18313000	HepG2	1	.	18312800	18313000	255,0,0
chr22	19868800	19869000	HepG2	1	.	19868800	19869000	255,0,0
chr22	20790600	20790800	HepG2	1	.	20790600	20790800	255,0,0
chr22	23052200	23052400	HepG2	1	.	23052200	23052400	255,0,0
chr22	23950800	23951000	HepG2	1	.	23950800	23951000	255,0,0
chr22	25632000	25632200	HepG2	1	.	25632000	25632200	255,0,0
chr22	26813000	26813200	HepG2	1	.	26813000	26813200	255,0,0
chr22	27345200	27345400	HepG2	1	.	27345200	27345400	255,0,0
chr22	27850800	27851200	HepG2	1	.	27850800	27851200	255,0,0
chr22	29872200	29872400	HepG2	1	.	29872200	29872400	255,0,0
chr22	29874600	29874800	HepG2	1	.	29874600	29874800	255,0,0
chr22	30112800	30113000	HepG2	1	.	30112800	30113000	255,0,0
chr22	30603000	30603200	HepG2	1	.	30603000	30603200	255,0,0
chr22	30855400	30855600	HepG2	1	.	30855400	30855600	255,0,0
chr22	31202600	31202800	HepG2	1	.	31202600	31202800	255,0,0
chr22	31226200	31226400	HepG2	1	.	31226200	31226400	255,0,0
chr22	32225600	32225800	HepG2	1	.	32225600	32225800	255,0,0
chr22	33185000	33185200	HepG2	1	.	33185000	33185200	255,0,0
chr22	35827000	35827200	HepG2	1	.	35827000	35827200	255,0,0
chr22	36866400	36866600	HepG2	1	.	36866400	36866600	255,0,0
chr22	37040400	37040600	HepG2	1	.	37040400	37040600	255,0,0
chr22	37099400	37099800	HepG2	1	.	37099400	37099800	255,0,0
chr22	37859000	37859200	HepG2	1	.	37859000	37859200	255,0,0
chr22	38148600	38148800	HepG2	1	.	38148600	38148800	255,0,0
chr22	41223000	41223200	HepG2	1	.	41223000	41223200	255,0,0
chr22	41543800	41544000	HepG2	1	.	41543800	41544000	255,0,0
chr22	41686800	41687000	HepG2	1	.	41686800	41687000	255,0,0
chr22	45371400	45371800	HepG2	1	.	45371400	45371800	255,0,0
chr22	45403600	45403800	HepG2	1	.	45403600	45403800	255,0,0
chr22	45974000	45974200	HepG2	1	.	45974000	45974200	255,0,0
chr22	46242800	46243200	HepG2	1	.	46242800	46243200	255,0,0
chr22	46550000	46550200	HepG2	1	.	46550000	46550200	255,0,0
chr22	48971000	48971200	HepG2	1	.	48971000	48971200	255,0,0
chr3	8360000	8360200	HepG2	1	.	8360000	8360200	255,0,0
chr3	9594000	9594400	HepG2	1	.	9594000	9594400	255,0,0
chr3	9746000	9746200	HepG2	1	.	9746000	9746200	255,0,0
chr3	9904400	9904600	HepG2	1	.	9904400	9904600	255,0,0
chr3	10502000	10502200	HepG2	1	.	10502000	10502200	255,0,0
chr3	11642000	11642200	HepG2	1	.	11642000	11642200	255,0,0
chr3	12329400	12329600	HepG2	1	.	12329400	12329600	255,0,0
chr3	12645600	12645800	HepG2	1	.	12645600	12645800	255,0,0
chr3	12920800	12921000	HepG2	1	.	12920800	12921000	255,0,0
chr3	14639800	14640000	HepG2	1	.	14639800	14640000	255,0,0
chr3	15476400	15476600	HepG2	1	.	15476400	15476600	255,0,0
chr3	15687600	15687800	HepG2	1	.	15687600	15687800	255,0,0
chr3	15688600	15688800	HepG2	1	.	15688600	15688800	255,0,0
chr3	15810600	15810800	HepG2	1	.	15810600	15810800	255,0,0
chr3	16467200	16467400	HepG2	1	.	16467200	16467400	255,0,0
chr3	23727400	23727600	HepG2	1	.	23727400	23727600	255,0,0
chr3	24076000	24076200	HepG2	1	.	24076000	24076200	255,0,0
chr3	24202000	24202200	HepG2	1	.	24202000	24202200	255,0,0
chr3	24262800	24263000	HepG2	1	.	24262800	24263000	255,0,0
chr3	29377000	29377200	HepG2	1	.	29377000	29377200	255,0,0
chr3	29736400	29736600	HepG2	1	.	29736400	29736600	255,0,0
chr3	30638800	30639000	HepG2	1	.	30638800	30639000	255,0,0
chr3	37461600	37461800	HepG2	1	.	37461600	37461800	255,0,0
chr3	37499200	37499400	HepG2	1	.	37499200	37499400	255,0,0
chr3	37978000	37978200	HepG2	1	.	37978000	37978200	255,0,0
chr3	38796800	38797000	HepG2	1	.	38796800	38797000	255,0,0
chr3	38847400	38847600	HepG2	1	.	38847400	38847600	255,0,0
chr3	42190600	42191000	HepG2	1	.	42190600	42191000	255,0,0
chr3	42956200	42956400	HepG2	1	.	42956200	42956400	255,0,0
chr3	44178000	44178200	HepG2	1	.	44178000	44178200	255,0,0
chr3	44574400	44574600	HepG2	1	.	44574400	44574600	255,0,0
chr3	44931800	44932000	HepG2	1	.	44931800	44932000	255,0,0
chr3	45677200	45677400	HepG2	1	.	45677200	45677400	255,0,0
chr3	46746800	46747000	HepG2	1	.	46746800	46747000	255,0,0
chr3	48442400	48442600	HepG2	1	.	48442400	48442600	255,0,0
chr3	49905200	49905400	HepG2	1	.	49905200	49905400	255,0,0
chr3	50168000	50168200	HepG2	1	.	50168000	50168200	255,0,0
chr3	50302200	50302400	HepG2	1	.	50302200	50302400	255,0,0
chr3	50442800	50443000	HepG2	1	.	50442800	50443000	255,0,0
chr3	51963600	51963800	HepG2	1	.	51963600	51963800	255,0,0
chr3	52888200	52888400	HepG2	1	.	52888200	52888400	255,0,0
chr3	56166400	56166600	HepG2	1	.	56166400	56166600	255,0,0
chr3	56502600	56502800	HepG2	1	.	56502600	56502800	255,0,0
chr3	56528800	56529000	HepG2	1	.	56528800	56529000	255,0,0
chr3	57791600	57791800	HepG2	1	.	57791600	57791800	255,0,0
chr3	58546600	58546800	HepG2	1	.	58546600	58546800	255,0,0
chr3	58573800	58574000	HepG2	1	.	58573800	58574000	255,0,0
chr3	59171600	59172000	HepG2	1	.	59171600	59172000	255,0,0
chr3	61613400	61613800	HepG2	1	.	61613400	61613800	255,0,0
chr3	62515000	62515200	HepG2	1	.	62515000	62515200	255,0,0
chr3	62861800	62862000	HepG2	1	.	62861800	62862000	255,0,0
chr3	63053800	63054000	HepG2	1	.	63053800	63054000	255,0,0
chr3	63329400	63329600	HepG2	1	.	63329400	63329600	255,0,0
chr3	63350200	63350400	HepG2	1	.	63350200	63350400	255,0,0
chr3	63597200	63597400	HepG2	1	.	63597200	63597400	255,0,0
chr3	63739400	63739600	HepG2	1	.	63739400	63739600	255,0,0
chr3	65858800	65859000	HepG2	1	.	65858800	65859000	255,0,0
chr3	66151400	66151600	HepG2	1	.	66151400	66151600	255,0,0
chr3	67164200	67164600	HepG2	1	.	67164200	67164600	255,0,0
chr3	69292200	69292400	HepG2	1	.	69292200	69292400	255,0,0
chr3	80667600	80667800	HepG2	1	.	80667600	80667800	255,0,0
chr3	81793600	81793800	HepG2	1	.	81793600	81793800	255,0,0
chr3	81848600	81848800	HepG2	1	.	81848600	81848800	255,0,0
chr3	98641800	98642000	HepG2	1	.	98641800	98642000	255,0,0
chr3	99281000	99281400	HepG2	1	.	99281000	99281400	255,0,0
chr3	99562200	99562400	HepG2	1	.	99562200	99562400	255,0,0
chr3	100784800	100785000	HepG2	1	.	100784800	100785000	255,0,0
chr3	109692600	109693000	HepG2	1	.	109692600	109693000	255,0,0
chr3	111070200	111070400	HepG2	1	.	111070200	111070400	255,0,0
chr3	111433200	111433600	HepG2	1	.	111433200	111433600	255,0,0
chr3	111454200	111454400	HepG2	1	.	111454200	111454400	255,0,0
chr3	114137600	114137800	HepG2	1	.	114137600	114137800	255,0,0
chr3	114139000	114139200	HepG2	1	.	114139000	114139200	255,0,0
chr3	115044400	115044800	HepG2	1	.	115044400	115044800	255,0,0
chr3	115604600	115604800	HepG2	1	.	115604600	115604800	255,0,0
chr3	116298800	116299000	HepG2	1	.	116298800	116299000	255,0,0
chr3	117041800	117042000	HepG2	1	.	117041800	117042000	255,0,0
chr3	117715400	117715600	HepG2	1	.	117715400	117715600	255,0,0
chr3	119781400	119781600	HepG2	1	.	119781400	119781600	255,0,0
chr3	120136200	120136400	HepG2	1	.	120136200	120136400	255,0,0
chr3	120627000	120627200	HepG2	1	.	120627000	120627200	255,0,0
chr3	122637800	122638200	HepG2	1	.	122637800	122638200	255,0,0
chr3	122661800	122662000	HepG2	1	.	122661800	122662000	255,0,0
chr3	123005200	123005400	HepG2	1	.	123005200	123005400	255,0,0
chr3	123936400	123936600	HepG2	1	.	123936400	123936600	255,0,0
chr3	124148000	124148200	HepG2	1	.	124148000	124148200	255,0,0
chr3	124493200	124493400	HepG2	1	.	124493200	124493400	255,0,0
chr3	124782000	124782200	HepG2	1	.	124782000	124782200	255,0,0
chr3	125120400	125120600	HepG2	1	.	125120400	125120600	255,0,0
chr3	125733200	125733400	HepG2	1	.	125733200	125733400	255,0,0
chr3	125742400	125742600	HepG2	1	.	125742400	125742600	255,0,0
chr3	125986200	125986400	HepG2	1	.	125986200	125986400	255,0,0
chr3	126569600	126569800	HepG2	1	.	126569600	126569800	255,0,0
chr3	126843000	126843400	HepG2	1	.	126843000	126843400	255,0,0
chr3	126877800	126878000	HepG2	1	.	126877800	126878000	255,0,0
chr3	126881800	126882000	HepG2	1	.	126881800	126882000	255,0,0
chr3	126892000	126892200	HepG2	1	.	126892000	126892200	255,0,0
chr3	127039400	127039800	HepG2	1	.	127039400	127039800	255,0,0
chr3	127044200	127044400	HepG2	1	.	127044200	127044400	255,0,0
chr3	129703000	129703400	HepG2	1	.	129703000	129703400	255,0,0
chr3	131753800	131754200	HepG2	1	.	131753800	131754200	255,0,0
chr3	132140800	132141000	HepG2	1	.	132140800	132141000	255,0,0
chr3	133727600	133727800	HepG2	1	.	133727600	133727800	255,0,0
chr3	134045800	134046000	HepG2	1	.	134045800	134046000	255,0,0
chr3	134319800	134320200	HepG2	1	.	134319800	134320200	255,0,0
chr3	134566000	134566200	HepG2	1	.	134566000	134566200	255,0,0
chr3	136539000	136539200	HepG2	1	.	136539000	136539200	255,0,0
chr3	137916000	137916200	HepG2	1	.	137916000	137916200	255,0,0
chr3	139000000	139000200	HepG2	1	.	139000000	139000200	255,0,0
chr3	139048200	139048400	HepG2	1	.	139048200	139048400	255,0,0
chr3	141201200	141201400	HepG2	1	.	141201200	141201400	255,0,0
chr3	147664000	147664200	HepG2	1	.	147664000	147664200	255,0,0
chr3	148680400	148680600	HepG2	1	.	148680400	148680600	255,0,0
chr3	149057800	149058000	HepG2	1	.	149057800	149058000	255,0,0
chr3	149531800	149532000	HepG2	1	.	149531800	149532000	255,0,0
chr3	150089800	150090000	HepG2	1	.	150089800	150090000	255,0,0
chr3	150804600	150804800	HepG2	1	.	150804600	150804800	255,0,0
chr3	153068200	153068600	HepG2	1	.	153068200	153068600	255,0,0
chr3	154139000	154139200	HepG2	1	.	154139000	154139200	255,0,0
chr3	156346200	156346400	HepG2	1	.	156346200	156346400	255,0,0
chr3	157310600	157310800	HepG2	1	.	157310600	157310800	255,0,0
chr3	157503000	157503200	HepG2	1	.	157503000	157503200	255,0,0
chr3	158487000	158487200	HepG2	1	.	158487000	158487200	255,0,0
chr3	158909200	158909400	HepG2	1	.	158909200	158909400	255,0,0
chr3	158991400	158991800	HepG2	1	.	158991400	158991800	255,0,0
chr3	160548800	160549000	HepG2	1	.	160548800	160549000	255,0,0
chr3	160982800	160983000	HepG2	1	.	160982800	160983000	255,0,0
chr3	169375200	169375400	HepG2	1	.	169375200	169375400	255,0,0
chr3	170147000	170147200	HepG2	1	.	170147000	170147200	255,0,0
chr3	170302400	170302600	HepG2	1	.	170302400	170302600	255,0,0
chr3	170321600	170321800	HepG2	1	.	170321600	170321800	255,0,0
chr3	171562800	171563000	HepG2	1	.	171562800	171563000	255,0,0
chr3	172167600	172167800	HepG2	1	.	172167600	172167800	255,0,0
chr3	176905400	176905600	HepG2	1	.	176905400	176905600	255,0,0
chr3	177888600	177888800	HepG2	1	.	177888600	177888800	255,0,0
chr3	181034400	181034600	HepG2	1	.	181034400	181034600	255,0,0
chr3	181930600	181931000	HepG2	1	.	181930600	181931000	255,0,0
chr3	181976400	181976600	HepG2	1	.	181976400	181976600	255,0,0
chr3	183958200	183958400	HepG2	1	.	183958200	183958400	255,0,0
chr3	183959600	183959800	HepG2	1	.	183959600	183959800	255,0,0
chr3	185035600	185035800	HepG2	1	.	185035600	185035800	255,0,0
chr3	185701400	185701600	HepG2	1	.	185701400	185701600	255,0,0
chr3	186338600	186339000	HepG2	1	.	186338600	186339000	255,0,0
chr3	186507600	186507800	HepG2	1	.	186507600	186507800	255,0,0
chr3	186508000	186508200	HepG2	1	.	186508000	186508200	255,0,0
chr3	187387400	187387800	HepG2	1	.	187387400	187387800	255,0,0
chr3	187388000	187388200	HepG2	1	.	187388000	187388200	255,0,0
chr3	189730000	189730200	HepG2	1	.	189730000	189730200	255,0,0
chr3	189834600	189834800	HepG2	1	.	189834600	189834800	255,0,0
chr3	192231800	192232200	HepG2	1	.	192231800	192232200	255,0,0
chr3	192445200	192445400	HepG2	1	.	192445200	192445400	255,0,0
chr3	192597600	192597800	HepG2	1	.	192597600	192597800	255,0,0
chr3	194314200	194314400	HepG2	1	.	194314200	194314400	255,0,0
chr3	195474800	195475000	HepG2	1	.	195474800	195475000	255,0,0
chr3	196074200	196074400	HepG2	1	.	196074200	196074400	255,0,0
chr4	569000	569400	HepG2	1	.	569000	569400	255,0,0
chr4	819400	819600	HepG2	1	.	819400	819600	255,0,0
chr4	1404200	1404600	HepG2	1	.	1404200	1404600	255,0,0
chr4	5893000	5893200	HepG2	1	.	5893000	5893200	255,0,0
chr4	6548400	6548600	HepG2	1	.	6548400	6548600	255,0,0
chr4	7583200	7583400	HepG2	1	.	7583200	7583400	255,0,0
chr4	7738800	7739000	HepG2	1	.	7738800	7739000	255,0,0
chr4	7844400	7844600	HepG2	1	.	7844400	7844600	255,0,0
chr4	8582400	8582600	HepG2	1	.	8582400	8582600	255,0,0
chr4	14197800	14198200	HepG2	1	.	14197800	14198200	255,0,0
chr4	20475800	20476000	HepG2	1	.	20475800	20476000	255,0,0
chr4	21207800	21208000	HepG2	1	.	21207800	21208000	255,0,0
chr4	22005600	22005800	HepG2	1	.	22005600	22005800	255,0,0
chr4	27280400	27280600	HepG2	1	.	27280400	27280600	255,0,0
chr4	37695600	37695800	HepG2	1	.	37695600	37695800	255,0,0
chr4	38668800	38669000	HepG2	1	.	38668800	38669000	255,0,0
chr4	39044800	39045000	HepG2	1	.	39044800	39045000	255,0,0
chr4	40385800	40386000	HepG2	1	.	40385800	40386000	255,0,0
chr4	44353200	44353400	HepG2	1	.	44353200	44353400	255,0,0
chr4	54948400	54948600	HepG2	1	.	54948400	54948600	255,0,0
chr4	55099600	55099800	HepG2	1	.	55099600	55099800	255,0,0
chr4	56989800	56990000	HepG2	1	.	56989800	56990000	255,0,0
chr4	57821400	57821600	HepG2	1	.	57821400	57821600	255,0,0
chr4	69964200	69964400	HepG2	1	.	69964200	69964400	255,0,0
chr4	71048200	71048400	HepG2	1	.	71048200	71048400	255,0,0
chr4	73837400	73837600	HepG2	1	.	73837400	73837600	255,0,0
chr4	74283200	74283400	HepG2	1	.	74283200	74283400	255,0,0
chr4	74283800	74284000	HepG2	1	.	74283800	74284000	255,0,0
chr4	74285200	74285400	HepG2	1	.	74285200	74285400	255,0,0
chr4	74286800	74287000	HepG2	1	.	74286800	74287000	255,0,0
chr4	74288000	74288200	HepG2	1	.	74288000	74288200	255,0,0
chr4	74322800	74323000	HepG2	1	.	74322800	74323000	255,0,0
chr4	75585200	75585400	HepG2	1	.	75585200	75585400	255,0,0
chr4	77511400	77511600	HepG2	1	.	77511400	77511600	255,0,0
chr4	78923600	78923800	HepG2	1	.	78923600	78923800	255,0,0
chr4	81019000	81019200	HepG2	1	.	81019000	81019200	255,0,0
chr4	84772400	84772600	HepG2	1	.	84772400	84772600	255,0,0
chr4	87987800	87988200	HepG2	1	.	87987800	87988200	255,0,0
chr4	89687000	89687200	HepG2	1	.	89687000	89687200	255,0,0
chr4	93891200	93891400	HepG2	1	.	93891200	93891400	255,0,0
chr4	95524600	95524800	HepG2	1	.	95524600	95524800	255,0,0
chr4	96028800	96029000	HepG2	1	.	96028800	96029000	255,0,0
chr4	96316000	96316400	HepG2	1	.	96316000	96316400	255,0,0
chr4	102787000	102787200	HepG2	1	.	102787000	102787200	255,0,0
chr4	103923800	103924000	HepG2	1	.	103923800	103924000	255,0,0
chr4	110837200	110837400	HepG2	1	.	110837200	110837400	255,0,0
chr4	112866200	112866400	HepG2	1	.	112866200	112866400	255,0,0
chr4	113004600	113004800	HepG2	1	.	113004600	113004800	255,0,0
chr4	119590400	119590600	HepG2	1	.	119590400	119590600	255,0,0
chr4	123959000	123959200	HepG2	1	.	123959000	123959200	255,0,0
chr4	124337000	124337400	HepG2	1	.	124337000	124337400	255,0,0
chr4	124339600	124339800	HepG2	1	.	124339600	124339800	255,0,0
chr4	129084800	129085000	HepG2	1	.	129084800	129085000	255,0,0
chr4	129254600	129254800	HepG2	1	.	129254600	129254800	255,0,0
chr4	141649400	141649600	HepG2	1	.	141649400	141649600	255,0,0
chr4	147289400	147289600	HepG2	1	.	147289400	147289600	255,0,0
chr4	147558000	147558400	HepG2	1	.	147558000	147558400	255,0,0
chr4	149128400	149128600	HepG2	1	.	149128400	149128600	255,0,0
chr4	152406000	152406200	HepG2	1	.	152406000	152406200	255,0,0
chr4	155581200	155581400	HepG2	1	.	155581200	155581400	255,0,0
chr4	157692600	157692800	HepG2	1	.	157692600	157692800	255,0,0
chr4	158141400	158141800	HepG2	1	.	158141400	158141800	255,0,0
chr4	163085000	163085200	HepG2	1	.	163085000	163085200	255,0,0
chr4	167000200	167000400	HepG2	1	.	167000200	167000400	255,0,0
chr4	174114000	174114200	HepG2	1	.	174114000	174114200	255,0,0
chr4	174173600	174173800	HepG2	1	.	174173600	174173800	255,0,0
chr4	174931000	174931200	HepG2	1	.	174931000	174931200	255,0,0
chr4	175750000	175750200	HepG2	1	.	175750000	175750200	255,0,0
chr4	177589600	177589800	HepG2	1	.	177589600	177589800	255,0,0
chr4	177656600	177656800	HepG2	1	.	177656600	177656800	255,0,0
chr4	177676200	177676400	HepG2	1	.	177676200	177676400	255,0,0
chr4	180017000	180017400	HepG2	1	.	180017000	180017400	255,0,0
chr4	180019000	180019200	HepG2	1	.	180019000	180019200	255,0,0
chr4	182871600	182871800	HepG2	1	.	182871600	182871800	255,0,0
chr4	184163000	184163200	HepG2	1	.	184163000	184163200	255,0,0
chr4	184909200	184909400	HepG2	1	.	184909200	184909400	255,0,0
chr4	186033200	186033600	HepG2	1	.	186033200	186033600	255,0,0
chr4	186714000	186714200	HepG2	1	.	186714000	186714200	255,0,0
chr5	9198600	9198800	HepG2	1	.	9198600	9198800	255,0,0
chr5	10551600	10551800	HepG2	1	.	10551600	10551800	255,0,0
chr5	10650000	10650200	HepG2	1	.	10650000	10650200	255,0,0
chr5	13554000	13554400	HepG2	1	.	13554000	13554400	255,0,0
chr5	13649000	13649200	HepG2	1	.	13649000	13649200	255,0,0
chr5	13867000	13867200	HepG2	1	.	13867000	13867200	255,0,0
chr5	14406600	14407000	HepG2	1	.	14406600	14407000	255,0,0
chr5	14628600	14628800	HepG2	1	.	14628600	14628800	255,0,0
chr5	15774800	15775000	HepG2	1	.	15774800	15775000	255,0,0
chr5	16179000	16179200	HepG2	1	.	16179000	16179200	255,0,0
chr5	33936000	33936400	HepG2	1	.	33936000	33936400	255,0,0
chr5	34553000	34553200	HepG2	1	.	34553000	34553200	255,0,0
chr5	37413200	37413400	HepG2	1	.	37413200	37413400	255,0,0
chr5	38697200	38697400	HepG2	1	.	38697200	38697400	255,0,0
chr5	38921400	38921600	HepG2	1	.	38921400	38921600	255,0,0
chr5	41518000	41518400	HepG2	1	.	41518000	41518400	255,0,0
chr5	42799400	42799600	HepG2	1	.	42799400	42799600	255,0,0
chr5	42800000	42800200	HepG2	1	.	42800000	42800200	255,0,0
chr5	42800400	42800600	HepG2	1	.	42800400	42800600	255,0,0
chr5	43191000	43191200	HepG2	1	.	43191000	43191200	255,0,0
chr5	45694400	45694600	HepG2	1	.	45694400	45694600	255,0,0
chr5	50679000	50679400	HepG2	1	.	50679000	50679400	255,0,0
chr5	51981600	51981800	HepG2	1	.	51981600	51981800	255,0,0
chr5	52160800	52161000	HepG2	1	.	52160800	52161000	255,0,0
chr5	52912800	52913000	HepG2	1	.	52912800	52913000	255,0,0
chr5	55933200	55933400	HepG2	1	.	55933200	55933400	255,0,0
chr5	56682800	56683200	HepG2	1	.	56682800	56683200	255,0,0
chr5	56790600	56790800	HepG2	1	.	56790600	56790800	255,0,0
chr5	59189600	59190000	HepG2	1	.	59189600	59190000	255,0,0
chr5	63259000	63259200	HepG2	1	.	63259000	63259200	255,0,0
chr5	64114200	64114400	HepG2	1	.	64114200	64114400	255,0,0
chr5	67850800	67851200	HepG2	1	.	67850800	67851200	255,0,0
chr5	67979600	67979800	HepG2	1	.	67979600	67979800	255,0,0
chr5	68572800	68573000	HepG2	1	.	68572800	68573000	255,0,0
chr5	71015000	71015600	HepG2	1	.	71015000	71015600	255,0,0
chr5	71359200	71359400	HepG2	1	.	71359200	71359400	255,0,0
chr5	73568000	73568200	HepG2	1	.	73568000	73568200	255,0,0
chr5	73891000	73891200	HepG2	1	.	73891000	73891200	255,0,0
chr5	75400000	75400200	HepG2	1	.	75400000	75400200	255,0,0
chr5	76520600	76520800	HepG2	1	.	76520600	76520800	255,0,0
chr5	76931600	76931800	HepG2	1	.	76931600	76931800	255,0,0
chr5	77241800	77242000	HepG2	1	.	77241800	77242000	255,0,0
chr5	78597200	78597400	HepG2	1	.	78597200	78597400	255,0,0
chr5	80256600	80256800	HepG2	1	.	80256600	80256800	255,0,0
chr5	81683000	81683400	HepG2	1	.	81683000	81683400	255,0,0
chr5	82272600	82273000	HepG2	1	.	82272600	82273000	255,0,0
chr5	86213000	86213200	HepG2	1	.	86213000	86213200	255,0,0
chr5	92305600	92305800	HepG2	1	.	92305600	92305800	255,0,0
chr5	92334200	92334400	HepG2	1	.	92334200	92334400	255,0,0
chr5	92948400	92948600	HepG2	1	.	92948400	92948600	255,0,0
chr5	93222800	93223000	HepG2	1	.	93222800	93223000	255,0,0
chr5	93576400	93576600	HepG2	1	.	93576400	93576600	255,0,0
chr5	94138200	94138400	HepG2	1	.	94138200	94138400	255,0,0
chr5	95763600	95763800	HepG2	1	.	95763600	95763800	255,0,0
chr5	95770000	95770200	HepG2	1	.	95770000	95770200	255,0,0
chr5	102229800	102230000	HepG2	1	.	102229800	102230000	255,0,0
chr5	102790600	102790800	HepG2	1	.	102790600	102790800	255,0,0
chr5	110201400	110201600	HepG2	1	.	110201400	110201600	255,0,0
chr5	110700800	110701000	HepG2	1	.	110700800	110701000	255,0,0
chr5	119839800	119840000	HepG2	1	.	119839800	119840000	255,0,0
chr5	123150600	123150800	HepG2	1	.	123150600	123150800	255,0,0
chr5	123731200	123731400	HepG2	1	.	123731200	123731400	255,0,0
chr5	124379600	124379800	HepG2	1	.	124379600	124379800	255,0,0
chr5	124516000	124516200	HepG2	1	.	124516000	124516200	255,0,0
chr5	124760200	124760400	HepG2	1	.	124760200	124760400	255,0,0
chr5	124820800	124821200	HepG2	1	.	124820800	124821200	255,0,0
chr5	127295200	127295400	HepG2	1	.	127295200	127295400	255,0,0
chr5	131725400	131725600	HepG2	1	.	131725400	131725600	255,0,0
chr5	132107400	132107600	HepG2	1	.	132107400	132107600	255,0,0
chr5	132342400	132342600	HepG2	1	.	132342400	132342600	255,0,0
chr5	132946800	132947000	HepG2	1	.	132946800	132947000	255,0,0
chr5	133877400	133877600	HepG2	1	.	133877400	133877600	255,0,0
chr5	134527200	134527400	HepG2	1	.	134527200	134527400	255,0,0
chr5	135352800	135353000	HepG2	1	.	135352800	135353000	255,0,0
chr5	135356200	135356400	HepG2	1	.	135356200	135356400	255,0,0
chr5	135701000	135701200	HepG2	1	.	135701000	135701200	255,0,0
chr5	137354600	137354800	HepG2	1	.	137354600	137354800	255,0,0
chr5	137998400	137998600	HepG2	1	.	137998400	137998600	255,0,0
chr5	138322000	138322200	HepG2	1	.	138322000	138322200	255,0,0
chr5	139188200	139188400	HepG2	1	.	139188200	139188400	255,0,0
chr5	139525400	139525600	HepG2	1	.	139525400	139525600	255,0,0
chr5	140420800	140421000	HepG2	1	.	140420800	140421000	255,0,0
chr5	141114600	141114800	HepG2	1	.	141114600	141114800	255,0,0
chr5	141123000	141123400	HepG2	1	.	141123000	141123400	255,0,0
chr5	141133800	141134000	HepG2	1	.	141133800	141134000	255,0,0
chr5	141263000	141263200	HepG2	1	.	141263000	141263200	255,0,0
chr5	141595600	141595800	HepG2	1	.	141595600	141595800	255,0,0
chr5	141693800	141694000	HepG2	1	.	141693800	141694000	255,0,0
chr5	142024600	142024800	HepG2	1	.	142024600	142024800	255,0,0
chr5	145305000	145305200	HepG2	1	.	145305000	145305200	255,0,0
chr5	145720200	145720400	HepG2	1	.	145720200	145720400	255,0,0
chr5	146003800	146004000	HepG2	1	.	146003800	146004000	255,0,0
chr5	146025000	146025200	HepG2	1	.	146025000	146025200	255,0,0
chr5	146027400	146027800	HepG2	1	.	146027400	146027800	255,0,0
chr5	146204600	146205000	HepG2	1	.	146204600	146205000	255,0,0
chr5	148046000	148046200	HepG2	1	.	148046000	148046200	255,0,0
chr5	148381800	148382000	HepG2	1	.	148381800	148382000	255,0,0
chr5	148634200	148634400	HepG2	1	.	148634200	148634400	255,0,0
chr5	149401800	149402000	HepG2	1	.	149401800	149402000	255,0,0
chr5	149651600	149651800	HepG2	1	.	149651600	149651800	255,0,0
chr5	149789400	149789600	HepG2	1	.	149789400	149789600	255,0,0
chr5	149790200	149790400	HepG2	1	.	149790200	149790400	255,0,0
chr5	149849200	149849600	HepG2	1	.	149849200	149849600	255,0,0
chr5	150017200	150017400	HepG2	1	.	150017200	150017400	255,0,0
chr5	150400000	150400200	HepG2	1	.	150400000	150400200	255,0,0
chr5	150997600	150997800	HepG2	1	.	150997600	150997800	255,0,0
chr5	151304200	151304600	HepG2	1	.	151304200	151304600	255,0,0
chr5	151922400	151922600	HepG2	1	.	151922400	151922600	255,0,0
chr5	152655800	152656000	HepG2	1	.	152655800	152656000	255,0,0
chr5	152876400	152876600	HepG2	1	.	152876400	152876600	255,0,0
chr5	153667800	153668000	HepG2	1	.	153667800	153668000	255,0,0
chr5	154840000	154840200	HepG2	1	.	154840000	154840200	255,0,0
chr5	157030400	157030600	HepG2	1	.	157030400	157030600	255,0,0
chr5	158143800	158144000	HepG2	1	.	158143800	158144000	255,0,0
chr5	159008800	159009000	HepG2	1	.	159008800	159009000	255,0,0
chr5	161273800	161274000	HepG2	1	.	161273800	161274000	255,0,0
chr5	161495600	161495800	HepG2	1	.	161495600	161495800	255,0,0
chr5	167722600	167722800	HepG2	1	.	167722600	167722800	255,0,0
chr5	167742000	167742200	HepG2	1	.	167742000	167742200	255,0,0
chr5	167955600	167955800	HepG2	1	.	167955600	167955800	255,0,0
chr5	168588000	168588200	HepG2	1	.	168588000	168588200	255,0,0
chr5	168777800	168778200	HepG2	1	.	168777800	168778200	255,0,0
chr5	168994200	168994400	HepG2	1	.	168994200	168994400	255,0,0
chr5	169068400	169068600	HepG2	1	.	169068400	169068600	255,0,0
chr5	169123200	169123400	HepG2	1	.	169123200	169123400	255,0,0
chr5	169255000	169255200	HepG2	1	.	169255000	169255200	255,0,0
chr5	169341800	169342200	HepG2	1	.	169341800	169342200	255,0,0
chr5	169578200	169578400	HepG2	1	.	169578200	169578400	255,0,0
chr5	169979800	169980000	HepG2	1	.	169979800	169980000	255,0,0
chr5	170018200	170018400	HepG2	1	.	170018200	170018400	255,0,0
chr5	170038800	170039000	HepG2	1	.	170038800	170039000	255,0,0
chr5	170108200	170108400	HepG2	1	.	170108200	170108400	255,0,0
chr5	172329800	172330000	HepG2	1	.	172329800	172330000	255,0,0
chr5	173851200	173851400	HepG2	1	.	173851200	173851400	255,0,0
chr5	174749000	174749200	HepG2	1	.	174749000	174749200	255,0,0
chr5	175156800	175157000	HepG2	1	.	175156800	175157000	255,0,0
chr5	175236800	175237000	HepG2	1	.	175236800	175237000	255,0,0
chr5	175298800	175299000	HepG2	1	.	175298800	175299000	255,0,0
chr5	176038400	176038600	HepG2	1	.	176038400	176038600	255,0,0
chr5	176231000	176231200	HepG2	1	.	176231000	176231200	255,0,0
chr5	176233200	176233600	HepG2	1	.	176233200	176233600	255,0,0
chr5	176264600	176265000	HepG2	1	.	176264600	176265000	255,0,0
chr5	177008600	177008800	HepG2	1	.	177008600	177008800	255,0,0
chr5	178594200	178594400	HepG2	1	.	178594200	178594400	255,0,0
chr5	180662000	180662400	HepG2	1	.	180662000	180662400	255,0,0
chr6	8959200	8959400	HepG2	1	.	8959200	8959400	255,0,0
chr6	11044400	11044800	HepG2	1	.	11044400	11044800	255,0,0
chr6	11536000	11536200	HepG2	1	.	11536000	11536200	255,0,0
chr6	12752000	12752200	HepG2	1	.	12752000	12752200	255,0,0
chr6	17768600	17768800	HepG2	1	.	17768600	17768800	255,0,0
chr6	24341400	24341600	HepG2	1	.	24341400	24341600	255,0,0
chr6	25652600	25652800	HepG2	1	.	25652600	25652800	255,0,0
chr6	26521000	26521200	HepG2	1	.	26521000	26521200	255,0,0
chr6	28953200	28953600	HepG2	1	.	28953200	28953600	255,0,0
chr6	30069800	30070000	HepG2	1	.	30069800	30070000	255,0,0
chr6	30727400	30727600	HepG2	1	.	30727400	30727600	255,0,0
chr6	31430800	31431000	HepG2	1	.	31430800	31431000	255,0,0
chr6	32073200	32073600	HepG2	1	.	32073200	32073600	255,0,0
chr6	32812400	32812600	HepG2	1	.	32812400	32812600	255,0,0
chr6	32829000	32829200	HepG2	1	.	32829000	32829200	255,0,0
chr6	33163200	33163400	HepG2	1	.	33163200	33163400	255,0,0
chr6	33247800	33248000	HepG2	1	.	33247800	33248000	255,0,0
chr6	33780600	33780800	HepG2	1	.	33780600	33780800	255,0,0
chr6	34083200	34083400	HepG2	1	.	34083200	34083400	255,0,0
chr6	35286000	35286400	HepG2	1	.	35286000	35286400	255,0,0
chr6	35490600	35490800	HepG2	1	.	35490600	35490800	255,0,0
chr6	35773000	35773200	HepG2	1	.	35773000	35773200	255,0,0
chr6	37190200	37190600	HepG2	1	.	37190200	37190600	255,0,0
chr6	37493600	37493800	HepG2	1	.	37493600	37493800	255,0,0
chr6	38197600	38197800	HepG2	1	.	38197600	38197800	255,0,0
chr6	38315800	38316000	HepG2	1	.	38315800	38316000	255,0,0
chr6	41650000	41650200	HepG2	1	.	41650000	41650200	255,0,0
chr6	44253400	44253600	HepG2	1	.	44253400	44253600	255,0,0
chr6	45401400	45401600	HepG2	1	.	45401400	45401600	255,0,0
chr6	64168600	64168800	HepG2	1	.	64168600	64168800	255,0,0
chr6	69942800	69943000	HepG2	1	.	69942800	69943000	255,0,0
chr6	71009200	71009600	HepG2	1	.	71009200	71009600	255,0,0
chr6	72114400	72114600	HepG2	1	.	72114400	72114600	255,0,0
chr6	73156200	73156400	HepG2	1	.	73156200	73156400	255,0,0
chr6	73831600	73831800	HepG2	1	.	73831600	73831800	255,0,0
chr6	74290200	74290400	HepG2	1	.	74290200	74290400	255,0,0
chr6	74679800	74680000	HepG2	1	.	74679800	74680000	255,0,0
chr6	78023400	78023600	HepG2	1	.	78023400	78023600	255,0,0
chr6	79227200	79227400	HepG2	1	.	79227200	79227400	255,0,0
chr6	80551400	80551600	HepG2	1	.	80551400	80551600	255,0,0
chr6	80842800	80843000	HepG2	1	.	80842800	80843000	255,0,0
chr6	81481800	81482000	HepG2	1	.	81481800	81482000	255,0,0
chr6	84973400	84973600	HepG2	1	.	84973400	84973600	255,0,0
chr6	86226000	86226200	HepG2	1	.	86226000	86226200	255,0,0
chr6	88154200	88154400	HepG2	1	.	88154200	88154400	255,0,0
chr6	89086000	89086200	HepG2	1	.	89086000	89086200	255,0,0
chr6	89991600	89991800	HepG2	1	.	89991600	89991800	255,0,0
chr6	90168600	90168800	HepG2	1	.	90168600	90168800	255,0,0
chr6	90605000	90605400	HepG2	1	.	90605000	90605400	255,0,0
chr6	90928200	90928400	HepG2	1	.	90928200	90928400	255,0,0
chr6	91078800	91079000	HepG2	1	.	91078800	91079000	255,0,0
chr6	91404600	91404800	HepG2	1	.	91404600	91404800	255,0,0
chr6	96253000	96253200	HepG2	1	.	96253000	96253200	255,0,0
chr6	99105800	99106000	HepG2	1	.	99105800	99106000	255,0,0
chr6	100748400	100748600	HepG2	1	.	100748400	100748600	255,0,0
chr6	101844600	101844800	HepG2	1	.	101844600	101844800	255,0,0
chr6	105389000	105389200	HepG2	1	.	105389000	105389200	255,0,0
chr6	105391800	105392000	HepG2	1	.	105391800	105392000	255,0,0
chr6	105794000	105794200	HepG2	1	.	105794000	105794200	255,0,0
chr6	108169600	108169800	HepG2	1	.	108169600	108169800	255,0,0
chr6	108455200	108455400	HepG2	1	.	108455200	108455400	255,0,0
chr6	108509400	108509600	HepG2	1	.	108509400	108509600	255,0,0
chr6	110299800	110300000	HepG2	1	.	110299800	110300000	255,0,0
chr6	110576600	110576800	HepG2	1	.	110576600	110576800	255,0,0
chr6	114466200	114466400	HepG2	1	.	114466200	114466400	255,0,0
chr6	117870000	117870200	HepG2	1	.	117870000	117870200	255,0,0
chr6	118228000	118228200	HepG2	1	.	118228000	118228200	255,0,0
chr6	118998400	118998600	HepG2	1	.	118998400	118998600	255,0,0
chr6	119491600	119492000	HepG2	1	.	119491600	119492000	255,0,0
chr6	123378000	123378200	HepG2	1	.	123378000	123378200	255,0,0
chr6	127837000	127837600	HepG2	1	.	127837000	127837600	255,0,0
chr6	127841200	127841600	HepG2	1	.	127841200	127841600	255,0,0
chr6	130113400	130113600	HepG2	1	.	130113400	130113600	255,0,0
chr6	133420800	133421000	HepG2	1	.	133420800	133421000	255,0,0
chr6	136792600	136792800	HepG2	1	.	136792600	136792800	255,0,0
chr6	138194600	138194800	HepG2	1	.	138194600	138194800	255,0,0
chr6	140123200	140123400	HepG2	1	.	140123200	140123400	255,0,0
chr6	142410000	142410400	HepG2	1	.	142410000	142410400	255,0,0
chr6	142696400	142696600	HepG2	1	.	142696400	142696600	255,0,0
chr6	144066800	144067000	HepG2	1	.	144066800	144067000	255,0,0
chr6	146349400	146349600	HepG2	1	.	146349400	146349600	255,0,0
chr6	147305400	147305600	HepG2	1	.	147305400	147305600	255,0,0
chr6	148899400	148899600	HepG2	1	.	148899400	148899600	255,0,0
chr6	153072000	153072200	HepG2	1	.	153072000	153072200	255,0,0
chr6	154360600	154360800	HepG2	1	.	154360600	154360800	255,0,0
chr6	154708600	154708800	HepG2	1	.	154708600	154708800	255,0,0
chr6	157505400	157505600	HepG2	1	.	157505400	157505600	255,0,0
chr6	158957200	158957400	HepG2	1	.	158957200	158957400	255,0,0
chr6	158958000	158958200	HepG2	1	.	158958000	158958200	255,0,0
chr6	160427400	160427600	HepG2	1	.	160427400	160427600	255,0,0
chr6	161510000	161510200	HepG2	1	.	161510000	161510200	255,0,0
chr6	166744200	166744400	HepG2	1	.	166744200	166744400	255,0,0
chr6	168307800	168308000	HepG2	1	.	168307800	168308000	255,0,0
chr6	170839000	170839200	HepG2	1	.	170839000	170839200	255,0,0
chr7	578000	578200	HepG2	1	.	578000	578200	255,0,0
chr7	941200	941400	HepG2	1	.	941200	941400	255,0,0
chr7	1923000	1923400	HepG2	1	.	1923000	1923400	255,0,0
chr7	2501200	2501400	HepG2	1	.	2501200	2501400	255,0,0
chr7	2587000	2587200	HepG2	1	.	2587000	2587200	255,0,0
chr7	2913800	2914000	HepG2	1	.	2913800	2914000	255,0,0
chr7	5631200	5631400	HepG2	1	.	5631200	5631400	255,0,0
chr7	6352400	6352600	HepG2	1	.	6352400	6352600	255,0,0
chr7	7158400	7158600	HepG2	1	.	7158400	7158600	255,0,0
chr7	10929000	10929200	HepG2	1	.	10929000	10929200	255,0,0
chr7	16945000	16945200	HepG2	1	.	16945000	16945200	255,0,0
chr7	18707200	18707400	HepG2	1	.	18707200	18707400	255,0,0
chr7	19186400	19186600	HepG2	1	.	19186400	19186600	255,0,0
chr7	19812600	19813000	HepG2	1	.	19812600	19813000	255,0,0
chr7	20388200	20388400	HepG2	1	.	20388200	20388400	255,0,0
chr7	22983600	22984000	HepG2	1	.	22983600	22984000	255,0,0
chr7	24920600	24920800	HepG2	1	.	24920600	24920800	255,0,0
chr7	24953800	24954000	HepG2	1	.	24953800	24954000	255,0,0
chr7	25049000	25049200	HepG2	1	.	25049000	25049200	255,0,0
chr7	30711400	30711800	HepG2	1	.	30711400	30711800	255,0,0
chr7	31154600	31155000	HepG2	1	.	31154600	31155000	255,0,0
chr7	32202800	32203000	HepG2	1	.	32202800	32203000	255,0,0
chr7	32244000	32244200	HepG2	1	.	32244000	32244200	255,0,0
chr7	32467400	32467600	HepG2	1	.	32467400	32467600	255,0,0
chr7	33966200	33966600	HepG2	1	.	33966200	33966600	255,0,0
chr7	33974800	33975000	HepG2	1	.	33974800	33975000	255,0,0
chr7	34026600	34027200	HepG2	1	.	34026600	34027200	255,0,0
chr7	34888800	34889000	HepG2	1	.	34888800	34889000	255,0,0
chr7	36077000	36077200	HepG2	1	.	36077000	36077200	255,0,0
chr7	36637800	36638000	HepG2	1	.	36637800	36638000	255,0,0
chr7	37956400	37956600	HepG2	1	.	37956400	37956600	255,0,0
chr7	38552400	38552600	HepG2	1	.	38552400	38552600	255,0,0
chr7	40477200	40477400	HepG2	1	.	40477200	40477400	255,0,0
chr7	40757000	40757200	HepG2	1	.	40757000	40757200	255,0,0
chr7	41956200	41956400	HepG2	1	.	41956200	41956400	255,0,0
chr7	42003800	42004000	HepG2	1	.	42003800	42004000	255,0,0
chr7	46185000	46185200	HepG2	1	.	46185000	46185200	255,0,0
chr7	48335200	48335400	HepG2	1	.	48335200	48335400	255,0,0
chr7	54609800	54610000	HepG2	1	.	54609800	54610000	255,0,0
chr7	54611000	54611200	HepG2	1	.	54611000	54611200	255,0,0
chr7	55594600	55594800	HepG2	1	.	55594600	55594800	255,0,0
chr7	55821000	55821200	HepG2	1	.	55821000	55821200	255,0,0
chr7	56142200	56142400	HepG2	1	.	56142200	56142400	255,0,0
chr7	63361600	63361800	HepG2	1	.	63361600	63361800	255,0,0
chr7	65285400	65285600	HepG2	1	.	65285400	65285600	255,0,0
chr7	65297200	65297600	HepG2	1	.	65297200	65297600	255,0,0
chr7	66359600	66359800	HepG2	1	.	66359600	66359800	255,0,0
chr7	66394200	66394400	HepG2	1	.	66394200	66394400	255,0,0
chr7	70058800	70059000	HepG2	1	.	70058800	70059000	255,0,0
chr7	73237000	73237200	HepG2	1	.	73237000	73237200	255,0,0
chr7	73270000	73270200	HepG2	1	.	73270000	73270200	255,0,0
chr7	73694000	73694200	HepG2	1	.	73694000	73694200	255,0,0
chr7	73712200	73712400	HepG2	1	.	73712200	73712400	255,0,0
chr7	73779800	73780000	HepG2	1	.	73779800	73780000	255,0,0
chr7	75831000	75831400	HepG2	1	.	75831000	75831400	255,0,0
chr7	75854800	75855000	HepG2	1	.	75854800	75855000	255,0,0
chr7	76009200	76009400	HepG2	1	.	76009200	76009400	255,0,0
chr7	77038800	77039000	HepG2	1	.	77038800	77039000	255,0,0
chr7	77109000	77109200	HepG2	1	.	77109000	77109200	255,0,0
chr7	77199800	77200000	HepG2	1	.	77199800	77200000	255,0,0
chr7	77279400	77279600	HepG2	1	.	77279400	77279600	255,0,0
chr7	77768800	77769000	HepG2	1	.	77768800	77769000	255,0,0
chr7	77771000	77771200	HepG2	1	.	77771000	77771200	255,0,0
chr7	78250400	78250600	HepG2	1	.	78250400	78250600	255,0,0
chr7	79136000	79136200	HepG2	1	.	79136000	79136200	255,0,0
chr7	80074800	80075000	HepG2	1	.	80074800	80075000	255,0,0
chr7	80571800	80572000	HepG2	1	.	80571800	80572000	255,0,0
chr7	82071400	82071800	HepG2	1	.	82071400	82071800	255,0,0
chr7	82790600	82790800	HepG2	1	.	82790600	82790800	255,0,0
chr7	83097600	83098000	HepG2	1	.	83097600	83098000	255,0,0
chr7	83654800	83655000	HepG2	1	.	83654800	83655000	255,0,0
chr7	86538400	86538600	HepG2	1	.	86538400	86538600	255,0,0
chr7	90016800	90017200	HepG2	1	.	90016800	90017200	255,0,0
chr7	90446200	90446400	HepG2	1	.	90446200	90446400	255,0,0
chr7	92269000	92269200	HepG2	1	.	92269000	92269200	255,0,0
chr7	92324600	92324800	HepG2	1	.	92324600	92324800	255,0,0
chr7	92546200	92546400	HepG2	1	.	92546200	92546400	255,0,0
chr7	94210000	94210200	HepG2	1	.	94210000	94210200	255,0,0
chr7	96634600	96634800	HepG2	1	.	96634600	96634800	255,0,0
chr7	96635600	96635800	HepG2	1	.	96635600	96635800	255,0,0
chr7	96646200	96646400	HepG2	1	.	96646200	96646400	255,0,0
chr7	98463200	98463400	HepG2	1	.	98463200	98463400	255,0,0
chr7	98638000	98638200	HepG2	1	.	98638000	98638200	255,0,0
chr7	100200600	100200800	HepG2	1	.	100200600	100200800	255,0,0
chr7	100253800	100254200	HepG2	1	.	100253800	100254200	255,0,0
chr7	100401200	100401400	HepG2	1	.	100401200	100401400	255,0,0
chr7	100609400	100609600	HepG2	1	.	100609400	100609600	255,0,0
chr7	100701800	100702000	HepG2	1	.	100701800	100702000	255,0,0
chr7	100807600	100808000	HepG2	1	.	100807600	100808000	255,0,0
chr7	101045400	101045600	HepG2	1	.	101045400	101045600	255,0,0
chr7	101933000	101933400	HepG2	1	.	101933000	101933400	255,0,0
chr7	103276600	103277000	HepG2	1	.	103276600	103277000	255,0,0
chr7	103630400	103630600	HepG2	1	.	103630400	103630600	255,0,0
chr7	103705400	103705600	HepG2	1	.	103705400	103705600	255,0,0
chr7	104192600	104192800	HepG2	1	.	104192600	104192800	255,0,0
chr7	104268000	104268400	HepG2	1	.	104268000	104268400	255,0,0
chr7	104614600	104614800	HepG2	1	.	104614600	104614800	255,0,0
chr7	105054600	105054800	HepG2	1	.	105054600	105054800	255,0,0
chr7	105295400	105295800	HepG2	1	.	105295400	105295800	255,0,0
chr7	105383800	105384000	HepG2	1	.	105383800	105384000	255,0,0
chr7	105400800	105401000	HepG2	1	.	105400800	105401000	255,0,0
chr7	105416600	105416800	HepG2	1	.	105416600	105416800	255,0,0
chr7	105471000	105471200	HepG2	1	.	105471000	105471200	255,0,0
chr7	105573400	105573600	HepG2	1	.	105573400	105573600	255,0,0
chr7	106358800	106359000	HepG2	1	.	106358800	106359000	255,0,0
chr7	107301600	107301800	HepG2	1	.	107301600	107301800	255,0,0
chr7	107593000	107593200	HepG2	1	.	107593000	107593200	255,0,0
chr7	107720200	107720400	HepG2	1	.	107720200	107720400	255,0,0
chr7	107988200	107988400	HepG2	1	.	107988200	107988400	255,0,0
chr7	108222400	108222600	HepG2	1	.	108222400	108222600	255,0,0
chr7	110767200	110767400	HepG2	1	.	110767200	110767400	255,0,0
chr7	110838400	110838600	HepG2	1	.	110838400	110838600	255,0,0
chr7	112075200	112075400	HepG2	1	.	112075200	112075400	255,0,0
chr7	112190600	112190800	HepG2	1	.	112190600	112190800	255,0,0
chr7	115912200	115912400	HepG2	1	.	115912200	115912400	255,0,0
chr7	115957400	115957600	HepG2	1	.	115957400	115957600	255,0,0
chr7	115995000	115995400	HepG2	1	.	115995000	115995400	255,0,0
chr7	116162400	116162600	HepG2	1	.	116162400	116162600	255,0,0
chr7	116168200	116168400	HepG2	1	.	116168200	116168400	255,0,0
chr7	116342200	116342400	HepG2	1	.	116342200	116342400	255,0,0
chr7	116717800	116718000	HepG2	1	.	116717800	116718000	255,0,0
chr7	121170400	121170800	HepG2	1	.	121170400	121170800	255,0,0
chr7	121184800	121185200	HepG2	1	.	121184800	121185200	255,0,0
chr7	123672800	123673000	HepG2	1	.	123672800	123673000	255,0,0
chr7	127100200	127100400	HepG2	1	.	127100200	127100400	255,0,0
chr7	127808800	127809000	HepG2	1	.	127808800	127809000	255,0,0
chr7	128027800	128028000	HepG2	1	.	128027800	128028000	255,0,0
chr7	128286000	128286200	HepG2	1	.	128286000	128286200	255,0,0
chr7	128563600	128563800	HepG2	1	.	128563600	128563800	255,0,0
chr7	130550200	130550400	HepG2	1	.	130550200	130550400	255,0,0
chr7	130855200	130855600	HepG2	1	.	130855200	130855600	255,0,0
chr7	130881600	130881800	HepG2	1	.	130881600	130881800	255,0,0
chr7	130897000	130897200	HepG2	1	.	130897000	130897200	255,0,0
chr7	130933800	130934000	HepG2	1	.	130933800	130934000	255,0,0
chr7	131248800	131249000	HepG2	1	.	131248800	131249000	255,0,0
chr7	131276800	131277000	HepG2	1	.	131276800	131277000	255,0,0
chr7	131289600	131290000	HepG2	1	.	131289600	131290000	255,0,0
chr7	131430400	131430800	HepG2	1	.	131430400	131430800	255,0,0
chr7	131582200	131582400	HepG2	1	.	131582200	131582400	255,0,0
chr7	131819800	131820200	HepG2	1	.	131819800	131820200	255,0,0
chr7	131903600	131903800	HepG2	1	.	131903600	131903800	255,0,0
chr7	131955400	131955600	HepG2	1	.	131955400	131955600	255,0,0
chr7	132824200	132824400	HepG2	1	.	132824200	132824400	255,0,0
chr7	133097800	133098000	HepG2	1	.	133097800	133098000	255,0,0
chr7	133743800	133744000	HepG2	1	.	133743800	133744000	255,0,0
chr7	135020600	135020800	HepG2	1	.	135020600	135020800	255,0,0
chr7	135126600	135126800	HepG2	1	.	135126600	135126800	255,0,0
chr7	137567200	137567400	HepG2	1	.	137567200	137567400	255,0,0
chr7	137655400	137655600	HepG2	1	.	137655400	137655600	255,0,0
chr7	138073600	138073800	HepG2	1	.	138073600	138073800	255,0,0
chr7	138759800	138760000	HepG2	1	.	138759800	138760000	255,0,0
chr7	139736200	139736400	HepG2	1	.	139736200	139736400	255,0,0
chr7	140773000	140773200	HepG2	1	.	140773000	140773200	255,0,0
chr7	141760800	141761000	HepG2	1	.	141760800	141761000	255,0,0
chr7	141868600	141868800	HepG2	1	.	141868600	141868800	255,0,0
chr7	142211000	142211400	HepG2	1	.	142211000	142211400	255,0,0
chr7	143019000	143019200	HepG2	1	.	143019000	143019200	255,0,0
chr7	145812800	145813200	HepG2	1	.	145812800	145813200	255,0,0
chr7	147005800	147006000	HepG2	1	.	147005800	147006000	255,0,0
chr7	147839800	147840000	HepG2	1	.	147839800	147840000	255,0,0
chr7	149742000	149742200	HepG2	1	.	149742000	149742200	255,0,0
chr7	150681000	150681200	HepG2	1	.	150681000	150681200	255,0,0
chr7	151297000	151297200	HepG2	1	.	151297000	151297200	255,0,0
chr7	151424800	151425000	HepG2	1	.	151424800	151425000	255,0,0
chr7	151451200	151451600	HepG2	1	.	151451200	151451600	255,0,0
chr7	152591600	152591800	HepG2	1	.	152591600	152591800	255,0,0
chr7	156178800	156179000	HepG2	1	.	156178800	156179000	255,0,0
chr7	156556800	156557000	HepG2	1	.	156556800	156557000	255,0,0
chr8	10009800	10010000	HepG2	1	.	10009800	10010000	255,0,0
chr8	10847800	10848000	HepG2	1	.	10847800	10848000	255,0,0
chr8	12954000	12954200	HepG2	1	.	12954000	12954200	255,0,0
chr8	16683600	16683800	HepG2	1	.	16683600	16683800	255,0,0
chr8	17663600	17663800	HepG2	1	.	17663600	17663800	255,0,0
chr8	21860600	21860800	HepG2	1	.	21860600	21860800	255,0,0
chr8	22455000	22455200	HepG2	1	.	22455000	22455200	255,0,0
chr8	23211600	23211800	HepG2	1	.	23211600	23211800	255,0,0
chr8	24770200	24770600	HepG2	1	.	24770200	24770600	255,0,0
chr8	24918400	24918600	HepG2	1	.	24918400	24918600	255,0,0
chr8	25193600	25193800	HepG2	1	.	25193600	25193800	255,0,0
chr8	26372600	26372800	HepG2	1	.	26372600	26372800	255,0,0
chr8	27305400	27305600	HepG2	1	.	27305400	27305600	255,0,0
chr8	27475000	27475200	HepG2	1	.	27475000	27475200	255,0,0
chr8	28514800	28515000	HepG2	1	.	28514800	28515000	255,0,0
chr8	29745200	29745400	HepG2	1	.	29745200	29745400	255,0,0
chr8	31652800	31653200	HepG2	1	.	31652800	31653200	255,0,0
chr8	32211000	32211400	HepG2	1	.	32211000	32211400	255,0,0
chr8	32487200	32487400	HepG2	1	.	32487200	32487400	255,0,0
chr8	32503800	32504000	HepG2	1	.	32503800	32504000	255,0,0
chr8	37557800	37558000	HepG2	1	.	37557800	37558000	255,0,0
chr8	37659800	37660000	HepG2	1	.	37659800	37660000	255,0,0
chr8	39066600	39066800	HepG2	1	.	39066600	39066800	255,0,0
chr8	39928000	39928200	HepG2	1	.	39928000	39928200	255,0,0
chr8	40686400	40686600	HepG2	1	.	40686400	40686600	255,0,0
chr8	41009200	41009400	HepG2	1	.	41009200	41009400	255,0,0
chr8	41753400	41753800	HepG2	1	.	41753400	41753800	255,0,0
chr8	48266200	48266400	HepG2	1	.	48266200	48266400	255,0,0
chr8	48425000	48425200	HepG2	1	.	48425000	48425200	255,0,0
chr8	50824200	50824400	HepG2	1	.	50824200	50824400	255,0,0
chr8	55914000	55914200	HepG2	1	.	55914000	55914200	255,0,0
chr8	56015400	56015800	HepG2	1	.	56015400	56015800	255,0,0
chr8	57358000	57358200	HepG2	1	.	57358000	57358200	255,0,0
chr8	62200600	62201000	HepG2	1	.	62200600	62201000	255,0,0
chr8	67089800	67090000	HepG2	1	.	67089800	67090000	255,0,0
chr8	69084600	69084800	HepG2	1	.	69084600	69084800	255,0,0
chr8	74333600	74333800	HepG2	1	.	74333600	74333800	255,0,0
chr8	77434600	77434800	HepG2	1	.	77434600	77434800	255,0,0
chr8	78308400	78308600	HepG2	1	.	78308400	78308600	255,0,0
chr8	79653200	79653400	HepG2	1	.	79653200	79653400	255,0,0
chr8	80149600	80149800	HepG2	1	.	80149600	80149800	255,0,0
chr8	80521800	80522000	HepG2	1	.	80521800	80522000	255,0,0
chr8	80522800	80523000	HepG2	1	.	80522800	80523000	255,0,0
chr8	80813200	80813400	HepG2	1	.	80813200	80813400	255,0,0
chr8	85538400	85538600	HepG2	1	.	85538400	85538600	255,0,0
chr8	90119600	90119800	HepG2	1	.	90119600	90119800	255,0,0
chr8	91095000	91095200	HepG2	1	.	91095000	91095200	255,0,0
chr8	92693000	92693200	HepG2	1	.	92693000	92693200	255,0,0
chr8	93560200	93560600	HepG2	1	.	93560200	93560600	255,0,0
chr8	93640200	93640400	HepG2	1	.	93640200	93640400	255,0,0
chr8	94599800	94600000	HepG2	1	.	94599800	94600000	255,0,0
chr8	94892600	94892800	HepG2	1	.	94892600	94892800	255,0,0
chr8	95370000	95370200	HepG2	1	.	95370000	95370200	255,0,0
chr8	97536200	97536400	HepG2	1	.	97536200	97536400	255,0,0
chr8	100648200	100648400	HepG2	1	.	100648200	100648400	255,0,0
chr8	103188000	103188200	HepG2	1	.	103188000	103188200	255,0,0
chr8	104357000	104357200	HepG2	1	.	104357000	104357200	255,0,0
chr8	104514000	104514200	HepG2	1	.	104514000	104514200	255,0,0
chr8	110698400	110698600	HepG2	1	.	110698400	110698600	255,0,0
chr8	116464400	116464600	HepG2	1	.	116464400	116464600	255,0,0
chr8	119452000	119452200	HepG2	1	.	119452000	119452200	255,0,0
chr8	119818800	119819000	HepG2	1	.	119818800	119819000	255,0,0
chr8	122682000	122682200	HepG2	1	.	122682000	122682200	255,0,0
chr8	125093200	125093400	HepG2	1	.	125093200	125093400	255,0,0
chr8	128235000	128235200	HepG2	1	.	128235000	128235200	255,0,0
chr8	128920200	128920400	HepG2	1	.	128920200	128920400	255,0,0
chr8	129157200	129157400	HepG2	1	.	129157200	129157400	255,0,0
chr8	129189000	129189200	HepG2	1	.	129189000	129189200	255,0,0
chr8	130722800	130723000	HepG2	1	.	130722800	130723000	255,0,0
chr8	131275000	131275200	HepG2	1	.	131275000	131275200	255,0,0
chr8	131313200	131313400	HepG2	1	.	131313200	131313400	255,0,0
chr8	131495600	131495800	HepG2	1	.	131495600	131495800	255,0,0
chr8	131821000	131821200	HepG2	1	.	131821000	131821200	255,0,0
chr8	132049200	132049600	HepG2	1	.	132049200	132049600	255,0,0
chr8	135807200	135807600	HepG2	1	.	135807200	135807600	255,0,0
chr8	140399200	140399600	HepG2	1	.	140399200	140399600	255,0,0
chr8	142053400	142053600	HepG2	1	.	142053400	142053600	255,0,0
chr8	145752400	145752800	HepG2	1	.	145752400	145752800	255,0,0
chr9	2810200	2810400	HepG2	1	.	2810200	2810400	255,0,0
chr9	4137400	4137600	HepG2	1	.	4137400	4137600	255,0,0
[truncated: 135 more rows]
