# Supplementary material for: Genome-wide prediction of cis-regulatory regions using supervised deep learning methods
Source: BMC Bioinformatics. 2018 May 31;19:202. doi: 10.1186/s12859-018-2187-1 (PMC5984344; doi:10.1186/s12859-018-2187-1)
Supplement: Supplementary file 2 — Genome-wide predictions of cis-regulatory regions for all six cell types. (ZIP 20400 kb) [file 12859_2018_2187_MOESM2_ESM.zip › additional_file2/A-P_Whole_Genome_HMEC_Specific.bed]

chr1	29400	29600	HMEC	1	.	29400	29600	255,0,0
chr1	449600	450400	HMEC	1	.	449600	450400	255,0,0
chr1	533200	534000	HMEC	1	.	533200	534000	255,0,0
chr1	789000	789200	HMEC	1	.	789000	789200	255,0,0
chr1	844600	845000	HMEC	1	.	844600	845000	255,0,0
chr1	859200	859400	HMEC	1	.	859200	859400	255,0,0
chr1	1050600	1050800	HMEC	1	.	1050600	1050800	255,0,0
chr1	1290200	1290800	HMEC	1	.	1290200	1290800	255,0,0
chr1	1363000	1363200	HMEC	1	.	1363000	1363200	255,0,0
chr1	1408000	1408200	HMEC	1	.	1408000	1408200	255,0,0
chr1	1535000	1535600	HMEC	1	.	1535000	1535600	255,0,0
chr1	1568200	1568800	HMEC	1	.	1568200	1568800	255,0,0
chr1	1569800	1570000	HMEC	1	.	1569800	1570000	255,0,0
chr1	1580400	1580600	HMEC	1	.	1580400	1580600	255,0,0
chr1	1631600	1632000	HMEC	1	.	1631600	1632000	255,0,0
chr1	1632400	1632600	HMEC	1	.	1632400	1632600	255,0,0
chr1	1632800	1633200	HMEC	1	.	1632800	1633200	255,0,0
chr1	1643600	1643800	HMEC	1	.	1643600	1643800	255,0,0
chr1	1670800	1671000	HMEC	1	.	1670800	1671000	255,0,0
chr1	1910400	1910600	HMEC	1	.	1910400	1910600	255,0,0
chr1	1911600	1912000	HMEC	1	.	1911600	1912000	255,0,0
chr1	1950600	1950800	HMEC	1	.	1950600	1950800	255,0,0
chr1	1976200	1976400	HMEC	1	.	1976200	1976400	255,0,0
chr1	2212000	2213800	HMEC	1	.	2212000	2213800	255,0,0
chr1	2360000	2360200	HMEC	1	.	2360000	2360200	255,0,0
chr1	2461000	2461400	HMEC	1	.	2461000	2461400	255,0,0
chr1	2472200	2472400	HMEC	1	.	2472200	2472400	255,0,0
chr1	2488000	2488200	HMEC	1	.	2488000	2488200	255,0,0
chr1	2986600	2987200	HMEC	1	.	2986600	2987200	255,0,0
chr1	3371000	3371600	HMEC	1	.	3371000	3371600	255,0,0
chr1	3500000	3500400	HMEC	1	.	3500000	3500400	255,0,0
chr1	4714400	4716400	HMEC	1	.	4714400	4716400	255,0,0
chr1	6479200	6480000	HMEC	1	.	6479200	6480000	255,0,0
chr1	6500400	6500800	HMEC	1	.	6500400	6500800	255,0,0
chr1	6557200	6557400	HMEC	1	.	6557200	6557400	255,0,0
chr1	6557600	6557800	HMEC	1	.	6557600	6557800	255,0,0
chr1	6660600	6660800	HMEC	1	.	6660600	6660800	255,0,0
chr1	7843400	7843600	HMEC	1	.	7843400	7843600	255,0,0
chr1	8384400	8384600	HMEC	1	.	8384400	8384600	255,0,0
chr1	8586000	8586200	HMEC	1	.	8586000	8586200	255,0,0
chr1	8937400	8937800	HMEC	1	.	8937400	8937800	255,0,0
chr1	9353000	9354000	HMEC	1	.	9353000	9354000	255,0,0
chr1	10699400	10699600	HMEC	1	.	10699400	10699600	255,0,0
chr1	10854800	10855400	HMEC	1	.	10854800	10855400	255,0,0
chr1	11751600	11751800	HMEC	1	.	11751600	11751800	255,0,0
chr1	13840200	13840400	HMEC	1	.	13840200	13840400	255,0,0
chr1	13910200	13910800	HMEC	1	.	13910200	13910800	255,0,0
chr1	15573600	15574000	HMEC	1	.	15573600	15574000	255,0,0
chr1	15929600	15930200	HMEC	1	.	15929600	15930200	255,0,0
chr1	15943400	15943600	HMEC	1	.	15943400	15943600	255,0,0
chr1	16480800	16481000	HMEC	1	.	16480800	16481000	255,0,0
chr1	17086400	17086600	HMEC	1	.	17086400	17086600	255,0,0
chr1	17215800	17216000	HMEC	1	.	17215800	17216000	255,0,0
chr1	17306600	17306800	HMEC	1	.	17306600	17306800	255,0,0
chr1	17445800	17446000	HMEC	1	.	17445800	17446000	255,0,0
chr1	18434200	18434600	HMEC	1	.	18434200	18434600	255,0,0
chr1	18809000	18809400	HMEC	1	.	18809000	18809400	255,0,0
chr1	19600400	19600600	HMEC	1	.	19600400	19600600	255,0,0
chr1	19615000	19615200	HMEC	1	.	19615000	19615200	255,0,0
chr1	19615400	19615600	HMEC	1	.	19615400	19615600	255,0,0
chr1	20915600	20916400	HMEC	1	.	20915600	20916400	255,0,0
chr1	21058200	21058800	HMEC	1	.	21058200	21058800	255,0,0
chr1	21755000	21755200	HMEC	1	.	21755000	21755200	255,0,0
chr1	21948800	21949200	HMEC	1	.	21948800	21949200	255,0,0
chr1	21978200	21978600	HMEC	1	.	21978200	21978600	255,0,0
chr1	22141000	22141200	HMEC	1	.	22141000	22141200	255,0,0
chr1	23543600	23544000	HMEC	1	.	23543600	23544000	255,0,0
chr1	23811000	23811200	HMEC	1	.	23811000	23811200	255,0,0
chr1	24126400	24126600	HMEC	1	.	24126400	24126600	255,0,0
chr1	24469200	24469600	HMEC	1	.	24469200	24469600	255,0,0
chr1	25234400	25234800	HMEC	1	.	25234400	25234800	255,0,0
chr1	25593200	25593600	HMEC	1	.	25593200	25593600	255,0,0
chr1	26126800	26127000	HMEC	1	.	26126800	26127000	255,0,0
chr1	26249400	26249600	HMEC	1	.	26249400	26249600	255,0,0
chr1	26504000	26504200	HMEC	1	.	26504000	26504200	255,0,0
chr1	27018800	27019000	HMEC	1	.	27018800	27019000	255,0,0
chr1	27143800	27144000	HMEC	1	.	27143800	27144000	255,0,0
chr1	27709600	27709800	HMEC	1	.	27709600	27709800	255,0,0
chr1	28656000	28656200	HMEC	1	.	28656000	28656200	255,0,0
chr1	31191000	31191200	HMEC	1	.	31191000	31191200	255,0,0
chr1	31381600	31381800	HMEC	1	.	31381600	31381800	255,0,0
chr1	32042200	32043400	HMEC	1	.	32042200	32043400	255,0,0
chr1	32169200	32169800	HMEC	1	.	32169200	32169800	255,0,0
chr1	32229600	32230000	HMEC	1	.	32229600	32230000	255,0,0
chr1	33516600	33517000	HMEC	1	.	33516600	33517000	255,0,0
chr1	33613000	33613200	HMEC	1	.	33613000	33613200	255,0,0
chr1	35246800	35248000	HMEC	1	.	35246800	35248000	255,0,0
chr1	36039000	36039200	HMEC	1	.	36039000	36039200	255,0,0
chr1	36107800	36108000	HMEC	1	.	36107800	36108000	255,0,0
chr1	36772200	36772400	HMEC	1	.	36772200	36772400	255,0,0
chr1	38022600	38022800	HMEC	1	.	38022600	38022800	255,0,0
chr1	38461600	38462000	HMEC	1	.	38461600	38462000	255,0,0
chr1	39407200	39407600	HMEC	1	.	39407200	39407600	255,0,0
chr1	39980800	39981800	HMEC	1	.	39980800	39981800	255,0,0
chr1	40025000	40025200	HMEC	1	.	40025000	40025200	255,0,0
chr1	40235800	40236000	HMEC	1	.	40235800	40236000	255,0,0
chr1	40236200	40236800	HMEC	1	.	40236200	40236800	255,0,0
chr1	40598600	40598800	HMEC	1	.	40598600	40598800	255,0,0
chr1	40769200	40769400	HMEC	1	.	40769200	40769400	255,0,0
chr1	41350000	41350200	HMEC	1	.	41350000	41350200	255,0,0
chr1	43534000	43534200	HMEC	1	.	43534000	43534200	255,0,0
chr1	43613600	43613800	HMEC	1	.	43613600	43613800	255,0,0
chr1	44399200	44399600	HMEC	1	.	44399200	44399600	255,0,0
chr1	44401800	44402400	HMEC	1	.	44401800	44402400	255,0,0
chr1	45082800	45083200	HMEC	1	.	45082800	45083200	255,0,0
chr1	45267200	45267400	HMEC	1	.	45267200	45267400	255,0,0
chr1	45308600	45308800	HMEC	1	.	45308600	45308800	255,0,0
chr1	46706000	46706200	HMEC	1	.	46706000	46706200	255,0,0
chr1	46860000	46860200	HMEC	1	.	46860000	46860200	255,0,0
chr1	46932200	46932600	HMEC	1	.	46932200	46932600	255,0,0
chr1	46951200	46951400	HMEC	1	.	46951200	46951400	255,0,0
chr1	46998600	46999200	HMEC	1	.	46998600	46999200	255,0,0
chr1	47882200	47882400	HMEC	1	.	47882200	47882400	255,0,0
chr1	47902400	47902600	HMEC	1	.	47902400	47902600	255,0,0
chr1	48462200	48462600	HMEC	1	.	48462200	48462600	255,0,0
chr1	48462800	48463000	HMEC	1	.	48462800	48463000	255,0,0
chr1	49242400	49242800	HMEC	1	.	49242400	49242800	255,0,0
chr1	50489400	50489800	HMEC	1	.	50489400	50489800	255,0,0
chr1	51796200	51796400	HMEC	1	.	51796200	51796400	255,0,0
chr1	54872600	54873000	HMEC	1	.	54872600	54873000	255,0,0
chr1	55247000	55247200	HMEC	1	.	55247000	55247200	255,0,0
chr1	55446200	55446600	HMEC	1	.	55446200	55446600	255,0,0
chr1	55505200	55506000	HMEC	1	.	55505200	55506000	255,0,0
chr1	60392200	60392600	HMEC	1	.	60392200	60392600	255,0,0
chr1	62784600	62785200	HMEC	1	.	62784600	62785200	255,0,0
chr1	63782800	63783200	HMEC	1	.	63782800	63783200	255,0,0
chr1	64971400	64971600	HMEC	1	.	64971400	64971600	255,0,0
chr1	67600400	67600600	HMEC	1	.	67600400	67600600	255,0,0
chr1	67773400	67773600	HMEC	1	.	67773400	67773600	255,0,0
chr1	68516200	68516400	HMEC	1	.	68516200	68516400	255,0,0
chr1	68517200	68517400	HMEC	1	.	68517200	68517400	255,0,0
chr1	70034200	70034400	HMEC	1	.	70034200	70034400	255,0,0
chr1	77333200	77333400	HMEC	1	.	77333200	77333400	255,0,0
chr1	78277400	78277600	HMEC	1	.	78277400	78277600	255,0,0
chr1	78956800	78957000	HMEC	1	.	78956800	78957000	255,0,0
chr1	81771800	81772200	HMEC	1	.	81771800	81772200	255,0,0
chr1	84326400	84326600	HMEC	1	.	84326400	84326600	255,0,0
chr1	85358200	85359200	HMEC	1	.	85358200	85359200	255,0,0
chr1	85528000	85528400	HMEC	1	.	85528000	85528400	255,0,0
chr1	86889800	86890800	HMEC	1	.	86889800	86890800	255,0,0
chr1	87018800	87019000	HMEC	1	.	87018800	87019000	255,0,0
chr1	89530800	89531000	HMEC	1	.	89530800	89531000	255,0,0
chr1	93644400	93644600	HMEC	1	.	93644400	93644600	255,0,0
chr1	95005200	95005400	HMEC	1	.	95005200	95005400	255,0,0
chr1	98519600	98519800	HMEC	1	.	98519600	98519800	255,0,0
chr1	108507400	108507800	HMEC	1	.	108507400	108507800	255,0,0
chr1	108815600	108815800	HMEC	1	.	108815600	108815800	255,0,0
chr1	108963800	108964000	HMEC	1	.	108963800	108964000	255,0,0
chr1	109656400	109656600	HMEC	1	.	109656400	109656600	255,0,0
chr1	109792000	109792600	HMEC	1	.	109792000	109792600	255,0,0
chr1	110753600	110754200	HMEC	1	.	110753600	110754200	255,0,0
chr1	112524600	112525000	HMEC	1	.	112524600	112525000	255,0,0
chr1	112532400	112532600	HMEC	1	.	112532400	112532600	255,0,0
chr1	113051200	113051400	HMEC	1	.	113051200	113051400	255,0,0
chr1	113265600	113265800	HMEC	1	.	113265600	113265800	255,0,0
chr1	116371000	116371200	HMEC	1	.	116371000	116371200	255,0,0
chr1	116380400	116380600	HMEC	1	.	116380400	116380600	255,0,0
chr1	116381600	116381800	HMEC	1	.	116381600	116381800	255,0,0
chr1	117911600	117911800	HMEC	1	.	117911600	117911800	255,0,0
chr1	118149200	118149600	HMEC	1	.	118149200	118149600	255,0,0
chr1	120925400	120926000	HMEC	1	.	120925400	120926000	255,0,0
chr1	121261000	121261400	HMEC	1	.	121261000	121261400	255,0,0
chr1	143467200	143467600	HMEC	1	.	143467200	143467600	255,0,0
chr1	144311400	144311800	HMEC	1	.	144311400	144311800	255,0,0
chr1	144339800	144341200	HMEC	1	.	144339800	144341200	255,0,0
chr1	144491800	144492000	HMEC	1	.	144491800	144492000	255,0,0
chr1	145075600	145075800	HMEC	1	.	145075600	145075800	255,0,0
chr1	145438400	145439400	HMEC	1	.	145438400	145439400	255,0,0
chr1	146076800	146077400	HMEC	1	.	146076800	146077400	255,0,0
chr1	146079600	146080000	HMEC	1	.	146079600	146080000	255,0,0
chr1	146088200	146088400	HMEC	1	.	146088200	146088400	255,0,0
chr1	147618600	147619200	HMEC	1	.	147618600	147619200	255,0,0
chr1	147621400	147621800	HMEC	1	.	147621400	147621800	255,0,0
chr1	147624400	147624600	HMEC	1	.	147624400	147624600	255,0,0
chr1	147775200	147775600	HMEC	1	.	147775200	147775600	255,0,0
chr1	147874600	147874800	HMEC	1	.	147874600	147874800	255,0,0
chr1	148000000	148000800	HMEC	1	.	148000000	148000800	255,0,0
chr1	148247400	148248000	HMEC	1	.	148247400	148248000	255,0,0
chr1	148598400	148598800	HMEC	1	.	148598400	148598800	255,0,0
chr1	148605200	148605400	HMEC	1	.	148605200	148605400	255,0,0
chr1	148865000	148865200	HMEC	1	.	148865000	148865200	255,0,0
chr1	148902600	148902800	HMEC	1	.	148902600	148902800	255,0,0
chr1	149230800	149231200	HMEC	1	.	149230800	149231200	255,0,0
chr1	149261000	149261200	HMEC	1	.	149261000	149261200	255,0,0
chr1	149379200	149379600	HMEC	1	.	149379200	149379600	255,0,0
chr1	149514400	149514600	HMEC	1	.	149514400	149514600	255,0,0
chr1	149576000	149577400	HMEC	1	.	149576000	149577400	255,0,0
chr1	149605600	149605800	HMEC	1	.	149605600	149605800	255,0,0
chr1	149764200	149765000	HMEC	1	.	149764200	149765000	255,0,0
chr1	149803800	149804800	HMEC	1	.	149803800	149804800	255,0,0
chr1	149821800	149825000	HMEC	1	.	149821800	149825000	255,0,0
chr1	149832200	149833200	HMEC	1	.	149832200	149833200	255,0,0
chr1	149908400	149908800	HMEC	1	.	149908400	149908800	255,0,0
chr1	150254400	150254600	HMEC	1	.	150254400	150254600	255,0,0
chr1	150255000	150255200	HMEC	1	.	150255000	150255200	255,0,0
chr1	151300400	151300800	HMEC	1	.	151300400	151300800	255,0,0
chr1	152083000	152083200	HMEC	1	.	152083000	152083200	255,0,0
chr1	153507600	153508000	HMEC	1	.	153507600	153508000	255,0,0
chr1	153508400	153508600	HMEC	1	.	153508400	153508600	255,0,0
chr1	153536200	153536400	HMEC	1	.	153536200	153536400	255,0,0
chr1	153536600	153536800	HMEC	1	.	153536600	153536800	255,0,0
chr1	153537000	153537400	HMEC	1	.	153537000	153537400	255,0,0
chr1	153584400	153585600	HMEC	1	.	153584400	153585600	255,0,0
chr1	154544000	154544200	HMEC	1	.	154544000	154544200	255,0,0
chr1	154942600	154943000	HMEC	1	.	154942600	154943000	255,0,0
chr1	155881000	155881200	HMEC	1	.	155881000	155881200	255,0,0
chr1	156031000	156031200	HMEC	1	.	156031000	156031200	255,0,0
chr1	156339000	156339200	HMEC	1	.	156339000	156339200	255,0,0
chr1	158083200	158083400	HMEC	1	.	158083200	158083400	255,0,0
chr1	158147400	158147800	HMEC	1	.	158147400	158147800	255,0,0
chr1	158150800	158151400	HMEC	1	.	158150800	158151400	255,0,0
chr1	160040200	160040400	HMEC	1	.	160040200	160040400	255,0,0
chr1	160054400	160054600	HMEC	1	.	160054400	160054600	255,0,0
chr1	161136200	161136800	HMEC	1	.	161136200	161136800	255,0,0
chr1	161360000	161360400	HMEC	1	.	161360000	161360400	255,0,0
chr1	161392000	161392200	HMEC	1	.	161392000	161392200	255,0,0
chr1	161412800	161413400	HMEC	1	.	161412800	161413400	255,0,0
chr1	161413600	161414200	HMEC	1	.	161413600	161414200	255,0,0
chr1	161414400	161414600	HMEC	1	.	161414400	161414600	255,0,0
chr1	161415000	161423800	HMEC	1	.	161415000	161423800	255,0,0
chr1	161424000	161427000	HMEC	1	.	161424000	161427000	255,0,0
chr1	161427600	161428200	HMEC	1	.	161427600	161428200	255,0,0
chr1	161428800	161429000	HMEC	1	.	161428800	161429000	255,0,0
chr1	161430000	161442200	HMEC	1	.	161430000	161442200	255,0,0
chr1	161576000	161576800	HMEC	1	.	161576000	161576800	255,0,0
chr1	167408800	167409000	HMEC	1	.	167408800	167409000	255,0,0
chr1	167684200	167684600	HMEC	1	.	167684200	167684600	255,0,0
chr1	168106400	168106600	HMEC	1	.	168106400	168106600	255,0,0
chr1	171220800	171221000	HMEC	1	.	171220800	171221000	255,0,0
chr1	173683600	173683800	HMEC	1	.	173683600	173683800	255,0,0
chr1	178006800	178007200	HMEC	1	.	178006800	178007200	255,0,0
chr1	181998600	181998800	HMEC	1	.	181998600	181998800	255,0,0
chr1	182358800	182359000	HMEC	1	.	182358800	182359000	255,0,0
chr1	183155400	183156600	HMEC	1	.	183155400	183156600	255,0,0
chr1	200860200	200860400	HMEC	1	.	200860200	200860400	255,0,0
chr1	200864000	200864200	HMEC	1	.	200864000	200864200	255,0,0
chr1	201083400	201084000	HMEC	1	.	201083400	201084000	255,0,0
chr1	201252400	201253800	HMEC	1	.	201252400	201253800	255,0,0
chr1	201367800	201368800	HMEC	1	.	201367800	201368800	255,0,0
chr1	201617400	201618000	HMEC	1	.	201617400	201618000	255,0,0
chr1	201619200	201619800	HMEC	1	.	201619200	201619800	255,0,0
chr1	201857800	201858200	HMEC	1	.	201857800	201858200	255,0,0
chr1	204377800	204378000	HMEC	1	.	204377800	204378000	255,0,0
chr1	204797800	204798000	HMEC	1	.	204797800	204798000	255,0,0
chr1	205418600	205419000	HMEC	1	.	205418600	205419000	255,0,0
chr1	205473800	205474400	HMEC	1	.	205473800	205474400	255,0,0
chr1	206138400	206138600	HMEC	1	.	206138400	206138600	255,0,0
chr1	207082600	207083200	HMEC	1	.	207082600	207083200	255,0,0
chr1	207205600	207206000	HMEC	1	.	207205600	207206000	255,0,0
chr1	209602800	209603400	HMEC	1	.	209602800	209603400	255,0,0
chr1	209603600	209604200	HMEC	1	.	209603600	209604200	255,0,0
chr1	209822600	209822800	HMEC	1	.	209822600	209822800	255,0,0
chr1	209823200	209824600	HMEC	1	.	209823200	209824600	255,0,0
chr1	209825000	209825600	HMEC	1	.	209825000	209825600	255,0,0
chr1	209978200	209979000	HMEC	1	.	209978200	209979000	255,0,0
chr1	209979200	209979600	HMEC	1	.	209979200	209979600	255,0,0
chr1	211380600	211380800	HMEC	1	.	211380600	211380800	255,0,0
chr1	212207800	212208400	HMEC	1	.	212207800	212208400	255,0,0
chr1	212209800	212210000	HMEC	1	.	212209800	212210000	255,0,0
chr1	215043800	215044000	HMEC	1	.	215043800	215044000	255,0,0
chr1	215256200	215256600	HMEC	1	.	215256200	215256600	255,0,0
chr1	216774400	216775000	HMEC	1	.	216774400	216775000	255,0,0
chr1	217263000	217263200	HMEC	1	.	217263000	217263200	255,0,0
chr1	217308600	217309000	HMEC	1	.	217308600	217309000	255,0,0
chr1	218521600	218521800	HMEC	1	.	218521600	218521800	255,0,0
chr1	219786400	219786600	HMEC	1	.	219786400	219786600	255,0,0
chr1	221914000	221914200	HMEC	1	.	221914000	221914200	255,0,0
chr1	223316200	223316600	HMEC	1	.	223316200	223316600	255,0,0
chr1	223537600	223537800	HMEC	1	.	223537600	223537800	255,0,0
chr1	223742000	223742200	HMEC	1	.	223742000	223742200	255,0,0
chr1	223742400	223743000	HMEC	1	.	223742400	223743000	255,0,0
chr1	223744400	223744600	HMEC	1	.	223744400	223744600	255,0,0
chr1	224803600	224805400	HMEC	1	.	224803600	224805400	255,0,0
chr1	226075200	226075400	HMEC	1	.	226075200	226075400	255,0,0
chr1	228345400	228345800	HMEC	1	.	228345400	228345800	255,0,0
chr1	228509600	228509800	HMEC	1	.	228509600	228509800	255,0,0
chr1	228593400	228593600	HMEC	1	.	228593400	228593600	255,0,0
chr1	228612600	228612800	HMEC	1	.	228612600	228612800	255,0,0
chr1	228652200	228652400	HMEC	1	.	228652200	228652400	255,0,0
chr1	228744200	228771200	HMEC	1	.	228744200	228771200	255,0,0
chr1	228771600	228782800	HMEC	1	.	228771600	228782800	255,0,0
chr1	228783000	228784000	HMEC	1	.	228783000	228784000	255,0,0
chr1	231739600	231739800	HMEC	1	.	231739600	231739800	255,0,0
chr1	234040200	234041400	HMEC	1	.	234040200	234041400	255,0,0
chr1	234741000	234741200	HMEC	1	.	234741000	234741200	255,0,0
chr1	234741400	234741800	HMEC	1	.	234741400	234741800	255,0,0
chr1	238648400	238648800	HMEC	1	.	238648400	238648800	255,0,0
chr1	238649000	238649200	HMEC	1	.	238649000	238649200	255,0,0
chr1	242687000	242688400	HMEC	1	.	242687000	242688400	255,0,0
chr1	246783200	246783800	HMEC	1	.	246783200	246783800	255,0,0
chr1	247274600	247274800	HMEC	1	.	247274600	247274800	255,0,0
chr1	247289800	247290200	HMEC	1	.	247289800	247290200	255,0,0
chr1	247334800	247335200	HMEC	1	.	247334800	247335200	255,0,0
chr1	248100400	248100800	HMEC	1	.	248100400	248100800	255,0,0
chr10	122200	122600	HMEC	1	.	122200	122600	255,0,0
chr10	346600	346800	HMEC	1	.	346600	346800	255,0,0
chr10	367600	369400	HMEC	1	.	367600	369400	255,0,0
chr10	391600	393800	HMEC	1	.	391600	393800	255,0,0
chr10	530600	531000	HMEC	1	.	530600	531000	255,0,0
chr10	839800	840200	HMEC	1	.	839800	840200	255,0,0
chr10	1021800	1022000	HMEC	1	.	1021800	1022000	255,0,0
chr10	1405600	1405800	HMEC	1	.	1405600	1405800	255,0,0
chr10	1741800	1742000	HMEC	1	.	1741800	1742000	255,0,0
chr10	1742400	1742600	HMEC	1	.	1742400	1742600	255,0,0
chr10	1742800	1743800	HMEC	1	.	1742800	1743800	255,0,0
chr10	2563800	2564400	HMEC	1	.	2563800	2564400	255,0,0
chr10	2564800	2565200	HMEC	1	.	2564800	2565200	255,0,0
chr10	6779400	6779600	HMEC	1	.	6779400	6779600	255,0,0
chr10	8087200	8087600	HMEC	1	.	8087200	8087600	255,0,0
chr10	8091600	8092000	HMEC	1	.	8091600	8092000	255,0,0
chr10	11912200	11912400	HMEC	1	.	11912200	11912400	255,0,0
chr10	13043600	13043800	HMEC	1	.	13043600	13043800	255,0,0
chr10	13516200	13516600	HMEC	1	.	13516200	13516600	255,0,0
chr10	13699000	13699200	HMEC	1	.	13699000	13699200	255,0,0
chr10	13748600	13749400	HMEC	1	.	13748600	13749400	255,0,0
chr10	20104400	20106800	HMEC	1	.	20104400	20106800	255,0,0
chr10	21462600	21463800	HMEC	1	.	21462600	21463800	255,0,0
chr10	21809000	21809400	HMEC	1	.	21809000	21809400	255,0,0
chr10	24528200	24528400	HMEC	1	.	24528200	24528400	255,0,0
chr10	27608800	27609000	HMEC	1	.	27608800	27609000	255,0,0
chr10	28957800	28958000	HMEC	1	.	28957800	28958000	255,0,0
chr10	42737800	42738000	HMEC	1	.	42737800	42738000	255,0,0
chr10	42738600	42738800	HMEC	1	.	42738600	42738800	255,0,0
chr10	42971000	42972000	HMEC	1	.	42971000	42972000	255,0,0
chr10	43332400	43332600	HMEC	1	.	43332400	43332600	255,0,0
chr10	43572200	43572800	HMEC	1	.	43572200	43572800	255,0,0
chr10	44223800	44224000	HMEC	1	.	44223800	44224000	255,0,0
chr10	44880400	44880600	HMEC	1	.	44880400	44880600	255,0,0
chr10	45360200	45360400	HMEC	1	.	45360200	45360400	255,0,0
chr10	45473600	45474000	HMEC	1	.	45473600	45474000	255,0,0
chr10	46321400	46321600	HMEC	1	.	46321400	46321600	255,0,0
chr10	46762600	46763000	HMEC	1	.	46762600	46763000	255,0,0
chr10	46774400	46774800	HMEC	1	.	46774400	46774800	255,0,0
chr10	46775000	46775200	HMEC	1	.	46775000	46775200	255,0,0
chr10	46913800	46914000	HMEC	1	.	46913800	46914000	255,0,0
chr10	47243200	47243800	HMEC	1	.	47243200	47243800	255,0,0
chr10	47255000	47255600	HMEC	1	.	47255000	47255600	255,0,0
chr10	47255800	47256000	HMEC	1	.	47255800	47256000	255,0,0
chr10	47769400	47769600	HMEC	1	.	47769400	47769600	255,0,0
chr10	48173400	48173600	HMEC	1	.	48173400	48173600	255,0,0
chr10	48173800	48174000	HMEC	1	.	48173800	48174000	255,0,0
chr10	48174200	48174400	HMEC	1	.	48174200	48174400	255,0,0
chr10	48185600	48186000	HMEC	1	.	48185600	48186000	255,0,0
chr10	48901400	48901600	HMEC	1	.	48901400	48901600	255,0,0
chr10	48952200	48952800	HMEC	1	.	48952200	48952800	255,0,0
chr10	48964200	48964400	HMEC	1	.	48964200	48964400	255,0,0
chr10	48964800	48965000	HMEC	1	.	48964800	48965000	255,0,0
chr10	49674600	49674800	HMEC	1	.	49674600	49674800	255,0,0
chr10	51225000	51225200	HMEC	1	.	51225000	51225200	255,0,0
chr10	54073200	54073400	HMEC	1	.	54073200	54073400	255,0,0
chr10	60272200	60273600	HMEC	1	.	60272200	60273600	255,0,0
chr10	60515800	60516000	HMEC	1	.	60515800	60516000	255,0,0
chr10	60936200	60936400	HMEC	1	.	60936200	60936400	255,0,0
chr10	61122000	61122600	HMEC	1	.	61122000	61122600	255,0,0
chr10	62492400	62493400	HMEC	1	.	62492400	62493400	255,0,0
chr10	67330200	67330800	HMEC	1	.	67330200	67330800	255,0,0
chr10	70717000	70717200	HMEC	1	.	70717000	70717200	255,0,0
chr10	70939400	70939600	HMEC	1	.	70939400	70939600	255,0,0
chr10	72972200	72973600	HMEC	1	.	72972200	72973600	255,0,0
chr10	73565600	73565800	HMEC	1	.	73565600	73565800	255,0,0
chr10	75434400	75434600	HMEC	1	.	75434400	75434600	255,0,0
chr10	76994200	76994600	HMEC	1	.	76994200	76994600	255,0,0
chr10	77155400	77155600	HMEC	1	.	77155400	77155600	255,0,0
chr10	77156800	77157000	HMEC	1	.	77156800	77157000	255,0,0
chr10	77157800	77158000	HMEC	1	.	77157800	77158000	255,0,0
chr10	77158200	77158600	HMEC	1	.	77158200	77158600	255,0,0
chr10	77159000	77159200	HMEC	1	.	77159000	77159200	255,0,0
chr10	77165000	77165200	HMEC	1	.	77165000	77165200	255,0,0
chr10	77168200	77168400	HMEC	1	.	77168200	77168400	255,0,0
chr10	79396400	79398200	HMEC	1	.	79396400	79398200	255,0,0
chr10	81741800	81742000	HMEC	1	.	81741800	81742000	255,0,0
chr10	85954200	85954400	HMEC	1	.	85954200	85954400	255,0,0
chr10	88728200	88729000	HMEC	1	.	88728200	88729000	255,0,0
chr10	88769400	88769600	HMEC	1	.	88769400	88769600	255,0,0
chr10	88963600	88963800	HMEC	1	.	88963600	88963800	255,0,0
chr10	90967600	90967800	HMEC	1	.	90967600	90967800	255,0,0
chr10	93392600	93393000	HMEC	1	.	93392600	93393000	255,0,0
chr10	95753600	95753800	HMEC	1	.	95753600	95753800	255,0,0
chr10	98956000	98956200	HMEC	1	.	98956000	98956200	255,0,0
chr10	99092400	99092600	HMEC	1	.	99092400	99092600	255,0,0
chr10	99338000	99338200	HMEC	1	.	99338000	99338200	255,0,0
chr10	100174600	100175000	HMEC	1	.	100174600	100175000	255,0,0
chr10	101089200	101089400	HMEC	1	.	101089200	101089400	255,0,0
chr10	101600000	101600200	HMEC	1	.	101600000	101600200	255,0,0
chr10	102789800	102790000	HMEC	1	.	102789800	102790000	255,0,0
chr10	102791000	102791400	HMEC	1	.	102791000	102791400	255,0,0
chr10	102826600	102827000	HMEC	1	.	102826600	102827000	255,0,0
chr10	102982400	102982600	HMEC	1	.	102982400	102982600	255,0,0
chr10	104168800	104169000	HMEC	1	.	104168800	104169000	255,0,0
chr10	104629200	104629600	HMEC	1	.	104629200	104629600	255,0,0
chr10	105253400	105254200	HMEC	1	.	105253400	105254200	255,0,0
chr10	105843400	105843600	HMEC	1	.	105843400	105843600	255,0,0
chr10	105843800	105844000	HMEC	1	.	105843800	105844000	255,0,0
chr10	105844200	105845600	HMEC	1	.	105844200	105845600	255,0,0
chr10	109674200	109675000	HMEC	1	.	109674200	109675000	255,0,0
chr10	111986800	111987200	HMEC	1	.	111986800	111987200	255,0,0
chr10	112259000	112259200	HMEC	1	.	112259000	112259200	255,0,0
chr10	112632800	112633200	HMEC	1	.	112632800	112633200	255,0,0
chr10	115999200	115999600	HMEC	1	.	115999200	115999600	255,0,0
chr10	116163000	116164600	HMEC	1	.	116163000	116164600	255,0,0
chr10	116286400	116286600	HMEC	1	.	116286400	116286600	255,0,0
chr10	118187400	118188800	HMEC	1	.	118187400	118188800	255,0,0
chr10	125751200	125751400	HMEC	1	.	125751200	125751400	255,0,0
chr10	125751600	125751800	HMEC	1	.	125751600	125751800	255,0,0
chr10	126138200	126138800	HMEC	1	.	126138200	126138800	255,0,0
chr10	126916600	126917200	HMEC	1	.	126916600	126917200	255,0,0
chr10	127584400	127584800	HMEC	1	.	127584400	127584800	255,0,0
chr10	128076600	128077000	HMEC	1	.	128076600	128077000	255,0,0
chr10	128994200	128995000	HMEC	1	.	128994200	128995000	255,0,0
chr10	130339600	130339800	HMEC	1	.	130339600	130339800	255,0,0
chr10	131638600	131638800	HMEC	1	.	131638600	131638800	255,0,0
chr10	131697200	131697400	HMEC	1	.	131697200	131697400	255,0,0
chr10	132583800	132584000	HMEC	1	.	132583800	132584000	255,0,0
chr10	133110000	133110200	HMEC	1	.	133110000	133110200	255,0,0
chr10	133142600	133142800	HMEC	1	.	133142600	133142800	255,0,0
chr10	133951800	133952000	HMEC	1	.	133951800	133952000	255,0,0
chr10	134000400	134001200	HMEC	1	.	134000400	134001200	255,0,0
chr10	134586200	134586400	HMEC	1	.	134586200	134586400	255,0,0
chr10	134599600	134599800	HMEC	1	.	134599600	134599800	255,0,0
chr10	134731600	134731800	HMEC	1	.	134731600	134731800	255,0,0
chr10	134778800	134779000	HMEC	1	.	134778800	134779000	255,0,0
chr10	134877000	134877400	HMEC	1	.	134877000	134877400	255,0,0
chr10	134891200	134891600	HMEC	1	.	134891200	134891600	255,0,0
chr10	134891800	134893400	HMEC	1	.	134891800	134893400	255,0,0
chr10	134925800	134926000	HMEC	1	.	134925800	134926000	255,0,0
chr10	134926600	134926800	HMEC	1	.	134926600	134926800	255,0,0
chr10	134973600	134973800	HMEC	1	.	134973600	134973800	255,0,0
chr10	135216600	135216800	HMEC	1	.	135216600	135216800	255,0,0
chr10	135436600	135436800	HMEC	1	.	135436600	135436800	255,0,0
chr10	135451400	135451800	HMEC	1	.	135451400	135451800	255,0,0
chr10	135454200	135454400	HMEC	1	.	135454200	135454400	255,0,0
chr10	135478000	135487400	HMEC	1	.	135478000	135487400	255,0,0
chr10	135487600	135490800	HMEC	1	.	135487600	135490800	255,0,0
chr10	135491200	135498400	HMEC	1	.	135491200	135498400	255,0,0
chr11	536400	536600	HMEC	1	.	536400	536600	255,0,0
chr11	640000	640200	HMEC	1	.	640000	640200	255,0,0
chr11	705800	707000	HMEC	1	.	705800	707000	255,0,0
chr11	736200	736400	HMEC	1	.	736200	736400	255,0,0
chr11	881400	881600	HMEC	1	.	881400	881600	255,0,0
chr11	926400	926600	HMEC	1	.	926400	926600	255,0,0
chr11	1315800	1316200	HMEC	1	.	1315800	1316200	255,0,0
chr11	1577800	1578200	HMEC	1	.	1577800	1578200	255,0,0
chr11	1769200	1770800	HMEC	1	.	1769200	1770800	255,0,0
chr11	2026800	2027000	HMEC	1	.	2026800	2027000	255,0,0
chr11	2160600	2160800	HMEC	1	.	2160600	2160800	255,0,0
chr11	2949200	2949400	HMEC	1	.	2949200	2949400	255,0,0
chr11	3602200	3602400	HMEC	1	.	3602200	3602400	255,0,0
chr11	5645800	5646200	HMEC	1	.	5645800	5646200	255,0,0
chr11	6256400	6256600	HMEC	1	.	6256400	6256600	255,0,0
chr11	6261400	6261600	HMEC	1	.	6261400	6261600	255,0,0
chr11	7110600	7110800	HMEC	1	.	7110600	7110800	255,0,0
chr11	8040600	8040800	HMEC	1	.	8040600	8040800	255,0,0
chr11	8041200	8041400	HMEC	1	.	8041200	8041400	255,0,0
chr11	8102400	8103000	HMEC	1	.	8102400	8103000	255,0,0
chr11	9113000	9113200	HMEC	1	.	9113000	9113200	255,0,0
chr11	10472400	10472800	HMEC	1	.	10472400	10472800	255,0,0
chr11	10831200	10831400	HMEC	1	.	10831200	10831400	255,0,0
chr11	12849800	12850000	HMEC	1	.	12849800	12850000	255,0,0
chr11	13030400	13030600	HMEC	1	.	13030400	13030600	255,0,0
chr11	13030800	13032600	HMEC	1	.	13030800	13032600	255,0,0
chr11	15963000	15963200	HMEC	1	.	15963000	15963200	255,0,0
chr11	16628200	16628400	HMEC	1	.	16628200	16628400	255,0,0
chr11	16946400	16946600	HMEC	1	.	16946400	16946600	255,0,0
chr11	16946800	16947400	HMEC	1	.	16946800	16947400	255,0,0
chr11	17373400	17373600	HMEC	1	.	17373400	17373600	255,0,0
chr11	17410600	17411200	HMEC	1	.	17410600	17411200	255,0,0
chr11	27493000	27493200	HMEC	1	.	27493000	27493200	255,0,0
chr11	32354800	32355000	HMEC	1	.	32354800	32355000	255,0,0
chr11	32606200	32606400	HMEC	1	.	32606200	32606400	255,0,0
chr11	33756200	33756400	HMEC	1	.	33756200	33756400	255,0,0
chr11	33756800	33757200	HMEC	1	.	33756800	33757200	255,0,0
chr11	36397800	36399400	HMEC	1	.	36397800	36399400	255,0,0
chr11	46848200	46848400	HMEC	1	.	46848200	46848400	255,0,0
chr11	46938600	46939000	HMEC	1	.	46938600	46939000	255,0,0
chr11	46939200	46940200	HMEC	1	.	46939200	46940200	255,0,0
chr11	49456000	49456200	HMEC	1	.	49456000	49456200	255,0,0
chr11	58672600	58673200	HMEC	1	.	58672600	58673200	255,0,0
chr11	58874600	58875200	HMEC	1	.	58874600	58875200	255,0,0
chr11	59384000	59384200	HMEC	1	.	59384000	59384200	255,0,0
chr11	62212000	62212200	HMEC	1	.	62212000	62212200	255,0,0
chr11	63537200	63537400	HMEC	1	.	63537200	63537400	255,0,0
chr11	64375000	64375200	HMEC	1	.	64375000	64375200	255,0,0
chr11	64411000	64411200	HMEC	1	.	64411000	64411200	255,0,0
chr11	65414800	65415000	HMEC	1	.	65414800	65415000	255,0,0
chr11	65554000	65555200	HMEC	1	.	65554000	65555200	255,0,0
chr11	66062800	66063000	HMEC	1	.	66062800	66063000	255,0,0
chr11	66103200	66103800	HMEC	1	.	66103200	66103800	255,0,0
chr11	66790600	66790800	HMEC	1	.	66790600	66790800	255,0,0
chr11	66824200	66824800	HMEC	1	.	66824200	66824800	255,0,0
chr11	67183200	67183400	HMEC	1	.	67183200	67183400	255,0,0
chr11	68608200	68609400	HMEC	1	.	68608200	68609400	255,0,0
chr11	68850000	68850200	HMEC	1	.	68850000	68850200	255,0,0
chr11	69455200	69455400	HMEC	1	.	69455200	69455400	255,0,0
chr11	69831800	69832400	HMEC	1	.	69831800	69832400	255,0,0
chr11	69924400	69925200	HMEC	1	.	69924400	69925200	255,0,0
chr11	71233600	71233800	HMEC	1	.	71233600	71233800	255,0,0
chr11	71950800	71951000	HMEC	1	.	71950800	71951000	255,0,0
chr11	72295600	72295800	HMEC	1	.	72295600	72295800	255,0,0
chr11	72492200	72492800	HMEC	1	.	72492200	72492800	255,0,0
chr11	72929200	72929800	HMEC	1	.	72929200	72929800	255,0,0
chr11	75378600	75378800	HMEC	1	.	75378600	75378800	255,0,0
chr11	76493800	76494200	HMEC	1	.	76493800	76494200	255,0,0
chr11	77734000	77734400	HMEC	1	.	77734000	77734400	255,0,0
chr11	79148400	79149200	HMEC	1	.	79148400	79149200	255,0,0
chr11	79150000	79152200	HMEC	1	.	79150000	79152200	255,0,0
chr11	82400600	82400800	HMEC	1	.	82400600	82400800	255,0,0
chr11	82444200	82444800	HMEC	1	.	82444200	82444800	255,0,0
chr11	85338400	85338600	HMEC	1	.	85338400	85338600	255,0,0
chr11	85522000	85522200	HMEC	1	.	85522000	85522200	255,0,0
chr11	89519200	89519400	HMEC	1	.	89519200	89519400	255,0,0
chr11	89713400	89713600	HMEC	1	.	89713400	89713600	255,0,0
chr11	89786600	89786800	HMEC	1	.	89786600	89786800	255,0,0
chr11	94439600	94440200	HMEC	1	.	94439600	94440200	255,0,0
chr11	94473600	94473800	HMEC	1	.	94473600	94473800	255,0,0
chr11	94771200	94771400	HMEC	1	.	94771200	94771400	255,0,0
chr11	94962800	94963000	HMEC	1	.	94962800	94963000	255,0,0
chr11	94965400	94965600	HMEC	1	.	94965400	94965600	255,0,0
chr11	101918000	101918600	HMEC	1	.	101918000	101918600	255,0,0
chr11	101983200	101983400	HMEC	1	.	101983200	101983400	255,0,0
chr11	102961800	102962000	HMEC	1	.	102961800	102962000	255,0,0
chr11	104905600	104905800	HMEC	1	.	104905600	104905800	255,0,0
chr11	107461800	107462400	HMEC	1	.	107461800	107462400	255,0,0
chr11	111848000	111848600	HMEC	1	.	111848000	111848600	255,0,0
chr11	115024600	115024800	HMEC	1	.	115024600	115024800	255,0,0
chr11	115630600	115631000	HMEC	1	.	115630600	115631000	255,0,0
chr11	118023600	118024000	HMEC	1	.	118023600	118024000	255,0,0
chr11	118134200	118135000	HMEC	1	.	118134200	118135000	255,0,0
chr11	118800400	118800600	HMEC	1	.	118800400	118800600	255,0,0
chr11	119019600	119020000	HMEC	1	.	119019600	119020000	255,0,0
chr11	119234600	119234800	HMEC	1	.	119234600	119234800	255,0,0
chr11	119293400	119293600	HMEC	1	.	119293400	119293600	255,0,0
chr11	120006800	120007200	HMEC	1	.	120006800	120007200	255,0,0
chr11	120007400	120008800	HMEC	1	.	120007400	120008800	255,0,0
chr11	120039600	120040000	HMEC	1	.	120039600	120040000	255,0,0
chr11	120856800	120857000	HMEC	1	.	120856800	120857000	255,0,0
chr11	121233800	121234000	HMEC	1	.	121233800	121234000	255,0,0
chr11	122855000	122855200	HMEC	1	.	122855000	122855200	255,0,0
chr11	123065200	123066200	HMEC	1	.	123065200	123066200	255,0,0
chr11	123986200	123986600	HMEC	1	.	123986200	123986600	255,0,0
chr11	125035000	125035200	HMEC	1	.	125035000	125035200	255,0,0
chr11	126870200	126870800	HMEC	1	.	126870200	126870800	255,0,0
chr11	128419200	128419400	HMEC	1	.	128419200	128419400	255,0,0
chr11	128760600	128761200	HMEC	1	.	128760600	128761200	255,0,0
chr11	129245800	129246000	HMEC	1	.	129245800	129246000	255,0,0
chr11	129902800	129903000	HMEC	1	.	129902800	129903000	255,0,0
chr11	130029600	130030400	HMEC	1	.	130029600	130030400	255,0,0
chr11	130304600	130305000	HMEC	1	.	130304600	130305000	255,0,0
chr11	130318400	130319200	HMEC	1	.	130318400	130319200	255,0,0
chr11	133790600	133790800	HMEC	1	.	133790600	133790800	255,0,0
chr11	133994800	133995000	HMEC	1	.	133994800	133995000	255,0,0
chr11	134145200	134146600	HMEC	1	.	134145200	134146600	255,0,0
chr11	134282000	134282400	HMEC	1	.	134282000	134282400	255,0,0
chr11	134605200	134605800	HMEC	1	.	134605200	134605800	255,0,0
chr11	134831800	134832000	HMEC	1	.	134831800	134832000	255,0,0
chr12	74000	74200	HMEC	1	.	74000	74200	255,0,0
chr12	74400	75000	HMEC	1	.	74400	75000	255,0,0
chr12	568800	569800	HMEC	1	.	568800	569800	255,0,0
chr12	2800400	2800600	HMEC	1	.	2800400	2800600	255,0,0
chr12	3475000	3475600	HMEC	1	.	3475000	3475600	255,0,0
chr12	3948000	3948400	HMEC	1	.	3948000	3948400	255,0,0
chr12	4140600	4140800	HMEC	1	.	4140600	4140800	255,0,0
chr12	4384800	4385000	HMEC	1	.	4384800	4385000	255,0,0
chr12	5252200	5252600	HMEC	1	.	5252200	5252600	255,0,0
chr12	6399400	6400600	HMEC	1	.	6399400	6400600	255,0,0
chr12	6482400	6482600	HMEC	1	.	6482400	6482600	255,0,0
chr12	6482800	6483000	HMEC	1	.	6482800	6483000	255,0,0
chr12	6483200	6484200	HMEC	1	.	6483200	6484200	255,0,0
chr12	6494000	6494200	HMEC	1	.	6494000	6494200	255,0,0
chr12	6730000	6730200	HMEC	1	.	6730000	6730200	255,0,0
chr12	7014000	7014400	HMEC	1	.	7014000	7014400	255,0,0
chr12	7072400	7073200	HMEC	1	.	7072400	7073200	255,0,0
chr12	8543000	8543200	HMEC	1	.	8543000	8543200	255,0,0
chr12	8559600	8559800	HMEC	1	.	8559600	8559800	255,0,0
chr12	9392400	9392800	HMEC	1	.	9392400	9392800	255,0,0
chr12	10874400	10874600	HMEC	1	.	10874400	10874600	255,0,0
chr12	13080800	13081200	HMEC	1	.	13080800	13081200	255,0,0
chr12	13153400	13153600	HMEC	1	.	13153400	13153600	255,0,0
chr12	13715800	13716000	HMEC	1	.	13715800	13716000	255,0,0
chr12	13716200	13716400	HMEC	1	.	13716200	13716400	255,0,0
chr12	16758800	16759000	HMEC	1	.	16758800	16759000	255,0,0
chr12	20705600	20706000	HMEC	1	.	20705600	20706000	255,0,0
chr12	22487400	22488600	HMEC	1	.	22487400	22488600	255,0,0
chr12	26277200	26278000	HMEC	1	.	26277200	26278000	255,0,0
chr12	29542200	29542400	HMEC	1	.	29542200	29542400	255,0,0
chr12	29935400	29935600	HMEC	1	.	29935400	29935600	255,0,0
chr12	31944800	31945200	HMEC	1	.	31944800	31945200	255,0,0
chr12	32261200	32261400	HMEC	1	.	32261200	32261400	255,0,0
chr12	38532200	38532600	HMEC	1	.	38532200	38532600	255,0,0
chr12	41086200	41087200	HMEC	1	.	41086200	41087200	255,0,0
chr12	42620800	42621000	HMEC	1	.	42620800	42621000	255,0,0
chr12	42680600	42680800	HMEC	1	.	42680600	42680800	255,0,0
chr12	46120000	46120200	HMEC	1	.	46120000	46120200	255,0,0
chr12	47471600	47471800	HMEC	1	.	47471600	47471800	255,0,0
chr12	47472200	47472400	HMEC	1	.	47472200	47472400	255,0,0
chr12	48298400	48299200	HMEC	1	.	48298400	48299200	255,0,0
chr12	48395400	48396000	HMEC	1	.	48395400	48396000	255,0,0
chr12	48690600	48690800	HMEC	1	.	48690600	48690800	255,0,0
chr12	49522200	49522400	HMEC	1	.	49522200	49522400	255,0,0
chr12	51319000	51319200	HMEC	1	.	51319000	51319200	255,0,0
chr12	52214600	52214800	HMEC	1	.	52214600	52214800	255,0,0
chr12	52626800	52627800	HMEC	1	.	52626800	52627800	255,0,0
chr12	52628000	52628200	HMEC	1	.	52628000	52628200	255,0,0
chr12	52695800	52696000	HMEC	1	.	52695800	52696000	255,0,0
chr12	52702200	52702400	HMEC	1	.	52702200	52702400	255,0,0
chr12	52886200	52886600	HMEC	1	.	52886200	52886600	255,0,0
chr12	52886800	52887000	HMEC	1	.	52886800	52887000	255,0,0
chr12	52912600	52914200	HMEC	1	.	52912600	52914200	255,0,0
chr12	53298200	53298600	HMEC	1	.	53298200	53298600	255,0,0
chr12	54071000	54071200	HMEC	1	.	54071000	54071200	255,0,0
chr12	54402600	54403400	HMEC	1	.	54402600	54403400	255,0,0
chr12	54422400	54422600	HMEC	1	.	54422400	54422600	255,0,0
chr12	54423400	54423600	HMEC	1	.	54423400	54423600	255,0,0
chr12	54427200	54428200	HMEC	1	.	54427200	54428200	255,0,0
chr12	54519800	54520800	HMEC	1	.	54519800	54520800	255,0,0
chr12	56222800	56223000	HMEC	1	.	56222800	56223000	255,0,0
chr12	56881600	56881800	HMEC	1	.	56881600	56881800	255,0,0
chr12	56882000	56882200	HMEC	1	.	56882000	56882200	255,0,0
chr12	57080000	57080200	HMEC	1	.	57080000	57080200	255,0,0
chr12	57504400	57504600	HMEC	1	.	57504400	57504600	255,0,0
chr12	57521600	57521800	HMEC	1	.	57521600	57521800	255,0,0
chr12	57610400	57610600	HMEC	1	.	57610400	57610600	255,0,0
chr12	57619000	57619200	HMEC	1	.	57619000	57619200	255,0,0
chr12	58158800	58160000	HMEC	1	.	58158800	58160000	255,0,0
chr12	59311800	59312200	HMEC	1	.	59311800	59312200	255,0,0
chr12	64215800	64216000	HMEC	1	.	64215800	64216000	255,0,0
chr12	64784000	64784200	HMEC	1	.	64784000	64784200	255,0,0
chr12	64784400	64784600	HMEC	1	.	64784400	64784600	255,0,0
chr12	65002800	65003200	HMEC	1	.	65002800	65003200	255,0,0
chr12	66122800	66123200	HMEC	1	.	66122800	66123200	255,0,0
chr12	67462000	67463800	HMEC	1	.	67462000	67463800	255,0,0
chr12	67662200	67662600	HMEC	1	.	67662200	67662600	255,0,0
chr12	72665200	72667800	HMEC	1	.	72665200	72667800	255,0,0
chr12	79198200	79198400	HMEC	1	.	79198200	79198400	255,0,0
chr12	85305200	85307000	HMEC	1	.	85305200	85307000	255,0,0
chr12	85430200	85430400	HMEC	1	.	85430200	85430400	255,0,0
chr12	86229200	86229400	HMEC	1	.	86229200	86229400	255,0,0
chr12	93985000	93985400	HMEC	1	.	93985000	93985400	255,0,0
chr12	94136200	94136600	HMEC	1	.	94136200	94136600	255,0,0
chr12	94656200	94656600	HMEC	1	.	94656200	94656600	255,0,0
chr12	96252000	96252200	HMEC	1	.	96252000	96252200	255,0,0
chr12	96389400	96389600	HMEC	1	.	96389400	96389600	255,0,0
chr12	99139400	99139800	HMEC	1	.	99139400	99139800	255,0,0
chr12	100378200	100378600	HMEC	1	.	100378200	100378600	255,0,0
chr12	101110800	101111400	HMEC	1	.	101110800	101111400	255,0,0
chr12	104443600	104444000	HMEC	1	.	104443600	104444000	255,0,0
chr12	104659200	104659600	HMEC	1	.	104659200	104659600	255,0,0
chr12	107711600	107714000	HMEC	1	.	107711600	107714000	255,0,0
chr12	107714800	107715000	HMEC	1	.	107714800	107715000	255,0,0
chr12	107975000	107975200	HMEC	1	.	107975000	107975200	255,0,0
chr12	112450200	112450400	HMEC	1	.	112450200	112450400	255,0,0
chr12	113515600	113515800	HMEC	1	.	113515600	113515800	255,0,0
chr12	113658600	113658800	HMEC	1	.	113658600	113658800	255,0,0
chr12	113860200	113860400	HMEC	1	.	113860200	113860400	255,0,0
chr12	115124800	115125000	HMEC	1	.	115124800	115125000	255,0,0
chr12	115130000	115130800	HMEC	1	.	115130000	115130800	255,0,0
chr12	116193000	116193200	HMEC	1	.	116193000	116193200	255,0,0
chr12	116946400	116946600	HMEC	1	.	116946400	116946600	255,0,0
chr12	117799000	117799200	HMEC	1	.	117799000	117799200	255,0,0
chr12	119212200	119212400	HMEC	1	.	119212200	119212400	255,0,0
chr12	122687800	122688600	HMEC	1	.	122687800	122688600	255,0,0
chr12	123214800	123215000	HMEC	1	.	123214800	123215000	255,0,0
chr12	124067800	124068200	HMEC	1	.	124067800	124068200	255,0,0
chr12	125002000	125002200	HMEC	1	.	125002000	125002200	255,0,0
chr12	125396600	125397000	HMEC	1	.	125396600	125397000	255,0,0
chr12	125509600	125509800	HMEC	1	.	125509600	125509800	255,0,0
chr12	130340200	130340400	HMEC	1	.	130340200	130340400	255,0,0
chr12	131372000	131372400	HMEC	1	.	131372000	131372400	255,0,0
chr12	131517400	131517600	HMEC	1	.	131517400	131517600	255,0,0
chr12	132379600	132379800	HMEC	1	.	132379600	132379800	255,0,0
chr12	132380800	132381000	HMEC	1	.	132380800	132381000	255,0,0
chr12	132633600	132634200	HMEC	1	.	132633600	132634200	255,0,0
chr12	132634400	132635200	HMEC	1	.	132634400	132635200	255,0,0
chr12	132824400	132824600	HMEC	1	.	132824400	132824600	255,0,0
chr12	132938400	132939000	HMEC	1	.	132938400	132939000	255,0,0
chr12	133022600	133022800	HMEC	1	.	133022600	133022800	255,0,0
chr12	133066200	133066400	HMEC	1	.	133066200	133066400	255,0,0
chr12	133160000	133160200	HMEC	1	.	133160000	133160200	255,0,0
chr13	19183200	19183800	HMEC	1	.	19183200	19183800	255,0,0
chr13	19202600	19202800	HMEC	1	.	19202600	19202800	255,0,0
chr13	19203200	19203400	HMEC	1	.	19203200	19203400	255,0,0
chr13	19299600	19299800	HMEC	1	.	19299600	19299800	255,0,0
chr13	20766200	20767600	HMEC	1	.	20766200	20767600	255,0,0
chr13	20806200	20806400	HMEC	1	.	20806200	20806400	255,0,0
chr13	21562400	21562600	HMEC	1	.	21562400	21562600	255,0,0
chr13	21835400	21835600	HMEC	1	.	21835400	21835600	255,0,0
chr13	21893200	21893600	HMEC	1	.	21893200	21893600	255,0,0
chr13	22058000	22058200	HMEC	1	.	22058000	22058200	255,0,0
chr13	22243800	22244200	HMEC	1	.	22243800	22244200	255,0,0
chr13	23270600	23270800	HMEC	1	.	23270600	23270800	255,0,0
chr13	24121200	24121400	HMEC	1	.	24121200	24121400	255,0,0
chr13	25254400	25255000	HMEC	1	.	25254400	25255000	255,0,0
chr13	25592200	25592400	HMEC	1	.	25592200	25592400	255,0,0
chr13	26042800	26043400	HMEC	1	.	26042800	26043400	255,0,0
chr13	26625800	26626000	HMEC	1	.	26625800	26626000	255,0,0
chr13	28528800	28529000	HMEC	1	.	28528800	28529000	255,0,0
chr13	30969000	30969200	HMEC	1	.	30969000	30969200	255,0,0
chr13	30969400	30969800	HMEC	1	.	30969400	30969800	255,0,0
chr13	33590400	33590600	HMEC	1	.	33590400	33590600	255,0,0
chr13	36705200	36705600	HMEC	1	.	36705200	36705600	255,0,0
chr13	39260800	39261600	HMEC	1	.	39260800	39261600	255,0,0
chr13	41496600	41496800	HMEC	1	.	41496600	41496800	255,0,0
chr13	41592600	41592800	HMEC	1	.	41592600	41592800	255,0,0
chr13	41886800	41887000	HMEC	1	.	41886800	41887000	255,0,0
chr13	44544200	44544400	HMEC	1	.	44544200	44544400	255,0,0
chr13	45767200	45767400	HMEC	1	.	45767200	45767400	255,0,0
chr13	45767600	45768200	HMEC	1	.	45767600	45768200	255,0,0
chr13	50019200	50019400	HMEC	1	.	50019200	50019400	255,0,0
chr13	58207800	58208200	HMEC	1	.	58207800	58208200	255,0,0
chr13	58208400	58208600	HMEC	1	.	58208400	58208600	255,0,0
chr13	77899600	77900000	HMEC	1	.	77899600	77900000	255,0,0
chr13	79176200	79176400	HMEC	1	.	79176200	79176400	255,0,0
chr13	86372000	86372200	HMEC	1	.	86372000	86372200	255,0,0
chr13	86372400	86372800	HMEC	1	.	86372400	86372800	255,0,0
chr13	86373000	86373400	HMEC	1	.	86373000	86373400	255,0,0
chr13	108867200	108867400	HMEC	1	.	108867200	108867400	255,0,0
chr13	109793200	109793400	HMEC	1	.	109793200	109793400	255,0,0
chr13	111719800	111720000	HMEC	1	.	111719800	111720000	255,0,0
chr13	111907000	111907400	HMEC	1	.	111907000	111907400	255,0,0
chr13	112630600	112630800	HMEC	1	.	112630600	112630800	255,0,0
chr13	112669600	112670200	HMEC	1	.	112669600	112670200	255,0,0
chr13	113410000	113410200	HMEC	1	.	113410000	113410200	255,0,0
chr13	113440600	113440800	HMEC	1	.	113440600	113440800	255,0,0
chr13	113714800	113715000	HMEC	1	.	113714800	113715000	255,0,0
chr13	113721800	113722000	HMEC	1	.	113721800	113722000	255,0,0
chr13	113917200	113917400	HMEC	1	.	113917200	113917400	255,0,0
chr13	114196000	114196600	HMEC	1	.	114196000	114196600	255,0,0
chr13	114455000	114455400	HMEC	1	.	114455000	114455400	255,0,0
chr13	114616800	114617000	HMEC	1	.	114616800	114617000	255,0,0
chr13	114764400	114764600	HMEC	1	.	114764400	114764600	255,0,0
chr13	114805800	114806200	HMEC	1	.	114805800	114806200	255,0,0
chr13	114836200	114836400	HMEC	1	.	114836200	114836400	255,0,0
chr13	114841000	114841400	HMEC	1	.	114841000	114841400	255,0,0
chr13	114849200	114852600	HMEC	1	.	114849200	114852600	255,0,0
chr13	114876600	114877000	HMEC	1	.	114876600	114877000	255,0,0
chr13	114879200	114879400	HMEC	1	.	114879200	114879400	255,0,0
chr13	114964600	114965400	HMEC	1	.	114964600	114965400	255,0,0
chr14	19360200	19360400	HMEC	1	.	19360200	19360400	255,0,0
chr14	19422800	19423000	HMEC	1	.	19422800	19423000	255,0,0
chr14	19720400	19720600	HMEC	1	.	19720400	19720600	255,0,0
chr14	19854800	19855000	HMEC	1	.	19854800	19855000	255,0,0
chr14	21093000	21093200	HMEC	1	.	21093000	21093200	255,0,0
chr14	21100800	21101000	HMEC	1	.	21100800	21101000	255,0,0
chr14	21131600	21131800	HMEC	1	.	21131600	21131800	255,0,0
chr14	21149600	21149800	HMEC	1	.	21149600	21149800	255,0,0
chr14	23182000	23182200	HMEC	1	.	23182000	23182200	255,0,0
chr14	23517200	23517600	HMEC	1	.	23517200	23517600	255,0,0
chr14	23651800	23652400	HMEC	1	.	23651800	23652400	255,0,0
chr14	23652600	23653000	HMEC	1	.	23652600	23653000	255,0,0
chr14	23835400	23835800	HMEC	1	.	23835400	23835800	255,0,0
chr14	23859400	23859600	HMEC	1	.	23859400	23859600	255,0,0
chr14	23889200	23889400	HMEC	1	.	23889200	23889400	255,0,0
chr14	31496400	31496600	HMEC	1	.	31496400	31496600	255,0,0
chr14	34269600	34269800	HMEC	1	.	34269600	34269800	255,0,0
chr14	35015600	35015800	HMEC	1	.	35015600	35015800	255,0,0
chr14	35025200	35025400	HMEC	1	.	35025200	35025400	255,0,0
chr14	35025600	35025800	HMEC	1	.	35025600	35025800	255,0,0
chr14	37050400	37050600	HMEC	1	.	37050400	37050600	255,0,0
chr14	37050800	37051000	HMEC	1	.	37050800	37051000	255,0,0
chr14	51133000	51133200	HMEC	1	.	51133000	51133200	255,0,0
chr14	51955800	51956000	HMEC	1	.	51955800	51956000	255,0,0
chr14	51956200	51957000	HMEC	1	.	51956200	51957000	255,0,0
chr14	52780800	52781600	HMEC	1	.	52780800	52781600	255,0,0
chr14	59104400	59105200	HMEC	1	.	59104400	59105200	255,0,0
chr14	60864400	60864600	HMEC	1	.	60864400	60864600	255,0,0
chr14	62523600	62523800	HMEC	1	.	62523600	62523800	255,0,0
chr14	65746600	65746800	HMEC	1	.	65746600	65746800	255,0,0
chr14	67878400	67879000	HMEC	1	.	67878400	67879000	255,0,0
chr14	67940200	67940400	HMEC	1	.	67940200	67940400	255,0,0
chr14	69095200	69095400	HMEC	1	.	69095200	69095400	255,0,0
chr14	70346400	70346600	HMEC	1	.	70346400	70346600	255,0,0
chr14	70512800	70513000	HMEC	1	.	70512800	70513000	255,0,0
chr14	73361200	73361400	HMEC	1	.	73361200	73361400	255,0,0
chr14	74004400	74004600	HMEC	1	.	74004400	74004600	255,0,0
chr14	74959000	74959200	HMEC	1	.	74959000	74959200	255,0,0
chr14	77242400	77242600	HMEC	1	.	77242400	77242600	255,0,0
chr14	77648000	77648400	HMEC	1	.	77648000	77648400	255,0,0
chr14	78108200	78108600	HMEC	1	.	78108200	78108600	255,0,0
chr14	79745200	79745800	HMEC	1	.	79745200	79745800	255,0,0
chr14	81789800	81790600	HMEC	1	.	81789800	81790600	255,0,0
chr14	86401200	86401400	HMEC	1	.	86401200	86401400	255,0,0
chr14	88946000	88946200	HMEC	1	.	88946000	88946200	255,0,0
chr14	89290400	89290600	HMEC	1	.	89290400	89290600	255,0,0
chr14	90358200	90358400	HMEC	1	.	90358200	90358400	255,0,0
chr14	92302200	92303200	HMEC	1	.	92302200	92303200	255,0,0
chr14	94255200	94255600	HMEC	1	.	94255200	94255600	255,0,0
chr14	94640000	94640200	HMEC	1	.	94640000	94640200	255,0,0
chr14	95236200	95236400	HMEC	1	.	95236200	95236400	255,0,0
chr14	96505800	96506000	HMEC	1	.	96505800	96506000	255,0,0
chr14	96671200	96671600	HMEC	1	.	96671200	96671600	255,0,0
chr14	99641200	99641400	HMEC	1	.	99641200	99641400	255,0,0
chr14	99736000	99737800	HMEC	1	.	99736000	99737800	255,0,0
chr14	99738000	99738600	HMEC	1	.	99738000	99738600	255,0,0
chr14	99814600	99814800	HMEC	1	.	99814600	99814800	255,0,0
chr14	101053000	101053400	HMEC	1	.	101053000	101053400	255,0,0
chr14	103727000	103727200	HMEC	1	.	103727000	103727200	255,0,0
chr14	103853200	103853600	HMEC	1	.	103853200	103853600	255,0,0
chr14	104583200	104583400	HMEC	1	.	104583200	104583400	255,0,0
chr14	105119800	105120000	HMEC	1	.	105119800	105120000	255,0,0
chr14	105187000	105187400	HMEC	1	.	105187000	105187400	255,0,0
chr14	105579200	105579400	HMEC	1	.	105579200	105579400	255,0,0
chr14	105830600	105830800	HMEC	1	.	105830600	105830800	255,0,0
chr14	105945400	105945600	HMEC	1	.	105945400	105945600	255,0,0
chr14	106013000	106013200	HMEC	1	.	106013000	106013200	255,0,0
chr14	106333600	106333800	HMEC	1	.	106333600	106333800	255,0,0
chr15	20279400	20279600	HMEC	1	.	20279400	20279600	255,0,0
chr15	20711400	20711800	HMEC	1	.	20711400	20711800	255,0,0
chr15	20961200	20961600	HMEC	1	.	20961200	20961600	255,0,0
chr15	20980800	20981600	HMEC	1	.	20980800	20981600	255,0,0
chr15	21020000	21020200	HMEC	1	.	21020000	21020200	255,0,0
chr15	21083000	21083600	HMEC	1	.	21083000	21083600	255,0,0
chr15	21083800	21084000	HMEC	1	.	21083800	21084000	255,0,0
chr15	21286600	21286800	HMEC	1	.	21286600	21286800	255,0,0
chr15	21967800	21968200	HMEC	1	.	21967800	21968200	255,0,0
chr15	21987400	21988200	HMEC	1	.	21987400	21988200	255,0,0
chr15	22026600	22026800	HMEC	1	.	22026600	22026800	255,0,0
chr15	22094200	22095400	HMEC	1	.	22094200	22095400	255,0,0
chr15	22545200	22546800	HMEC	1	.	22545200	22546800	255,0,0
chr15	22646600	22647200	HMEC	1	.	22646600	22647200	255,0,0
chr15	23157800	23158200	HMEC	1	.	23157800	23158200	255,0,0
chr15	25093200	25093400	HMEC	1	.	25093200	25093400	255,0,0
chr15	25123400	25123600	HMEC	1	.	25123400	25123600	255,0,0
chr15	25981200	25981400	HMEC	1	.	25981200	25981400	255,0,0
chr15	28567200	28567600	HMEC	1	.	28567200	28567600	255,0,0
chr15	28648000	28648400	HMEC	1	.	28648000	28648400	255,0,0
chr15	28700400	28700600	HMEC	1	.	28700400	28700600	255,0,0
chr15	28834200	28834600	HMEC	1	.	28834200	28834600	255,0,0
chr15	29034400	29034600	HMEC	1	.	29034400	29034600	255,0,0
chr15	29863000	29863200	HMEC	1	.	29863000	29863200	255,0,0
chr15	30260400	30261400	HMEC	1	.	30260400	30261400	255,0,0
chr15	30336600	30337000	HMEC	1	.	30336600	30337000	255,0,0
chr15	30484400	30484600	HMEC	1	.	30484400	30484600	255,0,0
chr15	30515400	30515600	HMEC	1	.	30515400	30515600	255,0,0
chr15	30516000	30516400	HMEC	1	.	30516000	30516400	255,0,0
chr15	30516600	30517400	HMEC	1	.	30516600	30517400	255,0,0
chr15	30518200	30518400	HMEC	1	.	30518200	30518400	255,0,0
chr15	30654600	30655000	HMEC	1	.	30654600	30655000	255,0,0
chr15	30685400	30685600	HMEC	1	.	30685400	30685600	255,0,0
chr15	30763000	30763800	HMEC	1	.	30763000	30763800	255,0,0
chr15	30865000	30865200	HMEC	1	.	30865000	30865200	255,0,0
chr15	31684000	31684600	HMEC	1	.	31684000	31684600	255,0,0
chr15	31684800	31685000	HMEC	1	.	31684800	31685000	255,0,0
chr15	32322800	32323000	HMEC	1	.	32322800	32323000	255,0,0
chr15	32460400	32460600	HMEC	1	.	32460400	32460600	255,0,0
chr15	32605800	32606200	HMEC	1	.	32605800	32606200	255,0,0
chr15	32606400	32607200	HMEC	1	.	32606400	32607200	255,0,0
chr15	32607400	32607800	HMEC	1	.	32607400	32607800	255,0,0
chr15	32634800	32635000	HMEC	1	.	32634800	32635000	255,0,0
chr15	32828400	32829200	HMEC	1	.	32828400	32829200	255,0,0
chr15	33487000	33487400	HMEC	1	.	33487000	33487400	255,0,0
chr15	34610600	34611000	HMEC	1	.	34610600	34611000	255,0,0
chr15	41851800	41852000	HMEC	1	.	41851800	41852000	255,0,0
chr15	43882200	43882600	HMEC	1	.	43882200	43882600	255,0,0
chr15	43886400	43886600	HMEC	1	.	43886400	43886600	255,0,0
chr15	43941200	43941400	HMEC	1	.	43941200	43941400	255,0,0
chr15	43982000	43982400	HMEC	1	.	43982000	43982400	255,0,0
chr15	43986200	43986400	HMEC	1	.	43986200	43986400	255,0,0
chr15	45422000	45422200	HMEC	1	.	45422000	45422200	255,0,0
chr15	45427800	45428200	HMEC	1	.	45427800	45428200	255,0,0
chr15	45492800	45493400	HMEC	1	.	45492800	45493400	255,0,0
chr15	49255000	49255600	HMEC	1	.	49255000	49255600	255,0,0
chr15	49256000	49256200	HMEC	1	.	49256000	49256200	255,0,0
chr15	52587600	52588000	HMEC	1	.	52587600	52588000	255,0,0
chr15	53082400	53082600	HMEC	1	.	53082400	53082600	255,0,0
chr15	56534000	56534200	HMEC	1	.	56534000	56534200	255,0,0
chr15	63673600	63674200	HMEC	1	.	63673600	63674200	255,0,0
chr15	65370000	65370400	HMEC	1	.	65370000	65370400	255,0,0
chr15	65594400	65594600	HMEC	1	.	65594400	65594600	255,0,0
chr15	65715000	65715400	HMEC	1	.	65715000	65715400	255,0,0
chr15	67073600	67073800	HMEC	1	.	67073600	67073800	255,0,0
chr15	67326000	67326200	HMEC	1	.	67326000	67326200	255,0,0
chr15	69324000	69324200	HMEC	1	.	69324000	69324200	255,0,0
chr15	69591200	69591600	HMEC	1	.	69591200	69591600	255,0,0
chr15	73089200	73089600	HMEC	1	.	73089200	73089600	255,0,0
chr15	74045400	74045600	HMEC	1	.	74045400	74045600	255,0,0
chr15	74219600	74220200	HMEC	1	.	74219600	74220200	255,0,0
chr15	74666600	74666800	HMEC	1	.	74666600	74666800	255,0,0
chr15	75639600	75639800	HMEC	1	.	75639600	75639800	255,0,0
chr15	75640000	75640400	HMEC	1	.	75640000	75640400	255,0,0
chr15	75742800	75743000	HMEC	1	.	75742800	75743000	255,0,0
chr15	76351800	76352400	HMEC	1	.	76351800	76352400	255,0,0
chr15	78894200	78894400	HMEC	1	.	78894200	78894400	255,0,0
chr15	79092600	79092800	HMEC	1	.	79092600	79092800	255,0,0
chr15	82591000	82591200	HMEC	1	.	82591000	82591200	255,0,0
chr15	82626600	82626800	HMEC	1	.	82626600	82626800	255,0,0
chr15	82647200	82648000	HMEC	1	.	82647200	82648000	255,0,0
chr15	82737600	82738000	HMEC	1	.	82737600	82738000	255,0,0
chr15	82797600	82798400	HMEC	1	.	82797600	82798400	255,0,0
chr15	82824400	82824600	HMEC	1	.	82824400	82824600	255,0,0
chr15	82824800	82825000	HMEC	1	.	82824800	82825000	255,0,0
chr15	82888200	82888600	HMEC	1	.	82888200	82888600	255,0,0
chr15	82944800	82945600	HMEC	1	.	82944800	82945600	255,0,0
chr15	83002000	83002200	HMEC	1	.	83002000	83002200	255,0,0
chr15	83023800	83024600	HMEC	1	.	83023800	83024600	255,0,0
chr15	83114000	83114400	HMEC	1	.	83114000	83114400	255,0,0
chr15	83182200	83183000	HMEC	1	.	83182200	83183000	255,0,0
chr15	83208600	83209400	HMEC	1	.	83208600	83209400	255,0,0
chr15	83621000	83621800	HMEC	1	.	83621000	83621800	255,0,0
chr15	83951400	83953800	HMEC	1	.	83951400	83953800	255,0,0
chr15	84841400	84841800	HMEC	1	.	84841400	84841800	255,0,0
chr15	84842000	84842200	HMEC	1	.	84842000	84842200	255,0,0
chr15	84898000	84899000	HMEC	1	.	84898000	84899000	255,0,0
chr15	84976200	84976800	HMEC	1	.	84976200	84976800	255,0,0
chr15	85043400	85044000	HMEC	1	.	85043400	85044000	255,0,0
chr15	88800000	88800200	HMEC	1	.	88800000	88800200	255,0,0
chr15	89312800	89313000	HMEC	1	.	89312800	89313000	255,0,0
chr15	89438600	89438800	HMEC	1	.	89438600	89438800	255,0,0
chr15	90039600	90039800	HMEC	1	.	90039600	90039800	255,0,0
chr15	90191600	90192000	HMEC	1	.	90191600	90192000	255,0,0
chr15	90792600	90792800	HMEC	1	.	90792600	90792800	255,0,0
chr15	93447600	93447800	HMEC	1	.	93447600	93447800	255,0,0
chr15	93632400	93632600	HMEC	1	.	93632400	93632600	255,0,0
chr15	94774600	94775600	HMEC	1	.	94774600	94775600	255,0,0
chr15	95388000	95388400	HMEC	1	.	95388000	95388400	255,0,0
chr15	96865600	96865800	HMEC	1	.	96865600	96865800	255,0,0
chr15	96883800	96884600	HMEC	1	.	96883800	96884600	255,0,0
chr15	98971600	98971800	HMEC	1	.	98971600	98971800	255,0,0
chr15	99091400	99091800	HMEC	1	.	99091400	99091800	255,0,0
chr15	100347000	100347400	HMEC	1	.	100347000	100347400	255,0,0
chr15	101094600	101098800	HMEC	1	.	101094600	101098800	255,0,0
chr15	101389800	101390200	HMEC	1	.	101389800	101390200	255,0,0
chr15	101419400	101421000	HMEC	1	.	101419400	101421000	255,0,0
chr15	102286000	102286400	HMEC	1	.	102286000	102286400	255,0,0
chr15	102292800	102303000	HMEC	1	.	102292800	102303000	255,0,0
chr15	102303400	102304800	HMEC	1	.	102303400	102304800	255,0,0
chr15	102501400	102501800	HMEC	1	.	102501400	102501800	255,0,0
chr15	102502000	102502400	HMEC	1	.	102502000	102502400	255,0,0
chr16	214400	215000	HMEC	1	.	214400	215000	255,0,0
chr16	222400	223200	HMEC	1	.	222400	223200	255,0,0
chr16	226400	226600	HMEC	1	.	226400	226600	255,0,0
chr16	226800	227000	HMEC	1	.	226800	227000	255,0,0
chr16	236200	237200	HMEC	1	.	236200	237200	255,0,0
chr16	335800	336000	HMEC	1	.	335800	336000	255,0,0
chr16	401800	402200	HMEC	1	.	401800	402200	255,0,0
chr16	578200	578600	HMEC	1	.	578200	578600	255,0,0
chr16	649800	650000	HMEC	1	.	649800	650000	255,0,0
chr16	896600	897000	HMEC	1	.	896600	897000	255,0,0
chr16	907600	908000	HMEC	1	.	907600	908000	255,0,0
chr16	908400	908800	HMEC	1	.	908400	908800	255,0,0
chr16	909200	909400	HMEC	1	.	909200	909400	255,0,0
chr16	1006000	1006200	HMEC	1	.	1006000	1006200	255,0,0
chr16	1011000	1011200	HMEC	1	.	1011000	1011200	255,0,0
chr16	1142600	1143200	HMEC	1	.	1142600	1143200	255,0,0
chr16	1202600	1203600	HMEC	1	.	1202600	1203600	255,0,0
chr16	1507400	1507600	HMEC	1	.	1507400	1507600	255,0,0
chr16	1663600	1663800	HMEC	1	.	1663600	1663800	255,0,0
chr16	2214800	2215000	HMEC	1	.	2214800	2215000	255,0,0
chr16	3162600	3163000	HMEC	1	.	3162600	3163000	255,0,0
chr16	3207600	3207800	HMEC	1	.	3207600	3207800	255,0,0
chr16	3415000	3415200	HMEC	1	.	3415000	3415200	255,0,0
chr16	4016400	4016600	HMEC	1	.	4016400	4016600	255,0,0
chr16	4665800	4666000	HMEC	1	.	4665800	4666000	255,0,0
chr16	6533400	6533800	HMEC	1	.	6533400	6533800	255,0,0
chr16	11762600	11762800	HMEC	1	.	11762600	11762800	255,0,0
chr16	12210800	12211000	HMEC	1	.	12210800	12211000	255,0,0
chr16	12995200	12997600	HMEC	1	.	12995200	12997600	255,0,0
chr16	14797200	14797400	HMEC	1	.	14797200	14797400	255,0,0
chr16	14918600	14918800	HMEC	1	.	14918600	14918800	255,0,0
chr16	14927600	14928000	HMEC	1	.	14927600	14928000	255,0,0
chr16	15004800	15006200	HMEC	1	.	15004800	15006200	255,0,0
chr16	15225000	15225200	HMEC	1	.	15225000	15225200	255,0,0
chr16	16326400	16326800	HMEC	1	.	16326400	16326800	255,0,0
chr16	16403600	16404800	HMEC	1	.	16403600	16404800	255,0,0
chr16	16458000	16458200	HMEC	1	.	16458000	16458200	255,0,0
chr16	16458400	16458800	HMEC	1	.	16458400	16458800	255,0,0
chr16	16459000	16459200	HMEC	1	.	16459000	16459200	255,0,0
chr16	16460000	16460400	HMEC	1	.	16460000	16460400	255,0,0
chr16	16461000	16461200	HMEC	1	.	16461000	16461200	255,0,0
chr16	16461400	16461600	HMEC	1	.	16461400	16461600	255,0,0
chr16	17564200	17564800	HMEC	1	.	17564200	17564800	255,0,0
chr16	18431200	18431400	HMEC	1	.	18431200	18431400	255,0,0
chr16	18479000	18479200	HMEC	1	.	18479000	18479200	255,0,0
chr16	18479600	18480000	HMEC	1	.	18479600	18480000	255,0,0
chr16	18480600	18481600	HMEC	1	.	18480600	18481600	255,0,0
chr16	18495200	18496400	HMEC	1	.	18495200	18496400	255,0,0
chr16	19896200	19896400	HMEC	1	.	19896200	19896400	255,0,0
chr16	20687200	20687400	HMEC	1	.	20687200	20687400	255,0,0
chr16	21170600	21170800	HMEC	1	.	21170600	21170800	255,0,0
chr16	21295000	21295400	HMEC	1	.	21295000	21295400	255,0,0
chr16	21768400	21768600	HMEC	1	.	21768400	21768600	255,0,0
chr16	22207400	22207600	HMEC	1	.	22207400	22207600	255,0,0
chr16	22547400	22547600	HMEC	1	.	22547400	22547600	255,0,0
chr16	22584600	22584800	HMEC	1	.	22584600	22584800	255,0,0
chr16	22825200	22826800	HMEC	1	.	22825200	22826800	255,0,0
chr16	25703400	25703600	HMEC	1	.	25703400	25703600	255,0,0
chr16	28332000	28332400	HMEC	1	.	28332000	28332400	255,0,0
chr16	28414800	28415400	HMEC	1	.	28414800	28415400	255,0,0
chr16	28722600	28723000	HMEC	1	.	28722600	28723000	255,0,0
chr16	29093400	29093800	HMEC	1	.	29093400	29093800	255,0,0
chr16	29465400	29465600	HMEC	1	.	29465400	29465600	255,0,0
chr16	29466000	29466200	HMEC	1	.	29466000	29466200	255,0,0
chr16	29466800	29467000	HMEC	1	.	29466800	29467000	255,0,0
chr16	29477400	29477600	HMEC	1	.	29477400	29477600	255,0,0
chr16	30032600	30033000	HMEC	1	.	30032600	30033000	255,0,0
chr16	30078200	30078400	HMEC	1	.	30078200	30078400	255,0,0
chr16	30204800	30205000	HMEC	1	.	30204800	30205000	255,0,0
chr16	30205400	30205600	HMEC	1	.	30205400	30205600	255,0,0
chr16	30205800	30206400	HMEC	1	.	30205800	30206400	255,0,0
chr16	30234400	30234600	HMEC	1	.	30234400	30234600	255,0,0
chr16	30411800	30412000	HMEC	1	.	30411800	30412000	255,0,0
chr16	30440400	30440600	HMEC	1	.	30440400	30440600	255,0,0
chr16	30941600	30941800	HMEC	1	.	30941600	30941800	255,0,0
chr16	31146800	31147000	HMEC	1	.	31146800	31147000	255,0,0
chr16	31192400	31192800	HMEC	1	.	31192400	31192800	255,0,0
chr16	31439000	31439400	HMEC	1	.	31439000	31439400	255,0,0
chr16	31499200	31499400	HMEC	1	.	31499200	31499400	255,0,0
chr16	31993200	31993600	HMEC	1	.	31993200	31993600	255,0,0
chr16	32095600	32096000	HMEC	1	.	32095600	32096000	255,0,0
chr16	32199200	32199600	HMEC	1	.	32199200	32199600	255,0,0
chr16	32213600	32214200	HMEC	1	.	32213600	32214200	255,0,0
chr16	32264800	32265000	HMEC	1	.	32264800	32265000	255,0,0
chr16	32290200	32290400	HMEC	1	.	32290200	32290400	255,0,0
chr16	32359800	32360200	HMEC	1	.	32359800	32360200	255,0,0
chr16	32662000	32662200	HMEC	1	.	32662000	32662200	255,0,0
chr16	32738000	32738400	HMEC	1	.	32738000	32738400	255,0,0
chr16	32752400	32752800	HMEC	1	.	32752400	32752800	255,0,0
chr16	32823400	32823600	HMEC	1	.	32823400	32823600	255,0,0
chr16	32857800	32858200	HMEC	1	.	32857800	32858200	255,0,0
chr16	32896200	32897800	HMEC	1	.	32896200	32897800	255,0,0
chr16	32936800	32937000	HMEC	1	.	32936800	32937000	255,0,0
chr16	33039000	33039400	HMEC	1	.	33039000	33039400	255,0,0
chr16	33040000	33040200	HMEC	1	.	33040000	33040200	255,0,0
chr16	33070200	33070400	HMEC	1	.	33070200	33070400	255,0,0
chr16	33140200	33140600	HMEC	1	.	33140200	33140600	255,0,0
chr16	33154600	33155200	HMEC	1	.	33154600	33155200	255,0,0
chr16	33230400	33231200	HMEC	1	.	33230400	33231200	255,0,0
chr16	33287000	33287600	HMEC	1	.	33287000	33287600	255,0,0
chr16	33298600	33298800	HMEC	1	.	33298600	33298800	255,0,0
chr16	33318800	33319000	HMEC	1	.	33318800	33319000	255,0,0
chr16	33357000	33357400	HMEC	1	.	33357000	33357400	255,0,0
chr16	33573600	33573800	HMEC	1	.	33573600	33573800	255,0,0
chr16	33730600	33730800	HMEC	1	.	33730600	33730800	255,0,0
chr16	33777600	33779000	HMEC	1	.	33777600	33779000	255,0,0
chr16	33817400	33817600	HMEC	1	.	33817400	33817600	255,0,0
chr16	33817800	33818000	HMEC	1	.	33817800	33818000	255,0,0
chr16	34404400	34404800	HMEC	1	.	34404400	34404800	255,0,0
chr16	49441000	49441200	HMEC	1	.	49441000	49441200	255,0,0
chr16	49634600	49634800	HMEC	1	.	49634600	49634800	255,0,0
chr16	50613400	50613600	HMEC	1	.	50613400	50613600	255,0,0
chr16	53407400	53407800	HMEC	1	.	53407400	53407800	255,0,0
chr16	54323600	54324000	HMEC	1	.	54323600	54324000	255,0,0
chr16	54961800	54962200	HMEC	1	.	54961800	54962200	255,0,0
chr16	54967600	54967800	HMEC	1	.	54967600	54967800	255,0,0
chr16	55365800	55366000	HMEC	1	.	55365800	55366000	255,0,0
chr16	56659600	56660400	HMEC	1	.	56659600	56660400	255,0,0
chr16	56691600	56692000	HMEC	1	.	56691600	56692000	255,0,0
chr16	57562600	57563000	HMEC	1	.	57562600	57563000	255,0,0
chr16	66436800	66437000	HMEC	1	.	66436800	66437000	255,0,0
chr16	66461000	66461400	HMEC	1	.	66461000	66461400	255,0,0
chr16	66969400	66969800	HMEC	1	.	66969400	66969800	255,0,0
chr16	67212000	67212400	HMEC	1	.	67212000	67212400	255,0,0
chr16	67233200	67233800	HMEC	1	.	67233200	67233800	255,0,0
chr16	68563800	68564600	HMEC	1	.	68563800	68564600	255,0,0
chr16	68678800	68680400	HMEC	1	.	68678800	68680400	255,0,0
chr16	68771200	68772400	HMEC	1	.	68771200	68772400	255,0,0
chr16	71264400	71264600	HMEC	1	.	71264400	71264600	255,0,0
chr16	74441000	74441200	HMEC	1	.	74441000	74441200	255,0,0
chr16	75512800	75513600	HMEC	1	.	75512800	75513600	255,0,0
chr16	75563400	75563800	HMEC	1	.	75563400	75563800	255,0,0
chr16	76269000	76269200	HMEC	1	.	76269000	76269200	255,0,0
chr16	79632400	79635600	HMEC	1	.	79632400	79635600	255,0,0
chr16	83986800	83987200	HMEC	1	.	83986800	83987200	255,0,0
chr16	85202400	85202600	HMEC	1	.	85202400	85202600	255,0,0
chr16	86006400	86007600	HMEC	1	.	86006400	86007600	255,0,0
chr16	86612400	86612800	HMEC	1	.	86612400	86612800	255,0,0
chr16	87901200	87901600	HMEC	1	.	87901200	87901600	255,0,0
chr16	88033000	88034000	HMEC	1	.	88033000	88034000	255,0,0
chr16	88034200	88034800	HMEC	1	.	88034200	88034800	255,0,0
chr16	88311400	88312200	HMEC	1	.	88311400	88312200	255,0,0
chr16	88897600	88898000	HMEC	1	.	88897600	88898000	255,0,0
chr16	88999800	89000200	HMEC	1	.	88999800	89000200	255,0,0
chr16	89323400	89323600	HMEC	1	.	89323400	89323600	255,0,0
chr16	89334600	89335000	HMEC	1	.	89334600	89335000	255,0,0
chr16	89345600	89346000	HMEC	1	.	89345600	89346000	255,0,0
chr16	89372200	89372400	HMEC	1	.	89372200	89372400	255,0,0
chr16	89646400	89647000	HMEC	1	.	89646400	89647000	255,0,0
chr16	89654200	89654600	HMEC	1	.	89654200	89654600	255,0,0
chr16	89714400	89714800	HMEC	1	.	89714400	89714800	255,0,0
chr16	89900600	89901200	HMEC	1	.	89900600	89901200	255,0,0
chr16	90144000	90144200	HMEC	1	.	90144000	90144200	255,0,0
chr16	90160800	90161000	HMEC	1	.	90160800	90161000	255,0,0
chr17	137400	137600	HMEC	1	.	137400	137600	255,0,0
chr17	138200	138600	HMEC	1	.	138200	138600	255,0,0
chr17	205600	206400	HMEC	1	.	205600	206400	255,0,0
chr17	713400	713600	HMEC	1	.	713400	713600	255,0,0
chr17	739000	739200	HMEC	1	.	739000	739200	255,0,0
chr17	1028600	1028800	HMEC	1	.	1028600	1028800	255,0,0
chr17	1637200	1637400	HMEC	1	.	1637200	1637400	255,0,0
chr17	1928400	1929000	HMEC	1	.	1928400	1929000	255,0,0
chr17	2756400	2758200	HMEC	1	.	2756400	2758200	255,0,0
chr17	2879000	2879400	HMEC	1	.	2879000	2879400	255,0,0
chr17	4762600	4762800	HMEC	1	.	4762600	4762800	255,0,0
chr17	4763200	4763400	HMEC	1	.	4763200	4763400	255,0,0
chr17	6459000	6459800	HMEC	1	.	6459000	6459800	255,0,0
chr17	6616600	6616800	HMEC	1	.	6616600	6616800	255,0,0
chr17	6757400	6757800	HMEC	1	.	6757400	6757800	255,0,0
chr17	6899000	6899200	HMEC	1	.	6899000	6899200	255,0,0
chr17	6938800	6939000	HMEC	1	.	6938800	6939000	255,0,0
chr17	7311800	7312000	HMEC	1	.	7311800	7312000	255,0,0
chr17	7608400	7608600	HMEC	1	.	7608400	7608600	255,0,0
chr17	7690200	7690400	HMEC	1	.	7690200	7690400	255,0,0
chr17	7832600	7832800	HMEC	1	.	7832600	7832800	255,0,0
chr17	7942600	7942800	HMEC	1	.	7942600	7942800	255,0,0
chr17	8024000	8024200	HMEC	1	.	8024000	8024200	255,0,0
chr17	8029600	8030200	HMEC	1	.	8029600	8030200	255,0,0
chr17	8089200	8089600	HMEC	1	.	8089200	8089600	255,0,0
chr17	8126200	8126800	HMEC	1	.	8126200	8126800	255,0,0
chr17	10102200	10102400	HMEC	1	.	10102200	10102400	255,0,0
chr17	13399800	13400000	HMEC	1	.	13399800	13400000	255,0,0
chr17	14248400	14248800	HMEC	1	.	14248400	14248800	255,0,0
chr17	15689800	15690200	HMEC	1	.	15689800	15690200	255,0,0
chr17	16487800	16488000	HMEC	1	.	16487800	16488000	255,0,0
chr17	16521000	16521200	HMEC	1	.	16521000	16521200	255,0,0
chr17	17287000	17287200	HMEC	1	.	17287000	17287200	255,0,0
chr17	18022200	18022600	HMEC	1	.	18022200	18022600	255,0,0
chr17	18576200	18576400	HMEC	1	.	18576200	18576400	255,0,0
chr17	18759000	18760000	HMEC	1	.	18759000	18760000	255,0,0
chr17	19014200	19014600	HMEC	1	.	19014200	19014600	255,0,0
chr17	19091600	19091800	HMEC	1	.	19091600	19091800	255,0,0
chr17	19411800	19412000	HMEC	1	.	19411800	19412000	255,0,0
chr17	19771600	19771800	HMEC	1	.	19771600	19771800	255,0,0
chr17	20747200	20747600	HMEC	1	.	20747200	20747600	255,0,0
chr17	21002800	21003000	HMEC	1	.	21002800	21003000	255,0,0
chr17	26554600	26555000	HMEC	1	.	26554600	26555000	255,0,0
chr17	26708400	26708800	HMEC	1	.	26708400	26708800	255,0,0
chr17	27047800	27048200	HMEC	1	.	27047800	27048200	255,0,0
chr17	28798800	28799800	HMEC	1	.	28798800	28799800	255,0,0
chr17	29672400	29672600	HMEC	1	.	29672400	29672600	255,0,0
chr17	29718800	29719000	HMEC	1	.	29718800	29719000	255,0,0
chr17	31618600	31618800	HMEC	1	.	31618600	31618800	255,0,0
chr17	32367200	32367400	HMEC	1	.	32367200	32367400	255,0,0
chr17	33814600	33814800	HMEC	1	.	33814600	33814800	255,0,0
chr17	34121600	34122800	HMEC	1	.	34121600	34122800	255,0,0
chr17	34612200	34612400	HMEC	1	.	34612200	34612400	255,0,0
chr17	34811400	34811600	HMEC	1	.	34811400	34811600	255,0,0
chr17	35851800	35852000	HMEC	1	.	35851800	35852000	255,0,0
chr17	36621200	36621400	HMEC	1	.	36621200	36621400	255,0,0
chr17	36633800	36634000	HMEC	1	.	36633800	36634000	255,0,0
chr17	36718000	36718200	HMEC	1	.	36718000	36718200	255,0,0
chr17	36997400	36997600	HMEC	1	.	36997400	36997600	255,0,0
chr17	37894200	37894400	HMEC	1	.	37894200	37894400	255,0,0
chr17	38280200	38280400	HMEC	1	.	38280200	38280400	255,0,0
chr17	38444600	38444800	HMEC	1	.	38444600	38444800	255,0,0
chr17	38656000	38657600	HMEC	1	.	38656000	38657600	255,0,0
chr17	38935800	38936000	HMEC	1	.	38935800	38936000	255,0,0
chr17	39740000	39740200	HMEC	1	.	39740000	39740200	255,0,0
chr17	39740600	39740800	HMEC	1	.	39740600	39740800	255,0,0
chr17	39741200	39741400	HMEC	1	.	39741200	39741400	255,0,0
chr17	39741600	39743000	HMEC	1	.	39741600	39743000	255,0,0
chr17	39779200	39779600	HMEC	1	.	39779200	39779600	255,0,0
chr17	39780400	39780600	HMEC	1	.	39780400	39780600	255,0,0
chr17	40259600	40259800	HMEC	1	.	40259600	40259800	255,0,0
chr17	40346200	40346600	HMEC	1	.	40346200	40346600	255,0,0
chr17	40705400	40705600	HMEC	1	.	40705400	40705600	255,0,0
chr17	40837200	40837400	HMEC	1	.	40837200	40837400	255,0,0
chr17	41321400	41321600	HMEC	1	.	41321400	41321600	255,0,0
chr17	42257200	42257400	HMEC	1	.	42257200	42257400	255,0,0
chr17	42392600	42393000	HMEC	1	.	42392600	42393000	255,0,0
chr17	42402800	42403000	HMEC	1	.	42402800	42403000	255,0,0
chr17	42431200	42431800	HMEC	1	.	42431200	42431800	255,0,0
chr17	42636000	42636200	HMEC	1	.	42636000	42636200	255,0,0
chr17	42636600	42636800	HMEC	1	.	42636600	42636800	255,0,0
chr17	42853400	42853600	HMEC	1	.	42853400	42853600	255,0,0
chr17	43679000	43679600	HMEC	1	.	43679000	43679600	255,0,0
chr17	44321000	44321200	HMEC	1	.	44321000	44321200	255,0,0
chr17	44321600	44321800	HMEC	1	.	44321600	44321800	255,0,0
chr17	44337400	44338000	HMEC	1	.	44337400	44338000	255,0,0
chr17	44439000	44439400	HMEC	1	.	44439000	44439400	255,0,0
chr17	44450000	44450600	HMEC	1	.	44450000	44450600	255,0,0
chr17	44657000	44657400	HMEC	1	.	44657000	44657400	255,0,0
chr17	44667800	44668400	HMEC	1	.	44667800	44668400	255,0,0
chr17	44847200	44847400	HMEC	1	.	44847200	44847400	255,0,0
chr17	45500800	45501200	HMEC	1	.	45500800	45501200	255,0,0
chr17	46631800	46632400	HMEC	1	.	46631800	46632400	255,0,0
chr17	46632800	46633200	HMEC	1	.	46632800	46633200	255,0,0
chr17	47021200	47021400	HMEC	1	.	47021200	47021400	255,0,0
chr17	47113400	47113600	HMEC	1	.	47113400	47113600	255,0,0
chr17	47572600	47575200	HMEC	1	.	47572600	47575200	255,0,0
chr17	47583800	47584000	HMEC	1	.	47583800	47584000	255,0,0
chr17	48070800	48071200	HMEC	1	.	48070800	48071200	255,0,0
chr17	48277600	48277800	HMEC	1	.	48277600	48277800	255,0,0
chr17	48350400	48350600	HMEC	1	.	48350400	48350600	255,0,0
chr17	48610200	48610400	HMEC	1	.	48610200	48610400	255,0,0
chr17	48611200	48611400	HMEC	1	.	48611200	48611400	255,0,0
chr17	48712000	48712800	HMEC	1	.	48712000	48712800	255,0,0
chr17	48918000	48918200	HMEC	1	.	48918000	48918200	255,0,0
chr17	54674200	54674400	HMEC	1	.	54674200	54674400	255,0,0
chr17	54674800	54675200	HMEC	1	.	54674800	54675200	255,0,0
chr17	56064400	56064600	HMEC	1	.	56064400	56064600	255,0,0
chr17	56609200	56609400	HMEC	1	.	56609200	56609400	255,0,0
chr17	58102800	58104400	HMEC	1	.	58102800	58104400	255,0,0
chr17	58119800	58120000	HMEC	1	.	58119800	58120000	255,0,0
chr17	58197000	58198400	HMEC	1	.	58197000	58198400	255,0,0
chr17	59489200	59489400	HMEC	1	.	59489200	59489400	255,0,0
chr17	60782800	60783000	HMEC	1	.	60782800	60783000	255,0,0
chr17	61611400	61611600	HMEC	1	.	61611400	61611600	255,0,0
chr17	62501000	62501200	HMEC	1	.	62501000	62501200	255,0,0
chr17	64961600	64961800	HMEC	1	.	64961600	64961800	255,0,0
chr17	70586800	70589000	HMEC	1	.	70586800	70589000	255,0,0
chr17	71639200	71641600	HMEC	1	.	71639200	71641600	255,0,0
chr17	72428200	72428800	HMEC	1	.	72428200	72428800	255,0,0
chr17	72916200	72916400	HMEC	1	.	72916200	72916400	255,0,0
chr17	74533600	74534000	HMEC	1	.	74533600	74534000	255,0,0
chr17	74581000	74582200	HMEC	1	.	74581000	74582200	255,0,0
chr17	76732400	76732800	HMEC	1	.	76732400	76732800	255,0,0
chr17	77020200	77020600	HMEC	1	.	77020200	77020600	255,0,0
chr17	77709000	77709200	HMEC	1	.	77709000	77709200	255,0,0
chr17	77751400	77751600	HMEC	1	.	77751400	77751600	255,0,0
chr17	78870200	78870400	HMEC	1	.	78870200	78870400	255,0,0
chr17	78940000	78940200	HMEC	1	.	78940000	78940200	255,0,0
chr17	79183400	79184000	HMEC	1	.	79183400	79184000	255,0,0
chr17	79371600	79371800	HMEC	1	.	79371600	79371800	255,0,0
chr17	79377600	79377800	HMEC	1	.	79377600	79377800	255,0,0
chr17	80814600	80814800	HMEC	1	.	80814600	80814800	255,0,0
chr17	80969800	80970200	HMEC	1	.	80969800	80970200	255,0,0
chr17	80983200	80983400	HMEC	1	.	80983200	80983400	255,0,0
chr17	80997200	80997400	HMEC	1	.	80997200	80997400	255,0,0
chr17	81163200	81165200	HMEC	1	.	81163200	81165200	255,0,0
chr18	75600	76000	HMEC	1	.	75600	76000	255,0,0
chr18	580600	580800	HMEC	1	.	580600	580800	255,0,0
chr18	3729200	3729400	HMEC	1	.	3729200	3729400	255,0,0
chr18	3879200	3879400	HMEC	1	.	3879200	3879400	255,0,0
chr18	7116800	7118200	HMEC	1	.	7116800	7118200	255,0,0
chr18	10454600	10455000	HMEC	1	.	10454600	10455000	255,0,0
chr18	11689000	11690400	HMEC	1	.	11689000	11690400	255,0,0
chr18	12076400	12076800	HMEC	1	.	12076400	12076800	255,0,0
chr18	12377600	12378000	HMEC	1	.	12377600	12378000	255,0,0
chr18	13826200	13826400	HMEC	1	.	13826200	13826400	255,0,0
chr18	14393400	14393800	HMEC	1	.	14393400	14393800	255,0,0
chr18	14430600	14431600	HMEC	1	.	14430600	14431600	255,0,0
chr18	14450200	14451000	HMEC	1	.	14450200	14451000	255,0,0
chr18	14458400	14458600	HMEC	1	.	14458400	14458600	255,0,0
chr18	19928400	19929000	HMEC	1	.	19928400	19929000	255,0,0
chr18	20139800	20140200	HMEC	1	.	20139800	20140200	255,0,0
chr18	20494600	20495000	HMEC	1	.	20494600	20495000	255,0,0
chr18	20495200	20495400	HMEC	1	.	20495200	20495400	255,0,0
chr18	21242400	21242800	HMEC	1	.	21242400	21242800	255,0,0
chr18	21453000	21453200	HMEC	1	.	21453000	21453200	255,0,0
chr18	21453400	21454600	HMEC	1	.	21453400	21454600	255,0,0
chr18	28621200	28623000	HMEC	1	.	28621200	28623000	255,0,0
chr18	28680800	28681000	HMEC	1	.	28680800	28681000	255,0,0
chr18	29027800	29028800	HMEC	1	.	29027800	29028800	255,0,0
chr18	29304000	29304200	HMEC	1	.	29304000	29304200	255,0,0
chr18	30310400	30311000	HMEC	1	.	30310400	30311000	255,0,0
chr18	32847600	32847800	HMEC	1	.	32847600	32847800	255,0,0
chr18	33530000	33530600	HMEC	1	.	33530000	33530600	255,0,0
chr18	37421600	37421800	HMEC	1	.	37421600	37421800	255,0,0
chr18	43417600	43418000	HMEC	1	.	43417600	43418000	255,0,0
chr18	43913400	43914600	HMEC	1	.	43913400	43914600	255,0,0
chr18	44260200	44260400	HMEC	1	.	44260200	44260400	255,0,0
chr18	44543000	44543200	HMEC	1	.	44543000	44543200	255,0,0
chr18	44549000	44549400	HMEC	1	.	44549000	44549400	255,0,0
chr18	44550000	44550200	HMEC	1	.	44550000	44550200	255,0,0
chr18	44773400	44773600	HMEC	1	.	44773400	44773600	255,0,0
chr18	45663200	45663400	HMEC	1	.	45663200	45663400	255,0,0
chr18	45687800	45688400	HMEC	1	.	45687800	45688400	255,0,0
chr18	47088200	47088600	HMEC	1	.	47088200	47088600	255,0,0
chr18	47088800	47089000	HMEC	1	.	47088800	47089000	255,0,0
chr18	48256000	48256200	HMEC	1	.	48256000	48256200	255,0,0
chr18	51750000	51750200	HMEC	1	.	51750000	51750200	255,0,0
chr18	53144800	53145000	HMEC	1	.	53144800	53145000	255,0,0
chr18	53447200	53447600	HMEC	1	.	53447200	53447600	255,0,0
chr18	55862600	55863200	HMEC	1	.	55862600	55863200	255,0,0
chr18	55888800	55889200	HMEC	1	.	55888800	55889200	255,0,0
chr18	57363800	57365000	HMEC	1	.	57363800	57365000	255,0,0
chr18	57636800	57637000	HMEC	1	.	57636800	57637000	255,0,0
chr18	59221400	59221600	HMEC	1	.	59221400	59221600	255,0,0
chr18	59221800	59222000	HMEC	1	.	59221800	59222000	255,0,0
chr18	59273000	59274200	HMEC	1	.	59273000	59274200	255,0,0
chr18	61144200	61145400	HMEC	1	.	61144200	61145400	255,0,0
chr18	67714600	67715400	HMEC	1	.	67714600	67715400	255,0,0
chr18	68097800	68098000	HMEC	1	.	68097800	68098000	255,0,0
chr18	74499400	74499600	HMEC	1	.	74499400	74499600	255,0,0
chr18	75402400	75402600	HMEC	1	.	75402400	75402600	255,0,0
chr18	75690600	75690800	HMEC	1	.	75690600	75690800	255,0,0
chr18	76739200	76739400	HMEC	1	.	76739200	76739400	255,0,0
chr18	76739600	76739800	HMEC	1	.	76739600	76739800	255,0,0
chr18	76752400	76752600	HMEC	1	.	76752400	76752600	255,0,0
chr18	76752800	76753000	HMEC	1	.	76752800	76753000	255,0,0
chr18	76753800	76754200	HMEC	1	.	76753800	76754200	255,0,0
chr18	76754600	76754800	HMEC	1	.	76754600	76754800	255,0,0
chr18	76755000	76755400	HMEC	1	.	76755000	76755400	255,0,0
chr18	77211000	77211200	HMEC	1	.	77211000	77211200	255,0,0
chr18	77233600	77235600	HMEC	1	.	77233600	77235600	255,0,0
chr18	77254600	77254800	HMEC	1	.	77254600	77254800	255,0,0
chr18	77255800	77256000	HMEC	1	.	77255800	77256000	255,0,0
chr18	77310800	77311000	HMEC	1	.	77310800	77311000	255,0,0
chr18	77311800	77312000	HMEC	1	.	77311800	77312000	255,0,0
chr18	77377200	77377600	HMEC	1	.	77377200	77377600	255,0,0
chr18	77569000	77569400	HMEC	1	.	77569000	77569400	255,0,0
chr18	77623800	77624200	HMEC	1	.	77623800	77624200	255,0,0
chr18	77905800	77906400	HMEC	1	.	77905800	77906400	255,0,0
chr19	291000	291600	HMEC	1	.	291000	291600	255,0,0
chr19	360200	360600	HMEC	1	.	360200	360600	255,0,0
chr19	361000	361800	HMEC	1	.	361000	361800	255,0,0
chr19	430000	430200	HMEC	1	.	430000	430200	255,0,0
chr19	460200	460600	HMEC	1	.	460200	460600	255,0,0
chr19	589800	590200	HMEC	1	.	589800	590200	255,0,0
chr19	603600	603800	HMEC	1	.	603600	603800	255,0,0
chr19	613400	613600	HMEC	1	.	613400	613600	255,0,0
chr19	676400	676600	HMEC	1	.	676400	676600	255,0,0
chr19	676800	677200	HMEC	1	.	676800	677200	255,0,0
chr19	1000400	1000800	HMEC	1	.	1000400	1000800	255,0,0
chr19	1033800	1035000	HMEC	1	.	1033800	1035000	255,0,0
chr19	1420000	1420400	HMEC	1	.	1420000	1420400	255,0,0
chr19	1652000	1652200	HMEC	1	.	1652000	1652200	255,0,0
chr19	1775200	1775400	HMEC	1	.	1775200	1775400	255,0,0
chr19	1861800	1862000	HMEC	1	.	1861800	1862000	255,0,0
chr19	1877200	1877800	HMEC	1	.	1877200	1877800	255,0,0
chr19	2347200	2349600	HMEC	1	.	2347200	2349600	255,0,0
chr19	2350000	2350400	HMEC	1	.	2350000	2350400	255,0,0
chr19	2717600	2717800	HMEC	1	.	2717600	2717800	255,0,0
chr19	3047200	3047400	HMEC	1	.	3047200	3047400	255,0,0
chr19	3136400	3136800	HMEC	1	.	3136400	3136800	255,0,0
chr19	3649200	3649800	HMEC	1	.	3649200	3649800	255,0,0
chr19	4323000	4323200	HMEC	1	.	4323000	4323200	255,0,0
chr19	4457000	4457200	HMEC	1	.	4457000	4457200	255,0,0
chr19	5044200	5044400	HMEC	1	.	5044200	5044400	255,0,0
chr19	5229600	5229800	HMEC	1	.	5229600	5229800	255,0,0
chr19	5244200	5244400	HMEC	1	.	5244200	5244400	255,0,0
chr19	5567600	5568000	HMEC	1	.	5567600	5568000	255,0,0
chr19	6024800	6025000	HMEC	1	.	6024800	6025000	255,0,0
chr19	6495200	6496200	HMEC	1	.	6495200	6496200	255,0,0
chr19	6590400	6591000	HMEC	1	.	6590400	6591000	255,0,0
chr19	7197200	7197400	HMEC	1	.	7197200	7197400	255,0,0
chr19	7566000	7566200	HMEC	1	.	7566000	7566200	255,0,0
chr19	7584400	7584600	HMEC	1	.	7584400	7584600	255,0,0
chr19	7927600	7928000	HMEC	1	.	7927600	7928000	255,0,0
chr19	8214400	8214600	HMEC	1	.	8214400	8214600	255,0,0
chr19	9517400	9518000	HMEC	1	.	9517400	9518000	255,0,0
chr19	9965200	9965400	HMEC	1	.	9965200	9965400	255,0,0
chr19	10024400	10024800	HMEC	1	.	10024400	10024800	255,0,0
chr19	10628000	10628400	HMEC	1	.	10628000	10628400	255,0,0
chr19	10697400	10698000	HMEC	1	.	10697400	10698000	255,0,0
chr19	10736200	10736800	HMEC	1	.	10736200	10736800	255,0,0
chr19	11312600	11312800	HMEC	1	.	11312600	11312800	255,0,0
chr19	11466000	11466400	HMEC	1	.	11466000	11466400	255,0,0
chr19	12306000	12306400	HMEC	1	.	12306000	12306400	255,0,0
chr19	13125000	13125200	HMEC	1	.	13125000	13125200	255,0,0
chr19	13135400	13136200	HMEC	1	.	13135400	13136200	255,0,0
chr19	13813400	13813600	HMEC	1	.	13813400	13813600	255,0,0
chr19	13842600	13842800	HMEC	1	.	13842600	13842800	255,0,0
chr19	13951400	13951600	HMEC	1	.	13951400	13951600	255,0,0
chr19	14063800	14064000	HMEC	1	.	14063800	14064000	255,0,0
chr19	14273600	14273800	HMEC	1	.	14273600	14273800	255,0,0
chr19	15089800	15091000	HMEC	1	.	15089800	15091000	255,0,0
chr19	15306800	15307000	HMEC	1	.	15306800	15307000	255,0,0
chr19	15310800	15311200	HMEC	1	.	15310800	15311200	255,0,0
chr19	15311800	15312000	HMEC	1	.	15311800	15312000	255,0,0
chr19	16178400	16179000	HMEC	1	.	16178400	16179000	255,0,0
chr19	16179200	16179400	HMEC	1	.	16179200	16179400	255,0,0
chr19	17438800	17439200	HMEC	1	.	17438800	17439200	255,0,0
chr19	17439400	17439600	HMEC	1	.	17439400	17439600	255,0,0
chr19	17559200	17559400	HMEC	1	.	17559200	17559400	255,0,0
chr19	17621600	17621800	HMEC	1	.	17621600	17621800	255,0,0
chr19	18313400	18313600	HMEC	1	.	18313400	18313600	255,0,0
chr19	18778600	18778800	HMEC	1	.	18778600	18778800	255,0,0
chr19	19335800	19336000	HMEC	1	.	19335800	19336000	255,0,0
chr19	19369200	19369400	HMEC	1	.	19369200	19369400	255,0,0
chr19	19729200	19729600	HMEC	1	.	19729200	19729600	255,0,0
chr19	19932000	19932600	HMEC	1	.	19932000	19932600	255,0,0
chr19	20585200	20585400	HMEC	1	.	20585200	20585400	255,0,0
chr19	22320800	22321000	HMEC	1	.	22320800	22321000	255,0,0
chr19	30392600	30393000	HMEC	1	.	30392600	30393000	255,0,0
chr19	30716600	30716800	HMEC	1	.	30716600	30716800	255,0,0
chr19	31210600	31210800	HMEC	1	.	31210600	31210800	255,0,0
chr19	34397000	34397200	HMEC	1	.	34397000	34397200	255,0,0
chr19	35607200	35607800	HMEC	1	.	35607200	35607800	255,0,0
chr19	36000800	36001400	HMEC	1	.	36000800	36001400	255,0,0
chr19	36048800	36049000	HMEC	1	.	36048800	36049000	255,0,0
chr19	36164200	36164400	HMEC	1	.	36164200	36164400	255,0,0
chr19	36359400	36359800	HMEC	1	.	36359400	36359800	255,0,0
chr19	37266800	37267000	HMEC	1	.	37266800	37267000	255,0,0
chr19	37464000	37464600	HMEC	1	.	37464000	37464600	255,0,0
chr19	37742800	37743000	HMEC	1	.	37742800	37743000	255,0,0
chr19	37803600	37803800	HMEC	1	.	37803600	37803800	255,0,0
chr19	38042400	38042600	HMEC	1	.	38042400	38042600	255,0,0
chr19	38755000	38756200	HMEC	1	.	38755000	38756200	255,0,0
chr19	38794800	38795200	HMEC	1	.	38794800	38795200	255,0,0
chr19	38886200	38886400	HMEC	1	.	38886200	38886400	255,0,0
chr19	38993200	38993400	HMEC	1	.	38993200	38993400	255,0,0
chr19	39055800	39056000	HMEC	1	.	39055800	39056000	255,0,0
chr19	39261600	39261800	HMEC	1	.	39261600	39261800	255,0,0
chr19	39282200	39282400	HMEC	1	.	39282200	39282400	255,0,0
chr19	39360200	39360400	HMEC	1	.	39360200	39360400	255,0,0
chr19	39574200	39575200	HMEC	1	.	39574200	39575200	255,0,0
chr19	40314800	40315200	HMEC	1	.	40314800	40315200	255,0,0
chr19	40382400	40382800	HMEC	1	.	40382400	40382800	255,0,0
chr19	40398000	40398200	HMEC	1	.	40398000	40398200	255,0,0
chr19	40719800	40720000	HMEC	1	.	40719800	40720000	255,0,0
chr19	40973000	40973200	HMEC	1	.	40973000	40973200	255,0,0
chr19	41223400	41223600	HMEC	1	.	41223400	41223600	255,0,0
chr19	41224000	41224400	HMEC	1	.	41224000	41224400	255,0,0
chr19	41281600	41281800	HMEC	1	.	41281600	41281800	255,0,0
chr19	41316800	41317000	HMEC	1	.	41316800	41317000	255,0,0
chr19	41641400	41642000	HMEC	1	.	41641400	41642000	255,0,0
chr19	41725600	41725800	HMEC	1	.	41725600	41725800	255,0,0
chr19	41726200	41726400	HMEC	1	.	41726200	41726400	255,0,0
chr19	41882400	41882600	HMEC	1	.	41882400	41882600	255,0,0
chr19	42440000	42440200	HMEC	1	.	42440000	42440200	255,0,0
chr19	42785200	42785400	HMEC	1	.	42785200	42785400	255,0,0
chr19	42827800	42828000	HMEC	1	.	42827800	42828000	255,0,0
chr19	42828400	42828600	HMEC	1	.	42828400	42828600	255,0,0
chr19	42828800	42829000	HMEC	1	.	42828800	42829000	255,0,0
chr19	42891400	42891600	HMEC	1	.	42891400	42891600	255,0,0
chr19	44144200	44144400	HMEC	1	.	44144200	44144400	255,0,0
chr19	44302600	44303200	HMEC	1	.	44302600	44303200	255,0,0
chr19	44324600	44325000	HMEC	1	.	44324600	44325000	255,0,0
chr19	44764000	44764200	HMEC	1	.	44764000	44764200	255,0,0
chr19	45281000	45281600	HMEC	1	.	45281000	45281600	255,0,0
chr19	45515200	45515400	HMEC	1	.	45515200	45515400	255,0,0
chr19	45737600	45738000	HMEC	1	.	45737600	45738000	255,0,0
chr19	45843800	45844400	HMEC	1	.	45843800	45844400	255,0,0
chr19	46094600	46094800	HMEC	1	.	46094600	46094800	255,0,0
chr19	46582000	46582400	HMEC	1	.	46582000	46582400	255,0,0
chr19	47137800	47138000	HMEC	1	.	47137800	47138000	255,0,0
chr19	47364800	47365000	HMEC	1	.	47364800	47365000	255,0,0
chr19	48794400	48794600	HMEC	1	.	48794400	48794600	255,0,0
chr19	48828800	48829000	HMEC	1	.	48828800	48829000	255,0,0
chr19	49232200	49232400	HMEC	1	.	49232200	49232400	255,0,0
chr19	49238400	49238600	HMEC	1	.	49238400	49238600	255,0,0
chr19	49436800	49437200	HMEC	1	.	49436800	49437200	255,0,0
chr19	49559400	49560400	HMEC	1	.	49559400	49560400	255,0,0
chr19	49891400	49891600	HMEC	1	.	49891400	49891600	255,0,0
chr19	49992200	49992400	HMEC	1	.	49992200	49992400	255,0,0
chr19	50084400	50085000	HMEC	1	.	50084400	50085000	255,0,0
chr19	50223200	50223400	HMEC	1	.	50223200	50223400	255,0,0
chr19	50554200	50554400	HMEC	1	.	50554200	50554400	255,0,0
chr19	50713800	50714000	HMEC	1	.	50713800	50714000	255,0,0
chr19	50872000	50872600	HMEC	1	.	50872000	50872600	255,0,0
chr19	51021400	51021600	HMEC	1	.	51021400	51021600	255,0,0
chr19	51022000	51022200	HMEC	1	.	51022000	51022200	255,0,0
chr19	51321200	51321600	HMEC	1	.	51321200	51321600	255,0,0
chr19	51455400	51456200	HMEC	1	.	51455400	51456200	255,0,0
chr19	51520200	51520600	HMEC	1	.	51520200	51520600	255,0,0
chr19	51522000	51522400	HMEC	1	.	51522000	51522400	255,0,0
chr19	51602000	51602200	HMEC	1	.	51602000	51602200	255,0,0
chr19	52956800	52957200	HMEC	1	.	52956800	52957200	255,0,0
chr19	54445400	54445600	HMEC	1	.	54445400	54445600	255,0,0
chr19	54486200	54486400	HMEC	1	.	54486200	54486400	255,0,0
chr19	55544200	55544800	HMEC	1	.	55544200	55544800	255,0,0
chr19	55608400	55609000	HMEC	1	.	55608400	55609000	255,0,0
chr19	56098600	56098800	HMEC	1	.	56098600	56098800	255,0,0
chr19	56163800	56164200	HMEC	1	.	56163800	56164200	255,0,0
chr19	56164400	56164600	HMEC	1	.	56164400	56164600	255,0,0
chr19	56361200	56363000	HMEC	1	.	56361200	56363000	255,0,0
chr19	56615400	56615800	HMEC	1	.	56615400	56615800	255,0,0
chr19	56728600	56729000	HMEC	1	.	56728600	56729000	255,0,0
chr19	56850800	56851200	HMEC	1	.	56850800	56851200	255,0,0
chr19	56988400	56989800	HMEC	1	.	56988400	56989800	255,0,0
chr19	57683600	57684200	HMEC	1	.	57683600	57684200	255,0,0
chr19	57988400	57989000	HMEC	1	.	57988400	57989000	255,0,0
chr19	58341800	58342000	HMEC	1	.	58341800	58342000	255,0,0
chr19	58609200	58609600	HMEC	1	.	58609200	58609600	255,0,0
chr2	45200	46600	HMEC	1	.	45200	46600	255,0,0
chr2	197600	198400	HMEC	1	.	197600	198400	255,0,0
chr2	288800	289200	HMEC	1	.	288800	289200	255,0,0
chr2	289600	290000	HMEC	1	.	289600	290000	255,0,0
chr2	306800	307000	HMEC	1	.	306800	307000	255,0,0
chr2	308200	308400	HMEC	1	.	308200	308400	255,0,0
chr2	308600	309000	HMEC	1	.	308600	309000	255,0,0
chr2	420200	421000	HMEC	1	.	420200	421000	255,0,0
chr2	495200	495800	HMEC	1	.	495200	495800	255,0,0
chr2	503000	503200	HMEC	1	.	503000	503200	255,0,0
chr2	732400	732600	HMEC	1	.	732400	732600	255,0,0
chr2	864000	865000	HMEC	1	.	864000	865000	255,0,0
chr2	1052400	1052600	HMEC	1	.	1052400	1052600	255,0,0
chr2	1494000	1494200	HMEC	1	.	1494000	1494200	255,0,0
chr2	1572600	1573000	HMEC	1	.	1572600	1573000	255,0,0
chr2	1801800	1802000	HMEC	1	.	1801800	1802000	255,0,0
chr2	2189400	2190000	HMEC	1	.	2189400	2190000	255,0,0
chr2	3688200	3688400	HMEC	1	.	3688200	3688400	255,0,0
chr2	3691400	3691600	HMEC	1	.	3691400	3691600	255,0,0
chr2	6378400	6378600	HMEC	1	.	6378400	6378600	255,0,0
chr2	9769400	9769600	HMEC	1	.	9769400	9769600	255,0,0
chr2	10219800	10220000	HMEC	1	.	10219800	10220000	255,0,0
chr2	10220200	10220600	HMEC	1	.	10220200	10220600	255,0,0
chr2	11052000	11052200	HMEC	1	.	11052000	11052200	255,0,0
chr2	14772400	14773200	HMEC	1	.	14772400	14773200	255,0,0
chr2	14774800	14775800	HMEC	1	.	14774800	14775800	255,0,0
chr2	17719800	17720400	HMEC	1	.	17719800	17720400	255,0,0
chr2	18059600	18060800	HMEC	1	.	18059600	18060800	255,0,0
chr2	19556000	19558400	HMEC	1	.	19556000	19558400	255,0,0
chr2	20866800	20867000	HMEC	1	.	20866800	20867000	255,0,0
chr2	24398400	24398600	HMEC	1	.	24398400	24398600	255,0,0
chr2	26950800	26951000	HMEC	1	.	26950800	26951000	255,0,0
chr2	31360200	31361600	HMEC	1	.	31360200	31361600	255,0,0
chr2	39346600	39346800	HMEC	1	.	39346600	39346800	255,0,0
chr2	39471000	39471200	HMEC	1	.	39471000	39471200	255,0,0
chr2	39893200	39893400	HMEC	1	.	39893200	39893400	255,0,0
chr2	40677600	40677800	HMEC	1	.	40677600	40677800	255,0,0
chr2	40678200	40679400	HMEC	1	.	40678200	40679400	255,0,0
chr2	40716600	40716800	HMEC	1	.	40716600	40716800	255,0,0
chr2	43038400	43038600	HMEC	1	.	43038400	43038600	255,0,0
chr2	43295200	43295600	HMEC	1	.	43295200	43295600	255,0,0
chr2	43903400	43903600	HMEC	1	.	43903400	43903600	255,0,0
chr2	47596400	47597200	HMEC	1	.	47596400	47597200	255,0,0
chr2	47918000	47918400	HMEC	1	.	47918000	47918400	255,0,0
chr2	50371400	50371600	HMEC	1	.	50371400	50371600	255,0,0
chr2	60687800	60688200	HMEC	1	.	60687800	60688200	255,0,0
chr2	61110000	61110200	HMEC	1	.	61110000	61110200	255,0,0
chr2	63276400	63276600	HMEC	1	.	63276400	63276600	255,0,0
chr2	64069800	64070000	HMEC	1	.	64069800	64070000	255,0,0
chr2	64245000	64245200	HMEC	1	.	64245000	64245200	255,0,0
chr2	68882400	68882600	HMEC	1	.	68882400	68882600	255,0,0
chr2	69027400	69027600	HMEC	1	.	69027400	69027600	255,0,0
chr2	70484400	70484800	HMEC	1	.	70484400	70484800	255,0,0
chr2	72371600	72372800	HMEC	1	.	72371600	72372800	255,0,0
chr2	74942400	74942800	HMEC	1	.	74942400	74942800	255,0,0
chr2	74981800	74982000	HMEC	1	.	74981800	74982000	255,0,0
chr2	75136200	75136400	HMEC	1	.	75136200	75136400	255,0,0
chr2	84743600	84743800	HMEC	1	.	84743600	84743800	255,0,0
chr2	85108000	85108400	HMEC	1	.	85108000	85108400	255,0,0
chr2	85108800	85109200	HMEC	1	.	85108800	85109200	255,0,0
chr2	86038400	86038600	HMEC	1	.	86038400	86038600	255,0,0
chr2	87034600	87034800	HMEC	1	.	87034600	87034800	255,0,0
chr2	87035000	87035200	HMEC	1	.	87035000	87035200	255,0,0
chr2	87140800	87141000	HMEC	1	.	87140800	87141000	255,0,0
chr2	87169200	87170200	HMEC	1	.	87169200	87170200	255,0,0
chr2	88125200	88125400	HMEC	1	.	88125200	88125400	255,0,0
chr2	88469800	88470000	HMEC	1	.	88469800	88470000	255,0,0
chr2	88751400	88752800	HMEC	1	.	88751400	88752800	255,0,0
chr2	88849400	88849600	HMEC	1	.	88849400	88849600	255,0,0
chr2	90277000	90277600	HMEC	1	.	90277000	90277600	255,0,0
chr2	90447800	90448000	HMEC	1	.	90447800	90448000	255,0,0
chr2	90448400	90448800	HMEC	1	.	90448400	90448800	255,0,0
chr2	90450400	90450600	HMEC	1	.	90450400	90450600	255,0,0
chr2	90534400	90534600	HMEC	1	.	90534400	90534600	255,0,0
chr2	90534800	90535000	HMEC	1	.	90534800	90535000	255,0,0
chr2	91669600	91669800	HMEC	1	.	91669600	91669800	255,0,0
chr2	91873400	91873600	HMEC	1	.	91873400	91873600	255,0,0
chr2	91911000	91911200	HMEC	1	.	91911000	91911200	255,0,0
chr2	91933000	91933200	HMEC	1	.	91933000	91933200	255,0,0
chr2	91997000	91997600	HMEC	1	.	91997000	91997600	255,0,0
chr2	91997800	91998400	HMEC	1	.	91997800	91998400	255,0,0
chr2	92230400	92231800	HMEC	1	.	92230400	92231800	255,0,0
chr2	96011600	96012800	HMEC	1	.	96011600	96012800	255,0,0
chr2	96657800	96658400	HMEC	1	.	96657800	96658400	255,0,0
chr2	97000800	97001000	HMEC	1	.	97000800	97001000	255,0,0
chr2	97760400	97760800	HMEC	1	.	97760400	97760800	255,0,0
chr2	98703200	98703800	HMEC	1	.	98703200	98703800	255,0,0
chr2	99552200	99553200	HMEC	1	.	99552200	99553200	255,0,0
chr2	102867400	102867600	HMEC	1	.	102867400	102867600	255,0,0
chr2	103235600	103235800	HMEC	1	.	103235600	103235800	255,0,0
chr2	105471800	105472000	HMEC	1	.	105471800	105472000	255,0,0
chr2	105760000	105761000	HMEC	1	.	105760000	105761000	255,0,0
chr2	107082400	107083200	HMEC	1	.	107082400	107083200	255,0,0
chr2	107083600	107083800	HMEC	1	.	107083600	107083800	255,0,0
chr2	107084200	107084400	HMEC	1	.	107084200	107084400	255,0,0
chr2	107084600	107084800	HMEC	1	.	107084600	107084800	255,0,0
chr2	108443400	108443600	HMEC	1	.	108443400	108443600	255,0,0
chr2	108444200	108444400	HMEC	1	.	108444200	108444400	255,0,0
chr2	108444600	108446000	HMEC	1	.	108444600	108446000	255,0,0
chr2	110551800	110552600	HMEC	1	.	110551800	110552600	255,0,0
chr2	110705200	110705400	HMEC	1	.	110705200	110705400	255,0,0
chr2	110744400	110744800	HMEC	1	.	110744400	110744800	255,0,0
chr2	110745600	110746000	HMEC	1	.	110745600	110746000	255,0,0
chr2	111003200	111003400	HMEC	1	.	111003200	111003400	255,0,0
chr2	111140600	111141000	HMEC	1	.	111140600	111141000	255,0,0
chr2	111141800	111142200	HMEC	1	.	111141800	111142200	255,0,0
chr2	111334000	111334800	HMEC	1	.	111334000	111334800	255,0,0
chr2	111490200	111490400	HMEC	1	.	111490200	111490400	255,0,0
chr2	111875200	111875400	HMEC	1	.	111875200	111875400	255,0,0
chr2	111980800	111981200	HMEC	1	.	111980800	111981200	255,0,0
chr2	111981400	111981800	HMEC	1	.	111981400	111981800	255,0,0
chr2	111982000	111982200	HMEC	1	.	111982000	111982200	255,0,0
chr2	112895800	112896000	HMEC	1	.	112895800	112896000	255,0,0
chr2	113914800	113915400	HMEC	1	.	113914800	113915400	255,0,0
chr2	114311800	114312200	HMEC	1	.	114311800	114312200	255,0,0
chr2	119532200	119532400	HMEC	1	.	119532200	119532400	255,0,0
chr2	119605200	119605400	HMEC	1	.	119605200	119605400	255,0,0
chr2	121103600	121103800	HMEC	1	.	121103600	121103800	255,0,0
chr2	122041800	122043000	HMEC	1	.	122041800	122043000	255,0,0
chr2	127976600	127978200	HMEC	1	.	127976600	127978200	255,0,0
chr2	128567600	128567800	HMEC	1	.	128567600	128567800	255,0,0
chr2	129026000	129026200	HMEC	1	.	129026000	129026200	255,0,0
chr2	130878600	130878800	HMEC	1	.	130878600	130878800	255,0,0
chr2	130902200	130902600	HMEC	1	.	130902200	130902600	255,0,0
chr2	131355000	131355200	HMEC	1	.	131355000	131355200	255,0,0
chr2	131485200	131485400	HMEC	1	.	131485200	131485400	255,0,0
chr2	131594400	131595400	HMEC	1	.	131594400	131595400	255,0,0
chr2	131721400	131721600	HMEC	1	.	131721400	131721600	255,0,0
chr2	131792600	131792800	HMEC	1	.	131792600	131792800	255,0,0
chr2	132121200	132121400	HMEC	1	.	132121200	132121400	255,0,0
chr2	132182600	132182800	HMEC	1	.	132182600	132182800	255,0,0
chr2	132285400	132285800	HMEC	1	.	132285400	132285800	255,0,0
chr2	132585600	132585800	HMEC	1	.	132585600	132585800	255,0,0
chr2	139537800	139538200	HMEC	1	.	139537800	139538200	255,0,0
chr2	145146800	145147600	HMEC	1	.	145146800	145147600	255,0,0
chr2	149632800	149633000	HMEC	1	.	149632800	149633000	255,0,0
chr2	156403600	156403800	HMEC	1	.	156403600	156403800	255,0,0
chr2	161055600	161056800	HMEC	1	.	161055600	161056800	255,0,0
chr2	163099400	163099600	HMEC	1	.	163099400	163099600	255,0,0
chr2	164204800	164205000	HMEC	1	.	164204800	164205000	255,0,0
chr2	166150600	166151000	HMEC	1	.	166150600	166151000	255,0,0
chr2	166326200	166326600	HMEC	1	.	166326200	166326600	255,0,0
chr2	166649800	166651200	HMEC	1	.	166649800	166651200	255,0,0
chr2	169314200	169314400	HMEC	1	.	169314200	169314400	255,0,0
chr2	172373800	172374200	HMEC	1	.	172373800	172374200	255,0,0
chr2	172959600	172959800	HMEC	1	.	172959600	172959800	255,0,0
chr2	172966200	172966400	HMEC	1	.	172966200	172966400	255,0,0
chr2	173600200	173600800	HMEC	1	.	173600200	173600800	255,0,0
chr2	175584600	175584800	HMEC	1	.	175584600	175584800	255,0,0
chr2	175711800	175712000	HMEC	1	.	175711800	175712000	255,0,0
chr2	178937600	178938000	HMEC	1	.	178937600	178938000	255,0,0
chr2	182521400	182521600	HMEC	1	.	182521400	182521600	255,0,0
chr2	186299000	186299200	HMEC	1	.	186299000	186299200	255,0,0
chr2	200325400	200325600	HMEC	1	.	200325400	200325600	255,0,0
chr2	200524000	200524200	HMEC	1	.	200524000	200524200	255,0,0
chr2	201450600	201451000	HMEC	1	.	201450600	201451000	255,0,0
chr2	202098200	202098600	HMEC	1	.	202098200	202098600	255,0,0
chr2	202900800	202901000	HMEC	1	.	202900800	202901000	255,0,0
chr2	208546200	208546400	HMEC	1	.	208546200	208546400	255,0,0
chr2	211089600	211090200	HMEC	1	.	211089600	211090200	255,0,0
chr2	211342000	211342200	HMEC	1	.	211342000	211342200	255,0,0
chr2	211342400	211342600	HMEC	1	.	211342400	211342600	255,0,0
chr2	213403600	213403800	HMEC	1	.	213403600	213403800	255,0,0
chr2	214015600	214015800	HMEC	1	.	214015600	214015800	255,0,0
chr2	219724400	219724600	HMEC	1	.	219724400	219724600	255,0,0
chr2	220107800	220108200	HMEC	1	.	220107800	220108200	255,0,0
chr2	220306800	220307200	HMEC	1	.	220306800	220307200	255,0,0
chr2	220313000	220313200	HMEC	1	.	220313000	220313200	255,0,0
chr2	220313800	220314000	HMEC	1	.	220313800	220314000	255,0,0
chr2	220432800	220433000	HMEC	1	.	220432800	220433000	255,0,0
chr2	220492200	220492800	HMEC	1	.	220492200	220492800	255,0,0
chr2	224903000	224904400	HMEC	1	.	224903000	224904400	255,0,0
chr2	226447000	226447200	HMEC	1	.	226447000	226447200	255,0,0
chr2	228582600	228582800	HMEC	1	.	228582600	228582800	255,0,0
chr2	230135800	230136000	HMEC	1	.	230135800	230136000	255,0,0
chr2	231276400	231277000	HMEC	1	.	231276400	231277000	255,0,0
chr2	232120800	232121000	HMEC	1	.	232120800	232121000	255,0,0
chr2	232260400	232260600	HMEC	1	.	232260400	232260600	255,0,0
chr2	232263200	232263400	HMEC	1	.	232263200	232263400	255,0,0
chr2	232276800	232277200	HMEC	1	.	232276800	232277200	255,0,0
chr2	233740800	233741000	HMEC	1	.	233740800	233741000	255,0,0
chr2	233741200	233741400	HMEC	1	.	233741200	233741400	255,0,0
chr2	235402400	235402600	HMEC	1	.	235402400	235402600	255,0,0
chr2	236506400	236506600	HMEC	1	.	236506400	236506600	255,0,0
chr2	236578200	236579200	HMEC	1	.	236578200	236579200	255,0,0
chr2	236579400	236579600	HMEC	1	.	236579400	236579600	255,0,0
chr2	237087600	237088000	HMEC	1	.	237087600	237088000	255,0,0
chr2	237415800	237416400	HMEC	1	.	237415800	237416400	255,0,0
chr2	238395600	238396200	HMEC	1	.	238395600	238396200	255,0,0
chr2	238768200	238768600	HMEC	1	.	238768200	238768600	255,0,0
chr2	239067600	239068000	HMEC	1	.	239067600	239068000	255,0,0
chr2	239542200	239542400	HMEC	1	.	239542200	239542400	255,0,0
chr2	240007800	240008000	HMEC	1	.	240007800	240008000	255,0,0
chr2	240046400	240046600	HMEC	1	.	240046400	240046600	255,0,0
chr2	240449200	240449400	HMEC	1	.	240449200	240449400	255,0,0
chr2	240566400	240566600	HMEC	1	.	240566400	240566600	255,0,0
chr2	240738000	240738200	HMEC	1	.	240738000	240738200	255,0,0
chr2	240981600	240981800	HMEC	1	.	240981600	240981800	255,0,0
chr2	241392600	241393000	HMEC	1	.	241392600	241393000	255,0,0
chr2	242519400	242519600	HMEC	1	.	242519400	242519600	255,0,0
chr2	242789000	242789400	HMEC	1	.	242789000	242789400	255,0,0
chr2	242789600	242790800	HMEC	1	.	242789600	242790800	255,0,0
chr2	242950800	242951000	HMEC	1	.	242950800	242951000	255,0,0
chr2	242989000	242989600	HMEC	1	.	242989000	242989600	255,0,0
chr20	644800	645000	HMEC	1	.	644800	645000	255,0,0
chr20	708800	709000	HMEC	1	.	708800	709000	255,0,0
chr20	822000	822400	HMEC	1	.	822000	822400	255,0,0
chr20	1166000	1166200	HMEC	1	.	1166000	1166200	255,0,0
chr20	1876800	1877000	HMEC	1	.	1876800	1877000	255,0,0
chr20	3052800	3053000	HMEC	1	.	3052800	3053000	255,0,0
chr20	3713200	3713400	HMEC	1	.	3713200	3713400	255,0,0
chr20	4229400	4229600	HMEC	1	.	4229400	4229600	255,0,0
chr20	6750000	6750200	HMEC	1	.	6750000	6750200	255,0,0
chr20	9819400	9819800	HMEC	1	.	9819400	9819800	255,0,0
chr20	12989600	12990000	HMEC	1	.	12989600	12990000	255,0,0
chr20	12990200	12990400	HMEC	1	.	12990200	12990400	255,0,0
chr20	14315800	14316400	HMEC	1	.	14315800	14316400	255,0,0
chr20	14316600	14318200	HMEC	1	.	14316600	14318200	255,0,0
chr20	17950600	17950800	HMEC	1	.	17950600	17950800	255,0,0
chr20	18037200	18038600	HMEC	1	.	18037200	18038600	255,0,0
chr20	18485200	18485600	HMEC	1	.	18485200	18485600	255,0,0
chr20	19193000	19193200	HMEC	1	.	19193000	19193200	255,0,0
chr20	21106200	21106400	HMEC	1	.	21106200	21106400	255,0,0
chr20	21486600	21487000	HMEC	1	.	21486600	21487000	255,0,0
chr20	22564600	22564800	HMEC	1	.	22564600	22564800	255,0,0
chr20	23030600	23031000	HMEC	1	.	23030600	23031000	255,0,0
chr20	24450200	24451400	HMEC	1	.	24450200	24451400	255,0,0
chr20	24451800	24452000	HMEC	1	.	24451800	24452000	255,0,0
chr20	25230800	25231000	HMEC	1	.	25230800	25231000	255,0,0
chr20	25834800	25835000	HMEC	1	.	25834800	25835000	255,0,0
chr20	29535000	29535200	HMEC	1	.	29535000	29535200	255,0,0
chr20	30309400	30309600	HMEC	1	.	30309400	30309600	255,0,0
chr20	32308400	32308600	HMEC	1	.	32308400	32308600	255,0,0
chr20	34022000	34022400	HMEC	1	.	34022000	34022400	255,0,0
chr20	34680200	34681200	HMEC	1	.	34680200	34681200	255,0,0
chr20	36531200	36531600	HMEC	1	.	36531200	36531600	255,0,0
chr20	36572400	36572600	HMEC	1	.	36572400	36572600	255,0,0
chr20	42788400	42788800	HMEC	1	.	42788400	42788800	255,0,0
chr20	43438800	43439200	HMEC	1	.	43438800	43439200	255,0,0
chr20	44746800	44747200	HMEC	1	.	44746800	44747200	255,0,0
chr20	45142000	45142200	HMEC	1	.	45142000	45142200	255,0,0
chr20	47896000	47896400	HMEC	1	.	47896000	47896400	255,0,0
chr20	49457200	49457400	HMEC	1	.	49457200	49457400	255,0,0
chr20	49621000	49621200	HMEC	1	.	49621000	49621200	255,0,0
chr20	49626200	49626400	HMEC	1	.	49626200	49626400	255,0,0
chr20	51589000	51590400	HMEC	1	.	51589000	51590400	255,0,0
chr20	56780800	56781000	HMEC	1	.	56780800	56781000	255,0,0
chr20	56812000	56812200	HMEC	1	.	56812000	56812200	255,0,0
chr20	57225000	57225400	HMEC	1	.	57225000	57225400	255,0,0
chr20	58508600	58509200	HMEC	1	.	58508600	58509200	255,0,0
chr20	58662600	58662800	HMEC	1	.	58662600	58662800	255,0,0
chr20	59827000	59829000	HMEC	1	.	59827000	59829000	255,0,0
chr20	59864800	59865000	HMEC	1	.	59864800	59865000	255,0,0
chr20	60495000	60495400	HMEC	1	.	60495000	60495400	255,0,0
chr20	60518200	60518400	HMEC	1	.	60518200	60518400	255,0,0
chr20	60518600	60520200	HMEC	1	.	60518600	60520200	255,0,0
chr20	60521000	60521200	HMEC	1	.	60521000	60521200	255,0,0
chr20	60521600	60522200	HMEC	1	.	60521600	60522200	255,0,0
chr20	60522400	60522600	HMEC	1	.	60522400	60522600	255,0,0
chr20	60546200	60546600	HMEC	1	.	60546200	60546600	255,0,0
chr20	60948600	60948800	HMEC	1	.	60948600	60948800	255,0,0
chr20	61315200	61315400	HMEC	1	.	61315200	61315400	255,0,0
chr20	61788200	61788600	HMEC	1	.	61788200	61788600	255,0,0
chr20	62328000	62328600	HMEC	1	.	62328000	62328600	255,0,0
chr20	62421600	62421800	HMEC	1	.	62421600	62421800	255,0,0
chr20	62461800	62462000	HMEC	1	.	62461800	62462000	255,0,0
chr20	62718600	62719000	HMEC	1	.	62718600	62719000	255,0,0
chr20	62959000	62959200	HMEC	1	.	62959000	62959200	255,0,0
chr21	9437600	9437800	HMEC	1	.	9437600	9437800	255,0,0
chr21	9438800	9439000	HMEC	1	.	9438800	9439000	255,0,0
chr21	9484000	9484200	HMEC	1	.	9484000	9484200	255,0,0
chr21	10990200	10990600	HMEC	1	.	10990200	10990600	255,0,0
chr21	15096200	15096400	HMEC	1	.	15096200	15096400	255,0,0
chr21	15134800	15135200	HMEC	1	.	15134800	15135200	255,0,0
chr21	15197800	15198000	HMEC	1	.	15197800	15198000	255,0,0
chr21	15588400	15589000	HMEC	1	.	15588400	15589000	255,0,0
chr21	17909200	17909800	HMEC	1	.	17909200	17909800	255,0,0
chr21	32716000	32716600	HMEC	1	.	32716000	32716600	255,0,0
chr21	33941600	33942200	HMEC	1	.	33941600	33942200	255,0,0
chr21	34144400	34145000	HMEC	1	.	34144400	34145000	255,0,0
chr21	35574200	35574400	HMEC	1	.	35574200	35574400	255,0,0
chr21	36256000	36256800	HMEC	1	.	36256000	36256800	255,0,0
chr21	36257000	36257600	HMEC	1	.	36257000	36257600	255,0,0
chr21	37502400	37502800	HMEC	1	.	37502400	37502800	255,0,0
chr21	38378800	38379000	HMEC	1	.	38378800	38379000	255,0,0
chr21	39629000	39629800	HMEC	1	.	39629000	39629800	255,0,0
chr21	42218400	42219200	HMEC	1	.	42218400	42219200	255,0,0
chr21	43298600	43298800	HMEC	1	.	43298600	43298800	255,0,0
chr21	43639600	43639800	HMEC	1	.	43639600	43639800	255,0,0
chr21	44007600	44010400	HMEC	1	.	44007600	44010400	255,0,0
chr21	44073800	44074200	HMEC	1	.	44073800	44074200	255,0,0
chr21	45078200	45078400	HMEC	1	.	45078200	45078400	255,0,0
chr21	45078800	45079000	HMEC	1	.	45078800	45079000	255,0,0
chr21	45584200	45584400	HMEC	1	.	45584200	45584400	255,0,0
chr21	45845200	45845600	HMEC	1	.	45845200	45845600	255,0,0
chr21	46765800	46766000	HMEC	1	.	46765800	46766000	255,0,0
chr21	46800200	46800400	HMEC	1	.	46800200	46800400	255,0,0
chr21	47053200	47054400	HMEC	1	.	47053200	47054400	255,0,0
chr21	47165800	47166800	HMEC	1	.	47165800	47166800	255,0,0
chr21	47343800	47344200	HMEC	1	.	47343800	47344200	255,0,0
chr21	47344400	47345000	HMEC	1	.	47344400	47345000	255,0,0
chr21	47549200	47549400	HMEC	1	.	47549200	47549400	255,0,0
chr21	47804000	47804200	HMEC	1	.	47804000	47804200	255,0,0
chr21	47823200	47823400	HMEC	1	.	47823200	47823400	255,0,0
chr21	47823800	47824000	HMEC	1	.	47823800	47824000	255,0,0
chr21	48087400	48088200	HMEC	1	.	48087400	48088200	255,0,0
chr22	16404400	16404600	HMEC	1	.	16404400	16404600	255,0,0
chr22	16867800	16868000	HMEC	1	.	16867800	16868000	255,0,0
chr22	17090600	17091200	HMEC	1	.	17090600	17091200	255,0,0
chr22	17627400	17627800	HMEC	1	.	17627400	17627800	255,0,0
chr22	17628000	17628600	HMEC	1	.	17628000	17628600	255,0,0
chr22	18668400	18669000	HMEC	1	.	18668400	18669000	255,0,0
chr22	18737000	18737800	HMEC	1	.	18737000	18737800	255,0,0
chr22	18821000	18821200	HMEC	1	.	18821000	18821200	255,0,0
chr22	18833800	18834000	HMEC	1	.	18833800	18834000	255,0,0
chr22	18860200	18861200	HMEC	1	.	18860200	18861200	255,0,0
chr22	18923400	18923800	HMEC	1	.	18923400	18923800	255,0,0
chr22	18958000	18958600	HMEC	1	.	18958000	18958600	255,0,0
chr22	19017400	19017600	HMEC	1	.	19017400	19017600	255,0,0
chr22	19753400	19753800	HMEC	1	.	19753400	19753800	255,0,0
chr22	19754200	19754400	HMEC	1	.	19754200	19754400	255,0,0
chr22	19754600	19755000	HMEC	1	.	19754600	19755000	255,0,0
chr22	20342000	20342800	HMEC	1	.	20342000	20342800	255,0,0
chr22	20378000	20378200	HMEC	1	.	20378000	20378200	255,0,0
chr22	20378400	20379200	HMEC	1	.	20378400	20379200	255,0,0
chr22	20379400	20380000	HMEC	1	.	20379400	20380000	255,0,0
chr22	20427000	20428600	HMEC	1	.	20427000	20428600	255,0,0
chr22	20459800	20460000	HMEC	1	.	20459800	20460000	255,0,0
chr22	20460400	20461400	HMEC	1	.	20460400	20461400	255,0,0
chr22	20484000	20484800	HMEC	1	.	20484000	20484800	255,0,0
chr22	20639800	20641000	HMEC	1	.	20639800	20641000	255,0,0
chr22	20709200	20710400	HMEC	1	.	20709200	20710400	255,0,0
chr22	20710600	20711800	HMEC	1	.	20710600	20711800	255,0,0
chr22	20712200	20712600	HMEC	1	.	20712200	20712600	255,0,0
chr22	20712800	20713000	HMEC	1	.	20712800	20713000	255,0,0
chr22	20713200	20713400	HMEC	1	.	20713200	20713400	255,0,0
chr22	20713600	20713800	HMEC	1	.	20713600	20713800	255,0,0
chr22	20714000	20715400	HMEC	1	.	20714000	20715400	255,0,0
chr22	20715600	20715800	HMEC	1	.	20715600	20715800	255,0,0
chr22	20716200	20716600	HMEC	1	.	20716200	20716600	255,0,0
chr22	20779800	20780400	HMEC	1	.	20779800	20780400	255,0,0
chr22	21022200	21022600	HMEC	1	.	21022200	21022600	255,0,0
chr22	21057800	21058200	HMEC	1	.	21057800	21058200	255,0,0
chr22	21058400	21058600	HMEC	1	.	21058400	21058600	255,0,0
chr22	21273400	21273800	HMEC	1	.	21273400	21273800	255,0,0
chr22	21482400	21482600	HMEC	1	.	21482400	21482600	255,0,0
chr22	21496600	21496800	HMEC	1	.	21496600	21496800	255,0,0
chr22	21537600	21538800	HMEC	1	.	21537600	21538800	255,0,0
chr22	21622200	21622400	HMEC	1	.	21622200	21622400	255,0,0
chr22	21636600	21636800	HMEC	1	.	21636600	21636800	255,0,0
chr22	21663000	21663400	HMEC	1	.	21663000	21663400	255,0,0
chr22	21663600	21663800	HMEC	1	.	21663600	21663800	255,0,0
chr22	21715200	21715400	HMEC	1	.	21715200	21715400	255,0,0
chr22	21738000	21738800	HMEC	1	.	21738000	21738800	255,0,0
chr22	21739200	21740200	HMEC	1	.	21739200	21740200	255,0,0
chr22	21771000	21772400	HMEC	1	.	21771000	21772400	255,0,0
chr22	21821800	21822000	HMEC	1	.	21821800	21822000	255,0,0
chr22	21822400	21822800	HMEC	1	.	21822400	21822800	255,0,0
chr22	21823400	21823600	HMEC	1	.	21823400	21823600	255,0,0
chr22	21871000	21872600	HMEC	1	.	21871000	21872600	255,0,0
chr22	21903400	21904200	HMEC	1	.	21903400	21904200	255,0,0
chr22	21904400	21905400	HMEC	1	.	21904400	21905400	255,0,0
chr22	22311600	22311800	HMEC	1	.	22311600	22311800	255,0,0
chr22	22469200	22469600	HMEC	1	.	22469200	22469600	255,0,0
chr22	22987000	22987200	HMEC	1	.	22987000	22987200	255,0,0
chr22	24309000	24309200	HMEC	1	.	24309000	24309200	255,0,0
chr22	24316000	24316200	HMEC	1	.	24316000	24316200	255,0,0
chr22	24316400	24316600	HMEC	1	.	24316400	24316600	255,0,0
chr22	24647400	24647600	HMEC	1	.	24647400	24647600	255,0,0
chr22	25055200	25055400	HMEC	1	.	25055200	25055400	255,0,0
chr22	27834400	27834600	HMEC	1	.	27834400	27834600	255,0,0
chr22	28010400	28010600	HMEC	1	.	28010400	28010600	255,0,0
chr22	28195800	28196000	HMEC	1	.	28195800	28196000	255,0,0
chr22	29280600	29280800	HMEC	1	.	29280600	29280800	255,0,0
chr22	29467600	29467800	HMEC	1	.	29467600	29467800	255,0,0
chr22	30642400	30642800	HMEC	1	.	30642400	30642800	255,0,0
chr22	30794200	30794400	HMEC	1	.	30794200	30794400	255,0,0
chr22	30951400	30951600	HMEC	1	.	30951400	30951600	255,0,0
chr22	31218400	31218800	HMEC	1	.	31218400	31218800	255,0,0
chr22	31644400	31645200	HMEC	1	.	31644400	31645200	255,0,0
chr22	32366400	32366800	HMEC	1	.	32366400	32366800	255,0,0
chr22	33197400	33199200	HMEC	1	.	33197400	33199200	255,0,0
chr22	35936400	35936800	HMEC	1	.	35936400	35936800	255,0,0
chr22	36044400	36044600	HMEC	1	.	36044400	36044600	255,0,0
chr22	36960400	36960800	HMEC	1	.	36960400	36960800	255,0,0
chr22	37578400	37578600	HMEC	1	.	37578400	37578600	255,0,0
chr22	37816000	37816200	HMEC	1	.	37816000	37816200	255,0,0
chr22	38201600	38201800	HMEC	1	.	38201600	38201800	255,0,0
chr22	38485200	38485600	HMEC	1	.	38485200	38485600	255,0,0
chr22	38823000	38823200	HMEC	1	.	38823000	38823200	255,0,0
chr22	39437200	39437400	HMEC	1	.	39437200	39437400	255,0,0
chr22	39473400	39473800	HMEC	1	.	39473400	39473800	255,0,0
chr22	39714000	39714200	HMEC	1	.	39714000	39714200	255,0,0
chr22	39953800	39954000	HMEC	1	.	39953800	39954000	255,0,0
chr22	40390800	40392000	HMEC	1	.	40390800	40392000	255,0,0
chr22	41460000	41460200	HMEC	1	.	41460000	41460200	255,0,0
chr22	42765000	42765200	HMEC	1	.	42765000	42765200	255,0,0
chr22	44258200	44258400	HMEC	1	.	44258200	44258400	255,0,0
chr22	44727200	44727600	HMEC	1	.	44727200	44727600	255,0,0
chr22	45148600	45149000	HMEC	1	.	45148600	45149000	255,0,0
chr22	45898600	45899400	HMEC	1	.	45898600	45899400	255,0,0
chr22	46372000	46372200	HMEC	1	.	46372000	46372200	255,0,0
chr22	46373000	46373200	HMEC	1	.	46373000	46373200	255,0,0
chr22	46478000	46478200	HMEC	1	.	46478000	46478200	255,0,0
chr22	46932600	46934800	HMEC	1	.	46932600	46934800	255,0,0
chr22	47134400	47134600	HMEC	1	.	47134400	47134600	255,0,0
chr22	47609000	47609200	HMEC	1	.	47609000	47609200	255,0,0
chr22	48885200	48885400	HMEC	1	.	48885200	48885400	255,0,0
chr22	48971600	48972200	HMEC	1	.	48971600	48972200	255,0,0
chr22	49146600	49146800	HMEC	1	.	49146600	49146800	255,0,0
chr22	50608200	50608800	HMEC	1	.	50608200	50608800	255,0,0
chr22	50616400	50616600	HMEC	1	.	50616400	50616600	255,0,0
chr22	50623400	50623600	HMEC	1	.	50623400	50623600	255,0,0
chr22	50919800	50920400	HMEC	1	.	50919800	50920400	255,0,0
chr22	51042800	51043000	HMEC	1	.	51042800	51043000	255,0,0
chr22	51135800	51136200	HMEC	1	.	51135800	51136200	255,0,0
chr22	51169200	51169400	HMEC	1	.	51169200	51169400	255,0,0
chr22	51169600	51169800	HMEC	1	.	51169600	51169800	255,0,0
chr3	9289600	9291400	HMEC	1	.	9289600	9291400	255,0,0
chr3	9642400	9642600	HMEC	1	.	9642400	9642600	255,0,0
chr3	9989400	9989600	HMEC	1	.	9989400	9989600	255,0,0
chr3	10547200	10547400	HMEC	1	.	10547200	10547400	255,0,0
chr3	10857800	10858200	HMEC	1	.	10857800	10858200	255,0,0
chr3	11529800	11530000	HMEC	1	.	11529800	11530000	255,0,0
chr3	12586800	12587000	HMEC	1	.	12586800	12587000	255,0,0
chr3	13324400	13324800	HMEC	1	.	13324400	13324800	255,0,0
chr3	13920000	13922000	HMEC	1	.	13920000	13922000	255,0,0
chr3	13936600	13936800	HMEC	1	.	13936600	13936800	255,0,0
chr3	13937200	13937600	HMEC	1	.	13937200	13937600	255,0,0
chr3	14615600	14615800	HMEC	1	.	14615600	14615800	255,0,0
chr3	18467000	18467200	HMEC	1	.	18467000	18467200	255,0,0
chr3	21791600	21792600	HMEC	1	.	21791600	21792600	255,0,0
chr3	27754000	27754800	HMEC	1	.	27754000	27754800	255,0,0
chr3	33686800	33687000	HMEC	1	.	33686800	33687000	255,0,0
chr3	36421800	36423000	HMEC	1	.	36421800	36423000	255,0,0
chr3	37902000	37902200	HMEC	1	.	37902000	37902200	255,0,0
chr3	38070600	38071400	HMEC	1	.	38070600	38071400	255,0,0
chr3	38496400	38496600	HMEC	1	.	38496400	38496600	255,0,0
chr3	38496800	38497000	HMEC	1	.	38496800	38497000	255,0,0
chr3	40428800	40429000	HMEC	1	.	40428800	40429000	255,0,0
chr3	42543800	42544400	HMEC	1	.	42543800	42544400	255,0,0
chr3	42977800	42978000	HMEC	1	.	42977800	42978000	255,0,0
chr3	44038400	44038800	HMEC	1	.	44038400	44038800	255,0,0
chr3	44063400	44063600	HMEC	1	.	44063400	44063600	255,0,0
chr3	45186600	45188000	HMEC	1	.	45186600	45188000	255,0,0
chr3	45729600	45730200	HMEC	1	.	45729600	45730200	255,0,0
chr3	48632000	48632800	HMEC	1	.	48632000	48632800	255,0,0
chr3	48677600	48677800	HMEC	1	.	48677600	48677800	255,0,0
chr3	48700200	48700400	HMEC	1	.	48700200	48700400	255,0,0
chr3	49170800	49171000	HMEC	1	.	49170800	49171000	255,0,0
chr3	50540800	50541000	HMEC	1	.	50540800	50541000	255,0,0
chr3	50712600	50712800	HMEC	1	.	50712600	50712800	255,0,0
chr3	52088200	52088400	HMEC	1	.	52088200	52088400	255,0,0
chr3	53528200	53528600	HMEC	1	.	53528200	53528600	255,0,0
chr3	54156200	54156600	HMEC	1	.	54156200	54156600	255,0,0
chr3	55504200	55504400	HMEC	1	.	55504200	55504400	255,0,0
chr3	55515200	55515600	HMEC	1	.	55515200	55515600	255,0,0
chr3	57198400	57199400	HMEC	1	.	57198400	57199400	255,0,0
chr3	64253200	64253800	HMEC	1	.	64253200	64253800	255,0,0
chr3	64430800	64431200	HMEC	1	.	64430800	64431200	255,0,0
chr3	69590200	69592200	HMEC	1	.	69590200	69592200	255,0,0
chr3	71802800	71803000	HMEC	1	.	71802800	71803000	255,0,0
chr3	71803200	71803400	HMEC	1	.	71803200	71803400	255,0,0
chr3	72788000	72788400	HMEC	1	.	72788000	72788400	255,0,0
chr3	72937200	72937600	HMEC	1	.	72937200	72937600	255,0,0
chr3	73673200	73674400	HMEC	1	.	73673200	73674400	255,0,0
chr3	74663200	74664000	HMEC	1	.	74663200	74664000	255,0,0
chr3	75629000	75629200	HMEC	1	.	75629000	75629200	255,0,0
chr3	77147200	77147400	HMEC	1	.	77147200	77147400	255,0,0
chr3	89163600	89163800	HMEC	1	.	89163600	89163800	255,0,0
chr3	98700000	98700200	HMEC	1	.	98700000	98700200	255,0,0
chr3	101546600	101547000	HMEC	1	.	101546600	101547000	255,0,0
chr3	111717800	111718600	HMEC	1	.	111717800	111718600	255,0,0
chr3	111805200	111805600	HMEC	1	.	111805200	111805600	255,0,0
chr3	111904400	111904600	HMEC	1	.	111904400	111904600	255,0,0
chr3	112012600	112013000	HMEC	1	.	112012600	112013000	255,0,0
chr3	112281400	112281600	HMEC	1	.	112281400	112281600	255,0,0
chr3	112930200	112931600	HMEC	1	.	112930200	112931600	255,0,0
chr3	113160400	113160600	HMEC	1	.	113160400	113160600	255,0,0
chr3	114069800	114070000	HMEC	1	.	114069800	114070000	255,0,0
chr3	114173600	114173800	HMEC	1	.	114173600	114173800	255,0,0
chr3	117716200	117716400	HMEC	1	.	117716200	117716400	255,0,0
chr3	119421800	119422000	HMEC	1	.	119421800	119422000	255,0,0
chr3	119810400	119810600	HMEC	1	.	119810400	119810600	255,0,0
chr3	120003800	120004000	HMEC	1	.	120003800	120004000	255,0,0
chr3	122746400	122746600	HMEC	1	.	122746400	122746600	255,0,0
chr3	123602600	123603400	HMEC	1	.	123602600	123603400	255,0,0
chr3	124931400	124931600	HMEC	1	.	124931400	124931600	255,0,0
chr3	127266800	127267000	HMEC	1	.	127266800	127267000	255,0,0
chr3	128712800	128713000	HMEC	1	.	128712800	128713000	255,0,0
chr3	129147400	129147600	HMEC	1	.	129147400	129147600	255,0,0
chr3	129512800	129513200	HMEC	1	.	129512800	129513200	255,0,0
chr3	129721400	129722000	HMEC	1	.	129721400	129722000	255,0,0
chr3	138048200	138048400	HMEC	1	.	138048200	138048400	255,0,0
chr3	138153600	138153800	HMEC	1	.	138153600	138153800	255,0,0
chr3	138647800	138648000	HMEC	1	.	138647800	138648000	255,0,0
chr3	139258400	139258800	HMEC	1	.	139258400	139258800	255,0,0
chr3	142607200	142607400	HMEC	1	.	142607200	142607400	255,0,0
chr3	142607600	142608200	HMEC	1	.	142607600	142608200	255,0,0
chr3	150129000	150129400	HMEC	1	.	150129000	150129400	255,0,0
chr3	150130200	150130400	HMEC	1	.	150130200	150130400	255,0,0
chr3	151033400	151034600	HMEC	1	.	151033400	151034600	255,0,0
chr3	159483800	159484000	HMEC	1	.	159483800	159484000	255,0,0
chr3	159770600	159770800	HMEC	1	.	159770600	159770800	255,0,0
chr3	167098000	167098200	HMEC	1	.	167098000	167098200	255,0,0
chr3	168867200	168867400	HMEC	1	.	168867200	168867400	255,0,0
chr3	172241000	172241200	HMEC	1	.	172241000	172241200	255,0,0
chr3	180209000	180209200	HMEC	1	.	180209000	180209200	255,0,0
chr3	180209400	180209600	HMEC	1	.	180209400	180209600	255,0,0
chr3	182880200	182880800	HMEC	1	.	182880200	182880800	255,0,0
chr3	184243200	184243400	HMEC	1	.	184243200	184243400	255,0,0
chr3	186917400	186917600	HMEC	1	.	186917400	186917600	255,0,0
chr3	188665400	188665600	HMEC	1	.	188665400	188665600	255,0,0
chr3	189507400	189509400	HMEC	1	.	189507400	189509400	255,0,0
chr3	190580400	190581000	HMEC	1	.	190580400	190581000	255,0,0
chr3	191581000	191581200	HMEC	1	.	191581000	191581200	255,0,0
chr3	193922000	193922400	HMEC	1	.	193922000	193922400	255,0,0
chr3	195346000	195346200	HMEC	1	.	195346000	195346200	255,0,0
chr3	195361800	195362000	HMEC	1	.	195361800	195362000	255,0,0
chr3	195452200	195452600	HMEC	1	.	195452200	195452600	255,0,0
chr3	197381600	197381800	HMEC	1	.	197381600	197381800	255,0,0
chr3	197830400	197830800	HMEC	1	.	197830400	197830800	255,0,0
chr3	197831800	197832600	HMEC	1	.	197831800	197832600	255,0,0
chr4	298800	299400	HMEC	1	.	298800	299400	255,0,0
chr4	569800	570200	HMEC	1	.	569800	570200	255,0,0
chr4	738600	741400	HMEC	1	.	738600	741400	255,0,0
chr4	752600	753600	HMEC	1	.	752600	753600	255,0,0
chr4	820000	820400	HMEC	1	.	820000	820400	255,0,0
chr4	1107200	1107600	HMEC	1	.	1107200	1107600	255,0,0
chr4	1138000	1138600	HMEC	1	.	1138000	1138600	255,0,0
chr4	1139000	1139800	HMEC	1	.	1139000	1139800	255,0,0
chr4	2366400	2366600	HMEC	1	.	2366400	2366600	255,0,0
chr4	2366800	2367000	HMEC	1	.	2366800	2367000	255,0,0
chr4	3511000	3511400	HMEC	1	.	3511000	3511400	255,0,0
chr4	3565600	3566200	HMEC	1	.	3565600	3566200	255,0,0
chr4	3644000	3644200	HMEC	1	.	3644000	3644200	255,0,0
chr4	3748200	3748400	HMEC	1	.	3748200	3748400	255,0,0
chr4	3767600	3768600	HMEC	1	.	3767600	3768600	255,0,0
chr4	3769200	3769600	HMEC	1	.	3769200	3769600	255,0,0
chr4	4119800	4120000	HMEC	1	.	4119800	4120000	255,0,0
chr4	4388400	4389600	HMEC	1	.	4388400	4389600	255,0,0
chr4	7056400	7056600	HMEC	1	.	7056400	7056600	255,0,0
chr4	8201400	8201600	HMEC	1	.	8201400	8201600	255,0,0
chr4	9002600	9003000	HMEC	1	.	9002600	9003000	255,0,0
chr4	9154000	9154400	HMEC	1	.	9154000	9154400	255,0,0
chr4	9534200	9534400	HMEC	1	.	9534200	9534400	255,0,0
chr4	10022600	10022800	HMEC	1	.	10022600	10022800	255,0,0
[truncated: 1,043 more rows]
