# Supplementary material for: Genome-wide prediction of cis-regulatory regions using supervised deep learning methods
Source: BMC Bioinformatics. 2018 May 31;19:202. doi: 10.1186/s12859-018-2187-1 (PMC5984344; doi:10.1186/s12859-018-2187-1)
Supplement: Supplementary file 2 — Genome-wide predictions of cis-regulatory regions for all six cell types. (ZIP 20400 kb) [file 12859_2018_2187_MOESM2_ESM.zip › additional_file2/A-P_Whole_Genome_HUVEC_Specific.bed]

chr1	935400	936000	HUVEC	1	.	935400	936000	255,0,0
chr1	976200	976400	HUVEC	1	.	976200	976400	255,0,0
chr1	1229200	1229400	HUVEC	1	.	1229200	1229400	255,0,0
chr1	1475600	1475800	HUVEC	1	.	1475600	1475800	255,0,0
chr1	1476000	1476200	HUVEC	1	.	1476000	1476200	255,0,0
chr1	3447600	3448000	HUVEC	1	.	3447600	3448000	255,0,0
chr1	6545200	6545600	HUVEC	1	.	6545200	6545600	255,0,0
chr1	28919000	28919200	HUVEC	1	.	28919000	28919200	255,0,0
chr1	33438600	33438800	HUVEC	1	.	33438600	33438800	255,0,0
chr1	41847600	41848400	HUVEC	1	.	41847600	41848400	255,0,0
chr1	43766600	43767200	HUVEC	1	.	43766600	43767200	255,0,0
chr1	47691200	47691600	HUVEC	1	.	47691200	47691600	255,0,0
chr1	76081200	76081800	HUVEC	1	.	76081200	76081800	255,0,0
chr1	78473200	78473600	HUVEC	1	.	78473200	78473600	255,0,0
chr1	78474200	78474600	HUVEC	1	.	78474200	78474600	255,0,0
chr1	79471400	79472400	HUVEC	1	.	79471400	79472400	255,0,0
chr1	84610000	84611000	HUVEC	1	.	84610000	84611000	255,0,0
chr1	84611200	84611400	HUVEC	1	.	84611200	84611400	255,0,0
chr1	86048800	86049400	HUVEC	1	.	86048800	86049400	255,0,0
chr1	100111800	100113200	HUVEC	1	.	100111800	100113200	255,0,0
chr1	101005200	101005400	HUVEC	1	.	101005200	101005400	255,0,0
chr1	110282600	110283000	HUVEC	1	.	110282600	110283000	255,0,0
chr1	147013200	147013600	HUVEC	1	.	147013200	147013600	255,0,0
chr1	147752800	147753000	HUVEC	1	.	147752800	147753000	255,0,0
chr1	151118000	151118200	HUVEC	1	.	151118000	151118200	255,0,0
chr1	153581000	153581400	HUVEC	1	.	153581000	153581400	255,0,0
chr1	154473200	154474800	HUVEC	1	.	154473200	154474800	255,0,0
chr1	156050800	156051400	HUVEC	1	.	156050800	156051400	255,0,0
chr1	161509800	161510000	HUVEC	1	.	161509800	161510000	255,0,0
chr1	161591200	161591400	HUVEC	1	.	161591200	161591400	255,0,0
chr1	163039200	163039400	HUVEC	1	.	163039200	163039400	255,0,0
chr1	163171200	163172400	HUVEC	1	.	163171200	163172400	255,0,0
chr1	167684800	167685600	HUVEC	1	.	167684800	167685600	255,0,0
chr1	173173200	173174400	HUVEC	1	.	173173200	173174400	255,0,0
chr1	173175800	173176000	HUVEC	1	.	173175800	173176000	255,0,0
chr1	196577600	196578000	HUVEC	1	.	196577600	196578000	255,0,0
chr1	204476400	204476600	HUVEC	1	.	204476400	204476600	255,0,0
chr1	208132600	208132800	HUVEC	1	.	208132600	208132800	255,0,0
chr1	214161800	214162600	HUVEC	1	.	214161800	214162600	255,0,0
chr1	227502200	227502400	HUVEC	1	.	227502200	227502400	255,0,0
chr1	236849800	236850000	HUVEC	1	.	236849800	236850000	255,0,0
chr1	241587600	241587800	HUVEC	1	.	241587600	241587800	255,0,0
chr10	735000	735200	HUVEC	1	.	735000	735200	255,0,0
chr10	735400	735600	HUVEC	1	.	735400	735600	255,0,0
chr10	4719400	4720400	HUVEC	1	.	4719400	4720400	255,0,0
chr10	5136600	5136800	HUVEC	1	.	5136600	5136800	255,0,0
chr10	13571200	13571400	HUVEC	1	.	13571200	13571400	255,0,0
chr10	14645200	14645400	HUVEC	1	.	14645200	14645400	255,0,0
chr10	19222000	19222200	HUVEC	1	.	19222000	19222200	255,0,0
chr10	21807800	21808000	HUVEC	1	.	21807800	21808000	255,0,0
chr10	28287400	28288000	HUVEC	1	.	28287400	28288000	255,0,0
chr10	65026000	65026200	HUVEC	1	.	65026000	65026200	255,0,0
chr10	74020800	74021000	HUVEC	1	.	74020800	74021000	255,0,0
chr10	83634400	83634600	HUVEC	1	.	83634400	83634600	255,0,0
chr10	90734800	90735000	HUVEC	1	.	90734800	90735000	255,0,0
chr10	91061600	91061800	HUVEC	1	.	91061600	91061800	255,0,0
chr10	92678400	92679600	HUVEC	1	.	92678400	92679600	255,0,0
chr10	92679800	92680800	HUVEC	1	.	92679800	92680800	255,0,0
chr10	94590800	94591200	HUVEC	1	.	94590800	94591200	255,0,0
chr10	94591400	94592000	HUVEC	1	.	94591400	94592000	255,0,0
chr10	123923200	123923400	HUVEC	1	.	123923200	123923400	255,0,0
chr10	131762400	131762600	HUVEC	1	.	131762400	131762600	255,0,0
chr10	134756000	134756200	HUVEC	1	.	134756000	134756200	255,0,0
chr11	504400	504600	HUVEC	1	.	504400	504600	255,0,0
chr11	850000	850200	HUVEC	1	.	850000	850200	255,0,0
chr11	26306400	26306600	HUVEC	1	.	26306400	26306600	255,0,0
chr11	44748800	44749600	HUVEC	1	.	44748800	44749600	255,0,0
chr11	45686400	45687200	HUVEC	1	.	45686400	45687200	255,0,0
chr11	47611600	47612000	HUVEC	1	.	47611600	47612000	255,0,0
chr11	65359400	65359600	HUVEC	1	.	65359400	65359600	255,0,0
chr11	65405600	65405800	HUVEC	1	.	65405600	65405800	255,0,0
chr11	65640200	65640400	HUVEC	1	.	65640200	65640400	255,0,0
chr11	86382800	86383600	HUVEC	1	.	86382800	86383600	255,0,0
chr11	89224200	89224600	HUVEC	1	.	89224200	89224600	255,0,0
chr11	110582800	110583000	HUVEC	1	.	110582800	110583000	255,0,0
chr11	118781200	118781400	HUVEC	1	.	118781200	118781400	255,0,0
chr11	119210800	119211600	HUVEC	1	.	119210800	119211600	255,0,0
chr11	120209000	120209400	HUVEC	1	.	120209000	120209400	255,0,0
chr11	121970400	121971000	HUVEC	1	.	121970400	121971000	255,0,0
chr11	124630200	124630400	HUVEC	1	.	124630200	124630400	255,0,0
chr11	128562600	128562800	HUVEC	1	.	128562600	128562800	255,0,0
chr11	134252800	134253000	HUVEC	1	.	134252800	134253000	255,0,0
chr12	6233000	6233600	HUVEC	1	.	6233000	6233600	255,0,0
chr12	6729600	6729800	HUVEC	1	.	6729600	6729800	255,0,0
chr12	10517400	10517800	HUVEC	1	.	10517400	10517800	255,0,0
chr12	24714800	24715600	HUVEC	1	.	24714800	24715600	255,0,0
chr12	24715800	24716000	HUVEC	1	.	24715800	24716000	255,0,0
chr12	42981600	42981800	HUVEC	1	.	42981600	42981800	255,0,0
chr12	52240800	52241000	HUVEC	1	.	52240800	52241000	255,0,0
chr12	52241200	52241400	HUVEC	1	.	52241200	52241400	255,0,0
chr12	52241800	52242000	HUVEC	1	.	52241800	52242000	255,0,0
chr12	52242200	52242400	HUVEC	1	.	52242200	52242400	255,0,0
chr12	52301000	52301800	HUVEC	1	.	52301000	52301800	255,0,0
chr12	52400600	52401200	HUVEC	1	.	52400600	52401200	255,0,0
chr12	52401400	52401600	HUVEC	1	.	52401400	52401600	255,0,0
chr12	52417200	52417400	HUVEC	1	.	52417200	52417400	255,0,0
chr12	52546000	52546200	HUVEC	1	.	52546000	52546200	255,0,0
chr12	53268000	53268200	HUVEC	1	.	53268000	53268200	255,0,0
chr12	53443800	53444000	HUVEC	1	.	53443800	53444000	255,0,0
chr12	56367000	56367200	HUVEC	1	.	56367000	56367200	255,0,0
chr12	58290400	58290600	HUVEC	1	.	58290400	58290600	255,0,0
chr12	64062200	64062400	HUVEC	1	.	64062200	64062400	255,0,0
chr12	65174600	65175000	HUVEC	1	.	65174600	65175000	255,0,0
chr12	66629200	66629600	HUVEC	1	.	66629200	66629600	255,0,0
chr12	71030000	71031200	HUVEC	1	.	71030000	71031200	255,0,0
chr12	78334000	78334200	HUVEC	1	.	78334000	78334200	255,0,0
chr12	78334400	78334800	HUVEC	1	.	78334400	78334800	255,0,0
chr12	81330600	81330800	HUVEC	1	.	81330600	81330800	255,0,0
chr12	81331200	81331600	HUVEC	1	.	81331200	81331600	255,0,0
chr12	96830600	96831200	HUVEC	1	.	96830600	96831200	255,0,0
chr12	122240400	122240600	HUVEC	1	.	122240400	122240600	255,0,0
chr12	124780000	124780200	HUVEC	1	.	124780000	124780200	255,0,0
chr12	125412000	125412400	HUVEC	1	.	125412000	125412400	255,0,0
chr12	132862800	132863000	HUVEC	1	.	132862800	132863000	255,0,0
chr13	24007400	24007800	HUVEC	1	.	24007400	24007800	255,0,0
chr13	26624800	26625000	HUVEC	1	.	26624800	26625000	255,0,0
chr13	29067400	29069600	HUVEC	1	.	29067400	29069600	255,0,0
chr13	29105400	29105600	HUVEC	1	.	29105400	29105600	255,0,0
chr13	31190200	31190400	HUVEC	1	.	31190200	31190400	255,0,0
chr13	33858200	33858600	HUVEC	1	.	33858200	33858600	255,0,0
chr13	41555800	41556200	HUVEC	1	.	41555800	41556200	255,0,0
chr13	41556600	41556800	HUVEC	1	.	41556600	41556800	255,0,0
chr13	44716400	44716600	HUVEC	1	.	44716400	44716600	255,0,0
chr13	58204000	58204200	HUVEC	1	.	58204000	58204200	255,0,0
chr13	58205600	58206200	HUVEC	1	.	58205600	58206200	255,0,0
chr13	72439600	72440400	HUVEC	1	.	72439600	72440400	255,0,0
chr13	72440800	72441800	HUVEC	1	.	72440800	72441800	255,0,0
chr13	75940600	75941200	HUVEC	1	.	75940600	75941200	255,0,0
chr13	77458000	77458200	HUVEC	1	.	77458000	77458200	255,0,0
chr13	77458600	77459000	HUVEC	1	.	77458600	77459000	255,0,0
chr13	79183200	79183400	HUVEC	1	.	79183200	79183400	255,0,0
chr13	99628800	99630200	HUVEC	1	.	99628800	99630200	255,0,0
chr13	108518600	108518800	HUVEC	1	.	108518600	108518800	255,0,0
chr13	111855400	111856200	HUVEC	1	.	111855400	111856200	255,0,0
chr14	24803600	24804200	HUVEC	1	.	24803600	24804200	255,0,0
chr14	26674200	26674400	HUVEC	1	.	26674200	26674400	255,0,0
chr14	27066000	27067400	HUVEC	1	.	27066000	27067400	255,0,0
chr14	33408400	33408600	HUVEC	1	.	33408400	33408600	255,0,0
chr14	33408800	33409000	HUVEC	1	.	33408800	33409000	255,0,0
chr14	38679400	38679600	HUVEC	1	.	38679400	38679600	255,0,0
chr14	38721400	38721600	HUVEC	1	.	38721400	38721600	255,0,0
chr14	38722400	38725400	HUVEC	1	.	38722400	38725400	255,0,0
chr14	54418000	54418400	HUVEC	1	.	54418000	54418400	255,0,0
chr14	54418600	54419000	HUVEC	1	.	54418600	54419000	255,0,0
chr14	56585000	56586400	HUVEC	1	.	56585000	56586400	255,0,0
chr14	63671000	63673200	HUVEC	1	.	63671000	63673200	255,0,0
chr14	77422800	77423000	HUVEC	1	.	77422800	77423000	255,0,0
chr14	86001200	86001600	HUVEC	1	.	86001200	86001600	255,0,0
chr14	100111600	100111800	HUVEC	1	.	100111600	100111800	255,0,0
chr14	100204000	100204200	HUVEC	1	.	100204000	100204200	255,0,0
chr14	101292400	101293200	HUVEC	1	.	101292400	101293200	255,0,0
chr14	101293600	101293800	HUVEC	1	.	101293600	101293800	255,0,0
chr14	104604600	104605000	HUVEC	1	.	104604600	104605000	255,0,0
chr14	104605200	104605400	HUVEC	1	.	104605200	104605400	255,0,0
chr15	25018400	25018600	HUVEC	1	.	25018400	25018600	255,0,0
chr15	39875200	39875600	HUVEC	1	.	39875200	39875600	255,0,0
chr15	40268800	40269000	HUVEC	1	.	40268800	40269000	255,0,0
chr15	41222000	41222200	HUVEC	1	.	41222000	41222200	255,0,0
chr15	41222800	41223200	HUVEC	1	.	41222800	41223200	255,0,0
chr15	41877600	41877800	HUVEC	1	.	41877600	41877800	255,0,0
chr15	47476400	47477600	HUVEC	1	.	47476400	47477600	255,0,0
chr15	48010200	48010400	HUVEC	1	.	48010200	48010400	255,0,0
chr15	48010600	48011200	HUVEC	1	.	48010600	48011200	255,0,0
chr15	56034200	56034400	HUVEC	1	.	56034200	56034400	255,0,0
chr15	60420000	60420200	HUVEC	1	.	60420000	60420200	255,0,0
chr15	62456200	62456600	HUVEC	1	.	62456200	62456600	255,0,0
chr15	65067200	65067600	HUVEC	1	.	65067200	65067600	255,0,0
chr15	70992800	70994400	HUVEC	1	.	70992800	70994400	255,0,0
chr15	79152400	79152600	HUVEC	1	.	79152400	79152600	255,0,0
chr15	83776200	83777000	HUVEC	1	.	83776200	83777000	255,0,0
chr15	90357400	90358400	HUVEC	1	.	90357400	90358400	255,0,0
chr15	91500400	91500600	HUVEC	1	.	91500400	91500600	255,0,0
chr15	93257800	93258200	HUVEC	1	.	93257800	93258200	255,0,0
chr15	95870000	95870400	HUVEC	1	.	95870000	95870400	255,0,0
chr15	96878200	96878400	HUVEC	1	.	96878200	96878400	255,0,0
chr15	96878600	96879200	HUVEC	1	.	96878600	96879200	255,0,0
chr15	96879400	96881400	HUVEC	1	.	96879400	96881400	255,0,0
chr15	96881800	96882000	HUVEC	1	.	96881800	96882000	255,0,0
chr15	96903600	96903800	HUVEC	1	.	96903600	96903800	255,0,0
chr16	1584200	1584600	HUVEC	1	.	1584200	1584600	255,0,0
chr16	2141400	2141600	HUVEC	1	.	2141400	2141600	255,0,0
chr16	2220400	2220800	HUVEC	1	.	2220400	2220800	255,0,0
chr16	2517600	2517800	HUVEC	1	.	2517600	2517800	255,0,0
chr16	29823400	29823600	HUVEC	1	.	29823400	29823600	255,0,0
chr16	47538600	47538800	HUVEC	1	.	47538600	47538800	255,0,0
chr16	47539000	47539200	HUVEC	1	.	47539000	47539200	255,0,0
chr16	49315800	49316000	HUVEC	1	.	49315800	49316000	255,0,0
chr16	50699200	50699400	HUVEC	1	.	50699200	50699400	255,0,0
chr16	66400800	66401000	HUVEC	1	.	66400800	66401000	255,0,0
chr16	67360600	67360800	HUVEC	1	.	67360600	67360800	255,0,0
chr16	74701200	74701400	HUVEC	1	.	74701200	74701400	255,0,0
chr16	80837600	80837800	HUVEC	1	.	80837600	80837800	255,0,0
chr16	87098000	87098600	HUVEC	1	.	87098000	87098600	255,0,0
chr16	88260600	88260800	HUVEC	1	.	88260600	88260800	255,0,0
chr16	90085400	90085600	HUVEC	1	.	90085400	90085600	255,0,0
chr17	3848000	3848400	HUVEC	1	.	3848000	3848400	255,0,0
chr17	5973600	5974200	HUVEC	1	.	5973600	5974200	255,0,0
chr17	6926200	6927200	HUVEC	1	.	6926200	6927200	255,0,0
chr17	17399200	17399400	HUVEC	1	.	17399200	17399400	255,0,0
chr17	19437200	19437600	HUVEC	1	.	19437200	19437600	255,0,0
chr17	26699000	26699200	HUVEC	1	.	26699000	26699200	255,0,0
chr17	29886800	29887200	HUVEC	1	.	29886800	29887200	255,0,0
chr17	31255600	31255800	HUVEC	1	.	31255600	31255800	255,0,0
chr17	33700400	33700800	HUVEC	1	.	33700400	33700800	255,0,0
chr17	33701000	33701600	HUVEC	1	.	33701000	33701600	255,0,0
chr17	38497600	38498000	HUVEC	1	.	38497600	38498000	255,0,0
chr17	38498200	38498400	HUVEC	1	.	38498200	38498400	255,0,0
chr17	38498600	38499000	HUVEC	1	.	38498600	38499000	255,0,0
chr17	41723400	41723600	HUVEC	1	.	41723400	41723600	255,0,0
chr17	43128400	43128600	HUVEC	1	.	43128400	43128600	255,0,0
chr17	43339400	43339600	HUVEC	1	.	43339400	43339600	255,0,0
chr17	46690400	46691000	HUVEC	1	.	46690400	46691000	255,0,0
chr17	47928400	47928600	HUVEC	1	.	47928400	47928600	255,0,0
chr17	62656000	62656200	HUVEC	1	.	62656000	62656200	255,0,0
chr17	62776600	62776800	HUVEC	1	.	62776600	62776800	255,0,0
chr17	62777000	62777400	HUVEC	1	.	62777000	62777400	255,0,0
chr17	62777600	62777800	HUVEC	1	.	62777600	62777800	255,0,0
chr17	65822800	65823000	HUVEC	1	.	65822800	65823000	255,0,0
chr17	72968600	72968800	HUVEC	1	.	72968600	72968800	255,0,0
chr17	79317200	79317400	HUVEC	1	.	79317200	79317400	255,0,0
chr17	80803600	80804000	HUVEC	1	.	80803600	80804000	255,0,0
chr18	3605000	3605200	HUVEC	1	.	3605000	3605200	255,0,0
chr18	5542800	5544200	HUVEC	1	.	5542800	5544200	255,0,0
chr18	5628600	5629200	HUVEC	1	.	5628600	5629200	255,0,0
chr18	12271800	12272000	HUVEC	1	.	12271800	12272000	255,0,0
chr18	22929400	22929800	HUVEC	1	.	22929400	22929800	255,0,0
chr18	22932400	22933000	HUVEC	1	.	22932400	22933000	255,0,0
chr18	31158000	31158200	HUVEC	1	.	31158000	31158200	255,0,0
chr18	31158400	31158800	HUVEC	1	.	31158400	31158800	255,0,0
chr18	43355400	43355600	HUVEC	1	.	43355400	43355600	255,0,0
chr18	52626600	52626800	HUVEC	1	.	52626600	52626800	255,0,0
chr18	53067200	53069000	HUVEC	1	.	53067200	53069000	255,0,0
chr18	53254200	53254400	HUVEC	1	.	53254200	53254400	255,0,0
chr18	55468800	55469000	HUVEC	1	.	55468800	55469000	255,0,0
chr19	2489200	2489400	HUVEC	1	.	2489200	2489400	255,0,0
chr19	3094200	3094400	HUVEC	1	.	3094200	3094400	255,0,0
chr19	8674400	8674600	HUVEC	1	.	8674400	8674600	255,0,0
chr19	13198800	13199000	HUVEC	1	.	13198800	13199000	255,0,0
chr19	14089600	14089800	HUVEC	1	.	14089600	14089800	255,0,0
chr19	16436400	16436800	HUVEC	1	.	16436400	16436800	255,0,0
chr19	18335400	18335600	HUVEC	1	.	18335400	18335600	255,0,0
chr19	18544600	18544800	HUVEC	1	.	18544600	18544800	255,0,0
chr19	23258000	23258800	HUVEC	1	.	23258000	23258800	255,0,0
chr19	35632200	35632400	HUVEC	1	.	35632200	35632400	255,0,0
chr19	36523600	36523800	HUVEC	1	.	36523600	36523800	255,0,0
chr19	38878400	38879000	HUVEC	1	.	38878400	38879000	255,0,0
chr19	38879400	38880000	HUVEC	1	.	38879400	38880000	255,0,0
chr19	40904400	40904600	HUVEC	1	.	40904400	40904600	255,0,0
chr19	41984800	41985000	HUVEC	1	.	41984800	41985000	255,0,0
chr19	45350600	45351000	HUVEC	1	.	45350600	45351000	255,0,0
chr19	45982200	45982400	HUVEC	1	.	45982200	45982400	255,0,0
chr19	46087200	46087600	HUVEC	1	.	46087200	46087600	255,0,0
chr19	46148800	46149000	HUVEC	1	.	46148800	46149000	255,0,0
chr19	46274000	46274200	HUVEC	1	.	46274000	46274200	255,0,0
chr19	46477200	46477400	HUVEC	1	.	46477200	46477400	255,0,0
chr19	49243400	49243600	HUVEC	1	.	49243400	49243600	255,0,0
chr19	49250200	49250400	HUVEC	1	.	49250200	49250400	255,0,0
chr19	50016400	50016600	HUVEC	1	.	50016400	50016600	255,0,0
chr19	50312000	50312200	HUVEC	1	.	50312000	50312200	255,0,0
chr19	50320800	50321000	HUVEC	1	.	50320800	50321000	255,0,0
chr19	50832200	50832400	HUVEC	1	.	50832200	50832400	255,0,0
chr19	53540800	53541200	HUVEC	1	.	53540800	53541200	255,0,0
chr19	54369600	54369800	HUVEC	1	.	54369600	54369800	255,0,0
chr19	55598200	55598400	HUVEC	1	.	55598200	55598400	255,0,0
chr19	55598600	55598800	HUVEC	1	.	55598600	55598800	255,0,0
chr2	11810000	11810200	HUVEC	1	.	11810000	11810200	255,0,0
chr2	18479000	18480400	HUVEC	1	.	18479000	18480400	255,0,0
chr2	24233000	24233200	HUVEC	1	.	24233000	24233200	255,0,0
chr2	37571800	37572200	HUVEC	1	.	37571800	37572200	255,0,0
chr2	37763200	37763400	HUVEC	1	.	37763200	37763400	255,0,0
chr2	47571400	47571600	HUVEC	1	.	47571400	47571600	255,0,0
chr2	50585200	50585400	HUVEC	1	.	50585200	50585400	255,0,0
chr2	54787000	54787200	HUVEC	1	.	54787000	54787200	255,0,0
chr2	56411000	56412000	HUVEC	1	.	56411000	56412000	255,0,0
chr2	56412200	56412800	HUVEC	1	.	56412200	56412800	255,0,0
chr2	58655200	58655400	HUVEC	1	.	58655200	58655400	255,0,0
chr2	68545800	68547200	HUVEC	1	.	68545800	68547200	255,0,0
chr2	71204400	71204600	HUVEC	1	.	71204400	71204600	255,0,0
chr2	85811600	85811800	HUVEC	1	.	85811600	85811800	255,0,0
chr2	85980800	85982200	HUVEC	1	.	85980800	85982200	255,0,0
chr2	87756000	87756200	HUVEC	1	.	87756000	87756200	255,0,0
chr2	99439200	99439400	HUVEC	1	.	99439200	99439400	255,0,0
chr2	112251400	112251600	HUVEC	1	.	112251400	112251600	255,0,0
chr2	112896200	112896400	HUVEC	1	.	112896200	112896400	255,0,0
chr2	119067600	119068000	HUVEC	1	.	119067600	119068000	255,0,0
chr2	127863600	127863800	HUVEC	1	.	127863600	127863800	255,0,0
chr2	127864000	127864200	HUVEC	1	.	127864000	127864200	255,0,0
chr2	128421800	128422000	HUVEC	1	.	128421800	128422000	255,0,0
chr2	132440800	132442000	HUVEC	1	.	132440800	132442000	255,0,0
chr2	133011400	133011600	HUVEC	1	.	133011400	133011600	255,0,0
chr2	133037400	133037600	HUVEC	1	.	133037400	133037600	255,0,0
chr2	133038600	133038800	HUVEC	1	.	133038600	133038800	255,0,0
chr2	133426800	133427000	HUVEC	1	.	133426800	133427000	255,0,0
chr2	133427200	133428000	HUVEC	1	.	133427200	133428000	255,0,0
chr2	133428200	133428400	HUVEC	1	.	133428200	133428400	255,0,0
chr2	133428600	133429000	HUVEC	1	.	133428600	133429000	255,0,0
chr2	172963800	172964000	HUVEC	1	.	172963800	172964000	255,0,0
chr2	176994400	176995600	HUVEC	1	.	176994400	176995600	255,0,0
chr2	177001000	177002200	HUVEC	1	.	177001000	177002200	255,0,0
chr2	177021800	177022000	HUVEC	1	.	177021800	177022000	255,0,0
chr2	177052600	177054000	HUVEC	1	.	177052600	177054000	255,0,0
chr2	188417400	188419200	HUVEC	1	.	188417400	188419200	255,0,0
chr2	197225600	197226800	HUVEC	1	.	197225600	197226800	255,0,0
chr2	198539800	198540200	HUVEC	1	.	198539800	198540200	255,0,0
chr2	201984200	201984600	HUVEC	1	.	201984200	201984600	255,0,0
chr2	202047800	202048600	HUVEC	1	.	202047800	202048600	255,0,0
chr2	210289600	210290000	HUVEC	1	.	210289600	210290000	255,0,0
chr2	216301200	216301400	HUVEC	1	.	216301200	216301400	255,0,0
chr2	218843400	218843600	HUVEC	1	.	218843400	218843600	255,0,0
chr2	219252400	219252600	HUVEC	1	.	219252400	219252600	255,0,0
chr2	225264200	225264400	HUVEC	1	.	225264200	225264400	255,0,0
chr2	225264600	225264800	HUVEC	1	.	225264600	225264800	255,0,0
chr2	237072600	237073200	HUVEC	1	.	237072600	237073200	255,0,0
chr2	237076800	237077000	HUVEC	1	.	237076800	237077000	255,0,0
chr2	241856000	241856200	HUVEC	1	.	241856000	241856200	255,0,0
chr20	6750800	6751000	HUVEC	1	.	6750800	6751000	255,0,0
chr20	19867200	19867600	HUVEC	1	.	19867200	19867600	255,0,0
chr20	30606800	30607200	HUVEC	1	.	30606800	30607200	255,0,0
chr20	30777800	30778000	HUVEC	1	.	30777800	30778000	255,0,0
chr20	33760600	33760800	HUVEC	1	.	33760600	33760800	255,0,0
chr20	35064600	35064800	HUVEC	1	.	35064600	35064800	255,0,0
chr20	43211400	43211800	HUVEC	1	.	43211400	43211800	255,0,0
chr20	50179000	50179600	HUVEC	1	.	50179000	50179600	255,0,0
chr20	62679600	62679800	HUVEC	1	.	62679600	62679800	255,0,0
chr21	17566800	17567600	HUVEC	1	.	17566800	17567600	255,0,0
chr21	17791800	17794000	HUVEC	1	.	17791800	17794000	255,0,0
chr21	26935000	26935200	HUVEC	1	.	26935000	26935200	255,0,0
chr21	37632800	37633000	HUVEC	1	.	37632800	37633000	255,0,0
chr21	37802600	37803200	HUVEC	1	.	37802600	37803200	255,0,0
chr21	39867400	39870400	HUVEC	1	.	39867400	39870400	255,0,0
chr21	47010400	47010600	HUVEC	1	.	47010400	47010600	255,0,0
chr22	19511200	19511400	HUVEC	1	.	19511200	19511400	255,0,0
chr22	20791600	20792400	HUVEC	1	.	20791600	20792400	255,0,0
chr22	38200800	38201200	HUVEC	1	.	38200800	38201200	255,0,0
chr22	38477000	38477200	HUVEC	1	.	38477000	38477200	255,0,0
chr22	41843800	41844000	HUVEC	1	.	41843800	41844000	255,0,0
chr22	50552800	50553200	HUVEC	1	.	50552800	50553200	255,0,0
chr3	9811400	9811800	HUVEC	1	.	9811400	9811800	255,0,0
chr3	9851600	9852000	HUVEC	1	.	9851600	9852000	255,0,0
chr3	9957000	9957200	HUVEC	1	.	9957000	9957200	255,0,0
chr3	12595400	12595800	HUVEC	1	.	12595400	12595800	255,0,0
chr3	15836600	15839200	HUVEC	1	.	15836600	15839200	255,0,0
chr3	25469600	25471800	HUVEC	1	.	25469600	25471800	255,0,0
chr3	25472000	25472200	HUVEC	1	.	25472000	25472200	255,0,0
chr3	39544000	39544200	HUVEC	1	.	39544000	39544200	255,0,0
chr3	39851000	39851200	HUVEC	1	.	39851000	39851200	255,0,0
chr3	41242600	41242800	HUVEC	1	.	41242600	41242800	255,0,0
chr3	51989800	51990200	HUVEC	1	.	51989800	51990200	255,0,0
chr3	52001600	52001800	HUVEC	1	.	52001600	52001800	255,0,0
chr3	56501200	56501600	HUVEC	1	.	56501200	56501600	255,0,0
chr3	69401400	69402800	HUVEC	1	.	69401400	69402800	255,0,0
chr3	69435200	69435400	HUVEC	1	.	69435200	69435400	255,0,0
chr3	71112800	71113000	HUVEC	1	.	71112800	71113000	255,0,0
chr3	106954600	106954800	HUVEC	1	.	106954600	106954800	255,0,0
chr3	121265400	121265600	HUVEC	1	.	121265400	121265600	255,0,0
chr3	125315000	125315200	HUVEC	1	.	125315000	125315200	255,0,0
chr3	126074800	126075000	HUVEC	1	.	126074800	126075000	255,0,0
chr3	127795800	127796000	HUVEC	1	.	127795800	127796000	255,0,0
chr3	128901600	128901800	HUVEC	1	.	128901600	128901800	255,0,0
chr3	149050000	149050400	HUVEC	1	.	149050000	149050400	255,0,0
chr3	149050800	149051400	HUVEC	1	.	149050800	149051400	255,0,0
chr3	149374200	149374400	HUVEC	1	.	149374200	149374400	255,0,0
chr3	157154600	157155200	HUVEC	1	.	157154600	157155200	255,0,0
chr3	157155600	157155800	HUVEC	1	.	157155600	157155800	255,0,0
chr3	157156000	157156200	HUVEC	1	.	157156000	157156200	255,0,0
chr3	157250600	157251400	HUVEC	1	.	157250600	157251400	255,0,0
chr3	158389800	158390200	HUVEC	1	.	158389800	158390200	255,0,0
chr3	158450000	158450200	HUVEC	1	.	158450000	158450200	255,0,0
chr3	168960200	168960400	HUVEC	1	.	168960200	168960400	255,0,0
chr3	169386600	169386800	HUVEC	1	.	169386600	169386800	255,0,0
chr3	170137000	170137200	HUVEC	1	.	170137000	170137200	255,0,0
chr3	173113400	173113600	HUVEC	1	.	173113400	173113600	255,0,0
chr3	173114200	173114400	HUVEC	1	.	173114200	173114400	255,0,0
chr3	173115000	173116200	HUVEC	1	.	173115000	173116200	255,0,0
chr3	173302200	173303200	HUVEC	1	.	173302200	173303200	255,0,0
chr3	175244400	175244600	HUVEC	1	.	175244400	175244600	255,0,0
chr3	181429600	181430000	HUVEC	1	.	181429600	181430000	255,0,0
chr3	181430200	181430400	HUVEC	1	.	181430200	181430400	255,0,0
chr3	184870600	184870800	HUVEC	1	.	184870600	184870800	255,0,0
chr3	189919600	189919800	HUVEC	1	.	189919600	189919800	255,0,0
chr3	191048400	191048600	HUVEC	1	.	191048400	191048600	255,0,0
chr3	192127000	192128000	HUVEC	1	.	192127000	192128000	255,0,0
chr3	194409200	194409600	HUVEC	1	.	194409200	194409600	255,0,0
chr4	1765200	1765400	HUVEC	1	.	1765200	1765400	255,0,0
chr4	2419000	2419200	HUVEC	1	.	2419000	2419200	255,0,0
chr4	3295200	3295400	HUVEC	1	.	3295200	3295400	255,0,0
chr4	8271400	8271800	HUVEC	1	.	8271400	8271800	255,0,0
chr4	16898600	16899400	HUVEC	1	.	16898600	16899400	255,0,0
chr4	16899600	16900200	HUVEC	1	.	16899600	16900200	255,0,0
chr4	24914200	24914800	HUVEC	1	.	24914200	24914800	255,0,0
chr4	41362600	41362800	HUVEC	1	.	41362600	41362800	255,0,0
chr4	55991400	55992200	HUVEC	1	.	55991400	55992200	255,0,0
chr4	56813200	56814400	HUVEC	1	.	56813200	56814400	255,0,0
chr4	88157200	88157400	HUVEC	1	.	88157200	88157400	255,0,0
chr4	90228800	90229000	HUVEC	1	.	90228800	90229000	255,0,0
chr4	90816200	90818400	HUVEC	1	.	90816200	90818400	255,0,0
chr4	90818600	90818800	HUVEC	1	.	90818600	90818800	255,0,0
chr4	95375000	95375200	HUVEC	1	.	95375000	95375200	255,0,0
chr4	101437400	101439200	HUVEC	1	.	101437400	101439200	255,0,0
chr4	103352000	103352200	HUVEC	1	.	103352000	103352200	255,0,0
chr4	114897800	114898000	HUVEC	1	.	114897800	114898000	255,0,0
chr4	114898400	114898600	HUVEC	1	.	114898400	114898600	255,0,0
chr4	125630600	125630800	HUVEC	1	.	125630600	125630800	255,0,0
chr4	134067800	134068000	HUVEC	1	.	134067800	134068000	255,0,0
chr4	134069200	134069600	HUVEC	1	.	134069200	134069600	255,0,0
chr4	134070000	134070400	HUVEC	1	.	134070000	134070400	255,0,0
chr4	134071000	134071200	HUVEC	1	.	134071000	134071200	255,0,0
chr4	134071400	134072000	HUVEC	1	.	134071400	134072000	255,0,0
chr4	134073200	134073400	HUVEC	1	.	134073200	134073400	255,0,0
chr4	138453200	138453400	HUVEC	1	.	138453200	138453400	255,0,0
chr4	138453600	138454000	HUVEC	1	.	138453600	138454000	255,0,0
chr4	139160800	139161400	HUVEC	1	.	139160800	139161400	255,0,0
chr4	141348600	141348800	HUVEC	1	.	141348600	141348800	255,0,0
chr4	156680200	156680400	HUVEC	1	.	156680200	156680400	255,0,0
chr4	163085400	163085600	HUVEC	1	.	163085400	163085600	255,0,0
chr4	168155600	168155800	HUVEC	1	.	168155600	168155800	255,0,0
chr4	186695800	186696600	HUVEC	1	.	186695800	186696600	255,0,0
chr5	15500200	15501600	HUVEC	1	.	15500200	15501600	255,0,0
chr5	28156200	28156400	HUVEC	1	.	28156200	28156400	255,0,0
chr5	28156800	28157000	HUVEC	1	.	28156800	28157000	255,0,0
chr5	34657800	34658200	HUVEC	1	.	34657800	34658200	255,0,0
chr5	43039400	43039600	HUVEC	1	.	43039400	43039600	255,0,0
chr5	43065400	43066000	HUVEC	1	.	43065400	43066000	255,0,0
chr5	51813600	51813800	HUVEC	1	.	51813600	51813800	255,0,0
chr5	54278800	54281600	HUVEC	1	.	54278800	54281600	255,0,0
chr5	58570800	58571200	HUVEC	1	.	58570800	58571200	255,0,0
chr5	61874600	61876000	HUVEC	1	.	61874600	61876000	255,0,0
chr5	66124800	66125600	HUVEC	1	.	66124800	66125600	255,0,0
chr5	83679800	83680600	HUVEC	1	.	83679800	83680600	255,0,0
chr5	106837600	106837800	HUVEC	1	.	106837600	106837800	255,0,0
chr5	111754000	111754200	HUVEC	1	.	111754000	111754200	255,0,0
chr5	121648600	121648800	HUVEC	1	.	121648600	121648800	255,0,0
chr5	122759600	122759800	HUVEC	1	.	122759600	122759800	255,0,0
chr5	138842000	138842400	HUVEC	1	.	138842000	138842400	255,0,0
chr5	139040800	139041000	HUVEC	1	.	139040800	139041000	255,0,0
chr5	143584800	143585000	HUVEC	1	.	143584800	143585000	255,0,0
chr5	150020200	150020400	HUVEC	1	.	150020200	150020400	255,0,0
chr5	150325800	150326200	HUVEC	1	.	150325800	150326200	255,0,0
chr5	151065200	151065400	HUVEC	1	.	151065200	151065400	255,0,0
chr5	158527400	158527600	HUVEC	1	.	158527400	158527600	255,0,0
chr5	162930600	162930800	HUVEC	1	.	162930600	162930800	255,0,0
chr5	172111000	172111200	HUVEC	1	.	172111000	172111200	255,0,0
chr5	176899800	176900200	HUVEC	1	.	176899800	176900200	255,0,0
chr5	179780400	179780800	HUVEC	1	.	179780400	179780800	255,0,0
chr6	7727400	7728000	HUVEC	1	.	7727400	7728000	255,0,0
chr6	7728600	7729400	HUVEC	1	.	7728600	7729400	255,0,0
chr6	7909000	7909600	HUVEC	1	.	7909000	7909600	255,0,0
chr6	12957600	12957800	HUVEC	1	.	12957600	12957800	255,0,0
chr6	17291600	17291800	HUVEC	1	.	17291600	17291800	255,0,0
chr6	18389000	18389200	HUVEC	1	.	18389000	18389200	255,0,0
chr6	21666600	21667200	HUVEC	1	.	21666600	21667200	255,0,0
chr6	26172600	26173000	HUVEC	1	.	26172600	26173000	255,0,0
chr6	26198400	26198600	HUVEC	1	.	26198400	26198600	255,0,0
chr6	26205800	26206000	HUVEC	1	.	26205800	26206000	255,0,0
chr6	26474200	26474400	HUVEC	1	.	26474200	26474400	255,0,0
chr6	27840400	27840600	HUVEC	1	.	27840400	27840600	255,0,0
chr6	27862400	27862800	HUVEC	1	.	27862400	27862800	255,0,0
chr6	27870800	27871000	HUVEC	1	.	27870800	27871000	255,0,0
chr6	28949200	28949400	HUVEC	1	.	28949200	28949400	255,0,0
chr6	28950200	28950400	HUVEC	1	.	28950200	28950400	255,0,0
chr6	30583200	30583800	HUVEC	1	.	30583200	30583800	255,0,0
chr6	30651400	30651600	HUVEC	1	.	30651400	30651600	255,0,0
chr6	36807600	36808000	HUVEC	1	.	36807600	36808000	255,0,0
chr6	78170400	78171600	HUVEC	1	.	78170400	78171600	255,0,0
chr6	79314600	79314800	HUVEC	1	.	79314600	79314800	255,0,0
chr6	79315000	79315400	HUVEC	1	.	79315000	79315400	255,0,0
chr6	89789600	89790000	HUVEC	1	.	89789600	89790000	255,0,0
chr6	94129200	94129400	HUVEC	1	.	94129200	94129400	255,0,0
chr6	107812400	107812600	HUVEC	1	.	107812400	107812600	255,0,0
chr6	107956000	107956200	HUVEC	1	.	107956000	107956200	255,0,0
chr6	116833200	116833400	HUVEC	1	.	116833200	116833400	255,0,0
chr6	116833600	116833800	HUVEC	1	.	116833600	116833800	255,0,0
chr6	127439400	127439600	HUVEC	1	.	127439400	127439600	255,0,0
chr6	127440000	127440400	HUVEC	1	.	127440000	127440400	255,0,0
chr6	132269600	132270000	HUVEC	1	.	132269600	132270000	255,0,0
chr6	132270200	132270400	HUVEC	1	.	132270200	132270400	255,0,0
chr6	136359400	136359600	HUVEC	1	.	136359400	136359600	255,0,0
chr6	136359800	136360200	HUVEC	1	.	136359800	136360200	255,0,0
chr6	139693400	139693600	HUVEC	1	.	139693400	139693600	255,0,0
chr6	153019000	153021400	HUVEC	1	.	153019000	153021400	255,0,0
chr6	166075600	166075800	HUVEC	1	.	166075600	166075800	255,0,0
chr6	166076200	166076600	HUVEC	1	.	166076200	166076600	255,0,0
chr6	169588000	169588200	HUVEC	1	.	169588000	169588200	255,0,0
chr7	2672400	2672600	HUVEC	1	.	2672400	2672600	255,0,0
chr7	10196000	10196600	HUVEC	1	.	10196000	10196600	255,0,0
chr7	11870400	11871800	HUVEC	1	.	11870400	11871800	255,0,0
chr7	13959800	13960000	HUVEC	1	.	13959800	13960000	255,0,0
chr7	15724800	15725400	HUVEC	1	.	15724800	15725400	255,0,0
chr7	15725600	15725800	HUVEC	1	.	15725600	15725800	255,0,0
chr7	26237800	26238200	HUVEC	1	.	26237800	26238200	255,0,0
chr7	27202800	27203200	HUVEC	1	.	27202800	27203200	255,0,0
chr7	27204400	27205200	HUVEC	1	.	27204400	27205200	255,0,0
chr7	27223600	27224600	HUVEC	1	.	27223600	27224600	255,0,0
chr7	33944600	33944800	HUVEC	1	.	33944600	33944800	255,0,0
chr7	38670600	38671000	HUVEC	1	.	38670600	38671000	255,0,0
chr7	44265600	44265800	HUVEC	1	.	44265600	44265800	255,0,0
chr7	47092400	47092600	HUVEC	1	.	47092400	47092600	255,0,0
chr7	53286800	53287000	HUVEC	1	.	53286800	53287000	255,0,0
chr7	66461200	66461600	HUVEC	1	.	66461200	66461600	255,0,0
chr7	92747200	92747400	HUVEC	1	.	92747200	92747400	255,0,0
chr7	92777000	92777200	HUVEC	1	.	92777000	92777200	255,0,0
chr7	93551000	93553000	HUVEC	1	.	93551000	93553000	255,0,0
chr7	100771200	100771400	HUVEC	1	.	100771200	100771400	255,0,0
chr7	105331800	105332000	HUVEC	1	.	105331800	105332000	255,0,0
chr7	113726000	113726400	HUVEC	1	.	113726000	113726400	255,0,0
chr7	115967200	115968000	HUVEC	1	.	115967200	115968000	255,0,0
chr7	127671200	127671400	HUVEC	1	.	127671200	127671400	255,0,0
chr7	130595600	130595800	HUVEC	1	.	130595600	130595800	255,0,0
chr7	132261200	132261600	HUVEC	1	.	132261200	132261600	255,0,0
chr7	143582200	143582400	HUVEC	1	.	143582200	143582400	255,0,0
chr7	150264600	150265000	HUVEC	1	.	150264600	150265000	255,0,0
chr7	150382800	150383000	HUVEC	1	.	150382800	150383000	255,0,0
chr8	1949800	1950200	HUVEC	1	.	1949800	1950200	255,0,0
chr8	6419600	6420000	HUVEC	1	.	6419600	6420000	255,0,0
chr8	6420200	6420400	HUVEC	1	.	6420200	6420400	255,0,0
chr8	17354400	17355200	HUVEC	1	.	17354400	17355200	255,0,0
chr8	17434600	17435000	HUVEC	1	.	17434600	17435000	255,0,0
chr8	17553000	17553800	HUVEC	1	.	17553000	17553800	255,0,0
chr8	17554000	17555000	HUVEC	1	.	17554000	17555000	255,0,0
chr8	28269400	28269800	HUVEC	1	.	28269400	28269800	255,0,0
chr8	40011200	40013000	HUVEC	1	.	40011200	40013000	255,0,0
chr8	55382800	55383000	HUVEC	1	.	55382800	55383000	255,0,0
chr8	56755200	56755400	HUVEC	1	.	56755200	56755400	255,0,0
chr8	68864200	68865400	HUVEC	1	.	68864200	68865400	255,0,0
chr8	82543200	82543400	HUVEC	1	.	82543200	82543400	255,0,0
chr8	89338800	89339800	HUVEC	1	.	89338800	89339800	255,0,0
chr8	89340200	89340400	HUVEC	1	.	89340200	89340400	255,0,0
chr8	93113800	93115800	HUVEC	1	.	93113800	93115800	255,0,0
chr8	97172800	97173000	HUVEC	1	.	97172800	97173000	255,0,0
chr8	104383800	104384000	HUVEC	1	.	104383800	104384000	255,0,0
chr8	142216000	142216200	HUVEC	1	.	142216000	142216200	255,0,0
chr8	145555400	145555800	HUVEC	1	.	145555400	145555800	255,0,0
chr9	8857600	8858200	HUVEC	1	.	8857600	8858200	255,0,0
chr9	27109400	27109800	HUVEC	1	.	27109400	27109800	255,0,0
chr9	27110000	27110200	HUVEC	1	.	27110000	27110200	255,0,0
chr9	43686000	43686200	HUVEC	1	.	43686000	43686200	255,0,0
chr9	73483800	73484200	HUVEC	1	.	73483800	73484200	255,0,0
chr9	75567200	75567400	HUVEC	1	.	75567200	75567400	255,0,0
chr9	91793200	91793400	HUVEC	1	.	91793200	91793400	255,0,0
chr9	101471200	101471600	HUVEC	1	.	101471200	101471600	255,0,0
chr9	116263800	116264800	HUVEC	1	.	116263800	116264800	255,0,0
chr9	116356600	116357000	HUVEC	1	.	116356600	116357000	255,0,0
chr9	116357400	116357600	HUVEC	1	.	116357400	116357600	255,0,0
chr9	120466800	120467600	HUVEC	1	.	120466800	120467600	255,0,0
chr9	124413800	124414200	HUVEC	1	.	124413800	124414200	255,0,0
chr9	132259200	132259400	HUVEC	1	.	132259200	132259400	255,0,0
chr9	132459600	132459800	HUVEC	1	.	132459600	132459800	255,0,0
chr9	133308800	133309000	HUVEC	1	.	133308800	133309000	255,0,0
chr9	139557800	139558400	HUVEC	1	.	139557800	139558400	255,0,0
chr9	140190000	140190400	HUVEC	1	.	140190000	140190400	255,0,0
chr9	140190600	140190800	HUVEC	1	.	140190600	140190800	255,0,0
chr9	140330600	140330800	HUVEC	1	.	140330600	140330800	255,0,0
chrX	10125600	10125800	HUVEC	1	.	10125600	10125800	255,0,0
chrX	12992800	12993000	HUVEC	1	.	12992800	12993000	255,0,0
chrX	15519000	15519400	HUVEC	1	.	15519000	15519400	255,0,0
chrX	20236000	20237000	HUVEC	1	.	20236000	20237000	255,0,0
chrX	28604600	28606200	HUVEC	1	.	28604600	28606200	255,0,0
chrX	28606400	28606800	HUVEC	1	.	28606400	28606800	255,0,0
chrX	33228600	33229600	HUVEC	1	.	33228600	33229600	255,0,0
chrX	38185800	38186000	HUVEC	1	.	38185800	38186000	255,0,0
chrX	39548200	39548400	HUVEC	1	.	39548200	39548400	255,0,0
chrX	40005400	40006000	HUVEC	1	.	40005400	40006000	255,0,0
chrX	45059800	45060000	HUVEC	1	.	45059800	45060000	255,0,0
chrX	47497200	47497400	HUVEC	1	.	47497200	47497400	255,0,0
chrX	48859000	48859200	HUVEC	1	.	48859000	48859200	255,0,0
chrX	50386000	50386400	HUVEC	1	.	50386000	50386400	255,0,0
chrX	53077800	53078200	HUVEC	1	.	53077800	53078200	255,0,0
chrX	64889000	64889200	HUVEC	1	.	64889000	64889200	255,0,0
chrX	66763800	66764200	HUVEC	1	.	66763800	66764200	255,0,0
chrX	86772800	86774400	HUVEC	1	.	86772800	86774400	255,0,0
chrX	99665200	99665400	HUVEC	1	.	99665200	99665400	255,0,0
chrX	99899200	99899600	HUVEC	1	.	99899200	99899600	255,0,0
chrX	100740200	100740800	HUVEC	1	.	100740200	100740800	255,0,0
chrX	100806400	100806800	HUVEC	1	.	100806400	100806800	255,0,0
chrX	100913800	100914200	HUVEC	1	.	100913800	100914200	255,0,0
chrX	100914400	100914800	HUVEC	1	.	100914400	100914800	255,0,0
chrX	101906200	101906400	HUVEC	1	.	101906200	101906400	255,0,0
chrX	114468000	114468400	HUVEC	1	.	114468000	114468400	255,0,0
chrX	114468600	114469000	HUVEC	1	.	114468600	114469000	255,0,0
chrX	125686200	125686400	HUVEC	1	.	125686200	125686400	255,0,0
chrX	150153000	150153400	HUVEC	1	.	150153000	150153400	255,0,0
chrX	154996800	154997200	HUVEC	1	.	154996800	154997200	255,0,0
