# Supplementary material for: Genome-wide prediction of cis-regulatory regions using supervised deep learning methods
Source: BMC Bioinformatics. 2018 May 31;19:202. doi: 10.1186/s12859-018-2187-1 (PMC5984344; doi:10.1186/s12859-018-2187-1)
Supplement: Supplementary file 2 — Genome-wide predictions of cis-regulatory regions for all six cell types. (ZIP 20400 kb) [file 12859_2018_2187_MOESM2_ESM.zip › additional_file2/A-P_Whole_Genome_K562_Specific.bed]

chr1	6209200	6209600	K562	1	.	6209200	6209600	255,0,0
chr1	6266600	6266800	K562	1	.	6266600	6266800	255,0,0
chr1	7887200	7887400	K562	1	.	7887200	7887400	255,0,0
chr1	11863000	11863200	K562	1	.	11863000	11863200	255,0,0
chr1	20512600	20512800	K562	1	.	20512600	20512800	255,0,0
chr1	22263600	22263800	K562	1	.	22263600	22263800	255,0,0
chr1	38412600	38412800	K562	1	.	38412600	38412800	255,0,0
chr1	63789200	63789400	K562	1	.	63789200	63789400	255,0,0
chr1	65991200	65991600	K562	1	.	65991200	65991600	255,0,0
chr1	68512600	68512800	K562	1	.	68512600	68512800	255,0,0
chr1	71512400	71513200	K562	1	.	71512400	71513200	255,0,0
chr1	71513400	71513600	K562	1	.	71513400	71513600	255,0,0
chr1	91316200	91316600	K562	1	.	91316200	91316600	255,0,0
chr1	100828600	100828800	K562	1	.	100828600	100828800	255,0,0
chr1	142618800	142619000	K562	1	.	142618800	142619000	255,0,0
chr1	144994600	144994800	K562	1	.	144994600	144994800	255,0,0
chr1	153941000	153941200	K562	1	.	153941000	153941200	255,0,0
chr1	155051400	155051600	K562	1	.	155051400	155051600	255,0,0
chr1	155163400	155163800	K562	1	.	155163400	155163800	255,0,0
chr1	156594200	156594600	K562	1	.	156594200	156594600	255,0,0
chr1	156830600	156830800	K562	1	.	156830600	156830800	255,0,0
chr1	184006200	184006600	K562	1	.	184006200	184006600	255,0,0
chr1	194828400	194828600	K562	1	.	194828400	194828600	255,0,0
chr1	220101400	220101800	K562	1	.	220101400	220101800	255,0,0
chr1	247275000	247275400	K562	1	.	247275000	247275400	255,0,0
chr1	248020400	248021200	K562	1	.	248020400	248021200	255,0,0
chr10	5488400	5488800	K562	1	.	5488400	5488800	255,0,0
chr10	11936400	11936800	K562	1	.	11936400	11936800	255,0,0
chr10	17495400	17495800	K562	1	.	17495400	17495800	255,0,0
chr10	43698800	43699000	K562	1	.	43698800	43699000	255,0,0
chr10	49731600	49732600	K562	1	.	49731600	49732600	255,0,0
chr10	72432200	72432400	K562	1	.	72432200	72432400	255,0,0
chr10	94833600	94833800	K562	1	.	94833600	94833800	255,0,0
chr10	105428400	105428600	K562	1	.	105428400	105428600	255,0,0
chr10	124897200	124897400	K562	1	.	124897200	124897400	255,0,0
chr11	369800	370000	K562	1	.	369800	370000	255,0,0
chr11	5270600	5270800	K562	1	.	5270600	5270800	255,0,0
chr11	5275400	5275600	K562	1	.	5275400	5275600	255,0,0
chr11	5526800	5527000	K562	1	.	5526800	5527000	255,0,0
chr11	13011000	13011200	K562	1	.	13011000	13011200	255,0,0
chr11	32455800	32457400	K562	1	.	32455800	32457400	255,0,0
chr11	46299200	46299400	K562	1	.	46299200	46299400	255,0,0
chr11	46299600	46299800	K562	1	.	46299600	46299800	255,0,0
chr11	46317000	46317400	K562	1	.	46317000	46317400	255,0,0
chr11	46413400	46413600	K562	1	.	46413400	46413600	255,0,0
chr11	50257400	50257600	K562	1	.	50257400	50257600	255,0,0
chr11	61520000	61520400	K562	1	.	61520000	61520400	255,0,0
chr11	64879200	64879600	K562	1	.	64879200	64879600	255,0,0
chr11	64937600	64937800	K562	1	.	64937600	64937800	255,0,0
chr11	65321200	65321400	K562	1	.	65321200	65321400	255,0,0
chr11	68451800	68452400	K562	1	.	68451800	68452400	255,0,0
chr11	100998000	100998400	K562	1	.	100998000	100998400	255,0,0
chr11	122874200	122874400	K562	1	.	122874200	122874400	255,0,0
chr12	6472600	6472800	K562	1	.	6472600	6472800	255,0,0
chr12	14720400	14721000	K562	1	.	14720400	14721000	255,0,0
chr12	33591800	33592000	K562	1	.	33591800	33592000	255,0,0
chr12	49691200	49691400	K562	1	.	49691200	49691400	255,0,0
chr12	53298800	53299000	K562	1	.	53298800	53299000	255,0,0
chr12	54388600	54388800	K562	1	.	54388600	54388800	255,0,0
chr12	54686200	54686400	K562	1	.	54686200	54686400	255,0,0
chr12	54694600	54694800	K562	1	.	54694600	54694800	255,0,0
chr12	56415000	56415400	K562	1	.	56415000	56415400	255,0,0
chr12	74564400	74565600	K562	1	.	74564400	74565600	255,0,0
chr12	74686200	74687000	K562	1	.	74686200	74687000	255,0,0
chr12	92027600	92028000	K562	1	.	92027600	92028000	255,0,0
chr12	92028600	92028800	K562	1	.	92028600	92028800	255,0,0
chr12	108523000	108523400	K562	1	.	108523000	108523400	255,0,0
chr12	114029400	114029800	K562	1	.	114029400	114029800	255,0,0
chr12	122461400	122461600	K562	1	.	122461400	122461600	255,0,0
chr12	122907400	122907600	K562	1	.	122907400	122907600	255,0,0
chr12	127544800	127545400	K562	1	.	127544800	127545400	255,0,0
chr13	23489800	23490000	K562	1	.	23489800	23490000	255,0,0
chr13	29106800	29107000	K562	1	.	29106800	29107000	255,0,0
chr13	64649600	64650200	K562	1	.	64649600	64650200	255,0,0
chr13	100622400	100623400	K562	1	.	100622400	100623400	255,0,0
chr13	100623600	100623800	K562	1	.	100623600	100623800	255,0,0
chr14	29237000	29238000	K562	1	.	29237000	29238000	255,0,0
chr14	59186600	59186800	K562	1	.	59186600	59186800	255,0,0
chr14	61115400	61115600	K562	1	.	61115400	61115600	255,0,0
chr14	74179400	74179600	K562	1	.	74179400	74179600	255,0,0
chr14	91580400	91580800	K562	1	.	91580400	91580800	255,0,0
chr14	103673800	103674200	K562	1	.	103673800	103674200	255,0,0
chr14	105262200	105262400	K562	1	.	105262200	105262400	255,0,0
chr14	106267600	106267800	K562	1	.	106267600	106267800	255,0,0
chr14	106857400	106857600	K562	1	.	106857400	106857600	255,0,0
chr14	106936200	106936400	K562	1	.	106936200	106936400	255,0,0
chr14	106938200	106938800	K562	1	.	106938200	106938800	255,0,0
chr15	23096800	23097000	K562	1	.	23096800	23097000	255,0,0
chr15	23810600	23811600	K562	1	.	23810600	23811600	255,0,0
chr15	29077400	29077600	K562	1	.	29077400	29077600	255,0,0
chr15	34729800	34730000	K562	1	.	34729800	34730000	255,0,0
chr15	34781200	34781400	K562	1	.	34781200	34781400	255,0,0
chr15	34806800	34807000	K562	1	.	34806800	34807000	255,0,0
chr15	37110600	37110800	K562	1	.	37110600	37110800	255,0,0
chr15	37394400	37394800	K562	1	.	37394400	37394800	255,0,0
chr15	40574400	40574800	K562	1	.	40574400	40574800	255,0,0
chr15	40575000	40575200	K562	1	.	40575000	40575200	255,0,0
chr15	40732200	40732400	K562	1	.	40732200	40732400	255,0,0
chr15	41221400	41221800	K562	1	.	41221400	41221800	255,0,0
chr15	43809800	43810000	K562	1	.	43809800	43810000	255,0,0
chr15	66874400	66874800	K562	1	.	66874400	66874800	255,0,0
chr15	76630600	76630800	K562	1	.	76630600	76630800	255,0,0
chr15	77924600	77924800	K562	1	.	77924600	77924800	255,0,0
chr15	77925200	77925400	K562	1	.	77925200	77925400	255,0,0
chr15	95398800	95400000	K562	1	.	95398800	95400000	255,0,0
chr15	95455800	95456000	K562	1	.	95455800	95456000	255,0,0
chr15	98418600	98419000	K562	1	.	98418600	98419000	255,0,0
chr16	403200	403400	K562	1	.	403200	403400	255,0,0
chr16	419800	420200	K562	1	.	419800	420200	255,0,0
chr16	771800	772200	K562	1	.	771800	772200	255,0,0
chr16	1383600	1383800	K562	1	.	1383600	1383800	255,0,0
chr16	1922000	1922600	K562	1	.	1922000	1922600	255,0,0
chr16	3014800	3015000	K562	1	.	3014800	3015000	255,0,0
chr16	3018800	3019000	K562	1	.	3018800	3019000	255,0,0
chr16	30078800	30079000	K562	1	.	30078800	30079000	255,0,0
chr16	30908000	30908400	K562	1	.	30908000	30908400	255,0,0
chr16	31488200	31488400	K562	1	.	31488200	31488400	255,0,0
chr16	89641800	89642600	K562	1	.	89641800	89642600	255,0,0
chr16	90015000	90015200	K562	1	.	90015000	90015200	255,0,0
chr17	1618000	1618200	K562	1	.	1618000	1618200	255,0,0
chr17	5522600	5522800	K562	1	.	5522600	5522800	255,0,0
chr17	6843600	6843800	K562	1	.	6843600	6843800	255,0,0
chr17	7554200	7554400	K562	1	.	7554200	7554400	255,0,0
chr17	13504200	13504400	K562	1	.	13504200	13504400	255,0,0
chr17	15083600	15083800	K562	1	.	15083600	15083800	255,0,0
chr17	16290200	16290400	K562	1	.	16290200	16290400	255,0,0
chr17	17655800	17656000	K562	1	.	17655800	17656000	255,0,0
chr17	20771400	20771600	K562	1	.	20771400	20771600	255,0,0
chr17	20771800	20772000	K562	1	.	20771800	20772000	255,0,0
chr17	21516200	21516400	K562	1	.	21516200	21516400	255,0,0
chr17	25409200	25410600	K562	1	.	25409200	25410600	255,0,0
chr17	25416200	25416400	K562	1	.	25416200	25416400	255,0,0
chr17	25416600	25416800	K562	1	.	25416600	25416800	255,0,0
chr17	26903800	26904000	K562	1	.	26903800	26904000	255,0,0
chr17	37824600	37824800	K562	1	.	37824600	37824800	255,0,0
chr17	41176800	41177400	K562	1	.	41176800	41177400	255,0,0
chr17	46619000	46619400	K562	1	.	46619000	46619400	255,0,0
chr17	46702400	46702800	K562	1	.	46702400	46702800	255,0,0
chr17	46703000	46703800	K562	1	.	46703000	46703800	255,0,0
chr17	49336600	49336800	K562	1	.	49336600	49336800	255,0,0
chr17	56082800	56083000	K562	1	.	56082800	56083000	255,0,0
chr17	63534200	63534600	K562	1	.	63534200	63534600	255,0,0
chr17	68124800	68125000	K562	1	.	68124800	68125000	255,0,0
chr17	73839800	73840000	K562	1	.	73839800	73840000	255,0,0
chr17	73840200	73840400	K562	1	.	73840200	73840400	255,0,0
chr17	74236800	74237200	K562	1	.	74236800	74237200	255,0,0
chr17	75316200	75316400	K562	1	.	75316200	75316400	255,0,0
chr17	76124600	76124800	K562	1	.	76124600	76124800	255,0,0
chr17	76136800	76137000	K562	1	.	76136800	76137000	255,0,0
chr17	79989000	79989200	K562	1	.	79989000	79989200	255,0,0
chr18	6683400	6683600	K562	1	.	6683400	6683600	255,0,0
chr18	75705400	75705800	K562	1	.	75705400	75705800	255,0,0
chr19	821400	821600	K562	1	.	821400	821600	255,0,0
chr19	916800	917000	K562	1	.	916800	917000	255,0,0
chr19	917200	917400	K562	1	.	917200	917400	255,0,0
chr19	1307400	1307800	K562	1	.	1307400	1307800	255,0,0
chr19	3606400	3607200	K562	1	.	3606400	3607200	255,0,0
chr19	3785800	3786400	K562	1	.	3785800	3786400	255,0,0
chr19	4327200	4327400	K562	1	.	4327200	4327400	255,0,0
chr19	5805000	5805200	K562	1	.	5805000	5805200	255,0,0
chr19	8115200	8115400	K562	1	.	8115200	8115400	255,0,0
chr19	10397800	10398000	K562	1	.	10397800	10398000	255,0,0
chr19	10530000	10530400	K562	1	.	10530000	10530400	255,0,0
chr19	10530600	10530800	K562	1	.	10530600	10530800	255,0,0
chr19	12606400	12606600	K562	1	.	12606400	12606600	255,0,0
chr19	13213200	13213400	K562	1	.	13213200	13213400	255,0,0
chr19	13273600	13273800	K562	1	.	13273600	13273800	255,0,0
chr19	17953200	17953400	K562	1	.	17953200	17953400	255,0,0
chr19	18054000	18054200	K562	1	.	18054000	18054200	255,0,0
chr19	19216400	19216600	K562	1	.	19216400	19216600	255,0,0
chr19	21646400	21646600	K562	1	.	21646400	21646600	255,0,0
chr19	22235200	22235400	K562	1	.	22235200	22235400	255,0,0
chr19	29218400	29218600	K562	1	.	29218400	29218600	255,0,0
chr19	38746800	38747200	K562	1	.	38746800	38747200	255,0,0
chr19	39034400	39034600	K562	1	.	39034400	39034600	255,0,0
chr19	40910000	40910200	K562	1	.	40910000	40910200	255,0,0
chr19	41107200	41107600	K562	1	.	41107200	41107600	255,0,0
chr19	44278400	44278600	K562	1	.	44278400	44278600	255,0,0
chr19	46171400	46171600	K562	1	.	46171400	46171600	255,0,0
chr19	46974600	46974800	K562	1	.	46974600	46974800	255,0,0
chr19	48866400	48866800	K562	1	.	48866400	48866800	255,0,0
chr19	49004600	49004800	K562	1	.	49004600	49004800	255,0,0
chr19	49005600	49005800	K562	1	.	49005600	49005800	255,0,0
chr19	49143400	49143600	K562	1	.	49143400	49143600	255,0,0
chr19	49363600	49363800	K562	1	.	49363600	49363800	255,0,0
chr19	49652800	49653000	K562	1	.	49652800	49653000	255,0,0
chr19	51161200	51161400	K562	1	.	51161200	51161400	255,0,0
chr19	51162200	51162400	K562	1	.	51162200	51162400	255,0,0
chr19	51831000	51831200	K562	1	.	51831000	51831200	255,0,0
chr19	54666200	54666400	K562	1	.	54666200	54666400	255,0,0
chr19	55591400	55591600	K562	1	.	55591400	55591600	255,0,0
chr19	55686200	55686400	K562	1	.	55686200	55686400	255,0,0
chr19	55686600	55686800	K562	1	.	55686600	55686800	255,0,0
chr2	10169400	10169600	K562	1	.	10169400	10169600	255,0,0
chr2	26396000	26396200	K562	1	.	26396000	26396200	255,0,0
chr2	26726600	26726800	K562	1	.	26726600	26726800	255,0,0
chr2	43447000	43447400	K562	1	.	43447000	43447400	255,0,0
chr2	46656200	46656400	K562	1	.	46656200	46656400	255,0,0
chr2	54483200	54483400	K562	1	.	54483200	54483400	255,0,0
chr2	70995000	70995400	K562	1	.	70995000	70995400	255,0,0
chr2	76099000	76099200	K562	1	.	76099000	76099200	255,0,0
chr2	100937800	100938200	K562	1	.	100937800	100938200	255,0,0
chr2	100938400	100938600	K562	1	.	100938400	100938600	255,0,0
chr2	114299000	114299200	K562	1	.	114299000	114299200	255,0,0
chr2	114299600	114299800	K562	1	.	114299600	114299800	255,0,0
chr2	127065800	127066000	K562	1	.	127065800	127066000	255,0,0
chr2	128165800	128166000	K562	1	.	128165800	128166000	255,0,0
chr2	131967000	131967200	K562	1	.	131967000	131967200	255,0,0
chr2	145276000	145276200	K562	1	.	145276000	145276200	255,0,0
chr2	149639200	149639400	K562	1	.	149639200	149639400	255,0,0
chr2	156087800	156088000	K562	1	.	156087800	156088000	255,0,0
chr2	168797400	168797800	K562	1	.	168797400	168797800	255,0,0
chr2	187867800	187868200	K562	1	.	187867800	187868200	255,0,0
chr2	200320600	200321000	K562	1	.	200320600	200321000	255,0,0
chr2	200321800	200322000	K562	1	.	200321800	200322000	255,0,0
chr2	220083000	220083600	K562	1	.	220083000	220083600	255,0,0
chr2	220150800	220151000	K562	1	.	220150800	220151000	255,0,0
chr2	239143000	239143200	K562	1	.	239143000	239143200	255,0,0
chr2	242480400	242480600	K562	1	.	242480400	242480600	255,0,0
chr20	590600	591000	K562	1	.	590600	591000	255,0,0
chr20	1165400	1165600	K562	1	.	1165400	1165600	255,0,0
chr20	3762000	3762200	K562	1	.	3762000	3762200	255,0,0
chr20	10199400	10199600	K562	1	.	10199400	10199600	255,0,0
chr20	29524400	29524600	K562	1	.	29524400	29524600	255,0,0
chr20	30308600	30308800	K562	1	.	30308600	30308800	255,0,0
chr20	49307400	49307800	K562	1	.	49307400	49307800	255,0,0
chr21	9648000	9648200	K562	1	.	9648000	9648200	255,0,0
chr21	10597400	10597800	K562	1	.	10597400	10597800	255,0,0
chr21	11098600	11099000	K562	1	.	11098600	11099000	255,0,0
chr21	22519200	22519600	K562	1	.	22519200	22519600	255,0,0
chr21	39493400	39493800	K562	1	.	39493400	39493800	255,0,0
chr21	45285000	45285200	K562	1	.	45285000	45285200	255,0,0
chr22	19711600	19711800	K562	1	.	19711600	19711800	255,0,0
chr22	19748600	19748800	K562	1	.	19748600	19748800	255,0,0
chr22	20783600	20783800	K562	1	.	20783600	20783800	255,0,0
chr22	22899800	22900200	K562	1	.	22899800	22900200	255,0,0
chr22	29876200	29876400	K562	1	.	29876200	29876400	255,0,0
chr22	30938400	30938600	K562	1	.	30938400	30938600	255,0,0
chr22	31460000	31460400	K562	1	.	31460000	31460400	255,0,0
chr22	35626800	35627200	K562	1	.	35626800	35627200	255,0,0
chr22	42765400	42765600	K562	1	.	42765400	42765600	255,0,0
chr22	42896600	42896800	K562	1	.	42896600	42896800	255,0,0
chr22	48027400	48027800	K562	1	.	48027400	48027800	255,0,0
chr22	50051000	50051200	K562	1	.	50051000	50051200	255,0,0
chr22	50709200	50709400	K562	1	.	50709200	50709400	255,0,0
chr3	13493200	13493400	K562	1	.	13493200	13493400	255,0,0
chr3	14445600	14445800	K562	1	.	14445600	14445800	255,0,0
chr3	49941000	49941400	K562	1	.	49941000	49941400	255,0,0
chr3	52018000	52018200	K562	1	.	52018000	52018200	255,0,0
chr3	58827800	58828000	K562	1	.	58827800	58828000	255,0,0
chr3	70048800	70049000	K562	1	.	70048800	70049000	255,0,0
chr3	85551800	85552000	K562	1	.	85551800	85552000	255,0,0
chr3	85553400	85553600	K562	1	.	85553400	85553600	255,0,0
chr3	87841800	87842000	K562	1	.	87841800	87842000	255,0,0
chr3	87842200	87842400	K562	1	.	87842200	87842400	255,0,0
chr3	94656800	94657200	K562	1	.	94656800	94657200	255,0,0
chr3	124303600	124303800	K562	1	.	124303600	124303800	255,0,0
chr3	128205600	128206000	K562	1	.	128205600	128206000	255,0,0
chr3	128207200	128207400	K562	1	.	128207200	128207400	255,0,0
chr3	128209000	128209200	K562	1	.	128209000	128209200	255,0,0
chr3	128211200	128211400	K562	1	.	128211200	128211400	255,0,0
chr3	131080800	131081200	K562	1	.	131080800	131081200	255,0,0
chr3	157824200	157824400	K562	1	.	157824200	157824400	255,0,0
chr3	160168000	160168200	K562	1	.	160168000	160168200	255,0,0
chr3	165636400	165636600	K562	1	.	165636400	165636600	255,0,0
chr3	178577800	178578000	K562	1	.	178577800	178578000	255,0,0
chr3	191143200	191143400	K562	1	.	191143200	191143400	255,0,0
chr3	195934200	195934400	K562	1	.	195934200	195934400	255,0,0
chr4	675200	675400	K562	1	.	675200	675400	255,0,0
chr4	991200	991400	K562	1	.	991200	991400	255,0,0
chr4	7105000	7105200	K562	1	.	7105000	7105200	255,0,0
chr4	31999000	31999200	K562	1	.	31999000	31999200	255,0,0
chr4	37003400	37003600	K562	1	.	37003400	37003600	255,0,0
chr4	48485400	48485600	K562	1	.	48485400	48485600	255,0,0
chr4	48485800	48486200	K562	1	.	48485800	48486200	255,0,0
chr4	49163200	49163600	K562	1	.	49163200	49163600	255,0,0
chr4	66107200	66107400	K562	1	.	66107200	66107400	255,0,0
chr4	80247000	80247200	K562	1	.	80247000	80247200	255,0,0
chr4	93103800	93104000	K562	1	.	93103800	93104000	255,0,0
chr4	109088600	109089000	K562	1	.	109088600	109089000	255,0,0
chr4	127876800	127877000	K562	1	.	127876800	127877000	255,0,0
chr4	127877200	127877400	K562	1	.	127877200	127877400	255,0,0
chr4	133266000	133266400	K562	1	.	133266000	133266400	255,0,0
chr4	135248200	135248800	K562	1	.	135248200	135248800	255,0,0
chr4	142253600	142253800	K562	1	.	142253600	142253800	255,0,0
chr4	174450000	174450400	K562	1	.	174450000	174450400	255,0,0
chr4	174451000	174451400	K562	1	.	174451000	174451400	255,0,0
chr4	187422000	187422200	K562	1	.	187422000	187422200	255,0,0
chr4	189659600	189659800	K562	1	.	189659600	189659800	255,0,0
chr5	12574600	12574800	K562	1	.	12574600	12574800	255,0,0
chr5	27217800	27218000	K562	1	.	27217800	27218000	255,0,0
chr5	28809000	28810400	K562	1	.	28809000	28810400	255,0,0
chr5	28810600	28810800	K562	1	.	28810600	28810800	255,0,0
chr5	52097400	52097600	K562	1	.	52097400	52097600	255,0,0
chr5	56192200	56192600	K562	1	.	56192200	56192600	255,0,0
chr5	81147800	81148000	K562	1	.	81147800	81148000	255,0,0
chr5	89854600	89854800	K562	1	.	89854600	89854800	255,0,0
chr5	96373600	96373800	K562	1	.	96373600	96373800	255,0,0
chr5	104728400	104728600	K562	1	.	104728400	104728600	255,0,0
chr5	124144600	124144800	K562	1	.	124144600	124144800	255,0,0
chr5	170921600	170921800	K562	1	.	170921600	170921800	255,0,0
chr5	176513800	176514400	K562	1	.	176513800	176514400	255,0,0
chr5	176739200	176739600	K562	1	.	176739200	176739600	255,0,0
chr5	180455000	180455200	K562	1	.	180455000	180455200	255,0,0
chr5	180480000	180480200	K562	1	.	180480000	180480200	255,0,0
chr5	180480400	180480800	K562	1	.	180480400	180480800	255,0,0
chr5	180708000	180708600	K562	1	.	180708000	180708600	255,0,0
chr6	3053800	3054000	K562	1	.	3053800	3054000	255,0,0
chr6	28328600	28328800	K562	1	.	28328600	28328800	255,0,0
chr6	29595600	29595800	K562	1	.	29595600	29595800	255,0,0
chr6	29599200	29599400	K562	1	.	29599200	29599400	255,0,0
chr6	33217200	33217400	K562	1	.	33217200	33217400	255,0,0
chr6	33265800	33266000	K562	1	.	33265800	33266000	255,0,0
chr6	39196800	39197400	K562	1	.	39196800	39197400	255,0,0
chr6	71104600	71104800	K562	1	.	71104600	71104800	255,0,0
chr6	95967000	95967200	K562	1	.	95967000	95967200	255,0,0
chr6	105404800	105405200	K562	1	.	105404800	105405200	255,0,0
chr6	105405400	105405600	K562	1	.	105405400	105405600	255,0,0
chr6	105406000	105406200	K562	1	.	105406000	105406200	255,0,0
chr6	140469200	140469400	K562	1	.	140469200	140469400	255,0,0
chr6	147981800	147982000	K562	1	.	147981800	147982000	255,0,0
chr7	917600	917800	K562	1	.	917600	917800	255,0,0
chr7	1209400	1209600	K562	1	.	1209400	1209600	255,0,0
chr7	1781800	1782000	K562	1	.	1781800	1782000	255,0,0
chr7	25894800	25895000	K562	1	.	25894800	25895000	255,0,0
chr7	39761600	39761800	K562	1	.	39761600	39761800	255,0,0
chr7	44801400	44801600	K562	1	.	44801400	44801600	255,0,0
chr7	53879400	53879800	K562	1	.	53879400	53879800	255,0,0
chr7	63386600	63386800	K562	1	.	63386600	63386800	255,0,0
chr7	73038600	73039000	K562	1	.	73038600	73039000	255,0,0
chr7	84509600	84510200	K562	1	.	84509600	84510200	255,0,0
chr7	99103800	99104200	K562	1	.	99103800	99104200	255,0,0
chr7	100493400	100493600	K562	1	.	100493400	100493600	255,0,0
chr7	103629600	103630200	K562	1	.	103629600	103630200	255,0,0
chr7	150652800	150653000	K562	1	.	150652800	150653000	255,0,0
chr7	150675200	150675400	K562	1	.	150675200	150675400	255,0,0
chr7	150706000	150706200	K562	1	.	150706000	150706200	255,0,0
chr7	150778600	150778800	K562	1	.	150778600	150778800	255,0,0
chr8	2584400	2584800	K562	1	.	2584400	2584800	255,0,0
chr8	2585600	2585800	K562	1	.	2585600	2585800	255,0,0
chr8	39380200	39380400	K562	1	.	39380200	39380400	255,0,0
chr8	41654800	41655200	K562	1	.	41654800	41655200	255,0,0
chr8	47529000	47529200	K562	1	.	47529000	47529200	255,0,0
chr8	61193400	61194200	K562	1	.	61193400	61194200	255,0,0
chr8	81397800	81398200	K562	1	.	81397800	81398200	255,0,0
chr8	124195200	124195600	K562	1	.	124195200	124195600	255,0,0
chr8	144360800	144361200	K562	1	.	144360800	144361200	255,0,0
chr8	144490000	144490200	K562	1	.	144490000	144490200	255,0,0
chr8	144681200	144681400	K562	1	.	144681200	144681400	255,0,0
chr8	144798400	144798600	K562	1	.	144798400	144798600	255,0,0
chr8	145561400	145561800	K562	1	.	145561400	145561800	255,0,0
chr9	94712200	94712400	K562	1	.	94712200	94712400	255,0,0
chr9	130590600	130590800	K562	1	.	130590600	130590800	255,0,0
chr9	136150200	136150800	K562	1	.	136150200	136150800	255,0,0
chr9	136151000	136151200	K562	1	.	136151000	136151200	255,0,0
chr9	139268000	139268200	K562	1	.	139268000	139268200	255,0,0
chr9	140172200	140172400	K562	1	.	140172200	140172400	255,0,0
chrX	1021000	1021200	K562	1	.	1021000	1021200	255,0,0
chrX	11445600	11446000	K562	1	.	11445600	11446000	255,0,0
chrX	13309400	13309600	K562	1	.	13309400	13309600	255,0,0
chrX	43138800	43139000	K562	1	.	43138800	43139000	255,0,0
chrX	48644800	48645200	K562	1	.	48644800	48645200	255,0,0
chrX	67906200	67906400	K562	1	.	67906200	67906400	255,0,0
chrX	120181600	120181800	K562	1	.	120181600	120181800	255,0,0
chrX	129095400	129095600	K562	1	.	129095400	129095600	255,0,0
chrX	134305000	134305200	K562	1	.	134305000	134305200	255,0,0
chrX	134975400	134975600	K562	1	.	134975400	134975600	255,0,0
chrX	134975800	134976000	K562	1	.	134975800	134976000	255,0,0
chrX	152912600	152912800	K562	1	.	152912600	152912800	255,0,0
chrX	152953400	152953600	K562	1	.	152953400	152953600	255,0,0
chrX	153191600	153191800	K562	1	.	153191600	153191800	255,0,0
