# Supplementary material for: Genome-wide prediction of cis-regulatory regions using supervised deep learning methods
Source: BMC Bioinformatics. 2018 May 31;19:202. doi: 10.1186/s12859-018-2187-1 (PMC5984344; doi:10.1186/s12859-018-2187-1)
Supplement: Supplementary file 2 — Genome-wide predictions of cis-regulatory regions for all six cell types. (ZIP 20400 kb) [file 12859_2018_2187_MOESM2_ESM.zip › additional_file2/A-P_Whole_Genome_Ubiquitous.bed]

chr1	713800	714600	GM12878,HMEC,HUVEC,HelaS3,HepG2,K562	8	.	713800	714600	255,0,0
chr1	1259600	1260600	GM12878,HMEC,HUVEC,HelaS3,HepG2,K562	6	.	1259600	1260600	255,0,0
chr1	1309800	1311200	GM12878,HMEC,HUVEC,HelaS3,HepG2,K562	7	.	1309800	1311200	255,0,0
chr1	1334000	1335600	GM12878,HMEC,HUVEC,HelaS3,HepG2,K562	6	.	1334000	1335600	255,0,0
chr1	1342000	1343400	GM12878,HMEC,HUVEC,HelaS3,HepG2,K562	6	.	1342000	1343400	255,0,0
chr1	1446800	1448200	GM12878,HMEC,HUVEC,HelaS3,HepG2,K562	7	.	1446800	1448200	255,0,0
chr1	1509200	1510800	GM12878,HMEC,HUVEC,HelaS3,HepG2,K562	7	.	1509200	1510800	255,0,0
chr1	1590200	1591000	GM12878,HMEC,HUVEC,HelaS3,HepG2,K562	6	.	1590200	1591000	255,0,0
chr1	1655400	1656200	GM12878,HMEC,HUVEC,HelaS3,HepG2,K562	6	.	1655400	1656200	255,0,0
chr1	1821000	1823200	GM12878,HMEC,HUVEC,HelaS3,HepG2,K562	9	.	1821000	1823200	255,0,0
chr1	2158400	2161200	GM12878,HMEC,HUVEC,HelaS3,HepG2,K562	11	.	2158400	2161200	255,0,0
chr1	2574200	2574800	GM12878,HMEC,HUVEC,HelaS3,HepG2,K562	6	.	2574200	2574800	255,0,0
chr1	3566200	3566800	GM12878,HMEC,HUVEC,HelaS3,HepG2,K562	6	.	3566200	3566800	255,0,0
chr1	3663600	3664200	GM12878,HMEC,HUVEC,HelaS3,HepG2,K562	6	.	3663600	3664200	255,0,0
chr1	3712400	3713600	GM12878,HMEC,HUVEC,HelaS3,HepG2,K562	6	.	3712400	3713600	255,0,0
chr1	3773000	3774600	GM12878,HMEC,HUVEC,HelaS3,HepG2,K562	6	.	3773000	3774600	255,0,0
chr1	6051600	6053600	GM12878,HMEC,HUVEC,HelaS3,HepG2,K562	8	.	6051600	6053600	255,0,0
chr1	6295400	6296200	GM12878,HMEC,HUVEC,HelaS3,HepG2,K562	6	.	6295400	6296200	255,0,0
chr1	6614000	6614800	GM12878,HMEC,HUVEC,HelaS3,HepG2,K562	6	.	6614000	6614800	255,0,0
chr1	6639800	6640400	GM12878,HMEC,HUVEC,HelaS3,HepG2,K562	6	.	6639800	6640400	255,0,0
chr1	6761200	6762200	GM12878,HMEC,HUVEC,HelaS3,HepG2,K562	6	.	6761200	6762200	255,0,0
chr1	6844200	6846400	GM12878,HMEC,HUVEC,HelaS3,HepG2,K562	8	.	6844200	6846400	255,0,0
chr1	7831000	7832200	GM12878,HMEC,HUVEC,HelaS3,HepG2,K562	6	.	7831000	7832200	255,0,0
chr1	8014000	8014600	GM12878,HMEC,HUVEC,HelaS3,HepG2,K562	7	.	8014000	8014600	255,0,0
chr1	8021000	8022400	GM12878,HMEC,HUVEC,HelaS3,HepG2,K562	6	.	8021000	8022400	255,0,0
chr1	8877000	8878200	GM12878,HMEC,HUVEC,HelaS3,HepG2,K562	6	.	8877000	8878200	255,0,0
chr1	10270000	10271800	GM12878,HMEC,HUVEC,HelaS3,HepG2,K562	9	.	10270000	10271800	255,0,0
chr1	11072200	11073400	GM12878,HMEC,HUVEC,HelaS3,HepG2,K562	6	.	11072200	11073400	255,0,0
chr1	11159200	11160200	GM12878,HMEC,HUVEC,HelaS3,HepG2,K562	7	.	11159200	11160200	255,0,0
chr1	11322000	11323200	GM12878,HMEC,HUVEC,HelaS3,HepG2,K562	6	.	11322000	11323200	255,0,0
chr1	12040200	12041000	GM12878,HMEC,HUVEC,HelaS3,HepG2,K562	6	.	12040200	12041000	255,0,0
chr1	12079200	12080200	GM12878,HMEC,HUVEC,HelaS3,HepG2,K562	6	.	12079200	12080200	255,0,0
chr1	12676600	12678600	GM12878,HMEC,HUVEC,HelaS3,HepG2,K562	8	.	12676600	12678600	255,0,0
chr1	14075400	14077000	GM12878,HMEC,HUVEC,HelaS3,HepG2,K562	7	.	14075400	14077000	255,0,0
chr1	15943800	15945000	GM12878,HMEC,HUVEC,HelaS3,HepG2,K562	6	.	15943800	15945000	255,0,0
chr1	16173800	16176200	GM12878,HMEC,HUVEC,HelaS3,HepG2,K562	8	.	16173800	16176200	255,0,0
chr1	16301800	16302800	GM12878,HMEC,HUVEC,HelaS3,HepG2,K562	7	.	16301800	16302800	255,0,0
chr1	16678000	16679200	GM12878,HMEC,HUVEC,HelaS3,HepG2,K562	6	.	16678000	16679200	255,0,0
chr1	16693600	16694600	GM12878,HMEC,HUVEC,HelaS3,HepG2,K562	6	.	16693600	16694600	255,0,0
chr1	16767000	16768000	GM12878,HMEC,HUVEC,HelaS3,HepG2,K562	6	.	16767000	16768000	255,0,0
chr1	16939400	16940400	GM12878,HMEC,HUVEC,HelaS3,HepG2,K562	6	.	16939400	16940400	255,0,0
chr1	16970800	16971400	GM12878,HMEC,HUVEC,HelaS3,HepG2,K562	6	.	16970800	16971400	255,0,0
chr1	17240400	17241000	GM12878,HMEC,HUVEC,HelaS3,HepG2,K562	6	.	17240400	17241000	255,0,0
chr1	17380000	17380800	GM12878,HMEC,HUVEC,HelaS3,HepG2,K562	6	.	17380000	17380800	255,0,0
chr1	19536000	19537200	GM12878,HMEC,HUVEC,HelaS3,HepG2,K562	6	.	19536000	19537200	255,0,0
chr1	19923400	19924200	GM12878,HMEC,HUVEC,HelaS3,HepG2,K562	6	.	19923400	19924200	255,0,0
chr1	20834000	20835000	GM12878,HMEC,HUVEC,HelaS3,HepG2,K562	6	.	20834000	20835000	255,0,0
chr1	20987200	20988400	GM12878,HMEC,HUVEC,HelaS3,HepG2,K562	6	.	20987200	20988400	255,0,0
chr1	21112000	21114200	GM12878,HMEC,HUVEC,HelaS3,HepG2,K562	7	.	21112000	21114200	255,0,0
chr1	21501800	21503800	GM12878,HMEC,HUVEC,HelaS3,HepG2,K562	8	.	21501800	21503800	255,0,0
chr1	21671200	21672400	GM12878,HMEC,HUVEC,HelaS3,HepG2,K562	7	.	21671200	21672400	255,0,0
chr1	22108200	22110200	GM12878,HMEC,HUVEC,HelaS3,HepG2,K562	6	.	22108200	22110200	255,0,0
chr1	22351800	22352400	GM12878,HMEC,HUVEC,HelaS3,HepG2,K562	6	.	22351800	22352400	255,0,0
chr1	23694200	23696400	GM12878,HMEC,HUVEC,HelaS3,HepG2,K562	9	.	23694200	23696400	255,0,0
chr1	24069600	24071000	GM12878,HMEC,HUVEC,HelaS3,HepG2,K562	6	.	24069600	24071000	255,0,0
chr1	24104400	24105400	GM12878,HMEC,HUVEC,HelaS3,HepG2,K562	6	.	24104400	24105400	255,0,0
chr1	24194400	24195000	GM12878,HMEC,HUVEC,HelaS3,HepG2,K562	6	.	24194400	24195000	255,0,0
chr1	24285800	24287400	GM12878,HMEC,HUVEC,HelaS3,HepG2,K562	6	.	24285800	24287400	255,0,0
chr1	25558400	25559600	GM12878,HMEC,HUVEC,HelaS3,HepG2,K562	6	.	25558400	25559600	255,0,0
chr1	25572800	25574600	GM12878,HMEC,HUVEC,HelaS3,HepG2,K562	7	.	25572800	25574600	255,0,0
chr1	25756400	25758400	GM12878,HMEC,HUVEC,HelaS3,HepG2,K562	6	.	25756400	25758400	255,0,0
chr1	26146000	26147400	GM12878,HMEC,HUVEC,HelaS3,HepG2,K562	6	.	26146000	26147400	255,0,0
chr1	26496200	26497000	GM12878,HMEC,HUVEC,HelaS3,HepG2,K562	6	.	26496200	26497000	255,0,0
chr1	26560400	26561600	GM12878,HMEC,HUVEC,HelaS3,HepG2,K562	6	.	26560400	26561600	255,0,0
chr1	26606400	26607000	GM12878,HMEC,HUVEC,HelaS3,HepG2,K562	6	.	26606400	26607000	255,0,0
chr1	27114200	27115000	GM12878,HMEC,HUVEC,HelaS3,HepG2,K562	6	.	27114200	27115000	255,0,0
chr1	27216200	27217000	GM12878,HMEC,HUVEC,HelaS3,HepG2,K562	6	.	27216200	27217000	255,0,0
chr1	27226400	27227200	GM12878,HMEC,HUVEC,HelaS3,HepG2,K562	6	.	27226400	27227200	255,0,0
chr1	27248000	27249000	GM12878,HMEC,HUVEC,HelaS3,HepG2,K562	6	.	27248000	27249000	255,0,0
chr1	27560600	27562000	GM12878,HMEC,HUVEC,HelaS3,HepG2,K562	7	.	27560600	27562000	255,0,0
chr1	27648400	27649400	GM12878,HMEC,HUVEC,HelaS3,HepG2,K562	6	.	27648400	27649400	255,0,0
chr1	27816000	27816800	GM12878,HMEC,HUVEC,HelaS3,HepG2,K562	6	.	27816000	27816800	255,0,0
chr1	28052200	28053200	GM12878,HMEC,HUVEC,HelaS3,HepG2,K562	7	.	28052200	28053200	255,0,0
chr1	28099600	28100600	GM12878,HMEC,HUVEC,HelaS3,HepG2,K562	7	.	28099600	28100600	255,0,0
chr1	28414400	28415600	GM12878,HMEC,HUVEC,HelaS3,HepG2,K562	6	.	28414400	28415600	255,0,0
chr1	28562400	28563400	GM12878,HMEC,HUVEC,HelaS3,HepG2,K562	6	.	28562400	28563400	255,0,0
chr1	28585800	28587200	GM12878,HMEC,HUVEC,HelaS3,HepG2,K562	8	.	28585800	28587200	255,0,0
chr1	28696000	28697000	GM12878,HMEC,HUVEC,HelaS3,HepG2,K562	6	.	28696000	28697000	255,0,0
chr1	28907400	28908800	GM12878,HMEC,HUVEC,HelaS3,HepG2,K562	8	.	28907400	28908800	255,0,0
chr1	28968600	28970200	GM12878,HMEC,HUVEC,HelaS3,HepG2,K562	6	.	28968600	28970200	255,0,0
chr1	29063000	29064600	GM12878,HMEC,HUVEC,HelaS3,HepG2,K562	6	.	29063000	29064600	255,0,0
chr1	29213400	29214600	GM12878,HMEC,HUVEC,HelaS3,HepG2,K562	7	.	29213400	29214600	255,0,0
chr1	29556800	29557600	GM12878,HMEC,HUVEC,HelaS3,HepG2,K562	6	.	29556800	29557600	255,0,0
chr1	31537000	31539000	GM12878,HMEC,HUVEC,HelaS3,HepG2,K562	6	.	31537000	31539000	255,0,0
chr1	31769000	31770600	GM12878,HMEC,HUVEC,HelaS3,HepG2,K562	7	.	31769000	31770600	255,0,0
chr1	32110000	32111000	GM12878,HMEC,HUVEC,HelaS3,HepG2,K562	6	.	32110000	32111000	255,0,0
chr1	32402800	32404400	GM12878,HMEC,HUVEC,HelaS3,HepG2,K562	9	.	32402800	32404400	255,0,0
chr1	32479000	32481000	GM12878,HMEC,HUVEC,HelaS3,HepG2,K562	7	.	32479000	32481000	255,0,0
chr1	32538200	32539200	GM12878,HMEC,HUVEC,HelaS3,HepG2,K562	6	.	32538200	32539200	255,0,0
chr1	32757400	32758400	GM12878,HMEC,HUVEC,HelaS3,HepG2,K562	6	.	32757400	32758400	255,0,0
chr1	33282000	33284000	GM12878,HMEC,HUVEC,HelaS3,HepG2,K562	8	.	33282000	33284000	255,0,0
chr1	33502000	33502800	GM12878,HMEC,HUVEC,HelaS3,HepG2,K562	6	.	33502000	33502800	255,0,0
chr1	33938000	33938600	GM12878,HMEC,HUVEC,HelaS3,HepG2,K562	6	.	33938000	33938600	255,0,0
chr1	35324800	35325600	GM12878,HMEC,HUVEC,HelaS3,HepG2,K562	6	.	35324800	35325600	255,0,0
chr1	35545000	35545600	GM12878,HMEC,HUVEC,HelaS3,HepG2,K562	6	.	35545000	35545600	255,0,0
chr1	35656800	35658800	GM12878,HMEC,HUVEC,HelaS3,HepG2,K562	6	.	35656800	35658800	255,0,0
chr1	36022600	36024000	GM12878,HMEC,HUVEC,HelaS3,HepG2,K562	7	.	36022600	36024000	255,0,0
chr1	36106600	36107600	GM12878,HMEC,HUVEC,HelaS3,HepG2,K562	6	.	36106600	36107600	255,0,0
chr1	36234800	36236000	GM12878,HMEC,HUVEC,HelaS3,HepG2,K562	7	.	36234800	36236000	255,0,0
chr1	36348600	36349600	GM12878,HMEC,HUVEC,HelaS3,HepG2,K562	6	.	36348600	36349600	255,0,0
chr1	36395800	36397800	GM12878,HMEC,HUVEC,HelaS3,HepG2,K562	6	.	36395800	36397800	255,0,0
chr1	36554400	36555200	GM12878,HMEC,HUVEC,HelaS3,HepG2,K562	6	.	36554400	36555200	255,0,0
chr1	36614400	36615400	GM12878,HMEC,HUVEC,HelaS3,HepG2,K562	6	.	36614400	36615400	255,0,0
chr1	36850600	36851800	GM12878,HMEC,HUVEC,HelaS3,HepG2,K562	6	.	36850600	36851800	255,0,0
chr1	38157200	38158800	GM12878,HMEC,HUVEC,HelaS3,HepG2,K562	6	.	38157200	38158800	255,0,0
chr1	38273000	38274600	GM12878,HMEC,HUVEC,HelaS3,HepG2,K562	7	.	38273000	38274600	255,0,0
chr1	38324600	38326000	GM12878,HMEC,HUVEC,HelaS3,HepG2,K562	6	.	38324600	38326000	255,0,0
chr1	38397000	38397800	GM12878,HMEC,HUVEC,HelaS3,HepG2,K562	6	.	38397000	38397800	255,0,0
chr1	39338400	39339600	GM12878,HMEC,HUVEC,HelaS3,HepG2,K562	6	.	39338400	39339600	255,0,0
chr1	39456600	39458000	GM12878,HMEC,HUVEC,HelaS3,HepG2,K562	6	.	39456600	39458000	255,0,0
chr1	40041200	40042600	GM12878,HMEC,HUVEC,HelaS3,HepG2,K562	6	.	40041200	40042600	255,0,0
chr1	40505600	40507200	GM12878,HMEC,HUVEC,HelaS3,HepG2,K562	7	.	40505600	40507200	255,0,0
chr1	40722800	40724600	GM12878,HMEC,HUVEC,HelaS3,HepG2,K562	8	.	40722800	40724600	255,0,0
chr1	40839200	40840800	GM12878,HMEC,HUVEC,HelaS3,HepG2,K562	7	.	40839200	40840800	255,0,0
chr1	41444800	41446200	GM12878,HMEC,HUVEC,HelaS3,HepG2,K562	7	.	41444800	41446200	255,0,0
chr1	42799800	42801800	GM12878,HMEC,HUVEC,HelaS3,HepG2,K562	7	.	42799800	42801800	255,0,0
chr1	42921600	42922800	GM12878,HMEC,HUVEC,HelaS3,HepG2,K562	7	.	42921600	42922800	255,0,0
chr1	43123600	43124800	GM12878,HMEC,HUVEC,HelaS3,HepG2,K562	6	.	43123600	43124800	255,0,0
chr1	43311800	43312800	GM12878,HMEC,HUVEC,HelaS3,HepG2,K562	7	.	43311800	43312800	255,0,0
chr1	43423000	43424800	GM12878,HMEC,HUVEC,HelaS3,HepG2,K562	6	.	43423000	43424800	255,0,0
chr1	43637200	43638200	GM12878,HMEC,HUVEC,HelaS3,HepG2,K562	6	.	43637200	43638200	255,0,0
chr1	43855000	43856000	GM12878,HMEC,HUVEC,HelaS3,HepG2,K562	6	.	43855000	43856000	255,0,0
chr1	44115400	44116600	GM12878,HMEC,HUVEC,HelaS3,HepG2,K562	6	.	44115400	44116600	255,0,0
chr1	44172800	44173800	GM12878,HMEC,HUVEC,HelaS3,HepG2,K562	6	.	44172800	44173800	255,0,0
chr1	44411800	44413000	GM12878,HMEC,HUVEC,HelaS3,HepG2,K562	7	.	44411800	44413000	255,0,0
chr1	44495600	44497200	GM12878,HMEC,HUVEC,HelaS3,HepG2,K562	6	.	44495600	44497200	255,0,0
chr1	44820400	44821200	GM12878,HMEC,HUVEC,HelaS3,HepG2,K562	6	.	44820400	44821200	255,0,0
chr1	45097400	45098400	GM12878,HMEC,HUVEC,HelaS3,HepG2,K562	6	.	45097400	45098400	255,0,0
chr1	45139600	45140600	GM12878,HMEC,HUVEC,HelaS3,HepG2,K562	6	.	45139600	45140600	255,0,0
chr1	45205000	45206200	GM12878,HMEC,HUVEC,HelaS3,HepG2,K562	6	.	45205000	45206200	255,0,0
chr1	45805200	45806400	GM12878,HMEC,HUVEC,HelaS3,HepG2,K562	6	.	45805200	45806400	255,0,0
chr1	46049000	46050600	GM12878,HMEC,HUVEC,HelaS3,HepG2,K562	6	.	46049000	46050600	255,0,0
chr1	46151000	46153200	GM12878,HMEC,HUVEC,HelaS3,HepG2,K562	7	.	46151000	46153200	255,0,0
chr1	46215800	46216600	GM12878,HMEC,HUVEC,HelaS3,HepG2,K562	6	.	46215800	46216600	255,0,0
chr1	46596400	46599200	GM12878,HMEC,HUVEC,HelaS3,HepG2,K562	10	.	46596400	46599200	255,0,0
chr1	47069400	47070200	GM12878,HMEC,HUVEC,HelaS3,HepG2,K562	6	.	47069400	47070200	255,0,0
chr1	47184200	47185200	GM12878,HMEC,HUVEC,HelaS3,HepG2,K562	6	.	47184200	47185200	255,0,0
chr1	47779000	47780200	GM12878,HMEC,HUVEC,HelaS3,HepG2,K562	7	.	47779000	47780200	255,0,0
chr1	47902800	47904200	GM12878,HMEC,HUVEC,HelaS3,HepG2,K562	6	.	47902800	47904200	255,0,0
chr1	51425000	51426600	GM12878,HMEC,HUVEC,HelaS3,HepG2,K562	6	.	51425000	51426600	255,0,0
chr1	51701600	51703200	GM12878,HMEC,HUVEC,HelaS3,HepG2,K562	6	.	51701600	51703200	255,0,0
chr1	52343400	52345000	GM12878,HMEC,HUVEC,HelaS3,HepG2,K562	6	.	52343400	52345000	255,0,0
chr1	52607400	52608800	GM12878,HMEC,HUVEC,HelaS3,HepG2,K562	6	.	52607400	52608800	255,0,0
chr1	53662200	53663200	GM12878,HMEC,HUVEC,HelaS3,HepG2,K562	6	.	53662200	53663200	255,0,0
chr1	53703600	53704600	GM12878,HMEC,HUVEC,HelaS3,HepG2,K562	6	.	53703600	53704600	255,0,0
chr1	54303200	54304400	GM12878,HMEC,HUVEC,HelaS3,HepG2,K562	6	.	54303200	54304400	255,0,0
chr1	54870800	54872400	GM12878,HMEC,HUVEC,HelaS3,HepG2,K562	7	.	54870800	54872400	255,0,0
chr1	55229600	55230600	GM12878,HMEC,HUVEC,HelaS3,HepG2,K562	6	.	55229600	55230600	255,0,0
chr1	55352200	55353400	GM12878,HMEC,HUVEC,HelaS3,HepG2,K562	6	.	55352200	55353400	255,0,0
chr1	55680000	55681800	GM12878,HMEC,HUVEC,HelaS3,HepG2,K562	7	.	55680000	55681800	255,0,0
chr1	59247000	59251000	GM12878,HMEC,HUVEC,HelaS3,HepG2,K562	10	.	59247000	59251000	255,0,0
chr1	61542600	61543800	GM12878,HMEC,HUVEC,HelaS3,HepG2,K562	6	.	61542600	61543800	255,0,0
chr1	62190200	62191200	GM12878,HMEC,HUVEC,HelaS3,HepG2,K562	6	.	62190200	62191200	255,0,0
chr1	62901400	62903800	GM12878,HMEC,HUVEC,HelaS3,HepG2,K562	9	.	62901400	62903800	255,0,0
chr1	63833000	63834000	GM12878,HMEC,HUVEC,HelaS3,HepG2,K562	6	.	63833000	63834000	255,0,0
chr1	65532000	65534400	GM12878,HMEC,HUVEC,HelaS3,HepG2,K562	8	.	65532000	65534400	255,0,0
chr1	65719800	65720600	GM12878,HMEC,HUVEC,HelaS3,HepG2,K562	6	.	65719800	65720600	255,0,0
chr1	65886200	65887400	GM12878,HMEC,HUVEC,HelaS3,HepG2,K562	7	.	65886200	65887400	255,0,0
chr1	67390000	67391600	GM12878,HMEC,HUVEC,HelaS3,HepG2,K562	6	.	67390000	67391600	255,0,0
chr1	67518400	67520200	GM12878,HMEC,HUVEC,HelaS3,HepG2,K562	6	.	67518400	67520200	255,0,0
chr1	70670600	70672200	GM12878,HMEC,HUVEC,HelaS3,HepG2,K562	6	.	70670600	70672200	255,0,0
chr1	70687000	70688000	GM12878,HMEC,HUVEC,HelaS3,HepG2,K562	6	.	70687000	70688000	255,0,0
chr1	70819400	70820800	GM12878,HMEC,HUVEC,HelaS3,HepG2,K562	8	.	70819400	70820800	255,0,0
chr1	70876400	70877600	GM12878,HMEC,HUVEC,HelaS3,HepG2,K562	7	.	70876400	70877600	255,0,0
chr1	77684600	77685800	GM12878,HMEC,HUVEC,HelaS3,HepG2,K562	6	.	77684600	77685800	255,0,0
chr1	78147600	78149600	GM12878,HMEC,HUVEC,HelaS3,HepG2,K562	9	.	78147600	78149600	255,0,0
chr1	78224600	78225600	GM12878,HMEC,HUVEC,HelaS3,HepG2,K562	6	.	78224600	78225600	255,0,0
chr1	84543000	84544600	GM12878,HMEC,HUVEC,HelaS3,HepG2,K562	6	.	84543000	84544600	255,0,0
chr1	84944800	84945800	GM12878,HMEC,HUVEC,HelaS3,HepG2,K562	6	.	84944800	84945800	255,0,0
chr1	84970800	84972800	GM12878,HMEC,HUVEC,HelaS3,HepG2,K562	6	.	84970800	84972800	255,0,0
chr1	85741200	85742600	GM12878,HMEC,HUVEC,HelaS3,HepG2,K562	6	.	85741200	85742600	255,0,0
chr1	87169800	87171600	GM12878,HMEC,HUVEC,HelaS3,HepG2,K562	6	.	87169800	87171600	255,0,0
chr1	87793800	87795800	GM12878,HMEC,HUVEC,HelaS3,HepG2,K562	8	.	87793800	87795800	255,0,0
chr1	89356400	89357600	GM12878,HMEC,HUVEC,HelaS3,HepG2,K562	6	.	89356400	89357600	255,0,0
chr1	90286200	90287600	GM12878,HMEC,HUVEC,HelaS3,HepG2,K562	6	.	90286200	90287600	255,0,0
chr1	91486600	91488000	GM12878,HMEC,HUVEC,HelaS3,HepG2,K562	6	.	91486600	91488000	255,0,0
chr1	92763800	92765200	GM12878,HMEC,HUVEC,HelaS3,HepG2,K562	6	.	92763800	92765200	255,0,0
chr1	93249800	93251200	GM12878,HMEC,HUVEC,HelaS3,HepG2,K562	6	.	93249800	93251200	255,0,0
chr1	93811000	93814000	GM12878,HMEC,HUVEC,HelaS3,HepG2,K562	6	.	93811000	93814000	255,0,0
chr1	94883200	94885200	GM12878,HMEC,HUVEC,HelaS3,HepG2,K562	6	.	94883200	94885200	255,0,0
chr1	95538000	95538800	GM12878,HMEC,HUVEC,HelaS3,HepG2,K562	6	.	95538000	95538800	255,0,0
chr1	95699600	95700400	GM12878,HMEC,HUVEC,HelaS3,HepG2,K562	6	.	95699600	95700400	255,0,0
chr1	97187000	97188400	GM12878,HMEC,HUVEC,HelaS3,HepG2,K562	6	.	97187000	97188400	255,0,0
chr1	100315400	100316800	GM12878,HMEC,HUVEC,HelaS3,HepG2,K562	6	.	100315400	100316800	255,0,0
chr1	100435200	100436200	GM12878,HMEC,HUVEC,HelaS3,HepG2,K562	7	.	100435200	100436200	255,0,0
chr1	100503000	100505000	GM12878,HMEC,HUVEC,HelaS3,HepG2,K562	6	.	100503000	100505000	255,0,0
chr1	100597800	100599400	GM12878,HMEC,HUVEC,HelaS3,HepG2,K562	6	.	100597800	100599400	255,0,0
chr1	100731400	100732600	GM12878,HMEC,HUVEC,HelaS3,HepG2,K562	6	.	100731400	100732600	255,0,0
chr1	100817600	100819200	GM12878,HMEC,HUVEC,HelaS3,HepG2,K562	6	.	100817600	100819200	255,0,0
chr1	104068200	104069400	GM12878,HMEC,HUVEC,HelaS3,HepG2,K562	6	.	104068200	104069400	255,0,0
chr1	107599000	107600400	GM12878,HMEC,HUVEC,HelaS3,HepG2,K562	6	.	107599000	107600400	255,0,0
chr1	109234400	109236600	GM12878,HMEC,HUVEC,HelaS3,HepG2,K562	10	.	109234400	109236600	255,0,0
chr1	109289000	109290000	GM12878,HMEC,HUVEC,HelaS3,HepG2,K562	6	.	109289000	109290000	255,0,0
chr1	109505600	109506400	GM12878,HMEC,HUVEC,HelaS3,HepG2,K562	6	.	109505600	109506400	255,0,0
chr1	109583400	109585200	GM12878,HMEC,HUVEC,HelaS3,HepG2,K562	6	.	109583400	109585200	255,0,0
chr1	109618000	109618800	GM12878,HMEC,HUVEC,HelaS3,HepG2,K562	6	.	109618000	109618800	255,0,0
chr1	109756400	109757600	GM12878,HMEC,HUVEC,HelaS3,HepG2,K562	6	.	109756400	109757600	255,0,0
chr1	109825400	109826200	GM12878,HMEC,HUVEC,HelaS3,HepG2,K562	6	.	109825400	109826200	255,0,0
chr1	109940000	109940800	GM12878,HMEC,HUVEC,HelaS3,HepG2,K562	6	.	109940000	109940800	255,0,0
chr1	109968200	109969800	GM12878,HMEC,HUVEC,HelaS3,HepG2,K562	6	.	109968200	109969800	255,0,0
chr1	110026200	110027400	GM12878,HMEC,HUVEC,HelaS3,HepG2,K562	6	.	110026200	110027400	255,0,0
chr1	110036600	110037200	GM12878,HMEC,HUVEC,HelaS3,HepG2,K562	6	.	110036600	110037200	255,0,0
chr1	110090600	110091800	GM12878,HMEC,HUVEC,HelaS3,HepG2,K562	6	.	110090600	110091800	255,0,0
chr1	110527200	110528200	GM12878,HMEC,HUVEC,HelaS3,HepG2,K562	6	.	110527200	110528200	255,0,0
chr1	111505800	111507000	GM12878,HMEC,HUVEC,HelaS3,HepG2,K562	8	.	111505800	111507000	255,0,0
chr1	111682000	111683600	GM12878,HMEC,HUVEC,HelaS3,HepG2,K562	6	.	111682000	111683600	255,0,0
chr1	112297800	112299400	GM12878,HMEC,HUVEC,HelaS3,HepG2,K562	9	.	112297800	112299400	255,0,0
chr1	113249200	113250200	GM12878,HMEC,HUVEC,HelaS3,HepG2,K562	7	.	113249200	113250200	255,0,0
chr1	113615400	113616800	GM12878,HMEC,HUVEC,HelaS3,HepG2,K562	7	.	113615400	113616800	255,0,0
chr1	113932200	113934400	GM12878,HMEC,HUVEC,HelaS3,HepG2,K562	9	.	113932200	113934400	255,0,0
chr1	114300800	114302400	GM12878,HMEC,HUVEC,HelaS3,HepG2,K562	7	.	114300800	114302400	255,0,0
chr1	114447000	114448600	GM12878,HMEC,HUVEC,HelaS3,HepG2,K562	8	.	114447000	114448600	255,0,0
chr1	115322600	115323600	GM12878,HMEC,HUVEC,HelaS3,HepG2,K562	6	.	115322600	115323600	255,0,0
chr1	116915400	116917000	GM12878,HMEC,HUVEC,HelaS3,HepG2,K562	7	.	116915400	116917000	255,0,0
chr1	117602200	117603400	GM12878,HMEC,HUVEC,HelaS3,HepG2,K562	6	.	117602200	117603400	255,0,0
chr1	118471400	118473200	GM12878,HMEC,HUVEC,HelaS3,HepG2,K562	6	.	118471400	118473200	255,0,0
chr1	120190000	120191400	GM12878,HMEC,HUVEC,HelaS3,HepG2,K562	6	.	120190000	120191400	255,0,0
chr1	145477000	145477800	GM12878,HMEC,HUVEC,HelaS3,HepG2,K562	7	.	145477000	145477800	255,0,0
chr1	145516000	145516800	GM12878,HMEC,HUVEC,HelaS3,HepG2,K562	6	.	145516000	145516800	255,0,0
chr1	145575200	145576600	GM12878,HMEC,HUVEC,HelaS3,HepG2,K562	8	.	145575200	145576600	255,0,0
chr1	145610200	145611600	GM12878,HMEC,HUVEC,HelaS3,HepG2,K562	6	.	145610200	145611600	255,0,0
chr1	146714200	146715400	GM12878,HMEC,HUVEC,HelaS3,HepG2,K562	6	.	146714200	146715400	255,0,0
chr1	147400400	147401000	GM12878,HMEC,HUVEC,HelaS3,HepG2,K562	6	.	147400400	147401000	255,0,0
chr1	149857600	149859400	GM12878,HMEC,HUVEC,HelaS3,HepG2,K562	9	.	149857600	149859400	255,0,0
chr1	149981400	149983000	GM12878,HMEC,HUVEC,HelaS3,HepG2,K562	6	.	149981400	149983000	255,0,0
chr1	150206800	150209000	GM12878,HMEC,HUVEC,HelaS3,HepG2,K562	8	.	150206800	150209000	255,0,0
chr1	150240600	150241800	GM12878,HMEC,HUVEC,HelaS3,HepG2,K562	6	.	150240600	150241800	255,0,0
chr1	150549000	150552400	GM12878,HMEC,HUVEC,HelaS3,HepG2,K562	7	.	150549000	150552400	255,0,0
chr1	150601000	150602600	GM12878,HMEC,HUVEC,HelaS3,HepG2,K562	8	.	150601000	150602600	255,0,0
chr1	150898400	150899400	GM12878,HMEC,HUVEC,HelaS3,HepG2,K562	6	.	150898400	150899400	255,0,0
chr1	150980800	150981600	GM12878,HMEC,HUVEC,HelaS3,HepG2,K562	6	.	150980800	150981600	255,0,0
chr1	151031000	151032400	GM12878,HMEC,HUVEC,HelaS3,HepG2,K562	7	.	151031000	151032400	255,0,0
chr1	151138000	151139200	GM12878,HMEC,HUVEC,HelaS3,HepG2,K562	7	.	151138000	151139200	255,0,0
chr1	151162000	151163000	GM12878,HMEC,HUVEC,HelaS3,HepG2,K562	6	.	151162000	151163000	255,0,0
chr1	151170800	151172400	GM12878,HMEC,HUVEC,HelaS3,HepG2,K562	6	.	151170800	151172400	255,0,0
chr1	151253800	151255600	GM12878,HMEC,HUVEC,HelaS3,HepG2,K562	8	.	151253800	151255600	255,0,0
chr1	151371800	151372800	GM12878,HMEC,HUVEC,HelaS3,HepG2,K562	6	.	151371800	151372800	255,0,0
chr1	151431400	151432000	GM12878,HMEC,HUVEC,HelaS3,HepG2,K562	6	.	151431400	151432000	255,0,0
chr1	153631000	153631800	GM12878,HMEC,HUVEC,HelaS3,HepG2,K562	6	.	153631000	153631800	255,0,0
chr1	153700200	153701400	GM12878,HMEC,HUVEC,HelaS3,HepG2,K562	7	.	153700200	153701400	255,0,0
chr1	153894200	153896200	GM12878,HMEC,HUVEC,HelaS3,HepG2,K562	8	.	153894200	153896200	255,0,0
chr1	153918200	153919200	GM12878,HMEC,HUVEC,HelaS3,HepG2,K562	6	.	153918200	153919200	255,0,0
chr1	153930200	153931200	GM12878,HMEC,HUVEC,HelaS3,HepG2,K562	7	.	153930200	153931200	255,0,0
chr1	154154600	154155800	GM12878,HMEC,HUVEC,HelaS3,HepG2,K562	6	.	154154600	154155800	255,0,0
chr1	154244800	154245600	GM12878,HMEC,HUVEC,HelaS3,HepG2,K562	6	.	154244800	154245600	255,0,0
chr1	154933800	154934600	GM12878,HMEC,HUVEC,HelaS3,HepG2,K562	6	.	154933800	154934600	255,0,0
chr1	154946200	154947600	GM12878,HMEC,HUVEC,HelaS3,HepG2,K562	7	.	154946200	154947600	255,0,0
chr1	155036200	155036600	GM12878,HMEC,HUVEC,HelaS3,HepG2,K562	6	.	155036200	155036600	255,0,0
chr1	155057200	155058000	GM12878,HMEC,HUVEC,HelaS3,HepG2,K562	7	.	155057200	155058000	255,0,0
chr1	155145200	155145800	GM12878,HMEC,HUVEC,HelaS3,HepG2,K562	6	.	155145200	155145800	255,0,0
chr1	155531800	155533800	GM12878,HMEC,HUVEC,HelaS3,HepG2,K562	7	.	155531800	155533800	255,0,0
chr1	155657800	155659400	GM12878,HMEC,HUVEC,HelaS3,HepG2,K562	9	.	155657800	155659400	255,0,0
chr1	155947400	155948600	GM12878,HMEC,HUVEC,HelaS3,HepG2,K562	7	.	155947400	155948600	255,0,0
chr1	156022800	156025200	GM12878,HMEC,HUVEC,HelaS3,HepG2,K562	11	.	156022800	156025200	255,0,0
chr1	156051600	156052800	GM12878,HMEC,HUVEC,HelaS3,HepG2,K562	7	.	156051600	156052800	255,0,0
chr1	156182600	156183200	GM12878,HMEC,HUVEC,HelaS3,HepG2,K562	6	.	156182600	156183200	255,0,0
chr1	156186000	156186800	GM12878,HMEC,HUVEC,HelaS3,HepG2,K562	7	.	156186000	156186800	255,0,0
chr1	156307200	156308800	GM12878,HMEC,HUVEC,HelaS3,HepG2,K562	6	.	156307200	156308800	255,0,0
chr1	156469400	156471000	GM12878,HMEC,HUVEC,HelaS3,HepG2,K562	8	.	156469400	156471000	255,0,0
chr1	156541800	156542400	GM12878,HMEC,HUVEC,HelaS3,HepG2,K562	6	.	156541800	156542400	255,0,0
chr1	156720600	156722200	GM12878,HMEC,HUVEC,HelaS3,HepG2,K562	7	.	156720600	156722200	255,0,0
chr1	157107400	157108600	GM12878,HMEC,HUVEC,HelaS3,HepG2,K562	6	.	157107400	157108600	255,0,0
chr1	160175000	160176000	GM12878,HMEC,HUVEC,HelaS3,HepG2,K562	6	.	160175000	160176000	255,0,0
chr1	160231400	160232600	GM12878,HMEC,HUVEC,HelaS3,HepG2,K562	6	.	160231400	160232600	255,0,0
chr1	160312200	160313800	GM12878,HMEC,HUVEC,HelaS3,HepG2,K562	7	.	160312200	160313800	255,0,0
chr1	161087200	161088200	GM12878,HMEC,HUVEC,HelaS3,HepG2,K562	7	.	161087200	161088200	255,0,0
chr1	161146600	161147400	GM12878,HMEC,HUVEC,HelaS3,HepG2,K562	6	.	161146600	161147400	255,0,0
chr1	161283800	161285000	GM12878,HMEC,HUVEC,HelaS3,HepG2,K562	6	.	161283800	161285000	255,0,0
chr1	161368800	161370200	GM12878,HMEC,HUVEC,HelaS3,HepG2,K562	8	.	161368800	161370200	255,0,0
chr1	162467400	162468400	GM12878,HMEC,HUVEC,HelaS3,HepG2,K562	6	.	162467400	162468400	255,0,0
chr1	162530800	162532400	GM12878,HMEC,HUVEC,HelaS3,HepG2,K562	7	.	162530800	162532400	255,0,0
chr1	165667200	165668200	GM12878,HMEC,HUVEC,HelaS3,HepG2,K562	7	.	165667200	165668200	255,0,0
chr1	165737600	165738800	GM12878,HMEC,HUVEC,HelaS3,HepG2,K562	6	.	165737600	165738800	255,0,0
chr1	167189000	167191800	GM12878,HMEC,HUVEC,HelaS3,HepG2,K562	9	.	167189000	167191800	255,0,0
chr1	167691000	167692400	GM12878,HMEC,HUVEC,HelaS3,HepG2,K562	6	.	167691000	167692400	255,0,0
chr1	168148000	168149200	GM12878,HMEC,HUVEC,HelaS3,HepG2,K562	6	.	168148000	168149200	255,0,0
chr1	168195000	168196000	GM12878,HMEC,HUVEC,HelaS3,HepG2,K562	6	.	168195000	168196000	255,0,0
chr1	169763600	169764800	GM12878,HMEC,HUVEC,HelaS3,HepG2,K562	6	.	169763600	169764800	255,0,0
chr1	170500600	170502000	GM12878,HMEC,HUVEC,HelaS3,HepG2,K562	6	.	170500600	170502000	255,0,0
chr1	171710600	171711800	GM12878,HMEC,HUVEC,HelaS3,HepG2,K562	6	.	171710600	171711800	255,0,0
chr1	171750400	171751400	GM12878,HMEC,HUVEC,HelaS3,HepG2,K562	7	.	171750400	171751400	255,0,0
chr1	172412600	172413400	GM12878,HMEC,HUVEC,HelaS3,HepG2,K562	6	.	172412600	172413400	255,0,0
chr1	172501200	172503600	GM12878,HMEC,HUVEC,HelaS3,HepG2,K562	7	.	172501200	172503600	255,0,0
chr1	173445800	173447600	GM12878,HMEC,HUVEC,HelaS3,HepG2,K562	7	.	173445800	173447600	255,0,0
chr1	173792800	173794600	GM12878,HMEC,HUVEC,HelaS3,HepG2,K562	7	.	173792800	173794600	255,0,0
chr1	173835800	173838400	GM12878,HMEC,HUVEC,HelaS3,HepG2,K562	11	.	173835800	173838400	255,0,0
chr1	173990600	173991800	GM12878,HMEC,HUVEC,HelaS3,HepG2,K562	6	.	173990600	173991800	255,0,0
chr1	174128000	174129600	GM12878,HMEC,HUVEC,HelaS3,HepG2,K562	6	.	174128000	174129600	255,0,0
chr1	174968400	174970000	GM12878,HMEC,HUVEC,HelaS3,HepG2,K562	6	.	174968400	174970000	255,0,0
chr1	176175400	176177200	GM12878,HMEC,HUVEC,HelaS3,HepG2,K562	6	.	176175400	176177200	255,0,0
chr1	179262800	179263600	GM12878,HMEC,HUVEC,HelaS3,HepG2,K562	6	.	179262800	179263600	255,0,0
chr1	179334800	179335400	GM12878,HMEC,HUVEC,HelaS3,HepG2,K562	6	.	179334800	179335400	255,0,0
chr1	179850800	179852600	GM12878,HMEC,HUVEC,HelaS3,HepG2,K562	6	.	179850800	179852600	255,0,0
chr1	179923400	179924800	GM12878,HMEC,HUVEC,HelaS3,HepG2,K562	7	.	179923400	179924800	255,0,0
chr1	180601000	180602000	GM12878,HMEC,HUVEC,HelaS3,HepG2,K562	6	.	180601000	180602000	255,0,0
chr1	182808400	182809400	GM12878,HMEC,HUVEC,HelaS3,HepG2,K562	6	.	182808400	182809400	255,0,0
chr1	183440400	183442400	GM12878,HMEC,HUVEC,HelaS3,HepG2,K562	6	.	183440400	183442400	255,0,0
chr1	184723000	184724800	GM12878,HMEC,HUVEC,HelaS3,HepG2,K562	6	.	184723000	184724800	255,0,0
chr1	185125200	185127200	GM12878,HMEC,HUVEC,HelaS3,HepG2,K562	7	.	185125200	185127200	255,0,0
chr1	185285000	185286800	GM12878,HMEC,HUVEC,HelaS3,HepG2,K562	7	.	185285000	185286800	255,0,0
chr1	186343400	186345800	GM12878,HMEC,HUVEC,HelaS3,HepG2,K562	8	.	186343400	186345800	255,0,0
chr1	193027600	193029600	GM12878,HMEC,HUVEC,HelaS3,HepG2,K562	8	.	193027600	193029600	255,0,0
chr1	193090600	193092200	GM12878,HMEC,HUVEC,HelaS3,HepG2,K562	6	.	193090600	193092200	255,0,0
chr1	197169800	197171200	GM12878,HMEC,HUVEC,HelaS3,HepG2,K562	7	.	197169800	197171200	255,0,0
chr1	197871400	197872400	GM12878,HMEC,HUVEC,HelaS3,HepG2,K562	6	.	197871400	197872400	255,0,0
chr1	198125800	198127200	GM12878,HMEC,HUVEC,HelaS3,HepG2,K562	8	.	198125800	198127200	255,0,0
chr1	200378400	200379400	GM12878,HMEC,HUVEC,HelaS3,HepG2,K562	6	.	200378400	200379400	255,0,0
chr1	200589400	200590200	GM12878,HMEC,HUVEC,HelaS3,HepG2,K562	6	.	200589400	200590200	255,0,0
chr1	201798200	201799200	GM12878,HMEC,HUVEC,HelaS3,HepG2,K562	6	.	201798200	201799200	255,0,0
chr1	201924200	201925400	GM12878,HMEC,HUVEC,HelaS3,HepG2,K562	6	.	201924200	201925400	255,0,0
chr1	201951800	201952800	GM12878,HMEC,HUVEC,HelaS3,HepG2,K562	7	.	201951800	201952800	255,0,0
chr1	202310600	202311400	GM12878,HMEC,HUVEC,HelaS3,HepG2,K562	6	.	202310600	202311400	255,0,0
chr1	202776000	202777600	GM12878,HMEC,HUVEC,HelaS3,HepG2,K562	12	.	202776000	202777600	255,0,0
chr1	202857400	202858400	GM12878,HMEC,HUVEC,HelaS3,HepG2,K562	6	.	202857400	202858400	255,0,0
chr1	202976200	202977200	GM12878,HMEC,HUVEC,HelaS3,HepG2,K562	6	.	202976200	202977200	255,0,0
chr1	203274400	203275800	GM12878,HMEC,HUVEC,HelaS3,HepG2,K562	6	.	203274400	203275800	255,0,0
chr1	204485200	204486200	GM12878,HMEC,HUVEC,HelaS3,HepG2,K562	6	.	204485200	204486200	255,0,0
chr1	205090600	205091200	GM12878,HMEC,HUVEC,HelaS3,HepG2,K562	6	.	205090600	205091200	255,0,0
chr1	205179800	205181000	GM12878,HMEC,HUVEC,HelaS3,HepG2,K562	6	.	205179800	205181000	255,0,0
chr1	205600000	205601600	GM12878,HMEC,HUVEC,HelaS3,HepG2,K562	6	.	205600000	205601600	255,0,0
chr1	205717800	205719400	GM12878,HMEC,HUVEC,HelaS3,HepG2,K562	6	.	205717800	205719400	255,0,0
chr1	205781600	205783200	GM12878,HMEC,HUVEC,HelaS3,HepG2,K562	6	.	205781600	205783200	255,0,0
chr1	206808800	206809800	GM12878,HMEC,HUVEC,HelaS3,HepG2,K562	6	.	206808800	206809800	255,0,0
chr1	206858000	206859800	GM12878,HMEC,HUVEC,HelaS3,HepG2,K562	12	.	206858000	206859800	255,0,0
chr1	211555800	211556600	GM12878,HMEC,HUVEC,HelaS3,HepG2,K562	6	.	211555800	211556600	255,0,0
chr1	211750200	211753200	GM12878,HMEC,HUVEC,HelaS3,HepG2,K562	11	.	211750200	211753200	255,0,0
chr1	212208600	212209600	GM12878,HMEC,HUVEC,HelaS3,HepG2,K562	6	.	212208600	212209600	255,0,0
chr1	212458000	212460600	GM12878,HMEC,HUVEC,HelaS3,HepG2,K562	10	.	212458000	212460600	255,0,0
chr1	212964400	212965800	GM12878,HMEC,HUVEC,HelaS3,HepG2,K562	6	.	212964400	212965800	255,0,0
chr1	213031200	213032400	GM12878,HMEC,HUVEC,HelaS3,HepG2,K562	8	.	213031200	213032400	255,0,0
chr1	213188400	213189400	GM12878,HMEC,HUVEC,HelaS3,HepG2,K562	6	.	213188400	213189400	255,0,0
chr1	214776200	214777200	GM12878,HMEC,HUVEC,HelaS3,HepG2,K562	6	.	214776200	214777200	255,0,0
chr1	220445000	220446000	GM12878,HMEC,HUVEC,HelaS3,HepG2,K562	8	.	220445000	220446000	255,0,0
chr1	221914400	221916800	GM12878,HMEC,HUVEC,HelaS3,HepG2,K562	9	.	221914400	221916800	255,0,0
chr1	222762600	222763600	GM12878,HMEC,HUVEC,HelaS3,HepG2,K562	6	.	222762600	222763600	255,0,0
chr1	224032600	224034200	GM12878,HMEC,HUVEC,HelaS3,HepG2,K562	7	.	224032600	224034200	255,0,0
chr1	224301800	224302600	GM12878,HMEC,HUVEC,HelaS3,HepG2,K562	7	.	224301800	224302600	255,0,0
chr1	224370600	224372000	GM12878,HMEC,HUVEC,HelaS3,HepG2,K562	6	.	224370600	224372000	255,0,0
chr1	224544400	224545200	GM12878,HMEC,HUVEC,HelaS3,HepG2,K562	6	.	224544400	224545200	255,0,0
chr1	225614600	225616600	GM12878,HMEC,HUVEC,HelaS3,HepG2,K562	6	.	225614600	225616600	255,0,0
chr1	226186400	226187200	GM12878,HMEC,HUVEC,HelaS3,HepG2,K562	6	.	226186400	226187200	255,0,0
chr1	226249400	226252200	GM12878,HMEC,HUVEC,HelaS3,HepG2,K562	10	.	226249400	226252200	255,0,0
chr1	226373600	226374800	GM12878,HMEC,HUVEC,HelaS3,HepG2,K562	6	.	226373600	226374800	255,0,0
chr1	226496200	226497400	GM12878,HMEC,HUVEC,HelaS3,HepG2,K562	6	.	226496200	226497400	255,0,0
chr1	227058000	227059000	GM12878,HMEC,HUVEC,HelaS3,HepG2,K562	6	.	227058000	227059000	255,0,0
chr1	227922400	227923800	GM12878,HMEC,HUVEC,HelaS3,HepG2,K562	6	.	227922400	227923800	255,0,0
chr1	228290000	228291200	GM12878,HMEC,HUVEC,HelaS3,HepG2,K562	9	.	228290000	228291200	255,0,0
chr1	228296600	228297800	GM12878,HMEC,HUVEC,HelaS3,HepG2,K562	7	.	228296600	228297800	255,0,0
chr1	228327400	228328800	GM12878,HMEC,HUVEC,HelaS3,HepG2,K562	6	.	228327400	228328800	255,0,0
chr1	229477400	229478800	GM12878,HMEC,HUVEC,HelaS3,HepG2,K562	6	.	229477400	229478800	255,0,0
chr1	229643200	229644400	GM12878,HMEC,HUVEC,HelaS3,HepG2,K562	6	.	229643200	229644400	255,0,0
chr1	230778000	230779000	GM12878,HMEC,HUVEC,HelaS3,HepG2,K562	6	.	230778000	230779000	255,0,0
chr1	231113800	231115600	GM12878,HMEC,HUVEC,HelaS3,HepG2,K562	7	.	231113800	231115600	255,0,0
chr1	231376400	231377800	GM12878,HMEC,HUVEC,HelaS3,HepG2,K562	6	.	231376400	231377800	255,0,0
chr1	231472800	231474800	GM12878,HMEC,HUVEC,HelaS3,HepG2,K562	6	.	231472800	231474800	255,0,0
chr1	231556000	231558600	GM12878,HMEC,HUVEC,HelaS3,HepG2,K562	10	.	231556000	231558600	255,0,0
chr1	231663800	231665000	GM12878,HMEC,HUVEC,HelaS3,HepG2,K562	7	.	231663800	231665000	255,0,0
chr1	234613800	234615000	GM12878,HMEC,HUVEC,HelaS3,HepG2,K562	6	.	234613800	234615000	255,0,0
chr1	235323800	235325000	GM12878,HMEC,HUVEC,HelaS3,HepG2,K562	6	.	235323800	235325000	255,0,0
chr1	235490200	235493000	GM12878,HMEC,HUVEC,HelaS3,HepG2,K562	8	.	235490200	235493000	255,0,0
chr1	235530400	235531200	GM12878,HMEC,HUVEC,HelaS3,HepG2,K562	6	.	235530400	235531200	255,0,0
chr1	236029200	236030600	GM12878,HMEC,HUVEC,HelaS3,HepG2,K562	6	.	236029200	236030600	255,0,0
chr1	236958200	236959600	GM12878,HMEC,HUVEC,HelaS3,HepG2,K562	7	.	236958200	236959600	255,0,0
chr1	241802800	241803800	GM12878,HMEC,HUVEC,HelaS3,HepG2,K562	6	.	241802800	241803800	255,0,0
chr1	242011000	242012200	GM12878,HMEC,HUVEC,HelaS3,HepG2,K562	6	.	242011000	242012200	255,0,0
chr1	243417000	243419000	GM12878,HMEC,HUVEC,HelaS3,HepG2,K562	9	.	243417000	243419000	255,0,0
chr1	244614400	244615600	GM12878,HMEC,HUVEC,HelaS3,HepG2,K562	7	.	244614400	244615600	255,0,0
chr1	244816000	244817400	GM12878,HMEC,HUVEC,HelaS3,HepG2,K562	6	.	244816000	244817400	255,0,0
chr1	245025800	245028200	GM12878,HMEC,HUVEC,HelaS3,HepG2,K562	8	.	245025800	245028200	255,0,0
chr1	246669800	246671000	GM12878,HMEC,HUVEC,HelaS3,HepG2,K562	6	.	246669800	246671000	255,0,0
chr1	246728800	246730600	GM12878,HMEC,HUVEC,HelaS3,HepG2,K562	6	.	246728800	246730600	255,0,0
chr1	247094000	247095800	GM12878,HMEC,HUVEC,HelaS3,HepG2,K562	7	.	247094000	247095800	255,0,0
chr1	247170800	247171400	GM12878,HMEC,HUVEC,HelaS3,HepG2,K562	6	.	247170800	247171400	255,0,0
chr1	247267000	247267800	GM12878,HMEC,HUVEC,HelaS3,HepG2,K562	6	.	247267000	247267800	255,0,0
chr1	247494200	247495800	GM12878,HMEC,HUVEC,HelaS3,HepG2,K562	6	.	247494200	247495800	255,0,0
chr1	249200000	249201200	GM12878,HMEC,HUVEC,HelaS3,HepG2,K562	8	.	249200000	249201200	255,0,0
chr10	1033800	1035000	GM12878,HMEC,HUVEC,HelaS3,HepG2,K562	6	.	1033800	1035000	255,0,0
chr10	3214200	3215200	GM12878,HMEC,HUVEC,HelaS3,HepG2,K562	6	.	3214200	3215200	255,0,0
chr10	3825000	3828000	GM12878,HMEC,HUVEC,HelaS3,HepG2,K562	10	.	3825000	3828000	255,0,0
chr10	7829400	7830800	GM12878,HMEC,HUVEC,HelaS3,HepG2,K562	6	.	7829400	7830800	255,0,0
chr10	7860000	7861400	GM12878,HMEC,HUVEC,HelaS3,HepG2,K562	6	.	7860000	7861400	255,0,0
chr10	12110800	12111600	GM12878,HMEC,HUVEC,HelaS3,HepG2,K562	6	.	12110800	12111600	255,0,0
chr10	12237000	12239000	GM12878,HMEC,HUVEC,HelaS3,HepG2,K562	6	.	12237000	12239000	255,0,0
chr10	14879600	14881200	GM12878,HMEC,HUVEC,HelaS3,HepG2,K562	7	.	14879600	14881200	255,0,0
chr10	14919800	14921800	GM12878,HMEC,HUVEC,HelaS3,HepG2,K562	6	.	14919800	14921800	255,0,0
chr10	15209200	15210800	GM12878,HMEC,HUVEC,HelaS3,HepG2,K562	8	.	15209200	15210800	255,0,0
chr10	16858800	16860000	GM12878,HMEC,HUVEC,HelaS3,HepG2,K562	8	.	16858800	16860000	255,0,0
chr10	17270400	17273600	GM12878,HMEC,HUVEC,HelaS3,HepG2,K562	12	.	17270400	17273600	255,0,0
chr10	17658600	17659800	GM12878,HMEC,HUVEC,HelaS3,HepG2,K562	7	.	17658600	17659800	255,0,0
chr10	18947800	18949200	GM12878,HMEC,HUVEC,HelaS3,HepG2,K562	6	.	18947800	18949200	255,0,0
chr10	21784400	21786400	GM12878,HMEC,HUVEC,HelaS3,HepG2,K562	10	.	21784400	21786400	255,0,0
chr10	22291400	22292800	GM12878,HMEC,HUVEC,HelaS3,HepG2,K562	6	.	22291400	22292800	255,0,0
chr10	22604800	22606000	GM12878,HMEC,HUVEC,HelaS3,HepG2,K562	6	.	22604800	22606000	255,0,0
chr10	25011600	25014000	GM12878,HMEC,HUVEC,HelaS3,HepG2,K562	10	.	25011600	25014000	255,0,0
chr10	26986000	26987400	GM12878,HMEC,HUVEC,HelaS3,HepG2,K562	7	.	26986000	26987400	255,0,0
chr10	27148600	27150200	GM12878,HMEC,HUVEC,HelaS3,HepG2,K562	6	.	27148600	27150200	255,0,0
chr10	27530800	27531600	GM12878,HMEC,HUVEC,HelaS3,HepG2,K562	6	.	27530800	27531600	255,0,0
chr10	27793000	27794000	GM12878,HMEC,HUVEC,HelaS3,HepG2,K562	6	.	27793000	27794000	255,0,0
chr10	28966000	28967400	GM12878,HMEC,HUVEC,HelaS3,HepG2,K562	6	.	28966000	28967400	255,0,0
chr10	30722400	30723800	GM12878,HMEC,HUVEC,HelaS3,HepG2,K562	9	.	30722400	30723800	255,0,0
chr10	31607200	31610200	GM12878,HMEC,HUVEC,HelaS3,HepG2,K562	8	.	31607200	31610200	255,0,0
chr10	35378600	35379800	GM12878,HMEC,HUVEC,HelaS3,HepG2,K562	8	.	35378600	35379800	255,0,0
chr10	35415400	35416800	GM12878,HMEC,HUVEC,HelaS3,HepG2,K562	7	.	35415400	35416800	255,0,0
chr10	38265000	38265800	GM12878,HMEC,HUVEC,HelaS3,HepG2,K562	6	.	38265000	38265800	255,0,0
chr10	43277800	43279000	GM12878,HMEC,HUVEC,HelaS3,HepG2,K562	6	.	43277800	43279000	255,0,0
chr10	49514400	49515600	GM12878,HMEC,HUVEC,HelaS3,HepG2,K562	6	.	49514400	49515600	255,0,0
chr10	50746600	50747200	GM12878,HMEC,HUVEC,HelaS3,HepG2,K562	6	.	50746600	50747200	255,0,0
chr10	60144600	60145800	GM12878,HMEC,HUVEC,HelaS3,HepG2,K562	6	.	60144600	60145800	255,0,0
chr10	61665200	61666800	GM12878,HMEC,HUVEC,HelaS3,HepG2,K562	6	.	61665200	61666800	255,0,0
chr10	63659800	63663600	GM12878,HMEC,HUVEC,HelaS3,HepG2,K562	12	.	63659800	63663600	255,0,0
chr10	64564200	64565800	GM12878,HMEC,HUVEC,HelaS3,HepG2,K562	6	.	64564200	64565800	255,0,0
chr10	64892800	64894000	GM12878,HMEC,HUVEC,HelaS3,HepG2,K562	6	.	64892800	64894000	255,0,0
chr10	69644200	69645400	GM12878,HMEC,HUVEC,HelaS3,HepG2,K562	7	.	69644200	69645400	255,0,0
chr10	69833400	69835200	GM12878,HMEC,HUVEC,HelaS3,HepG2,K562	6	.	69833400	69835200	255,0,0
chr10	70091000	70093400	GM12878,HMEC,HUVEC,HelaS3,HepG2,K562	7	.	70091000	70093400	255,0,0
chr10	70166000	70167400	GM12878,HMEC,HUVEC,HelaS3,HepG2,K562	6	.	70166000	70167400	255,0,0
chr10	70230600	70231800	GM12878,HMEC,HUVEC,HelaS3,HepG2,K562	6	.	70230600	70231800	255,0,0
chr10	70286800	70287600	GM12878,HMEC,HUVEC,HelaS3,HepG2,K562	6	.	70286800	70287600	255,0,0
chr10	70660600	70661800	GM12878,HMEC,HUVEC,HelaS3,HepG2,K562	6	.	70660600	70661800	255,0,0
chr10	70748400	70749400	GM12878,HMEC,HUVEC,HelaS3,HepG2,K562	6	.	70748400	70749400	255,0,0
chr10	71929400	71930800	GM12878,HMEC,HUVEC,HelaS3,HepG2,K562	6	.	71929400	71930800	255,0,0
chr10	72141800	72142600	GM12878,HMEC,HUVEC,HelaS3,HepG2,K562	6	.	72141800	72142600	255,0,0
chr10	72163800	72164800	GM12878,HMEC,HUVEC,HelaS3,HepG2,K562	6	.	72163800	72164800	255,0,0
chr10	72575600	72576400	GM12878,HMEC,HUVEC,HelaS3,HepG2,K562	6	.	72575600	72576400	255,0,0
chr10	73610400	73611200	GM12878,HMEC,HUVEC,HelaS3,HepG2,K562	6	.	73610400	73611200	255,0,0
chr10	74033400	74036000	GM12878,HMEC,HUVEC,HelaS3,HepG2,K562	7	.	74033400	74036000	255,0,0
chr10	74113800	74114800	GM12878,HMEC,HUVEC,HelaS3,HepG2,K562	6	.	74113800	74114800	255,0,0
chr10	74451800	74452800	GM12878,HMEC,HUVEC,HelaS3,HepG2,K562	6	.	74451800	74452800	255,0,0
chr10	74854800	74857000	GM12878,HMEC,HUVEC,HelaS3,HepG2,K562	7	.	74854800	74857000	255,0,0
chr10	74927200	74928600	GM12878,HMEC,HUVEC,HelaS3,HepG2,K562	6	.	74927200	74928600	255,0,0
chr10	75005800	75007200	GM12878,HMEC,HUVEC,HelaS3,HepG2,K562	6	.	75005800	75007200	255,0,0
chr10	75172800	75174000	GM12878,HMEC,HUVEC,HelaS3,HepG2,K562	7	.	75172800	75174000	255,0,0
chr10	75254800	75256200	GM12878,HMEC,HUVEC,HelaS3,HepG2,K562	6	.	75254800	75256200	255,0,0
chr10	75489400	75491000	GM12878,HMEC,HUVEC,HelaS3,HepG2,K562	6	.	75489400	75491000	255,0,0
chr10	75503600	75504800	GM12878,HMEC,HUVEC,HelaS3,HepG2,K562	6	.	75503600	75504800	255,0,0
chr10	75532000	75533600	GM12878,HMEC,HUVEC,HelaS3,HepG2,K562	7	.	75532000	75533600	255,0,0
chr10	75545000	75546200	GM12878,HMEC,HUVEC,HelaS3,HepG2,K562	7	.	75545000	75546200	255,0,0
chr10	75757400	75759000	GM12878,HMEC,HUVEC,HelaS3,HepG2,K562	6	.	75757400	75759000	255,0,0
chr10	75909800	75911800	GM12878,HMEC,HUVEC,HelaS3,HepG2,K562	9	.	75909800	75911800	255,0,0
chr10	75936200	75937000	GM12878,HMEC,HUVEC,HelaS3,HepG2,K562	6	.	75936200	75937000	255,0,0
chr10	76584600	76587200	GM12878,HMEC,HUVEC,HelaS3,HepG2,K562	9	.	76584600	76587200	255,0,0
chr10	76871000	76872400	GM12878,HMEC,HUVEC,HelaS3,HepG2,K562	7	.	76871000	76872400	255,0,0
chr10	89264200	89265800	GM12878,HMEC,HUVEC,HelaS3,HepG2,K562	7	.	89264200	89265800	255,0,0
chr10	89577000	89578600	GM12878,HMEC,HUVEC,HelaS3,HepG2,K562	6	.	89577000	89578600	255,0,0
chr10	89621800	89625400	GM12878,HMEC,HUVEC,HelaS3,HepG2,K562	11	.	89621800	89625400	255,0,0
chr10	92980200	92981200	GM12878,HMEC,HUVEC,HelaS3,HepG2,K562	6	.	92980200	92981200	255,0,0
chr10	93668000	93668800	GM12878,HMEC,HUVEC,HelaS3,HepG2,K562	6	.	93668000	93668800	255,0,0
chr10	93683400	93684400	GM12878,HMEC,HUVEC,HelaS3,HepG2,K562	6	.	93683400	93684400	255,0,0
chr10	94050000	94051600	GM12878,HMEC,HUVEC,HelaS3,HepG2,K562	6	.	94050000	94051600	255,0,0
chr10	94333200	94334600	GM12878,HMEC,HUVEC,HelaS3,HepG2,K562	6	.	94333200	94334600	255,0,0
chr10	94352600	94354000	GM12878,HMEC,HUVEC,HelaS3,HepG2,K562	6	.	94352600	94354000	255,0,0
chr10	94449000	94450600	GM12878,HMEC,HUVEC,HelaS3,HepG2,K562	7	.	94449000	94450600	255,0,0
chr10	95256000	95256800	GM12878,HMEC,HUVEC,HelaS3,HepG2,K562	6	.	95256000	95256800	255,0,0
chr10	96162000	96164000	GM12878,HMEC,HUVEC,HelaS3,HepG2,K562	6	.	96162000	96164000	255,0,0
chr10	96304800	96306400	GM12878,HMEC,HUVEC,HelaS3,HepG2,K562	6	.	96304800	96306400	255,0,0
chr10	97050200	97051000	GM12878,HMEC,HUVEC,HelaS3,HepG2,K562	6	.	97050200	97051000	255,0,0
chr10	97453000	97454000	GM12878,HMEC,HUVEC,HelaS3,HepG2,K562	6	.	97453000	97454000	255,0,0
chr10	98345800	98347200	GM12878,HMEC,HUVEC,HelaS3,HepG2,K562	7	.	98345800	98347200	255,0,0
chr10	99160400	99161200	GM12878,HMEC,HUVEC,HelaS3,HepG2,K562	6	.	99160400	99161200	255,0,0
chr10	99185800	99186600	GM12878,HMEC,HUVEC,HelaS3,HepG2,K562	6	.	99185800	99186600	255,0,0
chr10	99257400	99259800	GM12878,HMEC,HUVEC,HelaS3,HepG2,K562	7	.	99257400	99259800	255,0,0
chr10	99400200	99401600	GM12878,HMEC,HUVEC,HelaS3,HepG2,K562	6	.	99400200	99401600	255,0,0
chr10	99496600	99497600	GM12878,HMEC,HUVEC,HelaS3,HepG2,K562	6	.	99496600	99497600	255,0,0
chr10	101189800	101191400	GM12878,HMEC,HUVEC,HelaS3,HepG2,K562	7	.	101189800	101191400	255,0,0
chr10	101379000	101381400	GM12878,HMEC,HUVEC,HelaS3,HepG2,K562	8	.	101379000	101381400	255,0,0
chr10	101418600	101420000	GM12878,HMEC,HUVEC,HelaS3,HepG2,K562	6	.	101418600	101420000	255,0,0
chr10	101491400	101492800	GM12878,HMEC,HUVEC,HelaS3,HepG2,K562	6	.	101491400	101492800	255,0,0
chr10	101988600	101989600	GM12878,HMEC,HUVEC,HelaS3,HepG2,K562	6	.	101988600	101989600	255,0,0
chr10	102026800	102027800	GM12878,HMEC,HUVEC,HelaS3,HepG2,K562	6	.	102026800	102027800	255,0,0
chr10	102045400	102046600	GM12878,HMEC,HUVEC,HelaS3,HepG2,K562	7	.	102045400	102046600	255,0,0
chr10	102746600	102747800	GM12878,HMEC,HUVEC,HelaS3,HepG2,K562	6	.	102746600	102747800	255,0,0
chr10	103113400	103114600	GM12878,HMEC,HUVEC,HelaS3,HepG2,K562	7	.	103113400	103114600	255,0,0
chr10	103347400	103348400	GM12878,HMEC,HUVEC,HelaS3,HepG2,K562	6	.	103347400	103348400	255,0,0
chr10	103453600	103455000	GM12878,HMEC,HUVEC,HelaS3,HepG2,K562	6	.	103453600	103455000	255,0,0
chr10	103825000	103825800	GM12878,HMEC,HUVEC,HelaS3,HepG2,K562	6	.	103825000	103825800	255,0,0
chr10	104005000	104005800	GM12878,HMEC,HUVEC,HelaS3,HepG2,K562	7	.	104005000	104005800	255,0,0
chr10	104153800	104154400	GM12878,HMEC,HUVEC,HelaS3,HepG2,K562	6	.	104153800	104154400	255,0,0
chr10	104180400	104182000	GM12878,HMEC,HUVEC,HelaS3,HepG2,K562	8	.	104180400	104182000	255,0,0
chr10	104261400	104262600	GM12878,HMEC,HUVEC,HelaS3,HepG2,K562	8	.	104261400	104262600	255,0,0
chr10	104263600	104264400	GM12878,HMEC,HUVEC,HelaS3,HepG2,K562	6	.	104263600	104264400	255,0,0
chr10	104401800	104405000	GM12878,HMEC,HUVEC,HelaS3,HepG2,K562	9	.	104401800	104405000	255,0,0
chr10	104503600	104504400	GM12878,HMEC,HUVEC,HelaS3,HepG2,K562	6	.	104503600	104504400	255,0,0
chr10	104614000	104614400	GM12878,HMEC,HUVEC,HelaS3,HepG2,K562	6	.	104614000	104614400	255,0,0
chr10	104677400	104679400	GM12878,HMEC,HUVEC,HelaS3,HepG2,K562	8	.	104677400	104679400	255,0,0
chr10	105110200	105111000	GM12878,HMEC,HUVEC,HelaS3,HepG2,K562	7	.	105110200	105111000	255,0,0
chr10	105127400	105128600	GM12878,HMEC,HUVEC,HelaS3,HepG2,K562	7	.	105127400	105128600	255,0,0
chr10	105155600	105157200	GM12878,HMEC,HUVEC,HelaS3,HepG2,K562	6	.	105155600	105157200	255,0,0
chr10	105991600	105992400	GM12878,HMEC,HUVEC,HelaS3,HepG2,K562	6	.	105991600	105992400	255,0,0
chr10	111682600	111683400	GM12878,HMEC,HUVEC,HelaS3,HepG2,K562	6	.	111682600	111683400	255,0,0
chr10	112631400	112632600	GM12878,HMEC,HUVEC,HelaS3,HepG2,K562	6	.	112631400	112632600	255,0,0
chr10	112678000	112680600	GM12878,HMEC,HUVEC,HelaS3,HepG2,K562	8	.	112678000	112680600	255,0,0
chr10	115613600	115615200	GM12878,HMEC,HUVEC,HelaS3,HepG2,K562	8	.	115613600	115615200	255,0,0
chr10	115933200	115934600	GM12878,HMEC,HUVEC,HelaS3,HepG2,K562	6	.	115933200	115934600	255,0,0
chr10	118764000	118765200	GM12878,HMEC,HUVEC,HelaS3,HepG2,K562	6	.	118764000	118765200	255,0,0
chr10	119133400	119135600	GM12878,HMEC,HUVEC,HelaS3,HepG2,K562	7	.	119133400	119135600	255,0,0
chr10	120937800	120938400	GM12878,HMEC,HUVEC,HelaS3,HepG2,K562	6	.	120937800	120938400	255,0,0
chr10	121355000	121357000	GM12878,HMEC,HUVEC,HelaS3,HepG2,K562	7	.	121355000	121357000	255,0,0
chr10	121410400	121412800	GM12878,HMEC,HUVEC,HelaS3,HepG2,K562	7	.	121410400	121412800	255,0,0
chr10	123733800	123735000	GM12878,HMEC,HUVEC,HelaS3,HepG2,K562	7	.	123733800	123735000	255,0,0
chr10	124134000	124135400	GM12878,HMEC,HUVEC,HelaS3,HepG2,K562	7	.	124134000	124135400	255,0,0
chr10	124739800	124740400	GM12878,HMEC,HUVEC,HelaS3,HepG2,K562	6	.	124739800	124740400	255,0,0
chr10	126150200	126151000	GM12878,HMEC,HUVEC,HelaS3,HepG2,K562	6	.	126150200	126151000	255,0,0
chr10	126479600	126481200	GM12878,HMEC,HUVEC,HelaS3,HepG2,K562	6	.	126479600	126481200	255,0,0
chr10	126490200	126491000	GM12878,HMEC,HUVEC,HelaS3,HepG2,K562	6	.	126490200	126491000	255,0,0
chr10	126604800	126606600	GM12878,HMEC,HUVEC,HelaS3,HepG2,K562	6	.	126604800	126606600	255,0,0
chr10	127511200	127512800	GM12878,HMEC,HUVEC,HelaS3,HepG2,K562	6	.	127511200	127512800	255,0,0
chr10	135121800	135122800	GM12878,HMEC,HUVEC,HelaS3,HepG2,K562	6	.	135121800	135122800	255,0,0
chr10	135186600	135187200	GM12878,HMEC,HUVEC,HelaS3,HepG2,K562	6	.	135186600	135187200	255,0,0
chr10	135207400	135208400	GM12878,HMEC,HUVEC,HelaS3,HepG2,K562	6	.	135207400	135208400	255,0,0
chr11	235800	237600	GM12878,HMEC,HUVEC,HelaS3,HepG2,K562	10	.	235800	237600	255,0,0
chr11	2421000	2422600	GM12878,HMEC,HUVEC,HelaS3,HepG2,K562	8	.	2421000	2422600	255,0,0
chr11	3818000	3819200	GM12878,HMEC,HUVEC,HelaS3,HepG2,K562	6	.	3818000	3819200	255,0,0
chr11	4115600	4116600	GM12878,HMEC,HUVEC,HelaS3,HepG2,K562	6	.	4115600	4116600	255,0,0
chr11	6255400	6256200	GM12878,HMEC,HUVEC,HelaS3,HepG2,K562	6	.	6255400	6256200	255,0,0
chr11	6502200	6503400	GM12878,HMEC,HUVEC,HelaS3,HepG2,K562	6	.	6502200	6503400	255,0,0
chr11	6624200	6625800	GM12878,HMEC,HUVEC,HelaS3,HepG2,K562	7	.	6624200	6625800	255,0,0
chr11	6703800	6705000	GM12878,HMEC,HUVEC,HelaS3,HepG2,K562	6	.	6703800	6705000	255,0,0
chr11	8932600	8933400	GM12878,HMEC,HUVEC,HelaS3,HepG2,K562	6	.	8932600	8933400	255,0,0
chr11	8985400	8986600	GM12878,HMEC,HUVEC,HelaS3,HepG2,K562	6	.	8985400	8986600	255,0,0
chr11	9286000	9287200	GM12878,HMEC,HUVEC,HelaS3,HepG2,K562	7	.	9286000	9287200	255,0,0
chr11	9335200	9336600	GM12878,HMEC,HUVEC,HelaS3,HepG2,K562	6	.	9335200	9336600	255,0,0
chr11	9481400	9483400	GM12878,HMEC,HUVEC,HelaS3,HepG2,K562	7	.	9481400	9483400	255,0,0
chr11	10562000	10563000	GM12878,HMEC,HUVEC,HelaS3,HepG2,K562	6	.	10562000	10563000	255,0,0
chr11	10772200	10773600	GM12878,HMEC,HUVEC,HelaS3,HepG2,K562	6	.	10772200	10773600	255,0,0
chr11	10828800	10831000	GM12878,HMEC,HUVEC,HelaS3,HepG2,K562	9	.	10828800	10831000	255,0,0
chr11	10878600	10880800	GM12878,HMEC,HUVEC,HelaS3,HepG2,K562	8	.	10878600	10880800	255,0,0
chr11	11863000	11864400	GM12878,HMEC,HUVEC,HelaS3,HepG2,K562	7	.	11863000	11864400	255,0,0
chr11	12695400	12697400	GM12878,HMEC,HUVEC,HelaS3,HepG2,K562	6	.	12695400	12697400	255,0,0
chr11	16759600	16761200	GM12878,HMEC,HUVEC,HelaS3,HepG2,K562	7	.	16759600	16761200	255,0,0
chr11	17098400	17100000	GM12878,HMEC,HUVEC,HelaS3,HepG2,K562	6	.	17098400	17100000	255,0,0
chr11	17228600	17230000	GM12878,HMEC,HUVEC,HelaS3,HepG2,K562	6	.	17228600	17230000	255,0,0
chr11	17297800	17299000	GM12878,HMEC,HUVEC,HelaS3,HepG2,K562	7	.	17297800	17299000	255,0,0
chr11	18547800	18549200	GM12878,HMEC,HUVEC,HelaS3,HepG2,K562	6	.	18547800	18549200	255,0,0
chr11	18609600	18610800	GM12878,HMEC,HUVEC,HelaS3,HepG2,K562	6	.	18609600	18610800	255,0,0
chr11	18655200	18656400	GM12878,HMEC,HUVEC,HelaS3,HepG2,K562	7	.	18655200	18656400	255,0,0
chr11	19138400	19139400	GM12878,HMEC,HUVEC,HelaS3,HepG2,K562	6	.	19138400	19139400	255,0,0
chr11	19261600	19263400	GM12878,HMEC,HUVEC,HelaS3,HepG2,K562	8	.	19261600	19263400	255,0,0
chr11	19734000	19735400	GM12878,HMEC,HUVEC,HelaS3,HepG2,K562	6	.	19734000	19735400	255,0,0
chr11	20408600	20410000	GM12878,HMEC,HUVEC,HelaS3,HepG2,K562	7	.	20408600	20410000	255,0,0
chr11	22646400	22647600	GM12878,HMEC,HUVEC,HelaS3,HepG2,K562	6	.	22646400	22647600	255,0,0
chr11	27384400	27385000	GM12878,HMEC,HUVEC,HelaS3,HepG2,K562	6	.	27384400	27385000	255,0,0
chr11	30344400	30345400	GM12878,HMEC,HUVEC,HelaS3,HepG2,K562	6	.	30344400	30345400	255,0,0
chr11	31530400	31532000	GM12878,HMEC,HUVEC,HelaS3,HepG2,K562	7	.	31530400	31532000	255,0,0
chr11	32605200	32606000	GM12878,HMEC,HUVEC,HelaS3,HepG2,K562	6	.	32605200	32606000	255,0,0
chr11	33278600	33281000	GM12878,HMEC,HUVEC,HelaS3,HepG2,K562	6	.	33278600	33281000	255,0,0
chr11	33795400	33796400	GM12878,HMEC,HUVEC,HelaS3,HepG2,K562	6	.	33795400	33796400	255,0,0
chr11	34072800	34075200	GM12878,HMEC,HUVEC,HelaS3,HepG2,K562	9	.	34072800	34075200	255,0,0
chr11	34460000	34461000	GM12878,HMEC,HUVEC,HelaS3,HepG2,K562	6	.	34460000	34461000	255,0,0
chr11	34937200	34938800	GM12878,HMEC,HUVEC,HelaS3,HepG2,K562	6	.	34937200	34938800	255,0,0
chr11	36530800	36532400	GM12878,HMEC,HUVEC,HelaS3,HepG2,K562	6	.	36530800	36532400	255,0,0
chr11	43333400	43334400	GM12878,HMEC,HUVEC,HelaS3,HepG2,K562	6	.	43333400	43334400	255,0,0
chr11	43380200	43381200	GM12878,HMEC,HUVEC,HelaS3,HepG2,K562	6	.	43380200	43381200	255,0,0
chr11	45168000	45169200	GM12878,HMEC,HUVEC,HelaS3,HepG2,K562	8	.	45168000	45169200	255,0,0
chr11	45868800	45869600	GM12878,HMEC,HUVEC,HelaS3,HepG2,K562	6	.	45868800	45869600	255,0,0
chr11	45939000	45940400	GM12878,HMEC,HUVEC,HelaS3,HepG2,K562	6	.	45939000	45940400	255,0,0
chr11	46614800	46615800	GM12878,HMEC,HUVEC,HelaS3,HepG2,K562	6	.	46614800	46615800	255,0,0
chr11	46638400	46639800	GM12878,HMEC,HUVEC,HelaS3,HepG2,K562	9	.	46638400	46639800	255,0,0
chr11	46866800	46868200	GM12878,HMEC,HUVEC,HelaS3,HepG2,K562	6	.	46866800	46868200	255,0,0
chr11	46958000	46958800	GM12878,HMEC,HUVEC,HelaS3,HepG2,K562	6	.	46958000	46958800	255,0,0
chr11	47197800	47199000	GM12878,HMEC,HUVEC,HelaS3,HepG2,K562	8	.	47197800	47199000	255,0,0
chr11	47429600	47430600	GM12878,HMEC,HUVEC,HelaS3,HepG2,K562	6	.	47429600	47430600	255,0,0
chr11	47447200	47448400	GM12878,HMEC,HUVEC,HelaS3,HepG2,K562	6	.	47447200	47448400	255,0,0
chr11	47586800	47587800	GM12878,HMEC,HUVEC,HelaS3,HepG2,K562	6	.	47586800	47587800	255,0,0
chr11	47600000	47601200	GM12878,HMEC,HUVEC,HelaS3,HepG2,K562	6	.	47600000	47601200	255,0,0
chr11	47869400	47870400	GM12878,HMEC,HUVEC,HelaS3,HepG2,K562	6	.	47869400	47870400	255,0,0
chr11	57091600	57092800	GM12878,HMEC,HUVEC,HelaS3,HepG2,K562	7	.	57091600	57092800	255,0,0
chr11	57435200	57436600	GM12878,HMEC,HUVEC,HelaS3,HepG2,K562	6	.	57435200	57436600	255,0,0
chr11	57479000	57480600	GM12878,HMEC,HUVEC,HelaS3,HepG2,K562	7	.	57479000	57480600	255,0,0
chr11	57508800	57509800	GM12878,HMEC,HUVEC,HelaS3,HepG2,K562	6	.	57508800	57509800	255,0,0
chr11	58345800	58347600	GM12878,HMEC,HUVEC,HelaS3,HepG2,K562	9	.	58345800	58347600	255,0,0
chr11	58909800	58910800	GM12878,HMEC,HUVEC,HelaS3,HepG2,K562	6	.	58909800	58910800	255,0,0
chr11	59382400	59383800	GM12878,HMEC,HUVEC,HelaS3,HepG2,K562	7	.	59382400	59383800	255,0,0
chr11	59436000	59437200	GM12878,HMEC,HUVEC,HelaS3,HepG2,K562	6	.	59436000	59437200	255,0,0
chr11	60928200	60929400	GM12878,HMEC,HUVEC,HelaS3,HepG2,K562	6	.	60928200	60929400	255,0,0
chr11	61128800	61130400	GM12878,HMEC,HUVEC,HelaS3,HepG2,K562	6	.	61128800	61130400	255,0,0
chr11	61196600	61198200	GM12878,HMEC,HUVEC,HelaS3,HepG2,K562	7	.	61196600	61198200	255,0,0
chr11	61891200	61892200	GM12878,HMEC,HUVEC,HelaS3,HepG2,K562	6	.	61891200	61892200	255,0,0
chr11	62340400	62341800	GM12878,HMEC,HUVEC,HelaS3,HepG2,K562	6	.	62340400	62341800	255,0,0
chr11	62368000	62369800	GM12878,HMEC,HUVEC,HelaS3,HepG2,K562	6	.	62368000	62369800	255,0,0
chr11	62420400	62421000	GM12878,HMEC,HUVEC,HelaS3,HepG2,K562	6	.	62420400	62421000	255,0,0
chr11	62432000	62433600	GM12878,HMEC,HUVEC,HelaS3,HepG2,K562	7	.	62432000	62433600	255,0,0
chr11	62438800	62439800	GM12878,HMEC,HUVEC,HelaS3,HepG2,K562	6	.	62438800	62439800	255,0,0
chr11	62473400	62474000	GM12878,HMEC,HUVEC,HelaS3,HepG2,K562	6	.	62473400	62474000	255,0,0
chr11	62493600	62495200	GM12878,HMEC,HUVEC,HelaS3,HepG2,K562	6	.	62493600	62495200	255,0,0
chr11	62521400	62522000	GM12878,HMEC,HUVEC,HelaS3,HepG2,K562	7	.	62521400	62522000	255,0,0
chr11	62554000	62555400	GM12878,HMEC,HUVEC,HelaS3,HepG2,K562	8	.	62554000	62555400	255,0,0
chr11	62598600	62600000	GM12878,HMEC,HUVEC,HelaS3,HepG2,K562	7	.	62598600	62600000	255,0,0
chr11	62606400	62607200	GM12878,HMEC,HUVEC,HelaS3,HepG2,K562	6	.	62606400	62607200	255,0,0
chr11	63448600	63449800	GM12878,HMEC,HUVEC,HelaS3,HepG2,K562	6	.	63448600	63449800	255,0,0
chr11	63535200	63537000	GM12878,HMEC,HUVEC,HelaS3,HepG2,K562	10	.	63535200	63537000	255,0,0
chr11	63580600	63581800	GM12878,HMEC,HUVEC,HelaS3,HepG2,K562	6	.	63580600	63581800	255,0,0
chr11	63606200	63607600	GM12878,HMEC,HUVEC,HelaS3,HepG2,K562	6	.	63606200	63607600	255,0,0
chr11	63705800	63707000	GM12878,HMEC,HUVEC,HelaS3,HepG2,K562	6	.	63705800	63707000	255,0,0
chr11	63741800	63742600	GM12878,HMEC,HUVEC,HelaS3,HepG2,K562	7	.	63741800	63742600	255,0,0
chr11	63952600	63954400	GM12878,HMEC,HUVEC,HelaS3,HepG2,K562	8	.	63952600	63954400	255,0,0
chr11	63993400	63994000	GM12878,HMEC,HUVEC,HelaS3,HepG2,K562	6	.	63993400	63994000	255,0,0
chr11	64008200	64010000	GM12878,HMEC,HUVEC,HelaS3,HepG2,K562	10	.	64008200	64010000	255,0,0
chr11	64018600	64019800	GM12878,HMEC,HUVEC,HelaS3,HepG2,K562	7	.	64018600	64019800	255,0,0
chr11	64052600	64053600	GM12878,HMEC,HUVEC,HelaS3,HepG2,K562	6	.	64052600	64053600	255,0,0
chr11	64545200	64546800	GM12878,HMEC,HUVEC,HelaS3,HepG2,K562	7	.	64545200	64546800	255,0,0
chr11	64577400	64578200	GM12878,HMEC,HUVEC,HelaS3,HepG2,K562	7	.	64577400	64578200	255,0,0
chr11	64808200	64809600	GM12878,HMEC,HUVEC,HelaS3,HepG2,K562	6	.	64808200	64809600	255,0,0
chr11	64851000	64852200	GM12878,HMEC,HUVEC,HelaS3,HepG2,K562	6	.	64851000	64852200	255,0,0
chr11	64863600	64864200	GM12878,HMEC,HUVEC,HelaS3,HepG2,K562	6	.	64863600	64864200	255,0,0
chr11	64889000	64890200	GM12878,HMEC,HUVEC,HelaS3,HepG2,K562	6	.	64889000	64890200	255,0,0
chr11	64901200	64902400	GM12878,HMEC,HUVEC,HelaS3,HepG2,K562	6	.	64901200	64902400	255,0,0
chr11	65082200	65083400	GM12878,HMEC,HUVEC,HelaS3,HepG2,K562	8	.	65082200	65083400	255,0,0
chr11	65101000	65102000	GM12878,HMEC,HUVEC,HelaS3,HepG2,K562	6	.	65101000	65102000	255,0,0
chr11	65122000	65122400	GM12878,HMEC,HUVEC,HelaS3,HepG2,K562	6	.	65122000	65122400	255,0,0
chr11	65307400	65308600	GM12878,HMEC,HUVEC,HelaS3,HepG2,K562	7	.	65307400	65308600	255,0,0
chr11	65382800	65384000	GM12878,HMEC,HUVEC,HelaS3,HepG2,K562	6	.	65382800	65384000	255,0,0
chr11	65430000	65431000	GM12878,HMEC,HUVEC,HelaS3,HepG2,K562	7	.	65430000	65431000	255,0,0
chr11	65624400	65626200	GM12878,HMEC,HUVEC,HelaS3,HepG2,K562	8	.	65624400	65626200	255,0,0
chr11	65627800	65628800	GM12878,HMEC,HUVEC,HelaS3,HepG2,K562	6	.	65627800	65628800	255,0,0
chr11	65655400	65656200	GM12878,HMEC,HUVEC,HelaS3,HepG2,K562	7	.	65655400	65656200	255,0,0
chr11	65728800	65729600	GM12878,HMEC,HUVEC,HelaS3,HepG2,K562	6	.	65728800	65729600	255,0,0
chr11	65769000	65770600	GM12878,HMEC,HUVEC,HelaS3,HepG2,K562	7	.	65769000	65770600	255,0,0
chr11	65819400	65820600	GM12878,HMEC,HUVEC,HelaS3,HepG2,K562	7	.	65819400	65820600	255,0,0
chr11	66024600	66026200	GM12878,HMEC,HUVEC,HelaS3,HepG2,K562	9	.	66024600	66026200	255,0,0
chr11	66035800	66036800	GM12878,HMEC,HUVEC,HelaS3,HepG2,K562	6	.	66035800	66036800	255,0,0
chr11	66056000	66057200	GM12878,HMEC,HUVEC,HelaS3,HepG2,K562	6	.	66056000	66057200	255,0,0
chr11	66112000	66112800	GM12878,HMEC,HUVEC,HelaS3,HepG2,K562	6	.	66112000	66112800	255,0,0
chr11	66247200	66248200	GM12878,HMEC,HUVEC,HelaS3,HepG2,K562	6	.	66247200	66248200	255,0,0
chr11	66313000	66313800	GM12878,HMEC,HUVEC,HelaS3,HepG2,K562	6	.	66313000	66313800	255,0,0
chr11	66360200	66361000	GM12878,HMEC,HUVEC,HelaS3,HepG2,K562	6	.	66360200	66361000	255,0,0
chr11	66383600	66385400	GM12878,HMEC,HUVEC,HelaS3,HepG2,K562	6	.	66383600	66385400	255,0,0
chr11	66406000	66406800	GM12878,HMEC,HUVEC,HelaS3,HepG2,K562	6	.	66406000	66406800	255,0,0
chr11	66444800	66445600	GM12878,HMEC,HUVEC,HelaS3,HepG2,K562	6	.	66444800	66445600	255,0,0
chr11	66610200	66611400	GM12878,HMEC,HUVEC,HelaS3,HepG2,K562	6	.	66610200	66611400	255,0,0
chr11	66725400	66726400	GM12878,HMEC,HUVEC,HelaS3,HepG2,K562	6	.	66725400	66726400	255,0,0
chr11	66886200	66888800	GM12878,HMEC,HUVEC,HelaS3,HepG2,K562	8	.	66886200	66888800	255,0,0
chr11	67056000	67057400	GM12878,HMEC,HUVEC,HelaS3,HepG2,K562	7	.	67056000	67057400	255,0,0
chr11	67084600	67086000	GM12878,HMEC,HUVEC,HelaS3,HepG2,K562	7	.	67084600	67086000	255,0,0
chr11	67188000	67188800	GM12878,HMEC,HUVEC,HelaS3,HepG2,K562	6	.	67188000	67188800	255,0,0
chr11	67195400	67196600	GM12878,HMEC,HUVEC,HelaS3,HepG2,K562	6	.	67195400	67196600	255,0,0
chr11	67275200	67276400	GM12878,HMEC,HUVEC,HelaS3,HepG2,K562	6	.	67275200	67276400	255,0,0
chr11	67374000	67375000	GM12878,HMEC,HUVEC,HelaS3,HepG2,K562	6	.	67374000	67375000	255,0,0
chr11	67397200	67398200	GM12878,HMEC,HUVEC,HelaS3,HepG2,K562	8	.	67397200	67398200	255,0,0
chr11	67797800	67798800	GM12878,HMEC,HUVEC,HelaS3,HepG2,K562	6	.	67797800	67798800	255,0,0
chr11	67980000	67981800	GM12878,HMEC,HUVEC,HelaS3,HepG2,K562	11	.	67980000	67981800	255,0,0
chr11	68038800	68040000	GM12878,HMEC,HUVEC,HelaS3,HepG2,K562	6	.	68038800	68040000	255,0,0
chr11	68227600	68229000	GM12878,HMEC,HUVEC,HelaS3,HepG2,K562	6	.	68227600	68229000	255,0,0
chr11	68670600	68672200	GM12878,HMEC,HUVEC,HelaS3,HepG2,K562	6	.	68670600	68672200	255,0,0
chr11	68816200	68817000	GM12878,HMEC,HUVEC,HelaS3,HepG2,K562	6	.	68816200	68817000	255,0,0
chr11	69455600	69458000	GM12878,HMEC,HUVEC,HelaS3,HepG2,K562	8	.	69455600	69458000	255,0,0
chr11	70049000	70050600	GM12878,HMEC,HUVEC,HelaS3,HepG2,K562	7	.	70049000	70050600	255,0,0
chr11	70116000	70117600	GM12878,HMEC,HUVEC,HelaS3,HepG2,K562	8	.	70116000	70117600	255,0,0
chr11	70244000	70245200	GM12878,HMEC,HUVEC,HelaS3,HepG2,K562	6	.	70244000	70245200	255,0,0
chr11	71158800	71160000	GM12878,HMEC,HUVEC,HelaS3,HepG2,K562	7	.	71158800	71160000	255,0,0
chr11	71164000	71164800	GM12878,HMEC,HUVEC,HelaS3,HepG2,K562	6	.	71164000	71164800	255,0,0
chr11	71639000	71640600	GM12878,HMEC,HUVEC,HelaS3,HepG2,K562	9	.	71639000	71640600	255,0,0
chr11	71791000	71792000	GM12878,HMEC,HUVEC,HelaS3,HepG2,K562	6	.	71791000	71792000	255,0,0
chr11	71823400	71824000	GM12878,HMEC,HUVEC,HelaS3,HepG2,K562	6	.	71823400	71824000	255,0,0
chr11	72504600	72505200	GM12878,HMEC,HUVEC,HelaS3,HepG2,K562	6	.	72504600	72505200	255,0,0
chr11	72524800	72526000	GM12878,HMEC,HUVEC,HelaS3,HepG2,K562	6	.	72524800	72526000	255,0,0
chr11	72851600	72854000	GM12878,HMEC,HUVEC,HelaS3,HepG2,K562	8	.	72851600	72854000	255,0,0
chr11	73087200	73088400	GM12878,HMEC,HUVEC,HelaS3,HepG2,K562	7	.	73087200	73088400	255,0,0
chr11	73308600	73310200	GM12878,HMEC,HUVEC,HelaS3,HepG2,K562	8	.	73308600	73310200	255,0,0
chr11	73470800	73472400	GM12878,HMEC,HUVEC,HelaS3,HepG2,K562	6	.	73470800	73472400	255,0,0
chr11	73587200	73588600	GM12878,HMEC,HUVEC,HelaS3,HepG2,K562	6	.	73587200	73588600	255,0,0
chr11	73881200	73883000	GM12878,HMEC,HUVEC,HelaS3,HepG2,K562	6	.	73881200	73883000	255,0,0
chr11	74108600	74110200	GM12878,HMEC,HUVEC,HelaS3,HepG2,K562	6	.	74108600	74110200	255,0,0
chr11	74204200	74205000	GM12878,HMEC,HUVEC,HelaS3,HepG2,K562	6	.	74204200	74205000	255,0,0
chr11	74303600	74304400	GM12878,HMEC,HUVEC,HelaS3,HepG2,K562	6	.	74303600	74304400	255,0,0
chr11	76154800	76157000	GM12878,HMEC,HUVEC,HelaS3,HepG2,K562	7	.	76154800	76157000	255,0,0
chr11	77348400	77349000	GM12878,HMEC,HUVEC,HelaS3,HepG2,K562	6	.	77348400	77349000	255,0,0
chr11	77530400	77532800	GM12878,HMEC,HUVEC,HelaS3,HepG2,K562	9	.	77530400	77532800	255,0,0
chr11	77705000	77706000	GM12878,HMEC,HUVEC,HelaS3,HepG2,K562	6	.	77705000	77706000	255,0,0
chr11	77790200	77791200	GM12878,HMEC,HUVEC,HelaS3,HepG2,K562	6	.	77790200	77791200	255,0,0
chr11	77899000	77900400	GM12878,HMEC,HUVEC,HelaS3,HepG2,K562	6	.	77899000	77900400	255,0,0
chr11	82611800	82613400	GM12878,HMEC,HUVEC,HelaS3,HepG2,K562	6	.	82611800	82613400	255,0,0
chr11	82867800	82870000	GM12878,HMEC,HUVEC,HelaS3,HepG2,K562	8	.	82867800	82870000	255,0,0
chr11	82904000	82906000	GM12878,HMEC,HUVEC,HelaS3,HepG2,K562	6	.	82904000	82906000	255,0,0
chr11	82996200	82997600	GM12878,HMEC,HUVEC,HelaS3,HepG2,K562	6	.	82996200	82997600	255,0,0
chr11	85374400	85376400	GM12878,HMEC,HUVEC,HelaS3,HepG2,K562	7	.	85374400	85376400	255,0,0
chr11	85955400	85957200	GM12878,HMEC,HUVEC,HelaS3,HepG2,K562	9	.	85955400	85957200	255,0,0
chr11	86748600	86749600	GM12878,HMEC,HUVEC,HelaS3,HepG2,K562	6	.	86748600	86749600	255,0,0
chr11	89955400	89956800	GM12878,HMEC,HUVEC,HelaS3,HepG2,K562	6	.	89955400	89956800	255,0,0
chr11	93275800	93277000	GM12878,HMEC,HUVEC,HelaS3,HepG2,K562	7	.	93275800	93277000	255,0,0
chr11	93394600	93395600	GM12878,HMEC,HUVEC,HelaS3,HepG2,K562	6	.	93394600	93395600	255,0,0
chr11	93517200	93518600	GM12878,HMEC,HUVEC,HelaS3,HepG2,K562	6	.	93517200	93518600	255,0,0
chr11	94226200	94227800	GM12878,HMEC,HUVEC,HelaS3,HepG2,K562	7	.	94226200	94227800	255,0,0
chr11	94706200	94707400	GM12878,HMEC,HUVEC,HelaS3,HepG2,K562	6	.	94706200	94707400	255,0,0
chr11	95522000	95524600	GM12878,HMEC,HUVEC,HelaS3,HepG2,K562	10	.	95522000	95524600	255,0,0
chr11	95656400	95657800	GM12878,HMEC,HUVEC,HelaS3,HepG2,K562	6	.	95656400	95657800	255,0,0
chr11	102962200	102963400	GM12878,HMEC,HUVEC,HelaS3,HepG2,K562	6	.	102962200	102963400	255,0,0
chr11	105947200	105949000	GM12878,HMEC,HUVEC,HelaS3,HepG2,K562	7	.	105947200	105949000	255,0,0
chr11	107328000	107329000	GM12878,HMEC,HUVEC,HelaS3,HepG2,K562	6	.	107328000	107329000	255,0,0
chr11	107879400	107880800	GM12878,HMEC,HUVEC,HelaS3,HepG2,K562	6	.	107879400	107880800	255,0,0
chr11	108092400	108094400	GM12878,HMEC,HUVEC,HelaS3,HepG2,K562	8	.	108092400	108094400	255,0,0
chr11	109963200	109965000	GM12878,HMEC,HUVEC,HelaS3,HepG2,K562	8	.	109963200	109965000	255,0,0
chr11	112096800	112097800	GM12878,HMEC,HUVEC,HelaS3,HepG2,K562	6	.	112096800	112097800	255,0,0
chr11	114270800	114272200	GM12878,HMEC,HUVEC,HelaS3,HepG2,K562	6	.	114270800	114272200	255,0,0
chr11	114310000	114311000	GM12878,HMEC,HUVEC,HelaS3,HepG2,K562	6	.	114310000	114311000	255,0,0
chr11	116643000	116644000	GM12878,HMEC,HUVEC,HelaS3,HepG2,K562	6	.	116643000	116644000	255,0,0
chr11	117014600	117015800	GM12878,HMEC,HUVEC,HelaS3,HepG2,K562	6	.	117014600	117015800	255,0,0
chr11	117102200	117104000	GM12878,HMEC,HUVEC,HelaS3,HepG2,K562	7	.	117102200	117104000	255,0,0
chr11	117198400	117199200	GM12878,HMEC,HUVEC,HelaS3,HepG2,K562	6	.	117198400	117199200	255,0,0
chr11	118230200	118230800	GM12878,HMEC,HUVEC,HelaS3,HepG2,K562	6	.	118230200	118230800	255,0,0
chr11	118305400	118308000	GM12878,HMEC,HUVEC,HelaS3,HepG2,K562	11	.	118305400	118308000	255,0,0
chr11	118795000	118796800	GM12878,HMEC,HUVEC,HelaS3,HepG2,K562	7	.	118795000	118796800	255,0,0
chr11	118888200	118890200	GM12878,HMEC,HUVEC,HelaS3,HepG2,K562	6	.	118888200	118890200	255,0,0
chr11	118927200	118928600	GM12878,HMEC,HUVEC,HelaS3,HepG2,K562	6	.	118927200	118928600	255,0,0
chr11	118964800	118966400	GM12878,HMEC,HUVEC,HelaS3,HepG2,K562	7	.	118964800	118966400	255,0,0
chr11	122931600	122934000	GM12878,HMEC,HUVEC,HelaS3,HepG2,K562	9	.	122931600	122934000	255,0,0
chr11	123611600	123612800	GM12878,HMEC,HUVEC,HelaS3,HepG2,K562	6	.	123611600	123612800	255,0,0
chr11	124492400	124493400	GM12878,HMEC,HUVEC,HelaS3,HepG2,K562	6	.	124492400	124493400	255,0,0
chr11	124669200	124670800	GM12878,HMEC,HUVEC,HelaS3,HepG2,K562	7	.	124669200	124670800	255,0,0
chr11	124980800	124981800	GM12878,HMEC,HUVEC,HelaS3,HepG2,K562	6	.	124980800	124981800	255,0,0
chr11	125461600	125463400	GM12878,HMEC,HUVEC,HelaS3,HepG2,K562	6	.	125461600	125463400	255,0,0
chr11	126138200	126139400	GM12878,HMEC,HUVEC,HelaS3,HepG2,K562	8	.	126138200	126139400	255,0,0
chr11	129938800	129940800	GM12878,HMEC,HUVEC,HelaS3,HepG2,K562	7	.	129938800	129940800	255,0,0
chr11	134122600	134124000	GM12878,HMEC,HUVEC,HelaS3,HepG2,K562	8	.	134122600	134124000	255,0,0
chr12	497600	499000	GM12878,HMEC,HUVEC,HelaS3,HepG2,K562	7	.	497600	499000	255,0,0
chr12	861400	863400	GM12878,HMEC,HUVEC,HelaS3,HepG2,K562	7	.	861400	863400	255,0,0
chr12	6602000	6603800	GM12878,HMEC,HUVEC,HelaS3,HepG2,K562	8	.	6602000	6603800	255,0,0
chr12	6797800	6799400	GM12878,HMEC,HUVEC,HelaS3,HepG2,K562	7	.	6797800	6799400	255,0,0
chr12	6832800	6833600	GM12878,HMEC,HUVEC,HelaS3,HepG2,K562	6	.	6832800	6833600	255,0,0
chr12	6861600	6862600	GM12878,HMEC,HUVEC,HelaS3,HepG2,K562	6	.	6861600	6862600	255,0,0
chr12	6961000	6962400	GM12878,HMEC,HUVEC,HelaS3,HepG2,K562	6	.	6961000	6962400	255,0,0
chr12	6976400	6977600	GM12878,HMEC,HUVEC,HelaS3,HepG2,K562	7	.	6976400	6977600	255,0,0
chr12	7079000	7080600	GM12878,HMEC,HUVEC,HelaS3,HepG2,K562	6	.	7079000	7080600	255,0,0
chr12	7125200	7126400	GM12878,HMEC,HUVEC,HelaS3,HepG2,K562	6	.	7125200	7126400	255,0,0
chr12	8234000	8235400	GM12878,HMEC,HUVEC,HelaS3,HepG2,K562	6	.	8234000	8235400	255,0,0
chr12	10765600	10766600	GM12878,HMEC,HUVEC,HelaS3,HepG2,K562	6	.	10765600	10766600	255,0,0
chr12	11801800	11804200	GM12878,HMEC,HUVEC,HelaS3,HepG2,K562	11	.	11801800	11804200	255,0,0
chr12	12419000	12420600	GM12878,HMEC,HUVEC,HelaS3,HepG2,K562	6	.	12419000	12420600	255,0,0
chr12	12510000	12510600	GM12878,HMEC,HUVEC,HelaS3,HepG2,K562	6	.	12510000	12510600	255,0,0
chr12	12714400	12716000	GM12878,HMEC,HUVEC,HelaS3,HepG2,K562	7	.	12714400	12716000	255,0,0
chr12	12764600	12765600	GM12878,HMEC,HUVEC,HelaS3,HepG2,K562	6	.	12764600	12765600	255,0,0
chr12	12869800	12871800	GM12878,HMEC,HUVEC,HelaS3,HepG2,K562	7	.	12869800	12871800	255,0,0
chr12	12877600	12879400	GM12878,HMEC,HUVEC,HelaS3,HepG2,K562	7	.	12877600	12879400	255,0,0
chr12	13197000	13197800	GM12878,HMEC,HUVEC,HelaS3,HepG2,K562	6	.	13197000	13197800	255,0,0
chr12	14955800	14957200	GM12878,HMEC,HUVEC,HelaS3,HepG2,K562	6	.	14955800	14957200	255,0,0
chr12	16034800	16036200	GM12878,HMEC,HUVEC,HelaS3,HepG2,K562	7	.	16034800	16036200	255,0,0
chr12	19592200	19594200	GM12878,HMEC,HUVEC,HelaS3,HepG2,K562	7	.	19592200	19594200	255,0,0
chr12	21590400	21591200	GM12878,HMEC,HUVEC,HelaS3,HepG2,K562	6	.	21590400	21591200	255,0,0
chr12	25348000	25348800	GM12878,HMEC,HUVEC,HelaS3,HepG2,K562	6	.	25348000	25348800	255,0,0
chr12	26985000	26986400	GM12878,HMEC,HUVEC,HelaS3,HepG2,K562	6	.	26985000	26986400	255,0,0
chr12	27090400	27092200	GM12878,HMEC,HUVEC,HelaS3,HepG2,K562	8	.	27090400	27092200	255,0,0
chr12	27175400	27176200	GM12878,HMEC,HUVEC,HelaS3,HepG2,K562	6	.	27175400	27176200	255,0,0
chr12	27397000	27398000	GM12878,HMEC,HUVEC,HelaS3,HepG2,K562	6	.	27397000	27398000	255,0,0
chr12	30848000	30849000	GM12878,HMEC,HUVEC,HelaS3,HepG2,K562	6	.	30848000	30849000	255,0,0
chr12	31476600	31479600	GM12878,HMEC,HUVEC,HelaS3,HepG2,K562	9	.	31476600	31479600	255,0,0
chr12	31742600	31744400	GM12878,HMEC,HUVEC,HelaS3,HepG2,K562	6	.	31742600	31744400	255,0,0
chr12	31881600	31882400	GM12878,HMEC,HUVEC,HelaS3,HepG2,K562	6	.	31881600	31882400	255,0,0
chr12	32112000	32113200	GM12878,HMEC,HUVEC,HelaS3,HepG2,K562	6	.	32112000	32113200	255,0,0
chr12	32832000	32833400	GM12878,HMEC,HUVEC,HelaS3,HepG2,K562	8	.	32832000	32833400	255,0,0
chr12	32907800	32909000	GM12878,HMEC,HUVEC,HelaS3,HepG2,K562	6	.	32907800	32909000	255,0,0
chr12	42631000	42632800	GM12878,HMEC,HUVEC,HelaS3,HepG2,K562	6	.	42631000	42632800	255,0,0
chr12	42719200	42720800	GM12878,HMEC,HUVEC,HelaS3,HepG2,K562	6	.	42719200	42720800	255,0,0
chr12	44152200	44153200	GM12878,HMEC,HUVEC,HelaS3,HepG2,K562	7	.	44152200	44153200	255,0,0
chr12	44199200	44200600	GM12878,HMEC,HUVEC,HelaS3,HepG2,K562	6	.	44199200	44200600	255,0,0
chr12	46122000	46124800	GM12878,HMEC,HUVEC,HelaS3,HepG2,K562	11	.	46122000	46124800	255,0,0
chr12	46764200	46767000	GM12878,HMEC,HUVEC,HelaS3,HepG2,K562	11	.	46764200	46767000	255,0,0
chr12	48357200	48357800	GM12878,HMEC,HUVEC,HelaS3,HepG2,K562	6	.	48357200	48357800	255,0,0
chr12	48499000	48500200	GM12878,HMEC,HUVEC,HelaS3,HepG2,K562	6	.	48499000	48500200	255,0,0
chr12	48550800	48551400	GM12878,HMEC,HUVEC,HelaS3,HepG2,K562	6	.	48550800	48551400	255,0,0
chr12	49075200	49076400	GM12878,HMEC,HUVEC,HelaS3,HepG2,K562	6	.	49075200	49076400	255,0,0
chr12	49109600	49111400	GM12878,HMEC,HUVEC,HelaS3,HepG2,K562	6	.	49109600	49111400	255,0,0
chr12	49245400	49246400	GM12878,HMEC,HUVEC,HelaS3,HepG2,K562	6	.	49245400	49246400	255,0,0
chr12	49350200	49351600	GM12878,HMEC,HUVEC,HelaS3,HepG2,K562	7	.	49350200	49351600	255,0,0
chr12	49412000	49413000	GM12878,HMEC,HUVEC,HelaS3,HepG2,K562	6	.	49412000	49413000	255,0,0
chr12	49453200	49455200	GM12878,HMEC,HUVEC,HelaS3,HepG2,K562	8	.	49453200	49455200	255,0,0
chr12	49504000	49504800	GM12878,HMEC,HUVEC,HelaS3,HepG2,K562	6	.	49504000	49504800	255,0,0
chr12	49716400	49717600	GM12878,HMEC,HUVEC,HelaS3,HepG2,K562	6	.	49716400	49717600	255,0,0
chr12	49760200	49762000	GM12878,HMEC,HUVEC,HelaS3,HepG2,K562	7	.	49760200	49762000	255,0,0
chr12	49961400	49962600	GM12878,HMEC,HUVEC,HelaS3,HepG2,K562	6	.	49961400	49962600	255,0,0
chr12	50017000	50017600	GM12878,HMEC,HUVEC,HelaS3,HepG2,K562	6	.	50017000	50017600	255,0,0
chr12	50135000	50136600	GM12878,HMEC,HUVEC,HelaS3,HepG2,K562	6	.	50135000	50136600	255,0,0
chr12	50236200	50237000	GM12878,HMEC,HUVEC,HelaS3,HepG2,K562	6	.	50236200	50237000	255,0,0
chr12	50505400	50506600	GM12878,HMEC,HUVEC,HelaS3,HepG2,K562	7	.	50505400	50506600	255,0,0
chr12	50560400	50561400	GM12878,HMEC,HUVEC,HelaS3,HepG2,K562	6	.	50560400	50561400	255,0,0
chr12	50794400	50796000	GM12878,HMEC,HUVEC,HelaS3,HepG2,K562	7	.	50794400	50796000	255,0,0
chr12	50898600	50899600	GM12878,HMEC,HUVEC,HelaS3,HepG2,K562	6	.	50898600	50899600	255,0,0
chr12	51476600	51477600	GM12878,HMEC,HUVEC,HelaS3,HepG2,K562	6	.	51476600	51477600	255,0,0
chr12	51565800	51567200	GM12878,HMEC,HUVEC,HelaS3,HepG2,K562	7	.	51565800	51567200	255,0,0
chr12	51632400	51633200	GM12878,HMEC,HUVEC,HelaS3,HepG2,K562	7	.	51632400	51633200	255,0,0
chr12	51663400	51664400	GM12878,HMEC,HUVEC,HelaS3,HepG2,K562	6	.	51663400	51664400	255,0,0
chr12	53472800	53473600	GM12878,HMEC,HUVEC,HelaS3,HepG2,K562	6	.	53472800	53473600	255,0,0
chr12	53574000	53575200	GM12878,HMEC,HUVEC,HelaS3,HepG2,K562	6	.	53574000	53575200	255,0,0
chr12	53661800	53662600	GM12878,HMEC,HUVEC,HelaS3,HepG2,K562	6	.	53661800	53662600	255,0,0
chr12	53689200	53690000	GM12878,HMEC,HUVEC,HelaS3,HepG2,K562	6	.	53689200	53690000	255,0,0
chr12	53715000	53715600	GM12878,HMEC,HUVEC,HelaS3,HepG2,K562	6	.	53715000	53715600	255,0,0
chr12	53718600	53719400	GM12878,HMEC,HUVEC,HelaS3,HepG2,K562	6	.	53718600	53719400	255,0,0
chr12	53845600	53847000	GM12878,HMEC,HUVEC,HelaS3,HepG2,K562	7	.	53845600	53847000	255,0,0
chr12	53894400	53895400	GM12878,HMEC,HUVEC,HelaS3,HepG2,K562	6	.	53894400	53895400	255,0,0
chr12	54019400	54020400	GM12878,HMEC,HUVEC,HelaS3,HepG2,K562	6	.	54019400	54020400	255,0,0
chr12	54069600	54070200	GM12878,HMEC,HUVEC,HelaS3,HepG2,K562	6	.	54069600	54070200	255,0,0
chr12	54672800	54675800	GM12878,HMEC,HUVEC,HelaS3,HepG2,K562	13	.	54672800	54675800	255,0,0
chr12	56223200	56224400	GM12878,HMEC,HUVEC,HelaS3,HepG2,K562	7	.	56223200	56224400	255,0,0
chr12	56367400	56368600	GM12878,HMEC,HUVEC,HelaS3,HepG2,K562	6	.	56367400	56368600	255,0,0
chr12	56511800	56512400	GM12878,HMEC,HUVEC,HelaS3,HepG2,K562	6	.	56511800	56512400	255,0,0
chr12	56615000	56615800	GM12878,HMEC,HUVEC,HelaS3,HepG2,K562	7	.	56615000	56615800	255,0,0
chr12	56618000	56618600	GM12878,HMEC,HUVEC,HelaS3,HepG2,K562	6	.	56618000	56618600	255,0,0
chr12	56660400	56661200	GM12878,HMEC,HUVEC,HelaS3,HepG2,K562	6	.	56660400	56661200	255,0,0
chr12	56693200	56694400	GM12878,HMEC,HUVEC,HelaS3,HepG2,K562	6	.	56693200	56694400	255,0,0
chr12	57038800	57040200	GM12878,HMEC,HUVEC,HelaS3,HepG2,K562	8	.	57038800	57040200	255,0,0
chr12	57118200	57119400	GM12878,HMEC,HUVEC,HelaS3,HepG2,K562	6	.	57118200	57119400	255,0,0
chr12	57145400	57146400	GM12878,HMEC,HUVEC,HelaS3,HepG2,K562	6	.	57145400	57146400	255,0,0
chr12	57881800	57882800	GM12878,HMEC,HUVEC,HelaS3,HepG2,K562	6	.	57881800	57882800	255,0,0
chr12	57940400	57941200	GM12878,HMEC,HUVEC,HelaS3,HepG2,K562	6	.	57940400	57941200	255,0,0
chr12	58087600	58088400	GM12878,HMEC,HUVEC,HelaS3,HepG2,K562	6	.	58087600	58088400	255,0,0
chr12	58238800	58241000	GM12878,HMEC,HUVEC,HelaS3,HepG2,K562	7	.	58238800	58241000	255,0,0
chr12	62653200	62655200	GM12878,HMEC,HUVEC,HelaS3,HepG2,K562	8	.	62653200	62655200	255,0,0
chr12	62860200	62861600	GM12878,HMEC,HUVEC,HelaS3,HepG2,K562	6	.	62860200	62861600	255,0,0
chr12	64173400	64174600	GM12878,HMEC,HUVEC,HelaS3,HepG2,K562	6	.	64173400	64174600	255,0,0
chr12	64615600	64616400	GM12878,HMEC,HUVEC,HelaS3,HepG2,K562	6	.	64615600	64616400	255,0,0
chr12	64797800	64799400	GM12878,HMEC,HUVEC,HelaS3,HepG2,K562	7	.	64797800	64799400	255,0,0
chr12	65563000	65565000	GM12878,HMEC,HUVEC,HelaS3,HepG2,K562	6	.	65563000	65565000	255,0,0
chr12	66523800	66525200	GM12878,HMEC,HUVEC,HelaS3,HepG2,K562	6	.	66523800	66525200	255,0,0
chr12	66563000	66564000	GM12878,HMEC,HUVEC,HelaS3,HepG2,K562	6	.	66563000	66564000	255,0,0
chr12	68725600	68726600	GM12878,HMEC,HUVEC,HelaS3,HepG2,K562	6	.	68725600	68726600	255,0,0
chr12	69004200	69006000	GM12878,HMEC,HUVEC,HelaS3,HepG2,K562	8	.	69004200	69006000	255,0,0
chr12	69080400	69081400	GM12878,HMEC,HUVEC,HelaS3,HepG2,K562	6	.	69080400	69081400	255,0,0
chr12	69633200	69634400	GM12878,HMEC,HUVEC,HelaS3,HepG2,K562	7	.	69633200	69634400	255,0,0
chr12	70636200	70638200	GM12878,HMEC,HUVEC,HelaS3,HepG2,K562	8	.	70636200	70638200	255,0,0
chr12	72056000	72059000	GM12878,HMEC,HUVEC,HelaS3,HepG2,K562	10	.	72056000	72059000	255,0,0
chr12	72079600	72080800	GM12878,HMEC,HUVEC,HelaS3,HepG2,K562	6	.	72079600	72080800	255,0,0
chr12	76422400	76426200	GM12878,HMEC,HUVEC,HelaS3,HepG2,K562	8	.	76422400	76426200	255,0,0
chr12	76477400	76479000	GM12878,HMEC,HUVEC,HelaS3,HepG2,K562	6	.	76477400	76479000	255,0,0
chr12	76741600	76742600	GM12878,HMEC,HUVEC,HelaS3,HepG2,K562	6	.	76741600	76742600	255,0,0
chr12	77157400	77158800	GM12878,HMEC,HUVEC,HelaS3,HepG2,K562	9	.	77157400	77158800	255,0,0
chr12	77458600	77460000	GM12878,HMEC,HUVEC,HelaS3,HepG2,K562	6	.	77458600	77460000	255,0,0
chr12	80327400	80329800	GM12878,HMEC,HUVEC,HelaS3,HepG2,K562	7	.	80327400	80329800	255,0,0
chr12	82751400	82753000	GM12878,HMEC,HUVEC,HelaS3,HepG2,K562	6	.	82751400	82753000	255,0,0
chr12	88429200	88430000	GM12878,HMEC,HUVEC,HelaS3,HepG2,K562	6	.	88429200	88430000	255,0,0
chr12	88535200	88537000	GM12878,HMEC,HUVEC,HelaS3,HepG2,K562	6	.	88535200	88537000	255,0,0
chr12	90101200	90104200	GM12878,HMEC,HUVEC,HelaS3,HepG2,K562	8	.	90101200	90104200	255,0,0
chr12	92538000	92540400	GM12878,HMEC,HUVEC,HelaS3,HepG2,K562	8	.	92538000	92540400	255,0,0
chr12	93322000	93323400	GM12878,HMEC,HUVEC,HelaS3,HepG2,K562	6	.	93322000	93323400	255,0,0
chr12	93771400	93773600	GM12878,HMEC,HUVEC,HelaS3,HepG2,K562	8	.	93771400	93773600	255,0,0
chr12	93834600	93836200	GM12878,HMEC,HUVEC,HelaS3,HepG2,K562	6	.	93834600	93836200	255,0,0
chr12	95466400	95467400	GM12878,HMEC,HUVEC,HelaS3,HepG2,K562	7	.	95466400	95467400	255,0,0
chr12	95610000	95613000	GM12878,HMEC,HUVEC,HelaS3,HepG2,K562	6	.	95610000	95613000	255,0,0
chr12	95867200	95869000	GM12878,HMEC,HUVEC,HelaS3,HepG2,K562	7	.	95867200	95869000	255,0,0
chr12	96428400	96429800	GM12878,HMEC,HUVEC,HelaS3,HepG2,K562	6	.	96428400	96429800	255,0,0
chr12	96791600	96794600	GM12878,HMEC,HUVEC,HelaS3,HepG2,K562	7	.	96791600	96794600	255,0,0
chr12	98908600	98910600	GM12878,HMEC,HUVEC,HelaS3,HepG2,K562	7	.	98908600	98910600	255,0,0
chr12	98987200	98989000	GM12878,HMEC,HUVEC,HelaS3,HepG2,K562	9	.	98987200	98989000	255,0,0
chr12	99037400	99040000	GM12878,HMEC,HUVEC,HelaS3,HepG2,K562	9	.	99037400	99040000	255,0,0
chr12	100660200	100662000	GM12878,HMEC,HUVEC,HelaS3,HepG2,K562	7	.	100660200	100662000	255,0,0
chr12	102270800	102272000	GM12878,HMEC,HUVEC,HelaS3,HepG2,K562	6	.	102270800	102272000	255,0,0
chr12	102513200	102514600	GM12878,HMEC,HUVEC,HelaS3,HepG2,K562	6	.	102513200	102514600	255,0,0
chr12	104323000	104325400	GM12878,HMEC,HUVEC,HelaS3,HepG2,K562	9	.	104323000	104325400	255,0,0
chr12	104457600	104459200	GM12878,HMEC,HUVEC,HelaS3,HepG2,K562	6	.	104457600	104459200	255,0,0
chr12	104531000	104532400	GM12878,HMEC,HUVEC,HelaS3,HepG2,K562	7	.	104531000	104532400	255,0,0
chr12	104680800	104681800	GM12878,HMEC,HUVEC,HelaS3,HepG2,K562	7	.	104680800	104681800	255,0,0
chr12	105629200	105630200	GM12878,HMEC,HUVEC,HelaS3,HepG2,K562	6	.	105629200	105630200	255,0,0
chr12	106751400	106752400	GM12878,HMEC,HUVEC,HelaS3,HepG2,K562	6	.	106751400	106752400	255,0,0
chr12	107167600	107169000	GM12878,HMEC,HUVEC,HelaS3,HepG2,K562	7	.	107167600	107169000	255,0,0
chr12	107486600	107487800	GM12878,HMEC,HUVEC,HelaS3,HepG2,K562	7	.	107486600	107487800	255,0,0
chr12	108079200	108080400	GM12878,HMEC,HUVEC,HelaS3,HepG2,K562	6	.	108079200	108080400	255,0,0
chr12	108154200	108155400	GM12878,HMEC,HUVEC,HelaS3,HepG2,K562	6	.	108154200	108155400	255,0,0
chr12	108908800	108909600	GM12878,HMEC,HUVEC,HelaS3,HepG2,K562	6	.	108908800	108909600	255,0,0
chr12	109124000	109125800	GM12878,HMEC,HUVEC,HelaS3,HepG2,K562	8	.	109124000	109125800	255,0,0
chr12	109914400	109916000	GM12878,HMEC,HUVEC,HelaS3,HepG2,K562	7	.	109914400	109916000	255,0,0
chr12	110010800	110012200	GM12878,HMEC,HUVEC,HelaS3,HepG2,K562	6	.	110010800	110012200	255,0,0
chr12	110317600	110318800	GM12878,HMEC,HUVEC,HelaS3,HepG2,K562	6	.	110317600	110318800	255,0,0
chr12	110337800	110338600	GM12878,HMEC,HUVEC,HelaS3,HepG2,K562	6	.	110337800	110338600	255,0,0
chr12	110562000	110562800	GM12878,HMEC,HUVEC,HelaS3,HepG2,K562	6	.	110562000	110562800	255,0,0
chr12	110887400	110888400	GM12878,HMEC,HUVEC,HelaS3,HepG2,K562	6	.	110887400	110888400	255,0,0
chr12	110939200	110940200	GM12878,HMEC,HUVEC,HelaS3,HepG2,K562	6	.	110939200	110940200	255,0,0
chr12	111051600	111052400	GM12878,HMEC,HUVEC,HelaS3,HepG2,K562	6	.	111051600	111052400	255,0,0
chr12	111179600	111181000	GM12878,HMEC,HUVEC,HelaS3,HepG2,K562	6	.	111179600	111181000	255,0,0
chr12	112123000	112124400	GM12878,HMEC,HUVEC,HelaS3,HepG2,K562	6	.	112123000	112124400	255,0,0
chr12	112279000	112281000	GM12878,HMEC,HUVEC,HelaS3,HepG2,K562	6	.	112279000	112281000	255,0,0
chr12	112856000	112857600	GM12878,HMEC,HUVEC,HelaS3,HepG2,K562	7	.	112856000	112857600	255,0,0
chr12	113659000	113659800	GM12878,HMEC,HUVEC,HelaS3,HepG2,K562	6	.	113659000	113659800	255,0,0
chr12	117256800	117257600	GM12878,HMEC,HUVEC,HelaS3,HepG2,K562	6	.	117256800	117257600	255,0,0
chr12	117627400	117628400	GM12878,HMEC,HUVEC,HelaS3,HepG2,K562	7	.	117627400	117628400	255,0,0
chr12	118454400	118455000	GM12878,HMEC,HUVEC,HelaS3,HepG2,K562	6	.	118454400	118455000	255,0,0
chr12	118809400	118811200	GM12878,HMEC,HUVEC,HelaS3,HepG2,K562	6	.	118809400	118811200	255,0,0
chr12	120105400	120106600	GM12878,HMEC,HUVEC,HelaS3,HepG2,K562	6	.	120105400	120106600	255,0,0
chr12	120314600	120315400	GM12878,HMEC,HUVEC,HelaS3,HepG2,K562	6	.	120314600	120315400	255,0,0
chr12	120875400	120876600	GM12878,HMEC,HUVEC,HelaS3,HepG2,K562	6	.	120875400	120876600	255,0,0
chr12	120906600	120908000	GM12878,HMEC,HUVEC,HelaS3,HepG2,K562	7	.	120906600	120908000	255,0,0
chr12	120972000	120973200	GM12878,HMEC,HUVEC,HelaS3,HepG2,K562	7	.	120972000	120973200	255,0,0
chr12	121124000	121125800	GM12878,HMEC,HUVEC,HelaS3,HepG2,K562	6	.	121124000	121125800	255,0,0
chr12	121647600	121648400	GM12878,HMEC,HUVEC,HelaS3,HepG2,K562	6	.	121647600	121648400	255,0,0
chr12	121789400	121790400	GM12878,HMEC,HUVEC,HelaS3,HepG2,K562	6	.	121789400	121790400	255,0,0
chr12	122516200	122517600	GM12878,HMEC,HUVEC,HelaS3,HepG2,K562	8	.	122516200	122517600	255,0,0
chr12	122710000	122711000	GM12878,HMEC,HUVEC,HelaS3,HepG2,K562	6	.	122710000	122711000	255,0,0
chr12	122906200	122907200	GM12878,HMEC,HUVEC,HelaS3,HepG2,K562	6	.	122906200	122907200	255,0,0
chr12	122984400	122985600	GM12878,HMEC,HUVEC,HelaS3,HepG2,K562	6	.	122984400	122985600	255,0,0
chr12	123237000	123238000	GM12878,HMEC,HUVEC,HelaS3,HepG2,K562	6	.	123237000	123238000	255,0,0
chr12	123717000	123718600	GM12878,HMEC,HUVEC,HelaS3,HepG2,K562	8	.	123717000	123718600	255,0,0
chr12	123755200	123756800	GM12878,HMEC,HUVEC,HelaS3,HepG2,K562	7	.	123755200	123756800	255,0,0
chr12	123868200	123869400	GM12878,HMEC,HUVEC,HelaS3,HepG2,K562	6	.	123868200	123869400	255,0,0
chr12	124068400	124069800	GM12878,HMEC,HUVEC,HelaS3,HepG2,K562	6	.	124068400	124069800	255,0,0
chr12	124117800	124119000	GM12878,HMEC,HUVEC,HelaS3,HepG2,K562	6	.	124117800	124119000	255,0,0
chr12	125050800	125052200	GM12878,HMEC,HUVEC,HelaS3,HepG2,K562	6	.	125050800	125052200	255,0,0
chr12	125549600	125550600	GM12878,HMEC,HUVEC,HelaS3,HepG2,K562	6	.	125549600	125550600	255,0,0
chr12	132195000	132196600	GM12878,HMEC,HUVEC,HelaS3,HepG2,K562	6	.	132195000	132196600	255,0,0
chr12	132568600	132569600	GM12878,HMEC,HUVEC,HelaS3,HepG2,K562	6	.	132568600	132569600	255,0,0
chr12	133286800	133288200	GM12878,HMEC,HUVEC,HelaS3,HepG2,K562	6	.	133286800	133288200	255,0,0
chr13	20436800	20439000	GM12878,HMEC,HUVEC,HelaS3,HepG2,K562	12	.	20436800	20439000	255,0,0
chr13	20531600	20534000	GM12878,HMEC,HUVEC,HelaS3,HepG2,K562	10	.	20531600	20534000	255,0,0
chr13	21714000	21715400	GM12878,HMEC,HUVEC,HelaS3,HepG2,K562	6	.	21714000	21715400	255,0,0
chr13	21750000	21751600	GM12878,HMEC,HUVEC,HelaS3,HepG2,K562	6	.	21750000	21751600	255,0,0
chr13	22177600	22178400	GM12878,HMEC,HUVEC,HelaS3,HepG2,K562	6	.	22177600	22178400	255,0,0
chr13	26795400	26796800	GM12878,HMEC,HUVEC,HelaS3,HepG2,K562	7	.	26795400	26796800	255,0,0
chr13	28023800	28025400	GM12878,HMEC,HUVEC,HelaS3,HepG2,K562	7	.	28023800	28025400	255,0,0
chr13	28193800	28196600	GM12878,HMEC,HUVEC,HelaS3,HepG2,K562	14	.	28193800	28196600	255,0,0
chr13	28711800	28714000	GM12878,HMEC,HUVEC,HelaS3,HepG2,K562	6	.	28711800	28714000	255,0,0
chr13	29232600	29234000	GM12878,HMEC,HUVEC,HelaS3,HepG2,K562	6	.	29232600	29234000	255,0,0
chr13	30168800	30170200	GM12878,HMEC,HUVEC,HelaS3,HepG2,K562	6	.	30168800	30170200	255,0,0
chr13	30880600	30882000	GM12878,HMEC,HUVEC,HelaS3,HepG2,K562	6	.	30880600	30882000	255,0,0
chr13	31039600	31040600	GM12878,HMEC,HUVEC,HelaS3,HepG2,K562	6	.	31039600	31040600	255,0,0
chr13	33160200	33161000	GM12878,HMEC,HUVEC,HelaS3,HepG2,K562	6	.	33160200	33161000	255,0,0
chr13	33161200	33162000	GM12878,HMEC,HUVEC,HelaS3,HepG2,K562	7	.	33161200	33162000	255,0,0
chr13	34116400	34117200	GM12878,HMEC,HUVEC,HelaS3,HepG2,K562	6	.	34116400	34117200	255,0,0
chr13	37393000	37394200	GM12878,HMEC,HUVEC,HelaS3,HepG2,K562	6	.	37393000	37394200	255,0,0
chr13	41706200	41707400	GM12878,HMEC,HUVEC,HelaS3,HepG2,K562	6	.	41706200	41707400	255,0,0
chr13	45914200	45916200	GM12878,HMEC,HUVEC,HelaS3,HepG2,K562	8	.	45914200	45916200	255,0,0
chr13	46626200	46627400	GM12878,HMEC,HUVEC,HelaS3,HepG2,K562	6	.	46626200	46627400	255,0,0
chr13	47126800	47128800	GM12878,HMEC,HUVEC,HelaS3,HepG2,K562	6	.	47126800	47128800	255,0,0
chr13	48574800	48575600	GM12878,HMEC,HUVEC,HelaS3,HepG2,K562	6	.	48574800	48575600	255,0,0
chr13	48611400	48612400	GM12878,HMEC,HUVEC,HelaS3,HepG2,K562	6	.	48611400	48612400	255,0,0
chr13	49106400	49107400	GM12878,HMEC,HUVEC,HelaS3,HepG2,K562	6	.	49106400	49107400	255,0,0
chr13	49549600	49551800	GM12878,HMEC,HUVEC,HelaS3,HepG2,K562	8	.	49549600	49551800	255,0,0
chr13	49821600	49822800	GM12878,HMEC,HUVEC,HelaS3,HepG2,K562	6	.	49821600	49822800	255,0,0
chr13	50017600	50019000	GM12878,HMEC,HUVEC,HelaS3,HepG2,K562	8	.	50017600	50019000	255,0,0
chr13	52025600	52028200	GM12878,HMEC,HUVEC,HelaS3,HepG2,K562	7	.	52025600	52028200	255,0,0
chr13	52158000	52159800	GM12878,HMEC,HUVEC,HelaS3,HepG2,K562	8	.	52158000	52159800	255,0,0
chr13	53023800	53025000	GM12878,HMEC,HUVEC,HelaS3,HepG2,K562	7	.	53023800	53025000	255,0,0
chr13	53029000	53030400	GM12878,HMEC,HUVEC,HelaS3,HepG2,K562	7	.	53029000	53030400	255,0,0
chr13	60737200	60738800	GM12878,HMEC,HUVEC,HelaS3,HepG2,K562	6	.	60737200	60738800	255,0,0
chr13	73300800	73302800	GM12878,HMEC,HUVEC,HelaS3,HepG2,K562	9	.	73300800	73302800	255,0,0
chr13	73355000	73357000	GM12878,HMEC,HUVEC,HelaS3,HepG2,K562	8	.	73355000	73357000	255,0,0
chr13	73632800	73635400	GM12878,HMEC,HUVEC,HelaS3,HepG2,K562	6	.	73632800	73635400	255,0,0
chr13	76054800	76057000	GM12878,HMEC,HUVEC,HelaS3,HepG2,K562	8	.	76054800	76057000	255,0,0
chr13	76111400	76112000	GM12878,HMEC,HUVEC,HelaS3,HepG2,K562	6	.	76111400	76112000	255,0,0
chr13	77566000	77566800	GM12878,HMEC,HUVEC,HelaS3,HepG2,K562	6	.	77566000	77566800	255,0,0
chr13	79232600	79233800	GM12878,HMEC,HUVEC,HelaS3,HepG2,K562	6	.	79232600	79233800	255,0,0
chr13	79979200	79981000	GM12878,HMEC,HUVEC,HelaS3,HepG2,K562	7	.	79979200	79981000	255,0,0
chr13	80055000	80056400	GM12878,HMEC,HUVEC,HelaS3,HepG2,K562	6	.	80055000	80056400	255,0,0
chr13	95247800	95248800	GM12878,HMEC,HUVEC,HelaS3,HepG2,K562	6	.	95247800	95248800	255,0,0
chr13	96328400	96330400	GM12878,HMEC,HUVEC,HelaS3,HepG2,K562	7	.	96328400	96330400	255,0,0
chr13	96705000	96706000	GM12878,HMEC,HUVEC,HelaS3,HepG2,K562	6	.	96705000	96706000	255,0,0
chr13	98628000	98629800	GM12878,HMEC,HUVEC,HelaS3,HepG2,K562	6	.	98628000	98629800	255,0,0
chr13	99852400	99854000	GM12878,HMEC,HUVEC,HelaS3,HepG2,K562	7	.	99852400	99854000	255,0,0
chr13	100153200	100154600	GM12878,HMEC,HUVEC,HelaS3,HepG2,K562	6	.	100153200	100154600	255,0,0
chr13	100740800	100742000	GM12878,HMEC,HUVEC,HelaS3,HepG2,K562	6	.	100740800	100742000	255,0,0
chr13	101326200	101327800	GM12878,HMEC,HUVEC,HelaS3,HepG2,K562	8	.	101326200	101327800	255,0,0
chr13	103248600	103250200	GM12878,HMEC,HUVEC,HelaS3,HepG2,K562	8	.	103248600	103250200	255,0,0
chr13	103450800	103453200	GM12878,HMEC,HUVEC,HelaS3,HepG2,K562	11	.	103450800	103453200	255,0,0
chr13	103497800	103499400	GM12878,HMEC,HUVEC,HelaS3,HepG2,K562	6	.	103497800	103499400	255,0,0
chr13	107219200	107220800	GM12878,HMEC,HUVEC,HelaS3,HepG2,K562	7	.	107219200	107220800	255,0,0
chr13	108870200	108871600	GM12878,HMEC,HUVEC,HelaS3,HepG2,K562	7	.	108870200	108871600	255,0,0
chr13	111213200	111214800	GM12878,HMEC,HUVEC,HelaS3,HepG2,K562	7	.	111213200	111214800	255,0,0
chr13	111267800	111268800	GM12878,HMEC,HUVEC,HelaS3,HepG2,K562	6	.	111267800	111268800	255,0,0
chr13	111364400	111368800	GM12878,HMEC,HUVEC,HelaS3,HepG2,K562	15	.	111364400	111368800	255,0,0
chr13	111566200	111568400	GM12878,HMEC,HUVEC,HelaS3,HepG2,K562	10	.	111566200	111568400	255,0,0
chr13	111805600	111806800	GM12878,HMEC,HUVEC,HelaS3,HepG2,K562	6	.	111805600	111806800	255,0,0
chr13	115079600	115080600	GM12878,HMEC,HUVEC,HelaS3,HepG2,K562	6	.	115079600	115080600	255,0,0
chr14	20922200	20924200	GM12878,HMEC,HUVEC,HelaS3,HepG2,K562	8	.	20922200	20924200	255,0,0
chr14	21458000	21458800	GM12878,HMEC,HUVEC,HelaS3,HepG2,K562	6	.	21458000	21458800	255,0,0
chr14	21736400	21738000	GM12878,HMEC,HUVEC,HelaS3,HepG2,K562	7	.	21736400	21738000	255,0,0
chr14	21851200	21852800	GM12878,HMEC,HUVEC,HelaS3,HepG2,K562	6	.	21851200	21852800	255,0,0
chr14	21905000	21905600	GM12878,HMEC,HUVEC,HelaS3,HepG2,K562	6	.	21905000	21905600	255,0,0
chr14	21923400	21925000	GM12878,HMEC,HUVEC,HelaS3,HepG2,K562	7	.	21923400	21925000	255,0,0
chr14	21944400	21946000	GM12878,HMEC,HUVEC,HelaS3,HepG2,K562	7	.	21944400	21946000	255,0,0
chr14	23057600	23058600	GM12878,HMEC,HUVEC,HelaS3,HepG2,K562	6	.	23057600	23058600	255,0,0
chr14	23235600	23236600	GM12878,HMEC,HUVEC,HelaS3,HepG2,K562	6	.	23235600	23236600	255,0,0
chr14	23299000	23299600	GM12878,HMEC,HUVEC,HelaS3,HepG2,K562	6	.	23299000	23299600	255,0,0
chr14	23398000	23399000	GM12878,HMEC,HUVEC,HelaS3,HepG2,K562	6	.	23398000	23399000	255,0,0
chr14	23503600	23504600	GM12878,HMEC,HUVEC,HelaS3,HepG2,K562	6	.	23503600	23504600	255,0,0
chr14	23563600	23565400	GM12878,HMEC,HUVEC,HelaS3,HepG2,K562	7	.	23563600	23565400	255,0,0
chr14	23754600	23756000	GM12878,HMEC,HUVEC,HelaS3,HepG2,K562	7	.	23754600	23756000	255,0,0
chr14	23790200	23791800	GM12878,HMEC,HUVEC,HelaS3,HepG2,K562	7	.	23790200	23791800	255,0,0
chr14	23938600	23939400	GM12878,HMEC,HUVEC,HelaS3,HepG2,K562	6	.	23938600	23939400	255,0,0
chr14	24025000	24025800	GM12878,HMEC,HUVEC,HelaS3,HepG2,K562	6	.	24025000	24025800	255,0,0
chr14	24563200	24564200	GM12878,HMEC,HUVEC,HelaS3,HepG2,K562	7	.	24563200	24564200	255,0,0
chr14	24583000	24584800	GM12878,HMEC,HUVEC,HelaS3,HepG2,K562	8	.	24583000	24584800	255,0,0
chr14	24610000	24611200	GM12878,HMEC,HUVEC,HelaS3,HepG2,K562	7	.	24610000	24611200	255,0,0
chr14	24615400	24617400	GM12878,HMEC,HUVEC,HelaS3,HepG2,K562	9	.	24615400	24617400	255,0,0
chr14	24657400	24658200	GM12878,HMEC,HUVEC,HelaS3,HepG2,K562	7	.	24657400	24658200	255,0,0
chr14	24664400	24665600	GM12878,HMEC,HUVEC,HelaS3,HepG2,K562	6	.	24664400	24665600	255,0,0
chr14	24682400	24682800	GM12878,HMEC,HUVEC,HelaS3,HepG2,K562	6	.	24682400	24682800	255,0,0
chr14	24701000	24702200	GM12878,HMEC,HUVEC,HelaS3,HepG2,K562	8	.	24701000	24702200	255,0,0
chr14	24740400	24741000	GM12878,HMEC,HUVEC,HelaS3,HepG2,K562	6	.	24740400	24741000	255,0,0
chr14	24768600	24769600	GM12878,HMEC,HUVEC,HelaS3,HepG2,K562	6	.	24768600	24769600	255,0,0
chr14	31091400	31092200	GM12878,HMEC,HUVEC,HelaS3,HepG2,K562	6	.	31091400	31092200	255,0,0
chr14	31494200	31496200	GM12878,HMEC,HUVEC,HelaS3,HepG2,K562	7	.	31494200	31496200	255,0,0
chr14	31675800	31677600	GM12878,HMEC,HUVEC,HelaS3,HepG2,K562	6	.	31675800	31677600	255,0,0
chr14	32545000	32547600	GM12878,HMEC,HUVEC,HelaS3,HepG2,K562	6	.	32545000	32547600	255,0,0
chr14	35008200	35009200	GM12878,HMEC,HUVEC,HelaS3,HepG2,K562	6	.	35008200	35009200	255,0,0
chr14	35342800	35345000	GM12878,HMEC,HUVEC,HelaS3,HepG2,K562	6	.	35342800	35345000	255,0,0
chr14	35451000	35452800	GM12878,HMEC,HUVEC,HelaS3,HepG2,K562	6	.	35451000	35452800	255,0,0
chr14	35590600	35592400	GM12878,HMEC,HUVEC,HelaS3,HepG2,K562	9	.	35590600	35592400	255,0,0
chr14	35761200	35762200	GM12878,HMEC,HUVEC,HelaS3,HepG2,K562	6	.	35761200	35762200	255,0,0
chr14	35873000	35874200	GM12878,HMEC,HUVEC,HelaS3,HepG2,K562	7	.	35873000	35874200	255,0,0
chr14	36277600	36278600	GM12878,HMEC,HUVEC,HelaS3,HepG2,K562	7	.	36277600	36278600	255,0,0
chr14	36295200	36296400	GM12878,HMEC,HUVEC,HelaS3,HepG2,K562	6	.	36295200	36296400	255,0,0
chr14	39571800	39573200	GM12878,HMEC,HUVEC,HelaS3,HepG2,K562	6	.	39571800	39573200	255,0,0
chr14	39583400	39584000	GM12878,HMEC,HUVEC,HelaS3,HepG2,K562	6	.	39583400	39584000	255,0,0
chr14	39638800	39639800	GM12878,HMEC,HUVEC,HelaS3,HepG2,K562	6	.	39638800	39639800	255,0,0
chr14	39644200	39645600	GM12878,HMEC,HUVEC,HelaS3,HepG2,K562	6	.	39644200	39645600	255,0,0
chr14	39900400	39902400	GM12878,HMEC,HUVEC,HelaS3,HepG2,K562	8	.	39900400	39902400	255,0,0
chr14	45366200	45367400	GM12878,HMEC,HUVEC,HelaS3,HepG2,K562	6	.	45366200	45367400	255,0,0
chr14	45603000	45604400	GM12878,HMEC,HUVEC,HelaS3,HepG2,K562	7	.	45603000	45604400	255,0,0
chr14	50086600	50088400	GM12878,HMEC,HUVEC,HelaS3,HepG2,K562	8	.	50086600	50088400	255,0,0
chr14	50318800	50319800	GM12878,HMEC,HUVEC,HelaS3,HepG2,K562	6	.	50318800	50319800	255,0,0
chr14	50359400	50362400	GM12878,HMEC,HUVEC,HelaS3,HepG2,K562	7	.	50359400	50362400	255,0,0
chr14	50697200	50699000	GM12878,HMEC,HUVEC,HelaS3,HepG2,K562	7	.	50697200	50699000	255,0,0
chr14	50998400	50999600	GM12878,HMEC,HUVEC,HelaS3,HepG2,K562	7	.	50998400	50999600	255,0,0
chr14	51706600	51707800	GM12878,HMEC,HUVEC,HelaS3,HepG2,K562	6	.	51706600	51707800	255,0,0
chr14	52455800	52457000	GM12878,HMEC,HUVEC,HelaS3,HepG2,K562	6	.	52455800	52457000	255,0,0
chr14	53018600	53020400	GM12878,HMEC,HUVEC,HelaS3,HepG2,K562	9	.	53018600	53020400	255,0,0
chr14	53161200	53162800	GM12878,HMEC,HUVEC,HelaS3,HepG2,K562	6	.	53161200	53162800	255,0,0
chr14	54863400	54864400	GM12878,HMEC,HUVEC,HelaS3,HepG2,K562	6	.	54863400	54864400	255,0,0
chr14	54907200	54908200	GM12878,HMEC,HUVEC,HelaS3,HepG2,K562	6	.	54907200	54908200	255,0,0
chr14	54976200	54977400	GM12878,HMEC,HUVEC,HelaS3,HepG2,K562	6	.	54976200	54977400	255,0,0
chr14	55032200	55035000	GM12878,HMEC,HUVEC,HelaS3,HepG2,K562	12	.	55032200	55035000	255,0,0
chr14	55368400	55370000	GM12878,HMEC,HUVEC,HelaS3,HepG2,K562	9	.	55368400	55370000	255,0,0
chr14	55493200	55494800	GM12878,HMEC,HUVEC,HelaS3,HepG2,K562	7	.	55493200	55494800	255,0,0
chr14	55518000	55519400	GM12878,HMEC,HUVEC,HelaS3,HepG2,K562	6	.	55518000	55519400	255,0,0
chr14	55657600	55658600	GM12878,HMEC,HUVEC,HelaS3,HepG2,K562	7	.	55657600	55658600	255,0,0
chr14	55737800	55739000	GM12878,HMEC,HUVEC,HelaS3,HepG2,K562	7	.	55737800	55739000	255,0,0
chr14	57046200	57047200	GM12878,HMEC,HUVEC,HelaS3,HepG2,K562	6	.	57046200	57047200	255,0,0
chr14	57734600	57736600	GM12878,HMEC,HUVEC,HelaS3,HepG2,K562	6	.	57734600	57736600	255,0,0
chr14	57857000	57858600	GM12878,HMEC,HUVEC,HelaS3,HepG2,K562	6	.	57857000	57858600	255,0,0
chr14	58666400	58667600	GM12878,HMEC,HUVEC,HelaS3,HepG2,K562	6	.	58666400	58667600	255,0,0
chr14	59654600	59656400	GM12878,HMEC,HUVEC,HelaS3,HepG2,K562	6	.	59654600	59656400	255,0,0
chr14	59950200	59951800	GM12878,HMEC,HUVEC,HelaS3,HepG2,K562	6	.	59950200	59951800	255,0,0
chr14	60558200	60559800	GM12878,HMEC,HUVEC,HelaS3,HepG2,K562	6	.	60558200	60559800	255,0,0
chr14	60631400	60632200	GM12878,HMEC,HUVEC,HelaS3,HepG2,K562	6	.	60631400	60632200	255,0,0
chr14	61188200	61191200	GM12878,HMEC,HUVEC,HelaS3,HepG2,K562	10	.	61188200	61191200	255,0,0
chr14	61447400	61448600	GM12878,HMEC,HUVEC,HelaS3,HepG2,K562	6	.	61447400	61448600	255,0,0
chr14	62229000	62229600	GM12878,HMEC,HUVEC,HelaS3,HepG2,K562	6	.	62229000	62229600	255,0,0
chr14	64009200	64011000	GM12878,HMEC,HUVEC,HelaS3,HepG2,K562	6	.	64009200	64011000	255,0,0
chr14	64107800	64109400	GM12878,HMEC,HUVEC,HelaS3,HepG2,K562	7	.	64107800	64109400	255,0,0
chr14	64193800	64195200	GM12878,HMEC,HUVEC,HelaS3,HepG2,K562	6	.	64193800	64195200	255,0,0
chr14	64970000	64972400	GM12878,HMEC,HUVEC,HelaS3,HepG2,K562	7	.	64970000	64972400	255,0,0
chr14	65453400	65454600	GM12878,HMEC,HUVEC,HelaS3,HepG2,K562	6	.	65453400	65454600	255,0,0
chr14	65878400	65880400	GM12878,HMEC,HUVEC,HelaS3,HepG2,K562	9	.	65878400	65880400	255,0,0
chr14	66974000	66976400	GM12878,HMEC,HUVEC,HelaS3,HepG2,K562	7	.	66974000	66976400	255,0,0
chr14	67707600	67709000	GM12878,HMEC,HUVEC,HelaS3,HepG2,K562	6	.	67707600	67709000	255,0,0
chr14	67825800	67827800	GM12878,HMEC,HUVEC,HelaS3,HepG2,K562	8	.	67825800	67827800	255,0,0
chr14	68066400	68067200	GM12878,HMEC,HUVEC,HelaS3,HepG2,K562	6	.	68066400	68067200	255,0,0
chr14	68086400	68087000	GM12878,HMEC,HUVEC,HelaS3,HepG2,K562	6	.	68086400	68087000	255,0,0
chr14	68140800	68141800	GM12878,HMEC,HUVEC,HelaS3,HepG2,K562	6	.	68140800	68141800	255,0,0
chr14	69261800	69263200	GM12878,HMEC,HUVEC,HelaS3,HepG2,K562	7	.	69261800	69263200	255,0,0
chr14	69444600	69446800	GM12878,HMEC,HUVEC,HelaS3,HepG2,K562	8	.	69444600	69446800	255,0,0
chr14	69618200	69620400	GM12878,HMEC,HUVEC,HelaS3,HepG2,K562	9	.	69618200	69620400	255,0,0
chr14	69864400	69866200	GM12878,HMEC,HUVEC,HelaS3,HepG2,K562	8	.	69864400	69866200	255,0,0
chr14	70233600	70235000	GM12878,HMEC,HUVEC,HelaS3,HepG2,K562	10	.	70233600	70235000	255,0,0
chr14	71786800	71788800	GM12878,HMEC,HUVEC,HelaS3,HepG2,K562	7	.	71786800	71788800	255,0,0
chr14	73392800	73394000	GM12878,HMEC,HUVEC,HelaS3,HepG2,K562	6	.	73392800	73394000	255,0,0
chr14	73493200	73494000	GM12878,HMEC,HUVEC,HelaS3,HepG2,K562	6	.	73493200	73494000	255,0,0
chr14	73524800	73526400	GM12878,HMEC,HUVEC,HelaS3,HepG2,K562	6	.	73524800	73526400	255,0,0
chr14	73603000	73604000	GM12878,HMEC,HUVEC,HelaS3,HepG2,K562	6	.	73603000	73604000	255,0,0
chr14	73924200	73925400	GM12878,HMEC,HUVEC,HelaS3,HepG2,K562	6	.	73924200	73925400	255,0,0
chr14	74111400	74112000	GM12878,HMEC,HUVEC,HelaS3,HepG2,K562	6	.	74111400	74112000	255,0,0
chr14	74352800	74354400	GM12878,HMEC,HUVEC,HelaS3,HepG2,K562	6	.	74352800	74354400	255,0,0
chr14	74485200	74486400	GM12878,HMEC,HUVEC,HelaS3,HepG2,K562	6	.	74485200	74486400	255,0,0
chr14	74550600	74552400	GM12878,HMEC,HUVEC,HelaS3,HepG2,K562	8	.	74550600	74552400	255,0,0
chr14	74769000	74770000	GM12878,HMEC,HUVEC,HelaS3,HepG2,K562	6	.	74769000	74770000	255,0,0
chr14	74959400	74961200	GM12878,HMEC,HUVEC,HelaS3,HepG2,K562	8	.	74959400	74961200	255,0,0
chr14	75179200	75180400	GM12878,HMEC,HUVEC,HelaS3,HepG2,K562	6	.	75179200	75180400	255,0,0
chr14	75229800	75231000	GM12878,HMEC,HUVEC,HelaS3,HepG2,K562	6	.	75229800	75231000	255,0,0
chr14	75348200	75349600	GM12878,HMEC,HUVEC,HelaS3,HepG2,K562	6	.	75348200	75349600	255,0,0
chr14	75469200	75470400	GM12878,HMEC,HUVEC,HelaS3,HepG2,K562	6	.	75469200	75470400	255,0,0
chr14	75593200	75594000	GM12878,HMEC,HUVEC,HelaS3,HepG2,K562	6	.	75593200	75594000	255,0,0
chr14	75894200	75895400	GM12878,HMEC,HUVEC,HelaS3,HepG2,K562	7	.	75894200	75895400	255,0,0
chr14	76126800	76128600	GM12878,HMEC,HUVEC,HelaS3,HepG2,K562	6	.	76126800	76128600	255,0,0
chr14	77563800	77565200	GM12878,HMEC,HUVEC,HelaS3,HepG2,K562	9	.	77563800	77565200	255,0,0
chr14	77786600	77788000	GM12878,HMEC,HUVEC,HelaS3,HepG2,K562	7	.	77786600	77788000	255,0,0
chr14	77842800	77844000	GM12878,HMEC,HUVEC,HelaS3,HepG2,K562	6	.	77842800	77844000	255,0,0
chr14	77923400	77925400	GM12878,HMEC,HUVEC,HelaS3,HepG2,K562	6	.	77923400	77925400	255,0,0
chr14	78082000	78083400	GM12878,HMEC,HUVEC,HelaS3,HepG2,K562	6	.	78082000	78083400	255,0,0
chr14	78173600	78175200	GM12878,HMEC,HUVEC,HelaS3,HepG2,K562	6	.	78173600	78175200	255,0,0
chr14	78226600	78228000	GM12878,HMEC,HUVEC,HelaS3,HepG2,K562	6	.	78226600	78228000	255,0,0
chr14	81999600	82000400	GM12878,HMEC,HUVEC,HelaS3,HepG2,K562	6	.	81999600	82000400	255,0,0
chr14	89029000	89030200	GM12878,HMEC,HUVEC,HelaS3,HepG2,K562	6	.	89029000	89030200	255,0,0
chr14	90722800	90723800	GM12878,HMEC,HUVEC,HelaS3,HepG2,K562	6	.	90722800	90723800	255,0,0
chr14	90798000	90798600	GM12878,HMEC,HUVEC,HelaS3,HepG2,K562	6	.	90798000	90798600	255,0,0
chr14	90863000	90865000	GM12878,HMEC,HUVEC,HelaS3,HepG2,K562	7	.	90863000	90865000	255,0,0
chr14	91526000	91527600	GM12878,HMEC,HUVEC,HelaS3,HepG2,K562	10	.	91526000	91527600	255,0,0
chr14	91974800	91977400	GM12878,HMEC,HUVEC,HelaS3,HepG2,K562	7	.	91974800	91977400	255,0,0
chr14	92505600	92507000	GM12878,HMEC,HUVEC,HelaS3,HepG2,K562	6	.	92505600	92507000	255,0,0
chr14	92587400	92589200	GM12878,HMEC,HUVEC,HelaS3,HepG2,K562	8	.	92587400	92589200	255,0,0
chr14	93672800	93674200	GM12878,HMEC,HUVEC,HelaS3,HepG2,K562	6	.	93672800	93674200	255,0,0
chr14	93798400	93800000	GM12878,HMEC,HUVEC,HelaS3,HepG2,K562	7	.	93798400	93800000	255,0,0
chr14	94546800	94548200	GM12878,HMEC,HUVEC,HelaS3,HepG2,K562	7	.	94546800	94548200	255,0,0
chr14	95622800	95624600	GM12878,HMEC,HUVEC,HelaS3,HepG2,K562	6	.	95622800	95624600	255,0,0
chr14	96000600	96002200	GM12878,HMEC,HUVEC,HelaS3,HepG2,K562	8	.	96000600	96002200	255,0,0
chr14	96829000	96830800	GM12878,HMEC,HUVEC,HelaS3,HepG2,K562	6	.	96829000	96830800	255,0,0
chr14	96967800	96969600	GM12878,HMEC,HUVEC,HelaS3,HepG2,K562	7	.	96967800	96969600	255,0,0
chr14	99946200	99948800	GM12878,HMEC,HUVEC,HelaS3,HepG2,K562	9	.	99946200	99948800	255,0,0
chr14	100069800	100071800	GM12878,HMEC,HUVEC,HelaS3,HepG2,K562	7	.	100069800	100071800	255,0,0
chr14	100149800	100151000	GM12878,HMEC,HUVEC,HelaS3,HepG2,K562	7	.	100149800	100151000	255,0,0
chr14	100704000	100707200	GM12878,HMEC,HUVEC,HelaS3,HepG2,K562	7	.	100704000	100707200	255,0,0
chr14	100842000	100843200	GM12878,HMEC,HUVEC,HelaS3,HepG2,K562	6	.	100842000	100843200	255,0,0
chr14	102430800	102432200	GM12878,HMEC,HUVEC,HelaS3,HepG2,K562	7	.	102430800	102432200	255,0,0
chr14	102605200	102607200	GM12878,HMEC,HUVEC,HelaS3,HepG2,K562	7	.	102605200	102607200	255,0,0
chr14	102770800	102771600	GM12878,HMEC,HUVEC,HelaS3,HepG2,K562	6	.	102770800	102771600	255,0,0
chr14	102828800	102830000	GM12878,HMEC,HUVEC,HelaS3,HepG2,K562	6	.	102828800	102830000	255,0,0
chr14	103799600	103801800	GM12878,HMEC,HUVEC,HelaS3,HepG2,K562	7	.	103799600	103801800	255,0,0
chr14	103851200	103853000	GM12878,HMEC,HUVEC,HelaS3,HepG2,K562	8	.	103851200	103853000	255,0,0
chr14	104028000	104030200	GM12878,HMEC,HUVEC,HelaS3,HepG2,K562	8	.	104028000	104030200	255,0,0
chr14	104181400	104183000	GM12878,HMEC,HUVEC,HelaS3,HepG2,K562	9	.	104181400	104183000	255,0,0
chr14	104387200	104388000	GM12878,HMEC,HUVEC,HelaS3,HepG2,K562	6	.	104387200	104388000	255,0,0
chr14	105218800	105220200	GM12878,HMEC,HUVEC,HelaS3,HepG2,K562	6	.	105218800	105220200	255,0,0
chr14	105452000	105452600	GM12878,HMEC,HUVEC,HelaS3,HepG2,K562	6	.	105452000	105452600	255,0,0
chr15	23033200	23034800	GM12878,HMEC,HUVEC,HelaS3,HepG2,K562	6	.	23033200	23034800	255,0,0
chr15	23085400	23087000	GM12878,HMEC,HUVEC,HelaS3,HepG2,K562	7	.	23085400	23087000	255,0,0
chr15	25683000	25684800	GM12878,HMEC,HUVEC,HelaS3,HepG2,K562	6	.	25683000	25684800	255,0,0
chr15	34393400	34394800	GM12878,HMEC,HUVEC,HelaS3,HepG2,K562	6	.	34393400	34394800	255,0,0
chr15	34501400	34502400	GM12878,HMEC,HUVEC,HelaS3,HepG2,K562	6	.	34501400	34502400	255,0,0
chr15	34516800	34517800	GM12878,HMEC,HUVEC,HelaS3,HepG2,K562	6	.	34516800	34517800	255,0,0
chr15	35279800	35281000	GM12878,HMEC,HUVEC,HelaS3,HepG2,K562	6	.	35279800	35281000	255,0,0
chr15	37390600	37394200	GM12878,HMEC,HUVEC,HelaS3,HepG2,K562	11	.	37390600	37394200	255,0,0
chr15	40074600	40075800	GM12878,HMEC,HUVEC,HelaS3,HepG2,K562	6	.	40074600	40075800	255,0,0
chr15	40330400	40331800	GM12878,HMEC,HUVEC,HelaS3,HepG2,K562	6	.	40330400	40331800	255,0,0
chr15	40986600	40988200	GM12878,HMEC,HUVEC,HelaS3,HepG2,K562	7	.	40986600	40988200	255,0,0
chr15	41099200	41100400	GM12878,HMEC,HUVEC,HelaS3,HepG2,K562	7	.	41099200	41100400	255,0,0
chr15	41407600	41409000	GM12878,HMEC,HUVEC,HelaS3,HepG2,K562	6	.	41407600	41409000	255,0,0
chr15	41523000	41524200	GM12878,HMEC,HUVEC,HelaS3,HepG2,K562	6	.	41523000	41524200	255,0,0
chr15	41576000	41577200	GM12878,HMEC,HUVEC,HelaS3,HepG2,K562	6	.	41576000	41577200	255,0,0
chr15	41624000	41625800	GM12878,HMEC,HUVEC,HelaS3,HepG2,K562	7	.	41624000	41625800	255,0,0
chr15	41708800	41710200	GM12878,HMEC,HUVEC,HelaS3,HepG2,K562	6	.	41708800	41710200	255,0,0
chr15	42066400	42067400	GM12878,HMEC,HUVEC,HelaS3,HepG2,K562	6	.	42066400	42067400	255,0,0
chr15	42120000	42120800	GM12878,HMEC,HUVEC,HelaS3,HepG2,K562	6	.	42120000	42120800	255,0,0
chr15	42263600	42265000	GM12878,HMEC,HUVEC,HelaS3,HepG2,K562	7	.	42263600	42265000	255,0,0
chr15	42565000	42565800	GM12878,HMEC,HUVEC,HelaS3,HepG2,K562	7	.	42565000	42565800	255,0,0
chr15	42782600	42783600	GM12878,HMEC,HUVEC,HelaS3,HepG2,K562	6	.	42782600	42783600	255,0,0
chr15	42840200	42841600	GM12878,HMEC,HUVEC,HelaS3,HepG2,K562	6	.	42840200	42841600	255,0,0
chr15	43028400	43029600	GM12878,HMEC,HUVEC,HelaS3,HepG2,K562	6	.	43028400	43029600	255,0,0
chr15	43212000	43213600	GM12878,HMEC,HUVEC,HelaS3,HepG2,K562	6	.	43212000	43213600	255,0,0
chr15	43397600	43398600	GM12878,HMEC,HUVEC,HelaS3,HepG2,K562	6	.	43397600	43398600	255,0,0
chr15	43425600	43426600	GM12878,HMEC,HUVEC,HelaS3,HepG2,K562	7	.	43425600	43426600	255,0,0
chr15	43621800	43623200	GM12878,HMEC,HUVEC,HelaS3,HepG2,K562	6	.	43621800	43623200	255,0,0
chr15	43662600	43663800	GM12878,HMEC,HUVEC,HelaS3,HepG2,K562	6	.	43662600	43663800	255,0,0
chr15	43784600	43785800	GM12878,HMEC,HUVEC,HelaS3,HepG2,K562	6	.	43784600	43785800	255,0,0
chr15	44038200	44039800	GM12878,HMEC,HUVEC,HelaS3,HepG2,K562	6	.	44038200	44039800	255,0,0
chr15	44116400	44117000	GM12878,HMEC,HUVEC,HelaS3,HepG2,K562	6	.	44116400	44117000	255,0,0
chr15	44580000	44582000	GM12878,HMEC,HUVEC,HelaS3,HepG2,K562	7	.	44580000	44582000	255,0,0
chr15	44719000	44720800	GM12878,HMEC,HUVEC,HelaS3,HepG2,K562	7	.	44719000	44720800	255,0,0
chr15	44955000	44956000	GM12878,HMEC,HUVEC,HelaS3,HepG2,K562	7	.	44955000	44956000	255,0,0
chr15	45003200	45004800	GM12878,HMEC,HUVEC,HelaS3,HepG2,K562	8	.	45003200	45004800	255,0,0
chr15	45315200	45315800	GM12878,HMEC,HUVEC,HelaS3,HepG2,K562	6	.	45315200	45315800	255,0,0
chr15	45693800	45695800	GM12878,HMEC,HUVEC,HelaS3,HepG2,K562	6	.	45693800	45695800	255,0,0
chr15	48623000	48625000	GM12878,HMEC,HUVEC,HelaS3,HepG2,K562	7	.	48623000	48625000	255,0,0
chr15	49102600	49103800	GM12878,HMEC,HUVEC,HelaS3,HepG2,K562	6	.	49102600	49103800	255,0,0
chr15	50645800	50648200	GM12878,HMEC,HUVEC,HelaS3,HepG2,K562	8	.	50645800	50648200	255,0,0
chr15	50716200	50717400	GM12878,HMEC,HUVEC,HelaS3,HepG2,K562	6	.	50716200	50717400	255,0,0
chr15	51056800	51058200	GM12878,HMEC,HUVEC,HelaS3,HepG2,K562	7	.	51056800	51058200	255,0,0
chr15	51200000	51201600	GM12878,HMEC,HUVEC,HelaS3,HepG2,K562	6	.	51200000	51201600	255,0,0
chr15	52121800	52123000	GM12878,HMEC,HUVEC,HelaS3,HepG2,K562	6	.	52121800	52123000	255,0,0
chr15	52263400	52264400	GM12878,HMEC,HUVEC,HelaS3,HepG2,K562	6	.	52263400	52264400	255,0,0
chr15	52311200	52313000	GM12878,HMEC,HUVEC,HelaS3,HepG2,K562	8	.	52311200	52313000	255,0,0
chr15	55610800	55611800	GM12878,HMEC,HUVEC,HelaS3,HepG2,K562	6	.	55610800	55611800	255,0,0
chr15	55700000	55701200	GM12878,HMEC,HUVEC,HelaS3,HepG2,K562	6	.	55700000	55701200	255,0,0
chr15	56285000	56286600	GM12878,HMEC,HUVEC,HelaS3,HepG2,K562	6	.	56285000	56286600	255,0,0
chr15	56657400	56658200	GM12878,HMEC,HUVEC,HelaS3,HepG2,K562	6	.	56657400	56658200	255,0,0
chr15	57179200	57179800	GM12878,HMEC,HUVEC,HelaS3,HepG2,K562	6	.	57179200	57179800	255,0,0
chr15	57210200	57212400	GM12878,HMEC,HUVEC,HelaS3,HepG2,K562	10	.	57210200	57212400	255,0,0
chr15	57998600	57999800	GM12878,HMEC,HUVEC,HelaS3,HepG2,K562	6	.	57998600	57999800	255,0,0
chr15	59063000	59064800	GM12878,HMEC,HUVEC,HelaS3,HepG2,K562	7	.	59063000	59064800	255,0,0
chr15	59224400	59226400	GM12878,HMEC,HUVEC,HelaS3,HepG2,K562	8	.	59224400	59226400	255,0,0
chr15	59279600	59281000	GM12878,HMEC,HUVEC,HelaS3,HepG2,K562	6	.	59279600	59281000	255,0,0
chr15	59397200	59398200	GM12878,HMEC,HUVEC,HelaS3,HepG2,K562	7	.	59397200	59398200	255,0,0
chr15	59949000	59949800	GM12878,HMEC,HUVEC,HelaS3,HepG2,K562	6	.	59949000	59949800	255,0,0
chr15	59980400	59982000	GM12878,HMEC,HUVEC,HelaS3,HepG2,K562	7	.	59980400	59982000	255,0,0
chr15	60770600	60771800	GM12878,HMEC,HUVEC,HelaS3,HepG2,K562	6	.	60770600	60771800	255,0,0
chr15	62682200	62684400	GM12878,HMEC,HUVEC,HelaS3,HepG2,K562	7	.	62682200	62684400	255,0,0
chr15	63340200	63341000	GM12878,HMEC,HUVEC,HelaS3,HepG2,K562	7	.	63340200	63341000	255,0,0
chr15	63448600	63450200	GM12878,HMEC,HUVEC,HelaS3,HepG2,K562	7	.	63448600	63450200	255,0,0
chr15	63796400	63798000	GM12878,HMEC,HUVEC,HelaS3,HepG2,K562	7	.	63796400	63798000	255,0,0
chr15	64125400	64126800	GM12878,HMEC,HUVEC,HelaS3,HepG2,K562	6	.	64125400	64126800	255,0,0
chr15	64385400	64386400	GM12878,HMEC,HUVEC,HelaS3,HepG2,K562	6	.	64385400	64386400	255,0,0
chr15	64388000	64389000	GM12878,HMEC,HUVEC,HelaS3,HepG2,K562	6	.	64388000	64389000	255,0,0
chr15	64454400	64455600	GM12878,HMEC,HUVEC,HelaS3,HepG2,K562	6	.	64454400	64455600	255,0,0
chr15	64647200	64648800	GM12878,HMEC,HUVEC,HelaS3,HepG2,K562	6	.	64647200	64648800	255,0,0
chr15	64679800	64680600	GM12878,HMEC,HUVEC,HelaS3,HepG2,K562	6	.	64679800	64680600	255,0,0
chr15	64752400	64753800	GM12878,HMEC,HUVEC,HelaS3,HepG2,K562	9	.	64752400	64753800	255,0,0
chr15	64995000	64995800	GM12878,HMEC,HUVEC,HelaS3,HepG2,K562	6	.	64995000	64995800	255,0,0
chr15	65133600	65134600	GM12878,HMEC,HUVEC,HelaS3,HepG2,K562	6	.	65133600	65134600	255,0,0
chr15	65321400	65322000	GM12878,HMEC,HUVEC,HelaS3,HepG2,K562	6	.	65321400	65322000	255,0,0
chr15	65425000	65426400	GM12878,HMEC,HUVEC,HelaS3,HepG2,K562	7	.	65425000	65426400	255,0,0
chr15	65476400	65478200	GM12878,HMEC,HUVEC,HelaS3,HepG2,K562	7	.	65476400	65478200	255,0,0
chr15	65809200	65810200	GM12878,HMEC,HUVEC,HelaS3,HepG2,K562	6	.	65809200	65810200	255,0,0
chr15	66083400	66085200	GM12878,HMEC,HUVEC,HelaS3,HepG2,K562	6	.	66083400	66085200	255,0,0
chr15	66161400	66163400	GM12878,HMEC,HUVEC,HelaS3,HepG2,K562	8	.	66161400	66163400	255,0,0
chr15	66648400	66649400	GM12878,HMEC,HUVEC,HelaS3,HepG2,K562	6	.	66648400	66649400	255,0,0
chr15	67546200	67547600	GM12878,HMEC,HUVEC,HelaS3,HepG2,K562	6	.	67546200	67547600	255,0,0
chr15	68346200	68348000	GM12878,HMEC,HUVEC,HelaS3,HepG2,K562	6	.	68346200	68348000	255,0,0
chr15	68570000	68571600	GM12878,HMEC,HUVEC,HelaS3,HepG2,K562	6	.	68570000	68571600	255,0,0
chr15	69109800	69114000	GM12878,HMEC,HUVEC,HelaS3,HepG2,K562	10	.	69109800	69114000	255,0,0
chr15	69452400	69454200	GM12878,HMEC,HUVEC,HelaS3,HepG2,K562	6	.	69452400	69454200	255,0,0
chr15	69706400	69707600	GM12878,HMEC,HUVEC,HelaS3,HepG2,K562	6	.	69706400	69707600	255,0,0
chr15	69745000	69746000	GM12878,HMEC,HUVEC,HelaS3,HepG2,K562	6	.	69745000	69746000	255,0,0
chr15	72409200	72411400	GM12878,HMEC,HUVEC,HelaS3,HepG2,K562	6	.	72409200	72411400	255,0,0
chr15	72766200	72768000	GM12878,HMEC,HUVEC,HelaS3,HepG2,K562	8	.	72766200	72768000	255,0,0
chr15	73075200	73076600	GM12878,HMEC,HUVEC,HelaS3,HepG2,K562	7	.	73075200	73076600	255,0,0
chr15	73924800	73926000	GM12878,HMEC,HUVEC,HelaS3,HepG2,K562	6	.	73924800	73926000	255,0,0
chr15	74753000	74754200	GM12878,HMEC,HUVEC,HelaS3,HepG2,K562	6	.	74753000	74754200	255,0,0
chr15	74832800	74834200	GM12878,HMEC,HUVEC,HelaS3,HepG2,K562	6	.	74832800	74834200	255,0,0
chr15	74907000	74909000	GM12878,HMEC,HUVEC,HelaS3,HepG2,K562	8	.	74907000	74909000	255,0,0
chr15	74987800	74988800	GM12878,HMEC,HUVEC,HelaS3,HepG2,K562	6	.	74987800	74988800	255,0,0
chr15	75165200	75165800	GM12878,HMEC,HUVEC,HelaS3,HepG2,K562	6	.	75165200	75165800	255,0,0
chr15	75198200	75199600	GM12878,HMEC,HUVEC,HelaS3,HepG2,K562	6	.	75198200	75199600	255,0,0
chr15	75229400	75230800	GM12878,HMEC,HUVEC,HelaS3,HepG2,K562	6	.	75229400	75230800	255,0,0
chr15	75315800	75316400	GM12878,HMEC,HUVEC,HelaS3,HepG2,K562	6	.	75315800	75316400	255,0,0
chr15	75494000	75495400	GM12878,HMEC,HUVEC,HelaS3,HepG2,K562	7	.	75494000	75495400	255,0,0
chr15	75660400	75661200	GM12878,HMEC,HUVEC,HelaS3,HepG2,K562	7	.	75660400	75661200	255,0,0
chr15	75743200	75745000	GM12878,HMEC,HUVEC,HelaS3,HepG2,K562	7	.	75743200	75745000	255,0,0
chr15	75745800	75748600	GM12878,HMEC,HUVEC,HelaS3,HepG2,K562	10	.	75745800	75748600	255,0,0
chr15	75939400	75941000	GM12878,HMEC,HUVEC,HelaS3,HepG2,K562	6	.	75939400	75941000	255,0,0
chr15	77223600	77224800	GM12878,HMEC,HUVEC,HelaS3,HepG2,K562	6	.	77223600	77224800	255,0,0
chr15	77362600	77363600	GM12878,HMEC,HUVEC,HelaS3,HepG2,K562	8	.	77362600	77363600	255,0,0
chr15	77711200	77713600	GM12878,HMEC,HUVEC,HelaS3,HepG2,K562	8	.	77711200	77713600	255,0,0
chr15	78441400	78442400	GM12878,HMEC,HUVEC,HelaS3,HepG2,K562	6	.	78441400	78442400	255,0,0
chr15	78591400	78592000	GM12878,HMEC,HUVEC,HelaS3,HepG2,K562	6	.	78591400	78592000	255,0,0
chr15	78729800	78731400	GM12878,HMEC,HUVEC,HelaS3,HepG2,K562	6	.	78729800	78731400	255,0,0
chr15	78799400	78800400	GM12878,HMEC,HUVEC,HelaS3,HepG2,K562	6	.	78799400	78800400	255,0,0
chr15	79165000	79166800	GM12878,HMEC,HUVEC,HelaS3,HepG2,K562	6	.	79165000	79166800	255,0,0
chr15	80188800	80189800	GM12878,HMEC,HUVEC,HelaS3,HepG2,K562	6	.	80188800	80189800	255,0,0
chr15	80215000	80216600	GM12878,HMEC,HUVEC,HelaS3,HepG2,K562	7	.	80215000	80216600	255,0,0
chr15	81292600	81294800	GM12878,HMEC,HUVEC,HelaS3,HepG2,K562	6	.	81292600	81294800	255,0,0
chr15	82554600	82555600	GM12878,HMEC,HUVEC,HelaS3,HepG2,K562	6	.	82554600	82555600	255,0,0
chr15	83478400	83480000	GM12878,HMEC,HUVEC,HelaS3,HepG2,K562	6	.	83478400	83480000	255,0,0
chr15	83679800	83680600	GM12878,HMEC,HUVEC,HelaS3,HepG2,K562	6	.	83679800	83680600	255,0,0
chr15	83735000	83736200	GM12878,HMEC,HUVEC,HelaS3,HepG2,K562	6	.	83735000	83736200	255,0,0
chr15	85143800	85144800	GM12878,HMEC,HUVEC,HelaS3,HepG2,K562	6	.	85143800	85144800	255,0,0
chr15	85174400	85175000	GM12878,HMEC,HUVEC,HelaS3,HepG2,K562	6	.	85174400	85175000	255,0,0
chr15	85197000	85198000	GM12878,HMEC,HUVEC,HelaS3,HepG2,K562	6	.	85197000	85198000	255,0,0
chr15	85258400	85260400	GM12878,HMEC,HUVEC,HelaS3,HepG2,K562	6	.	85258400	85260400	255,0,0
chr15	85523600	85525800	GM12878,HMEC,HUVEC,HelaS3,HepG2,K562	7	.	85523600	85525800	255,0,0
chr15	89631400	89632200	GM12878,HMEC,HUVEC,HelaS3,HepG2,K562	6	.	89631400	89632200	255,0,0
chr15	89787000	89788000	GM12878,HMEC,HUVEC,HelaS3,HepG2,K562	6	.	89787000	89788000	255,0,0
chr15	89877200	89878600	GM12878,HMEC,HUVEC,HelaS3,HepG2,K562	6	.	89877200	89878600	255,0,0
chr15	90293800	90294600	GM12878,HMEC,HUVEC,HelaS3,HepG2,K562	6	.	90293800	90294600	255,0,0
chr15	90436600	90437800	GM12878,HMEC,HUVEC,HelaS3,HepG2,K562	6	.	90436600	90437800	255,0,0
chr15	90776600	90777600	GM12878,HMEC,HUVEC,HelaS3,HepG2,K562	7	.	90776600	90777600	255,0,0
chr15	90895400	90896000	GM12878,HMEC,HUVEC,HelaS3,HepG2,K562	6	.	90895400	90896000	255,0,0
chr15	90931000	90932400	GM12878,HMEC,HUVEC,HelaS3,HepG2,K562	6	.	90931000	90932400	255,0,0
chr15	91260000	91261000	GM12878,HMEC,HUVEC,HelaS3,HepG2,K562	6	.	91260000	91261000	255,0,0
chr15	91445600	91446800	GM12878,HMEC,HUVEC,HelaS3,HepG2,K562	7	.	91445600	91446800	255,0,0
chr15	91536800	91538400	GM12878,HMEC,HUVEC,HelaS3,HepG2,K562	7	.	91536800	91538400	255,0,0
chr15	99190400	99194600	GM12878,HMEC,HUVEC,HelaS3,HepG2,K562	11	.	99190400	99194600	255,0,0
chr15	99791000	99792200	GM12878,HMEC,HUVEC,HelaS3,HepG2,K562	7	.	99791000	99792200	255,0,0
chr15	100105400	100107400	GM12878,HMEC,HUVEC,HelaS3,HepG2,K562	9	.	100105400	100107400	255,0,0
chr15	101141600	101143400	GM12878,HMEC,HUVEC,HelaS3,HepG2,K562	7	.	101141600	101143400	255,0,0
chr15	101834400	101836000	GM12878,HMEC,HUVEC,HelaS3,HepG2,K562	8	.	101834400	101836000	255,0,0
chr15	102263800	102264800	GM12878,HMEC,HUVEC,HelaS3,HepG2,K562	6	.	102263800	102264800	255,0,0
chr16	103000	104400	GM12878,HMEC,HUVEC,HelaS3,HepG2,K562	8	.	103000	104400	255,0,0
chr16	278600	279600	GM12878,HMEC,HUVEC,HelaS3,HepG2,K562	6	.	278600	279600	255,0,0
chr16	284400	285400	GM12878,HMEC,HUVEC,HelaS3,HepG2,K562	6	.	284400	285400	255,0,0
chr16	451400	452200	GM12878,HMEC,HUVEC,HelaS3,HepG2,K562	6	.	451400	452200	255,0,0
chr16	638400	640800	GM12878,HMEC,HUVEC,HelaS3,HepG2,K562	9	.	638400	640800	255,0,0
chr16	790400	791400	GM12878,HMEC,HUVEC,HelaS3,HepG2,K562	6	.	790400	791400	255,0,0
chr16	1358600	1360600	GM12878,HMEC,HUVEC,HelaS3,HepG2,K562	10	.	1358600	1360600	255,0,0
chr16	1661600	1663400	GM12878,HMEC,HUVEC,HelaS3,HepG2,K562	6	.	1661600	1663400	255,0,0
chr16	1727800	1729000	GM12878,HMEC,HUVEC,HelaS3,HepG2,K562	7	.	1727800	1729000	255,0,0
chr16	1755600	1756800	GM12878,HMEC,HUVEC,HelaS3,HepG2,K562	7	.	1755600	1756800	255,0,0
chr16	1831800	1833600	GM12878,HMEC,HUVEC,HelaS3,HepG2,K562	8	.	1831800	1833600	255,0,0
chr16	1876200	1878000	GM12878,HMEC,HUVEC,HelaS3,HepG2,K562	8	.	1876200	1878000	255,0,0
chr16	2204600	2206400	GM12878,HMEC,HUVEC,HelaS3,HepG2,K562	6	.	2204600	2206400	255,0,0
chr16	2255200	2256200	GM12878,HMEC,HUVEC,HelaS3,HepG2,K562	6	.	2255200	2256200	255,0,0
chr16	2263800	2265600	GM12878,HMEC,HUVEC,HelaS3,HepG2,K562	7	.	2263800	2265600	255,0,0
chr16	2317400	2319000	GM12878,HMEC,HUVEC,HelaS3,HepG2,K562	7	.	2317400	2319000	255,0,0
chr16	2478800	2480200	GM12878,HMEC,HUVEC,HelaS3,HepG2,K562	7	.	2478800	2480200	255,0,0
chr16	2732000	2733200	GM12878,HMEC,HUVEC,HelaS3,HepG2,K562	6	.	2732000	2733200	255,0,0
chr16	2802000	2804000	GM12878,HMEC,HUVEC,HelaS3,HepG2,K562	6	.	2802000	2804000	255,0,0
chr16	2918000	2918800	GM12878,HMEC,HUVEC,HelaS3,HepG2,K562	6	.	2918000	2918800	255,0,0
chr16	2932400	2933800	GM12878,HMEC,HUVEC,HelaS3,HepG2,K562	7	.	2932400	2933800	255,0,0
chr16	3029800	3030800	GM12878,HMEC,HUVEC,HelaS3,HepG2,K562	6	.	3029800	3030800	255,0,0
chr16	3156200	3156800	GM12878,HMEC,HUVEC,HelaS3,HepG2,K562	6	.	3156200	3156800	255,0,0
chr16	3184200	3185800	GM12878,HMEC,HUVEC,HelaS3,HepG2,K562	7	.	3184200	3185800	255,0,0
chr16	3284400	3285600	GM12878,HMEC,HUVEC,HelaS3,HepG2,K562	7	.	3284400	3285600	255,0,0
chr16	3450400	3451800	GM12878,HMEC,HUVEC,HelaS3,HepG2,K562	6	.	3450400	3451800	255,0,0
chr16	3661000	3662400	GM12878,HMEC,HUVEC,HelaS3,HepG2,K562	6	.	3661000	3662400	255,0,0
chr16	4303400	4304200	GM12878,HMEC,HUVEC,HelaS3,HepG2,K562	7	.	4303400	4304200	255,0,0
chr16	4475400	4476600	GM12878,HMEC,HUVEC,HelaS3,HepG2,K562	6	.	4475400	4476600	255,0,0
chr16	4674600	4675800	GM12878,HMEC,HUVEC,HelaS3,HepG2,K562	6	.	4674600	4675800	255,0,0
chr16	4743400	4744400	GM12878,HMEC,HUVEC,HelaS3,HepG2,K562	6	.	4743400	4744400	255,0,0
chr16	4783600	4785200	GM12878,HMEC,HUVEC,HelaS3,HepG2,K562	6	.	4783600	4785200	255,0,0
chr16	4852000	4853000	GM12878,HMEC,HUVEC,HelaS3,HepG2,K562	7	.	4852000	4853000	255,0,0
chr16	8891000	8892200	GM12878,HMEC,HUVEC,HelaS3,HepG2,K562	6	.	8891000	8892200	255,0,0
chr16	9057600	9058200	GM12878,HMEC,HUVEC,HelaS3,HepG2,K562	6	.	9057600	9058200	255,0,0
chr16	9184800	9187000	GM12878,HMEC,HUVEC,HelaS3,HepG2,K562	9	.	9184800	9187000	255,0,0
chr16	10837600	10838200	GM12878,HMEC,HUVEC,HelaS3,HepG2,K562	6	.	10837600	10838200	255,0,0
chr16	11038200	11039000	GM12878,HMEC,HUVEC,HelaS3,HepG2,K562	6	.	11038200	11039000	255,0,0
chr16	11348600	11350800	GM12878,HMEC,HUVEC,HelaS3,HepG2,K562	7	.	11348600	11350800	255,0,0
chr16	11439000	11439800	GM12878,HMEC,HUVEC,HelaS3,HepG2,K562	6	.	11439000	11439800	255,0,0
chr16	11835800	11837000	GM12878,HMEC,HUVEC,HelaS3,HepG2,K562	6	.	11835800	11837000	255,0,0
chr16	11944600	11946200	GM12878,HMEC,HUVEC,HelaS3,HepG2,K562	6	.	11944600	11946200	255,0,0
chr16	12008600	12010200	GM12878,HMEC,HUVEC,HelaS3,HepG2,K562	6	.	12008600	12010200	255,0,0
chr16	14013800	14014600	GM12878,HMEC,HUVEC,HelaS3,HepG2,K562	6	.	14013800	14014600	255,0,0
chr16	14164800	14165800	GM12878,HMEC,HUVEC,HelaS3,HepG2,K562	6	.	14164800	14165800	255,0,0
chr16	14723400	14724200	GM12878,HMEC,HUVEC,HelaS3,HepG2,K562	6	.	14723400	14724200	255,0,0
chr16	14726400	14727400	GM12878,HMEC,HUVEC,HelaS3,HepG2,K562	6	.	14726400	14727400	255,0,0
chr16	15068200	15069800	GM12878,HMEC,HUVEC,HelaS3,HepG2,K562	6	.	15068200	15069800	255,0,0
chr16	15187600	15188600	GM12878,HMEC,HUVEC,HelaS3,HepG2,K562	6	.	15187600	15188600	255,0,0
chr16	15981800	15982800	GM12878,HMEC,HUVEC,HelaS3,HepG2,K562	6	.	15981800	15982800	255,0,0
chr16	18800400	18802000	GM12878,HMEC,HUVEC,HelaS3,HepG2,K562	7	.	18800400	18802000	255,0,0
chr16	18811800	18813200	GM12878,HMEC,HUVEC,HelaS3,HepG2,K562	7	.	18811800	18813200	255,0,0
chr16	19125200	19126200	GM12878,HMEC,HUVEC,HelaS3,HepG2,K562	6	.	19125200	19126200	255,0,0
chr16	19532800	19533600	GM12878,HMEC,HUVEC,HelaS3,HepG2,K562	6	.	19532800	19533600	255,0,0
chr16	19535000	19536200	GM12878,HMEC,HUVEC,HelaS3,HepG2,K562	7	.	19535000	19536200	255,0,0
chr16	19728600	19730200	GM12878,HMEC,HUVEC,HelaS3,HepG2,K562	6	.	19728600	19730200	255,0,0
chr16	20752400	20753400	GM12878,HMEC,HUVEC,HelaS3,HepG2,K562	7	.	20752400	20753400	255,0,0
chr16	20817200	20818600	GM12878,HMEC,HUVEC,HelaS3,HepG2,K562	7	.	20817200	20818600	255,0,0
chr16	20911000	20912600	GM12878,HMEC,HUVEC,HelaS3,HepG2,K562	7	.	20911000	20912600	255,0,0
chr16	21610400	21612000	GM12878,HMEC,HUVEC,HelaS3,HepG2,K562	6	.	21610400	21612000	255,0,0
chr16	21963600	21965400	GM12878,HMEC,HUVEC,HelaS3,HepG2,K562	9	.	21963600	21965400	255,0,0
chr16	22019000	22020600	GM12878,HMEC,HUVEC,HelaS3,HepG2,K562	6	.	22019000	22020600	255,0,0
chr16	22308000	22309600	GM12878,HMEC,HUVEC,HelaS3,HepG2,K562	9	.	22308000	22309600	255,0,0
chr16	22385000	22386400	GM12878,HMEC,HUVEC,HelaS3,HepG2,K562	7	.	22385000	22386400	255,0,0
chr16	23159600	23161200	GM12878,HMEC,HUVEC,HelaS3,HepG2,K562	6	.	23159600	23161200	255,0,0
chr16	23568200	23569800	GM12878,HMEC,HUVEC,HelaS3,HepG2,K562	8	.	23568200	23569800	255,0,0
chr16	23606800	23607800	GM12878,HMEC,HUVEC,HelaS3,HepG2,K562	6	.	23606800	23607800	255,0,0
chr16	23651800	23653400	GM12878,HMEC,HUVEC,HelaS3,HepG2,K562	6	.	23651800	23653400	255,0,0
chr16	24550600	24552600	GM12878,HMEC,HUVEC,HelaS3,HepG2,K562	6	.	24550600	24552600	255,0,0
chr16	25122400	25123600	GM12878,HMEC,HUVEC,HelaS3,HepG2,K562	6	.	25122400	25123600	255,0,0
chr16	27214800	27215800	GM12878,HMEC,HUVEC,HelaS3,HepG2,K562	6	.	27214800	27215800	255,0,0
chr16	27279800	27280400	GM12878,HMEC,HUVEC,HelaS3,HepG2,K562	6	.	27279800	27280400	255,0,0
chr16	27560600	27561800	GM12878,HMEC,HUVEC,HelaS3,HepG2,K562	6	.	27560600	27561800	255,0,0
chr16	28565200	28565800	GM12878,HMEC,HUVEC,HelaS3,HepG2,K562	6	.	28565200	28565800	255,0,0
chr16	28833800	28836000	GM12878,HMEC,HUVEC,HelaS3,HepG2,K562	8	.	28833800	28836000	255,0,0
chr16	28874200	28875600	GM12878,HMEC,HUVEC,HelaS3,HepG2,K562	6	.	28874200	28875600	255,0,0
chr16	28936000	28937400	GM12878,HMEC,HUVEC,HelaS3,HepG2,K562	6	.	28936000	28937400	255,0,0
chr16	28961800	28963000	GM12878,HMEC,HUVEC,HelaS3,HepG2,K562	6	.	28961800	28963000	255,0,0
chr16	29801400	29802800	GM12878,HMEC,HUVEC,HelaS3,HepG2,K562	6	.	29801400	29802800	255,0,0
chr16	29826800	29828600	GM12878,HMEC,HUVEC,HelaS3,HepG2,K562	6	.	29826800	29828600	255,0,0
chr16	29936800	29937800	GM12878,HMEC,HUVEC,HelaS3,HepG2,K562	6	.	29936800	29937800	255,0,0
chr16	30006600	30008000	GM12878,HMEC,HUVEC,HelaS3,HepG2,K562	6	.	30006600	30008000	255,0,0
chr16	30087000	30088000	GM12878,HMEC,HUVEC,HelaS3,HepG2,K562	6	.	30087000	30088000	255,0,0
chr16	30381200	30382600	GM12878,HMEC,HUVEC,HelaS3,HepG2,K562	7	.	30381200	30382600	255,0,0
chr16	30537600	30538800	GM12878,HMEC,HUVEC,HelaS3,HepG2,K562	8	.	30537600	30538800	255,0,0
chr16	30621000	30622000	GM12878,HMEC,HUVEC,HelaS3,HepG2,K562	6	.	30621000	30622000	255,0,0
chr16	30661600	30663400	GM12878,HMEC,HUVEC,HelaS3,HepG2,K562	8	.	30661600	30663400	255,0,0
chr16	30669200	30671600	GM12878,HMEC,HUVEC,HelaS3,HepG2,K562	8	.	30669200	30671600	255,0,0
chr16	30709200	30710800	GM12878,HMEC,HUVEC,HelaS3,HepG2,K562	7	.	30709200	30710800	255,0,0
chr16	30772600	30774000	GM12878,HMEC,HUVEC,HelaS3,HepG2,K562	6	.	30772600	30774000	255,0,0
chr16	30797800	30798800	GM12878,HMEC,HUVEC,HelaS3,HepG2,K562	7	.	30797800	30798800	255,0,0
chr16	30886000	30887000	GM12878,HMEC,HUVEC,HelaS3,HepG2,K562	6	.	30886000	30887000	255,0,0
chr16	30933600	30935800	GM12878,HMEC,HUVEC,HelaS3,HepG2,K562	8	.	30933600	30935800	255,0,0
chr16	31084000	31086400	GM12878,HMEC,HUVEC,HelaS3,HepG2,K562	11	.	31084000	31086400	255,0,0
chr16	31105400	31106400	GM12878,HMEC,HUVEC,HelaS3,HepG2,K562	6	.	31105400	31106400	255,0,0
chr16	31119600	31120400	GM12878,HMEC,HUVEC,HelaS3,HepG2,K562	6	.	31119600	31120400	255,0,0
chr16	31128800	31129600	GM12878,HMEC,HUVEC,HelaS3,HepG2,K562	6	.	31128800	31129600	255,0,0
chr16	31190800	31192200	GM12878,HMEC,HUVEC,HelaS3,HepG2,K562	8	.	31190800	31192200	255,0,0
chr16	31469600	31471400	GM12878,HMEC,HUVEC,HelaS3,HepG2,K562	7	.	31469600	31471400	255,0,0
chr16	33964800	33965200	GM12878,HMEC,HUVEC,HelaS3,HepG2,K562	6	.	33964800	33965200	255,0,0
chr16	33965400	33966400	GM12878,HMEC,HUVEC,HelaS3,HepG2,K562	6	.	33965400	33966400	255,0,0
chr16	46722200	46724400	GM12878,HMEC,HUVEC,HelaS3,HepG2,K562	6	.	46722200	46724400	255,0,0
chr16	46863800	46865600	GM12878,HMEC,HUVEC,HelaS3,HepG2,K562	6	.	46863800	46865600	255,0,0
chr16	47006600	47008000	GM12878,HMEC,HUVEC,HelaS3,HepG2,K562	6	.	47006600	47008000	255,0,0
chr16	47176600	47178400	GM12878,HMEC,HUVEC,HelaS3,HepG2,K562	6	.	47176600	47178400	255,0,0
chr16	47494400	47496000	GM12878,HMEC,HUVEC,HelaS3,HepG2,K562	6	.	47494400	47496000	255,0,0
chr16	50058800	50060000	GM12878,HMEC,HUVEC,HelaS3,HepG2,K562	6	.	50058800	50060000	255,0,0
chr16	50099800	50100600	GM12878,HMEC,HUVEC,HelaS3,HepG2,K562	6	.	50099800	50100600	255,0,0
chr16	53088600	53089400	GM12878,HMEC,HUVEC,HelaS3,HepG2,K562	6	.	53088600	53089400	255,0,0
chr16	53164000	53166000	GM12878,HMEC,HUVEC,HelaS3,HepG2,K562	11	.	53164000	53166000	255,0,0
chr16	53468200	53469400	GM12878,HMEC,HUVEC,HelaS3,HepG2,K562	6	.	53468200	53469400	255,0,0
chr16	53536400	53537800	GM12878,HMEC,HUVEC,HelaS3,HepG2,K562	7	.	53536400	53537800	255,0,0
chr16	53737400	53738600	GM12878,HMEC,HUVEC,HelaS3,HepG2,K562	7	.	53737400	53738600	255,0,0
chr16	56484600	56486200	GM12878,HMEC,HUVEC,HelaS3,HepG2,K562	6	.	56484600	56486200	255,0,0
chr16	56764000	56764600	GM12878,HMEC,HUVEC,HelaS3,HepG2,K562	6	.	56764000	56764600	255,0,0
chr16	56965400	56967200	GM12878,HMEC,HUVEC,HelaS3,HepG2,K562	7	.	56965400	56967200	255,0,0
chr16	57219200	57221200	GM12878,HMEC,HUVEC,HelaS3,HepG2,K562	8	.	57219200	57221200	255,0,0
chr16	57480800	57482000	GM12878,HMEC,HUVEC,HelaS3,HepG2,K562	6	.	57480800	57482000	255,0,0
chr16	57569800	57570800	GM12878,HMEC,HUVEC,HelaS3,HepG2,K562	7	.	57569800	57570800	255,0,0
chr16	57768800	57770200	GM12878,HMEC,HUVEC,HelaS3,HepG2,K562	8	.	57768800	57770200	255,0,0
chr16	58035000	58035600	GM12878,HMEC,HUVEC,HelaS3,HepG2,K562	6	.	58035000	58035600	255,0,0
chr16	58162600	58163800	GM12878,HMEC,HUVEC,HelaS3,HepG2,K562	6	.	58162600	58163800	255,0,0
chr16	58283800	58284400	GM12878,HMEC,HUVEC,HelaS3,HepG2,K562	6	.	58283800	58284400	255,0,0
chr16	58426200	58427200	GM12878,HMEC,HUVEC,HelaS3,HepG2,K562	6	.	58426200	58427200	255,0,0
chr16	58662600	58664000	GM12878,HMEC,HUVEC,HelaS3,HepG2,K562	7	.	58662600	58664000	255,0,0
chr16	58767400	58768400	GM12878,HMEC,HUVEC,HelaS3,HepG2,K562	6	.	58767400	58768400	255,0,0
chr16	66864200	66865000	GM12878,HMEC,HUVEC,HelaS3,HepG2,K562	6	.	66864200	66865000	255,0,0
chr16	66914400	66915200	GM12878,HMEC,HUVEC,HelaS3,HepG2,K562	6	.	66914400	66915200	255,0,0
chr16	66967800	66969000	GM12878,HMEC,HUVEC,HelaS3,HepG2,K562	6	.	66967800	66969000	255,0,0
chr16	67143600	67144600	GM12878,HMEC,HUVEC,HelaS3,HepG2,K562	6	.	67143600	67144600	255,0,0
chr16	67217400	67218200	GM12878,HMEC,HUVEC,HelaS3,HepG2,K562	6	.	67217400	67218200	255,0,0
chr16	67225800	67226800	GM12878,HMEC,HUVEC,HelaS3,HepG2,K562	6	.	67225800	67226800	255,0,0
chr16	67260600	67261600	GM12878,HMEC,HUVEC,HelaS3,HepG2,K562	6	.	67260600	67261600	255,0,0
chr16	67514200	67515600	GM12878,HMEC,HUVEC,HelaS3,HepG2,K562	7	.	67514200	67515600	255,0,0
chr16	67595800	67597800	GM12878,HMEC,HUVEC,HelaS3,HepG2,K562	9	.	67595800	67597800	255,0,0
chr16	67693400	67695000	GM12878,HMEC,HUVEC,HelaS3,HepG2,K562	9	.	67693400	67695000	255,0,0
chr16	67752600	67753600	GM12878,HMEC,HUVEC,HelaS3,HepG2,K562	6	.	67752600	67753600	255,0,0
chr16	67839800	67841200	GM12878,HMEC,HUVEC,HelaS3,HepG2,K562	7	.	67839800	67841200	255,0,0
chr16	67875800	67876800	GM12878,HMEC,HUVEC,HelaS3,HepG2,K562	7	.	67875800	67876800	255,0,0
chr16	67906800	67907600	GM12878,HMEC,HUVEC,HelaS3,HepG2,K562	6	.	67906800	67907600	255,0,0
chr16	67926800	67927800	GM12878,HMEC,HUVEC,HelaS3,HepG2,K562	6	.	67926800	67927800	255,0,0
chr16	67969400	67970800	GM12878,HMEC,HUVEC,HelaS3,HepG2,K562	7	.	67969400	67970800	255,0,0
chr16	68056400	68057800	GM12878,HMEC,HUVEC,HelaS3,HepG2,K562	7	.	68056400	68057800	255,0,0
chr16	68278800	68279600	GM12878,HMEC,HUVEC,HelaS3,HepG2,K562	6	.	68278800	68279600	255,0,0
chr16	68344000	68345400	GM12878,HMEC,HUVEC,HelaS3,HepG2,K562	6	.	68344000	68345400	255,0,0
chr16	68877200	68878000	GM12878,HMEC,HUVEC,HelaS3,HepG2,K562	6	.	68877200	68878000	255,0,0
chr16	69220800	69222400	GM12878,HMEC,HUVEC,HelaS3,HepG2,K562	8	.	69220800	69222400	255,0,0
chr16	69372800	69374400	GM12878,HMEC,HUVEC,HelaS3,HepG2,K562	6	.	69372800	69374400	255,0,0
chr16	69419000	69420200	GM12878,HMEC,HUVEC,HelaS3,HepG2,K562	6	.	69419000	69420200	255,0,0
chr16	69458200	69459400	GM12878,HMEC,HUVEC,HelaS3,HepG2,K562	6	.	69458200	69459400	255,0,0
chr16	69599200	69601200	GM12878,HMEC,HUVEC,HelaS3,HepG2,K562	6	.	69599200	69601200	255,0,0
chr16	69788000	69789000	GM12878,HMEC,HUVEC,HelaS3,HepG2,K562	7	.	69788000	69789000	255,0,0
chr16	70322600	70323600	GM12878,HMEC,HUVEC,HelaS3,HepG2,K562	6	.	70322600	70323600	255,0,0
chr16	70380600	70381400	GM12878,HMEC,HUVEC,HelaS3,HepG2,K562	6	.	70380600	70381400	255,0,0
chr16	70487800	70489000	GM12878,HMEC,HUVEC,HelaS3,HepG2,K562	6	.	70487800	70489000	255,0,0
chr16	70557000	70558600	GM12878,HMEC,HUVEC,HelaS3,HepG2,K562	8	.	70557000	70558600	255,0,0
chr16	71495400	71496400	GM12878,HMEC,HUVEC,HelaS3,HepG2,K562	6	.	71495400	71496400	255,0,0
chr16	71841800	71843400	GM12878,HMEC,HUVEC,HelaS3,HepG2,K562	6	.	71841800	71843400	255,0,0
chr16	71879600	71880600	GM12878,HMEC,HUVEC,HelaS3,HepG2,K562	6	.	71879600	71880600	255,0,0
chr16	72042400	72043200	GM12878,HMEC,HUVEC,HelaS3,HepG2,K562	7	.	72042400	72043200	255,0,0
chr16	72127000	72128400	GM12878,HMEC,HUVEC,HelaS3,HepG2,K562	8	.	72127000	72128400	255,0,0
chr16	72698200	72699400	GM12878,HMEC,HUVEC,HelaS3,HepG2,K562	6	.	72698200	72699400	255,0,0
chr16	74330200	74331400	GM12878,HMEC,HUVEC,HelaS3,HepG2,K562	6	.	74330200	74331400	255,0,0
chr16	74640000	74641200	GM12878,HMEC,HUVEC,HelaS3,HepG2,K562	6	.	74640000	74641200	255,0,0
chr16	74700000	74701000	GM12878,HMEC,HUVEC,HelaS3,HepG2,K562	7	.	74700000	74701000	255,0,0
chr16	75018400	75019200	GM12878,HMEC,HUVEC,HelaS3,HepG2,K562	6	.	75018400	75019200	255,0,0
chr16	75299000	75300200	GM12878,HMEC,HUVEC,HelaS3,HepG2,K562	6	.	75299000	75300200	255,0,0
chr16	75466800	75468200	GM12878,HMEC,HUVEC,HelaS3,HepG2,K562	9	.	75466800	75468200	255,0,0
chr16	75497600	75498800	GM12878,HMEC,HUVEC,HelaS3,HepG2,K562	6	.	75497600	75498800	255,0,0
chr16	75550600	75551400	GM12878,HMEC,HUVEC,HelaS3,HepG2,K562	6	.	75550600	75551400	255,0,0
chr16	75600000	75601000	GM12878,HMEC,HUVEC,HelaS3,HepG2,K562	6	.	75600000	75601000	255,0,0
chr16	75656600	75657400	GM12878,HMEC,HUVEC,HelaS3,HepG2,K562	6	.	75656600	75657400	255,0,0
chr16	75681000	75683200	GM12878,HMEC,HUVEC,HelaS3,HepG2,K562	7	.	75681000	75683200	255,0,0
chr16	77224000	77225600	GM12878,HMEC,HUVEC,HelaS3,HepG2,K562	8	.	77224000	77225600	255,0,0
chr16	78133200	78134200	GM12878,HMEC,HUVEC,HelaS3,HepG2,K562	7	.	78133200	78134200	255,0,0
chr16	81039800	81041600	GM12878,HMEC,HUVEC,HelaS3,HepG2,K562	6	.	81039800	81041600	255,0,0
chr16	81110400	81111200	GM12878,HMEC,HUVEC,HelaS3,HepG2,K562	6	.	81110400	81111200	255,0,0
chr16	81348000	81349600	GM12878,HMEC,HUVEC,HelaS3,HepG2,K562	7	.	81348000	81349600	255,0,0
chr16	82203200	82204000	GM12878,HMEC,HUVEC,HelaS3,HepG2,K562	6	.	82203200	82204000	255,0,0
chr16	83841400	83842400	GM12878,HMEC,HUVEC,HelaS3,HepG2,K562	6	.	83841400	83842400	255,0,0
chr16	84149600	84151200	GM12878,HMEC,HUVEC,HelaS3,HepG2,K562	6	.	84149600	84151200	255,0,0
chr16	84220000	84220800	GM12878,HMEC,HUVEC,HelaS3,HepG2,K562	6	.	84220000	84220800	255,0,0
chr16	84733000	84734600	GM12878,HMEC,HUVEC,HelaS3,HepG2,K562	6	.	84733000	84734600	255,0,0
chr16	85044400	85045600	GM12878,HMEC,HUVEC,HelaS3,HepG2,K562	6	.	85044400	85045600	255,0,0
chr16	85722200	85723000	GM12878,HMEC,HUVEC,HelaS3,HepG2,K562	6	.	85722200	85723000	255,0,0
chr16	85832200	85833800	GM12878,HMEC,HUVEC,HelaS3,HepG2,K562	6	.	85832200	85833800	255,0,0
chr16	86588200	86589400	GM12878,HMEC,HUVEC,HelaS3,HepG2,K562	6	.	86588200	86589400	255,0,0
chr16	87350600	87351800	GM12878,HMEC,HUVEC,HelaS3,HepG2,K562	6	.	87350600	87351800	255,0,0
chr16	87416400	87418200	GM12878,HMEC,HUVEC,HelaS3,HepG2,K562	9	.	87416400	87418200	255,0,0
chr16	87798800	87800000	GM12878,HMEC,HUVEC,HelaS3,HepG2,K562	6	.	87798800	87800000	255,0,0
chr16	87984400	87985800	GM12878,HMEC,HUVEC,HelaS3,HepG2,K562	6	.	87984400	87985800	255,0,0
chr16	88636200	88637600	GM12878,HMEC,HUVEC,HelaS3,HepG2,K562	6	.	88636200	88637600	255,0,0
chr16	88728600	88730400	GM12878,HMEC,HUVEC,HelaS3,HepG2,K562	7	.	88728600	88730400	255,0,0
chr16	88772200	88773600	GM12878,HMEC,HUVEC,HelaS3,HepG2,K562	6	.	88772200	88773600	255,0,0
chr16	89283600	89284600	GM12878,HMEC,HUVEC,HelaS3,HepG2,K562	6	.	89283600	89284600	255,0,0
chr16	89555600	89557800	GM12878,HMEC,HUVEC,HelaS3,HepG2,K562	9	.	89555600	89557800	255,0,0
chr16	89574000	89575400	GM12878,HMEC,HUVEC,HelaS3,HepG2,K562	6	.	89574000	89575400	255,0,0
chr16	89723600	89725000	GM12878,HMEC,HUVEC,HelaS3,HepG2,K562	6	.	89723600	89725000	255,0,0
chr16	90038600	90039800	GM12878,HMEC,HUVEC,HelaS3,HepG2,K562	6	.	90038600	90039800	255,0,0
chr17	259600	260400	GM12878,HMEC,HUVEC,HelaS3,HepG2,K562	7	.	259600	260400	255,0,0
chr17	617400	618600	GM12878,HMEC,HUVEC,HelaS3,HepG2,K562	6	.	617400	618600	255,0,0
chr17	684800	686200	GM12878,HMEC,HUVEC,HelaS3,HepG2,K562	6	.	684800	686200	255,0,0
chr17	899800	901000	GM12878,HMEC,HUVEC,HelaS3,HepG2,K562	7	.	899800	901000	255,0,0
chr17	1358400	1360000	GM12878,HMEC,HUVEC,HelaS3,HepG2,K562	6	.	1358400	1360000	255,0,0
chr17	1419400	1420600	GM12878,HMEC,HUVEC,HelaS3,HepG2,K562	7	.	1419400	1420600	255,0,0
chr17	1465200	1466200	GM12878,HMEC,HUVEC,HelaS3,HepG2,K562	6	.	1465200	1466200	255,0,0
chr17	1531200	1532600	GM12878,HMEC,HUVEC,HelaS3,HepG2,K562	6	.	1531200	1532600	255,0,0
chr17	1587600	1588400	GM12878,HMEC,HUVEC,HelaS3,HepG2,K562	6	.	1587600	1588400	255,0,0
chr17	1618400	1620600	GM12878,HMEC,HUVEC,HelaS3,HepG2,K562	9	.	1618400	1620600	255,0,0
chr17	3571000	3572800	GM12878,HMEC,HUVEC,HelaS3,HepG2,K562	9	.	3571000	3572800	255,0,0
chr17	3626600	3628000	GM12878,HMEC,HUVEC,HelaS3,HepG2,K562	6	.	3626600	3628000	255,0,0
chr17	3748800	3749800	GM12878,HMEC,HUVEC,HelaS3,HepG2,K562	6	.	3748800	3749800	255,0,0
chr17	4045600	4047400	GM12878,HMEC,HUVEC,HelaS3,HepG2,K562	9	.	4045600	4047400	255,0,0
chr17	4166600	4167600	GM12878,HMEC,HUVEC,HelaS3,HepG2,K562	6	.	4166600	4167600	255,0,0
chr17	4606800	4607800	GM12878,HMEC,HUVEC,HelaS3,HepG2,K562	6	.	4606800	4607800	255,0,0
chr17	4736200	4737600	GM12878,HMEC,HUVEC,HelaS3,HepG2,K562	6	.	4736200	4737600	255,0,0
chr17	4842800	4844400	GM12878,HMEC,HUVEC,HelaS3,HepG2,K562	7	.	4842800	4844400	255,0,0
chr17	4870400	4871600	GM12878,HMEC,HUVEC,HelaS3,HepG2,K562	7	.	4870400	4871600	255,0,0
chr17	5371000	5372400	GM12878,HMEC,HUVEC,HelaS3,HepG2,K562	7	.	5371000	5372400	255,0,0
chr17	5388800	5390400	GM12878,HMEC,HUVEC,HelaS3,HepG2,K562	7	.	5388800	5390400	255,0,0
chr17	6917600	6918600	GM12878,HMEC,HUVEC,HelaS3,HepG2,K562	7	.	6917600	6918600	255,0,0
chr17	7210200	7212200	GM12878,HMEC,HUVEC,HelaS3,HepG2,K562	6	.	7210200	7212200	255,0,0
chr17	7232200	7233600	GM12878,HMEC,HUVEC,HelaS3,HepG2,K562	7	.	7232200	7233600	255,0,0
chr17	7307000	7308600	GM12878,HMEC,HUVEC,HelaS3,HepG2,K562	8	.	7307000	7308600	255,0,0
chr17	7517400	7518800	GM12878,HMEC,HUVEC,HelaS3,HepG2,K562	7	.	7517400	7518800	255,0,0
chr17	7746800	7748400	GM12878,HMEC,HUVEC,HelaS3,HepG2,K562	7	.	7746800	7748400	255,0,0
chr17	7760200	7761800	GM12878,HMEC,HUVEC,HelaS3,HepG2,K562	8	.	7760200	7761800	255,0,0
chr17	7834800	7836400	GM12878,HMEC,HUVEC,HelaS3,HepG2,K562	6	.	7834800	7836400	255,0,0
chr17	8198400	8199200	GM12878,HMEC,HUVEC,HelaS3,HepG2,K562	6	.	8198400	8199200	255,0,0
chr17	8338800	8340200	GM12878,HMEC,HUVEC,HelaS3,HepG2,K562	7	.	8338800	8340200	255,0,0
chr17	8532800	8535000	GM12878,HMEC,HUVEC,HelaS3,HepG2,K562	10	.	8532800	8535000	255,0,0
chr17	10600200	10601800	GM12878,HMEC,HUVEC,HelaS3,HepG2,K562	6	.	10600200	10601800	255,0,0
chr17	12920600	12921800	GM12878,HMEC,HUVEC,HelaS3,HepG2,K562	6	.	12920600	12921800	255,0,0
chr17	15602800	15603400	GM12878,HMEC,HUVEC,HelaS3,HepG2,K562	6	.	15602800	15603400	255,0,0
chr17	15902400	15904000	GM12878,HMEC,HUVEC,HelaS3,HepG2,K562	6	.	15902400	15904000	255,0,0
chr17	17183800	17184800	GM12878,HMEC,HUVEC,HelaS3,HepG2,K562	6	.	17183800	17184800	255,0,0
chr17	17494400	17495800	GM12878,HMEC,HUVEC,HelaS3,HepG2,K562	6	.	17494400	17495800	255,0,0
chr17	17584400	17586600	GM12878,HMEC,HUVEC,HelaS3,HepG2,K562	8	.	17584400	17586600	255,0,0
chr17	17875200	17876400	GM12878,HMEC,HUVEC,HelaS3,HepG2,K562	6	.	17875200	17876400	255,0,0
chr17	18086200	18088400	GM12878,HMEC,HUVEC,HelaS3,HepG2,K562	7	.	18086200	18088400	255,0,0
chr17	19265400	19266400	GM12878,HMEC,HUVEC,HelaS3,HepG2,K562	6	.	19265400	19266400	255,0,0
chr17	19280400	19282400	GM12878,HMEC,HUVEC,HelaS3,HepG2,K562	8	.	19280400	19282400	255,0,0
chr17	20945800	20947000	GM12878,HMEC,HUVEC,HelaS3,HepG2,K562	8	.	20945800	20947000	255,0,0
chr17	21030000	21031000	GM12878,HMEC,HUVEC,HelaS3,HepG2,K562	7	.	21030000	21031000	255,0,0
chr17	21116600	21118400	GM12878,HMEC,HUVEC,HelaS3,HepG2,K562	6	.	21116600	21118400	255,0,0
chr17	21187800	21188600	GM12878,HMEC,HUVEC,HelaS3,HepG2,K562	6	.	21187800	21188600	255,0,0
chr17	25621000	25622800	GM12878,HMEC,HUVEC,HelaS3,HepG2,K562	6	.	25621000	25622800	255,0,0
chr17	26368200	26369400	GM12878,HMEC,HUVEC,HelaS3,HepG2,K562	7	.	26368200	26369400	255,0,0
chr17	26662000	26663400	GM12878,HMEC,HUVEC,HelaS3,HepG2,K562	6	.	26662000	26663400	255,0,0
chr17	26897800	26898800	GM12878,HMEC,HUVEC,HelaS3,HepG2,K562	6	.	26897800	26898800	255,0,0
chr17	26925400	26926400	GM12878,HMEC,HUVEC,HelaS3,HepG2,K562	7	.	26925400	26926400	255,0,0
chr17	26971400	26972600	GM12878,HMEC,HUVEC,HelaS3,HepG2,K562	6	.	26971400	26972600	255,0,0
chr17	26988600	26989800	GM12878,HMEC,HUVEC,HelaS3,HepG2,K562	6	.	26988600	26989800	255,0,0
chr17	27055600	27056000	GM12878,HMEC,HUVEC,HelaS3,HepG2,K562	6	.	27055600	27056000	255,0,0
chr17	27138800	27139800	GM12878,HMEC,HUVEC,HelaS3,HepG2,K562	6	.	27138800	27139800	255,0,0
chr17	27276200	27279000	GM12878,HMEC,HUVEC,HelaS3,HepG2,K562	11	.	27276200	27279000	255,0,0
chr17	27619400	27621800	GM12878,HMEC,HUVEC,HelaS3,HepG2,K562	12	.	27619400	27621800	255,0,0
chr17	27717000	27718600	GM12878,HMEC,HUVEC,HelaS3,HepG2,K562	7	.	27717000	27718600	255,0,0
chr17	28443600	28444600	GM12878,HMEC,HUVEC,HelaS3,HepG2,K562	6	.	28443600	28444600	255,0,0
chr17	28705400	28706800	GM12878,HMEC,HUVEC,HelaS3,HepG2,K562	6	.	28705400	28706800	255,0,0
chr17	29058400	29059200	GM12878,HMEC,HUVEC,HelaS3,HepG2,K562	6	.	29058400	29059200	255,0,0
chr17	29151000	29152000	GM12878,HMEC,HUVEC,HelaS3,HepG2,K562	6	.	29151000	29152000	255,0,0
chr17	29232600	29234000	GM12878,HMEC,HUVEC,HelaS3,HepG2,K562	6	.	29232600	29234000	255,0,0
chr17	29421600	29423000	GM12878,HMEC,HUVEC,HelaS3,HepG2,K562	8	.	29421600	29423000	255,0,0
chr17	29885800	29886400	GM12878,HMEC,HUVEC,HelaS3,HepG2,K562	6	.	29885800	29886400	255,0,0
chr17	30228000	30229000	GM12878,HMEC,HUVEC,HelaS3,HepG2,K562	6	.	30228000	30229000	255,0,0
chr17	31149200	31150000	GM12878,HMEC,HUVEC,HelaS3,HepG2,K562	6	.	31149200	31150000	255,0,0
chr17	33288000	33289600	GM12878,HMEC,HUVEC,HelaS3,HepG2,K562	7	.	33288000	33289600	255,0,0
chr17	33905200	33906200	GM12878,HMEC,HUVEC,HelaS3,HepG2,K562	6	.	33905200	33906200	255,0,0
chr17	34135800	34137200	GM12878,HMEC,HUVEC,HelaS3,HepG2,K562	6	.	34135800	34137200	255,0,0
chr17	34899800	34902400	GM12878,HMEC,HUVEC,HelaS3,HepG2,K562	8	.	34899800	34902400	255,0,0
chr17	34948200	34948800	GM12878,HMEC,HUVEC,HelaS3,HepG2,K562	6	.	34948200	34948800	255,0,0
chr17	35305800	35307000	GM12878,HMEC,HUVEC,HelaS3,HepG2,K562	6	.	35305800	35307000	255,0,0
chr17	35715000	35716400	GM12878,HMEC,HUVEC,HelaS3,HepG2,K562	6	.	35715000	35716400	255,0,0
chr17	36830600	36831400	GM12878,HMEC,HUVEC,HelaS3,HepG2,K562	7	.	36830600	36831400	255,0,0
chr17	36908000	36909600	GM12878,HMEC,HUVEC,HelaS3,HepG2,K562	7	.	36908000	36909600	255,0,0
chr17	36981200	36981800	GM12878,HMEC,HUVEC,HelaS3,HepG2,K562	6	.	36981200	36981800	255,0,0
chr17	37025800	37027600	GM12878,HMEC,HUVEC,HelaS3,HepG2,K562	6	.	37025800	37027600	255,0,0
chr17	37557000	37559000	GM12878,HMEC,HUVEC,HelaS3,HepG2,K562	7	.	37557000	37559000	255,0,0
chr17	37617400	37618600	GM12878,HMEC,HUVEC,HelaS3,HepG2,K562	7	.	37617400	37618600	255,0,0
chr17	37844000	37844800	GM12878,HMEC,HUVEC,HelaS3,HepG2,K562	6	.	37844000	37844800	255,0,0
chr17	37886400	37887000	GM12878,HMEC,HUVEC,HelaS3,HepG2,K562	6	.	37886400	37887000	255,0,0
chr17	38136600	38137600	GM12878,HMEC,HUVEC,HelaS3,HepG2,K562	6	.	38136600	38137600	255,0,0
chr17	38219000	38220000	GM12878,HMEC,HUVEC,HelaS3,HepG2,K562	7	.	38219000	38220000	255,0,0
chr17	38277400	38280000	GM12878,HMEC,HUVEC,HelaS3,HepG2,K562	7	.	38277400	38280000	255,0,0
chr17	38573200	38574400	GM12878,HMEC,HUVEC,HelaS3,HepG2,K562	7	.	38573200	38574400	255,0,0
chr17	39844800	39846400	GM12878,HMEC,HUVEC,HelaS3,HepG2,K562	6	.	39844800	39846400	255,0,0
chr17	39942000	39943400	GM12878,HMEC,HUVEC,HelaS3,HepG2,K562	9	.	39942000	39943400	255,0,0
chr17	39967600	39968400	GM12878,HMEC,HUVEC,HelaS3,HepG2,K562	6	.	39967600	39968400	255,0,0
chr17	40020800	40022000	GM12878,HMEC,HUVEC,HelaS3,HepG2,K562	6	.	40020800	40022000	255,0,0
chr17	40118600	40119600	GM12878,HMEC,HUVEC,HelaS3,HepG2,K562	6	.	40118600	40119600	255,0,0
chr17	40168600	40170200	GM12878,HMEC,HUVEC,HelaS3,HepG2,K562	6	.	40168600	40170200	255,0,0
chr17	40172000	40172600	GM12878,HMEC,HUVEC,HelaS3,HepG2,K562	6	.	40172000	40172600	255,0,0
chr17	40306400	40307200	GM12878,HMEC,HUVEC,HelaS3,HepG2,K562	6	.	40306400	40307200	255,0,0
chr17	40539600	40540800	GM12878,HMEC,HUVEC,HelaS3,HepG2,K562	7	.	40539600	40540800	255,0,0
chr17	40706200	40707000	GM12878,HMEC,HUVEC,HelaS3,HepG2,K562	6	.	40706200	40707000	255,0,0
chr17	40729200	40730200	GM12878,HMEC,HUVEC,HelaS3,HepG2,K562	6	.	40729200	40730200	255,0,0
chr17	40760600	40762200	GM12878,HMEC,HUVEC,HelaS3,HepG2,K562	6	.	40760600	40762200	255,0,0
chr17	40828000	40829400	GM12878,HMEC,HUVEC,HelaS3,HepG2,K562	9	.	40828000	40829400	255,0,0
chr17	40950200	40950800	GM12878,HMEC,HUVEC,HelaS3,HepG2,K562	6	.	40950200	40950800	255,0,0
chr17	40975600	40976400	GM12878,HMEC,HUVEC,HelaS3,HepG2,K562	6	.	40975600	40976400	255,0,0
chr17	40984800	40986200	GM12878,HMEC,HUVEC,HelaS3,HepG2,K562	7	.	40984800	40986200	255,0,0
chr17	41132400	41133400	GM12878,HMEC,HUVEC,HelaS3,HepG2,K562	6	.	41132400	41133400	255,0,0
chr17	41173800	41174600	GM12878,HMEC,HUVEC,HelaS3,HepG2,K562	6	.	41173800	41174600	255,0,0
chr17	41622600	41624200	GM12878,HMEC,HUVEC,HelaS3,HepG2,K562	7	.	41622600	41624200	255,0,0
chr17	42091600	42092400	GM12878,HMEC,HUVEC,HelaS3,HepG2,K562	9	.	42091600	42092400	255,0,0
chr17	42263600	42265000	GM12878,HMEC,HUVEC,HelaS3,HepG2,K562	7	.	42263600	42265000	255,0,0
chr17	42276200	42278200	GM12878,HMEC,HUVEC,HelaS3,HepG2,K562	6	.	42276200	42278200	255,0,0
chr17	42295800	42299200	GM12878,HMEC,HUVEC,HelaS3,HepG2,K562	10	.	42295800	42299200	255,0,0
chr17	42580000	42581200	GM12878,HMEC,HUVEC,HelaS3,HepG2,K562	6	.	42580000	42581200	255,0,0
chr17	42785800	42786800	GM12878,HMEC,HUVEC,HelaS3,HepG2,K562	6	.	42785800	42786800	255,0,0
chr17	43024600	43025400	GM12878,HMEC,HUVEC,HelaS3,HepG2,K562	6	.	43024600	43025400	255,0,0
chr17	43138000	43139400	GM12878,HMEC,HUVEC,HelaS3,HepG2,K562	8	.	43138000	43139400	255,0,0
chr17	43224800	43228400	GM12878,HMEC,HUVEC,HelaS3,HepG2,K562	13	.	43224800	43228400	255,0,0
chr17	43393600	43395000	GM12878,HMEC,HUVEC,HelaS3,HepG2,K562	6	.	43393600	43395000	255,0,0
chr17	44269200	44271600	GM12878,HMEC,HUVEC,HelaS3,HepG2,K562	8	.	44269200	44271600	255,0,0
chr17	44999800	45001200	GM12878,HMEC,HUVEC,HelaS3,HepG2,K562	6	.	44999800	45001200	255,0,0
chr17	45177200	45177800	GM12878,HMEC,HUVEC,HelaS3,HepG2,K562	6	.	45177200	45177800	255,0,0
chr17	45726400	45728600	GM12878,HMEC,HUVEC,HelaS3,HepG2,K562	8	.	45726400	45728600	255,0,0
chr17	45908400	45909000	GM12878,HMEC,HUVEC,HelaS3,HepG2,K562	6	.	45908400	45909000	255,0,0
chr17	45918000	45918800	GM12878,HMEC,HUVEC,HelaS3,HepG2,K562	6	.	45918000	45918800	255,0,0
chr17	45972600	45974200	GM12878,HMEC,HUVEC,HelaS3,HepG2,K562	9	.	45972600	45974200	255,0,0
chr17	46048200	46049000	GM12878,HMEC,HUVEC,HelaS3,HepG2,K562	6	.	46048200	46049000	255,0,0
chr17	46125000	46126600	GM12878,HMEC,HUVEC,HelaS3,HepG2,K562	9	.	46125000	46126600	255,0,0
chr17	46177800	46179200	GM12878,HMEC,HUVEC,HelaS3,HepG2,K562	6	.	46177800	46179200	255,0,0
chr17	46908200	46909000	GM12878,HMEC,HUVEC,HelaS3,HepG2,K562	6	.	46908200	46909000	255,0,0
chr17	46985400	46986800	GM12878,HMEC,HUVEC,HelaS3,HepG2,K562	6	.	46985400	46986800	255,0,0
chr17	47021600	47022400	GM12878,HMEC,HUVEC,HelaS3,HepG2,K562	6	.	47021600	47022400	255,0,0
chr17	47754600	47755800	GM12878,HMEC,HUVEC,HelaS3,HepG2,K562	7	.	47754600	47755800	255,0,0
chr17	47784800	47785800	GM12878,HMEC,HUVEC,HelaS3,HepG2,K562	6	.	47784800	47785800	255,0,0
chr17	47865400	47866800	GM12878,HMEC,HUVEC,HelaS3,HepG2,K562	7	.	47865400	47866800	255,0,0
chr17	48225800	48228600	GM12878,HMEC,HUVEC,HelaS3,HepG2,K562	10	.	48225800	48228600	255,0,0
chr17	48423200	48424400	GM12878,HMEC,HUVEC,HelaS3,HepG2,K562	6	.	48423200	48424400	255,0,0
chr17	48556000	48556600	GM12878,HMEC,HUVEC,HelaS3,HepG2,K562	6	.	48556000	48556600	255,0,0
chr17	48784400	48785600	GM12878,HMEC,HUVEC,HelaS3,HepG2,K562	6	.	48784400	48785600	255,0,0
chr17	48796600	48797800	GM12878,HMEC,HUVEC,HelaS3,HepG2,K562	6	.	48796600	48797800	255,0,0
chr17	49197200	49198400	GM12878,HMEC,HUVEC,HelaS3,HepG2,K562	6	.	49197200	49198400	255,0,0
chr17	49243600	49244600	GM12878,HMEC,HUVEC,HelaS3,HepG2,K562	6	.	49243600	49244600	255,0,0
chr17	49337000	49338800	GM12878,HMEC,HUVEC,HelaS3,HepG2,K562	7	.	49337000	49338800	255,0,0
chr17	53498200	53499600	GM12878,HMEC,HUVEC,HelaS3,HepG2,K562	6	.	53498200	53499600	255,0,0
chr17	54990600	54992200	GM12878,HMEC,HUVEC,HelaS3,HepG2,K562	7	.	54990600	54992200	255,0,0
chr17	55038000	55038600	GM12878,HMEC,HUVEC,HelaS3,HepG2,K562	6	.	55038000	55038600	255,0,0
chr17	55161800	55164000	GM12878,HMEC,HUVEC,HelaS3,HepG2,K562	6	.	55161800	55164000	255,0,0
chr17	56429000	56430000	GM12878,HMEC,HUVEC,HelaS3,HepG2,K562	6	.	56429000	56430000	255,0,0
chr17	56594800	56596200	GM12878,HMEC,HUVEC,HelaS3,HepG2,K562	8	.	56594800	56596200	255,0,0
chr17	56769800	56770600	GM12878,HMEC,HUVEC,HelaS3,HepG2,K562	6	.	56769800	56770600	255,0,0
chr17	57183200	57184600	GM12878,HMEC,HUVEC,HelaS3,HepG2,K562	6	.	57183200	57184600	255,0,0
chr17	57231400	57232800	GM12878,HMEC,HUVEC,HelaS3,HepG2,K562	6	.	57231400	57232800	255,0,0
chr17	57287200	57288000	GM12878,HMEC,HUVEC,HelaS3,HepG2,K562	6	.	57287200	57288000	255,0,0
chr17	57408800	57410200	GM12878,HMEC,HUVEC,HelaS3,HepG2,K562	6	.	57408800	57410200	255,0,0
chr17	57642800	57643600	GM12878,HMEC,HUVEC,HelaS3,HepG2,K562	6	.	57642800	57643600	255,0,0
chr17	57784400	57785600	GM12878,HMEC,HUVEC,HelaS3,HepG2,K562	6	.	57784400	57785600	255,0,0
chr17	57969600	57971200	GM12878,HMEC,HUVEC,HelaS3,HepG2,K562	7	.	57969600	57971200	255,0,0
chr17	58602400	58604200	GM12878,HMEC,HUVEC,HelaS3,HepG2,K562	6	.	58602400	58604200	255,0,0
chr17	58677000	58679600	GM12878,HMEC,HUVEC,HelaS3,HepG2,K562	9	.	58677000	58679600	255,0,0
chr17	58754400	58755800	GM12878,HMEC,HUVEC,HelaS3,HepG2,K562	6	.	58754400	58755800	255,0,0
chr17	59940400	59941400	GM12878,HMEC,HUVEC,HelaS3,HepG2,K562	6	.	59940400	59941400	255,0,0
chr17	60004600	60005400	GM12878,HMEC,HUVEC,HelaS3,HepG2,K562	6	.	60004600	60005400	255,0,0
chr17	60141800	60143600	GM12878,HMEC,HUVEC,HelaS3,HepG2,K562	8	.	60141800	60143600	255,0,0
chr17	61627200	61628600	GM12878,HMEC,HUVEC,HelaS3,HepG2,K562	7	.	61627200	61628600	255,0,0
chr17	61678000	61678800	GM12878,HMEC,HUVEC,HelaS3,HepG2,K562	9	.	61678000	61678800	255,0,0
chr17	61699000	61701000	GM12878,HMEC,HUVEC,HelaS3,HepG2,K562	9	.	61699000	61701000	255,0,0
chr17	61850000	61852400	GM12878,HMEC,HUVEC,HelaS3,HepG2,K562	10	.	61850000	61852400	255,0,0
chr17	61903800	61905600	GM12878,HMEC,HUVEC,HelaS3,HepG2,K562	6	.	61903800	61905600	255,0,0
chr17	61919200	61920800	GM12878,HMEC,HUVEC,HelaS3,HepG2,K562	6	.	61919200	61920800	255,0,0
chr17	62206600	62208000	GM12878,HMEC,HUVEC,HelaS3,HepG2,K562	6	.	62206600	62208000	255,0,0
chr17	62222800	62224200	GM12878,HMEC,HUVEC,HelaS3,HepG2,K562	6	.	62222800	62224200	255,0,0
chr17	62501400	62504000	GM12878,HMEC,HUVEC,HelaS3,HepG2,K562	11	.	62501400	62504000	255,0,0
chr17	62915000	62916000	GM12878,HMEC,HUVEC,HelaS3,HepG2,K562	8	.	62915000	62916000	255,0,0
chr17	62971600	62972200	GM12878,HMEC,HUVEC,HelaS3,HepG2,K562	6	.	62971600	62972200	255,0,0
chr17	63051800	63053400	GM12878,HMEC,HUVEC,HelaS3,HepG2,K562	8	.	63051800	63053400	255,0,0
chr17	64298000	64299600	GM12878,HMEC,HUVEC,HelaS3,HepG2,K562	7	.	64298000	64299600	255,0,0
chr17	65240600	65242400	GM12878,HMEC,HUVEC,HelaS3,HepG2,K562	8	.	65240600	65242400	255,0,0
chr17	65361800	65362800	GM12878,HMEC,HUVEC,HelaS3,HepG2,K562	6	.	65361800	65362800	255,0,0
chr17	65713400	65715000	GM12878,HMEC,HUVEC,HelaS3,HepG2,K562	7	.	65713400	65715000	255,0,0
chr17	65989000	65990200	GM12878,HMEC,HUVEC,HelaS3,HepG2,K562	7	.	65989000	65990200	255,0,0
chr17	66243600	66244600	GM12878,HMEC,HUVEC,HelaS3,HepG2,K562	7	.	66243600	66244600	255,0,0
chr17	66507800	66509600	GM12878,HMEC,HUVEC,HelaS3,HepG2,K562	8	.	66507800	66509600	255,0,0
chr17	71188400	71189800	GM12878,HMEC,HUVEC,HelaS3,HepG2,K562	6	.	71188400	71189800	255,0,0
chr17	71227600	71229400	GM12878,HMEC,HUVEC,HelaS3,HepG2,K562	6	.	71227600	71229400	255,0,0
chr17	71306800	71308600	GM12878,HMEC,HUVEC,HelaS3,HepG2,K562	8	.	71306800	71308600	255,0,0
chr17	72772000	72773200	GM12878,HMEC,HUVEC,HelaS3,HepG2,K562	6	.	72772000	72773200	255,0,0
chr17	72868800	72870000	GM12878,HMEC,HUVEC,HelaS3,HepG2,K562	7	.	72868800	72870000	255,0,0
chr17	73008600	73009400	GM12878,HMEC,HUVEC,HelaS3,HepG2,K562	6	.	73008600	73009400	255,0,0
chr17	73042600	73044000	GM12878,HMEC,HUVEC,HelaS3,HepG2,K562	7	.	73042600	73044000	255,0,0
chr17	73149600	73150800	GM12878,HMEC,HUVEC,HelaS3,HepG2,K562	6	.	73149600	73150800	255,0,0
chr17	73177800	73179400	GM12878,HMEC,HUVEC,HelaS3,HepG2,K562	7	.	73177800	73179400	255,0,0
chr17	73201200	73202600	GM12878,HMEC,HUVEC,HelaS3,HepG2,K562	6	.	73201200	73202600	255,0,0
chr17	73257000	73258600	GM12878,HMEC,HUVEC,HelaS3,HepG2,K562	8	.	73257000	73258600	255,0,0
chr17	73266600	73268000	GM12878,HMEC,HUVEC,HelaS3,HepG2,K562	7	.	73266600	73268000	255,0,0
chr17	73284800	73286200	GM12878,HMEC,HUVEC,HelaS3,HepG2,K562	6	.	73284800	73286200	255,0,0
chr17	73401000	73402400	GM12878,HMEC,HUVEC,HelaS3,HepG2,K562	6	.	73401000	73402400	255,0,0
chr17	73521000	73522200	GM12878,HMEC,HUVEC,HelaS3,HepG2,K562	8	.	73521000	73522200	255,0,0
chr17	73662800	73664200	GM12878,HMEC,HUVEC,HelaS3,HepG2,K562	6	.	73662800	73664200	255,0,0
chr17	73774600	73776200	GM12878,HMEC,HUVEC,HelaS3,HepG2,K562	7	.	73774600	73776200	255,0,0
chr17	73780600	73781400	GM12878,HMEC,HUVEC,HelaS3,HepG2,K562	6	.	73780600	73781400	255,0,0
chr17	73900400	73901400	GM12878,HMEC,HUVEC,HelaS3,HepG2,K562	6	.	73900400	73901400	255,0,0
chr17	73936600	73937400	GM12878,HMEC,HUVEC,HelaS3,HepG2,K562	6	.	73936600	73937400	255,0,0
chr17	74099200	74100200	GM12878,HMEC,HUVEC,HelaS3,HepG2,K562	6	.	74099200	74100200	255,0,0
chr17	74260800	74262400	GM12878,HMEC,HUVEC,HelaS3,HepG2,K562	8	.	74260800	74262400	255,0,0
chr17	74448400	74449400	GM12878,HMEC,HUVEC,HelaS3,HepG2,K562	6	.	74448400	74449400	255,0,0
chr17	74721800	74723400	GM12878,HMEC,HUVEC,HelaS3,HepG2,K562	7	.	74721800	74723400	255,0,0
chr17	74731800	74734600	GM12878,HMEC,HUVEC,HelaS3,HepG2,K562	7	.	74731800	74734600	255,0,0
chr17	76374400	76375400	GM12878,HMEC,HUVEC,HelaS3,HepG2,K562	6	.	76374400	76375400	255,0,0
chr17	77770400	77771600	GM12878,HMEC,HUVEC,HelaS3,HepG2,K562	7	.	77770400	77771600	255,0,0
chr17	77812800	77813800	GM12878,HMEC,HUVEC,HelaS3,HepG2,K562	6	.	77812800	77813800	255,0,0
chr17	78120200	78121800	GM12878,HMEC,HUVEC,HelaS3,HepG2,K562	7	.	78120200	78121800	255,0,0
chr17	78193800	78194600	GM12878,HMEC,HUVEC,HelaS3,HepG2,K562	6	.	78193800	78194600	255,0,0
chr17	78388400	78389800	GM12878,HMEC,HUVEC,HelaS3,HepG2,K562	6	.	78388400	78389800	255,0,0
chr17	78428200	78429200	GM12878,HMEC,HUVEC,HelaS3,HepG2,K562	6	.	78428200	78429200	255,0,0
chr17	78518600	78519400	GM12878,HMEC,HUVEC,HelaS3,HepG2,K562	6	.	78518600	78519400	255,0,0
chr17	78965400	78966400	GM12878,HMEC,HUVEC,HelaS3,HepG2,K562	6	.	78965400	78966400	255,0,0
chr17	79196200	79197400	GM12878,HMEC,HUVEC,HelaS3,HepG2,K562	6	.	79196200	79197400	255,0,0
chr17	79212400	79214000	GM12878,HMEC,HUVEC,HelaS3,HepG2,K562	6	.	79212400	79214000	255,0,0
chr17	79268400	79269400	GM12878,HMEC,HUVEC,HelaS3,HepG2,K562	6	.	79268400	79269400	255,0,0
chr17	79369000	79370000	GM12878,HMEC,HUVEC,HelaS3,HepG2,K562	6	.	79369000	79370000	255,0,0
chr17	79603400	79604400	GM12878,HMEC,HUVEC,HelaS3,HepG2,K562	6	.	79603400	79604400	255,0,0
chr17	79633200	79634200	GM12878,HMEC,HUVEC,HelaS3,HepG2,K562	6	.	79633200	79634200	255,0,0
chr17	79650200	79651600	GM12878,HMEC,HUVEC,HelaS3,HepG2,K562	7	.	79650200	79651600	255,0,0
chr17	79669600	79671200	GM12878,HMEC,HUVEC,HelaS3,HepG2,K562	6	.	79669600	79671200	255,0,0
chr17	79817600	79819600	GM12878,HMEC,HUVEC,HelaS3,HepG2,K562	11	.	79817600	79819600	255,0,0
chr17	79848600	79850200	GM12878,HMEC,HUVEC,HelaS3,HepG2,K562	7	.	79848600	79850200	255,0,0
chr17	79935200	79936200	GM12878,HMEC,HUVEC,HelaS3,HepG2,K562	6	.	79935200	79936200	255,0,0
chr17	80231000	80231800	GM12878,HMEC,HUVEC,HelaS3,HepG2,K562	6	.	80231000	80231800	255,0,0
chr17	80416000	80417200	GM12878,HMEC,HUVEC,HelaS3,HepG2,K562	7	.	80416000	80417200	255,0,0
chr17	80477000	80478800	GM12878,HMEC,HUVEC,HelaS3,HepG2,K562	9	.	80477000	80478800	255,0,0
chr17	80605400	80606600	GM12878,HMEC,HUVEC,HelaS3,HepG2,K562	6	.	80605400	80606600	255,0,0
chr17	80655800	80657000	GM12878,HMEC,HUVEC,HelaS3,HepG2,K562	7	.	80655800	80657000	255,0,0
chr17	80674200	80675200	GM12878,HMEC,HUVEC,HelaS3,HepG2,K562	6	.	80674200	80675200	255,0,0
chr18	158200	159400	GM12878,HMEC,HUVEC,HelaS3,HepG2,K562	6	.	158200	159400	255,0,0
chr18	267400	268800	GM12878,HMEC,HUVEC,HelaS3,HepG2,K562	6	.	267400	268800	255,0,0
chr18	2655000	2657000	GM12878,HMEC,HUVEC,HelaS3,HepG2,K562	6	.	2655000	2657000	255,0,0
chr18	3247400	3249200	GM12878,HMEC,HUVEC,HelaS3,HepG2,K562	6	.	3247400	3249200	255,0,0
chr18	3261600	3263400	GM12878,HMEC,HUVEC,HelaS3,HepG2,K562	6	.	3261600	3263400	255,0,0
chr18	5237600	5239000	GM12878,HMEC,HUVEC,HelaS3,HepG2,K562	6	.	5237600	5239000	255,0,0
chr18	9474800	9476600	GM12878,HMEC,HUVEC,HelaS3,HepG2,K562	7	.	9474800	9476600	255,0,0
chr18	9913600	9915200	GM12878,HMEC,HUVEC,HelaS3,HepG2,K562	9	.	9913600	9915200	255,0,0
chr18	12702000	12703600	GM12878,HMEC,HUVEC,HelaS3,HepG2,K562	6	.	12702000	12703600	255,0,0
chr18	12883200	12884800	GM12878,HMEC,HUVEC,HelaS3,HepG2,K562	7	.	12883200	12884800	255,0,0
chr18	12946800	12948600	GM12878,HMEC,HUVEC,HelaS3,HepG2,K562	9	.	12946800	12948600	255,0,0
chr18	12990800	12992200	GM12878,HMEC,HUVEC,HelaS3,HepG2,K562	7	.	12990800	12992200	255,0,0
chr18	19283400	19285200	GM12878,HMEC,HUVEC,HelaS3,HepG2,K562	7	.	19283400	19285200	255,0,0
chr18	19320600	19322000	GM12878,HMEC,HUVEC,HelaS3,HepG2,K562	6	.	19320600	19322000	255,0,0
chr18	20513000	20514000	GM12878,HMEC,HUVEC,HelaS3,HepG2,K562	7	.	20513000	20514000	255,0,0
chr18	21165800	21167200	GM12878,HMEC,HUVEC,HelaS3,HepG2,K562	6	.	21165800	21167200	255,0,0
chr18	23669800	23671400	GM12878,HMEC,HUVEC,HelaS3,HepG2,K562	8	.	23669800	23671400	255,0,0
chr18	30049800	30051400	GM12878,HMEC,HUVEC,HelaS3,HepG2,K562	6	.	30049800	30051400	255,0,0
chr18	32621200	32622600	GM12878,HMEC,HUVEC,HelaS3,HepG2,K562	6	.	32621200	32622600	255,0,0
chr18	32820600	32821400	GM12878,HMEC,HUVEC,HelaS3,HepG2,K562	6	.	32820600	32821400	255,0,0
chr18	32869600	32870800	GM12878,HMEC,HUVEC,HelaS3,HepG2,K562	6	.	32869600	32870800	255,0,0
chr18	32923600	32924600	GM12878,HMEC,HUVEC,HelaS3,HepG2,K562	6	.	32923600	32924600	255,0,0
chr18	33077600	33078000	GM12878,HMEC,HUVEC,HelaS3,HepG2,K562	6	.	33077600	33078000	255,0,0
chr18	33552000	33553200	GM12878,HMEC,HUVEC,HelaS3,HepG2,K562	7	.	33552000	33553200	255,0,0
chr18	33646600	33647800	GM12878,HMEC,HUVEC,HelaS3,HepG2,K562	6	.	33646600	33647800	255,0,0
chr18	34408000	34409800	GM12878,HMEC,HUVEC,HelaS3,HepG2,K562	6	.	34408000	34409800	255,0,0
chr18	43753400	43755000	GM12878,HMEC,HUVEC,HelaS3,HepG2,K562	9	.	43753400	43755000	255,0,0
chr18	46474800	46479400	GM12878,HMEC,HUVEC,HelaS3,HepG2,K562	12	.	46474800	46479400	255,0,0
chr18	47013000	47013800	GM12878,HMEC,HUVEC,HelaS3,HepG2,K562	7	.	47013000	47013800	255,0,0
chr18	47017800	47019000	GM12878,HMEC,HUVEC,HelaS3,HepG2,K562	6	.	47017800	47019000	255,0,0
chr18	47339400	47341000	GM12878,HMEC,HUVEC,HelaS3,HepG2,K562	8	.	47339400	47341000	255,0,0
chr18	47807200	47808200	GM12878,HMEC,HUVEC,HelaS3,HepG2,K562	6	.	47807200	47808200	255,0,0
chr18	47901200	47902200	GM12878,HMEC,HUVEC,HelaS3,HepG2,K562	6	.	47901200	47902200	255,0,0
chr18	55288400	55289600	GM12878,HMEC,HUVEC,HelaS3,HepG2,K562	6	.	55288400	55289600	255,0,0
chr18	57025600	57026800	GM12878,HMEC,HUVEC,HelaS3,HepG2,K562	6	.	57025600	57026800	255,0,0
chr18	57566800	57568400	GM12878,HMEC,HUVEC,HelaS3,HepG2,K562	7	.	57566800	57568400	255,0,0
chr18	59853400	59855600	GM12878,HMEC,HUVEC,HelaS3,HepG2,K562	8	.	59853400	59855600	255,0,0
chr18	60382200	60384600	GM12878,HMEC,HUVEC,HelaS3,HepG2,K562	10	.	60382200	60384600	255,0,0
chr18	61089000	61090200	GM12878,HMEC,HUVEC,HelaS3,HepG2,K562	6	.	61089000	61090200	255,0,0
chr18	66381600	66382800	GM12878,HMEC,HUVEC,HelaS3,HepG2,K562	6	.	66381600	66382800	255,0,0
chr18	67872200	67873600	GM12878,HMEC,HUVEC,HelaS3,HepG2,K562	6	.	67872200	67873600	255,0,0
chr18	72264200	72266000	GM12878,HMEC,HUVEC,HelaS3,HepG2,K562	6	.	72264200	72266000	255,0,0
chr18	74533400	74536000	GM12878,HMEC,HUVEC,HelaS3,HepG2,K562	7	.	74533400	74536000	255,0,0
chr18	76828800	76830200	GM12878,HMEC,HUVEC,HelaS3,HepG2,K562	6	.	76828800	76830200	255,0,0
chr18	77438800	77440600	GM12878,HMEC,HUVEC,HelaS3,HepG2,K562	6	.	77438800	77440600	255,0,0
chr18	77747800	77749000	GM12878,HMEC,HUVEC,HelaS3,HepG2,K562	6	.	77747800	77749000	255,0,0
chr19	506600	508200	GM12878,HMEC,HUVEC,HelaS3,HepG2,K562	7	.	506600	508200	255,0,0
chr19	632600	634000	GM12878,HMEC,HUVEC,HelaS3,HepG2,K562	9	.	632600	634000	255,0,0
chr19	984200	985000	GM12878,HMEC,HUVEC,HelaS3,HepG2,K562	6	.	984200	985000	255,0,0
chr19	1020400	1021400	GM12878,HMEC,HUVEC,HelaS3,HepG2,K562	7	.	1020400	1021400	255,0,0
chr19	1103800	1105000	GM12878,HMEC,HUVEC,HelaS3,HepG2,K562	9	.	1103800	1105000	255,0,0
chr19	1248200	1251600	GM12878,HMEC,HUVEC,HelaS3,HepG2,K562	13	.	1248200	1251600	255,0,0
chr19	1354400	1355400	GM12878,HMEC,HUVEC,HelaS3,HepG2,K562	6	.	1354400	1355400	255,0,0
chr19	1438200	1439400	GM12878,HMEC,HUVEC,HelaS3,HepG2,K562	6	.	1438200	1439400	255,0,0
chr19	1591600	1593200	GM12878,HMEC,HUVEC,HelaS3,HepG2,K562	6	.	1591600	1593200	255,0,0
chr19	1847600	1848800	GM12878,HMEC,HUVEC,HelaS3,HepG2,K562	6	.	1847600	1848800	255,0,0
chr19	1940400	1942600	GM12878,HMEC,HUVEC,HelaS3,HepG2,K562	10	.	1940400	1942600	255,0,0
chr19	2269000	2271200	GM12878,HMEC,HUVEC,HelaS3,HepG2,K562	11	.	2269000	2271200	255,0,0
chr19	2328200	2329200	GM12878,HMEC,HUVEC,HelaS3,HepG2,K562	6	.	2328200	2329200	255,0,0
chr19	2782600	2783600	GM12878,HMEC,HUVEC,HelaS3,HepG2,K562	6	.	2782600	2783600	255,0,0
chr19	2944600	2945600	GM12878,HMEC,HUVEC,HelaS3,HepG2,K562	7	.	2944600	2945600	255,0,0
chr19	2950000	2951000	GM12878,HMEC,HUVEC,HelaS3,HepG2,K562	6	.	2950000	2951000	255,0,0
chr19	3572600	3574000	GM12878,HMEC,HUVEC,HelaS3,HepG2,K562	6	.	3572600	3574000	255,0,0
chr19	3626000	3627200	GM12878,HMEC,HUVEC,HelaS3,HepG2,K562	7	.	3626000	3627200	255,0,0
chr19	3761200	3761800	GM12878,HMEC,HUVEC,HelaS3,HepG2,K562	6	.	3761200	3761800	255,0,0
chr19	3762600	3763200	GM12878,HMEC,HUVEC,HelaS3,HepG2,K562	6	.	3762600	3763200	255,0,0
chr19	4182000	4183000	GM12878,HMEC,HUVEC,HelaS3,HepG2,K562	6	.	4182000	4183000	255,0,0
chr19	4246800	4247400	GM12878,HMEC,HUVEC,HelaS3,HepG2,K562	6	.	4246800	4247400	255,0,0
chr19	4723200	4724000	GM12878,HMEC,HUVEC,HelaS3,HepG2,K562	6	.	4723200	4724000	255,0,0
chr19	5622200	5624200	GM12878,HMEC,HUVEC,HelaS3,HepG2,K562	6	.	5622200	5624200	255,0,0
chr19	5680000	5681200	GM12878,HMEC,HUVEC,HelaS3,HepG2,K562	7	.	5680000	5681200	255,0,0
chr19	5977400	5978800	GM12878,HMEC,HUVEC,HelaS3,HepG2,K562	7	.	5977400	5978800	255,0,0
chr19	6110000	6111000	GM12878,HMEC,HUVEC,HelaS3,HepG2,K562	6	.	6110000	6111000	255,0,0
chr19	6423800	6425600	GM12878,HMEC,HUVEC,HelaS3,HepG2,K562	8	.	6423800	6425600	255,0,0
chr19	6736600	6738000	GM12878,HMEC,HUVEC,HelaS3,HepG2,K562	6	.	6736600	6738000	255,0,0
chr19	7069200	7070200	GM12878,HMEC,HUVEC,HelaS3,HepG2,K562	6	.	7069200	7070200	255,0,0
chr19	7098800	7099600	GM12878,HMEC,HUVEC,HelaS3,HepG2,K562	7	.	7098800	7099600	255,0,0
chr19	7693800	7695200	GM12878,HMEC,HUVEC,HelaS3,HepG2,K562	6	.	7693800	7695200	255,0,0
chr19	7745600	7746400	GM12878,HMEC,HUVEC,HelaS3,HepG2,K562	6	.	7745600	7746400	255,0,0
chr19	7968200	7969400	GM12878,HMEC,HUVEC,HelaS3,HepG2,K562	7	.	7968200	7969400	255,0,0
chr19	8069800	8071200	GM12878,HMEC,HUVEC,HelaS3,HepG2,K562	8	.	8069800	8071200	255,0,0
chr19	8454600	8455800	GM12878,HMEC,HUVEC,HelaS3,HepG2,K562	7	.	8454600	8455800	255,0,0
chr19	8578600	8579200	GM12878,HMEC,HUVEC,HelaS3,HepG2,K562	6	.	8578600	8579200	255,0,0
chr19	9250600	9251800	GM12878,HMEC,HUVEC,HelaS3,HepG2,K562	6	.	9250600	9251800	255,0,0
chr19	9648800	9649400	GM12878,HMEC,HUVEC,HelaS3,HepG2,K562	6	.	9648800	9649400	255,0,0
chr19	9937800	9939200	GM12878,HMEC,HUVEC,HelaS3,HepG2,K562	7	.	9937800	9939200	255,0,0
chr19	9945400	9946400	GM12878,HMEC,HUVEC,HelaS3,HepG2,K562	7	.	9945400	9946400	255,0,0
chr19	10196600	10197800	GM12878,HMEC,HUVEC,HelaS3,HepG2,K562	7	.	10196600	10197800	255,0,0
chr19	10230000	10230800	GM12878,HMEC,HUVEC,HelaS3,HepG2,K562	6	.	10230000	10230800	255,0,0
chr19	10304600	10306000	GM12878,HMEC,HUVEC,HelaS3,HepG2,K562	6	.	10304600	10306000	255,0,0
chr19	10362400	10363400	GM12878,HMEC,HUVEC,HelaS3,HepG2,K562	6	.	10362400	10363400	255,0,0
chr19	10490600	10491800	GM12878,HMEC,HUVEC,HelaS3,HepG2,K562	7	.	10490600	10491800	255,0,0
chr19	10513400	10514800	GM12878,HMEC,HUVEC,HelaS3,HepG2,K562	6	.	10513400	10514800	255,0,0
chr19	10676200	10677000	GM12878,HMEC,HUVEC,HelaS3,HepG2,K562	6	.	10676200	10677000	255,0,0
chr19	10828200	10829600	GM12878,HMEC,HUVEC,HelaS3,HepG2,K562	6	.	10828200	10829600	255,0,0
chr19	11038800	11040200	GM12878,HMEC,HUVEC,HelaS3,HepG2,K562	6	.	11038800	11040200	255,0,0
chr19	11071000	11072600	GM12878,HMEC,HUVEC,HelaS3,HepG2,K562	6	.	11071000	11072600	255,0,0
chr19	11266000	11266800	GM12878,HMEC,HUVEC,HelaS3,HepG2,K562	6	.	11266000	11266800	255,0,0
chr19	11485200	11485800	GM12878,HMEC,HUVEC,HelaS3,HepG2,K562	6	.	11485200	11485800	255,0,0
chr19	11615800	11616800	GM12878,HMEC,HUVEC,HelaS3,HepG2,K562	6	.	11615800	11616800	255,0,0
chr19	11639400	11640000	GM12878,HMEC,HUVEC,HelaS3,HepG2,K562	6	.	11639400	11640000	255,0,0
chr19	11669600	11670400	GM12878,HMEC,HUVEC,HelaS3,HepG2,K562	6	.	11669600	11670400	255,0,0
chr19	11750400	11751200	GM12878,HMEC,HUVEC,HelaS3,HepG2,K562	6	.	11750400	11751200	255,0,0
chr19	12273600	12274600	GM12878,HMEC,HUVEC,HelaS3,HepG2,K562	6	.	12273600	12274600	255,0,0
chr19	12661600	12662800	GM12878,HMEC,HUVEC,HelaS3,HepG2,K562	6	.	12661600	12662800	255,0,0
chr19	12721200	12722600	GM12878,HMEC,HUVEC,HelaS3,HepG2,K562	6	.	12721200	12722600	255,0,0
chr19	12779800	12781200	GM12878,HMEC,HUVEC,HelaS3,HepG2,K562	8	.	12779800	12781200	255,0,0
chr19	12807000	12807600	GM12878,HMEC,HUVEC,HelaS3,HepG2,K562	6	.	12807000	12807600	255,0,0
chr19	12844600	12845600	GM12878,HMEC,HUVEC,HelaS3,HepG2,K562	6	.	12844600	12845600	255,0,0
chr19	12902200	12904800	GM12878,HMEC,HUVEC,HelaS3,HepG2,K562	11	.	12902200	12904800	255,0,0
chr19	12917200	12918000	GM12878,HMEC,HUVEC,HelaS3,HepG2,K562	6	.	12917200	12918000	255,0,0
chr19	13067400	13068200	GM12878,HMEC,HUVEC,HelaS3,HepG2,K562	6	.	13067400	13068200	255,0,0
chr19	13858400	13859400	GM12878,HMEC,HUVEC,HelaS3,HepG2,K562	6	.	13858400	13859400	255,0,0
chr19	13905800	13906800	GM12878,HMEC,HUVEC,HelaS3,HepG2,K562	8	.	13905800	13906800	255,0,0
chr19	14062800	14063600	GM12878,HMEC,HUVEC,HelaS3,HepG2,K562	6	.	14062800	14063600	255,0,0
chr19	14116600	14118000	GM12878,HMEC,HUVEC,HelaS3,HepG2,K562	9	.	14116600	14118000	255,0,0
chr19	14227800	14229200	GM12878,HMEC,HUVEC,HelaS3,HepG2,K562	7	.	14227800	14229200	255,0,0
chr19	14247000	14248600	GM12878,HMEC,HUVEC,HelaS3,HepG2,K562	8	.	14247000	14248600	255,0,0
chr19	14529400	14530400	GM12878,HMEC,HUVEC,HelaS3,HepG2,K562	6	.	14529400	14530400	255,0,0
chr19	14627400	14629600	GM12878,HMEC,HUVEC,HelaS3,HepG2,K562	6	.	14627400	14629600	255,0,0
chr19	14640000	14641000	GM12878,HMEC,HUVEC,HelaS3,HepG2,K562	7	.	14640000	14641000	255,0,0
chr19	14682200	14683000	GM12878,HMEC,HUVEC,HelaS3,HepG2,K562	6	.	14682200	14683000	255,0,0
chr19	15489200	15491400	GM12878,HMEC,HUVEC,HelaS3,HepG2,K562	7	.	15489200	15491400	255,0,0
chr19	15529000	15530200	GM12878,HMEC,HUVEC,HelaS3,HepG2,K562	6	.	15529000	15530200	255,0,0
chr19	16222200	16223200	GM12878,HMEC,HUVEC,HelaS3,HepG2,K562	7	.	16222200	16223200	255,0,0
chr19	16308400	16309400	GM12878,HMEC,HUVEC,HelaS3,HepG2,K562	6	.	16308400	16309400	255,0,0
chr19	16606600	16607600	GM12878,HMEC,HUVEC,HelaS3,HepG2,K562	6	.	16606600	16607600	255,0,0
chr19	16652400	16654000	GM12878,HMEC,HUVEC,HelaS3,HepG2,K562	6	.	16652400	16654000	255,0,0
chr19	16682600	16684000	GM12878,HMEC,HUVEC,HelaS3,HepG2,K562	7	.	16682600	16684000	255,0,0
chr19	16770400	16772600	GM12878,HMEC,HUVEC,HelaS3,HepG2,K562	9	.	16770400	16772600	255,0,0
chr19	17185600	17187400	GM12878,HMEC,HUVEC,HelaS3,HepG2,K562	7	.	17185600	17187400	255,0,0
chr19	17970400	17972000	GM12878,HMEC,HUVEC,HelaS3,HepG2,K562	6	.	17970400	17972000	255,0,0
chr19	18303600	18304600	GM12878,HMEC,HUVEC,HelaS3,HepG2,K562	7	.	18303600	18304600	255,0,0
chr19	18314400	18315200	GM12878,HMEC,HUVEC,HelaS3,HepG2,K562	6	.	18314400	18315200	255,0,0
chr19	18631600	18633400	GM12878,HMEC,HUVEC,HelaS3,HepG2,K562	7	.	18631600	18633400	255,0,0
chr19	18668400	18669200	GM12878,HMEC,HUVEC,HelaS3,HepG2,K562	6	.	18668400	18669200	255,0,0
chr19	18794200	18794800	GM12878,HMEC,HUVEC,HelaS3,HepG2,K562	6	.	18794200	18794800	255,0,0
chr19	19143800	19144800	GM12878,HMEC,HUVEC,HelaS3,HepG2,K562	6	.	19143800	19144800	255,0,0
chr19	19248800	19249400	GM12878,HMEC,HUVEC,HelaS3,HepG2,K562	6	.	19248800	19249400	255,0,0
chr19	19302400	19304200	GM12878,HMEC,HUVEC,HelaS3,HepG2,K562	9	.	19302400	19304200	255,0,0
chr19	19430600	19432400	GM12878,HMEC,HUVEC,HelaS3,HepG2,K562	8	.	19430600	19432400	255,0,0
chr19	19496000	19497400	GM12878,HMEC,HUVEC,HelaS3,HepG2,K562	8	.	19496000	19497400	255,0,0
chr19	19843400	19844200	GM12878,HMEC,HUVEC,HelaS3,HepG2,K562	6	.	19843400	19844200	255,0,0
chr19	28283000	28285400	GM12878,HMEC,HUVEC,HelaS3,HepG2,K562	7	.	28283000	28285400	255,0,0
chr19	30096600	30097600	GM12878,HMEC,HUVEC,HelaS3,HepG2,K562	6	.	30096600	30097600	255,0,0
chr19	33071800	33073000	GM12878,HMEC,HUVEC,HelaS3,HepG2,K562	6	.	33071800	33073000	255,0,0
chr19	33165200	33166800	GM12878,HMEC,HUVEC,HelaS3,HepG2,K562	6	.	33165200	33166800	255,0,0
chr19	33864200	33865600	GM12878,HMEC,HUVEC,HelaS3,HepG2,K562	6	.	33864200	33865600	255,0,0
chr19	34625200	34625800	GM12878,HMEC,HUVEC,HelaS3,HepG2,K562	7	.	34625200	34625800	255,0,0
chr19	34663000	34664200	GM12878,HMEC,HUVEC,HelaS3,HepG2,K562	6	.	34663000	34664200	255,0,0
chr19	34745200	34746200	GM12878,HMEC,HUVEC,HelaS3,HepG2,K562	6	.	34745200	34746200	255,0,0
chr19	34919000	34920200	GM12878,HMEC,HUVEC,HelaS3,HepG2,K562	6	.	34919000	34920200	255,0,0
chr19	35758200	35760800	GM12878,HMEC,HUVEC,HelaS3,HepG2,K562	11	.	35758200	35760800	255,0,0
chr19	36035800	36037200	GM12878,HMEC,HUVEC,HelaS3,HepG2,K562	6	.	36035800	36037200	255,0,0
chr19	36103400	36104000	GM12878,HMEC,HUVEC,HelaS3,HepG2,K562	6	.	36103400	36104000	255,0,0
chr19	36119400	36120600	GM12878,HMEC,HUVEC,HelaS3,HepG2,K562	8	.	36119400	36120600	255,0,0
chr19	36207400	36209800	GM12878,HMEC,HUVEC,HelaS3,HepG2,K562	10	.	36207400	36209800	255,0,0
chr19	36248800	36249600	GM12878,HMEC,HUVEC,HelaS3,HepG2,K562	6	.	36248800	36249600	255,0,0
chr19	36266200	36266800	GM12878,HMEC,HUVEC,HelaS3,HepG2,K562	6	.	36266200	36266800	255,0,0
chr19	36390400	36391600	GM12878,HMEC,HUVEC,HelaS3,HepG2,K562	8	.	36390400	36391600	255,0,0
chr19	36504800	36505800	GM12878,HMEC,HUVEC,HelaS3,HepG2,K562	7	.	36504800	36505800	255,0,0
chr19	36705000	36706800	GM12878,HMEC,HUVEC,HelaS3,HepG2,K562	6	.	36705000	36706800	255,0,0
chr19	36869200	36870200	GM12878,HMEC,HUVEC,HelaS3,HepG2,K562	6	.	36869200	36870200	255,0,0
chr19	36979800	36981000	GM12878,HMEC,HUVEC,HelaS3,HepG2,K562	6	.	36979800	36981000	255,0,0
chr19	37177800	37179200	GM12878,HMEC,HUVEC,HelaS3,HepG2,K562	6	.	37177800	37179200	255,0,0
chr19	37568600	37569800	GM12878,HMEC,HUVEC,HelaS3,HepG2,K562	6	.	37568600	37569800	255,0,0
chr19	38397200	38398600	GM12878,HMEC,HUVEC,HelaS3,HepG2,K562	6	.	38397200	38398600	255,0,0
chr19	38714600	38715200	GM12878,HMEC,HUVEC,HelaS3,HepG2,K562	6	.	38714600	38715200	255,0,0
chr19	38865000	38866200	GM12878,HMEC,HUVEC,HelaS3,HepG2,K562	6	.	38865000	38866200	255,0,0
chr19	38893400	38894400	GM12878,HMEC,HUVEC,HelaS3,HepG2,K562	6	.	38893400	38894400	255,0,0
chr19	39138000	39139800	GM12878,HMEC,HUVEC,HelaS3,HepG2,K562	9	.	39138000	39139800	255,0,0
chr19	39339600	39341400	GM12878,HMEC,HUVEC,HelaS3,HepG2,K562	6	.	39339600	39341400	255,0,0
chr19	39420800	39422200	GM12878,HMEC,HUVEC,HelaS3,HepG2,K562	6	.	39420800	39422200	255,0,0
chr19	39881200	39882400	GM12878,HMEC,HUVEC,HelaS3,HepG2,K562	8	.	39881200	39882400	255,0,0
chr19	39903000	39904400	GM12878,HMEC,HUVEC,HelaS3,HepG2,K562	8	.	39903000	39904400	255,0,0
chr19	40022800	40023600	GM12878,HMEC,HUVEC,HelaS3,HepG2,K562	6	.	40022800	40023600	255,0,0
chr19	40324000	40325000	GM12878,HMEC,HUVEC,HelaS3,HepG2,K562	7	.	40324000	40325000	255,0,0
chr19	40336400	40337200	GM12878,HMEC,HUVEC,HelaS3,HepG2,K562	6	.	40336400	40337200	255,0,0
chr19	40476200	40477600	GM12878,HMEC,HUVEC,HelaS3,HepG2,K562	8	.	40476200	40477600	255,0,0
chr19	40502400	40503400	GM12878,HMEC,HUVEC,HelaS3,HepG2,K562	6	.	40502400	40503400	255,0,0
chr19	40696800	40698200	GM12878,HMEC,HUVEC,HelaS3,HepG2,K562	7	.	40696800	40698200	255,0,0
chr19	40853800	40855200	GM12878,HMEC,HUVEC,HelaS3,HepG2,K562	6	.	40853800	40855200	255,0,0
chr19	40931000	40932400	GM12878,HMEC,HUVEC,HelaS3,HepG2,K562	6	.	40931000	40932400	255,0,0
chr19	40949000	40950800	GM12878,HMEC,HUVEC,HelaS3,HepG2,K562	9	.	40949000	40950800	255,0,0
chr19	41082600	41083400	GM12878,HMEC,HUVEC,HelaS3,HepG2,K562	6	.	41082600	41083400	255,0,0
chr19	41222600	41223200	GM12878,HMEC,HUVEC,HelaS3,HepG2,K562	6	.	41222600	41223200	255,0,0
chr19	41283800	41284600	GM12878,HMEC,HUVEC,HelaS3,HepG2,K562	6	.	41283800	41284600	255,0,0
chr19	41869600	41870600	GM12878,HMEC,HUVEC,HelaS3,HepG2,K562	6	.	41869600	41870600	255,0,0
chr19	42386800	42388800	GM12878,HMEC,HUVEC,HelaS3,HepG2,K562	10	.	42386800	42388800	255,0,0
chr19	42579800	42581000	GM12878,HMEC,HUVEC,HelaS3,HepG2,K562	8	.	42579800	42581000	255,0,0
chr19	42746000	42747800	GM12878,HMEC,HUVEC,HelaS3,HepG2,K562	8	.	42746000	42747800	255,0,0
chr19	42772400	42773800	GM12878,HMEC,HUVEC,HelaS3,HepG2,K562	8	.	42772400	42773800	255,0,0
chr19	42829400	42830600	GM12878,HMEC,HUVEC,HelaS3,HepG2,K562	6	.	42829400	42830600	255,0,0
chr19	44079400	44080000	GM12878,HMEC,HUVEC,HelaS3,HepG2,K562	6	.	44079400	44080000	255,0,0
chr19	44123200	44124200	GM12878,HMEC,HUVEC,HelaS3,HepG2,K562	6	.	44123200	44124200	255,0,0
chr19	44438800	44439800	GM12878,HMEC,HUVEC,HelaS3,HepG2,K562	6	.	44438800	44439800	255,0,0
chr19	44529400	44530000	GM12878,HMEC,HUVEC,HelaS3,HepG2,K562	6	.	44529400	44530000	255,0,0
chr19	44598000	44599600	GM12878,HMEC,HUVEC,HelaS3,HepG2,K562	6	.	44598000	44599600	255,0,0
chr19	45004000	45005000	GM12878,HMEC,HUVEC,HelaS3,HepG2,K562	7	.	45004000	45005000	255,0,0
chr19	45348000	45348400	GM12878,HMEC,HUVEC,HelaS3,HepG2,K562	6	.	45348000	45348400	255,0,0
chr19	45457800	45459200	GM12878,HMEC,HUVEC,HelaS3,HepG2,K562	7	.	45457800	45459200	255,0,0
chr19	45873400	45874200	GM12878,HMEC,HUVEC,HelaS3,HepG2,K562	8	.	45873400	45874200	255,0,0
chr19	45970800	45973200	GM12878,HMEC,HUVEC,HelaS3,HepG2,K562	10	.	45970800	45973200	255,0,0
chr19	46233600	46234400	GM12878,HMEC,HUVEC,HelaS3,HepG2,K562	6	.	46233600	46234400	255,0,0
chr19	46270800	46273000	GM12878,HMEC,HUVEC,HelaS3,HepG2,K562	8	.	46270800	46273000	255,0,0
chr19	46295400	46296400	GM12878,HMEC,HUVEC,HelaS3,HepG2,K562	6	.	46295400	46296400	255,0,0
chr19	46498200	46499200	GM12878,HMEC,HUVEC,HelaS3,HepG2,K562	6	.	46498200	46499200	255,0,0
chr19	46850000	46850800	GM12878,HMEC,HUVEC,HelaS3,HepG2,K562	6	.	46850000	46850800	255,0,0
chr19	47164000	47164800	GM12878,HMEC,HUVEC,HelaS3,HepG2,K562	6	.	47164000	47164800	255,0,0
chr19	47353400	47354200	GM12878,HMEC,HUVEC,HelaS3,HepG2,K562	6	.	47353400	47354200	255,0,0
chr19	47363400	47364600	GM12878,HMEC,HUVEC,HelaS3,HepG2,K562	6	.	47363400	47364600	255,0,0
chr19	47551200	47552200	GM12878,HMEC,HUVEC,HelaS3,HepG2,K562	6	.	47551200	47552200	255,0,0
chr19	47852400	47853200	GM12878,HMEC,HUVEC,HelaS3,HepG2,K562	6	.	47852400	47853200	255,0,0
chr19	47987200	47988000	GM12878,HMEC,HUVEC,HelaS3,HepG2,K562	6	.	47987200	47988000	255,0,0
chr19	48111200	48113600	GM12878,HMEC,HUVEC,HelaS3,HepG2,K562	9	.	48111200	48113600	255,0,0
chr19	48972200	48973400	GM12878,HMEC,HUVEC,HelaS3,HepG2,K562	7	.	48972200	48973400	255,0,0
chr19	49121400	49123000	GM12878,HMEC,HUVEC,HelaS3,HepG2,K562	6	.	49121400	49123000	255,0,0
chr19	49216800	49218000	GM12878,HMEC,HUVEC,HelaS3,HepG2,K562	7	.	49216800	49218000	255,0,0
chr19	49495600	49497600	GM12878,HMEC,HUVEC,HelaS3,HepG2,K562	9	.	49495600	49497600	255,0,0
chr19	49588400	49589400	GM12878,HMEC,HUVEC,HelaS3,HepG2,K562	6	.	49588400	49589400	255,0,0
chr19	50094200	50095600	GM12878,HMEC,HUVEC,HelaS3,HepG2,K562	6	.	50094200	50095600	255,0,0
chr19	50145000	50146200	GM12878,HMEC,HUVEC,HelaS3,HepG2,K562	6	.	50145000	50146200	255,0,0
chr19	50168400	50169600	GM12878,HMEC,HUVEC,HelaS3,HepG2,K562	6	.	50168400	50169600	255,0,0
chr19	50180000	50181200	GM12878,HMEC,HUVEC,HelaS3,HepG2,K562	7	.	50180000	50181200	255,0,0
chr19	50269600	50270800	GM12878,HMEC,HUVEC,HelaS3,HepG2,K562	7	.	50269600	50270800	255,0,0
chr19	50321200	50322000	GM12878,HMEC,HUVEC,HelaS3,HepG2,K562	6	.	50321200	50322000	255,0,0
chr19	50370200	50371000	GM12878,HMEC,HUVEC,HelaS3,HepG2,K562	6	.	50370200	50371000	255,0,0
chr19	50528000	50529600	GM12878,HMEC,HUVEC,HelaS3,HepG2,K562	7	.	50528000	50529600	255,0,0
chr19	51014000	51015200	GM12878,HMEC,HUVEC,HelaS3,HepG2,K562	7	.	51014000	51015200	255,0,0
chr19	51611000	51612200	GM12878,HMEC,HUVEC,HelaS3,HepG2,K562	6	.	51611000	51612200	255,0,0
chr19	51842000	51842400	GM12878,HMEC,HUVEC,HelaS3,HepG2,K562	6	.	51842000	51842400	255,0,0
chr19	52531200	52532200	GM12878,HMEC,HUVEC,HelaS3,HepG2,K562	6	.	52531200	52532200	255,0,0
chr19	52693000	52694200	GM12878,HMEC,HUVEC,HelaS3,HepG2,K562	8	.	52693000	52694200	255,0,0
chr19	53465600	53466600	GM12878,HMEC,HUVEC,HelaS3,HepG2,K562	6	.	53465600	53466600	255,0,0
chr19	54605800	54606800	GM12878,HMEC,HUVEC,HelaS3,HepG2,K562	6	.	54605800	54606800	255,0,0
chr19	54641000	54642200	GM12878,HMEC,HUVEC,HelaS3,HepG2,K562	6	.	54641000	54642200	255,0,0
chr19	54663000	54664000	GM12878,HMEC,HUVEC,HelaS3,HepG2,K562	7	.	54663000	54664000	255,0,0
chr19	54959200	54961400	GM12878,HMEC,HUVEC,HelaS3,HepG2,K562	9	.	54959200	54961400	255,0,0
chr19	55574000	55574600	GM12878,HMEC,HUVEC,HelaS3,HepG2,K562	6	.	55574000	55574600	255,0,0
chr19	55769200	55770800	GM12878,HMEC,HUVEC,HelaS3,HepG2,K562	7	.	55769200	55770800	255,0,0
chr19	55850400	55851400	GM12878,HMEC,HUVEC,HelaS3,HepG2,K562	6	.	55850400	55851400	255,0,0
chr19	55987600	55988600	GM12878,HMEC,HUVEC,HelaS3,HepG2,K562	6	.	55987600	55988600	255,0,0
chr19	56164800	56167400	GM12878,HMEC,HUVEC,HelaS3,HepG2,K562	8	.	56164800	56167400	255,0,0
chr19	56186200	56187200	GM12878,HMEC,HUVEC,HelaS3,HepG2,K562	6	.	56186200	56187200	255,0,0
chr19	56631800	56633200	GM12878,HMEC,HUVEC,HelaS3,HepG2,K562	8	.	56631800	56633200	255,0,0
chr19	56825600	56827000	GM12878,HMEC,HUVEC,HelaS3,HepG2,K562	6	.	56825600	56827000	255,0,0
chr19	57751600	57752800	GM12878,HMEC,HUVEC,HelaS3,HepG2,K562	6	.	57751600	57752800	255,0,0
chr19	57831600	57832400	GM12878,HMEC,HUVEC,HelaS3,HepG2,K562	6	.	57831600	57832400	255,0,0
chr19	57862400	57863200	GM12878,HMEC,HUVEC,HelaS3,HepG2,K562	6	.	57862400	57863200	255,0,0
chr19	57946400	57947400	GM12878,HMEC,HUVEC,HelaS3,HepG2,K562	6	.	57946400	57947400	255,0,0
chr19	57999000	57999600	GM12878,HMEC,HUVEC,HelaS3,HepG2,K562	6	.	57999000	57999600	255,0,0
chr19	58089800	58090600	GM12878,HMEC,HUVEC,HelaS3,HepG2,K562	6	.	58089800	58090600	255,0,0
chr19	58694400	58695400	GM12878,HMEC,HUVEC,HelaS3,HepG2,K562	6	.	58694400	58695400	255,0,0
chr19	58789600	58791000	GM12878,HMEC,HUVEC,HelaS3,HepG2,K562	6	.	58789600	58791000	255,0,0
chr19	58816600	58817200	GM12878,HMEC,HUVEC,HelaS3,HepG2,K562	6	.	58816600	58817200	255,0,0
chr19	58838000	58839200	GM12878,HMEC,HUVEC,HelaS3,HepG2,K562	6	.	58838000	58839200	255,0,0
chr19	58873400	58874600	GM12878,HMEC,HUVEC,HelaS3,HepG2,K562	8	.	58873400	58874600	255,0,0
chr19	58912400	58913200	GM12878,HMEC,HUVEC,HelaS3,HepG2,K562	6	.	58912400	58913200	255,0,0
chr19	58919400	58920800	GM12878,HMEC,HUVEC,HelaS3,HepG2,K562	6	.	58919400	58920800	255,0,0
chr19	58962600	58963400	GM12878,HMEC,HUVEC,HelaS3,HepG2,K562	6	.	58962600	58963400	255,0,0
chr19	59010400	59011200	GM12878,HMEC,HUVEC,HelaS3,HepG2,K562	7	.	59010400	59011200	255,0,0
chr19	59030400	59031800	GM12878,HMEC,HUVEC,HelaS3,HepG2,K562	7	.	59030400	59031800	255,0,0
chr19	59055200	59056800	GM12878,HMEC,HUVEC,HelaS3,HepG2,K562	8	.	59055200	59056800	255,0,0
chr19	59086600	59087400	GM12878,HMEC,HUVEC,HelaS3,HepG2,K562	6	.	59086600	59087400	255,0,0
chr2	263400	265600	GM12878,HMEC,HUVEC,HelaS3,HepG2,K562	6	.	263400	265600	255,0,0
chr2	676600	678000	GM12878,HMEC,HUVEC,HelaS3,HepG2,K562	7	.	676600	678000	255,0,0
chr2	3381000	3382000	GM12878,HMEC,HUVEC,HelaS3,HepG2,K562	6	.	3381000	3382000	255,0,0
chr2	3383400	3384200	GM12878,HMEC,HUVEC,HelaS3,HepG2,K562	6	.	3383400	3384200	255,0,0
chr2	3522200	3523600	GM12878,HMEC,HUVEC,HelaS3,HepG2,K562	6	.	3522200	3523600	255,0,0
chr2	3605200	3606400	GM12878,HMEC,HUVEC,HelaS3,HepG2,K562	6	.	3605200	3606400	255,0,0
chr2	3622600	3624000	GM12878,HMEC,HUVEC,HelaS3,HepG2,K562	6	.	3622600	3624000	255,0,0
chr2	8822000	8822800	GM12878,HMEC,HUVEC,HelaS3,HepG2,K562	6	.	8822000	8822800	255,0,0
chr2	9562800	9564400	GM12878,HMEC,HUVEC,HelaS3,HepG2,K562	6	.	9562800	9564400	255,0,0
chr2	9695200	9696800	GM12878,HMEC,HUVEC,HelaS3,HepG2,K562	6	.	9695200	9696800	255,0,0
chr2	9769800	9771600	GM12878,HMEC,HUVEC,HelaS3,HepG2,K562	7	.	9769800	9771600	255,0,0
chr2	9983200	9984200	GM12878,HMEC,HUVEC,HelaS3,HepG2,K562	7	.	9983200	9984200	255,0,0
chr2	10091000	10092400	GM12878,HMEC,HUVEC,HelaS3,HepG2,K562	6	.	10091000	10092400	255,0,0
chr2	10262200	10263600	GM12878,HMEC,HUVEC,HelaS3,HepG2,K562	7	.	10262200	10263600	255,0,0
chr2	11295000	11296000	GM12878,HMEC,HUVEC,HelaS3,HepG2,K562	7	.	11295000	11296000	255,0,0
chr2	18741200	18742400	GM12878,HMEC,HUVEC,HelaS3,HepG2,K562	6	.	18741200	18742400	255,0,0
chr2	19547200	19548200	GM12878,HMEC,HUVEC,HelaS3,HepG2,K562	6	.	19547200	19548200	255,0,0
chr2	20100800	20102200	GM12878,HMEC,HUVEC,HelaS3,HepG2,K562	6	.	20100800	20102200	255,0,0
chr2	20189000	20190400	GM12878,HMEC,HUVEC,HelaS3,HepG2,K562	6	.	20189000	20190400	255,0,0
chr2	20250200	20251800	GM12878,HMEC,HUVEC,HelaS3,HepG2,K562	6	.	20250200	20251800	255,0,0
chr2	21022200	21023200	GM12878,HMEC,HUVEC,HelaS3,HepG2,K562	6	.	21022200	21023200	255,0,0
chr2	24148800	24150800	GM12878,HMEC,HUVEC,HelaS3,HepG2,K562	6	.	24148800	24150800	255,0,0
chr2	24298600	24299600	GM12878,HMEC,HUVEC,HelaS3,HepG2,K562	7	.	24298600	24299600	255,0,0
chr2	24307000	24308000	GM12878,HMEC,HUVEC,HelaS3,HepG2,K562	7	.	24307000	24308000	255,0,0
chr2	24346000	24346800	GM12878,HMEC,HUVEC,HelaS3,HepG2,K562	7	.	24346000	24346800	255,0,0
chr2	25015600	25017000	GM12878,HMEC,HUVEC,HelaS3,HepG2,K562	6	.	25015600	25017000	255,0,0
chr2	25194000	25195400	GM12878,HMEC,HUVEC,HelaS3,HepG2,K562	6	.	25194000	25195400	255,0,0
chr2	26256000	26258800	GM12878,HMEC,HUVEC,HelaS3,HepG2,K562	6	.	26256000	26258800	255,0,0
chr2	26466600	26468600	GM12878,HMEC,HUVEC,HelaS3,HepG2,K562	9	.	26466600	26468600	255,0,0
chr2	26568200	26569800	GM12878,HMEC,HUVEC,HelaS3,HepG2,K562	7	.	26568200	26569800	255,0,0
chr2	27255400	27256600	GM12878,HMEC,HUVEC,HelaS3,HepG2,K562	6	.	27255400	27256600	255,0,0
chr2	27274200	27275000	GM12878,HMEC,HUVEC,HelaS3,HepG2,K562	7	.	27274200	27275000	255,0,0
chr2	27293800	27295000	GM12878,HMEC,HUVEC,HelaS3,HepG2,K562	6	.	27293800	27295000	255,0,0
chr2	27357000	27357800	GM12878,HMEC,HUVEC,HelaS3,HepG2,K562	6	.	27357000	27357800	255,0,0
chr2	27434200	27435800	GM12878,HMEC,HUVEC,HelaS3,HepG2,K562	6	.	27434200	27435800	255,0,0
chr2	27592600	27594200	GM12878,HMEC,HUVEC,HelaS3,HepG2,K562	7	.	27592600	27594200	255,0,0
chr2	27631400	27632800	GM12878,HMEC,HUVEC,HelaS3,HepG2,K562	7	.	27631400	27632800	255,0,0
chr2	27651000	27652400	GM12878,HMEC,HUVEC,HelaS3,HepG2,K562	7	.	27651000	27652400	255,0,0
chr2	27712400	27712800	GM12878,HMEC,HUVEC,HelaS3,HepG2,K562	6	.	27712400	27712800	255,0,0
chr2	27805800	27806600	GM12878,HMEC,HUVEC,HelaS3,HepG2,K562	6	.	27805800	27806600	255,0,0
chr2	27851600	27852400	GM12878,HMEC,HUVEC,HelaS3,HepG2,K562	6	.	27851600	27852400	255,0,0
chr2	27886000	27887400	GM12878,HMEC,HUVEC,HelaS3,HepG2,K562	7	.	27886000	27887400	255,0,0
chr2	27994400	27995400	GM12878,HMEC,HUVEC,HelaS3,HepG2,K562	6	.	27994400	27995400	255,0,0
chr2	28112800	28114200	GM12878,HMEC,HUVEC,HelaS3,HepG2,K562	7	.	28112800	28114200	255,0,0
chr2	28614600	28616800	GM12878,HMEC,HUVEC,HelaS3,HepG2,K562	8	.	28614600	28616800	255,0,0
chr2	29092400	29093800	GM12878,HMEC,HUVEC,HelaS3,HepG2,K562	6	.	29092400	29093800	255,0,0
chr2	30369200	30371000	GM12878,HMEC,HUVEC,HelaS3,HepG2,K562	7	.	30369200	30371000	255,0,0
chr2	30669800	30670800	GM12878,HMEC,HUVEC,HelaS3,HepG2,K562	6	.	30669800	30670800	255,0,0
chr2	32234600	32236400	GM12878,HMEC,HUVEC,HelaS3,HepG2,K562	9	.	32234600	32236400	255,0,0
chr2	32264200	32265200	GM12878,HMEC,HUVEC,HelaS3,HepG2,K562	6	.	32264200	32265200	255,0,0
chr2	32288200	32289800	GM12878,HMEC,HUVEC,HelaS3,HepG2,K562	7	.	32288200	32289800	255,0,0
chr2	32390400	32391600	GM12878,HMEC,HUVEC,HelaS3,HepG2,K562	6	.	32390400	32391600	255,0,0
chr2	32581600	32583400	GM12878,HMEC,HUVEC,HelaS3,HepG2,K562	6	.	32581600	32583400	255,0,0
chr2	33823600	33825000	GM12878,HMEC,HUVEC,HelaS3,HepG2,K562	6	.	33823600	33825000	255,0,0
chr2	36824600	36825400	GM12878,HMEC,HUVEC,HelaS3,HepG2,K562	6	.	36824600	36825400	255,0,0
chr2	37310800	37312200	GM12878,HMEC,HUVEC,HelaS3,HepG2,K562	6	.	37310800	37312200	255,0,0
chr2	37423400	37424400	GM12878,HMEC,HUVEC,HelaS3,HepG2,K562	6	.	37423400	37424400	255,0,0
chr2	37458000	37459400	GM12878,HMEC,HUVEC,HelaS3,HepG2,K562	7	.	37458000	37459400	255,0,0
chr2	38151800	38153000	GM12878,HMEC,HUVEC,HelaS3,HepG2,K562	6	.	38151800	38153000	255,0,0
[truncated: 1,678 more rows]
