# Supplementary material for: Genome-wide prediction of cis-regulatory regions using supervised deep learning methods
Source: BMC Bioinformatics. 2018 May 31;19:202. doi: 10.1186/s12859-018-2187-1 (PMC5984344; doi:10.1186/s12859-018-2187-1)
Supplement: Supplementary file 2 — Genome-wide predictions of cis-regulatory regions for all six cell types. (ZIP 20400 kb) [file 12859_2018_2187_MOESM2_ESM.zip › additional_file2/DECRES_HMEC_Whole.bed]

browser position chr1:0-1000
browser dense DECRES_HMEC_Whole
track name="DECRES_HMEC_Whole" description="DECRES_HMEC_Whole_Genome" visibility=3 itemRgb="On" useScore=0 db=hg19
chr1	29400	29600	A-P	424	.	29400	29600	255,0,0
chr1	449600	450400	A-P	468	.	449600	450400	255,0,0
chr1	533200	534000	A-P	600	.	533200	534000	255,0,0
chr1	713200	713800	A-E	849	.	713200	713800	255,215,0
chr1	713800	714600	A-P	740	.	713800	714600	255,0,0
chr1	714600	714800	A-E	419	.	714600	714800	255,215,0
chr1	752200	752800	A-E	727	.	752200	752800	255,215,0
chr1	753200	753800	A-E	877	.	753200	753800	255,215,0
chr1	761200	761400	A-E	500	.	761200	761400	255,215,0
chr1	762000	762400	A-E	495	.	762000	762400	255,215,0
chr1	762400	763400	A-P	881	.	762400	763400	255,0,0
chr1	789000	789200	A-P	517	.	789000	789200	255,0,0
chr1	793800	794200	A-E	468	.	793800	794200	255,215,0
chr1	805200	805400	A-E	380	.	805200	805400	255,215,0
chr1	839800	840400	A-P	780	.	839800	840400	255,0,0
chr1	844600	845000	A-P	408	.	844600	845000	255,0,0
chr1	859200	859400	A-P	376	.	859200	859400	255,0,0
chr1	893200	894000	A-E	526	.	893200	894000	255,215,0
chr1	894000	894800	A-P	863	.	894000	894800	255,0,0
chr1	895600	895800	A-E	438	.	895600	895800	255,215,0
chr1	895800	896600	A-P	621	.	895800	896600	255,0,0
chr1	896600	897000	A-E	431	.	896600	897000	255,215,0
chr1	901200	903200	A-E	734	.	901200	903200	255,215,0
chr1	911600	912000	A-E	660	.	911600	912000	255,215,0
chr1	935600	936200	A-E	534	.	935600	936200	255,215,0
chr1	937200	937400	A-E	667	.	937200	937400	255,215,0
chr1	948200	948600	A-E	489	.	948200	948600	255,215,0
chr1	948600	948800	A-P	780	.	948600	948800	255,0,0
chr1	948800	949600	A-E	613	.	948800	949600	255,215,0
chr1	954800	956400	A-P	558	.	954800	956400	255,0,0
chr1	956400	957600	A-E	503	.	956400	957600	255,215,0
chr1	958200	958400	A-E	640	.	958200	958400	255,215,0
chr1	959400	961400	A-E	519	.	959400	961400	255,215,0
chr1	994400	995400	A-E	755	.	994400	995400	255,215,0
chr1	998800	1000000	A-E	872	.	998800	1000000	255,215,0
chr1	1004400	1004800	A-P	430	.	1004400	1004800	255,0,0
chr1	1008800	1009200	A-E	523	.	1008800	1009200	255,215,0
chr1	1009400	1009600	A-E	543	.	1009400	1009600	255,215,0
chr1	1014800	1015800	A-E	698	.	1014800	1015800	255,215,0
chr1	1050400	1050600	A-E	628	.	1050400	1050600	255,215,0
chr1	1050600	1050800	A-P	637	.	1050600	1050800	255,0,0
chr1	1051200	1052200	A-P	972	.	1051200	1052200	255,0,0
chr1	1052200	1052400	A-E	457	.	1052200	1052400	255,215,0
chr1	1057400	1057800	A-E	533	.	1057400	1057800	255,215,0
chr1	1092800	1094200	A-E	492	.	1092800	1094200	255,215,0
chr1	1098000	1099600	A-E	716	.	1098000	1099600	255,215,0
chr1	1137000	1137200	A-E	602	.	1137000	1137200	255,215,0
chr1	1138400	1138600	A-E	506	.	1138400	1138600	255,215,0
chr1	1143600	1144200	A-E	672	.	1143600	1144200	255,215,0
chr1	1166000	1166600	A-E	601	.	1166000	1166600	255,215,0
chr1	1166600	1167800	A-P	829	.	1166600	1167800	255,0,0
chr1	1167800	1168400	A-E	454	.	1167800	1168400	255,215,0
chr1	1173200	1174600	A-E	812	.	1173200	1174600	255,215,0
chr1	1174800	1175200	A-E	552	.	1174800	1175200	255,215,0
chr1	1186000	1186800	A-E	798	.	1186000	1186800	255,215,0
chr1	1207600	1208400	A-E	861	.	1207600	1208400	255,215,0
chr1	1208400	1209600	A-P	519	.	1208400	1209600	255,0,0
chr1	1209600	1210200	A-E	790	.	1209600	1210200	255,215,0
chr1	1210400	1210600	A-E	506	.	1210400	1210600	255,215,0
chr1	1217000	1217800	A-E	504	.	1217000	1217800	255,215,0
chr1	1238600	1239000	A-E	853	.	1238600	1239000	255,215,0
chr1	1239800	1240000	A-E	753	.	1239800	1240000	255,215,0
chr1	1240200	1242600	A-E	735	.	1240200	1242600	255,215,0
chr1	1242600	1244800	A-P	689	.	1242600	1244800	255,0,0
chr1	1244800	1245200	A-E	561	.	1244800	1245200	255,215,0
chr1	1253400	1253600	A-E	586	.	1253400	1253600	255,215,0
chr1	1259600	1260600	A-P	934	.	1259600	1260600	255,0,0
chr1	1260600	1261600	A-E	655	.	1260600	1261600	255,215,0
chr1	1268400	1268600	A-E	556	.	1268400	1268600	255,215,0
chr1	1279400	1282200	A-E	785	.	1279400	1282200	255,215,0
chr1	1282600	1283800	A-E	808	.	1282600	1283800	255,215,0
chr1	1283800	1285400	A-P	527	.	1283800	1285400	255,0,0
chr1	1286800	1287200	A-E	488	.	1286800	1287200	255,215,0
chr1	1290200	1290800	A-P	487	.	1290200	1290800	255,0,0
chr1	1294400	1297000	A-E	538	.	1294400	1297000	255,215,0
chr1	1297200	1297800	A-E	700	.	1297200	1297800	255,215,0
chr1	1299600	1300000	A-E	492	.	1299600	1300000	255,215,0
chr1	1309200	1309800	A-E	940	.	1309200	1309800	255,215,0
chr1	1309800	1311200	A-P	792	.	1309800	1311200	255,0,0
chr1	1311200	1311600	A-E	580	.	1311200	1311600	255,215,0
chr1	1333400	1334000	A-E	854	.	1333400	1334000	255,215,0
chr1	1334000	1335600	A-P	876	.	1334000	1335600	255,0,0
chr1	1335600	1336000	A-E	697	.	1335600	1336000	255,215,0
chr1	1341600	1342000	A-E	807	.	1341600	1342000	255,215,0
chr1	1342000	1343400	A-P	914	.	1342000	1343400	255,0,0
chr1	1343400	1343800	A-E	757	.	1343400	1343800	255,215,0
chr1	1344000	1344200	A-E	499	.	1344000	1344200	255,215,0
chr1	1353200	1353600	A-E	563	.	1353200	1353600	255,215,0
chr1	1355200	1355400	A-E	570	.	1355200	1355400	255,215,0
chr1	1355600	1356000	A-E	438	.	1355600	1356000	255,215,0
chr1	1356200	1357200	A-E	711	.	1356200	1357200	255,215,0
chr1	1357800	1358200	A-E	501	.	1357800	1358200	255,215,0
chr1	1363000	1363200	A-P	661	.	1363000	1363200	255,0,0
chr1	1365600	1366200	A-E	492	.	1365600	1366200	255,215,0
chr1	1368400	1369400	A-E	719	.	1368400	1369400	255,215,0
chr1	1370600	1370800	A-E	499	.	1370600	1370800	255,215,0
chr1	1370800	1371400	A-P	430	.	1370800	1371400	255,0,0
chr1	1371400	1371800	A-E	846	.	1371400	1371800	255,215,0
chr1	1376400	1376800	A-E	841	.	1376400	1376800	255,215,0
chr1	1397000	1398200	A-E	614	.	1397000	1398200	255,215,0
chr1	1405800	1406600	A-E	578	.	1405800	1406600	255,215,0
chr1	1406600	1407800	A-P	591	.	1406600	1407800	255,0,0
chr1	1407800	1408000	A-E	520	.	1407800	1408000	255,215,0
chr1	1408000	1408200	A-P	644	.	1408000	1408200	255,0,0
chr1	1408200	1408600	A-E	585	.	1408200	1408600	255,215,0
chr1	1408800	1409000	A-E	596	.	1408800	1409000	255,215,0
chr1	1440400	1441000	A-E	558	.	1440400	1441000	255,215,0
chr1	1446200	1446800	A-E	510	.	1446200	1446800	255,215,0
chr1	1446800	1448200	A-P	752	.	1446800	1448200	255,0,0
chr1	1448400	1448600	A-E	536	.	1448400	1448600	255,215,0
chr1	1508800	1509200	A-E	674	.	1508800	1509200	255,215,0
chr1	1509200	1510800	A-P	582	.	1509200	1510800	255,0,0
chr1	1510800	1511400	A-E	781	.	1510800	1511400	255,215,0
chr1	1535000	1535600	A-P	478	.	1535000	1535600	255,0,0
chr1	1535800	1536000	A-E	401	.	1535800	1536000	255,215,0
chr1	1549600	1550400	A-E	635	.	1549600	1550400	255,215,0
chr1	1550400	1552000	A-P	772	.	1550400	1552000	255,0,0
chr1	1552000	1552400	A-E	835	.	1552000	1552400	255,215,0
chr1	1568200	1568800	A-P	412	.	1568200	1568800	255,0,0
chr1	1569800	1570000	A-P	468	.	1569800	1570000	255,0,0
chr1	1580400	1580600	A-P	583	.	1580400	1580600	255,0,0
chr1	1589800	1590000	A-E	485	.	1589800	1590000	255,215,0
chr1	1590200	1591000	A-P	910	.	1590200	1591000	255,0,0
chr1	1591200	1591400	A-E	466	.	1591200	1591400	255,215,0
chr1	1623000	1623200	A-E	493	.	1623000	1623200	255,215,0
chr1	1623600	1625000	A-P	667	.	1623600	1625000	255,0,0
chr1	1631600	1632000	A-P	418	.	1631600	1632000	255,0,0
chr1	1632400	1632600	A-P	424	.	1632400	1632600	255,0,0
chr1	1632800	1633200	A-P	424	.	1632800	1633200	255,0,0
chr1	1643600	1643800	A-P	602	.	1643600	1643800	255,0,0
chr1	1655400	1656200	A-P	761	.	1655400	1656200	255,0,0
chr1	1656200	1656400	A-E	564	.	1656200	1656400	255,215,0
chr1	1670800	1671000	A-P	475	.	1670800	1671000	255,0,0
chr1	1677000	1678200	A-P	447	.	1677000	1678200	255,0,0
chr1	1708400	1709400	A-E	557	.	1708400	1709400	255,215,0
chr1	1709400	1710400	A-P	932	.	1709400	1710400	255,0,0
chr1	1710400	1710800	A-E	742	.	1710400	1710800	255,215,0
chr1	1714200	1714400	A-E	739	.	1714200	1714400	255,215,0
chr1	1820600	1821200	A-E	682	.	1820600	1821200	255,215,0
chr1	1821200	1823200	A-P	535	.	1821200	1823200	255,0,0
chr1	1823200	1823800	A-E	881	.	1823200	1823800	255,215,0
chr1	1838600	1840200	A-E	819	.	1838600	1840200	255,215,0
chr1	1840200	1840600	A-P	720	.	1840200	1840600	255,0,0
chr1	1840600	1841400	A-E	485	.	1840600	1841400	255,215,0
chr1	1850000	1850400	A-E	640	.	1850000	1850400	255,215,0
chr1	1850400	1850800	A-P	625	.	1850400	1850800	255,0,0
chr1	1850800	1851600	A-E	415	.	1850800	1851600	255,215,0
chr1	1891400	1891600	A-E	794	.	1891400	1891600	255,215,0
chr1	1910400	1910600	A-P	448	.	1910400	1910600	255,0,0
chr1	1911600	1912000	A-P	544	.	1911600	1912000	255,0,0
chr1	1946400	1946800	A-E	603	.	1946400	1946800	255,215,0
chr1	1950600	1950800	A-P	435	.	1950600	1950800	255,0,0
chr1	1976200	1976400	A-P	370	.	1976200	1976400	255,0,0
chr1	1976400	1976800	A-E	694	.	1976400	1976800	255,215,0
chr1	1980800	1981400	A-E	768	.	1980800	1981400	255,215,0
chr1	1981400	1982800	A-P	928	.	1981400	1982800	255,0,0
chr1	1982800	1983200	A-E	523	.	1982800	1983200	255,215,0
chr1	2063600	2065400	A-E	764	.	2063600	2065400	255,215,0
chr1	2066200	2067800	A-E	682	.	2066200	2067800	255,215,0
chr1	2072000	2072200	A-E	501	.	2072000	2072200	255,215,0
chr1	2120800	2122600	A-E	876	.	2120800	2122600	255,215,0
chr1	2124800	2125800	A-E	676	.	2124800	2125800	255,215,0
chr1	2126000	2126600	A-P	415	.	2126000	2126600	255,0,0
chr1	2126600	2127000	A-E	681	.	2126600	2127000	255,215,0
chr1	2130600	2130800	A-E	550	.	2130600	2130800	255,215,0
chr1	2131000	2131200	A-E	453	.	2131000	2131200	255,215,0
chr1	2136800	2137200	A-E	809	.	2136800	2137200	255,215,0
chr1	2139200	2140200	A-E	536	.	2139200	2140200	255,215,0
chr1	2141400	2142000	A-E	510	.	2141400	2142000	255,215,0
chr1	2143600	2145200	A-E	858	.	2143600	2145200	255,215,0
chr1	2158000	2158400	A-E	553	.	2158000	2158400	255,215,0
chr1	2158400	2160800	A-P	630	.	2158400	2160800	255,0,0
chr1	2161000	2161200	A-P	777	.	2161000	2161200	255,0,0
chr1	2161200	2162000	A-E	641	.	2161200	2162000	255,215,0
chr1	2162600	2162800	A-E	547	.	2162600	2162800	255,215,0
chr1	2163200	2163400	A-E	563	.	2163200	2163400	255,215,0
chr1	2163800	2164000	A-E	749	.	2163800	2164000	255,215,0
chr1	2165000	2166400	A-E	570	.	2165000	2166400	255,215,0
chr1	2166600	2166800	A-E	618	.	2166600	2166800	255,215,0
chr1	2177600	2178200	A-E	513	.	2177600	2178200	255,215,0
chr1	2187000	2187200	A-E	557	.	2187000	2187200	255,215,0
chr1	2212000	2213800	A-P	491	.	2212000	2213800	255,0,0
chr1	2221200	2223000	A-E	503	.	2221200	2223000	255,215,0
chr1	2230200	2230400	A-E	564	.	2230200	2230400	255,215,0
chr1	2230600	2231200	A-E	757	.	2230600	2231200	255,215,0
chr1	2246200	2246400	A-P	368	.	2246200	2246400	255,0,0
chr1	2246400	2246600	A-E	676	.	2246400	2246600	255,215,0
chr1	2246600	2246800	A-P	355	.	2246600	2246800	255,0,0
chr1	2247600	2248000	A-E	567	.	2247600	2248000	255,215,0
chr1	2265800	2267000	A-E	631	.	2265800	2267000	255,215,0
chr1	2267400	2267800	A-E	690	.	2267400	2267800	255,215,0
chr1	2304200	2304400	A-E	705	.	2304200	2304400	255,215,0
chr1	2321800	2322400	A-E	612	.	2321800	2322400	255,215,0
chr1	2322400	2324000	A-P	868	.	2322400	2324000	255,0,0
chr1	2324000	2324400	A-E	813	.	2324000	2324400	255,215,0
chr1	2343000	2343400	A-E	758	.	2343000	2343400	255,215,0
chr1	2343400	2344600	A-P	892	.	2343400	2344600	255,0,0
chr1	2344600	2345600	A-E	728	.	2344600	2345600	255,215,0
chr1	2345800	2346200	A-E	877	.	2345800	2346200	255,215,0
chr1	2359000	2360000	A-E	738	.	2359000	2360000	255,215,0
chr1	2360000	2360200	A-P	493	.	2360000	2360200	255,0,0
chr1	2360200	2361400	A-E	635	.	2360200	2361400	255,215,0
chr1	2362200	2362400	A-E	570	.	2362200	2362400	255,215,0
chr1	2362600	2363600	A-E	517	.	2362600	2363600	255,215,0
chr1	2381400	2381600	A-E	561	.	2381400	2381600	255,215,0
chr1	2382600	2383200	A-E	571	.	2382600	2383200	255,215,0
chr1	2383400	2384600	A-E	821	.	2383400	2384600	255,215,0
chr1	2385200	2385600	A-E	679	.	2385200	2385600	255,215,0
chr1	2456200	2457200	A-E	618	.	2456200	2457200	255,215,0
chr1	2457200	2458200	A-P	958	.	2457200	2458200	255,0,0
chr1	2458200	2458600	A-E	949	.	2458200	2458600	255,215,0
chr1	2461000	2461400	A-P	381	.	2461000	2461400	255,0,0
chr1	2462400	2462600	A-E	614	.	2462400	2462600	255,215,0
chr1	2464200	2465000	A-E	718	.	2464200	2465000	255,215,0
chr1	2465200	2466800	A-E	633	.	2465200	2466800	255,215,0
chr1	2467000	2467200	A-E	520	.	2467000	2467200	255,215,0
chr1	2472200	2472400	A-P	552	.	2472200	2472400	255,0,0
chr1	2477800	2479000	A-E	740	.	2477800	2479000	255,215,0
chr1	2479600	2480000	A-E	670	.	2479600	2480000	255,215,0
chr1	2480200	2480600	A-E	537	.	2480200	2480600	255,215,0
chr1	2487000	2488000	A-E	513	.	2487000	2488000	255,215,0
chr1	2488000	2488200	A-P	607	.	2488000	2488200	255,0,0
chr1	2488200	2489000	A-E	894	.	2488200	2489000	255,215,0
chr1	2509600	2510000	A-E	733	.	2509600	2510000	255,215,0
chr1	2516800	2517400	A-E	577	.	2516800	2517400	255,215,0
chr1	2517400	2518800	A-P	850	.	2517400	2518800	255,0,0
chr1	2518800	2519400	A-E	506	.	2518800	2519400	255,215,0
chr1	2573400	2574200	A-E	812	.	2573400	2574200	255,215,0
chr1	2574200	2574800	A-P	876	.	2574200	2574800	255,0,0
chr1	2574800	2575200	A-E	845	.	2574800	2575200	255,215,0
chr1	2985800	2986400	A-P	589	.	2985800	2986400	255,0,0
chr1	2986600	2987200	A-P	493	.	2986600	2987200	255,0,0
chr1	3370600	3371000	A-E	711	.	3370600	3371000	255,215,0
chr1	3371000	3371600	A-P	573	.	3371000	3371600	255,0,0
chr1	3371600	3372000	A-E	408	.	3371600	3372000	255,215,0
chr1	3377400	3377600	A-E	678	.	3377400	3377600	255,215,0
chr1	3381600	3382000	A-E	612	.	3381600	3382000	255,215,0
chr1	3387400	3387600	A-E	518	.	3387400	3387600	255,215,0
chr1	3387800	3388000	A-E	583	.	3387800	3388000	255,215,0
chr1	3388400	3388600	A-E	518	.	3388400	3388600	255,215,0
chr1	3389200	3390000	A-E	632	.	3389200	3390000	255,215,0
chr1	3399000	3399400	A-E	610	.	3399000	3399400	255,215,0
chr1	3446800	3448000	A-E	721	.	3446800	3448000	255,215,0
chr1	3456400	3457000	A-E	767	.	3456400	3457000	255,215,0
chr1	3459000	3460400	A-E	578	.	3459000	3460400	255,215,0
chr1	3469800	3470800	A-E	764	.	3469800	3470800	255,215,0
chr1	3500000	3500400	A-P	408	.	3500000	3500400	255,0,0
chr1	3530200	3530400	A-E	511	.	3530200	3530400	255,215,0
chr1	3540200	3540800	A-E	571	.	3540200	3540800	255,215,0
chr1	3540800	3542200	A-P	897	.	3540800	3542200	255,0,0
chr1	3542200	3542400	A-E	563	.	3542200	3542400	255,215,0
chr1	3565600	3566200	A-E	564	.	3565600	3566200	255,215,0
chr1	3566200	3566800	A-P	586	.	3566200	3566800	255,0,0
chr1	3581600	3581800	A-E	708	.	3581600	3581800	255,215,0
chr1	3591000	3591600	A-E	736	.	3591000	3591600	255,215,0
chr1	3597600	3598200	A-E	803	.	3597600	3598200	255,215,0
chr1	3601600	3602000	A-E	606	.	3601600	3602000	255,215,0
chr1	3606600	3608000	A-E	536	.	3606600	3608000	255,215,0
chr1	3614800	3616600	A-E	541	.	3614800	3616600	255,215,0
chr1	3619000	3620800	A-E	530	.	3619000	3620800	255,215,0
chr1	3624200	3624800	A-E	732	.	3624200	3624800	255,215,0
chr1	3625000	3625600	A-E	661	.	3625000	3625600	255,215,0
chr1	3628000	3629200	A-E	653	.	3628000	3629200	255,215,0
chr1	3629400	3629600	A-E	513	.	3629400	3629600	255,215,0
chr1	3632800	3635000	A-E	855	.	3632800	3635000	255,215,0
chr1	3663000	3663600	A-E	507	.	3663000	3663600	255,215,0
chr1	3663600	3664000	A-P	618	.	3663600	3664000	255,0,0
chr1	3664000	3664200	A-E	358	.	3664000	3664200	255,215,0
chr1	3664400	3664600	A-E	559	.	3664400	3664600	255,215,0
chr1	3688600	3689000	A-E	566	.	3688600	3689000	255,215,0
chr1	3689200	3689400	A-P	385	.	3689200	3689400	255,0,0
chr1	3689400	3689600	A-E	581	.	3689400	3689600	255,215,0
chr1	3711400	3711600	A-E	605	.	3711400	3711600	255,215,0
chr1	3711800	3712400	A-E	726	.	3711800	3712400	255,215,0
chr1	3712400	3713600	A-P	943	.	3712400	3713600	255,0,0
chr1	3713600	3714200	A-E	599	.	3713600	3714200	255,215,0
chr1	3772800	3773000	A-E	826	.	3772800	3773000	255,215,0
chr1	3773000	3774600	A-P	764	.	3773000	3774600	255,0,0
chr1	3774600	3775600	A-E	652	.	3774600	3775600	255,215,0
chr1	3815800	3816200	A-E	651	.	3815800	3816200	255,215,0
chr1	3816200	3818000	A-P	720	.	3816200	3818000	255,0,0
chr1	3818000	3818200	A-E	505	.	3818000	3818200	255,215,0
chr1	3827400	3827800	A-E	567	.	3827400	3827800	255,215,0
chr1	4705400	4705600	A-E	516	.	4705400	4705600	255,215,0
chr1	4710000	4710600	A-E	875	.	4710000	4710600	255,215,0
chr1	4710800	4711600	A-E	762	.	4710800	4711600	255,215,0
chr1	4712600	4713000	A-E	571	.	4712600	4713000	255,215,0
chr1	4714400	4716400	A-P	591	.	4714400	4716400	255,0,0
chr1	4728400	4730000	A-E	766	.	4728400	4730000	255,215,0
chr1	4762600	4764000	A-E	833	.	4762600	4764000	255,215,0
chr1	4815000	4815200	A-E	522	.	4815000	4815200	255,215,0
chr1	4897400	4899000	A-E	833	.	4897400	4899000	255,215,0
chr1	5712200	5713000	A-E	615	.	5712200	5713000	255,215,0
chr1	5961200	5962000	A-E	539	.	5961200	5962000	255,215,0
chr1	6051200	6051600	A-E	628	.	6051200	6051600	255,215,0
chr1	6051600	6053400	A-P	877	.	6051600	6053400	255,0,0
chr1	6053400	6053800	A-E	624	.	6053400	6053800	255,215,0
chr1	6054200	6054400	A-E	547	.	6054200	6054400	255,215,0
chr1	6076200	6076400	A-E	848	.	6076200	6076400	255,215,0
chr1	6076600	6076800	A-E	671	.	6076600	6076800	255,215,0
chr1	6085000	6086600	A-E	635	.	6085000	6086600	255,215,0
chr1	6118800	6119200	A-E	622	.	6118800	6119200	255,215,0
chr1	6134000	6135400	A-E	723	.	6134000	6135400	255,215,0
chr1	6187800	6188000	A-E	627	.	6187800	6188000	255,215,0
chr1	6208600	6208800	A-E	536	.	6208600	6208800	255,215,0
chr1	6208800	6209000	A-P	455	.	6208800	6209000	255,0,0
chr1	6209000	6209200	A-E	800	.	6209000	6209200	255,215,0
chr1	6216600	6218800	A-E	651	.	6216600	6218800	255,215,0
chr1	6258200	6258600	A-E	768	.	6258200	6258600	255,215,0
chr1	6258600	6260000	A-P	507	.	6258600	6260000	255,0,0
chr1	6260000	6260400	A-E	596	.	6260000	6260400	255,215,0
chr1	6265200	6266000	A-E	508	.	6265200	6266000	255,215,0
chr1	6266000	6266400	A-P	728	.	6266000	6266400	255,0,0
chr1	6266400	6266800	A-E	708	.	6266400	6266800	255,215,0
chr1	6294600	6295400	A-E	763	.	6294600	6295400	255,215,0
chr1	6295400	6296200	A-P	933	.	6295400	6296200	255,0,0
chr1	6305600	6305800	A-E	614	.	6305600	6305800	255,215,0
chr1	6306200	6306400	A-E	578	.	6306200	6306400	255,215,0
chr1	6318400	6318600	A-E	634	.	6318400	6318600	255,215,0
chr1	6320200	6321000	A-P	721	.	6320200	6321000	255,0,0
chr1	6321200	6321800	A-E	762	.	6321200	6321800	255,215,0
chr1	6327200	6327600	A-E	543	.	6327200	6327600	255,215,0
chr1	6333800	6334000	A-E	654	.	6333800	6334000	255,215,0
chr1	6360400	6360600	A-E	489	.	6360400	6360600	255,215,0
chr1	6361400	6363400	A-E	743	.	6361400	6363400	255,215,0
chr1	6385200	6385400	A-E	491	.	6385200	6385400	255,215,0
chr1	6385800	6386000	A-E	560	.	6385800	6386000	255,215,0
chr1	6408800	6409200	A-E	530	.	6408800	6409200	255,215,0
chr1	6410200	6410600	A-E	778	.	6410200	6410600	255,215,0
chr1	6413800	6414200	A-E	564	.	6413800	6414200	255,215,0
chr1	6418200	6420400	A-E	498	.	6418200	6420400	255,215,0
chr1	6426600	6426800	A-E	584	.	6426600	6426800	255,215,0
chr1	6427200	6427800	A-E	870	.	6427200	6427800	255,215,0
chr1	6428000	6429200	A-E	935	.	6428000	6429200	255,215,0
chr1	6444400	6447400	A-E	554	.	6444400	6447400	255,215,0
chr1	6451800	6452800	A-E	532	.	6451800	6452800	255,215,0
chr1	6452800	6454200	A-P	833	.	6452800	6454200	255,0,0
chr1	6454200	6454600	A-E	807	.	6454200	6454600	255,215,0
chr1	6473800	6476600	A-E	608	.	6473800	6476600	255,215,0
chr1	6478400	6479200	A-E	580	.	6478400	6479200	255,215,0
chr1	6479200	6480000	A-P	433	.	6479200	6480000	255,0,0
chr1	6480000	6480400	A-E	649	.	6480000	6480400	255,215,0
chr1	6481800	6482200	A-E	649	.	6481800	6482200	255,215,0
chr1	6482800	6483600	A-E	785	.	6482800	6483600	255,215,0
chr1	6483800	6484400	A-E	852	.	6483800	6484400	255,215,0
chr1	6487600	6487800	A-E	523	.	6487600	6487800	255,215,0
chr1	6500200	6500400	A-E	442	.	6500200	6500400	255,215,0
chr1	6500400	6500800	A-P	596	.	6500400	6500800	255,0,0
chr1	6545200	6545600	A-E	862	.	6545200	6545600	255,215,0
chr1	6545800	6547200	A-E	775	.	6545800	6547200	255,215,0
chr1	6548200	6550200	A-E	650	.	6548200	6550200	255,215,0
chr1	6550200	6550800	A-P	730	.	6550200	6550800	255,0,0
chr1	6550800	6552800	A-E	465	.	6550800	6552800	255,215,0
chr1	6555400	6555600	A-E	496	.	6555400	6555600	255,215,0
chr1	6555800	6557200	A-E	597	.	6555800	6557200	255,215,0
chr1	6557200	6557400	A-P	410	.	6557200	6557400	255,0,0
chr1	6557600	6557800	A-P	564	.	6557600	6557800	255,0,0
chr1	6557800	6558000	A-E	581	.	6557800	6558000	255,215,0
chr1	6558200	6558400	A-E	560	.	6558200	6558400	255,215,0
chr1	6573800	6574000	A-E	503	.	6573800	6574000	255,215,0
chr1	6579600	6580000	A-E	508	.	6579600	6580000	255,215,0
chr1	6580200	6581000	A-E	799	.	6580200	6581000	255,215,0
chr1	6581200	6581400	A-E	527	.	6581200	6581400	255,215,0
chr1	6581600	6581800	A-E	546	.	6581600	6581800	255,215,0
chr1	6613000	6614000	A-E	611	.	6613000	6614000	255,215,0
chr1	6614000	6614600	A-P	964	.	6614000	6614600	255,0,0
chr1	6614600	6615200	A-E	481	.	6614600	6615200	255,215,0
chr1	6638800	6640000	A-E	517	.	6638800	6640000	255,215,0
chr1	6640000	6640400	A-P	950	.	6640000	6640400	255,0,0
chr1	6640400	6641400	A-E	550	.	6640400	6641400	255,215,0
chr1	6648200	6648800	A-E	621	.	6648200	6648800	255,215,0
chr1	6659000	6659200	A-E	523	.	6659000	6659200	255,215,0
chr1	6659600	6660600	A-E	660	.	6659600	6660600	255,215,0
chr1	6660600	6660800	A-P	614	.	6660600	6660800	255,0,0
chr1	6660800	6661000	A-E	621	.	6660800	6661000	255,215,0
chr1	6661000	6663200	A-P	577	.	6661000	6663200	255,0,0
chr1	6663200	6664800	A-E	747	.	6663200	6664800	255,215,0
chr1	6669400	6670600	A-E	850	.	6669400	6670600	255,215,0
chr1	6672000	6672800	A-E	757	.	6672000	6672800	255,215,0
chr1	6672800	6675600	A-P	793	.	6672800	6675600	255,0,0
chr1	6675600	6675800	A-E	786	.	6675600	6675800	255,215,0
chr1	6685000	6685200	A-E	736	.	6685000	6685200	255,215,0
chr1	6685200	6685800	A-P	918	.	6685200	6685800	255,0,0
chr1	6685800	6686400	A-E	476	.	6685800	6686400	255,215,0
chr1	6760600	6761200	A-E	752	.	6760600	6761200	255,215,0
chr1	6761200	6762000	A-P	937	.	6761200	6762000	255,0,0
chr1	6762000	6762200	A-E	688	.	6762000	6762200	255,215,0
chr1	6784800	6785000	A-E	696	.	6784800	6785000	255,215,0
chr1	6803600	6804400	A-E	847	.	6803600	6804400	255,215,0
chr1	6822400	6822800	A-E	800	.	6822400	6822800	255,215,0
chr1	6843400	6844200	A-E	661	.	6843400	6844200	255,215,0
chr1	6844200	6846400	A-P	848	.	6844200	6846400	255,0,0
chr1	6846400	6846600	A-E	458	.	6846400	6846600	255,215,0
chr1	6862400	6862600	A-E	682	.	6862400	6862600	255,215,0
chr1	6913800	6914200	A-E	872	.	6913800	6914200	255,215,0
chr1	6914400	6915200	A-E	546	.	6914400	6915200	255,215,0
chr1	6919800	6921000	A-E	626	.	6919800	6921000	255,215,0
chr1	6924600	6924800	A-E	494	.	6924600	6924800	255,215,0
chr1	6928400	6929400	A-E	807	.	6928400	6929400	255,215,0
chr1	6929800	6930000	A-E	575	.	6929800	6930000	255,215,0
chr1	6941600	6941800	A-E	785	.	6941600	6941800	255,215,0
chr1	6978400	6979000	A-E	520	.	6978400	6979000	255,215,0
chr1	6979200	6979600	A-E	632	.	6979200	6979600	255,215,0
chr1	7051600	7051800	A-E	511	.	7051600	7051800	255,215,0
chr1	7086200	7086400	A-E	644	.	7086200	7086400	255,215,0
chr1	7169600	7171400	A-E	546	.	7169600	7171400	255,215,0
chr1	7176000	7176200	A-E	489	.	7176000	7176200	255,215,0
chr1	7177200	7178800	A-E	691	.	7177200	7178800	255,215,0
chr1	7325000	7327000	A-E	640	.	7325000	7327000	255,215,0
chr1	7345000	7345200	A-E	541	.	7345000	7345200	255,215,0
chr1	7345400	7345600	A-E	697	.	7345400	7345600	255,215,0
chr1	7359400	7359800	A-E	502	.	7359400	7359800	255,215,0
chr1	7394600	7394800	A-E	679	.	7394600	7394800	255,215,0
chr1	7439400	7440000	A-E	493	.	7439400	7440000	255,215,0
chr1	7461400	7462000	A-E	650	.	7461400	7462000	255,215,0
chr1	7462200	7462800	A-E	890	.	7462200	7462800	255,215,0
chr1	7522800	7523000	A-E	573	.	7522800	7523000	255,215,0
chr1	7529200	7530200	A-E	556	.	7529200	7530200	255,215,0
chr1	7530600	7532400	A-E	541	.	7530600	7532400	255,215,0
chr1	7586400	7586800	A-E	833	.	7586400	7586800	255,215,0
chr1	7609200	7610800	A-E	721	.	7609200	7610800	255,215,0
chr1	7615600	7615800	A-E	666	.	7615600	7615800	255,215,0
chr1	7630600	7630800	A-E	542	.	7630600	7630800	255,215,0
chr1	7705600	7705800	A-E	649	.	7705600	7705800	255,215,0
chr1	7740200	7741000	A-P	595	.	7740200	7741000	255,0,0
chr1	7764600	7765000	A-P	692	.	7764600	7765000	255,0,0
chr1	7805600	7806600	A-E	630	.	7805600	7806600	255,215,0
chr1	7812600	7813000	A-E	554	.	7812600	7813000	255,215,0
chr1	7830800	7831000	A-E	404	.	7830800	7831000	255,215,0
chr1	7831000	7832200	A-P	797	.	7831000	7832200	255,0,0
chr1	7832200	7832400	A-E	945	.	7832200	7832400	255,215,0
chr1	7843400	7843600	A-P	462	.	7843400	7843600	255,0,0
chr1	7844000	7845000	A-P	584	.	7844000	7845000	255,0,0
chr1	7845000	7845200	A-E	495	.	7845000	7845200	255,215,0
chr1	7946200	7946800	A-E	573	.	7946200	7946800	255,215,0
chr1	8013800	8014000	A-E	540	.	8013800	8014000	255,215,0
chr1	8014000	8014600	A-P	590	.	8014000	8014600	255,0,0
chr1	8014600	8014800	A-E	407	.	8014600	8014800	255,215,0
chr1	8020400	8021000	A-E	623	.	8020400	8021000	255,215,0
chr1	8021000	8022400	A-P	737	.	8021000	8022400	255,0,0
chr1	8022400	8023000	A-E	707	.	8022400	8023000	255,215,0
chr1	8048600	8049200	A-E	591	.	8048600	8049200	255,215,0
chr1	8063400	8067200	A-E	560	.	8063400	8067200	255,215,0
chr1	8076200	8076800	A-E	548	.	8076200	8076800	255,215,0
chr1	8077600	8078200	A-E	568	.	8077600	8078200	255,215,0
chr1	8078400	8080400	A-E	770	.	8078400	8080400	255,215,0
chr1	8081800	8082400	A-E	508	.	8081800	8082400	255,215,0
chr1	8082800	8083000	A-E	512	.	8082800	8083000	255,215,0
chr1	8084800	8086800	A-P	631	.	8084800	8086800	255,0,0
chr1	8086800	8087400	A-E	690	.	8086800	8087400	255,215,0
chr1	8087600	8088800	A-E	636	.	8087600	8088800	255,215,0
chr1	8100600	8100800	A-E	586	.	8100600	8100800	255,215,0
chr1	8101000	8101600	A-E	740	.	8101000	8101600	255,215,0
chr1	8105800	8108800	A-E	689	.	8105800	8108800	255,215,0
chr1	8116200	8116600	A-E	491	.	8116200	8116600	255,215,0
chr1	8118600	8118800	A-E	581	.	8118600	8118800	255,215,0
chr1	8121200	8122200	A-E	682	.	8121200	8122200	255,215,0
chr1	8122400	8122600	A-E	492	.	8122400	8122600	255,215,0
chr1	8130200	8131400	A-E	617	.	8130200	8131400	255,215,0
chr1	8135000	8139400	A-E	577	.	8135000	8139400	255,215,0
chr1	8143200	8143400	A-E	603	.	8143200	8143400	255,215,0
chr1	8143600	8143800	A-E	516	.	8143600	8143800	255,215,0
chr1	8149400	8151000	A-E	735	.	8149400	8151000	255,215,0
chr1	8151200	8152000	A-E	596	.	8151200	8152000	255,215,0
chr1	8154400	8154600	A-E	509	.	8154400	8154600	255,215,0
chr1	8154800	8155000	A-E	605	.	8154800	8155000	255,215,0
chr1	8155600	8158800	A-E	555	.	8155600	8158800	255,215,0
chr1	8180200	8182400	A-E	522	.	8180200	8182400	255,215,0
chr1	8193200	8195200	A-E	597	.	8193200	8195200	255,215,0
chr1	8197600	8198800	A-E	763	.	8197600	8198800	255,215,0
chr1	8214400	8216200	A-E	619	.	8214400	8216200	255,215,0
chr1	8228000	8228400	A-E	534	.	8228000	8228400	255,215,0
chr1	8229400	8230200	A-E	712	.	8229400	8230200	255,215,0
chr1	8234600	8235000	A-E	772	.	8234600	8235000	255,215,0
chr1	8241800	8243000	A-E	631	.	8241800	8243000	255,215,0
chr1	8254800	8255400	A-E	525	.	8254800	8255400	255,215,0
chr1	8257800	8258400	A-E	702	.	8257800	8258400	255,215,0
chr1	8261400	8263400	A-E	633	.	8261400	8263400	255,215,0
chr1	8264000	8264200	A-E	524	.	8264000	8264200	255,215,0
chr1	8264400	8265400	A-E	735	.	8264400	8265400	255,215,0
chr1	8271200	8273000	A-E	500	.	8271200	8273000	255,215,0
chr1	8277000	8277800	A-E	781	.	8277000	8277800	255,215,0
chr1	8284600	8284800	A-E	529	.	8284600	8284800	255,215,0
chr1	8298800	8299000	A-E	593	.	8298800	8299000	255,215,0
chr1	8299200	8299600	A-E	576	.	8299200	8299600	255,215,0
chr1	8318600	8320000	A-E	567	.	8318600	8320000	255,215,0
chr1	8374600	8374800	A-E	731	.	8374600	8374800	255,215,0
chr1	8375000	8375400	A-E	678	.	8375000	8375400	255,215,0
chr1	8377800	8378200	A-E	667	.	8377800	8378200	255,215,0
chr1	8378200	8378400	A-P	510	.	8378200	8378400	255,0,0
chr1	8378400	8378600	A-E	887	.	8378400	8378600	255,215,0
chr1	8384400	8384600	A-P	468	.	8384400	8384600	255,0,0
chr1	8403200	8403400	A-E	659	.	8403200	8403400	255,215,0
chr1	8403800	8404000	A-E	499	.	8403800	8404000	255,215,0
chr1	8433600	8434200	A-E	576	.	8433600	8434200	255,215,0
chr1	8456800	8457000	A-E	588	.	8456800	8457000	255,215,0
chr1	8457400	8458200	A-E	942	.	8457400	8458200	255,215,0
chr1	8481800	8482200	A-E	772	.	8481800	8482200	255,215,0
chr1	8482400	8483200	A-E	523	.	8482400	8483200	255,215,0
chr1	8483200	8484400	A-P	502	.	8483200	8484400	255,0,0
chr1	8484400	8484600	A-E	781	.	8484400	8484600	255,215,0
chr1	8570400	8570600	A-E	607	.	8570400	8570600	255,215,0
chr1	8580400	8580800	A-E	582	.	8580400	8580800	255,215,0
chr1	8584600	8586000	A-E	666	.	8584600	8586000	255,215,0
chr1	8586000	8586200	A-P	516	.	8586000	8586200	255,0,0
chr1	8586200	8587600	A-E	963	.	8586200	8587600	255,215,0
chr1	8599800	8601800	A-E	615	.	8599800	8601800	255,215,0
chr1	8615200	8615400	A-E	521	.	8615200	8615400	255,215,0
chr1	8721000	8721400	A-E	520	.	8721000	8721400	255,215,0
chr1	8721600	8722800	A-E	660	.	8721600	8722800	255,215,0
chr1	8740600	8741000	A-E	525	.	8740600	8741000	255,215,0
chr1	8761000	8763000	A-E	520	.	8761000	8763000	255,215,0
chr1	8763000	8763600	A-P	909	.	8763000	8763600	255,0,0
chr1	8763800	8764200	A-E	648	.	8763800	8764200	255,215,0
chr1	8772400	8773400	A-E	597	.	8772400	8773400	255,215,0
chr1	8799800	8801000	A-E	684	.	8799800	8801000	255,215,0
chr1	8850000	8850400	A-E	585	.	8850000	8850400	255,215,0
chr1	8857000	8857200	A-E	793	.	8857000	8857200	255,215,0
chr1	8857400	8858000	A-E	546	.	8857400	8858000	255,215,0
chr1	8874400	8874600	A-E	531	.	8874400	8874600	255,215,0
chr1	8875000	8875200	A-E	520	.	8875000	8875200	255,215,0
chr1	8875600	8877000	A-E	523	.	8875600	8877000	255,215,0
chr1	8877000	8878200	A-P	855	.	8877000	8878200	255,0,0
chr1	8878200	8878800	A-E	469	.	8878200	8878800	255,215,0
chr1	8935800	8936000	A-E	509	.	8935800	8936000	255,215,0
chr1	8936400	8937400	A-E	571	.	8936400	8937400	255,215,0
chr1	8937400	8937800	A-P	677	.	8937400	8937800	255,0,0
chr1	8937800	8938000	A-E	483	.	8937800	8938000	255,215,0
chr1	8938000	8939000	A-P	772	.	8938000	8939000	255,0,0
chr1	8939000	8940800	A-E	529	.	8939000	8940800	255,215,0
chr1	8949200	8951000	A-E	766	.	8949200	8951000	255,215,0
chr1	8959600	8959800	A-E	557	.	8959600	8959800	255,215,0
chr1	8960200	8960800	A-E	639	.	8960200	8960800	255,215,0
chr1	8963000	8964600	A-E	698	.	8963000	8964600	255,215,0
chr1	8965200	8965400	A-E	562	.	8965200	8965400	255,215,0
chr1	8965600	8966200	A-E	682	.	8965600	8966200	255,215,0
chr1	8971000	8972200	A-E	707	.	8971000	8972200	255,215,0
chr1	9001600	9002400	A-E	569	.	9001600	9002400	255,215,0
chr1	9002600	9002800	A-E	554	.	9002600	9002800	255,215,0
chr1	9045800	9046400	A-E	644	.	9045800	9046400	255,215,0
chr1	9099200	9099400	A-E	674	.	9099200	9099400	255,215,0
chr1	9127000	9127400	A-E	493	.	9127000	9127400	255,215,0
chr1	9128800	9129400	A-E	540	.	9128800	9129400	255,215,0
chr1	9138000	9139200	A-E	539	.	9138000	9139200	255,215,0
chr1	9140800	9141200	A-E	495	.	9140800	9141200	255,215,0
chr1	9187600	9188600	A-E	482	.	9187600	9188600	255,215,0
chr1	9188600	9189600	A-P	792	.	9188600	9189600	255,0,0
chr1	9189600	9189800	A-E	493	.	9189600	9189800	255,215,0
chr1	9240600	9241600	A-E	627	.	9240600	9241600	255,215,0
chr1	9241600	9243200	A-P	818	.	9241600	9243200	255,0,0
chr1	9243200	9243800	A-E	481	.	9243200	9243800	255,215,0
chr1	9261400	9261800	A-E	514	.	9261400	9261800	255,215,0
chr1	9262000	9262800	A-E	523	.	9262000	9262800	255,215,0
chr1	9291800	9292400	A-E	708	.	9291800	9292400	255,215,0
chr1	9294200	9294400	A-E	482	.	9294200	9294400	255,215,0
chr1	9294400	9295200	A-P	704	.	9294400	9295200	255,0,0
chr1	9295200	9296000	A-E	508	.	9295200	9296000	255,215,0
chr1	9299600	9300200	A-E	571	.	9299600	9300200	255,215,0
chr1	9340600	9341200	A-E	945	.	9340600	9341200	255,215,0
chr1	9352200	9352800	A-E	904	.	9352200	9352800	255,215,0
chr1	9353000	9354000	A-P	371	.	9353000	9354000	255,0,0
chr1	9354000	9354600	A-E	653	.	9354000	9354600	255,215,0
chr1	9360000	9361200	A-E	886	.	9360000	9361200	255,215,0
chr1	9362400	9363800	A-E	490	.	9362400	9363800	255,215,0
chr1	9381000	9381400	A-E	574	.	9381000	9381400	255,215,0
chr1	9400000	9400400	A-E	648	.	9400000	9400400	255,215,0
chr1	9472800	9474200	A-E	625	.	9472800	9474200	255,215,0
chr1	9488400	9489000	A-E	496	.	9488400	9489000	255,215,0
chr1	9489000	9489200	A-P	666	.	9489000	9489200	255,0,0
chr1	9489200	9490000	A-E	657	.	9489200	9490000	255,215,0
chr1	9494200	9495800	A-E	579	.	9494200	9495800	255,215,0
chr1	9496000	9496200	A-E	500	.	9496000	9496200	255,215,0
chr1	9497600	9499400	A-E	810	.	9497600	9499400	255,215,0
chr1	9501600	9501800	A-E	520	.	9501600	9501800	255,215,0
chr1	9504000	9505000	A-E	796	.	9504000	9505000	255,215,0
chr1	9510200	9510800	A-E	498	.	9510200	9510800	255,215,0
chr1	9533400	9533600	A-E	553	.	9533400	9533600	255,215,0
chr1	9536600	9536800	A-E	571	.	9536600	9536800	255,215,0
chr1	9537200	9537400	A-E	507	.	9537200	9537400	255,215,0
chr1	9599000	9599400	A-E	530	.	9599000	9599400	255,215,0
chr1	9599400	9600200	A-P	831	.	9599400	9600200	255,0,0
chr1	9600200	9600600	A-E	815	.	9600200	9600600	255,215,0
chr1	9648400	9648600	A-E	805	.	9648400	9648600	255,215,0
chr1	9648600	9649600	A-P	729	.	9648600	9649600	255,0,0
chr1	9649600	9650200	A-E	710	.	9649600	9650200	255,215,0
chr1	9653200	9654200	A-E	620	.	9653200	9654200	255,215,0
chr1	9687000	9687400	A-E	586	.	9687000	9687400	255,215,0
chr1	9704600	9705000	A-E	562	.	9704600	9705000	255,215,0
chr1	9705200	9705400	A-E	640	.	9705200	9705400	255,215,0
chr1	9711800	9712000	A-E	352	.	9711800	9712000	255,215,0
chr1	9747000	9748800	A-E	520	.	9747000	9748800	255,215,0
chr1	9749000	9749400	A-E	845	.	9749000	9749400	255,215,0
chr1	9749400	9750200	A-P	547	.	9749400	9750200	255,0,0
chr1	9750200	9750800	A-E	772	.	9750200	9750800	255,215,0
chr1	9759200	9761200	A-E	817	.	9759200	9761200	255,215,0
chr1	9761600	9762000	A-E	627	.	9761600	9762000	255,215,0
chr1	9762200	9762400	A-E	482	.	9762200	9762400	255,215,0
chr1	9777800	9778000	A-E	505	.	9777800	9778000	255,215,0
chr1	9778800	9779200	A-E	587	.	9778800	9779200	255,215,0
chr1	9779400	9780200	A-E	602	.	9779400	9780200	255,215,0
chr1	9780400	9782200	A-E	515	.	9780400	9782200	255,215,0
chr1	9825800	9826800	A-E	902	.	9825800	9826800	255,215,0
chr1	9827000	9827200	A-E	483	.	9827000	9827200	255,215,0
chr1	9864600	9865400	A-E	923	.	9864600	9865400	255,215,0
chr1	9881600	9881800	A-E	787	.	9881600	9881800	255,215,0
chr1	9882000	9883000	A-E	870	.	9882000	9883000	255,215,0
chr1	9883000	9884400	A-P	900	.	9883000	9884400	255,0,0
chr1	9884400	9886600	A-E	509	.	9884400	9886600	255,215,0
chr1	9894600	9894800	A-E	722	.	9894600	9894800	255,215,0
chr1	9895000	9897400	A-E	526	.	9895000	9897400	255,215,0
chr1	9900400	9900800	A-E	601	.	9900400	9900800	255,215,0
chr1	9902800	9903600	A-E	495	.	9902800	9903600	255,215,0
chr1	9903800	9904400	A-E	935	.	9903800	9904400	255,215,0
chr1	9912000	9912600	A-E	551	.	9912000	9912600	255,215,0
chr1	9930000	9930400	A-E	726	.	9930000	9930400	255,215,0
chr1	9941800	9942000	A-E	604	.	9941800	9942000	255,215,0
chr1	9942200	9942600	A-E	533	.	9942200	9942600	255,215,0
chr1	9948800	9949600	A-E	669	.	9948800	9949600	255,215,0
chr1	9949800	9951800	A-E	588	.	9949800	9951800	255,215,0
chr1	9952000	9952200	A-E	557	.	9952000	9952200	255,215,0
chr1	9952600	9954400	A-E	799	.	9952600	9954400	255,215,0
chr1	9958200	9958400	A-E	490	.	9958200	9958400	255,215,0
chr1	9958800	9959000	A-E	627	.	9958800	9959000	255,215,0
chr1	9969000	9969600	A-E	585	.	9969000	9969600	255,215,0
chr1	9969600	9970200	A-P	495	.	9969600	9970200	255,0,0
chr1	9970600	9971000	A-P	787	.	9970600	9971000	255,0,0
chr1	9971000	9971600	A-E	507	.	9971000	9971600	255,215,0
chr1	10002200	10002600	A-E	673	.	10002200	10002600	255,215,0
chr1	10002600	10004000	A-P	740	.	10002600	10004000	255,0,0
chr1	10004000	10004400	A-E	586	.	10004000	10004400	255,215,0
chr1	10092200	10092800	A-E	522	.	10092200	10092800	255,215,0
chr1	10092800	10094000	A-P	525	.	10092800	10094000	255,0,0
chr1	10094000	10095400	A-E	423	.	10094000	10095400	255,215,0
chr1	10123200	10125000	A-E	516	.	10123200	10125000	255,215,0
chr1	10125400	10125600	A-E	655	.	10125400	10125600	255,215,0
chr1	10126200	10127800	A-E	654	.	10126200	10127800	255,215,0
chr1	10128400	10129400	A-E	560	.	10128400	10129400	255,215,0
chr1	10134000	10134200	A-E	782	.	10134000	10134200	255,215,0
chr1	10134600	10135200	A-E	766	.	10134600	10135200	255,215,0
chr1	10135400	10135600	A-E	595	.	10135400	10135600	255,215,0
chr1	10143200	10143600	A-E	508	.	10143200	10143600	255,215,0
chr1	10143800	10144000	A-E	491	.	10143800	10144000	255,215,0
chr1	10167200	10167400	A-E	708	.	10167200	10167400	255,215,0
chr1	10167600	10167800	A-E	516	.	10167600	10167800	255,215,0
chr1	10168000	10168800	A-E	833	.	10168000	10168800	255,215,0
chr1	10269600	10270000	A-E	531	.	10269600	10270000	255,215,0
chr1	10270000	10271800	A-P	886	.	10270000	10271800	255,0,0
chr1	10271800	10272400	A-E	783	.	10271800	10272400	255,215,0
chr1	10273200	10273400	A-E	504	.	10273200	10273400	255,215,0
chr1	10448000	10448200	A-E	607	.	10448000	10448200	255,215,0
chr1	10458400	10458600	A-E	607	.	10458400	10458600	255,215,0
chr1	10458600	10460000	A-P	811	.	10458600	10460000	255,0,0
chr1	10460000	10460600	A-E	654	.	10460000	10460600	255,215,0
chr1	10490000	10490200	A-E	901	.	10490000	10490200	255,215,0
chr1	10490200	10491200	A-P	515	.	10490200	10491200	255,0,0
chr1	10491200	10491800	A-E	647	.	10491200	10491800	255,215,0
chr1	10516600	10517400	A-E	765	.	10516600	10517400	255,215,0
chr1	10517600	10518000	A-E	540	.	10517600	10518000	255,215,0
chr1	10531200	10531400	A-E	521	.	10531200	10531400	255,215,0
chr1	10531600	10532000	A-E	669	.	10531600	10532000	255,215,0
chr1	10532000	10532800	A-P	758	.	10532000	10532800	255,0,0
chr1	10532800	10533200	A-E	595	.	10532800	10533200	255,215,0
chr1	10534800	10535000	A-E	400	.	10534800	10535000	255,215,0
chr1	10535000	10535800	A-P	953	.	10535000	10535800	255,0,0
chr1	10535800	10536400	A-E	607	.	10535800	10536400	255,215,0
chr1	10555000	10557000	A-E	931	.	10555000	10557000	255,215,0
chr1	10557200	10557400	A-E	538	.	10557200	10557400	255,215,0
chr1	10569800	10572000	A-E	574	.	10569800	10572000	255,215,0
chr1	10574800	10576200	A-E	627	.	10574800	10576200	255,215,0
chr1	10576400	10576600	A-E	519	.	10576400	10576600	255,215,0
chr1	10577400	10577600	A-E	577	.	10577400	10577600	255,215,0
chr1	10588200	10589400	A-E	798	.	10588200	10589400	255,215,0
chr1	10589600	10590400	A-E	660	.	10589600	10590400	255,215,0
chr1	10590600	10591800	A-E	753	.	10590600	10591800	255,215,0
chr1	10621800	10622400	A-E	586	.	10621800	10622400	255,215,0
chr1	10635400	10636200	A-E	528	.	10635400	10636200	255,215,0
chr1	10659000	10660400	A-E	644	.	10659000	10660400	255,215,0
chr1	10694200	10696800	A-E	826	.	10694200	10696800	255,215,0
chr1	10697000	10697800	A-E	576	.	10697000	10697800	255,215,0
chr1	10699400	10699600	A-P	497	.	10699400	10699600	255,0,0
chr1	10703600	10703800	A-E	554	.	10703600	10703800	255,215,0
chr1	10704000	10704200	A-E	579	.	10704000	10704200	255,215,0
chr1	10704400	10705200	A-E	763	.	10704400	10705200	255,215,0
chr1	10746600	10746800	A-E	557	.	10746600	10746800	255,215,0
chr1	10752600	10753800	A-E	551	.	10752600	10753800	255,215,0
chr1	10753800	10754600	A-P	919	.	10753800	10754600	255,0,0
chr1	10755000	10755400	A-E	669	.	10755000	10755400	255,215,0
chr1	10786400	10786600	A-E	507	.	10786400	10786600	255,215,0
chr1	10786800	10787200	A-E	498	.	10786800	10787200	255,215,0
chr1	10838600	10840200	A-E	789	.	10838600	10840200	255,215,0
chr1	10853800	10854600	A-E	657	.	10853800	10854600	255,215,0
chr1	10854800	10855400	A-P	448	.	10854800	10855400	255,0,0
chr1	10855400	10855600	A-E	558	.	10855400	10855600	255,215,0
chr1	10855600	10856800	A-P	466	.	10855600	10856800	255,0,0
chr1	10856800	10857000	A-E	637	.	10856800	10857000	255,215,0
chr1	10863000	10865200	A-E	640	.	10863000	10865200	255,215,0
chr1	10878400	10879200	A-E	583	.	10878400	10879200	255,215,0
chr1	10884200	10886200	A-E	915	.	10884200	10886200	255,215,0
chr1	10891200	10891600	A-E	944	.	10891200	10891600	255,215,0
chr1	10895800	10896000	A-E	459	.	10895800	10896000	255,215,0
chr1	10926800	10927200	A-E	590	.	10926800	10927200	255,215,0
chr1	10927400	10927600	A-E	780	.	10927400	10927600	255,215,0
chr1	10950400	10951400	A-E	519	.	10950400	10951400	255,215,0
chr1	10958000	10959000	A-E	560	.	10958000	10959000	255,215,0
chr1	10959200	10959400	A-E	694	.	10959200	10959400	255,215,0
chr1	10959600	10962000	A-E	733	.	10959600	10962000	255,215,0
chr1	10967000	10967600	A-E	523	.	10967000	10967600	255,215,0
chr1	10980200	10980800	A-E	651	.	10980200	10980800	255,215,0
chr1	11004400	11004600	A-E	531	.	11004400	11004600	255,215,0
chr1	11033800	11034000	A-E	496	.	11033800	11034000	255,215,0
chr1	11035800	11037000	A-E	772	.	11035800	11037000	255,215,0
chr1	11039800	11041000	A-E	483	.	11039800	11041000	255,215,0
chr1	11071800	11072400	A-E	745	.	11071800	11072400	255,215,0
chr1	11072400	11073400	A-P	668	.	11072400	11073400	255,0,0
chr1	11073400	11073800	A-E	431	.	11073400	11073800	255,215,0
chr1	11118800	11119000	A-E	691	.	11118800	11119000	255,215,0
chr1	11119000	11120800	A-P	708	.	11119000	11120800	255,0,0
chr1	11120800	11121200	A-E	785	.	11120800	11121200	255,215,0
chr1	11158400	11159200	A-E	587	.	11158400	11159200	255,215,0
chr1	11159200	11160200	A-P	900	.	11159200	11160200	255,0,0
chr1	11160200	11160400	A-E	548	.	11160200	11160400	255,215,0
chr1	11199200	11199800	A-E	714	.	11199200	11199800	255,215,0
chr1	11200000	11200200	A-E	545	.	11200000	11200200	255,215,0
chr1	11203200	11203400	A-E	541	.	11203200	11203400	255,215,0
chr1	11203600	11205400	A-E	848	.	11203600	11205400	255,215,0
chr1	11206800	11207000	A-E	774	.	11206800	11207000	255,215,0
chr1	11207200	11207600	A-E	660	.	11207200	11207600	255,215,0
chr1	11218000	11218800	A-E	805	.	11218000	11218800	255,215,0
chr1	11321400	11322000	A-E	780	.	11321400	11322000	255,215,0
chr1	11322000	11323200	A-P	726	.	11322000	11323200	255,0,0
chr1	11323200	11323600	A-E	627	.	11323200	11323600	255,215,0
chr1	11333200	11334200	A-P	893	.	11333200	11334200	255,0,0
chr1	11334200	11334400	A-E	569	.	11334200	11334400	255,215,0
chr1	11376400	11377000	A-E	603	.	11376400	11377000	255,215,0
chr1	11377200	11377600	A-E	640	.	11377200	11377600	255,215,0
chr1	11539200	11539400	A-P	438	.	11539200	11539400	255,0,0
chr1	11619800	11620000	A-E	542	.	11619800	11620000	255,215,0
chr1	11712600	11713400	A-E	627	.	11712600	11713400	255,215,0
chr1	11713600	11714200	A-E	712	.	11713600	11714200	255,215,0
chr1	11714200	11715400	A-P	929	.	11714200	11715400	255,0,0
chr1	11715400	11715800	A-E	544	.	11715400	11715800	255,215,0
chr1	11724200	11724800	A-P	397	.	11724200	11724800	255,0,0
chr1	11724800	11725200	A-E	616	.	11724800	11725200	255,215,0
chr1	11740200	11740600	A-E	479	.	11740200	11740600	255,215,0
chr1	11740600	11741600	A-P	715	.	11740600	11741600	255,0,0
chr1	11741600	11742000	A-E	708	.	11741600	11742000	255,215,0
chr1	11751600	11751800	A-P	422	.	11751600	11751800	255,0,0
chr1	11779600	11780000	A-E	571	.	11779600	11780000	255,215,0
chr1	11791600	11791800	A-E	495	.	11791600	11791800	255,215,0
chr1	11792000	11792200	A-E	581	.	11792000	11792200	255,215,0
chr1	11795600	11796200	A-E	505	.	11795600	11796200	255,215,0
chr1	11796200	11796600	A-P	942	.	11796200	11796600	255,0,0
chr1	11796600	11798400	A-E	783	.	11796600	11798400	255,215,0
chr1	11799800	11800200	A-E	508	.	11799800	11800200	255,215,0
chr1	11845200	11845400	A-E	492	.	11845200	11845400	255,215,0
chr1	11862600	11864200	A-E	645	.	11862600	11864200	255,215,0
chr1	11864400	11865600	A-E	614	.	11864400	11865600	255,215,0
chr1	11865600	11866600	A-P	749	.	11865600	11866600	255,0,0
chr1	11866600	11867800	A-E	515	.	11866600	11867800	255,215,0
chr1	11967800	11968400	A-E	891	.	11967800	11968400	255,215,0
chr1	11968800	11969600	A-E	820	.	11968800	11969600	255,215,0
chr1	11969800	11970400	A-E	631	.	11969800	11970400	255,215,0
chr1	11984600	11984800	A-E	506	.	11984600	11984800	255,215,0
chr1	11985200	11985600	A-E	731	.	11985200	11985600	255,215,0
chr1	11985800	11986600	A-P	806	.	11985800	11986600	255,0,0
chr1	11986600	11986800	A-E	501	.	11986600	11986800	255,215,0
chr1	11987200	11987400	A-E	522	.	11987200	11987400	255,215,0
chr1	11987800	11988600	A-E	814	.	11987800	11988600	255,215,0
chr1	11988800	11989000	A-E	539	.	11988800	11989000	255,215,0
chr1	11989800	11990400	A-E	700	.	11989800	11990400	255,215,0
chr1	11994000	11994600	A-E	619	.	11994000	11994600	255,215,0
chr1	11994600	11995200	A-P	631	.	11994600	11995200	255,0,0
chr1	11995200	11995600	A-E	659	.	11995200	11995600	255,215,0
chr1	12039000	12039200	A-E	492	.	12039000	12039200	255,215,0
chr1	12039600	12040000	A-E	721	.	12039600	12040000	255,215,0
chr1	12040200	12041000	A-P	770	.	12040200	12041000	255,0,0
chr1	12041000	12042600	A-E	541	.	12041000	12042600	255,215,0
chr1	12078800	12079200	A-E	483	.	12078800	12079200	255,215,0
chr1	12079200	12080200	A-P	425	.	12079200	12080200	255,0,0
chr1	12080200	12080400	A-E	508	.	12080200	12080400	255,215,0
chr1	12112400	12112600	A-E	574	.	12112400	12112600	255,215,0
chr1	12193200	12193400	A-E	572	.	12193200	12193400	255,215,0
chr1	12203600	12203800	A-E	514	.	12203600	12203800	255,215,0
chr1	12204000	12204400	A-E	540	.	12204000	12204400	255,215,0
chr1	12221800	12222000	A-E	561	.	12221800	12222000	255,215,0
chr1	12222200	12222400	A-E	607	.	12222200	12222400	255,215,0
chr1	12290000	12291200	A-P	864	.	12290000	12291200	255,0,0
chr1	12291200	12292800	A-E	894	.	12291200	12292800	255,215,0
chr1	12442800	12443000	A-E	496	.	12442800	12443000	255,215,0
chr1	12445800	12446400	A-E	541	.	12445800	12446400	255,215,0
chr1	12497200	12497800	A-E	646	.	12497200	12497800	255,215,0
chr1	12509400	12509800	A-E	537	.	12509400	12509800	255,215,0
chr1	12537800	12538200	A-E	529	.	12537800	12538200	255,215,0
chr1	12538800	12539200	A-E	625	.	12538800	12539200	255,215,0
chr1	12540400	12540600	A-E	620	.	12540400	12540600	255,215,0
chr1	12541200	12541400	A-E	515	.	12541200	12541400	255,215,0
chr1	12548600	12548800	A-E	685	.	12548600	12548800	255,215,0
chr1	12549000	12549600	A-E	520	.	12549000	12549600	255,215,0
chr1	12609400	12610000	A-E	735	.	12609400	12610000	255,215,0
chr1	12653800	12654000	A-E	582	.	12653800	12654000	255,215,0
chr1	12655000	12655200	A-E	585	.	12655000	12655200	255,215,0
chr1	12655600	12657000	A-E	947	.	12655600	12657000	255,215,0
chr1	12664000	12664200	A-E	532	.	12664000	12664200	255,215,0
chr1	12675200	12676000	A-E	796	.	12675200	12676000	255,215,0
chr1	12676000	12676200	A-P	480	.	12676000	12676200	255,0,0
chr1	12676200	12676600	A-E	681	.	12676200	12676600	255,215,0
chr1	12676600	12678600	A-P	435	.	12676600	12678600	255,0,0
chr1	12678600	12680000	A-E	938	.	12678600	12680000	255,215,0
chr1	13840200	13840400	A-P	501	.	13840200	13840400	255,0,0
chr1	13910200	13910800	A-P	514	.	13910200	13910800	255,0,0
chr1	13910800	13911400	A-E	685	.	13910800	13911400	255,215,0
chr1	13913800	13914800	A-E	507	.	13913800	13914800	255,215,0
chr1	14026200	14026400	A-E	546	.	14026200	14026400	255,215,0
chr1	14026400	14027200	A-P	904	.	14026400	14027200	255,0,0
chr1	14027200	14027600	A-E	425	.	14027200	14027600	255,215,0
chr1	14075000	14075400	A-E	533	.	14075000	14075400	255,215,0
chr1	14075400	14077000	A-P	930	.	14075400	14077000	255,0,0
chr1	14077000	14077600	A-E	737	.	14077000	14077600	255,215,0
chr1	14085200	14086400	A-E	526	.	14085200	14086400	255,215,0
chr1	14127400	14127800	A-E	962	.	14127400	14127800	255,215,0
chr1	14128000	14128200	A-E	528	.	14128000	14128200	255,215,0
chr1	14463200	14465600	A-E	791	.	14463200	14465600	255,215,0
chr1	14467400	14467800	A-E	503	.	14467400	14467800	255,215,0
chr1	14508000	14508200	A-E	495	.	14508000	14508200	255,215,0
chr1	14516600	14517000	A-E	564	.	14516600	14517000	255,215,0
chr1	14843400	14843800	A-E	805	.	14843400	14843800	255,215,0
chr1	14846200	14846400	A-E	568	.	14846200	14846400	255,215,0
chr1	14846600	14847800	A-E	744	.	14846600	14847800	255,215,0
chr1	14953800	14954400	A-E	577	.	14953800	14954400	255,215,0
chr1	15039200	15039600	A-E	616	.	15039200	15039600	255,215,0
chr1	15058200	15060800	A-E	636	.	15058200	15060800	255,215,0
chr1	15068000	15070200	A-E	760	.	15068000	15070200	255,215,0
chr1	15072000	15072400	A-E	475	.	15072000	15072400	255,215,0
chr1	15082600	15084200	A-E	489	.	15082600	15084200	255,215,0
chr1	15116000	15116200	A-E	560	.	15116000	15116200	255,215,0
chr1	15233400	15234800	A-E	708	.	15233400	15234800	255,215,0
chr1	15236600	15238600	A-E	575	.	15236600	15238600	255,215,0
chr1	15238800	15239000	A-E	512	.	15238800	15239000	255,215,0
chr1	15239400	15240800	A-E	544	.	15239400	15240800	255,215,0
chr1	15250200	15250400	A-E	639	.	15250200	15250400	255,215,0
chr1	15250400	15251600	A-P	736	.	15250400	15251600	255,0,0
chr1	15251600	15252200	A-E	504	.	15251600	15252200	255,215,0
chr1	15271800	15272600	A-E	557	.	15271800	15272600	255,215,0
chr1	15294800	15295800	A-E	588	.	15294800	15295800	255,215,0
chr1	15296600	15296800	A-E	500	.	15296600	15296800	255,215,0
chr1	15297000	15297200	A-E	533	.	15297000	15297200	255,215,0
chr1	15323000	15323800	A-E	827	.	15323000	15323800	255,215,0
chr1	15346200	15346400	A-E	567	.	15346200	15346400	255,215,0
chr1	15346600	15348200	A-E	617	.	15346600	15348200	255,215,0
chr1	15354200	15354800	A-E	588	.	15354200	15354800	255,215,0
chr1	15355200	15355400	A-E	547	.	15355200	15355400	255,215,0
chr1	15372800	15373200	A-E	575	.	15372800	15373200	255,215,0
chr1	15417000	15417200	A-E	627	.	15417000	15417200	255,215,0
chr1	15478000	15478600	A-E	486	.	15478000	15478600	255,215,0
chr1	15478800	15479200	A-E	650	.	15478800	15479200	255,215,0
chr1	15479200	15481200	A-P	824	.	15479200	15481200	255,0,0
chr1	15481200	15481400	A-E	606	.	15481200	15481400	255,215,0
chr1	15485200	15485400	A-E	592	.	15485200	15485400	255,215,0
chr1	15494000	15494400	A-E	560	.	15494000	15494400	255,215,0
chr1	15494600	15496000	A-E	965	.	15494600	15496000	255,215,0
chr1	15496400	15496600	A-E	508	.	15496400	15496600	255,215,0
chr1	15498200	15500800	A-E	522	.	15498200	15500800	255,215,0
chr1	15501200	15501400	A-E	705	.	15501200	15501400	255,215,0
chr1	15504600	15506200	A-E	599	.	15504600	15506200	255,215,0
chr1	15506600	15506800	A-E	522	.	15506600	15506800	255,215,0
chr1	15526800	15527000	A-E	568	.	15526800	15527000	255,215,0
chr1	15527400	15527800	A-E	840	.	15527400	15527800	255,215,0
chr1	15533200	15533400	A-E	544	.	15533200	15533400	255,215,0
chr1	15533600	15533800	A-E	555	.	15533600	15533800	255,215,0
chr1	15573600	15574000	A-P	685	.	15573600	15574000	255,0,0
chr1	15574000	15574200	A-E	758	.	15574000	15574200	255,215,0
chr1	15599200	15599400	A-E	488	.	15599200	15599400	255,215,0
chr1	15609400	15610400	A-E	838	.	15609400	15610400	255,215,0
chr1	15668800	15669000	A-E	636	.	15668800	15669000	255,215,0
chr1	15678200	15679600	A-E	536	.	15678200	15679600	255,215,0
chr1	15681200	15681400	A-E	581	.	15681200	15681400	255,215,0
chr1	15683200	15683400	A-E	541	.	15683200	15683400	255,215,0
chr1	15683600	15683800	A-E	546	.	15683600	15683800	255,215,0
chr1	15726600	15727200	A-E	563	.	15726600	15727200	255,215,0
chr1	15727400	15728000	A-E	854	.	15727400	15728000	255,215,0
chr1	15735600	15736000	A-E	508	.	15735600	15736000	255,215,0
chr1	15736000	15737400	A-P	479	.	15736000	15737400	255,0,0
chr1	15737400	15738400	A-E	444	.	15737400	15738400	255,215,0
chr1	15742600	15744400	A-E	972	.	15742600	15744400	255,215,0
chr1	15745800	15746000	A-E	550	.	15745800	15746000	255,215,0
chr1	15850000	15850400	A-E	529	.	15850000	15850400	255,215,0
chr1	15850400	15850800	A-P	669	.	15850400	15850800	255,0,0
chr1	15851000	15851600	A-P	750	.	15851000	15851600	255,0,0
chr1	15851600	15853000	A-E	488	.	15851600	15853000	255,215,0
chr1	15853000	15854200	A-P	434	.	15853000	15854200	255,0,0
chr1	15854200	15854600	A-E	890	.	15854200	15854600	255,215,0
chr1	15911000	15911200	A-E	712	.	15911000	15911200	255,215,0
chr1	15911200	15911400	A-P	614	.	15911200	15911400	255,0,0
chr1	15911400	15911600	A-E	564	.	15911400	15911600	255,215,0
chr1	15929000	15929200	A-E	650	.	15929000	15929200	255,215,0
chr1	15929400	15929600	A-E	789	.	15929400	15929600	255,215,0
chr1	15929600	15930200	A-P	735	.	15929600	15930200	255,0,0
chr1	15930200	15930800	A-E	460	.	15930200	15930800	255,215,0
chr1	15942800	15943400	A-E	589	.	15942800	15943400	255,215,0
chr1	15943400	15943600	A-P	646	.	15943400	15943600	255,0,0
chr1	15943600	15943800	A-E	527	.	15943600	15943800	255,215,0
chr1	15943800	15945000	A-P	758	.	15943800	15945000	255,0,0
chr1	15945000	15945800	A-E	723	.	15945000	15945800	255,215,0
chr1	15946400	15946600	A-E	572	.	15946400	15946600	255,215,0
chr1	16001200	16001400	A-E	491	.	16001200	16001400	255,215,0
chr1	16005600	16005800	A-E	608	.	16005600	16005800	255,215,0
chr1	16006200	16008800	A-E	679	.	16006200	16008800	255,215,0
chr1	16009200	16009400	A-E	544	.	16009200	16009400	255,215,0
chr1	16009600	16009800	A-E	585	.	16009600	16009800	255,215,0
chr1	16010000	16010800	A-E	585	.	16010000	16010800	255,215,0
chr1	16010800	16011600	A-P	363	.	16010800	16011600	255,0,0
chr1	16011600	16012200	A-E	715	.	16011600	16012200	255,215,0
chr1	16029400	16030800	A-E	681	.	16029400	16030800	255,215,0
chr1	16061600	16061800	A-E	522	.	16061600	16061800	255,215,0
chr1	16076000	16076400	A-E	610	.	16076000	16076400	255,215,0
chr1	16083000	16083200	A-E	493	.	16083000	16083200	255,215,0
chr1	16084800	16085000	A-E	631	.	16084800	16085000	255,215,0
chr1	16085200	16086200	A-P	784	.	16085200	16086200	255,0,0
chr1	16086200	16087800	A-E	627	.	16086200	16087800	255,215,0
chr1	16090800	16092400	A-E	729	.	16090800	16092400	255,215,0
chr1	16092600	16092800	A-E	626	.	16092600	16092800	255,215,0
chr1	16113200	16113400	A-E	512	.	16113200	16113400	255,215,0
chr1	16115000	16115600	A-E	630	.	16115000	16115600	255,215,0
chr1	16118600	16118800	A-E	530	.	16118600	16118800	255,215,0
chr1	16120600	16121600	A-E	645	.	16120600	16121600	255,215,0
chr1	16121800	16123800	A-E	962	.	16121800	16123800	255,215,0
chr1	16124000	16124600	A-E	617	.	16124000	16124600	255,215,0
chr1	16125200	16127800	A-E	567	.	16125200	16127800	255,215,0
chr1	16129200	16129400	A-E	500	.	16129200	16129400	255,215,0
chr1	16143200	16143400	A-E	503	.	16143200	16143400	255,215,0
chr1	16156400	16161000	A-E	677	.	16156400	16161000	255,215,0
chr1	16161000	16161600	A-P	722	.	16161000	16161600	255,0,0
chr1	16161600	16162200	A-E	487	.	16161600	16162200	255,215,0
chr1	16162200	16162800	A-P	470	.	16162200	16162800	255,0,0
chr1	16162800	16163200	A-E	652	.	16162800	16163200	255,215,0
chr1	16173200	16173800	A-E	607	.	16173200	16173800	255,215,0
chr1	16173800	16176200	A-P	596	.	16173800	16176200	255,0,0
chr1	16176200	16177600	A-E	644	.	16176200	16177600	255,215,0
chr1	16177800	16178200	A-E	708	.	16177800	16178200	255,215,0
chr1	16178400	16178600	A-E	589	.	16178400	16178600	255,215,0
chr1	16179000	16179200	A-E	516	.	16179000	16179200	255,215,0
chr1	16212600	16213200	A-E	685	.	16212600	16213200	255,215,0
chr1	16243200	16243400	A-E	802	.	16243200	16243400	255,215,0
chr1	16245600	16246600	A-E	636	.	16245600	16246600	255,215,0
chr1	16249200	16250000	A-E	709	.	16249200	16250000	255,215,0
chr1	16250200	16250400	A-E	557	.	16250200	16250400	255,215,0
chr1	16250600	16250800	A-E	565	.	16250600	16250800	255,215,0
chr1	16274800	16277600	A-E	591	.	16274800	16277600	255,215,0
chr1	16277800	16281000	A-E	554	.	16277800	16281000	255,215,0
chr1	16282600	16282800	A-E	672	.	16282600	16282800	255,215,0
chr1	16301400	16301800	A-E	911	.	16301400	16301800	255,215,0
chr1	16301800	16302600	A-P	487	.	16301800	16302600	255,0,0
chr1	16302600	16303200	A-E	543	.	16302600	16303200	255,215,0
chr1	16333800	16334000	A-E	552	.	16333800	16334000	255,215,0
chr1	16339200	16340200	A-E	514	.	16339200	16340200	255,215,0
chr1	16342600	16342800	A-E	549	.	16342600	16342800	255,215,0
chr1	16399600	16399800	A-E	708	.	16399600	16399800	255,215,0
chr1	16399800	16400000	A-P	552	.	16399800	16400000	255,0,0
chr1	16400000	16400600	A-E	579	.	16400000	16400600	255,215,0
chr1	16401800	16403000	A-E	842	.	16401800	16403000	255,215,0
chr1	16403400	16403600	A-E	505	.	16403400	16403600	255,215,0
chr1	16405600	16405800	A-E	554	.	16405600	16405800	255,215,0
chr1	16408400	16408600	A-E	598	.	16408400	16408600	255,215,0
chr1	16414800	16416000	A-E	627	.	16414800	16416000	255,215,0
chr1	16419000	16419200	A-E	491	.	16419000	16419200	255,215,0
chr1	16449000	16449400	A-E	788	.	16449000	16449400	255,215,0
chr1	16465600	16466000	A-E	714	.	16465600	16466000	255,215,0
chr1	16468000	16468600	A-E	572	.	16468000	16468600	255,215,0
chr1	16470200	16470400	A-E	504	.	16470200	16470400	255,215,0
chr1	16470600	16471000	A-E	791	.	16470600	16471000	255,215,0
chr1	16471400	16472200	A-E	746	.	16471400	16472200	255,215,0
chr1	16472600	16473400	A-E	740	.	16472600	16473400	255,215,0
chr1	16478200	16480800	A-E	801	.	16478200	16480800	255,215,0
chr1	16480800	16481000	A-P	465	.	16480800	16481000	255,0,0
chr1	16481200	16482600	A-P	687	.	16481200	16482600	255,0,0
chr1	16482600	16484000	A-E	557	.	16482600	16484000	255,215,0
chr1	16484200	16484400	A-E	494	.	16484200	16484400	255,215,0
chr1	16485200	16485600	A-E	693	.	16485200	16485600	255,215,0
chr1	16485800	16486200	A-E	903	.	16485800	16486200	255,215,0
chr1	16490600	16491600	A-E	687	.	16490600	16491600	255,215,0
chr1	16494200	16494600	A-E	525	.	16494200	16494600	255,215,0
chr1	16498800	16503400	A-E	710	.	16498800	16503400	255,215,0
chr1	16505200	16505400	A-E	535	.	16505200	16505400	255,215,0
chr1	16507800	16509200	A-E	505	.	16507800	16509200	255,215,0
chr1	16510000	16510400	A-E	621	.	16510000	16510400	255,215,0
chr1	16510600	16511400	A-E	509	.	16510600	16511400	255,215,0
chr1	16514200	16516200	A-E	604	.	16514200	16516200	255,215,0
chr1	16532600	16533000	A-E	502	.	16532600	16533000	255,215,0
chr1	16533000	16533800	A-P	443	.	16533000	16533800	255,0,0
chr1	16538800	16539200	A-E	549	.	16538800	16539200	255,215,0
chr1	16542800	16543600	A-E	592	.	16542800	16543600	255,215,0
chr1	16543600	16544000	A-P	469	.	16543600	16544000	255,0,0
chr1	16544000	16544400	A-E	483	.	16544000	16544400	255,215,0
chr1	16561800	16562200	A-E	501	.	16561800	16562200	255,215,0
chr1	16562400	16563400	A-E	601	.	16562400	16563400	255,215,0
chr1	16563400	16563800	A-P	526	.	16563400	16563800	255,0,0
chr1	16563800	16564400	A-E	938	.	16563800	16564400	255,215,0
chr1	16677200	16678000	A-E	571	.	16677200	16678000	255,215,0
chr1	16678000	16679200	A-P	519	.	16678000	16679200	255,0,0
chr1	16679200	16679800	A-E	844	.	16679200	16679800	255,215,0
chr1	16693000	16693600	A-E	518	.	16693000	16693600	255,215,0
chr1	16693600	16694600	A-P	801	.	16693600	16694600	255,0,0
chr1	16694600	16695400	A-E	599	.	16694600	16695400	255,215,0
chr1	16713800	16714200	A-E	652	.	16713800	16714200	255,215,0
chr1	16723000	16723200	A-E	542	.	16723000	16723200	255,215,0
chr1	16766600	16767000	A-E	507	.	16766600	16767000	255,215,0
chr1	16767000	16768000	A-P	696	.	16767000	16768000	255,0,0
chr1	16768000	16768600	A-E	747	.	16768000	16768600	255,215,0
chr1	16819400	16819600	A-E	510	.	16819400	16819600	255,215,0
chr1	16825000	16825200	A-E	685	.	16825000	16825200	255,215,0
chr1	16825200	16826400	A-P	803	.	16825200	16826400	255,0,0
chr1	16840600	16841600	A-E	575	.	16840600	16841600	255,215,0
chr1	16938800	16939400	A-E	489	.	16938800	16939400	255,215,0
chr1	16939400	16940400	A-P	551	.	16939400	16940400	255,0,0
chr1	16940400	16940600	A-E	824	.	16940400	16940600	255,215,0
chr1	16970400	16970800	A-E	753	.	16970400	16970800	255,215,0
chr1	16970800	16971400	A-P	909	.	16970800	16971400	255,0,0
chr1	16971400	16971800	A-E	516	.	16971400	16971800	255,215,0
chr1	17034200	17034400	A-P	413	.	17034200	17034400	255,0,0
chr1	17086400	17086600	A-P	428	.	17086400	17086600	255,0,0
chr1	17215800	17216000	A-P	628	.	17215800	17216000	255,0,0
chr1	17221600	17222000	A-E	489	.	17221600	17222000	255,215,0
chr1	17222200	17222600	A-E	494	.	17222200	17222600	255,215,0
chr1	17223200	17223400	A-E	651	.	17223200	17223400	255,215,0
chr1	17230400	17231800	A-E	625	.	17230400	17231800	255,215,0
chr1	17240000	17240400	A-E	854	.	17240000	17240400	255,215,0
chr1	17240400	17241000	A-P	615	.	17240400	17241000	255,0,0
chr1	17241000	17241400	A-E	814	.	17241000	17241400	255,215,0
chr1	17248000	17248200	A-E	642	.	17248000	17248200	255,215,0
chr1	17248400	17248600	A-E	800	.	17248400	17248600	255,215,0
chr1	17251400	17252800	A-E	494	.	17251400	17252800	255,215,0
chr1	17256200	17256600	A-E	601	.	17256200	17256600	255,215,0
chr1	17274600	17275600	A-E	528	.	17274600	17275600	255,215,0
chr1	17276000	17276200	A-E	541	.	17276000	17276200	255,215,0
chr1	17306600	17306800	A-P	374	.	17306600	17306800	255,0,0
chr1	17307000	17307400	A-E	362	.	17307000	17307400	255,215,0
chr1	17307600	17308800	A-E	709	.	17307600	17308800	255,215,0
chr1	17311000	17311200	A-E	491	.	17311000	17311200	255,215,0
chr1	17337200	17337800	A-E	658	.	17337200	17337800	255,215,0
chr1	17337800	17338600	A-P	785	.	17337800	17338600	255,0,0
chr1	17338600	17340000	A-E	893	.	17338600	17340000	255,215,0
chr1	17379400	17380000	A-E	751	.	17379400	17380000	255,215,0
chr1	17380000	17380800	A-P	824	.	17380000	17380800	255,0,0
chr1	17380800	17381000	A-E	542	.	17380800	17381000	255,215,0
chr1	17445800	17446000	A-P	401	.	17445800	17446000	255,0,0
chr1	17446000	17446200	A-E	568	.	17446000	17446200	255,215,0
chr1	17454000	17454600	A-E	812	.	17454000	17454600	255,215,0
chr1	17454800	17455800	A-E	675	.	17454800	17455800	255,215,0
chr1	17473200	17473400	A-E	502	.	17473200	17473400	255,215,0
chr1	17494400	17495200	A-E	484	.	17494400	17495200	255,215,0
chr1	17495400	17495600	A-E	557	.	17495400	17495600	255,215,0
chr1	17512600	17513600	A-E	711	.	17512600	17513600	255,215,0
chr1	17515800	17517400	A-E	666	.	17515800	17517400	255,215,0
chr1	17520400	17520600	A-E	513	.	17520400	17520600	255,215,0
chr1	17534200	17534600	A-E	695	.	17534200	17534600	255,215,0
chr1	17534800	17535400	A-E	685	.	17534800	17535400	255,215,0
chr1	17538600	17539400	A-E	695	.	17538600	17539400	255,215,0
chr1	17541000	17542600	A-E	554	.	17541000	17542600	255,215,0
chr1	17552800	17553000	A-E	673	.	17552800	17553000	255,215,0
chr1	17558800	17561200	A-E	650	.	17558800	17561200	255,215,0
chr1	17563800	17564200	A-E	671	.	17563800	17564200	255,215,0
chr1	17571600	17572400	A-E	656	.	17571600	17572400	255,215,0
chr1	17572600	17572800	A-E	829	.	17572600	17572800	255,215,0
chr1	17576800	17578800	A-E	626	.	17576800	17578800	255,215,0
chr1	17591200	17592600	A-E	511	.	17591200	17592600	255,215,0
chr1	17602800	17603600	A-E	533	.	17602800	17603600	255,215,0
chr1	17607000	17607200	A-E	525	.	17607000	17607200	255,215,0
chr1	17613200	17613800	A-E	640	.	17613200	17613800	255,215,0
chr1	17614200	17614600	A-E	628	.	17614200	17614600	255,215,0
chr1	17615800	17616600	A-E	813	.	17615800	17616600	255,215,0
chr1	17616800	17617000	A-E	510	.	17616800	17617000	255,215,0
chr1	17619600	17619800	A-E	540	.	17619600	17619800	255,215,0
chr1	17631000	17631200	A-E	537	.	17631000	17631200	255,215,0
chr1	17636000	17636800	A-E	539	.	17636000	17636800	255,215,0
chr1	17666600	17667000	A-E	524	.	17666600	17667000	255,215,0
chr1	17674200	17675000	A-E	652	.	17674200	17675000	255,215,0
chr1	17692200	17692400	A-E	496	.	17692200	17692400	255,215,0
chr1	17695600	17695800	A-E	651	.	17695600	17695800	255,215,0
chr1	17696000	17697000	A-E	740	.	17696000	17697000	255,215,0
chr1	17697200	17697400	A-E	622	.	17697200	17697400	255,215,0
chr1	17729400	17729800	A-E	754	.	17729400	17729800	255,215,0
chr1	17763200	17764000	A-E	562	.	17763200	17764000	255,215,0
chr1	17764000	17766200	A-P	635	.	17764000	17766200	255,0,0
chr1	17766200	17768600	A-E	511	.	17766200	17768600	255,215,0
chr1	17769000	17770600	A-E	570	.	17769000	17770600	255,215,0
chr1	17786600	17786800	A-E	793	.	17786600	17786800	255,215,0
chr1	17787000	17787800	A-E	935	.	17787000	17787800	255,215,0
chr1	17846400	17847200	A-E	771	.	17846400	17847200	255,215,0
chr1	17866000	17866600	A-P	504	.	17866000	17866600	255,0,0
chr1	17909200	17909400	A-E	587	.	17909200	17909400	255,215,0
chr1	17913000	17913200	A-E	559	.	17913000	17913200	255,215,0
chr1	17914800	17915200	A-E	624	.	17914800	17915200	255,215,0
chr1	18201000	18202000	A-E	598	.	18201000	18202000	255,215,0
chr1	18434200	18434600	A-P	718	.	18434200	18434600	255,0,0
chr1	18809000	18809400	A-P	491	.	18809000	18809400	255,0,0
chr1	18994200	18994400	A-E	611	.	18994200	18994400	255,215,0
chr1	18994600	18994800	A-E	611	.	18994600	18994800	255,215,0
chr1	18995000	18995400	A-E	721	.	18995000	18995400	255,215,0
chr1	18995600	18996200	A-E	541	.	18995600	18996200	255,215,0
chr1	18996600	18996800	A-E	512	.	18996600	18996800	255,215,0
chr1	19212200	19213600	A-E	570	.	19212200	19213600	255,215,0
chr1	19225600	19226000	A-E	692	.	19225600	19226000	255,215,0
chr1	19226200	19226400	A-E	553	.	19226200	19226400	255,215,0
chr1	19227800	19228000	A-E	526	.	19227800	19228000	255,215,0
chr1	19228200	19228600	A-E	575	.	19228200	19228600	255,215,0
chr1	19228600	19229400	A-P	503	.	19228600	19229400	255,0,0
chr1	19229400	19230000	A-E	533	.	19229400	19230000	255,215,0
chr1	19249000	19251600	A-E	825	.	19249000	19251600	255,215,0
chr1	19252600	19255200	A-E	544	.	19252600	19255200	255,215,0
chr1	19263000	19263800	A-E	538	.	19263000	19263800	255,215,0
chr1	19264000	19269400	A-E	841	.	19264000	19269400	255,215,0
chr1	19271000	19272800	A-E	536	.	19271000	19272800	255,215,0
chr1	19273400	19281800	A-E	652	.	19273400	19281800	255,215,0
chr1	19281800	19283600	A-P	520	.	19281800	19283600	255,0,0
chr1	19283600	19284000	A-E	686	.	19283600	19284000	255,215,0
chr1	19289000	19289400	A-E	603	.	19289000	19289400	255,215,0
chr1	19324400	19325800	A-E	621	.	19324400	19325800	255,215,0
chr1	19326200	19326400	A-E	513	.	19326200	19326400	255,215,0
chr1	19336000	19336400	A-E	700	.	19336000	19336400	255,215,0
chr1	19336600	19337800	A-E	506	.	19336600	19337800	255,215,0
chr1	19338000	19338800	A-E	721	.	19338000	19338800	255,215,0
chr1	19360000	19361600	A-E	774	.	19360000	19361600	255,215,0
chr1	19393600	19394000	A-E	663	.	19393600	19394000	255,215,0
chr1	19399800	19402600	A-E	720	.	19399800	19402600	255,215,0
chr1	19409800	19410000	A-E	542	.	19409800	19410000	255,215,0
chr1	19535400	19536000	A-E	589	.	19535400	19536000	255,215,0
chr1	19536000	19537200	A-P	906	.	19536000	19537200	255,0,0
chr1	19537200	19538000	A-E	543	.	19537200	19538000	255,215,0
chr1	19576800	19577400	A-E	645	.	19576800	19577400	255,215,0
chr1	19577400	19579000	A-P	573	.	19577400	19579000	255,0,0
chr1	19579400	19579800	A-E	772	.	19579400	19579800	255,215,0
chr1	19600400	19600600	A-P	416	.	19600400	19600600	255,0,0
chr1	19615000	19615200	A-P	345	.	19615000	19615200	255,0,0
chr1	19615200	19615400	A-E	492	.	19615200	19615400	255,215,0
chr1	19615400	19615600	A-P	697	.	19615400	19615600	255,0,0
chr1	19637400	19638200	A-E	614	.	19637400	19638200	255,215,0
chr1	19638200	19639200	A-P	939	.	19638200	19639200	255,0,0
chr1	19639200	19639800	A-E	745	.	19639200	19639800	255,215,0
chr1	19641800	19642200	A-E	519	.	19641800	19642200	255,215,0
chr1	19685800	19686000	A-E	536	.	19685800	19686000	255,215,0
chr1	19687000	19689200	A-E	781	.	19687000	19689200	255,215,0
chr1	19692400	19692800	A-E	716	.	19692400	19692800	255,215,0
chr1	19693000	19694800	A-E	646	.	19693000	19694800	255,215,0
chr1	19715400	19715600	A-E	584	.	19715400	19715600	255,215,0
chr1	19715800	19716400	A-E	653	.	19715800	19716400	255,215,0
chr1	19717600	19717800	A-E	546	.	19717600	19717800	255,215,0
chr1	19721800	19722400	A-E	634	.	19721800	19722400	255,215,0
chr1	19722800	19723000	A-E	501	.	19722800	19723000	255,215,0
chr1	19756200	19756400	A-E	503	.	19756200	19756400	255,215,0
chr1	19756600	19756800	A-E	525	.	19756600	19756800	255,215,0
chr1	19763600	19764000	A-E	516	.	19763600	19764000	255,215,0
chr1	19766600	19767000	A-E	629	.	19766600	19767000	255,215,0
chr1	19772200	19773200	A-E	535	.	19772200	19773200	255,215,0
chr1	19774400	19775000	A-E	531	.	19774400	19775000	255,215,0
chr1	19810600	19811400	A-E	792	.	19810600	19811400	255,215,0
chr1	19811400	19812800	A-P	837	.	19811400	19812800	255,0,0
chr1	19812800	19813600	A-E	587	.	19812800	19813600	255,215,0
chr1	19890200	19890400	A-E	505	.	19890200	19890400	255,215,0
chr1	19922200	19923400	A-E	543	.	19922200	19923400	255,215,0
chr1	19923400	19924200	A-P	813	.	19923400	19924200	255,0,0
chr1	19924200	19924800	A-E	676	.	19924200	19924800	255,215,0
chr1	19969800	19970600	A-E	784	.	19969800	19970600	255,215,0
chr1	19970600	19972000	A-P	836	.	19970600	19972000	255,0,0
chr1	19972000	19973200	A-E	756	.	19972000	19973200	255,215,0
chr1	19974600	19975000	A-E	554	.	19974600	19975000	255,215,0
chr1	19975400	19975600	A-E	632	.	19975400	19975600	255,215,0
chr1	19976600	19979400	A-E	684	.	19976600	19979400	255,215,0
chr1	19979600	19980400	A-E	501	.	19979600	19980400	255,215,0
chr1	20125800	20126200	A-E	696	.	20125800	20126200	255,215,0
chr1	20126200	20126800	A-P	639	.	20126200	20126800	255,0,0
chr1	20126800	20127000	A-E	724	.	20126800	20127000	255,215,0
chr1	20204200	20205200	A-E	605	.	20204200	20205200	255,215,0
chr1	20208400	20208800	A-E	674	.	20208400	20208800	255,215,0
chr1	20208800	20209600	A-P	957	.	20208800	20209600	255,0,0
chr1	20209600	20210600	A-E	590	.	20209600	20210600	255,215,0
chr1	20230200	20230600	A-E	511	.	20230200	20230600	255,215,0
chr1	20251800	20252600	A-E	812	.	20251800	20252600	255,215,0
chr1	20275000	20276400	A-E	684	.	20275000	20276400	255,215,0
chr1	20363600	20364600	A-E	703	.	20363600	20364600	255,215,0
chr1	20364800	20365200	A-E	645	.	20364800	20365200	255,215,0
chr1	20365600	20365800	A-E	532	.	20365600	20365800	255,215,0
chr1	20384400	20385000	A-E	675	.	20384400	20385000	255,215,0
chr1	20385200	20385400	A-E	482	.	20385200	20385400	255,215,0
chr1	20429200	20429400	A-E	496	.	20429200	20429400	255,215,0
chr1	20429800	20430000	A-E	530	.	20429800	20430000	255,215,0
chr1	20437000	20438000	A-E	707	.	20437000	20438000	255,215,0
chr1	20450800	20451200	A-E	773	.	20450800	20451200	255,215,0
chr1	20478400	20479000	A-E	493	.	20478400	20479000	255,215,0
chr1	20492200	20493400	A-E	525	.	20492200	20493400	255,215,0
chr1	20497600	20498200	A-E	736	.	20497600	20498200	255,215,0
chr1	20521000	20521200	A-E	490	.	20521000	20521200	255,215,0
chr1	20521400	20521600	A-E	536	.	20521400	20521600	255,215,0
chr1	20525800	20526000	A-E	705	.	20525800	20526000	255,215,0
chr1	20526200	20526400	A-E	657	.	20526200	20526400	255,215,0
chr1	20536600	20540200	A-E	782	.	20536600	20540200	255,215,0
chr1	20559800	20560200	A-E	545	.	20559800	20560200	255,215,0
chr1	20560400	20562200	A-E	573	.	20560400	20562200	255,215,0
chr1	20682000	20683600	A-E	812	.	20682000	20683600	255,215,0
chr1	20688400	20688800	A-E	537	.	20688400	20688800	255,215,0
chr1	20693200	20693600	A-E	660	.	20693200	20693600	255,215,0
chr1	20702400	20702800	A-E	650	.	20702400	20702800	255,215,0
chr1	20737400	20737600	A-E	559	.	20737400	20737600	255,215,0
chr1	20753000	20754000	A-E	813	.	20753000	20754000	255,215,0
chr1	20771000	20771200	A-E	485	.	20771000	20771200	255,215,0
chr1	20802600	20803400	A-E	627	.	20802600	20803400	255,215,0
chr1	20810200	20810400	A-E	503	.	20810200	20810400	255,215,0
chr1	20810400	20813000	A-P	462	.	20810400	20813000	255,0,0
chr1	20813000	20813800	A-E	532	.	20813000	20813800	255,215,0
chr1	20820400	20823600	A-E	672	.	20820400	20823600	255,215,0
chr1	20833400	20834000	A-E	855	.	20833400	20834000	255,215,0
chr1	20834000	20835000	A-P	604	.	20834000	20835000	255,0,0
chr1	20835000	20835400	A-E	829	.	20835000	20835400	255,215,0
chr1	20879000	20879200	A-E	464	.	20879000	20879200	255,215,0
chr1	20905000	20905400	A-E	575	.	20905000	20905400	255,215,0
chr1	20915000	20915600	A-E	603	.	20915000	20915600	255,215,0
chr1	20915600	20916400	A-P	766	.	20915600	20916400	255,0,0
chr1	20916400	20917600	A-E	562	.	20916400	20917600	255,215,0
chr1	20927200	20927400	A-E	497	.	20927200	20927400	255,215,0
chr1	20927600	20927800	A-E	497	.	20927600	20927800	255,215,0
chr1	20928800	20929400	A-E	709	.	20928800	20929400	255,215,0
chr1	20929600	20930800	A-E	699	.	20929600	20930800	255,215,0
chr1	20931000	20931600	A-E	946	.	20931000	20931600	255,215,0
chr1	20938200	20941000	A-E	575	.	20938200	20941000	255,215,0
chr1	20959600	20960000	A-E	513	.	20959600	20960000	255,215,0
chr1	20960000	20961000	A-P	950	.	20960000	20961000	255,0,0
chr1	20961000	20961400	A-E	750	.	20961000	20961400	255,215,0
chr1	20986400	20987200	A-E	544	.	20986400	20987200	255,215,0
chr1	20987200	20988400	A-P	571	.	20987200	20988400	255,0,0
chr1	20988400	20988800	A-E	453	.	20988400	20988800	255,215,0
chr1	21022800	21023800	A-E	500	.	21022800	21023800	255,215,0
chr1	21024200	21024400	A-E	557	.	21024200	21024400	255,215,0
chr1	21024600	21025000	A-E	779	.	21024600	21025000	255,215,0
chr1	21044000	21044400	A-P	449	.	21044000	21044400	255,0,0
chr1	21044400	21044800	A-E	402	.	21044400	21044800	255,215,0
chr1	21056400	21056600	A-E	605	.	21056400	21056600	255,215,0
chr1	21057400	21058200	A-E	580	.	21057400	21058200	255,215,0
chr1	21058200	21058800	A-P	920	.	21058200	21058800	255,0,0
chr1	21058800	21061000	A-E	754	.	21058800	21061000	255,215,0
chr1	21061800	21062800	A-E	749	.	21061800	21062800	255,215,0
chr1	21065600	21065800	A-E	572	.	21065600	21065800	255,215,0
chr1	21066000	21066200	A-E	857	.	21066000	21066200	255,215,0
chr1	21066800	21067000	A-E	505	.	21066800	21067000	255,215,0
chr1	21111600	21112000	A-E	732	.	21111600	21112000	255,215,0
chr1	21112000	21114200	A-P	556	.	21112000	21114200	255,0,0
chr1	21114200	21114800	A-E	594	.	21114200	21114800	255,215,0
chr1	21209800	21211000	A-E	663	.	21209800	21211000	255,215,0
chr1	21348400	21348600	A-E	567	.	21348400	21348600	255,215,0
chr1	21348800	21349600	A-E	640	.	21348800	21349600	255,215,0
chr1	21417200	21417600	A-E	544	.	21417200	21417600	255,215,0
chr1	21475200	21477400	A-E	820	.	21475200	21477400	255,215,0
chr1	21500800	21501800	A-E	627	.	21500800	21501800	255,215,0
chr1	21501800	21503800	A-P	458	.	21501800	21503800	255,0,0
chr1	21503800	21504000	A-E	528	.	21503800	21504000	255,215,0
chr1	21564800	21565000	A-E	544	.	21564800	21565000	255,215,0
chr1	21578200	21579600	A-E	800	.	21578200	21579600	255,215,0
chr1	21584200	21584800	A-E	691	.	21584200	21584800	255,215,0
chr1	21587800	21589400	A-E	492	.	21587800	21589400	255,215,0
chr1	21615400	21615600	A-E	500	.	21615400	21615600	255,215,0
chr1	21615800	21616200	A-E	865	.	21615800	21616200	255,215,0
chr1	21616400	21617000	A-P	898	.	21616400	21617000	255,0,0
chr1	21617000	21617400	A-E	728	.	21617000	21617400	255,215,0
chr1	21625600	21625800	A-E	534	.	21625600	21625800	255,215,0
chr1	21629000	21630000	A-E	792	.	21629000	21630000	255,215,0
chr1	21634200	21634400	A-E	508	.	21634200	21634400	255,215,0
chr1	21635800	21636200	A-E	488	.	21635800	21636200	255,215,0
chr1	21644000	21644200	A-E	499	.	21644000	21644200	255,215,0
chr1	21649000	21649400	A-E	500	.	21649000	21649400	255,215,0
chr1	21650200	21650400	A-E	511	.	21650200	21650400	255,215,0
chr1	21650600	21652600	A-E	679	.	21650600	21652600	255,215,0
chr1	21660400	21662600	A-E	646	.	21660400	21662600	255,215,0
chr1	21671000	21671200	A-E	600	.	21671000	21671200	255,215,0
chr1	21671200	21672400	A-P	439	.	21671200	21672400	255,0,0
chr1	21672400	21672800	A-E	666	.	21672400	21672800	255,215,0
chr1	21755000	21755200	A-P	570	.	21755000	21755200	255,0,0
chr1	21766200	21767400	A-P	440	.	21766200	21767400	255,0,0
chr1	21767400	21768000	A-E	650	.	21767400	21768000	255,215,0
chr1	21791800	21792600	A-E	528	.	21791800	21792600	255,215,0
chr1	21835600	21835800	A-E	416	.	21835600	21835800	255,215,0
chr1	21901000	21901600	A-E	624	.	21901000	21901600	255,215,0
chr1	21913600	21913800	A-E	633	.	21913600	21913800	255,215,0
chr1	21948800	21949200	A-P	507	.	21948800	21949200	255,0,0
chr1	21977800	21978000	A-E	519	.	21977800	21978000	255,215,0
chr1	21978200	21978600	A-P	679	.	21978200	21978600	255,0,0
chr1	22108000	22108200	A-E	559	.	22108000	22108200	255,215,0
chr1	22108200	22110200	A-P	554	.	22108200	22110200	255,0,0
chr1	22110200	22110600	A-E	719	.	22110200	22110600	255,215,0
chr1	22114200	22114400	A-E	533	.	22114200	22114400	255,215,0
chr1	22114600	22114800	A-E	478	.	22114600	22114800	255,215,0
chr1	22115000	22115600	A-E	545	.	22115000	22115600	255,215,0
chr1	22127600	22127800	A-E	493	.	22127600	22127800	255,215,0
chr1	22140800	22141000	A-E	493	.	22140800	22141000	255,215,0
chr1	22141000	22141200	A-P	412	.	22141000	22141200	255,0,0
chr1	22196800	22197000	A-E	513	.	22196800	22197000	255,215,0
chr1	22231000	22231800	A-E	835	.	22231000	22231800	255,215,0
chr1	22257400	22259000	A-E	628	.	22257400	22259000	255,215,0
chr1	22259400	22259600	A-E	503	.	22259400	22259600	255,215,0
chr1	22259800	22261000	A-E	711	.	22259800	22261000	255,215,0
chr1	22261800	22263000	A-E	668	.	22261800	22263000	255,215,0
chr1	22263000	22263400	A-P	499	.	22263000	22263400	255,0,0
chr1	22263400	22263600	A-E	501	.	22263400	22263600	255,215,0
chr1	22264000	22264600	A-E	833	.	22264000	22264600	255,215,0
chr1	22265000	22266200	A-E	544	.	22265000	22266200	255,215,0
chr1	22266400	22267200	A-E	775	.	22266400	22267200	255,215,0
chr1	22282000	22284200	A-E	755	.	22282000	22284200	255,215,0
chr1	22320600	22320800	A-E	486	.	22320600	22320800	255,215,0
chr1	22326200	22326400	A-E	475	.	22326200	22326400	255,215,0
chr1	22333800	22334000	A-E	528	.	22333800	22334000	255,215,0
chr1	22345200	22345400	A-E	680	.	22345200	22345400	255,215,0
chr1	22345800	22346400	A-E	911	.	22345800	22346400	255,215,0
chr1	22351200	22351800	A-E	637	.	22351200	22351800	255,215,0
chr1	22351800	22352400	A-P	517	.	22351800	22352400	255,0,0
chr1	22352400	22353200	A-E	565	.	22352400	22353200	255,215,0
chr1	22366400	22366800	A-E	481	.	22366400	22366800	255,215,0
chr1	22368400	22368600	A-E	502	.	22368400	22368600	255,215,0
chr1	22369400	22370200	A-E	705	.	22369400	22370200	255,215,0
chr1	22371200	22371800	A-E	547	.	22371200	22371800	255,215,0
chr1	22378800	22379000	A-E	605	.	22378800	22379000	255,215,0
chr1	22379000	22380200	A-P	688	.	22379000	22380200	255,0,0
chr1	22380200	22381000	A-E	543	.	22380200	22381000	255,215,0
chr1	22396400	22396800	A-E	713	.	22396400	22396800	255,215,0
chr1	22459200	22459400	A-E	590	.	22459200	22459400	255,215,0
chr1	22463400	22464400	A-E	902	.	22463400	22464400	255,215,0
chr1	22469200	22470200	A-P	574	.	22469200	22470200	255,0,0
chr1	22778000	22778200	A-E	491	.	22778000	22778200	255,215,0
chr1	22778200	22779200	A-P	615	.	22778200	22779200	255,0,0
chr1	22779200	22779600	A-E	633	.	22779200	22779600	255,215,0
chr1	23036600	23036800	A-E	545	.	23036600	23036800	255,215,0
chr1	23036800	23038000	A-P	437	.	23036800	23038000	255,0,0
chr1	23076600	23077000	A-E	828	.	23076600	23077000	255,215,0
chr1	23077200	23078400	A-E	753	.	23077200	23078400	255,215,0
chr1	23114600	23114800	A-E	579	.	23114600	23114800	255,215,0
chr1	23115400	23116000	A-E	695	.	23115400	23116000	255,215,0
chr1	23116200	23116800	A-E	613	.	23116200	23116800	255,215,0
chr1	23117000	23117200	A-E	540	.	23117000	23117200	255,215,0
chr1	23131200	23131400	A-E	519	.	23131200	23131400	255,215,0
chr1	23135400	23135600	A-E	554	.	23135400	23135600	255,215,0
chr1	23144000	23144400	A-E	562	.	23144000	23144400	255,215,0
chr1	23153000	23154000	A-E	627	.	23153000	23154000	255,215,0
chr1	23155600	23157000	A-E	590	.	23155600	23157000	255,215,0
chr1	23157200	23157400	A-E	606	.	23157200	23157400	255,215,0
chr1	23157600	23159600	A-E	643	.	23157600	23159600	255,215,0
chr1	23188800	23189000	A-E	669	.	23188800	23189000	255,215,0
chr1	23203200	23203600	A-E	487	.	23203200	23203600	255,215,0
chr1	23304800	23305000	A-E	488	.	23304800	23305000	255,215,0
chr1	23337000	23337400	A-E	934	.	23337000	23337400	255,215,0
chr1	23337600	23338000	A-E	713	.	23337600	23338000	255,215,0
chr1	23345000	23345600	A-E	633	.	23345000	23345600	255,215,0
chr1	23345600	23347000	A-P	480	.	23345600	23347000	255,0,0
chr1	23347000	23347800	A-E	461	.	23347000	23347800	255,215,0
chr1	23426200	23426400	A-E	531	.	23426200	23426400	255,215,0
chr1	23426600	23426800	A-E	702	.	23426600	23426800	255,215,0
chr1	23427000	23427600	A-E	724	.	23427000	23427600	255,215,0
chr1	23427800	23428000	A-E	602	.	23427800	23428000	255,215,0
chr1	23428200	23430200	A-E	533	.	23428200	23430200	255,215,0
chr1	23440800	23441400	A-E	582	.	23440800	23441400	255,215,0
chr1	23445800	23446000	A-E	572	.	23445800	23446000	255,215,0
chr1	23448800	23449800	A-E	500	.	23448800	23449800	255,215,0
chr1	23450000	23450200	A-E	535	.	23450000	23450200	255,215,0
chr1	23452600	23453600	A-E	568	.	23452600	23453600	255,215,0
chr1	23453800	23454000	A-E	773	.	23453800	23454000	255,215,0
chr1	23456400	23457000	A-E	575	.	23456400	23457000	255,215,0
chr1	23493400	23494000	A-E	812	.	23493400	23494000	255,215,0
chr1	23494000	23495400	A-P	604	.	23494000	23495400	255,0,0
chr1	23495400	23497000	A-E	538	.	23495400	23497000	255,215,0
chr1	23503600	23504200	A-E	738	.	23503600	23504200	255,215,0
chr1	23504200	23504600	A-P	517	.	23504200	23504600	255,0,0
chr1	23504600	23504800	A-E	743	.	23504600	23504800	255,215,0
chr1	23514000	23516600	A-E	492	.	23514000	23516600	255,215,0
chr1	23519600	23525800	A-E	475	.	23519600	23525800	255,215,0
chr1	23543600	23544000	A-P	494	.	23543600	23544000	255,0,0
chr1	23551200	23551600	A-E	495	.	23551200	23551600	255,215,0
chr1	23551800	23552000	A-E	479	.	23551800	23552000	255,215,0
chr1	23609400	23609800	A-E	629	.	23609400	23609800	255,215,0
chr1	23668600	23669800	A-E	599	.	23668600	23669800	255,215,0
chr1	23669800	23671400	A-P	853	.	23669800	23671400	255,0,0
chr1	23671400	23671800	A-E	666	.	23671400	23671800	255,215,0
chr1	23692800	23694200	A-E	724	.	23692800	23694200	255,215,0
chr1	23694200	23696200	A-P	624	.	23694200	23696200	255,0,0
chr1	23696200	23698200	A-E	528	.	23696200	23698200	255,215,0
chr1	23703000	23703200	A-E	570	.	23703000	23703200	255,215,0
chr1	23703400	23704000	A-E	861	.	23703400	23704000	255,215,0
chr1	23710400	23710800	A-E	589	.	23710400	23710800	255,215,0
chr1	23711400	23712400	A-E	679	.	23711400	23712400	255,215,0
chr1	23729200	23730400	A-E	604	.	23729200	23730400	255,215,0
chr1	23730600	23731200	A-E	886	.	23730600	23731200	255,215,0
chr1	23749000	23749200	A-E	493	.	23749000	23749200	255,215,0
chr1	23751000	23751200	A-E	521	.	23751000	23751200	255,215,0
chr1	23778200	23778600	A-E	529	.	23778200	23778600	255,215,0
chr1	23783000	23783200	A-E	495	.	23783000	23783200	255,215,0
chr1	23799000	23801200	A-E	562	.	23799000	23801200	255,215,0
chr1	23801400	23802400	A-E	895	.	23801400	23802400	255,215,0
chr1	23803200	23803600	A-E	738	.	23803200	23803600	255,215,0
chr1	23804200	23804800	A-E	837	.	23804200	23804800	255,215,0
chr1	23809400	23810000	A-E	558	.	23809400	23810000	255,215,0
chr1	23810000	23810800	A-P	466	.	23810000	23810800	255,0,0
chr1	23811000	23811200	A-P	448	.	23811000	23811200	255,0,0
chr1	23854800	23855200	A-E	614	.	23854800	23855200	255,215,0
chr1	23857000	23857600	A-E	647	.	23857000	23857600	255,215,0
chr1	23857600	23858000	A-P	517	.	23857600	23858000	255,0,0
chr1	23858000	23858200	A-E	738	.	23858000	23858200	255,215,0
chr1	23866200	23866600	A-E	572	.	23866200	23866600	255,215,0
chr1	23880800	23881200	A-E	751	.	23880800	23881200	255,215,0
chr1	23881200	23881600	A-P	558	.	23881200	23881600	255,0,0
chr1	23881600	23883600	A-E	713	.	23881600	23883600	255,215,0
chr1	23884600	23885400	A-E	702	.	23884600	23885400	255,215,0
chr1	23885400	23886200	A-P	503	.	23885400	23886200	255,0,0
chr1	23886200	23886600	A-E	703	.	23886200	23886600	255,215,0
chr1	23888600	23889400	A-E	837	.	23888600	23889400	255,215,0
chr1	23894400	23894600	A-E	586	.	23894400	23894600	255,215,0
chr1	23894600	23895000	A-P	577	.	23894600	23895000	255,0,0
chr1	23903200	23904600	A-E	624	.	23903200	23904600	255,215,0
chr1	23911800	23913000	A-E	957	.	23911800	23913000	255,215,0
chr1	23914800	23916400	A-E	574	.	23914800	23916400	255,215,0
chr1	23918600	23920800	A-E	821	.	23918600	23920800	255,215,0
chr1	23961600	23962200	A-E	528	.	23961600	23962200	255,215,0
chr1	23988000	23988600	A-E	597	.	23988000	23988600	255,215,0
chr1	24018000	24018200	A-E	468	.	24018000	24018200	255,215,0
chr1	24018200	24019400	A-P	597	.	24018200	24019400	255,0,0
chr1	24019400	24019600	A-E	510	.	24019400	24019600	255,215,0
chr1	24069200	24069600	A-E	806	.	24069200	24069600	255,215,0
chr1	24069600	24071000	A-P	896	.	24069600	24071000	255,0,0
chr1	24071000	24071800	A-E	547	.	24071000	24071800	255,215,0
chr1	24103800	24104400	A-E	733	.	24103800	24104400	255,215,0
chr1	24104400	24105400	A-P	852	.	24104400	24105400	255,0,0
chr1	24105400	24106200	A-E	562	.	24105400	24106200	255,215,0
chr1	24106400	24106600	A-E	502	.	24106400	24106600	255,215,0
chr1	24117000	24117600	A-E	654	.	24117000	24117600	255,215,0
chr1	24117600	24118200	A-P	898	.	24117600	24118200	255,0,0
chr1	24118200	24119600	A-E	463	.	24118200	24119600	255,215,0
chr1	24119800	24120000	A-E	593	.	24119800	24120000	255,215,0
chr1	24125800	24126400	A-E	588	.	24125800	24126400	255,215,0
chr1	24126400	24126600	A-P	451	.	24126400	24126600	255,0,0
chr1	24126600	24126800	A-E	491	.	24126600	24126800	255,215,0
chr1	24126800	24127600	A-P	954	.	24126800	24127600	255,0,0
chr1	24127600	24128200	A-E	759	.	24127600	24128200	255,215,0
chr1	24151200	24151400	A-E	579	.	24151200	24151400	255,215,0
chr1	24151400	24152000	A-P	873	.	24151400	24152000	255,0,0
chr1	24152000	24152400	A-E	533	.	24152000	24152400	255,215,0
chr1	24165000	24165400	A-E	673	.	24165000	24165400	255,215,0
chr1	24191600	24192000	A-E	530	.	24191600	24192000	255,215,0
chr1	24194400	24195000	A-P	598	.	24194400	24195000	255,0,0
chr1	24195000	24195400	A-E	766	.	24195000	24195400	255,215,0
chr1	24257400	24258000	A-E	844	.	24257400	24258000	255,215,0
chr1	24278000	24278800	A-E	683	.	24278000	24278800	255,215,0
chr1	24281400	24282400	A-E	775	.	24281400	24282400	255,215,0
chr1	24283400	24284200	A-E	559	.	24283400	24284200	255,215,0
chr1	24284800	24285800	A-E	571	.	24284800	24285800	255,215,0
chr1	24285800	24287400	A-P	596	.	24285800	24287400	255,0,0
chr1	24287400	24287600	A-E	376	.	24287400	24287600	255,215,0
chr1	24305200	24305600	A-E	864	.	24305200	24305600	255,215,0
chr1	24305600	24307000	A-P	515	.	24305600	24307000	255,0,0
chr1	24307000	24307600	A-E	776	.	24307000	24307600	255,215,0
chr1	24310800	24311400	A-E	766	.	24310800	24311400	255,215,0
chr1	24345000	24346000	A-E	968	.	24345000	24346000	255,215,0
chr1	24346200	24346400	A-E	484	.	24346200	24346400	255,215,0
chr1	24348600	24349400	A-E	608	.	24348600	24349400	255,215,0
chr1	24373200	24374000	A-E	617	.	24373200	24374000	255,215,0
chr1	24435000	24436000	A-E	616	.	24435000	24436000	255,215,0
chr1	24437400	24439200	A-E	780	.	24437400	24439200	255,215,0
chr1	24446200	24447400	A-E	796	.	24446200	24447400	255,215,0
chr1	24468800	24469200	A-E	582	.	24468800	24469200	255,215,0
chr1	24469200	24469600	A-P	632	.	24469200	24469600	255,0,0
chr1	24469600	24470200	A-E	544	.	24469600	24470200	255,215,0
chr1	24476000	24478600	A-E	523	.	24476000	24478600	255,215,0
chr1	24479200	24479400	A-E	508	.	24479200	24479400	255,215,0
chr1	24513000	24513600	A-E	634	.	24513000	24513600	255,215,0
chr1	24513600	24514200	A-P	759	.	24513600	24514200	255,0,0
chr1	24514200	24514600	A-E	546	.	24514200	24514600	255,215,0
chr1	24516400	24517200	A-E	601	.	24516400	24517200	255,215,0
chr1	24518200	24519200	A-E	676	.	24518200	24519200	255,215,0
chr1	24521600	24522800	A-E	603	.	24521600	24522800	255,215,0
chr1	24528600	24528800	A-E	665	.	24528600	24528800	255,215,0
chr1	24529200	24529400	A-E	585	.	24529200	24529400	255,215,0
chr1	24529600	24530200	A-E	699	.	24529600	24530200	255,215,0
chr1	24562800	24563400	A-E	748	.	24562800	24563400	255,215,0
chr1	24609400	24612600	A-E	630	.	24609400	24612600	255,215,0
chr1	24612800	24613800	A-E	813	.	24612800	24613800	255,215,0
chr1	24616200	24616400	A-E	537	.	24616200	24616400	255,215,0
chr1	24619800	24622400	A-E	551	.	24619800	24622400	255,215,0
chr1	24626600	24626800	A-E	485	.	24626600	24626800	255,215,0
chr1	24627400	24628200	A-E	588	.	24627400	24628200	255,215,0
chr1	24628400	24628600	A-E	490	.	24628400	24628600	255,215,0
chr1	24636000	24636200	A-E	749	.	24636000	24636200	255,215,0
chr1	24641800	24642400	A-E	544	.	24641800	24642400	255,215,0
chr1	24642800	24647200	A-E	698	.	24642800	24647200	255,215,0
chr1	24647600	24648800	A-E	612	.	24647600	24648800	255,215,0
chr1	24648800	24649000	A-P	499	.	24648800	24649000	255,0,0
chr1	24649000	24650400	A-E	966	.	24649000	24650400	255,215,0
chr1	24657000	24657200	A-E	534	.	24657000	24657200	255,215,0
chr1	24689600	24690200	A-E	540	.	24689600	24690200	255,215,0
chr1	24691200	24692400	A-E	927	.	24691200	24692400	255,215,0
chr1	24705800	24707200	A-E	517	.	24705800	24707200	255,215,0
chr1	24710600	24711200	A-E	570	.	24710600	24711200	255,215,0
chr1	24718000	24719000	A-E	833	.	24718000	24719000	255,215,0
chr1	24720200	24721000	A-E	518	.	24720200	24721000	255,215,0
chr1	24735400	24736000	A-E	521	.	24735400	24736000	255,215,0
chr1	24736200	24736800	A-E	789	.	24736200	24736800	255,215,0
chr1	24738200	24739800	A-E	653	.	24738200	24739800	255,215,0
chr1	24739800	24740200	A-P	537	.	24739800	24740200	255,0,0
chr1	24740200	24740800	A-E	576	.	24740200	24740800	255,215,0
chr1	24741600	24742000	A-E	597	.	24741600	24742000	255,215,0
chr1	24742200	24742400	A-E	441	.	24742200	24742400	255,215,0
chr1	24742400	24743000	A-P	620	.	24742400	24743000	255,0,0
chr1	24743000	24746400	A-E	809	.	24743000	24746400	255,215,0
chr1	24828400	24828800	A-E	721	.	24828400	24828800	255,215,0
chr1	24828800	24830200	A-P	855	.	24828800	24830200	255,0,0
chr1	24830200	24830800	A-E	784	.	24830200	24830800	255,215,0
chr1	24841800	24842000	A-E	560	.	24841800	24842000	255,215,0
chr1	24867800	24868000	A-E	533	.	24867800	24868000	255,215,0
chr1	24869400	24869600	A-E	501	.	24869400	24869600	255,215,0
chr1	24870400	24870800	A-E	536	.	24870400	24870800	255,215,0
chr1	24882600	24882800	A-E	607	.	24882600	24882800	255,215,0
chr1	24886000	24886200	A-E	611	.	24886000	24886200	255,215,0
chr1	24889400	24889600	A-E	534	.	24889400	24889600	255,215,0
chr1	24918200	24918400	A-E	559	.	24918200	24918400	255,215,0
chr1	24967800	24969000	A-E	495	.	24967800	24969000	255,215,0
chr1	24969000	24970600	A-P	917	.	24969000	24970600	255,0,0
chr1	24970600	24971200	A-E	489	.	24970600	24971200	255,215,0
chr1	25004800	25005000	A-E	539	.	25004800	25005000	255,215,0
chr1	25009400	25010200	A-E	531	.	25009400	25010200	255,215,0
chr1	25010400	25011000	A-E	941	.	25010400	25011000	255,215,0
chr1	25015400	25015600	A-E	516	.	25015400	25015600	255,215,0
chr1	25029000	25029600	A-E	588	.	25029000	25029600	255,215,0
chr1	25029800	25030000	A-E	510	.	25029800	25030000	255,215,0
chr1	25030800	25033000	A-E	475	.	25030800	25033000	255,215,0
chr1	25039800	25042200	A-E	592	.	25039800	25042200	255,215,0
chr1	25045600	25046000	A-E	549	.	25045600	25046000	255,215,0
chr1	25046400	25046800	A-E	821	.	25046400	25046800	255,215,0
chr1	25048800	25049400	A-E	823	.	25048800	25049400	255,215,0
chr1	25049600	25049800	A-E	600	.	25049600	25049800	255,215,0
chr1	25051200	25051400	A-E	506	.	25051200	25051400	255,215,0
chr1	25053800	25054400	A-E	568	.	25053800	25054400	255,215,0
chr1	25062600	25062800	A-E	544	.	25062600	25062800	255,215,0
chr1	25070200	25070400	A-E	695	.	25070200	25070400	255,215,0
chr1	25070800	25071000	A-E	713	.	25070800	25071000	255,215,0
chr1	25071200	25071400	A-E	742	.	25071200	25071400	255,215,0
chr1	25071400	25073400	A-P	585	.	25071400	25073400	255,0,0
chr1	25073400	25073800	A-E	656	.	25073400	25073800	255,215,0
chr1	25088400	25088800	A-E	714	.	25088400	25088800	255,215,0
chr1	25096600	25097600	A-E	574	.	25096600	25097600	255,215,0
chr1	25174200	25175400	A-E	515	.	25174200	25175400	255,215,0
chr1	25234400	25234800	A-P	601	.	25234400	25234800	255,0,0
chr1	25349000	25349400	A-E	530	.	25349000	25349400	255,215,0
chr1	25349600	25349800	A-E	543	.	25349600	25349800	255,215,0
chr1	25357200	25357400	A-E	536	.	25357200	25357400	255,215,0
chr1	25466400	25466600	A-E	489	.	25466400	25466600	255,215,0
chr1	25493800	25494200	A-E	532	.	25493800	25494200	255,215,0
chr1	25520600	25521600	A-E	561	.	25520600	25521600	255,215,0
chr1	25524200	25524400	A-E	599	.	25524200	25524400	255,215,0
chr1	25524600	25525600	A-E	607	.	25524600	25525600	255,215,0
chr1	25558200	25558400	A-E	761	.	25558200	25558400	255,215,0
chr1	25558400	25559600	A-P	576	.	25558400	25559600	255,0,0
chr1	25559600	25560000	A-E	779	.	25559600	25560000	255,215,0
chr1	25563200	25563800	A-E	492	.	25563200	25563800	255,215,0
chr1	25566000	25566400	A-E	834	.	25566000	25566400	255,215,0
chr1	25566400	25566600	A-P	472	.	25566400	25566600	255,0,0
chr1	25566600	25567000	A-E	496	.	25566600	25567000	255,215,0
chr1	25572800	25574600	A-P	809	.	25572800	25574600	255,0,0
chr1	25574600	25574800	A-E	729	.	25574600	25574800	255,215,0
chr1	25593000	25593200	A-E	513	.	25593000	25593200	255,215,0
chr1	25593200	25593600	A-P	599	.	25593200	25593600	255,0,0
chr1	25594000	25594400	A-P	807	.	25594000	25594400	255,0,0
chr1	25656800	25657000	A-E	586	.	25656800	25657000	255,215,0
chr1	25663000	25663400	A-E	498	.	25663000	25663400	255,215,0
chr1	25663400	25664000	A-P	741	.	25663400	25664000	255,0,0
chr1	25664200	25665800	A-P	547	.	25664200	25665800	255,0,0
chr1	25665800	25666200	A-E	541	.	25665800	25666200	255,215,0
chr1	25666600	25666800	A-E	669	.	25666600	25666800	255,215,0
chr1	25756200	25756400	A-E	615	.	25756200	25756400	255,215,0
chr1	25756400	25758400	A-P	881	.	25756400	25758400	255,0,0
chr1	25758400	25758800	A-E	473	.	25758400	25758800	255,215,0
chr1	25762400	25762600	A-E	617	.	25762400	25762600	255,215,0
chr1	25803000	25803200	A-E	614	.	25803000	25803200	255,215,0
chr1	25804200	25804400	A-E	719	.	25804200	25804400	255,215,0
chr1	25805200	25805400	A-E	611	.	25805200	25805400	255,215,0
chr1	25870000	25871000	A-P	757	.	25870000	25871000	255,0,0
chr1	25871000	25871400	A-E	888	.	25871000	25871400	255,215,0
chr1	25875600	25876400	A-E	504	.	25875600	25876400	255,215,0
chr1	25876600	25876800	A-E	491	.	25876600	25876800	255,215,0
chr1	25883000	25884000	A-E	648	.	25883000	25884000	255,215,0
chr1	25887200	25887400	A-E	533	.	25887200	25887400	255,215,0
chr1	25893000	25893800	A-E	741	.	25893000	25893800	255,215,0
chr1	25894000	25896200	A-E	791	.	25894000	25896200	255,215,0
chr1	25899800	25900200	A-E	792	.	25899800	25900200	255,215,0
chr1	25935000	25935200	A-E	773	.	25935000	25935200	255,215,0
chr1	25942600	25942800	A-E	513	.	25942600	25942800	255,215,0
chr1	25942800	25943200	A-P	496	.	25942800	25943200	255,0,0
chr1	25943600	25943800	A-E	751	.	25943600	25943800	255,215,0
chr1	26022200	26022400	A-E	534	.	26022200	26022400	255,215,0
chr1	26034200	26034800	A-E	560	.	26034200	26034800	255,215,0
chr1	26074800	26075400	A-E	718	.	26074800	26075400	255,215,0
chr1	26123200	26123400	A-E	596	.	26123200	26123400	255,215,0
chr1	26126200	26126600	A-E	691	.	26126200	26126600	255,215,0
chr1	26126800	26127000	A-P	610	.	26126800	26127000	255,0,0
chr1	26127000	26127400	A-E	484	.	26127000	26127400	255,215,0
chr1	26145200	26146000	A-E	592	.	26145200	26146000	255,215,0
chr1	26146000	26147400	A-P	855	.	26146000	26147400	255,0,0
chr1	26147400	26148000	A-E	797	.	26147400	26148000	255,215,0
chr1	26184800	26185200	A-E	905	.	26184800	26185200	255,215,0
chr1	26185200	26186400	A-P	578	.	26185200	26186400	255,0,0
chr1	26186400	26186600	A-E	907	.	26186400	26186600	255,215,0
chr1	26197600	26198800	A-E	884	.	26197600	26198800	255,215,0
chr1	26200800	26201600	A-E	650	.	26200800	26201600	255,215,0
chr1	26201600	26202200	A-P	502	.	26201600	26202200	255,0,0
chr1	26202200	26202600	A-E	718	.	26202200	26202600	255,215,0
chr1	26216200	26218600	A-E	792	.	26216200	26218600	255,215,0
chr1	26218800	26219600	A-E	555	.	26218800	26219600	255,215,0
chr1	26230800	26231600	A-E	793	.	26230800	26231600	255,215,0
chr1	26231600	26233000	A-P	597	.	26231600	26233000	255,0,0
chr1	26233000	26233600	A-E	461	.	26233000	26233600	255,215,0
chr1	26239000	26239200	A-E	555	.	26239000	26239200	255,215,0
chr1	26249000	26249400	A-E	559	.	26249000	26249400	255,215,0
chr1	26249400	26249600	A-P	490	.	26249400	26249600	255,0,0
chr1	26249600	26249800	A-E	513	.	26249600	26249800	255,215,0
chr1	26250000	26250200	A-E	492	.	26250000	26250200	255,215,0
chr1	26323400	26324200	A-E	590	.	26323400	26324200	255,215,0
chr1	26324200	26324800	A-P	617	.	26324200	26324800	255,0,0
chr1	26324800	26325400	A-E	386	.	26324800	26325400	255,215,0
chr1	26344200	26344400	A-E	491	.	26344200	26344400	255,215,0
chr1	26346000	26347400	A-E	548	.	26346000	26347400	255,215,0
chr1	26361400	26361600	A-E	535	.	26361400	26361600	255,215,0
chr1	26361600	26362600	A-P	616	.	26361600	26362600	255,0,0
chr1	26362600	26363400	A-E	824	.	26362600	26363400	255,215,0
chr1	26419600	26419800	A-E	495	.	26419600	26419800	255,215,0
chr1	26436600	26437200	A-E	601	.	26436600	26437200	255,215,0
chr1	26437200	26439000	A-P	878	.	26437200	26439000	255,0,0
chr1	26439000	26439400	A-E	759	.	26439000	26439400	255,215,0
chr1	26449800	26450400	A-E	794	.	26449800	26450400	255,215,0
chr1	26488000	26488600	A-P	540	.	26488000	26488600	255,0,0
chr1	26490600	26491200	A-E	627	.	26490600	26491200	255,215,0
chr1	26496200	26496400	A-E	430	.	26496200	26496400	255,215,0
chr1	26496400	26497000	A-P	970	.	26496400	26497000	255,0,0
chr1	26497000	26497400	A-E	710	.	26497000	26497400	255,215,0
chr1	26503600	26504000	A-E	672	.	26503600	26504000	255,215,0
chr1	26504000	26504200	A-P	656	.	26504000	26504200	255,0,0
chr1	26504200	26505200	A-E	489	.	26504200	26505200	255,215,0
chr1	26508000	26508200	A-E	532	.	26508000	26508200	255,215,0
chr1	26508400	26509000	A-E	607	.	26508400	26509000	255,215,0
chr1	26551600	26552000	A-E	518	.	26551600	26552000	255,215,0
chr1	26560200	26560400	A-E	645	.	26560200	26560400	255,215,0
chr1	26560600	26561600	A-P	965	.	26560600	26561600	255,0,0
chr1	26561600	26561800	A-E	629	.	26561600	26561800	255,215,0
chr1	26564000	26564400	A-E	495	.	26564000	26564400	255,215,0
chr1	26601200	26606400	A-E	710	.	26601200	26606400	255,215,0
chr1	26606400	26607000	A-P	721	.	26606400	26607000	255,0,0
chr1	26607000	26607600	A-E	668	.	26607000	26607600	255,215,0
chr1	26611000	26611600	A-E	570	.	26611000	26611600	255,215,0
chr1	26629200	26629600	A-E	564	.	26629200	26629600	255,215,0
chr1	26629800	26630000	A-E	521	.	26629800	26630000	255,215,0
chr1	26632200	26632800	A-E	774	.	26632200	26632800	255,215,0
chr1	26632800	26633200	A-P	932	.	26632800	26633200	255,0,0
chr1	26633200	26634200	A-E	378	.	26633200	26634200	255,215,0
chr1	26662000	26662600	A-E	750	.	26662000	26662600	255,215,0
chr1	26662600	26663200	A-P	972	.	26662600	26663200	255,0,0
chr1	26663200	26663600	A-E	432	.	26663200	26663600	255,215,0
chr1	26678000	26679600	A-E	610	.	26678000	26679600	255,215,0
chr1	26680200	26680800	A-E	573	.	26680200	26680800	255,215,0
chr1	26683400	26683600	A-E	644	.	26683400	26683600	255,215,0
chr1	26685200	26685400	A-E	511	.	26685200	26685400	255,215,0
chr1	26685800	26686000	A-E	615	.	26685800	26686000	255,215,0
chr1	26686600	26686800	A-E	502	.	26686600	26686800	255,215,0
chr1	26698600	26698800	A-E	611	.	26698600	26698800	255,215,0
chr1	26704200	26705200	A-E	635	.	26704200	26705200	255,215,0
chr1	26728400	26728800	A-E	572	.	26728400	26728800	255,215,0
chr1	26758000	26758600	A-E	642	.	26758000	26758600	255,215,0
chr1	26758600	26759400	A-P	402	.	26758600	26759400	255,0,0
chr1	26759400	26760000	A-E	615	.	26759400	26760000	255,215,0
chr1	26798000	26798600	A-E	688	.	26798000	26798600	255,215,0
chr1	26798600	26800000	A-P	583	.	26798600	26800000	255,0,0
chr1	26800000	26800400	A-E	558	.	26800000	26800400	255,215,0
chr1	26826600	26827600	A-E	947	.	26826600	26827600	255,215,0
chr1	26827600	26827800	A-P	501	.	26827600	26827800	255,0,0
chr1	26827800	26828400	A-E	709	.	26827800	26828400	255,215,0
chr1	26850200	26851800	A-E	744	.	26850200	26851800	255,215,0
chr1	26855600	26856000	A-E	619	.	26855600	26856000	255,215,0
chr1	26856000	26857200	A-P	492	.	26856000	26857200	255,0,0
chr1	26857200	26859400	A-E	532	.	26857200	26859400	255,215,0
chr1	26868000	26869400	A-E	793	.	26868000	26869400	255,215,0
chr1	26871200	26871600	A-E	599	.	26871200	26871600	255,215,0
chr1	26872000	26873000	A-E	514	.	26872000	26873000	255,215,0
chr1	26882000	26882400	A-E	622	.	26882000	26882400	255,215,0
chr1	26945800	26947000	A-E	844	.	26945800	26947000	255,215,0
chr1	26947000	26948000	A-P	781	.	26947000	26948000	255,0,0
chr1	26948000	26948600	A-E	488	.	26948000	26948600	255,215,0
chr1	27003800	27004000	A-E	494	.	27003800	27004000	255,215,0
chr1	27018400	27018800	A-E	567	.	27018400	27018800	255,215,0
chr1	27018800	27019000	A-P	499	.	27018800	27019000	255,0,0
chr1	27019000	27020600	A-E	572	.	27019000	27020600	255,215,0
chr1	27020800	27021000	A-E	551	.	27020800	27021000	255,215,0
chr1	27021200	27022000	A-E	575	.	27021200	27022000	255,215,0
chr1	27022000	27024200	A-P	773	.	27022000	27024200	255,0,0
chr1	27024200	27024800	A-E	450	.	27024200	27024800	255,215,0
chr1	27025200	27025400	A-E	519	.	27025200	27025400	255,215,0
chr1	27028200	27029400	A-E	560	.	27028200	27029400	255,215,0
chr1	27049600	27050200	A-E	572	.	27049600	27050200	255,215,0
chr1	27060200	27060400	A-E	919	.	27060200	27060400	255,215,0
chr1	27060800	27061200	A-E	721	.	27060800	27061200	255,215,0
chr1	27070400	27070600	A-E	658	.	27070400	27070600	255,215,0
chr1	27070800	27071600	A-E	628	.	27070800	27071600	255,215,0
chr1	27098000	27098200	A-E	759	.	27098000	27098200	255,215,0
chr1	27098400	27099200	A-E	532	.	27098400	27099200	255,215,0
chr1	27113000	27114200	A-E	682	.	27113000	27114200	255,215,0
chr1	27114200	27115000	A-P	516	.	27114200	27115000	255,0,0
chr1	27115000	27115800	A-E	937	.	27115000	27115800	255,215,0
chr1	27126200	27126400	A-E	512	.	27126200	27126400	255,215,0
chr1	27126600	27127000	A-E	503	.	27126600	27127000	255,215,0
chr1	27143800	27144000	A-P	442	.	27143800	27144000	255,0,0
chr1	27152600	27153000	A-E	739	.	27152600	27153000	255,215,0
chr1	27153000	27153800	A-P	685	.	27153000	27153800	255,0,0
chr1	27153800	27154600	A-E	722	.	27153800	27154600	255,215,0
chr1	27174600	27176800	A-E	589	.	27174600	27176800	255,215,0
chr1	27179400	27182400	A-E	664	.	27179400	27182400	255,215,0
chr1	27183400	27183800	A-E	755	.	27183400	27183800	255,215,0
chr1	27184000	27189400	A-E	831	.	27184000	27189400	255,215,0
chr1	27189600	27191800	A-P	597	.	27189600	27191800	255,0,0
chr1	27191800	27192800	A-E	660	.	27191800	27192800	255,215,0
chr1	27198600	27199400	A-E	517	.	27198600	27199400	255,215,0
chr1	27200000	27200200	A-E	580	.	27200000	27200200	255,215,0
chr1	27215600	27216200	A-E	626	.	27215600	27216200	255,215,0
chr1	27216200	27217000	A-P	943	.	27216200	27217000	255,0,0
chr1	27217000	27217200	A-E	840	.	27217000	27217200	255,215,0
chr1	27220400	27220800	A-E	715	.	27220400	27220800	255,215,0
chr1	27221000	27221800	A-E	644	.	27221000	27221800	255,215,0
chr1	27225200	27226400	A-E	567	.	27225200	27226400	255,215,0
chr1	27226400	27227200	A-P	821	.	27226400	27227200	255,0,0
chr1	27227200	27227600	A-E	587	.	27227200	27227600	255,215,0
chr1	27233400	27233600	A-E	643	.	27233400	27233600	255,215,0
chr1	27233800	27234200	A-E	650	.	27233800	27234200	255,215,0
chr1	27234800	27235000	A-E	582	.	27234800	27235000	255,215,0
chr1	27247400	27248000	A-E	516	.	27247400	27248000	255,215,0
chr1	27248000	27249000	A-P	621	.	27248000	27249000	255,0,0
chr1	27249000	27249800	A-E	842	.	27249000	27249800	255,215,0
chr1	27285200	27286000	A-E	639	.	27285200	27286000	255,215,0
chr1	27286000	27287400	A-P	620	.	27286000	27287400	255,0,0
chr1	27287400	27289000	A-E	773	.	27287400	27289000	255,215,0
chr1	27289400	27289600	A-E	540	.	27289400	27289600	255,215,0
chr1	27317000	27317200	A-E	500	.	27317000	27317200	255,215,0
chr1	27317400	27317800	A-E	515	.	27317400	27317800	255,215,0
chr1	27319600	27320000	A-E	850	.	27319600	27320000	255,215,0
chr1	27320200	27321400	A-P	904	.	27320200	27321400	255,0,0
chr1	27321400	27323400	A-E	520	.	27321400	27323400	255,215,0
chr1	27323800	27329600	A-E	868	.	27323800	27329600	255,215,0
chr1	27331000	27331200	A-E	667	.	27331000	27331200	255,215,0
chr1	27332000	27332200	A-E	592	.	27332000	27332200	255,215,0
chr1	27334400	27338800	A-E	778	.	27334400	27338800	255,215,0
chr1	27338800	27339400	A-P	709	.	27338800	27339400	255,0,0
chr1	27339600	27339800	A-E	866	.	27339600	27339800	255,215,0
chr1	27353400	27354000	A-E	705	.	27353400	27354000	255,215,0
chr1	27357800	27358800	A-E	941	.	27357800	27358800	255,215,0
chr1	27359800	27360000	A-E	534	.	27359800	27360000	255,215,0
chr1	27360200	27360400	A-E	539	.	27360200	27360400	255,215,0
chr1	27371200	27371400	A-E	565	.	27371200	27371400	255,215,0
chr1	27392200	27392400	A-E	579	.	27392200	27392400	255,215,0
chr1	27397200	27398000	A-E	649	.	27397200	27398000	255,215,0
chr1	27417200	27417600	A-E	549	.	27417200	27417600	255,215,0
chr1	27424600	27427000	A-E	718	.	27424600	27427000	255,215,0
chr1	27437400	27438000	A-E	593	.	27437400	27438000	255,215,0
chr1	27438200	27438600	A-E	543	.	27438200	27438600	255,215,0
chr1	27443800	27444000	A-E	526	.	27443800	27444000	255,215,0
chr1	27444600	27445000	A-E	644	.	27444600	27445000	255,215,0
chr1	27445400	27445600	A-E	546	.	27445400	27445600	255,215,0
chr1	27468400	27469800	A-E	651	.	27468400	27469800	255,215,0
chr1	27470600	27470800	A-E	592	.	27470600	27470800	255,215,0
chr1	27472200	27472800	A-E	734	.	27472200	27472800	255,215,0
chr1	27479000	27481200	A-E	533	.	27479000	27481200	255,215,0
chr1	27481200	27481600	A-P	551	.	27481200	27481600	255,0,0
chr1	27481600	27482400	A-E	437	.	27481600	27482400	255,215,0
chr1	27518600	27518800	A-E	492	.	27518600	27518800	255,215,0
chr1	27519000	27519400	A-E	530	.	27519000	27519400	255,215,0
chr1	27560400	27560800	A-E	601	.	27560400	27560800	255,215,0
chr1	27560800	27562000	A-P	455	.	27560800	27562000	255,0,0
chr1	27562000	27562600	A-E	470	.	27562000	27562600	255,215,0
chr1	27574000	27574600	A-E	561	.	27574000	27574600	255,215,0
chr1	27625400	27627600	A-E	600	.	27625400	27627600	255,215,0
chr1	27648400	27649400	A-P	442	.	27648400	27649400	255,0,0
chr1	27649400	27650200	A-E	759	.	27649400	27650200	255,215,0
chr1	27667400	27668600	A-E	509	.	27667400	27668600	255,215,0
chr1	27668600	27668800	A-P	522	.	27668600	27668800	255,0,0
chr1	27668800	27670800	A-E	657	.	27668800	27670800	255,215,0
chr1	27675400	27676000	A-E	515	.	27675400	27676000	255,215,0
chr1	27691600	27691800	A-E	656	.	27691600	27691800	255,215,0
chr1	27692000	27692400	A-E	696	.	27692000	27692400	255,215,0
chr1	27692400	27693400	A-P	843	.	27692400	27693400	255,0,0
chr1	27693400	27694200	A-E	700	.	27693400	27694200	255,215,0
chr1	27709400	27709600	A-E	518	.	27709400	27709600	255,215,0
chr1	27709600	27709800	A-P	406	.	27709600	27709800	255,0,0
chr1	27718200	27719000	A-E	882	.	27718200	27719000	255,215,0
chr1	27719000	27719600	A-P	885	.	27719000	27719600	255,0,0
chr1	27719600	27720000	A-E	799	.	27719600	27720000	255,215,0
chr1	27721600	27722200	A-E	560	.	27721600	27722200	255,215,0
chr1	27731600	27731800	A-E	599	.	27731600	27731800	255,215,0
chr1	27745000	27745600	A-E	805	.	27745000	27745600	255,215,0
chr1	27748400	27748800	A-E	522	.	27748400	27748800	255,215,0
chr1	27749000	27749400	A-E	515	.	27749000	27749400	255,215,0
chr1	27781600	27782200	A-E	529	.	27781600	27782200	255,215,0
chr1	27808200	27808400	A-E	647	.	27808200	27808400	255,215,0
chr1	27809200	27809400	A-E	549	.	27809200	27809400	255,215,0
chr1	27814400	27816000	A-E	516	.	27814400	27816000	255,215,0
chr1	27816000	27816800	A-P	816	.	27816000	27816800	255,0,0
chr1	27816800	27817600	A-E	750	.	27816800	27817600	255,215,0
chr1	27830600	27832200	A-E	958	.	27830600	27832200	255,215,0
chr1	27835600	27835800	A-E	538	.	27835600	27835800	255,215,0
chr1	27836000	27836400	A-E	491	.	27836000	27836400	255,215,0
chr1	27843800	27845200	A-E	714	.	27843800	27845200	255,215,0
chr1	27845800	27846600	A-E	734	.	27845800	27846600	255,215,0
chr1	27847400	27851000	A-E	582	.	27847400	27851000	255,215,0
chr1	27851800	27856400	A-E	694	.	27851800	27856400	255,215,0
chr1	27861600	27864600	A-E	751	.	27861600	27864600	255,215,0
chr1	27864800	27865800	A-E	682	.	27864800	27865800	255,215,0
chr1	27866200	27868000	A-E	534	.	27866200	27868000	255,215,0
chr1	27868400	27870200	A-E	762	.	27868400	27870200	255,215,0
chr1	27870600	27870800	A-E	519	.	27870600	27870800	255,215,0
chr1	27883400	27883800	A-E	504	.	27883400	27883800	255,215,0
chr1	27884000	27885400	A-E	689	.	27884000	27885400	255,215,0
chr1	27890400	27890600	A-E	532	.	27890400	27890600	255,215,0
chr1	27894200	27896000	A-E	543	.	27894200	27896000	255,215,0
chr1	27896600	27896800	A-E	527	.	27896600	27896800	255,215,0
chr1	27897000	27897200	A-E	746	.	27897000	27897200	255,215,0
chr1	27897800	27898200	A-E	778	.	27897800	27898200	255,215,0
chr1	27899200	27900000	A-E	624	.	27899200	27900000	255,215,0
chr1	27901400	27902200	A-E	504	.	27901400	27902200	255,215,0
chr1	27902200	27902400	A-P	479	.	27902200	27902400	255,0,0
chr1	27902400	27902800	A-E	489	.	27902400	27902800	255,215,0
chr1	27925800	27926000	A-E	540	.	27925800	27926000	255,215,0
chr1	27928200	27929200	A-E	534	.	27928200	27929200	255,215,0
chr1	27929400	27929600	A-E	361	.	27929400	27929600	255,215,0
chr1	27929600	27931000	A-P	767	.	27929600	27931000	255,0,0
chr1	27931000	27931200	A-E	490	.	27931000	27931200	255,215,0
chr1	27951400	27952200	A-E	671	.	27951400	27952200	255,215,0
chr1	27957800	27958400	A-E	719	.	27957800	27958400	255,215,0
chr1	27977400	27977600	A-E	505	.	27977400	27977600	255,215,0
chr1	27985200	27986400	A-E	666	.	27985200	27986400	255,215,0
chr1	27986400	27986800	A-P	688	.	27986400	27986800	255,0,0
chr1	27995800	27996200	A-E	548	.	27995800	27996200	255,215,0
chr1	27998200	27999000	A-E	567	.	27998200	27999000	255,215,0
chr1	27999200	27999400	A-E	504	.	27999200	27999400	255,215,0
chr1	28022400	28022600	A-E	517	.	28022400	28022600	255,215,0
chr1	28051600	28052200	A-E	900	.	28051600	28052200	255,215,0
chr1	28052200	28053200	A-P	605	.	28052200	28053200	255,0,0
chr1	28053200	28053800	A-E	710	.	28053200	28053800	255,215,0
chr1	28098800	28099600	A-E	513	.	28098800	28099600	255,215,0
chr1	28099600	28100600	A-P	866	.	28099600	28100600	255,0,0
chr1	28100600	28101000	A-E	917	.	28100600	28101000	255,215,0
chr1	28156400	28157000	A-E	531	.	28156400	28157000	255,215,0
chr1	28157000	28158000	A-P	814	.	28157000	28158000	255,0,0
chr1	28158000	28159200	A-E	497	.	28158000	28159200	255,215,0
chr1	28159600	28159800	A-E	541	.	28159600	28159800	255,215,0
chr1	28184800	28185000	A-E	532	.	28184800	28185000	255,215,0
chr1	28189000	28190400	A-E	514	.	28189000	28190400	255,215,0
chr1	28190600	28191000	A-E	529	.	28190600	28191000	255,215,0
chr1	28195000	28195600	A-E	495	.	28195000	28195600	255,215,0
chr1	28199000	28199200	A-P	846	.	28199000	28199200	255,0,0
chr1	28199200	28199800	A-E	563	.	28199200	28199800	255,215,0
chr1	28201400	28201600	A-E	539	.	28201400	28201600	255,215,0
chr1	28240200	28240400	A-E	811	.	28240200	28240400	255,215,0
chr1	28240400	28241600	A-P	518	.	28240400	28241600	255,0,0
chr1	28261400	28262200	A-E	476	.	28261400	28262200	255,215,0
chr1	28285600	28286000	A-E	525	.	28285600	28286000	255,215,0
chr1	28286000	28286800	A-P	619	.	28286000	28286800	255,0,0
chr1	28286800	28287200	A-E	571	.	28286800	28287200	255,215,0
chr1	28287600	28287800	A-E	550	.	28287600	28287800	255,215,0
chr1	28293200	28293400	A-E	640	.	28293200	28293400	255,215,0
chr1	28405600	28406000	A-E	515	.	28405600	28406000	255,215,0
chr1	28413600	28414400	A-E	539	.	28413600	28414400	255,215,0
chr1	28414400	28415600	A-P	497	.	28414400	28415600	255,0,0
chr1	28437400	28437800	A-E	695	.	28437400	28437800	255,215,0
chr1	28449800	28450400	A-E	694	.	28449800	28450400	255,215,0
chr1	28455400	28455800	A-E	749	.	28455400	28455800	255,215,0
chr1	28461800	28463000	A-E	602	.	28461800	28463000	255,215,0
chr1	28519800	28521000	A-E	785	.	28519800	28521000	255,215,0
chr1	28522600	28522800	A-E	498	.	28522600	28522800	255,215,0
chr1	28523000	28524000	A-E	643	.	28523000	28524000	255,215,0
chr1	28558600	28558800	A-E	848	.	28558600	28558800	255,215,0
chr1	28558800	28559600	A-P	717	.	28558800	28559600	255,0,0
chr1	28562200	28562400	A-E	447	.	28562200	28562400	255,215,0
chr1	28562400	28563400	A-P	469	.	28562400	28563400	255,0,0
chr1	28563400	28563800	A-E	797	.	28563400	28563800	255,215,0
chr1	28565600	28566400	A-E	541	.	28565600	28566400	255,215,0
chr1	28568200	28568800	A-E	839	.	28568200	28568800	255,215,0
chr1	28573400	28573600	A-E	542	.	28573400	28573600	255,215,0
chr1	28573800	28574000	A-P	472	.	28573800	28574000	255,0,0
chr1	28574000	28576800	A-E	810	.	28574000	28576800	255,215,0
chr1	28584600	28585800	A-E	557	.	28584600	28585800	255,215,0
chr1	28585800	28587200	A-P	556	.	28585800	28587200	255,0,0
chr1	28640400	28640600	A-E	641	.	28640400	28640600	255,215,0
chr1	28654800	28655200	A-E	643	.	28654800	28655200	255,215,0
chr1	28655200	28655800	A-P	711	.	28655200	28655800	255,0,0
chr1	28655800	28656000	A-E	662	.	28655800	28656000	255,215,0
chr1	28656000	28656200	A-P	545	.	28656000	28656200	255,0,0
chr1	28656200	28656600	A-E	613	.	28656200	28656600	255,215,0
chr1	28668400	28668800	A-E	631	.	28668400	28668800	255,215,0
chr1	28669800	28670000	A-E	650	.	28669800	28670000	255,215,0
chr1	28678200	28678600	A-E	661	.	28678200	28678600	255,215,0
chr1	28678800	28679000	A-E	554	.	28678800	28679000	255,215,0
chr1	28679400	28679600	A-E	502	.	28679400	28679600	255,215,0
chr1	28680400	28680600	A-E	493	.	28680400	28680600	255,215,0
chr1	28681000	28681400	A-E	587	.	28681000	28681400	255,215,0
chr1	28695800	28696000	A-E	577	.	28695800	28696000	255,215,0
chr1	28696000	28697000	A-P	714	.	28696000	28697000	255,0,0
chr1	28697000	28697200	A-E	505	.	28697000	28697200	255,215,0
chr1	28697400	28697800	A-E	607	.	28697400	28697800	255,215,0
chr1	28700200	28701000	A-E	807	.	28700200	28701000	255,215,0
chr1	28701200	28701400	A-E	542	.	28701200	28701400	255,215,0
chr1	28718400	28718800	A-E	859	.	28718400	28718800	255,215,0
chr1	28743000	28744800	A-E	544	.	28743000	28744800	255,215,0
chr1	28745000	28745400	A-E	518	.	28745000	28745400	255,215,0
chr1	28748400	28749000	A-E	520	.	28748400	28749000	255,215,0
chr1	28763600	28766400	A-E	600	.	28763600	28766400	255,215,0
chr1	28774200	28774800	A-E	602	.	28774200	28774800	255,215,0
chr1	28776000	28777200	A-E	638	.	28776000	28777200	255,215,0
chr1	28782000	28782200	A-E	491	.	28782000	28782200	255,215,0
chr1	28782400	28782600	A-E	560	.	28782400	28782600	255,215,0
chr1	28831600	28831800	A-E	728	.	28831600	28831800	255,215,0
chr1	28831800	28832400	A-P	717	.	28831800	28832400	255,0,0
chr1	28832400	28832600	A-E	425	.	28832400	28832600	255,215,0
chr1	28832600	28834200	A-P	513	.	28832600	28834200	255,0,0
chr1	28834200	28834400	A-E	637	.	28834200	28834400	255,215,0
chr1	28834400	28834600	A-P	645	.	28834400	28834600	255,0,0
chr1	28834600	28835400	A-E	812	.	28834600	28835400	255,215,0
chr1	28844200	28844600	A-E	503	.	28844200	28844600	255,215,0
chr1	28844600	28845400	A-P	632	.	28844600	28845400	255,0,0
chr1	28845400	28846000	A-E	793	.	28845400	28846000	255,215,0
chr1	28878800	28879400	A-E	637	.	28878800	28879400	255,215,0
chr1	28879400	28880400	A-P	592	.	28879400	28880400	255,0,0
chr1	28907400	28908600	A-P	675	.	28907400	28908600	255,0,0
chr1	28908600	28909400	A-E	611	.	28908600	28909400	255,215,0
chr1	28909600	28909800	A-E	756	.	28909600	28909800	255,215,0
chr1	28918800	28919000	A-E	592	.	28918800	28919000	255,215,0
chr1	28921000	28921200	A-E	496	.	28921000	28921200	255,215,0
chr1	28925400	28925600	A-E	820	.	28925400	28925600	255,215,0
chr1	28925800	28926000	A-E	505	.	28925800	28926000	255,215,0
chr1	28928000	28929200	A-E	809	.	28928000	28929200	255,215,0
chr1	28968200	28968600	A-E	542	.	28968200	28968600	255,215,0
chr1	28968600	28970200	A-P	521	.	28968600	28970200	255,0,0
chr1	28970200	28971000	A-E	707	.	28970200	28971000	255,215,0
chr1	28974400	28975200	A-E	629	.	28974400	28975200	255,215,0
chr1	28994400	28995400	A-E	508	.	28994400	28995400	255,215,0
chr1	28995600	28996200	A-P	762	.	28995600	28996200	255,0,0
chr1	28996200	28996800	A-E	742	.	28996200	28996800	255,215,0
chr1	29062600	29063000	A-E	602	.	29062600	29063000	255,215,0
chr1	29063000	29064600	A-P	606	.	29063000	29064600	255,0,0
chr1	29064600	29064800	A-E	640	.	29064600	29064800	255,215,0
chr1	29101800	29102000	A-E	392	.	29101800	29102000	255,215,0
chr1	29211200	29211400	A-E	582	.	29211200	29211400	255,215,0
chr1	29211800	29212000	A-E	560	.	29211800	29212000	255,215,0
chr1	29213200	29213400	A-E	621	.	29213200	29213400	255,215,0
chr1	29213400	29214600	A-P	701	.	29213400	29214600	255,0,0
chr1	29214600	29215000	A-E	815	.	29214600	29215000	255,215,0
chr1	29240600	29241000	A-E	835	.	29240600	29241000	255,215,0
chr1	29241000	29241800	A-P	923	.	29241000	29241800	255,0,0
chr1	29241800	29242200	A-E	418	.	29241800	29242200	255,215,0
chr1	29450800	29451400	A-P	413	.	29450800	29451400	255,0,0
chr1	29506400	29507400	A-E	593	.	29506400	29507400	255,215,0
chr1	29507400	29508600	A-P	537	.	29507400	29508600	255,0,0
chr1	29508600	29509200	A-E	552	.	29508600	29509200	255,215,0
chr1	29517400	29517800	A-E	743	.	29517400	29517800	255,215,0
chr1	29518200	29518400	A-E	492	.	29518200	29518400	255,215,0
chr1	29528800	29529400	A-E	925	.	29528800	29529400	255,215,0
chr1	29556200	29556800	A-E	544	.	29556200	29556800	255,215,0
chr1	29556800	29557600	A-P	812	.	29556800	29557600	255,0,0
chr1	29557600	29558000	A-E	822	.	29557600	29558000	255,215,0
chr1	29562800	29564800	A-P	476	.	29562800	29564800	255,0,0
chr1	29564800	29566600	A-E	836	.	29564800	29566600	255,215,0
chr1	29575800	29576600	A-E	555	.	29575800	29576600	255,215,0
chr1	29586200	29586600	A-E	732	.	29586200	29586600	255,215,0
chr1	30042400	30043000	A-E	519	.	30042400	30043000	255,215,0
chr1	30043400	30044600	A-E	761	.	30043400	30044600	255,215,0
chr1	30047400	30048400	A-E	533	.	30047400	30048400	255,215,0
chr1	30048600	30048800	A-E	554	.	30048600	30048800	255,215,0
chr1	30049000	30049400	A-E	647	.	30049000	30049400	255,215,0
chr1	30053000	30053400	A-E	597	.	30053000	30053400	255,215,0
chr1	30056000	30056800	A-E	510	.	30056000	30056800	255,215,0
chr1	30057000	30057800	A-E	630	.	30057000	30057800	255,215,0
chr1	30060200	30060400	A-E	577	.	30060200	30060400	255,215,0
chr1	30060600	30060800	A-E	496	.	30060600	30060800	255,215,0
chr1	30063600	30064000	A-E	513	.	30063600	30064000	255,215,0
chr1	30111800	30113600	A-E	810	.	30111800	30113600	255,215,0
chr1	30122600	30123000	A-E	905	.	30122600	30123000	255,215,0
chr1	30123200	30123600	A-E	634	.	30123200	30123600	255,215,0
chr1	30146400	30146800	A-E	541	.	30146400	30146800	255,215,0
chr1	30159000	30159200	A-E	488	.	30159000	30159200	255,215,0
chr1	30161200	30161400	A-E	631	.	30161200	30161400	255,215,0
chr1	30161600	30161800	A-E	543	.	30161600	30161800	255,215,0
chr1	30179800	30180200	A-E	799	.	30179800	30180200	255,215,0
chr1	30180800	30184000	A-E	854	.	30180800	30184000	255,215,0
chr1	30184400	30185400	A-E	805	.	30184400	30185400	255,215,0
chr1	30262400	30262600	A-E	620	.	30262400	30262600	255,215,0
chr1	30273400	30273600	A-E	541	.	30273400	30273600	255,215,0
chr1	30447600	30447800	A-E	527	.	30447600	30447800	255,215,0
chr1	30478800	30479200	A-E	531	.	30478800	30479200	255,215,0
chr1	30556600	30557000	A-E	800	.	30556600	30557000	255,215,0
chr1	30852200	30852600	A-E	817	.	30852200	30852600	255,215,0
chr1	30852800	30853400	A-E	837	.	30852800	30853400	255,215,0
chr1	30995800	30996000	A-E	520	.	30995800	30996000	255,215,0
chr1	30996200	30996400	A-E	540	.	30996200	30996400	255,215,0
chr1	30999000	30999400	A-E	511	.	30999000	30999400	255,215,0
chr1	31086600	31087000	A-E	579	.	31086600	31087000	255,215,0
[truncated: 102,624 more rows]
