# Supplementary material for: Genome-wide prediction of cis-regulatory regions using supervised deep learning methods
Source: BMC Bioinformatics. 2018 May 31;19:202. doi: 10.1186/s12859-018-2187-1 (PMC5984344; doi:10.1186/s12859-018-2187-1)
Supplement: Supplementary file 2 — Genome-wide predictions of cis-regulatory regions for all six cell types. (ZIP 20400 kb) [file 12859_2018_2187_MOESM2_ESM.zip › additional_file2/DECRES_K562_Whole.bed]

browser position chr1:0-1000
browser dense DECRES_K562_Whole
track name="DECRES_K562_Whole" description="DECRES_K562_Whole_Genome" visibility=3 itemRgb="On" useScore=0 db=hg19
chr1	10000	10600	A-E	998	.	10000	10600	255,215,0
chr1	115600	115800	A-E	982	.	115600	115800	255,215,0
chr1	138400	138600	A-E	524	.	138400	138600	255,215,0
chr1	138800	139400	A-E	518	.	138800	139400	255,215,0
chr1	235600	235800	A-E	979	.	235600	235800	255,215,0
chr1	262000	262200	A-E	653	.	262000	262200	255,215,0
chr1	540600	541000	A-E	927	.	540600	541000	255,215,0
chr1	566800	567200	A-E	586	.	566800	567200	255,215,0
chr1	567400	567600	A-P	967	.	567400	567600	255,0,0
chr1	569600	569800	A-E	515	.	569600	569800	255,215,0
chr1	569800	570200	A-P	986	.	569800	570200	255,0,0
chr1	713000	713600	A-E	531	.	713000	713600	255,215,0
chr1	713800	714200	A-P	596	.	713800	714200	255,0,0
chr1	714200	714400	A-E	522	.	714200	714400	255,215,0
chr1	714400	714600	A-P	579	.	714400	714600	255,0,0
chr1	714600	714800	A-E	877	.	714600	714800	255,215,0
chr1	748000	748400	A-E	731	.	748000	748400	255,215,0
chr1	752600	752800	A-E	500	.	752600	752800	255,215,0
chr1	761000	761200	A-E	713	.	761000	761200	255,215,0
chr1	761600	761800	A-E	564	.	761600	761800	255,215,0
chr1	762000	762400	A-E	612	.	762000	762400	255,215,0
chr1	762400	763200	A-P	505	.	762400	763200	255,0,0
chr1	766800	767200	A-E	525	.	766800	767200	255,215,0
chr1	778200	778400	A-E	938	.	778200	778400	255,215,0
chr1	797400	797600	A-E	634	.	797400	797600	255,215,0
chr1	805200	805400	A-E	916	.	805200	805400	255,215,0
chr1	811200	811800	A-E	504	.	811200	811800	255,215,0
chr1	839400	840400	A-E	729	.	839400	840400	255,215,0
chr1	840600	841000	A-E	735	.	840600	841000	255,215,0
chr1	842200	842400	A-E	747	.	842200	842400	255,215,0
chr1	846200	846800	A-E	572	.	846200	846800	255,215,0
chr1	848200	848600	A-E	498	.	848200	848600	255,215,0
chr1	856400	856800	A-E	995	.	856400	856800	255,215,0
chr1	859000	859600	A-E	809	.	859000	859600	255,215,0
chr1	873400	873800	A-E	605	.	873400	873800	255,215,0
chr1	874400	875000	A-E	505	.	874400	875000	255,215,0
chr1	875200	876200	A-E	515	.	875200	876200	255,215,0
chr1	876800	877600	A-E	691	.	876800	877600	255,215,0
chr1	878800	879000	A-E	598	.	878800	879000	255,215,0
chr1	879200	879400	A-E	521	.	879200	879400	255,215,0
chr1	879800	880000	A-E	603	.	879800	880000	255,215,0
chr1	880200	880400	A-E	665	.	880200	880400	255,215,0
chr1	893800	894400	A-E	894	.	893800	894400	255,215,0
chr1	894400	894800	A-P	983	.	894400	894800	255,0,0
chr1	894800	895000	A-E	840	.	894800	895000	255,215,0
chr1	895600	896000	A-E	588	.	895600	896000	255,215,0
chr1	896000	896200	A-P	776	.	896000	896200	255,0,0
chr1	896200	897000	A-E	783	.	896200	897000	255,215,0
chr1	901400	902000	A-E	798	.	901400	902000	255,215,0
chr1	902000	902600	A-P	545	.	902000	902600	255,0,0
chr1	902600	903000	A-E	920	.	902600	903000	255,215,0
chr1	911400	912000	A-E	715	.	911400	912000	255,215,0
chr1	913400	913600	A-E	689	.	913400	913600	255,215,0
chr1	919600	919800	A-E	958	.	919600	919800	255,215,0
chr1	931400	931600	A-E	597	.	931400	931600	255,215,0
chr1	934000	937600	A-E	849	.	934000	937600	255,215,0
chr1	938800	939000	A-E	535	.	938800	939000	255,215,0
chr1	940000	941200	A-E	573	.	940000	941200	255,215,0
chr1	948200	948600	A-E	546	.	948200	948600	255,215,0
chr1	948600	949000	A-P	584	.	948600	949000	255,0,0
chr1	949000	950200	A-E	882	.	949000	950200	255,215,0
chr1	950800	951000	A-E	702	.	950800	951000	255,215,0
chr1	954400	955000	A-E	569	.	954400	955000	255,215,0
chr1	955000	955200	A-P	742	.	955000	955200	255,0,0
chr1	955200	955400	A-E	454	.	955200	955400	255,215,0
chr1	955400	955800	A-P	899	.	955400	955800	255,0,0
chr1	955800	956800	A-E	734	.	955800	956800	255,215,0
chr1	959600	959800	A-E	677	.	959600	959800	255,215,0
chr1	968200	969000	A-E	771	.	968200	969000	255,215,0
chr1	976000	976400	A-E	935	.	976000	976400	255,215,0
chr1	993400	994000	A-E	759	.	993400	994000	255,215,0
chr1	994200	994600	A-E	769	.	994200	994600	255,215,0
chr1	994600	994800	A-P	503	.	994600	994800	255,0,0
chr1	994800	995400	A-E	584	.	994800	995400	255,215,0
chr1	997200	998400	A-E	795	.	997200	998400	255,215,0
chr1	999000	1000200	A-E	779	.	999000	1000200	255,215,0
chr1	1000800	1001200	A-E	811	.	1000800	1001200	255,215,0
chr1	1003400	1004600	A-E	886	.	1003400	1004600	255,215,0
chr1	1004600	1004800	A-P	695	.	1004600	1004800	255,0,0
chr1	1004800	1006000	A-E	619	.	1004800	1006000	255,215,0
chr1	1014800	1016000	A-E	962	.	1014800	1016000	255,215,0
chr1	1027200	1027400	A-E	865	.	1027200	1027400	255,215,0
chr1	1042800	1043000	A-E	518	.	1042800	1043000	255,215,0
chr1	1045000	1046000	A-E	787	.	1045000	1046000	255,215,0
chr1	1046200	1046400	A-E	537	.	1046200	1046400	255,215,0
chr1	1049000	1049200	A-E	676	.	1049000	1049200	255,215,0
chr1	1050000	1050800	A-E	502	.	1050000	1050800	255,215,0
chr1	1051200	1052000	A-P	990	.	1051200	1052000	255,0,0
chr1	1052200	1052400	A-E	645	.	1052200	1052400	255,215,0
chr1	1057600	1058000	A-E	973	.	1057600	1058000	255,215,0
chr1	1069000	1069200	A-E	685	.	1069000	1069200	255,215,0
chr1	1070200	1071600	A-E	673	.	1070200	1071600	255,215,0
chr1	1071800	1072000	A-E	500	.	1071800	1072000	255,215,0
chr1	1072800	1073200	A-E	820	.	1072800	1073200	255,215,0
chr1	1074400	1074600	A-E	493	.	1074400	1074600	255,215,0
chr1	1077000	1077400	A-E	745	.	1077000	1077400	255,215,0
chr1	1077800	1078000	A-E	888	.	1077800	1078000	255,215,0
chr1	1078400	1078600	A-E	607	.	1078400	1078600	255,215,0
chr1	1080400	1081000	A-E	539	.	1080400	1081000	255,215,0
chr1	1091800	1092000	A-E	502	.	1091800	1092000	255,215,0
chr1	1092400	1092600	A-E	544	.	1092400	1092600	255,215,0
chr1	1092800	1094200	A-E	645	.	1092800	1094200	255,215,0
chr1	1110800	1111000	A-E	561	.	1110800	1111000	255,215,0
chr1	1118600	1118800	A-E	604	.	1118600	1118800	255,215,0
chr1	1119600	1119800	A-E	589	.	1119600	1119800	255,215,0
chr1	1120400	1121400	A-E	901	.	1120400	1121400	255,215,0
chr1	1130200	1130400	A-E	696	.	1130200	1130400	255,215,0
chr1	1135400	1135600	A-E	510	.	1135400	1135600	255,215,0
chr1	1136200	1137200	A-E	937	.	1136200	1137200	255,215,0
chr1	1138400	1138600	A-E	675	.	1138400	1138600	255,215,0
chr1	1139200	1139400	A-E	744	.	1139200	1139400	255,215,0
chr1	1140400	1140600	A-E	594	.	1140400	1140600	255,215,0
chr1	1143000	1143200	A-E	623	.	1143000	1143200	255,215,0
chr1	1143400	1144000	A-E	959	.	1143400	1144000	255,215,0
chr1	1144200	1144600	A-E	632	.	1144200	1144600	255,215,0
chr1	1148400	1148600	A-E	517	.	1148400	1148600	255,215,0
chr1	1149000	1149200	A-E	508	.	1149000	1149200	255,215,0
chr1	1149400	1149600	A-E	494	.	1149400	1149600	255,215,0
chr1	1164400	1164600	A-E	540	.	1164400	1164600	255,215,0
chr1	1166000	1167000	A-E	531	.	1166000	1167000	255,215,0
chr1	1167000	1167800	A-P	824	.	1167000	1167800	255,0,0
chr1	1167800	1168600	A-E	588	.	1167800	1168600	255,215,0
chr1	1169600	1169800	A-E	531	.	1169600	1169800	255,215,0
chr1	1170000	1170200	A-E	500	.	1170000	1170200	255,215,0
chr1	1173000	1173200	A-E	498	.	1173000	1173200	255,215,0
chr1	1175200	1175400	A-E	642	.	1175200	1175400	255,215,0
chr1	1179600	1180000	A-E	734	.	1179600	1180000	255,215,0
chr1	1180600	1181200	A-E	732	.	1180600	1181200	255,215,0
chr1	1181600	1181800	A-E	518	.	1181600	1181800	255,215,0
chr1	1207800	1208600	A-E	499	.	1207800	1208600	255,215,0
chr1	1208600	1209800	A-P	630	.	1208600	1209800	255,0,0
chr1	1209800	1210200	A-E	810	.	1209800	1210200	255,215,0
chr1	1219200	1219600	A-E	525	.	1219200	1219600	255,215,0
chr1	1227400	1227600	A-E	621	.	1227400	1227600	255,215,0
chr1	1229000	1229600	A-E	844	.	1229000	1229600	255,215,0
chr1	1235400	1235600	A-E	507	.	1235400	1235600	255,215,0
chr1	1240000	1241800	A-E	652	.	1240000	1241800	255,215,0
chr1	1242000	1242400	A-E	505	.	1242000	1242400	255,215,0
chr1	1242600	1243000	A-E	815	.	1242600	1243000	255,215,0
chr1	1243000	1244200	A-P	806	.	1243000	1244200	255,0,0
chr1	1244200	1245600	A-E	511	.	1244200	1245600	255,215,0
chr1	1248800	1249000	A-E	515	.	1248800	1249000	255,215,0
chr1	1250600	1251400	A-E	741	.	1250600	1251400	255,215,0
chr1	1253000	1253200	A-E	545	.	1253000	1253200	255,215,0
chr1	1253600	1254000	A-E	882	.	1253600	1254000	255,215,0
chr1	1259000	1259200	A-E	548	.	1259000	1259200	255,215,0
chr1	1259600	1260600	A-P	885	.	1259600	1260600	255,0,0
chr1	1260600	1261000	A-E	697	.	1260600	1261000	255,215,0
chr1	1266600	1266800	A-E	537	.	1266600	1266800	255,215,0
chr1	1273200	1273400	A-E	586	.	1273200	1273400	255,215,0
chr1	1277600	1277800	A-E	522	.	1277600	1277800	255,215,0
chr1	1280200	1280400	A-E	810	.	1280200	1280400	255,215,0
chr1	1281400	1281600	A-E	501	.	1281400	1281600	255,215,0
chr1	1282800	1284200	A-E	581	.	1282800	1284200	255,215,0
chr1	1284200	1285400	A-P	942	.	1284200	1285400	255,0,0
chr1	1286800	1287000	A-E	525	.	1286800	1287000	255,215,0
chr1	1288800	1289200	A-E	568	.	1288800	1289200	255,215,0
chr1	1291200	1291400	A-E	550	.	1291200	1291400	255,215,0
chr1	1291800	1292000	A-E	646	.	1291800	1292000	255,215,0
chr1	1292200	1292400	A-E	561	.	1292200	1292400	255,215,0
chr1	1293000	1294800	A-E	697	.	1293000	1294800	255,215,0
chr1	1307400	1307800	A-E	812	.	1307400	1307800	255,215,0
chr1	1309200	1310000	A-E	498	.	1309200	1310000	255,215,0
chr1	1310000	1311000	A-P	614	.	1310000	1311000	255,0,0
chr1	1311000	1312200	A-E	774	.	1311000	1312200	255,215,0
chr1	1326200	1326400	A-E	500	.	1326200	1326400	255,215,0
chr1	1333200	1334000	A-E	619	.	1333200	1334000	255,215,0
chr1	1334000	1335200	A-P	577	.	1334000	1335200	255,0,0
chr1	1335200	1336200	A-E	729	.	1335200	1336200	255,215,0
chr1	1337400	1337600	A-E	626	.	1337400	1337600	255,215,0
chr1	1341200	1342200	A-E	527	.	1341200	1342200	255,215,0
chr1	1342200	1343000	A-P	923	.	1342200	1343000	255,0,0
chr1	1343000	1343800	A-E	662	.	1343000	1343800	255,215,0
chr1	1344000	1344200	A-E	507	.	1344000	1344200	255,215,0
chr1	1347000	1347200	A-E	779	.	1347000	1347200	255,215,0
chr1	1347600	1347800	A-E	530	.	1347600	1347800	255,215,0
chr1	1348000	1348200	A-E	705	.	1348000	1348200	255,215,0
chr1	1352600	1352800	A-E	502	.	1352600	1352800	255,215,0
chr1	1353000	1353400	A-E	543	.	1353000	1353400	255,215,0
chr1	1356800	1357000	A-E	504	.	1356800	1357000	255,215,0
chr1	1357800	1358000	A-E	505	.	1357800	1358000	255,215,0
chr1	1358200	1359000	A-E	730	.	1358200	1359000	255,215,0
chr1	1361200	1361600	A-E	611	.	1361200	1361600	255,215,0
chr1	1362000	1362200	A-E	777	.	1362000	1362200	255,215,0
chr1	1362400	1363400	A-E	678	.	1362400	1363400	255,215,0
chr1	1363600	1363800	A-E	731	.	1363600	1363800	255,215,0
chr1	1366200	1366400	A-E	509	.	1366200	1366400	255,215,0
chr1	1366600	1366800	A-E	509	.	1366600	1366800	255,215,0
chr1	1367200	1367800	A-E	730	.	1367200	1367800	255,215,0
chr1	1368400	1370000	A-E	941	.	1368400	1370000	255,215,0
chr1	1370200	1371000	A-E	674	.	1370200	1371000	255,215,0
chr1	1371000	1371200	A-P	811	.	1371000	1371200	255,0,0
chr1	1375800	1377000	A-E	664	.	1375800	1377000	255,215,0
chr1	1406000	1406600	A-E	925	.	1406000	1406600	255,215,0
chr1	1406600	1407400	A-P	804	.	1406600	1407400	255,0,0
chr1	1407600	1407800	A-P	429	.	1407600	1407800	255,0,0
chr1	1408000	1409400	A-E	759	.	1408000	1409400	255,215,0
chr1	1427400	1427600	A-E	595	.	1427400	1427600	255,215,0
chr1	1440200	1441200	A-E	739	.	1440200	1441200	255,215,0
chr1	1441400	1441600	A-E	703	.	1441400	1441600	255,215,0
chr1	1446200	1447000	A-E	729	.	1446200	1447000	255,215,0
chr1	1447000	1448200	A-P	926	.	1447000	1448200	255,0,0
chr1	1448400	1448600	A-E	626	.	1448400	1448600	255,215,0
chr1	1462800	1463000	A-E	546	.	1462800	1463000	255,215,0
chr1	1507000	1507200	A-E	555	.	1507000	1507200	255,215,0
chr1	1508200	1508600	A-E	577	.	1508200	1508600	255,215,0
chr1	1508800	1509600	A-E	792	.	1508800	1509600	255,215,0
chr1	1509600	1510600	A-P	821	.	1509600	1510600	255,0,0
chr1	1510600	1511200	A-E	562	.	1510600	1511200	255,215,0
chr1	1511400	1511800	A-E	549	.	1511400	1511800	255,215,0
chr1	1521600	1521800	A-E	628	.	1521600	1521800	255,215,0
chr1	1523800	1524200	A-E	629	.	1523800	1524200	255,215,0
chr1	1532000	1533400	A-E	632	.	1532000	1533400	255,215,0
chr1	1534800	1535200	A-E	467	.	1534800	1535200	255,215,0
chr1	1535600	1536000	A-E	586	.	1535600	1536000	255,215,0
chr1	1539600	1539800	A-E	508	.	1539600	1539800	255,215,0
chr1	1549000	1550600	A-E	732	.	1549000	1550600	255,215,0
chr1	1550600	1551600	A-P	812	.	1550600	1551600	255,0,0
chr1	1551600	1552200	A-E	477	.	1551600	1552200	255,215,0
chr1	1555400	1555800	A-E	625	.	1555400	1555800	255,215,0
chr1	1560400	1560800	A-E	652	.	1560400	1560800	255,215,0
chr1	1562600	1562800	A-E	494	.	1562600	1562800	255,215,0
chr1	1583200	1583600	A-E	577	.	1583200	1583600	255,215,0
chr1	1590200	1590800	A-P	799	.	1590200	1590800	255,0,0
chr1	1591200	1591400	A-E	580	.	1591200	1591400	255,215,0
chr1	1610400	1610600	A-E	670	.	1610400	1610600	255,215,0
chr1	1612000	1612400	A-E	777	.	1612000	1612400	255,215,0
chr1	1617600	1618200	A-E	855	.	1617600	1618200	255,215,0
chr1	1623000	1623200	A-E	609	.	1623000	1623200	255,215,0
chr1	1623800	1624000	A-P	551	.	1623800	1624000	255,0,0
chr1	1624000	1624800	A-E	613	.	1624000	1624800	255,215,0
chr1	1646600	1647000	A-E	864	.	1646600	1647000	255,215,0
chr1	1655200	1655400	A-E	582	.	1655200	1655400	255,215,0
chr1	1655600	1656000	A-P	944	.	1655600	1656000	255,0,0
chr1	1656000	1656200	A-E	583	.	1656000	1656200	255,215,0
chr1	1657600	1658000	A-E	594	.	1657600	1658000	255,215,0
chr1	1660000	1660200	A-E	527	.	1660000	1660200	255,215,0
chr1	1677400	1678000	A-E	728	.	1677400	1678000	255,215,0
chr1	1680200	1680400	A-E	650	.	1680200	1680400	255,215,0
chr1	1689800	1690800	A-E	550	.	1689800	1690800	255,215,0
chr1	1702800	1703000	A-E	511	.	1702800	1703000	255,215,0
chr1	1707000	1707600	A-E	548	.	1707000	1707600	255,215,0
chr1	1708600	1709400	A-E	885	.	1708600	1709400	255,215,0
chr1	1709400	1710200	A-P	925	.	1709400	1710200	255,0,0
chr1	1710200	1712600	A-E	498	.	1710200	1712600	255,215,0
chr1	1712800	1713200	A-E	651	.	1712800	1713200	255,215,0
chr1	1713400	1714800	A-E	718	.	1713400	1714800	255,215,0
chr1	1720600	1720800	A-E	692	.	1720600	1720800	255,215,0
chr1	1778600	1778800	A-E	596	.	1778600	1778800	255,215,0
chr1	1790200	1790400	A-E	997	.	1790200	1790400	255,215,0
chr1	1801000	1801200	A-E	661	.	1801000	1801200	255,215,0
chr1	1814800	1815200	A-E	579	.	1814800	1815200	255,215,0
chr1	1820400	1821400	A-E	669	.	1820400	1821400	255,215,0
chr1	1821400	1822000	A-P	961	.	1821400	1822000	255,0,0
chr1	1822200	1822800	A-P	687	.	1822200	1822800	255,0,0
chr1	1822800	1823000	A-E	412	.	1822800	1823000	255,215,0
chr1	1823000	1823200	A-P	752	.	1823000	1823200	255,0,0
chr1	1823200	1823800	A-E	900	.	1823200	1823800	255,215,0
chr1	1828600	1829000	A-E	960	.	1828600	1829000	255,215,0
chr1	1837400	1838200	A-E	673	.	1837400	1838200	255,215,0
chr1	1838600	1839000	A-E	831	.	1838600	1839000	255,215,0
chr1	1839600	1841600	A-E	541	.	1839600	1841600	255,215,0
chr1	1849800	1850600	A-E	625	.	1849800	1850600	255,215,0
chr1	1850600	1850800	A-P	506	.	1850600	1850800	255,0,0
chr1	1850800	1851400	A-E	846	.	1850800	1851400	255,215,0
chr1	1875600	1875800	A-E	790	.	1875600	1875800	255,215,0
chr1	1886400	1887000	A-E	902	.	1886400	1887000	255,215,0
chr1	1891600	1891800	A-E	922	.	1891600	1891800	255,215,0
chr1	1915000	1915200	A-E	591	.	1915000	1915200	255,215,0
chr1	1927600	1928000	A-E	812	.	1927600	1928000	255,215,0
chr1	1976200	1976600	A-E	631	.	1976200	1976600	255,215,0
chr1	1981400	1981800	A-E	495	.	1981400	1981800	255,215,0
chr1	2009600	2010000	A-E	601	.	2009600	2010000	255,215,0
chr1	2023200	2023400	A-E	704	.	2023200	2023400	255,215,0
chr1	2040200	2040400	A-E	642	.	2040200	2040400	255,215,0
chr1	2053000	2053200	A-E	592	.	2053000	2053200	255,215,0
chr1	2053400	2053600	A-E	602	.	2053400	2053600	255,215,0
chr1	2054600	2054800	A-E	565	.	2054600	2054800	255,215,0
chr1	2064000	2065400	A-E	498	.	2064000	2065400	255,215,0
chr1	2095400	2095600	A-E	615	.	2095400	2095600	255,215,0
chr1	2105800	2106200	A-E	902	.	2105800	2106200	255,215,0
chr1	2107000	2108400	A-E	851	.	2107000	2108400	255,215,0
chr1	2110800	2112800	A-E	529	.	2110800	2112800	255,215,0
chr1	2114800	2115000	A-E	506	.	2114800	2115000	255,215,0
chr1	2120800	2121000	A-E	975	.	2120800	2121000	255,215,0
chr1	2121000	2121400	A-P	652	.	2121000	2121400	255,0,0
chr1	2121400	2121600	A-E	757	.	2121400	2121600	255,215,0
chr1	2122000	2122400	A-E	505	.	2122000	2122400	255,215,0
chr1	2124600	2126000	A-E	720	.	2124600	2126000	255,215,0
chr1	2126000	2126400	A-P	689	.	2126000	2126400	255,0,0
chr1	2126400	2127400	A-E	646	.	2126400	2127400	255,215,0
chr1	2129000	2131400	A-E	917	.	2129000	2131400	255,215,0
chr1	2131800	2132400	A-E	814	.	2131800	2132400	255,215,0
chr1	2134200	2134400	A-E	531	.	2134200	2134400	255,215,0
chr1	2135800	2136400	A-E	892	.	2135800	2136400	255,215,0
chr1	2136600	2137200	A-E	981	.	2136600	2137200	255,215,0
chr1	2137800	2138000	A-E	551	.	2137800	2138000	255,215,0
chr1	2138400	2139400	A-E	683	.	2138400	2139400	255,215,0
chr1	2143800	2145000	A-E	743	.	2143800	2145000	255,215,0
chr1	2157800	2158000	A-E	531	.	2157800	2158000	255,215,0
chr1	2158400	2158800	A-E	826	.	2158400	2158800	255,215,0
chr1	2158800	2159600	A-P	892	.	2158800	2159600	255,0,0
chr1	2160200	2160600	A-P	499	.	2160200	2160600	255,0,0
chr1	2160800	2161200	A-P	656	.	2160800	2161200	255,0,0
chr1	2161200	2162200	A-E	809	.	2161200	2162200	255,215,0
chr1	2162600	2162800	A-E	699	.	2162600	2162800	255,215,0
chr1	2163400	2163600	A-E	782	.	2163400	2163600	255,215,0
chr1	2164400	2164600	A-E	858	.	2164400	2164600	255,215,0
chr1	2186600	2187800	A-E	536	.	2186600	2187800	255,215,0
chr1	2189600	2189800	A-E	625	.	2189600	2189800	255,215,0
chr1	2203600	2203800	A-E	498	.	2203600	2203800	255,215,0
chr1	2207400	2207600	A-E	544	.	2207400	2207600	255,215,0
chr1	2208800	2209000	A-E	496	.	2208800	2209000	255,215,0
chr1	2222000	2222600	A-E	847	.	2222000	2222600	255,215,0
chr1	2242200	2242600	A-E	531	.	2242200	2242600	255,215,0
chr1	2243000	2243600	A-E	907	.	2243000	2243600	255,215,0
chr1	2243800	2244200	A-E	647	.	2243800	2244200	255,215,0
chr1	2244400	2244600	A-E	507	.	2244400	2244600	255,215,0
chr1	2245800	2247600	A-E	518	.	2245800	2247600	255,215,0
chr1	2277200	2277400	A-E	627	.	2277200	2277400	255,215,0
chr1	2313200	2313400	A-E	792	.	2313200	2313400	255,215,0
chr1	2322400	2322600	A-E	531	.	2322400	2322600	255,215,0
chr1	2322600	2323600	A-P	926	.	2322600	2323600	255,0,0
chr1	2323600	2324400	A-E	604	.	2323600	2324400	255,215,0
chr1	2342400	2342600	A-E	607	.	2342400	2342600	255,215,0
chr1	2343200	2343400	A-E	645	.	2343200	2343400	255,215,0
chr1	2343400	2344400	A-P	899	.	2343400	2344400	255,0,0
chr1	2344400	2346400	A-E	766	.	2344400	2346400	255,215,0
chr1	2379600	2379800	A-E	859	.	2379600	2379800	255,215,0
chr1	2398600	2399000	A-E	752	.	2398600	2399000	255,215,0
chr1	2406400	2406600	A-E	681	.	2406400	2406600	255,215,0
chr1	2415400	2415600	A-E	600	.	2415400	2415600	255,215,0
chr1	2457000	2457400	A-E	837	.	2457000	2457400	255,215,0
chr1	2457400	2458200	A-P	963	.	2457400	2458200	255,0,0
chr1	2458200	2458400	A-E	782	.	2458200	2458400	255,215,0
chr1	2471000	2471200	A-E	598	.	2471000	2471200	255,215,0
chr1	2472400	2474400	A-E	844	.	2472400	2474400	255,215,0
chr1	2475000	2477800	A-E	507	.	2475000	2477800	255,215,0
chr1	2477800	2478000	A-P	628	.	2477800	2478000	255,0,0
chr1	2478000	2480800	A-E	700	.	2478000	2480800	255,215,0
chr1	2486400	2486600	A-E	503	.	2486400	2486600	255,215,0
chr1	2487400	2489000	A-E	722	.	2487400	2489000	255,215,0
chr1	2492200	2492400	A-E	966	.	2492200	2492400	255,215,0
chr1	2492600	2492800	A-E	657	.	2492600	2492800	255,215,0
chr1	2493400	2493600	A-E	891	.	2493400	2493600	255,215,0
chr1	2509600	2510000	A-E	669	.	2509600	2510000	255,215,0
chr1	2516600	2517600	A-E	505	.	2516600	2517600	255,215,0
chr1	2517600	2517800	A-P	581	.	2517600	2517800	255,0,0
chr1	2517800	2518200	A-E	583	.	2517800	2518200	255,215,0
chr1	2518200	2518400	A-P	536	.	2518200	2518400	255,0,0
chr1	2518600	2518800	A-P	624	.	2518600	2518800	255,0,0
chr1	2518800	2519200	A-E	875	.	2518800	2519200	255,215,0
chr1	2542600	2543000	A-E	849	.	2542600	2543000	255,215,0
chr1	2556200	2556600	A-E	513	.	2556200	2556600	255,215,0
chr1	2557200	2557600	A-E	746	.	2557200	2557600	255,215,0
chr1	2573800	2574400	A-E	820	.	2573800	2574400	255,215,0
chr1	2574400	2574800	A-P	729	.	2574400	2574800	255,0,0
chr1	2574800	2575200	A-E	858	.	2574800	2575200	255,215,0
chr1	2578400	2578600	A-E	940	.	2578400	2578600	255,215,0
chr1	2585200	2585400	A-E	497	.	2585200	2585400	255,215,0
chr1	2587600	2587800	A-E	582	.	2587600	2587800	255,215,0
chr1	2703200	2703400	A-E	599	.	2703200	2703400	255,215,0
chr1	2718200	2718400	A-E	672	.	2718200	2718400	255,215,0
chr1	2881000	2881200	A-E	500	.	2881000	2881200	255,215,0
chr1	2881400	2881600	A-E	627	.	2881400	2881600	255,215,0
chr1	2929200	2929400	A-E	735	.	2929200	2929400	255,215,0
chr1	2967800	2968400	A-E	525	.	2967800	2968400	255,215,0
chr1	3229600	3230200	A-E	679	.	3229600	3230200	255,215,0
chr1	3235000	3235200	A-E	875	.	3235000	3235200	255,215,0
chr1	3236600	3236800	A-E	819	.	3236600	3236800	255,215,0
chr1	3238800	3239000	A-E	498	.	3238800	3239000	255,215,0
chr1	3333800	3334000	A-E	555	.	3333800	3334000	255,215,0
chr1	3341400	3341600	A-E	964	.	3341400	3341600	255,215,0
chr1	3370800	3372200	A-E	911	.	3370800	3372200	255,215,0
chr1	3407800	3408200	A-E	719	.	3407800	3408200	255,215,0
chr1	3434800	3435200	A-E	784	.	3434800	3435200	255,215,0
chr1	3448000	3448400	A-E	796	.	3448000	3448400	255,215,0
chr1	3481800	3482000	A-E	500	.	3481800	3482000	255,215,0
chr1	3521200	3521400	A-E	775	.	3521200	3521400	255,215,0
chr1	3530000	3530200	A-E	809	.	3530000	3530200	255,215,0
chr1	3535600	3535800	A-E	938	.	3535600	3535800	255,215,0
chr1	3541000	3541800	A-P	869	.	3541000	3541800	255,0,0
chr1	3542000	3542200	A-P	711	.	3542000	3542200	255,0,0
chr1	3542200	3542600	A-E	844	.	3542200	3542600	255,215,0
chr1	3565800	3566400	A-E	534	.	3565800	3566400	255,215,0
chr1	3566400	3566800	A-P	899	.	3566400	3566800	255,0,0
chr1	3566800	3567000	A-E	588	.	3566800	3567000	255,215,0
chr1	3568800	3569000	A-P	394	.	3568800	3569000	255,0,0
chr1	3585600	3585800	A-E	729	.	3585600	3585800	255,215,0
chr1	3641000	3641200	A-E	672	.	3641000	3641200	255,215,0
chr1	3642800	3643000	A-E	569	.	3642800	3643000	255,215,0
chr1	3644000	3644200	A-E	889	.	3644000	3644200	255,215,0
chr1	3662800	3663600	A-E	749	.	3662800	3663600	255,215,0
chr1	3663600	3664000	A-P	604	.	3663600	3664000	255,0,0
chr1	3664000	3664400	A-E	925	.	3664000	3664400	255,215,0
chr1	3664600	3665200	A-E	527	.	3664600	3665200	255,215,0
chr1	3667600	3667800	A-E	507	.	3667600	3667800	255,215,0
chr1	3673000	3673200	A-E	522	.	3673000	3673200	255,215,0
chr1	3676400	3676600	A-E	880	.	3676400	3676600	255,215,0
chr1	3687600	3689400	A-E	535	.	3687600	3689400	255,215,0
chr1	3689400	3689600	A-P	503	.	3689400	3689600	255,0,0
chr1	3689600	3693400	A-E	825	.	3689600	3693400	255,215,0
chr1	3710000	3711000	A-E	881	.	3710000	3711000	255,215,0
chr1	3711600	3712400	A-E	633	.	3711600	3712400	255,215,0
chr1	3712400	3713200	A-P	929	.	3712400	3713200	255,0,0
chr1	3713200	3714400	A-E	593	.	3713200	3714400	255,215,0
chr1	3720000	3722800	A-E	627	.	3720000	3722800	255,215,0
chr1	3723000	3723200	A-E	587	.	3723000	3723200	255,215,0
chr1	3723800	3724000	A-E	542	.	3723800	3724000	255,215,0
chr1	3724400	3724800	A-E	990	.	3724400	3724800	255,215,0
chr1	3727600	3728000	A-E	500	.	3727600	3728000	255,215,0
chr1	3739200	3739400	A-E	653	.	3739200	3739400	255,215,0
chr1	3772800	3773200	A-E	558	.	3772800	3773200	255,215,0
chr1	3773400	3774400	A-P	721	.	3773400	3774400	255,0,0
chr1	3774400	3775000	A-E	740	.	3774400	3775000	255,215,0
chr1	3785000	3785200	A-E	767	.	3785000	3785200	255,215,0
chr1	3785800	3786200	A-E	645	.	3785800	3786200	255,215,0
chr1	3786400	3787000	A-E	944	.	3786400	3787000	255,215,0
chr1	3815600	3816400	A-E	603	.	3815600	3816400	255,215,0
chr1	3816400	3818000	A-P	713	.	3816400	3818000	255,0,0
chr1	3818000	3818200	A-E	718	.	3818000	3818200	255,215,0
chr1	3823800	3824200	A-E	933	.	3823800	3824200	255,215,0
chr1	3824600	3824800	A-E	530	.	3824600	3824800	255,215,0
chr1	3827400	3827600	A-E	782	.	3827400	3827600	255,215,0
chr1	3843600	3843800	A-E	633	.	3843600	3843800	255,215,0
chr1	3997000	3997200	A-E	595	.	3997000	3997200	255,215,0
chr1	4036000	4036200	A-E	576	.	4036000	4036200	255,215,0
chr1	4036400	4036600	A-E	551	.	4036400	4036600	255,215,0
chr1	4052200	4052400	A-E	710	.	4052200	4052400	255,215,0
chr1	4067000	4067400	A-E	720	.	4067000	4067400	255,215,0
chr1	4067600	4068000	A-E	974	.	4067600	4068000	255,215,0
chr1	4084800	4085000	A-E	690	.	4084800	4085000	255,215,0
chr1	4237600	4238000	A-E	918	.	4237600	4238000	255,215,0
chr1	4324600	4324800	A-E	654	.	4324600	4324800	255,215,0
chr1	4356200	4356600	A-E	569	.	4356200	4356600	255,215,0
chr1	4388600	4388800	A-E	611	.	4388600	4388800	255,215,0
chr1	4392000	4392200	A-E	492	.	4392000	4392200	255,215,0
chr1	4582800	4583000	A-E	552	.	4582800	4583000	255,215,0
chr1	4712800	4713000	A-E	836	.	4712800	4713000	255,215,0
chr1	5364800	5365200	A-E	995	.	5364800	5365200	255,215,0
chr1	5466600	5466800	A-E	739	.	5466600	5466800	255,215,0
chr1	5559400	5560000	A-E	563	.	5559400	5560000	255,215,0
chr1	5732600	5732800	A-E	738	.	5732600	5732800	255,215,0
chr1	5747200	5747400	A-E	506	.	5747200	5747400	255,215,0
chr1	5748600	5749000	A-E	676	.	5748600	5749000	255,215,0
chr1	5782000	5782200	A-E	539	.	5782000	5782200	255,215,0
chr1	5806000	5806200	A-E	810	.	5806000	5806200	255,215,0
chr1	5863800	5864000	A-E	527	.	5863800	5864000	255,215,0
chr1	5945800	5946200	A-E	979	.	5945800	5946200	255,215,0
chr1	5953000	5953600	A-E	839	.	5953000	5953600	255,215,0
chr1	5976200	5976400	A-E	532	.	5976200	5976400	255,215,0
chr1	5977200	5978400	A-E	544	.	5977200	5978400	255,215,0
chr1	6009400	6009800	A-E	529	.	6009400	6009800	255,215,0
chr1	6040600	6040800	A-E	948	.	6040600	6040800	255,215,0
chr1	6043000	6043200	A-E	597	.	6043000	6043200	255,215,0
chr1	6051200	6051600	A-E	520	.	6051200	6051600	255,215,0
chr1	6051600	6051800	A-P	448	.	6051600	6051800	255,0,0
chr1	6052000	6052200	A-E	689	.	6052000	6052200	255,215,0
chr1	6052200	6053000	A-P	798	.	6052200	6053000	255,0,0
chr1	6053000	6054800	A-E	704	.	6053000	6054800	255,215,0
chr1	6067000	6067800	A-E	738	.	6067000	6067800	255,215,0
chr1	6134600	6134800	A-E	609	.	6134600	6134800	255,215,0
chr1	6135800	6136200	A-E	808	.	6135800	6136200	255,215,0
chr1	6165800	6166000	A-E	512	.	6165800	6166000	255,215,0
chr1	6167200	6167400	A-E	716	.	6167200	6167400	255,215,0
chr1	6187400	6188200	A-E	536	.	6187400	6188200	255,215,0
chr1	6208600	6209200	A-E	904	.	6208600	6209200	255,215,0
chr1	6209200	6209600	A-P	996	.	6209200	6209600	255,0,0
chr1	6217800	6218000	A-E	559	.	6217800	6218000	255,215,0
chr1	6243600	6243800	A-E	627	.	6243600	6243800	255,215,0
chr1	6258000	6259200	A-E	583	.	6258000	6259200	255,215,0
chr1	6259200	6259800	A-P	485	.	6259200	6259800	255,0,0
chr1	6259800	6260600	A-E	938	.	6259800	6260600	255,215,0
chr1	6264400	6264600	A-E	741	.	6264400	6264600	255,215,0
chr1	6264800	6266000	A-E	957	.	6264800	6266000	255,215,0
chr1	6266000	6266400	A-P	668	.	6266000	6266400	255,0,0
chr1	6266400	6266600	A-E	598	.	6266400	6266600	255,215,0
chr1	6266600	6266800	A-P	434	.	6266600	6266800	255,0,0
chr1	6266800	6267200	A-E	872	.	6266800	6267200	255,215,0
chr1	6267800	6268800	A-E	533	.	6267800	6268800	255,215,0
chr1	6268800	6269000	A-P	605	.	6268800	6269000	255,0,0
chr1	6269000	6269200	A-E	529	.	6269000	6269200	255,215,0
chr1	6269200	6269400	A-P	510	.	6269200	6269400	255,0,0
chr1	6269400	6270000	A-E	568	.	6269400	6270000	255,215,0
chr1	6294800	6295600	A-E	779	.	6294800	6295600	255,215,0
chr1	6295600	6296200	A-P	575	.	6295600	6296200	255,0,0
chr1	6296200	6296800	A-E	857	.	6296200	6296800	255,215,0
chr1	6306800	6307000	A-E	778	.	6306800	6307000	255,215,0
chr1	6320000	6321800	A-E	965	.	6320000	6321800	255,215,0
chr1	6333400	6333600	A-E	564	.	6333400	6333600	255,215,0
chr1	6336600	6336800	A-E	707	.	6336600	6336800	255,215,0
chr1	6377200	6377400	A-E	826	.	6377200	6377400	255,215,0
chr1	6408200	6408400	A-E	573	.	6408200	6408400	255,215,0
chr1	6419600	6420200	A-E	844	.	6419600	6420200	255,215,0
chr1	6438200	6438400	A-E	842	.	6438200	6438400	255,215,0
chr1	6445800	6446000	A-E	631	.	6445800	6446000	255,215,0
chr1	6446400	6446600	A-E	524	.	6446400	6446600	255,215,0
chr1	6452600	6453000	A-E	709	.	6452600	6453000	255,215,0
chr1	6453000	6454200	A-P	413	.	6453000	6454200	255,0,0
chr1	6454200	6454600	A-E	902	.	6454200	6454600	255,215,0
chr1	6483600	6483800	A-E	890	.	6483600	6483800	255,215,0
chr1	6484600	6484800	A-E	491	.	6484600	6484800	255,215,0
chr1	6486400	6486800	A-E	749	.	6486400	6486800	255,215,0
chr1	6489800	6490200	A-E	974	.	6489800	6490200	255,215,0
chr1	6500200	6501000	A-E	712	.	6500200	6501000	255,215,0
chr1	6531600	6531800	A-E	560	.	6531600	6531800	255,215,0
chr1	6532600	6532800	A-E	500	.	6532600	6532800	255,215,0
chr1	6535400	6535800	A-E	506	.	6535400	6535800	255,215,0
chr1	6546600	6546800	A-E	963	.	6546600	6546800	255,215,0
chr1	6550000	6550800	A-E	953	.	6550000	6550800	255,215,0
chr1	6577600	6578000	A-E	903	.	6577600	6578000	255,215,0
chr1	6580400	6580800	A-E	521	.	6580400	6580800	255,215,0
chr1	6583800	6584000	A-E	672	.	6583800	6584000	255,215,0
chr1	6613200	6613600	A-E	563	.	6613200	6613600	255,215,0
chr1	6613800	6614000	A-E	580	.	6613800	6614000	255,215,0
chr1	6614000	6614800	A-P	536	.	6614000	6614800	255,0,0
chr1	6614800	6615200	A-E	817	.	6614800	6615200	255,215,0
chr1	6617200	6617600	A-E	879	.	6617200	6617600	255,215,0
chr1	6618200	6618400	A-E	500	.	6618200	6618400	255,215,0
chr1	6621800	6622200	A-E	890	.	6621800	6622200	255,215,0
chr1	6629400	6629800	A-E	755	.	6629400	6629800	255,215,0
chr1	6639200	6639400	A-E	729	.	6639200	6639400	255,215,0
chr1	6639600	6640000	A-E	788	.	6639600	6640000	255,215,0
chr1	6640000	6640400	A-P	954	.	6640000	6640400	255,0,0
chr1	6640400	6641400	A-E	797	.	6640400	6641400	255,215,0
chr1	6641800	6642600	A-E	737	.	6641800	6642600	255,215,0
chr1	6645000	6645400	A-E	810	.	6645000	6645400	255,215,0
chr1	6653000	6653200	A-E	561	.	6653000	6653200	255,215,0
chr1	6660400	6662000	A-E	600	.	6660400	6662000	255,215,0
chr1	6662000	6663000	A-P	856	.	6662000	6663000	255,0,0
chr1	6663000	6663200	A-E	860	.	6663000	6663200	255,215,0
chr1	6663200	6663400	A-P	645	.	6663200	6663400	255,0,0
chr1	6663400	6664800	A-E	899	.	6663400	6664800	255,215,0
chr1	6669400	6670400	A-E	528	.	6669400	6670400	255,215,0
chr1	6671800	6672200	A-E	501	.	6671800	6672200	255,215,0
chr1	6672400	6673000	A-E	777	.	6672400	6673000	255,215,0
chr1	6673000	6673400	A-P	893	.	6673000	6673400	255,0,0
chr1	6673400	6673600	A-E	627	.	6673400	6673600	255,215,0
chr1	6673600	6674200	A-P	913	.	6673600	6674200	255,0,0
chr1	6674200	6675000	A-E	642	.	6674200	6675000	255,215,0
chr1	6675200	6676200	A-E	532	.	6675200	6676200	255,215,0
chr1	6684600	6685200	A-E	497	.	6684600	6685200	255,215,0
chr1	6685200	6685600	A-P	987	.	6685200	6685600	255,0,0
chr1	6685600	6686200	A-E	472	.	6685600	6686200	255,215,0
chr1	6694800	6695000	A-E	860	.	6694800	6695000	255,215,0
chr1	6722600	6722800	A-E	796	.	6722600	6722800	255,215,0
chr1	6726800	6727000	A-E	687	.	6726800	6727000	255,215,0
chr1	6760600	6761200	A-E	636	.	6760600	6761200	255,215,0
chr1	6761200	6762000	A-P	792	.	6761200	6762000	255,0,0
chr1	6762000	6762600	A-E	982	.	6762000	6762600	255,215,0
chr1	6764200	6764800	A-E	718	.	6764200	6764800	255,215,0
chr1	6766800	6767000	A-E	512	.	6766800	6767000	255,215,0
chr1	6784200	6784400	A-E	657	.	6784200	6784400	255,215,0
chr1	6787600	6787800	A-E	544	.	6787600	6787800	255,215,0
chr1	6799200	6799400	A-E	618	.	6799200	6799400	255,215,0
chr1	6803600	6804000	A-E	597	.	6803600	6804000	255,215,0
chr1	6818600	6818800	A-E	634	.	6818600	6818800	255,215,0
chr1	6844000	6844400	A-E	736	.	6844000	6844400	255,215,0
chr1	6844400	6845200	A-P	906	.	6844400	6845200	255,0,0
chr1	6845200	6845400	A-E	673	.	6845200	6845400	255,215,0
chr1	6845400	6846200	A-P	898	.	6845400	6846200	255,0,0
chr1	6846200	6846400	A-E	630	.	6846200	6846400	255,215,0
chr1	6860800	6861000	A-E	556	.	6860800	6861000	255,215,0
chr1	6971200	6971600	A-E	643	.	6971200	6971600	255,215,0
chr1	6971800	6972000	A-E	532	.	6971800	6972000	255,215,0
chr1	6972400	6973000	A-E	741	.	6972400	6973000	255,215,0
chr1	6973200	6973400	A-E	606	.	6973200	6973400	255,215,0
chr1	7020600	7020800	A-E	573	.	7020600	7020800	255,215,0
chr1	7022400	7023600	A-E	881	.	7022400	7023600	255,215,0
chr1	7043800	7044000	A-E	513	.	7043800	7044000	255,215,0
chr1	7072600	7072800	A-E	840	.	7072600	7072800	255,215,0
chr1	7139800	7140000	A-E	748	.	7139800	7140000	255,215,0
chr1	7177600	7177800	A-E	512	.	7177600	7177800	255,215,0
chr1	7278400	7278600	A-E	558	.	7278400	7278600	255,215,0
chr1	7514200	7514400	A-E	501	.	7514200	7514400	255,215,0
chr1	7632800	7633000	A-E	912	.	7632800	7633000	255,215,0
chr1	7668800	7669400	A-E	698	.	7668800	7669400	255,215,0
chr1	7707400	7707600	A-E	848	.	7707400	7707600	255,215,0
chr1	7714800	7715000	A-E	498	.	7714800	7715000	255,215,0
chr1	7729600	7729800	A-E	690	.	7729600	7729800	255,215,0
chr1	7764400	7764600	A-E	558	.	7764400	7764600	255,215,0
chr1	7764600	7764800	A-P	786	.	7764600	7764800	255,0,0
chr1	7829800	7831000	A-E	814	.	7829800	7831000	255,215,0
chr1	7831000	7831800	A-P	512	.	7831000	7831800	255,0,0
chr1	7831800	7832200	A-E	715	.	7831800	7832200	255,215,0
chr1	7842200	7842400	A-E	620	.	7842200	7842400	255,215,0
chr1	7843000	7844800	A-E	727	.	7843000	7844800	255,215,0
chr1	7870600	7870800	A-E	643	.	7870600	7870800	255,215,0
chr1	7886400	7887200	A-E	510	.	7886400	7887200	255,215,0
chr1	7887200	7887400	A-P	788	.	7887200	7887400	255,0,0
chr1	7887400	7888400	A-E	490	.	7887400	7888400	255,215,0
chr1	7888600	7888800	A-E	600	.	7888600	7888800	255,215,0
chr1	7891600	7891800	A-E	791	.	7891600	7891800	255,215,0
chr1	7909800	7910000	A-E	529	.	7909800	7910000	255,215,0
chr1	7962800	7963000	A-E	627	.	7962800	7963000	255,215,0
chr1	7973200	7973400	A-E	501	.	7973200	7973400	255,215,0
chr1	8011600	8012200	A-E	784	.	8011600	8012200	255,215,0
chr1	8013600	8014000	A-E	572	.	8013600	8014000	255,215,0
chr1	8014000	8014200	A-P	696	.	8014000	8014200	255,0,0
chr1	8014200	8014400	A-E	704	.	8014200	8014400	255,215,0
chr1	8014400	8014600	A-P	532	.	8014400	8014600	255,0,0
chr1	8014600	8015000	A-E	803	.	8014600	8015000	255,215,0
chr1	8020200	8021400	A-E	518	.	8020200	8021400	255,215,0
chr1	8021400	8022200	A-P	868	.	8021400	8022200	255,0,0
chr1	8022200	8022600	A-E	741	.	8022200	8022600	255,215,0
chr1	8035400	8035600	A-E	553	.	8035400	8035600	255,215,0
chr1	8062600	8062800	A-E	514	.	8062600	8062800	255,215,0
chr1	8064600	8065800	A-E	734	.	8064600	8065800	255,215,0
chr1	8086200	8086800	A-E	644	.	8086200	8086800	255,215,0
chr1	8137800	8138000	A-E	682	.	8137800	8138000	255,215,0
chr1	8167000	8167400	A-E	671	.	8167000	8167400	255,215,0
chr1	8168000	8168200	A-E	793	.	8168000	8168200	255,215,0
chr1	8180800	8183800	A-E	553	.	8180800	8183800	255,215,0
chr1	8213600	8213800	A-E	554	.	8213600	8213800	255,215,0
chr1	8225800	8226000	A-E	678	.	8225800	8226000	255,215,0
chr1	8227400	8227600	A-E	916	.	8227400	8227600	255,215,0
chr1	8229800	8230200	A-E	549	.	8229800	8230200	255,215,0
chr1	8242600	8243000	A-E	570	.	8242600	8243000	255,215,0
chr1	8244400	8244600	A-E	653	.	8244400	8244600	255,215,0
chr1	8251400	8251800	A-E	720	.	8251400	8251800	255,215,0
chr1	8254600	8255000	A-E	570	.	8254600	8255000	255,215,0
chr1	8257600	8258400	A-E	933	.	8257600	8258400	255,215,0
chr1	8258600	8258800	A-E	668	.	8258600	8258800	255,215,0
chr1	8271800	8272400	A-E	715	.	8271800	8272400	255,215,0
chr1	8276000	8276200	A-E	506	.	8276000	8276200	255,215,0
chr1	8310000	8310200	A-E	546	.	8310000	8310200	255,215,0
chr1	8374400	8374600	A-E	723	.	8374400	8374600	255,215,0
chr1	8378000	8378200	A-E	954	.	8378000	8378200	255,215,0
chr1	8409000	8409400	A-E	638	.	8409000	8409400	255,215,0
chr1	8411800	8412000	A-E	592	.	8411800	8412000	255,215,0
chr1	8449000	8449400	A-E	893	.	8449000	8449400	255,215,0
chr1	8459600	8459800	A-E	501	.	8459600	8459800	255,215,0
chr1	8469200	8469600	A-E	742	.	8469200	8469600	255,215,0
chr1	8482600	8483600	A-E	490	.	8482600	8483600	255,215,0
chr1	8484000	8484800	A-E	687	.	8484000	8484800	255,215,0
chr1	8487800	8488000	A-E	514	.	8487800	8488000	255,215,0
chr1	8499000	8499400	A-E	649	.	8499000	8499400	255,215,0
chr1	8556000	8556200	A-E	608	.	8556000	8556200	255,215,0
chr1	8578200	8578600	A-E	691	.	8578200	8578600	255,215,0
chr1	8580600	8581200	A-E	789	.	8580600	8581200	255,215,0
chr1	8585400	8586400	A-E	612	.	8585400	8586400	255,215,0
chr1	8601800	8602600	A-E	496	.	8601800	8602600	255,215,0
chr1	8621200	8621400	A-E	534	.	8621200	8621400	255,215,0
chr1	8623400	8623600	A-E	505	.	8623400	8623600	255,215,0
chr1	8631600	8632000	A-E	551	.	8631600	8632000	255,215,0
chr1	8651200	8651400	A-E	658	.	8651200	8651400	255,215,0
chr1	8671800	8672000	A-E	571	.	8671800	8672000	255,215,0
chr1	8686600	8686800	A-E	992	.	8686600	8686800	255,215,0
chr1	8761200	8761800	A-E	502	.	8761200	8761800	255,215,0
chr1	8762400	8763000	A-E	513	.	8762400	8763000	255,215,0
chr1	8763000	8763600	A-P	398	.	8763000	8763600	255,0,0
chr1	8763600	8763800	A-E	968	.	8763600	8763800	255,215,0
chr1	8772800	8773000	A-E	538	.	8772800	8773000	255,215,0
chr1	8781800	8782000	A-E	523	.	8781800	8782000	255,215,0
chr1	8786600	8786800	A-E	578	.	8786600	8786800	255,215,0
chr1	8807600	8807800	A-E	705	.	8807600	8807800	255,215,0
chr1	8824000	8824400	A-E	816	.	8824000	8824400	255,215,0
chr1	8837200	8837400	A-E	809	.	8837200	8837400	255,215,0
chr1	8842200	8842400	A-E	507	.	8842200	8842400	255,215,0
chr1	8844200	8844400	A-E	506	.	8844200	8844400	255,215,0
chr1	8848800	8851400	A-E	733	.	8848800	8851400	255,215,0
chr1	8851600	8852000	A-E	507	.	8851600	8852000	255,215,0
chr1	8852600	8853000	A-E	805	.	8852600	8853000	255,215,0
chr1	8857600	8857800	A-E	507	.	8857600	8857800	255,215,0
chr1	8874800	8875400	A-E	568	.	8874800	8875400	255,215,0
chr1	8875600	8877000	A-E	727	.	8875600	8877000	255,215,0
chr1	8877000	8878200	A-P	495	.	8877000	8878200	255,0,0
chr1	8878200	8878800	A-E	780	.	8878200	8878800	255,215,0
chr1	8882800	8883400	A-E	917	.	8882800	8883400	255,215,0
chr1	8887800	8888200	A-E	561	.	8887800	8888200	255,215,0
chr1	8901600	8901800	A-E	526	.	8901600	8901800	255,215,0
chr1	8904600	8904800	A-E	692	.	8904600	8904800	255,215,0
chr1	8905400	8906000	A-E	666	.	8905400	8906000	255,215,0
chr1	8908800	8909400	A-E	625	.	8908800	8909400	255,215,0
chr1	8918200	8918600	A-E	660	.	8918200	8918600	255,215,0
chr1	8919600	8919800	A-E	746	.	8919600	8919800	255,215,0
chr1	8933600	8934400	A-E	806	.	8933600	8934400	255,215,0
chr1	8934800	8935000	A-E	622	.	8934800	8935000	255,215,0
chr1	8935400	8936000	A-E	620	.	8935400	8936000	255,215,0
chr1	8936200	8938000	A-E	707	.	8936200	8938000	255,215,0
chr1	8938000	8939000	A-P	524	.	8938000	8939000	255,0,0
chr1	8939000	8940600	A-E	595	.	8939000	8940600	255,215,0
chr1	8958400	8958800	A-E	843	.	8958400	8958800	255,215,0
chr1	8959800	8960600	A-E	816	.	8959800	8960600	255,215,0
chr1	8962800	8963200	A-E	685	.	8962800	8963200	255,215,0
chr1	8966000	8966200	A-E	628	.	8966000	8966200	255,215,0
chr1	8971200	8971400	A-E	819	.	8971200	8971400	255,215,0
chr1	9048200	9048400	A-E	855	.	9048200	9048400	255,215,0
chr1	9065200	9065600	A-E	898	.	9065200	9065600	255,215,0
chr1	9131600	9132000	A-E	706	.	9131600	9132000	255,215,0
chr1	9158000	9158400	A-E	510	.	9158000	9158400	255,215,0
chr1	9188800	9190000	A-E	839	.	9188800	9190000	255,215,0
chr1	9202400	9202600	A-E	526	.	9202400	9202600	255,215,0
chr1	9212600	9212800	A-E	594	.	9212600	9212800	255,215,0
chr1	9223800	9224400	A-E	725	.	9223800	9224400	255,215,0
chr1	9256600	9256800	A-E	774	.	9256600	9256800	255,215,0
chr1	9294200	9294800	A-E	982	.	9294200	9294800	255,215,0
chr1	9294800	9295400	A-P	985	.	9294800	9295400	255,0,0
chr1	9295400	9295600	A-E	953	.	9295400	9295600	255,215,0
chr1	9335600	9335800	A-E	892	.	9335600	9335800	255,215,0
chr1	9352600	9353400	A-E	559	.	9352600	9353400	255,215,0
chr1	9360000	9361000	A-E	726	.	9360000	9361000	255,215,0
chr1	9371600	9371800	A-E	570	.	9371600	9371800	255,215,0
chr1	9471000	9471200	A-E	675	.	9471000	9471200	255,215,0
chr1	9473200	9473400	A-E	522	.	9473200	9473400	255,215,0
chr1	9488400	9489800	A-E	608	.	9488400	9489800	255,215,0
chr1	9551200	9551400	A-E	524	.	9551200	9551400	255,215,0
chr1	9555400	9555800	A-E	986	.	9555400	9555800	255,215,0
chr1	9582600	9582800	A-E	760	.	9582600	9582800	255,215,0
chr1	9589200	9589600	A-E	750	.	9589200	9589600	255,215,0
chr1	9596400	9596600	A-E	636	.	9596400	9596600	255,215,0
chr1	9598000	9599400	A-E	905	.	9598000	9599400	255,215,0
chr1	9599400	9600400	A-P	982	.	9599400	9600400	255,0,0
chr1	9600400	9601200	A-E	732	.	9600400	9601200	255,215,0
chr1	9601400	9601800	A-E	695	.	9601400	9601800	255,215,0
chr1	9602200	9602400	A-E	636	.	9602200	9602400	255,215,0
chr1	9648400	9648600	A-E	955	.	9648400	9648600	255,215,0
chr1	9648600	9649200	A-P	663	.	9648600	9649200	255,0,0
chr1	9649200	9650200	A-E	432	.	9649200	9650200	255,215,0
chr1	9653400	9654000	A-E	747	.	9653400	9654000	255,215,0
chr1	9675600	9676000	A-E	543	.	9675600	9676000	255,215,0
chr1	9684400	9684600	A-E	531	.	9684400	9684600	255,215,0
chr1	9686600	9687800	A-E	808	.	9686600	9687800	255,215,0
chr1	9689600	9690400	A-E	720	.	9689600	9690400	255,215,0
chr1	9701200	9701400	A-E	535	.	9701200	9701400	255,215,0
chr1	9715600	9715800	A-E	566	.	9715600	9715800	255,215,0
chr1	9717000	9718600	A-E	519	.	9717000	9718600	255,215,0
chr1	9720600	9720800	A-E	598	.	9720600	9720800	255,215,0
chr1	9722200	9722600	A-E	744	.	9722200	9722600	255,215,0
chr1	9746800	9749600	A-E	699	.	9746800	9749600	255,215,0
chr1	9749600	9749800	A-P	758	.	9749600	9749800	255,0,0
chr1	9750000	9750400	A-E	748	.	9750000	9750400	255,215,0
chr1	9762400	9762600	A-E	963	.	9762400	9762600	255,215,0
chr1	9763000	9763400	A-E	688	.	9763000	9763400	255,215,0
chr1	9772800	9773200	A-E	729	.	9772800	9773200	255,215,0
chr1	9773400	9773600	A-E	547	.	9773400	9773600	255,215,0
chr1	9774200	9774800	A-E	964	.	9774200	9774800	255,215,0
chr1	9776800	9780200	A-E	854	.	9776800	9780200	255,215,0
chr1	9781600	9782200	A-E	622	.	9781600	9782200	255,215,0
chr1	9785200	9785400	A-E	904	.	9785200	9785400	255,215,0
chr1	9813200	9813600	A-E	658	.	9813200	9813600	255,215,0
chr1	9819600	9820000	A-E	512	.	9819600	9820000	255,215,0
chr1	9824000	9824400	A-E	497	.	9824000	9824400	255,215,0
chr1	9824800	9825000	A-E	524	.	9824800	9825000	255,215,0
chr1	9828200	9828400	A-E	708	.	9828200	9828400	255,215,0
chr1	9834600	9835400	A-E	781	.	9834600	9835400	255,215,0
chr1	9869400	9869600	A-E	514	.	9869400	9869600	255,215,0
chr1	9883800	9884200	A-P	867	.	9883800	9884200	255,0,0
chr1	9884200	9884800	A-E	573	.	9884200	9884800	255,215,0
chr1	9888000	9888200	A-E	809	.	9888000	9888200	255,215,0
chr1	9904600	9904800	A-E	514	.	9904600	9904800	255,215,0
chr1	9906800	9907000	A-E	561	.	9906800	9907000	255,215,0
chr1	9908200	9908400	A-E	554	.	9908200	9908400	255,215,0
chr1	9910000	9910600	A-E	540	.	9910000	9910600	255,215,0
chr1	9927600	9927800	A-E	802	.	9927600	9927800	255,215,0
chr1	9935000	9935400	A-E	911	.	9935000	9935400	255,215,0
chr1	9946200	9946400	A-E	548	.	9946200	9946400	255,215,0
chr1	9950400	9950600	A-E	493	.	9950400	9950600	255,215,0
chr1	9961600	9961800	A-E	502	.	9961600	9961800	255,215,0
chr1	9965200	9965400	A-E	523	.	9965200	9965400	255,215,0
chr1	9969000	9970000	A-E	649	.	9969000	9970000	255,215,0
chr1	9970000	9970400	A-P	468	.	9970000	9970400	255,0,0
chr1	9970400	9970600	A-E	806	.	9970400	9970600	255,215,0
chr1	9970600	9970800	A-P	501	.	9970600	9970800	255,0,0
chr1	9970800	9971600	A-E	750	.	9970800	9971600	255,215,0
chr1	9972200	9972400	A-E	586	.	9972200	9972400	255,215,0
chr1	9972600	9973000	A-E	645	.	9972600	9973000	255,215,0
chr1	9974400	9974800	A-E	565	.	9974400	9974800	255,215,0
chr1	9976800	9977000	A-E	581	.	9976800	9977000	255,215,0
chr1	9989000	9990400	A-E	557	.	9989000	9990400	255,215,0
chr1	10002400	10003200	A-E	630	.	10002400	10003200	255,215,0
chr1	10003200	10003800	A-P	935	.	10003200	10003800	255,0,0
chr1	10003800	10004200	A-E	751	.	10003800	10004200	255,215,0
chr1	10010400	10010800	A-E	513	.	10010400	10010800	255,215,0
chr1	10075800	10076000	A-E	616	.	10075800	10076000	255,215,0
chr1	10090800	10091000	A-E	599	.	10090800	10091000	255,215,0
chr1	10092200	10093000	A-E	613	.	10092200	10093000	255,215,0
chr1	10093000	10093800	A-P	971	.	10093000	10093800	255,0,0
chr1	10093800	10095000	A-E	793	.	10093800	10095000	255,215,0
chr1	10095200	10095400	A-E	530	.	10095200	10095400	255,215,0
chr1	10105800	10106600	A-E	665	.	10105800	10106600	255,215,0
chr1	10125200	10125600	A-E	798	.	10125200	10125600	255,215,0
chr1	10127000	10127600	A-E	691	.	10127000	10127600	255,215,0
chr1	10269800	10270200	A-E	945	.	10269800	10270200	255,215,0
chr1	10270200	10270400	A-P	576	.	10270200	10270400	255,0,0
chr1	10270400	10270600	A-E	506	.	10270400	10270600	255,215,0
chr1	10270600	10271200	A-P	986	.	10270600	10271200	255,0,0
chr1	10271200	10272200	A-E	716	.	10271200	10272200	255,215,0
chr1	10286400	10286600	A-E	500	.	10286400	10286600	255,215,0
chr1	10380400	10380600	A-E	711	.	10380400	10380600	255,215,0
chr1	10399800	10400400	A-E	514	.	10399800	10400400	255,215,0
chr1	10437600	10437800	A-E	926	.	10437600	10437800	255,215,0
chr1	10438400	10439000	A-E	500	.	10438400	10439000	255,215,0
chr1	10448200	10448400	A-E	570	.	10448200	10448400	255,215,0
chr1	10458200	10458600	A-E	620	.	10458200	10458600	255,215,0
chr1	10458600	10459800	A-P	628	.	10458600	10459800	255,0,0
chr1	10459800	10461000	A-E	616	.	10459800	10461000	255,215,0
chr1	10461200	10461400	A-E	535	.	10461200	10461400	255,215,0
chr1	10475000	10476000	A-E	599	.	10475000	10476000	255,215,0
chr1	10480600	10480800	A-E	533	.	10480600	10480800	255,215,0
chr1	10488200	10488400	A-E	866	.	10488200	10488400	255,215,0
chr1	10490000	10490400	A-E	955	.	10490000	10490400	255,215,0
chr1	10490400	10491000	A-P	798	.	10490400	10491000	255,0,0
chr1	10491000	10491600	A-E	864	.	10491000	10491600	255,215,0
chr1	10514800	10515000	A-E	576	.	10514800	10515000	255,215,0
chr1	10519200	10519600	A-E	979	.	10519200	10519600	255,215,0
chr1	10531400	10532400	A-E	529	.	10531400	10532400	255,215,0
chr1	10532400	10532800	A-P	891	.	10532400	10532800	255,0,0
chr1	10532800	10534000	A-E	842	.	10532800	10534000	255,215,0
chr1	10534200	10534800	A-E	511	.	10534200	10534800	255,215,0
chr1	10534800	10535400	A-P	619	.	10534800	10535400	255,0,0
chr1	10535400	10536200	A-E	669	.	10535400	10536200	255,215,0
chr1	10547200	10547400	A-E	541	.	10547200	10547400	255,215,0
chr1	10567600	10567800	A-E	604	.	10567600	10567800	255,215,0
chr1	10570800	10571800	A-E	693	.	10570800	10571800	255,215,0
chr1	10616200	10616800	A-E	557	.	10616200	10616800	255,215,0
chr1	10704600	10704800	A-E	701	.	10704600	10704800	255,215,0
chr1	10739800	10740000	A-E	980	.	10739800	10740000	255,215,0
chr1	10750600	10751000	A-E	739	.	10750600	10751000	255,215,0
chr1	10751800	10752000	A-E	631	.	10751800	10752000	255,215,0
chr1	10753600	10755200	A-E	602	.	10753600	10755200	255,215,0
chr1	10856600	10857000	A-E	836	.	10856600	10857000	255,215,0
chr1	10896000	10896200	A-E	951	.	10896000	10896200	255,215,0
chr1	10926800	10927600	A-E	806	.	10926800	10927600	255,215,0
chr1	11054600	11054800	A-E	587	.	11054600	11054800	255,215,0
chr1	11071600	11072200	A-E	814	.	11071600	11072200	255,215,0
chr1	11072200	11073200	A-P	533	.	11072200	11073200	255,0,0
chr1	11073200	11073800	A-E	688	.	11073200	11073800	255,215,0
chr1	11099600	11099800	A-E	730	.	11099600	11099800	255,215,0
chr1	11100000	11100200	A-E	630	.	11100000	11100200	255,215,0
chr1	11101000	11101600	A-E	850	.	11101000	11101600	255,215,0
chr1	11101800	11102000	A-E	595	.	11101800	11102000	255,215,0
chr1	11105600	11105800	A-E	549	.	11105600	11105800	255,215,0
chr1	11119200	11120600	A-P	787	.	11119200	11120600	255,0,0
chr1	11120600	11121400	A-E	760	.	11120600	11121400	255,215,0
chr1	11153000	11153200	A-E	527	.	11153000	11153200	255,215,0
chr1	11158800	11159400	A-E	687	.	11158800	11159400	255,215,0
chr1	11159400	11160000	A-P	823	.	11159400	11160000	255,0,0
chr1	11160000	11160600	A-E	791	.	11160000	11160600	255,215,0
chr1	11238400	11238600	A-E	560	.	11238400	11238600	255,215,0
chr1	11321800	11322200	A-E	864	.	11321800	11322200	255,215,0
chr1	11322200	11322800	A-P	933	.	11322200	11322800	255,0,0
chr1	11322800	11323400	A-E	689	.	11322800	11323400	255,215,0
chr1	11323600	11323800	A-E	553	.	11323600	11323800	255,215,0
chr1	11332600	11333000	A-E	613	.	11332600	11333000	255,215,0
chr1	11333200	11334000	A-P	992	.	11333200	11334000	255,0,0
chr1	11334000	11334400	A-E	645	.	11334000	11334400	255,215,0
chr1	11334600	11334800	A-E	494	.	11334600	11334800	255,215,0
chr1	11335000	11335600	A-E	750	.	11335000	11335600	255,215,0
chr1	11336000	11336200	A-E	676	.	11336000	11336200	255,215,0
chr1	11339800	11340000	A-E	839	.	11339800	11340000	255,215,0
chr1	11379200	11379400	A-E	714	.	11379200	11379400	255,215,0
chr1	11454800	11455000	A-E	556	.	11454800	11455000	255,215,0
chr1	11508600	11508800	A-E	719	.	11508600	11508800	255,215,0
chr1	11538800	11539400	A-E	953	.	11538800	11539400	255,215,0
chr1	11566000	11566200	A-E	818	.	11566000	11566200	255,215,0
chr1	11623600	11623800	A-E	643	.	11623600	11623800	255,215,0
chr1	11675200	11675600	A-E	804	.	11675200	11675600	255,215,0
chr1	11708600	11710800	A-E	709	.	11708600	11710800	255,215,0
chr1	11714200	11715000	A-E	703	.	11714200	11715000	255,215,0
chr1	11715200	11715600	A-E	543	.	11715200	11715600	255,215,0
chr1	11723800	11724200	A-E	519	.	11723800	11724200	255,215,0
chr1	11724200	11724600	A-P	583	.	11724200	11724600	255,0,0
chr1	11724600	11725200	A-E	708	.	11724600	11725200	255,215,0
chr1	11730800	11731200	A-E	701	.	11730800	11731200	255,215,0
chr1	11731400	11731800	A-E	909	.	11731400	11731800	255,215,0
chr1	11732800	11733000	A-E	515	.	11732800	11733000	255,215,0
chr1	11740400	11740800	A-E	804	.	11740400	11740800	255,215,0
chr1	11740800	11741600	A-P	873	.	11740800	11741600	255,0,0
chr1	11741600	11742600	A-E	887	.	11741600	11742600	255,215,0
chr1	11747800	11748000	A-E	540	.	11747800	11748000	255,215,0
chr1	11750000	11751000	A-E	596	.	11750000	11751000	255,215,0
chr1	11753000	11753600	A-E	638	.	11753000	11753600	255,215,0
chr1	11753800	11754200	A-E	625	.	11753800	11754200	255,215,0
chr1	11757000	11757600	A-E	564	.	11757000	11757600	255,215,0
chr1	11760600	11761200	A-E	601	.	11760600	11761200	255,215,0
chr1	11766800	11768400	A-E	881	.	11766800	11768400	255,215,0
chr1	11768800	11769000	A-E	646	.	11768800	11769000	255,215,0
chr1	11771200	11771600	A-E	917	.	11771200	11771600	255,215,0
chr1	11779400	11780200	A-E	679	.	11779400	11780200	255,215,0
chr1	11785600	11786200	A-E	577	.	11785600	11786200	255,215,0
chr1	11789400	11790200	A-E	724	.	11789400	11790200	255,215,0
chr1	11791400	11792400	A-E	824	.	11791400	11792400	255,215,0
chr1	11795600	11796000	A-E	622	.	11795600	11796000	255,215,0
chr1	11796000	11796400	A-P	724	.	11796000	11796400	255,0,0
chr1	11796400	11797800	A-E	513	.	11796400	11797800	255,215,0
chr1	11800200	11800400	A-E	624	.	11800200	11800400	255,215,0
chr1	11800600	11801400	A-E	619	.	11800600	11801400	255,215,0
chr1	11809200	11809600	A-E	976	.	11809200	11809600	255,215,0
chr1	11812600	11813200	A-E	774	.	11812600	11813200	255,215,0
chr1	11813600	11814000	A-E	558	.	11813600	11814000	255,215,0
chr1	11817200	11817400	A-E	958	.	11817200	11817400	255,215,0
chr1	11822000	11823000	A-E	943	.	11822000	11823000	255,215,0
chr1	11823800	11824000	A-E	526	.	11823800	11824000	255,215,0
chr1	11824600	11824800	A-E	520	.	11824600	11824800	255,215,0
chr1	11829000	11829200	A-E	686	.	11829000	11829200	255,215,0
chr1	11831800	11832000	A-E	506	.	11831800	11832000	255,215,0
chr1	11838000	11838200	A-E	691	.	11838000	11838200	255,215,0
chr1	11844800	11845800	A-E	524	.	11844800	11845800	255,215,0
chr1	11846200	11848000	A-E	866	.	11846200	11848000	255,215,0
chr1	11850800	11851400	A-E	958	.	11850800	11851400	255,215,0
chr1	11851600	11852000	A-E	559	.	11851600	11852000	255,215,0
chr1	11852800	11853000	A-E	707	.	11852800	11853000	255,215,0
chr1	11855800	11859600	A-E	591	.	11855800	11859600	255,215,0
chr1	11860600	11861800	A-E	503	.	11860600	11861800	255,215,0
chr1	11862000	11863000	A-E	758	.	11862000	11863000	255,215,0
chr1	11863000	11863200	A-P	593	.	11863000	11863200	255,0,0
chr1	11863200	11864200	A-E	725	.	11863200	11864200	255,215,0
chr1	11864600	11865800	A-E	891	.	11864600	11865800	255,215,0
chr1	11865800	11866000	A-P	577	.	11865800	11866000	255,0,0
chr1	11866000	11866200	A-E	493	.	11866000	11866200	255,215,0
chr1	11866200	11866600	A-P	929	.	11866200	11866600	255,0,0
chr1	11866600	11868400	A-E	889	.	11866600	11868400	255,215,0
chr1	11898800	11899000	A-E	638	.	11898800	11899000	255,215,0
chr1	11901200	11901600	A-E	614	.	11901200	11901600	255,215,0
chr1	11902000	11903200	A-E	700	.	11902000	11903200	255,215,0
chr1	11919400	11919600	A-E	832	.	11919400	11919600	255,215,0
chr1	11925600	11926000	A-E	893	.	11925600	11926000	255,215,0
chr1	11933600	11933800	A-E	638	.	11933600	11933800	255,215,0
chr1	11939600	11940000	A-E	702	.	11939600	11940000	255,215,0
chr1	11940800	11942600	A-E	758	.	11940800	11942600	255,215,0
chr1	11942800	11944200	A-E	966	.	11942800	11944200	255,215,0
chr1	11953400	11953600	A-E	550	.	11953400	11953600	255,215,0
chr1	11953800	11954400	A-E	499	.	11953800	11954400	255,215,0
chr1	11967800	11970400	A-E	900	.	11967800	11970400	255,215,0
chr1	11970800	11971000	A-E	742	.	11970800	11971000	255,215,0
chr1	11984600	11984800	A-E	583	.	11984600	11984800	255,215,0
chr1	11985000	11985400	A-E	632	.	11985000	11985400	255,215,0
chr1	11986000	11986600	A-P	607	.	11986000	11986600	255,0,0
chr1	11986600	11987400	A-E	919	.	11986600	11987400	255,215,0
chr1	11988000	11988400	A-E	534	.	11988000	11988400	255,215,0
chr1	11989200	11989400	A-E	506	.	11989200	11989400	255,215,0
chr1	11989800	11990800	A-E	760	.	11989800	11990800	255,215,0
chr1	11994000	11994600	A-E	842	.	11994000	11994600	255,215,0
chr1	11994600	11995000	A-P	571	.	11994600	11995000	255,0,0
chr1	11995000	11995600	A-E	656	.	11995000	11995600	255,215,0
chr1	11998400	11998600	A-E	528	.	11998400	11998600	255,215,0
chr1	11999000	11999600	A-E	552	.	11999000	11999600	255,215,0
chr1	12009000	12009600	A-E	589	.	12009000	12009600	255,215,0
chr1	12015200	12015600	A-E	685	.	12015200	12015600	255,215,0
chr1	12033200	12033600	A-E	631	.	12033200	12033600	255,215,0
chr1	12039600	12040200	A-E	820	.	12039600	12040200	255,215,0
chr1	12040200	12040800	A-P	553	.	12040200	12040800	255,0,0
chr1	12040800	12041800	A-E	888	.	12040800	12041800	255,215,0
chr1	12043400	12044000	A-E	581	.	12043400	12044000	255,215,0
chr1	12065600	12066000	A-E	945	.	12065600	12066000	255,215,0
chr1	12066200	12066400	A-E	505	.	12066200	12066400	255,215,0
chr1	12066800	12067000	A-E	538	.	12066800	12067000	255,215,0
chr1	12073600	12073800	A-E	601	.	12073600	12073800	255,215,0
chr1	12074400	12074600	A-E	647	.	12074400	12074600	255,215,0
chr1	12074800	12075800	A-E	504	.	12074800	12075800	255,215,0
chr1	12079000	12079200	A-E	670	.	12079000	12079200	255,215,0
chr1	12079200	12079800	A-P	898	.	12079200	12079800	255,0,0
chr1	12079800	12080600	A-E	814	.	12079800	12080600	255,215,0
chr1	12091400	12091600	A-E	820	.	12091400	12091600	255,215,0
chr1	12094600	12095000	A-E	914	.	12094600	12095000	255,215,0
chr1	12098400	12099400	A-E	854	.	12098400	12099400	255,215,0
chr1	12100400	12101000	A-E	499	.	12100400	12101000	255,215,0
chr1	12104400	12105200	A-E	904	.	12104400	12105200	255,215,0
chr1	12107400	12107600	A-E	618	.	12107400	12107600	255,215,0
chr1	12109800	12110000	A-E	498	.	12109800	12110000	255,215,0
chr1	12112000	12112600	A-E	904	.	12112000	12112600	255,215,0
chr1	12117600	12117800	A-E	592	.	12117600	12117800	255,215,0
chr1	12118200	12118400	A-E	665	.	12118200	12118400	255,215,0
chr1	12118600	12118800	A-E	520	.	12118600	12118800	255,215,0
chr1	12123000	12125200	A-E	583	.	12123000	12125200	255,215,0
chr1	12126000	12126200	A-E	808	.	12126000	12126200	255,215,0
chr1	12128000	12128400	A-E	872	.	12128000	12128400	255,215,0
chr1	12135400	12136200	A-E	768	.	12135400	12136200	255,215,0
chr1	12136400	12137000	A-E	714	.	12136400	12137000	255,215,0
chr1	12138800	12139000	A-E	508	.	12138800	12139000	255,215,0
chr1	12139400	12140000	A-E	635	.	12139400	12140000	255,215,0
chr1	12141600	12142200	A-E	744	.	12141600	12142200	255,215,0
chr1	12145800	12146000	A-E	838	.	12145800	12146000	255,215,0
chr1	12150000	12150400	A-E	709	.	12150000	12150400	255,215,0
chr1	12156000	12156400	A-E	605	.	12156000	12156400	255,215,0
chr1	12167000	12167200	A-E	671	.	12167000	12167200	255,215,0
chr1	12178800	12179000	A-E	761	.	12178800	12179000	255,215,0
chr1	12185000	12185400	A-E	727	.	12185000	12185400	255,215,0
chr1	12203800	12204000	A-E	863	.	12203800	12204000	255,215,0
chr1	12207000	12207200	A-E	521	.	12207000	12207200	255,215,0
chr1	12208400	12208800	A-E	647	.	12208400	12208800	255,215,0
chr1	12213400	12213600	A-E	756	.	12213400	12213600	255,215,0
chr1	12221800	12222400	A-E	905	.	12221800	12222400	255,215,0
chr1	12226800	12227000	A-E	911	.	12226800	12227000	255,215,0
chr1	12227000	12227200	A-P	943	.	12227000	12227200	255,0,0
chr1	12227400	12228800	A-E	728	.	12227400	12228800	255,215,0
chr1	12232400	12232600	A-E	527	.	12232400	12232600	255,215,0
chr1	12233800	12234200	A-E	564	.	12233800	12234200	255,215,0
chr1	12235000	12235600	A-E	787	.	12235000	12235600	255,215,0
chr1	12243400	12243600	A-E	521	.	12243400	12243600	255,215,0
chr1	12244400	12244600	A-E	557	.	12244400	12244600	255,215,0
chr1	12263800	12264200	A-E	898	.	12263800	12264200	255,215,0
chr1	12266000	12266200	A-E	585	.	12266000	12266200	255,215,0
chr1	12269000	12269200	A-E	856	.	12269000	12269200	255,215,0
chr1	12275600	12276000	A-E	587	.	12275600	12276000	255,215,0
chr1	12277800	12278000	A-E	532	.	12277800	12278000	255,215,0
chr1	12278200	12279200	A-E	742	.	12278200	12279200	255,215,0
chr1	12279800	12280200	A-E	520	.	12279800	12280200	255,215,0
chr1	12282800	12283000	A-E	509	.	12282800	12283000	255,215,0
chr1	12289400	12290000	A-E	645	.	12289400	12290000	255,215,0
chr1	12290000	12290400	A-P	981	.	12290000	12290400	255,0,0
chr1	12290400	12291400	A-E	477	.	12290400	12291400	255,215,0
chr1	12335600	12335800	A-E	751	.	12335600	12335800	255,215,0
chr1	12448000	12448200	A-E	556	.	12448000	12448200	255,215,0
chr1	12466600	12466800	A-E	529	.	12466600	12466800	255,215,0
chr1	12467200	12468400	A-E	500	.	12467200	12468400	255,215,0
chr1	12468600	12469000	A-E	710	.	12468600	12469000	255,215,0
chr1	12493400	12494600	A-E	857	.	12493400	12494600	255,215,0
chr1	12494800	12495200	A-E	600	.	12494800	12495200	255,215,0
chr1	12497000	12497600	A-E	859	.	12497000	12497600	255,215,0
chr1	12501400	12502200	A-E	568	.	12501400	12502200	255,215,0
chr1	12508000	12510000	A-E	677	.	12508000	12510000	255,215,0
chr1	12511400	12511600	A-E	589	.	12511400	12511600	255,215,0
chr1	12520800	12521400	A-E	752	.	12520800	12521400	255,215,0
chr1	12524000	12524400	A-E	750	.	12524000	12524400	255,215,0
chr1	12525200	12525400	A-E	500	.	12525200	12525400	255,215,0
chr1	12527000	12527200	A-E	625	.	12527000	12527200	255,215,0
chr1	12528400	12528600	A-E	574	.	12528400	12528600	255,215,0
chr1	12532600	12534400	A-E	549	.	12532600	12534400	255,215,0
chr1	12535600	12535800	A-E	514	.	12535600	12535800	255,215,0
chr1	12537400	12537600	A-E	516	.	12537400	12537600	255,215,0
chr1	12537800	12539000	A-E	537	.	12537800	12539000	255,215,0
chr1	12555600	12557200	A-E	641	.	12555600	12557200	255,215,0
chr1	12570200	12571200	A-E	809	.	12570200	12571200	255,215,0
chr1	12581000	12581200	A-E	604	.	12581000	12581200	255,215,0
chr1	12583600	12583800	A-E	550	.	12583600	12583800	255,215,0
chr1	12584400	12584600	A-E	526	.	12584400	12584600	255,215,0
chr1	12585600	12586400	A-E	693	.	12585600	12586400	255,215,0
chr1	12588000	12588200	A-E	502	.	12588000	12588200	255,215,0
chr1	12588400	12590000	A-E	927	.	12588400	12590000	255,215,0
chr1	12590400	12590600	A-E	590	.	12590400	12590600	255,215,0
chr1	12591200	12591800	A-E	622	.	12591200	12591800	255,215,0
chr1	12593800	12594000	A-E	562	.	12593800	12594000	255,215,0
chr1	12596200	12596400	A-E	519	.	12596200	12596400	255,215,0
chr1	12597200	12597800	A-E	613	.	12597200	12597800	255,215,0
chr1	12601200	12602200	A-E	626	.	12601200	12602200	255,215,0
chr1	12608800	12610600	A-E	667	.	12608800	12610600	255,215,0
chr1	12611800	12612000	A-E	598	.	12611800	12612000	255,215,0
chr1	12612200	12612600	A-E	693	.	12612200	12612600	255,215,0
chr1	12614000	12614400	A-E	840	.	12614000	12614400	255,215,0
chr1	12616600	12617000	A-E	843	.	12616600	12617000	255,215,0
chr1	12618200	12618600	A-E	583	.	12618200	12618600	255,215,0
chr1	12623000	12623200	A-E	759	.	12623000	12623200	255,215,0
chr1	12624200	12624600	A-E	520	.	12624200	12624600	255,215,0
chr1	12626000	12626400	A-E	718	.	12626000	12626400	255,215,0
chr1	12627000	12627200	A-E	546	.	12627000	12627200	255,215,0
chr1	12627400	12627600	A-E	510	.	12627400	12627600	255,215,0
chr1	12633800	12634200	A-E	702	.	12633800	12634200	255,215,0
chr1	12662000	12662200	A-E	606	.	12662000	12662200	255,215,0
chr1	12663800	12664800	A-E	588	.	12663800	12664800	255,215,0
chr1	12674400	12677000	A-E	637	.	12674400	12677000	255,215,0
chr1	12677000	12677400	A-P	486	.	12677000	12677400	255,0,0
chr1	12677400	12677800	A-E	572	.	12677400	12677800	255,215,0
chr1	12677800	12678600	A-P	519	.	12677800	12678600	255,0,0
chr1	12678600	12680400	A-E	554	.	12678600	12680400	255,215,0
chr1	12694800	12695600	A-E	641	.	12694800	12695600	255,215,0
chr1	12712600	12712800	A-E	593	.	12712600	12712800	255,215,0
chr1	12714200	12714400	A-E	565	.	12714200	12714400	255,215,0
chr1	12716000	12717000	A-E	663	.	12716000	12717000	255,215,0
chr1	12717200	12718200	A-E	884	.	12717200	12718200	255,215,0
chr1	12719000	12719200	A-E	911	.	12719000	12719200	255,215,0
chr1	12726400	12726600	A-E	518	.	12726400	12726600	255,215,0
chr1	12805000	12805600	A-E	498	.	12805000	12805600	255,215,0
chr1	12808800	12809000	A-E	500	.	12808800	12809000	255,215,0
chr1	12844000	12844200	A-E	773	.	12844000	12844200	255,215,0
chr1	12845000	12845200	A-E	790	.	12845000	12845200	255,215,0
chr1	12870600	12871400	A-E	536	.	12870600	12871400	255,215,0
chr1	12872000	12872200	A-E	647	.	12872000	12872200	255,215,0
chr1	13038600	13038800	A-E	676	.	13038600	13038800	255,215,0
chr1	13792200	13792400	A-E	594	.	13792200	13792400	255,215,0
chr1	14075000	14075400	A-E	868	.	14075000	14075400	255,215,0
chr1	14075400	14076400	A-P	565	.	14075400	14076400	255,0,0
chr1	14076400	14076800	A-E	811	.	14076400	14076800	255,215,0
chr1	14077000	14077400	A-E	531	.	14077000	14077400	255,215,0
chr1	14077600	14077800	A-E	610	.	14077600	14077800	255,215,0
chr1	14133800	14134000	A-E	613	.	14133800	14134000	255,215,0
chr1	14135200	14135600	A-E	993	.	14135200	14135600	255,215,0
chr1	14136200	14136600	A-E	597	.	14136200	14136600	255,215,0
chr1	14140200	14140400	A-E	775	.	14140200	14140400	255,215,0
chr1	14155400	14155800	A-E	766	.	14155400	14155800	255,215,0
chr1	14195800	14196000	A-E	642	.	14195800	14196000	255,215,0
chr1	14274200	14274400	A-E	807	.	14274200	14274400	255,215,0
chr1	14440400	14440600	A-E	684	.	14440400	14440600	255,215,0
chr1	14476000	14476200	A-E	746	.	14476000	14476200	255,215,0
chr1	14544000	14544200	A-E	588	.	14544000	14544200	255,215,0
chr1	14660800	14661600	A-E	749	.	14660800	14661600	255,215,0
chr1	14722200	14722400	A-E	558	.	14722200	14722400	255,215,0
chr1	14741800	14742200	A-E	537	.	14741800	14742200	255,215,0
chr1	14744600	14744800	A-E	540	.	14744600	14744800	255,215,0
chr1	14745600	14745800	A-E	508	.	14745600	14745800	255,215,0
chr1	14746000	14746800	A-E	575	.	14746000	14746800	255,215,0
chr1	14747600	14747800	A-E	509	.	14747600	14747800	255,215,0
chr1	14748400	14749200	A-E	685	.	14748400	14749200	255,215,0
chr1	14749400	14749600	A-E	511	.	14749400	14749600	255,215,0
chr1	14760800	14761000	A-E	530	.	14760800	14761000	255,215,0
chr1	14761400	14762600	A-E	541	.	14761400	14762600	255,215,0
chr1	14762800	14763000	A-E	596	.	14762800	14763000	255,215,0
chr1	14763200	14764600	A-E	886	.	14763200	14764600	255,215,0
chr1	14769600	14770400	A-E	755	.	14769600	14770400	255,215,0
chr1	14789800	14790000	A-E	626	.	14789800	14790000	255,215,0
chr1	14806400	14806600	A-E	849	.	14806400	14806600	255,215,0
chr1	14866600	14866800	A-E	660	.	14866600	14866800	255,215,0
chr1	14979000	14979200	A-E	533	.	14979000	14979200	255,215,0
chr1	14983000	14983200	A-E	663	.	14983000	14983200	255,215,0
chr1	15100800	15101000	A-E	536	.	15100800	15101000	255,215,0
chr1	15101800	15102600	A-E	533	.	15101800	15102600	255,215,0
chr1	15102800	15106200	A-E	941	.	15102800	15106200	255,215,0
chr1	15106400	15107200	A-E	585	.	15106400	15107200	255,215,0
chr1	15109000	15112200	A-E	576	.	15109000	15112200	255,215,0
chr1	15116000	15116400	A-E	766	.	15116000	15116400	255,215,0
chr1	15127200	15127600	A-E	626	.	15127200	15127600	255,215,0
chr1	15131200	15131400	A-E	609	.	15131200	15131400	255,215,0
chr1	15133400	15133600	A-E	793	.	15133400	15133600	255,215,0
chr1	15143600	15144200	A-E	632	.	15143600	15144200	255,215,0
chr1	15152600	15153000	A-E	647	.	15152600	15153000	255,215,0
chr1	15162200	15162400	A-E	543	.	15162200	15162400	255,215,0
chr1	15164600	15164800	A-E	692	.	15164600	15164800	255,215,0
chr1	15166800	15167200	A-E	947	.	15166800	15167200	255,215,0
chr1	15167400	15167600	A-E	593	.	15167400	15167600	255,215,0
chr1	15168600	15168800	A-E	619	.	15168600	15168800	255,215,0
chr1	15208400	15209200	A-E	877	.	15208400	15209200	255,215,0
chr1	15211200	15211800	A-E	900	.	15211200	15211800	255,215,0
chr1	15223600	15223800	A-E	630	.	15223600	15223800	255,215,0
chr1	15250200	15250600	A-E	848	.	15250200	15250600	255,215,0
chr1	15250600	15250800	A-P	519	.	15250600	15250800	255,0,0
chr1	15251200	15252000	A-E	462	.	15251200	15252000	255,215,0
chr1	15255000	15255200	A-E	933	.	15255000	15255200	255,215,0
chr1	15256000	15256400	A-E	982	.	15256000	15256400	255,215,0
chr1	15260000	15260400	A-E	747	.	15260000	15260400	255,215,0
chr1	15266400	15266800	A-E	527	.	15266400	15266800	255,215,0
chr1	15296600	15297000	A-E	936	.	15296600	15297000	255,215,0
chr1	15322600	15323600	A-E	897	.	15322600	15323600	255,215,0
chr1	15324400	15324600	A-E	534	.	15324400	15324600	255,215,0
chr1	15334600	15334800	A-E	560	.	15334600	15334800	255,215,0
chr1	15343800	15344000	A-E	522	.	15343800	15344000	255,215,0
chr1	15347600	15347800	A-E	690	.	15347600	15347800	255,215,0
chr1	15433200	15433400	A-E	844	.	15433200	15433400	255,215,0
chr1	15479000	15479200	A-E	657	.	15479000	15479200	255,215,0
chr1	15504400	15504600	A-E	526	.	15504400	15504600	255,215,0
chr1	15527200	15527400	A-E	514	.	15527200	15527400	255,215,0
chr1	15544800	15545400	A-E	792	.	15544800	15545400	255,215,0
chr1	15562600	15563200	A-E	625	.	15562600	15563200	255,215,0
chr1	15587000	15587400	A-E	649	.	15587000	15587400	255,215,0
chr1	15599000	15599200	A-E	581	.	15599000	15599200	255,215,0
chr1	15616800	15617200	A-E	668	.	15616800	15617200	255,215,0
chr1	15631400	15631600	A-E	553	.	15631400	15631600	255,215,0
chr1	15641200	15641400	A-E	725	.	15641200	15641400	255,215,0
chr1	15649000	15650600	A-E	740	.	15649000	15650600	255,215,0
chr1	15651200	15651400	A-E	498	.	15651200	15651400	255,215,0
chr1	15655200	15655800	A-E	831	.	15655200	15655800	255,215,0
chr1	15664200	15664400	A-E	510	.	15664200	15664400	255,215,0
chr1	15666800	15667200	A-E	768	.	15666800	15667200	255,215,0
chr1	15671800	15673200	A-E	535	.	15671800	15673200	255,215,0
chr1	15678600	15679400	A-E	642	.	15678600	15679400	255,215,0
chr1	15685200	15685600	A-E	861	.	15685200	15685600	255,215,0
chr1	15698800	15699000	A-E	596	.	15698800	15699000	255,215,0
chr1	15735600	15736200	A-E	675	.	15735600	15736200	255,215,0
chr1	15736200	15736600	A-P	837	.	15736200	15736600	255,0,0
chr1	15736800	15737400	A-E	623	.	15736800	15737400	255,215,0
chr1	15742200	15742800	A-E	618	.	15742200	15742800	255,215,0
chr1	15743600	15743800	A-E	637	.	15743600	15743800	255,215,0
chr1	15744000	15744400	A-E	992	.	15744000	15744400	255,215,0
chr1	15750000	15750200	A-E	543	.	15750000	15750200	255,215,0
chr1	15750400	15751000	A-E	591	.	15750400	15751000	255,215,0
chr1	15753400	15753600	A-E	544	.	15753400	15753600	255,215,0
chr1	15757800	15758000	A-E	728	.	15757800	15758000	255,215,0
chr1	15759400	15759600	A-E	508	.	15759400	15759600	255,215,0
chr1	15770800	15771600	A-E	700	.	15770800	15771600	255,215,0
chr1	15772200	15772400	A-E	607	.	15772200	15772400	255,215,0
chr1	15777400	15777600	A-E	528	.	15777400	15777600	255,215,0
chr1	15778800	15779000	A-E	759	.	15778800	15779000	255,215,0
chr1	15783000	15783400	A-E	895	.	15783000	15783400	255,215,0
chr1	15786400	15786800	A-E	607	.	15786400	15786800	255,215,0
chr1	15791000	15791200	A-E	654	.	15791000	15791200	255,215,0
chr1	15799000	15799400	A-E	715	.	15799000	15799400	255,215,0
chr1	15802200	15802600	A-E	567	.	15802200	15802600	255,215,0
chr1	15828000	15828200	A-E	672	.	15828000	15828200	255,215,0
chr1	15841600	15841800	A-E	922	.	15841600	15841800	255,215,0
chr1	15846000	15846200	A-E	502	.	15846000	15846200	255,215,0
chr1	15848200	15848600	A-E	590	.	15848200	15848600	255,215,0
chr1	15849200	15850400	A-E	565	.	15849200	15850400	255,215,0
chr1	15850400	15850800	A-P	583	.	15850400	15850800	255,0,0
chr1	15850800	15852200	A-E	945	.	15850800	15852200	255,215,0
chr1	15852800	15853200	A-E	708	.	15852800	15853200	255,215,0
chr1	15853200	15853800	A-P	790	.	15853200	15853800	255,0,0
chr1	15853800	15854600	A-E	848	.	15853800	15854600	255,215,0
chr1	15855000	15855200	A-E	620	.	15855000	15855200	255,215,0
chr1	15869200	15871200	A-E	563	.	15869200	15871200	255,215,0
chr1	15914800	15915200	A-E	699	.	15914800	15915200	255,215,0
chr1	15921600	15921800	A-E	586	.	15921600	15921800	255,215,0
chr1	15929800	15930400	A-E	522	.	15929800	15930400	255,215,0
chr1	15943200	15943800	A-E	932	.	15943200	15943800	255,215,0
chr1	15943800	15944400	A-P	815	.	15943800	15944400	255,0,0
chr1	15944400	15945600	A-E	628	.	15944400	15945600	255,215,0
chr1	15946400	15947000	A-E	812	.	15946400	15947000	255,215,0
chr1	15949200	15949600	A-E	498	.	15949200	15949600	255,215,0
chr1	15951600	15951800	A-E	550	.	15951600	15951800	255,215,0
chr1	15954000	15954200	A-E	602	.	15954000	15954200	255,215,0
chr1	15954400	15955000	A-E	607	.	15954400	15955000	255,215,0
chr1	16001200	16001600	A-E	585	.	16001200	16001600	255,215,0
chr1	16003400	16004000	A-E	821	.	16003400	16004000	255,215,0
chr1	16007200	16007400	A-E	749	.	16007200	16007400	255,215,0
chr1	16008400	16008800	A-E	867	.	16008400	16008800	255,215,0
chr1	16009200	16009400	A-E	599	.	16009200	16009400	255,215,0
chr1	16010000	16010800	A-E	568	.	16010000	16010800	255,215,0
chr1	16010800	16011000	A-P	698	.	16010800	16011000	255,0,0
chr1	16011000	16011800	A-E	427	.	16011000	16011800	255,215,0
chr1	16018600	16019200	A-E	611	.	16018600	16019200	255,215,0
chr1	16029800	16030000	A-E	652	.	16029800	16030000	255,215,0
chr1	16067800	16068400	A-E	550	.	16067800	16068400	255,215,0
chr1	16088200	16088600	A-E	635	.	16088200	16088600	255,215,0
chr1	16115200	16115400	A-E	953	.	16115200	16115400	255,215,0
chr1	16118600	16119000	A-E	969	.	16118600	16119000	255,215,0
chr1	16119400	16119600	A-E	514	.	16119400	16119600	255,215,0
chr1	16121600	16122200	A-E	997	.	16121600	16122200	255,215,0
chr1	16123000	16123200	A-E	663	.	16123000	16123200	255,215,0
chr1	16125600	16125800	A-E	732	.	16125600	16125800	255,215,0
chr1	16126400	16127400	A-E	539	.	16126400	16127400	255,215,0
chr1	16142000	16142400	A-E	552	.	16142000	16142400	255,215,0
chr1	16157600	16157800	A-E	497	.	16157600	16157800	255,215,0
chr1	16158200	16161200	A-E	754	.	16158200	16161200	255,215,0
chr1	16161200	16161600	A-P	530	.	16161200	16161600	255,0,0
chr1	16161600	16162200	A-E	600	.	16161600	16162200	255,215,0
chr1	16162200	16162400	A-P	499	.	16162200	16162400	255,0,0
chr1	16162400	16162600	A-E	546	.	16162400	16162600	255,215,0
chr1	16162600	16162800	A-P	799	.	16162600	16162800	255,0,0
chr1	16162800	16163400	A-E	881	.	16162800	16163400	255,215,0
chr1	16170400	16170600	A-E	587	.	16170400	16170600	255,215,0
chr1	16170800	16171000	A-E	516	.	16170800	16171000	255,215,0
chr1	16171400	16171800	A-E	558	.	16171400	16171800	255,215,0
chr1	16173000	16173800	A-E	624	.	16173000	16173800	255,215,0
chr1	16173800	16174800	A-P	739	.	16173800	16174800	255,0,0
chr1	16175000	16175800	A-E	475	.	16175000	16175800	255,215,0
chr1	16175800	16176000	A-P	782	.	16175800	16176000	255,0,0
chr1	16176000	16177600	A-E	481	.	16176000	16177600	255,215,0
chr1	16177800	16178800	A-E	578	.	16177800	16178800	255,215,0
chr1	16181800	16182000	A-E	493	.	16181800	16182000	255,215,0
chr1	16183400	16183600	A-E	786	.	16183400	16183600	255,215,0
chr1	16193400	16193800	A-E	581	.	16193400	16193800	255,215,0
chr1	16211000	16211200	A-E	632	.	16211000	16211200	255,215,0
chr1	16212200	16213600	A-E	529	.	16212200	16213600	255,215,0
chr1	16219600	16220400	A-E	574	.	16219600	16220400	255,215,0
chr1	16220800	16221000	A-E	500	.	16220800	16221000	255,215,0
chr1	16224400	16225000	A-E	972	.	16224400	16225000	255,215,0
chr1	16263800	16264000	A-E	524	.	16263800	16264000	255,215,0
chr1	16264200	16264400	A-E	653	.	16264200	16264400	255,215,0
chr1	16269400	16269800	A-E	501	.	16269400	16269800	255,215,0
chr1	16275400	16277000	A-E	677	.	16275400	16277000	255,215,0
chr1	16277200	16281000	A-E	559	.	16277200	16281000	255,215,0
chr1	16284000	16284200	A-E	733	.	16284000	16284200	255,215,0
chr1	16301400	16301600	A-E	709	.	16301400	16301600	255,215,0
chr1	16301800	16302000	A-E	572	.	16301800	16302000	255,215,0
chr1	16302000	16302800	A-P	904	.	16302000	16302800	255,0,0
chr1	16302800	16303600	A-E	799	.	16302800	16303600	255,215,0
chr1	16321000	16321400	A-E	535	.	16321000	16321400	255,215,0
chr1	16333600	16334000	A-E	841	.	16333600	16334000	255,215,0
chr1	16335600	16335800	A-E	581	.	16335600	16335800	255,215,0
chr1	16336600	16336800	A-E	530	.	16336600	16336800	255,215,0
chr1	16338800	16341800	A-E	705	.	16338800	16341800	255,215,0
chr1	16344000	16344400	A-E	972	.	16344000	16344400	255,215,0
chr1	16345800	16346000	A-E	497	.	16345800	16346000	255,215,0
chr1	16353200	16353800	A-E	711	.	16353200	16353800	255,215,0
chr1	16354600	16355000	A-E	714	.	16354600	16355000	255,215,0
chr1	16355200	16355600	A-E	588	.	16355200	16355600	255,215,0
chr1	16355800	16356200	A-E	695	.	16355800	16356200	255,215,0
chr1	16359200	16359800	A-E	700	.	16359200	16359800	255,215,0
chr1	16364800	16365000	A-E	518	.	16364800	16365000	255,215,0
chr1	16375000	16376000	A-E	862	.	16375000	16376000	255,215,0
chr1	16376800	16377200	A-E	530	.	16376800	16377200	255,215,0
chr1	16377600	16377800	A-E	645	.	16377600	16377800	255,215,0
chr1	16379800	16380000	A-E	516	.	16379800	16380000	255,215,0
chr1	16380200	16383000	A-E	634	.	16380200	16383000	255,215,0
chr1	16399600	16399800	A-E	638	.	16399600	16399800	255,215,0
chr1	16400000	16400600	A-E	838	.	16400000	16400600	255,215,0
chr1	16402600	16403000	A-E	856	.	16402600	16403000	255,215,0
chr1	16405400	16406000	A-E	844	.	16405400	16406000	255,215,0
chr1	16407000	16407400	A-E	623	.	16407000	16407400	255,215,0
chr1	16409000	16409200	A-E	662	.	16409000	16409200	255,215,0
chr1	16412000	16412400	A-E	782	.	16412000	16412400	255,215,0
chr1	16415400	16415800	A-E	576	.	16415400	16415800	255,215,0
chr1	16434800	16435000	A-E	504	.	16434800	16435000	255,215,0
chr1	16449400	16449800	A-E	663	.	16449400	16449800	255,215,0
chr1	16450200	16450400	A-E	622	.	16450200	16450400	255,215,0
chr1	16465600	16465800	A-E	507	.	16465600	16465800	255,215,0
chr1	16467400	16468000	A-E	984	.	16467400	16468000	255,215,0
chr1	16468400	16468600	A-E	510	.	16468400	16468600	255,215,0
chr1	16469200	16469600	A-E	571	.	16469200	16469600	255,215,0
chr1	16470000	16474400	A-E	865	.	16470000	16474400	255,215,0
chr1	16477000	16477200	A-E	498	.	16477000	16477200	255,215,0
chr1	16477800	16478200	A-E	661	.	16477800	16478200	255,215,0
chr1	16481200	16481800	A-E	764	.	16481200	16481800	255,215,0
chr1	16488400	16489800	A-E	654	.	16488400	16489800	255,215,0
chr1	16490200	16490400	A-E	508	.	16490200	16490400	255,215,0
chr1	16490600	16491600	A-E	989	.	16490600	16491600	255,215,0
chr1	16491800	16492200	A-E	571	.	16491800	16492200	255,215,0
chr1	16493600	16495000	A-E	657	.	16493600	16495000	255,215,0
chr1	16498200	16499200	A-E	899	.	16498200	16499200	255,215,0
chr1	16499400	16500800	A-E	906	.	16499400	16500800	255,215,0
chr1	16501000	16501400	A-E	519	.	16501000	16501400	255,215,0
chr1	16502200	16503000	A-E	550	.	16502200	16503000	255,215,0
chr1	16504400	16504600	A-E	731	.	16504400	16504600	255,215,0
chr1	16514000	16514600	A-E	503	.	16514000	16514600	255,215,0
chr1	16515600	16515800	A-E	643	.	16515600	16515800	255,215,0
chr1	16521600	16522000	A-E	890	.	16521600	16522000	255,215,0
chr1	16524000	16524400	A-E	808	.	16524000	16524400	255,215,0
chr1	16531600	16532000	A-E	931	.	16531600	16532000	255,215,0
chr1	16532200	16533200	A-E	534	.	16532200	16533200	255,215,0
chr1	16533200	16533800	A-P	706	.	16533200	16533800	255,0,0
chr1	16533800	16534400	A-E	958	.	16533800	16534400	255,215,0
chr1	16534800	16535200	A-E	958	.	16534800	16535200	255,215,0
chr1	16535800	16536000	A-E	599	.	16535800	16536000	255,215,0
chr1	16542600	16544600	A-E	914	.	16542600	16544600	255,215,0
chr1	16551400	16551600	A-E	522	.	16551400	16551600	255,215,0
chr1	16555000	16555400	A-E	910	.	16555000	16555400	255,215,0
chr1	16557800	16558600	A-E	751	.	16557800	16558600	255,215,0
chr1	16562600	16563400	A-E	649	.	16562600	16563400	255,215,0
chr1	16563400	16563800	A-P	731	.	16563400	16563800	255,0,0
chr1	16563800	16564600	A-E	854	.	16563800	16564600	255,215,0
chr1	16570800	16571200	A-E	571	.	16570800	16571200	255,215,0
chr1	16575000	16575800	A-E	554	.	16575000	16575800	255,215,0
chr1	16593000	16593400	A-E	971	.	16593000	16593400	255,215,0
chr1	16669000	16669600	A-E	673	.	16669000	16669600	255,215,0
chr1	16674600	16674800	A-E	501	.	16674600	16674800	255,215,0
chr1	16675400	16675600	A-E	511	.	16675400	16675600	255,215,0
chr1	16676600	16676800	A-E	666	.	16676600	16676800	255,215,0
chr1	16677200	16677600	A-E	545	.	16677200	16677600	255,215,0
chr1	16677800	16678600	A-E	606	.	16677800	16678600	255,215,0
chr1	16678600	16679200	A-P	929	.	16678600	16679200	255,0,0
chr1	16679200	16680000	A-E	947	.	16679200	16680000	255,215,0
chr1	16689800	16690200	A-E	740	.	16689800	16690200	255,215,0
chr1	16691000	16691200	A-E	564	.	16691000	16691200	255,215,0
chr1	16691600	16691800	A-E	563	.	16691600	16691800	255,215,0
chr1	16693000	16693600	A-E	877	.	16693000	16693600	255,215,0
chr1	16693600	16694200	A-P	978	.	16693600	16694200	255,0,0
chr1	16694200	16695200	A-E	557	.	16694200	16695200	255,215,0
chr1	16735400	16736000	A-E	875	.	16735400	16736000	255,215,0
chr1	16751200	16751400	A-E	586	.	16751200	16751400	255,215,0
chr1	16757000	16757600	A-E	625	.	16757000	16757600	255,215,0
chr1	16760000	16760200	A-E	561	.	16760000	16760200	255,215,0
chr1	16763800	16764000	A-E	541	.	16763800	16764000	255,215,0
chr1	16766200	16766400	A-E	656	.	16766200	16766400	255,215,0
chr1	16766600	16767200	A-E	855	.	16766600	16767200	255,215,0
chr1	16767200	16767600	A-P	987	.	16767200	16767600	255,0,0
chr1	16767600	16768200	A-E	536	.	16767600	16768200	255,215,0
chr1	16770200	16771400	A-E	628	.	16770200	16771400	255,215,0
chr1	16801600	16801800	A-E	574	.	16801600	16801800	255,215,0
chr1	16825000	16826600	A-E	597	.	16825000	16826600	255,215,0
chr1	16832800	16833600	A-E	712	.	16832800	16833600	255,215,0
chr1	16835600	16835800	A-E	584	.	16835600	16835800	255,215,0
chr1	16839400	16841400	A-E	583	.	16839400	16841400	255,215,0
chr1	16843800	16844000	A-E	519	.	16843800	16844000	255,215,0
chr1	16845600	16846400	A-E	675	.	16845600	16846400	255,215,0
chr1	16847000	16847200	A-E	537	.	16847000	16847200	255,215,0
chr1	16858000	16858400	A-E	524	.	16858000	16858400	255,215,0
chr1	16860400	16860600	A-E	613	.	16860400	16860600	255,215,0
chr1	16864000	16864400	A-E	741	.	16864000	16864400	255,215,0
chr1	16866800	16867200	A-E	949	.	16866800	16867200	255,215,0
chr1	16871800	16872000	A-E	978	.	16871800	16872000	255,215,0
chr1	16872200	16873200	A-E	587	.	16872200	16873200	255,215,0
chr1	16874000	16874200	A-E	974	.	16874000	16874200	255,215,0
chr1	16875400	16875600	A-E	774	.	16875400	16875600	255,215,0
chr1	16887200	16887400	A-E	614	.	16887200	16887400	255,215,0
chr1	16918400	16918600	A-E	868	.	16918400	16918600	255,215,0
chr1	16928800	16929200	A-E	549	.	16928800	16929200	255,215,0
chr1	16939000	16939400	A-E	544	.	16939000	16939400	255,215,0
chr1	16939600	16939800	A-E	456	.	16939600	16939800	255,215,0
chr1	16939800	16940200	A-P	794	.	16939800	16940200	255,0,0
chr1	16940200	16941200	A-E	823	.	16940200	16941200	255,215,0
chr1	16942000	16942200	A-E	651	.	16942000	16942200	255,215,0
chr1	16947400	16947800	A-E	835	.	16947400	16947800	255,215,0
chr1	16951400	16951800	A-E	898	.	16951400	16951800	255,215,0
chr1	16969600	16970800	A-E	498	.	16969600	16970800	255,215,0
chr1	16970800	16971400	A-P	539	.	16970800	16971400	255,0,0
chr1	16971400	16972400	A-E	955	.	16971400	16972400	255,215,0
chr1	16978200	16978400	A-E	542	.	16978200	16978400	255,215,0
chr1	17001200	17001600	A-E	910	.	17001200	17001600	255,215,0
chr1	17004400	17005000	A-E	988	.	17004400	17005000	255,215,0
chr1	17005200	17005800	A-E	731	.	17005200	17005800	255,215,0
chr1	17007400	17007600	A-E	950	.	17007400	17007600	255,215,0
chr1	17007800	17008000	A-E	862	.	17007800	17008000	255,215,0
chr1	17009200	17009400	A-E	559	.	17009200	17009400	255,215,0
chr1	17013800	17014400	A-E	863	.	17013800	17014400	255,215,0
chr1	17026600	17027000	A-E	512	.	17026600	17027000	255,215,0
chr1	17027800	17028000	A-E	515	.	17027800	17028000	255,215,0
chr1	17029600	17030000	A-E	577	.	17029600	17030000	255,215,0
chr1	17030200	17030800	A-E	569	.	17030200	17030800	255,215,0
chr1	17033800	17034200	A-E	622	.	17033800	17034200	255,215,0
chr1	17034200	17034400	A-P	489	.	17034200	17034400	255,0,0
chr1	17034400	17034800	A-E	613	.	17034400	17034800	255,215,0
chr1	17036200	17036800	A-E	500	.	17036200	17036800	255,215,0
chr1	17042000	17042200	A-E	697	.	17042000	17042200	255,215,0
chr1	17044000	17044200	A-E	543	.	17044000	17044200	255,215,0
chr1	17044400	17044800	A-E	695	.	17044400	17044800	255,215,0
chr1	17053800	17054000	A-E	840	.	17053800	17054000	255,215,0
chr1	17059400	17059600	A-E	773	.	17059400	17059600	255,215,0
chr1	17061800	17062000	A-E	721	.	17061800	17062000	255,215,0
chr1	17075200	17075400	A-E	817	.	17075200	17075400	255,215,0
chr1	17186600	17187000	A-E	991	.	17186600	17187000	255,215,0
chr1	17188200	17188600	A-E	829	.	17188200	17188600	255,215,0
chr1	17193200	17193400	A-E	670	.	17193200	17193400	255,215,0
chr1	17193600	17193800	A-E	813	.	17193600	17193800	255,215,0
chr1	17196200	17196400	A-E	633	.	17196200	17196400	255,215,0
chr1	17196600	17196800	A-E	815	.	17196600	17196800	255,215,0
chr1	17200200	17200600	A-E	520	.	17200200	17200600	255,215,0
chr1	17217000	17217600	A-E	518	.	17217000	17217600	255,215,0
chr1	17221800	17223600	A-E	512	.	17221800	17223600	255,215,0
chr1	17229600	17232800	A-E	695	.	17229600	17232800	255,215,0
chr1	17240000	17240600	A-E	679	.	17240000	17240600	255,215,0
chr1	17240600	17241000	A-P	838	.	17240600	17241000	255,0,0
chr1	17241000	17241200	A-E	636	.	17241000	17241200	255,215,0
chr1	17257200	17257400	A-E	510	.	17257200	17257400	255,215,0
chr1	17258200	17258400	A-E	511	.	17258200	17258400	255,215,0
chr1	17274000	17274200	A-E	534	.	17274000	17274200	255,215,0
chr1	17278200	17278400	A-E	588	.	17278200	17278400	255,215,0
chr1	17283400	17283600	A-E	601	.	17283400	17283600	255,215,0
chr1	17287000	17287400	A-E	601	.	17287000	17287400	255,215,0
chr1	17287400	17287600	A-P	425	.	17287400	17287600	255,0,0
chr1	17287600	17287800	A-E	538	.	17287600	17287800	255,215,0
chr1	17288000	17288600	A-E	583	.	17288000	17288600	255,215,0
chr1	17290000	17290200	A-E	700	.	17290000	17290200	255,215,0
chr1	17331600	17331800	A-E	631	.	17331600	17331800	255,215,0
chr1	17337200	17337400	A-E	538	.	17337200	17337400	255,215,0
chr1	17337600	17338200	A-E	831	.	17337600	17338200	255,215,0
chr1	17338200	17338600	A-P	931	.	17338200	17338600	255,0,0
chr1	17338600	17339000	A-E	927	.	17338600	17339000	255,215,0
chr1	17340400	17340800	A-E	981	.	17340400	17340800	255,215,0
chr1	17342000	17342200	A-E	626	.	17342000	17342200	255,215,0
chr1	17379400	17380200	A-E	673	.	17379400	17380200	255,215,0
chr1	17380200	17380800	A-P	547	.	17380200	17380800	255,0,0
chr1	17380800	17381000	A-E	784	.	17380800	17381000	255,215,0
chr1	17446000	17446200	A-E	738	.	17446000	17446200	255,215,0
chr1	17452400	17452600	A-E	827	.	17452400	17452600	255,215,0
chr1	17487800	17488000	A-E	824	.	17487800	17488000	255,215,0
chr1	17518000	17518400	A-E	515	.	17518000	17518400	255,215,0
chr1	17518800	17519600	A-E	613	.	17518800	17519600	255,215,0
chr1	17534600	17534800	A-E	601	.	17534600	17534800	255,215,0
chr1	17563600	17563800	A-E	735	.	17563600	17563800	255,215,0
chr1	17612400	17612600	A-E	997	.	17612400	17612600	255,215,0
chr1	17628400	17628600	A-E	855	.	17628400	17628600	255,215,0
chr1	17634400	17635000	A-E	699	.	17634400	17635000	255,215,0
chr1	17662600	17662800	A-E	669	.	17662600	17662800	255,215,0
chr1	17674600	17675400	A-E	738	.	17674600	17675400	255,215,0
chr1	17685200	17687400	A-E	708	.	17685200	17687400	255,215,0
chr1	17724000	17724400	A-E	505	.	17724000	17724400	255,215,0
chr1	17727200	17727800	A-E	751	.	17727200	17727800	255,215,0
chr1	17731200	17731800	A-E	619	.	17731200	17731800	255,215,0
chr1	17746400	17746600	A-E	850	.	17746400	17746600	255,215,0
chr1	17763400	17764200	A-E	506	.	17763400	17764200	255,215,0
chr1	17764200	17765400	A-P	707	.	17764200	17765400	255,0,0
chr1	17765400	17766000	A-E	444	.	17765400	17766000	255,215,0
chr1	17766000	17766200	A-P	735	.	17766000	17766200	255,0,0
chr1	17766200	17766400	A-E	485	.	17766200	17766400	255,215,0
chr1	17766400	17766600	A-P	494	.	17766400	17766600	255,0,0
chr1	17766600	17768600	A-E	917	.	17766600	17768600	255,215,0
chr1	17769800	17770000	A-E	567	.	17769800	17770000	255,215,0
chr1	17804000	17804200	A-E	659	.	17804000	17804200	255,215,0
chr1	17813600	17815000	A-E	754	.	17813600	17815000	255,215,0
chr1	17815400	17815800	A-E	730	.	17815400	17815800	255,215,0
chr1	17820600	17821000	A-E	812	.	17820600	17821000	255,215,0
chr1	17895800	17896000	A-E	829	.	17895800	17896000	255,215,0
chr1	17896200	17896400	A-E	670	.	17896200	17896400	255,215,0
chr1	17980400	17980600	A-E	553	.	17980400	17980600	255,215,0
chr1	17988200	17988400	A-E	848	.	17988200	17988400	255,215,0
chr1	18023000	18023200	A-E	518	.	18023000	18023200	255,215,0
chr1	18081600	18082200	A-E	929	.	18081600	18082200	255,215,0
chr1	18085600	18086000	A-E	826	.	18085600	18086000	255,215,0
chr1	18360800	18361000	A-E	753	.	18360800	18361000	255,215,0
chr1	18561400	18561600	A-E	977	.	18561400	18561600	255,215,0
chr1	18580800	18581000	A-E	891	.	18580800	18581000	255,215,0
chr1	18626400	18626600	A-E	512	.	18626400	18626600	255,215,0
chr1	18629400	18629600	A-E	546	.	18629400	18629600	255,215,0
chr1	18649000	18649200	A-E	619	.	18649000	18649200	255,215,0
chr1	18700400	18700600	A-E	604	.	18700400	18700600	255,215,0
chr1	18727000	18727200	A-E	597	.	18727000	18727200	255,215,0
chr1	18738600	18738800	A-E	532	.	18738600	18738800	255,215,0
chr1	18739200	18740000	A-E	865	.	18739200	18740000	255,215,0
chr1	18741200	18741800	A-E	554	.	18741200	18741800	255,215,0
chr1	18742000	18742600	A-E	813	.	18742000	18742600	255,215,0
chr1	18745600	18746000	A-E	660	.	18745600	18746000	255,215,0
chr1	18746600	18746800	A-E	720	.	18746600	18746800	255,215,0
chr1	18748800	18749400	A-E	794	.	18748800	18749400	255,215,0
chr1	18756200	18756600	A-E	622	.	18756200	18756600	255,215,0
chr1	18770400	18770600	A-E	576	.	18770400	18770600	255,215,0
chr1	18779200	18779400	A-E	601	.	18779200	18779400	255,215,0
chr1	18843000	18843200	A-E	753	.	18843000	18843200	255,215,0
chr1	18857200	18858000	A-E	775	.	18857200	18858000	255,215,0
chr1	18861000	18861200	A-E	995	.	18861000	18861200	255,215,0
chr1	18902200	18902400	A-E	685	.	18902200	18902400	255,215,0
chr1	18905600	18906200	A-E	859	.	18905600	18906200	255,215,0
chr1	18908000	18908200	A-E	885	.	18908000	18908200	255,215,0
chr1	19007800	19008200	A-E	691	.	19007800	19008200	255,215,0
chr1	19075000	19075200	A-E	760	.	19075000	19075200	255,215,0
chr1	19125800	19126400	A-E	502	.	19125800	19126400	255,215,0
chr1	19126600	19127000	A-E	520	.	19126600	19127000	255,215,0
chr1	19133000	19135000	A-E	541	.	19133000	19135000	255,215,0
chr1	19140800	19141000	A-E	501	.	19140800	19141000	255,215,0
chr1	19163200	19163400	A-E	933	.	19163200	19163400	255,215,0
chr1	19201800	19202000	A-E	916	.	19201800	19202000	255,215,0
chr1	19219200	19219400	A-E	693	.	19219200	19219400	255,215,0
chr1	19219600	19219800	A-E	572	.	19219600	19219800	255,215,0
chr1	19228400	19228800	A-E	828	.	19228400	19228800	255,215,0
chr1	19228800	19229000	A-P	839	.	19228800	19229000	255,0,0
chr1	19229000	19230600	A-E	521	.	19229000	19230600	255,215,0
chr1	19231400	19231600	A-E	509	.	19231400	19231600	255,215,0
chr1	19231800	19232000	A-E	509	.	19231800	19232000	255,215,0
chr1	19233000	19236600	A-E	509	.	19233000	19236600	255,215,0
chr1	19239600	19240000	A-E	959	.	19239600	19240000	255,215,0
chr1	19253000	19253400	A-E	504	.	19253000	19253400	255,215,0
chr1	19283000	19283200	A-P	444	.	19283000	19283200	255,0,0
chr1	19283200	19283800	A-E	666	.	19283200	19283800	255,215,0
chr1	19318200	19318400	A-E	672	.	19318200	19318400	255,215,0
chr1	19327800	19328000	A-E	540	.	19327800	19328000	255,215,0
chr1	19330000	19330200	A-E	905	.	19330000	19330200	255,215,0
chr1	19389200	19389400	A-E	707	.	19389200	19389400	255,215,0
chr1	19395600	19395800	A-E	611	.	19395600	19395800	255,215,0
chr1	19407800	19408400	A-E	598	.	19407800	19408400	255,215,0
chr1	19439800	19440200	A-E	731	.	19439800	19440200	255,215,0
chr1	19506200	19506800	A-E	668	.	19506200	19506800	255,215,0
chr1	19531800	19532200	A-E	550	.	19531800	19532200	255,215,0
chr1	19534400	19534800	A-E	717	.	19534400	19534800	255,215,0
chr1	19535000	19536200	A-E	894	.	19535000	19536200	255,215,0
chr1	19536200	19537000	A-P	772	.	19536200	19537000	255,0,0
chr1	19537000	19538400	A-E	792	.	19537000	19538400	255,215,0
chr1	19567800	19568000	A-E	652	.	19567800	19568000	255,215,0
chr1	19576800	19577800	A-E	496	.	19576800	19577800	255,215,0
chr1	19577800	19578800	A-P	991	.	19577800	19578800	255,0,0
chr1	19578800	19580000	A-E	800	.	19578800	19580000	255,215,0
chr1	19621200	19621400	A-E	608	.	19621200	19621400	255,215,0
chr1	19626600	19627000	A-E	518	.	19626600	19627000	255,215,0
chr1	19637800	19638200	A-E	742	.	19637800	19638200	255,215,0
chr1	19638200	19639000	A-P	572	.	19638200	19639000	255,0,0
chr1	19639000	19640600	A-E	652	.	19639000	19640600	255,215,0
chr1	19641800	19642400	A-E	940	.	19641800	19642400	255,215,0
chr1	19651800	19652400	A-E	701	.	19651800	19652400	255,215,0
chr1	19668000	19668200	A-E	569	.	19668000	19668200	255,215,0
chr1	19671000	19671200	A-E	597	.	19671000	19671200	255,215,0
chr1	19717400	19718200	A-E	861	.	19717400	19718200	255,215,0
chr1	19731800	19732000	A-E	511	.	19731800	19732000	255,215,0
chr1	19734000	19734600	A-E	508	.	19734000	19734600	255,215,0
chr1	19766400	19766600	A-E	574	.	19766400	19766600	255,215,0
chr1	19786200	19786600	A-E	834	.	19786200	19786600	255,215,0
chr1	19787400	19787600	A-E	500	.	19787400	19787600	255,215,0
chr1	19789400	19789600	A-E	624	.	19789400	19789600	255,215,0
chr1	19794800	19795200	A-E	835	.	19794800	19795200	255,215,0
chr1	19795600	19796400	A-E	683	.	19795600	19796400	255,215,0
chr1	19797600	19797800	A-E	513	.	19797600	19797800	255,215,0
chr1	19806000	19806200	A-E	962	.	19806000	19806200	255,215,0
chr1	19810600	19810800	A-E	630	.	19810600	19810800	255,215,0
chr1	19811200	19811800	A-E	712	.	19811200	19811800	255,215,0
chr1	19811800	19812600	A-P	946	.	19811800	19812600	255,0,0
chr1	19812600	19813400	A-E	886	.	19812600	19813400	255,215,0
chr1	19814200	19814400	A-E	550	.	19814200	19814400	255,215,0
chr1	19821600	19821800	A-E	610	.	19821600	19821800	255,215,0
chr1	19835200	19836200	A-E	740	.	19835200	19836200	255,215,0
chr1	19836400	19836600	A-E	536	.	19836400	19836600	255,215,0
chr1	19860200	19860800	A-E	790	.	19860200	19860800	255,215,0
chr1	19873600	19873800	A-E	636	.	19873600	19873800	255,215,0
chr1	19908800	19909000	A-E	699	.	19908800	19909000	255,215,0
chr1	19922600	19923400	A-E	780	.	19922600	19923400	255,215,0
chr1	19923400	19924000	A-P	959	.	19923400	19924000	255,0,0
chr1	19924000	19925000	A-E	804	.	19924000	19925000	255,215,0
chr1	19975200	19975400	A-E	592	.	19975200	19975400	255,215,0
chr1	19977600	19978000	A-E	885	.	19977600	19978000	255,215,0
chr1	19978800	19979000	A-E	635	.	19978800	19979000	255,215,0
chr1	19980000	19980600	A-E	536	.	19980000	19980600	255,215,0
chr1	19986200	19986600	A-E	503	.	19986200	19986600	255,215,0
chr1	20042000	20042400	A-E	608	.	20042000	20042400	255,215,0
chr1	20078600	20079200	A-E	625	.	20078600	20079200	255,215,0
chr1	20126000	20126400	A-E	691	.	20126000	20126400	255,215,0
chr1	20175800	20176000	A-E	604	.	20175800	20176000	255,215,0
chr1	20187600	20188000	A-E	984	.	20187600	20188000	255,215,0
chr1	20190400	20190600	A-E	578	.	20190400	20190600	255,215,0
chr1	20190800	20191200	A-E	612	.	20190800	20191200	255,215,0
chr1	20196400	20196800	A-E	967	.	20196400	20196800	255,215,0
chr1	20204600	20205600	A-E	779	.	20204600	20205600	255,215,0
chr1	20208400	20208800	A-E	786	.	20208400	20208800	255,215,0
chr1	20208800	20209400	A-P	968	.	20208800	20209400	255,0,0
chr1	20209400	20210000	A-E	735	.	20209400	20210000	255,215,0
chr1	20244600	20244800	A-E	498	.	20244600	20244800	255,215,0
chr1	20301400	20301600	A-E	526	.	20301400	20301600	255,215,0
chr1	20310400	20310600	A-E	589	.	20310400	20310600	255,215,0
chr1	20315800	20316000	A-E	822	.	20315800	20316000	255,215,0
chr1	20334800	20335200	A-E	651	.	20334800	20335200	255,215,0
chr1	20335400	20335600	A-E	515	.	20335400	20335600	255,215,0
chr1	20344400	20344600	A-E	568	.	20344400	20344600	255,215,0
chr1	20356000	20356200	A-E	542	.	20356000	20356200	255,215,0
chr1	20356800	20357200	A-E	645	.	20356800	20357200	255,215,0
chr1	20477800	20478000	A-E	549	.	20477800	20478000	255,215,0
chr1	20478400	20479200	A-E	759	.	20478400	20479200	255,215,0
chr1	20486600	20486800	A-E	745	.	20486600	20486800	255,215,0
chr1	20496400	20496800	A-E	512	.	20496400	20496800	255,215,0
chr1	20498000	20498400	A-E	699	.	20498000	20498400	255,215,0
chr1	20501400	20502200	A-E	541	.	20501400	20502200	255,215,0
chr1	20510600	20512600	A-E	607	.	20510600	20512600	255,215,0
chr1	20512600	20512800	A-P	514	.	20512600	20512800	255,0,0
chr1	20512800	20516000	A-E	834	.	20512800	20516000	255,215,0
chr1	20521600	20522000	A-E	813	.	20521600	20522000	255,215,0
chr1	20523800	20524400	A-E	601	.	20523800	20524400	255,215,0
chr1	20525000	20526200	A-E	509	.	20525000	20526200	255,215,0
chr1	20537600	20538000	A-E	535	.	20537600	20538000	255,215,0
chr1	20538600	20539800	A-E	593	.	20538600	20539800	255,215,0
chr1	20669800	20670600	A-E	627	.	20669800	20670600	255,215,0
chr1	20757000	20757200	A-E	790	.	20757000	20757200	255,215,0
chr1	20767200	20767600	A-E	894	.	20767200	20767600	255,215,0
chr1	20799600	20800000	A-E	601	.	20799600	20800000	255,215,0
chr1	20802600	20803200	A-E	587	.	20802600	20803200	255,215,0
chr1	20812600	20813400	A-E	683	.	20812600	20813400	255,215,0
chr1	20820400	20820800	A-E	791	.	20820400	20820800	255,215,0
chr1	20833800	20834200	A-E	834	.	20833800	20834200	255,215,0
chr1	20834200	20834800	A-P	717	.	20834200	20834800	255,0,0
chr1	20834800	20835200	A-E	835	.	20834800	20835200	255,215,0
chr1	20846200	20846600	A-E	881	.	20846200	20846600	255,215,0
chr1	20848800	20849200	A-E	929	.	20848800	20849200	255,215,0
chr1	20856800	20857000	A-E	642	.	20856800	20857000	255,215,0
chr1	20901800	20902000	A-E	979	.	20901800	20902000	255,215,0
chr1	20905400	20905600	A-E	576	.	20905400	20905600	255,215,0
chr1	20927600	20927800	A-E	613	.	20927600	20927800	255,215,0
chr1	20930000	20930200	A-E	723	.	20930000	20930200	255,215,0
chr1	20939000	20939200	A-E	555	.	20939000	20939200	255,215,0
chr1	20940000	20941000	A-E	505	.	20940000	20941000	255,215,0
chr1	20957200	20957600	A-E	756	.	20957200	20957600	255,215,0
chr1	20959400	20960000	A-E	774	.	20959400	20960000	255,215,0
chr1	20960000	20960400	A-P	948	.	20960000	20960400	255,0,0
chr1	20960400	20961000	A-E	497	.	20960400	20961000	255,215,0
chr1	20986600	20987600	A-E	518	.	20986600	20987600	255,215,0
chr1	20987600	20988400	A-P	937	.	20987600	20988400	255,0,0
chr1	20988400	20989200	A-E	725	.	20988400	20989200	255,215,0
chr1	20990000	20990200	A-E	514	.	20990000	20990200	255,215,0
chr1	20993200	20993600	A-E	592	.	20993200	20993600	255,215,0
chr1	21002000	21002200	A-E	497	.	21002000	21002200	255,215,0
chr1	21022800	21023800	A-E	797	.	21022800	21023800	255,215,0
chr1	21030000	21030200	A-E	692	.	21030000	21030200	255,215,0
chr1	21044000	21044400	A-E	563	.	21044000	21044400	255,215,0
chr1	21044400	21044600	A-P	928	.	21044400	21044600	255,0,0
chr1	21044600	21044800	A-E	852	.	21044600	21044800	255,215,0
chr1	21051600	21051800	A-E	658	.	21051600	21051800	255,215,0
chr1	21059600	21060000	A-E	889	.	21059600	21060000	255,215,0
chr1	21110800	21111000	A-E	547	.	21110800	21111000	255,215,0
chr1	21111400	21112600	A-E	723	.	21111400	21112600	255,215,0
chr1	21112600	21114200	A-P	665	.	21112600	21114200	255,0,0
chr1	21114200	21115200	A-E	916	.	21114200	21115200	255,215,0
chr1	21117600	21118000	A-E	568	.	21117600	21118000	255,215,0
chr1	21145200	21145400	A-E	635	.	21145200	21145400	255,215,0
chr1	21285000	21285200	A-E	526	.	21285000	21285200	255,215,0
chr1	21346600	21346800	A-E	576	.	21346600	21346800	255,215,0
chr1	21348000	21349600	A-E	535	.	21348000	21349600	255,215,0
chr1	21351400	21351800	A-E	696	.	21351400	21351800	255,215,0
chr1	21354200	21355200	A-E	891	.	21354200	21355200	255,215,0
chr1	21356600	21356800	A-E	674	.	21356600	21356800	255,215,0
chr1	21357200	21357400	A-E	583	.	21357200	21357400	255,215,0
chr1	21384600	21385000	A-E	733	.	21384600	21385000	255,215,0
chr1	21425600	21425800	A-E	573	.	21425600	21425800	255,215,0
chr1	21439600	21440000	A-E	646	.	21439600	21440000	255,215,0
chr1	21444200	21444400	A-E	723	.	21444200	21444400	255,215,0
chr1	21492400	21492600	A-E	558	.	21492400	21492600	255,215,0
chr1	21501800	21502600	A-E	617	.	21501800	21502600	255,215,0
chr1	21502600	21503400	A-P	560	.	21502600	21503400	255,0,0
chr1	21503400	21504200	A-E	424	.	21503400	21504200	255,215,0
chr1	21525600	21525800	A-E	817	.	21525600	21525800	255,215,0
chr1	21527400	21527600	A-E	501	.	21527400	21527600	255,215,0
chr1	21543400	21543600	A-E	629	.	21543400	21543600	255,215,0
chr1	21544400	21544600	A-E	702	.	21544400	21544600	255,215,0
chr1	21544800	21545200	A-E	803	.	21544800	21545200	255,215,0
chr1	21587800	21589800	A-E	576	.	21587800	21589800	255,215,0
chr1	21592400	21593000	A-E	520	.	21592400	21593000	255,215,0
chr1	21596200	21596400	A-E	734	.	21596200	21596400	255,215,0
chr1	21621600	21621800	A-E	810	.	21621600	21621800	255,215,0
chr1	21628400	21628600	A-E	569	.	21628400	21628600	255,215,0
chr1	21646400	21647200	A-E	939	.	21646400	21647200	255,215,0
chr1	21647600	21648200	A-E	953	.	21647600	21648200	255,215,0
chr1	21651000	21651600	A-E	874	.	21651000	21651600	255,215,0
chr1	21661400	21661600	A-E	581	.	21661400	21661600	255,215,0
chr1	21671400	21671800	A-E	693	.	21671400	21671800	255,215,0
chr1	21671800	21672200	A-P	901	.	21671800	21672200	255,0,0
chr1	21672200	21673400	A-E	651	.	21672200	21673400	255,215,0
chr1	21680000	21680800	A-E	973	.	21680000	21680800	255,215,0
chr1	21681000	21681400	A-E	910	.	21681000	21681400	255,215,0
chr1	21707600	21708200	A-E	570	.	21707600	21708200	255,215,0
chr1	21716200	21716800	A-E	662	.	21716200	21716800	255,215,0
chr1	21717600	21717800	A-E	754	.	21717600	21717800	255,215,0
chr1	21719200	21720200	A-E	953	.	21719200	21720200	255,215,0
chr1	21722800	21723000	A-E	581	.	21722800	21723000	255,215,0
chr1	21723800	21724600	A-E	504	.	21723800	21724600	255,215,0
chr1	21725000	21725200	A-E	520	.	21725000	21725200	255,215,0
chr1	21728400	21728600	A-E	563	.	21728400	21728600	255,215,0
chr1	21766200	21766400	A-E	579	.	21766200	21766400	255,215,0
chr1	21766600	21766800	A-P	732	.	21766600	21766800	255,0,0
chr1	21767400	21767600	A-E	654	.	21767400	21767600	255,215,0
chr1	21778600	21779200	A-E	818	.	21778600	21779200	255,215,0
chr1	21780200	21781000	A-E	776	.	21780200	21781000	255,215,0
chr1	21781600	21781800	A-E	653	.	21781600	21781800	255,215,0
chr1	21815200	21815600	A-E	761	.	21815200	21815600	255,215,0
chr1	21835400	21835800	A-E	680	.	21835400	21835800	255,215,0
chr1	21886400	21886600	A-E	693	.	21886400	21886600	255,215,0
chr1	21900600	21900800	A-E	636	.	21900600	21900800	255,215,0
chr1	21901400	21901600	A-E	604	.	21901400	21901600	255,215,0
chr1	21911600	21911800	A-E	601	.	21911600	21911800	255,215,0
chr1	21913400	21913800	A-E	893	.	21913400	21913800	255,215,0
chr1	21923200	21923400	A-E	738	.	21923200	21923400	255,215,0
chr1	21933400	21933600	A-E	593	.	21933400	21933600	255,215,0
chr1	21933800	21935000	A-E	646	.	21933800	21935000	255,215,0
chr1	21935200	21936000	A-E	983	.	21935200	21936000	255,215,0
chr1	21939200	21940200	A-E	545	.	21939200	21940200	255,215,0
chr1	21942400	21942800	A-E	499	.	21942400	21942800	255,215,0
chr1	21945000	21946800	A-E	589	.	21945000	21946800	255,215,0
chr1	21949200	21949400	A-E	599	.	21949200	21949400	255,215,0
chr1	21957200	21957400	A-E	524	.	21957200	21957400	255,215,0
chr1	21957600	21957800	A-E	505	.	21957600	21957800	255,215,0
chr1	21958200	21960200	A-E	919	.	21958200	21960200	255,215,0
chr1	21960600	21961000	A-E	590	.	21960600	21961000	255,215,0
chr1	21964200	21964400	A-E	575	.	21964200	21964400	255,215,0
chr1	21965000	21966400	A-E	993	.	21965000	21966400	255,215,0
chr1	21974400	21974800	A-E	873	.	21974400	21974800	255,215,0
chr1	21977800	21978600	A-E	958	.	21977800	21978600	255,215,0
chr1	21982400	21982600	A-E	626	.	21982400	21982600	255,215,0
chr1	21985600	21986200	A-E	946	.	21985600	21986200	255,215,0
chr1	21990200	21990400	A-E	522	.	21990200	21990400	255,215,0
chr1	21991400	21991600	A-E	653	.	21991400	21991600	255,215,0
chr1	21995200	21997400	A-E	840	.	21995200	21997400	255,215,0
chr1	21999600	22000000	A-E	604	.	21999600	22000000	255,215,0
chr1	22000200	22000400	A-E	521	.	22000200	22000400	255,215,0
chr1	22001400	22001600	A-E	558	.	22001400	22001600	255,215,0
chr1	22002200	22003400	A-E	766	.	22002200	22003400	255,215,0
chr1	22012600	22013000	A-E	500	.	22012600	22013000	255,215,0
chr1	22013200	22013400	A-E	526	.	22013200	22013400	255,215,0
chr1	22013600	22014800	A-E	973	.	22013600	22014800	255,215,0
chr1	22076400	22077000	A-E	990	.	22076400	22077000	255,215,0
chr1	22077600	22077800	A-E	526	.	22077600	22077800	255,215,0
chr1	22087600	22087800	A-E	872	.	22087600	22087800	255,215,0
chr1	22091200	22091400	A-E	857	.	22091200	22091400	255,215,0
chr1	22094800	22095400	A-E	952	.	22094800	22095400	255,215,0
chr1	22095600	22095800	A-E	700	.	22095600	22095800	255,215,0
chr1	22098600	22098800	A-E	556	.	22098600	22098800	255,215,0
chr1	22106200	22107200	A-E	638	.	22106200	22107200	255,215,0
chr1	22107800	22109200	A-E	800	.	22107800	22109200	255,215,0
chr1	22109200	22110200	A-P	929	.	22109200	22110200	255,0,0
chr1	22110200	22111800	A-E	859	.	22110200	22111800	255,215,0
chr1	22112000	22112800	A-E	529	.	22112000	22112800	255,215,0
chr1	22115400	22115600	A-E	661	.	22115400	22115600	255,215,0
chr1	22115800	22116000	A-E	497	.	22115800	22116000	255,215,0
chr1	22116400	22116800	A-E	880	.	22116400	22116800	255,215,0
chr1	22117800	22119000	A-E	837	.	22117800	22119000	255,215,0
chr1	22121200	22121400	A-E	759	.	22121200	22121400	255,215,0
chr1	22121600	22122000	A-E	717	.	22121600	22122000	255,215,0
chr1	22131000	22131200	A-E	719	.	22131000	22131200	255,215,0
chr1	22138400	22138600	A-E	562	.	22138400	22138600	255,215,0
chr1	22143400	22143600	A-E	507	.	22143400	22143600	255,215,0
chr1	22145000	22145600	A-E	897	.	22145000	22145600	255,215,0
chr1	22148800	22149200	A-E	817	.	22148800	22149200	255,215,0
chr1	22153800	22154000	A-E	575	.	22153800	22154000	255,215,0
chr1	22179600	22180000	A-E	837	.	22179600	22180000	255,215,0
chr1	22182400	22182600	A-E	506	.	22182400	22182600	255,215,0
chr1	22192600	22193200	A-E	593	.	22192600	22193200	255,215,0
chr1	22193800	22194000	A-E	633	.	22193800	22194000	255,215,0
chr1	22213000	22213800	A-E	554	.	22213000	22213800	255,215,0
chr1	22223200	22224200	A-E	715	.	22223200	22224200	255,215,0
chr1	22228800	22229200	A-E	681	.	22228800	22229200	255,215,0
chr1	22230200	22232000	A-E	883	.	22230200	22232000	255,215,0
chr1	22232200	22232400	A-E	592	.	22232200	22232400	255,215,0
chr1	22232600	22234600	A-E	901	.	22232600	22234600	255,215,0
chr1	22235000	22235400	A-E	515	.	22235000	22235400	255,215,0
chr1	22235600	22236600	A-E	801	.	22235600	22236600	255,215,0
chr1	22237400	22238000	A-E	567	.	22237400	22238000	255,215,0
chr1	22241800	22242400	A-E	617	.	22241800	22242400	255,215,0
chr1	22243200	22243800	A-E	887	.	22243200	22243800	255,215,0
chr1	22246000	22246400	A-E	879	.	22246000	22246400	255,215,0
chr1	22246600	22248000	A-E	639	.	22246600	22248000	255,215,0
chr1	22249200	22249400	A-E	576	.	22249200	22249400	255,215,0
chr1	22251000	22251400	A-E	749	.	22251000	22251400	255,215,0
chr1	22251600	22251800	A-E	545	.	22251600	22251800	255,215,0
chr1	22255600	22255800	A-E	544	.	22255600	22255800	255,215,0
chr1	22258800	22259000	A-E	535	.	22258800	22259000	255,215,0
chr1	22260200	22261000	A-E	633	.	22260200	22261000	255,215,0
chr1	22261800	22263600	A-E	964	.	22261800	22263600	255,215,0
chr1	22263600	22263800	A-P	444	.	22263600	22263800	255,0,0
chr1	22263800	22264600	A-E	837	.	22263800	22264600	255,215,0
chr1	22265600	22266800	A-E	513	.	22265600	22266800	255,215,0
chr1	22268000	22268200	A-E	528	.	22268000	22268200	255,215,0
chr1	22269600	22270000	A-E	979	.	22269600	22270000	255,215,0
chr1	22273400	22273600	A-E	728	.	22273400	22273600	255,215,0
chr1	22282000	22282400	A-E	509	.	22282000	22282400	255,215,0
chr1	22283000	22283400	A-E	512	.	22283000	22283400	255,215,0
chr1	22290200	22290800	A-E	534	.	22290200	22290800	255,215,0
chr1	22301200	22301400	A-E	844	.	22301200	22301400	255,215,0
chr1	22345000	22345200	A-E	525	.	22345000	22345200	255,215,0
chr1	22345400	22346200	A-E	544	.	22345400	22346200	255,215,0
chr1	22349400	22349600	A-E	925	.	22349400	22349600	255,215,0
chr1	22350600	22352000	A-E	524	.	22350600	22352000	255,215,0
chr1	22352000	22352200	A-P	851	.	22352000	22352200	255,0,0
chr1	22352200	22353200	A-E	617	.	22352200	22353200	255,215,0
chr1	22353400	22353800	A-E	641	.	22353400	22353800	255,215,0
chr1	22364000	22364400	A-E	795	.	22364000	22364400	255,215,0
chr1	22364600	22365000	A-E	556	.	22364600	22365000	255,215,0
chr1	22366200	22367200	A-E	848	.	22366200	22367200	255,215,0
chr1	22368800	22369000	A-E	609	.	22368800	22369000	255,215,0
chr1	22369200	22369800	A-E	708	.	22369200	22369800	255,215,0
chr1	22374800	22376200	A-E	522	.	22374800	22376200	255,215,0
chr1	22378000	22378200	A-E	571	.	22378000	22378200	255,215,0
chr1	22378400	22379000	A-E	857	.	22378400	22379000	255,215,0
chr1	22379000	22380000	A-P	645	.	22379000	22380000	255,0,0
chr1	22380000	22380600	A-E	595	.	22380000	22380600	255,215,0
chr1	22381000	22381200	A-E	544	.	22381000	22381200	255,215,0
chr1	22382400	22382800	A-E	704	.	22382400	22382800	255,215,0
chr1	22447800	22448400	A-E	716	.	22447800	22448400	255,215,0
chr1	22489800	22490000	A-E	695	.	22489800	22490000	255,215,0
chr1	22534800	22535000	A-E	693	.	22534800	22535000	255,215,0
chr1	22611800	22613000	A-E	820	.	22611800	22613000	255,215,0
chr1	22613200	22613400	A-E	720	.	22613200	22613400	255,215,0
chr1	22623200	22623600	A-E	797	.	22623200	22623600	255,215,0
chr1	22630400	22630600	A-E	696	.	22630400	22630600	255,215,0
chr1	22643800	22644000	A-E	637	.	22643800	22644000	255,215,0
chr1	22660400	22660600	A-E	503	.	22660400	22660600	255,215,0
chr1	22663600	22663800	A-E	564	.	22663600	22663800	255,215,0
chr1	22689400	22690000	A-E	684	.	22689400	22690000	255,215,0
chr1	22691400	22691600	A-E	586	.	22691400	22691600	255,215,0
chr1	22692000	22692400	A-E	685	.	22692000	22692400	255,215,0
chr1	22743200	22743400	A-E	914	.	22743200	22743400	255,215,0
chr1	22755200	22755600	A-E	887	.	22755200	22755600	255,215,0
chr1	22770000	22770200	A-E	542	.	22770000	22770200	255,215,0
chr1	22774200	22774400	A-E	919	.	22774200	22774400	255,215,0
chr1	22777600	22778400	A-E	521	.	22777600	22778400	255,215,0
chr1	22778400	22779000	A-P	940	.	22778400	22779000	255,0,0
chr1	22779000	22779800	A-E	823	.	22779000	22779800	255,215,0
chr1	22781000	22781200	A-E	774	.	22781000	22781200	255,215,0
chr1	22864400	22864600	A-E	766	.	22864400	22864600	255,215,0
chr1	22881400	22881600	A-E	578	.	22881400	22881600	255,215,0
chr1	22965800	22966200	A-E	535	.	22965800	22966200	255,215,0
chr1	22968600	22968800	A-E	940	.	22968600	22968800	255,215,0
chr1	22989000	22989200	A-E	786	.	22989000	22989200	255,215,0
chr1	22992400	22992600	A-E	550	.	22992400	22992600	255,215,0
chr1	23026200	23026400	A-E	555	.	23026200	23026400	255,215,0
chr1	23107200	23107600	A-E	764	.	23107200	23107600	255,215,0
chr1	23262000	23262200	A-E	519	.	23262000	23262200	255,215,0
chr1	23302800	23303200	A-E	722	.	23302800	23303200	255,215,0
chr1	23314000	23314200	A-E	519	.	23314000	23314200	255,215,0
chr1	23324000	23324400	A-E	704	.	23324000	23324400	255,215,0
chr1	23344800	23345600	A-E	555	.	23344800	23345600	255,215,0
chr1	23345600	23346600	A-P	787	.	23345600	23346600	255,0,0
chr1	23346600	23348000	A-E	589	.	23346600	23348000	255,215,0
chr1	23349800	23350000	A-E	626	.	23349800	23350000	255,215,0
chr1	23355800	23356000	A-E	541	.	23355800	23356000	255,215,0
chr1	23425400	23425600	A-E	543	.	23425400	23425600	255,215,0
chr1	23429800	23430200	A-E	631	.	23429800	23430200	255,215,0
chr1	23430400	23430600	A-E	507	.	23430400	23430600	255,215,0
chr1	23437200	23437600	A-E	854	.	23437200	23437600	255,215,0
chr1	23441000	23442200	A-E	761	.	23441000	23442200	255,215,0
chr1	23442800	23443000	A-E	552	.	23442800	23443000	255,215,0
chr1	23445000	23445200	A-E	511	.	23445000	23445200	255,215,0
chr1	23445400	23445600	A-E	524	.	23445400	23445600	255,215,0
chr1	23445800	23446800	A-E	838	.	23445800	23446800	255,215,0
chr1	23494000	23494400	A-E	687	.	23494000	23494400	255,215,0
chr1	23494400	23494600	A-P	520	.	23494400	23494600	255,0,0
chr1	23494600	23495200	A-E	437	.	23494600	23495200	255,215,0
chr1	23495200	23495400	A-P	951	.	23495200	23495400	255,0,0
chr1	23495400	23497000	A-E	752	.	23495400	23497000	255,215,0
chr1	23503800	23504200	A-E	800	.	23503800	23504200	255,215,0
chr1	23504200	23504400	A-P	494	.	23504200	23504400	255,0,0
chr1	23504400	23505200	A-E	681	.	23504400	23505200	255,215,0
chr1	23511200	23511600	A-E	943	.	23511200	23511600	255,215,0
chr1	23543400	23543600	A-E	572	.	23543400	23543600	255,215,0
chr1	23586200	23586400	A-E	704	.	23586200	23586400	255,215,0
chr1	23666600	23666800	A-E	512	.	23666600	23666800	255,215,0
chr1	23668400	23670400	A-E	563	.	23668400	23670400	255,215,0
chr1	23670400	23671400	A-P	671	.	23670400	23671400	255,0,0
chr1	23671400	23672200	A-E	756	.	23671400	23672200	255,215,0
chr1	23693600	23694400	A-E	593	.	23693600	23694400	255,215,0
chr1	23694400	23694600	A-P	569	.	23694400	23694600	255,0,0
chr1	23694600	23694800	A-E	526	.	23694600	23694800	255,215,0
chr1	23694800	23695600	A-P	744	.	23694800	23695600	255,0,0
chr1	23695600	23698200	A-E	737	.	23695600	23698200	255,215,0
chr1	23698400	23698800	A-E	533	.	23698400	23698800	255,215,0
chr1	23703400	23704200	A-E	840	.	23703400	23704200	255,215,0
chr1	23707200	23707600	A-E	603	.	23707200	23707600	255,215,0
chr1	23710600	23710800	A-E	564	.	23710600	23710800	255,215,0
chr1	23711000	23711600	A-E	727	.	23711000	23711600	255,215,0
chr1	23716400	23716600	A-E	781	.	23716400	23716600	255,215,0
chr1	23720800	23721000	A-E	568	.	23720800	23721000	255,215,0
chr1	23729200	23729800	A-E	636	.	23729200	23729800	255,215,0
chr1	23730200	23730800	A-E	777	.	23730200	23730800	255,215,0
chr1	23744200	23744600	A-E	844	.	23744200	23744600	255,215,0
chr1	23748200	23749400	A-E	499	.	23748200	23749400	255,215,0
chr1	23753400	23753600	A-E	525	.	23753400	23753600	255,215,0
chr1	23762800	23763600	A-E	733	.	23762800	23763600	255,215,0
chr1	23805200	23806000	A-E	653	.	23805200	23806000	255,215,0
chr1	23809800	23810400	A-E	529	.	23809800	23810400	255,215,0
chr1	23810400	23810800	A-P	797	.	23810400	23810800	255,0,0
chr1	23810800	23811800	A-E	839	.	23810800	23811800	255,215,0
chr1	23823600	23824000	A-E	823	.	23823600	23824000	255,215,0
chr1	23854800	23855000	A-E	868	.	23854800	23855000	255,215,0
chr1	23855200	23855400	A-E	618	.	23855200	23855400	255,215,0
chr1	23856000	23857400	A-E	563	.	23856000	23857400	255,215,0
chr1	23857400	23858000	A-P	575	.	23857400	23858000	255,0,0
chr1	23858000	23858800	A-E	887	.	23858000	23858800	255,215,0
chr1	23861400	23861600	A-E	628	.	23861400	23861600	255,215,0
chr1	23866000	23866800	A-E	624	.	23866000	23866800	255,215,0
chr1	23871200	23871600	A-E	555	.	23871200	23871600	255,215,0
chr1	23875200	23875400	A-E	921	.	23875200	23875400	255,215,0
chr1	23880600	23881200	A-E	782	.	23880600	23881200	255,215,0
chr1	23881200	23881600	A-P	758	.	23881200	23881600	255,0,0
chr1	23881600	23883400	A-E	863	.	23881600	23883400	255,215,0
chr1	23883800	23885600	A-E	700	.	23883800	23885600	255,215,0
chr1	23885600	23886000	A-P	618	.	23885600	23886000	255,0,0
chr1	23886000	23886600	A-E	802	.	23886000	23886600	255,215,0
chr1	23888600	23889600	A-E	776	.	23888600	23889600	255,215,0
chr1	23892800	23893200	A-E	816	.	23892800	23893200	255,215,0
chr1	23893600	23894000	A-E	854	.	23893600	23894000	255,215,0
chr1	23894200	23894800	A-E	765	.	23894200	23894800	255,215,0
chr1	23894800	23895000	A-P	475	.	23894800	23895000	255,0,0
chr1	23895000	23895800	A-E	947	.	23895000	23895800	255,215,0
chr1	23902800	23903000	A-E	579	.	23902800	23903000	255,215,0
chr1	23903600	23904200	A-E	536	.	23903600	23904200	255,215,0
chr1	23914400	23914600	A-E	517	.	23914400	23914600	255,215,0
chr1	23917000	23917200	A-E	692	.	23917000	23917200	255,215,0
chr1	23923000	23923200	A-E	545	.	23923000	23923200	255,215,0
chr1	23923400	23923800	A-E	815	.	23923400	23923800	255,215,0
chr1	23924000	23924200	A-E	612	.	23924000	23924200	255,215,0
chr1	23924400	23924600	A-E	581	.	23924400	23924600	255,215,0
chr1	23943000	23943200	A-E	522	.	23943000	23943200	255,215,0
chr1	23943600	23944000	A-E	528	.	23943600	23944000	255,215,0
chr1	23954200	23954600	A-E	501	.	23954200	23954600	255,215,0
chr1	23961400	23962000	A-E	689	.	23961400	23962000	255,215,0
chr1	23963800	23964200	A-E	665	.	23963800	23964200	255,215,0
chr1	23991800	23992000	A-E	759	.	23991800	23992000	255,215,0
chr1	24011000	24011200	A-E	509	.	24011000	24011200	255,215,0
chr1	24011600	24012000	A-E	642	.	24011600	24012000	255,215,0
chr1	24017800	24018200	A-E	757	.	24017800	24018200	255,215,0
chr1	24018200	24018600	A-P	979	.	24018200	24018600	255,0,0
chr1	24018600	24020000	A-E	721	.	24018600	24020000	255,215,0
chr1	24042600	24043000	A-E	916	.	24042600	24043000	255,215,0
chr1	24059000	24059200	A-E	550	.	24059000	24059200	255,215,0
chr1	24068800	24069000	A-E	520	.	24068800	24069000	255,215,0
chr1	24069200	24069600	A-E	758	.	24069200	24069600	255,215,0
chr1	24069600	24070600	A-P	914	.	24069600	24070600	255,0,0
chr1	24070600	24071800	A-E	677	.	24070600	24071800	255,215,0
chr1	24098800	24099000	A-E	696	.	24098800	24099000	255,215,0
chr1	24099200	24099600	A-E	497	.	24099200	24099600	255,215,0
chr1	24100200	24100400	A-E	592	.	24100200	24100400	255,215,0
chr1	24102800	24103000	A-E	539	.	24102800	24103000	255,215,0
chr1	24103200	24104000	A-E	580	.	24103200	24104000	255,215,0
chr1	24104200	24104400	A-E	909	.	24104200	24104400	255,215,0
chr1	24104400	24105200	A-P	497	.	24104400	24105200	255,0,0
chr1	24105200	24106200	A-E	418	.	24105200	24106200	255,215,0
chr1	24106600	24106800	A-E	604	.	24106600	24106800	255,215,0
chr1	24115600	24115800	A-E	534	.	24115600	24115800	255,215,0
chr1	24116000	24116400	A-E	556	.	24116000	24116400	255,215,0
chr1	24116600	24117400	A-E	909	.	24116600	24117400	255,215,0
chr1	24117400	24117800	A-P	721	.	24117400	24117800	255,0,0
chr1	24117800	24118600	A-E	734	.	24117800	24118600	255,215,0
chr1	24118800	24119000	A-E	719	.	24118800	24119000	255,215,0
chr1	24120000	24120200	A-E	818	.	24120000	24120200	255,215,0
chr1	24125200	24125400	A-E	636	.	24125200	24125400	255,215,0
chr1	24125600	24126800	A-E	721	.	24125600	24126800	255,215,0
chr1	24126800	24127600	A-P	758	.	24126800	24127600	255,0,0
chr1	24127600	24128000	A-E	950	.	24127600	24128000	255,215,0
chr1	24136200	24136400	A-E	771	.	24136200	24136400	255,215,0
chr1	24137400	24137600	A-E	847	.	24137400	24137600	255,215,0
chr1	24151000	24151600	A-E	732	.	24151000	24151600	255,215,0
chr1	24151600	24152000	A-P	801	.	24151600	24152000	255,0,0
chr1	24152000	24152200	A-E	764	.	24152000	24152200	255,215,0
chr1	24152400	24152600	A-E	607	.	24152400	24152600	255,215,0
chr1	24156600	24157200	A-E	754	.	24156600	24157200	255,215,0
chr1	24163000	24163200	A-E	499	.	24163000	24163200	255,215,0
chr1	24164200	24165600	A-E	536	.	24164200	24165600	255,215,0
chr1	24174800	24175000	A-E	494	.	24174800	24175000	255,215,0
chr1	24181200	24181400	A-E	670	.	24181200	24181400	255,215,0
chr1	24194000	24194400	A-E	753	.	24194000	24194400	255,215,0
chr1	24194400	24194800	A-P	855	.	24194400	24194800	255,0,0
chr1	24194800	24195800	A-E	796	.	24194800	24195800	255,215,0
chr1	24199000	24199400	A-E	533	.	24199000	24199400	255,215,0
chr1	24205200	24205400	A-E	796	.	24205200	24205400	255,215,0
chr1	24225600	24225800	A-E	772	.	24225600	24225800	255,215,0
chr1	24226600	24226800	A-E	681	.	24226600	24226800	255,215,0
chr1	24234200	24235800	A-E	937	.	24234200	24235800	255,215,0
chr1	24237200	24237800	A-E	619	.	24237200	24237800	255,215,0
chr1	24240800	24241000	A-E	817	.	24240800	24241000	255,215,0
chr1	24241200	24241400	A-E	540	.	24241200	24241400	255,215,0
chr1	24242600	24243800	A-E	702	.	24242600	24243800	255,215,0
chr1	24246400	24247800	A-E	708	.	24246400	24247800	255,215,0
chr1	24250000	24250200	A-E	555	.	24250000	24250200	255,215,0
chr1	24275600	24276000	A-E	860	.	24275600	24276000	255,215,0
chr1	24281600	24282000	A-E	545	.	24281600	24282000	255,215,0
chr1	24284600	24286000	A-E	636	.	24284600	24286000	255,215,0
chr1	24286000	24286600	A-P	859	.	24286000	24286600	255,0,0
chr1	24286600	24287400	A-E	755	.	24286600	24287400	255,215,0
chr1	24287600	24287800	A-E	538	.	24287600	24287800	255,215,0
chr1	24290000	24290200	A-E	531	.	24290000	24290200	255,215,0
chr1	24291400	24291600	A-E	560	.	24291400	24291600	255,215,0
chr1	24304400	24304600	A-E	557	.	24304400	24304600	255,215,0
chr1	24305200	24306400	A-E	482	.	24305200	24306400	255,215,0
chr1	24306400	24307000	A-P	932	.	24306400	24307000	255,0,0
chr1	24307000	24307600	A-E	964	.	24307000	24307600	255,215,0
chr1	24308000	24308200	A-E	595	.	24308000	24308200	255,215,0
chr1	24345400	24345800	A-E	956	.	24345400	24345800	255,215,0
chr1	24397400	24397600	A-E	948	.	24397400	24397600	255,215,0
chr1	24410600	24411000	A-E	816	.	24410600	24411000	255,215,0
chr1	24476400	24477400	A-E	852	.	24476400	24477400	255,215,0
[truncated: 131,943 more rows]
