# Supplementary material for: Genome-wide prediction of cis-regulatory regions using supervised deep learning methods
Source: BMC Bioinformatics. 2018 May 31;19:202. doi: 10.1186/s12859-018-2187-1 (PMC5984344; doi:10.1186/s12859-018-2187-1)
Supplement: Supplementary file 2 — Genome-wide predictions of cis-regulatory regions for all six cell types. (ZIP 20400 kb) [file 12859_2018_2187_MOESM2_ESM.zip › additional_file2/DECRES_HepG2_Whole.bed]

browser position chr1:0-1000
browser dense DECRES_HepG2_Whole
track name="DECRES_HepG2_Whole" description="DECRES_HepG2_Whole_Genome" visibility=3 itemRgb="On" useScore=0 db=hg19
chr1	10200	10600	A-E	640	.	10200	10600	255,215,0
chr1	20000	20200	A-E	742	.	20000	20200	255,215,0
chr1	569800	570200	A-P	994	.	569800	570200	255,0,0
chr1	610800	611000	A-E	736	.	610800	611000	255,215,0
chr1	662600	662800	A-E	542	.	662600	662800	255,215,0
chr1	713200	713400	A-E	659	.	713200	713400	255,215,0
chr1	713800	714000	A-E	587	.	713800	714000	255,215,0
chr1	714000	714200	A-P	747	.	714000	714200	255,0,0
chr1	714200	714400	A-E	608	.	714200	714400	255,215,0
chr1	715000	715400	A-E	595	.	715000	715400	255,215,0
chr1	761200	761400	A-E	666	.	761200	761400	255,215,0
chr1	762600	763000	A-E	468	.	762600	763000	255,215,0
chr1	765400	765600	A-E	515	.	765400	765600	255,215,0
chr1	766200	766400	A-E	621	.	766200	766400	255,215,0
chr1	794200	794400	A-E	481	.	794200	794400	255,215,0
chr1	840000	840200	A-E	500	.	840000	840200	255,215,0
chr1	848200	848400	A-E	633	.	848200	848400	255,215,0
chr1	856600	856800	A-E	662	.	856600	856800	255,215,0
chr1	859200	859400	A-E	554	.	859200	859400	255,215,0
chr1	877200	877400	A-E	432	.	877200	877400	255,215,0
chr1	893000	893400	A-E	581	.	893000	893400	255,215,0
chr1	894000	894200	A-E	727	.	894000	894200	255,215,0
chr1	894400	894800	A-E	672	.	894400	894800	255,215,0
chr1	895000	895200	A-E	552	.	895000	895200	255,215,0
chr1	895800	896000	A-E	597	.	895800	896000	255,215,0
chr1	896600	896800	A-E	537	.	896600	896800	255,215,0
chr1	901600	901800	A-E	540	.	901600	901800	255,215,0
chr1	902400	902800	A-E	730	.	902400	902800	255,215,0
chr1	911400	911800	A-E	502	.	911400	911800	255,215,0
chr1	916200	916400	A-E	492	.	916200	916400	255,215,0
chr1	931000	931600	A-E	562	.	931000	931600	255,215,0
chr1	934400	934600	A-E	597	.	934400	934600	255,215,0
chr1	935000	937600	A-E	515	.	935000	937600	255,215,0
chr1	940000	942400	A-E	742	.	940000	942400	255,215,0
chr1	948600	949000	A-E	667	.	948600	949000	255,215,0
chr1	949200	949400	A-E	483	.	949200	949400	255,215,0
chr1	949600	949800	A-E	496	.	949600	949800	255,215,0
chr1	952800	953000	A-E	504	.	952800	953000	255,215,0
chr1	954600	954800	A-E	676	.	954600	954800	255,215,0
chr1	954800	955000	A-P	420	.	954800	955000	255,0,0
chr1	955000	955200	A-E	779	.	955000	955200	255,215,0
chr1	956200	957000	A-E	580	.	956200	957000	255,215,0
chr1	960000	960200	A-E	497	.	960000	960200	255,215,0
chr1	973000	974000	A-E	514	.	973000	974000	255,215,0
chr1	993400	995400	A-E	607	.	993400	995400	255,215,0
chr1	999200	1000200	A-E	766	.	999200	1000200	255,215,0
chr1	1000800	1001000	A-E	838	.	1000800	1001000	255,215,0
chr1	1004600	1004800	A-E	399	.	1004600	1004800	255,215,0
chr1	1005800	1006000	A-E	583	.	1005800	1006000	255,215,0
chr1	1014800	1015600	A-E	585	.	1014800	1015600	255,215,0
chr1	1050600	1050800	A-E	538	.	1050600	1050800	255,215,0
chr1	1051400	1052000	A-E	475	.	1051400	1052000	255,215,0
chr1	1052200	1052400	A-E	541	.	1052200	1052400	255,215,0
chr1	1057600	1057800	A-E	447	.	1057600	1057800	255,215,0
chr1	1058600	1059000	A-E	562	.	1058600	1059000	255,215,0
chr1	1059600	1061200	A-E	512	.	1059600	1061200	255,215,0
chr1	1063200	1064800	A-E	550	.	1063200	1064800	255,215,0
chr1	1065600	1066000	A-E	719	.	1065600	1066000	255,215,0
chr1	1068000	1068600	A-E	537	.	1068000	1068600	255,215,0
chr1	1093400	1094000	A-E	601	.	1093400	1094000	255,215,0
chr1	1100000	1101800	A-E	639	.	1100000	1101800	255,215,0
chr1	1103200	1103400	A-E	589	.	1103200	1103400	255,215,0
chr1	1103800	1104200	A-E	813	.	1103800	1104200	255,215,0
chr1	1166000	1167000	A-E	694	.	1166000	1167000	255,215,0
chr1	1167200	1168200	A-E	906	.	1167200	1168200	255,215,0
chr1	1172400	1174600	A-E	624	.	1172400	1174600	255,215,0
chr1	1174800	1175800	A-E	517	.	1174800	1175800	255,215,0
chr1	1176200	1176800	A-E	616	.	1176200	1176800	255,215,0
chr1	1179400	1180000	A-E	597	.	1179400	1180000	255,215,0
chr1	1206400	1206600	A-E	545	.	1206400	1206600	255,215,0
chr1	1207800	1208400	A-E	631	.	1207800	1208400	255,215,0
chr1	1209000	1209200	A-E	480	.	1209000	1209200	255,215,0
chr1	1209200	1209400	A-P	606	.	1209200	1209400	255,0,0
chr1	1209400	1209600	A-E	593	.	1209400	1209600	255,215,0
chr1	1210000	1210400	A-E	706	.	1210000	1210400	255,215,0
chr1	1214200	1214400	A-E	533	.	1214200	1214400	255,215,0
chr1	1216600	1218000	A-E	604	.	1216600	1218000	255,215,0
chr1	1227400	1227600	A-E	512	.	1227400	1227600	255,215,0
chr1	1234400	1234600	A-E	520	.	1234400	1234600	255,215,0
chr1	1234600	1234800	A-P	859	.	1234600	1234800	255,0,0
chr1	1235800	1236000	A-E	678	.	1235800	1236000	255,215,0
chr1	1240000	1242600	A-E	708	.	1240000	1242600	255,215,0
chr1	1243200	1244200	A-E	586	.	1243200	1244200	255,215,0
chr1	1244800	1245000	A-E	602	.	1244800	1245000	255,215,0
chr1	1258200	1259200	A-E	565	.	1258200	1259200	255,215,0
chr1	1259800	1260000	A-E	442	.	1259800	1260000	255,215,0
chr1	1260000	1260200	A-P	458	.	1260000	1260200	255,0,0
chr1	1260200	1261600	A-E	481	.	1260200	1261600	255,215,0
chr1	1266800	1267000	A-E	554	.	1266800	1267000	255,215,0
chr1	1270200	1270600	A-E	831	.	1270200	1270600	255,215,0
chr1	1280000	1280800	A-E	528	.	1280000	1280800	255,215,0
chr1	1281000	1281600	A-E	530	.	1281000	1281600	255,215,0
chr1	1282200	1284000	A-E	572	.	1282200	1284000	255,215,0
chr1	1292400	1292600	A-E	592	.	1292400	1292600	255,215,0
chr1	1293200	1295800	A-E	502	.	1293200	1295800	255,215,0
chr1	1296000	1296400	A-E	788	.	1296000	1296400	255,215,0
chr1	1297400	1297800	A-E	691	.	1297400	1297800	255,215,0
chr1	1307400	1307800	A-E	666	.	1307400	1307800	255,215,0
chr1	1309400	1309800	A-E	791	.	1309400	1309800	255,215,0
chr1	1310400	1310600	A-P	467	.	1310400	1310600	255,0,0
chr1	1310600	1310800	A-E	594	.	1310600	1310800	255,215,0
chr1	1310800	1311000	A-P	814	.	1310800	1311000	255,0,0
chr1	1311400	1312000	A-E	882	.	1311400	1312000	255,215,0
chr1	1319200	1319600	A-E	491	.	1319200	1319600	255,215,0
chr1	1333200	1334000	A-E	689	.	1333200	1334000	255,215,0
chr1	1334400	1335200	A-P	414	.	1334400	1335200	255,0,0
chr1	1335200	1337600	A-E	630	.	1335200	1337600	255,215,0
chr1	1341400	1342000	A-E	686	.	1341400	1342000	255,215,0
chr1	1342400	1342600	A-P	729	.	1342400	1342600	255,0,0
chr1	1342600	1343600	A-E	920	.	1342600	1343600	255,215,0
chr1	1343800	1344200	A-E	845	.	1343800	1344200	255,215,0
chr1	1353000	1353200	A-E	529	.	1353000	1353200	255,215,0
chr1	1354800	1355200	A-E	561	.	1354800	1355200	255,215,0
chr1	1356200	1357200	A-E	768	.	1356200	1357200	255,215,0
chr1	1361200	1361600	A-E	626	.	1361200	1361600	255,215,0
chr1	1361800	1362200	A-E	781	.	1361800	1362200	255,215,0
chr1	1365000	1366800	A-E	645	.	1365000	1366800	255,215,0
chr1	1367000	1369400	A-E	860	.	1367000	1369400	255,215,0
chr1	1369600	1370600	A-E	808	.	1369600	1370600	255,215,0
chr1	1371600	1372600	A-E	594	.	1371600	1372600	255,215,0
chr1	1372800	1373800	A-E	642	.	1372800	1373800	255,215,0
chr1	1376200	1377000	A-E	667	.	1376200	1377000	255,215,0
chr1	1397600	1398200	A-E	750	.	1397600	1398200	255,215,0
chr1	1406200	1406600	A-E	603	.	1406200	1406600	255,215,0
chr1	1406800	1407000	A-P	372	.	1406800	1407000	255,0,0
chr1	1407000	1407200	A-E	736	.	1407000	1407200	255,215,0
chr1	1408000	1408200	A-E	813	.	1408000	1408200	255,215,0
chr1	1409200	1409400	A-E	494	.	1409200	1409400	255,215,0
chr1	1440400	1440600	A-E	543	.	1440400	1440600	255,215,0
chr1	1446400	1446800	A-E	719	.	1446400	1446800	255,215,0
chr1	1447000	1447600	A-P	420	.	1447000	1447600	255,0,0
chr1	1478800	1479000	A-E	556	.	1478800	1479000	255,215,0
chr1	1508800	1509400	A-E	538	.	1508800	1509400	255,215,0
chr1	1509800	1510000	A-P	435	.	1509800	1510000	255,0,0
chr1	1510000	1510200	A-E	490	.	1510000	1510200	255,215,0
chr1	1510200	1510400	A-P	618	.	1510200	1510400	255,0,0
chr1	1510800	1511000	A-E	650	.	1510800	1511000	255,215,0
chr1	1511400	1511800	A-E	709	.	1511400	1511800	255,215,0
chr1	1512800	1513200	A-E	503	.	1512800	1513200	255,215,0
chr1	1523800	1524200	A-E	817	.	1523800	1524200	255,215,0
chr1	1533000	1533200	A-E	587	.	1533000	1533200	255,215,0
chr1	1549400	1550200	A-E	485	.	1549400	1550200	255,215,0
chr1	1550400	1550600	A-E	513	.	1550400	1550600	255,215,0
chr1	1550600	1551400	A-P	852	.	1550600	1551400	255,0,0
chr1	1590400	1590800	A-P	738	.	1590400	1590800	255,0,0
chr1	1609800	1611000	A-E	531	.	1609800	1611000	255,215,0
chr1	1612000	1612200	A-E	516	.	1612000	1612200	255,215,0
chr1	1612400	1612600	A-E	599	.	1612400	1612600	255,215,0
chr1	1617600	1618000	A-E	580	.	1617600	1618000	255,215,0
chr1	1624200	1624400	A-E	473	.	1624200	1624400	255,215,0
chr1	1655600	1656000	A-P	599	.	1655600	1656000	255,0,0
chr1	1677400	1678000	A-E	525	.	1677400	1678000	255,215,0
chr1	1680200	1681000	A-E	898	.	1680200	1681000	255,215,0
chr1	1699800	1700600	A-E	575	.	1699800	1700600	255,215,0
chr1	1707400	1707600	A-E	525	.	1707400	1707600	255,215,0
chr1	1708400	1710000	A-E	616	.	1708400	1710000	255,215,0
chr1	1710200	1712200	A-E	565	.	1710200	1712200	255,215,0
chr1	1713800	1714800	A-E	723	.	1713800	1714800	255,215,0
chr1	1764400	1764800	A-E	558	.	1764400	1764800	255,215,0
chr1	1765000	1765800	A-E	675	.	1765000	1765800	255,215,0
chr1	1778600	1779000	A-E	579	.	1778600	1779000	255,215,0
chr1	1790200	1790400	A-E	596	.	1790200	1790400	255,215,0
chr1	1790600	1791400	A-E	715	.	1790600	1791400	255,215,0
chr1	1791600	1791800	A-E	526	.	1791600	1791800	255,215,0
chr1	1792600	1792800	A-E	616	.	1792600	1792800	255,215,0
chr1	1794000	1794600	A-E	533	.	1794000	1794600	255,215,0
chr1	1809400	1809600	A-E	615	.	1809400	1809600	255,215,0
chr1	1812200	1812400	A-E	494	.	1812200	1812400	255,215,0
chr1	1812600	1812800	A-E	524	.	1812600	1812800	255,215,0
chr1	1813000	1813800	A-E	543	.	1813000	1813800	255,215,0
chr1	1814400	1815400	A-E	482	.	1814400	1815400	255,215,0
chr1	1817800	1818000	A-E	555	.	1817800	1818000	255,215,0
chr1	1819800	1820000	A-E	537	.	1819800	1820000	255,215,0
chr1	1820200	1820600	A-E	616	.	1820200	1820600	255,215,0
chr1	1820800	1821000	A-E	564	.	1820800	1821000	255,215,0
chr1	1821200	1821600	A-E	604	.	1821200	1821600	255,215,0
chr1	1822400	1822800	A-P	614	.	1822400	1822800	255,0,0
chr1	1823000	1824200	A-E	550	.	1823000	1824200	255,215,0
chr1	1825200	1825400	A-E	527	.	1825200	1825400	255,215,0
chr1	1825600	1826800	A-E	715	.	1825600	1826800	255,215,0
chr1	1828600	1829000	A-E	872	.	1828600	1829000	255,215,0
chr1	1830600	1831000	A-E	508	.	1830600	1831000	255,215,0
chr1	1837800	1838000	A-E	521	.	1837800	1838000	255,215,0
chr1	1839800	1840200	A-E	539	.	1839800	1840200	255,215,0
chr1	1840400	1841000	A-E	540	.	1840400	1841000	255,215,0
chr1	1850000	1850200	A-E	649	.	1850000	1850200	255,215,0
chr1	1850400	1853000	A-E	509	.	1850400	1853000	255,215,0
chr1	1854000	1855400	A-E	540	.	1854000	1855400	255,215,0
chr1	1872600	1873200	A-E	933	.	1872600	1873200	255,215,0
chr1	1873400	1874800	A-E	571	.	1873400	1874800	255,215,0
chr1	1875000	1876000	A-E	565	.	1875000	1876000	255,215,0
chr1	1886400	1886600	A-E	493	.	1886400	1886600	255,215,0
chr1	1887200	1887400	A-E	531	.	1887200	1887400	255,215,0
chr1	1891200	1891800	A-E	763	.	1891200	1891800	255,215,0
chr1	1935200	1935400	A-E	395	.	1935200	1935400	255,215,0
chr1	1951000	1951400	A-E	577	.	1951000	1951400	255,215,0
chr1	1976400	1976600	A-E	420	.	1976400	1976600	255,215,0
chr1	1978000	1978200	A-E	568	.	1978000	1978200	255,215,0
chr1	1978400	1979600	A-E	525	.	1978400	1979600	255,215,0
chr1	1980600	1981400	A-E	562	.	1980600	1981400	255,215,0
chr1	1981400	1982200	A-P	437	.	1981400	1982200	255,0,0
chr1	1982800	1983600	A-E	542	.	1982800	1983600	255,215,0
chr1	2003600	2003800	A-E	760	.	2003600	2003800	255,215,0
chr1	2034200	2034400	A-E	502	.	2034200	2034400	255,215,0
chr1	2035000	2035200	A-E	668	.	2035000	2035200	255,215,0
chr1	2035400	2035600	A-E	496	.	2035400	2035600	255,215,0
chr1	2035800	2036800	A-E	636	.	2035800	2036800	255,215,0
chr1	2065200	2067200	A-E	665	.	2065200	2067200	255,215,0
chr1	2067400	2068000	A-E	641	.	2067400	2068000	255,215,0
chr1	2069000	2069200	A-E	696	.	2069000	2069200	255,215,0
chr1	2069400	2070200	A-E	530	.	2069400	2070200	255,215,0
chr1	2120800	2122400	A-E	651	.	2120800	2122400	255,215,0
chr1	2124800	2125200	A-E	523	.	2124800	2125200	255,215,0
chr1	2126000	2127200	A-E	644	.	2126000	2127200	255,215,0
chr1	2130600	2130800	A-E	583	.	2130600	2130800	255,215,0
chr1	2131000	2131200	A-E	539	.	2131000	2131200	255,215,0
chr1	2135600	2135800	A-E	638	.	2135600	2135800	255,215,0
chr1	2136000	2136200	A-E	525	.	2136000	2136200	255,215,0
chr1	2136800	2137000	A-E	487	.	2136800	2137000	255,215,0
chr1	2137400	2138000	A-E	566	.	2137400	2138000	255,215,0
chr1	2138200	2140200	A-E	662	.	2138200	2140200	255,215,0
chr1	2144000	2144400	A-E	499	.	2144000	2144400	255,215,0
chr1	2145400	2145600	A-E	679	.	2145400	2145600	255,215,0
chr1	2146000	2146600	A-E	742	.	2146000	2146600	255,215,0
chr1	2151400	2151800	A-E	526	.	2151400	2151800	255,215,0
chr1	2152000	2152200	A-E	571	.	2152000	2152200	255,215,0
chr1	2158000	2158200	A-E	488	.	2158000	2158200	255,215,0
chr1	2159000	2159200	A-E	540	.	2159000	2159200	255,215,0
chr1	2159200	2159400	A-P	489	.	2159200	2159400	255,0,0
chr1	2160600	2160800	A-E	489	.	2160600	2160800	255,215,0
chr1	2161000	2161200	A-E	477	.	2161000	2161200	255,215,0
chr1	2161400	2164600	A-E	776	.	2161400	2164600	255,215,0
chr1	2164800	2166600	A-E	709	.	2164800	2166600	255,215,0
chr1	2166800	2167000	A-E	523	.	2166800	2167000	255,215,0
chr1	2168800	2169400	A-E	492	.	2168800	2169400	255,215,0
chr1	2169600	2170400	A-E	678	.	2169600	2170400	255,215,0
chr1	2170600	2171000	A-E	478	.	2170600	2171000	255,215,0
chr1	2171600	2172000	A-E	492	.	2171600	2172000	255,215,0
chr1	2177800	2178200	A-E	587	.	2177800	2178200	255,215,0
chr1	2179000	2180800	A-E	765	.	2179000	2180800	255,215,0
chr1	2181000	2181200	A-E	548	.	2181000	2181200	255,215,0
chr1	2181600	2183200	A-E	639	.	2181600	2183200	255,215,0
chr1	2192400	2192800	A-E	666	.	2192400	2192800	255,215,0
chr1	2193000	2193200	A-E	582	.	2193000	2193200	255,215,0
chr1	2201600	2204000	A-E	885	.	2201600	2204000	255,215,0
chr1	2215600	2216000	A-E	548	.	2215600	2216000	255,215,0
chr1	2242800	2243600	A-E	517	.	2242800	2243600	255,215,0
chr1	2243800	2244000	A-E	520	.	2243800	2244000	255,215,0
chr1	2245800	2246200	A-E	467	.	2245800	2246200	255,215,0
chr1	2246800	2247000	A-E	473	.	2246800	2247000	255,215,0
chr1	2247200	2247600	A-E	613	.	2247200	2247600	255,215,0
chr1	2247800	2248400	A-E	670	.	2247800	2248400	255,215,0
chr1	2313200	2313400	A-E	461	.	2313200	2313400	255,215,0
chr1	2315600	2316000	A-E	884	.	2315600	2316000	255,215,0
chr1	2322800	2323400	A-E	583	.	2322800	2323400	255,215,0
chr1	2323800	2325200	A-E	715	.	2323800	2325200	255,215,0
chr1	2343200	2343400	A-E	636	.	2343200	2343400	255,215,0
chr1	2344000	2344200	A-P	469	.	2344000	2344200	255,0,0
chr1	2344200	2346200	A-E	898	.	2344200	2346200	255,215,0
chr1	2391400	2391600	A-P	472	.	2391400	2391600	255,0,0
chr1	2399400	2399600	A-E	708	.	2399400	2399600	255,215,0
chr1	2399600	2399800	A-P	856	.	2399600	2399800	255,0,0
chr1	2414000	2414400	A-E	569	.	2414000	2414400	255,215,0
chr1	2455200	2455600	A-E	499	.	2455200	2455600	255,215,0
chr1	2456000	2457200	A-E	634	.	2456000	2457200	255,215,0
chr1	2457600	2458400	A-E	589	.	2457600	2458400	255,215,0
chr1	2475000	2475400	A-E	525	.	2475000	2475400	255,215,0
chr1	2477800	2478200	A-E	655	.	2477800	2478200	255,215,0
chr1	2478400	2478600	A-E	614	.	2478400	2478600	255,215,0
chr1	2478800	2480000	A-E	583	.	2478800	2480000	255,215,0
chr1	2480200	2480600	A-E	862	.	2480200	2480600	255,215,0
chr1	2486400	2486600	A-E	498	.	2486400	2486600	255,215,0
chr1	2487400	2487800	A-E	608	.	2487400	2487800	255,215,0
chr1	2488400	2489000	A-E	656	.	2488400	2489000	255,215,0
chr1	2502800	2503200	A-E	886	.	2502800	2503200	255,215,0
chr1	2507200	2508000	A-E	505	.	2507200	2508000	255,215,0
chr1	2509600	2510000	A-E	766	.	2509600	2510000	255,215,0
chr1	2514800	2515200	A-E	664	.	2514800	2515200	255,215,0
chr1	2515600	2515800	A-E	535	.	2515600	2515800	255,215,0
chr1	2516800	2517400	A-E	839	.	2516800	2517400	255,215,0
chr1	2517800	2518000	A-P	632	.	2517800	2518000	255,0,0
chr1	2518000	2518200	A-E	646	.	2518000	2518200	255,215,0
chr1	2518200	2518400	A-P	456	.	2518200	2518400	255,0,0
chr1	2563000	2563400	A-E	555	.	2563000	2563400	255,215,0
chr1	2573000	2573600	A-E	546	.	2573000	2573600	255,215,0
chr1	2573800	2574200	A-E	701	.	2573800	2574200	255,215,0
chr1	2574600	2574800	A-P	560	.	2574600	2574800	255,0,0
chr1	2574800	2575000	A-E	668	.	2574800	2575000	255,215,0
chr1	2727800	2728000	A-E	552	.	2727800	2728000	255,215,0
chr1	2986200	2986400	A-P	748	.	2986200	2986400	255,0,0
chr1	3022200	3022400	A-E	492	.	3022200	3022400	255,215,0
chr1	3031800	3032200	A-E	932	.	3031800	3032200	255,215,0
chr1	3038000	3038200	A-E	599	.	3038000	3038200	255,215,0
chr1	3050400	3050600	A-E	946	.	3050400	3050600	255,215,0
chr1	3051000	3051400	A-E	648	.	3051000	3051400	255,215,0
chr1	3053200	3053400	A-E	746	.	3053200	3053400	255,215,0
chr1	3055400	3055800	A-E	715	.	3055400	3055800	255,215,0
chr1	3086800	3088000	A-E	680	.	3086800	3088000	255,215,0
chr1	3109200	3109600	A-E	702	.	3109200	3109600	255,215,0
chr1	3114400	3114800	A-E	552	.	3114400	3114800	255,215,0
chr1	3135400	3136400	A-E	510	.	3135400	3136400	255,215,0
chr1	3138400	3139400	A-E	531	.	3138400	3139400	255,215,0
chr1	3146000	3146200	A-E	803	.	3146000	3146200	255,215,0
chr1	3154400	3155600	A-E	669	.	3154400	3155600	255,215,0
chr1	3166600	3168000	A-E	895	.	3166600	3168000	255,215,0
chr1	3174400	3174600	A-E	928	.	3174400	3174600	255,215,0
chr1	3178000	3178600	A-E	912	.	3178000	3178600	255,215,0
chr1	3208800	3210400	A-E	796	.	3208800	3210400	255,215,0
chr1	3229800	3230000	A-E	768	.	3229800	3230000	255,215,0
chr1	3236400	3238800	A-E	665	.	3236400	3238800	255,215,0
chr1	3239200	3239400	A-E	498	.	3239200	3239400	255,215,0
chr1	3239600	3239800	A-E	501	.	3239600	3239800	255,215,0
chr1	3243000	3244000	A-E	596	.	3243000	3244000	255,215,0
chr1	3244800	3245200	A-E	587	.	3244800	3245200	255,215,0
chr1	3247400	3247800	A-E	795	.	3247400	3247800	255,215,0
chr1	3251000	3253000	A-E	745	.	3251000	3253000	255,215,0
chr1	3254800	3255200	A-E	651	.	3254800	3255200	255,215,0
chr1	3256000	3256200	A-E	512	.	3256000	3256200	255,215,0
chr1	3256600	3257800	A-E	526	.	3256600	3257800	255,215,0
chr1	3265000	3265200	A-E	520	.	3265000	3265200	255,215,0
chr1	3265600	3266600	A-E	555	.	3265600	3266600	255,215,0
chr1	3272400	3273800	A-E	965	.	3272400	3273800	255,215,0
chr1	3306000	3306400	A-E	623	.	3306000	3306400	255,215,0
chr1	3326800	3327000	A-E	510	.	3326800	3327000	255,215,0
chr1	3339800	3340400	A-E	530	.	3339800	3340400	255,215,0
chr1	3358000	3358400	A-E	737	.	3358000	3358400	255,215,0
chr1	3360400	3360600	A-E	649	.	3360400	3360600	255,215,0
chr1	3369800	3370000	A-E	430	.	3369800	3370000	255,215,0
chr1	3370600	3371000	A-E	519	.	3370600	3371000	255,215,0
chr1	3371200	3375400	A-E	429	.	3371200	3375400	255,215,0
chr1	3375800	3377800	A-E	540	.	3375800	3377800	255,215,0
chr1	3387800	3388800	A-E	524	.	3387800	3388800	255,215,0
chr1	3397000	3397200	A-E	642	.	3397000	3397200	255,215,0
chr1	3418600	3418800	A-E	734	.	3418600	3418800	255,215,0
chr1	3418800	3419000	A-P	739	.	3418800	3419000	255,0,0
chr1	3504000	3504200	A-E	539	.	3504000	3504200	255,215,0
chr1	3504400	3504600	A-E	520	.	3504400	3504600	255,215,0
chr1	3535600	3535800	A-E	707	.	3535600	3535800	255,215,0
chr1	3540200	3540800	A-E	578	.	3540200	3540800	255,215,0
chr1	3541200	3541600	A-E	896	.	3541200	3541600	255,215,0
chr1	3541800	3542800	A-E	406	.	3541800	3542800	255,215,0
chr1	3566400	3566800	A-P	636	.	3566400	3566800	255,0,0
chr1	3569800	3570200	A-E	589	.	3569800	3570200	255,215,0
chr1	3582800	3583000	A-E	669	.	3582800	3583000	255,215,0
chr1	3583200	3583600	A-E	866	.	3583200	3583600	255,215,0
chr1	3585200	3585800	A-E	661	.	3585200	3585800	255,215,0
chr1	3634600	3635000	A-E	971	.	3634600	3635000	255,215,0
chr1	3650000	3651000	A-E	866	.	3650000	3651000	255,215,0
chr1	3662800	3663000	A-E	809	.	3662800	3663000	255,215,0
chr1	3663800	3664000	A-P	690	.	3663800	3664000	255,0,0
chr1	3664000	3664200	A-E	602	.	3664000	3664200	255,215,0
chr1	3687600	3689000	A-E	520	.	3687600	3689000	255,215,0
chr1	3689000	3689400	A-P	439	.	3689000	3689400	255,0,0
chr1	3689400	3689600	A-E	454	.	3689400	3689600	255,215,0
chr1	3689800	3693400	A-E	755	.	3689800	3693400	255,215,0
chr1	3701600	3702200	A-E	552	.	3701600	3702200	255,215,0
chr1	3710800	3711000	A-E	583	.	3710800	3711000	255,215,0
chr1	3711600	3712400	A-E	687	.	3711600	3712400	255,215,0
chr1	3712800	3713400	A-P	526	.	3712800	3713400	255,0,0
chr1	3713400	3714000	A-E	489	.	3713400	3714000	255,215,0
chr1	3772200	3772800	A-E	617	.	3772200	3772800	255,215,0
chr1	3773000	3773200	A-E	538	.	3773000	3773200	255,215,0
chr1	3773600	3774000	A-P	583	.	3773600	3774000	255,0,0
chr1	3774800	3775000	A-E	666	.	3774800	3775000	255,215,0
chr1	3815000	3815200	A-E	550	.	3815000	3815200	255,215,0
chr1	3815800	3816200	A-E	565	.	3815800	3816200	255,215,0
chr1	3816600	3818200	A-E	681	.	3816600	3818200	255,215,0
chr1	3819600	3820200	A-E	636	.	3819600	3820200	255,215,0
chr1	3825800	3826000	A-E	630	.	3825800	3826000	255,215,0
chr1	3827600	3827800	A-E	485	.	3827600	3827800	255,215,0
chr1	4002800	4003200	A-E	582	.	4002800	4003200	255,215,0
chr1	4029000	4029200	A-E	935	.	4029000	4029200	255,215,0
chr1	4280000	4280200	A-E	714	.	4280000	4280200	255,215,0
chr1	4325800	4326400	A-E	744	.	4325800	4326400	255,215,0
chr1	4327200	4329200	A-E	750	.	4327200	4329200	255,215,0
chr1	4331000	4331200	A-E	824	.	4331000	4331200	255,215,0
chr1	4332800	4333000	A-E	497	.	4332800	4333000	255,215,0
chr1	4333800	4334000	A-E	537	.	4333800	4334000	255,215,0
chr1	4610000	4610400	A-E	933	.	4610000	4610400	255,215,0
chr1	4712800	4713000	A-E	655	.	4712800	4713000	255,215,0
chr1	4771000	4771400	A-E	944	.	4771000	4771400	255,215,0
chr1	5061600	5061800	A-E	953	.	5061600	5061800	255,215,0
chr1	5258400	5258800	A-E	711	.	5258400	5258800	255,215,0
chr1	5406600	5406800	A-E	596	.	5406600	5406800	255,215,0
chr1	5491000	5491200	A-E	611	.	5491000	5491200	255,215,0
chr1	5658000	5658400	A-E	577	.	5658000	5658400	255,215,0
chr1	5706600	5706800	A-E	658	.	5706600	5706800	255,215,0
chr1	5907400	5907800	A-E	958	.	5907400	5907800	255,215,0
chr1	5916600	5916800	A-E	574	.	5916600	5916800	255,215,0
chr1	5993800	5994600	A-E	839	.	5993800	5994600	255,215,0
chr1	6009200	6010000	A-E	699	.	6009200	6010000	255,215,0
chr1	6015400	6016400	A-E	832	.	6015400	6016400	255,215,0
chr1	6050800	6051200	A-E	637	.	6050800	6051200	255,215,0
chr1	6051400	6051600	A-E	797	.	6051400	6051600	255,215,0
chr1	6052000	6052400	A-E	380	.	6052000	6052400	255,215,0
chr1	6052400	6052800	A-P	609	.	6052400	6052800	255,0,0
chr1	6053600	6054000	A-E	576	.	6053600	6054000	255,215,0
chr1	6062800	6063400	A-E	619	.	6062800	6063400	255,215,0
chr1	6069600	6070000	A-E	735	.	6069600	6070000	255,215,0
chr1	6085400	6085800	A-E	641	.	6085400	6085800	255,215,0
chr1	6086000	6086800	A-E	484	.	6086000	6086800	255,215,0
chr1	6094400	6094800	A-E	561	.	6094400	6094800	255,215,0
chr1	6105400	6106200	A-E	605	.	6105400	6106200	255,215,0
chr1	6112400	6112600	A-E	745	.	6112400	6112600	255,215,0
chr1	6112600	6112800	A-P	978	.	6112600	6112800	255,0,0
chr1	6112800	6113200	A-E	630	.	6112800	6113200	255,215,0
chr1	6136000	6136200	A-E	703	.	6136000	6136200	255,215,0
chr1	6186800	6187000	A-E	778	.	6186800	6187000	255,215,0
chr1	6217600	6218600	A-E	561	.	6217600	6218600	255,215,0
chr1	6221600	6222200	A-E	699	.	6221600	6222200	255,215,0
chr1	6257800	6258600	A-E	525	.	6257800	6258600	255,215,0
chr1	6258800	6259000	A-E	633	.	6258800	6259000	255,215,0
chr1	6259400	6260600	A-E	784	.	6259400	6260600	255,215,0
chr1	6264800	6265600	A-E	521	.	6264800	6265600	255,215,0
chr1	6266000	6266400	A-E	479	.	6266000	6266400	255,215,0
chr1	6267000	6267200	A-E	707	.	6267000	6267200	255,215,0
chr1	6294400	6295600	A-E	531	.	6294400	6295600	255,215,0
chr1	6295800	6296200	A-P	508	.	6295800	6296200	255,0,0
chr1	6296200	6296400	A-E	453	.	6296200	6296400	255,215,0
chr1	6299600	6299800	A-E	622	.	6299600	6299800	255,215,0
chr1	6300000	6300800	A-E	604	.	6300000	6300800	255,215,0
chr1	6305200	6305400	A-P	988	.	6305200	6305400	255,0,0
chr1	6305400	6305600	A-E	519	.	6305400	6305600	255,215,0
chr1	6320000	6320200	A-E	547	.	6320000	6320200	255,215,0
chr1	6341800	6342200	A-E	736	.	6341800	6342200	255,215,0
chr1	6355400	6355600	A-E	818	.	6355400	6355600	255,215,0
chr1	6404200	6404400	A-E	666	.	6404200	6404400	255,215,0
chr1	6412200	6412600	A-E	627	.	6412200	6412600	255,215,0
chr1	6413600	6414800	A-E	584	.	6413600	6414800	255,215,0
chr1	6417600	6417800	A-E	536	.	6417600	6417800	255,215,0
chr1	6418400	6418600	A-E	630	.	6418400	6418600	255,215,0
chr1	6419000	6419400	A-E	518	.	6419000	6419400	255,215,0
chr1	6419600	6421000	A-E	892	.	6419600	6421000	255,215,0
chr1	6438200	6438400	A-E	557	.	6438200	6438400	255,215,0
chr1	6451600	6452800	A-E	647	.	6451600	6452800	255,215,0
chr1	6453400	6453600	A-P	421	.	6453400	6453600	255,0,0
chr1	6453600	6454600	A-E	649	.	6453600	6454600	255,215,0
chr1	6464800	6465000	A-E	635	.	6464800	6465000	255,215,0
chr1	6470400	6470600	A-E	499	.	6470400	6470600	255,215,0
chr1	6473000	6473400	A-E	921	.	6473000	6473400	255,215,0
chr1	6474400	6474800	A-E	548	.	6474400	6474800	255,215,0
chr1	6499400	6499600	A-E	556	.	6499400	6499600	255,215,0
chr1	6505000	6505600	A-E	646	.	6505000	6505600	255,215,0
chr1	6506000	6506400	A-E	914	.	6506000	6506400	255,215,0
chr1	6506600	6507600	A-E	655	.	6506600	6507600	255,215,0
chr1	6507800	6508600	A-E	502	.	6507800	6508600	255,215,0
chr1	6509200	6510400	A-E	554	.	6509200	6510400	255,215,0
chr1	6510600	6511600	A-E	500	.	6510600	6511600	255,215,0
chr1	6522400	6523000	A-E	478	.	6522400	6523000	255,215,0
chr1	6523200	6523400	A-E	500	.	6523200	6523400	255,215,0
chr1	6524800	6525000	A-E	514	.	6524800	6525000	255,215,0
chr1	6546600	6546800	A-E	492	.	6546600	6546800	255,215,0
chr1	6550000	6550200	A-P	401	.	6550000	6550200	255,0,0
chr1	6550600	6550800	A-P	471	.	6550600	6550800	255,0,0
chr1	6550800	6552000	A-E	521	.	6550800	6552000	255,215,0
chr1	6571200	6571400	A-E	811	.	6571200	6571400	255,215,0
chr1	6572000	6572600	A-E	561	.	6572000	6572600	255,215,0
chr1	6573200	6573800	A-E	503	.	6573200	6573800	255,215,0
chr1	6613200	6613600	A-E	860	.	6613200	6613600	255,215,0
chr1	6614400	6614600	A-P	783	.	6614400	6614600	255,0,0
chr1	6614600	6615800	A-E	526	.	6614600	6615800	255,215,0
chr1	6632000	6633000	A-E	574	.	6632000	6633000	255,215,0
chr1	6638000	6638400	A-E	529	.	6638000	6638400	255,215,0
chr1	6639400	6639800	A-E	612	.	6639400	6639800	255,215,0
chr1	6639800	6640200	A-P	475	.	6639800	6640200	255,0,0
chr1	6640400	6641400	A-E	553	.	6640400	6641400	255,215,0
chr1	6642000	6642800	A-E	594	.	6642000	6642800	255,215,0
chr1	6659600	6660000	A-E	677	.	6659600	6660000	255,215,0
chr1	6660400	6661600	A-E	746	.	6660400	6661600	255,215,0
chr1	6662000	6664800	A-E	457	.	6662000	6664800	255,215,0
chr1	6665000	6665200	A-E	478	.	6665000	6665200	255,215,0
chr1	6669400	6669600	A-E	492	.	6669400	6669600	255,215,0
chr1	6669800	6670000	A-E	508	.	6669800	6670000	255,215,0
chr1	6672600	6672800	A-E	527	.	6672600	6672800	255,215,0
chr1	6673400	6673800	A-E	548	.	6673400	6673800	255,215,0
chr1	6673800	6674000	A-P	509	.	6673800	6674000	255,0,0
chr1	6674800	6675000	A-E	370	.	6674800	6675000	255,215,0
chr1	6675600	6676000	A-E	724	.	6675600	6676000	255,215,0
chr1	6684800	6685400	A-E	875	.	6684800	6685400	255,215,0
chr1	6686000	6686600	A-E	775	.	6686000	6686600	255,215,0
chr1	6759400	6759600	A-E	590	.	6759400	6759600	255,215,0
chr1	6760400	6761200	A-E	699	.	6760400	6761200	255,215,0
chr1	6761600	6762000	A-P	439	.	6761600	6762000	255,0,0
chr1	6762000	6762200	A-E	661	.	6762000	6762200	255,215,0
chr1	6780200	6780400	A-E	497	.	6780200	6780400	255,215,0
chr1	6784400	6785200	A-E	634	.	6784400	6785200	255,215,0
chr1	6822200	6822400	A-E	589	.	6822200	6822400	255,215,0
chr1	6830800	6831200	A-E	624	.	6830800	6831200	255,215,0
chr1	6844600	6845000	A-E	823	.	6844600	6845000	255,215,0
chr1	6845000	6845600	A-P	635	.	6845000	6845600	255,0,0
chr1	6846200	6847000	A-E	435	.	6846200	6847000	255,215,0
chr1	6847200	6847400	A-E	646	.	6847200	6847400	255,215,0
chr1	6849000	6849400	A-E	704	.	6849000	6849400	255,215,0
chr1	6867800	6868200	A-E	630	.	6867800	6868200	255,215,0
chr1	6882600	6883000	A-E	848	.	6882600	6883000	255,215,0
chr1	6969800	6970400	A-E	799	.	6969800	6970400	255,215,0
chr1	7079400	7080000	A-E	507	.	7079400	7080000	255,215,0
chr1	7106400	7106600	A-P	976	.	7106400	7106600	255,0,0
chr1	7135400	7135800	A-E	563	.	7135400	7135800	255,215,0
chr1	7158200	7158400	A-E	552	.	7158200	7158400	255,215,0
chr1	7209600	7209800	A-E	630	.	7209600	7209800	255,215,0
chr1	7219200	7219400	A-E	567	.	7219200	7219400	255,215,0
chr1	7325800	7326000	A-E	532	.	7325800	7326000	255,215,0
chr1	7326200	7326400	A-E	870	.	7326200	7326400	255,215,0
chr1	7361000	7361200	A-E	595	.	7361000	7361200	255,215,0
chr1	7361200	7361400	A-P	489	.	7361200	7361400	255,0,0
chr1	7462000	7462200	A-P	416	.	7462000	7462200	255,0,0
chr1	7569800	7570000	A-E	731	.	7569800	7570000	255,215,0
chr1	7598200	7598400	A-E	645	.	7598200	7598400	255,215,0
chr1	7609400	7609600	A-E	547	.	7609400	7609600	255,215,0
chr1	7669000	7669200	A-E	639	.	7669000	7669200	255,215,0
chr1	7676400	7676600	A-P	791	.	7676400	7676600	255,0,0
chr1	7676600	7676800	A-E	611	.	7676600	7676800	255,215,0
chr1	7707400	7707600	A-P	429	.	7707400	7707600	255,0,0
chr1	7729600	7729800	A-E	473	.	7729600	7729800	255,215,0
chr1	7738600	7739200	A-E	674	.	7738600	7739200	255,215,0
chr1	7739400	7740400	A-E	675	.	7739400	7740400	255,215,0
chr1	7740600	7741400	A-E	837	.	7740600	7741400	255,215,0
chr1	7741600	7742000	A-E	544	.	7741600	7742000	255,215,0
chr1	7742600	7742800	A-E	526	.	7742600	7742800	255,215,0
chr1	7748800	7749000	A-E	962	.	7748800	7749000	255,215,0
chr1	7749600	7749800	A-E	542	.	7749600	7749800	255,215,0
chr1	7763000	7763200	A-E	503	.	7763000	7763200	255,215,0
chr1	7763400	7763600	A-E	527	.	7763400	7763600	255,215,0
chr1	7764600	7765000	A-P	984	.	7764600	7765000	255,0,0
chr1	7777800	7778400	A-E	507	.	7777800	7778400	255,215,0
chr1	7812600	7812800	A-E	802	.	7812600	7812800	255,215,0
chr1	7813000	7813200	A-E	449	.	7813000	7813200	255,215,0
chr1	7814400	7814600	A-E	800	.	7814400	7814600	255,215,0
chr1	7831000	7831400	A-E	553	.	7831000	7831400	255,215,0
chr1	7831400	7831600	A-P	560	.	7831400	7831600	255,0,0
chr1	7832200	7832600	A-E	539	.	7832200	7832600	255,215,0
chr1	7843000	7843200	A-E	607	.	7843000	7843200	255,215,0
chr1	7843400	7843600	A-E	635	.	7843400	7843600	255,215,0
chr1	7844000	7844200	A-E	542	.	7844000	7844200	255,215,0
chr1	7916400	7916600	A-E	581	.	7916400	7916600	255,215,0
chr1	8014200	8014400	A-P	366	.	8014200	8014400	255,0,0
chr1	8020800	8021000	A-E	471	.	8020800	8021000	255,215,0
chr1	8021400	8021800	A-P	597	.	8021400	8021800	255,0,0
chr1	8022000	8022200	A-E	556	.	8022000	8022200	255,215,0
chr1	8022400	8023000	A-E	573	.	8022400	8023000	255,215,0
chr1	8027800	8028000	A-E	629	.	8027800	8028000	255,215,0
chr1	8035400	8035600	A-E	803	.	8035400	8035600	255,215,0
chr1	8062600	8062800	A-E	528	.	8062600	8062800	255,215,0
chr1	8064800	8065800	A-E	516	.	8064800	8065800	255,215,0
chr1	8066200	8067000	A-E	594	.	8066200	8067000	255,215,0
chr1	8067800	8068000	A-E	628	.	8067800	8068000	255,215,0
chr1	8069200	8071000	A-E	673	.	8069200	8071000	255,215,0
chr1	8071200	8071400	A-E	526	.	8071200	8071400	255,215,0
chr1	8075600	8075800	A-E	537	.	8075600	8075800	255,215,0
chr1	8076600	8077200	A-E	561	.	8076600	8077200	255,215,0
chr1	8077800	8078400	A-E	647	.	8077800	8078400	255,215,0
chr1	8078600	8079600	A-E	662	.	8078600	8079600	255,215,0
chr1	8079800	8080000	A-E	504	.	8079800	8080000	255,215,0
chr1	8080200	8080400	A-E	574	.	8080200	8080400	255,215,0
chr1	8081800	8082000	A-E	791	.	8081800	8082000	255,215,0
chr1	8082400	8083200	A-E	543	.	8082400	8083200	255,215,0
chr1	8083600	8084000	A-E	509	.	8083600	8084000	255,215,0
chr1	8086200	8086400	A-P	626	.	8086200	8086400	255,0,0
chr1	8086400	8088600	A-E	602	.	8086400	8088600	255,215,0
chr1	8100600	8101000	A-E	862	.	8100600	8101000	255,215,0
chr1	8121200	8121600	A-E	733	.	8121200	8121600	255,215,0
chr1	8130400	8131000	A-E	791	.	8130400	8131000	255,215,0
chr1	8137000	8137800	A-E	664	.	8137000	8137800	255,215,0
chr1	8138200	8138800	A-E	780	.	8138200	8138800	255,215,0
chr1	8140200	8140400	A-E	600	.	8140200	8140400	255,215,0
chr1	8144000	8144600	A-E	510	.	8144000	8144600	255,215,0
chr1	8154200	8156000	A-E	491	.	8154200	8156000	255,215,0
chr1	8156200	8156600	A-E	654	.	8156200	8156600	255,215,0
chr1	8156800	8157000	A-E	589	.	8156800	8157000	255,215,0
chr1	8157200	8157800	A-E	511	.	8157200	8157800	255,215,0
chr1	8176600	8177800	A-E	826	.	8176600	8177800	255,215,0
chr1	8180400	8181800	A-E	510	.	8180400	8181800	255,215,0
chr1	8182200	8182600	A-E	525	.	8182200	8182600	255,215,0
chr1	8182800	8183000	A-E	549	.	8182800	8183000	255,215,0
chr1	8193800	8194200	A-E	535	.	8193800	8194200	255,215,0
chr1	8197800	8198000	A-E	474	.	8197800	8198000	255,215,0
chr1	8211600	8211800	A-E	752	.	8211600	8211800	255,215,0
chr1	8213800	8215200	A-E	503	.	8213800	8215200	255,215,0
chr1	8215400	8216000	A-E	702	.	8215400	8216000	255,215,0
chr1	8222400	8222600	A-E	514	.	8222400	8222600	255,215,0
chr1	8227400	8227600	A-E	578	.	8227400	8227600	255,215,0
chr1	8229600	8230800	A-E	640	.	8229600	8230800	255,215,0
chr1	8242000	8243000	A-E	467	.	8242000	8243000	255,215,0
chr1	8249600	8250400	A-E	508	.	8249600	8250400	255,215,0
chr1	8254600	8255000	A-E	729	.	8254600	8255000	255,215,0
chr1	8257800	8258200	A-E	772	.	8257800	8258200	255,215,0
chr1	8260400	8261000	A-E	981	.	8260400	8261000	255,215,0
chr1	8261200	8261800	A-E	653	.	8261200	8261800	255,215,0
chr1	8262000	8262600	A-E	607	.	8262000	8262600	255,215,0
chr1	8262800	8263200	A-E	786	.	8262800	8263200	255,215,0
chr1	8271200	8271400	A-E	504	.	8271200	8271400	255,215,0
chr1	8271600	8272600	A-E	643	.	8271600	8272600	255,215,0
chr1	8290400	8290600	A-E	628	.	8290400	8290600	255,215,0
chr1	8298200	8298600	A-E	748	.	8298200	8298600	255,215,0
chr1	8298800	8300600	A-E	698	.	8298800	8300600	255,215,0
chr1	8301400	8302200	A-E	726	.	8301400	8302200	255,215,0
chr1	8318400	8320600	A-E	578	.	8318400	8320600	255,215,0
chr1	8321000	8321200	A-E	682	.	8321000	8321200	255,215,0
chr1	8323200	8323600	A-E	726	.	8323200	8323600	255,215,0
chr1	8342000	8342200	A-E	580	.	8342000	8342200	255,215,0
chr1	8354000	8354200	A-E	663	.	8354000	8354200	255,215,0
chr1	8372400	8372600	A-E	800	.	8372400	8372600	255,215,0
chr1	8374400	8374800	A-E	505	.	8374400	8374800	255,215,0
chr1	8375600	8376400	A-E	586	.	8375600	8376400	255,215,0
chr1	8403600	8404200	A-E	562	.	8403600	8404200	255,215,0
chr1	8409000	8409200	A-E	626	.	8409000	8409200	255,215,0
chr1	8427800	8428200	A-E	586	.	8427800	8428200	255,215,0
chr1	8480200	8480800	A-E	532	.	8480200	8480800	255,215,0
chr1	8482600	8483400	A-E	627	.	8482600	8483400	255,215,0
chr1	8483800	8485000	A-E	375	.	8483800	8485000	255,215,0
chr1	8523200	8524000	A-E	598	.	8523200	8524000	255,215,0
chr1	8538600	8539000	A-E	525	.	8538600	8539000	255,215,0
chr1	8580800	8581200	A-E	543	.	8580800	8581200	255,215,0
chr1	8586000	8586400	A-E	784	.	8586000	8586400	255,215,0
chr1	8611800	8612400	A-E	580	.	8611800	8612400	255,215,0
chr1	8612800	8613000	A-E	556	.	8612800	8613000	255,215,0
chr1	8623400	8623600	A-E	558	.	8623400	8623600	255,215,0
chr1	8624000	8624400	A-E	816	.	8624000	8624400	255,215,0
chr1	8625000	8625200	A-E	765	.	8625000	8625200	255,215,0
chr1	8631400	8632400	A-E	649	.	8631400	8632400	255,215,0
chr1	8632600	8633000	A-E	520	.	8632600	8633000	255,215,0
chr1	8686000	8686800	A-E	504	.	8686000	8686800	255,215,0
chr1	8689400	8689600	A-E	700	.	8689400	8689600	255,215,0
chr1	8703600	8704600	A-E	585	.	8703600	8704600	255,215,0
chr1	8721000	8721800	A-E	657	.	8721000	8721800	255,215,0
chr1	8722200	8722600	A-E	702	.	8722200	8722600	255,215,0
chr1	8722800	8723000	A-E	756	.	8722800	8723000	255,215,0
chr1	8723200	8723600	A-E	773	.	8723200	8723600	255,215,0
chr1	8723800	8724600	A-E	680	.	8723800	8724600	255,215,0
chr1	8728000	8729000	A-E	577	.	8728000	8729000	255,215,0
chr1	8730200	8731000	A-E	612	.	8730200	8731000	255,215,0
chr1	8731200	8731600	A-E	501	.	8731200	8731600	255,215,0
chr1	8734200	8734400	A-E	493	.	8734200	8734400	255,215,0
chr1	8737800	8738200	A-E	687	.	8737800	8738200	255,215,0
chr1	8739000	8739200	A-E	517	.	8739000	8739200	255,215,0
chr1	8739400	8742800	A-E	755	.	8739400	8742800	255,215,0
chr1	8744800	8745000	A-E	544	.	8744800	8745000	255,215,0
chr1	8754200	8754400	A-E	574	.	8754200	8754400	255,215,0
chr1	8758200	8758600	A-E	699	.	8758200	8758600	255,215,0
chr1	8758800	8759400	A-E	517	.	8758800	8759400	255,215,0
chr1	8760400	8760800	A-E	605	.	8760400	8760800	255,215,0
chr1	8761000	8762600	A-E	744	.	8761000	8762600	255,215,0
chr1	8763000	8764000	A-E	553	.	8763000	8764000	255,215,0
chr1	8767000	8767200	A-E	471	.	8767000	8767200	255,215,0
chr1	8767200	8767400	A-P	360	.	8767200	8767400	255,0,0
chr1	8771400	8771800	A-E	656	.	8771400	8771800	255,215,0
chr1	8772000	8773200	A-E	752	.	8772000	8773200	255,215,0
chr1	8777400	8777600	A-E	540	.	8777400	8777600	255,215,0
chr1	8786600	8786800	A-E	448	.	8786600	8786800	255,215,0
chr1	8796800	8797400	A-E	500	.	8796800	8797400	255,215,0
chr1	8800000	8800600	A-E	623	.	8800000	8800600	255,215,0
chr1	8801400	8801800	A-E	545	.	8801400	8801800	255,215,0
chr1	8802000	8802800	A-E	779	.	8802000	8802800	255,215,0
chr1	8805800	8806400	A-E	484	.	8805800	8806400	255,215,0
chr1	8815000	8815400	A-E	652	.	8815000	8815400	255,215,0
chr1	8842000	8842600	A-E	559	.	8842000	8842600	255,215,0
chr1	8843000	8843200	A-E	490	.	8843000	8843200	255,215,0
chr1	8867000	8867200	A-E	490	.	8867000	8867200	255,215,0
chr1	8867400	8868000	A-E	654	.	8867400	8868000	255,215,0
chr1	8868600	8868800	A-E	667	.	8868600	8868800	255,215,0
chr1	8871800	8872000	A-E	535	.	8871800	8872000	255,215,0
chr1	8874800	8875400	A-E	512	.	8874800	8875400	255,215,0
chr1	8875600	8876200	A-E	712	.	8875600	8876200	255,215,0
chr1	8876400	8877000	A-E	634	.	8876400	8877000	255,215,0
chr1	8877600	8878000	A-P	850	.	8877600	8878000	255,0,0
chr1	8878400	8878800	A-E	514	.	8878400	8878800	255,215,0
chr1	8882600	8883600	A-E	744	.	8882600	8883600	255,215,0
chr1	8886200	8886400	A-E	499	.	8886200	8886400	255,215,0
chr1	8889600	8890200	A-E	527	.	8889600	8890200	255,215,0
chr1	8891000	8891200	A-E	546	.	8891000	8891200	255,215,0
chr1	8891400	8891600	A-E	540	.	8891400	8891600	255,215,0
chr1	8898600	8898800	A-E	597	.	8898600	8898800	255,215,0
chr1	8904600	8905000	A-E	588	.	8904600	8905000	255,215,0
chr1	8906400	8906600	A-E	799	.	8906400	8906600	255,215,0
chr1	8907800	8909200	A-E	508	.	8907800	8909200	255,215,0
chr1	8913200	8913400	A-E	598	.	8913200	8913400	255,215,0
chr1	8914600	8915000	A-E	534	.	8914600	8915000	255,215,0
chr1	8917200	8917600	A-E	849	.	8917200	8917600	255,215,0
chr1	8918200	8918600	A-E	818	.	8918200	8918600	255,215,0
chr1	8919200	8919400	A-E	649	.	8919200	8919400	255,215,0
chr1	8919600	8919800	A-E	618	.	8919600	8919800	255,215,0
chr1	8929200	8929400	A-E	530	.	8929200	8929400	255,215,0
chr1	8933000	8933200	A-E	491	.	8933000	8933200	255,215,0
chr1	8933600	8934000	A-E	725	.	8933600	8934000	255,215,0
chr1	8934200	8934400	A-E	533	.	8934200	8934400	255,215,0
chr1	8934800	8935200	A-E	766	.	8934800	8935200	255,215,0
chr1	8935400	8935600	A-E	646	.	8935400	8935600	255,215,0
chr1	8936200	8936600	A-E	543	.	8936200	8936600	255,215,0
chr1	8936800	8937000	A-E	759	.	8936800	8937000	255,215,0
chr1	8938000	8941000	A-E	920	.	8938000	8941000	255,215,0
chr1	8949200	8949800	A-E	735	.	8949200	8949800	255,215,0
chr1	8950000	8950600	A-E	749	.	8950000	8950600	255,215,0
chr1	8951400	8951600	A-E	614	.	8951400	8951600	255,215,0
chr1	8960000	8960400	A-E	754	.	8960000	8960400	255,215,0
chr1	8964000	8964400	A-E	431	.	8964000	8964400	255,215,0
chr1	8968600	8968800	A-E	678	.	8968600	8968800	255,215,0
chr1	8973600	8974000	A-E	845	.	8973600	8974000	255,215,0
chr1	8978200	8978600	A-E	639	.	8978200	8978600	255,215,0
chr1	9002000	9002200	A-E	677	.	9002000	9002200	255,215,0
chr1	9007200	9007600	A-E	541	.	9007200	9007600	255,215,0
chr1	9023000	9023200	A-E	486	.	9023000	9023200	255,215,0
chr1	9046400	9046600	A-E	541	.	9046400	9046600	255,215,0
chr1	9050000	9050200	A-E	567	.	9050000	9050200	255,215,0
chr1	9054400	9054800	A-E	501	.	9054400	9054800	255,215,0
chr1	9060800	9061200	A-E	559	.	9060800	9061200	255,215,0
chr1	9061800	9062200	A-E	707	.	9061800	9062200	255,215,0
chr1	9127400	9127600	A-E	630	.	9127400	9127600	255,215,0
chr1	9160400	9161000	A-E	803	.	9160400	9161000	255,215,0
chr1	9161600	9161800	A-E	490	.	9161600	9161800	255,215,0
chr1	9170800	9171000	A-E	432	.	9170800	9171000	255,215,0
chr1	9172000	9172600	A-E	583	.	9172000	9172600	255,215,0
chr1	9172800	9173800	A-E	904	.	9172800	9173800	255,215,0
chr1	9187200	9189200	A-E	708	.	9187200	9189200	255,215,0
chr1	9189600	9190000	A-E	616	.	9189600	9190000	255,215,0
chr1	9202400	9202600	A-E	474	.	9202400	9202600	255,215,0
chr1	9205400	9205600	A-E	673	.	9205400	9205600	255,215,0
chr1	9222400	9224400	A-E	628	.	9222400	9224400	255,215,0
chr1	9226600	9226800	A-E	511	.	9226600	9226800	255,215,0
chr1	9232000	9232600	A-E	699	.	9232000	9232600	255,215,0
chr1	9232800	9233000	A-E	587	.	9232800	9233000	255,215,0
chr1	9234800	9235000	A-E	576	.	9234800	9235000	255,215,0
chr1	9235600	9235800	A-E	522	.	9235600	9235800	255,215,0
chr1	9239800	9242000	A-E	515	.	9239800	9242000	255,215,0
chr1	9242200	9242600	A-E	618	.	9242200	9242600	255,215,0
chr1	9249000	9250000	A-E	510	.	9249000	9250000	255,215,0
chr1	9254000	9254600	A-E	542	.	9254000	9254600	255,215,0
chr1	9256600	9256800	A-E	492	.	9256600	9256800	255,215,0
chr1	9257000	9257200	A-E	675	.	9257000	9257200	255,215,0
chr1	9271600	9271800	A-E	798	.	9271600	9271800	255,215,0
chr1	9274400	9274600	A-E	560	.	9274400	9274600	255,215,0
chr1	9293200	9293800	A-E	717	.	9293200	9293800	255,215,0
chr1	9294200	9294600	A-E	833	.	9294200	9294600	255,215,0
chr1	9294600	9294800	A-P	497	.	9294600	9294800	255,0,0
chr1	9294800	9295000	A-E	386	.	9294800	9295000	255,215,0
chr1	9295200	9295600	A-E	518	.	9295200	9295600	255,215,0
chr1	9298800	9299000	A-E	501	.	9298800	9299000	255,215,0
chr1	9299400	9300200	A-E	703	.	9299400	9300200	255,215,0
chr1	9300400	9300600	A-E	501	.	9300400	9300600	255,215,0
chr1	9302000	9302800	A-E	614	.	9302000	9302800	255,215,0
chr1	9309200	9311800	A-E	615	.	9309200	9311800	255,215,0
chr1	9335600	9336000	A-E	635	.	9335600	9336000	255,215,0
chr1	9339200	9340400	A-E	584	.	9339200	9340400	255,215,0
chr1	9340600	9341000	A-E	687	.	9340600	9341000	255,215,0
chr1	9350200	9350600	A-E	492	.	9350200	9350600	255,215,0
chr1	9352000	9353000	A-E	843	.	9352000	9353000	255,215,0
chr1	9353800	9356200	A-E	815	.	9353800	9356200	255,215,0
chr1	9360200	9360600	A-E	902	.	9360200	9360600	255,215,0
chr1	9391800	9392000	A-E	778	.	9391800	9392000	255,215,0
chr1	9459600	9461400	A-E	906	.	9459600	9461400	255,215,0
chr1	9461800	9462200	A-E	797	.	9461800	9462200	255,215,0
chr1	9473200	9473800	A-E	731	.	9473200	9473800	255,215,0
chr1	9484400	9484600	A-E	476	.	9484400	9484600	255,215,0
chr1	9488600	9489400	A-E	559	.	9488600	9489400	255,215,0
chr1	9494600	9494800	A-E	568	.	9494600	9494800	255,215,0
chr1	9495200	9496800	A-E	943	.	9495200	9496800	255,215,0
chr1	9498200	9500200	A-E	604	.	9498200	9500200	255,215,0
chr1	9504000	9504200	A-E	510	.	9504000	9504200	255,215,0
chr1	9507400	9507600	A-E	591	.	9507400	9507600	255,215,0
chr1	9508400	9508800	A-E	725	.	9508400	9508800	255,215,0
chr1	9509000	9509400	A-E	507	.	9509000	9509400	255,215,0
chr1	9525600	9525800	A-E	482	.	9525600	9525800	255,215,0
chr1	9527200	9527400	A-E	591	.	9527200	9527400	255,215,0
chr1	9550800	9551400	A-E	670	.	9550800	9551400	255,215,0
chr1	9555400	9556200	A-E	643	.	9555400	9556200	255,215,0
chr1	9561000	9561600	A-E	782	.	9561000	9561600	255,215,0
chr1	9562600	9562800	A-E	628	.	9562600	9562800	255,215,0
chr1	9563200	9563800	A-E	639	.	9563200	9563800	255,215,0
chr1	9592800	9593400	A-E	479	.	9592800	9593400	255,215,0
chr1	9597800	9598600	A-E	899	.	9597800	9598600	255,215,0
chr1	9599000	9599600	A-E	637	.	9599000	9599600	255,215,0
chr1	9600400	9600800	A-E	665	.	9600400	9600800	255,215,0
chr1	9601000	9601200	A-E	619	.	9601000	9601200	255,215,0
chr1	9601400	9601800	A-E	695	.	9601400	9601800	255,215,0
chr1	9602000	9602800	A-E	498	.	9602000	9602800	255,215,0
chr1	9603600	9603800	A-E	830	.	9603600	9603800	255,215,0
chr1	9606600	9607200	A-E	685	.	9606600	9607200	255,215,0
chr1	9608800	9609000	A-E	685	.	9608800	9609000	255,215,0
chr1	9610200	9611200	A-E	848	.	9610200	9611200	255,215,0
chr1	9611400	9611800	A-E	519	.	9611400	9611800	255,215,0
chr1	9612600	9613000	A-E	568	.	9612600	9613000	255,215,0
chr1	9613600	9614400	A-E	720	.	9613600	9614400	255,215,0
chr1	9615400	9615600	A-E	673	.	9615400	9615600	255,215,0
chr1	9617800	9618200	A-E	744	.	9617800	9618200	255,215,0
chr1	9619800	9620000	A-E	639	.	9619800	9620000	255,215,0
chr1	9625000	9625400	A-E	757	.	9625000	9625400	255,215,0
chr1	9626000	9626200	A-E	534	.	9626000	9626200	255,215,0
chr1	9631200	9631400	A-E	518	.	9631200	9631400	255,215,0
chr1	9648400	9648600	A-E	910	.	9648400	9648600	255,215,0
chr1	9648600	9649000	A-P	663	.	9648600	9649000	255,0,0
chr1	9649400	9650600	A-E	474	.	9649400	9650600	255,215,0
chr1	9653200	9654000	A-E	544	.	9653200	9654000	255,215,0
chr1	9687000	9687200	A-E	588	.	9687000	9687200	255,215,0
chr1	9687200	9687400	A-P	604	.	9687200	9687400	255,0,0
chr1	9690000	9690200	A-E	508	.	9690000	9690200	255,215,0
chr1	9747000	9748600	A-E	532	.	9747000	9748600	255,215,0
chr1	9748800	9749400	A-E	637	.	9748800	9749400	255,215,0
chr1	9776600	9778800	A-E	772	.	9776600	9778800	255,215,0
chr1	9779200	9779400	A-E	938	.	9779200	9779400	255,215,0
chr1	9819600	9820000	A-E	802	.	9819600	9820000	255,215,0
chr1	9820200	9820400	A-E	530	.	9820200	9820400	255,215,0
chr1	9875200	9875800	A-E	754	.	9875200	9875800	255,215,0
chr1	9876400	9876600	A-E	568	.	9876400	9876600	255,215,0
chr1	9880000	9880200	A-E	596	.	9880000	9880200	255,215,0
chr1	9880600	9881000	A-E	554	.	9880600	9881000	255,215,0
chr1	9882000	9882200	A-E	495	.	9882000	9882200	255,215,0
chr1	9882600	9882800	A-E	511	.	9882600	9882800	255,215,0
chr1	9883800	9884200	A-E	467	.	9883800	9884200	255,215,0
chr1	9884200	9884400	A-P	468	.	9884200	9884400	255,0,0
chr1	9884600	9885800	A-E	850	.	9884600	9885800	255,215,0
chr1	9888000	9888200	A-E	505	.	9888000	9888200	255,215,0
chr1	9895400	9896200	A-E	660	.	9895400	9896200	255,215,0
chr1	9930800	9931000	A-E	695	.	9930800	9931000	255,215,0
chr1	9935000	9935200	A-P	525	.	9935000	9935200	255,0,0
chr1	9935200	9935400	A-E	474	.	9935200	9935400	255,215,0
chr1	9960400	9961200	A-E	820	.	9960400	9961200	255,215,0
chr1	9961400	9962200	A-E	790	.	9961400	9962200	255,215,0
chr1	9967600	9968200	A-E	557	.	9967600	9968200	255,215,0
chr1	9968800	9969800	A-E	695	.	9968800	9969800	255,215,0
chr1	9970200	9971400	A-E	631	.	9970200	9971400	255,215,0
chr1	9972200	9973000	A-E	684	.	9972200	9973000	255,215,0
chr1	9973600	9974000	A-E	661	.	9973600	9974000	255,215,0
chr1	9974200	9975400	A-E	875	.	9974200	9975400	255,215,0
chr1	9987400	9987600	A-E	572	.	9987400	9987600	255,215,0
chr1	9989000	9990400	A-E	630	.	9989000	9990400	255,215,0
chr1	9994200	9994400	A-E	568	.	9994200	9994400	255,215,0
chr1	9994800	9995000	A-E	484	.	9994800	9995000	255,215,0
chr1	10002600	10002800	A-E	687	.	10002600	10002800	255,215,0
chr1	10003000	10003600	A-E	756	.	10003000	10003600	255,215,0
chr1	10004400	10004800	A-E	588	.	10004400	10004800	255,215,0
chr1	10010400	10010600	A-E	454	.	10010400	10010600	255,215,0
chr1	10092200	10093200	A-E	536	.	10092200	10093200	255,215,0
chr1	10094600	10095000	A-E	674	.	10094600	10095000	255,215,0
chr1	10116000	10116600	A-E	793	.	10116000	10116600	255,215,0
chr1	10125400	10125800	A-E	843	.	10125400	10125800	255,215,0
chr1	10213000	10213200	A-E	451	.	10213000	10213200	255,215,0
chr1	10229000	10230000	A-E	702	.	10229000	10230000	255,215,0
chr1	10230200	10230600	A-E	543	.	10230200	10230600	255,215,0
chr1	10231000	10231800	A-E	856	.	10231000	10231800	255,215,0
chr1	10232000	10233200	A-E	564	.	10232000	10233200	255,215,0
chr1	10254400	10254800	A-E	516	.	10254400	10254800	255,215,0
chr1	10269800	10270000	A-E	674	.	10269800	10270000	255,215,0
chr1	10270200	10270600	A-P	547	.	10270200	10270600	255,0,0
chr1	10271400	10272600	A-E	820	.	10271400	10272600	255,215,0
chr1	10273400	10274000	A-E	645	.	10273400	10274000	255,215,0
chr1	10278200	10278400	A-E	493	.	10278200	10278400	255,215,0
chr1	10288600	10289200	A-E	790	.	10288600	10289200	255,215,0
chr1	10289400	10289600	A-E	492	.	10289400	10289600	255,215,0
chr1	10290000	10290200	A-E	549	.	10290000	10290200	255,215,0
chr1	10318000	10318200	A-E	565	.	10318000	10318200	255,215,0
chr1	10352400	10352600	A-E	472	.	10352400	10352600	255,215,0
chr1	10445400	10445600	A-E	504	.	10445400	10445600	255,215,0
chr1	10445800	10446000	A-E	507	.	10445800	10446000	255,215,0
chr1	10447000	10447400	A-E	554	.	10447000	10447400	255,215,0
chr1	10447600	10449000	A-E	752	.	10447600	10449000	255,215,0
chr1	10449400	10449600	A-E	504	.	10449400	10449600	255,215,0
chr1	10458200	10458600	A-E	492	.	10458200	10458600	255,215,0
chr1	10458800	10461000	A-E	775	.	10458800	10461000	255,215,0
chr1	10480600	10480800	A-E	481	.	10480600	10480800	255,215,0
chr1	10488200	10488400	A-E	424	.	10488200	10488400	255,215,0
chr1	10490000	10490600	A-E	587	.	10490000	10490600	255,215,0
chr1	10490600	10490800	A-P	506	.	10490600	10490800	255,0,0
chr1	10490800	10491600	A-E	645	.	10490800	10491600	255,215,0
chr1	10493000	10493200	A-E	522	.	10493000	10493200	255,215,0
chr1	10496800	10497000	A-E	745	.	10496800	10497000	255,215,0
chr1	10498800	10499000	A-E	681	.	10498800	10499000	255,215,0
chr1	10531600	10532200	A-E	599	.	10531600	10532200	255,215,0
chr1	10532400	10532800	A-E	611	.	10532400	10532800	255,215,0
chr1	10534800	10535200	A-E	905	.	10534800	10535200	255,215,0
chr1	10535400	10536600	A-E	451	.	10535400	10536600	255,215,0
chr1	10537000	10537200	A-E	624	.	10537000	10537200	255,215,0
chr1	10537600	10537800	A-E	554	.	10537600	10537800	255,215,0
chr1	10549800	10550200	A-E	789	.	10549800	10550200	255,215,0
chr1	10554800	10555400	A-E	592	.	10554800	10555400	255,215,0
chr1	10564400	10564800	A-E	822	.	10564400	10564800	255,215,0
chr1	10567600	10567800	A-E	572	.	10567600	10567800	255,215,0
chr1	10568800	10569000	A-E	488	.	10568800	10569000	255,215,0
chr1	10570000	10570400	A-E	634	.	10570000	10570400	255,215,0
chr1	10576000	10576800	A-E	496	.	10576000	10576800	255,215,0
chr1	10578800	10579000	A-E	490	.	10578800	10579000	255,215,0
chr1	10579200	10579600	A-E	527	.	10579200	10579600	255,215,0
chr1	10583600	10583800	A-E	598	.	10583600	10583800	255,215,0
chr1	10615800	10616400	A-E	600	.	10615800	10616400	255,215,0
chr1	10638200	10638400	A-E	655	.	10638200	10638400	255,215,0
chr1	10651000	10651400	A-E	517	.	10651000	10651400	255,215,0
chr1	10659200	10660200	A-E	744	.	10659200	10660200	255,215,0
chr1	10709000	10709200	A-P	603	.	10709000	10709200	255,0,0
chr1	10728000	10728600	A-E	528	.	10728000	10728600	255,215,0
chr1	10737600	10738200	A-E	911	.	10737600	10738200	255,215,0
chr1	10739600	10740000	A-E	506	.	10739600	10740000	255,215,0
chr1	10740600	10741000	A-E	743	.	10740600	10741000	255,215,0
chr1	10741200	10741800	A-E	561	.	10741200	10741800	255,215,0
chr1	10742000	10742400	A-E	571	.	10742000	10742400	255,215,0
chr1	10745600	10747400	A-E	617	.	10745600	10747400	255,215,0
chr1	10752600	10753400	A-E	807	.	10752600	10753400	255,215,0
chr1	10754200	10754400	A-E	503	.	10754200	10754400	255,215,0
chr1	10764800	10765000	A-E	685	.	10764800	10765000	255,215,0
chr1	10791200	10791400	A-E	641	.	10791200	10791400	255,215,0
chr1	10819600	10819800	A-E	765	.	10819600	10819800	255,215,0
chr1	10856600	10857000	A-E	811	.	10856600	10857000	255,215,0
chr1	10889600	10889800	A-E	492	.	10889600	10889800	255,215,0
chr1	10896000	10896200	A-P	441	.	10896000	10896200	255,0,0
chr1	10908400	10908600	A-E	500	.	10908400	10908600	255,215,0
chr1	10927200	10927400	A-E	352	.	10927200	10927400	255,215,0
chr1	10958600	10958800	A-E	473	.	10958600	10958800	255,215,0
chr1	10960800	10961400	A-E	811	.	10960800	10961400	255,215,0
chr1	10970000	10970200	A-E	483	.	10970000	10970200	255,215,0
chr1	10970600	10970800	A-E	550	.	10970600	10970800	255,215,0
chr1	10997200	10998000	A-E	659	.	10997200	10998000	255,215,0
chr1	11000000	11000600	A-E	672	.	11000000	11000600	255,215,0
chr1	11004200	11004400	A-E	575	.	11004200	11004400	255,215,0
chr1	11028400	11028600	A-E	580	.	11028400	11028600	255,215,0
chr1	11039400	11041200	A-E	487	.	11039400	11041200	255,215,0
chr1	11072200	11072400	A-P	403	.	11072200	11072400	255,0,0
chr1	11072400	11072800	A-E	614	.	11072400	11072800	255,215,0
chr1	11073000	11073800	A-E	590	.	11073000	11073800	255,215,0
chr1	11105800	11106000	A-E	540	.	11105800	11106000	255,215,0
chr1	11106400	11107600	A-E	679	.	11106400	11107600	255,215,0
chr1	11113000	11113400	A-E	566	.	11113000	11113400	255,215,0
chr1	11113600	11114000	A-E	488	.	11113600	11114000	255,215,0
chr1	11114000	11114200	A-P	589	.	11114000	11114200	255,0,0
chr1	11114200	11114400	A-E	596	.	11114200	11114400	255,215,0
chr1	11119200	11119600	A-E	663	.	11119200	11119600	255,215,0
chr1	11120000	11121200	A-E	450	.	11120000	11121200	255,215,0
chr1	11159600	11159800	A-P	423	.	11159600	11159800	255,0,0
chr1	11159800	11160400	A-E	811	.	11159800	11160400	255,215,0
chr1	11254600	11254800	A-P	933	.	11254600	11254800	255,0,0
chr1	11272000	11272400	A-E	521	.	11272000	11272400	255,215,0
chr1	11276200	11276400	A-E	468	.	11276200	11276400	255,215,0
chr1	11316600	11316800	A-E	478	.	11316600	11316800	255,215,0
chr1	11322400	11322800	A-P	535	.	11322400	11322800	255,0,0
chr1	11322800	11323000	A-E	634	.	11322800	11323000	255,215,0
chr1	11323200	11323600	A-E	609	.	11323200	11323600	255,215,0
chr1	11327600	11328200	A-E	771	.	11327600	11328200	255,215,0
chr1	11328600	11328800	A-E	499	.	11328600	11328800	255,215,0
chr1	11329800	11330000	A-E	642	.	11329800	11330000	255,215,0
chr1	11332800	11333000	A-E	695	.	11332800	11333000	255,215,0
chr1	11333200	11334200	A-E	975	.	11333200	11334200	255,215,0
chr1	11335000	11335600	A-E	565	.	11335000	11335600	255,215,0
chr1	11335800	11336200	A-E	791	.	11335800	11336200	255,215,0
chr1	11533600	11533800	A-E	835	.	11533600	11533800	255,215,0
chr1	11533800	11534000	A-P	751	.	11533800	11534000	255,0,0
chr1	11534000	11534200	A-E	517	.	11534000	11534200	255,215,0
chr1	11538800	11539400	A-P	808	.	11538800	11539400	255,0,0
chr1	11540200	11540400	A-P	859	.	11540200	11540400	255,0,0
chr1	11540400	11540600	A-E	572	.	11540400	11540600	255,215,0
chr1	11610600	11610800	A-E	750	.	11610600	11610800	255,215,0
chr1	11610800	11611000	A-P	938	.	11610800	11611000	255,0,0
chr1	11611000	11611200	A-E	621	.	11611000	11611200	255,215,0
chr1	11696000	11696200	A-P	968	.	11696000	11696200	255,0,0
chr1	11696200	11696400	A-E	522	.	11696200	11696400	255,215,0
chr1	11708200	11708400	A-E	601	.	11708200	11708400	255,215,0
chr1	11708600	11708800	A-E	520	.	11708600	11708800	255,215,0
chr1	11712600	11712800	A-E	493	.	11712600	11712800	255,215,0
chr1	11713200	11714400	A-E	672	.	11713200	11714400	255,215,0
chr1	11714600	11714800	A-E	496	.	11714600	11714800	255,215,0
chr1	11714800	11715000	A-P	395	.	11714800	11715000	255,0,0
chr1	11715400	11715600	A-E	776	.	11715400	11715600	255,215,0
chr1	11724000	11724200	A-E	565	.	11724000	11724200	255,215,0
chr1	11724600	11725200	A-E	489	.	11724600	11725200	255,215,0
chr1	11731200	11732400	A-E	497	.	11731200	11732400	255,215,0
chr1	11741200	11741400	A-P	441	.	11741200	11741400	255,0,0
chr1	11741800	11742000	A-E	517	.	11741800	11742000	255,215,0
chr1	11779400	11780000	A-E	642	.	11779400	11780000	255,215,0
chr1	11789800	11790000	A-E	557	.	11789800	11790000	255,215,0
chr1	11792000	11792200	A-E	571	.	11792000	11792200	255,215,0
chr1	11796600	11797200	A-E	622	.	11796600	11797200	255,215,0
chr1	11837800	11838000	A-E	943	.	11837800	11838000	255,215,0
chr1	11845200	11845400	A-E	556	.	11845200	11845400	255,215,0
chr1	11862800	11864000	A-E	667	.	11862800	11864000	255,215,0
chr1	11864600	11866400	A-E	889	.	11864600	11866400	255,215,0
chr1	11866600	11867600	A-E	674	.	11866600	11867600	255,215,0
chr1	11901800	11903200	A-E	619	.	11901800	11903200	255,215,0
chr1	11905600	11906000	A-E	508	.	11905600	11906000	255,215,0
chr1	11919400	11919600	A-P	937	.	11919400	11919600	255,0,0
chr1	11919600	11919800	A-E	646	.	11919600	11919800	255,215,0
chr1	11933600	11933800	A-E	622	.	11933600	11933800	255,215,0
chr1	11943000	11943200	A-E	512	.	11943000	11943200	255,215,0
chr1	11952000	11952200	A-E	664	.	11952000	11952200	255,215,0
chr1	11958800	11959400	A-E	678	.	11958800	11959400	255,215,0
chr1	11967800	11968200	A-E	826	.	11967800	11968200	255,215,0
chr1	11968200	11968400	A-P	613	.	11968200	11968400	255,0,0
chr1	11968400	11969400	A-E	783	.	11968400	11969400	255,215,0
chr1	11969600	11970000	A-E	880	.	11969600	11970000	255,215,0
chr1	11970000	11970200	A-P	561	.	11970000	11970200	255,0,0
chr1	11973400	11973600	A-E	629	.	11973400	11973600	255,215,0
chr1	11975000	11975600	A-E	847	.	11975000	11975600	255,215,0
chr1	11983600	11985200	A-E	609	.	11983600	11985200	255,215,0
chr1	11986400	11986800	A-E	540	.	11986400	11986800	255,215,0
chr1	11988000	11988600	A-E	724	.	11988000	11988600	255,215,0
chr1	11989800	11990200	A-E	667	.	11989800	11990200	255,215,0
chr1	11991200	11991400	A-E	488	.	11991200	11991400	255,215,0
chr1	11994000	11995600	A-E	849	.	11994000	11995600	255,215,0
chr1	12000600	12000800	A-E	831	.	12000600	12000800	255,215,0
chr1	12021400	12021600	A-E	724	.	12021400	12021600	255,215,0
chr1	12027200	12027400	A-E	451	.	12027200	12027400	255,215,0
chr1	12039000	12040200	A-E	512	.	12039000	12040200	255,215,0
chr1	12040200	12040400	A-P	538	.	12040200	12040400	255,0,0
chr1	12040400	12040600	A-E	719	.	12040400	12040600	255,215,0
chr1	12041000	12041200	A-E	848	.	12041000	12041200	255,215,0
chr1	12041600	12041800	A-E	523	.	12041600	12041800	255,215,0
chr1	12044400	12045000	A-E	567	.	12044400	12045000	255,215,0
chr1	12050800	12051000	A-E	896	.	12050800	12051000	255,215,0
chr1	12079200	12079600	A-P	524	.	12079200	12079600	255,0,0
chr1	12079600	12080400	A-E	620	.	12079600	12080400	255,215,0
chr1	12094400	12094800	A-E	753	.	12094400	12094800	255,215,0
chr1	12142000	12142200	A-E	554	.	12142000	12142200	255,215,0
chr1	12190800	12191000	A-E	770	.	12190800	12191000	255,215,0
chr1	12289800	12290000	A-E	763	.	12289800	12290000	255,215,0
chr1	12290000	12290200	A-P	496	.	12290000	12290200	255,0,0
chr1	12291400	12291600	A-E	668	.	12291400	12291600	255,215,0
chr1	12318400	12318600	A-E	571	.	12318400	12318600	255,215,0
chr1	12406800	12407200	A-E	697	.	12406800	12407200	255,215,0
chr1	12416000	12416600	A-E	719	.	12416000	12416600	255,215,0
chr1	12440400	12442000	A-E	617	.	12440400	12442000	255,215,0
chr1	12446200	12446400	A-E	555	.	12446200	12446400	255,215,0
chr1	12460400	12460600	A-E	562	.	12460400	12460600	255,215,0
chr1	12461000	12461200	A-E	601	.	12461000	12461200	255,215,0
chr1	12461800	12462800	A-E	588	.	12461800	12462800	255,215,0
chr1	12463000	12463200	A-E	508	.	12463000	12463200	255,215,0
chr1	12465400	12467200	A-E	526	.	12465400	12467200	255,215,0
chr1	12467400	12467800	A-E	541	.	12467400	12467800	255,215,0
chr1	12493400	12494000	A-E	825	.	12493400	12494000	255,215,0
chr1	12494200	12494400	A-E	598	.	12494200	12494400	255,215,0
chr1	12497000	12498200	A-E	815	.	12497000	12498200	255,215,0
chr1	12508000	12508200	A-E	496	.	12508000	12508200	255,215,0
chr1	12513400	12514400	A-E	593	.	12513400	12514400	255,215,0
chr1	12535600	12535800	A-E	583	.	12535600	12535800	255,215,0
chr1	12536000	12536400	A-E	723	.	12536000	12536400	255,215,0
chr1	12537800	12538400	A-E	556	.	12537800	12538400	255,215,0
chr1	12538400	12538600	A-P	580	.	12538400	12538600	255,0,0
chr1	12538600	12538800	A-E	668	.	12538600	12538800	255,215,0
chr1	12541000	12541200	A-E	528	.	12541000	12541200	255,215,0
chr1	12545600	12546000	A-E	562	.	12545600	12546000	255,215,0
chr1	12556600	12556800	A-E	472	.	12556600	12556800	255,215,0
chr1	12585200	12586800	A-E	579	.	12585200	12586800	255,215,0
chr1	12587800	12589800	A-E	591	.	12587800	12589800	255,215,0
chr1	12598000	12598200	A-E	645	.	12598000	12598200	255,215,0
chr1	12599800	12600600	A-E	520	.	12599800	12600600	255,215,0
chr1	12601200	12601400	A-E	517	.	12601200	12601400	255,215,0
chr1	12609200	12609400	A-E	457	.	12609200	12609400	255,215,0
chr1	12609600	12610400	A-E	520	.	12609600	12610400	255,215,0
chr1	12613200	12613600	A-E	651	.	12613200	12613600	255,215,0
chr1	12616600	12616800	A-E	553	.	12616600	12616800	255,215,0
chr1	12617000	12617200	A-E	496	.	12617000	12617200	255,215,0
chr1	12648200	12648600	A-E	712	.	12648200	12648600	255,215,0
chr1	12656000	12656200	A-P	563	.	12656000	12656200	255,0,0
chr1	12662000	12662400	A-E	590	.	12662000	12662400	255,215,0
chr1	12664200	12664800	A-E	496	.	12664200	12664800	255,215,0
chr1	12668200	12669600	A-E	513	.	12668200	12669600	255,215,0
chr1	12669800	12670000	A-E	552	.	12669800	12670000	255,215,0
chr1	12674000	12676800	A-E	538	.	12674000	12676800	255,215,0
chr1	12677600	12677800	A-E	498	.	12677600	12677800	255,215,0
chr1	12677800	12678000	A-P	384	.	12677800	12678000	255,0,0
chr1	12678000	12678200	A-E	511	.	12678000	12678200	255,215,0
chr1	12678200	12678400	A-P	535	.	12678200	12678400	255,0,0
chr1	12678400	12680200	A-E	392	.	12678400	12680200	255,215,0
chr1	12714000	12714200	A-E	485	.	12714000	12714200	255,215,0
chr1	12714600	12715000	A-E	747	.	12714600	12715000	255,215,0
chr1	13977800	13978200	A-E	634	.	13977800	13978200	255,215,0
chr1	14026600	14026800	A-E	620	.	14026600	14026800	255,215,0
chr1	14075000	14075200	A-E	653	.	14075000	14075200	255,215,0
chr1	14075600	14075800	A-E	542	.	14075600	14075800	255,215,0
chr1	14075800	14076000	A-P	799	.	14075800	14076000	255,0,0
chr1	14077400	14077600	A-E	558	.	14077400	14077600	255,215,0
chr1	14078600	14078800	A-E	550	.	14078600	14078800	255,215,0
chr1	14153200	14153400	A-E	643	.	14153200	14153400	255,215,0
chr1	14435600	14435800	A-E	564	.	14435600	14435800	255,215,0
chr1	14455400	14456000	A-E	833	.	14455400	14456000	255,215,0
chr1	14661000	14661200	A-E	508	.	14661000	14661200	255,215,0
chr1	14802600	14803000	A-E	490	.	14802600	14803000	255,215,0
chr1	14862200	14862600	A-E	969	.	14862200	14862600	255,215,0
chr1	15068800	15069000	A-E	510	.	15068800	15069000	255,215,0
chr1	15193800	15194000	A-E	740	.	15193800	15194000	255,215,0
chr1	15204600	15204800	A-E	606	.	15204600	15204800	255,215,0
chr1	15228200	15228400	A-E	850	.	15228200	15228400	255,215,0
chr1	15239600	15239800	A-E	499	.	15239600	15239800	255,215,0
chr1	15250600	15250800	A-E	527	.	15250600	15250800	255,215,0
chr1	15251800	15252000	A-E	625	.	15251800	15252000	255,215,0
chr1	15252200	15253800	A-E	769	.	15252200	15253800	255,215,0
chr1	15254000	15254200	A-E	520	.	15254000	15254200	255,215,0
chr1	15254400	15254600	A-E	688	.	15254400	15254600	255,215,0
chr1	15256000	15256200	A-E	725	.	15256000	15256200	255,215,0
chr1	15266000	15266400	A-E	729	.	15266000	15266400	255,215,0
chr1	15267000	15267400	A-E	583	.	15267000	15267400	255,215,0
chr1	15268800	15269200	A-E	641	.	15268800	15269200	255,215,0
chr1	15269400	15270200	A-E	563	.	15269400	15270200	255,215,0
chr1	15275800	15277400	A-E	502	.	15275800	15277400	255,215,0
chr1	15278400	15280000	A-E	495	.	15278400	15280000	255,215,0
chr1	15283000	15283600	A-E	728	.	15283000	15283600	255,215,0
chr1	15316600	15316800	A-E	784	.	15316600	15316800	255,215,0
chr1	15322600	15323000	A-E	619	.	15322600	15323000	255,215,0
chr1	15326000	15326200	A-E	742	.	15326000	15326200	255,215,0
chr1	15347800	15348200	A-E	890	.	15347800	15348200	255,215,0
chr1	15349600	15350000	A-E	525	.	15349600	15350000	255,215,0
chr1	15352000	15352800	A-E	718	.	15352000	15352800	255,215,0
chr1	15417000	15417200	A-E	666	.	15417000	15417200	255,215,0
chr1	15437000	15437400	A-E	484	.	15437000	15437400	255,215,0
chr1	15455000	15455400	A-E	453	.	15455000	15455400	255,215,0
chr1	15466200	15467000	A-E	932	.	15466200	15467000	255,215,0
chr1	15471600	15472600	A-E	616	.	15471600	15472600	255,215,0
chr1	15477400	15477600	A-E	573	.	15477400	15477600	255,215,0
chr1	15477800	15479200	A-E	884	.	15477800	15479200	255,215,0
chr1	15480000	15480200	A-E	478	.	15480000	15480200	255,215,0
chr1	15480600	15482200	A-E	732	.	15480600	15482200	255,215,0
chr1	15485000	15486000	A-E	790	.	15485000	15486000	255,215,0
chr1	15498200	15498800	A-E	670	.	15498200	15498800	255,215,0
chr1	15499000	15499800	A-E	747	.	15499000	15499800	255,215,0
chr1	15500400	15500800	A-E	803	.	15500400	15500800	255,215,0
chr1	15503800	15504000	A-E	479	.	15503800	15504000	255,215,0
chr1	15506600	15506800	A-E	541	.	15506600	15506800	255,215,0
chr1	15508000	15508400	A-E	765	.	15508000	15508400	255,215,0
chr1	15515200	15515600	A-E	658	.	15515200	15515600	255,215,0
chr1	15515800	15517200	A-E	673	.	15515800	15517200	255,215,0
chr1	15523800	15524200	A-E	708	.	15523800	15524200	255,215,0
chr1	15524400	15524600	A-E	811	.	15524400	15524600	255,215,0
chr1	15528600	15528800	A-E	523	.	15528600	15528800	255,215,0
chr1	15533000	15533600	A-E	603	.	15533000	15533600	255,215,0
chr1	15547600	15547800	A-E	747	.	15547600	15547800	255,215,0
chr1	15587000	15587400	A-E	515	.	15587000	15587400	255,215,0
chr1	15587800	15588000	A-E	908	.	15587800	15588000	255,215,0
chr1	15599000	15599200	A-E	607	.	15599000	15599200	255,215,0
chr1	15611200	15611800	A-E	568	.	15611200	15611800	255,215,0
chr1	15666000	15666400	A-E	490	.	15666000	15666400	255,215,0
chr1	15666800	15667000	A-E	540	.	15666800	15667000	255,215,0
chr1	15679000	15679400	A-E	892	.	15679000	15679400	255,215,0
chr1	15680400	15681000	A-E	516	.	15680400	15681000	255,215,0
chr1	15681800	15682200	A-E	648	.	15681800	15682200	255,215,0
chr1	15682600	15683200	A-E	937	.	15682600	15683200	255,215,0
chr1	15683400	15683800	A-E	691	.	15683400	15683800	255,215,0
chr1	15684400	15684600	A-E	931	.	15684400	15684600	255,215,0
chr1	15694600	15695200	A-E	850	.	15694600	15695200	255,215,0
chr1	15697400	15698600	A-E	891	.	15697400	15698600	255,215,0
chr1	15698800	15699000	A-E	671	.	15698800	15699000	255,215,0
chr1	15720200	15720600	A-E	578	.	15720200	15720600	255,215,0
chr1	15735800	15736000	A-E	769	.	15735800	15736000	255,215,0
chr1	15736200	15736400	A-P	437	.	15736200	15736400	255,0,0
chr1	15737400	15737600	A-E	562	.	15737400	15737600	255,215,0
chr1	15747600	15747800	A-E	767	.	15747600	15747800	255,215,0
chr1	15761400	15761600	A-E	469	.	15761400	15761600	255,215,0
chr1	15846000	15846200	A-E	516	.	15846000	15846200	255,215,0
chr1	15849600	15850400	A-E	526	.	15849600	15850400	255,215,0
chr1	15850600	15851000	A-E	482	.	15850600	15851000	255,215,0
chr1	15851400	15852800	A-E	629	.	15851400	15852800	255,215,0
chr1	15853000	15853400	A-E	583	.	15853000	15853400	255,215,0
chr1	15853600	15853800	A-E	434	.	15853600	15853800	255,215,0
chr1	15854200	15854600	A-E	589	.	15854200	15854600	255,215,0
chr1	15909600	15910200	A-E	752	.	15909600	15910200	255,215,0
chr1	15910400	15910600	A-E	687	.	15910400	15910600	255,215,0
chr1	15911000	15912200	A-E	910	.	15911000	15912200	255,215,0
chr1	15922400	15922800	A-E	583	.	15922400	15922800	255,215,0
chr1	15923200	15923600	A-E	694	.	15923200	15923600	255,215,0
chr1	15928000	15928400	A-E	598	.	15928000	15928400	255,215,0
chr1	15929600	15930000	A-E	821	.	15929600	15930000	255,215,0
chr1	15930400	15930600	A-E	638	.	15930400	15930600	255,215,0
chr1	15932200	15932600	A-E	799	.	15932200	15932600	255,215,0
chr1	15936600	15937000	A-E	640	.	15936600	15937000	255,215,0
chr1	15942400	15942600	A-E	712	.	15942400	15942600	255,215,0
chr1	15943000	15943200	A-E	560	.	15943000	15943200	255,215,0
chr1	15943600	15944000	A-E	514	.	15943600	15944000	255,215,0
chr1	15944000	15944200	A-P	454	.	15944000	15944200	255,0,0
chr1	15944800	15945600	A-E	802	.	15944800	15945600	255,215,0
chr1	15946400	15947200	A-E	738	.	15946400	15947200	255,215,0
chr1	15947800	15948000	A-E	704	.	15947800	15948000	255,215,0
chr1	15948600	15948800	A-E	497	.	15948600	15948800	255,215,0
chr1	15949000	15949400	A-E	618	.	15949000	15949400	255,215,0
chr1	15949600	15949800	A-E	586	.	15949600	15949800	255,215,0
chr1	15950600	15951000	A-E	543	.	15950600	15951000	255,215,0
chr1	15951600	15951800	A-E	574	.	15951600	15951800	255,215,0
chr1	16009000	16009200	A-E	497	.	16009000	16009200	255,215,0
chr1	16009400	16009600	A-E	673	.	16009400	16009600	255,215,0
chr1	16011600	16011800	A-E	800	.	16011600	16011800	255,215,0
chr1	16061400	16062000	A-E	784	.	16061400	16062000	255,215,0
chr1	16062600	16063200	A-E	754	.	16062600	16063200	255,215,0
chr1	16068000	16068400	A-E	615	.	16068000	16068400	255,215,0
chr1	16068800	16069200	A-E	871	.	16068800	16069200	255,215,0
chr1	16073800	16074400	A-E	770	.	16073800	16074400	255,215,0
chr1	16075800	16076400	A-E	538	.	16075800	16076400	255,215,0
chr1	16083000	16083200	A-E	625	.	16083000	16083200	255,215,0
chr1	16083800	16084000	A-E	543	.	16083800	16084000	255,215,0
chr1	16084600	16084800	A-E	512	.	16084600	16084800	255,215,0
chr1	16085600	16085800	A-E	448	.	16085600	16085800	255,215,0
chr1	16086000	16086200	A-E	708	.	16086000	16086200	255,215,0
chr1	16087200	16087400	A-E	435	.	16087200	16087400	255,215,0
chr1	16092400	16092600	A-E	500	.	16092400	16092600	255,215,0
chr1	16106000	16106400	A-E	824	.	16106000	16106400	255,215,0
chr1	16106800	16107600	A-E	508	.	16106800	16107600	255,215,0
chr1	16114600	16115000	A-E	605	.	16114600	16115000	255,215,0
chr1	16115200	16115400	A-E	482	.	16115200	16115400	255,215,0
chr1	16120600	16120800	A-E	579	.	16120600	16120800	255,215,0
chr1	16121600	16121800	A-E	681	.	16121600	16121800	255,215,0
chr1	16123000	16123600	A-E	770	.	16123000	16123600	255,215,0
chr1	16124200	16124400	A-E	645	.	16124200	16124400	255,215,0
chr1	16125600	16127800	A-E	910	.	16125600	16127800	255,215,0
chr1	16128600	16129400	A-E	654	.	16128600	16129400	255,215,0
chr1	16130000	16130200	A-E	661	.	16130000	16130200	255,215,0
chr1	16130800	16131000	A-E	508	.	16130800	16131000	255,215,0
chr1	16155400	16155800	A-E	758	.	16155400	16155800	255,215,0
chr1	16158200	16158800	A-E	521	.	16158200	16158800	255,215,0
chr1	16159600	16159800	A-E	634	.	16159600	16159800	255,215,0
chr1	16160000	16160200	A-E	607	.	16160000	16160200	255,215,0
chr1	16160800	16163000	A-E	887	.	16160800	16163000	255,215,0
chr1	16170800	16171000	A-E	595	.	16170800	16171000	255,215,0
chr1	16173000	16173400	A-E	503	.	16173000	16173400	255,215,0
chr1	16173800	16174000	A-E	407	.	16173800	16174000	255,215,0
chr1	16174000	16174400	A-P	519	.	16174000	16174400	255,0,0
chr1	16175600	16176800	A-E	820	.	16175600	16176800	255,215,0
chr1	16177000	16177200	A-E	894	.	16177000	16177200	255,215,0
chr1	16212400	16213200	A-E	500	.	16212400	16213200	255,215,0
chr1	16217600	16217800	A-E	620	.	16217600	16217800	255,215,0
chr1	16265800	16266400	A-E	487	.	16265800	16266400	255,215,0
chr1	16292600	16293000	A-E	511	.	16292600	16293000	255,215,0
chr1	16301400	16302000	A-E	884	.	16301400	16302000	255,215,0
chr1	16302000	16302200	A-P	570	.	16302000	16302200	255,0,0
chr1	16302400	16302600	A-P	792	.	16302400	16302600	255,0,0
chr1	16302600	16303400	A-E	796	.	16302600	16303400	255,215,0
chr1	16309400	16309800	A-E	739	.	16309400	16309800	255,215,0
chr1	16312200	16312600	A-E	696	.	16312200	16312600	255,215,0
chr1	16321200	16321400	A-E	570	.	16321200	16321400	255,215,0
chr1	16321600	16322000	A-E	844	.	16321600	16322000	255,215,0
chr1	16330400	16331000	A-E	889	.	16330400	16331000	255,215,0
chr1	16331200	16331800	A-E	600	.	16331200	16331800	255,215,0
chr1	16339200	16339600	A-E	909	.	16339200	16339600	255,215,0
chr1	16339800	16340000	A-E	916	.	16339800	16340000	255,215,0
chr1	16340200	16340400	A-E	571	.	16340200	16340400	255,215,0
chr1	16341200	16341400	A-E	521	.	16341200	16341400	255,215,0
chr1	16365200	16365400	A-E	507	.	16365200	16365400	255,215,0
chr1	16382600	16382800	A-E	452	.	16382600	16382800	255,215,0
chr1	16393600	16394000	A-E	808	.	16393600	16394000	255,215,0
chr1	16400000	16400400	A-E	479	.	16400000	16400400	255,215,0
chr1	16404400	16404800	A-E	832	.	16404400	16404800	255,215,0
chr1	16405400	16405800	A-E	608	.	16405400	16405800	255,215,0
chr1	16428200	16428400	A-E	535	.	16428200	16428400	255,215,0
chr1	16439400	16440000	A-E	876	.	16439400	16440000	255,215,0
chr1	16447400	16448000	A-E	648	.	16447400	16448000	255,215,0
chr1	16470000	16474200	A-E	729	.	16470000	16474200	255,215,0
chr1	16477600	16481000	A-E	502	.	16477600	16481000	255,215,0
chr1	16481200	16481800	A-E	543	.	16481200	16481800	255,215,0
chr1	16482400	16483200	A-E	642	.	16482400	16483200	255,215,0
chr1	16483400	16483800	A-E	658	.	16483400	16483800	255,215,0
chr1	16490600	16491800	A-E	814	.	16490600	16491800	255,215,0
chr1	16492000	16492400	A-E	772	.	16492000	16492400	255,215,0
chr1	16493800	16494000	A-E	741	.	16493800	16494000	255,215,0
chr1	16502200	16502600	A-E	670	.	16502200	16502600	255,215,0
chr1	16505000	16506000	A-E	851	.	16505000	16506000	255,215,0
chr1	16508000	16509400	A-E	567	.	16508000	16509400	255,215,0
chr1	16514400	16514600	A-E	403	.	16514400	16514600	255,215,0
chr1	16515600	16515800	A-E	624	.	16515600	16515800	255,215,0
chr1	16516600	16516800	A-E	564	.	16516600	16516800	255,215,0
chr1	16532600	16533000	A-E	709	.	16532600	16533000	255,215,0
chr1	16533200	16533600	A-E	561	.	16533200	16533600	255,215,0
chr1	16543600	16544200	A-E	687	.	16543600	16544200	255,215,0
chr1	16562800	16563000	A-E	559	.	16562800	16563000	255,215,0
chr1	16563000	16563200	A-P	524	.	16563000	16563200	255,0,0
chr1	16563400	16563600	A-E	514	.	16563400	16563600	255,215,0
chr1	16563600	16563800	A-P	573	.	16563600	16563800	255,0,0
chr1	16563800	16564400	A-E	788	.	16563800	16564400	255,215,0
chr1	16568000	16568200	A-E	662	.	16568000	16568200	255,215,0
chr1	16571000	16571200	A-E	504	.	16571000	16571200	255,215,0
chr1	16648000	16648200	A-E	507	.	16648000	16648200	255,215,0
chr1	16661200	16661600	A-E	748	.	16661200	16661600	255,215,0
chr1	16675400	16675600	A-E	564	.	16675400	16675600	255,215,0
chr1	16676400	16676600	A-E	501	.	16676400	16676600	255,215,0
chr1	16677200	16677800	A-E	528	.	16677200	16677800	255,215,0
chr1	16678800	16679200	A-P	462	.	16678800	16679200	255,0,0
chr1	16679200	16679600	A-E	913	.	16679200	16679600	255,215,0
chr1	16689600	16690000	A-E	509	.	16689600	16690000	255,215,0
chr1	16691600	16691800	A-E	588	.	16691600	16691800	255,215,0
chr1	16693200	16693800	A-E	712	.	16693200	16693800	255,215,0
chr1	16693800	16694000	A-P	463	.	16693800	16694000	255,0,0
chr1	16694000	16694400	A-E	351	.	16694000	16694400	255,215,0
chr1	16694600	16695400	A-E	680	.	16694600	16695400	255,215,0
chr1	16695800	16696000	A-E	502	.	16695800	16696000	255,215,0
chr1	16696400	16696600	A-E	556	.	16696400	16696600	255,215,0
chr1	16697400	16697600	A-E	593	.	16697400	16697600	255,215,0
chr1	16698400	16698600	A-E	531	.	16698400	16698600	255,215,0
chr1	16699000	16699800	A-E	745	.	16699000	16699800	255,215,0
chr1	16700800	16701000	A-E	615	.	16700800	16701000	255,215,0
chr1	16701600	16701800	A-E	505	.	16701600	16701800	255,215,0
chr1	16702000	16702800	A-E	513	.	16702000	16702800	255,215,0
chr1	16703400	16703800	A-E	499	.	16703400	16703800	255,215,0
chr1	16713000	16713600	A-E	536	.	16713000	16713600	255,215,0
chr1	16735600	16735800	A-E	553	.	16735600	16735800	255,215,0
chr1	16736200	16736400	A-E	648	.	16736200	16736400	255,215,0
chr1	16751200	16751400	A-E	568	.	16751200	16751400	255,215,0
chr1	16751600	16752600	A-E	594	.	16751600	16752600	255,215,0
chr1	16766800	16767200	A-E	503	.	16766800	16767200	255,215,0
chr1	16767200	16767400	A-P	661	.	16767200	16767400	255,0,0
chr1	16767800	16768400	A-E	524	.	16767800	16768400	255,215,0
chr1	16824600	16824800	A-E	741	.	16824600	16824800	255,215,0
chr1	16825600	16825800	A-P	676	.	16825600	16825800	255,0,0
chr1	16826200	16826400	A-E	499	.	16826200	16826400	255,215,0
chr1	16839600	16841200	A-E	598	.	16839600	16841200	255,215,0
chr1	16861600	16861800	A-E	548	.	16861600	16861800	255,215,0
chr1	16871000	16871400	A-E	691	.	16871000	16871400	255,215,0
chr1	16871800	16872000	A-E	523	.	16871800	16872000	255,215,0
chr1	16872400	16872600	A-E	865	.	16872400	16872600	255,215,0
chr1	16873000	16873200	A-E	503	.	16873000	16873200	255,215,0
chr1	16934800	16935200	A-E	834	.	16934800	16935200	255,215,0
chr1	16938800	16939400	A-E	492	.	16938800	16939400	255,215,0
chr1	16939800	16940400	A-P	848	.	16939800	16940400	255,0,0
chr1	16940400	16940600	A-E	523	.	16940400	16940600	255,215,0
chr1	16947600	16947800	A-P	687	.	16947600	16947800	255,0,0
chr1	16951400	16951800	A-P	462	.	16951400	16951800	255,0,0
chr1	16969400	16970000	A-E	539	.	16969400	16970000	255,215,0
chr1	16970200	16970600	A-E	595	.	16970200	16970600	255,215,0
chr1	16971000	16971400	A-P	892	.	16971000	16971400	255,0,0
chr1	16971400	16971600	A-E	629	.	16971400	16971600	255,215,0
chr1	16971800	16972400	A-E	796	.	16971800	16972400	255,215,0
chr1	16972800	16973200	A-E	734	.	16972800	16973200	255,215,0
chr1	16978200	16978400	A-E	477	.	16978200	16978400	255,215,0
chr1	17003200	17003400	A-E	506	.	17003200	17003400	255,215,0
chr1	17004400	17005000	A-E	595	.	17004400	17005000	255,215,0
chr1	17005600	17005800	A-E	504	.	17005600	17005800	255,215,0
chr1	17023200	17024200	A-E	744	.	17023200	17024200	255,215,0
chr1	17024600	17025000	A-E	540	.	17024600	17025000	255,215,0
chr1	17029800	17030600	A-E	743	.	17029800	17030600	255,215,0
chr1	17035200	17035800	A-E	591	.	17035200	17035800	255,215,0
chr1	17036200	17036600	A-E	520	.	17036200	17036600	255,215,0
chr1	17075200	17075400	A-E	693	.	17075200	17075400	255,215,0
chr1	17076400	17076600	A-E	902	.	17076400	17076600	255,215,0
chr1	17077000	17077400	A-E	541	.	17077000	17077400	255,215,0
chr1	17084200	17084400	A-E	635	.	17084200	17084400	255,215,0
chr1	17087400	17087600	A-E	530	.	17087400	17087600	255,215,0
chr1	17088200	17088400	A-E	560	.	17088200	17088400	255,215,0
chr1	17090800	17091800	A-E	872	.	17090800	17091800	255,215,0
chr1	17092200	17092400	A-E	644	.	17092200	17092400	255,215,0
chr1	17092800	17093000	A-E	600	.	17092800	17093000	255,215,0
chr1	17093200	17093800	A-E	974	.	17093200	17093800	255,215,0
chr1	17096800	17097000	A-E	634	.	17096800	17097000	255,215,0
chr1	17186600	17186800	A-E	757	.	17186600	17186800	255,215,0
chr1	17188400	17188600	A-E	750	.	17188400	17188600	255,215,0
chr1	17222600	17223800	A-E	687	.	17222600	17223800	255,215,0
chr1	17230800	17232400	A-E	760	.	17230800	17232400	255,215,0
chr1	17240000	17240400	A-E	627	.	17240000	17240400	255,215,0
chr1	17240400	17240800	A-P	447	.	17240400	17240800	255,0,0
chr1	17241600	17241800	A-E	667	.	17241600	17241800	255,215,0
chr1	17248000	17248200	A-E	534	.	17248000	17248200	255,215,0
chr1	17256000	17256200	A-E	502	.	17256000	17256200	255,215,0
chr1	17278200	17278400	A-P	463	.	17278200	17278400	255,0,0
chr1	17287200	17287400	A-E	632	.	17287200	17287400	255,215,0
chr1	17337000	17337200	A-E	511	.	17337000	17337200	255,215,0
chr1	17337400	17337800	A-E	572	.	17337400	17337800	255,215,0
chr1	17338400	17338800	A-E	448	.	17338400	17338800	255,215,0
chr1	17378600	17378800	A-E	812	.	17378600	17378800	255,215,0
chr1	17379000	17379400	A-E	704	.	17379000	17379400	255,215,0
chr1	17379600	17380000	A-E	607	.	17379600	17380000	255,215,0
chr1	17380400	17380600	A-P	645	.	17380400	17380600	255,0,0
chr1	17380600	17380800	A-E	696	.	17380600	17380800	255,215,0
chr1	17402000	17402200	A-E	686	.	17402000	17402200	255,215,0
chr1	17449000	17449600	A-E	671	.	17449000	17449600	255,215,0
chr1	17452400	17452600	A-E	385	.	17452400	17452600	255,215,0
chr1	17563600	17563800	A-E	460	.	17563600	17563800	255,215,0
chr1	17566000	17566200	A-E	847	.	17566000	17566200	255,215,0
chr1	17732600	17732800	A-E	622	.	17732600	17732800	255,215,0
chr1	17763800	17764000	A-E	607	.	17763800	17764000	255,215,0
chr1	17765000	17765200	A-P	726	.	17765000	17765200	255,0,0
chr1	17765200	17765400	A-E	452	.	17765200	17765400	255,215,0
chr1	17766000	17766400	A-E	939	.	17766000	17766400	255,215,0
chr1	17816600	17816800	A-E	617	.	17816600	17816800	255,215,0
chr1	17824600	17825000	A-E	513	.	17824600	17825000	255,215,0
chr1	17828800	17829000	A-E	562	.	17828800	17829000	255,215,0
chr1	17843000	17843800	A-E	568	.	17843000	17843800	255,215,0
chr1	17864600	17865000	A-E	770	.	17864600	17865000	255,215,0
chr1	17866800	17867000	A-E	489	.	17866800	17867000	255,215,0
chr1	17869400	17869600	A-E	530	.	17869400	17869600	255,215,0
chr1	17886400	17886600	A-E	701	.	17886400	17886600	255,215,0
chr1	17890800	17892400	A-E	613	.	17890800	17892400	255,215,0
chr1	17896000	17896600	A-E	782	.	17896000	17896600	255,215,0
chr1	17900200	17900600	A-E	482	.	17900200	17900600	255,215,0
chr1	17902200	17902400	A-E	503	.	17902200	17902400	255,215,0
chr1	17902600	17903400	A-E	660	.	17902600	17903400	255,215,0
chr1	17906400	17907600	A-E	731	.	17906400	17907600	255,215,0
chr1	17907800	17909400	A-E	860	.	17907800	17909400	255,215,0
chr1	17914000	17915800	A-E	713	.	17914000	17915800	255,215,0
chr1	17916000	17916200	A-E	492	.	17916000	17916200	255,215,0
chr1	17918400	17919400	A-E	940	.	17918400	17919400	255,215,0
chr1	18046600	18046800	A-E	489	.	18046600	18046800	255,215,0
chr1	18081600	18082000	A-E	756	.	18081600	18082000	255,215,0
chr1	18085600	18086000	A-E	517	.	18085600	18086000	255,215,0
chr1	18158000	18158200	A-E	472	.	18158000	18158200	255,215,0
chr1	18158200	18158400	A-P	981	.	18158200	18158400	255,0,0
chr1	18183600	18184000	A-E	503	.	18183600	18184000	255,215,0
chr1	18193000	18193200	A-E	718	.	18193000	18193200	255,215,0
chr1	18246000	18246200	A-P	855	.	18246000	18246200	255,0,0
chr1	18246200	18246400	A-E	628	.	18246200	18246400	255,215,0
chr1	18337400	18337800	A-E	532	.	18337400	18337800	255,215,0
chr1	18388800	18389000	A-E	959	.	18388800	18389000	255,215,0
chr1	18454800	18455200	A-E	832	.	18454800	18455200	255,215,0
chr1	18561400	18561600	A-E	625	.	18561400	18561600	255,215,0
chr1	18582800	18583200	A-E	986	.	18582800	18583200	255,215,0
chr1	18610200	18610400	A-E	630	.	18610200	18610400	255,215,0
chr1	18611600	18612000	A-E	628	.	18611600	18612000	255,215,0
chr1	18643200	18643600	A-E	780	.	18643200	18643600	255,215,0
chr1	18681200	18681400	A-E	687	.	18681200	18681400	255,215,0
chr1	18725200	18725400	A-E	577	.	18725200	18725400	255,215,0
chr1	18791000	18791200	A-E	559	.	18791000	18791200	255,215,0
chr1	18806800	18807800	A-E	659	.	18806800	18807800	255,215,0
chr1	18808000	18808200	A-E	562	.	18808000	18808200	255,215,0
chr1	18812800	18813000	A-E	793	.	18812800	18813000	255,215,0
chr1	18813600	18813800	A-E	497	.	18813600	18813800	255,215,0
chr1	18841600	18842200	A-E	555	.	18841600	18842200	255,215,0
chr1	18971800	18972000	A-E	455	.	18971800	18972000	255,215,0
chr1	19218800	19219000	A-E	582	.	19218800	19219000	255,215,0
chr1	19219400	19219600	A-E	565	.	19219400	19219600	255,215,0
chr1	19221200	19221400	A-E	539	.	19221200	19221400	255,215,0
chr1	19225600	19225800	A-E	528	.	19225600	19225800	255,215,0
chr1	19226000	19226400	A-E	710	.	19226000	19226400	255,215,0
chr1	19226800	19228200	A-E	972	.	19226800	19228200	255,215,0
chr1	19229000	19229200	A-P	505	.	19229000	19229200	255,0,0
chr1	19229200	19229800	A-E	645	.	19229200	19229800	255,215,0
chr1	19239600	19239800	A-P	455	.	19239600	19239800	255,0,0
chr1	19239800	19240000	A-E	496	.	19239800	19240000	255,215,0
chr1	19248800	19249200	A-E	643	.	19248800	19249200	255,215,0
chr1	19249400	19249600	A-E	525	.	19249400	19249600	255,215,0
chr1	19263400	19264200	A-E	793	.	19263400	19264200	255,215,0
chr1	19266400	19267000	A-E	588	.	19266400	19267000	255,215,0
chr1	19268000	19269200	A-E	508	.	19268000	19269200	255,215,0
chr1	19274400	19274600	A-E	645	.	19274400	19274600	255,215,0
chr1	19275000	19278200	A-E	538	.	19275000	19278200	255,215,0
chr1	19278400	19278600	A-E	680	.	19278400	19278600	255,215,0
chr1	19280200	19280600	A-E	538	.	19280200	19280600	255,215,0
chr1	19280800	19281600	A-E	781	.	19280800	19281600	255,215,0
chr1	19281800	19282200	A-E	837	.	19281800	19282200	255,215,0
chr1	19283000	19283200	A-E	448	.	19283000	19283200	255,215,0
chr1	19283200	19283400	A-P	587	.	19283200	19283400	255,0,0
chr1	19283400	19283600	A-E	536	.	19283400	19283600	255,215,0
chr1	19284000	19284600	A-E	662	.	19284000	19284600	255,215,0
chr1	19288600	19288800	A-E	594	.	19288600	19288800	255,215,0
chr1	19289600	19290000	A-E	489	.	19289600	19290000	255,215,0
chr1	19315200	19315800	A-E	540	.	19315200	19315800	255,215,0
chr1	19333400	19334400	A-E	742	.	19333400	19334400	255,215,0
chr1	19336000	19338400	A-E	529	.	19336000	19338400	255,215,0
chr1	19338800	19339200	A-E	889	.	19338800	19339200	255,215,0
chr1	19340200	19340600	A-E	787	.	19340200	19340600	255,215,0
chr1	19370600	19370800	A-E	509	.	19370600	19370800	255,215,0
chr1	19372200	19373400	A-E	543	.	19372200	19373400	255,215,0
chr1	19379000	19379200	A-P	832	.	19379000	19379200	255,0,0
chr1	19379200	19379400	A-E	500	.	19379200	19379400	255,215,0
chr1	19381600	19381800	A-E	563	.	19381600	19381800	255,215,0
chr1	19393600	19394400	A-E	793	.	19393600	19394400	255,215,0
chr1	19406600	19406800	A-E	494	.	19406600	19406800	255,215,0
chr1	19414000	19414200	A-E	659	.	19414000	19414200	255,215,0
chr1	19465600	19466000	A-E	589	.	19465600	19466000	255,215,0
chr1	19529000	19529400	A-E	730	.	19529000	19529400	255,215,0
chr1	19530000	19530200	A-E	500	.	19530000	19530200	255,215,0
chr1	19533600	19533800	A-E	546	.	19533600	19533800	255,215,0
chr1	19534400	19534600	A-E	704	.	19534400	19534600	255,215,0
chr1	19535200	19535400	A-E	494	.	19535200	19535400	255,215,0
chr1	19535800	19536200	A-E	575	.	19535800	19536200	255,215,0
chr1	19536600	19536800	A-P	654	.	19536600	19536800	255,0,0
chr1	19536800	19538400	A-E	664	.	19536800	19538400	255,215,0
chr1	19549600	19549800	A-E	788	.	19549600	19549800	255,215,0
chr1	19577000	19579000	A-E	703	.	19577000	19579000	255,215,0
chr1	19579200	19580200	A-E	687	.	19579200	19580200	255,215,0
chr1	19580400	19580800	A-E	651	.	19580400	19580800	255,215,0
chr1	19587600	19587800	A-E	458	.	19587600	19587800	255,215,0
chr1	19596400	19596600	A-E	729	.	19596400	19596600	255,215,0
chr1	19637200	19638000	A-E	680	.	19637200	19638000	255,215,0
chr1	19638400	19638600	A-P	340	.	19638400	19638600	255,0,0
chr1	19638600	19639000	A-E	666	.	19638600	19639000	255,215,0
chr1	19639200	19639600	A-E	739	.	19639200	19639600	255,215,0
chr1	19639800	19640200	A-E	520	.	19639800	19640200	255,215,0
chr1	19664600	19665200	A-E	579	.	19664600	19665200	255,215,0
chr1	19711200	19711600	A-E	584	.	19711200	19711600	255,215,0
chr1	19712200	19714000	A-E	644	.	19712200	19714000	255,215,0
chr1	19727800	19728200	A-E	679	.	19727800	19728200	255,215,0
chr1	19728600	19729000	A-E	541	.	19728600	19729000	255,215,0
chr1	19735600	19736800	A-E	505	.	19735600	19736800	255,215,0
chr1	19739200	19739400	A-E	807	.	19739200	19739400	255,215,0
chr1	19751200	19752000	A-E	707	.	19751200	19752000	255,215,0
chr1	19752200	19752600	A-E	960	.	19752200	19752600	255,215,0
chr1	19753000	19754400	A-E	522	.	19753000	19754400	255,215,0
chr1	19756400	19757200	A-E	697	.	19756400	19757200	255,215,0
chr1	19761600	19761800	A-E	514	.	19761600	19761800	255,215,0
chr1	19762600	19763800	A-E	545	.	19762600	19763800	255,215,0
chr1	19767000	19767200	A-E	784	.	19767000	19767200	255,215,0
chr1	19771000	19771200	A-E	516	.	19771000	19771200	255,215,0
chr1	19772000	19773200	A-E	595	.	19772000	19773200	255,215,0
chr1	19794000	19794400	A-E	808	.	19794000	19794400	255,215,0
chr1	19794800	19795600	A-E	585	.	19794800	19795600	255,215,0
chr1	19796000	19796200	A-E	511	.	19796000	19796200	255,215,0
chr1	19797200	19797400	A-E	548	.	19797200	19797400	255,215,0
chr1	19809400	19809800	A-E	530	.	19809400	19809800	255,215,0
chr1	19810000	19811600	A-E	688	.	19810000	19811600	255,215,0
chr1	19811800	19812600	A-P	473	.	19811800	19812600	255,0,0
chr1	19812600	19812800	A-E	534	.	19812600	19812800	255,215,0
chr1	19813000	19813400	A-E	580	.	19813000	19813400	255,215,0
chr1	19814200	19814400	A-E	485	.	19814200	19814400	255,215,0
chr1	19827600	19827800	A-E	511	.	19827600	19827800	255,215,0
chr1	19831400	19831600	A-E	498	.	19831400	19831600	255,215,0
chr1	19841000	19841200	A-E	617	.	19841000	19841200	255,215,0
chr1	19874400	19874600	A-E	940	.	19874400	19874600	255,215,0
chr1	19875400	19875600	A-E	486	.	19875400	19875600	255,215,0
chr1	19922800	19923400	A-E	592	.	19922800	19923400	255,215,0
chr1	19923400	19923600	A-P	677	.	19923400	19923600	255,0,0
chr1	19924000	19925200	A-E	759	.	19924000	19925200	255,215,0
chr1	19946200	19947000	A-E	907	.	19946200	19947000	255,215,0
chr1	19950000	19950400	A-E	617	.	19950000	19950400	255,215,0
chr1	19966600	19967800	A-E	645	.	19966600	19967800	255,215,0
chr1	19977400	19977800	A-E	618	.	19977400	19977800	255,215,0
chr1	20002800	20003000	A-E	792	.	20002800	20003000	255,215,0
chr1	20003000	20003200	A-P	906	.	20003000	20003200	255,0,0
chr1	20007200	20007400	A-E	704	.	20007200	20007400	255,215,0
chr1	20031200	20031400	A-E	481	.	20031200	20031400	255,215,0
chr1	20042200	20042400	A-E	445	.	20042200	20042400	255,215,0
chr1	20092200	20092400	A-P	463	.	20092200	20092400	255,0,0
chr1	20118800	20119000	A-E	652	.	20118800	20119000	255,215,0
chr1	20119200	20119400	A-E	571	.	20119200	20119400	255,215,0
chr1	20125600	20126400	A-E	589	.	20125600	20126400	255,215,0
chr1	20126600	20127200	A-E	701	.	20126600	20127200	255,215,0
chr1	20135600	20135800	A-P	566	.	20135600	20135800	255,0,0
chr1	20135800	20136000	A-E	687	.	20135800	20136000	255,215,0
chr1	20141600	20141800	A-E	719	.	20141600	20141800	255,215,0
chr1	20142200	20142800	A-E	615	.	20142200	20142800	255,215,0
chr1	20187600	20188000	A-E	749	.	20187600	20188000	255,215,0
chr1	20190400	20190600	A-E	697	.	20190400	20190600	255,215,0
chr1	20208600	20209000	A-E	593	.	20208600	20209000	255,215,0
chr1	20209400	20210200	A-E	770	.	20209400	20210200	255,215,0
chr1	20210400	20210600	A-E	683	.	20210400	20210600	255,215,0
chr1	20244600	20244800	A-E	426	.	20244600	20244800	255,215,0
chr1	20250800	20251000	A-E	506	.	20250800	20251000	255,215,0
chr1	20251800	20252800	A-E	860	.	20251800	20252800	255,215,0
chr1	20253000	20254200	A-E	836	.	20253000	20254200	255,215,0
chr1	20272800	20273200	A-E	590	.	20272800	20273200	255,215,0
chr1	20301400	20302200	A-E	693	.	20301400	20302200	255,215,0
chr1	20306800	20308600	A-E	599	.	20306800	20308600	255,215,0
chr1	20308800	20309000	A-E	729	.	20308800	20309000	255,215,0
chr1	20314200	20314600	A-E	844	.	20314200	20314600	255,215,0
chr1	20478800	20479000	A-E	588	.	20478800	20479000	255,215,0
chr1	20576800	20577600	A-E	607	.	20576800	20577600	255,215,0
chr1	20582400	20582600	A-E	504	.	20582400	20582600	255,215,0
chr1	20685200	20685600	A-E	542	.	20685200	20685600	255,215,0
chr1	20697800	20698000	A-E	511	.	20697800	20698000	255,215,0
chr1	20698000	20698200	A-P	880	.	20698000	20698200	255,0,0
chr1	20698200	20698400	A-E	550	.	20698200	20698400	255,215,0
chr1	20765800	20766000	A-E	585	.	20765800	20766000	255,215,0
chr1	20801000	20801800	A-E	609	.	20801000	20801800	255,215,0
chr1	20802200	20803600	A-E	667	.	20802200	20803600	255,215,0
chr1	20803800	20804400	A-E	661	.	20803800	20804400	255,215,0
chr1	20804600	20809400	A-E	822	.	20804600	20809400	255,215,0
chr1	20809600	20809800	A-E	800	.	20809600	20809800	255,215,0
chr1	20810000	20810400	A-E	790	.	20810000	20810400	255,215,0
chr1	20812600	20813800	A-E	617	.	20812600	20813800	255,215,0
chr1	20820200	20820600	A-E	477	.	20820200	20820600	255,215,0
chr1	20834200	20834400	A-E	521	.	20834200	20834400	255,215,0
chr1	20834400	20834800	A-P	542	.	20834400	20834800	255,0,0
chr1	20864800	20865000	A-E	597	.	20864800	20865000	255,215,0
chr1	20865200	20865800	A-E	580	.	20865200	20865800	255,215,0
chr1	20877800	20879200	A-E	601	.	20877800	20879200	255,215,0
chr1	20880800	20881000	A-E	626	.	20880800	20881000	255,215,0
chr1	20901800	20902000	A-E	609	.	20901800	20902000	255,215,0
chr1	20915200	20915400	A-E	607	.	20915200	20915400	255,215,0
chr1	20917000	20917200	A-E	563	.	20917000	20917200	255,215,0
chr1	20930600	20930800	A-E	577	.	20930600	20930800	255,215,0
chr1	20933400	20933600	A-E	626	.	20933400	20933600	255,215,0
chr1	20940000	20941000	A-E	788	.	20940000	20941000	255,215,0
chr1	20959400	20960000	A-E	502	.	20959400	20960000	255,215,0
chr1	20960800	20961000	A-E	514	.	20960800	20961000	255,215,0
chr1	20961200	20961400	A-E	524	.	20961200	20961400	255,215,0
chr1	20986800	20987200	A-E	553	.	20986800	20987200	255,215,0
chr1	20987800	20988200	A-P	527	.	20987800	20988200	255,0,0
chr1	20988200	20988400	A-E	551	.	20988200	20988400	255,215,0
chr1	20988600	20989000	A-E	739	.	20988600	20989000	255,215,0
chr1	20997400	20997600	A-E	690	.	20997400	20997600	255,215,0
chr1	21016200	21016400	A-E	739	.	21016200	21016400	255,215,0
chr1	21022800	21023200	A-E	583	.	21022800	21023200	255,215,0
chr1	21023600	21023800	A-E	516	.	21023600	21023800	255,215,0
chr1	21040000	21040200	A-E	712	.	21040000	21040200	255,215,0
chr1	21058800	21059000	A-E	496	.	21058800	21059000	255,215,0
chr1	21059200	21060200	A-E	559	.	21059200	21060200	255,215,0
chr1	21111200	21112200	A-E	920	.	21111200	21112200	255,215,0
chr1	21113000	21113600	A-P	529	.	21113000	21113600	255,0,0
chr1	21113800	21114600	A-E	541	.	21113800	21114600	255,215,0
chr1	21115000	21115200	A-E	769	.	21115000	21115200	255,215,0
chr1	21125400	21125800	A-E	874	.	21125400	21125800	255,215,0
chr1	21140200	21141000	A-E	626	.	21140200	21141000	255,215,0
chr1	21157400	21157600	A-E	466	.	21157400	21157600	255,215,0
chr1	21209400	21209600	A-E	543	.	21209400	21209600	255,215,0
chr1	21211200	21211400	A-E	707	.	21211200	21211400	255,215,0
chr1	21223400	21223600	A-E	640	.	21223400	21223600	255,215,0
chr1	21328000	21328200	A-E	684	.	21328000	21328200	255,215,0
chr1	21343000	21343200	A-E	620	.	21343000	21343200	255,215,0
chr1	21348800	21349400	A-E	839	.	21348800	21349400	255,215,0
chr1	21351600	21351800	A-E	570	.	21351600	21351800	255,215,0
chr1	21415800	21416200	A-E	651	.	21415800	21416200	255,215,0
chr1	21441600	21442200	A-E	971	.	21441600	21442200	255,215,0
chr1	21452800	21453200	A-E	758	.	21452800	21453200	255,215,0
chr1	21476600	21476800	A-E	527	.	21476600	21476800	255,215,0
chr1	21501200	21502600	A-E	563	.	21501200	21502600	255,215,0
chr1	21503200	21503400	A-E	845	.	21503200	21503400	255,215,0
chr1	21503400	21503600	A-P	466	.	21503400	21503600	255,0,0
chr1	21558600	21558800	A-E	465	.	21558600	21558800	255,215,0
chr1	21574400	21574600	A-E	624	.	21574400	21574600	255,215,0
chr1	21578200	21579000	A-E	636	.	21578200	21579000	255,215,0
chr1	21581800	21582000	A-E	626	.	21581800	21582000	255,215,0
chr1	21588200	21588600	A-E	501	.	21588200	21588600	255,215,0
chr1	21589200	21589400	A-E	562	.	21589200	21589400	255,215,0
chr1	21592800	21593000	A-E	835	.	21592800	21593000	255,215,0
chr1	21595800	21596800	A-E	520	.	21595800	21596800	255,215,0
chr1	21598000	21598400	A-E	644	.	21598000	21598400	255,215,0
chr1	21602800	21603200	A-E	583	.	21602800	21603200	255,215,0
chr1	21637600	21637800	A-E	517	.	21637600	21637800	255,215,0
chr1	21639000	21639200	A-E	897	.	21639000	21639200	255,215,0
chr1	21646200	21646400	A-E	836	.	21646200	21646400	255,215,0
chr1	21647600	21648000	A-E	568	.	21647600	21648000	255,215,0
chr1	21649200	21649400	A-E	784	.	21649200	21649400	255,215,0
chr1	21649600	21650000	A-E	855	.	21649600	21650000	255,215,0
chr1	21650600	21652000	A-E	656	.	21650600	21652000	255,215,0
chr1	21653400	21653800	A-E	695	.	21653400	21653800	255,215,0
chr1	21655600	21656600	A-E	493	.	21655600	21656600	255,215,0
chr1	21658600	21659000	A-E	541	.	21658600	21659000	255,215,0
chr1	21659400	21659800	A-E	724	.	21659400	21659800	255,215,0
chr1	21660600	21662000	A-E	614	.	21660600	21662000	255,215,0
chr1	21663400	21664000	A-E	878	.	21663400	21664000	255,215,0
chr1	21664400	21664800	A-E	570	.	21664400	21664800	255,215,0
chr1	21665000	21666200	A-E	751	.	21665000	21666200	255,215,0
chr1	21668800	21669800	A-E	541	.	21668800	21669800	255,215,0
chr1	21670600	21670800	A-E	508	.	21670600	21670800	255,215,0
chr1	21671200	21671400	A-E	749	.	21671200	21671400	255,215,0
chr1	21671800	21672000	A-E	729	.	21671800	21672000	255,215,0
chr1	21672000	21672200	A-P	485	.	21672000	21672200	255,0,0
chr1	21672200	21673800	A-E	562	.	21672200	21673800	255,215,0
chr1	21695000	21695200	A-E	518	.	21695000	21695200	255,215,0
chr1	21698000	21698400	A-E	756	.	21698000	21698400	255,215,0
chr1	21766400	21766600	A-E	446	.	21766400	21766600	255,215,0
chr1	21766600	21766800	A-P	434	.	21766600	21766800	255,0,0
chr1	21767200	21767600	A-E	552	.	21767200	21767600	255,215,0
chr1	21824200	21824400	A-E	483	.	21824200	21824400	255,215,0
chr1	21835600	21835800	A-E	384	.	21835600	21835800	255,215,0
chr1	21861400	21861600	A-E	640	.	21861400	21861600	255,215,0
chr1	21864600	21865200	A-E	609	.	21864600	21865200	255,215,0
chr1	21906400	21906600	A-E	687	.	21906400	21906600	255,215,0
chr1	21913400	21913800	A-E	809	.	21913400	21913800	255,215,0
chr1	21921000	21921200	A-P	403	.	21921000	21921200	255,0,0
chr1	21922000	21922400	A-E	454	.	21922000	21922400	255,215,0
chr1	21949800	21950600	A-E	587	.	21949800	21950600	255,215,0
chr1	21958800	21959000	A-E	510	.	21958800	21959000	255,215,0
chr1	21965200	21965400	A-E	731	.	21965200	21965400	255,215,0
chr1	21974400	21974800	A-P	978	.	21974400	21974800	255,0,0
chr1	21977800	21978200	A-E	518	.	21977800	21978200	255,215,0
chr1	21978800	21979000	A-E	579	.	21978800	21979000	255,215,0
chr1	21985600	21986000	A-P	934	.	21985600	21986000	255,0,0
chr1	21986000	21986200	A-E	655	.	21986000	21986200	255,215,0
chr1	21993400	21993800	A-E	592	.	21993400	21993800	255,215,0
chr1	21994200	21995400	A-E	781	.	21994200	21995400	255,215,0
chr1	21996000	21997200	A-E	940	.	21996000	21997200	255,215,0
chr1	22032200	22032400	A-E	937	.	22032200	22032400	255,215,0
chr1	22033000	22033400	A-E	557	.	22033000	22033400	255,215,0
chr1	22063400	22063800	A-E	644	.	22063400	22063800	255,215,0
chr1	22087600	22087800	A-E	814	.	22087600	22087800	255,215,0
chr1	22102400	22103000	A-E	795	.	22102400	22103000	255,215,0
chr1	22104800	22105200	A-E	745	.	22104800	22105200	255,215,0
chr1	22108200	22108800	A-E	541	.	22108200	22108800	255,215,0
chr1	22109000	22109200	A-E	462	.	22109000	22109200	255,215,0
chr1	22109600	22109800	A-P	480	.	22109600	22109800	255,0,0
chr1	22109800	22110400	A-E	690	.	22109800	22110400	255,215,0
chr1	22114600	22114800	A-E	479	.	22114600	22114800	255,215,0
chr1	22182400	22182600	A-E	674	.	22182400	22182600	255,215,0
chr1	22188800	22189000	A-E	757	.	22188800	22189000	255,215,0
chr1	22195600	22195800	A-E	834	.	22195600	22195800	255,215,0
chr1	22225400	22225600	A-E	558	.	22225400	22225600	255,215,0
chr1	22225800	22226000	A-E	579	.	22225800	22226000	255,215,0
chr1	22229000	22229600	A-E	528	.	22229000	22229600	255,215,0
chr1	22236200	22236400	A-E	513	.	22236200	22236400	255,215,0
chr1	22237400	22237800	A-E	621	.	22237400	22237800	255,215,0
chr1	22238000	22238400	A-E	812	.	22238000	22238400	255,215,0
chr1	22239800	22240200	A-E	494	.	22239800	22240200	255,215,0
chr1	22245400	22245600	A-E	525	.	22245400	22245600	255,215,0
chr1	22247200	22247400	A-E	512	.	22247200	22247400	255,215,0
chr1	22247600	22249600	A-E	777	.	22247600	22249600	255,215,0
chr1	22251200	22251400	A-E	557	.	22251200	22251400	255,215,0
chr1	22254000	22254800	A-E	688	.	22254000	22254800	255,215,0
chr1	22257400	22258800	A-E	550	.	22257400	22258800	255,215,0
chr1	22259000	22259200	A-E	521	.	22259000	22259200	255,215,0
chr1	22260600	22261000	A-E	610	.	22260600	22261000	255,215,0
chr1	22261800	22263400	A-E	801	.	22261800	22263400	255,215,0
chr1	22263800	22264600	A-E	722	.	22263800	22264600	255,215,0
chr1	22265400	22265600	A-E	484	.	22265400	22265600	255,215,0
chr1	22266200	22266400	A-E	569	.	22266200	22266400	255,215,0
chr1	22273400	22273800	A-E	807	.	22273400	22273800	255,215,0
chr1	22282000	22282400	A-E	748	.	22282000	22282400	255,215,0
chr1	22283400	22284200	A-E	646	.	22283400	22284200	255,215,0
chr1	22293800	22294000	A-E	562	.	22293800	22294000	255,215,0
chr1	22299600	22300000	A-E	875	.	22299600	22300000	255,215,0
chr1	22301200	22301600	A-E	511	.	22301200	22301600	255,215,0
chr1	22310600	22310800	A-E	532	.	22310600	22310800	255,215,0
chr1	22320600	22320800	A-E	489	.	22320600	22320800	255,215,0
chr1	22322800	22323000	A-E	556	.	22322800	22323000	255,215,0
chr1	22324400	22325400	A-E	887	.	22324400	22325400	255,215,0
chr1	22349400	22349800	A-E	631	.	22349400	22349800	255,215,0
chr1	22350400	22351200	A-E	519	.	22350400	22351200	255,215,0
chr1	22351400	22351800	A-E	847	.	22351400	22351800	255,215,0
chr1	22351800	22352000	A-P	781	.	22351800	22352000	255,0,0
chr1	22352000	22353200	A-E	530	.	22352000	22353200	255,215,0
chr1	22375000	22375200	A-E	528	.	22375000	22375200	255,215,0
chr1	22375400	22375600	A-E	581	.	22375400	22375600	255,215,0
chr1	22378800	22379400	A-E	705	.	22378800	22379400	255,215,0
chr1	22379600	22379800	A-E	373	.	22379600	22379800	255,215,0
chr1	22380000	22380200	A-E	681	.	22380000	22380200	255,215,0
chr1	22380400	22381200	A-E	902	.	22380400	22381200	255,215,0
chr1	22381800	22382400	A-E	527	.	22381800	22382400	255,215,0
chr1	22382600	22382800	A-E	812	.	22382600	22382800	255,215,0
chr1	22383000	22383200	A-E	528	.	22383000	22383200	255,215,0
chr1	22516200	22516400	A-P	445	.	22516200	22516400	255,0,0
chr1	22583800	22584200	A-E	481	.	22583800	22584200	255,215,0
chr1	22612000	22612200	A-E	545	.	22612000	22612200	255,215,0
chr1	22674600	22675400	A-E	507	.	22674600	22675400	255,215,0
chr1	22696000	22696400	A-E	607	.	22696000	22696400	255,215,0
chr1	22739200	22739400	A-E	813	.	22739200	22739400	255,215,0
chr1	22740600	22741200	A-E	895	.	22740600	22741200	255,215,0
chr1	22743200	22743400	A-E	423	.	22743200	22743400	255,215,0
chr1	22755000	22755400	A-E	528	.	22755000	22755400	255,215,0
chr1	22777000	22777800	A-E	860	.	22777000	22777800	255,215,0
chr1	22778000	22778600	A-E	545	.	22778000	22778600	255,215,0
chr1	22778800	22779000	A-E	639	.	22778800	22779000	255,215,0
chr1	22779200	22779400	A-E	526	.	22779200	22779400	255,215,0
chr1	22779800	22780000	A-E	619	.	22779800	22780000	255,215,0
chr1	22787600	22787800	A-E	735	.	22787600	22787800	255,215,0
chr1	22830600	22830800	A-E	476	.	22830600	22830800	255,215,0
chr1	22859800	22860000	A-E	510	.	22859800	22860000	255,215,0
chr1	22870200	22870400	A-E	616	.	22870200	22870400	255,215,0
chr1	22933600	22934000	A-E	577	.	22933600	22934000	255,215,0
chr1	22938000	22938200	A-P	703	.	22938000	22938200	255,0,0
chr1	22938200	22938400	A-E	751	.	22938200	22938400	255,215,0
chr1	22952000	22952200	A-E	547	.	22952000	22952200	255,215,0
chr1	22952200	22952400	A-P	584	.	22952200	22952400	255,0,0
chr1	23007400	23007600	A-E	504	.	23007400	23007600	255,215,0
chr1	23043600	23043800	A-E	690	.	23043600	23043800	255,215,0
chr1	23072600	23073000	A-E	895	.	23072600	23073000	255,215,0
chr1	23118200	23118400	A-E	706	.	23118200	23118400	255,215,0
chr1	23158400	23158600	A-P	452	.	23158400	23158600	255,0,0
chr1	23286200	23286400	A-E	664	.	23286200	23286400	255,215,0
chr1	23289600	23290400	A-E	606	.	23289600	23290400	255,215,0
chr1	23290800	23291000	A-E	490	.	23290800	23291000	255,215,0
chr1	23295800	23296000	A-E	507	.	23295800	23296000	255,215,0
chr1	23302200	23302400	A-E	568	.	23302200	23302400	255,215,0
chr1	23302600	23303600	A-E	513	.	23302600	23303600	255,215,0
chr1	23306400	23306600	A-E	651	.	23306400	23306600	255,215,0
chr1	23345400	23345600	A-E	473	.	23345400	23345600	255,215,0
chr1	23345600	23346200	A-P	736	.	23345600	23346200	255,0,0
chr1	23346600	23347800	A-E	561	.	23346600	23347800	255,215,0
chr1	23348400	23348600	A-E	523	.	23348400	23348600	255,215,0
chr1	23354000	23354200	A-E	560	.	23354000	23354200	255,215,0
chr1	23366600	23367000	A-E	520	.	23366600	23367000	255,215,0
chr1	23422200	23422400	A-E	528	.	23422200	23422400	255,215,0
chr1	23428000	23428200	A-E	515	.	23428000	23428200	255,215,0
chr1	23441600	23442200	A-E	935	.	23441600	23442200	255,215,0
chr1	23442400	23442600	A-E	654	.	23442400	23442600	255,215,0
chr1	23442800	23443000	A-E	674	.	23442800	23443000	255,215,0
chr1	23450000	23450400	A-E	901	.	23450000	23450400	255,215,0
chr1	23452800	23453000	A-E	626	.	23452800	23453000	255,215,0
chr1	23453200	23453400	A-E	604	.	23453200	23453400	255,215,0
chr1	23474600	23475000	A-E	608	.	23474600	23475000	255,215,0
chr1	23475400	23476000	A-E	504	.	23475400	23476000	255,215,0
chr1	23476600	23476800	A-E	586	.	23476600	23476800	255,215,0
chr1	23486800	23487200	A-E	635	.	23486800	23487200	255,215,0
chr1	23488000	23488200	A-E	486	.	23488000	23488200	255,215,0
chr1	23492600	23492800	A-E	573	.	23492600	23492800	255,215,0
chr1	23493600	23494400	A-E	713	.	23493600	23494400	255,215,0
chr1	23494400	23494600	A-P	497	.	23494400	23494600	255,0,0
chr1	23495200	23495600	A-E	647	.	23495200	23495600	255,215,0
chr1	23501600	23501800	A-E	609	.	23501600	23501800	255,215,0
chr1	23503600	23504200	A-E	502	.	23503600	23504200	255,215,0
chr1	23504200	23504400	A-P	382	.	23504200	23504400	255,0,0
chr1	23505600	23505800	A-E	548	.	23505600	23505800	255,215,0
chr1	23511200	23511400	A-E	632	.	23511200	23511400	255,215,0
chr1	23513800	23515800	A-E	570	.	23513800	23515800	255,215,0
chr1	23543200	23543400	A-E	582	.	23543200	23543400	255,215,0
chr1	23548800	23549400	A-E	735	.	23548800	23549400	255,215,0
chr1	23549800	23550400	A-E	650	.	23549800	23550400	255,215,0
chr1	23551600	23551800	A-E	644	.	23551600	23551800	255,215,0
chr1	23575000	23575200	A-E	544	.	23575000	23575200	255,215,0
chr1	23600000	23600200	A-E	777	.	23600000	23600200	255,215,0
chr1	23630000	23630400	A-E	604	.	23630000	23630400	255,215,0
chr1	23664400	23664600	A-E	489	.	23664400	23664600	255,215,0
chr1	23665600	23665800	A-E	485	.	23665600	23665800	255,215,0
chr1	23666200	23666400	A-E	481	.	23666200	23666400	255,215,0
chr1	23666600	23667000	A-E	537	.	23666600	23667000	255,215,0
chr1	23667800	23669000	A-E	736	.	23667800	23669000	255,215,0
chr1	23669600	23670200	A-E	468	.	23669600	23670200	255,215,0
chr1	23670600	23671000	A-P	506	.	23670600	23671000	255,0,0
chr1	23671000	23671800	A-E	703	.	23671000	23671800	255,215,0
chr1	23693400	23693600	A-E	549	.	23693400	23693600	255,215,0
chr1	23693800	23694000	A-E	496	.	23693800	23694000	255,215,0
chr1	23694200	23694400	A-E	470	.	23694200	23694400	255,215,0
chr1	23694600	23695000	A-P	731	.	23694600	23695000	255,0,0
chr1	23695400	23695600	A-P	515	.	23695400	23695600	255,0,0
chr1	23696200	23697000	A-E	615	.	23696200	23697000	255,215,0
chr1	23697200	23697400	A-E	504	.	23697200	23697400	255,215,0
chr1	23701200	23701600	A-E	684	.	23701200	23701600	255,215,0
chr1	23703400	23704200	A-E	539	.	23703400	23704200	255,215,0
chr1	23711200	23711600	A-E	500	.	23711200	23711600	255,215,0
chr1	23744200	23744400	A-E	569	.	23744200	23744400	255,215,0
chr1	23748400	23749000	A-E	750	.	23748400	23749000	255,215,0
chr1	23749400	23750600	A-E	495	.	23749400	23750600	255,215,0
chr1	23751000	23752000	A-E	578	.	23751000	23752000	255,215,0
chr1	23754200	23754400	A-E	569	.	23754200	23754400	255,215,0
chr1	23783600	23784000	A-E	499	.	23783600	23784000	255,215,0
chr1	23785800	23786400	A-E	766	.	23785800	23786400	255,215,0
chr1	23787600	23788000	A-E	929	.	23787600	23788000	255,215,0
chr1	23797400	23797800	A-E	566	.	23797400	23797800	255,215,0
chr1	23798000	23799800	A-E	582	.	23798000	23799800	255,215,0
chr1	23805400	23806000	A-E	940	.	23805400	23806000	255,215,0
chr1	23808000	23808400	A-E	533	.	23808000	23808400	255,215,0
chr1	23809600	23810200	A-E	925	.	23809600	23810200	255,215,0
chr1	23810600	23811000	A-E	480	.	23810600	23811000	255,215,0
chr1	23811200	23811400	A-E	766	.	23811200	23811400	255,215,0
chr1	23812000	23812200	A-E	518	.	23812000	23812200	255,215,0
chr1	23823600	23824000	A-E	607	.	23823600	23824000	255,215,0
chr1	23824400	23824600	A-E	836	.	23824400	23824600	255,215,0
chr1	23854600	23855200	A-E	535	.	23854600	23855200	255,215,0
chr1	23856400	23856800	A-E	554	.	23856400	23856800	255,215,0
chr1	23857000	23858600	A-E	427	.	23857000	23858600	255,215,0
chr1	23859400	23859600	A-E	536	.	23859400	23859600	255,215,0
chr1	23863800	23864000	A-E	633	.	23863800	23864000	255,215,0
chr1	23866200	23866600	A-E	812	.	23866200	23866600	255,215,0
chr1	23878600	23878800	A-E	493	.	23878600	23878800	255,215,0
chr1	23880600	23885600	A-E	777	.	23880600	23885600	255,215,0
chr1	23885800	23886800	A-E	537	.	23885800	23886800	255,215,0
chr1	23887000	23887200	A-E	540	.	23887000	23887200	255,215,0
chr1	23888200	23889200	A-E	660	.	23888200	23889200	255,215,0
chr1	23890400	23891000	A-E	835	.	23890400	23891000	255,215,0
chr1	23895000	23895600	A-E	624	.	23895000	23895600	255,215,0
chr1	23903000	23903200	A-E	504	.	23903000	23903200	255,215,0
chr1	23903400	23904200	A-E	637	.	23903400	23904200	255,215,0
chr1	23907400	23907600	A-E	592	.	23907400	23907600	255,215,0
chr1	23912200	23912400	A-E	489	.	23912200	23912400	255,215,0
chr1	23913800	23914000	A-E	726	.	23913800	23914000	255,215,0
chr1	23917800	23918800	A-E	532	.	23917800	23918800	255,215,0
chr1	23920400	23920800	A-E	682	.	23920400	23920800	255,215,0
chr1	23921400	23921800	A-E	738	.	23921400	23921800	255,215,0
chr1	23925000	23925200	A-E	503	.	23925000	23925200	255,215,0
chr1	23961600	23962000	A-E	571	.	23961600	23962000	255,215,0
chr1	23963800	23964200	A-E	585	.	23963800	23964200	255,215,0
chr1	23994000	23994200	A-E	565	.	23994000	23994200	255,215,0
chr1	23999600	23999800	A-P	629	.	23999600	23999800	255,0,0
chr1	23999800	24000400	A-E	867	.	23999800	24000400	255,215,0
chr1	24004200	24004400	A-E	508	.	24004200	24004400	255,215,0
chr1	24018000	24019400	A-E	474	.	24018000	24019400	255,215,0
chr1	24019600	24019800	A-E	596	.	24019600	24019800	255,215,0
chr1	24020000	24020400	A-E	590	.	24020000	24020400	255,215,0
chr1	24031600	24032000	A-E	695	.	24031600	24032000	255,215,0
chr1	24053800	24054400	A-E	859	.	24053800	24054400	255,215,0
chr1	24054600	24054800	A-E	489	.	24054600	24054800	255,215,0
chr1	24055400	24056000	A-E	698	.	24055400	24056000	255,215,0
chr1	24069200	24069800	A-E	493	.	24069200	24069800	255,215,0
chr1	24069800	24070200	A-P	734	.	24069800	24070200	255,0,0
chr1	24070600	24070800	A-E	497	.	24070600	24070800	255,215,0
chr1	24071200	24072400	A-E	535	.	24071200	24072400	255,215,0
chr1	24092400	24092600	A-E	815	.	24092400	24092600	255,215,0
chr1	24100600	24101400	A-E	540	.	24100600	24101400	255,215,0
chr1	24102800	24103000	A-E	600	.	24102800	24103000	255,215,0
chr1	24103400	24103600	A-E	487	.	24103400	24103600	255,215,0
chr1	24103800	24104000	A-E	682	.	24103800	24104000	255,215,0
chr1	24104400	24104800	A-E	823	.	24104400	24104800	255,215,0
chr1	24104800	24105200	A-P	631	.	24104800	24105200	255,0,0
chr1	24105400	24106400	A-E	621	.	24105400	24106400	255,215,0
chr1	24106600	24106800	A-E	673	.	24106600	24106800	255,215,0
chr1	24116000	24116400	A-E	623	.	24116000	24116400	255,215,0
chr1	24116600	24117800	A-E	838	.	24116600	24117800	255,215,0
chr1	24118000	24119400	A-E	702	.	24118000	24119400	255,215,0
chr1	24125800	24126800	A-E	567	.	24125800	24126800	255,215,0
chr1	24127200	24128200	A-E	849	.	24127200	24128200	255,215,0
chr1	24131600	24131800	A-E	501	.	24131600	24131800	255,215,0
chr1	24136200	24136600	A-E	863	.	24136200	24136600	255,215,0
chr1	24151200	24152200	A-E	790	.	24151200	24152200	255,215,0
chr1	24152400	24152600	A-E	752	.	24152400	24152600	255,215,0
chr1	24156800	24157000	A-E	496	.	24156800	24157000	255,215,0
chr1	24165000	24165400	A-E	569	.	24165000	24165400	255,215,0
chr1	24166200	24166400	A-E	524	.	24166200	24166400	255,215,0
chr1	24194000	24194400	A-E	696	.	24194000	24194400	255,215,0
chr1	24194600	24195000	A-P	477	.	24194600	24195000	255,0,0
chr1	24195200	24195800	A-E	507	.	24195200	24195800	255,215,0
chr1	24243400	24243600	A-E	441	.	24243400	24243600	255,215,0
chr1	24263200	24263600	A-E	779	.	24263200	24263600	255,215,0
chr1	24278000	24278800	A-E	625	.	24278000	24278800	255,215,0
chr1	24279600	24279800	A-E	671	.	24279600	24279800	255,215,0
chr1	24281600	24282000	A-E	598	.	24281600	24282000	255,215,0
chr1	24285200	24286000	A-E	593	.	24285200	24286000	255,215,0
chr1	24286000	24286400	A-P	602	.	24286000	24286400	255,0,0
chr1	24286400	24287000	A-E	719	.	24286400	24287000	255,215,0
chr1	24287200	24287400	A-E	562	.	24287200	24287400	255,215,0
chr1	24287600	24288000	A-E	605	.	24287600	24288000	255,215,0
chr1	24290200	24290800	A-E	621	.	24290200	24290800	255,215,0
chr1	24302200	24302600	A-E	502	.	24302200	24302600	255,215,0
chr1	24302800	24303200	A-E	598	.	24302800	24303200	255,215,0
chr1	24303400	24304200	A-E	800	.	24303400	24304200	255,215,0
chr1	24304400	24304800	A-E	520	.	24304400	24304800	255,215,0
chr1	24305800	24307600	A-E	647	.	24305800	24307600	255,215,0
chr1	24323400	24323600	A-E	543	.	24323400	24323600	255,215,0
chr1	24328200	24328800	A-E	894	.	24328200	24328800	255,215,0
chr1	24329600	24330400	A-E	524	.	24329600	24330400	255,215,0
chr1	24330600	24331000	A-E	651	.	24330600	24331000	255,215,0
chr1	24336000	24336400	A-E	740	.	24336000	24336400	255,215,0
chr1	24338600	24338800	A-E	734	.	24338600	24338800	255,215,0
chr1	24341800	24342000	A-E	561	.	24341800	24342000	255,215,0
chr1	24345000	24345800	A-E	843	.	24345000	24345800	255,215,0
chr1	24346600	24346800	A-E	598	.	24346600	24346800	255,215,0
chr1	24347000	24350200	A-E	794	.	24347000	24350200	255,215,0
chr1	24354600	24354800	A-E	591	.	24354600	24354800	255,215,0
chr1	24372800	24373200	A-E	480	.	24372800	24373200	255,215,0
chr1	24373600	24374000	A-E	712	.	24373600	24374000	255,215,0
chr1	24385200	24385400	A-E	466	.	24385200	24385400	255,215,0
chr1	24397400	24397600	A-E	588	.	24397400	24397600	255,215,0
chr1	24427600	24427800	A-E	598	.	24427600	24427800	255,215,0
chr1	24432200	24432400	A-E	519	.	24432200	24432400	255,215,0
chr1	24433400	24435800	A-E	505	.	24433400	24435800	255,215,0
chr1	24436200	24436600	A-E	855	.	24436200	24436600	255,215,0
chr1	24438800	24439400	A-E	652	.	24438800	24439400	255,215,0
chr1	24441200	24441600	A-E	708	.	24441200	24441600	255,215,0
chr1	24444200	24444600	A-E	738	.	24444200	24444600	255,215,0
chr1	24444800	24445200	A-E	891	.	24444800	24445200	255,215,0
chr1	24445600	24447400	A-E	498	.	24445600	24447400	255,215,0
chr1	24468000	24470400	A-E	817	.	24468000	24470400	255,215,0
chr1	24477000	24478000	A-E	466	.	24477000	24478000	255,215,0
chr1	24481600	24481800	A-E	794	.	24481600	24481800	255,215,0
chr1	24493600	24493800	A-E	536	.	24493600	24493800	255,215,0
chr1	24510600	24511200	A-E	729	.	24510600	24511200	255,215,0
chr1	24512200	24512400	A-E	630	.	24512200	24512400	255,215,0
chr1	24512600	24512800	A-E	713	.	24512600	24512800	255,215,0
chr1	24513200	24513600	A-E	684	.	24513200	24513600	255,215,0
chr1	24513800	24514600	A-E	507	.	24513800	24514600	255,215,0
chr1	24516600	24517200	A-E	493	.	24516600	24517200	255,215,0
chr1	24518400	24518800	A-E	692	.	24518400	24518800	255,215,0
chr1	24524200	24524400	A-E	762	.	24524200	24524400	255,215,0
chr1	24525800	24526000	A-E	422	.	24525800	24526000	255,215,0
chr1	24528400	24528800	A-E	686	.	24528400	24528800	255,215,0
chr1	24536600	24537400	A-E	726	.	24536600	24537400	255,215,0
chr1	24620800	24621400	A-E	642	.	24620800	24621400	255,215,0
chr1	24691800	24692000	A-E	449	.	24691800	24692000	255,215,0
chr1	24715800	24716200	A-E	693	.	24715800	24716200	255,215,0
chr1	24740000	24740200	A-P	531	.	24740000	24740200	255,0,0
chr1	24740200	24740600	A-E	436	.	24740200	24740600	255,215,0
chr1	24741400	24742000	A-E	488	.	24741400	24742000	255,215,0
chr1	24742000	24742200	A-P	486	.	24742000	24742200	255,0,0
chr1	24742200	24742400	A-E	374	.	24742200	24742400	255,215,0
chr1	24742600	24742800	A-E	463	.	24742600	24742800	255,215,0
chr1	24743200	24743800	A-E	492	.	24743200	24743800	255,215,0
chr1	24820400	24820800	A-E	860	.	24820400	24820800	255,215,0
chr1	24827800	24829200	A-E	636	.	24827800	24829200	255,215,0
chr1	24829200	24829600	A-P	666	.	24829200	24829600	255,0,0
chr1	24830200	24830400	A-E	504	.	24830200	24830400	255,215,0
chr1	24849800	24850000	A-E	470	.	24849800	24850000	255,215,0
chr1	24853800	24854000	A-E	522	.	24853800	24854000	255,215,0
chr1	24855800	24856000	A-E	680	.	24855800	24856000	255,215,0
chr1	24862800	24863200	A-E	754	.	24862800	24863200	255,215,0
chr1	24867000	24868800	A-E	558	.	24867000	24868800	255,215,0
chr1	24875400	24876000	A-E	540	.	24875400	24876000	255,215,0
chr1	24878000	24879200	A-E	692	.	24878000	24879200	255,215,0
chr1	24882000	24882600	A-E	584	.	24882000	24882600	255,215,0
chr1	24882800	24883000	A-E	507	.	24882800	24883000	255,215,0
chr1	24884400	24884600	A-E	623	.	24884400	24884600	255,215,0
chr1	24885000	24885400	A-E	837	.	24885000	24885400	255,215,0
chr1	24885600	24886000	A-E	899	.	24885600	24886000	255,215,0
chr1	24894200	24895000	A-E	662	.	24894200	24895000	255,215,0
chr1	24901000	24901200	A-E	512	.	24901000	24901200	255,215,0
chr1	24912600	24913000	A-E	485	.	24912600	24913000	255,215,0
chr1	24913800	24914000	A-E	444	.	24913800	24914000	255,215,0
chr1	24915000	24915400	A-E	561	.	24915000	24915400	255,215,0
chr1	24932000	24932600	A-E	895	.	24932000	24932600	255,215,0
chr1	24933200	24933400	A-E	598	.	24933200	24933400	255,215,0
chr1	24961800	24962000	A-E	490	.	24961800	24962000	255,215,0
chr1	24968200	24968600	A-E	736	.	24968200	24968600	255,215,0
chr1	24969200	24970200	A-E	576	.	24969200	24970200	255,215,0
chr1	24970400	24971200	A-E	617	.	24970400	24971200	255,215,0
chr1	24971600	24971800	A-E	488	.	24971600	24971800	255,215,0
chr1	25010200	25010600	A-E	433	.	25010200	25010600	255,215,0
chr1	25015200	25015400	A-E	561	.	25015200	25015400	255,215,0
chr1	25031400	25031600	A-E	491	.	25031400	25031600	255,215,0
chr1	25031800	25032600	A-E	782	.	25031800	25032600	255,215,0
chr1	25044400	25044600	A-E	491	.	25044400	25044600	255,215,0
chr1	25046600	25047000	A-E	626	.	25046600	25047000	255,215,0
chr1	25050800	25052200	A-E	625	.	25050800	25052200	255,215,0
chr1	25054000	25054400	A-E	609	.	25054000	25054400	255,215,0
chr1	25057200	25057400	A-E	513	.	25057200	25057400	255,215,0
chr1	25057600	25057800	A-E	760	.	25057600	25057800	255,215,0
chr1	25061800	25062400	A-E	575	.	25061800	25062400	255,215,0
chr1	25068800	25069400	A-E	557	.	25068800	25069400	255,215,0
chr1	25070000	25070200	A-E	508	.	25070000	25070200	255,215,0
chr1	25070400	25070800	A-E	550	.	25070400	25070800	255,215,0
chr1	25071200	25072000	A-E	661	.	25071200	25072000	255,215,0
chr1	25072600	25072800	A-E	655	.	25072600	25072800	255,215,0
chr1	25073000	25073800	A-E	577	.	25073000	25073800	255,215,0
chr1	25074600	25075000	A-E	586	.	25074600	25075000	255,215,0
chr1	25075200	25075400	A-E	542	.	25075200	25075400	255,215,0
chr1	25075800	25076000	A-E	573	.	25075800	25076000	255,215,0
chr1	25081000	25081200	A-E	478	.	25081000	25081200	255,215,0
chr1	25086000	25086200	A-E	610	.	25086000	25086200	255,215,0
chr1	25088000	25088200	A-E	609	.	25088000	25088200	255,215,0
chr1	25092000	25092200	A-E	645	.	25092000	25092200	255,215,0
chr1	25093600	25094200	A-E	517	.	25093600	25094200	255,215,0
chr1	25094600	25094800	A-E	480	.	25094600	25094800	255,215,0
chr1	25110200	25110600	A-E	550	.	25110200	25110600	255,215,0
chr1	25117000	25117200	A-E	865	.	25117000	25117200	255,215,0
chr1	25151800	25152000	A-E	918	.	25151800	25152000	255,215,0
chr1	25174600	25174800	A-E	544	.	25174600	25174800	255,215,0
[truncated: 112,876 more rows]
