# Supplementary material for: Genome-wide prediction of cis-regulatory regions using supervised deep learning methods
Source: BMC Bioinformatics. 2018 May 31;19:202. doi: 10.1186/s12859-018-2187-1 (PMC5984344; doi:10.1186/s12859-018-2187-1)
Supplement: Supplementary file 2 — Genome-wide predictions of cis-regulatory regions for all six cell types. (ZIP 20400 kb) [file 12859_2018_2187_MOESM2_ESM.zip › additional_file2/DECRES_HUVEC_Whole.bed]

browser position chr1:0-1000
browser dense DECRES_HUVEC_Whole
track name="DECRES_HUVEC_Whole" description="DECRES_HUVEC_Whole_Genome" visibility=3 itemRgb="On" useScore=0 db=hg19
chr1	569800	570200	A-E	998	.	569800	570200	255,215,0
chr1	713200	713600	A-E	746	.	713200	713600	255,215,0
chr1	713800	714200	A-P	454	.	713800	714200	255,0,0
chr1	714400	714600	A-P	769	.	714400	714600	255,0,0
chr1	752600	752800	A-E	541	.	752600	752800	255,215,0
chr1	762200	763000	A-P	531	.	762200	763000	255,0,0
chr1	840000	840200	A-P	523	.	840000	840200	255,0,0
chr1	893200	893400	A-E	684	.	893200	893400	255,215,0
chr1	893800	894200	A-E	570	.	893800	894200	255,215,0
chr1	894400	894800	A-P	828	.	894400	894800	255,0,0
chr1	895800	896200	A-P	505	.	895800	896200	255,0,0
chr1	901400	902600	A-E	510	.	901400	902600	255,215,0
chr1	935400	936000	A-P	414	.	935400	936000	255,0,0
chr1	936000	936400	A-E	426	.	936000	936400	255,215,0
chr1	937200	937400	A-P	417	.	937200	937400	255,0,0
chr1	940400	941000	A-E	883	.	940400	941000	255,215,0
chr1	948400	948600	A-E	519	.	948400	948600	255,215,0
chr1	948600	948800	A-P	647	.	948600	948800	255,0,0
chr1	949000	949600	A-E	575	.	949000	949600	255,215,0
chr1	949800	950000	A-E	574	.	949800	950000	255,215,0
chr1	954600	954800	A-E	536	.	954600	954800	255,215,0
chr1	954800	955200	A-P	545	.	954800	955200	255,0,0
chr1	955400	955800	A-P	519	.	955400	955800	255,0,0
chr1	956400	957000	A-E	734	.	956400	957000	255,215,0
chr1	960200	960400	A-E	802	.	960200	960400	255,215,0
chr1	968400	968600	A-E	395	.	968400	968600	255,215,0
chr1	975600	976200	A-E	526	.	975600	976200	255,215,0
chr1	976200	976400	A-P	700	.	976200	976400	255,0,0
chr1	994400	994600	A-E	562	.	994400	994600	255,215,0
chr1	994800	995000	A-P	507	.	994800	995000	255,0,0
chr1	995000	995400	A-E	512	.	995000	995400	255,215,0
chr1	999200	1000200	A-E	560	.	999200	1000200	255,215,0
chr1	1004600	1004800	A-P	479	.	1004600	1004800	255,0,0
chr1	1014800	1015400	A-E	673	.	1014800	1015400	255,215,0
chr1	1015600	1015800	A-E	820	.	1015600	1015800	255,215,0
chr1	1050600	1050800	A-E	638	.	1050600	1050800	255,215,0
chr1	1051200	1052000	A-P	903	.	1051200	1052000	255,0,0
chr1	1057600	1057800	A-E	554	.	1057600	1057800	255,215,0
chr1	1092800	1094400	A-E	565	.	1092800	1094400	255,215,0
chr1	1148200	1148400	A-E	494	.	1148200	1148400	255,215,0
chr1	1165000	1165200	A-E	513	.	1165000	1165200	255,215,0
chr1	1165400	1165800	A-E	597	.	1165400	1165800	255,215,0
chr1	1166000	1166800	A-E	652	.	1166000	1166800	255,215,0
chr1	1166800	1168000	A-P	423	.	1166800	1168000	255,0,0
chr1	1168000	1168200	A-E	595	.	1168000	1168200	255,215,0
chr1	1195800	1197000	A-E	613	.	1195800	1197000	255,215,0
chr1	1200400	1201000	A-E	688	.	1200400	1201000	255,215,0
chr1	1206000	1207200	A-E	562	.	1206000	1207200	255,215,0
chr1	1207400	1208600	A-E	637	.	1207400	1208600	255,215,0
chr1	1208600	1209600	A-P	700	.	1208600	1209600	255,0,0
chr1	1209600	1209800	A-E	470	.	1209600	1209800	255,215,0
chr1	1210000	1210200	A-E	495	.	1210000	1210200	255,215,0
chr1	1217600	1217800	A-E	571	.	1217600	1217800	255,215,0
chr1	1229200	1229400	A-P	429	.	1229200	1229400	255,0,0
chr1	1241000	1241200	A-E	739	.	1241000	1241200	255,215,0
chr1	1243000	1244600	A-P	751	.	1243000	1244600	255,0,0
chr1	1258200	1258400	A-E	544	.	1258200	1258400	255,215,0
chr1	1259000	1259200	A-E	569	.	1259000	1259200	255,215,0
chr1	1259600	1260200	A-P	434	.	1259600	1260200	255,0,0
chr1	1260600	1261200	A-E	470	.	1260600	1261200	255,215,0
chr1	1283000	1284000	A-E	563	.	1283000	1284000	255,215,0
chr1	1284200	1285400	A-P	705	.	1284200	1285400	255,0,0
chr1	1307400	1307800	A-E	561	.	1307400	1307800	255,215,0
chr1	1309200	1310000	A-E	757	.	1309200	1310000	255,215,0
chr1	1310000	1311000	A-P	611	.	1310000	1311000	255,0,0
chr1	1333000	1334000	A-E	604	.	1333000	1334000	255,215,0
chr1	1334000	1335200	A-P	400	.	1334000	1335200	255,0,0
chr1	1335600	1336200	A-E	777	.	1335600	1336200	255,215,0
chr1	1341400	1342000	A-E	621	.	1341400	1342000	255,215,0
chr1	1342200	1343000	A-P	760	.	1342200	1343000	255,0,0
chr1	1343200	1344200	A-E	487	.	1343200	1344200	255,215,0
chr1	1358000	1358400	A-E	529	.	1358000	1358400	255,215,0
chr1	1365600	1366200	A-E	529	.	1365600	1366200	255,215,0
chr1	1369400	1369800	A-E	636	.	1369400	1369800	255,215,0
chr1	1371000	1371200	A-P	645	.	1371000	1371200	255,0,0
chr1	1371400	1371600	A-E	490	.	1371400	1371600	255,215,0
chr1	1376400	1376600	A-E	555	.	1376400	1376600	255,215,0
chr1	1406000	1406400	A-E	565	.	1406000	1406400	255,215,0
chr1	1406600	1407400	A-P	822	.	1406600	1407400	255,0,0
chr1	1408000	1408600	A-E	803	.	1408000	1408600	255,215,0
chr1	1408800	1409600	A-E	524	.	1408800	1409600	255,215,0
chr1	1446600	1446800	A-E	641	.	1446600	1446800	255,215,0
chr1	1446800	1447800	A-P	714	.	1446800	1447800	255,0,0
chr1	1448000	1448200	A-P	536	.	1448000	1448200	255,0,0
chr1	1448400	1448600	A-E	712	.	1448400	1448600	255,215,0
chr1	1474800	1475200	A-E	615	.	1474800	1475200	255,215,0
chr1	1475600	1475800	A-P	450	.	1475600	1475800	255,0,0
chr1	1476000	1476200	A-P	382	.	1476000	1476200	255,0,0
chr1	1476200	1476400	A-E	556	.	1476200	1476400	255,215,0
chr1	1502200	1502600	A-E	501	.	1502200	1502600	255,215,0
chr1	1502800	1503000	A-E	678	.	1502800	1503000	255,215,0
chr1	1503400	1503800	A-E	557	.	1503400	1503800	255,215,0
chr1	1504800	1505200	A-E	694	.	1504800	1505200	255,215,0
chr1	1505400	1505600	A-E	544	.	1505400	1505600	255,215,0
chr1	1505800	1506000	A-E	584	.	1505800	1506000	255,215,0
chr1	1507000	1507200	A-E	610	.	1507000	1507200	255,215,0
chr1	1508800	1509400	A-E	854	.	1508800	1509400	255,215,0
chr1	1509400	1510800	A-P	910	.	1509400	1510800	255,0,0
chr1	1510800	1511200	A-E	614	.	1510800	1511200	255,215,0
chr1	1511600	1511800	A-E	593	.	1511600	1511800	255,215,0
chr1	1549800	1550000	A-E	615	.	1549800	1550000	255,215,0
chr1	1550600	1551800	A-P	633	.	1550600	1551800	255,0,0
chr1	1551800	1552200	A-E	572	.	1551800	1552200	255,215,0
chr1	1589400	1589600	A-E	575	.	1589400	1589600	255,215,0
chr1	1590200	1590800	A-P	875	.	1590200	1590800	255,0,0
chr1	1617800	1618000	A-E	773	.	1617800	1618000	255,215,0
chr1	1624000	1624200	A-P	537	.	1624000	1624200	255,0,0
chr1	1624400	1624600	A-P	416	.	1624400	1624600	255,0,0
chr1	1655600	1656000	A-P	911	.	1655600	1656000	255,0,0
chr1	1677400	1677800	A-P	513	.	1677400	1677800	255,0,0
chr1	1707200	1707800	A-E	554	.	1707200	1707800	255,215,0
chr1	1708400	1709400	A-E	659	.	1708400	1709400	255,215,0
chr1	1709400	1710000	A-P	608	.	1709400	1710000	255,0,0
chr1	1714000	1714600	A-E	555	.	1714000	1714600	255,215,0
chr1	1757800	1758000	A-E	502	.	1757800	1758000	255,215,0
chr1	1760200	1760400	A-E	552	.	1760200	1760400	255,215,0
chr1	1764400	1764600	A-E	523	.	1764400	1764600	255,215,0
chr1	1772000	1772600	A-E	685	.	1772000	1772600	255,215,0
chr1	1773000	1773400	A-E	680	.	1773000	1773400	255,215,0
chr1	1773800	1774600	A-E	620	.	1773800	1774600	255,215,0
chr1	1775000	1775200	A-E	714	.	1775000	1775200	255,215,0
chr1	1776000	1776200	A-E	532	.	1776000	1776200	255,215,0
chr1	1776600	1776800	A-E	527	.	1776600	1776800	255,215,0
chr1	1777200	1777800	A-E	536	.	1777200	1777800	255,215,0
chr1	1778400	1779400	A-E	555	.	1778400	1779400	255,215,0
chr1	1779800	1780000	A-E	614	.	1779800	1780000	255,215,0
chr1	1780200	1780800	A-E	659	.	1780200	1780800	255,215,0
chr1	1783000	1783200	A-E	518	.	1783000	1783200	255,215,0
chr1	1784000	1784400	A-E	524	.	1784000	1784400	255,215,0
chr1	1784600	1784800	A-E	706	.	1784600	1784800	255,215,0
chr1	1785000	1785200	A-E	643	.	1785000	1785200	255,215,0
chr1	1785400	1786000	A-E	655	.	1785400	1786000	255,215,0
chr1	1787200	1787800	A-E	500	.	1787200	1787800	255,215,0
chr1	1788400	1791800	A-E	551	.	1788400	1791800	255,215,0
chr1	1792000	1792400	A-E	701	.	1792000	1792400	255,215,0
chr1	1792600	1792800	A-E	783	.	1792600	1792800	255,215,0
chr1	1793000	1793400	A-E	687	.	1793000	1793400	255,215,0
chr1	1793600	1794400	A-E	652	.	1793600	1794400	255,215,0
chr1	1794800	1795400	A-E	690	.	1794800	1795400	255,215,0
chr1	1795800	1796000	A-E	734	.	1795800	1796000	255,215,0
chr1	1796200	1796600	A-E	697	.	1796200	1796600	255,215,0
chr1	1797600	1798000	A-E	645	.	1797600	1798000	255,215,0
chr1	1798800	1799000	A-E	526	.	1798800	1799000	255,215,0
chr1	1799200	1799600	A-E	711	.	1799200	1799600	255,215,0
chr1	1800800	1801200	A-E	734	.	1800800	1801200	255,215,0
chr1	1802000	1802200	A-E	617	.	1802000	1802200	255,215,0
chr1	1802400	1803400	A-E	660	.	1802400	1803400	255,215,0
chr1	1803600	1804000	A-E	649	.	1803600	1804000	255,215,0
chr1	1804200	1804400	A-E	668	.	1804200	1804400	255,215,0
chr1	1804600	1805000	A-E	722	.	1804600	1805000	255,215,0
chr1	1805200	1805600	A-E	601	.	1805200	1805600	255,215,0
chr1	1807200	1808400	A-E	615	.	1807200	1808400	255,215,0
chr1	1809400	1810600	A-E	739	.	1809400	1810600	255,215,0
chr1	1811200	1811400	A-E	606	.	1811200	1811400	255,215,0
chr1	1812200	1813800	A-E	658	.	1812200	1813800	255,215,0
chr1	1814400	1815400	A-E	559	.	1814400	1815400	255,215,0
chr1	1815800	1816200	A-E	524	.	1815800	1816200	255,215,0
chr1	1817400	1818000	A-E	671	.	1817400	1818000	255,215,0
chr1	1818400	1821000	A-E	540	.	1818400	1821000	255,215,0
chr1	1821000	1823200	A-P	738	.	1821000	1823200	255,0,0
chr1	1823200	1823600	A-E	520	.	1823200	1823600	255,215,0
chr1	1839800	1840200	A-E	778	.	1839800	1840200	255,215,0
chr1	1840200	1840600	A-P	663	.	1840200	1840600	255,0,0
chr1	1840600	1841600	A-E	520	.	1840600	1841600	255,215,0
chr1	1850400	1850800	A-E	443	.	1850400	1850800	255,215,0
chr1	1850800	1851200	A-P	520	.	1850800	1851200	255,0,0
chr1	2064200	2064600	A-E	501	.	2064200	2064600	255,215,0
chr1	2064600	2064800	A-P	400	.	2064600	2064800	255,0,0
chr1	2065000	2065200	A-E	500	.	2065000	2065200	255,215,0
chr1	2079800	2080800	A-E	662	.	2079800	2080800	255,215,0
chr1	2105800	2106000	A-E	490	.	2105800	2106000	255,215,0
chr1	2120600	2121000	A-E	521	.	2120600	2121000	255,215,0
chr1	2121000	2121200	A-P	552	.	2121000	2121200	255,0,0
chr1	2121200	2121600	A-E	415	.	2121200	2121600	255,215,0
chr1	2121800	2122000	A-E	515	.	2121800	2122000	255,215,0
chr1	2124400	2124600	A-E	649	.	2124400	2124600	255,215,0
chr1	2125200	2125600	A-E	622	.	2125200	2125600	255,215,0
chr1	2126000	2126200	A-P	416	.	2126000	2126200	255,0,0
chr1	2126400	2126600	A-P	435	.	2126400	2126600	255,0,0
chr1	2126600	2127200	A-E	899	.	2126600	2127200	255,215,0
chr1	2130600	2131200	A-E	787	.	2130600	2131200	255,215,0
chr1	2135800	2136400	A-E	727	.	2135800	2136400	255,215,0
chr1	2136800	2137200	A-E	660	.	2136800	2137200	255,215,0
chr1	2139000	2139200	A-E	507	.	2139000	2139200	255,215,0
chr1	2139400	2140000	A-E	579	.	2139400	2140000	255,215,0
chr1	2143600	2146400	A-E	942	.	2143600	2146400	255,215,0
chr1	2158000	2158400	A-E	678	.	2158000	2158400	255,215,0
chr1	2158400	2159600	A-P	402	.	2158400	2159600	255,0,0
chr1	2160200	2161000	A-P	537	.	2160200	2161000	255,0,0
chr1	2161000	2166600	A-E	419	.	2161000	2166600	255,215,0
chr1	2166800	2167200	A-E	686	.	2166800	2167200	255,215,0
chr1	2167400	2167800	A-E	662	.	2167400	2167800	255,215,0
chr1	2168200	2169800	A-E	678	.	2168200	2169800	255,215,0
chr1	2170000	2170600	A-E	551	.	2170000	2170600	255,215,0
chr1	2170800	2171400	A-E	583	.	2170800	2171400	255,215,0
chr1	2171600	2172000	A-E	548	.	2171600	2172000	255,215,0
chr1	2172200	2172800	A-E	660	.	2172200	2172800	255,215,0
chr1	2174800	2175200	A-E	533	.	2174800	2175200	255,215,0
chr1	2177400	2178400	A-E	540	.	2177400	2178400	255,215,0
chr1	2179000	2179400	A-E	610	.	2179000	2179400	255,215,0
chr1	2179600	2180600	A-E	749	.	2179600	2180600	255,215,0
chr1	2181200	2181400	A-E	510	.	2181200	2181400	255,215,0
chr1	2182000	2182200	A-E	567	.	2182000	2182200	255,215,0
chr1	2182600	2183400	A-E	581	.	2182600	2183400	255,215,0
chr1	2188000	2188200	A-E	600	.	2188000	2188200	255,215,0
chr1	2188400	2188800	A-E	583	.	2188400	2188800	255,215,0
chr1	2189400	2190000	A-E	617	.	2189400	2190000	255,215,0
chr1	2190200	2190400	A-E	605	.	2190200	2190400	255,215,0
chr1	2190600	2191000	A-E	646	.	2190600	2191000	255,215,0
chr1	2191200	2191800	A-E	580	.	2191200	2191800	255,215,0
chr1	2192200	2192800	A-E	579	.	2192200	2192800	255,215,0
chr1	2193000	2193200	A-E	669	.	2193000	2193200	255,215,0
chr1	2194800	2195000	A-E	562	.	2194800	2195000	255,215,0
chr1	2197600	2198000	A-E	520	.	2197600	2198000	255,215,0
chr1	2198400	2199400	A-E	588	.	2198400	2199400	255,215,0
chr1	2200000	2200200	A-E	600	.	2200000	2200200	255,215,0
chr1	2200800	2201200	A-E	533	.	2200800	2201200	255,215,0
chr1	2201800	2202400	A-E	683	.	2201800	2202400	255,215,0
chr1	2202600	2203000	A-E	534	.	2202600	2203000	255,215,0
chr1	2203400	2203600	A-E	502	.	2203400	2203600	255,215,0
chr1	2204400	2204600	A-E	544	.	2204400	2204600	255,215,0
chr1	2204800	2205000	A-E	597	.	2204800	2205000	255,215,0
chr1	2205200	2205400	A-E	559	.	2205200	2205400	255,215,0
chr1	2206200	2206800	A-E	521	.	2206200	2206800	255,215,0
chr1	2207400	2207800	A-E	801	.	2207400	2207800	255,215,0
chr1	2210000	2211600	A-E	647	.	2210000	2211600	255,215,0
chr1	2215000	2215200	A-E	529	.	2215000	2215200	255,215,0
chr1	2215400	2215600	A-E	503	.	2215400	2215600	255,215,0
chr1	2220000	2220200	A-E	538	.	2220000	2220200	255,215,0
chr1	2221000	2224600	A-E	555	.	2221000	2224600	255,215,0
chr1	2224800	2225000	A-E	583	.	2224800	2225000	255,215,0
chr1	2225600	2226000	A-E	552	.	2225600	2226000	255,215,0
chr1	2226200	2226400	A-E	510	.	2226200	2226400	255,215,0
chr1	2229800	2230000	A-E	537	.	2229800	2230000	255,215,0
chr1	2230200	2233400	A-E	515	.	2230200	2233400	255,215,0
chr1	2245200	2246000	A-E	500	.	2245200	2246000	255,215,0
chr1	2246400	2246600	A-P	474	.	2246400	2246600	255,0,0
chr1	2253600	2254000	A-E	434	.	2253600	2254000	255,215,0
chr1	2313200	2313400	A-E	457	.	2313200	2313400	255,215,0
chr1	2321800	2322200	A-E	553	.	2321800	2322200	255,215,0
chr1	2322600	2323800	A-P	894	.	2322600	2323800	255,0,0
chr1	2323800	2324800	A-E	834	.	2323800	2324800	255,215,0
chr1	2325000	2325200	A-E	511	.	2325000	2325200	255,215,0
chr1	2325800	2326000	A-E	562	.	2325800	2326000	255,215,0
chr1	2337200	2337400	A-E	592	.	2337200	2337400	255,215,0
chr1	2337800	2338000	A-E	499	.	2337800	2338000	255,215,0
chr1	2343000	2343400	A-E	596	.	2343000	2343400	255,215,0
chr1	2343400	2344400	A-P	666	.	2343400	2344400	255,0,0
chr1	2344600	2345200	A-E	569	.	2344600	2345200	255,215,0
chr1	2345400	2345600	A-E	490	.	2345400	2345600	255,215,0
chr1	2382800	2384600	A-E	829	.	2382800	2384600	255,215,0
chr1	2455000	2456000	A-E	593	.	2455000	2456000	255,215,0
chr1	2456400	2457200	A-E	782	.	2456400	2457200	255,215,0
chr1	2457400	2458200	A-P	719	.	2457400	2458200	255,0,0
chr1	2477400	2477600	A-E	763	.	2477400	2477600	255,215,0
chr1	2477600	2477800	A-P	435	.	2477600	2477800	255,0,0
chr1	2477800	2479400	A-E	590	.	2477800	2479400	255,215,0
chr1	2479600	2480800	A-E	875	.	2479600	2480800	255,215,0
chr1	2485400	2486800	A-E	843	.	2485400	2486800	255,215,0
chr1	2487000	2488400	A-E	681	.	2487000	2488400	255,215,0
chr1	2509600	2510600	A-E	875	.	2509600	2510600	255,215,0
chr1	2512800	2513600	A-E	714	.	2512800	2513600	255,215,0
chr1	2516400	2517400	A-E	558	.	2516400	2517400	255,215,0
chr1	2517400	2518800	A-P	430	.	2517400	2518800	255,0,0
chr1	2519000	2519200	A-E	515	.	2519000	2519200	255,215,0
chr1	2525200	2526000	A-E	610	.	2525200	2526000	255,215,0
chr1	2573600	2574400	A-E	790	.	2573600	2574400	255,215,0
chr1	2574400	2574800	A-P	812	.	2574400	2574800	255,0,0
chr1	2574800	2575000	A-E	510	.	2574800	2575000	255,215,0
chr1	3229600	3230200	A-E	493	.	3229600	3230200	255,215,0
chr1	3377400	3377800	A-E	625	.	3377400	3377800	255,215,0
chr1	3399000	3399200	A-E	537	.	3399000	3399200	255,215,0
chr1	3420600	3421600	A-E	704	.	3420600	3421600	255,215,0
chr1	3446600	3447400	A-E	520	.	3446600	3447400	255,215,0
chr1	3447600	3448000	A-P	693	.	3447600	3448000	255,0,0
chr1	3448000	3448400	A-E	510	.	3448000	3448400	255,215,0
chr1	3456600	3456800	A-E	574	.	3456600	3456800	255,215,0
chr1	3459800	3460400	A-E	540	.	3459800	3460400	255,215,0
chr1	3506800	3507600	A-E	878	.	3506800	3507600	255,215,0
chr1	3507800	3508000	A-E	507	.	3507800	3508000	255,215,0
chr1	3510200	3510600	A-E	838	.	3510200	3510600	255,215,0
chr1	3514800	3515000	A-E	912	.	3514800	3515000	255,215,0
chr1	3528400	3528800	A-E	702	.	3528400	3528800	255,215,0
chr1	3529600	3531000	A-E	623	.	3529600	3531000	255,215,0
chr1	3531800	3532200	A-E	568	.	3531800	3532200	255,215,0
chr1	3535400	3536000	A-E	603	.	3535400	3536000	255,215,0
chr1	3541000	3541800	A-P	569	.	3541000	3541800	255,0,0
chr1	3542000	3542200	A-P	554	.	3542000	3542200	255,0,0
chr1	3542200	3542600	A-E	576	.	3542200	3542600	255,215,0
chr1	3565800	3566200	A-E	698	.	3565800	3566200	255,215,0
chr1	3566400	3566800	A-P	864	.	3566400	3566800	255,0,0
chr1	3583200	3583400	A-E	545	.	3583200	3583400	255,215,0
chr1	3663200	3663400	A-E	520	.	3663200	3663400	255,215,0
chr1	3663600	3664000	A-P	460	.	3663600	3664000	255,0,0
chr1	3664000	3664600	A-E	406	.	3664000	3664600	255,215,0
chr1	3688600	3688800	A-E	812	.	3688600	3688800	255,215,0
chr1	3689000	3689400	A-P	672	.	3689000	3689400	255,0,0
chr1	3710800	3711000	A-E	537	.	3710800	3711000	255,215,0
chr1	3711600	3712400	A-E	601	.	3711600	3712400	255,215,0
chr1	3712400	3713400	A-P	510	.	3712400	3713400	255,0,0
chr1	3713400	3713600	A-E	661	.	3713400	3713600	255,215,0
chr1	3763200	3763400	A-E	506	.	3763200	3763400	255,215,0
chr1	3772800	3773200	A-E	612	.	3772800	3773200	255,215,0
chr1	3773200	3774400	A-P	613	.	3773200	3774400	255,0,0
chr1	3774400	3774600	A-E	507	.	3774400	3774600	255,215,0
chr1	3774800	3775000	A-E	706	.	3774800	3775000	255,215,0
chr1	3814600	3814800	A-E	509	.	3814600	3814800	255,215,0
chr1	3815000	3815400	A-E	601	.	3815000	3815400	255,215,0
chr1	3815600	3816400	A-E	602	.	3815600	3816400	255,215,0
chr1	3816400	3817400	A-P	725	.	3816400	3817400	255,0,0
chr1	3817600	3817800	A-P	591	.	3817600	3817800	255,0,0
chr1	3817800	3818200	A-E	485	.	3817800	3818200	255,215,0
chr1	5916600	5916800	A-E	529	.	5916600	5916800	255,215,0
chr1	6051200	6051600	A-E	636	.	6051200	6051600	255,215,0
chr1	6052000	6053000	A-P	709	.	6052000	6053000	255,0,0
chr1	6053200	6054000	A-E	522	.	6053200	6054000	255,215,0
chr1	6118400	6119200	A-E	603	.	6118400	6119200	255,215,0
chr1	6130600	6130800	A-E	608	.	6130600	6130800	255,215,0
chr1	6187800	6188000	A-E	753	.	6187800	6188000	255,215,0
chr1	6208800	6209000	A-P	457	.	6208800	6209000	255,0,0
chr1	6209200	6209400	A-E	359	.	6209200	6209400	255,215,0
chr1	6221600	6221800	A-E	520	.	6221600	6221800	255,215,0
chr1	6257800	6259000	A-E	709	.	6257800	6259000	255,215,0
chr1	6259200	6259800	A-P	765	.	6259200	6259800	255,0,0
chr1	6260000	6260400	A-E	679	.	6260000	6260400	255,215,0
chr1	6264800	6265400	A-E	844	.	6264800	6265400	255,215,0
chr1	6265600	6266400	A-E	540	.	6265600	6266400	255,215,0
chr1	6268800	6269000	A-E	566	.	6268800	6269000	255,215,0
chr1	6269600	6269800	A-E	716	.	6269600	6269800	255,215,0
chr1	6294400	6295400	A-E	621	.	6294400	6295400	255,215,0
chr1	6295600	6296200	A-P	641	.	6295600	6296200	255,0,0
chr1	6305200	6305400	A-P	406	.	6305200	6305400	255,0,0
chr1	6306800	6307000	A-E	659	.	6306800	6307000	255,215,0
chr1	6320000	6320200	A-E	534	.	6320000	6320200	255,215,0
chr1	6377000	6377200	A-E	587	.	6377000	6377200	255,215,0
chr1	6377400	6377800	A-E	578	.	6377400	6377800	255,215,0
chr1	6408400	6409400	A-E	798	.	6408400	6409400	255,215,0
chr1	6418800	6419400	A-E	613	.	6418800	6419400	255,215,0
chr1	6419600	6420400	A-E	692	.	6419600	6420400	255,215,0
chr1	6445600	6446200	A-E	527	.	6445600	6446200	255,215,0
chr1	6446400	6446600	A-E	533	.	6446400	6446600	255,215,0
chr1	6451800	6452800	A-E	553	.	6451800	6452800	255,215,0
chr1	6453000	6454000	A-P	513	.	6453000	6454000	255,0,0
chr1	6454000	6454600	A-E	479	.	6454000	6454600	255,215,0
chr1	6480200	6480600	A-E	909	.	6480200	6480600	255,215,0
chr1	6482800	6484600	A-E	845	.	6482800	6484600	255,215,0
chr1	6544000	6544800	A-E	543	.	6544000	6544800	255,215,0
chr1	6545000	6545200	A-E	479	.	6545000	6545200	255,215,0
chr1	6545200	6545600	A-P	762	.	6545200	6545600	255,0,0
chr1	6545800	6546800	A-E	563	.	6545800	6546800	255,215,0
chr1	6549800	6553600	A-E	634	.	6549800	6553600	255,215,0
chr1	6556200	6556400	A-E	598	.	6556200	6556400	255,215,0
chr1	6556600	6556800	A-E	528	.	6556600	6556800	255,215,0
chr1	6557800	6558000	A-E	616	.	6557800	6558000	255,215,0
chr1	6604600	6607600	A-E	528	.	6604600	6607600	255,215,0
chr1	6612200	6612400	A-E	511	.	6612200	6612400	255,215,0
chr1	6613000	6613800	A-E	602	.	6613000	6613800	255,215,0
chr1	6614000	6614800	A-P	587	.	6614000	6614800	255,0,0
chr1	6614800	6615200	A-E	865	.	6614800	6615200	255,215,0
chr1	6639600	6640000	A-E	552	.	6639600	6640000	255,215,0
chr1	6640000	6640400	A-P	833	.	6640000	6640400	255,0,0
chr1	6640600	6641000	A-E	733	.	6640600	6641000	255,215,0
chr1	6659600	6660000	A-E	670	.	6659600	6660000	255,215,0
chr1	6660400	6661800	A-E	721	.	6660400	6661800	255,215,0
chr1	6661800	6663200	A-P	452	.	6661800	6663200	255,0,0
chr1	6663200	6664800	A-E	896	.	6663200	6664800	255,215,0
chr1	6672600	6672800	A-E	482	.	6672600	6672800	255,215,0
chr1	6673000	6674200	A-P	731	.	6673000	6674200	255,0,0
chr1	6675400	6676000	A-E	705	.	6675400	6676000	255,215,0
chr1	6684800	6685200	A-E	630	.	6684800	6685200	255,215,0
chr1	6685200	6685600	A-P	852	.	6685200	6685600	255,0,0
chr1	6748600	6749000	A-E	539	.	6748600	6749000	255,215,0
chr1	6760400	6761400	A-E	737	.	6760400	6761400	255,215,0
chr1	6761400	6762000	A-P	746	.	6761400	6762000	255,0,0
chr1	6762000	6762200	A-E	883	.	6762000	6762200	255,215,0
chr1	6803800	6804200	A-E	507	.	6803800	6804200	255,215,0
chr1	6843800	6844200	A-E	856	.	6843800	6844200	255,215,0
chr1	6844200	6846200	A-P	689	.	6844200	6846200	255,0,0
chr1	6846400	6847000	A-E	957	.	6846400	6847000	255,215,0
chr1	6854200	6854800	A-E	489	.	6854200	6854800	255,215,0
chr1	6855000	6857000	A-E	589	.	6855000	6857000	255,215,0
chr1	6859800	6860200	A-E	571	.	6859800	6860200	255,215,0
chr1	6860600	6861200	A-E	583	.	6860600	6861200	255,215,0
chr1	6861400	6861600	A-E	603	.	6861400	6861600	255,215,0
chr1	6864800	6865800	A-E	606	.	6864800	6865800	255,215,0
chr1	6868000	6868200	A-E	606	.	6868000	6868200	255,215,0
chr1	6876800	6877200	A-E	632	.	6876800	6877200	255,215,0
chr1	6919400	6921000	A-E	809	.	6919400	6921000	255,215,0
chr1	6995600	6996400	A-E	562	.	6995600	6996400	255,215,0
chr1	7051400	7051600	A-E	564	.	7051400	7051600	255,215,0
chr1	7130200	7130400	A-E	577	.	7130200	7130400	255,215,0
chr1	7325800	7326000	A-E	625	.	7325800	7326000	255,215,0
chr1	7358800	7360400	A-E	544	.	7358800	7360400	255,215,0
chr1	7434000	7434400	A-E	652	.	7434000	7434400	255,215,0
chr1	7439000	7440400	A-E	670	.	7439000	7440400	255,215,0
chr1	7440600	7441200	A-E	526	.	7440600	7441200	255,215,0
chr1	7448800	7449600	A-E	669	.	7448800	7449600	255,215,0
chr1	7461600	7462400	A-E	505	.	7461600	7462400	255,215,0
chr1	7530800	7532200	A-E	583	.	7530800	7532200	255,215,0
chr1	7609200	7610600	A-E	890	.	7609200	7610600	255,215,0
chr1	7612200	7613000	A-E	548	.	7612200	7613000	255,215,0
chr1	7698000	7698400	A-E	708	.	7698000	7698400	255,215,0
chr1	7740200	7740600	A-P	408	.	7740200	7740600	255,0,0
chr1	7764600	7765000	A-P	892	.	7764600	7765000	255,0,0
chr1	7786600	7787200	A-E	666	.	7786600	7787200	255,215,0
chr1	7804800	7805000	A-E	515	.	7804800	7805000	255,215,0
chr1	7820200	7820400	A-E	522	.	7820200	7820400	255,215,0
chr1	7830800	7831200	A-E	582	.	7830800	7831200	255,215,0
chr1	7831400	7831800	A-P	864	.	7831400	7831800	255,0,0
chr1	7832000	7832600	A-E	512	.	7832000	7832600	255,215,0
chr1	7843200	7843600	A-E	771	.	7843200	7843600	255,215,0
chr1	7843800	7844000	A-E	398	.	7843800	7844000	255,215,0
chr1	7844000	7844200	A-P	788	.	7844000	7844200	255,0,0
chr1	7844200	7844400	A-E	474	.	7844200	7844400	255,215,0
chr1	7962800	7963000	A-E	526	.	7962800	7963000	255,215,0
chr1	7980600	7981000	A-E	563	.	7980600	7981000	255,215,0
chr1	8014200	8014600	A-P	459	.	8014200	8014600	255,0,0
chr1	8014600	8015000	A-E	789	.	8014600	8015000	255,215,0
chr1	8020600	8021000	A-E	606	.	8020600	8021000	255,215,0
chr1	8021200	8022400	A-P	794	.	8021200	8022400	255,0,0
chr1	8022400	8023200	A-E	919	.	8022400	8023200	255,215,0
chr1	8064800	8066000	A-E	786	.	8064800	8066000	255,215,0
chr1	8075000	8075600	A-E	651	.	8075000	8075600	255,215,0
chr1	8076200	8077000	A-E	511	.	8076200	8077000	255,215,0
chr1	8077200	8078400	A-E	526	.	8077200	8078400	255,215,0
chr1	8078600	8081200	A-E	538	.	8078600	8081200	255,215,0
chr1	8081600	8083200	A-E	556	.	8081600	8083200	255,215,0
chr1	8083600	8085400	A-E	552	.	8083600	8085400	255,215,0
chr1	8085400	8085600	A-P	511	.	8085400	8085600	255,0,0
chr1	8085800	8086400	A-P	542	.	8085800	8086400	255,0,0
chr1	8086400	8086600	A-E	717	.	8086400	8086600	255,215,0
chr1	8087600	8088600	A-E	847	.	8087600	8088600	255,215,0
chr1	8093200	8093800	A-E	906	.	8093200	8093800	255,215,0
chr1	8100400	8101200	A-E	521	.	8100400	8101200	255,215,0
chr1	8106000	8107000	A-E	625	.	8106000	8107000	255,215,0
chr1	8107200	8108600	A-E	684	.	8107200	8108600	255,215,0
chr1	8121400	8122400	A-E	568	.	8121400	8122400	255,215,0
chr1	8136800	8137000	A-E	562	.	8136800	8137000	255,215,0
chr1	8137200	8138800	A-E	565	.	8137200	8138800	255,215,0
chr1	8143600	8144400	A-E	539	.	8143600	8144400	255,215,0
chr1	8149400	8151000	A-E	677	.	8149400	8151000	255,215,0
chr1	8151200	8151400	A-E	613	.	8151200	8151400	255,215,0
chr1	8154400	8158800	A-E	607	.	8154400	8158800	255,215,0
chr1	8173400	8173600	A-E	491	.	8173400	8173600	255,215,0
chr1	8177000	8177800	A-E	654	.	8177000	8177800	255,215,0
chr1	8179800	8183200	A-E	621	.	8179800	8183200	255,215,0
chr1	8193200	8194800	A-E	697	.	8193200	8194800	255,215,0
chr1	8197000	8197200	A-E	734	.	8197000	8197200	255,215,0
chr1	8197600	8198800	A-E	875	.	8197600	8198800	255,215,0
chr1	8215600	8215800	A-E	511	.	8215600	8215800	255,215,0
chr1	8229600	8230200	A-E	788	.	8229600	8230200	255,215,0
chr1	8241600	8243200	A-E	539	.	8241600	8243200	255,215,0
chr1	8254000	8255400	A-E	617	.	8254000	8255400	255,215,0
chr1	8257600	8258200	A-E	710	.	8257600	8258200	255,215,0
chr1	8271600	8272600	A-E	665	.	8271600	8272600	255,215,0
chr1	8277000	8278000	A-E	690	.	8277000	8278000	255,215,0
chr1	8284600	8284800	A-E	531	.	8284600	8284800	255,215,0
chr1	8285200	8285400	A-E	610	.	8285200	8285400	255,215,0
chr1	8298000	8299000	A-E	562	.	8298000	8299000	255,215,0
chr1	8301600	8302200	A-E	825	.	8301600	8302200	255,215,0
chr1	8319000	8320200	A-E	698	.	8319000	8320200	255,215,0
chr1	8378000	8378200	A-E	411	.	8378000	8378200	255,215,0
chr1	8378400	8378600	A-E	542	.	8378400	8378600	255,215,0
chr1	8413000	8413200	A-E	493	.	8413000	8413200	255,215,0
chr1	8433400	8434400	A-E	708	.	8433400	8434400	255,215,0
chr1	8444000	8445000	A-E	501	.	8444000	8445000	255,215,0
chr1	8454000	8458800	A-E	662	.	8454000	8458800	255,215,0
chr1	8467800	8469800	A-E	566	.	8467800	8469800	255,215,0
chr1	8470800	8471000	A-E	498	.	8470800	8471000	255,215,0
chr1	8471200	8473400	A-E	765	.	8471200	8473400	255,215,0
chr1	8481000	8481400	A-E	593	.	8481000	8481400	255,215,0
chr1	8481600	8483200	A-E	507	.	8481600	8483200	255,215,0
chr1	8483200	8483800	A-P	433	.	8483200	8483800	255,0,0
chr1	8484000	8485000	A-E	473	.	8484000	8485000	255,215,0
chr1	8499000	8499600	A-E	576	.	8499000	8499600	255,215,0
chr1	8515800	8518400	A-E	559	.	8515800	8518400	255,215,0
chr1	8523000	8524400	A-E	572	.	8523000	8524400	255,215,0
chr1	8554000	8554600	A-E	795	.	8554000	8554600	255,215,0
chr1	8586000	8586200	A-E	581	.	8586000	8586200	255,215,0
chr1	8600400	8601600	A-E	713	.	8600400	8601600	255,215,0
chr1	8630600	8633200	A-E	678	.	8630600	8633200	255,215,0
chr1	8658600	8659400	A-E	673	.	8658600	8659400	255,215,0
chr1	8659600	8660800	A-E	778	.	8659600	8660800	255,215,0
chr1	8661400	8661600	A-E	527	.	8661400	8661600	255,215,0
chr1	8662800	8663800	A-E	677	.	8662800	8663800	255,215,0
chr1	8707200	8709600	A-E	575	.	8707200	8709600	255,215,0
chr1	8711600	8711800	A-E	644	.	8711600	8711800	255,215,0
chr1	8712000	8712200	A-E	499	.	8712000	8712200	255,215,0
chr1	8720400	8722400	A-E	571	.	8720400	8722400	255,215,0
chr1	8722800	8723000	A-E	580	.	8722800	8723000	255,215,0
chr1	8723400	8723600	A-E	504	.	8723400	8723600	255,215,0
chr1	8726400	8727000	A-E	654	.	8726400	8727000	255,215,0
chr1	8727800	8729000	A-E	747	.	8727800	8729000	255,215,0
chr1	8730600	8730800	A-E	527	.	8730600	8730800	255,215,0
chr1	8731200	8731400	A-E	523	.	8731200	8731400	255,215,0
chr1	8732400	8732600	A-E	608	.	8732400	8732600	255,215,0
chr1	8739400	8739600	A-E	501	.	8739400	8739600	255,215,0
chr1	8740000	8740200	A-E	554	.	8740000	8740200	255,215,0
chr1	8740400	8741200	A-E	590	.	8740400	8741200	255,215,0
chr1	8746800	8748000	A-E	776	.	8746800	8748000	255,215,0
chr1	8754000	8754400	A-E	607	.	8754000	8754400	255,215,0
chr1	8760400	8762600	A-E	587	.	8760400	8762600	255,215,0
chr1	8762600	8763600	A-P	823	.	8762600	8763600	255,0,0
chr1	8763600	8764200	A-E	794	.	8763600	8764200	255,215,0
chr1	8770800	8774200	A-E	561	.	8770800	8774200	255,215,0
chr1	8797200	8797600	A-E	742	.	8797200	8797600	255,215,0
chr1	8800200	8800600	A-E	754	.	8800200	8800600	255,215,0
chr1	8826600	8827600	A-E	637	.	8826600	8827600	255,215,0
chr1	8840200	8840600	A-E	547	.	8840200	8840600	255,215,0
chr1	8872600	8877000	A-E	649	.	8872600	8877000	255,215,0
chr1	8877000	8878200	A-P	453	.	8877000	8878200	255,0,0
chr1	8878200	8879000	A-E	476	.	8878200	8879000	255,215,0
chr1	8881200	8881400	A-E	520	.	8881200	8881400	255,215,0
chr1	8882600	8883600	A-E	659	.	8882600	8883600	255,215,0
chr1	8908800	8909000	A-E	503	.	8908800	8909000	255,215,0
chr1	8917600	8919600	A-E	647	.	8917600	8919600	255,215,0
chr1	8931600	8932000	A-E	570	.	8931600	8932000	255,215,0
chr1	8932200	8932600	A-E	560	.	8932200	8932600	255,215,0
chr1	8932800	8934400	A-E	673	.	8932800	8934400	255,215,0
chr1	8934800	8935200	A-E	778	.	8934800	8935200	255,215,0
chr1	8935400	8937200	A-E	826	.	8935400	8937200	255,215,0
chr1	8937400	8937600	A-E	632	.	8937400	8937600	255,215,0
chr1	8938000	8938200	A-E	479	.	8938000	8938200	255,215,0
chr1	8938200	8939000	A-P	720	.	8938200	8939000	255,0,0
chr1	8939000	8940600	A-E	681	.	8939000	8940600	255,215,0
chr1	8960000	8960600	A-E	832	.	8960000	8960600	255,215,0
chr1	8963600	8964600	A-E	534	.	8963600	8964600	255,215,0
chr1	9001800	9002200	A-E	772	.	9001800	9002200	255,215,0
chr1	9004000	9004200	A-E	688	.	9004000	9004200	255,215,0
chr1	9007200	9007800	A-E	699	.	9007200	9007800	255,215,0
chr1	9034800	9035000	A-E	522	.	9034800	9035000	255,215,0
chr1	9036400	9037000	A-E	768	.	9036400	9037000	255,215,0
chr1	9046000	9046600	A-E	795	.	9046000	9046600	255,215,0
chr1	9046800	9047000	A-E	769	.	9046800	9047000	255,215,0
chr1	9048000	9048200	A-E	703	.	9048000	9048200	255,215,0
chr1	9078400	9079000	A-E	500	.	9078400	9079000	255,215,0
chr1	9127200	9127600	A-E	541	.	9127200	9127600	255,215,0
chr1	9188200	9188600	A-E	533	.	9188200	9188600	255,215,0
chr1	9188800	9189400	A-P	518	.	9188800	9189400	255,0,0
chr1	9207000	9207400	A-E	558	.	9207000	9207400	255,215,0
chr1	9222400	9226000	A-E	714	.	9222400	9226000	255,215,0
chr1	9226200	9227000	A-E	608	.	9226200	9227000	255,215,0
chr1	9235400	9235600	A-E	514	.	9235400	9235600	255,215,0
chr1	9236800	9237000	A-E	545	.	9236800	9237000	255,215,0
chr1	9238800	9239000	A-E	555	.	9238800	9239000	255,215,0
chr1	9239600	9240200	A-E	501	.	9239600	9240200	255,215,0
chr1	9240400	9241800	A-E	602	.	9240400	9241800	255,215,0
chr1	9241800	9242000	A-P	394	.	9241800	9242000	255,0,0
chr1	9242200	9243200	A-P	713	.	9242200	9243200	255,0,0
chr1	9256400	9256600	A-E	620	.	9256400	9256600	255,215,0
chr1	9261600	9262200	A-E	521	.	9261600	9262200	255,215,0
chr1	9270600	9272200	A-E	696	.	9270600	9272200	255,215,0
chr1	9293400	9293600	A-E	598	.	9293400	9293600	255,215,0
chr1	9294200	9294400	A-E	542	.	9294200	9294400	255,215,0
chr1	9294600	9295400	A-P	645	.	9294600	9295400	255,0,0
chr1	9295400	9296000	A-E	865	.	9295400	9296000	255,215,0
chr1	9299400	9300600	A-E	794	.	9299400	9300600	255,215,0
chr1	9327200	9327400	A-E	518	.	9327200	9327400	255,215,0
chr1	9335400	9336200	A-E	609	.	9335400	9336200	255,215,0
chr1	9340400	9341000	A-E	427	.	9340400	9341000	255,215,0
chr1	9352000	9352400	A-E	615	.	9352000	9352400	255,215,0
chr1	9352800	9353000	A-E	556	.	9352800	9353000	255,215,0
chr1	9354200	9355600	A-E	510	.	9354200	9355600	255,215,0
chr1	9356200	9356400	A-E	508	.	9356200	9356400	255,215,0
chr1	9356600	9356800	A-E	518	.	9356600	9356800	255,215,0
chr1	9360800	9361000	A-E	638	.	9360800	9361000	255,215,0
chr1	9361600	9364800	A-E	539	.	9361600	9364800	255,215,0
chr1	9365400	9365600	A-E	633	.	9365400	9365600	255,215,0
chr1	9376200	9376400	A-E	577	.	9376200	9376400	255,215,0
chr1	9377000	9378800	A-E	508	.	9377000	9378800	255,215,0
chr1	9398600	9399400	A-E	717	.	9398600	9399400	255,215,0
chr1	9400000	9400200	A-E	503	.	9400000	9400200	255,215,0
chr1	9401400	9401600	A-E	575	.	9401400	9401600	255,215,0
chr1	9421400	9422200	A-E	518	.	9421400	9422200	255,215,0
chr1	9431600	9432400	A-E	687	.	9431600	9432400	255,215,0
chr1	9433000	9433400	A-E	562	.	9433000	9433400	255,215,0
chr1	9433600	9434200	A-E	678	.	9433600	9434200	255,215,0
chr1	9436600	9437400	A-E	619	.	9436600	9437400	255,215,0
chr1	9448800	9449200	A-E	602	.	9448800	9449200	255,215,0
chr1	9457600	9459000	A-E	913	.	9457600	9459000	255,215,0
chr1	9459400	9463400	A-E	566	.	9459400	9463400	255,215,0
chr1	9472600	9474200	A-E	535	.	9472600	9474200	255,215,0
chr1	9488400	9488800	A-E	625	.	9488400	9488800	255,215,0
chr1	9489000	9489200	A-P	419	.	9489000	9489200	255,0,0
chr1	9489200	9489600	A-E	737	.	9489200	9489600	255,215,0
chr1	9498400	9499200	A-E	523	.	9498400	9499200	255,215,0
chr1	9501200	9502200	A-E	551	.	9501200	9502200	255,215,0
chr1	9502600	9502800	A-E	545	.	9502600	9502800	255,215,0
chr1	9599000	9599400	A-E	537	.	9599000	9599400	255,215,0
chr1	9599400	9600200	A-P	563	.	9599400	9600200	255,0,0
chr1	9600800	9601000	A-E	571	.	9600800	9601000	255,215,0
chr1	9602200	9602800	A-E	875	.	9602200	9602800	255,215,0
chr1	9621600	9622000	A-E	749	.	9621600	9622000	255,215,0
chr1	9648400	9648600	A-E	482	.	9648400	9648600	255,215,0
chr1	9648600	9649600	A-P	715	.	9648600	9649600	255,0,0
chr1	9649600	9650600	A-E	758	.	9649600	9650600	255,215,0
chr1	9652800	9654000	A-E	537	.	9652800	9654000	255,215,0
chr1	9654200	9654400	A-E	564	.	9654200	9654400	255,215,0
chr1	9687000	9687400	A-E	578	.	9687000	9687400	255,215,0
chr1	9747200	9748800	A-E	778	.	9747200	9748800	255,215,0
chr1	9749000	9749400	A-E	586	.	9749000	9749400	255,215,0
chr1	9749400	9749800	A-P	510	.	9749400	9749800	255,0,0
chr1	9750000	9750400	A-E	721	.	9750000	9750400	255,215,0
chr1	9779200	9779400	A-E	514	.	9779200	9779400	255,215,0
chr1	9816400	9816600	A-E	500	.	9816400	9816600	255,215,0
chr1	9842400	9842800	A-E	638	.	9842400	9842800	255,215,0
chr1	9882200	9883200	A-E	781	.	9882200	9883200	255,215,0
chr1	9883400	9884200	A-P	664	.	9883400	9884200	255,0,0
chr1	9895800	9896000	A-E	499	.	9895800	9896000	255,215,0
chr1	9925600	9926200	A-E	515	.	9925600	9926200	255,215,0
chr1	9935000	9935400	A-E	478	.	9935000	9935400	255,215,0
chr1	9950000	9951800	A-E	765	.	9950000	9951800	255,215,0
chr1	9952600	9954000	A-E	885	.	9952600	9954000	255,215,0
chr1	9969400	9969800	A-E	607	.	9969400	9969800	255,215,0
chr1	9969800	9970800	A-P	831	.	9969800	9970800	255,0,0
chr1	9970800	9971400	A-E	698	.	9970800	9971400	255,215,0
chr1	10002400	10003000	A-E	558	.	10002400	10003000	255,215,0
chr1	10003000	10004000	A-P	761	.	10003000	10004000	255,0,0
chr1	10050600	10050800	A-E	509	.	10050600	10050800	255,215,0
chr1	10051000	10051400	A-E	519	.	10051000	10051400	255,215,0
chr1	10092200	10092800	A-E	555	.	10092200	10092800	255,215,0
chr1	10092800	10093800	A-P	627	.	10092800	10093800	255,0,0
chr1	10093800	10095000	A-E	401	.	10093800	10095000	255,215,0
chr1	10124600	10124800	A-E	805	.	10124600	10124800	255,215,0
chr1	10126800	10127800	A-E	620	.	10126800	10127800	255,215,0
chr1	10167400	10167600	A-E	788	.	10167400	10167600	255,215,0
chr1	10167800	10169400	A-E	858	.	10167800	10169400	255,215,0
chr1	10269800	10270000	A-E	688	.	10269800	10270000	255,215,0
chr1	10270000	10271600	A-P	722	.	10270000	10271600	255,0,0
chr1	10271600	10272800	A-E	571	.	10271600	10272800	255,215,0
chr1	10273400	10274000	A-E	770	.	10273400	10274000	255,215,0
chr1	10276000	10276200	A-E	591	.	10276000	10276200	255,215,0
chr1	10276400	10276800	A-E	584	.	10276400	10276800	255,215,0
chr1	10277600	10278400	A-E	745	.	10277600	10278400	255,215,0
chr1	10285800	10286000	A-E	502	.	10285800	10286000	255,215,0
chr1	10290800	10291200	A-E	762	.	10290800	10291200	255,215,0
chr1	10311200	10311400	A-E	597	.	10311200	10311400	255,215,0
chr1	10313200	10313400	A-E	578	.	10313200	10313400	255,215,0
chr1	10313800	10314000	A-E	512	.	10313800	10314000	255,215,0
chr1	10399600	10400400	A-E	801	.	10399600	10400400	255,215,0
chr1	10447600	10448600	A-E	786	.	10447600	10448600	255,215,0
chr1	10458400	10458600	A-E	591	.	10458400	10458600	255,215,0
chr1	10458600	10459800	A-P	397	.	10458600	10459800	255,0,0
chr1	10459800	10461800	A-E	429	.	10459800	10461800	255,215,0
chr1	10462200	10462400	A-E	503	.	10462200	10462400	255,215,0
chr1	10463000	10463200	A-E	603	.	10463000	10463200	255,215,0
chr1	10463600	10464400	A-E	790	.	10463600	10464400	255,215,0
chr1	10475200	10476400	A-E	785	.	10475200	10476400	255,215,0
chr1	10489800	10490400	A-E	616	.	10489800	10490400	255,215,0
chr1	10490400	10491200	A-P	587	.	10490400	10491200	255,0,0
chr1	10491200	10491600	A-E	678	.	10491200	10491600	255,215,0
chr1	10511400	10512000	A-E	872	.	10511400	10512000	255,215,0
chr1	10518000	10519600	A-E	639	.	10518000	10519600	255,215,0
chr1	10531600	10532200	A-E	546	.	10531600	10532200	255,215,0
chr1	10532200	10532600	A-P	500	.	10532200	10532600	255,0,0
chr1	10532600	10533000	A-E	488	.	10532600	10533000	255,215,0
chr1	10535000	10535400	A-P	686	.	10535000	10535400	255,0,0
chr1	10535600	10536400	A-E	788	.	10535600	10536400	255,215,0
chr1	10555000	10555400	A-E	753	.	10555000	10555400	255,215,0
chr1	10569400	10572000	A-E	614	.	10569400	10572000	255,215,0
chr1	10588000	10590800	A-E	763	.	10588000	10590800	255,215,0
chr1	10600400	10601000	A-E	791	.	10600400	10601000	255,215,0
chr1	10635200	10636200	A-E	592	.	10635200	10636200	255,215,0
chr1	10753800	10754200	A-P	896	.	10753800	10754200	255,0,0
chr1	10754400	10755000	A-P	555	.	10754400	10755000	255,0,0
chr1	10856400	10856800	A-P	475	.	10856400	10856800	255,0,0
chr1	10927200	10927400	A-P	438	.	10927200	10927400	255,0,0
chr1	11071800	11072400	A-E	541	.	11071800	11072400	255,215,0
chr1	11072400	11073400	A-P	560	.	11072400	11073400	255,0,0
chr1	11073400	11074800	A-E	881	.	11073400	11074800	255,215,0
chr1	11118600	11119400	A-E	695	.	11118600	11119400	255,215,0
chr1	11119400	11120600	A-P	560	.	11119400	11120600	255,0,0
chr1	11120600	11121200	A-E	429	.	11120600	11121200	255,215,0
chr1	11158400	11159400	A-E	626	.	11158400	11159400	255,215,0
chr1	11159400	11160000	A-P	972	.	11159400	11160000	255,0,0
chr1	11160000	11160200	A-E	694	.	11160000	11160200	255,215,0
chr1	11207200	11208000	A-E	519	.	11207200	11208000	255,215,0
chr1	11296800	11297400	A-E	773	.	11296800	11297400	255,215,0
chr1	11321400	11322200	A-E	556	.	11321400	11322200	255,215,0
chr1	11322200	11323200	A-P	940	.	11322200	11323200	255,0,0
chr1	11327600	11328200	A-E	762	.	11327600	11328200	255,215,0
chr1	11332800	11333000	A-E	477	.	11332800	11333000	255,215,0
chr1	11333200	11333600	A-P	874	.	11333200	11333600	255,0,0
chr1	11333600	11334400	A-E	612	.	11333600	11334400	255,215,0
chr1	11336000	11336200	A-E	511	.	11336000	11336200	255,215,0
chr1	11341200	11342000	A-E	562	.	11341200	11342000	255,215,0
chr1	11342200	11342600	A-E	543	.	11342200	11342600	255,215,0
chr1	11518600	11519600	A-E	686	.	11518600	11519600	255,215,0
chr1	11538800	11539000	A-P	424	.	11538800	11539000	255,0,0
chr1	11539000	11539400	A-E	514	.	11539000	11539400	255,215,0
chr1	11710600	11710800	A-P	542	.	11710600	11710800	255,0,0
chr1	11724000	11724200	A-E	541	.	11724000	11724200	255,215,0
chr1	11724200	11724400	A-P	420	.	11724200	11724400	255,0,0
chr1	11724800	11725000	A-E	695	.	11724800	11725000	255,215,0
chr1	11740600	11740800	A-E	520	.	11740600	11740800	255,215,0
chr1	11740800	11741600	A-P	715	.	11740800	11741600	255,0,0
chr1	11741600	11742000	A-E	649	.	11741600	11742000	255,215,0
chr1	11753200	11753800	A-E	892	.	11753200	11753800	255,215,0
chr1	11779600	11780000	A-E	489	.	11779600	11780000	255,215,0
chr1	11790600	11791000	A-E	854	.	11790600	11791000	255,215,0
chr1	11791600	11792000	A-E	704	.	11791600	11792000	255,215,0
chr1	11796000	11796400	A-P	408	.	11796000	11796400	255,0,0
chr1	11796800	11797400	A-E	503	.	11796800	11797400	255,215,0
chr1	11845000	11845200	A-E	503	.	11845000	11845200	255,215,0
chr1	11850800	11851400	A-E	789	.	11850800	11851400	255,215,0
chr1	11856600	11858800	A-E	769	.	11856600	11858800	255,215,0
chr1	11862200	11864000	A-E	636	.	11862200	11864000	255,215,0
chr1	11864600	11865600	A-E	651	.	11864600	11865600	255,215,0
chr1	11865600	11866000	A-P	392	.	11865600	11866000	255,0,0
chr1	11866000	11866200	A-E	564	.	11866000	11866200	255,215,0
chr1	11866200	11866600	A-P	903	.	11866200	11866600	255,0,0
chr1	11866600	11868400	A-E	668	.	11866600	11868400	255,215,0
chr1	11881200	11882200	A-E	653	.	11881200	11882200	255,215,0
chr1	11967800	11969400	A-E	709	.	11967800	11969400	255,215,0
chr1	11969600	11970200	A-E	763	.	11969600	11970200	255,215,0
chr1	11984000	11984200	A-E	534	.	11984000	11984200	255,215,0
chr1	11984400	11985400	A-E	765	.	11984400	11985400	255,215,0
chr1	11986000	11986600	A-P	707	.	11986000	11986600	255,0,0
chr1	11986600	11986800	A-E	889	.	11986600	11986800	255,215,0
chr1	11988000	11988200	A-E	780	.	11988000	11988200	255,215,0
chr1	11989800	11990400	A-E	722	.	11989800	11990400	255,215,0
chr1	11990600	11991800	A-E	836	.	11990600	11991800	255,215,0
chr1	11994000	11994600	A-E	557	.	11994000	11994600	255,215,0
chr1	11994600	11995000	A-P	405	.	11994600	11995000	255,0,0
chr1	11995000	11995600	A-E	345	.	11995000	11995600	255,215,0
chr1	12039600	12040200	A-E	793	.	12039600	12040200	255,215,0
chr1	12040200	12040800	A-P	624	.	12040200	12040800	255,0,0
chr1	12040800	12041800	A-E	359	.	12040800	12041800	255,215,0
chr1	12045200	12046600	A-E	628	.	12045200	12046600	255,215,0
chr1	12079200	12080000	A-P	478	.	12079200	12080000	255,0,0
chr1	12080200	12080400	A-E	641	.	12080200	12080400	255,215,0
chr1	12193000	12193600	A-E	767	.	12193000	12193600	255,215,0
chr1	12203600	12204200	A-E	641	.	12203600	12204200	255,215,0
chr1	12206800	12207800	A-E	577	.	12206800	12207800	255,215,0
chr1	12213400	12214000	A-E	570	.	12213400	12214000	255,215,0
chr1	12221200	12222600	A-E	678	.	12221200	12222600	255,215,0
chr1	12227000	12227400	A-P	485	.	12227000	12227400	255,0,0
chr1	12227600	12227800	A-E	688	.	12227600	12227800	255,215,0
chr1	12228000	12229000	A-E	785	.	12228000	12229000	255,215,0
chr1	12233600	12234200	A-E	609	.	12233600	12234200	255,215,0
chr1	12234800	12236000	A-E	604	.	12234800	12236000	255,215,0
chr1	12237400	12239800	A-E	508	.	12237400	12239800	255,215,0
chr1	12244000	12245800	A-E	908	.	12244000	12245800	255,215,0
chr1	12246000	12246600	A-E	648	.	12246000	12246600	255,215,0
chr1	12290000	12290600	A-P	895	.	12290000	12290600	255,0,0
chr1	12290800	12291000	A-E	449	.	12290800	12291000	255,215,0
chr1	12291200	12291600	A-E	789	.	12291200	12291600	255,215,0
chr1	12356400	12357200	A-E	499	.	12356400	12357200	255,215,0
chr1	12445200	12445600	A-E	874	.	12445200	12445600	255,215,0
chr1	12465400	12467800	A-E	688	.	12465400	12467800	255,215,0
chr1	12483800	12484800	A-E	538	.	12483800	12484800	255,215,0
chr1	12492800	12496600	A-E	502	.	12492800	12496600	255,215,0
chr1	12497000	12497800	A-E	680	.	12497000	12497800	255,215,0
chr1	12513600	12516400	A-E	595	.	12513600	12516400	255,215,0
chr1	12516600	12517600	A-E	658	.	12516600	12517600	255,215,0
chr1	12521000	12521600	A-E	530	.	12521000	12521600	255,215,0
chr1	12538000	12539600	A-E	718	.	12538000	12539600	255,215,0
chr1	12540200	12541800	A-E	658	.	12540200	12541800	255,215,0
chr1	12561600	12562000	A-E	626	.	12561600	12562000	255,215,0
chr1	12570000	12571000	A-E	746	.	12570000	12571000	255,215,0
chr1	12600400	12600600	A-E	414	.	12600400	12600600	255,215,0
chr1	12601600	12601800	A-E	531	.	12601600	12601800	255,215,0
chr1	12605000	12605400	A-E	538	.	12605000	12605400	255,215,0
chr1	12609200	12610400	A-E	556	.	12609200	12610400	255,215,0
chr1	12655600	12655800	A-E	667	.	12655600	12655800	255,215,0
chr1	12656000	12656200	A-P	548	.	12656000	12656200	255,0,0
chr1	12656200	12657000	A-E	861	.	12656200	12657000	255,215,0
chr1	12659000	12659200	A-E	555	.	12659000	12659200	255,215,0
chr1	12661400	12664800	A-E	496	.	12661400	12664800	255,215,0
chr1	12675200	12675800	A-E	498	.	12675200	12675800	255,215,0
chr1	12676000	12676200	A-P	377	.	12676000	12676200	255,0,0
chr1	12676200	12676400	A-E	434	.	12676200	12676400	255,215,0
chr1	12677000	12678600	A-P	659	.	12677000	12678600	255,0,0
chr1	12678600	12680000	A-E	735	.	12678600	12680000	255,215,0
chr1	12696200	12696800	A-E	571	.	12696200	12696800	255,215,0
chr1	12719000	12719200	A-E	538	.	12719000	12719200	255,215,0
chr1	14026000	14026400	A-E	727	.	14026000	14026400	255,215,0
chr1	14026400	14027200	A-P	566	.	14026400	14027200	255,0,0
chr1	14027200	14027600	A-E	456	.	14027200	14027600	255,215,0
chr1	14075000	14075200	A-E	594	.	14075000	14075200	255,215,0
chr1	14075400	14076800	A-P	816	.	14075400	14076800	255,0,0
chr1	14076800	14078800	A-E	967	.	14076800	14078800	255,215,0
chr1	14079000	14079200	A-E	504	.	14079000	14079200	255,215,0
chr1	14079400	14079600	A-E	538	.	14079400	14079600	255,215,0
chr1	14083800	14084000	A-E	614	.	14083800	14084000	255,215,0
chr1	14084200	14084400	A-E	566	.	14084200	14084400	255,215,0
chr1	14085800	14086000	A-E	559	.	14085800	14086000	255,215,0
chr1	15250600	15251400	A-P	542	.	15250600	15251400	255,0,0
chr1	15251400	15251800	A-E	756	.	15251400	15251800	255,215,0
chr1	15272200	15272400	A-E	559	.	15272200	15272400	255,215,0
chr1	15295000	15295200	A-E	501	.	15295000	15295200	255,215,0
chr1	15333800	15336200	A-E	618	.	15333800	15336200	255,215,0
chr1	15347800	15348000	A-E	684	.	15347800	15348000	255,215,0
chr1	15416600	15416800	A-E	520	.	15416600	15416800	255,215,0
chr1	15417000	15417600	A-E	656	.	15417000	15417600	255,215,0
chr1	15479000	15480200	A-E	663	.	15479000	15480200	255,215,0
chr1	15480200	15480800	A-P	857	.	15480200	15480800	255,0,0
chr1	15481000	15481400	A-E	734	.	15481000	15481400	255,215,0
chr1	15481600	15481800	A-E	548	.	15481600	15481800	255,215,0
chr1	15485400	15486000	A-E	650	.	15485400	15486000	255,215,0
chr1	15504200	15506800	A-E	722	.	15504200	15506800	255,215,0
chr1	15514800	15515600	A-E	648	.	15514800	15515600	255,215,0
chr1	15515800	15516200	A-E	571	.	15515800	15516200	255,215,0
chr1	15527000	15527800	A-E	770	.	15527000	15527800	255,215,0
chr1	15544400	15545600	A-E	799	.	15544400	15545600	255,215,0
chr1	15550600	15551200	A-E	609	.	15550600	15551200	255,215,0
chr1	15587000	15588600	A-E	748	.	15587000	15588600	255,215,0
chr1	15599000	15599200	A-E	543	.	15599000	15599200	255,215,0
chr1	15654800	15656200	A-E	634	.	15654800	15656200	255,215,0
chr1	15662800	15665200	A-E	625	.	15662800	15665200	255,215,0
chr1	15668000	15669200	A-E	710	.	15668000	15669200	255,215,0
chr1	15678000	15678200	A-E	505	.	15678000	15678200	255,215,0
chr1	15678600	15679600	A-E	546	.	15678600	15679600	255,215,0
chr1	15683400	15683800	A-E	604	.	15683400	15683800	255,215,0
chr1	15735800	15736000	A-E	675	.	15735800	15736000	255,215,0
chr1	15736200	15736800	A-P	749	.	15736200	15736800	255,0,0
chr1	15737000	15737200	A-P	368	.	15737000	15737200	255,0,0
chr1	15737200	15740600	A-E	740	.	15737200	15740600	255,215,0
chr1	15742200	15744600	A-E	551	.	15742200	15744600	255,215,0
chr1	15745000	15746800	A-E	704	.	15745000	15746800	255,215,0
chr1	15817600	15817800	A-E	503	.	15817600	15817800	255,215,0
chr1	15820200	15820400	A-E	509	.	15820200	15820400	255,215,0
chr1	15820600	15820800	A-E	557	.	15820600	15820800	255,215,0
chr1	15841600	15842200	A-E	797	.	15841600	15842200	255,215,0
chr1	15850000	15850400	A-E	633	.	15850000	15850400	255,215,0
chr1	15850400	15850800	A-P	491	.	15850400	15850800	255,0,0
chr1	15851000	15851400	A-P	399	.	15851000	15851400	255,0,0
chr1	15851800	15853000	A-E	837	.	15851800	15853000	255,215,0
chr1	15853000	15853800	A-P	435	.	15853000	15853800	255,0,0
chr1	15853800	15854600	A-E	634	.	15853800	15854600	255,215,0
chr1	15911000	15911400	A-E	616	.	15911000	15911400	255,215,0
chr1	15929600	15929800	A-E	600	.	15929600	15929800	255,215,0
chr1	15930000	15930400	A-E	654	.	15930000	15930400	255,215,0
chr1	15943000	15943800	A-E	617	.	15943000	15943800	255,215,0
chr1	15943800	15944600	A-P	679	.	15943800	15944600	255,0,0
chr1	15944800	15945800	A-E	607	.	15944800	15945800	255,215,0
chr1	15946200	15948000	A-E	537	.	15946200	15948000	255,215,0
chr1	15950600	15950800	A-E	571	.	15950600	15950800	255,215,0
chr1	16010200	16010800	A-E	662	.	16010200	16010800	255,215,0
chr1	16011000	16011600	A-P	542	.	16011000	16011600	255,0,0
chr1	16011600	16012800	A-E	823	.	16011600	16012800	255,215,0
chr1	16018000	16018400	A-E	551	.	16018000	16018400	255,215,0
chr1	16018600	16019000	A-E	704	.	16018600	16019000	255,215,0
chr1	16074000	16074600	A-E	751	.	16074000	16074600	255,215,0
chr1	16074800	16077600	A-E	875	.	16074800	16077600	255,215,0
chr1	16082800	16085000	A-E	843	.	16082800	16085000	255,215,0
chr1	16085200	16086400	A-P	482	.	16085200	16086400	255,0,0
chr1	16087000	16089600	A-E	802	.	16087000	16089600	255,215,0
chr1	16090400	16090800	A-E	534	.	16090400	16090800	255,215,0
chr1	16092000	16092200	A-E	512	.	16092000	16092200	255,215,0
chr1	16120600	16120800	A-E	567	.	16120600	16120800	255,215,0
chr1	16121000	16121200	A-E	505	.	16121000	16121200	255,215,0
chr1	16121400	16123600	A-E	554	.	16121400	16123600	255,215,0
chr1	16124000	16124600	A-E	642	.	16124000	16124600	255,215,0
chr1	16125400	16127800	A-E	569	.	16125400	16127800	255,215,0
chr1	16159600	16160400	A-E	552	.	16159600	16160400	255,215,0
chr1	16160400	16162600	A-P	817	.	16160400	16162600	255,0,0
chr1	16162600	16163000	A-E	408	.	16162600	16163000	255,215,0
chr1	16173600	16173800	A-E	500	.	16173600	16173800	255,215,0
chr1	16173800	16176200	A-P	404	.	16173800	16176200	255,0,0
chr1	16176200	16179600	A-E	640	.	16176200	16179600	255,215,0
chr1	16181600	16181800	A-E	562	.	16181600	16181800	255,215,0
chr1	16184600	16185000	A-E	501	.	16184600	16185000	255,215,0
chr1	16188000	16188400	A-E	645	.	16188000	16188400	255,215,0
chr1	16189600	16189800	A-E	553	.	16189600	16189800	255,215,0
chr1	16190000	16190200	A-E	577	.	16190000	16190200	255,215,0
chr1	16193600	16193800	A-E	500	.	16193600	16193800	255,215,0
chr1	16196200	16196400	A-E	501	.	16196200	16196400	255,215,0
chr1	16196600	16196800	A-E	526	.	16196600	16196800	255,215,0
chr1	16197000	16197600	A-E	589	.	16197000	16197600	255,215,0
chr1	16210800	16213600	A-E	602	.	16210800	16213600	255,215,0
chr1	16214000	16214200	A-E	568	.	16214000	16214200	255,215,0
chr1	16219000	16219200	A-E	534	.	16219000	16219200	255,215,0
chr1	16219600	16220200	A-E	831	.	16219600	16220200	255,215,0
chr1	16220600	16220800	A-E	515	.	16220600	16220800	255,215,0
chr1	16224400	16224600	A-E	878	.	16224400	16224600	255,215,0
chr1	16224800	16225000	A-E	607	.	16224800	16225000	255,215,0
chr1	16229200	16229800	A-E	547	.	16229200	16229800	255,215,0
chr1	16230000	16230200	A-E	568	.	16230000	16230200	255,215,0
chr1	16249600	16249800	A-E	498	.	16249600	16249800	255,215,0
chr1	16263800	16264400	A-E	693	.	16263800	16264400	255,215,0
chr1	16265800	16266200	A-E	573	.	16265800	16266200	255,215,0
chr1	16275600	16281200	A-E	762	.	16275600	16281200	255,215,0
chr1	16282600	16283000	A-E	615	.	16282600	16283000	255,215,0
chr1	16284000	16285800	A-E	621	.	16284000	16285800	255,215,0
chr1	16292600	16293200	A-E	529	.	16292600	16293200	255,215,0
chr1	16301400	16302000	A-E	886	.	16301400	16302000	255,215,0
chr1	16302000	16302600	A-P	656	.	16302000	16302600	255,0,0
chr1	16302600	16302800	A-E	445	.	16302600	16302800	255,215,0
chr1	16339200	16339400	A-E	602	.	16339200	16339400	255,215,0
chr1	16339800	16340000	A-E	585	.	16339800	16340000	255,215,0
chr1	16359400	16359600	A-E	498	.	16359400	16359600	255,215,0
chr1	16375200	16375800	A-E	790	.	16375200	16375800	255,215,0
chr1	16400000	16400200	A-P	519	.	16400000	16400200	255,0,0
chr1	16400200	16400600	A-E	634	.	16400200	16400600	255,215,0
chr1	16402400	16403000	A-E	651	.	16402400	16403000	255,215,0
chr1	16405600	16405800	A-E	515	.	16405600	16405800	255,215,0
chr1	16433200	16433800	A-E	567	.	16433200	16433800	255,215,0
chr1	16464800	16469400	A-E	516	.	16464800	16469400	255,215,0
chr1	16469600	16474400	A-E	582	.	16469600	16474400	255,215,0
chr1	16474600	16475400	A-E	512	.	16474600	16475400	255,215,0
chr1	16475600	16481000	A-E	508	.	16475600	16481000	255,215,0
chr1	16481400	16482600	A-P	447	.	16481400	16482600	255,0,0
chr1	16482600	16484000	A-E	716	.	16482600	16484000	255,215,0
chr1	16490200	16490400	A-E	581	.	16490200	16490400	255,215,0
chr1	16490600	16491200	A-E	656	.	16490600	16491200	255,215,0
chr1	16493800	16494000	A-E	640	.	16493800	16494000	255,215,0
chr1	16499400	16500600	A-E	669	.	16499400	16500600	255,215,0
chr1	16502200	16503400	A-E	924	.	16502200	16503400	255,215,0
chr1	16507000	16507200	A-E	613	.	16507000	16507200	255,215,0
chr1	16507400	16509200	A-E	577	.	16507400	16509200	255,215,0
chr1	16514200	16514400	A-E	543	.	16514200	16514400	255,215,0
chr1	16515600	16515800	A-E	629	.	16515600	16515800	255,215,0
chr1	16532600	16533000	A-E	622	.	16532600	16533000	255,215,0
chr1	16533200	16533400	A-E	437	.	16533200	16533400	255,215,0
chr1	16533400	16533600	A-P	704	.	16533400	16533600	255,0,0
chr1	16533600	16534200	A-E	479	.	16533600	16534200	255,215,0
chr1	16543000	16543800	A-E	692	.	16543000	16543800	255,215,0
chr1	16563000	16563600	A-E	673	.	16563000	16563600	255,215,0
chr1	16563600	16563800	A-P	466	.	16563600	16563800	255,0,0
chr1	16563800	16564400	A-E	979	.	16563800	16564400	255,215,0
chr1	16574400	16576800	A-E	580	.	16574400	16576800	255,215,0
chr1	16592800	16593600	A-E	592	.	16592800	16593600	255,215,0
chr1	16593800	16594400	A-E	578	.	16593800	16594400	255,215,0
chr1	16594600	16594800	A-E	569	.	16594600	16594800	255,215,0
chr1	16650800	16651000	A-E	509	.	16650800	16651000	255,215,0
chr1	16674600	16674800	A-E	608	.	16674600	16674800	255,215,0
chr1	16675200	16675800	A-E	779	.	16675200	16675800	255,215,0
chr1	16676600	16677000	A-E	697	.	16676600	16677000	255,215,0
chr1	16677200	16678200	A-E	512	.	16677200	16678200	255,215,0
chr1	16678200	16679000	A-P	388	.	16678200	16679000	255,0,0
chr1	16679000	16679800	A-E	607	.	16679000	16679800	255,215,0
chr1	16693200	16693600	A-E	575	.	16693200	16693600	255,215,0
chr1	16693600	16694600	A-P	638	.	16693600	16694600	255,0,0
chr1	16694600	16696200	A-E	396	.	16694600	16696200	255,215,0
chr1	16696400	16696600	A-E	540	.	16696400	16696600	255,215,0
chr1	16697200	16698000	A-E	575	.	16697200	16698000	255,215,0
chr1	16698200	16699800	A-E	828	.	16698200	16699800	255,215,0
chr1	16700600	16700800	A-E	631	.	16700600	16700800	255,215,0
chr1	16701000	16703000	A-E	870	.	16701000	16703000	255,215,0
chr1	16703200	16704800	A-E	680	.	16703200	16704800	255,215,0
chr1	16705000	16705200	A-E	552	.	16705000	16705200	255,215,0
chr1	16712000	16714000	A-E	550	.	16712000	16714000	255,215,0
chr1	16714200	16714600	A-E	551	.	16714200	16714600	255,215,0
chr1	16718600	16718800	A-E	589	.	16718600	16718800	255,215,0
chr1	16766800	16767200	A-E	521	.	16766800	16767200	255,215,0
chr1	16767200	16768000	A-P	740	.	16767200	16768000	255,0,0
chr1	16768000	16768400	A-E	735	.	16768000	16768400	255,215,0
chr1	16768800	16769000	A-E	502	.	16768800	16769000	255,215,0
chr1	16824600	16824800	A-E	513	.	16824600	16824800	255,215,0
chr1	16825000	16825200	A-E	771	.	16825000	16825200	255,215,0
chr1	16825200	16826200	A-P	656	.	16825200	16826200	255,0,0
chr1	16826200	16826400	A-E	359	.	16826200	16826400	255,215,0
chr1	16840400	16840600	A-E	647	.	16840400	16840600	255,215,0
chr1	16847400	16848000	A-E	743	.	16847400	16848000	255,215,0
chr1	16920400	16920600	A-E	511	.	16920400	16920600	255,215,0
chr1	16938800	16939400	A-E	531	.	16938800	16939400	255,215,0
chr1	16939800	16940200	A-P	832	.	16939800	16940200	255,0,0
chr1	16940200	16940600	A-E	513	.	16940200	16940600	255,215,0
chr1	16947600	16947800	A-E	552	.	16947600	16947800	255,215,0
chr1	16970200	16970800	A-E	749	.	16970200	16970800	255,215,0
chr1	16970800	16971400	A-P	708	.	16970800	16971400	255,0,0
chr1	16971400	16971600	A-E	486	.	16971400	16971600	255,215,0
chr1	17215200	17216400	A-E	758	.	17215200	17216400	255,215,0
chr1	17221600	17222200	A-E	495	.	17221600	17222200	255,215,0
chr1	17222600	17222800	A-E	670	.	17222600	17222800	255,215,0
chr1	17223000	17223600	A-E	643	.	17223000	17223600	255,215,0
chr1	17230000	17230600	A-E	573	.	17230000	17230600	255,215,0
chr1	17230800	17232200	A-E	831	.	17230800	17232200	255,215,0
chr1	17240200	17240400	A-E	432	.	17240200	17240400	255,215,0
chr1	17240400	17241000	A-P	626	.	17240400	17241000	255,0,0
chr1	17248200	17248400	A-E	700	.	17248200	17248400	255,215,0
chr1	17287200	17287400	A-E	842	.	17287200	17287400	255,215,0
chr1	17287400	17287600	A-P	529	.	17287400	17287600	255,0,0
chr1	17293600	17294400	A-E	558	.	17293600	17294400	255,215,0
chr1	17305600	17305800	A-E	535	.	17305600	17305800	255,215,0
chr1	17311000	17311600	A-E	538	.	17311000	17311600	255,215,0
chr1	17336200	17336400	A-E	538	.	17336200	17336400	255,215,0
chr1	17336800	17338000	A-E	759	.	17336800	17338000	255,215,0
chr1	17338200	17338600	A-P	708	.	17338200	17338600	255,0,0
chr1	17338600	17338800	A-E	476	.	17338600	17338800	255,215,0
chr1	17342800	17343200	A-E	586	.	17342800	17343200	255,215,0
chr1	17372400	17372600	A-E	587	.	17372400	17372600	255,215,0
chr1	17379000	17380200	A-E	502	.	17379000	17380200	255,215,0
chr1	17380400	17380600	A-P	666	.	17380400	17380600	255,0,0
chr1	17389400	17389600	A-E	781	.	17389400	17389600	255,215,0
chr1	17449000	17449600	A-E	548	.	17449000	17449600	255,215,0
chr1	17454000	17456000	A-E	510	.	17454000	17456000	255,215,0
chr1	17559400	17560800	A-E	534	.	17559400	17560800	255,215,0
chr1	17577400	17577800	A-E	501	.	17577400	17577800	255,215,0
chr1	17578000	17578600	A-E	641	.	17578000	17578600	255,215,0
chr1	17760400	17760800	A-E	602	.	17760400	17760800	255,215,0
chr1	17761800	17762000	A-E	577	.	17761800	17762000	255,215,0
chr1	17762400	17764000	A-E	551	.	17762400	17764000	255,215,0
chr1	17764000	17766400	A-P	488	.	17764000	17766400	255,0,0
chr1	17766400	17766800	A-E	664	.	17766400	17766800	255,215,0
chr1	17866400	17866600	A-P	525	.	17866400	17866600	255,0,0
chr1	17872000	17872200	A-E	525	.	17872000	17872200	255,215,0
chr1	19228400	19228600	A-E	539	.	19228400	19228600	255,215,0
chr1	19228600	19229200	A-P	483	.	19228600	19229200	255,0,0
chr1	19229200	19230200	A-E	607	.	19229200	19230200	255,215,0
chr1	19233600	19235200	A-E	486	.	19233600	19235200	255,215,0
chr1	19239600	19240400	A-E	554	.	19239600	19240400	255,215,0
chr1	19248400	19251600	A-E	720	.	19248400	19251600	255,215,0
chr1	19252200	19252400	A-E	543	.	19252200	19252400	255,215,0
chr1	19252600	19255600	A-E	918	.	19252600	19255600	255,215,0
chr1	19268000	19269200	A-E	575	.	19268000	19269200	255,215,0
chr1	19271200	19272000	A-E	524	.	19271200	19272000	255,215,0
chr1	19272200	19272400	A-E	563	.	19272200	19272400	255,215,0
chr1	19274800	19278200	A-E	601	.	19274800	19278200	255,215,0
chr1	19278400	19278800	A-E	526	.	19278400	19278800	255,215,0
chr1	19279600	19279800	A-E	630	.	19279600	19279800	255,215,0
chr1	19280000	19282000	A-E	626	.	19280000	19282000	255,215,0
chr1	19282000	19283600	A-P	489	.	19282000	19283600	255,0,0
chr1	19283600	19283800	A-E	492	.	19283600	19283800	255,215,0
chr1	19298800	19300200	A-E	601	.	19298800	19300200	255,215,0
chr1	19336000	19339000	A-E	805	.	19336000	19339000	255,215,0
chr1	19407600	19408600	A-E	724	.	19407600	19408600	255,215,0
chr1	19409200	19410600	A-E	706	.	19409200	19410600	255,215,0
chr1	19483000	19483800	A-E	521	.	19483000	19483800	255,215,0
chr1	19528800	19529200	A-E	588	.	19528800	19529200	255,215,0
chr1	19530000	19530600	A-E	604	.	19530000	19530600	255,215,0
chr1	19530800	19532800	A-E	544	.	19530800	19532800	255,215,0
chr1	19533400	19533800	A-E	655	.	19533400	19533800	255,215,0
chr1	19534200	19534400	A-E	637	.	19534200	19534400	255,215,0
chr1	19534600	19534800	A-E	650	.	19534600	19534800	255,215,0
chr1	19535000	19536000	A-E	892	.	19535000	19536000	255,215,0
chr1	19536200	19537200	A-P	695	.	19536200	19537200	255,0,0
chr1	19537400	19538200	A-E	785	.	19537400	19538200	255,215,0
chr1	19538800	19539000	A-E	644	.	19538800	19539000	255,215,0
chr1	19576800	19577600	A-E	784	.	19576800	19577600	255,215,0
chr1	19577800	19578600	A-P	735	.	19577800	19578600	255,0,0
chr1	19579200	19580200	A-E	844	.	19579200	19580200	255,215,0
chr1	19615200	19615600	A-E	503	.	19615200	19615600	255,215,0
chr1	19637800	19638200	A-E	534	.	19637800	19638200	255,215,0
chr1	19638200	19639200	A-P	426	.	19638200	19639200	255,0,0
chr1	19639200	19639800	A-E	784	.	19639200	19639800	255,215,0
chr1	19641800	19642200	A-E	679	.	19641800	19642200	255,215,0
chr1	19711000	19711200	A-E	505	.	19711000	19711200	255,215,0
chr1	19712800	19713000	A-E	664	.	19712800	19713000	255,215,0
chr1	19713400	19713600	A-E	516	.	19713400	19713600	255,215,0
chr1	19717400	19718400	A-E	642	.	19717400	19718400	255,215,0
chr1	19749600	19750000	A-E	668	.	19749600	19750000	255,215,0
chr1	19755200	19755400	A-E	518	.	19755200	19755400	255,215,0
chr1	19756000	19757600	A-E	546	.	19756000	19757600	255,215,0
chr1	19762800	19765600	A-E	734	.	19762800	19765600	255,215,0
chr1	19767000	19767400	A-E	770	.	19767000	19767400	255,215,0
chr1	19767600	19768000	A-E	549	.	19767600	19768000	255,215,0
chr1	19769200	19769400	A-E	500	.	19769200	19769400	255,215,0
chr1	19772200	19773200	A-E	500	.	19772200	19773200	255,215,0
chr1	19775000	19776200	A-E	727	.	19775000	19776200	255,215,0
chr1	19776800	19778000	A-E	566	.	19776800	19778000	255,215,0
chr1	19780800	19781800	A-E	513	.	19780800	19781800	255,215,0
chr1	19782000	19782200	A-E	511	.	19782000	19782200	255,215,0
chr1	19783200	19784800	A-E	583	.	19783200	19784800	255,215,0
chr1	19785200	19785400	A-E	526	.	19785200	19785400	255,215,0
chr1	19786000	19786200	A-E	614	.	19786000	19786200	255,215,0
chr1	19789400	19789600	A-E	548	.	19789400	19789600	255,215,0
chr1	19794800	19796400	A-E	684	.	19794800	19796400	255,215,0
chr1	19801800	19802000	A-E	506	.	19801800	19802000	255,215,0
chr1	19802200	19804600	A-E	653	.	19802200	19804600	255,215,0
chr1	19807200	19807600	A-E	591	.	19807200	19807600	255,215,0
chr1	19808200	19811600	A-E	602	.	19808200	19811600	255,215,0
chr1	19811600	19812600	A-P	842	.	19811600	19812600	255,0,0
chr1	19812600	19813400	A-E	401	.	19812600	19813400	255,215,0
chr1	19828800	19829600	A-E	552	.	19828800	19829600	255,215,0
chr1	19831200	19832200	A-E	665	.	19831200	19832200	255,215,0
chr1	19835400	19836000	A-E	666	.	19835400	19836000	255,215,0
chr1	19922800	19923400	A-E	838	.	19922800	19923400	255,215,0
chr1	19923400	19924000	A-P	652	.	19923400	19924000	255,0,0
chr1	19924000	19925000	A-E	662	.	19924000	19925000	255,215,0
chr1	19926000	19926200	A-E	617	.	19926000	19926200	255,215,0
chr1	19926600	19926800	A-E	505	.	19926600	19926800	255,215,0
chr1	19970600	19971600	A-P	666	.	19970600	19971600	255,0,0
chr1	19972400	19972800	A-E	649	.	19972400	19972800	255,215,0
chr1	19978600	19979200	A-E	731	.	19978600	19979200	255,215,0
chr1	19980400	19980600	A-E	535	.	19980400	19980600	255,215,0
chr1	19986200	19986600	A-E	731	.	19986200	19986600	255,215,0
chr1	20091400	20093200	A-E	905	.	20091400	20093200	255,215,0
chr1	20125600	20126200	A-E	601	.	20125600	20126200	255,215,0
chr1	20126200	20126400	A-P	513	.	20126200	20126400	255,0,0
chr1	20126600	20127000	A-E	419	.	20126600	20127000	255,215,0
chr1	20208400	20208800	A-E	670	.	20208400	20208800	255,215,0
chr1	20208800	20209600	A-P	925	.	20208800	20209600	255,0,0
chr1	20209600	20210200	A-E	898	.	20209600	20210200	255,215,0
chr1	20210600	20210800	A-E	661	.	20210600	20210800	255,215,0
chr1	20214400	20215000	A-E	500	.	20214400	20215000	255,215,0
chr1	20216200	20216400	A-E	500	.	20216200	20216400	255,215,0
chr1	20219000	20219600	A-E	528	.	20219000	20219600	255,215,0
chr1	20253200	20253400	A-E	553	.	20253200	20253400	255,215,0
chr1	20275400	20275800	A-E	506	.	20275400	20275800	255,215,0
chr1	20390400	20390800	A-E	869	.	20390400	20390800	255,215,0
chr1	20407200	20407400	A-E	581	.	20407200	20407400	255,215,0
chr1	20437000	20437800	A-E	520	.	20437000	20437800	255,215,0
chr1	20478600	20479000	A-E	616	.	20478600	20479000	255,215,0
chr1	20512000	20512200	A-E	530	.	20512000	20512200	255,215,0
chr1	20737800	20738000	A-E	729	.	20737800	20738000	255,215,0
chr1	20753400	20754000	A-E	756	.	20753400	20754000	255,215,0
chr1	20811800	20812200	A-P	666	.	20811800	20812200	255,0,0
chr1	20812400	20812800	A-P	452	.	20812400	20812800	255,0,0
chr1	20813000	20813200	A-E	707	.	20813000	20813200	255,215,0
chr1	20820400	20822400	A-E	642	.	20820400	20822400	255,215,0
chr1	20833600	20834200	A-E	794	.	20833600	20834200	255,215,0
chr1	20834200	20834800	A-P	654	.	20834200	20834800	255,0,0
chr1	20834800	20835200	A-E	427	.	20834800	20835200	255,215,0
chr1	20915600	20915800	A-E	507	.	20915600	20915800	255,215,0
chr1	20916000	20916200	A-E	554	.	20916000	20916200	255,215,0
chr1	20928000	20928200	A-E	501	.	20928000	20928200	255,215,0
chr1	20959600	20960000	A-E	491	.	20959600	20960000	255,215,0
chr1	20960000	20960600	A-P	854	.	20960000	20960600	255,0,0
chr1	20960600	20961200	A-E	961	.	20960600	20961200	255,215,0
chr1	20986200	20987400	A-E	614	.	20986200	20987400	255,215,0
chr1	20987400	20988400	A-P	845	.	20987400	20988400	255,0,0
chr1	20988400	20988800	A-E	651	.	20988400	20988800	255,215,0
chr1	20992200	20992800	A-E	791	.	20992200	20992800	255,215,0
chr1	21011600	21012200	A-E	752	.	21011600	21012200	255,215,0
chr1	21023200	21023800	A-E	544	.	21023200	21023800	255,215,0
chr1	21041600	21041800	A-E	539	.	21041600	21041800	255,215,0
chr1	21044000	21044200	A-E	578	.	21044000	21044200	255,215,0
chr1	21044400	21044600	A-P	584	.	21044400	21044600	255,0,0
chr1	21051600	21051800	A-E	540	.	21051600	21051800	255,215,0
chr1	21059000	21060200	A-E	888	.	21059000	21060200	255,215,0
chr1	21106800	21107000	A-E	655	.	21106800	21107000	255,215,0
chr1	21107200	21108000	A-E	657	.	21107200	21108000	255,215,0
chr1	21108400	21109000	A-E	541	.	21108400	21109000	255,215,0
chr1	21109400	21109600	A-E	499	.	21109400	21109600	255,215,0
chr1	21110200	21110800	A-E	518	.	21110200	21110800	255,215,0
chr1	21111200	21112200	A-E	678	.	21111200	21112200	255,215,0
chr1	21112800	21114200	A-P	789	.	21112800	21114200	255,0,0
chr1	21114200	21114800	A-E	455	.	21114200	21114800	255,215,0
chr1	21173800	21175200	A-E	672	.	21173800	21175200	255,215,0
chr1	21308800	21309200	A-E	569	.	21308800	21309200	255,215,0
chr1	21309400	21309600	A-E	526	.	21309400	21309600	255,215,0
chr1	21347600	21348000	A-E	514	.	21347600	21348000	255,215,0
chr1	21348200	21349600	A-E	725	.	21348200	21349600	255,215,0
chr1	21393200	21393600	A-E	636	.	21393200	21393600	255,215,0
chr1	21399400	21399600	A-E	731	.	21399400	21399600	255,215,0
chr1	21403000	21404200	A-E	757	.	21403000	21404200	255,215,0
chr1	21416400	21417800	A-E	635	.	21416400	21417800	255,215,0
chr1	21424200	21424600	A-E	505	.	21424200	21424600	255,215,0
chr1	21424800	21425000	A-E	537	.	21424800	21425000	255,215,0
chr1	21427400	21427600	A-E	686	.	21427400	21427600	255,215,0
chr1	21427800	21428200	A-E	674	.	21427800	21428200	255,215,0
chr1	21441600	21442000	A-E	643	.	21441600	21442000	255,215,0
chr1	21475600	21477200	A-E	529	.	21475600	21477200	255,215,0
chr1	21478600	21478800	A-E	517	.	21478600	21478800	255,215,0
chr1	21479000	21479200	A-E	522	.	21479000	21479200	255,215,0
chr1	21498000	21498200	A-E	793	.	21498000	21498200	255,215,0
chr1	21500200	21502000	A-E	630	.	21500200	21502000	255,215,0
chr1	21502000	21503800	A-P	455	.	21502000	21503800	255,0,0
chr1	21518800	21519400	A-E	736	.	21518800	21519400	255,215,0
chr1	21578400	21579400	A-E	561	.	21578400	21579400	255,215,0
chr1	21587200	21589800	A-E	674	.	21587200	21589800	255,215,0
chr1	21590200	21590400	A-E	513	.	21590200	21590400	255,215,0
chr1	21592200	21593400	A-E	711	.	21592200	21593400	255,215,0
chr1	21595200	21595800	A-E	604	.	21595200	21595800	255,215,0
chr1	21600800	21603200	A-E	813	.	21600800	21603200	255,215,0
chr1	21603400	21607600	A-E	668	.	21603400	21607600	255,215,0
chr1	21607800	21608200	A-E	850	.	21607800	21608200	255,215,0
chr1	21615200	21616400	A-E	531	.	21615200	21616400	255,215,0
chr1	21616600	21616800	A-P	778	.	21616600	21616800	255,0,0
chr1	21617000	21617600	A-E	700	.	21617000	21617600	255,215,0
chr1	21621400	21622400	A-E	505	.	21621400	21622400	255,215,0
chr1	21626400	21626800	A-E	592	.	21626400	21626800	255,215,0
chr1	21628600	21630600	A-E	587	.	21628600	21630600	255,215,0
chr1	21631000	21631200	A-E	645	.	21631000	21631200	255,215,0
chr1	21639000	21640000	A-E	532	.	21639000	21640000	255,215,0
chr1	21640200	21640400	A-E	642	.	21640200	21640400	255,215,0
chr1	21641200	21641400	A-E	513	.	21641200	21641400	255,215,0
chr1	21644000	21644200	A-E	567	.	21644000	21644200	255,215,0
chr1	21647400	21648000	A-E	537	.	21647400	21648000	255,215,0
chr1	21648400	21653800	A-E	628	.	21648400	21653800	255,215,0
chr1	21657000	21657600	A-E	600	.	21657000	21657600	255,215,0
chr1	21658400	21659000	A-E	710	.	21658400	21659000	255,215,0
chr1	21659400	21659800	A-E	598	.	21659400	21659800	255,215,0
chr1	21660400	21662800	A-E	861	.	21660400	21662800	255,215,0
chr1	21663600	21667000	A-E	721	.	21663600	21667000	255,215,0
chr1	21667600	21668200	A-E	791	.	21667600	21668200	255,215,0
chr1	21668600	21671000	A-E	724	.	21668600	21671000	255,215,0
chr1	21671200	21671400	A-P	458	.	21671200	21671400	255,0,0
chr1	21671800	21672400	A-P	664	.	21671800	21672400	255,0,0
chr1	21672400	21672800	A-E	388	.	21672400	21672800	255,215,0
chr1	21694800	21695200	A-E	530	.	21694800	21695200	255,215,0
chr1	21724000	21724400	A-E	560	.	21724000	21724400	255,215,0
chr1	21766400	21766800	A-P	609	.	21766400	21766800	255,0,0
chr1	21780600	21781000	A-E	548	.	21780600	21781000	255,215,0
chr1	21900600	21902000	A-E	520	.	21900600	21902000	255,215,0
chr1	21911800	21912000	A-E	560	.	21911800	21912000	255,215,0
chr1	21913200	21913800	A-E	644	.	21913200	21913800	255,215,0
chr1	21934400	21934600	A-E	421	.	21934400	21934600	255,215,0
chr1	22047600	22048800	A-E	604	.	22047600	22048800	255,215,0
chr1	22084400	22084600	A-E	678	.	22084400	22084600	255,215,0
chr1	22084800	22085000	A-E	503	.	22084800	22085000	255,215,0
chr1	22085800	22086800	A-E	612	.	22085800	22086800	255,215,0
chr1	22088000	22088400	A-E	591	.	22088000	22088400	255,215,0
chr1	22089400	22090200	A-E	644	.	22089400	22090200	255,215,0
chr1	22090400	22093200	A-E	850	.	22090400	22093200	255,215,0
chr1	22096600	22097000	A-E	678	.	22096600	22097000	255,215,0
chr1	22098400	22098800	A-E	668	.	22098400	22098800	255,215,0
chr1	22099800	22100600	A-E	723	.	22099800	22100600	255,215,0
chr1	22101200	22101400	A-E	602	.	22101200	22101400	255,215,0
chr1	22101800	22103000	A-E	555	.	22101800	22103000	255,215,0
chr1	22103800	22104200	A-E	524	.	22103800	22104200	255,215,0
chr1	22104800	22105000	A-E	641	.	22104800	22105000	255,215,0
chr1	22105600	22105800	A-E	495	.	22105600	22105800	255,215,0
chr1	22106000	22107400	A-E	579	.	22106000	22107400	255,215,0
chr1	22107800	22108000	A-E	544	.	22107800	22108000	255,215,0
chr1	22108200	22110200	A-P	783	.	22108200	22110200	255,0,0
chr1	22127600	22128000	A-E	551	.	22127600	22128000	255,215,0
chr1	22138400	22138600	A-E	510	.	22138400	22138600	255,215,0
chr1	22145000	22145200	A-E	572	.	22145000	22145200	255,215,0
chr1	22196400	22196600	A-E	524	.	22196400	22196600	255,215,0
chr1	22223200	22229800	A-E	540	.	22223200	22229800	255,215,0
chr1	22230200	22234600	A-E	897	.	22230200	22234600	255,215,0
chr1	22235000	22242400	A-E	521	.	22235000	22242400	255,215,0
chr1	22242600	22243000	A-E	548	.	22242600	22243000	255,215,0
chr1	22243200	22243800	A-E	666	.	22243200	22243800	255,215,0
chr1	22244000	22244800	A-E	866	.	22244000	22244800	255,215,0
chr1	22245000	22245800	A-E	768	.	22245000	22245800	255,215,0
chr1	22246000	22249600	A-E	894	.	22246000	22249600	255,215,0
chr1	22249800	22255000	A-E	652	.	22249800	22255000	255,215,0
chr1	22255600	22256000	A-E	672	.	22255600	22256000	255,215,0
chr1	22256200	22257000	A-E	765	.	22256200	22257000	255,215,0
chr1	22257200	22261000	A-E	758	.	22257200	22261000	255,215,0
chr1	22261800	22262600	A-E	670	.	22261800	22262600	255,215,0
chr1	22262800	22263400	A-P	514	.	22262800	22263400	255,0,0
chr1	22264200	22264600	A-E	815	.	22264200	22264600	255,215,0
chr1	22264800	22267200	A-E	633	.	22264800	22267200	255,215,0
chr1	22269200	22270200	A-E	663	.	22269200	22270200	255,215,0
chr1	22270400	22271400	A-E	586	.	22270400	22271400	255,215,0
chr1	22273600	22273800	A-E	648	.	22273600	22273800	255,215,0
chr1	22282200	22282800	A-E	750	.	22282200	22282800	255,215,0
chr1	22283000	22285600	A-E	726	.	22283000	22285600	255,215,0
chr1	22288000	22288600	A-E	521	.	22288000	22288600	255,215,0
chr1	22290200	22290600	A-E	505	.	22290200	22290600	255,215,0
chr1	22297200	22297400	A-E	583	.	22297200	22297400	255,215,0
chr1	22298200	22298400	A-E	498	.	22298200	22298400	255,215,0
chr1	22299000	22299400	A-E	851	.	22299000	22299400	255,215,0
chr1	22299600	22301600	A-E	923	.	22299600	22301600	255,215,0
chr1	22322800	22325800	A-E	677	.	22322800	22325800	255,215,0
chr1	22326000	22326400	A-E	809	.	22326000	22326400	255,215,0
chr1	22345000	22345400	A-E	591	.	22345000	22345400	255,215,0
chr1	22345600	22346200	A-E	789	.	22345600	22346200	255,215,0
chr1	22350800	22352000	A-E	666	.	22350800	22352000	255,215,0
chr1	22352000	22352200	A-P	701	.	22352000	22352200	255,0,0
chr1	22352200	22353000	A-E	390	.	22352200	22353000	255,215,0
chr1	22359400	22359600	A-E	514	.	22359400	22359600	255,215,0
chr1	22366200	22367000	A-E	822	.	22366200	22367000	255,215,0
chr1	22379000	22380200	A-P	627	.	22379000	22380200	255,0,0
chr1	22380200	22381400	A-E	671	.	22380200	22381400	255,215,0
chr1	22381600	22384200	A-E	737	.	22381600	22384200	255,215,0
chr1	22384400	22385000	A-E	704	.	22384400	22385000	255,215,0
chr1	22385200	22386000	A-E	502	.	22385200	22386000	255,215,0
chr1	22386200	22387600	A-E	632	.	22386200	22387600	255,215,0
chr1	22388800	22389200	A-E	751	.	22388800	22389200	255,215,0
chr1	22389400	22389800	A-E	690	.	22389400	22389800	255,215,0
chr1	22391400	22392200	A-E	570	.	22391400	22392200	255,215,0
chr1	22392600	22392800	A-E	666	.	22392600	22392800	255,215,0
chr1	22393000	22393200	A-E	585	.	22393000	22393200	255,215,0
chr1	22393400	22393800	A-E	505	.	22393400	22393800	255,215,0
chr1	22394400	22394600	A-E	573	.	22394400	22394600	255,215,0
chr1	22394800	22395600	A-E	780	.	22394800	22395600	255,215,0
chr1	22396200	22396600	A-E	641	.	22396200	22396600	255,215,0
chr1	22397200	22397400	A-E	696	.	22397200	22397400	255,215,0
chr1	22397800	22398600	A-E	624	.	22397800	22398600	255,215,0
chr1	22398800	22399800	A-E	531	.	22398800	22399800	255,215,0
chr1	22400400	22400600	A-E	549	.	22400400	22400600	255,215,0
chr1	22400800	22403400	A-E	562	.	22400800	22403400	255,215,0
chr1	22403800	22404000	A-E	596	.	22403800	22404000	255,215,0
chr1	22404400	22404800	A-E	503	.	22404400	22404800	255,215,0
chr1	22405000	22405400	A-E	510	.	22405000	22405400	255,215,0
chr1	22406400	22406600	A-E	528	.	22406400	22406600	255,215,0
chr1	22409000	22409200	A-E	616	.	22409000	22409200	255,215,0
chr1	22410200	22410400	A-E	576	.	22410200	22410400	255,215,0
chr1	22410600	22410800	A-E	544	.	22410600	22410800	255,215,0
chr1	22411000	22411400	A-E	639	.	22411000	22411400	255,215,0
chr1	22411800	22412000	A-E	558	.	22411800	22412000	255,215,0
chr1	22413800	22418000	A-E	508	.	22413800	22418000	255,215,0
chr1	22418800	22420000	A-E	678	.	22418800	22420000	255,215,0
chr1	22426800	22427000	A-E	509	.	22426800	22427000	255,215,0
chr1	22428000	22428200	A-E	601	.	22428000	22428200	255,215,0
chr1	22440400	22442200	A-E	647	.	22440400	22442200	255,215,0
chr1	22458600	22459400	A-E	677	.	22458600	22459400	255,215,0
chr1	22469600	22469800	A-P	488	.	22469600	22469800	255,0,0
chr1	22599400	22599600	A-E	512	.	22599400	22599600	255,215,0
chr1	22599800	22601000	A-E	708	.	22599800	22601000	255,215,0
chr1	22674800	22675400	A-E	503	.	22674800	22675400	255,215,0
chr1	22739000	22739800	A-E	860	.	22739000	22739800	255,215,0
chr1	22755200	22755400	A-E	601	.	22755200	22755400	255,215,0
chr1	22778200	22778400	A-E	699	.	22778200	22778400	255,215,0
chr1	22778400	22779000	A-P	939	.	22778400	22779000	255,0,0
chr1	22779000	22779600	A-E	446	.	22779000	22779600	255,215,0
chr1	22814000	22815000	A-E	596	.	22814000	22815000	255,215,0
chr1	22826600	22827000	A-E	547	.	22826600	22827000	255,215,0
chr1	22827200	22827400	A-E	470	.	22827200	22827400	255,215,0
chr1	22857000	22857200	A-E	497	.	22857000	22857200	255,215,0
chr1	23004000	23004800	A-E	676	.	23004000	23004800	255,215,0
chr1	23016000	23016200	A-E	640	.	23016000	23016200	255,215,0
chr1	23029000	23030000	A-E	547	.	23029000	23030000	255,215,0
chr1	23036600	23036800	A-E	449	.	23036600	23036800	255,215,0
chr1	23036800	23038200	A-P	657	.	23036800	23038200	255,0,0
chr1	23038200	23040400	A-E	667	.	23038200	23040400	255,215,0
chr1	23043600	23043800	A-E	506	.	23043600	23043800	255,215,0
chr1	23064800	23065400	A-E	634	.	23064800	23065400	255,215,0
chr1	23065600	23067800	A-E	590	.	23065600	23067800	255,215,0
chr1	23068200	23069400	A-E	510	.	23068200	23069400	255,215,0
chr1	23071800	23074800	A-E	549	.	23071800	23074800	255,215,0
chr1	23075800	23078000	A-E	603	.	23075800	23078000	255,215,0
chr1	23079600	23081400	A-E	499	.	23079600	23081400	255,215,0
chr1	23081600	23083400	A-E	903	.	23081600	23083400	255,215,0
chr1	23147400	23148200	A-E	809	.	23147400	23148200	255,215,0
chr1	23153400	23153600	A-E	493	.	23153400	23153600	255,215,0
chr1	23156400	23156600	A-E	581	.	23156400	23156600	255,215,0
chr1	23158200	23159200	A-E	816	.	23158200	23159200	255,215,0
chr1	23177200	23177400	A-E	498	.	23177200	23177400	255,215,0
chr1	23203200	23203800	A-E	562	.	23203200	23203800	255,215,0
chr1	23206400	23206800	A-E	532	.	23206400	23206800	255,215,0
chr1	23215000	23216000	A-E	773	.	23215000	23216000	255,215,0
chr1	23302200	23303200	A-E	713	.	23302200	23303200	255,215,0
chr1	23345400	23345800	A-E	737	.	23345400	23345800	255,215,0
chr1	23345800	23346800	A-P	761	.	23345800	23346800	255,0,0
chr1	23347000	23348800	A-E	837	.	23347000	23348800	255,215,0
chr1	23349400	23349800	A-E	532	.	23349400	23349800	255,215,0
chr1	23366200	23366400	A-E	525	.	23366200	23366400	255,215,0
chr1	23376200	23377200	A-E	625	.	23376200	23377200	255,215,0
chr1	23395400	23395800	A-E	670	.	23395400	23395800	255,215,0
chr1	23425000	23430200	A-E	599	.	23425000	23430200	255,215,0
chr1	23430400	23431200	A-E	761	.	23430400	23431200	255,215,0
chr1	23436600	23436800	A-E	541	.	23436600	23436800	255,215,0
chr1	23437800	23438600	A-E	537	.	23437800	23438600	255,215,0
chr1	23438800	23439000	A-E	513	.	23438800	23439000	255,215,0
chr1	23439200	23439600	A-E	579	.	23439200	23439600	255,215,0
chr1	23439800	23442000	A-E	531	.	23439800	23442000	255,215,0
chr1	23442200	23442400	A-E	562	.	23442200	23442400	255,215,0
chr1	23443400	23443800	A-E	549	.	23443400	23443800	255,215,0
chr1	23445000	23445400	A-E	787	.	23445000	23445400	255,215,0
chr1	23445800	23446800	A-E	855	.	23445800	23446800	255,215,0
chr1	23447200	23447600	A-E	658	.	23447200	23447600	255,215,0
chr1	23448600	23449600	A-E	523	.	23448600	23449600	255,215,0
chr1	23450000	23451000	A-E	565	.	23450000	23451000	255,215,0
chr1	23451200	23451800	A-E	619	.	23451200	23451800	255,215,0
chr1	23452200	23454000	A-E	652	.	23452200	23454000	255,215,0
chr1	23454800	23458200	A-E	681	.	23454800	23458200	255,215,0
chr1	23458400	23460000	A-E	761	.	23458400	23460000	255,215,0
chr1	23461200	23461400	A-E	537	.	23461200	23461400	255,215,0
chr1	23461800	23462200	A-E	702	.	23461800	23462200	255,215,0
chr1	23462400	23462600	A-E	502	.	23462400	23462600	255,215,0
chr1	23462800	23463200	A-E	615	.	23462800	23463200	255,215,0
chr1	23463600	23463800	A-E	599	.	23463600	23463800	255,215,0
chr1	23464200	23464400	A-E	562	.	23464200	23464400	255,215,0
chr1	23467800	23468000	A-E	683	.	23467800	23468000	255,215,0
chr1	23470400	23470600	A-E	537	.	23470400	23470600	255,215,0
chr1	23471000	23471200	A-E	555	.	23471000	23471200	255,215,0
chr1	23474200	23476200	A-E	541	.	23474200	23476200	255,215,0
chr1	23476600	23477000	A-E	550	.	23476600	23477000	255,215,0
chr1	23478600	23479000	A-E	531	.	23478600	23479000	255,215,0
chr1	23479600	23480200	A-E	742	.	23479600	23480200	255,215,0
chr1	23481400	23482200	A-E	636	.	23481400	23482200	255,215,0
chr1	23483000	23484000	A-E	562	.	23483000	23484000	255,215,0
chr1	23486600	23487200	A-E	662	.	23486600	23487200	255,215,0
chr1	23487400	23488000	A-E	751	.	23487400	23488000	255,215,0
chr1	23488200	23488400	A-E	631	.	23488200	23488400	255,215,0
chr1	23490000	23490600	A-E	610	.	23490000	23490600	255,215,0
chr1	23491200	23494200	A-E	773	.	23491200	23494200	255,215,0
chr1	23494200	23494600	A-P	746	.	23494200	23494600	255,0,0
chr1	23494800	23495400	A-P	539	.	23494800	23495400	255,0,0
chr1	23495400	23496800	A-E	645	.	23495400	23496800	255,215,0
chr1	23503600	23504200	A-E	500	.	23503600	23504200	255,215,0
chr1	23504200	23504400	A-P	632	.	23504200	23504400	255,0,0
chr1	23504400	23505200	A-E	542	.	23504400	23505200	255,215,0
chr1	23511200	23511400	A-E	511	.	23511200	23511400	255,215,0
chr1	23515200	23515800	A-E	527	.	23515200	23515800	255,215,0
chr1	23521000	23521400	A-E	662	.	23521000	23521400	255,215,0
chr1	23523000	23524000	A-E	820	.	23523000	23524000	255,215,0
chr1	23524200	23524600	A-E	817	.	23524200	23524600	255,215,0
chr1	23524800	23525400	A-E	599	.	23524800	23525400	255,215,0
chr1	23538400	23538600	A-E	583	.	23538400	23538600	255,215,0
chr1	23551200	23552200	A-E	736	.	23551200	23552200	255,215,0
chr1	23573000	23573200	A-E	492	.	23573000	23573200	255,215,0
chr1	23600000	23600600	A-E	664	.	23600000	23600600	255,215,0
chr1	23609400	23610800	A-E	759	.	23609400	23610800	255,215,0
chr1	23615000	23619800	A-E	703	.	23615000	23619800	255,215,0
chr1	23629400	23629600	A-E	564	.	23629400	23629600	255,215,0
chr1	23629800	23631400	A-E	776	.	23629800	23631400	255,215,0
chr1	23631800	23632000	A-E	600	.	23631800	23632000	255,215,0
chr1	23632600	23633000	A-E	509	.	23632600	23633000	255,215,0
chr1	23642200	23642400	A-E	510	.	23642200	23642400	255,215,0
chr1	23642600	23642800	A-E	541	.	23642600	23642800	255,215,0
chr1	23649200	23649400	A-E	518	.	23649200	23649400	255,215,0
chr1	23650000	23650200	A-E	501	.	23650000	23650200	255,215,0
chr1	23664400	23664800	A-E	627	.	23664400	23664800	255,215,0
chr1	23665000	23669600	A-E	610	.	23665000	23669600	255,215,0
chr1	23669600	23671000	A-P	594	.	23669600	23671000	255,0,0
chr1	23671000	23672000	A-E	473	.	23671000	23672000	255,215,0
chr1	23693800	23694400	A-E	530	.	23693800	23694400	255,215,0
chr1	23694800	23696400	A-P	538	.	23694800	23696400	255,0,0
chr1	23696400	23698200	A-E	635	.	23696400	23698200	255,215,0
chr1	23703800	23704200	A-E	645	.	23703800	23704200	255,215,0
chr1	23710200	23710400	A-E	568	.	23710200	23710400	255,215,0
chr1	23711400	23711800	A-E	543	.	23711400	23711800	255,215,0
chr1	23720600	23721000	A-E	513	.	23720600	23721000	255,215,0
chr1	23729400	23730600	A-E	690	.	23729400	23730600	255,215,0
chr1	23730800	23731000	A-E	658	.	23730800	23731000	255,215,0
chr1	23749000	23749400	A-E	574	.	23749000	23749400	255,215,0
chr1	23797000	23797200	A-E	523	.	23797000	23797200	255,215,0
chr1	23809800	23810400	A-E	466	.	23809800	23810400	255,215,0
chr1	23810400	23810800	A-P	622	.	23810400	23810800	255,0,0
chr1	23810800	23811000	A-E	367	.	23810800	23811000	255,215,0
chr1	23811200	23811400	A-E	474	.	23811200	23811400	255,215,0
chr1	23854600	23855400	A-E	641	.	23854600	23855400	255,215,0
chr1	23856000	23856200	A-E	564	.	23856000	23856200	255,215,0
chr1	23856400	23857400	A-E	709	.	23856400	23857400	255,215,0
chr1	23857400	23857800	A-P	534	.	23857400	23857800	255,0,0
chr1	23857800	23858400	A-E	351	.	23857800	23858400	255,215,0
chr1	23863800	23864200	A-E	490	.	23863800	23864200	255,215,0
chr1	23866200	23866800	A-E	727	.	23866200	23866800	255,215,0
chr1	23874400	23874600	A-E	579	.	23874400	23874600	255,215,0
chr1	23880000	23881200	A-E	652	.	23880000	23881200	255,215,0
chr1	23881200	23881600	A-P	651	.	23881200	23881600	255,0,0
chr1	23881600	23884400	A-E	767	.	23881600	23884400	255,215,0
chr1	23884400	23886200	A-P	758	.	23884400	23886200	255,0,0
chr1	23886200	23889800	A-E	821	.	23886200	23889800	255,215,0
chr1	23894600	23895000	A-P	586	.	23894600	23895000	255,0,0
chr1	23895000	23895400	A-E	767	.	23895000	23895400	255,215,0
chr1	23903600	23904400	A-E	708	.	23903600	23904400	255,215,0
chr1	23961600	23962200	A-E	446	.	23961600	23962200	255,215,0
chr1	24018000	24018200	A-E	587	.	24018000	24018200	255,215,0
chr1	24018200	24019000	A-P	473	.	24018200	24019000	255,0,0
chr1	24019000	24020600	A-E	598	.	24019000	24020600	255,215,0
chr1	24021000	24022000	A-E	664	.	24021000	24022000	255,215,0
chr1	24022400	24022800	A-E	602	.	24022400	24022800	255,215,0
chr1	24023200	24023600	A-E	567	.	24023200	24023600	255,215,0
chr1	24025000	24025200	A-E	601	.	24025000	24025200	255,215,0
chr1	24069000	24069600	A-E	553	.	24069000	24069600	255,215,0
chr1	24069800	24070800	A-P	967	.	24069800	24070800	255,0,0
chr1	24070800	24072400	A-E	631	.	24070800	24072400	255,215,0
chr1	24104200	24104600	A-E	591	.	24104200	24104600	255,215,0
chr1	24104600	24105200	A-P	839	.	24104600	24105200	255,0,0
chr1	24105200	24107000	A-E	546	.	24105200	24107000	255,215,0
chr1	24116200	24116400	A-E	806	.	24116200	24116400	255,215,0
chr1	24116600	24117600	A-E	716	.	24116600	24117600	255,215,0
chr1	24117600	24117800	A-P	652	.	24117600	24117800	255,0,0
chr1	24118000	24118200	A-P	671	.	24118000	24118200	255,0,0
chr1	24118200	24118600	A-E	600	.	24118200	24118600	255,215,0
chr1	24118800	24119400	A-E	891	.	24118800	24119400	255,215,0
chr1	24125800	24126600	A-E	790	.	24125800	24126600	255,215,0
chr1	24126800	24127600	A-P	895	.	24126800	24127600	255,0,0
chr1	24127600	24128000	A-E	480	.	24127600	24128000	255,215,0
chr1	24150600	24151400	A-E	683	.	24150600	24151400	255,215,0
chr1	24151400	24152000	A-P	970	.	24151400	24152000	255,0,0
chr1	24152000	24152200	A-E	401	.	24152000	24152200	255,215,0
chr1	24164800	24165000	A-E	546	.	24164800	24165000	255,215,0
chr1	24165200	24165400	A-E	751	.	24165200	24165400	255,215,0
chr1	24194600	24194800	A-P	497	.	24194600	24194800	255,0,0
chr1	24194800	24195200	A-E	390	.	24194800	24195200	255,215,0
chr1	24278000	24278400	A-E	637	.	24278000	24278400	255,215,0
chr1	24281200	24282200	A-E	529	.	24281200	24282200	255,215,0
chr1	24285000	24285800	A-E	580	.	24285000	24285800	255,215,0
chr1	24285800	24287400	A-P	517	.	24285800	24287400	255,0,0
chr1	24287400	24288600	A-E	544	.	24287400	24288600	255,215,0
chr1	24301400	24301800	A-E	528	.	24301400	24301800	255,215,0
chr1	24302000	24305800	A-E	565	.	24302000	24305800	255,215,0
chr1	24305800	24307000	A-P	919	.	24305800	24307000	255,0,0
chr1	24307000	24307600	A-E	702	.	24307000	24307600	255,215,0
chr1	24310600	24311600	A-E	624	.	24310600	24311600	255,215,0
chr1	24334800	24336600	A-E	745	.	24334800	24336600	255,215,0
chr1	24345000	24346000	A-E	560	.	24345000	24346000	255,215,0
chr1	24397400	24397600	A-E	507	.	24397400	24397600	255,215,0
chr1	24434400	24435800	A-E	489	.	24434400	24435800	255,215,0
chr1	24437600	24438400	A-E	565	.	24437600	24438400	255,215,0
chr1	24476400	24477200	A-E	734	.	24476400	24477200	255,215,0
chr1	24521600	24521800	A-E	500	.	24521600	24521800	255,215,0
chr1	24526000	24526200	A-E	576	.	24526000	24526200	255,215,0
chr1	24610200	24610800	A-E	751	.	24610200	24610800	255,215,0
chr1	24616600	24616800	A-E	657	.	24616600	24616800	255,215,0
chr1	24620800	24621600	A-E	627	.	24620800	24621600	255,215,0
chr1	24710600	24711400	A-E	663	.	24710600	24711400	255,215,0
chr1	24716200	24716600	A-E	543	.	24716200	24716600	255,215,0
chr1	24718000	24719000	A-E	791	.	24718000	24719000	255,215,0
chr1	24720000	24721000	A-E	540	.	24720000	24721000	255,215,0
chr1	24736000	24736600	A-E	746	.	24736000	24736600	255,215,0
chr1	24738600	24738800	A-E	538	.	24738600	24738800	255,215,0
chr1	24739400	24739800	A-E	561	.	24739400	24739800	255,215,0
chr1	24739800	24740200	A-P	613	.	24739800	24740200	255,0,0
chr1	24740400	24740600	A-E	633	.	24740400	24740600	255,215,0
chr1	24742200	24742600	A-P	600	.	24742200	24742600	255,0,0
chr1	24742800	24743200	A-E	554	.	24742800	24743200	255,215,0
chr1	24829000	24829600	A-P	713	.	24829000	24829600	255,0,0
chr1	24829800	24830200	A-E	727	.	24829800	24830200	255,215,0
chr1	24885600	24885800	A-E	710	.	24885600	24885800	255,215,0
chr1	24968000	24968800	A-E	736	.	24968000	24968800	255,215,0
chr1	24969000	24970400	A-P	758	.	24969000	24970400	255,0,0
chr1	24970400	24972400	A-E	508	.	24970400	24972400	255,215,0
chr1	25010200	25010800	A-E	827	.	25010200	25010800	255,215,0
chr1	25015200	25015600	A-E	666	.	25015200	25015600	255,215,0
chr1	25021000	25021200	A-E	557	.	25021000	25021200	255,215,0
chr1	25021800	25022600	A-E	603	.	25021800	25022600	255,215,0
chr1	25031400	25031800	A-E	839	.	25031400	25031800	255,215,0
chr1	25032000	25032800	A-E	589	.	25032000	25032800	255,215,0
chr1	25034000	25034200	A-E	531	.	25034000	25034200	255,215,0
chr1	25036400	25036600	A-E	586	.	25036400	25036600	255,215,0
chr1	25045600	25046000	A-E	518	.	25045600	25046000	255,215,0
chr1	25046400	25047000	A-E	918	.	25046400	25047000	255,215,0
chr1	25047200	25047600	A-E	749	.	25047200	25047600	255,215,0
chr1	25050600	25052600	A-E	514	.	25050600	25052600	255,215,0
chr1	25053000	25053600	A-E	553	.	25053000	25053600	255,215,0
chr1	25054000	25054400	A-E	668	.	25054000	25054400	255,215,0
chr1	25057000	25057800	A-E	618	.	25057000	25057800	255,215,0
chr1	25062600	25062800	A-E	490	.	25062600	25062800	255,215,0
chr1	25069000	25069200	A-E	524	.	25069000	25069200	255,215,0
chr1	25070200	25070800	A-E	572	.	25070200	25070800	255,215,0
chr1	25071200	25071400	A-E	720	.	25071200	25071400	255,215,0
chr1	25071400	25071600	A-P	496	.	25071400	25071600	255,0,0
chr1	25071800	25073200	A-P	778	.	25071800	25073200	255,0,0
chr1	25073200	25075400	A-E	409	.	25073200	25075400	255,215,0
chr1	25075800	25076200	A-E	777	.	25075800	25076200	255,215,0
chr1	25076400	25077600	A-E	522	.	25076400	25077600	255,215,0
chr1	25078200	25079200	A-E	605	.	25078200	25079200	255,215,0
chr1	25079600	25081600	A-E	852	.	25079600	25081600	255,215,0
chr1	25082000	25082200	A-E	619	.	25082000	25082200	255,215,0
chr1	25083000	25083200	A-E	501	.	25083000	25083200	255,215,0
chr1	25083600	25083800	A-E	609	.	25083600	25083800	255,215,0
chr1	25084000	25084200	A-E	503	.	25084000	25084200	255,215,0
chr1	25084400	25084600	A-E	537	.	25084400	25084600	255,215,0
chr1	25085400	25086200	A-E	655	.	25085400	25086200	255,215,0
chr1	25087000	25088600	A-E	622	.	25087000	25088600	255,215,0
chr1	25088800	25089600	A-E	660	.	25088800	25089600	255,215,0
chr1	25090400	25090600	A-E	632	.	25090400	25090600	255,215,0
chr1	25091200	25092800	A-E	503	.	25091200	25092800	255,215,0
chr1	25093600	25093800	A-E	720	.	25093600	25093800	255,215,0
chr1	25094000	25094200	A-E	606	.	25094000	25094200	255,215,0
chr1	25095000	25095200	A-E	735	.	25095000	25095200	255,215,0
chr1	25095400	25099000	A-E	610	.	25095400	25099000	255,215,0
chr1	25099400	25100000	A-E	666	.	25099400	25100000	255,215,0
chr1	25100200	25100400	A-E	529	.	25100200	25100400	255,215,0
chr1	25102000	25103000	A-E	617	.	25102000	25103000	255,215,0
chr1	25103400	25103800	A-E	569	.	25103400	25103800	255,215,0
chr1	25104000	25104200	A-E	715	.	25104000	25104200	255,215,0
chr1	25104400	25105400	A-E	572	.	25104400	25105400	255,215,0
chr1	25106000	25106200	A-E	535	.	25106000	25106200	255,215,0
chr1	25106600	25107400	A-E	599	.	25106600	25107400	255,215,0
chr1	25108600	25108800	A-E	647	.	25108600	25108800	255,215,0
chr1	25109200	25109400	A-E	513	.	25109200	25109400	255,215,0
chr1	25110800	25111000	A-E	606	.	25110800	25111000	255,215,0
chr1	25112000	25112200	A-E	558	.	25112000	25112200	255,215,0
chr1	25112600	25112800	A-E	559	.	25112600	25112800	255,215,0
chr1	25114800	25115800	A-E	613	.	25114800	25115800	255,215,0
chr1	25116000	25116600	A-E	513	.	25116000	25116600	255,215,0
chr1	25117000	25117200	A-E	548	.	25117000	25117200	255,215,0
chr1	25117600	25118000	A-E	556	.	25117600	25118000	255,215,0
chr1	25118800	25121400	A-E	646	.	25118800	25121400	255,215,0
chr1	25122200	25122600	A-E	649	.	25122200	25122600	255,215,0
chr1	25123000	25123200	A-E	617	.	25123000	25123200	255,215,0
chr1	25127800	25128200	A-E	569	.	25127800	25128200	255,215,0
chr1	25128400	25128800	A-E	580	.	25128400	25128800	255,215,0
chr1	25129000	25129200	A-E	618	.	25129000	25129200	255,215,0
chr1	25129400	25133600	A-E	621	.	25129400	25133600	255,215,0
chr1	25133800	25134200	A-E	696	.	25133800	25134200	255,215,0
chr1	25134800	25135000	A-E	549	.	25134800	25135000	255,215,0
chr1	25135400	25137200	A-E	684	.	25135400	25137200	255,215,0
chr1	25149200	25149800	A-E	611	.	25149200	25149800	255,215,0
chr1	25151000	25151200	A-E	566	.	25151000	25151200	255,215,0
chr1	25152800	25153000	A-E	678	.	25152800	25153000	255,215,0
chr1	25154400	25156000	A-E	726	.	25154400	25156000	255,215,0
chr1	25156200	25156600	A-E	704	.	25156200	25156600	255,215,0
chr1	25157200	25157400	A-E	574	.	25157200	25157400	255,215,0
chr1	25157800	25158600	A-E	517	.	25157800	25158600	255,215,0
chr1	25162200	25162400	A-E	612	.	25162200	25162400	255,215,0
chr1	25165000	25165200	A-E	616	.	25165000	25165200	255,215,0
chr1	25174400	25175600	A-E	523	.	25174400	25175600	255,215,0
chr1	25176600	25177200	A-E	554	.	25176600	25177200	255,215,0
chr1	25554200	25555000	A-E	563	.	25554200	25555000	255,215,0
chr1	25558200	25558600	A-E	730	.	25558200	25558600	255,215,0
chr1	25558600	25559600	A-P	641	.	25558600	25559600	255,0,0
chr1	25559600	25560000	A-E	720	.	25559600	25560000	255,215,0
chr1	25566000	25567400	A-E	590	.	25566000	25567400	255,215,0
chr1	25571600	25572600	A-E	574	.	25571600	25572600	255,215,0
chr1	25573000	25574400	A-P	402	.	25573000	25574400	255,0,0
chr1	25574400	25574800	A-E	639	.	25574400	25574800	255,215,0
chr1	25580400	25580600	A-E	675	.	25580400	25580600	255,215,0
chr1	25586400	25587200	A-E	565	.	25586400	25587200	255,215,0
chr1	25593000	25593200	A-E	507	.	25593000	25593200	255,215,0
chr1	25594000	25594400	A-P	492	.	25594000	25594400	255,0,0
chr1	25594400	25594800	A-E	562	.	25594400	25594800	255,215,0
chr1	25647200	25647400	A-E	619	.	25647200	25647400	255,215,0
chr1	25655800	25656200	A-E	500	.	25655800	25656200	255,215,0
chr1	25656400	25657400	A-E	806	.	25656400	25657400	255,215,0
chr1	25663200	25663400	A-E	684	.	25663200	25663400	255,215,0
chr1	25664400	25665800	A-P	570	.	25664400	25665800	255,0,0
chr1	25665800	25666400	A-E	888	.	25665800	25666400	255,215,0
chr1	25666600	25667400	A-E	510	.	25666600	25667400	255,215,0
chr1	25687600	25688800	A-E	770	.	25687600	25688800	255,215,0
chr1	25756000	25756400	A-E	675	.	25756000	25756400	255,215,0
chr1	25756400	25758200	A-P	923	.	25756400	25758200	255,0,0
chr1	25758200	25759400	A-E	442	.	25758200	25759400	255,215,0
chr1	25759800	25760200	A-E	691	.	25759800	25760200	255,215,0
chr1	25761200	25761400	A-E	509	.	25761200	25761400	255,215,0
chr1	25761600	25762400	A-E	603	.	25761600	25762400	255,215,0
chr1	25788400	25788600	A-E	547	.	25788400	25788600	255,215,0
chr1	25795400	25796200	A-E	547	.	25795400	25796200	255,215,0
chr1	25858800	25859400	A-E	521	.	25858800	25859400	255,215,0
chr1	25869800	25870000	A-E	643	.	25869800	25870000	255,215,0
chr1	25870000	25870600	A-P	750	.	25870000	25870600	255,0,0
chr1	25871000	25871200	A-E	695	.	25871000	25871200	255,215,0
chr1	25875600	25877600	A-E	597	.	25875600	25877600	255,215,0
chr1	25883200	25883400	A-E	518	.	25883200	25883400	255,215,0
chr1	25885600	25885800	A-E	549	.	25885600	25885800	255,215,0
chr1	25886600	25886800	A-E	500	.	25886600	25886800	255,215,0
chr1	25887600	25887800	A-E	553	.	25887600	25887800	255,215,0
chr1	25894600	25895000	A-E	648	.	25894600	25895000	255,215,0
chr1	25935000	25935200	A-E	489	.	25935000	25935200	255,215,0
chr1	25942800	25943200	A-P	459	.	25942800	25943200	255,0,0
chr1	25969200	25969600	A-E	515	.	25969200	25969600	255,215,0
chr1	26022400	26022600	A-E	460	.	26022400	26022600	255,215,0
chr1	26126200	26126600	A-E	827	.	26126200	26126600	255,215,0
chr1	26127200	26127800	A-E	642	.	26127200	26127800	255,215,0
chr1	26130600	26131000	A-E	697	.	26130600	26131000	255,215,0
chr1	26131200	26133200	A-E	679	.	26131200	26133200	255,215,0
chr1	26146000	26146200	A-E	507	.	26146000	26146200	255,215,0
chr1	26146200	26147000	A-P	496	.	26146200	26147000	255,0,0
chr1	26147400	26148000	A-E	591	.	26147400	26148000	255,215,0
chr1	26175000	26175800	A-E	664	.	26175000	26175800	255,215,0
chr1	26185000	26185600	A-E	677	.	26185000	26185600	255,215,0
chr1	26185600	26186200	A-P	495	.	26185600	26186200	255,0,0
chr1	26186200	26186600	A-E	544	.	26186200	26186600	255,215,0
chr1	26187400	26188400	A-E	565	.	26187400	26188400	255,215,0
chr1	26196400	26196800	A-E	521	.	26196400	26196800	255,215,0
chr1	26201200	26201800	A-E	765	.	26201200	26201800	255,215,0
chr1	26202000	26202400	A-E	471	.	26202000	26202400	255,215,0
chr1	26222000	26222200	A-E	464	.	26222000	26222200	255,215,0
chr1	26222600	26222800	A-E	547	.	26222600	26222800	255,215,0
chr1	26229600	26231400	A-E	571	.	26229600	26231400	255,215,0
chr1	26231400	26232800	A-P	716	.	26231400	26232800	255,0,0
chr1	26232800	26233000	A-E	560	.	26232800	26233000	255,215,0
chr1	26233000	26233200	A-P	394	.	26233000	26233200	255,0,0
chr1	26238600	26239000	A-E	676	.	26238600	26239000	255,215,0
chr1	26248800	26249200	A-E	558	.	26248800	26249200	255,215,0
chr1	26249400	26250200	A-E	525	.	26249400	26250200	255,215,0
chr1	26323400	26324200	A-E	640	.	26323400	26324200	255,215,0
chr1	26324400	26324800	A-P	507	.	26324400	26324800	255,0,0
chr1	26324800	26325400	A-E	725	.	26324800	26325400	255,215,0
chr1	26361400	26361800	A-E	496	.	26361400	26361800	255,215,0
chr1	26361800	26362400	A-P	583	.	26361800	26362400	255,0,0
chr1	26362600	26363200	A-E	494	.	26362600	26363200	255,215,0
chr1	26421200	26421400	A-E	496	.	26421200	26421400	255,215,0
chr1	26424200	26424600	A-E	708	.	26424200	26424600	255,215,0
chr1	26428800	26429800	A-E	722	.	26428800	26429800	255,215,0
chr1	26431000	26431600	A-E	567	.	26431000	26431600	255,215,0
chr1	26437000	26437400	A-E	787	.	26437000	26437400	255,215,0
chr1	26437400	26438800	A-P	432	.	26437400	26438800	255,0,0
chr1	26438800	26439600	A-E	501	.	26438800	26439600	255,215,0
chr1	26449600	26450200	A-E	539	.	26449600	26450200	255,215,0
chr1	26453800	26454200	A-E	718	.	26453800	26454200	255,215,0
chr1	26481800	26483600	A-E	676	.	26481800	26483600	255,215,0
chr1	26485800	26486200	A-E	676	.	26485800	26486200	255,215,0
chr1	26487000	26488400	A-E	642	.	26487000	26488400	255,215,0
chr1	26496200	26496800	A-P	640	.	26496200	26496800	255,0,0
chr1	26497000	26497200	A-E	530	.	26497000	26497200	255,215,0
chr1	26551600	26551800	A-E	567	.	26551600	26551800	255,215,0
chr1	26560200	26560400	A-E	504	.	26560200	26560400	255,215,0
chr1	26560600	26561000	A-P	805	.	26560600	26561000	255,0,0
chr1	26561600	26562000	A-E	833	.	26561600	26562000	255,215,0
chr1	26562400	26562600	A-E	513	.	26562400	26562600	255,215,0
chr1	26563000	26563200	A-E	529	.	26563000	26563200	255,215,0
chr1	26563600	26564400	A-E	562	.	26563600	26564400	255,215,0
chr1	26602200	26603400	A-E	889	.	26602200	26603400	255,215,0
chr1	26605200	26606400	A-E	623	.	26605200	26606400	255,215,0
chr1	26606400	26606800	A-P	746	.	26606400	26606800	255,0,0
chr1	26607000	26607400	A-E	707	.	26607000	26607400	255,215,0
chr1	26607600	26608000	A-E	706	.	26607600	26608000	255,215,0
chr1	26611000	26611600	A-E	537	.	26611000	26611600	255,215,0
chr1	26624800	26625000	A-E	711	.	26624800	26625000	255,215,0
chr1	26632200	26632800	A-E	548	.	26632200	26632800	255,215,0
chr1	26633000	26633200	A-P	744	.	26633000	26633200	255,0,0
chr1	26633400	26633800	A-E	876	.	26633400	26633800	255,215,0
chr1	26663000	26663400	A-E	538	.	26663000	26663400	255,215,0
chr1	26677000	26678200	A-E	877	.	26677000	26678200	255,215,0
chr1	26701600	26702000	A-E	504	.	26701600	26702000	255,215,0
chr1	26758200	26758800	A-E	711	.	26758200	26758800	255,215,0
chr1	26758800	26759400	A-P	555	.	26758800	26759400	255,0,0
chr1	26759400	26760000	A-E	904	.	26759400	26760000	255,215,0
chr1	26798800	26800000	A-P	733	.	26798800	26800000	255,0,0
chr1	26800000	26800800	A-E	764	.	26800000	26800800	255,215,0
chr1	26826600	26828200	A-E	771	.	26826600	26828200	255,215,0
chr1	26855800	26856200	A-E	849	.	26855800	26856200	255,215,0
chr1	26856200	26856600	A-P	859	.	26856200	26856600	255,0,0
chr1	26856600	26857000	A-E	499	.	26856600	26857000	255,215,0
chr1	26868400	26868600	A-E	512	.	26868400	26868600	255,215,0
chr1	26946000	26946800	A-E	601	.	26946000	26946800	255,215,0
chr1	26946800	26947200	A-P	608	.	26946800	26947200	255,0,0
chr1	26947200	26947400	A-E	543	.	26947200	26947400	255,215,0
chr1	26947400	26948000	A-P	599	.	26947400	26948000	255,0,0
chr1	26948000	26948600	A-E	554	.	26948000	26948600	255,215,0
chr1	27003800	27004400	A-E	684	.	27003800	27004400	255,215,0
chr1	27018600	27020600	A-E	663	.	27018600	27020600	255,215,0
chr1	27020800	27021000	A-E	613	.	27020800	27021000	255,215,0
chr1	27021200	27021800	A-E	742	.	27021200	27021800	255,215,0
chr1	27021800	27024200	A-P	444	.	27021800	27024200	255,0,0
chr1	27024200	27027400	A-E	397	.	27024200	27027400	255,215,0
chr1	27027600	27029400	A-E	687	.	27027600	27029400	255,215,0
chr1	27029600	27030800	A-E	519	.	27029600	27030800	255,215,0
chr1	27031400	27031600	A-E	637	.	27031400	27031600	255,215,0
chr1	27032000	27033600	A-E	644	.	27032000	27033600	255,215,0
chr1	27034200	27034600	A-E	611	.	27034200	27034600	255,215,0
chr1	27040400	27040600	A-E	595	.	27040400	27040600	255,215,0
chr1	27041400	27041600	A-E	558	.	27041400	27041600	255,215,0
chr1	27043600	27044200	A-E	583	.	27043600	27044200	255,215,0
chr1	27049200	27052000	A-E	693	.	27049200	27052000	255,215,0
chr1	27052200	27052400	A-E	672	.	27052200	27052400	255,215,0
chr1	27052800	27053200	A-E	551	.	27052800	27053200	255,215,0
chr1	27054000	27054600	A-E	509	.	27054000	27054600	255,215,0
chr1	27055200	27055400	A-E	540	.	27055200	27055400	255,215,0
chr1	27069800	27070000	A-E	622	.	27069800	27070000	255,215,0
chr1	27070200	27072200	A-E	511	.	27070200	27072200	255,215,0
chr1	27077800	27080000	A-E	623	.	27077800	27080000	255,215,0
chr1	27095000	27095800	A-E	646	.	27095000	27095800	255,215,0
chr1	27097400	27099000	A-E	511	.	27097400	27099000	255,215,0
chr1	27110400	27110600	A-E	558	.	27110400	27110600	255,215,0
chr1	27111800	27112000	A-E	564	.	27111800	27112000	255,215,0
chr1	27112200	27114400	A-E	644	.	27112200	27114400	255,215,0
chr1	27114400	27114800	A-P	922	.	27114400	27114800	255,0,0
chr1	27114800	27115800	A-E	836	.	27114800	27115800	255,215,0
chr1	27126200	27127400	A-E	759	.	27126200	27127400	255,215,0
chr1	27152600	27153000	A-E	674	.	27152600	27153000	255,215,0
chr1	27153000	27153600	A-P	597	.	27153000	27153600	255,0,0
chr1	27153800	27154600	A-E	714	.	27153800	27154600	255,215,0
chr1	27175400	27176000	A-E	690	.	27175400	27176000	255,215,0
chr1	27191000	27191200	A-E	552	.	27191000	27191200	255,215,0
chr1	27191200	27191600	A-P	385	.	27191200	27191600	255,0,0
chr1	27191600	27192800	A-E	356	.	27191600	27192800	255,215,0
chr1	27215600	27216200	A-E	504	.	27215600	27216200	255,215,0
chr1	27216200	27217000	A-P	585	.	27216200	27217000	255,0,0
chr1	27225800	27226200	A-E	637	.	27225800	27226200	255,215,0
chr1	27226400	27227200	A-P	872	.	27226400	27227200	255,0,0
chr1	27227200	27227600	A-E	771	.	27227200	27227600	255,215,0
chr1	27234200	27234400	A-E	494	.	27234200	27234400	255,215,0
chr1	27247800	27248000	A-E	509	.	27247800	27248000	255,215,0
chr1	27248000	27248600	A-P	470	.	27248000	27248600	255,0,0
chr1	27248600	27251000	A-E	831	.	27248600	27251000	255,215,0
chr1	27276600	27276800	A-E	597	.	27276600	27276800	255,215,0
chr1	27288000	27288800	A-E	556	.	27288000	27288800	255,215,0
chr1	27290600	27290800	A-E	526	.	27290600	27290800	255,215,0
chr1	27317000	27318600	A-E	833	.	27317000	27318600	255,215,0
chr1	27319400	27320000	A-E	496	.	27319400	27320000	255,215,0
chr1	27320200	27321000	A-P	783	.	27320200	27321000	255,0,0
chr1	27321000	27322000	A-E	730	.	27321000	27322000	255,215,0
chr1	27324200	27324600	A-E	562	.	27324200	27324600	255,215,0
chr1	27326200	27327400	A-E	622	.	27326200	27327400	255,215,0
chr1	27337600	27338000	A-E	617	.	27337600	27338000	255,215,0
chr1	27339200	27339400	A-P	419	.	27339200	27339400	255,0,0
chr1	27339400	27339800	A-E	500	.	27339400	27339800	255,215,0
chr1	27344800	27345200	A-E	537	.	27344800	27345200	255,215,0
chr1	27348200	27348600	A-E	644	.	27348200	27348600	255,215,0
chr1	27357800	27358400	A-E	810	.	27357800	27358400	255,215,0
chr1	27358600	27358800	A-E	505	.	27358600	27358800	255,215,0
chr1	27362200	27362800	A-E	548	.	27362200	27362800	255,215,0
chr1	27363200	27363600	A-E	581	.	27363200	27363600	255,215,0
chr1	27371200	27371600	A-E	555	.	27371200	27371600	255,215,0
chr1	27436600	27436800	A-E	504	.	27436600	27436800	255,215,0
chr1	27437600	27439200	A-E	768	.	27437600	27439200	255,215,0
chr1	27443400	27443600	A-E	535	.	27443400	27443600	255,215,0
chr1	27448000	27449400	A-E	686	.	27448000	27449400	255,215,0
chr1	27449600	27449800	A-E	559	.	27449600	27449800	255,215,0
chr1	27457400	27457600	A-E	540	.	27457400	27457600	255,215,0
chr1	27478400	27481400	A-E	638	.	27478400	27481400	255,215,0
chr1	27481400	27481600	A-P	746	.	27481400	27481600	255,0,0
chr1	27481600	27482200	A-E	459	.	27481600	27482200	255,215,0
chr1	27486200	27486600	A-E	593	.	27486200	27486600	255,215,0
chr1	27488000	27488200	A-E	554	.	27488000	27488200	255,215,0
chr1	27560400	27560800	A-E	537	.	27560400	27560800	255,215,0
chr1	27560800	27561600	A-P	665	.	27560800	27561600	255,0,0
chr1	27561800	27562600	A-E	527	.	27561800	27562600	255,215,0
chr1	27648200	27648600	A-E	517	.	27648200	27648600	255,215,0
chr1	27648600	27649400	A-P	771	.	27648600	27649400	255,0,0
chr1	27649400	27650400	A-E	729	.	27649400	27650400	255,215,0
chr1	27650800	27651000	A-E	499	.	27650800	27651000	255,215,0
chr1	27673800	27674000	A-E	476	.	27673800	27674000	255,215,0
chr1	27676400	27676600	A-E	401	.	27676400	27676600	255,215,0
chr1	27691600	27692400	A-E	668	.	27691600	27692400	255,215,0
chr1	27692400	27693200	A-P	443	.	27692400	27693200	255,0,0
chr1	27693200	27694000	A-E	520	.	27693200	27694000	255,215,0
chr1	27716000	27716200	A-E	612	.	27716000	27716200	255,215,0
chr1	27718200	27719000	A-E	743	.	27718200	27719000	255,215,0
chr1	27719000	27719400	A-P	875	.	27719000	27719400	255,0,0
chr1	27719400	27720000	A-E	751	.	27719400	27720000	255,215,0
chr1	27754200	27758800	A-E	530	.	27754200	27758800	255,215,0
chr1	27759800	27760000	A-E	532	.	27759800	27760000	255,215,0
chr1	27762600	27764200	A-E	521	.	27762600	27764200	255,215,0
chr1	27782200	27782400	A-E	624	.	27782200	27782400	255,215,0
chr1	27785800	27786000	A-E	535	.	27785800	27786000	255,215,0
chr1	27786200	27788000	A-E	885	.	27786200	27788000	255,215,0
chr1	27792000	27792200	A-E	571	.	27792000	27792200	255,215,0
chr1	27808400	27808600	A-E	640	.	27808400	27808600	255,215,0
chr1	27808800	27809200	A-E	626	.	27808800	27809200	255,215,0
chr1	27812800	27813200	A-E	525	.	27812800	27813200	255,215,0
chr1	27814400	27815800	A-E	907	.	27814400	27815800	255,215,0
chr1	27816000	27816800	A-P	590	.	27816000	27816800	255,0,0
chr1	27816800	27817400	A-E	647	.	27816800	27817400	255,215,0
chr1	27830800	27831000	A-E	521	.	27830800	27831000	255,215,0
chr1	27831200	27831400	A-E	421	.	27831200	27831400	255,215,0
chr1	27847600	27848200	A-E	560	.	27847600	27848200	255,215,0
chr1	27867000	27867200	A-E	464	.	27867000	27867200	255,215,0
chr1	27882800	27883200	A-E	623	.	27882800	27883200	255,215,0
chr1	27883800	27884200	A-E	489	.	27883800	27884200	255,215,0
chr1	27895000	27895200	A-P	541	.	27895000	27895200	255,0,0
chr1	27902000	27902200	A-E	589	.	27902000	27902200	255,215,0
chr1	27902200	27902400	A-P	497	.	27902200	27902400	255,0,0
chr1	27902400	27903200	A-E	432	.	27902400	27903200	255,215,0
chr1	27925600	27926200	A-E	560	.	27925600	27926200	255,215,0
chr1	27928200	27928600	A-E	543	.	27928200	27928600	255,215,0
chr1	27928800	27929200	A-E	652	.	27928800	27929200	255,215,0
chr1	27929600	27931000	A-P	531	.	27929600	27931000	255,0,0
chr1	27933200	27933600	A-E	580	.	27933200	27933600	255,215,0
chr1	27957600	27958600	A-E	515	.	27957600	27958600	255,215,0
chr1	27960400	27961000	A-E	698	.	27960400	27961000	255,215,0
chr1	27961200	27961400	A-E	612	.	27961200	27961400	255,215,0
chr1	27986000	27986200	A-E	673	.	27986000	27986200	255,215,0
chr1	27986800	27987000	A-E	884	.	27986800	27987000	255,215,0
chr1	27995800	27996200	A-E	744	.	27995800	27996200	255,215,0
chr1	27998200	27999600	A-E	631	.	27998200	27999600	255,215,0
chr1	28051800	28052200	A-E	902	.	28051800	28052200	255,215,0
chr1	28052200	28053200	A-P	674	.	28052200	28053200	255,0,0
chr1	28053200	28054000	A-E	964	.	28053200	28054000	255,215,0
chr1	28098800	28099600	A-E	844	.	28098800	28099600	255,215,0
chr1	28099600	28100600	A-P	594	.	28099600	28100600	255,0,0
chr1	28100600	28101800	A-E	842	.	28100600	28101800	255,215,0
chr1	28102000	28102800	A-E	562	.	28102000	28102800	255,215,0
chr1	28111000	28111200	A-E	580	.	28111000	28111200	255,215,0
chr1	28112000	28113400	A-E	596	.	28112000	28113400	255,215,0
chr1	28114200	28115200	A-E	649	.	28114200	28115200	255,215,0
chr1	28115600	28116800	A-E	815	.	28115600	28116800	255,215,0
chr1	28157000	28157200	A-E	409	.	28157000	28157200	255,215,0
chr1	28157200	28158000	A-P	733	.	28157200	28158000	255,0,0
chr1	28158000	28159800	A-E	478	.	28158000	28159800	255,215,0
chr1	28189800	28190000	A-E	509	.	28189800	28190000	255,215,0
chr1	28199000	28199200	A-P	557	.	28199000	28199200	255,0,0
chr1	28199200	28199800	A-E	539	.	28199200	28199800	255,215,0
chr1	28201800	28202200	A-E	564	.	28201800	28202200	255,215,0
chr1	28240200	28240600	A-E	666	.	28240200	28240600	255,215,0
chr1	28240600	28241200	A-P	892	.	28240600	28241200	255,0,0
chr1	28241200	28241400	A-E	497	.	28241200	28241400	255,215,0
chr1	28285600	28285800	A-E	662	.	28285600	28285800	255,215,0
chr1	28286000	28286200	A-E	609	.	28286000	28286200	255,215,0
chr1	28286200	28286600	A-P	478	.	28286200	28286600	255,0,0
chr1	28286800	28287000	A-E	618	.	28286800	28287000	255,215,0
chr1	28306000	28306200	A-E	580	.	28306000	28306200	255,215,0
chr1	28318400	28320800	A-E	540	.	28318400	28320800	255,215,0
chr1	28347600	28348000	A-E	736	.	28347600	28348000	255,215,0
chr1	28355000	28356200	A-E	651	.	28355000	28356200	255,215,0
chr1	28356400	28356600	A-E	502	.	28356400	28356600	255,215,0
chr1	28371800	28373200	A-E	541	.	28371800	28373200	255,215,0
chr1	28385800	28386000	A-E	645	.	28385800	28386000	255,215,0
chr1	28389200	28391800	A-E	587	.	28389200	28391800	255,215,0
chr1	28392000	28394600	A-E	875	.	28392000	28394600	255,215,0
chr1	28409000	28409200	A-E	573	.	28409000	28409200	255,215,0
chr1	28412800	28413000	A-E	541	.	28412800	28413000	255,215,0
chr1	28413200	28414600	A-E	518	.	28413200	28414600	255,215,0
chr1	28415000	28415600	A-P	818	.	28415000	28415600	255,0,0
chr1	28437000	28438000	A-E	587	.	28437000	28438000	255,215,0
chr1	28439000	28439800	A-E	689	.	28439000	28439800	255,215,0
chr1	28487000	28487800	A-E	730	.	28487000	28487800	255,215,0
chr1	28517000	28517200	A-E	555	.	28517000	28517200	255,215,0
chr1	28558600	28559000	A-E	899	.	28558600	28559000	255,215,0
chr1	28559000	28559600	A-P	452	.	28559000	28559600	255,0,0
chr1	28562200	28562400	A-E	589	.	28562200	28562400	255,215,0
chr1	28562600	28563000	A-P	621	.	28562600	28563000	255,0,0
chr1	28563200	28564000	A-E	722	.	28563200	28564000	255,215,0
chr1	28570200	28570800	A-E	605	.	28570200	28570800	255,215,0
chr1	28573000	28573600	A-E	810	.	28573000	28573600	255,215,0
chr1	28574000	28575800	A-E	869	.	28574000	28575800	255,215,0
chr1	28585200	28585800	A-E	635	.	28585200	28585800	255,215,0
chr1	28585800	28587000	A-P	591	.	28585800	28587000	255,0,0
chr1	28587200	28587800	A-E	563	.	28587200	28587800	255,215,0
chr1	28588000	28588200	A-E	574	.	28588000	28588200	255,215,0
chr1	28654800	28655000	A-E	592	.	28654800	28655000	255,215,0
chr1	28655400	28655800	A-P	566	.	28655400	28655800	255,0,0
chr1	28656000	28656400	A-E	647	.	28656000	28656400	255,215,0
chr1	28672800	28673200	A-E	675	.	28672800	28673200	255,215,0
chr1	28678200	28678400	A-E	500	.	28678200	28678400	255,215,0
chr1	28695800	28696200	A-E	669	.	28695800	28696200	255,215,0
chr1	28696200	28697000	A-P	955	.	28696200	28697000	255,0,0
chr1	28697000	28697600	A-E	512	.	28697000	28697600	255,215,0
chr1	28698800	28699000	A-E	610	.	28698800	28699000	255,215,0
chr1	28743400	28744200	A-E	506	.	28743400	28744200	255,215,0
chr1	28747800	28748200	A-E	555	.	28747800	28748200	255,215,0
chr1	28748400	28749600	A-E	683	.	28748400	28749600	255,215,0
chr1	28763400	28764800	A-E	518	.	28763400	28764800	255,215,0
chr1	28765200	28766600	A-E	708	.	28765200	28766600	255,215,0
chr1	28774200	28774400	A-E	565	.	28774200	28774400	255,215,0
chr1	28776200	28777000	A-E	541	.	28776200	28777000	255,215,0
chr1	28781800	28783800	A-E	515	.	28781800	28783800	255,215,0
chr1	28784200	28786000	A-E	831	.	28784200	28786000	255,215,0
chr1	28786200	28786800	A-E	631	.	28786200	28786800	255,215,0
chr1	28832000	28832400	A-P	600	.	28832000	28832400	255,0,0
chr1	28832400	28832600	A-E	386	.	28832400	28832600	255,215,0
chr1	28832600	28833200	A-P	566	.	28832600	28833200	255,0,0
chr1	28833400	28834200	A-P	788	.	28833400	28834200	255,0,0
chr1	28834400	28834600	A-P	342	.	28834400	28834600	255,0,0
chr1	28834600	28835600	A-E	431	.	28834600	28835600	255,215,0
chr1	28835800	28837600	A-E	570	.	28835800	28837600	255,215,0
chr1	28844400	28844600	A-E	718	.	28844400	28844600	255,215,0
chr1	28844600	28845200	A-P	561	.	28844600	28845200	255,0,0
chr1	28845200	28846200	A-E	443	.	28845200	28846200	255,215,0
chr1	28846400	28847200	A-E	640	.	28846400	28847200	255,215,0
chr1	28879000	28879400	A-E	637	.	28879000	28879400	255,215,0
chr1	28879400	28880200	A-P	478	.	28879400	28880200	255,0,0
chr1	28880200	28881000	A-E	666	.	28880200	28881000	255,215,0
chr1	28906000	28906600	A-E	766	.	28906000	28906600	255,215,0
chr1	28906800	28907600	A-E	676	.	28906800	28907600	255,215,0
chr1	28907600	28908800	A-P	460	.	28907600	28908800	255,0,0
chr1	28908800	28909200	A-E	853	.	28908800	28909200	255,215,0
chr1	28909600	28909800	A-E	859	.	28909600	28909800	255,215,0
chr1	28918800	28919000	A-E	518	.	28918800	28919000	255,215,0
chr1	28919000	28919200	A-P	524	.	28919000	28919200	255,0,0
chr1	28928400	28928600	A-E	495	.	28928400	28928600	255,215,0
chr1	28968400	28968800	A-E	751	.	28968400	28968800	255,215,0
chr1	28968800	28969800	A-P	455	.	28968800	28969800	255,0,0
chr1	28969800	28970400	A-E	559	.	28969800	28970400	255,215,0
chr1	28970600	28971000	A-E	688	.	28970600	28971000	255,215,0
chr1	28974400	28976000	A-E	668	.	28974400	28976000	255,215,0
chr1	28994600	28995200	A-E	842	.	28994600	28995200	255,215,0
chr1	28995200	28996000	A-P	459	.	28995200	28996000	255,0,0
chr1	28996000	28996600	A-E	752	.	28996000	28996600	255,215,0
chr1	29062600	29063200	A-E	835	.	29062600	29063200	255,215,0
chr1	29063200	29064600	A-P	572	.	29063200	29064600	255,0,0
chr1	29064600	29065800	A-E	771	.	29064600	29065800	255,215,0
chr1	29066000	29067000	A-E	583	.	29066000	29067000	255,215,0
chr1	29070000	29070200	A-E	567	.	29070000	29070200	255,215,0
chr1	29070600	29070800	A-E	530	.	29070600	29070800	255,215,0
chr1	29071000	29072000	A-E	524	.	29071000	29072000	255,215,0
chr1	29072200	29073400	A-E	570	.	29072200	29073400	255,215,0
chr1	29073600	29074000	A-E	632	.	29073600	29074000	255,215,0
chr1	29074200	29074400	A-E	521	.	29074200	29074400	255,215,0
chr1	29074600	29075800	A-E	734	.	29074600	29075800	255,215,0
chr1	29076200	29076400	A-E	704	.	29076200	29076400	255,215,0
chr1	29076800	29078800	A-E	785	.	29076800	29078800	255,215,0
chr1	29079200	29079400	A-E	587	.	29079200	29079400	255,215,0
chr1	29079600	29079800	A-E	564	.	29079600	29079800	255,215,0
chr1	29080000	29080200	A-E	543	.	29080000	29080200	255,215,0
chr1	29081200	29081800	A-E	592	.	29081200	29081800	255,215,0
chr1	29082000	29083400	A-E	647	.	29082000	29083400	255,215,0
chr1	29083600	29084000	A-E	537	.	29083600	29084000	255,215,0
chr1	29084400	29084600	A-E	518	.	29084400	29084600	255,215,0
chr1	29085000	29085400	A-E	732	.	29085000	29085400	255,215,0
chr1	29086000	29086200	A-E	532	.	29086000	29086200	255,215,0
chr1	29208800	29209000	A-E	564	.	29208800	29209000	255,215,0
chr1	29209800	29210600	A-E	507	.	29209800	29210600	255,215,0
chr1	29211000	29211800	A-E	516	.	29211000	29211800	255,215,0
chr1	29212000	29212200	A-E	549	.	29212000	29212200	255,215,0
chr1	29213400	29214200	A-P	417	.	29213400	29214200	255,0,0
chr1	29214200	29214800	A-E	457	.	29214200	29214800	255,215,0
chr1	29225000	29225200	A-E	550	.	29225000	29225200	255,215,0
chr1	29240400	29240800	A-E	628	.	29240400	29240800	255,215,0
chr1	29240800	29241400	A-P	480	.	29240800	29241400	255,0,0
chr1	29241400	29242200	A-E	495	.	29241400	29242200	255,215,0
chr1	29253000	29255000	A-E	914	.	29253000	29255000	255,215,0
chr1	29299000	29299400	A-E	562	.	29299000	29299400	255,215,0
chr1	29312800	29313000	A-E	703	.	29312800	29313000	255,215,0
chr1	29450800	29451400	A-P	469	.	29450800	29451400	255,0,0
chr1	29451400	29451800	A-E	555	.	29451400	29451800	255,215,0
chr1	29460200	29460400	A-E	471	.	29460200	29460400	255,215,0
chr1	29496400	29496800	A-E	570	.	29496400	29496800	255,215,0
chr1	29497200	29497600	A-E	534	.	29497200	29497600	255,215,0
chr1	29500800	29501000	A-E	634	.	29500800	29501000	255,215,0
chr1	29503000	29503400	A-E	618	.	29503000	29503400	255,215,0
chr1	29504000	29504400	A-E	573	.	29504000	29504400	255,215,0
chr1	29505200	29507400	A-E	718	.	29505200	29507400	255,215,0
chr1	29507400	29508600	A-P	800	.	29507400	29508600	255,0,0
chr1	29508600	29509000	A-E	581	.	29508600	29509000	255,215,0
chr1	29528800	29529600	A-E	591	.	29528800	29529600	255,215,0
chr1	29537000	29537200	A-E	603	.	29537000	29537200	255,215,0
chr1	29556400	29557000	A-E	755	.	29556400	29557000	255,215,0
chr1	29557000	29557600	A-P	597	.	29557000	29557600	255,0,0
chr1	29557600	29557800	A-E	451	.	29557600	29557800	255,215,0
chr1	29563000	29563200	A-P	591	.	29563000	29563200	255,0,0
chr1	29710000	29711000	A-E	734	.	29710000	29711000	255,215,0
chr1	30036600	30036800	A-E	707	.	30036600	30036800	255,215,0
chr1	30063800	30064000	A-E	508	.	30063800	30064000	255,215,0
chr1	30160800	30162200	A-E	514	.	30160800	30162200	255,215,0
chr1	30180800	30183800	A-E	747	.	30180800	30183800	255,215,0
chr1	30184400	30185800	A-E	760	.	30184400	30185800	255,215,0
chr1	30447200	30447400	A-E	502	.	30447200	30447400	255,215,0
chr1	30447600	30447800	A-E	604	.	30447600	30447800	255,215,0
chr1	30556400	30557600	A-E	650	.	30556400	30557600	255,215,0
chr1	31191600	31191800	A-P	564	.	31191600	31191800	255,0,0
chr1	31191800	31192200	A-E	643	.	31191800	31192200	255,215,0
chr1	31214400	31214600	A-E	702	.	31214400	31214600	255,215,0
chr1	31216200	31216400	A-E	520	.	31216200	31216400	255,215,0
chr1	31228600	31228800	A-E	580	.	31228600	31228800	255,215,0
chr1	31229000	31231200	A-E	777	.	31229000	31231200	255,215,0
chr1	31255400	31255800	A-E	662	.	31255400	31255800	255,215,0
chr1	31282400	31283000	A-E	611	.	31282400	31283000	255,215,0
chr1	31296600	31297800	A-E	560	.	31296600	31297800	255,215,0
chr1	31313800	31314000	A-E	512	.	31313800	31314000	255,215,0
chr1	31320000	31320800	A-E	794	.	31320000	31320800	255,215,0
chr1	31327000	31327200	A-E	652	.	31327000	31327200	255,215,0
chr1	31374800	31375400	A-E	564	.	31374800	31375400	255,215,0
[truncated: 108,350 more rows]
