# Supplementary material for: Genome-wide prediction of cis-regulatory regions using supervised deep learning methods
Source: BMC Bioinformatics. 2018 May 31;19:202. doi: 10.1186/s12859-018-2187-1 (PMC5984344; doi:10.1186/s12859-018-2187-1)
Supplement: Supplementary file 2 — Genome-wide predictions of cis-regulatory regions for all six cell types. (ZIP 20400 kb) [file 12859_2018_2187_MOESM2_ESM.zip › additional_file2/DECRES_HelaS3_Whole.bed]

browser position chr1:0-1000
browser dense DECRES_HelaS3_Whole
track name="DECRES_HelaS3_Whole" description="DECRES_HelaS3_Whole_Genome" visibility=3 itemRgb="On" useScore=0 db=hg19
chr1	566600	567200	A-P	999	.	566600	567200	255,0,0
chr1	569800	570200	A-P	999	.	569800	570200	255,0,0
chr1	714000	714200	A-P	632	.	714000	714200	255,0,0
chr1	714200	714400	A-E	500	.	714200	714400	255,215,0
chr1	762000	762200	A-E	614	.	762000	762200	255,215,0
chr1	805200	805400	A-E	555	.	805200	805400	255,215,0
chr1	840000	840400	A-E	595	.	840000	840400	255,215,0
chr1	842200	842400	A-E	553	.	842200	842400	255,215,0
chr1	855800	856200	A-E	821	.	855800	856200	255,215,0
chr1	856400	856800	A-E	864	.	856400	856800	255,215,0
chr1	858800	859000	A-E	500	.	858800	859000	255,215,0
chr1	873600	874400	A-E	928	.	873600	874400	255,215,0
chr1	874800	875000	A-E	527	.	874800	875000	255,215,0
chr1	875200	875600	A-E	517	.	875200	875600	255,215,0
chr1	876000	876600	A-E	583	.	876000	876600	255,215,0
chr1	876800	877400	A-E	534	.	876800	877400	255,215,0
chr1	878400	878800	A-E	874	.	878400	878800	255,215,0
chr1	893000	893400	A-E	599	.	893000	893400	255,215,0
chr1	894600	894800	A-E	540	.	894600	894800	255,215,0
chr1	895800	896000	A-E	815	.	895800	896000	255,215,0
chr1	901600	902000	A-E	611	.	901600	902000	255,215,0
chr1	902200	902600	A-E	609	.	902200	902600	255,215,0
chr1	911400	912000	A-E	701	.	911400	912000	255,215,0
chr1	919600	919800	A-E	543	.	919600	919800	255,215,0
chr1	935400	936200	A-E	758	.	935400	936200	255,215,0
chr1	936200	936400	A-P	647	.	936200	936400	255,0,0
chr1	936400	937000	A-E	707	.	936400	937000	255,215,0
chr1	937200	937600	A-E	771	.	937200	937600	255,215,0
chr1	941800	942200	A-E	617	.	941800	942200	255,215,0
chr1	948200	949200	A-E	570	.	948200	949200	255,215,0
chr1	954600	955200	A-E	833	.	954600	955200	255,215,0
chr1	956400	957200	A-E	774	.	956400	957200	255,215,0
chr1	959800	960600	A-E	639	.	959800	960600	255,215,0
chr1	994200	994600	A-E	778	.	994200	994600	255,215,0
chr1	999000	1000000	A-E	795	.	999000	1000000	255,215,0
chr1	1009000	1010000	A-E	692	.	1009000	1010000	255,215,0
chr1	1014800	1016000	A-E	945	.	1014800	1016000	255,215,0
chr1	1051400	1052000	A-E	900	.	1051400	1052000	255,215,0
chr1	1057600	1057800	A-E	675	.	1057600	1057800	255,215,0
chr1	1092800	1093200	A-E	498	.	1092800	1093200	255,215,0
chr1	1093600	1093800	A-E	546	.	1093600	1093800	255,215,0
chr1	1143400	1144000	A-E	728	.	1143400	1144000	255,215,0
chr1	1153200	1153600	A-E	571	.	1153200	1153600	255,215,0
chr1	1165600	1165800	A-E	603	.	1165600	1165800	255,215,0
chr1	1166000	1166800	A-E	525	.	1166000	1166800	255,215,0
chr1	1167200	1167400	A-P	788	.	1167200	1167400	255,0,0
chr1	1167400	1168000	A-E	948	.	1167400	1168000	255,215,0
chr1	1169000	1169200	A-E	521	.	1169000	1169200	255,215,0
chr1	1169600	1169800	A-E	509	.	1169600	1169800	255,215,0
chr1	1172200	1173000	A-E	646	.	1172200	1173000	255,215,0
chr1	1173400	1173800	A-E	763	.	1173400	1173800	255,215,0
chr1	1175000	1175400	A-E	840	.	1175000	1175400	255,215,0
chr1	1208200	1208400	A-E	515	.	1208200	1208400	255,215,0
chr1	1209200	1209400	A-E	650	.	1209200	1209400	255,215,0
chr1	1217200	1217800	A-E	511	.	1217200	1217800	255,215,0
chr1	1225600	1225800	A-E	761	.	1225600	1225800	255,215,0
chr1	1240000	1242400	A-E	922	.	1240000	1242400	255,215,0
chr1	1243400	1243800	A-P	462	.	1243400	1243800	255,0,0
chr1	1243800	1244000	A-E	733	.	1243800	1244000	255,215,0
chr1	1245200	1245400	A-E	581	.	1245200	1245400	255,215,0
chr1	1253600	1254000	A-E	933	.	1253600	1254000	255,215,0
chr1	1259000	1259200	A-E	522	.	1259000	1259200	255,215,0
chr1	1259800	1260000	A-P	711	.	1259800	1260000	255,0,0
chr1	1260000	1261600	A-E	582	.	1260000	1261600	255,215,0
chr1	1266000	1267000	A-E	668	.	1266000	1267000	255,215,0
chr1	1279200	1284000	A-E	543	.	1279200	1284000	255,215,0
chr1	1296000	1296400	A-E	553	.	1296000	1296400	255,215,0
chr1	1310400	1310600	A-P	488	.	1310400	1310600	255,0,0
chr1	1310600	1311000	A-E	619	.	1310600	1311000	255,215,0
chr1	1311400	1311600	A-E	594	.	1311400	1311600	255,215,0
chr1	1333400	1334000	A-E	664	.	1333400	1334000	255,215,0
chr1	1334400	1334800	A-P	506	.	1334400	1334800	255,0,0
chr1	1334800	1335000	A-E	552	.	1334800	1335000	255,215,0
chr1	1335400	1336600	A-E	756	.	1335400	1336600	255,215,0
chr1	1341600	1342000	A-E	744	.	1341600	1342000	255,215,0
chr1	1342400	1342800	A-P	713	.	1342400	1342800	255,0,0
chr1	1358400	1358600	A-E	750	.	1358400	1358600	255,215,0
chr1	1376400	1376600	A-E	744	.	1376400	1376600	255,215,0
chr1	1406000	1406600	A-E	822	.	1406000	1406600	255,215,0
chr1	1407000	1407200	A-E	537	.	1407000	1407200	255,215,0
chr1	1446400	1446800	A-E	934	.	1446400	1446800	255,215,0
chr1	1447200	1447600	A-P	680	.	1447200	1447600	255,0,0
chr1	1490400	1490600	A-E	533	.	1490400	1490600	255,215,0
chr1	1509000	1509400	A-E	639	.	1509000	1509400	255,215,0
chr1	1509800	1510400	A-P	680	.	1509800	1510400	255,0,0
chr1	1510800	1511000	A-E	506	.	1510800	1511000	255,215,0
chr1	1511600	1511800	A-E	717	.	1511600	1511800	255,215,0
chr1	1549600	1550200	A-E	809	.	1549600	1550200	255,215,0
chr1	1550600	1551400	A-E	602	.	1550600	1551400	255,215,0
chr1	1552000	1552800	A-E	781	.	1552000	1552800	255,215,0
chr1	1562800	1563600	A-E	621	.	1562800	1563600	255,215,0
chr1	1590400	1590600	A-P	699	.	1590400	1590600	255,0,0
chr1	1590600	1590800	A-E	482	.	1590600	1590800	255,215,0
chr1	1617600	1618200	A-E	508	.	1617600	1618200	255,215,0
chr1	1655800	1656000	A-P	556	.	1655800	1656000	255,0,0
chr1	1672400	1672800	A-E	724	.	1672400	1672800	255,215,0
chr1	1689800	1691000	A-E	584	.	1689800	1691000	255,215,0
chr1	1706800	1707000	A-E	583	.	1706800	1707000	255,215,0
chr1	1708400	1709400	A-E	748	.	1708400	1709400	255,215,0
chr1	1709800	1710000	A-E	479	.	1709800	1710000	255,215,0
chr1	1710200	1711000	A-E	500	.	1710200	1711000	255,215,0
chr1	1711200	1711400	A-E	590	.	1711200	1711400	255,215,0
chr1	1711600	1712400	A-E	671	.	1711600	1712400	255,215,0
chr1	1714200	1714600	A-E	701	.	1714200	1714600	255,215,0
chr1	1775000	1775200	A-E	530	.	1775000	1775200	255,215,0
chr1	1790000	1791200	A-E	594	.	1790000	1791200	255,215,0
chr1	1819600	1819800	A-E	579	.	1819600	1819800	255,215,0
chr1	1820200	1820600	A-E	656	.	1820200	1820600	255,215,0
chr1	1820800	1821200	A-E	558	.	1820800	1821200	255,215,0
chr1	1822400	1822600	A-P	491	.	1822400	1822600	255,0,0
chr1	1823200	1823400	A-E	554	.	1823200	1823400	255,215,0
chr1	1825600	1826400	A-E	505	.	1825600	1826400	255,215,0
chr1	1828600	1828800	A-E	827	.	1828600	1828800	255,215,0
chr1	1837800	1838000	A-E	670	.	1837800	1838000	255,215,0
chr1	1838600	1839200	A-E	612	.	1838600	1839200	255,215,0
chr1	1840600	1841000	A-E	908	.	1840600	1841000	255,215,0
chr1	1850600	1851400	A-E	667	.	1850600	1851400	255,215,0
chr1	1875400	1875600	A-E	585	.	1875400	1875600	255,215,0
chr1	1891600	1891800	A-E	656	.	1891600	1891800	255,215,0
chr1	1976400	1976600	A-E	595	.	1976400	1976600	255,215,0
chr1	1978000	1978200	A-E	613	.	1978000	1978200	255,215,0
chr1	1981000	1981200	A-E	819	.	1981000	1981200	255,215,0
chr1	1981400	1982000	A-E	526	.	1981400	1982000	255,215,0
chr1	2036200	2036800	A-E	556	.	2036200	2036800	255,215,0
chr1	2064400	2065400	A-E	590	.	2064400	2065400	255,215,0
chr1	2071600	2071800	A-E	762	.	2071600	2071800	255,215,0
chr1	2105800	2106000	A-E	638	.	2105800	2106000	255,215,0
chr1	2126600	2127000	A-E	825	.	2126600	2127000	255,215,0
chr1	2130800	2131200	A-E	508	.	2130800	2131200	255,215,0
chr1	2136600	2136800	A-E	641	.	2136600	2136800	255,215,0
chr1	2139600	2140400	A-E	627	.	2139600	2140400	255,215,0
chr1	2140800	2141000	A-E	646	.	2140800	2141000	255,215,0
chr1	2143600	2143800	A-E	740	.	2143600	2143800	255,215,0
chr1	2144000	2145200	A-E	625	.	2144000	2145200	255,215,0
chr1	2159000	2159400	A-E	532	.	2159000	2159400	255,215,0
chr1	2160600	2160800	A-P	452	.	2160600	2160800	255,0,0
chr1	2161600	2161800	A-E	787	.	2161600	2161800	255,215,0
chr1	2162000	2163600	A-E	556	.	2162000	2163600	255,215,0
chr1	2163800	2164200	A-E	560	.	2163800	2164200	255,215,0
chr1	2165200	2166400	A-E	700	.	2165200	2166400	255,215,0
chr1	2187400	2187600	A-E	500	.	2187400	2187600	255,215,0
chr1	2243000	2243200	A-E	793	.	2243000	2243200	255,215,0
chr1	2313200	2313400	A-E	655	.	2313200	2313400	255,215,0
chr1	2321600	2322200	A-E	702	.	2321600	2322200	255,215,0
chr1	2322800	2323400	A-P	464	.	2322800	2323400	255,0,0
chr1	2323800	2324600	A-E	558	.	2323800	2324600	255,215,0
chr1	2343200	2343400	A-E	586	.	2343200	2343400	255,215,0
chr1	2344000	2344400	A-E	604	.	2344000	2344400	255,215,0
chr1	2344800	2345200	A-E	512	.	2344800	2345200	255,215,0
chr1	2345400	2346200	A-E	625	.	2345400	2346200	255,215,0
chr1	2425600	2426200	A-E	577	.	2425600	2426200	255,215,0
chr1	2430800	2431000	A-E	516	.	2430800	2431000	255,215,0
chr1	2431200	2431800	A-E	499	.	2431200	2431800	255,215,0
chr1	2456200	2457200	A-E	556	.	2456200	2457200	255,215,0
chr1	2457600	2457800	A-E	854	.	2457600	2457800	255,215,0
chr1	2458200	2458800	A-E	771	.	2458200	2458800	255,215,0
chr1	2462400	2462800	A-E	578	.	2462400	2462800	255,215,0
chr1	2464800	2465200	A-E	622	.	2464800	2465200	255,215,0
chr1	2466000	2466800	A-E	498	.	2466000	2466800	255,215,0
chr1	2469000	2469200	A-E	613	.	2469000	2469200	255,215,0
chr1	2477400	2479800	A-E	989	.	2477400	2479800	255,215,0
chr1	2486400	2486600	A-E	571	.	2486400	2486600	255,215,0
chr1	2515400	2515600	A-E	491	.	2515400	2515600	255,215,0
chr1	2517000	2517400	A-E	538	.	2517000	2517400	255,215,0
chr1	2517800	2518200	A-E	615	.	2517800	2518200	255,215,0
chr1	2574000	2574200	A-E	571	.	2574000	2574200	255,215,0
chr1	2574600	2574800	A-P	465	.	2574600	2574800	255,0,0
chr1	2718200	2718400	A-E	480	.	2718200	2718400	255,215,0
chr1	2738600	2738800	A-E	482	.	2738600	2738800	255,215,0
chr1	3229800	3230000	A-E	885	.	3229800	3230000	255,215,0
chr1	3236600	3236800	A-E	652	.	3236600	3236800	255,215,0
chr1	3341400	3341600	A-E	751	.	3341400	3341600	255,215,0
chr1	3369800	3370000	A-E	597	.	3369800	3370000	255,215,0
chr1	3370400	3371200	A-E	598	.	3370400	3371200	255,215,0
chr1	3371800	3372000	A-E	796	.	3371800	3372000	255,215,0
chr1	3398400	3399400	A-E	598	.	3398400	3399400	255,215,0
chr1	3407800	3408200	A-E	663	.	3407800	3408200	255,215,0
chr1	3408400	3408600	A-E	611	.	3408400	3408600	255,215,0
chr1	3418800	3419000	A-E	587	.	3418800	3419000	255,215,0
chr1	3419200	3421800	A-E	629	.	3419200	3421800	255,215,0
chr1	3426600	3427200	A-E	785	.	3426600	3427200	255,215,0
chr1	3446600	3447600	A-E	770	.	3446600	3447600	255,215,0
chr1	3447800	3448400	A-E	599	.	3447800	3448400	255,215,0
chr1	3448600	3448800	A-E	591	.	3448600	3448800	255,215,0
chr1	3458200	3458400	A-E	520	.	3458200	3458400	255,215,0
chr1	3458600	3460600	A-E	758	.	3458600	3460600	255,215,0
chr1	3464000	3464400	A-E	864	.	3464000	3464400	255,215,0
chr1	3464600	3465200	A-E	683	.	3464600	3465200	255,215,0
chr1	3471200	3471600	A-E	509	.	3471200	3471600	255,215,0
chr1	3471800	3472200	A-E	826	.	3471800	3472200	255,215,0
chr1	3481800	3482200	A-E	742	.	3481800	3482200	255,215,0
chr1	3530000	3530200	A-E	939	.	3530000	3530200	255,215,0
chr1	3531800	3532000	A-E	681	.	3531800	3532000	255,215,0
chr1	3535600	3535800	A-E	599	.	3535600	3535800	255,215,0
chr1	3537800	3538000	A-E	559	.	3537800	3538000	255,215,0
chr1	3540200	3540800	A-E	509	.	3540200	3540800	255,215,0
chr1	3541200	3541600	A-P	753	.	3541200	3541600	255,0,0
chr1	3542200	3542600	A-E	696	.	3542200	3542600	255,215,0
chr1	3565600	3566000	A-E	552	.	3565600	3566000	255,215,0
chr1	3566400	3566800	A-P	571	.	3566400	3566800	255,0,0
chr1	3585400	3585800	A-E	813	.	3585400	3585800	255,215,0
chr1	3641000	3641200	A-E	646	.	3641000	3641200	255,215,0
chr1	3663800	3664000	A-P	690	.	3663800	3664000	255,0,0
chr1	3664000	3664200	A-E	667	.	3664000	3664200	255,215,0
chr1	3664400	3664600	A-E	559	.	3664400	3664600	255,215,0
chr1	3692600	3692800	A-E	700	.	3692600	3692800	255,215,0
chr1	3711600	3712400	A-E	610	.	3711600	3712400	255,215,0
chr1	3713000	3713200	A-P	524	.	3713000	3713200	255,0,0
chr1	3713200	3713600	A-E	687	.	3713200	3713600	255,215,0
chr1	3773000	3773200	A-E	544	.	3773000	3773200	255,215,0
chr1	3773800	3774200	A-P	781	.	3773800	3774200	255,0,0
chr1	3774600	3775000	A-E	551	.	3774600	3775000	255,215,0
chr1	3816000	3816200	A-E	535	.	3816000	3816200	255,215,0
chr1	3816600	3816800	A-E	428	.	3816600	3816800	255,215,0
chr1	3816800	3817000	A-P	501	.	3816800	3817000	255,0,0
chr1	3817000	3817600	A-E	898	.	3817000	3817600	255,215,0
chr1	3817800	3818200	A-E	654	.	3817800	3818200	255,215,0
chr1	3827400	3827600	A-E	693	.	3827400	3827600	255,215,0
chr1	4710600	4710800	A-E	639	.	4710600	4710800	255,215,0
chr1	5393400	5393600	A-E	513	.	5393400	5393600	255,215,0
chr1	5485000	5485200	A-E	669	.	5485000	5485200	255,215,0
chr1	5747000	5747200	A-E	742	.	5747000	5747200	255,215,0
chr1	5806000	5806200	A-E	636	.	5806000	5806200	255,215,0
chr1	5988200	5988400	A-E	615	.	5988200	5988400	255,215,0
chr1	6051200	6051600	A-E	586	.	6051200	6051600	255,215,0
chr1	6052400	6052800	A-P	812	.	6052400	6052800	255,0,0
chr1	6053200	6053600	A-E	487	.	6053200	6053600	255,215,0
chr1	6053800	6054200	A-E	595	.	6053800	6054200	255,215,0
chr1	6085000	6085800	A-E	648	.	6085000	6085800	255,215,0
chr1	6086200	6087200	A-E	951	.	6086200	6087200	255,215,0
chr1	6087400	6087600	A-E	513	.	6087400	6087600	255,215,0
chr1	6169000	6169200	A-P	575	.	6169000	6169200	255,0,0
chr1	6176200	6176400	A-E	585	.	6176200	6176400	255,215,0
chr1	6177800	6178000	A-E	625	.	6177800	6178000	255,215,0
chr1	6178600	6178800	A-E	558	.	6178600	6178800	255,215,0
chr1	6208600	6208800	A-E	691	.	6208600	6208800	255,215,0
chr1	6217200	6217600	A-E	586	.	6217200	6217600	255,215,0
chr1	6217800	6218400	A-E	960	.	6217800	6218400	255,215,0
chr1	6231600	6231800	A-E	610	.	6231600	6231800	255,215,0
chr1	6243600	6243800	A-E	625	.	6243600	6243800	255,215,0
chr1	6257600	6259000	A-E	576	.	6257600	6259000	255,215,0
chr1	6259600	6259800	A-P	464	.	6259600	6259800	255,0,0
chr1	6259800	6260600	A-E	742	.	6259800	6260600	255,215,0
chr1	6265200	6265600	A-E	919	.	6265200	6265600	255,215,0
chr1	6267000	6267200	A-E	862	.	6267000	6267200	255,215,0
chr1	6294400	6295400	A-E	627	.	6294400	6295400	255,215,0
chr1	6296000	6296200	A-P	467	.	6296000	6296200	255,0,0
chr1	6296200	6296600	A-E	630	.	6296200	6296600	255,215,0
chr1	6305200	6305400	A-E	698	.	6305200	6305400	255,215,0
chr1	6306800	6307000	A-E	709	.	6306800	6307000	255,215,0
chr1	6316800	6317000	A-E	840	.	6316800	6317000	255,215,0
chr1	6319600	6320200	A-E	502	.	6319600	6320200	255,215,0
chr1	6320200	6320400	A-P	969	.	6320200	6320400	255,0,0
chr1	6377600	6377800	A-E	494	.	6377600	6377800	255,215,0
chr1	6403600	6403800	A-E	610	.	6403600	6403800	255,215,0
chr1	6408200	6408400	A-E	650	.	6408200	6408400	255,215,0
chr1	6413600	6414800	A-E	530	.	6413600	6414800	255,215,0
chr1	6419600	6420200	A-E	562	.	6419600	6420200	255,215,0
chr1	6423200	6423400	A-E	425	.	6423200	6423400	255,215,0
chr1	6445800	6446800	A-E	758	.	6445800	6446800	255,215,0
chr1	6451800	6452000	A-E	630	.	6451800	6452000	255,215,0
chr1	6452200	6452600	A-E	521	.	6452200	6452600	255,215,0
chr1	6453400	6453600	A-E	412	.	6453400	6453600	255,215,0
chr1	6454000	6454600	A-E	863	.	6454000	6454600	255,215,0
chr1	6457200	6457400	A-E	457	.	6457200	6457400	255,215,0
chr1	6464800	6465000	A-E	562	.	6464800	6465000	255,215,0
chr1	6470400	6470600	A-E	553	.	6470400	6470600	255,215,0
chr1	6474400	6474800	A-E	845	.	6474400	6474800	255,215,0
chr1	6475600	6475800	A-E	635	.	6475600	6475800	255,215,0
chr1	6482000	6482200	A-E	545	.	6482000	6482200	255,215,0
chr1	6483000	6483200	A-E	852	.	6483000	6483200	255,215,0
chr1	6483400	6483800	A-E	874	.	6483400	6483800	255,215,0
chr1	6485800	6486000	A-E	533	.	6485800	6486000	255,215,0
chr1	6486400	6488200	A-E	632	.	6486400	6488200	255,215,0
chr1	6498200	6498400	A-E	540	.	6498200	6498400	255,215,0
chr1	6532000	6532600	A-E	577	.	6532000	6532600	255,215,0
chr1	6535600	6535800	A-E	511	.	6535600	6535800	255,215,0
chr1	6546600	6546800	A-E	477	.	6546600	6546800	255,215,0
chr1	6549200	6549400	A-E	663	.	6549200	6549400	255,215,0
chr1	6549600	6550200	A-E	520	.	6549600	6550200	255,215,0
chr1	6550400	6550800	A-E	483	.	6550400	6550800	255,215,0
chr1	6551000	6552600	A-E	820	.	6551000	6552600	255,215,0
chr1	6583800	6584000	A-E	660	.	6583800	6584000	255,215,0
chr1	6613200	6613600	A-E	927	.	6613200	6613600	255,215,0
chr1	6614400	6614800	A-P	536	.	6614400	6614800	255,0,0
chr1	6615000	6615200	A-E	507	.	6615000	6615200	255,215,0
chr1	6639800	6640000	A-E	501	.	6639800	6640000	255,215,0
chr1	6640000	6640200	A-P	680	.	6640000	6640200	255,0,0
chr1	6640600	6641200	A-E	798	.	6640600	6641200	255,215,0
chr1	6659800	6660000	A-E	636	.	6659800	6660000	255,215,0
chr1	6660400	6661600	A-E	726	.	6660400	6661600	255,215,0
chr1	6662800	6663000	A-P	441	.	6662800	6663000	255,0,0
chr1	6663000	6664600	A-E	515	.	6663000	6664600	255,215,0
chr1	6672600	6672800	A-E	617	.	6672600	6672800	255,215,0
chr1	6673400	6673800	A-E	908	.	6673400	6673800	255,215,0
chr1	6684800	6685200	A-E	864	.	6684800	6685200	255,215,0
chr1	6686000	6686600	A-E	594	.	6686000	6686600	255,215,0
chr1	6694800	6695000	A-E	812	.	6694800	6695000	255,215,0
chr1	6760400	6761400	A-E	630	.	6760400	6761400	255,215,0
chr1	6761800	6762000	A-P	769	.	6761800	6762000	255,0,0
chr1	6762000	6762200	A-E	798	.	6762000	6762200	255,215,0
chr1	6780200	6780400	A-E	589	.	6780200	6780400	255,215,0
chr1	6784600	6785000	A-E	681	.	6784600	6785000	255,215,0
chr1	6787600	6787800	A-E	582	.	6787600	6787800	255,215,0
chr1	6799200	6799400	A-E	578	.	6799200	6799400	255,215,0
chr1	6843800	6844200	A-E	620	.	6843800	6844200	255,215,0
chr1	6844400	6845000	A-E	473	.	6844400	6845000	255,215,0
chr1	6845000	6845400	A-P	804	.	6845000	6845400	255,0,0
chr1	6845400	6845600	A-E	525	.	6845400	6845600	255,215,0
chr1	6846400	6846800	A-E	716	.	6846400	6846800	255,215,0
chr1	6855000	6856600	A-E	558	.	6855000	6856600	255,215,0
chr1	6856800	6857000	A-E	527	.	6856800	6857000	255,215,0
chr1	6860800	6861200	A-E	887	.	6860800	6861200	255,215,0
chr1	6861400	6861600	A-E	532	.	6861400	6861600	255,215,0
chr1	6920000	6920800	A-E	677	.	6920000	6920800	255,215,0
chr1	6928800	6929000	A-E	530	.	6928800	6929000	255,215,0
chr1	6929200	6929600	A-E	524	.	6929200	6929600	255,215,0
chr1	6930200	6930400	A-E	614	.	6930200	6930400	255,215,0
chr1	6950000	6950200	A-E	558	.	6950000	6950200	255,215,0
chr1	7020200	7021000	A-E	661	.	7020200	7021000	255,215,0
chr1	7022000	7022200	A-E	521	.	7022000	7022200	255,215,0
chr1	7022600	7023200	A-E	537	.	7022600	7023200	255,215,0
chr1	7023400	7023600	A-E	707	.	7023400	7023600	255,215,0
chr1	7023800	7024200	A-E	548	.	7023800	7024200	255,215,0
chr1	7051400	7051600	A-E	907	.	7051400	7051600	255,215,0
chr1	7058400	7058800	A-E	967	.	7058400	7058800	255,215,0
chr1	7102800	7103000	A-E	475	.	7102800	7103000	255,215,0
chr1	7130600	7130800	A-E	577	.	7130600	7130800	255,215,0
chr1	7177400	7178400	A-E	599	.	7177400	7178400	255,215,0
chr1	7268000	7268200	A-E	467	.	7268000	7268200	255,215,0
chr1	7278400	7278600	A-E	839	.	7278400	7278600	255,215,0
chr1	7283600	7284200	A-E	634	.	7283600	7284200	255,215,0
chr1	7325800	7327200	A-E	984	.	7325800	7327200	255,215,0
chr1	7327400	7328000	A-E	666	.	7327400	7328000	255,215,0
chr1	7334400	7334600	A-E	715	.	7334400	7334600	255,215,0
chr1	7358800	7359200	A-E	548	.	7358800	7359200	255,215,0
chr1	7359400	7360600	A-E	937	.	7359400	7360600	255,215,0
chr1	7361000	7361800	A-E	932	.	7361000	7361800	255,215,0
chr1	7364000	7364200	A-E	577	.	7364000	7364200	255,215,0
chr1	7394200	7395000	A-E	543	.	7394200	7395000	255,215,0
chr1	7395200	7396000	A-E	540	.	7395200	7396000	255,215,0
chr1	7439000	7439200	A-E	693	.	7439000	7439200	255,215,0
chr1	7439400	7440000	A-E	597	.	7439400	7440000	255,215,0
chr1	7440800	7441200	A-E	978	.	7440800	7441200	255,215,0
chr1	7461800	7462800	A-E	968	.	7461800	7462800	255,215,0
chr1	7514200	7514400	A-E	565	.	7514200	7514400	255,215,0
chr1	7529200	7529800	A-E	594	.	7529200	7529800	255,215,0
chr1	7530200	7530400	A-E	546	.	7530200	7530400	255,215,0
chr1	7530800	7532200	A-E	665	.	7530800	7532200	255,215,0
chr1	7576400	7576600	A-E	530	.	7576400	7576600	255,215,0
chr1	7598200	7598400	A-E	829	.	7598200	7598400	255,215,0
chr1	7599600	7600000	A-E	654	.	7599600	7600000	255,215,0
chr1	7609000	7611800	A-E	693	.	7609000	7611800	255,215,0
chr1	7707200	7707400	A-E	475	.	7707200	7707400	255,215,0
chr1	7707400	7707600	A-P	670	.	7707400	7707600	255,0,0
chr1	7727800	7728000	A-E	567	.	7727800	7728000	255,215,0
chr1	7729600	7729800	A-E	622	.	7729600	7729800	255,215,0
chr1	7812800	7813200	A-E	608	.	7812800	7813200	255,215,0
chr1	7831200	7831400	A-E	506	.	7831200	7831400	255,215,0
chr1	7831400	7831600	A-P	421	.	7831400	7831600	255,0,0
chr1	7832000	7832600	A-E	854	.	7832000	7832600	255,215,0
chr1	7843400	7843600	A-E	550	.	7843400	7843600	255,215,0
chr1	7843800	7844400	A-E	905	.	7843800	7844400	255,215,0
chr1	7868400	7868600	A-E	543	.	7868400	7868600	255,215,0
chr1	7962800	7963000	A-E	668	.	7962800	7963000	255,215,0
chr1	8000800	8001000	A-E	496	.	8000800	8001000	255,215,0
chr1	8013800	8014200	A-E	708	.	8013800	8014200	255,215,0
chr1	8014200	8014400	A-P	610	.	8014200	8014400	255,0,0
chr1	8014600	8014800	A-E	506	.	8014600	8014800	255,215,0
chr1	8020800	8021000	A-E	669	.	8020800	8021000	255,215,0
chr1	8021400	8021800	A-P	429	.	8021400	8021800	255,0,0
chr1	8022400	8022800	A-E	771	.	8022400	8022800	255,215,0
chr1	8035400	8035600	A-E	742	.	8035400	8035600	255,215,0
chr1	8042400	8042600	A-E	786	.	8042400	8042600	255,215,0
chr1	8048800	8049000	A-E	534	.	8048800	8049000	255,215,0
chr1	8064200	8065800	A-E	648	.	8064200	8065800	255,215,0
chr1	8066400	8066600	A-E	502	.	8066400	8066600	255,215,0
chr1	8075000	8075400	A-E	495	.	8075000	8075400	255,215,0
chr1	8076200	8076400	A-E	526	.	8076200	8076400	255,215,0
chr1	8076600	8077000	A-E	545	.	8076600	8077000	255,215,0
chr1	8077600	8078000	A-E	909	.	8077600	8078000	255,215,0
chr1	8078800	8079400	A-E	614	.	8078800	8079400	255,215,0
chr1	8080000	8080600	A-E	512	.	8080000	8080600	255,215,0
chr1	8083800	8084000	A-E	539	.	8083800	8084000	255,215,0
chr1	8086200	8086400	A-P	589	.	8086200	8086400	255,0,0
chr1	8086400	8086600	A-E	682	.	8086400	8086600	255,215,0
chr1	8087600	8087800	A-E	667	.	8087600	8087800	255,215,0
chr1	8088000	8088600	A-E	807	.	8088000	8088600	255,215,0
chr1	8091400	8091600	A-E	469	.	8091400	8091600	255,215,0
chr1	8100600	8101000	A-E	833	.	8100600	8101000	255,215,0
chr1	8106200	8108600	A-E	734	.	8106200	8108600	255,215,0
chr1	8116200	8116400	A-E	820	.	8116200	8116400	255,215,0
chr1	8121200	8122200	A-E	689	.	8121200	8122200	255,215,0
chr1	8135600	8135800	A-E	606	.	8135600	8135800	255,215,0
chr1	8137000	8137600	A-E	613	.	8137000	8137600	255,215,0
chr1	8137800	8138800	A-E	681	.	8137800	8138800	255,215,0
chr1	8150600	8150800	A-E	550	.	8150600	8150800	255,215,0
chr1	8151200	8151600	A-E	919	.	8151200	8151600	255,215,0
chr1	8154600	8154800	A-E	629	.	8154600	8154800	255,215,0
chr1	8155800	8158400	A-E	676	.	8155800	8158400	255,215,0
chr1	8176600	8177400	A-E	743	.	8176600	8177400	255,215,0
chr1	8178000	8178600	A-E	754	.	8178000	8178600	255,215,0
chr1	8180600	8181800	A-E	640	.	8180600	8181800	255,215,0
chr1	8182600	8182800	A-E	657	.	8182600	8182800	255,215,0
chr1	8193400	8193600	A-E	762	.	8193400	8193600	255,215,0
chr1	8193800	8195000	A-E	838	.	8193800	8195000	255,215,0
chr1	8197600	8198400	A-E	710	.	8197600	8198400	255,215,0
chr1	8229800	8230000	A-E	509	.	8229800	8230000	255,215,0
chr1	8234400	8235200	A-E	924	.	8234400	8235200	255,215,0
chr1	8241600	8243200	A-E	502	.	8241600	8243200	255,215,0
chr1	8243400	8243600	A-E	614	.	8243400	8243600	255,215,0
chr1	8244400	8244800	A-E	856	.	8244400	8244800	255,215,0
chr1	8250000	8250200	A-E	536	.	8250000	8250200	255,215,0
chr1	8254000	8254200	A-E	542	.	8254000	8254200	255,215,0
chr1	8254400	8255400	A-E	605	.	8254400	8255400	255,215,0
chr1	8257600	8258400	A-E	922	.	8257600	8258400	255,215,0
chr1	8261200	8265200	A-E	636	.	8261200	8265200	255,215,0
chr1	8271400	8272800	A-E	581	.	8271400	8272800	255,215,0
chr1	8273000	8273200	A-E	638	.	8273000	8273200	255,215,0
chr1	8278800	8279000	A-E	692	.	8278800	8279000	255,215,0
chr1	8285000	8285600	A-E	911	.	8285000	8285600	255,215,0
chr1	8298800	8299600	A-E	504	.	8298800	8299600	255,215,0
chr1	8317800	8318000	A-E	722	.	8317800	8318000	255,215,0
chr1	8318800	8320200	A-E	687	.	8318800	8320200	255,215,0
chr1	8357400	8357600	A-E	597	.	8357400	8357600	255,215,0
chr1	8374400	8374600	A-E	689	.	8374400	8374600	255,215,0
chr1	8403400	8404000	A-E	652	.	8403400	8404000	255,215,0
chr1	8409000	8409400	A-E	624	.	8409000	8409400	255,215,0
chr1	8454600	8454800	A-E	511	.	8454600	8454800	255,215,0
chr1	8455000	8455400	A-E	543	.	8455000	8455400	255,215,0
chr1	8457000	8457200	A-E	937	.	8457000	8457200	255,215,0
chr1	8472200	8472400	A-E	603	.	8472200	8472400	255,215,0
chr1	8498600	8498800	A-E	793	.	8498600	8498800	255,215,0
chr1	8499400	8500000	A-E	823	.	8499400	8500000	255,215,0
chr1	8516400	8516800	A-E	800	.	8516400	8516800	255,215,0
chr1	8543200	8543400	A-E	540	.	8543200	8543400	255,215,0
chr1	8554000	8554200	A-E	823	.	8554000	8554200	255,215,0
chr1	8554400	8554600	A-E	540	.	8554400	8554600	255,215,0
chr1	8557400	8558000	A-E	620	.	8557400	8558000	255,215,0
chr1	8584800	8585000	A-E	541	.	8584800	8585000	255,215,0
chr1	8585800	8586400	A-E	741	.	8585800	8586400	255,215,0
chr1	8615400	8615600	A-E	508	.	8615400	8615600	255,215,0
chr1	8621200	8621400	A-E	555	.	8621200	8621400	255,215,0
chr1	8623400	8623600	A-E	708	.	8623400	8623600	255,215,0
chr1	8624000	8624400	A-E	573	.	8624000	8624400	255,215,0
chr1	8631800	8632000	A-E	631	.	8631800	8632000	255,215,0
chr1	8686000	8687600	A-E	521	.	8686000	8687600	255,215,0
chr1	8703600	8703800	A-E	515	.	8703600	8703800	255,215,0
chr1	8704000	8704200	A-E	550	.	8704000	8704200	255,215,0
chr1	8720600	8720800	A-E	662	.	8720600	8720800	255,215,0
chr1	8721000	8721200	A-E	552	.	8721000	8721200	255,215,0
chr1	8721600	8721800	A-E	513	.	8721600	8721800	255,215,0
chr1	8722200	8722400	A-E	553	.	8722200	8722400	255,215,0
chr1	8726400	8726800	A-E	613	.	8726400	8726800	255,215,0
chr1	8728000	8728600	A-E	605	.	8728000	8728600	255,215,0
chr1	8760400	8760600	A-E	749	.	8760400	8760600	255,215,0
chr1	8761000	8761800	A-E	864	.	8761000	8761800	255,215,0
chr1	8762000	8762800	A-E	652	.	8762000	8762800	255,215,0
chr1	8763400	8763600	A-P	527	.	8763400	8763600	255,0,0
chr1	8763600	8763800	A-E	727	.	8763600	8763800	255,215,0
chr1	8771400	8773200	A-E	779	.	8771400	8773200	255,215,0
chr1	8783000	8783200	A-E	513	.	8783000	8783200	255,215,0
chr1	8786600	8787000	A-E	524	.	8786600	8787000	255,215,0
chr1	8793400	8794000	A-E	665	.	8793400	8794000	255,215,0
chr1	8875000	8875200	A-E	585	.	8875000	8875200	255,215,0
chr1	8875800	8876000	A-E	696	.	8875800	8876000	255,215,0
chr1	8876600	8877200	A-E	494	.	8876600	8877200	255,215,0
chr1	8877600	8878000	A-P	892	.	8877600	8878000	255,0,0
chr1	8878200	8878600	A-E	731	.	8878200	8878600	255,215,0
chr1	8882600	8883200	A-E	691	.	8882600	8883200	255,215,0
chr1	8908800	8909200	A-E	701	.	8908800	8909200	255,215,0
chr1	8932800	8933000	A-E	513	.	8932800	8933000	255,215,0
chr1	8933200	8934000	A-E	640	.	8933200	8934000	255,215,0
chr1	8934200	8934400	A-E	499	.	8934200	8934400	255,215,0
chr1	8934800	8935200	A-E	576	.	8934800	8935200	255,215,0
chr1	8935400	8936600	A-E	776	.	8935400	8936600	255,215,0
chr1	8938000	8938200	A-P	415	.	8938000	8938200	255,0,0
chr1	8938600	8938800	A-P	419	.	8938600	8938800	255,0,0
chr1	8938800	8941000	A-E	664	.	8938800	8941000	255,215,0
chr1	8949200	8949800	A-E	852	.	8949200	8949800	255,215,0
chr1	8950000	8950600	A-E	818	.	8950000	8950600	255,215,0
chr1	8951000	8951200	A-E	660	.	8951000	8951200	255,215,0
chr1	8959800	8960400	A-E	510	.	8959800	8960400	255,215,0
chr1	8962400	8962600	A-E	516	.	8962400	8962600	255,215,0
chr1	8962800	8964600	A-E	524	.	8962800	8964600	255,215,0
chr1	8965800	8966200	A-E	987	.	8965800	8966200	255,215,0
chr1	8978200	8978400	A-E	563	.	8978200	8978400	255,215,0
chr1	8999600	9000000	A-E	546	.	8999600	9000000	255,215,0
chr1	9023000	9023200	A-E	501	.	9023000	9023200	255,215,0
chr1	9034000	9034600	A-E	560	.	9034000	9034600	255,215,0
chr1	9046000	9046600	A-E	740	.	9046000	9046600	255,215,0
chr1	9048200	9048400	A-E	597	.	9048200	9048400	255,215,0
chr1	9065200	9065400	A-E	729	.	9065200	9065400	255,215,0
chr1	9070200	9070400	A-E	520	.	9070200	9070400	255,215,0
chr1	9127400	9127600	A-E	847	.	9127400	9127600	255,215,0
chr1	9138600	9139400	A-E	627	.	9138600	9139400	255,215,0
chr1	9140800	9141400	A-E	897	.	9140800	9141400	255,215,0
chr1	9161600	9161800	A-E	572	.	9161600	9161800	255,215,0
chr1	9170600	9171200	A-E	715	.	9170600	9171200	255,215,0
chr1	9186600	9186800	A-E	516	.	9186600	9186800	255,215,0
chr1	9187400	9188200	A-E	766	.	9187400	9188200	255,215,0
chr1	9188800	9189000	A-P	616	.	9188800	9189000	255,0,0
chr1	9189000	9189400	A-E	607	.	9189000	9189400	255,215,0
chr1	9189600	9190000	A-E	806	.	9189600	9190000	255,215,0
chr1	9202400	9202600	A-E	685	.	9202400	9202600	255,215,0
chr1	9205400	9205600	A-E	801	.	9205400	9205600	255,215,0
chr1	9222800	9223400	A-E	558	.	9222800	9223400	255,215,0
chr1	9223600	9224400	A-E	618	.	9223600	9224400	255,215,0
chr1	9240000	9240800	A-E	671	.	9240000	9240800	255,215,0
chr1	9241000	9242000	A-E	509	.	9241000	9242000	255,215,0
chr1	9254200	9254400	A-E	816	.	9254200	9254400	255,215,0
chr1	9256400	9256800	A-E	507	.	9256400	9256800	255,215,0
chr1	9262000	9262200	A-E	599	.	9262000	9262200	255,215,0
chr1	9291800	9292000	A-E	561	.	9291800	9292000	255,215,0
chr1	9293400	9293800	A-E	501	.	9293400	9293800	255,215,0
chr1	9294200	9295000	A-E	714	.	9294200	9295000	255,215,0
chr1	9295200	9295600	A-E	694	.	9295200	9295600	255,215,0
chr1	9295800	9296000	A-E	614	.	9295800	9296000	255,215,0
chr1	9299600	9299800	A-E	533	.	9299600	9299800	255,215,0
chr1	9302400	9302600	A-E	506	.	9302400	9302600	255,215,0
chr1	9327200	9327600	A-E	872	.	9327200	9327600	255,215,0
chr1	9335600	9335800	A-E	692	.	9335600	9335800	255,215,0
chr1	9340600	9341000	A-E	877	.	9340600	9341000	255,215,0
chr1	9349200	9349400	A-E	479	.	9349200	9349400	255,215,0
chr1	9349800	9350000	A-E	519	.	9349800	9350000	255,215,0
chr1	9350200	9351000	A-E	888	.	9350200	9351000	255,215,0
chr1	9352000	9352200	A-E	558	.	9352000	9352200	255,215,0
chr1	9354000	9355400	A-E	740	.	9354000	9355400	255,215,0
chr1	9360000	9361000	A-E	763	.	9360000	9361000	255,215,0
chr1	9362600	9363800	A-E	645	.	9362600	9363800	255,215,0
chr1	9375400	9375800	A-E	544	.	9375400	9375800	255,215,0
chr1	9446200	9446400	A-E	516	.	9446200	9446400	255,215,0
chr1	9448600	9448800	A-E	549	.	9448600	9448800	255,215,0
chr1	9449000	9449200	A-E	875	.	9449000	9449200	255,215,0
chr1	9450000	9450200	A-E	581	.	9450000	9450200	255,215,0
chr1	9460800	9461000	A-E	502	.	9460800	9461000	255,215,0
chr1	9488800	9489000	A-E	637	.	9488800	9489000	255,215,0
chr1	9489000	9489200	A-P	596	.	9489000	9489200	255,0,0
chr1	9489200	9489800	A-E	891	.	9489200	9489800	255,215,0
chr1	9533200	9533600	A-E	911	.	9533200	9533600	255,215,0
chr1	9536800	9537400	A-E	902	.	9536800	9537400	255,215,0
chr1	9551200	9551400	A-P	661	.	9551200	9551400	255,0,0
chr1	9555400	9555600	A-E	562	.	9555400	9555600	255,215,0
chr1	9589200	9589400	A-E	525	.	9589200	9589400	255,215,0
chr1	9599200	9599600	A-E	818	.	9599200	9599600	255,215,0
chr1	9600200	9601000	A-E	522	.	9600200	9601000	255,215,0
chr1	9615400	9615600	A-E	654	.	9615400	9615600	255,215,0
chr1	9621600	9621800	A-E	602	.	9621600	9621800	255,215,0
chr1	9648400	9648800	A-E	504	.	9648400	9648800	255,215,0
chr1	9649800	9650600	A-E	714	.	9649800	9650600	255,215,0
chr1	9687000	9687400	A-E	802	.	9687000	9687400	255,215,0
chr1	9704800	9705000	A-E	576	.	9704800	9705000	255,215,0
chr1	9749000	9749600	A-E	750	.	9749000	9749600	255,215,0
chr1	9779200	9779400	A-E	777	.	9779200	9779400	255,215,0
chr1	9785200	9785400	A-E	670	.	9785200	9785400	255,215,0
chr1	9826000	9826400	A-E	636	.	9826000	9826400	255,215,0
chr1	9852400	9852600	A-E	567	.	9852400	9852600	255,215,0
chr1	9875200	9875400	A-E	500	.	9875200	9875400	255,215,0
chr1	9882000	9882200	A-E	545	.	9882000	9882200	255,215,0
chr1	9882600	9883000	A-E	512	.	9882600	9883000	255,215,0
chr1	9885000	9886200	A-E	762	.	9885000	9886200	255,215,0
chr1	9927600	9927800	A-P	710	.	9927600	9927800	255,0,0
chr1	9935000	9935200	A-E	511	.	9935000	9935200	255,215,0
chr1	9950400	9950800	A-E	692	.	9950400	9950800	255,215,0
chr1	9969400	9969800	A-E	622	.	9969400	9969800	255,215,0
chr1	9970200	9971400	A-E	604	.	9970200	9971400	255,215,0
chr1	9974600	9974800	A-E	541	.	9974600	9974800	255,215,0
chr1	10002400	10003200	A-E	564	.	10002400	10003200	255,215,0
chr1	10003200	10003600	A-P	493	.	10003200	10003600	255,0,0
chr1	10010400	10010600	A-E	500	.	10010400	10010600	255,215,0
chr1	10092400	10093200	A-E	880	.	10092400	10093200	255,215,0
chr1	10093200	10093400	A-P	521	.	10093200	10093400	255,0,0
chr1	10093600	10094000	A-E	358	.	10093600	10094000	255,215,0
chr1	10094600	10095000	A-E	836	.	10094600	10095000	255,215,0
chr1	10096200	10096400	A-E	614	.	10096200	10096400	255,215,0
chr1	10106000	10106400	A-E	511	.	10106000	10106400	255,215,0
chr1	10112800	10113000	A-E	623	.	10112800	10113000	255,215,0
chr1	10116200	10116400	A-E	568	.	10116200	10116400	255,215,0
chr1	10168400	10168800	A-E	808	.	10168400	10168800	255,215,0
chr1	10269800	10270000	A-E	655	.	10269800	10270000	255,215,0
chr1	10270200	10270400	A-P	680	.	10270200	10270400	255,0,0
chr1	10270400	10270600	A-E	716	.	10270400	10270600	255,215,0
chr1	10270600	10270800	A-P	443	.	10270600	10270800	255,0,0
chr1	10271400	10272400	A-E	457	.	10271400	10272400	255,215,0
chr1	10398200	10398400	A-E	544	.	10398200	10398400	255,215,0
chr1	10437600	10437800	A-E	549	.	10437600	10437800	255,215,0
chr1	10447600	10448000	A-E	504	.	10447600	10448000	255,215,0
chr1	10458800	10459200	A-P	708	.	10458800	10459200	255,0,0
chr1	10459200	10459600	A-E	440	.	10459200	10459600	255,215,0
chr1	10459800	10460800	A-E	544	.	10459800	10460800	255,215,0
chr1	10488200	10488400	A-E	765	.	10488200	10488400	255,215,0
chr1	10490200	10490600	A-E	556	.	10490200	10490600	255,215,0
chr1	10491200	10491600	A-E	614	.	10491200	10491600	255,215,0
chr1	10519200	10519600	A-E	710	.	10519200	10519600	255,215,0
chr1	10531200	10532000	A-E	608	.	10531200	10532000	255,215,0
chr1	10532400	10532600	A-P	702	.	10532400	10532600	255,0,0
chr1	10532600	10533000	A-E	968	.	10532600	10533000	255,215,0
chr1	10534800	10535000	A-E	615	.	10534800	10535000	255,215,0
chr1	10535600	10536000	A-E	846	.	10535600	10536000	255,215,0
chr1	10554800	10555000	A-E	749	.	10554800	10555000	255,215,0
chr1	10567600	10567800	A-P	793	.	10567600	10567800	255,0,0
chr1	10570600	10570800	A-E	623	.	10570600	10570800	255,215,0
chr1	10588000	10589200	A-E	684	.	10588000	10589200	255,215,0
chr1	10635800	10636000	A-E	714	.	10635800	10636000	255,215,0
chr1	10659400	10659800	A-E	681	.	10659400	10659800	255,215,0
chr1	10695200	10695400	A-E	676	.	10695200	10695400	255,215,0
chr1	10704600	10704800	A-E	847	.	10704600	10704800	255,215,0
chr1	10739800	10740000	A-E	646	.	10739800	10740000	255,215,0
chr1	10740600	10741000	A-E	765	.	10740600	10741000	255,215,0
chr1	10752400	10752800	A-E	536	.	10752400	10752800	255,215,0
chr1	10753600	10753800	A-E	476	.	10753600	10753800	255,215,0
chr1	10754800	10755000	A-E	619	.	10754800	10755000	255,215,0
chr1	10784000	10784400	A-E	639	.	10784000	10784400	255,215,0
chr1	10791200	10791400	A-E	525	.	10791200	10791400	255,215,0
chr1	10891000	10891400	A-E	597	.	10891000	10891400	255,215,0
chr1	10927200	10927600	A-E	517	.	10927200	10927600	255,215,0
chr1	10960200	10961800	A-E	634	.	10960200	10961800	255,215,0
chr1	10970000	10970200	A-E	575	.	10970000	10970200	255,215,0
chr1	11002000	11002400	A-E	694	.	11002000	11002400	255,215,0
chr1	11021200	11021400	A-E	816	.	11021200	11021400	255,215,0
chr1	11025800	11026200	A-E	731	.	11025800	11026200	255,215,0
chr1	11035800	11036400	A-E	839	.	11035800	11036400	255,215,0
chr1	11072400	11072600	A-E	604	.	11072400	11072600	255,215,0
chr1	11072600	11072800	A-P	515	.	11072600	11072800	255,0,0
chr1	11073400	11074200	A-E	636	.	11073400	11074200	255,215,0
chr1	11097800	11098000	A-E	643	.	11097800	11098000	255,215,0
chr1	11106400	11106600	A-E	514	.	11106400	11106600	255,215,0
chr1	11120000	11120400	A-E	602	.	11120000	11120400	255,215,0
chr1	11120800	11121200	A-E	784	.	11120800	11121200	255,215,0
chr1	11158800	11159400	A-E	625	.	11158800	11159400	255,215,0
chr1	11159400	11159600	A-P	495	.	11159400	11159600	255,0,0
chr1	11159800	11160000	A-P	756	.	11159800	11160000	255,0,0
chr1	11193800	11194000	A-E	520	.	11193800	11194000	255,215,0
chr1	11194400	11194800	A-E	959	.	11194400	11194800	255,215,0
chr1	11301800	11302000	A-E	536	.	11301800	11302000	255,215,0
chr1	11321600	11322000	A-E	526	.	11321600	11322000	255,215,0
chr1	11322400	11322800	A-P	829	.	11322400	11322800	255,0,0
chr1	11322800	11323200	A-E	772	.	11322800	11323200	255,215,0
chr1	11332800	11333000	A-E	834	.	11332800	11333000	255,215,0
chr1	11333400	11333600	A-P	528	.	11333400	11333600	255,0,0
chr1	11333600	11334400	A-E	451	.	11333600	11334400	255,215,0
chr1	11335200	11335400	A-E	623	.	11335200	11335400	255,215,0
chr1	11336000	11336400	A-E	620	.	11336000	11336400	255,215,0
chr1	11424400	11424600	A-E	700	.	11424400	11424600	255,215,0
chr1	11538800	11539000	A-E	648	.	11538800	11539000	255,215,0
chr1	11702600	11702800	A-E	543	.	11702600	11702800	255,215,0
chr1	11705800	11706000	A-E	520	.	11705800	11706000	255,215,0
chr1	11713000	11713800	A-E	497	.	11713000	11713800	255,215,0
chr1	11715400	11715600	A-E	741	.	11715400	11715600	255,215,0
chr1	11741200	11741400	A-E	419	.	11741200	11741400	255,215,0
chr1	11753200	11753800	A-E	774	.	11753200	11753800	255,215,0
chr1	11767800	11768200	A-E	883	.	11767800	11768200	255,215,0
chr1	11771200	11771400	A-E	667	.	11771200	11771400	255,215,0
chr1	11779800	11780200	A-E	713	.	11779800	11780200	255,215,0
chr1	11781400	11781600	A-E	609	.	11781400	11781600	255,215,0
chr1	11793400	11793600	A-E	512	.	11793400	11793600	255,215,0
chr1	11795600	11796200	A-E	518	.	11795600	11796200	255,215,0
chr1	11796600	11798000	A-E	712	.	11796600	11798000	255,215,0
chr1	11798400	11798800	A-E	516	.	11798400	11798800	255,215,0
chr1	11809200	11809600	A-E	743	.	11809200	11809600	255,215,0
chr1	11845200	11845600	A-E	585	.	11845200	11845600	255,215,0
chr1	11847400	11848000	A-E	599	.	11847400	11848000	255,215,0
chr1	11850400	11851400	A-E	652	.	11850400	11851400	255,215,0
chr1	11860400	11860600	A-E	509	.	11860400	11860600	255,215,0
chr1	11860800	11861200	A-E	730	.	11860800	11861200	255,215,0
chr1	11861400	11861800	A-E	805	.	11861400	11861800	255,215,0
chr1	11862000	11864200	A-E	585	.	11862000	11864200	255,215,0
chr1	11864400	11867400	A-E	504	.	11864400	11867400	255,215,0
chr1	11881600	11882000	A-E	940	.	11881600	11882000	255,215,0
chr1	11898800	11899000	A-P	495	.	11898800	11899000	255,0,0
chr1	11954000	11954200	A-E	497	.	11954000	11954200	255,215,0
chr1	11961400	11961800	A-E	499	.	11961400	11961800	255,215,0
chr1	11967800	11968400	A-E	538	.	11967800	11968400	255,215,0
chr1	11968800	11969200	A-E	824	.	11968800	11969200	255,215,0
chr1	11969600	11970200	A-E	468	.	11969600	11970200	255,215,0
chr1	11984400	11985400	A-E	635	.	11984400	11985400	255,215,0
chr1	11986400	11986800	A-E	771	.	11986400	11986800	255,215,0
chr1	11989800	11990400	A-E	873	.	11989800	11990400	255,215,0
chr1	11994200	11994600	A-E	772	.	11994200	11994600	255,215,0
chr1	11995000	11995400	A-E	662	.	11995000	11995400	255,215,0
chr1	12009200	12009400	A-E	775	.	12009200	12009400	255,215,0
chr1	12027200	12027400	A-E	497	.	12027200	12027400	255,215,0
chr1	12039600	12040400	A-E	763	.	12039600	12040400	255,215,0
chr1	12040400	12040600	A-P	543	.	12040400	12040600	255,0,0
chr1	12041000	12041800	A-E	642	.	12041000	12041800	255,215,0
chr1	12042200	12042400	A-E	566	.	12042200	12042400	255,215,0
chr1	12062400	12062600	A-E	581	.	12062400	12062600	255,215,0
chr1	12079200	12079400	A-E	858	.	12079200	12079400	255,215,0
chr1	12079400	12079800	A-P	602	.	12079400	12079800	255,0,0
chr1	12080000	12080600	A-E	490	.	12080000	12080600	255,215,0
chr1	12091400	12091600	A-E	654	.	12091400	12091600	255,215,0
chr1	12112200	12112400	A-E	903	.	12112200	12112400	255,215,0
chr1	12156000	12156400	A-E	640	.	12156000	12156400	255,215,0
chr1	12185000	12185200	A-E	541	.	12185000	12185200	255,215,0
chr1	12192200	12192600	A-E	952	.	12192200	12192600	255,215,0
chr1	12192800	12193600	A-E	623	.	12192800	12193600	255,215,0
chr1	12203600	12204600	A-E	906	.	12203600	12204600	255,215,0
chr1	12220000	12220200	A-E	753	.	12220000	12220200	255,215,0
chr1	12221400	12221600	A-E	544	.	12221400	12221600	255,215,0
chr1	12221800	12223000	A-E	785	.	12221800	12223000	255,215,0
chr1	12230200	12230800	A-E	743	.	12230200	12230800	255,215,0
chr1	12259600	12259800	A-E	500	.	12259600	12259800	255,215,0
chr1	12290000	12290200	A-E	433	.	12290000	12290200	255,215,0
chr1	12291200	12291600	A-E	747	.	12291200	12291600	255,215,0
chr1	12316000	12316200	A-E	543	.	12316000	12316200	255,215,0
chr1	12538000	12539200	A-E	553	.	12538000	12539200	255,215,0
chr1	12540400	12541200	A-E	518	.	12540400	12541200	255,215,0
chr1	12585400	12585800	A-E	668	.	12585400	12585800	255,215,0
chr1	12588400	12589000	A-E	781	.	12588400	12589000	255,215,0
chr1	12599800	12600800	A-E	930	.	12599800	12600800	255,215,0
chr1	12604000	12604400	A-E	986	.	12604000	12604400	255,215,0
chr1	12609400	12610400	A-E	595	.	12609400	12610400	255,215,0
chr1	12614000	12614200	A-E	772	.	12614000	12614200	255,215,0
chr1	12632600	12632800	A-E	606	.	12632600	12632800	255,215,0
chr1	12633000	12634200	A-E	575	.	12633000	12634200	255,215,0
chr1	12640200	12640400	A-E	513	.	12640200	12640400	255,215,0
chr1	12648200	12648600	A-E	666	.	12648200	12648600	255,215,0
chr1	12653600	12654200	A-E	657	.	12653600	12654200	255,215,0
chr1	12655800	12656000	A-E	666	.	12655800	12656000	255,215,0
chr1	12656000	12656200	A-P	681	.	12656000	12656200	255,0,0
chr1	12656200	12656800	A-E	775	.	12656200	12656800	255,215,0
chr1	12662000	12662400	A-E	667	.	12662000	12662400	255,215,0
chr1	12663800	12664800	A-E	564	.	12663800	12664800	255,215,0
chr1	12675400	12676800	A-E	675	.	12675400	12676800	255,215,0
chr1	12677800	12678000	A-P	363	.	12677800	12678000	255,0,0
chr1	12678000	12678200	A-E	392	.	12678000	12678200	255,215,0
chr1	12678600	12680200	A-E	680	.	12678600	12680200	255,215,0
chr1	12719000	12719400	A-E	792	.	12719000	12719400	255,215,0
chr1	13992200	13992400	A-E	508	.	13992200	13992400	255,215,0
chr1	14075600	14075800	A-E	487	.	14075600	14075800	255,215,0
chr1	14075800	14076000	A-P	834	.	14075800	14076000	255,0,0
chr1	14076800	14077000	A-E	497	.	14076800	14077000	255,215,0
chr1	14077400	14077600	A-E	724	.	14077400	14077600	255,215,0
chr1	14133800	14134000	A-E	580	.	14133800	14134000	255,215,0
chr1	14292400	14292600	A-E	531	.	14292400	14292600	255,215,0
chr1	14517200	14517400	A-E	559	.	14517200	14517400	255,215,0
chr1	14667000	14667200	A-E	515	.	14667000	14667200	255,215,0
chr1	15288400	15288600	A-E	642	.	15288400	15288600	255,215,0
chr1	15296600	15297000	A-E	969	.	15296600	15297000	255,215,0
chr1	15364800	15365000	A-E	591	.	15364800	15365000	255,215,0
chr1	15373000	15373400	A-E	524	.	15373000	15373400	255,215,0
chr1	15459600	15459800	A-E	564	.	15459600	15459800	255,215,0
chr1	15478600	15479200	A-E	579	.	15478600	15479200	255,215,0
chr1	15480600	15481000	A-E	632	.	15480600	15481000	255,215,0
chr1	15485000	15485200	A-E	541	.	15485000	15485200	255,215,0
chr1	15485400	15485600	A-E	637	.	15485400	15485600	255,215,0
chr1	15499000	15499200	A-E	773	.	15499000	15499200	255,215,0
chr1	15500800	15501000	A-E	548	.	15500800	15501000	255,215,0
chr1	15505200	15506000	A-E	669	.	15505200	15506000	255,215,0
chr1	15506200	15506600	A-E	591	.	15506200	15506600	255,215,0
chr1	15527000	15527600	A-E	611	.	15527000	15527600	255,215,0
chr1	15533000	15533200	A-E	650	.	15533000	15533200	255,215,0
chr1	15599000	15599400	A-E	587	.	15599000	15599400	255,215,0
chr1	15631200	15631400	A-E	531	.	15631200	15631400	255,215,0
chr1	15650200	15650400	A-E	733	.	15650200	15650400	255,215,0
chr1	15663800	15664800	A-E	612	.	15663800	15664800	255,215,0
chr1	15667000	15667200	A-E	928	.	15667000	15667200	255,215,0
chr1	15668600	15668800	A-E	761	.	15668600	15668800	255,215,0
chr1	15672000	15673400	A-E	612	.	15672000	15673400	255,215,0
chr1	15676800	15677400	A-E	669	.	15676800	15677400	255,215,0
chr1	15678600	15679800	A-E	750	.	15678600	15679800	255,215,0
chr1	15680600	15681600	A-E	642	.	15680600	15681600	255,215,0
chr1	15681800	15682400	A-E	544	.	15681800	15682400	255,215,0
chr1	15682600	15683200	A-E	849	.	15682600	15683200	255,215,0
chr1	15683400	15684000	A-E	940	.	15683400	15684000	255,215,0
chr1	15736200	15736400	A-E	429	.	15736200	15736400	255,215,0
chr1	15737400	15737600	A-E	485	.	15737400	15737600	255,215,0
chr1	15738000	15739000	A-E	760	.	15738000	15739000	255,215,0
chr1	15742200	15744400	A-E	741	.	15742200	15744400	255,215,0
chr1	15753400	15753600	A-E	683	.	15753400	15753600	255,215,0
chr1	15756200	15756600	A-E	615	.	15756200	15756600	255,215,0
chr1	15756800	15757200	A-E	650	.	15756800	15757200	255,215,0
chr1	15759200	15759600	A-E	554	.	15759200	15759600	255,215,0
chr1	15761400	15761600	A-E	512	.	15761400	15761600	255,215,0
chr1	15780800	15781000	A-E	581	.	15780800	15781000	255,215,0
chr1	15782200	15782400	A-E	938	.	15782200	15782400	255,215,0
chr1	15784200	15784400	A-E	729	.	15784200	15784400	255,215,0
chr1	15786000	15787400	A-E	722	.	15786000	15787400	255,215,0
chr1	15789400	15790200	A-E	549	.	15789400	15790200	255,215,0
chr1	15790400	15791400	A-E	532	.	15790400	15791400	255,215,0
chr1	15792200	15792400	A-E	550	.	15792200	15792400	255,215,0
chr1	15828000	15828200	A-E	740	.	15828000	15828200	255,215,0
chr1	15848800	15850000	A-E	518	.	15848800	15850000	255,215,0
chr1	15850200	15850400	A-E	583	.	15850200	15850400	255,215,0
chr1	15850800	15851000	A-E	501	.	15850800	15851000	255,215,0
chr1	15851000	15851600	A-P	423	.	15851000	15851600	255,0,0
chr1	15851600	15853400	A-E	662	.	15851600	15853400	255,215,0
chr1	15854000	15854600	A-E	705	.	15854000	15854600	255,215,0
chr1	15911000	15911200	A-E	674	.	15911000	15911200	255,215,0
chr1	15911200	15911400	A-P	354	.	15911200	15911400	255,0,0
chr1	15911600	15911800	A-E	693	.	15911600	15911800	255,215,0
chr1	15921600	15922000	A-E	574	.	15921600	15922000	255,215,0
chr1	15930000	15930400	A-E	969	.	15930000	15930400	255,215,0
chr1	15942800	15944000	A-E	506	.	15942800	15944000	255,215,0
chr1	15944000	15944200	A-P	653	.	15944000	15944200	255,0,0
chr1	15944400	15945600	A-E	618	.	15944400	15945600	255,215,0
chr1	15946200	15947000	A-E	582	.	15946200	15947000	255,215,0
chr1	15947400	15947600	A-E	494	.	15947400	15947600	255,215,0
chr1	15949600	15949800	A-E	582	.	15949600	15949800	255,215,0
chr1	16005000	16005400	A-E	903	.	16005000	16005400	255,215,0
chr1	16006600	16007000	A-E	651	.	16006600	16007000	255,215,0
chr1	16007200	16008200	A-E	889	.	16007200	16008200	255,215,0
chr1	16010200	16010600	A-E	511	.	16010200	16010600	255,215,0
chr1	16011600	16011800	A-E	596	.	16011600	16011800	255,215,0
chr1	16012400	16012800	A-E	539	.	16012400	16012800	255,215,0
chr1	16067800	16068400	A-E	738	.	16067800	16068400	255,215,0
chr1	16076200	16076400	A-E	543	.	16076200	16076400	255,215,0
chr1	16082200	16082400	A-E	494	.	16082200	16082400	255,215,0
chr1	16089000	16089400	A-E	541	.	16089000	16089400	255,215,0
chr1	16091000	16091200	A-E	634	.	16091000	16091200	255,215,0
chr1	16107000	16107800	A-E	580	.	16107000	16107800	255,215,0
chr1	16113200	16113400	A-E	506	.	16113200	16113400	255,215,0
chr1	16114600	16115000	A-E	596	.	16114600	16115000	255,215,0
chr1	16118600	16118800	A-E	542	.	16118600	16118800	255,215,0
chr1	16121600	16122000	A-E	966	.	16121600	16122000	255,215,0
chr1	16122400	16123600	A-E	711	.	16122400	16123600	255,215,0
chr1	16124200	16124600	A-E	777	.	16124200	16124600	255,215,0
chr1	16125400	16128000	A-E	763	.	16125400	16128000	255,215,0
chr1	16142000	16142400	A-E	713	.	16142000	16142400	255,215,0
chr1	16159600	16161200	A-E	826	.	16159600	16161200	255,215,0
chr1	16161400	16161600	A-E	543	.	16161400	16161600	255,215,0
chr1	16161800	16162600	A-E	725	.	16161800	16162600	255,215,0
chr1	16162800	16163000	A-E	643	.	16162800	16163000	255,215,0
chr1	16171800	16172000	A-E	519	.	16171800	16172000	255,215,0
chr1	16173000	16173400	A-E	509	.	16173000	16173400	255,215,0
chr1	16173600	16173800	A-E	776	.	16173600	16173800	255,215,0
chr1	16174000	16174200	A-P	375	.	16174000	16174200	255,0,0
chr1	16175600	16175800	A-E	484	.	16175600	16175800	255,215,0
chr1	16176000	16177200	A-E	571	.	16176000	16177200	255,215,0
chr1	16212200	16213400	A-E	770	.	16212200	16213400	255,215,0
chr1	16219600	16220000	A-E	538	.	16219600	16220000	255,215,0
chr1	16224400	16224600	A-E	678	.	16224400	16224600	255,215,0
chr1	16229400	16229600	A-E	619	.	16229400	16229600	255,215,0
chr1	16278600	16279600	A-E	717	.	16278600	16279600	255,215,0
chr1	16279800	16280000	A-E	548	.	16279800	16280000	255,215,0
chr1	16280800	16281000	A-E	542	.	16280800	16281000	255,215,0
chr1	16285400	16285600	A-E	636	.	16285400	16285600	255,215,0
chr1	16301400	16301800	A-E	515	.	16301400	16301800	255,215,0
chr1	16302400	16302600	A-P	697	.	16302400	16302600	255,0,0
chr1	16302600	16302800	A-E	708	.	16302600	16302800	255,215,0
chr1	16333600	16333800	A-E	672	.	16333600	16333800	255,215,0
chr1	16335600	16335800	A-E	523	.	16335600	16335800	255,215,0
chr1	16339000	16339400	A-E	692	.	16339000	16339400	255,215,0
chr1	16339800	16340200	A-E	524	.	16339800	16340200	255,215,0
chr1	16359400	16359600	A-E	732	.	16359400	16359600	255,215,0
chr1	16382600	16382800	A-E	755	.	16382600	16382800	255,215,0
chr1	16402000	16404200	A-E	603	.	16402000	16404200	255,215,0
chr1	16405400	16406000	A-E	871	.	16405400	16406000	255,215,0
chr1	16447600	16447800	A-E	565	.	16447600	16447800	255,215,0
chr1	16465200	16466800	A-E	689	.	16465200	16466800	255,215,0
chr1	16467600	16468000	A-E	623	.	16467600	16468000	255,215,0
chr1	16468400	16468600	A-E	527	.	16468400	16468600	255,215,0
chr1	16468800	16469000	A-E	565	.	16468800	16469000	255,215,0
chr1	16469600	16474400	A-E	634	.	16469600	16474400	255,215,0
chr1	16477000	16477200	A-E	502	.	16477000	16477200	255,215,0
chr1	16477800	16479000	A-E	773	.	16477800	16479000	255,215,0
chr1	16479200	16481600	A-E	541	.	16479200	16481600	255,215,0
chr1	16481600	16481800	A-P	486	.	16481600	16481800	255,0,0
chr1	16481800	16482200	A-E	477	.	16481800	16482200	255,215,0
chr1	16482400	16482600	A-P	464	.	16482400	16482600	255,0,0
chr1	16482600	16484000	A-E	852	.	16482600	16484000	255,215,0
chr1	16484600	16484800	A-E	508	.	16484600	16484800	255,215,0
chr1	16485200	16486200	A-E	653	.	16485200	16486200	255,215,0
chr1	16486400	16486600	A-E	532	.	16486400	16486600	255,215,0
chr1	16490600	16492000	A-E	610	.	16490600	16492000	255,215,0
chr1	16493600	16494200	A-E	629	.	16493600	16494200	255,215,0
chr1	16494400	16494800	A-E	528	.	16494400	16494800	255,215,0
chr1	16495200	16495400	A-E	649	.	16495200	16495400	255,215,0
chr1	16495600	16495800	A-E	499	.	16495600	16495800	255,215,0
chr1	16497800	16498000	A-E	599	.	16497800	16498000	255,215,0
chr1	16498200	16501400	A-E	659	.	16498200	16501400	255,215,0
chr1	16501800	16502000	A-E	520	.	16501800	16502000	255,215,0
chr1	16502200	16503400	A-E	701	.	16502200	16503400	255,215,0
chr1	16505200	16505600	A-E	576	.	16505200	16505600	255,215,0
chr1	16507600	16507800	A-E	641	.	16507600	16507800	255,215,0
chr1	16508000	16509400	A-E	783	.	16508000	16509400	255,215,0
chr1	16509600	16510600	A-E	924	.	16509600	16510600	255,215,0
chr1	16510800	16511000	A-E	584	.	16510800	16511000	255,215,0
chr1	16511200	16511800	A-E	679	.	16511200	16511800	255,215,0
chr1	16514200	16515000	A-E	871	.	16514200	16515000	255,215,0
chr1	16515200	16516200	A-E	827	.	16515200	16516200	255,215,0
chr1	16516400	16516800	A-E	536	.	16516400	16516800	255,215,0
chr1	16532600	16533000	A-E	629	.	16532600	16533000	255,215,0
chr1	16533000	16533200	A-P	431	.	16533000	16533200	255,0,0
chr1	16533200	16534000	A-E	601	.	16533200	16534000	255,215,0
chr1	16534800	16535200	A-E	756	.	16534800	16535200	255,215,0
chr1	16543800	16544400	A-E	811	.	16543800	16544400	255,215,0
chr1	16562600	16564600	A-E	982	.	16562600	16564600	255,215,0
chr1	16570800	16571200	A-E	593	.	16570800	16571200	255,215,0
chr1	16575200	16575600	A-E	730	.	16575200	16575600	255,215,0
chr1	16576400	16576800	A-E	742	.	16576400	16576800	255,215,0
chr1	16651000	16651200	A-E	808	.	16651000	16651200	255,215,0
chr1	16675400	16675600	A-E	896	.	16675400	16675600	255,215,0
chr1	16676600	16676800	A-E	696	.	16676600	16676800	255,215,0
chr1	16677600	16678200	A-E	640	.	16677600	16678200	255,215,0
chr1	16678800	16679000	A-P	491	.	16678800	16679000	255,0,0
chr1	16679000	16679600	A-E	508	.	16679000	16679600	255,215,0
chr1	16689800	16690200	A-E	468	.	16689800	16690200	255,215,0
chr1	16693400	16693600	A-E	819	.	16693400	16693600	255,215,0
chr1	16693600	16693800	A-P	480	.	16693600	16693800	255,0,0
chr1	16694200	16695600	A-E	447	.	16694200	16695600	255,215,0
chr1	16695800	16696000	A-E	565	.	16695800	16696000	255,215,0
chr1	16698400	16698600	A-E	682	.	16698400	16698600	255,215,0
chr1	16701000	16701200	A-E	510	.	16701000	16701200	255,215,0
chr1	16701600	16703000	A-E	543	.	16701600	16703000	255,215,0
chr1	16703600	16703800	A-E	509	.	16703600	16703800	255,215,0
chr1	16712800	16713200	A-E	548	.	16712800	16713200	255,215,0
chr1	16757200	16757400	A-E	690	.	16757200	16757400	255,215,0
chr1	16766800	16767200	A-E	581	.	16766800	16767200	255,215,0
chr1	16767200	16767400	A-P	489	.	16767200	16767400	255,0,0
chr1	16767800	16768400	A-E	620	.	16767800	16768400	255,215,0
chr1	16840400	16840600	A-E	631	.	16840400	16840600	255,215,0
chr1	16872400	16872600	A-E	980	.	16872400	16872600	255,215,0
chr1	16918400	16918600	A-E	499	.	16918400	16918600	255,215,0
chr1	16939000	16939400	A-E	598	.	16939000	16939400	255,215,0
chr1	16939800	16940200	A-P	628	.	16939800	16940200	255,0,0
chr1	16940400	16940600	A-E	601	.	16940400	16940600	255,215,0
chr1	16969800	16970000	A-E	663	.	16969800	16970000	255,215,0
chr1	16970200	16970800	A-E	629	.	16970200	16970800	255,215,0
chr1	16971000	16971400	A-P	823	.	16971000	16971400	255,0,0
chr1	16971400	16972000	A-E	480	.	16971400	16972000	255,215,0
chr1	17004600	17005000	A-E	770	.	17004600	17005000	255,215,0
chr1	17036400	17036600	A-E	653	.	17036400	17036600	255,215,0
chr1	17053600	17054000	A-E	727	.	17053600	17054000	255,215,0
chr1	17188400	17188600	A-E	534	.	17188400	17188600	255,215,0
chr1	17221800	17222400	A-E	555	.	17221800	17222400	255,215,0
chr1	17222600	17222800	A-E	695	.	17222600	17222800	255,215,0
chr1	17223000	17223600	A-E	608	.	17223000	17223600	255,215,0
chr1	17230800	17231400	A-E	694	.	17230800	17231400	255,215,0
chr1	17231400	17231600	A-P	464	.	17231400	17231600	255,0,0
chr1	17231600	17231800	A-E	413	.	17231600	17231800	255,215,0
chr1	17236400	17236600	A-E	479	.	17236400	17236600	255,215,0
chr1	17239800	17240600	A-E	516	.	17239800	17240600	255,215,0
chr1	17240600	17240800	A-P	407	.	17240600	17240800	255,0,0
chr1	17278200	17278400	A-E	613	.	17278200	17278400	255,215,0
chr1	17287200	17287400	A-E	512	.	17287200	17287400	255,215,0
chr1	17290000	17290200	A-E	562	.	17290000	17290200	255,215,0
chr1	17330400	17330800	A-E	963	.	17330400	17330800	255,215,0
chr1	17337400	17337600	A-E	592	.	17337400	17337600	255,215,0
chr1	17338400	17338600	A-E	758	.	17338400	17338600	255,215,0
chr1	17372600	17372800	A-E	513	.	17372600	17372800	255,215,0
chr1	17379000	17380000	A-E	586	.	17379000	17380000	255,215,0
chr1	17380400	17380600	A-P	697	.	17380400	17380600	255,0,0
chr1	17380600	17381000	A-E	861	.	17380600	17381000	255,215,0
chr1	17386200	17386400	A-E	492	.	17386200	17386400	255,215,0
chr1	17452400	17452600	A-E	653	.	17452400	17452600	255,215,0
chr1	17454800	17455400	A-E	990	.	17454800	17455400	255,215,0
chr1	17488000	17488200	A-E	674	.	17488000	17488200	255,215,0
chr1	17516400	17517200	A-E	728	.	17516400	17517200	255,215,0
chr1	17517400	17517600	A-E	627	.	17517400	17517600	255,215,0
chr1	17518000	17518400	A-E	604	.	17518000	17518400	255,215,0
chr1	17518800	17519400	A-E	542	.	17518800	17519400	255,215,0
chr1	17520400	17520600	A-E	496	.	17520400	17520600	255,215,0
chr1	17533600	17536200	A-E	535	.	17533600	17536200	255,215,0
chr1	17536800	17537000	A-E	580	.	17536800	17537000	255,215,0
chr1	17538600	17538800	A-E	796	.	17538600	17538800	255,215,0
chr1	17539000	17539600	A-E	747	.	17539000	17539600	255,215,0
chr1	17539800	17540000	A-E	529	.	17539800	17540000	255,215,0
chr1	17552800	17553200	A-E	812	.	17552800	17553200	255,215,0
chr1	17555800	17556200	A-E	527	.	17555800	17556200	255,215,0
chr1	17558800	17560600	A-E	721	.	17558800	17560600	255,215,0
chr1	17563400	17564200	A-E	590	.	17563400	17564200	255,215,0
chr1	17577000	17577600	A-E	755	.	17577000	17577600	255,215,0
chr1	17578000	17578400	A-E	512	.	17578000	17578400	255,215,0
chr1	17600800	17601000	A-E	703	.	17600800	17601000	255,215,0
chr1	17603000	17603600	A-E	782	.	17603000	17603600	255,215,0
chr1	17613800	17614600	A-E	539	.	17613800	17614600	255,215,0
chr1	17616400	17616600	A-E	515	.	17616400	17616600	255,215,0
chr1	17618800	17619000	A-E	552	.	17618800	17619000	255,215,0
chr1	17630800	17631000	A-E	782	.	17630800	17631000	255,215,0
chr1	17631200	17631400	A-E	620	.	17631200	17631400	255,215,0
chr1	17644800	17645000	A-E	726	.	17644800	17645000	255,215,0
chr1	17662600	17662800	A-E	648	.	17662600	17662800	255,215,0
chr1	17674200	17675400	A-E	826	.	17674200	17675400	255,215,0
chr1	17697200	17697400	A-E	911	.	17697200	17697400	255,215,0
chr1	17726400	17726600	A-E	546	.	17726400	17726600	255,215,0
chr1	17763400	17764000	A-E	531	.	17763400	17764000	255,215,0
chr1	17766600	17768600	A-E	787	.	17766600	17768600	255,215,0
chr1	17774000	17774200	A-E	488	.	17774000	17774200	255,215,0
chr1	17786600	17787600	A-E	537	.	17786600	17787600	255,215,0
chr1	17789200	17789400	A-E	524	.	17789200	17789400	255,215,0
chr1	17800800	17801200	A-E	713	.	17800800	17801200	255,215,0
chr1	17801800	17802000	A-E	579	.	17801800	17802000	255,215,0
chr1	17802200	17803000	A-E	862	.	17802200	17803000	255,215,0
chr1	17803200	17803400	A-E	657	.	17803200	17803400	255,215,0
chr1	17803800	17804200	A-E	654	.	17803800	17804200	255,215,0
chr1	17814400	17814800	A-E	724	.	17814400	17814800	255,215,0
chr1	17816000	17816200	A-E	606	.	17816000	17816200	255,215,0
chr1	17820600	17821000	A-E	880	.	17820600	17821000	255,215,0
chr1	17828800	17829000	A-E	487	.	17828800	17829000	255,215,0
chr1	17871800	17872000	A-E	510	.	17871800	17872000	255,215,0
chr1	17878000	17878800	A-E	690	.	17878000	17878800	255,215,0
chr1	17895600	17897000	A-E	627	.	17895600	17897000	255,215,0
chr1	17933400	17933600	A-E	503	.	17933400	17933600	255,215,0
chr1	17951000	17951800	A-E	608	.	17951000	17951800	255,215,0
chr1	17988200	17988400	A-E	612	.	17988200	17988400	255,215,0
chr1	18023000	18023200	A-E	582	.	18023000	18023200	255,215,0
chr1	18092600	18092800	A-E	524	.	18092600	18092800	255,215,0
chr1	18095400	18095600	A-E	535	.	18095400	18095600	255,215,0
chr1	18249400	18249600	A-E	576	.	18249400	18249600	255,215,0
chr1	18779200	18779400	A-E	983	.	18779200	18779400	255,215,0
chr1	18908000	18908200	A-E	520	.	18908000	18908200	255,215,0
chr1	18924000	18924200	A-P	776	.	18924000	18924200	255,0,0
chr1	18945200	18945400	A-E	857	.	18945200	18945400	255,215,0
chr1	19008000	19008200	A-E	695	.	19008000	19008200	255,215,0
chr1	19201800	19202000	A-P	578	.	19201800	19202000	255,0,0
chr1	19210800	19211000	A-E	545	.	19210800	19211000	255,215,0
chr1	19228400	19228600	A-E	534	.	19228400	19228600	255,215,0
chr1	19229000	19230200	A-E	625	.	19229000	19230200	255,215,0
chr1	19233600	19233800	A-E	521	.	19233600	19233800	255,215,0
chr1	19239600	19240000	A-E	764	.	19239600	19240000	255,215,0
chr1	19253000	19253800	A-E	601	.	19253000	19253800	255,215,0
chr1	19283200	19283400	A-E	587	.	19283200	19283400	255,215,0
chr1	19318200	19318400	A-E	823	.	19318200	19318400	255,215,0
chr1	19337000	19337200	A-E	577	.	19337000	19337200	255,215,0
chr1	19337400	19338000	A-E	635	.	19337400	19338000	255,215,0
chr1	19530000	19530200	A-E	676	.	19530000	19530200	255,215,0
chr1	19534400	19534600	A-E	621	.	19534400	19534600	255,215,0
chr1	19535000	19536200	A-E	656	.	19535000	19536200	255,215,0
chr1	19536600	19537000	A-P	657	.	19536600	19537000	255,0,0
chr1	19537000	19538200	A-E	714	.	19537000	19538200	255,215,0
chr1	19538800	19539000	A-E	506	.	19538800	19539000	255,215,0
chr1	19567800	19568000	A-E	567	.	19567800	19568000	255,215,0
chr1	19576800	19577600	A-E	535	.	19576800	19577600	255,215,0
chr1	19578000	19578400	A-P	514	.	19578000	19578400	255,0,0
chr1	19579200	19580400	A-E	623	.	19579200	19580400	255,215,0
chr1	19637400	19638000	A-E	659	.	19637400	19638000	255,215,0
chr1	19638600	19639000	A-E	750	.	19638600	19639000	255,215,0
chr1	19639200	19640400	A-E	599	.	19639200	19640400	255,215,0
chr1	19668000	19668200	A-E	512	.	19668000	19668200	255,215,0
chr1	19756800	19757000	A-E	517	.	19756800	19757000	255,215,0
chr1	19767000	19767200	A-E	583	.	19767000	19767200	255,215,0
chr1	19770800	19771200	A-E	622	.	19770800	19771200	255,215,0
chr1	19777000	19777200	A-E	505	.	19777000	19777200	255,215,0
chr1	19777400	19777800	A-E	968	.	19777400	19777800	255,215,0
chr1	19795000	19795200	A-E	523	.	19795000	19795200	255,215,0
chr1	19795400	19795600	A-E	618	.	19795400	19795600	255,215,0
chr1	19809800	19810000	A-E	534	.	19809800	19810000	255,215,0
chr1	19810400	19810800	A-E	526	.	19810400	19810800	255,215,0
chr1	19811200	19811600	A-E	511	.	19811200	19811600	255,215,0
chr1	19811800	19812600	A-E	416	.	19811800	19812600	255,215,0
chr1	19813000	19813200	A-E	583	.	19813000	19813200	255,215,0
chr1	19814200	19814600	A-E	629	.	19814200	19814600	255,215,0
chr1	19922600	19923400	A-E	724	.	19922600	19923400	255,215,0
chr1	19923400	19923600	A-P	723	.	19923400	19923600	255,0,0
chr1	19924000	19924800	A-E	835	.	19924000	19924800	255,215,0
chr1	19926000	19926400	A-E	531	.	19926000	19926400	255,215,0
chr1	19966400	19967600	A-E	625	.	19966400	19967600	255,215,0
chr1	19969600	19970200	A-E	936	.	19969600	19970200	255,215,0
chr1	19971800	19972200	A-E	471	.	19971800	19972200	255,215,0
chr1	19972400	19973200	A-E	521	.	19972400	19973200	255,215,0
chr1	19980200	19980600	A-E	622	.	19980200	19980600	255,215,0
chr1	19986200	19986600	A-E	792	.	19986200	19986600	255,215,0
chr1	19988400	19988600	A-E	581	.	19988400	19988600	255,215,0
chr1	20042200	20042400	A-E	489	.	20042200	20042400	255,215,0
chr1	20088800	20089000	A-E	576	.	20088800	20089000	255,215,0
chr1	20091800	20092400	A-E	504	.	20091800	20092400	255,215,0
chr1	20125400	20126200	A-E	506	.	20125400	20126200	255,215,0
chr1	20126800	20127200	A-E	836	.	20126800	20127200	255,215,0
chr1	20151200	20151400	A-E	643	.	20151200	20151400	255,215,0
chr1	20155200	20155400	A-E	701	.	20155200	20155400	255,215,0
chr1	20187400	20188000	A-E	565	.	20187400	20188000	255,215,0
chr1	20190400	20191000	A-E	896	.	20190400	20191000	255,215,0
chr1	20192400	20192600	A-E	544	.	20192400	20192600	255,215,0
chr1	20193000	20193600	A-E	554	.	20193000	20193600	255,215,0
chr1	20208600	20209000	A-E	941	.	20208600	20209000	255,215,0
chr1	20209600	20210600	A-E	594	.	20209600	20210600	255,215,0
chr1	20244600	20244800	A-E	577	.	20244600	20244800	255,215,0
chr1	20427600	20427800	A-E	696	.	20427600	20427800	255,215,0
chr1	20478800	20479200	A-E	792	.	20478800	20479200	255,215,0
chr1	20539400	20539600	A-E	649	.	20539400	20539600	255,215,0
chr1	20767400	20767600	A-E	984	.	20767400	20767600	255,215,0
chr1	20820400	20820600	A-E	645	.	20820400	20820600	255,215,0
chr1	20833800	20834000	A-E	552	.	20833800	20834000	255,215,0
chr1	20834400	20834800	A-P	572	.	20834400	20834800	255,0,0
chr1	20835000	20835200	A-E	531	.	20835000	20835200	255,215,0
chr1	20848800	20849200	A-E	609	.	20848800	20849200	255,215,0
chr1	20851600	20851800	A-E	520	.	20851600	20851800	255,215,0
chr1	20901800	20902200	A-E	692	.	20901800	20902200	255,215,0
chr1	20902400	20903400	A-E	675	.	20902400	20903400	255,215,0
chr1	20914200	20914400	A-E	495	.	20914200	20914400	255,215,0
chr1	20915200	20917400	A-E	677	.	20915200	20917400	255,215,0
chr1	20927600	20927800	A-E	570	.	20927600	20927800	255,215,0
chr1	20928000	20928200	A-E	880	.	20928000	20928200	255,215,0
chr1	20929800	20931200	A-E	513	.	20929800	20931200	255,215,0
chr1	20938600	20939200	A-E	851	.	20938600	20939200	255,215,0
chr1	20939400	20941000	A-E	814	.	20939400	20941000	255,215,0
chr1	20959800	20960000	A-E	831	.	20959800	20960000	255,215,0
chr1	20960200	20960400	A-P	470	.	20960200	20960400	255,0,0
chr1	20960600	20961600	A-E	631	.	20960600	20961600	255,215,0
chr1	20966600	20967000	A-E	478	.	20966600	20967000	255,215,0
chr1	20987800	20988000	A-E	394	.	20987800	20988000	255,215,0
chr1	20988000	20988200	A-P	526	.	20988000	20988200	255,0,0
chr1	20988600	20988800	A-E	564	.	20988600	20988800	255,215,0
chr1	20993200	20993600	A-E	519	.	20993200	20993600	255,215,0
chr1	20998200	20998400	A-E	516	.	20998200	20998400	255,215,0
chr1	21022800	21023000	A-E	526	.	21022800	21023000	255,215,0
chr1	21023000	21023200	A-P	578	.	21023000	21023200	255,0,0
chr1	21023400	21023800	A-E	940	.	21023400	21023800	255,215,0
chr1	21029000	21029200	A-E	464	.	21029000	21029200	255,215,0
chr1	21051600	21051800	A-E	671	.	21051600	21051800	255,215,0
chr1	21059400	21060200	A-E	626	.	21059400	21060200	255,215,0
chr1	21111400	21112200	A-E	827	.	21111400	21112200	255,215,0
chr1	21113000	21113600	A-P	639	.	21113000	21113600	255,0,0
chr1	21114000	21115000	A-E	664	.	21114000	21115000	255,215,0
chr1	21174000	21174200	A-E	550	.	21174000	21174200	255,215,0
chr1	21174600	21174800	A-E	546	.	21174600	21174800	255,215,0
chr1	21175000	21175200	A-E	553	.	21175000	21175200	255,215,0
chr1	21326400	21326600	A-E	555	.	21326400	21326600	255,215,0
chr1	21345200	21345400	A-E	702	.	21345200	21345400	255,215,0
chr1	21348800	21349600	A-E	977	.	21348800	21349600	255,215,0
chr1	21351600	21351800	A-E	567	.	21351600	21351800	255,215,0
chr1	21390600	21391000	A-E	787	.	21390600	21391000	255,215,0
chr1	21408800	21409000	A-E	491	.	21408800	21409000	255,215,0
chr1	21409600	21410000	A-E	647	.	21409600	21410000	255,215,0
chr1	21410400	21410600	A-E	515	.	21410400	21410600	255,215,0
chr1	21417600	21417800	A-E	544	.	21417600	21417800	255,215,0
chr1	21476000	21477200	A-E	808	.	21476000	21477200	255,215,0
chr1	21477400	21477600	A-E	845	.	21477400	21477600	255,215,0
chr1	21479000	21479200	A-E	492	.	21479000	21479200	255,215,0
chr1	21487000	21487200	A-E	633	.	21487000	21487200	255,215,0
chr1	21500200	21500400	A-E	731	.	21500200	21500400	255,215,0
chr1	21500800	21502400	A-E	841	.	21500800	21502400	255,215,0
chr1	21503200	21503400	A-P	866	.	21503200	21503400	255,0,0
chr1	21521600	21522000	A-E	713	.	21521600	21522000	255,215,0
chr1	21538800	21539000	A-E	688	.	21538800	21539000	255,215,0
chr1	21558600	21558800	A-E	586	.	21558600	21558800	255,215,0
chr1	21578800	21579000	A-E	674	.	21578800	21579000	255,215,0
chr1	21581800	21582000	A-E	539	.	21581800	21582000	255,215,0
chr1	21587600	21589800	A-E	606	.	21587600	21589800	255,215,0
chr1	21596800	21597000	A-E	753	.	21596800	21597000	255,215,0
chr1	21606200	21607000	A-E	655	.	21606200	21607000	255,215,0
chr1	21617200	21617400	A-E	574	.	21617200	21617400	255,215,0
chr1	21621600	21621800	A-E	519	.	21621600	21621800	255,215,0
chr1	21629200	21629800	A-E	871	.	21629200	21629800	255,215,0
chr1	21636800	21637000	A-E	595	.	21636800	21637000	255,215,0
chr1	21637600	21637800	A-E	663	.	21637600	21637800	255,215,0
chr1	21640800	21641200	A-E	669	.	21640800	21641200	255,215,0
chr1	21643600	21644800	A-E	593	.	21643600	21644800	255,215,0
chr1	21645000	21645200	A-E	542	.	21645000	21645200	255,215,0
chr1	21649200	21650000	A-E	744	.	21649200	21650000	255,215,0
chr1	21650600	21652200	A-E	613	.	21650600	21652200	255,215,0
chr1	21655800	21656400	A-E	916	.	21655800	21656400	255,215,0
chr1	21658400	21658800	A-E	631	.	21658400	21658800	255,215,0
chr1	21661800	21662800	A-E	689	.	21661800	21662800	255,215,0
chr1	21663600	21667000	A-E	622	.	21663600	21667000	255,215,0
chr1	21670000	21670200	A-E	541	.	21670000	21670200	255,215,0
chr1	21671200	21671400	A-E	486	.	21671200	21671400	255,215,0
chr1	21671800	21672000	A-P	430	.	21671800	21672000	255,0,0
chr1	21672000	21672200	A-E	538	.	21672000	21672200	255,215,0
chr1	21672400	21672600	A-E	587	.	21672400	21672600	255,215,0
chr1	21672800	21673200	A-E	740	.	21672800	21673200	255,215,0
chr1	21682600	21682800	A-E	976	.	21682600	21682800	255,215,0
chr1	21695000	21695200	A-E	615	.	21695000	21695200	255,215,0
chr1	21697000	21697400	A-E	493	.	21697000	21697400	255,215,0
chr1	21780400	21780800	A-E	584	.	21780400	21780800	255,215,0
chr1	21817400	21817600	A-E	494	.	21817400	21817600	255,215,0
chr1	21861400	21861600	A-E	474	.	21861400	21861600	255,215,0
chr1	21900600	21900800	A-E	686	.	21900600	21900800	255,215,0
chr1	21913400	21913800	A-E	890	.	21913400	21913800	255,215,0
chr1	21934200	21934600	A-E	538	.	21934200	21934600	255,215,0
chr1	21949200	21949600	A-E	632	.	21949200	21949600	255,215,0
chr1	21952800	21954000	A-E	502	.	21952800	21954000	255,215,0
chr1	21955600	21956200	A-E	547	.	21955600	21956200	255,215,0
chr1	21958400	21959200	A-E	918	.	21958400	21959200	255,215,0
chr1	21965000	21966400	A-E	790	.	21965000	21966400	255,215,0
chr1	21977600	21978000	A-E	656	.	21977600	21978000	255,215,0
chr1	21982400	21982600	A-E	645	.	21982400	21982600	255,215,0
chr1	21983000	21983200	A-E	652	.	21983000	21983200	255,215,0
chr1	21985600	21986000	A-E	602	.	21985600	21986000	255,215,0
chr1	22090600	22090800	A-E	518	.	22090600	22090800	255,215,0
chr1	22091000	22092000	A-E	592	.	22091000	22092000	255,215,0
chr1	22092200	22092400	A-E	591	.	22092200	22092400	255,215,0
chr1	22093600	22093800	A-E	620	.	22093600	22093800	255,215,0
chr1	22108000	22108400	A-E	634	.	22108000	22108400	255,215,0
chr1	22109000	22109200	A-P	551	.	22109000	22109200	255,0,0
chr1	22109600	22110600	A-E	359	.	22109600	22110600	255,215,0
chr1	22110800	22111000	A-E	520	.	22110800	22111000	255,215,0
chr1	22118000	22118200	A-E	798	.	22118000	22118200	255,215,0
chr1	22127600	22128000	A-E	635	.	22127600	22128000	255,215,0
chr1	22130200	22130400	A-E	525	.	22130200	22130400	255,215,0
chr1	22145200	22145400	A-E	532	.	22145200	22145400	255,215,0
chr1	22188600	22189000	A-E	833	.	22188600	22189000	255,215,0
chr1	22196400	22196600	A-E	749	.	22196400	22196600	255,215,0
chr1	22246000	22246200	A-E	749	.	22246000	22246200	255,215,0
chr1	22246800	22247200	A-E	515	.	22246800	22247200	255,215,0
chr1	22256600	22256800	A-E	563	.	22256600	22256800	255,215,0
chr1	22257400	22259000	A-E	632	.	22257400	22259000	255,215,0
chr1	22260600	22261000	A-E	643	.	22260600	22261000	255,215,0
chr1	22262000	22263200	A-E	593	.	22262000	22263200	255,215,0
chr1	22266200	22266400	A-E	555	.	22266200	22266400	255,215,0
chr1	22269400	22269800	A-E	681	.	22269400	22269800	255,215,0
chr1	22283200	22283800	A-E	859	.	22283200	22283800	255,215,0
chr1	22290600	22290800	A-E	729	.	22290600	22290800	255,215,0
chr1	22299800	22300000	A-E	579	.	22299800	22300000	255,215,0
chr1	22324600	22324800	A-E	670	.	22324600	22324800	255,215,0
chr1	22345600	22346000	A-E	591	.	22345600	22346000	255,215,0
chr1	22349400	22349600	A-E	561	.	22349400	22349600	255,215,0
chr1	22351800	22352000	A-E	643	.	22351800	22352000	255,215,0
chr1	22352000	22352200	A-P	353	.	22352000	22352200	255,0,0
chr1	22352200	22352800	A-E	684	.	22352200	22352800	255,215,0
chr1	22366200	22366800	A-E	789	.	22366200	22366800	255,215,0
chr1	22375000	22375400	A-E	576	.	22375000	22375400	255,215,0
chr1	22378800	22379000	A-E	492	.	22378800	22379000	255,215,0
chr1	22379000	22379200	A-P	455	.	22379000	22379200	255,0,0
chr1	22380000	22380600	A-E	613	.	22380000	22380600	255,215,0
chr1	22380800	22381200	A-E	634	.	22380800	22381200	255,215,0
chr1	22432200	22432400	A-E	471	.	22432200	22432400	255,215,0
chr1	22458400	22458600	A-E	700	.	22458400	22458600	255,215,0
chr1	22602400	22602600	A-E	536	.	22602400	22602600	255,215,0
chr1	22743200	22743400	A-E	730	.	22743200	22743400	255,215,0
chr1	22747000	22747200	A-E	499	.	22747000	22747200	255,215,0
chr1	22755000	22755600	A-E	647	.	22755000	22755600	255,215,0
chr1	22778200	22778400	A-E	954	.	22778200	22778400	255,215,0
chr1	22778400	22778600	A-P	592	.	22778400	22778600	255,0,0
chr1	22779000	22779400	A-E	597	.	22779000	22779400	255,215,0
chr1	22796400	22796600	A-E	530	.	22796400	22796600	255,215,0
chr1	22968600	22968800	A-E	702	.	22968600	22968800	255,215,0
chr1	23031000	23031200	A-E	670	.	23031000	23031200	255,215,0
chr1	23076600	23077600	A-E	520	.	23076600	23077600	255,215,0
chr1	23158200	23159000	A-E	820	.	23158200	23159000	255,215,0
chr1	23262000	23262200	A-E	542	.	23262000	23262200	255,215,0
chr1	23290800	23291000	A-E	563	.	23290800	23291000	255,215,0
chr1	23295800	23296000	A-E	605	.	23295800	23296000	255,215,0
chr1	23302800	23303400	A-E	596	.	23302800	23303400	255,215,0
chr1	23304800	23305200	A-E	596	.	23304800	23305200	255,215,0
chr1	23336600	23336800	A-E	604	.	23336600	23336800	255,215,0
chr1	23337000	23337800	A-E	717	.	23337000	23337800	255,215,0
chr1	23345400	23346000	A-E	551	.	23345400	23346000	255,215,0
chr1	23346800	23347800	A-E	505	.	23346800	23347800	255,215,0
chr1	23425200	23425600	A-E	650	.	23425200	23425600	255,215,0
chr1	23426800	23427200	A-E	771	.	23426800	23427200	255,215,0
chr1	23428000	23429400	A-E	539	.	23428000	23429400	255,215,0
chr1	23485800	23486000	A-E	514	.	23485800	23486000	255,215,0
chr1	23493600	23494000	A-E	735	.	23493600	23494000	255,215,0
chr1	23511200	23511400	A-E	768	.	23511200	23511400	255,215,0
chr1	23515000	23515800	A-E	695	.	23515000	23515800	255,215,0
chr1	23521000	23521800	A-E	822	.	23521000	23521800	255,215,0
chr1	23522800	23523800	A-E	531	.	23522800	23523800	255,215,0
chr1	23524400	23524600	A-E	509	.	23524400	23524600	255,215,0
chr1	23524800	23525200	A-E	559	.	23524800	23525200	255,215,0
chr1	23527400	23527600	A-E	851	.	23527400	23527600	255,215,0
chr1	23536800	23537000	A-E	599	.	23536800	23537000	255,215,0
chr1	23541200	23541600	A-E	730	.	23541200	23541600	255,215,0
chr1	23542400	23543400	A-E	668	.	23542400	23543400	255,215,0
chr1	23551000	23552600	A-E	659	.	23551000	23552600	255,215,0
chr1	23600000	23600200	A-E	720	.	23600000	23600200	255,215,0
chr1	23604200	23604400	A-E	561	.	23604200	23604400	255,215,0
chr1	23605200	23605400	A-E	588	.	23605200	23605400	255,215,0
chr1	23609200	23609800	A-E	563	.	23609200	23609800	255,215,0
chr1	23610400	23610600	A-E	634	.	23610400	23610600	255,215,0
chr1	23655200	23655400	A-E	522	.	23655200	23655400	255,215,0
chr1	23666800	23667000	A-E	497	.	23666800	23667000	255,215,0
chr1	23667400	23667600	A-E	527	.	23667400	23667600	255,215,0
chr1	23667800	23668000	A-E	547	.	23667800	23668000	255,215,0
chr1	23668400	23668800	A-E	586	.	23668400	23668800	255,215,0
chr1	23669200	23670200	A-E	538	.	23669200	23670200	255,215,0
chr1	23670800	23672000	A-E	568	.	23670800	23672000	255,215,0
chr1	23694200	23694600	A-E	653	.	23694200	23694600	255,215,0
chr1	23694800	23695000	A-P	650	.	23694800	23695000	255,0,0
chr1	23695000	23695200	A-E	620	.	23695000	23695200	255,215,0
chr1	23695200	23695600	A-P	626	.	23695200	23695600	255,0,0
chr1	23696000	23696800	A-E	869	.	23696000	23696800	255,215,0
chr1	23720800	23721000	A-E	497	.	23720800	23721000	255,215,0
chr1	23729600	23729800	A-E	789	.	23729600	23729800	255,215,0
chr1	23730000	23730800	A-E	547	.	23730000	23730800	255,215,0
chr1	23778400	23778800	A-E	522	.	23778400	23778800	255,215,0
chr1	23805400	23806000	A-E	897	.	23805400	23806000	255,215,0
chr1	23810800	23811000	A-E	491	.	23810800	23811000	255,215,0
chr1	23811200	23811600	A-E	770	.	23811200	23811600	255,215,0
chr1	23823600	23823800	A-E	679	.	23823600	23823800	255,215,0
chr1	23851400	23851600	A-E	498	.	23851400	23851600	255,215,0
chr1	23851800	23853000	A-E	562	.	23851800	23853000	255,215,0
chr1	23853200	23853400	A-E	516	.	23853200	23853400	255,215,0
chr1	23853800	23854000	A-E	531	.	23853800	23854000	255,215,0
chr1	23854200	23857000	A-E	573	.	23854200	23857000	255,215,0
chr1	23857800	23858000	A-P	627	.	23857800	23858000	255,0,0
chr1	23858000	23858600	A-E	584	.	23858000	23858600	255,215,0
chr1	23861400	23861600	A-E	517	.	23861400	23861600	255,215,0
chr1	23866200	23866800	A-E	556	.	23866200	23866800	255,215,0
chr1	23871200	23871600	A-E	668	.	23871200	23871600	255,215,0
chr1	23880400	23881200	A-E	707	.	23880400	23881200	255,215,0
chr1	23881400	23884400	A-E	611	.	23881400	23884400	255,215,0
chr1	23884600	23884800	A-E	558	.	23884600	23884800	255,215,0
chr1	23885200	23885400	A-E	548	.	23885200	23885400	255,215,0
chr1	23885800	23886000	A-P	511	.	23885800	23886000	255,0,0
chr1	23886200	23889200	A-E	806	.	23886200	23889200	255,215,0
chr1	23889400	23889800	A-E	519	.	23889400	23889800	255,215,0
chr1	23890000	23891600	A-E	536	.	23890000	23891600	255,215,0
chr1	23902400	23905200	A-E	496	.	23902400	23905200	255,215,0
chr1	23911800	23912600	A-E	777	.	23911800	23912600	255,215,0
chr1	23917000	23917200	A-E	587	.	23917000	23917200	255,215,0
chr1	23918000	23919200	A-E	838	.	23918000	23919200	255,215,0
chr1	23919400	23920600	A-E	535	.	23919400	23920600	255,215,0
chr1	23943000	23943200	A-E	958	.	23943000	23943200	255,215,0
chr1	23943600	23944000	A-E	778	.	23943600	23944000	255,215,0
chr1	23956400	23956800	A-E	741	.	23956400	23956800	255,215,0
chr1	23961400	23962400	A-E	771	.	23961400	23962400	255,215,0
chr1	23964000	23964200	A-E	703	.	23964000	23964200	255,215,0
chr1	23977600	23978000	A-E	804	.	23977600	23978000	255,215,0
chr1	23991800	23992000	A-E	499	.	23991800	23992000	255,215,0
chr1	24000000	24000400	A-E	500	.	24000000	24000400	255,215,0
chr1	24018000	24018200	A-E	702	.	24018000	24018200	255,215,0
chr1	24018200	24018400	A-P	757	.	24018200	24018400	255,0,0
chr1	24019000	24019400	A-E	560	.	24019000	24019400	255,215,0
chr1	24019600	24020600	A-E	710	.	24019600	24020600	255,215,0
chr1	24021000	24021200	A-E	515	.	24021000	24021200	255,215,0
chr1	24021600	24021800	A-E	521	.	24021600	24021800	255,215,0
chr1	24069400	24069600	A-E	557	.	24069400	24069600	255,215,0
chr1	24069800	24070000	A-P	488	.	24069800	24070000	255,0,0
chr1	24070800	24071000	A-E	572	.	24070800	24071000	255,215,0
chr1	24071200	24071800	A-E	881	.	24071200	24071800	255,215,0
chr1	24072000	24072400	A-E	603	.	24072000	24072400	255,215,0
chr1	24077800	24078000	A-E	580	.	24077800	24078000	255,215,0
chr1	24098600	24099000	A-E	583	.	24098600	24099000	255,215,0
chr1	24103800	24104000	A-E	725	.	24103800	24104000	255,215,0
chr1	24104400	24104800	A-E	702	.	24104400	24104800	255,215,0
chr1	24105000	24105200	A-P	508	.	24105000	24105200	255,0,0
chr1	24105400	24107000	A-E	858	.	24105400	24107000	255,215,0
chr1	24116200	24116400	A-E	500	.	24116200	24116400	255,215,0
chr1	24116600	24117600	A-E	758	.	24116600	24117600	255,215,0
chr1	24117600	24117800	A-P	603	.	24117600	24117800	255,0,0
chr1	24118000	24118400	A-E	700	.	24118000	24118400	255,215,0
chr1	24118800	24119200	A-E	787	.	24118800	24119200	255,215,0
chr1	24125600	24126800	A-E	716	.	24125600	24126800	255,215,0
chr1	24127200	24127400	A-E	479	.	24127200	24127400	255,215,0
chr1	24127600	24128000	A-E	852	.	24127600	24128000	255,215,0
chr1	24151800	24152000	A-E	636	.	24151800	24152000	255,215,0
chr1	24152400	24152600	A-E	566	.	24152400	24152600	255,215,0
chr1	24164800	24165400	A-E	557	.	24164800	24165400	255,215,0
chr1	24181200	24181400	A-E	493	.	24181200	24181400	255,215,0
chr1	24194800	24195000	A-P	577	.	24194800	24195000	255,0,0
chr1	24223600	24224000	A-E	896	.	24223600	24224000	255,215,0
chr1	24224200	24224400	A-E	492	.	24224200	24224400	255,215,0
chr1	24231200	24231400	A-E	840	.	24231200	24231400	255,215,0
chr1	24243400	24243600	A-E	542	.	24243400	24243600	255,215,0
chr1	24246400	24247000	A-E	970	.	24246400	24247000	255,215,0
chr1	24278000	24278800	A-E	871	.	24278000	24278800	255,215,0
chr1	24281600	24282000	A-E	720	.	24281600	24282000	255,215,0
chr1	24285200	24286200	A-E	729	.	24285200	24286200	255,215,0
chr1	24286200	24286400	A-P	649	.	24286200	24286400	255,0,0
chr1	24287000	24287400	A-E	605	.	24287000	24287400	255,215,0
chr1	24287600	24288000	A-E	571	.	24287600	24288000	255,215,0
chr1	24303600	24304200	A-E	612	.	24303600	24304200	255,215,0
chr1	24304600	24304800	A-E	521	.	24304600	24304800	255,215,0
chr1	24305200	24305400	A-E	542	.	24305200	24305400	255,215,0
chr1	24306800	24307000	A-P	471	.	24306800	24307000	255,0,0
chr1	24307000	24307600	A-E	951	.	24307000	24307600	255,215,0
chr1	24308000	24308200	A-E	660	.	24308000	24308200	255,215,0
chr1	24311000	24311400	A-E	667	.	24311000	24311400	255,215,0
chr1	24336000	24336200	A-E	791	.	24336000	24336200	255,215,0
chr1	24345000	24346000	A-E	711	.	24345000	24346000	255,215,0
chr1	24348800	24349600	A-E	672	.	24348800	24349600	255,215,0
chr1	24354600	24354800	A-E	746	.	24354600	24354800	255,215,0
chr1	24369800	24370000	A-E	557	.	24369800	24370000	255,215,0
chr1	24372200	24374000	A-E	581	.	24372200	24374000	255,215,0
chr1	24374200	24374400	A-E	580	.	24374200	24374400	255,215,0
chr1	24397400	24397600	A-E	628	.	24397400	24397600	255,215,0
chr1	24439000	24439200	A-E	602	.	24439000	24439200	255,215,0
chr1	24444400	24444600	A-E	490	.	24444400	24444600	255,215,0
chr1	24469000	24469200	A-E	632	.	24469000	24469200	255,215,0
chr1	24476400	24477400	A-E	899	.	24476400	24477400	255,215,0
chr1	24518400	24518800	A-E	958	.	24518400	24518800	255,215,0
chr1	24519600	24519800	A-E	704	.	24519600	24519800	255,215,0
chr1	24525800	24526200	A-E	555	.	24525800	24526200	255,215,0
chr1	24528400	24528800	A-E	630	.	24528400	24528800	255,215,0
chr1	24530000	24530200	A-E	559	.	24530000	24530200	255,215,0
chr1	24562400	24564000	A-E	710	.	24562400	24564000	255,215,0
chr1	24592800	24594200	A-E	983	.	24592800	24594200	255,215,0
chr1	24603200	24604200	A-E	718	.	24603200	24604200	255,215,0
chr1	24609800	24611200	A-E	649	.	24609800	24611200	255,215,0
chr1	24612800	24613400	A-E	617	.	24612800	24613400	255,215,0
chr1	24616400	24617000	A-E	634	.	24616400	24617000	255,215,0
chr1	24617800	24618000	A-E	580	.	24617800	24618000	255,215,0
chr1	24619800	24622200	A-E	531	.	24619800	24622200	255,215,0
chr1	24628400	24629000	A-E	507	.	24628400	24629000	255,215,0
chr1	24635200	24635400	A-E	505	.	24635200	24635400	255,215,0
chr1	24689600	24689800	A-E	731	.	24689600	24689800	255,215,0
chr1	24691400	24692200	A-E	548	.	24691400	24692200	255,215,0
chr1	24710800	24711000	A-E	568	.	24710800	24711000	255,215,0
chr1	24711800	24712000	A-E	548	.	24711800	24712000	255,215,0
chr1	24716600	24716800	A-E	639	.	24716600	24716800	255,215,0
chr1	24717800	24718200	A-E	786	.	24717800	24718200	255,215,0
chr1	24718400	24719000	A-E	501	.	24718400	24719000	255,215,0
chr1	24720400	24720800	A-E	812	.	24720400	24720800	255,215,0
chr1	24736200	24736400	A-E	594	.	24736200	24736400	255,215,0
chr1	24739600	24739800	A-E	768	.	24739600	24739800	255,215,0
chr1	24740200	24740600	A-E	548	.	24740200	24740600	255,215,0
chr1	24741800	24742400	A-E	522	.	24741800	24742400	255,215,0
chr1	24743000	24743600	A-E	938	.	24743000	24743600	255,215,0
chr1	24828400	24828600	A-E	573	.	24828400	24828600	255,215,0
chr1	24842000	24842600	A-E	631	.	24842000	24842600	255,215,0
chr1	24867600	24867800	A-E	875	.	24867600	24867800	255,215,0
chr1	24885600	24885800	A-E	576	.	24885600	24885800	255,215,0
chr1	24913800	24914000	A-E	625	.	24913800	24914000	255,215,0
chr1	24924400	24924600	A-E	796	.	24924400	24924600	255,215,0
chr1	24961800	24962000	A-E	589	.	24961800	24962000	255,215,0
chr1	24968200	24968600	A-E	791	.	24968200	24968600	255,215,0
chr1	24969200	24969600	A-E	399	.	24969200	24969600	255,215,0
chr1	24969600	24970000	A-P	490	.	24969600	24970000	255,0,0
chr1	24970400	24971400	A-E	575	.	24970400	24971400	255,215,0
chr1	24971600	24971800	A-E	498	.	24971600	24971800	255,215,0
chr1	25010200	25010600	A-E	908	.	25010200	25010600	255,215,0
chr1	25015200	25015400	A-E	647	.	25015200	25015400	255,215,0
chr1	25031800	25032200	A-E	846	.	25031800	25032200	255,215,0
chr1	25045400	25045600	A-E	846	.	25045400	25045600	255,215,0
chr1	25045800	25046000	A-E	555	.	25045800	25046000	255,215,0
chr1	25046400	25047000	A-E	662	.	25046400	25047000	255,215,0
chr1	25051000	25051400	A-E	842	.	25051000	25051400	255,215,0
chr1	25068800	25069000	A-E	581	.	25068800	25069000	255,215,0
chr1	25070200	25070600	A-E	662	.	25070200	25070600	255,215,0
chr1	25071400	25072000	A-E	688	.	25071400	25072000	255,215,0
chr1	25073400	25073600	A-E	770	.	25073400	25073600	255,215,0
chr1	25074000	25074400	A-E	549	.	25074000	25074400	255,215,0
chr1	25089000	25089200	A-E	500	.	25089000	25089200	255,215,0
chr1	25092000	25092200	A-E	837	.	25092000	25092200	255,215,0
chr1	25096200	25096600	A-E	576	.	25096200	25096600	255,215,0
chr1	25112800	25113000	A-E	650	.	25112800	25113000	255,215,0
chr1	25119800	25120000	A-E	529	.	25119800	25120000	255,215,0
chr1	25120400	25120600	A-E	865	.	25120400	25120600	255,215,0
chr1	25157200	25157400	A-E	875	.	25157200	25157400	255,215,0
chr1	25161400	25161800	A-E	407	.	25161400	25161800	255,215,0
chr1	25174400	25174600	A-E	513	.	25174400	25174600	255,215,0
chr1	25174600	25174800	A-P	495	.	25174600	25174800	255,0,0
chr1	25176200	25176600	A-E	546	.	25176200	25176600	255,215,0
chr1	25190800	25191000	A-E	503	.	25190800	25191000	255,215,0
chr1	25224600	25224800	A-E	505	.	25224600	25224800	255,215,0
chr1	25258800	25259000	A-E	439	.	25258800	25259000	255,215,0
chr1	25293200	25293400	A-E	774	.	25293200	25293400	255,215,0
chr1	25314800	25315000	A-E	483	.	25314800	25315000	255,215,0
chr1	25344000	25344600	A-E	717	.	25344000	25344600	255,215,0
chr1	25348400	25348800	A-E	674	.	25348400	25348800	255,215,0
chr1	25349000	25349800	A-E	912	.	25349000	25349800	255,215,0
chr1	25359000	25359200	A-E	662	.	25359000	25359200	255,215,0
chr1	25407000	25407400	A-E	712	.	25407000	25407400	255,215,0
chr1	25428000	25428200	A-P	554	.	25428000	25428200	255,0,0
chr1	25558200	25558600	A-E	750	.	25558200	25558600	255,215,0
chr1	25558800	25559200	A-P	683	.	25558800	25559200	255,0,0
chr1	25559200	25560200	A-E	678	.	25559200	25560200	255,215,0
chr1	25566000	25567400	A-E	757	.	25566000	25567400	255,215,0
chr1	25572000	25572200	A-E	678	.	25572000	25572200	255,215,0
chr1	25572800	25573000	A-E	512	.	25572800	25573000	255,215,0
chr1	25574000	25574200	A-P	569	.	25574000	25574200	255,0,0
chr1	25574400	25574600	A-E	607	.	25574400	25574600	255,215,0
chr1	25579200	25579600	A-E	507	.	25579200	25579600	255,215,0
chr1	25580400	25580800	A-E	946	.	25580400	25580800	255,215,0
chr1	25593000	25593200	A-E	570	.	25593000	25593200	255,215,0
chr1	25656400	25656600	A-E	507	.	25656400	25656600	255,215,0
chr1	25663400	25663600	A-E	599	.	25663400	25663600	255,215,0
chr1	25665800	25666000	A-E	693	.	25665800	25666000	255,215,0
chr1	25682400	25682800	A-E	749	.	25682400	25682800	255,215,0
chr1	25698400	25698600	A-E	666	.	25698400	25698600	255,215,0
chr1	25756600	25757400	A-P	684	.	25756600	25757400	255,0,0
chr1	25758600	25758800	A-E	734	.	25758600	25758800	255,215,0
chr1	25768600	25768800	A-E	609	.	25768600	25768800	255,215,0
chr1	25830400	25830600	A-E	666	.	25830400	25830600	255,215,0
chr1	25847000	25847200	A-E	501	.	25847000	25847200	255,215,0
chr1	25864800	25865400	A-E	547	.	25864800	25865400	255,215,0
chr1	25871000	25871200	A-E	708	.	25871000	25871200	255,215,0
chr1	25871400	25871600	A-E	519	.	25871400	25871600	255,215,0
chr1	25875600	25877000	A-E	688	.	25875600	25877000	255,215,0
chr1	25877200	25877400	A-E	531	.	25877200	25877400	255,215,0
chr1	25883000	25883600	A-E	828	.	25883000	25883600	255,215,0
chr1	25894600	25896200	A-E	564	.	25894600	25896200	255,215,0
chr1	25899400	25900800	A-E	627	.	25899400	25900800	255,215,0
chr1	25911200	25911400	A-E	518	.	25911200	25911400	255,215,0
chr1	25935000	25935400	A-E	575	.	25935000	25935400	255,215,0
chr1	25942400	25942600	A-E	734	.	25942400	25942600	255,215,0
chr1	25942800	25943200	A-E	426	.	25942800	25943200	255,215,0
chr1	25956400	25956600	A-E	946	.	25956400	25956600	255,215,0
chr1	26015200	26015400	A-E	555	.	26015200	26015400	255,215,0
chr1	26021600	26021800	A-E	712	.	26021600	26021800	255,215,0
chr1	26042400	26042800	A-E	685	.	26042400	26042800	255,215,0
chr1	26107000	26107200	A-E	527	.	26107000	26107200	255,215,0
chr1	26123400	26123600	A-E	596	.	26123400	26123600	255,215,0
chr1	26137400	26137600	A-E	679	.	26137400	26137600	255,215,0
chr1	26145400	26146000	A-E	556	.	26145400	26146000	255,215,0
chr1	26146400	26146600	A-P	597	.	26146400	26146600	255,0,0
chr1	26147200	26147400	A-E	535	.	26147200	26147400	255,215,0
chr1	26184800	26185400	A-E	799	.	26184800	26185400	255,215,0
chr1	26186000	26186600	A-E	605	.	26186000	26186600	255,215,0
chr1	26201000	26201200	A-E	695	.	26201000	26201200	255,215,0
chr1	26202000	26202400	A-E	732	.	26202000	26202400	255,215,0
chr1	26202600	26202800	A-E	591	.	26202600	26202800	255,215,0
chr1	26216400	26216600	A-E	706	.	26216400	26216600	255,215,0
chr1	26217000	26217600	A-E	677	.	26217000	26217600	255,215,0
chr1	26218800	26219400	A-E	543	.	26218800	26219400	255,215,0
chr1	26222000	26222200	A-E	534	.	26222000	26222200	255,215,0
chr1	26231000	26231200	A-E	497	.	26231000	26231200	255,215,0
chr1	26231400	26232200	A-E	761	.	26231400	26232200	255,215,0
chr1	26232800	26233200	A-E	869	.	26232800	26233200	255,215,0
chr1	26239000	26239200	A-E	489	.	26239000	26239200	255,215,0
chr1	26323400	26324200	A-E	666	.	26323400	26324200	255,215,0
chr1	26324400	26325000	A-E	415	.	26324400	26325000	255,215,0
chr1	26336600	26336800	A-E	631	.	26336600	26336800	255,215,0
chr1	26361800	26362000	A-E	500	.	26361800	26362000	255,215,0
chr1	26362600	26362800	A-E	725	.	26362600	26362800	255,215,0
chr1	26363000	26363200	A-E	587	.	26363000	26363200	255,215,0
chr1	26402200	26402400	A-E	526	.	26402200	26402400	255,215,0
chr1	26406400	26406800	A-E	749	.	26406400	26406800	255,215,0
chr1	26409800	26410000	A-E	648	.	26409800	26410000	255,215,0
chr1	26420400	26422000	A-E	863	.	26420400	26422000	255,215,0
chr1	26424200	26424800	A-E	891	.	26424200	26424800	255,215,0
chr1	26431200	26431800	A-E	940	.	26431200	26431800	255,215,0
chr1	26436800	26437400	A-E	584	.	26436800	26437400	255,215,0
chr1	26438000	26438200	A-E	620	.	26438000	26438200	255,215,0
chr1	26438200	26438800	A-P	525	.	26438200	26438800	255,0,0
chr1	26439000	26439600	A-E	862	.	26439000	26439600	255,215,0
chr1	26449800	26450200	A-E	895	.	26449800	26450200	255,215,0
chr1	26471600	26471800	A-E	696	.	26471600	26471800	255,215,0
chr1	26496200	26496600	A-P	799	.	26496200	26496600	255,0,0
chr1	26496800	26497600	A-E	779	.	26496800	26497600	255,215,0
chr1	26504600	26505000	A-E	722	.	26504600	26505000	255,215,0
chr1	26549000	26549200	A-E	866	.	26549000	26549200	255,215,0
chr1	26560200	26560400	A-E	853	.	26560200	26560400	255,215,0
chr1	26560400	26561000	A-P	537	.	26560400	26561000	255,0,0
chr1	26561400	26562000	A-E	571	.	26561400	26562000	255,215,0
chr1	26562400	26562800	A-E	778	.	26562400	26562800	255,215,0
chr1	26563200	26563800	A-E	603	.	26563200	26563800	255,215,0
chr1	26564000	26564400	A-E	572	.	26564000	26564400	255,215,0
chr1	26602000	26602600	A-E	665	.	26602000	26602600	255,215,0
chr1	26602800	26603000	A-E	572	.	26602800	26603000	255,215,0
chr1	26606000	26606400	A-E	774	.	26606000	26606400	255,215,0
chr1	26606400	26606600	A-P	412	.	26606400	26606600	255,0,0
chr1	26606800	26607400	A-E	531	.	26606800	26607400	255,215,0
chr1	26611000	26611800	A-E	725	.	26611000	26611800	255,215,0
chr1	26624400	26625000	A-E	636	.	26624400	26625000	255,215,0
chr1	26625400	26625600	A-E	538	.	26625400	26625600	255,215,0
chr1	26627000	26627600	A-E	573	.	26627000	26627600	255,215,0
chr1	26629000	26630000	A-E	611	.	26629000	26630000	255,215,0
chr1	26631800	26632800	A-E	508	.	26631800	26632800	255,215,0
chr1	26633000	26633200	A-P	852	.	26633000	26633200	255,0,0
chr1	26633200	26634000	A-E	616	.	26633200	26634000	255,215,0
chr1	26642000	26642200	A-E	495	.	26642000	26642200	255,215,0
chr1	26648000	26648400	A-E	657	.	26648000	26648400	255,215,0
chr1	26658200	26658400	A-E	517	.	26658200	26658400	255,215,0
chr1	26663200	26663600	A-E	440	.	26663200	26663600	255,215,0
chr1	26675800	26676000	A-E	862	.	26675800	26676000	255,215,0
chr1	26677000	26679200	A-E	628	.	26677000	26679200	255,215,0
chr1	26680000	26680600	A-E	645	.	26680000	26680600	255,215,0
chr1	26682800	26684200	A-E	562	.	26682800	26684200	255,215,0
chr1	26685200	26685800	A-E	759	.	26685200	26685800	255,215,0
chr1	26703400	26703600	A-E	561	.	26703400	26703600	255,215,0
chr1	26704400	26705400	A-E	817	.	26704400	26705400	255,215,0
chr1	26714000	26714200	A-E	942	.	26714000	26714200	255,215,0
chr1	26718000	26718200	A-E	729	.	26718000	26718200	255,215,0
chr1	26722800	26723000	A-E	618	.	26722800	26723000	255,215,0
chr1	26731800	26732000	A-E	538	.	26731800	26732000	255,215,0
chr1	26735000	26735400	A-E	533	.	26735000	26735400	255,215,0
chr1	26743600	26743800	A-E	646	.	26743600	26743800	255,215,0
chr1	26758400	26758800	A-E	961	.	26758400	26758800	255,215,0
chr1	26758800	26759000	A-P	474	.	26758800	26759000	255,0,0
chr1	26759200	26760000	A-E	616	.	26759200	26760000	255,215,0
chr1	26796800	26797400	A-E	636	.	26796800	26797400	255,215,0
chr1	26797600	26798600	A-E	604	.	26797600	26798600	255,215,0
chr1	26798800	26799000	A-P	520	.	26798800	26799000	255,0,0
chr1	26799600	26799800	A-P	440	.	26799600	26799800	255,0,0
chr1	26800000	26800600	A-E	648	.	26800000	26800600	255,215,0
chr1	26813600	26814200	A-E	500	.	26813600	26814200	255,215,0
chr1	26826600	26827200	A-E	656	.	26826600	26827200	255,215,0
chr1	26827600	26828600	A-E	767	.	26827600	26828600	255,215,0
chr1	26855600	26856000	A-E	537	.	26855600	26856000	255,215,0
chr1	26856800	26858400	A-E	594	.	26856800	26858400	255,215,0
chr1	26924200	26924400	A-E	685	.	26924200	26924400	255,215,0
chr1	26946400	26948600	A-E	673	.	26946400	26948600	255,215,0
chr1	26993400	26993600	A-E	578	.	26993400	26993600	255,215,0
chr1	27004000	27004400	A-E	722	.	27004000	27004400	255,215,0
chr1	27019200	27019600	A-E	547	.	27019200	27019600	255,215,0
chr1	27021200	27021800	A-E	589	.	27021200	27021800	255,215,0
chr1	27024600	27025000	A-E	618	.	27024600	27025000	255,215,0
chr1	27025800	27026000	A-E	548	.	27025800	27026000	255,215,0
chr1	27026400	27026600	A-E	534	.	27026400	27026600	255,215,0
chr1	27032400	27033600	A-E	706	.	27032400	27033600	255,215,0
chr1	27045800	27046000	A-E	633	.	27045800	27046000	255,215,0
chr1	27049800	27050200	A-E	669	.	27049800	27050200	255,215,0
chr1	27098000	27098600	A-E	627	.	27098000	27098600	255,215,0
chr1	27113200	27114200	A-E	527	.	27113200	27114200	255,215,0
chr1	27114400	27114600	A-P	406	.	27114400	27114600	255,0,0
chr1	27114600	27116000	A-E	495	.	27114600	27116000	255,215,0
chr1	27126400	27126800	A-E	658	.	27126400	27126800	255,215,0
chr1	27136600	27136800	A-E	722	.	27136600	27136800	255,215,0
chr1	27153000	27153200	A-E	570	.	27153000	27153200	255,215,0
chr1	27154000	27154200	A-E	632	.	27154000	27154200	255,215,0
chr1	27175400	27176400	A-E	683	.	27175400	27176400	255,215,0
chr1	27179600	27180000	A-E	738	.	27179600	27180000	255,215,0
chr1	27187800	27189800	A-E	687	.	27187800	27189800	255,215,0
chr1	27190600	27191000	A-E	558	.	27190600	27191000	255,215,0
chr1	27191600	27192200	A-E	481	.	27191600	27192200	255,215,0
chr1	27192400	27192800	A-E	696	.	27192400	27192800	255,215,0
chr1	27204400	27204800	A-E	520	.	27204400	27204800	255,215,0
chr1	27215800	27216200	A-E	800	.	27215800	27216200	255,215,0
chr1	27216600	27216800	A-P	563	.	27216600	27216800	255,0,0
chr1	27216800	27217400	A-E	492	.	27216800	27217400	255,215,0
chr1	27225600	27226400	A-E	685	.	27225600	27226400	255,215,0
chr1	27226800	27227000	A-P	857	.	27226800	27227000	255,0,0
chr1	27227000	27227400	A-E	924	.	27227000	27227400	255,215,0
chr1	27234000	27234400	A-E	873	.	27234000	27234400	255,215,0
chr1	27247800	27248000	A-E	769	.	27247800	27248000	255,215,0
chr1	27248000	27248400	A-P	562	.	27248000	27248400	255,0,0
chr1	27248600	27249800	A-E	667	.	27248600	27249800	255,215,0
chr1	27293400	27293600	A-E	511	.	27293400	27293600	255,215,0
chr1	27317000	27317400	A-E	702	.	27317000	27317400	255,215,0
chr1	27317600	27317800	A-E	641	.	27317600	27317800	255,215,0
chr1	27324200	27324600	A-E	677	.	27324200	27324600	255,215,0
chr1	27326000	27326400	A-E	927	.	27326000	27326400	255,215,0
chr1	27335600	27337800	A-E	541	.	27335600	27337800	255,215,0
chr1	27338400	27338600	A-E	569	.	27338400	27338600	255,215,0
chr1	27339200	27340000	A-E	624	.	27339200	27340000	255,215,0
chr1	27371200	27371400	A-E	890	.	27371200	27371400	255,215,0
chr1	27372600	27372800	A-E	541	.	27372600	27372800	255,215,0
chr1	27424000	27424200	A-P	614	.	27424000	27424200	255,0,0
chr1	27438200	27439000	A-E	528	.	27438200	27439000	255,215,0
chr1	27449000	27449600	A-E	678	.	27449000	27449600	255,215,0
chr1	27467800	27468000	A-E	525	.	27467800	27468000	255,215,0
chr1	27468200	27468400	A-E	645	.	27468200	27468400	255,215,0
chr1	27479400	27480400	A-E	583	.	27479400	27480400	255,215,0
chr1	27480800	27481200	A-E	719	.	27480800	27481200	255,215,0
chr1	27481600	27482400	A-E	367	.	27481600	27482400	255,215,0
chr1	27506000	27506200	A-E	545	.	27506000	27506200	255,215,0
chr1	27518400	27519600	A-E	700	.	27518400	27519600	255,215,0
chr1	27524400	27524800	A-E	795	.	27524400	27524800	255,215,0
chr1	27560600	27561000	A-E	551	.	27560600	27561000	255,215,0
chr1	27561000	27561200	A-P	638	.	27561000	27561200	255,0,0
chr1	27562000	27562600	A-E	784	.	27562000	27562600	255,215,0
chr1	27611200	27611400	A-E	548	.	27611200	27611400	255,215,0
chr1	27627400	27627600	A-E	448	.	27627400	27627600	255,215,0
chr1	27648400	27648600	A-E	903	.	27648400	27648600	255,215,0
chr1	27648600	27649000	A-P	692	.	27648600	27649000	255,0,0
chr1	27649200	27650000	A-E	742	.	27649200	27650000	255,215,0
chr1	27691600	27692600	A-E	724	.	27691600	27692600	255,215,0
chr1	27693000	27694200	A-E	513	.	27693000	27694200	255,215,0
chr1	27715000	27715200	A-E	555	.	27715000	27715200	255,215,0
chr1	27718800	27719000	A-E	928	.	27718800	27719000	255,215,0
chr1	27719000	27719200	A-P	674	.	27719000	27719200	255,0,0
chr1	27719400	27719600	A-E	766	.	27719400	27719600	255,215,0
chr1	27722000	27722200	A-P	532	.	27722000	27722200	255,0,0
chr1	27763000	27763600	A-E	532	.	27763000	27763600	255,215,0
chr1	27790600	27790800	A-E	593	.	27790600	27790800	255,215,0
chr1	27814600	27815800	A-E	559	.	27814600	27815800	255,215,0
chr1	27816000	27816200	A-E	647	.	27816000	27816200	255,215,0
chr1	27816600	27816800	A-P	807	.	27816600	27816800	255,0,0
chr1	27816800	27817400	A-E	852	.	27816800	27817400	255,215,0
chr1	27831600	27831800	A-E	499	.	27831600	27831800	255,215,0
chr1	27834800	27835000	A-E	541	.	27834800	27835000	255,215,0
chr1	27843800	27844000	A-E	498	.	27843800	27844000	255,215,0
chr1	27844800	27845200	A-E	746	.	27844800	27845200	255,215,0
chr1	27852000	27852800	A-E	567	.	27852000	27852800	255,215,0
chr1	27864200	27865000	A-E	503	.	27864200	27865000	255,215,0
chr1	27865200	27865600	A-E	837	.	27865200	27865600	255,215,0
chr1	27866200	27867800	A-E	772	.	27866200	27867800	255,215,0
chr1	27868400	27870200	A-E	645	.	27868400	27870200	255,215,0
chr1	27883000	27883600	A-E	527	.	27883000	27883600	255,215,0
chr1	27883800	27885000	A-E	485	.	27883800	27885000	255,215,0
chr1	27890200	27890800	A-E	788	.	27890200	27890800	255,215,0
chr1	27894200	27894400	A-E	539	.	27894200	27894400	255,215,0
chr1	27894600	27895200	A-E	735	.	27894600	27895200	255,215,0
chr1	27896800	27897000	A-E	530	.	27896800	27897000	255,215,0
chr1	27917200	27917400	A-E	544	.	27917200	27917400	255,215,0
chr1	27917600	27917800	A-E	627	.	27917600	27917800	255,215,0
chr1	27918000	27918200	A-E	563	.	27918000	27918200	255,215,0
chr1	27927000	27927200	A-E	675	.	27927000	27927200	255,215,0
chr1	27928200	27928400	A-E	649	.	27928200	27928400	255,215,0
chr1	27929000	27929200	A-E	623	.	27929000	27929200	255,215,0
chr1	27930600	27930800	A-E	831	.	27930600	27930800	255,215,0
chr1	27932800	27933200	A-E	581	.	27932800	27933200	255,215,0
chr1	27935200	27935400	A-E	634	.	27935200	27935400	255,215,0
chr1	27970400	27970800	A-E	708	.	27970400	27970800	255,215,0
chr1	27976800	27977800	A-E	627	.	27976800	27977800	255,215,0
chr1	27982800	27983000	A-E	517	.	27982800	27983000	255,215,0
chr1	27985400	27986200	A-E	680	.	27985400	27986200	255,215,0
chr1	27986600	27987000	A-E	353	.	27986600	27987000	255,215,0
chr1	27989800	27990000	A-E	653	.	27989800	27990000	255,215,0
chr1	27995800	27996000	A-E	798	.	27995800	27996000	255,215,0
chr1	27997200	27997400	A-E	501	.	27997200	27997400	255,215,0
chr1	27998200	27999600	A-E	508	.	27998200	27999600	255,215,0
chr1	28013200	28013400	A-E	694	.	28013200	28013400	255,215,0
chr1	28052000	28052200	A-E	818	.	28052000	28052200	255,215,0
chr1	28052200	28052600	A-P	584	.	28052200	28052600	255,0,0
chr1	28052800	28053000	A-P	462	.	28052800	28053000	255,0,0
chr1	28099400	28099600	A-E	562	.	28099400	28099600	255,215,0
chr1	28099600	28099800	A-P	648	.	28099600	28099800	255,0,0
chr1	28100200	28101000	A-E	609	.	28100200	28101000	255,215,0
chr1	28157200	28157400	A-P	586	.	28157200	28157400	255,0,0
chr1	28157800	28159000	A-E	889	.	28157800	28159000	255,215,0
chr1	28184600	28184800	A-E	568	.	28184600	28184800	255,215,0
chr1	28189800	28190200	A-E	620	.	28189800	28190200	255,215,0
chr1	28201600	28202000	A-E	518	.	28201600	28202000	255,215,0
chr1	28240400	28240600	A-E	628	.	28240400	28240600	255,215,0
chr1	28241000	28241200	A-P	656	.	28241000	28241200	255,0,0
chr1	28241200	28241400	A-E	577	.	28241200	28241400	255,215,0
chr1	28261400	28261800	A-E	930	.	28261400	28261800	255,215,0
chr1	28295400	28295600	A-E	493	.	28295400	28295600	255,215,0
chr1	28306200	28306400	A-E	710	.	28306200	28306400	255,215,0
chr1	28412200	28412400	A-E	503	.	28412200	28412400	255,215,0
chr1	28413200	28413800	A-E	866	.	28413200	28413800	255,215,0
chr1	28414000	28414600	A-E	574	.	28414000	28414600	255,215,0
chr1	28415000	28415200	A-P	688	.	28415000	28415200	255,0,0
chr1	28415200	28415400	A-E	494	.	28415200	28415400	255,215,0
chr1	28417800	28418000	A-E	473	.	28417800	28418000	255,215,0
chr1	28450000	28450200	A-E	623	.	28450000	28450200	255,215,0
chr1	28471000	28471400	A-E	835	.	28471000	28471400	255,215,0
chr1	28479800	28480000	A-E	540	.	28479800	28480000	255,215,0
chr1	28481400	28481600	A-E	958	.	28481400	28481600	255,215,0
chr1	28485800	28486000	A-E	749	.	28485800	28486000	255,215,0
chr1	28520400	28520600	A-E	805	.	28520400	28520600	255,215,0
chr1	28524000	28524200	A-E	569	.	28524000	28524200	255,215,0
chr1	28558600	28559000	A-E	614	.	28558600	28559000	255,215,0
chr1	28559400	28559800	A-E	827	.	28559400	28559800	255,215,0
chr1	28561800	28562000	A-E	559	.	28561800	28562000	255,215,0
chr1	28562200	28562400	A-E	673	.	28562200	28562400	255,215,0
chr1	28562400	28562800	A-P	550	.	28562400	28562800	255,0,0
chr1	28563200	28564000	A-E	671	.	28563200	28564000	255,215,0
chr1	28573000	28573400	A-E	635	.	28573000	28573400	255,215,0
chr1	28573800	28574200	A-E	496	.	28573800	28574200	255,215,0
chr1	28574400	28576800	A-E	529	.	28574400	28576800	255,215,0
chr1	28577800	28578400	A-E	616	.	28577800	28578400	255,215,0
chr1	28585200	28585800	A-E	729	.	28585200	28585800	255,215,0
chr1	28585800	28586200	A-P	770	.	28585800	28586200	255,0,0
chr1	28586400	28586600	A-P	604	.	28586400	28586600	255,0,0
chr1	28587200	28588200	A-E	529	.	28587200	28588200	255,215,0
chr1	28589800	28590000	A-E	527	.	28589800	28590000	255,215,0
chr1	28591600	28591800	A-E	531	.	28591600	28591800	255,215,0
chr1	28609600	28610000	A-E	582	.	28609600	28610000	255,215,0
chr1	28623400	28623600	A-E	917	.	28623400	28623600	255,215,0
chr1	28640200	28640800	A-E	517	.	28640200	28640800	255,215,0
chr1	28655400	28655600	A-P	583	.	28655400	28655600	255,0,0
chr1	28656000	28656600	A-E	555	.	28656000	28656600	255,215,0
chr1	28672400	28673400	A-E	713	.	28672400	28673400	255,215,0
chr1	28678000	28679200	A-E	720	.	28678000	28679200	255,215,0
chr1	28680800	28681200	A-E	655	.	28680800	28681200	255,215,0
chr1	28686200	28686400	A-E	733	.	28686200	28686400	255,215,0
chr1	28694600	28695000	A-E	477	.	28694600	28695000	255,215,0
chr1	28695800	28696200	A-E	677	.	28695800	28696200	255,215,0
chr1	28696200	28696800	A-P	679	.	28696200	28696800	255,0,0
chr1	28697000	28697800	A-E	597	.	28697000	28697800	255,215,0
chr1	28718400	28718800	A-E	746	.	28718400	28718800	255,215,0
chr1	28721800	28722200	A-E	804	.	28721800	28722200	255,215,0
chr1	28736400	28736600	A-E	475	.	28736400	28736600	255,215,0
chr1	28743000	28743400	A-E	580	.	28743000	28743400	255,215,0
chr1	28743600	28744600	A-E	538	.	28743600	28744600	255,215,0
chr1	28763800	28765000	A-E	833	.	28763800	28765000	255,215,0
chr1	28765400	28765600	A-E	505	.	28765400	28765600	255,215,0
chr1	28765800	28766000	A-E	553	.	28765800	28766000	255,215,0
chr1	28776400	28776800	A-E	531	.	28776400	28776800	255,215,0
chr1	28798000	28798400	A-E	745	.	28798000	28798400	255,215,0
chr1	28827600	28827800	A-E	862	.	28827600	28827800	255,215,0
chr1	28832400	28832600	A-P	370	.	28832400	28832600	255,0,0
chr1	28833600	28833800	A-E	525	.	28833600	28833800	255,215,0
chr1	28834800	28836000	A-E	724	.	28834800	28836000	255,215,0
chr1	28836200	28836600	A-E	538	.	28836200	28836600	255,215,0
chr1	28844600	28844800	A-P	538	.	28844600	28844800	255,0,0
chr1	28845200	28846200	A-E	561	.	28845200	28846200	255,215,0
chr1	28846400	28846800	A-E	510	.	28846400	28846800	255,215,0
chr1	28847000	28847200	A-E	589	.	28847000	28847200	255,215,0
chr1	28879200	28879600	A-E	673	.	28879200	28879600	255,215,0
chr1	28880000	28880600	A-E	497	.	28880000	28880600	255,215,0
chr1	28906200	28906600	A-E	698	.	28906200	28906600	255,215,0
chr1	28906800	28907400	A-E	532	.	28906800	28907400	255,215,0
chr1	28907800	28908000	A-E	405	.	28907800	28908000	255,215,0
chr1	28908200	28908400	A-P	597	.	28908200	28908400	255,0,0
chr1	28908400	28909000	A-E	472	.	28908400	28909000	255,215,0
chr1	28928200	28928600	A-E	897	.	28928200	28928600	255,215,0
chr1	28929400	28929600	A-E	617	.	28929400	28929600	255,215,0
chr1	28967400	28967600	A-E	493	.	28967400	28967600	255,215,0
chr1	28968400	28968800	A-E	593	.	28968400	28968800	255,215,0
chr1	28969400	28969600	A-P	680	.	28969400	28969600	255,0,0
chr1	28969600	28970400	A-E	487	.	28969600	28970400	255,215,0
chr1	28974400	28975800	A-E	798	.	28974400	28975800	255,215,0
chr1	28994600	28995200	A-E	773	.	28994600	28995200	255,215,0
chr1	28995800	28996600	A-E	546	.	28995800	28996600	255,215,0
chr1	29002200	29002400	A-E	739	.	29002200	29002400	255,215,0
chr1	29062800	29063400	A-E	649	.	29062800	29063400	255,215,0
chr1	29063400	29063600	A-P	501	.	29063400	29063600	255,0,0
chr1	29064400	29065000	A-E	555	.	29064400	29065000	255,215,0
chr1	29065600	29065800	A-E	581	.	29065600	29065800	255,215,0
chr1	29071000	29071400	A-E	503	.	29071000	29071400	255,215,0
chr1	29077000	29077200	A-E	498	.	29077000	29077200	255,215,0
chr1	29077800	29078000	A-E	680	.	29077800	29078000	255,215,0
chr1	29081600	29081800	A-E	587	.	29081600	29081800	255,215,0
chr1	29108600	29108800	A-E	512	.	29108600	29108800	255,215,0
chr1	29111800	29112000	A-E	552	.	29111800	29112000	255,215,0
chr1	29186800	29187200	A-E	973	.	29186800	29187200	255,215,0
chr1	29192600	29192800	A-E	903	.	29192600	29192800	255,215,0
chr1	29203800	29204000	A-E	581	.	29203800	29204000	255,215,0
chr1	29208600	29208800	A-E	683	.	29208600	29208800	255,215,0
chr1	29211000	29211800	A-E	530	.	29211000	29211800	255,215,0
chr1	29213200	29213600	A-E	946	.	29213200	29213600	255,215,0
chr1	29213600	29213800	A-P	786	.	29213600	29213800	255,0,0
chr1	29214400	29214600	A-E	593	.	29214400	29214600	255,215,0
chr1	29240400	29241200	A-E	563	.	29240400	29241200	255,215,0
chr1	29242000	29242200	A-E	692	.	29242000	29242200	255,215,0
chr1	29253400	29253600	A-E	681	.	29253400	29253600	255,215,0
chr1	29254400	29254600	A-E	558	.	29254400	29254600	255,215,0
chr1	29292000	29292400	A-E	616	.	29292000	29292400	255,215,0
chr1	29298800	29299400	A-E	541	.	29298800	29299400	255,215,0
chr1	29300200	29301000	A-E	592	.	29300200	29301000	255,215,0
chr1	29360400	29360600	A-E	636	.	29360400	29360600	255,215,0
chr1	29432400	29432800	A-E	679	.	29432400	29432800	255,215,0
chr1	29505200	29505400	A-E	513	.	29505200	29505400	255,215,0
chr1	29506200	29507800	A-E	535	.	29506200	29507800	255,215,0
chr1	29508400	29509000	A-E	403	.	29508400	29509000	255,215,0
chr1	29529400	29529600	A-E	830	.	29529400	29529600	255,215,0
chr1	29556200	29557000	A-E	638	.	29556200	29557000	255,215,0
chr1	29557200	29557400	A-P	746	.	29557200	29557400	255,0,0
chr1	29557400	29557800	A-E	673	.	29557400	29557800	255,215,0
chr1	29562800	29563000	A-E	594	.	29562800	29563000	255,215,0
chr1	29565200	29566600	A-E	522	.	29565200	29566600	255,215,0
chr1	29572400	29572600	A-E	635	.	29572400	29572600	255,215,0
chr1	29598200	29598600	A-E	748	.	29598200	29598600	255,215,0
chr1	29839800	29840200	A-E	673	.	29839800	29840200	255,215,0
chr1	30042800	30043200	A-E	702	.	30042800	30043200	255,215,0
chr1	30171000	30171200	A-E	564	.	30171000	30171200	255,215,0
chr1	30176400	30176600	A-E	607	.	30176400	30176600	255,215,0
chr1	30181400	30181600	A-E	569	.	30181400	30181600	255,215,0
chr1	30181800	30183200	A-E	692	.	30181800	30183200	255,215,0
chr1	30266000	30266200	A-P	606	.	30266000	30266200	255,0,0
chr1	30337600	30337800	A-E	620	.	30337600	30337800	255,215,0
chr1	30531800	30532200	A-E	568	.	30531800	30532200	255,215,0
chr1	30556800	30557000	A-E	538	.	30556800	30557000	255,215,0
chr1	30584400	30584600	A-P	511	.	30584400	30584600	255,0,0
chr1	30663800	30664000	A-E	575	.	30663800	30664000	255,215,0
chr1	30667200	30667400	A-E	637	.	30667200	30667400	255,215,0
chr1	30705200	30705400	A-E	564	.	30705200	30705400	255,215,0
chr1	31173800	31174000	A-E	541	.	31173800	31174000	255,215,0
chr1	31181000	31181200	A-E	620	.	31181000	31181200	255,215,0
chr1	31191000	31191600	A-E	606	.	31191000	31191600	255,215,0
chr1	31191600	31191800	A-P	501	.	31191600	31191800	255,0,0
chr1	31191800	31192600	A-E	716	.	31191800	31192600	255,215,0
chr1	31231800	31232000	A-E	622	.	31231800	31232000	255,215,0
chr1	31251400	31251600	A-E	566	.	31251400	31251600	255,215,0
chr1	31255200	31255400	A-E	512	.	31255200	31255400	255,215,0
chr1	31259200	31259800	A-E	583	.	31259200	31259800	255,215,0
chr1	31270600	31272000	A-E	805	.	31270600	31272000	255,215,0
chr1	31274600	31275000	A-E	658	.	31274600	31275000	255,215,0
chr1	31289400	31289800	A-E	767	.	31289400	31289800	255,215,0
chr1	31296600	31297600	A-E	760	.	31296600	31297600	255,215,0
chr1	31327000	31327400	A-E	982	.	31327000	31327400	255,215,0
chr1	31382400	31382800	A-E	565	.	31382400	31382800	255,215,0
chr1	31384200	31384600	A-E	817	.	31384200	31384600	255,215,0
chr1	31463000	31463200	A-E	507	.	31463000	31463200	255,215,0
chr1	31484800	31485000	A-E	526	.	31484800	31485000	255,215,0
chr1	31506600	31506800	A-E	665	.	31506600	31506800	255,215,0
chr1	31507000	31507400	A-E	541	.	31507000	31507400	255,215,0
chr1	31514400	31514600	A-E	581	.	31514400	31514600	255,215,0
chr1	31528800	31529000	A-E	495	.	31528800	31529000	255,215,0
chr1	31534800	31535000	A-E	614	.	31534800	31535000	255,215,0
chr1	31535600	31536800	A-E	757	.	31535600	31536800	255,215,0
chr1	31537000	31537200	A-E	490	.	31537000	31537200	255,215,0
chr1	31537800	31538000	A-E	456	.	31537800	31538000	255,215,0
chr1	31538200	31538800	A-P	394	.	31538200	31538800	255,0,0
chr1	31542400	31542600	A-E	501	.	31542400	31542600	255,215,0
chr1	31575200	31575800	A-E	761	.	31575200	31575800	255,215,0
chr1	31584200	31584400	A-E	686	.	31584200	31584400	255,215,0
chr1	31608600	31609000	A-E	496	.	31608600	31609000	255,215,0
chr1	31618600	31618800	A-E	607	.	31618600	31618800	255,215,0
chr1	31625200	31625600	A-E	826	.	31625200	31625600	255,215,0
chr1	31627200	31627800	A-E	695	.	31627200	31627800	255,215,0
chr1	31628200	31629000	A-E	777	.	31628200	31629000	255,215,0
chr1	31635600	31635800	A-E	794	.	31635600	31635800	255,215,0
chr1	31643600	31644200	A-E	942	.	31643600	31644200	255,215,0
chr1	31654400	31654800	A-E	691	.	31654400	31654800	255,215,0
chr1	31655200	31655600	A-E	900	.	31655200	31655600	255,215,0
chr1	31656800	31657200	A-E	486	.	31656800	31657200	255,215,0
chr1	31658600	31658800	A-E	540	.	31658600	31658800	255,215,0
chr1	31768200	31769000	A-E	659	.	31768200	31769000	255,215,0
chr1	31769400	31770000	A-P	707	.	31769400	31770000	255,0,0
chr1	31770200	31771000	A-E	547	.	31770200	31771000	255,215,0
chr1	31772400	31772600	A-E	520	.	31772400	31772600	255,215,0
chr1	31779200	31779400	A-E	756	.	31779200	31779400	255,215,0
chr1	31808000	31808200	A-E	481	.	31808000	31808200	255,215,0
chr1	31845800	31846800	A-E	581	.	31845800	31846800	255,215,0
chr1	31867400	31868000	A-E	553	.	31867400	31868000	255,215,0
chr1	31886600	31886800	A-E	386	.	31886600	31886800	255,215,0
chr1	31887400	31887600	A-E	531	.	31887400	31887600	255,215,0
chr1	31889200	31889400	A-E	812	.	31889200	31889400	255,215,0
chr1	31890000	31890200	A-E	698	.	31890000	31890200	255,215,0
chr1	31895400	31895800	A-E	732	.	31895400	31895800	255,215,0
chr1	31917400	31918200	A-E	568	.	31917400	31918200	255,215,0
chr1	31933000	31933200	A-E	495	.	31933000	31933200	255,215,0
chr1	31944400	31944800	A-E	990	.	31944400	31944800	255,215,0
chr1	31956200	31956600	A-E	964	.	31956200	31956600	255,215,0
chr1	31988600	31989000	A-E	524	.	31988600	31989000	255,215,0
chr1	31996800	31997200	A-E	828	.	31996800	31997200	255,215,0
chr1	32014600	32015000	A-E	758	.	32014600	32015000	255,215,0
chr1	32015200	32015400	A-E	492	.	32015200	32015400	255,215,0
chr1	32015600	32015800	A-E	617	.	32015600	32015800	255,215,0
chr1	32029800	32030000	A-E	478	.	32029800	32030000	255,215,0
chr1	32038800	32039000	A-E	570	.	32038800	32039000	255,215,0
chr1	32039400	32040200	A-E	723	.	32039400	32040200	255,215,0
chr1	32040600	32042600	A-E	707	.	32040600	32042600	255,215,0
chr1	32043000	32043800	A-E	629	.	32043000	32043800	255,215,0
chr1	32049600	32050000	A-E	497	.	32049600	32050000	255,215,0
chr1	32053400	32053600	A-E	567	.	32053400	32053600	255,215,0
chr1	32055200	32055400	A-E	483	.	32055200	32055400	255,215,0
chr1	32109200	32110200	A-E	539	.	32109200	32110200	255,215,0
chr1	32110200	32110800	A-P	884	.	32110200	32110800	255,0,0
chr1	32110800	32111400	A-E	701	.	32110800	32111400	255,215,0
chr1	32129600	32129800	A-E	561	.	32129600	32129800	255,215,0
chr1	32131800	32132800	A-E	605	.	32131800	32132800	255,215,0
chr1	32135200	32136200	A-E	512	.	32135200	32136200	255,215,0
chr1	32155200	32155800	A-E	617	.	32155200	32155800	255,215,0
chr1	32166200	32167600	A-E	698	.	32166200	32167600	255,215,0
chr1	32174000	32174400	A-E	745	.	32174000	32174400	255,215,0
chr1	32177800	32178600	A-E	527	.	32177800	32178600	255,215,0
chr1	32211200	32211600	A-E	616	.	32211200	32211600	255,215,0
chr1	32219400	32219800	A-E	831	.	32219400	32219800	255,215,0
chr1	32228400	32228600	A-E	643	.	32228400	32228600	255,215,0
chr1	32235400	32235600	A-E	544	.	32235400	32235600	255,215,0
chr1	32253800	32254400	A-E	785	.	32253800	32254400	255,215,0
chr1	32254600	32255200	A-E	643	.	32254600	32255200	255,215,0
chr1	32264200	32264600	A-E	674	.	32264200	32264600	255,215,0
chr1	32281400	32281800	A-E	654	.	32281400	32281800	255,215,0
chr1	32321200	32321400	A-E	811	.	32321200	32321400	255,215,0
chr1	32362800	32363600	A-E	623	.	32362800	32363600	255,215,0
chr1	32376600	32376800	A-E	628	.	32376600	32376800	255,215,0
chr1	32377600	32378200	A-E	817	.	32377600	32378200	255,215,0
chr1	32388400	32388600	A-E	532	.	32388400	32388600	255,215,0
chr1	32389600	32389800	A-E	505	.	32389600	32389800	255,215,0
chr1	32390600	32390800	A-E	594	.	32390600	32390800	255,215,0
chr1	32393000	32393400	A-E	536	.	32393000	32393400	255,215,0
chr1	32394400	32394600	A-E	514	.	32394400	32394600	255,215,0
chr1	32396600	32397600	A-E	606	.	32396600	32397600	255,215,0
chr1	32398000	32399000	A-E	795	.	32398000	32399000	255,215,0
chr1	32399400	32399600	A-E	498	.	32399400	32399600	255,215,0
chr1	32399800	32400200	A-E	546	.	32399800	32400200	255,215,0
chr1	32400400	32401200	A-E	813	.	32400400	32401200	255,215,0
chr1	32401400	32401600	A-E	541	.	32401400	32401600	255,215,0
chr1	32402000	32402600	A-E	704	.	32402000	32402600	255,215,0
chr1	32402800	32403200	A-E	583	.	32402800	32403200	255,215,0
chr1	32403800	32404000	A-P	541	.	32403800	32404000	255,0,0
chr1	32404000	32404800	A-E	578	.	32404000	32404800	255,215,0
chr1	32405000	32406000	A-E	909	.	32405000	32406000	255,215,0
chr1	32408000	32408400	A-E	667	.	32408000	32408400	255,215,0
chr1	32408800	32409000	A-E	525	.	32408800	32409000	255,215,0
chr1	32409200	32411400	A-E	634	.	32409200	32411400	255,215,0
chr1	32418600	32419000	A-E	516	.	32418600	32419000	255,215,0
chr1	32419400	32419600	A-E	565	.	32419400	32419600	255,215,0
chr1	32419800	32421400	A-E	604	.	32419800	32421400	255,215,0
chr1	32421600	32422400	A-E	924	.	32421600	32422400	255,215,0
chr1	32423400	32423800	A-E	887	.	32423400	32423800	255,215,0
chr1	32429800	32430200	A-E	849	.	32429800	32430200	255,215,0
chr1	32469200	32469400	A-E	854	.	32469200	32469400	255,215,0
chr1	32478800	32479400	A-E	616	.	32478800	32479400	255,215,0
chr1	32479400	32479600	A-P	630	.	32479400	32479600	255,0,0
chr1	32479800	32480000	A-P	495	.	32479800	32480000	255,0,0
chr1	32480600	32481600	A-E	606	.	32480600	32481600	255,215,0
chr1	32528200	32528600	A-E	514	.	32528200	32528600	255,215,0
chr1	32529000	32529200	A-E	545	.	32529000	32529200	255,215,0
chr1	32532200	32532600	A-E	804	.	32532200	32532600	255,215,0
chr1	32538000	32538200	A-E	506	.	32538000	32538200	255,215,0
chr1	32538400	32538800	A-P	536	.	32538400	32538800	255,0,0
chr1	32539200	32539400	A-E	692	.	32539200	32539400	255,215,0
chr1	32566800	32567400	A-E	967	.	32566800	32567400	255,215,0
chr1	32573400	32573600	A-E	623	.	32573400	32573600	255,215,0
chr1	32573600	32573800	A-P	551	.	32573600	32573800	255,0,0
chr1	32574400	32574800	A-E	808	.	32574400	32574800	255,215,0
chr1	32575000	32575200	A-E	770	.	32575000	32575200	255,215,0
chr1	32597800	32598000	A-E	510	.	32597800	32598000	255,215,0
chr1	32599000	32599600	A-E	744	.	32599000	32599600	255,215,0
chr1	32604600	32604800	A-E	742	.	32604600	32604800	255,215,0
chr1	32644800	32645200	A-E	709	.	32644800	32645200	255,215,0
chr1	32645200	32645400	A-P	507	.	32645200	32645400	255,0,0
chr1	32645600	32647200	A-E	541	.	32645600	32647200	255,215,0
chr1	32647400	32647600	A-E	673	.	32647400	32647600	255,215,0
chr1	32671000	32671400	A-E	498	.	32671000	32671400	255,215,0
chr1	32671800	32672200	A-E	728	.	32671800	32672200	255,215,0
chr1	32674400	32674600	A-E	548	.	32674400	32674600	255,215,0
chr1	32687000	32687400	A-E	766	.	32687000	32687400	255,215,0
chr1	32687800	32688000	A-P	583	.	32687800	32688000	255,0,0
chr1	32688200	32689000	A-E	490	.	32688200	32689000	255,215,0
chr1	32689400	32689600	A-E	639	.	32689400	32689600	255,215,0
chr1	32701200	32702200	A-E	634	.	32701200	32702200	255,215,0
chr1	32706000	32706200	A-E	601	.	32706000	32706200	255,215,0
chr1	32706400	32706800	A-E	469	.	32706400	32706800	255,215,0
chr1	32707200	32707600	A-E	789	.	32707200	32707600	255,215,0
chr1	32708000	32708600	A-E	519	.	32708000	32708600	255,215,0
chr1	32712400	32713000	A-E	571	.	32712400	32713000	255,215,0
chr1	32739400	32739600	A-E	558	.	32739400	32739600	255,215,0
chr1	32756800	32757600	A-E	644	.	32756800	32757600	255,215,0
chr1	32757600	32757800	A-P	844	.	32757600	32757800	255,0,0
chr1	32758400	32758600	A-E	698	.	32758400	32758600	255,215,0
chr1	32773000	32773200	A-E	725	.	32773000	32773200	255,215,0
chr1	32800800	32801000	A-E	552	.	32800800	32801000	255,215,0
chr1	32816600	32817400	A-E	767	.	32816600	32817400	255,215,0
chr1	32817600	32817800	A-E	572	.	32817600	32817800	255,215,0
chr1	32858800	32859600	A-E	708	.	32858800	32859600	255,215,0
chr1	32859800	32860200	A-P	591	.	32859800	32860200	255,0,0
chr1	32860200	32860400	A-E	450	.	32860200	32860400	255,215,0
chr1	32860600	32861000	A-E	698	.	32860600	32861000	255,215,0
chr1	32866600	32866800	A-E	744	.	32866600	32866800	255,215,0
chr1	32879600	32879800	A-E	508	.	32879600	32879800	255,215,0
chr1	32914000	32914600	A-E	533	.	32914000	32914600	255,215,0
chr1	32914800	32915000	A-E	486	.	32914800	32915000	255,215,0
chr1	32950800	32951000	A-E	605	.	32950800	32951000	255,215,0
chr1	32951200	32951800	A-E	619	.	32951200	32951800	255,215,0
chr1	32952800	32953200	A-E	642	.	32952800	32953200	255,215,0
chr1	32965800	32966000	A-E	513	.	32965800	32966000	255,215,0
[truncated: 98,105 more rows]
