# Supplementary material for: Genome-wide prediction of cis-regulatory regions using supervised deep learning methods
Source: BMC Bioinformatics. 2018 May 31;19:202. doi: 10.1186/s12859-018-2187-1 (PMC5984344; doi:10.1186/s12859-018-2187-1)
Supplement: Supplementary file 2 — Genome-wide predictions of cis-regulatory regions for all six cell types. (ZIP 20400 kb) [file 12859_2018_2187_MOESM2_ESM.zip › additional_file2/DECRES_GM12878_Whole.bed]

browser position chr1:0-1000
browser dense DECRES_GM12878_Whole
track name="DECRES_GM12878_Whole" description="DECRES_GM12878_Whole_Genome" visibility=3 itemRgb="On" useScore=0 db=hg19
chr1	567400	567800	A-P	985	.	567400	567800	255,0,0
chr1	569800	570000	A-P	993	.	569800	570000	255,0,0
chr1	713800	714000	A-E	651	.	713800	714000	255,215,0
chr1	714000	714600	A-P	625	.	714000	714600	255,0,0
chr1	762400	763000	A-P	505	.	762400	763000	255,0,0
chr1	805200	805400	A-P	680	.	805200	805400	255,0,0
chr1	840000	840400	A-P	948	.	840000	840400	255,0,0
chr1	840600	841000	A-E	729	.	840600	841000	255,215,0
chr1	894000	894200	A-E	450	.	894000	894200	255,215,0
chr1	894200	894800	A-P	758	.	894200	894800	255,0,0
chr1	894800	895000	A-E	444	.	894800	895000	255,215,0
chr1	895800	896200	A-P	681	.	895800	896200	255,0,0
chr1	902000	902200	A-E	833	.	902000	902200	255,215,0
chr1	902200	902400	A-P	456	.	902200	902400	255,0,0
chr1	902400	902600	A-E	550	.	902400	902600	255,215,0
chr1	919600	919800	A-P	504	.	919600	919800	255,0,0
chr1	927800	928200	A-E	859	.	927800	928200	255,215,0
chr1	934600	934800	A-P	706	.	934600	934800	255,0,0
chr1	935400	935800	A-E	669	.	935400	935800	255,215,0
chr1	936000	936600	A-E	729	.	936000	936600	255,215,0
chr1	937200	937400	A-P	420	.	937200	937400	255,0,0
chr1	937400	937800	A-E	643	.	937400	937800	255,215,0
chr1	940400	940800	A-E	480	.	940400	940800	255,215,0
chr1	948000	948800	A-E	554	.	948000	948800	255,215,0
chr1	948800	949000	A-P	634	.	948800	949000	255,0,0
chr1	949000	949400	A-E	652	.	949000	949400	255,215,0
chr1	949800	950000	A-E	530	.	949800	950000	255,215,0
chr1	950200	950600	A-E	673	.	950200	950600	255,215,0
chr1	950800	951000	A-E	546	.	950800	951000	255,215,0
chr1	954600	954800	A-E	880	.	954600	954800	255,215,0
chr1	954800	955200	A-P	533	.	954800	955200	255,0,0
chr1	955600	956200	A-P	676	.	955600	956200	255,0,0
chr1	956400	956600	A-E	720	.	956400	956600	255,215,0
chr1	966600	967200	A-E	936	.	966600	967200	255,215,0
chr1	967800	968400	A-E	461	.	967800	968400	255,215,0
chr1	968400	968800	A-P	916	.	968400	968800	255,0,0
chr1	968800	969000	A-E	450	.	968800	969000	255,215,0
chr1	974200	974400	A-E	512	.	974200	974400	255,215,0
chr1	975000	975200	A-E	524	.	975000	975200	255,215,0
chr1	975800	976200	A-E	853	.	975800	976200	255,215,0
chr1	986000	986400	A-E	704	.	986000	986400	255,215,0
chr1	994400	995400	A-E	669	.	994400	995400	255,215,0
chr1	999200	999400	A-P	428	.	999200	999400	255,0,0
chr1	999400	999600	A-E	641	.	999400	999600	255,215,0
chr1	999600	1000000	A-P	933	.	999600	1000000	255,0,0
chr1	1000000	1000200	A-E	798	.	1000000	1000200	255,215,0
chr1	1001000	1001200	A-E	475	.	1001000	1001200	255,215,0
chr1	1004200	1004400	A-E	386	.	1004200	1004400	255,215,0
chr1	1004600	1004800	A-P	852	.	1004600	1004800	255,0,0
chr1	1004800	1005000	A-E	611	.	1004800	1005000	255,215,0
chr1	1005800	1006000	A-E	480	.	1005800	1006000	255,215,0
chr1	1014800	1016000	A-E	678	.	1014800	1016000	255,215,0
chr1	1050400	1050800	A-E	633	.	1050400	1050800	255,215,0
chr1	1051200	1052000	A-P	617	.	1051200	1052000	255,0,0
chr1	1057600	1057800	A-P	547	.	1057600	1057800	255,0,0
chr1	1072200	1072400	A-E	467	.	1072200	1072400	255,215,0
chr1	1072400	1073000	A-P	611	.	1072400	1073000	255,0,0
chr1	1079400	1079800	A-E	480	.	1079400	1079800	255,215,0
chr1	1092800	1093000	A-P	561	.	1092800	1093000	255,0,0
chr1	1093000	1094000	A-E	943	.	1093000	1094000	255,215,0
chr1	1107000	1107600	A-E	671	.	1107000	1107600	255,215,0
chr1	1136200	1136400	A-E	436	.	1136200	1136400	255,215,0
chr1	1136400	1136600	A-P	476	.	1136400	1136600	255,0,0
chr1	1136800	1137000	A-P	894	.	1136800	1137000	255,0,0
chr1	1137000	1137200	A-E	485	.	1137000	1137200	255,215,0
chr1	1142000	1142400	A-E	859	.	1142000	1142400	255,215,0
chr1	1143400	1144000	A-E	507	.	1143400	1144000	255,215,0
chr1	1144400	1144800	A-E	603	.	1144400	1144800	255,215,0
chr1	1148000	1148400	A-E	478	.	1148000	1148400	255,215,0
chr1	1148400	1148600	A-P	493	.	1148400	1148600	255,0,0
chr1	1148600	1149200	A-E	714	.	1148600	1149200	255,215,0
chr1	1149600	1149800	A-E	626	.	1149600	1149800	255,215,0
chr1	1150000	1150800	A-E	513	.	1150000	1150800	255,215,0
chr1	1165200	1165600	A-E	413	.	1165200	1165600	255,215,0
chr1	1166600	1166800	A-E	407	.	1166600	1166800	255,215,0
chr1	1166800	1168200	A-P	482	.	1166800	1168200	255,0,0
chr1	1186000	1186600	A-E	829	.	1186000	1186600	255,215,0
chr1	1208000	1208600	A-E	855	.	1208000	1208600	255,215,0
chr1	1208600	1209800	A-P	503	.	1208600	1209800	255,0,0
chr1	1209800	1210000	A-E	605	.	1209800	1210000	255,215,0
chr1	1234600	1234800	A-E	607	.	1234600	1234800	255,215,0
chr1	1240400	1241800	A-E	570	.	1240400	1241800	255,215,0
chr1	1242600	1243000	A-E	547	.	1242600	1243000	255,215,0
chr1	1243000	1244600	A-P	610	.	1243000	1244600	255,0,0
chr1	1244600	1245000	A-E	658	.	1244600	1245000	255,215,0
chr1	1245200	1245400	A-E	497	.	1245200	1245400	255,215,0
chr1	1259000	1259200	A-E	495	.	1259000	1259200	255,215,0
chr1	1259600	1260600	A-P	645	.	1259600	1260600	255,0,0
chr1	1260600	1261400	A-E	720	.	1260600	1261400	255,215,0
chr1	1270400	1270600	A-E	824	.	1270400	1270600	255,215,0
chr1	1276800	1277000	A-E	459	.	1276800	1277000	255,215,0
chr1	1283800	1284200	A-E	596	.	1283800	1284200	255,215,0
chr1	1284200	1285400	A-P	729	.	1284200	1285400	255,0,0
chr1	1294800	1295000	A-E	479	.	1294800	1295000	255,215,0
chr1	1306800	1307600	A-E	615	.	1306800	1307600	255,215,0
chr1	1309800	1310000	A-E	382	.	1309800	1310000	255,215,0
chr1	1310000	1311000	A-P	820	.	1310000	1311000	255,0,0
chr1	1311000	1311200	A-E	380	.	1311000	1311200	255,215,0
chr1	1311400	1311800	A-E	702	.	1311400	1311800	255,215,0
chr1	1334000	1335600	A-P	542	.	1334000	1335600	255,0,0
chr1	1335600	1336400	A-E	665	.	1335600	1336400	255,215,0
chr1	1341600	1342000	A-E	680	.	1341600	1342000	255,215,0
chr1	1342200	1343000	A-P	907	.	1342200	1343000	255,0,0
chr1	1343000	1343600	A-E	595	.	1343000	1343600	255,215,0
chr1	1347200	1347800	A-E	612	.	1347200	1347800	255,215,0
chr1	1353200	1353800	A-E	718	.	1353200	1353800	255,215,0
chr1	1354000	1354400	A-E	514	.	1354000	1354400	255,215,0
chr1	1357800	1358000	A-E	520	.	1357800	1358000	255,215,0
chr1	1370800	1371000	A-E	538	.	1370800	1371000	255,215,0
chr1	1373400	1373800	A-E	562	.	1373400	1373800	255,215,0
chr1	1376400	1376600	A-E	592	.	1376400	1376600	255,215,0
chr1	1397600	1397800	A-E	795	.	1397600	1397800	255,215,0
chr1	1398000	1398200	A-P	899	.	1398000	1398200	255,0,0
chr1	1398200	1398400	A-E	737	.	1398200	1398400	255,215,0
chr1	1406200	1406400	A-E	499	.	1406200	1406400	255,215,0
chr1	1406600	1407200	A-P	511	.	1406600	1407200	255,0,0
chr1	1440400	1440600	A-E	548	.	1440400	1440600	255,215,0
chr1	1441000	1441200	A-E	473	.	1441000	1441200	255,215,0
chr1	1446400	1447000	A-E	440	.	1446400	1447000	255,215,0
chr1	1447000	1447600	A-P	821	.	1447000	1447600	255,0,0
chr1	1509000	1509200	A-E	673	.	1509000	1509200	255,215,0
chr1	1509200	1510600	A-P	426	.	1509200	1510600	255,0,0
chr1	1510800	1511000	A-E	492	.	1510800	1511000	255,215,0
chr1	1532600	1532800	A-E	621	.	1532600	1532800	255,215,0
chr1	1533000	1533200	A-E	567	.	1533000	1533200	255,215,0
chr1	1538000	1538200	A-P	427	.	1538000	1538200	255,0,0
chr1	1538400	1538600	A-E	537	.	1538400	1538600	255,215,0
chr1	1550600	1551600	A-P	459	.	1550600	1551600	255,0,0
chr1	1551800	1552000	A-E	673	.	1551800	1552000	255,215,0
chr1	1565600	1566000	A-P	957	.	1565600	1566000	255,0,0
chr1	1590400	1590800	A-P	965	.	1590400	1590800	255,0,0
chr1	1609000	1610800	A-E	682	.	1609000	1610800	255,215,0
chr1	1623800	1624000	A-P	510	.	1623800	1624000	255,0,0
chr1	1624000	1624800	A-E	379	.	1624000	1624800	255,215,0
chr1	1655600	1656000	A-P	915	.	1655600	1656000	255,0,0
chr1	1677400	1678000	A-E	511	.	1677400	1678000	255,215,0
chr1	1706800	1707600	A-E	844	.	1706800	1707600	255,215,0
chr1	1708600	1708800	A-E	545	.	1708600	1708800	255,215,0
chr1	1709200	1709400	A-E	461	.	1709200	1709400	255,215,0
chr1	1709400	1710600	A-P	610	.	1709400	1710600	255,0,0
chr1	1710600	1713000	A-E	976	.	1710600	1713000	255,215,0
chr1	1713600	1714600	A-E	516	.	1713600	1714600	255,215,0
chr1	1731200	1731600	A-E	727	.	1731200	1731600	255,215,0
chr1	1759800	1760400	A-E	739	.	1759800	1760400	255,215,0
chr1	1765400	1765800	A-E	636	.	1765400	1765800	255,215,0
chr1	1774200	1774400	A-E	496	.	1774200	1774400	255,215,0
chr1	1796200	1796400	A-E	510	.	1796200	1796400	255,215,0
chr1	1821000	1821400	A-E	707	.	1821000	1821400	255,215,0
chr1	1821400	1822800	A-P	885	.	1821400	1822800	255,0,0
chr1	1823000	1823200	A-P	652	.	1823000	1823200	255,0,0
chr1	1823200	1823800	A-E	636	.	1823200	1823800	255,215,0
chr1	1837800	1838000	A-E	502	.	1837800	1838000	255,215,0
chr1	1838800	1839000	A-E	836	.	1838800	1839000	255,215,0
chr1	1839000	1839200	A-P	773	.	1839000	1839200	255,0,0
chr1	1839600	1840200	A-E	500	.	1839600	1840200	255,215,0
chr1	1840200	1840800	A-P	517	.	1840200	1840800	255,0,0
chr1	1840800	1841000	A-E	576	.	1840800	1841000	255,215,0
chr1	1841200	1841400	A-E	585	.	1841200	1841400	255,215,0
chr1	1850200	1850800	A-E	506	.	1850200	1850800	255,215,0
chr1	1850800	1851000	A-P	580	.	1850800	1851000	255,0,0
chr1	1851000	1851400	A-E	673	.	1851000	1851400	255,215,0
chr1	1981400	1981800	A-P	425	.	1981400	1981800	255,0,0
chr1	2043800	2044000	A-E	572	.	2043800	2044000	255,215,0
chr1	2044000	2044200	A-P	474	.	2044000	2044200	255,0,0
chr1	2064400	2064600	A-E	570	.	2064400	2064600	255,215,0
chr1	2064600	2065000	A-P	824	.	2064600	2065000	255,0,0
chr1	2065000	2065200	A-E	418	.	2065000	2065200	255,215,0
chr1	2120800	2121000	A-E	505	.	2120800	2121000	255,215,0
chr1	2121000	2121200	A-P	469	.	2121000	2121200	255,0,0
chr1	2121200	2121400	A-E	527	.	2121200	2121400	255,215,0
chr1	2125400	2125600	A-E	574	.	2125400	2125600	255,215,0
chr1	2126000	2126600	A-P	839	.	2126000	2126600	255,0,0
chr1	2126600	2127000	A-E	690	.	2126600	2127000	255,215,0
chr1	2130400	2131000	A-E	481	.	2130400	2131000	255,215,0
chr1	2136000	2136200	A-E	683	.	2136000	2136200	255,215,0
chr1	2136600	2137000	A-P	500	.	2136600	2137000	255,0,0
chr1	2137000	2137200	A-E	479	.	2137000	2137200	255,215,0
chr1	2158800	2159600	A-P	923	.	2158800	2159600	255,0,0
chr1	2160200	2160800	A-P	621	.	2160200	2160800	255,0,0
chr1	2161400	2161800	A-E	564	.	2161400	2161800	255,215,0
chr1	2165800	2166400	A-E	797	.	2165800	2166400	255,215,0
chr1	2221800	2222200	A-E	778	.	2221800	2222200	255,215,0
chr1	2222200	2222400	A-P	695	.	2222200	2222400	255,0,0
chr1	2222400	2223000	A-E	530	.	2222400	2223000	255,215,0
chr1	2231200	2232600	A-E	553	.	2231200	2232600	255,215,0
chr1	2232600	2232800	A-P	611	.	2232600	2232800	255,0,0
chr1	2232800	2233400	A-E	911	.	2232800	2233400	255,215,0
chr1	2246000	2246200	A-E	356	.	2246000	2246200	255,215,0
chr1	2246400	2246800	A-P	583	.	2246400	2246800	255,0,0
chr1	2246800	2247000	A-E	425	.	2246800	2247000	255,215,0
chr1	2280000	2280400	A-P	887	.	2280000	2280400	255,0,0
chr1	2319000	2320200	A-E	568	.	2319000	2320200	255,215,0
chr1	2321800	2322000	A-E	585	.	2321800	2322000	255,215,0
chr1	2322600	2323600	A-P	803	.	2322600	2323600	255,0,0
chr1	2324200	2324600	A-E	615	.	2324200	2324600	255,215,0
chr1	2343200	2343600	A-E	807	.	2343200	2343600	255,215,0
chr1	2343600	2344400	A-P	683	.	2343600	2344400	255,0,0
chr1	2344400	2346200	A-E	541	.	2344400	2346200	255,215,0
chr1	2346800	2347000	A-E	764	.	2346800	2347000	255,215,0
chr1	2347200	2347400	A-P	555	.	2347200	2347400	255,0,0
chr1	2347400	2348000	A-E	402	.	2347400	2348000	255,215,0
chr1	2371000	2371200	A-E	529	.	2371000	2371200	255,215,0
chr1	2399600	2399800	A-E	651	.	2399600	2399800	255,215,0
chr1	2427600	2428000	A-E	532	.	2427600	2428000	255,215,0
chr1	2455200	2455400	A-E	653	.	2455200	2455400	255,215,0
chr1	2457400	2457600	A-E	365	.	2457400	2457600	255,215,0
chr1	2457600	2458200	A-P	876	.	2457600	2458200	255,0,0
chr1	2458200	2458800	A-E	887	.	2458200	2458800	255,215,0
chr1	2477200	2481600	A-E	642	.	2477200	2481600	255,215,0
chr1	2482000	2482200	A-E	547	.	2482000	2482200	255,215,0
chr1	2486200	2489600	A-E	712	.	2486200	2489600	255,215,0
chr1	2507400	2508200	A-E	498	.	2507400	2508200	255,215,0
chr1	2508400	2510600	A-E	512	.	2508400	2510600	255,215,0
chr1	2512400	2512600	A-E	609	.	2512400	2512600	255,215,0
chr1	2513000	2513400	A-E	653	.	2513000	2513400	255,215,0
chr1	2515400	2515800	A-E	913	.	2515400	2515800	255,215,0
chr1	2516000	2516200	A-E	547	.	2516000	2516200	255,215,0
chr1	2516400	2517400	A-E	924	.	2516400	2517400	255,215,0
chr1	2517800	2518400	A-P	732	.	2517800	2518400	255,0,0
chr1	2573600	2574400	A-E	882	.	2573600	2574400	255,215,0
chr1	2574400	2574800	A-P	741	.	2574400	2574800	255,0,0
chr1	3030800	3031000	A-P	376	.	3030800	3031000	255,0,0
chr1	3341400	3341600	A-E	411	.	3341400	3341600	255,215,0
chr1	3418600	3418800	A-E	627	.	3418600	3418800	255,215,0
chr1	3514200	3514400	A-E	394	.	3514200	3514400	255,215,0
chr1	3530400	3530800	A-E	587	.	3530400	3530800	255,215,0
chr1	3540800	3541000	A-E	565	.	3540800	3541000	255,215,0
chr1	3541200	3541800	A-P	779	.	3541200	3541800	255,0,0
chr1	3566200	3566400	A-E	447	.	3566200	3566400	255,215,0
chr1	3566400	3566800	A-P	918	.	3566400	3566800	255,0,0
chr1	3566800	3567000	A-E	482	.	3566800	3567000	255,215,0
chr1	3567800	3568200	A-E	531	.	3567800	3568200	255,215,0
chr1	3568600	3569600	A-P	499	.	3568600	3569600	255,0,0
chr1	3569600	3570000	A-E	534	.	3569600	3570000	255,215,0
chr1	3571000	3571200	A-E	486	.	3571000	3571200	255,215,0
chr1	3571400	3571600	A-E	555	.	3571400	3571600	255,215,0
chr1	3572200	3572400	A-E	806	.	3572200	3572400	255,215,0
chr1	3572600	3574200	A-E	731	.	3572600	3574200	255,215,0
chr1	3576800	3577000	A-E	545	.	3576800	3577000	255,215,0
chr1	3580400	3581800	A-E	868	.	3580400	3581800	255,215,0
chr1	3582000	3582200	A-E	834	.	3582000	3582200	255,215,0
chr1	3582600	3584200	A-E	915	.	3582600	3584200	255,215,0
chr1	3584400	3584800	A-E	842	.	3584400	3584800	255,215,0
chr1	3587800	3588800	A-E	563	.	3587800	3588800	255,215,0
chr1	3589000	3591400	A-E	702	.	3589000	3591400	255,215,0
chr1	3592400	3593600	A-E	528	.	3592400	3593600	255,215,0
chr1	3593600	3593800	A-P	743	.	3593600	3593800	255,0,0
chr1	3593800	3594600	A-E	892	.	3593800	3594600	255,215,0
chr1	3594800	3595400	A-E	763	.	3594800	3595400	255,215,0
chr1	3604800	3605200	A-E	490	.	3604800	3605200	255,215,0
chr1	3634600	3634800	A-E	914	.	3634600	3634800	255,215,0
chr1	3663400	3663800	A-E	677	.	3663400	3663800	255,215,0
chr1	3663800	3664200	A-P	917	.	3663800	3664200	255,0,0
chr1	3688600	3688800	A-E	817	.	3688600	3688800	255,215,0
chr1	3688800	3689000	A-P	453	.	3688800	3689000	255,0,0
chr1	3692600	3692800	A-P	817	.	3692600	3692800	255,0,0
chr1	3703800	3704200	A-E	489	.	3703800	3704200	255,215,0
chr1	3710200	3710400	A-E	492	.	3710200	3710400	255,215,0
chr1	3712400	3713400	A-P	450	.	3712400	3713400	255,0,0
chr1	3717800	3718000	A-E	561	.	3717800	3718000	255,215,0
chr1	3772800	3773200	A-E	524	.	3772800	3773200	255,215,0
chr1	3773600	3774400	A-P	821	.	3773600	3774400	255,0,0
chr1	3774400	3774600	A-E	640	.	3774400	3774600	255,215,0
chr1	3781600	3781800	A-E	499	.	3781600	3781800	255,215,0
chr1	3816000	3816400	A-E	470	.	3816000	3816400	255,215,0
chr1	3816400	3818000	A-P	660	.	3816400	3818000	255,0,0
chr1	3818000	3818200	A-E	606	.	3818000	3818200	255,215,0
chr1	3838800	3839000	A-E	564	.	3838800	3839000	255,215,0
chr1	4087600	4087800	A-P	975	.	4087600	4087800	255,0,0
chr1	4327400	4327800	A-E	617	.	4327400	4327800	255,215,0
chr1	4712800	4713000	A-E	513	.	4712800	4713000	255,215,0
chr1	4856200	4856600	A-E	603	.	4856200	4856600	255,215,0
chr1	4856600	4856800	A-P	624	.	4856600	4856800	255,0,0
chr1	4856800	4857400	A-E	600	.	4856800	4857400	255,215,0
chr1	5574600	5574800	A-E	628	.	5574600	5574800	255,215,0
chr1	6015200	6015400	A-E	584	.	6015200	6015400	255,215,0
chr1	6051200	6051800	A-E	568	.	6051200	6051800	255,215,0
chr1	6052000	6052200	A-E	627	.	6052000	6052200	255,215,0
chr1	6052200	6053000	A-P	793	.	6052200	6053000	255,0,0
chr1	6053000	6053400	A-E	435	.	6053000	6053400	255,215,0
chr1	6053400	6053600	A-P	443	.	6053400	6053600	255,0,0
chr1	6053800	6054000	A-P	459	.	6053800	6054000	255,0,0
chr1	6054200	6055200	A-E	662	.	6054200	6055200	255,215,0
chr1	6084600	6084800	A-E	496	.	6084600	6084800	255,215,0
chr1	6085400	6085600	A-E	559	.	6085400	6085600	255,215,0
chr1	6085800	6086200	A-E	552	.	6085800	6086200	255,215,0
chr1	6086200	6086400	A-P	545	.	6086200	6086400	255,0,0
chr1	6086400	6089000	A-E	733	.	6086400	6089000	255,215,0
chr1	6097400	6097600	A-E	501	.	6097400	6097600	255,215,0
chr1	6221800	6222000	A-E	717	.	6221800	6222000	255,215,0
chr1	6258800	6259000	A-E	533	.	6258800	6259000	255,215,0
chr1	6259000	6259800	A-P	418	.	6259000	6259800	255,0,0
chr1	6259800	6260400	A-E	564	.	6259800	6260400	255,215,0
chr1	6265200	6265600	A-E	682	.	6265200	6265600	255,215,0
chr1	6265800	6266400	A-P	556	.	6265800	6266400	255,0,0
chr1	6266400	6266600	A-E	607	.	6266400	6266600	255,215,0
chr1	6267000	6267200	A-E	463	.	6267000	6267200	255,215,0
chr1	6268800	6269000	A-E	598	.	6268800	6269000	255,215,0
chr1	6269000	6269200	A-P	495	.	6269000	6269200	255,0,0
chr1	6295200	6295400	A-E	565	.	6295200	6295400	255,215,0
chr1	6295400	6296200	A-P	757	.	6295400	6296200	255,0,0
chr1	6296200	6296400	A-E	520	.	6296200	6296400	255,215,0
chr1	6305200	6305600	A-E	497	.	6305200	6305600	255,215,0
chr1	6320000	6320200	A-E	713	.	6320000	6320200	255,215,0
chr1	6320200	6320400	A-P	641	.	6320200	6320400	255,0,0
chr1	6320600	6320800	A-E	637	.	6320600	6320800	255,215,0
chr1	6321200	6321400	A-E	516	.	6321200	6321400	255,215,0
chr1	6350200	6351600	A-E	544	.	6350200	6351600	255,215,0
chr1	6359600	6360000	A-E	463	.	6359600	6360000	255,215,0
chr1	6403600	6403800	A-P	730	.	6403600	6403800	255,0,0
chr1	6418400	6420800	A-E	786	.	6418400	6420800	255,215,0
chr1	6452200	6452400	A-E	489	.	6452200	6452400	255,215,0
chr1	6453200	6454000	A-P	918	.	6453200	6454000	255,0,0
chr1	6454000	6454600	A-E	520	.	6454000	6454600	255,215,0
chr1	6474400	6475000	A-E	466	.	6474400	6475000	255,215,0
chr1	6520600	6520800	A-P	466	.	6520600	6520800	255,0,0
chr1	6550000	6550200	A-P	493	.	6550000	6550200	255,0,0
chr1	6550200	6550600	A-E	541	.	6550200	6550600	255,215,0
chr1	6550600	6551200	A-P	498	.	6550600	6551200	255,0,0
chr1	6551200	6551400	A-E	697	.	6551200	6551400	255,215,0
chr1	6613200	6613600	A-E	868	.	6613200	6613600	255,215,0
chr1	6614000	6614800	A-P	672	.	6614000	6614800	255,0,0
chr1	6614800	6615200	A-E	505	.	6614800	6615200	255,215,0
chr1	6639800	6640400	A-P	645	.	6639800	6640400	255,0,0
chr1	6640400	6640600	A-E	479	.	6640400	6640600	255,215,0
chr1	6640800	6641000	A-E	445	.	6640800	6641000	255,215,0
chr1	6659600	6660000	A-E	528	.	6659600	6660000	255,215,0
chr1	6660400	6661200	A-E	556	.	6660400	6661200	255,215,0
chr1	6661200	6661400	A-P	479	.	6661200	6661400	255,0,0
chr1	6661400	6661800	A-E	747	.	6661400	6661800	255,215,0
chr1	6661800	6663600	A-P	780	.	6661800	6663600	255,0,0
chr1	6663600	6663800	A-E	486	.	6663600	6663800	255,215,0
chr1	6672800	6674200	A-P	367	.	6672800	6674200	255,0,0
chr1	6674400	6674600	A-P	526	.	6674400	6674600	255,0,0
chr1	6674800	6675000	A-P	745	.	6674800	6675000	255,0,0
chr1	6675200	6675400	A-P	512	.	6675200	6675400	255,0,0
chr1	6675400	6675800	A-E	606	.	6675400	6675800	255,215,0
chr1	6684800	6685200	A-E	868	.	6684800	6685200	255,215,0
chr1	6685200	6685600	A-P	905	.	6685200	6685600	255,0,0
chr1	6685800	6686400	A-E	644	.	6685800	6686400	255,215,0
chr1	6743600	6743800	A-E	924	.	6743600	6743800	255,215,0
chr1	6749000	6749200	A-E	562	.	6749000	6749200	255,215,0
chr1	6760600	6761200	A-E	769	.	6760600	6761200	255,215,0
chr1	6761400	6762200	A-P	716	.	6761400	6762200	255,0,0
chr1	6803400	6804000	A-E	609	.	6803400	6804000	255,215,0
chr1	6805200	6805600	A-E	891	.	6805200	6805600	255,215,0
chr1	6837000	6837200	A-E	733	.	6837000	6837200	255,215,0
chr1	6838000	6838200	A-E	479	.	6838000	6838200	255,215,0
chr1	6838600	6839000	A-E	606	.	6838600	6839000	255,215,0
chr1	6839400	6839800	A-E	613	.	6839400	6839800	255,215,0
chr1	6843800	6844400	A-E	491	.	6843800	6844400	255,215,0
chr1	6844400	6845800	A-P	645	.	6844400	6845800	255,0,0
chr1	6846000	6846400	A-P	764	.	6846000	6846400	255,0,0
chr1	6881000	6881200	A-E	494	.	6881000	6881200	255,215,0
chr1	6882600	6882800	A-E	694	.	6882600	6882800	255,215,0
chr1	6921400	6922000	A-E	678	.	6921400	6922000	255,215,0
chr1	6948800	6949200	A-E	665	.	6948800	6949200	255,215,0
chr1	7060800	7061000	A-E	757	.	7060800	7061000	255,215,0
chr1	7135400	7135600	A-E	694	.	7135400	7135600	255,215,0
chr1	7278400	7278600	A-E	983	.	7278400	7278600	255,215,0
chr1	7325800	7326000	A-E	712	.	7325800	7326000	255,215,0
chr1	7382600	7382800	A-E	500	.	7382600	7382800	255,215,0
chr1	7463400	7464200	A-E	673	.	7463400	7464200	255,215,0
chr1	7466600	7466800	A-E	539	.	7466600	7466800	255,215,0
chr1	7467000	7467200	A-E	607	.	7467000	7467200	255,215,0
chr1	7539000	7539200	A-P	871	.	7539000	7539200	255,0,0
chr1	7609400	7609600	A-E	754	.	7609400	7609600	255,215,0
chr1	7707400	7707600	A-P	547	.	7707400	7707600	255,0,0
chr1	7727800	7728000	A-E	373	.	7727800	7728000	255,215,0
chr1	7729600	7729800	A-E	419	.	7729600	7729800	255,215,0
chr1	7764600	7764800	A-P	484	.	7764600	7764800	255,0,0
chr1	7831000	7831200	A-E	509	.	7831000	7831200	255,215,0
chr1	7831200	7831800	A-P	606	.	7831200	7831800	255,0,0
chr1	7831800	7832400	A-E	472	.	7831800	7832400	255,215,0
chr1	7843400	7843600	A-E	721	.	7843400	7843600	255,215,0
chr1	7843800	7844400	A-E	603	.	7843800	7844400	255,215,0
chr1	7902600	7902800	A-E	609	.	7902600	7902800	255,215,0
chr1	7962800	7963000	A-E	671	.	7962800	7963000	255,215,0
chr1	8013800	8014000	A-E	707	.	8013800	8014000	255,215,0
chr1	8014000	8014600	A-P	698	.	8014000	8014600	255,0,0
chr1	8021200	8022200	A-P	679	.	8021200	8022200	255,0,0
chr1	8022200	8022800	A-E	626	.	8022200	8022800	255,215,0
chr1	8048600	8049000	A-E	537	.	8048600	8049000	255,215,0
chr1	8053800	8054600	A-E	653	.	8053800	8054600	255,215,0
chr1	8086200	8086400	A-P	729	.	8086200	8086400	255,0,0
chr1	8086400	8086600	A-E	747	.	8086400	8086600	255,215,0
chr1	8156600	8157000	A-E	615	.	8156600	8157000	255,215,0
chr1	8157200	8158000	A-E	526	.	8157200	8158000	255,215,0
chr1	8164600	8165000	A-E	649	.	8164600	8165000	255,215,0
chr1	8181400	8181600	A-E	495	.	8181400	8181600	255,215,0
chr1	8205800	8206000	A-E	542	.	8205800	8206000	255,215,0
chr1	8227200	8227800	A-E	570	.	8227200	8227800	255,215,0
chr1	8228000	8228200	A-E	590	.	8228000	8228200	255,215,0
chr1	8229400	8230400	A-E	804	.	8229400	8230400	255,215,0
chr1	8242000	8242600	A-E	640	.	8242000	8242600	255,215,0
chr1	8242800	8243000	A-E	672	.	8242800	8243000	255,215,0
chr1	8342200	8343400	A-E	643	.	8342200	8343400	255,215,0
chr1	8343400	8343600	A-P	742	.	8343400	8343600	255,0,0
chr1	8343600	8343800	A-E	685	.	8343600	8343800	255,215,0
chr1	8374400	8374600	A-P	659	.	8374400	8374600	255,0,0
chr1	8378000	8378200	A-P	701	.	8378000	8378200	255,0,0
chr1	8455600	8456000	A-E	701	.	8455600	8456000	255,215,0
chr1	8457000	8458000	A-E	751	.	8457000	8458000	255,215,0
chr1	8483000	8483400	A-E	572	.	8483000	8483400	255,215,0
chr1	8483400	8483800	A-P	481	.	8483400	8483800	255,0,0
chr1	8484000	8484200	A-P	435	.	8484000	8484200	255,0,0
chr1	8484200	8484800	A-E	593	.	8484200	8484800	255,215,0
chr1	8487400	8487600	A-E	754	.	8487400	8487600	255,215,0
chr1	8487600	8488000	A-P	862	.	8487600	8488000	255,0,0
chr1	8488000	8488400	A-E	727	.	8488000	8488400	255,215,0
chr1	8532600	8533200	A-E	510	.	8532600	8533200	255,215,0
chr1	8537200	8537800	A-E	514	.	8537200	8537800	255,215,0
chr1	8556000	8556400	A-E	559	.	8556000	8556400	255,215,0
chr1	8556600	8556800	A-E	653	.	8556600	8556800	255,215,0
chr1	8569800	8570600	A-E	624	.	8569800	8570600	255,215,0
chr1	8577000	8577200	A-E	595	.	8577000	8577200	255,215,0
chr1	8584000	8584200	A-E	557	.	8584000	8584200	255,215,0
chr1	8584600	8585000	A-E	512	.	8584600	8585000	255,215,0
chr1	8585400	8585600	A-E	506	.	8585400	8585600	255,215,0
chr1	8586200	8586400	A-E	642	.	8586200	8586400	255,215,0
chr1	8593200	8594200	A-E	584	.	8593200	8594200	255,215,0
chr1	8605200	8605400	A-E	885	.	8605200	8605400	255,215,0
chr1	8615800	8616000	A-E	773	.	8615800	8616000	255,215,0
chr1	8664200	8664600	A-E	983	.	8664200	8664600	255,215,0
chr1	8689200	8690000	A-E	895	.	8689200	8690000	255,215,0
chr1	8703600	8704000	A-E	832	.	8703600	8704000	255,215,0
chr1	8709000	8709400	A-E	589	.	8709000	8709400	255,215,0
chr1	8711400	8711600	A-E	521	.	8711400	8711600	255,215,0
chr1	8714000	8714200	A-E	786	.	8714000	8714200	255,215,0
chr1	8720400	8720800	A-E	505	.	8720400	8720800	255,215,0
chr1	8721200	8722600	A-E	630	.	8721200	8722600	255,215,0
chr1	8724200	8724400	A-E	679	.	8724200	8724400	255,215,0
chr1	8726800	8727200	A-E	819	.	8726800	8727200	255,215,0
chr1	8749400	8749600	A-E	623	.	8749400	8749600	255,215,0
chr1	8759200	8759400	A-E	536	.	8759200	8759400	255,215,0
chr1	8761000	8762200	A-E	661	.	8761000	8762200	255,215,0
chr1	8762800	8763000	A-E	456	.	8762800	8763000	255,215,0
chr1	8763000	8763600	A-P	487	.	8763000	8763600	255,0,0
chr1	8763600	8763800	A-E	390	.	8763600	8763800	255,215,0
chr1	8788000	8788200	A-E	851	.	8788000	8788200	255,215,0
chr1	8823400	8823600	A-E	605	.	8823400	8823600	255,215,0
chr1	8824000	8825000	A-E	860	.	8824000	8825000	255,215,0
chr1	8876600	8877200	A-E	538	.	8876600	8877200	255,215,0
chr1	8877200	8878200	A-P	765	.	8877200	8878200	255,0,0
chr1	8878200	8878600	A-E	643	.	8878200	8878600	255,215,0
chr1	8937000	8937200	A-E	545	.	8937000	8937200	255,215,0
chr1	8937400	8937600	A-E	522	.	8937400	8937600	255,215,0
chr1	8937800	8938200	A-E	609	.	8937800	8938200	255,215,0
chr1	8938200	8939400	A-P	565	.	8938200	8939400	255,0,0
chr1	8939400	8940400	A-E	925	.	8939400	8940400	255,215,0
chr1	9031200	9031400	A-E	594	.	9031200	9031400	255,215,0
chr1	9068200	9068600	A-E	571	.	9068200	9068600	255,215,0
chr1	9069800	9070000	A-E	551	.	9069800	9070000	255,215,0
chr1	9070200	9070400	A-E	458	.	9070200	9070400	255,215,0
chr1	9070800	9071200	A-E	775	.	9070800	9071200	255,215,0
chr1	9075800	9076000	A-E	649	.	9075800	9076000	255,215,0
chr1	9096400	9096600	A-E	670	.	9096400	9096600	255,215,0
chr1	9097000	9097600	A-E	531	.	9097000	9097600	255,215,0
chr1	9097600	9097800	A-P	731	.	9097600	9097800	255,0,0
chr1	9097800	9098000	A-E	619	.	9097800	9098000	255,215,0
chr1	9125200	9125600	A-E	645	.	9125200	9125600	255,215,0
chr1	9127000	9128000	A-E	715	.	9127000	9128000	255,215,0
chr1	9128200	9128400	A-E	504	.	9128200	9128400	255,215,0
chr1	9128800	9130200	A-E	628	.	9128800	9130200	255,215,0
chr1	9135200	9135400	A-E	548	.	9135200	9135400	255,215,0
chr1	9136200	9136800	A-E	519	.	9136200	9136800	255,215,0
chr1	9138200	9138600	A-E	622	.	9138200	9138600	255,215,0
chr1	9138800	9139200	A-E	554	.	9138800	9139200	255,215,0
chr1	9140000	9141400	A-E	852	.	9140000	9141400	255,215,0
chr1	9161600	9161800	A-P	568	.	9161600	9161800	255,0,0
chr1	9161800	9162000	A-E	486	.	9161800	9162000	255,215,0
chr1	9171000	9171200	A-E	615	.	9171000	9171200	255,215,0
chr1	9172000	9172200	A-E	466	.	9172000	9172200	255,215,0
chr1	9179600	9180200	A-E	640	.	9179600	9180200	255,215,0
chr1	9181800	9182800	A-E	673	.	9181800	9182800	255,215,0
chr1	9188600	9188800	A-E	384	.	9188600	9188800	255,215,0
chr1	9188800	9189200	A-P	645	.	9188800	9189200	255,0,0
chr1	9189400	9189600	A-P	705	.	9189400	9189600	255,0,0
chr1	9189600	9190000	A-E	615	.	9189600	9190000	255,215,0
chr1	9190400	9190600	A-E	505	.	9190400	9190600	255,215,0
chr1	9195400	9195800	A-E	575	.	9195400	9195800	255,215,0
chr1	9222800	9224400	A-E	698	.	9222800	9224400	255,215,0
chr1	9224800	9225200	A-E	645	.	9224800	9225200	255,215,0
chr1	9239600	9240000	A-E	794	.	9239600	9240000	255,215,0
chr1	9240800	9242200	A-E	537	.	9240800	9242200	255,215,0
chr1	9242200	9242800	A-P	724	.	9242200	9242800	255,0,0
chr1	9242800	9243400	A-E	510	.	9242800	9243400	255,215,0
chr1	9243800	9244400	A-E	589	.	9243800	9244400	255,215,0
chr1	9256200	9257000	A-E	611	.	9256200	9257000	255,215,0
chr1	9267200	9267600	A-E	760	.	9267200	9267600	255,215,0
chr1	9291000	9291200	A-E	755	.	9291000	9291200	255,215,0
chr1	9291800	9292200	A-E	649	.	9291800	9292200	255,215,0
chr1	9294200	9294400	A-E	516	.	9294200	9294400	255,215,0
chr1	9294400	9295200	A-P	460	.	9294400	9295200	255,0,0
chr1	9295200	9295600	A-E	844	.	9295200	9295600	255,215,0
chr1	9295800	9296000	A-E	521	.	9295800	9296000	255,215,0
chr1	9299600	9300200	A-E	591	.	9299600	9300200	255,215,0
chr1	9327200	9327400	A-P	699	.	9327200	9327400	255,0,0
chr1	9335600	9335800	A-E	512	.	9335600	9335800	255,215,0
chr1	9344200	9344400	A-E	539	.	9344200	9344400	255,215,0
chr1	9352800	9353000	A-E	702	.	9352800	9353000	255,215,0
chr1	9375600	9376200	A-E	724	.	9375600	9376200	255,215,0
chr1	9446200	9446400	A-E	487	.	9446200	9446400	255,215,0
chr1	9471200	9471400	A-E	538	.	9471200	9471400	255,215,0
chr1	9472600	9473200	A-E	797	.	9472600	9473200	255,215,0
chr1	9473200	9473400	A-P	772	.	9473200	9473400	255,0,0
chr1	9473400	9474200	A-E	869	.	9473400	9474200	255,215,0
chr1	9476600	9476800	A-E	587	.	9476600	9476800	255,215,0
chr1	9479000	9479200	A-E	463	.	9479000	9479200	255,215,0
chr1	9485800	9486400	A-E	579	.	9485800	9486400	255,215,0
chr1	9486400	9486800	A-P	987	.	9486400	9486800	255,0,0
chr1	9488600	9489000	A-E	529	.	9488600	9489000	255,215,0
chr1	9489000	9489200	A-P	807	.	9489000	9489200	255,0,0
chr1	9489200	9489400	A-E	677	.	9489200	9489400	255,215,0
chr1	9555400	9555600	A-E	398	.	9555400	9555600	255,215,0
chr1	9599200	9599400	A-E	549	.	9599200	9599400	255,215,0
chr1	9599400	9600400	A-P	909	.	9599400	9600400	255,0,0
chr1	9600400	9600600	A-E	674	.	9600400	9600600	255,215,0
chr1	9648400	9648600	A-E	720	.	9648400	9648600	255,215,0
chr1	9648600	9649600	A-P	882	.	9648600	9649600	255,0,0
chr1	9649600	9649800	A-E	590	.	9649600	9649800	255,215,0
chr1	9650000	9650200	A-E	522	.	9650000	9650200	255,215,0
chr1	9651400	9651600	A-E	587	.	9651400	9651600	255,215,0
chr1	9653400	9653800	A-E	799	.	9653400	9653800	255,215,0
chr1	9686000	9686200	A-E	809	.	9686000	9686200	255,215,0
chr1	9686200	9686400	A-P	583	.	9686200	9686400	255,0,0
chr1	9686400	9688200	A-E	939	.	9686400	9688200	255,215,0
chr1	9688400	9689800	A-E	709	.	9688400	9689800	255,215,0
chr1	9689800	9690000	A-P	812	.	9689800	9690000	255,0,0
chr1	9690000	9691200	A-E	838	.	9690000	9691200	255,215,0
chr1	9704000	9704200	A-E	621	.	9704000	9704200	255,215,0
chr1	9711000	9711800	A-E	516	.	9711000	9711800	255,215,0
chr1	9711800	9713000	A-P	677	.	9711800	9713000	255,0,0
chr1	9713000	9715800	A-E	897	.	9713000	9715800	255,215,0
chr1	9716000	9716200	A-E	660	.	9716000	9716200	255,215,0
chr1	9716400	9716800	A-E	688	.	9716400	9716800	255,215,0
chr1	9717000	9717400	A-E	797	.	9717000	9717400	255,215,0
chr1	9717600	9718600	A-E	510	.	9717600	9718600	255,215,0
chr1	9730200	9730600	A-E	741	.	9730200	9730600	255,215,0
chr1	9740800	9741200	A-E	493	.	9740800	9741200	255,215,0
chr1	9747200	9747400	A-E	639	.	9747200	9747400	255,215,0
chr1	9747400	9747600	A-P	509	.	9747400	9747600	255,0,0
chr1	9747600	9749400	A-E	638	.	9747600	9749400	255,215,0
chr1	9749400	9749800	A-P	591	.	9749400	9749800	255,0,0
chr1	9777200	9777800	A-E	529	.	9777200	9777800	255,215,0
chr1	9777800	9778000	A-P	424	.	9777800	9778000	255,0,0
chr1	9843000	9843400	A-E	750	.	9843000	9843400	255,215,0
chr1	9846800	9847400	A-E	655	.	9846800	9847400	255,215,0
chr1	9847800	9848200	A-E	827	.	9847800	9848200	255,215,0
chr1	9883200	9884400	A-P	736	.	9883200	9884400	255,0,0
chr1	9923600	9924400	A-E	659	.	9923600	9924400	255,215,0
chr1	9927600	9927800	A-P	475	.	9927600	9927800	255,0,0
chr1	9953400	9953600	A-E	621	.	9953400	9953600	255,215,0
chr1	9960600	9960800	A-E	770	.	9960600	9960800	255,215,0
chr1	9963800	9964200	A-E	481	.	9963800	9964200	255,215,0
chr1	9969600	9969800	A-E	562	.	9969600	9969800	255,215,0
chr1	9969800	9970000	A-P	452	.	9969800	9970000	255,0,0
chr1	9970200	9970400	A-P	734	.	9970200	9970400	255,0,0
chr1	9970600	9970800	A-P	636	.	9970600	9970800	255,0,0
chr1	9970800	9971400	A-E	624	.	9970800	9971400	255,215,0
chr1	9987400	9987600	A-E	611	.	9987400	9987600	255,215,0
chr1	9997000	9997200	A-E	489	.	9997000	9997200	255,215,0
chr1	10002400	10003200	A-E	728	.	10002400	10003200	255,215,0
chr1	10003200	10003800	A-P	743	.	10003200	10003800	255,0,0
chr1	10003800	10004000	A-E	371	.	10003800	10004000	255,215,0
chr1	10004400	10004600	A-E	700	.	10004400	10004600	255,215,0
chr1	10010400	10010800	A-E	817	.	10010400	10010800	255,215,0
chr1	10011000	10011400	A-E	654	.	10011000	10011400	255,215,0
chr1	10020800	10021000	A-E	511	.	10020800	10021000	255,215,0
chr1	10092400	10092600	A-E	533	.	10092400	10092600	255,215,0
chr1	10092600	10093400	A-P	648	.	10092600	10093400	255,0,0
chr1	10093600	10093800	A-P	496	.	10093600	10093800	255,0,0
chr1	10127200	10127400	A-E	851	.	10127200	10127400	255,215,0
chr1	10134600	10134800	A-E	567	.	10134600	10134800	255,215,0
chr1	10230200	10230800	A-E	834	.	10230200	10230800	255,215,0
chr1	10233600	10234000	A-E	710	.	10233600	10234000	255,215,0
chr1	10249800	10250000	A-E	472	.	10249800	10250000	255,215,0
chr1	10269800	10270000	A-E	592	.	10269800	10270000	255,215,0
chr1	10270000	10270400	A-P	667	.	10270000	10270400	255,0,0
chr1	10270400	10270600	A-E	675	.	10270400	10270600	255,215,0
chr1	10270600	10271000	A-P	760	.	10270600	10271000	255,0,0
chr1	10271200	10271400	A-E	795	.	10271200	10271400	255,215,0
chr1	10276200	10276400	A-E	548	.	10276200	10276400	255,215,0
chr1	10278200	10278400	A-E	736	.	10278200	10278400	255,215,0
chr1	10448200	10448400	A-E	458	.	10448200	10448400	255,215,0
chr1	10458400	10458600	A-E	467	.	10458400	10458600	255,215,0
chr1	10458600	10459000	A-P	772	.	10458600	10459000	255,0,0
chr1	10459000	10459200	A-E	514	.	10459000	10459200	255,215,0
chr1	10459200	10459800	A-P	675	.	10459200	10459800	255,0,0
chr1	10459800	10460000	A-E	534	.	10459800	10460000	255,215,0
chr1	10490000	10490200	A-E	591	.	10490000	10490200	255,215,0
chr1	10490400	10491000	A-P	891	.	10490400	10491000	255,0,0
chr1	10491000	10491400	A-E	422	.	10491000	10491400	255,215,0
chr1	10494000	10494200	A-E	595	.	10494000	10494200	255,215,0
chr1	10531800	10532200	A-E	688	.	10531800	10532200	255,215,0
chr1	10532200	10532800	A-P	470	.	10532200	10532800	255,0,0
chr1	10532800	10533000	A-E	503	.	10532800	10533000	255,215,0
chr1	10533200	10533800	A-E	481	.	10533200	10533800	255,215,0
chr1	10534800	10535400	A-P	665	.	10534800	10535400	255,0,0
chr1	10535400	10535600	A-E	521	.	10535400	10535600	255,215,0
chr1	10554800	10556200	A-E	505	.	10554800	10556200	255,215,0
chr1	10570600	10572000	A-E	644	.	10570600	10572000	255,215,0
chr1	10573200	10573600	A-E	749	.	10573200	10573600	255,215,0
chr1	10575800	10576000	A-E	564	.	10575800	10576000	255,215,0
chr1	10654600	10655200	A-E	602	.	10654600	10655200	255,215,0
chr1	10752200	10752400	A-E	593	.	10752200	10752400	255,215,0
chr1	10752600	10752800	A-E	561	.	10752600	10752800	255,215,0
chr1	10753400	10753600	A-E	613	.	10753400	10753600	255,215,0
chr1	10753600	10754200	A-P	569	.	10753600	10754200	255,0,0
chr1	10754400	10754600	A-P	605	.	10754400	10754600	255,0,0
chr1	10754800	10755000	A-P	422	.	10754800	10755000	255,0,0
chr1	10927200	10927400	A-P	766	.	10927200	10927400	255,0,0
chr1	10982400	10982600	A-E	733	.	10982400	10982600	255,215,0
chr1	10992200	10992600	A-E	488	.	10992200	10992600	255,215,0
chr1	11000000	11000200	A-E	585	.	11000000	11000200	255,215,0
chr1	11000200	11000400	A-P	873	.	11000200	11000400	255,0,0
chr1	11000400	11000600	A-E	416	.	11000400	11000600	255,215,0
chr1	11021200	11021400	A-E	439	.	11021200	11021400	255,215,0
chr1	11025000	11026600	A-E	930	.	11025000	11026600	255,215,0
chr1	11028400	11028600	A-E	623	.	11028400	11028600	255,215,0
chr1	11028600	11029000	A-P	909	.	11028600	11029000	255,0,0
chr1	11029000	11029800	A-E	719	.	11029000	11029800	255,215,0
chr1	11045200	11045400	A-E	498	.	11045200	11045400	255,215,0
chr1	11045600	11047000	A-E	641	.	11045600	11047000	255,215,0
chr1	11072000	11072200	A-E	656	.	11072000	11072200	255,215,0
chr1	11072200	11073200	A-P	472	.	11072200	11073200	255,0,0
chr1	11112000	11112400	A-E	497	.	11112000	11112400	255,215,0
chr1	11113200	11113600	A-E	506	.	11113200	11113600	255,215,0
chr1	11119400	11120600	A-P	485	.	11119400	11120600	255,0,0
chr1	11120600	11121200	A-E	458	.	11120600	11121200	255,215,0
chr1	11121800	11122200	A-E	635	.	11121800	11122200	255,215,0
chr1	11123000	11123400	A-E	737	.	11123000	11123400	255,215,0
chr1	11132800	11133000	A-E	665	.	11132800	11133000	255,215,0
chr1	11133600	11133800	A-E	569	.	11133600	11133800	255,215,0
chr1	11159400	11160200	A-P	877	.	11159400	11160200	255,0,0
chr1	11287600	11287800	A-E	763	.	11287600	11287800	255,215,0
chr1	11321800	11322200	A-E	548	.	11321800	11322200	255,215,0
chr1	11322200	11323000	A-P	610	.	11322200	11323000	255,0,0
chr1	11332800	11333000	A-E	539	.	11332800	11333000	255,215,0
chr1	11333200	11334000	A-P	942	.	11333200	11334000	255,0,0
chr1	11334000	11334200	A-E	442	.	11334000	11334200	255,215,0
chr1	11340800	11341000	A-E	506	.	11340800	11341000	255,215,0
chr1	11395600	11395800	A-P	548	.	11395600	11395800	255,0,0
chr1	11395800	11396000	A-E	603	.	11395800	11396000	255,215,0
chr1	11425800	11426000	A-E	763	.	11425800	11426000	255,215,0
chr1	11444400	11444600	A-E	476	.	11444400	11444600	255,215,0
chr1	11467400	11467800	A-E	531	.	11467400	11467800	255,215,0
chr1	11538800	11539400	A-P	726	.	11538800	11539400	255,0,0
chr1	11710600	11710800	A-P	771	.	11710600	11710800	255,0,0
chr1	11714600	11714800	A-P	499	.	11714600	11714800	255,0,0
chr1	11724000	11724200	A-E	574	.	11724000	11724200	255,215,0
chr1	11724200	11724800	A-P	890	.	11724200	11724800	255,0,0
chr1	11724800	11725200	A-E	625	.	11724800	11725200	255,215,0
chr1	11730400	11730600	A-E	581	.	11730400	11730600	255,215,0
chr1	11730800	11731000	A-E	648	.	11730800	11731000	255,215,0
chr1	11740600	11740800	A-E	502	.	11740600	11740800	255,215,0
chr1	11740800	11741800	A-P	873	.	11740800	11741800	255,0,0
chr1	11762000	11762200	A-E	563	.	11762000	11762200	255,215,0
chr1	11779400	11779600	A-E	403	.	11779400	11779600	255,215,0
chr1	11779600	11780000	A-P	495	.	11779600	11780000	255,0,0
chr1	11796000	11796400	A-P	874	.	11796000	11796400	255,0,0
chr1	11796400	11797200	A-E	570	.	11796400	11797200	255,215,0
chr1	11801000	11801200	A-E	790	.	11801000	11801200	255,215,0
chr1	11862800	11863000	A-E	506	.	11862800	11863000	255,215,0
chr1	11863600	11863800	A-E	486	.	11863600	11863800	255,215,0
chr1	11864800	11865600	A-E	563	.	11864800	11865600	255,215,0
chr1	11865600	11866600	A-P	535	.	11865600	11866600	255,0,0
chr1	11866600	11867000	A-E	649	.	11866600	11867000	255,215,0
chr1	11874600	11874800	A-E	927	.	11874600	11874800	255,215,0
chr1	11875000	11875600	A-E	797	.	11875000	11875600	255,215,0
chr1	11902200	11902400	A-E	517	.	11902200	11902400	255,215,0
chr1	11959000	11959200	A-E	607	.	11959000	11959200	255,215,0
chr1	11968000	11968200	A-E	977	.	11968000	11968200	255,215,0
chr1	11968200	11968400	A-P	577	.	11968200	11968400	255,0,0
chr1	11968400	11970200	A-E	786	.	11968400	11970200	255,215,0
chr1	11975000	11975200	A-E	616	.	11975000	11975200	255,215,0
chr1	11986400	11986600	A-P	867	.	11986400	11986600	255,0,0
chr1	11986600	11986800	A-E	645	.	11986600	11986800	255,215,0
chr1	11989800	11990200	A-E	541	.	11989800	11990200	255,215,0
chr1	11994200	11994600	A-E	852	.	11994200	11994600	255,215,0
chr1	11994600	11995000	A-P	627	.	11994600	11995000	255,0,0
chr1	11995000	11995600	A-E	559	.	11995000	11995600	255,215,0
chr1	12040200	12041000	A-P	908	.	12040200	12041000	255,0,0
chr1	12041000	12041200	A-E	698	.	12041000	12041200	255,215,0
chr1	12065000	12065200	A-E	811	.	12065000	12065200	255,215,0
chr1	12079200	12080000	A-P	726	.	12079200	12080000	255,0,0
chr1	12080000	12080600	A-E	832	.	12080000	12080600	255,215,0
chr1	12098600	12098800	A-E	486	.	12098600	12098800	255,215,0
chr1	12099400	12100200	A-E	649	.	12099400	12100200	255,215,0
chr1	12100400	12100800	A-P	653	.	12100400	12100800	255,0,0
chr1	12100800	12101000	A-E	564	.	12100800	12101000	255,215,0
chr1	12102000	12102200	A-E	556	.	12102000	12102200	255,215,0
chr1	12104600	12105800	A-E	476	.	12104600	12105800	255,215,0
chr1	12106400	12108200	A-E	577	.	12106400	12108200	255,215,0
chr1	12111600	12115000	A-E	526	.	12111600	12115000	255,215,0
chr1	12116200	12117000	A-E	527	.	12116200	12117000	255,215,0
chr1	12117400	12117800	A-E	777	.	12117400	12117800	255,215,0
chr1	12118000	12118400	A-E	639	.	12118000	12118400	255,215,0
chr1	12118600	12118800	A-E	615	.	12118600	12118800	255,215,0
chr1	12119400	12120400	A-E	461	.	12119400	12120400	255,215,0
chr1	12123000	12123400	A-E	782	.	12123000	12123400	255,215,0
chr1	12123400	12124000	A-P	522	.	12123400	12124000	255,0,0
chr1	12124000	12125200	A-E	591	.	12124000	12125200	255,215,0
chr1	12125600	12126400	A-E	681	.	12125600	12126400	255,215,0
chr1	12127000	12127600	A-E	539	.	12127000	12127600	255,215,0
chr1	12127800	12129000	A-E	518	.	12127800	12129000	255,215,0
chr1	12129400	12130200	A-E	622	.	12129400	12130200	255,215,0
chr1	12130600	12131000	A-E	745	.	12130600	12131000	255,215,0
chr1	12136800	12137200	A-E	523	.	12136800	12137200	255,215,0
chr1	12137400	12140000	A-E	793	.	12137400	12140000	255,215,0
chr1	12141000	12141600	A-E	685	.	12141000	12141600	255,215,0
chr1	12142600	12142800	A-E	520	.	12142600	12142800	255,215,0
chr1	12143000	12143200	A-E	551	.	12143000	12143200	255,215,0
chr1	12147600	12148000	A-E	647	.	12147600	12148000	255,215,0
chr1	12148000	12148200	A-P	579	.	12148000	12148200	255,0,0
chr1	12148200	12148800	A-E	746	.	12148200	12148800	255,215,0
chr1	12156000	12156400	A-E	933	.	12156000	12156400	255,215,0
chr1	12203600	12204200	A-E	633	.	12203600	12204200	255,215,0
chr1	12205200	12205400	A-E	632	.	12205200	12205400	255,215,0
chr1	12205600	12206800	A-E	483	.	12205600	12206800	255,215,0
chr1	12208200	12208800	A-E	863	.	12208200	12208800	255,215,0
chr1	12209000	12211800	A-E	783	.	12209000	12211800	255,215,0
chr1	12212000	12212200	A-E	476	.	12212000	12212200	255,215,0
chr1	12212200	12212400	A-P	678	.	12212200	12212400	255,0,0
chr1	12212400	12214000	A-E	920	.	12212400	12214000	255,215,0
chr1	12217400	12218000	A-E	498	.	12217400	12218000	255,215,0
chr1	12218200	12218400	A-E	578	.	12218200	12218400	255,215,0
chr1	12218600	12218800	A-E	486	.	12218600	12218800	255,215,0
chr1	12221400	12223000	A-E	703	.	12221400	12223000	255,215,0
chr1	12223200	12223600	A-E	739	.	12223200	12223600	255,215,0
chr1	12226800	12227000	A-E	684	.	12226800	12227000	255,215,0
chr1	12227000	12227800	A-P	539	.	12227000	12227800	255,0,0
chr1	12227800	12228000	A-E	623	.	12227800	12228000	255,215,0
chr1	12228200	12228600	A-E	883	.	12228200	12228600	255,215,0
chr1	12231600	12231800	A-E	562	.	12231600	12231800	255,215,0
chr1	12233800	12234200	A-E	486	.	12233800	12234200	255,215,0
chr1	12239200	12239600	A-E	600	.	12239200	12239600	255,215,0
chr1	12244200	12244400	A-E	446	.	12244200	12244400	255,215,0
chr1	12244400	12244600	A-P	404	.	12244400	12244600	255,0,0
chr1	12261800	12262000	A-E	736	.	12261800	12262000	255,215,0
chr1	12264200	12264600	A-E	727	.	12264200	12264600	255,215,0
chr1	12270600	12270800	A-P	411	.	12270600	12270800	255,0,0
chr1	12290000	12290400	A-P	932	.	12290000	12290400	255,0,0
chr1	12290600	12291000	A-E	500	.	12290600	12291000	255,215,0
chr1	12348000	12348200	A-E	526	.	12348000	12348200	255,215,0
chr1	12356600	12357000	A-E	885	.	12356600	12357000	255,215,0
chr1	12404000	12404200	A-E	832	.	12404000	12404200	255,215,0
chr1	12405000	12405400	A-E	497	.	12405000	12405400	255,215,0
chr1	12467600	12467800	A-E	615	.	12467600	12467800	255,215,0
chr1	12494200	12494600	A-E	759	.	12494200	12494600	255,215,0
chr1	12495800	12496000	A-E	837	.	12495800	12496000	255,215,0
chr1	12498600	12499000	A-E	657	.	12498600	12499000	255,215,0
chr1	12509400	12510000	A-E	670	.	12509400	12510000	255,215,0
chr1	12614000	12614200	A-E	555	.	12614000	12614200	255,215,0
chr1	12662000	12662200	A-E	576	.	12662000	12662200	255,215,0
chr1	12677600	12678400	A-P	568	.	12677600	12678400	255,0,0
chr1	12806000	12806200	A-E	552	.	12806000	12806200	255,215,0
chr1	13991000	13991200	A-E	874	.	13991000	13991200	255,215,0
chr1	13994000	13994600	A-E	503	.	13994000	13994600	255,215,0
chr1	14025800	14026400	A-E	688	.	14025800	14026400	255,215,0
chr1	14026400	14027200	A-P	564	.	14026400	14027200	255,0,0
chr1	14027200	14028800	A-E	827	.	14027200	14028800	255,215,0
chr1	14029000	14030400	A-E	791	.	14029000	14030400	255,215,0
chr1	14031200	14031400	A-E	523	.	14031200	14031400	255,215,0
chr1	14039600	14040400	A-E	527	.	14039600	14040400	255,215,0
chr1	14040800	14041000	A-E	528	.	14040800	14041000	255,215,0
chr1	14054600	14054800	A-E	598	.	14054600	14054800	255,215,0
chr1	14056200	14056400	A-E	541	.	14056200	14056400	255,215,0
chr1	14056600	14057400	A-E	867	.	14056600	14057400	255,215,0
chr1	14057400	14057600	A-P	731	.	14057400	14057600	255,0,0
chr1	14057600	14058200	A-E	804	.	14057600	14058200	255,215,0
chr1	14058600	14058800	A-E	492	.	14058600	14058800	255,215,0
chr1	14059600	14059800	A-E	748	.	14059600	14059800	255,215,0
chr1	14075200	14075400	A-E	587	.	14075200	14075400	255,215,0
chr1	14075400	14076000	A-P	516	.	14075400	14076000	255,0,0
chr1	14076200	14076600	A-P	660	.	14076200	14076600	255,0,0
chr1	14078200	14078400	A-E	624	.	14078200	14078400	255,215,0
chr1	14080400	14080800	A-E	589	.	14080400	14080800	255,215,0
chr1	14119600	14119800	A-E	701	.	14119600	14119800	255,215,0
chr1	14120000	14120200	A-E	484	.	14120000	14120200	255,215,0
chr1	14135200	14135400	A-E	500	.	14135200	14135400	255,215,0
chr1	14234600	14235000	A-E	540	.	14234600	14235000	255,215,0
chr1	14366400	14366800	A-E	474	.	14366400	14366800	255,215,0
chr1	14580800	14581000	A-P	846	.	14580800	14581000	255,0,0
chr1	14842800	14843000	A-E	494	.	14842800	14843000	255,215,0
chr1	14843600	14844600	A-E	728	.	14843600	14844600	255,215,0
chr1	14846400	14846600	A-E	514	.	14846400	14846600	255,215,0
chr1	14846800	14848400	A-E	563	.	14846800	14848400	255,215,0
chr1	14849400	14849600	A-E	547	.	14849400	14849600	255,215,0
chr1	14866400	14866800	A-E	507	.	14866400	14866800	255,215,0
chr1	14898400	14898600	A-P	447	.	14898400	14898600	255,0,0
chr1	14926200	14926800	A-E	509	.	14926200	14926800	255,215,0
chr1	14927000	14927200	A-E	744	.	14927000	14927200	255,215,0
chr1	15031400	15031600	A-E	756	.	15031400	15031600	255,215,0
chr1	15059400	15060200	A-E	590	.	15059400	15060200	255,215,0
chr1	15066000	15066200	A-E	644	.	15066000	15066200	255,215,0
chr1	15068800	15069000	A-E	927	.	15068800	15069000	255,215,0
chr1	15072000	15072200	A-E	588	.	15072000	15072200	255,215,0
chr1	15162200	15162600	A-E	508	.	15162200	15162600	255,215,0
chr1	15240200	15240600	A-E	569	.	15240200	15240600	255,215,0
chr1	15247600	15247800	A-E	715	.	15247600	15247800	255,215,0
chr1	15438600	15439000	A-E	543	.	15438600	15439000	255,215,0
chr1	15480400	15480800	A-P	485	.	15480400	15480800	255,0,0
chr1	15482400	15483400	A-E	633	.	15482400	15483400	255,215,0
chr1	15484000	15484200	A-E	509	.	15484000	15484200	255,215,0
chr1	15487200	15487600	A-E	496	.	15487200	15487600	255,215,0
chr1	15498200	15498400	A-E	651	.	15498200	15498400	255,215,0
chr1	15502400	15503000	A-E	794	.	15502400	15503000	255,215,0
chr1	15545000	15545200	A-E	454	.	15545000	15545200	255,215,0
chr1	15558200	15558600	A-E	740	.	15558200	15558600	255,215,0
chr1	15570200	15570400	A-E	553	.	15570200	15570400	255,215,0
chr1	15573400	15573600	A-E	744	.	15573400	15573600	255,215,0
chr1	15575600	15576000	A-E	669	.	15575600	15576000	255,215,0
chr1	15579400	15579800	A-E	825	.	15579400	15579800	255,215,0
chr1	15584600	15584800	A-E	520	.	15584600	15584800	255,215,0
chr1	15587200	15587400	A-E	770	.	15587200	15587400	255,215,0
chr1	15587800	15588200	A-E	766	.	15587800	15588200	255,215,0
chr1	15617000	15617200	A-E	494	.	15617000	15617200	255,215,0
chr1	15666800	15667200	A-E	522	.	15666800	15667200	255,215,0
chr1	15672400	15672800	A-E	715	.	15672400	15672800	255,215,0
chr1	15710800	15711400	A-E	463	.	15710800	15711400	255,215,0
chr1	15736000	15736800	A-P	423	.	15736000	15736800	255,0,0
chr1	15737000	15737200	A-P	490	.	15737000	15737200	255,0,0
chr1	15737200	15737600	A-E	469	.	15737200	15737600	255,215,0
chr1	15737800	15738200	A-E	778	.	15737800	15738200	255,215,0
chr1	15738200	15738400	A-P	553	.	15738200	15738400	255,0,0
chr1	15738400	15739000	A-E	473	.	15738400	15739000	255,215,0
chr1	15742200	15743200	A-E	563	.	15742200	15743200	255,215,0
chr1	15743600	15744400	A-E	725	.	15743600	15744400	255,215,0
chr1	15765200	15765400	A-E	745	.	15765200	15765400	255,215,0
chr1	15799200	15799400	A-E	471	.	15799200	15799400	255,215,0
chr1	15841600	15841800	A-E	551	.	15841600	15841800	255,215,0
chr1	15850400	15850800	A-P	499	.	15850400	15850800	255,0,0
chr1	15850800	15851000	A-E	452	.	15850800	15851000	255,215,0
chr1	15851000	15851600	A-P	777	.	15851000	15851600	255,0,0
chr1	15851600	15852000	A-E	380	.	15851600	15852000	255,215,0
chr1	15852200	15852400	A-E	617	.	15852200	15852400	255,215,0
chr1	15853000	15853600	A-P	623	.	15853000	15853600	255,0,0
chr1	15906200	15906600	A-E	748	.	15906200	15906600	255,215,0
chr1	15911000	15911600	A-P	452	.	15911000	15911600	255,0,0
chr1	15929600	15930600	A-E	695	.	15929600	15930600	255,215,0
chr1	15943200	15943400	A-E	563	.	15943200	15943400	255,215,0
chr1	15943600	15943800	A-E	559	.	15943600	15943800	255,215,0
chr1	15943800	15944800	A-P	919	.	15943800	15944800	255,0,0
chr1	15944800	15945600	A-E	550	.	15944800	15945600	255,215,0
chr1	16010200	16010800	A-E	712	.	16010200	16010800	255,215,0
chr1	16011200	16011400	A-P	673	.	16011200	16011400	255,0,0
chr1	16011400	16011600	A-E	373	.	16011400	16011600	255,215,0
chr1	16012200	16012600	A-E	640	.	16012200	16012600	255,215,0
chr1	16023200	16023400	A-E	572	.	16023200	16023400	255,215,0
chr1	16023400	16023600	A-P	625	.	16023400	16023600	255,0,0
chr1	16023600	16024200	A-E	538	.	16023600	16024200	255,215,0
chr1	16068000	16068200	A-P	585	.	16068000	16068200	255,0,0
chr1	16125600	16125800	A-E	595	.	16125600	16125800	255,215,0
chr1	16157400	16157600	A-E	556	.	16157400	16157600	255,215,0
chr1	16160400	16160600	A-E	473	.	16160400	16160600	255,215,0
chr1	16160800	16161000	A-P	476	.	16160800	16161000	255,0,0
chr1	16161000	16161400	A-E	698	.	16161000	16161400	255,215,0
chr1	16161400	16161600	A-P	849	.	16161400	16161600	255,0,0
chr1	16161600	16162200	A-E	686	.	16161600	16162200	255,215,0
chr1	16162200	16162600	A-P	567	.	16162200	16162600	255,0,0
chr1	16162600	16164200	A-E	561	.	16162600	16164200	255,215,0
chr1	16170800	16171000	A-E	688	.	16170800	16171000	255,215,0
chr1	16171400	16172000	A-E	686	.	16171400	16172000	255,215,0
chr1	16173200	16173400	A-E	515	.	16173200	16173400	255,215,0
chr1	16173600	16173800	A-E	477	.	16173600	16173800	255,215,0
chr1	16173800	16175400	A-P	467	.	16173800	16175400	255,0,0
chr1	16175600	16175800	A-E	402	.	16175600	16175800	255,215,0
chr1	16175800	16176200	A-P	602	.	16175800	16176200	255,0,0
chr1	16176200	16177400	A-E	719	.	16176200	16177400	255,215,0
chr1	16177800	16178800	A-E	473	.	16177800	16178800	255,215,0
chr1	16212200	16213200	A-E	761	.	16212200	16213200	255,215,0
chr1	16243400	16243800	A-E	812	.	16243400	16243800	255,215,0
chr1	16245800	16246200	A-E	633	.	16245800	16246200	255,215,0
chr1	16275000	16275800	A-E	504	.	16275000	16275800	255,215,0
chr1	16276000	16277000	A-E	652	.	16276000	16277000	255,215,0
chr1	16290000	16290200	A-E	498	.	16290000	16290200	255,215,0
chr1	16290400	16291400	A-E	662	.	16290400	16291400	255,215,0
chr1	16291600	16293400	A-E	577	.	16291600	16293400	255,215,0
chr1	16301000	16302000	A-E	671	.	16301000	16302000	255,215,0
chr1	16302000	16302800	A-P	842	.	16302000	16302800	255,0,0
chr1	16339200	16340200	A-E	795	.	16339200	16340200	255,215,0
chr1	16341400	16341600	A-E	516	.	16341400	16341600	255,215,0
chr1	16343000	16343200	A-E	682	.	16343000	16343200	255,215,0
chr1	16359400	16359600	A-P	507	.	16359400	16359600	255,0,0
chr1	16382600	16382800	A-P	642	.	16382600	16382800	255,0,0
chr1	16449400	16449800	A-E	689	.	16449400	16449800	255,215,0
chr1	16467800	16468000	A-E	480	.	16467800	16468000	255,215,0
chr1	16493800	16494000	A-E	577	.	16493800	16494000	255,215,0
chr1	16494200	16494400	A-P	635	.	16494200	16494400	255,0,0
chr1	16514400	16514600	A-P	461	.	16514400	16514600	255,0,0
chr1	16533000	16533400	A-E	385	.	16533000	16533400	255,215,0
chr1	16533400	16533800	A-P	695	.	16533400	16533800	255,0,0
chr1	16543600	16543800	A-E	576	.	16543600	16543800	255,215,0
chr1	16544000	16544200	A-P	383	.	16544000	16544200	255,0,0
chr1	16562600	16562800	A-E	529	.	16562600	16562800	255,215,0
chr1	16563000	16563400	A-E	696	.	16563000	16563400	255,215,0
chr1	16563400	16563800	A-P	450	.	16563400	16563800	255,0,0
chr1	16563800	16564600	A-E	608	.	16563800	16564600	255,215,0
chr1	16677800	16678000	A-E	610	.	16677800	16678000	255,215,0
chr1	16678200	16679000	A-P	435	.	16678200	16679000	255,0,0
chr1	16679000	16679600	A-E	516	.	16679000	16679600	255,215,0
chr1	16679800	16680000	A-E	494	.	16679800	16680000	255,215,0
chr1	16693400	16693600	A-E	489	.	16693400	16693600	255,215,0
chr1	16693600	16694200	A-P	874	.	16693600	16694200	255,0,0
chr1	16694200	16694800	A-E	766	.	16694200	16694800	255,215,0
chr1	16698400	16698600	A-E	666	.	16698400	16698600	255,215,0
chr1	16713800	16714600	A-E	503	.	16713800	16714600	255,215,0
chr1	16735400	16735600	A-E	554	.	16735400	16735600	255,215,0
chr1	16747200	16747600	A-E	574	.	16747200	16747600	255,215,0
chr1	16752200	16752400	A-E	577	.	16752200	16752400	255,215,0
chr1	16766800	16767000	A-E	603	.	16766800	16767000	255,215,0
chr1	16767000	16767800	A-P	891	.	16767000	16767800	255,0,0
chr1	16767800	16768000	A-E	609	.	16767800	16768000	255,215,0
chr1	16777600	16777800	A-E	562	.	16777600	16777800	255,215,0
chr1	16778000	16778800	A-E	505	.	16778000	16778800	255,215,0
chr1	16825400	16826000	A-P	642	.	16825400	16826000	255,0,0
chr1	16826000	16826200	A-E	465	.	16826000	16826200	255,215,0
chr1	16840400	16840800	A-P	846	.	16840400	16840800	255,0,0
chr1	16840800	16841000	A-E	428	.	16840800	16841000	255,215,0
chr1	16871000	16871200	A-E	582	.	16871000	16871200	255,215,0
chr1	16872400	16872800	A-E	816	.	16872400	16872800	255,215,0
chr1	16940000	16940200	A-P	789	.	16940000	16940200	255,0,0
chr1	16970800	16971400	A-P	789	.	16970800	16971400	255,0,0
chr1	16971400	16971600	A-E	394	.	16971400	16971600	255,215,0
chr1	17003200	17003600	A-E	526	.	17003200	17003600	255,215,0
chr1	17222000	17222400	A-E	585	.	17222000	17222400	255,215,0
chr1	17222600	17222800	A-P	776	.	17222600	17222800	255,0,0
chr1	17222800	17223400	A-E	697	.	17222800	17223400	255,215,0
chr1	17230800	17232200	A-E	697	.	17230800	17232200	255,215,0
chr1	17240600	17240800	A-P	700	.	17240600	17240800	255,0,0
chr1	17278200	17278400	A-P	861	.	17278200	17278400	255,0,0
chr1	17287200	17287600	A-P	847	.	17287200	17287600	255,0,0
chr1	17336200	17336600	A-E	515	.	17336200	17336600	255,215,0
chr1	17337000	17337400	A-E	517	.	17337000	17337400	255,215,0
chr1	17337800	17338000	A-E	436	.	17337800	17338000	255,215,0
chr1	17338000	17338200	A-P	522	.	17338000	17338200	255,0,0
chr1	17338400	17338600	A-P	567	.	17338400	17338600	255,0,0
chr1	17340400	17340600	A-P	608	.	17340400	17340600	255,0,0
chr1	17349600	17349800	A-E	560	.	17349600	17349800	255,215,0
chr1	17379800	17380000	A-E	446	.	17379800	17380000	255,215,0
chr1	17380400	17380800	A-P	870	.	17380400	17380800	255,0,0
chr1	17407800	17408400	A-E	539	.	17407800	17408400	255,215,0
chr1	17421200	17421400	A-E	828	.	17421200	17421400	255,215,0
chr1	17426600	17426800	A-E	578	.	17426600	17426800	255,215,0
chr1	17445800	17446800	A-E	916	.	17445800	17446800	255,215,0
chr1	17452400	17452600	A-P	416	.	17452400	17452600	255,0,0
chr1	17467800	17468800	A-E	701	.	17467800	17468800	255,215,0
chr1	17482800	17483000	A-E	715	.	17482800	17483000	255,215,0
chr1	17534600	17535000	A-E	922	.	17534600	17535000	255,215,0
chr1	17566000	17566200	A-E	632	.	17566000	17566200	255,215,0
chr1	17746400	17746600	A-P	689	.	17746400	17746600	255,0,0
chr1	17758200	17758400	A-P	475	.	17758200	17758400	255,0,0
chr1	17763400	17763600	A-E	579	.	17763400	17763600	255,215,0
chr1	17763800	17764000	A-E	474	.	17763800	17764000	255,215,0
chr1	17764200	17766000	A-P	771	.	17764200	17766000	255,0,0
chr1	17766000	17766200	A-E	597	.	17766000	17766200	255,215,0
chr1	17766200	17766400	A-P	409	.	17766200	17766400	255,0,0
chr1	17766400	17766600	A-E	519	.	17766400	17766600	255,215,0
chr1	17779200	17779400	A-E	545	.	17779200	17779400	255,215,0
chr1	17862800	17863000	A-P	542	.	17862800	17863000	255,0,0
chr1	17863000	17863400	A-E	476	.	17863000	17863400	255,215,0
chr1	18246000	18246200	A-E	702	.	18246000	18246200	255,215,0
chr1	18609400	18611000	A-E	619	.	18609400	18611000	255,215,0
chr1	18649800	18650000	A-E	508	.	18649800	18650000	255,215,0
chr1	18667000	18667200	A-E	666	.	18667000	18667200	255,215,0
chr1	18667800	18668200	A-E	636	.	18667800	18668200	255,215,0
chr1	18669400	18669600	A-E	491	.	18669400	18669600	255,215,0
chr1	18779200	18779400	A-E	895	.	18779200	18779400	255,215,0
chr1	18807800	18808000	A-P	761	.	18807800	18808000	255,0,0
chr1	18908000	18908200	A-P	483	.	18908000	18908200	255,0,0
chr1	18924000	18924200	A-E	462	.	18924000	18924200	255,215,0
chr1	19163200	19163600	A-E	833	.	19163200	19163600	255,215,0
chr1	19201800	19202000	A-P	484	.	19201800	19202000	255,0,0
chr1	19228600	19229000	A-P	522	.	19228600	19229000	255,0,0
chr1	19229000	19230000	A-E	783	.	19229000	19230000	255,215,0
chr1	19239600	19239800	A-E	441	.	19239600	19239800	255,215,0
chr1	19252800	19253200	A-E	595	.	19252800	19253200	255,215,0
chr1	19253200	19253400	A-P	710	.	19253200	19253400	255,0,0
chr1	19253400	19255000	A-E	933	.	19253400	19255000	255,215,0
chr1	19276600	19279200	A-E	420	.	19276600	19279200	255,215,0
chr1	19281000	19281400	A-E	544	.	19281000	19281400	255,215,0
chr1	19281800	19282200	A-E	642	.	19281800	19282200	255,215,0
chr1	19282200	19282800	A-P	880	.	19282200	19282800	255,0,0
chr1	19283000	19283400	A-P	793	.	19283000	19283400	255,0,0
chr1	19283400	19283800	A-E	543	.	19283400	19283800	255,215,0
chr1	19292200	19292400	A-E	960	.	19292200	19292400	255,215,0
chr1	19337600	19338000	A-E	865	.	19337600	19338000	255,215,0
chr1	19389200	19389600	A-E	967	.	19389200	19389600	255,215,0
chr1	19414600	19414800	A-E	726	.	19414600	19414800	255,215,0
chr1	19496200	19496400	A-E	810	.	19496200	19496400	255,215,0
chr1	19532000	19532400	A-E	800	.	19532000	19532400	255,215,0
chr1	19536200	19537200	A-P	443	.	19536200	19537200	255,0,0
chr1	19537200	19537600	A-E	589	.	19537200	19537600	255,215,0
chr1	19577000	19577600	A-E	678	.	19577000	19577600	255,215,0
chr1	19577800	19578600	A-P	667	.	19577800	19578600	255,0,0
chr1	19578600	19578800	A-E	408	.	19578600	19578800	255,215,0
chr1	19637800	19638000	A-E	480	.	19637800	19638000	255,215,0
chr1	19638400	19639200	A-P	798	.	19638400	19639200	255,0,0
chr1	19639200	19639600	A-E	609	.	19639200	19639600	255,215,0
chr1	19640600	19641400	A-E	717	.	19640600	19641400	255,215,0
chr1	19641800	19642800	A-E	846	.	19641800	19642800	255,215,0
chr1	19717400	19717600	A-E	687	.	19717400	19717600	255,215,0
chr1	19717600	19717800	A-P	426	.	19717600	19717800	255,0,0
chr1	19718200	19718400	A-E	605	.	19718200	19718400	255,215,0
chr1	19718800	19719000	A-E	685	.	19718800	19719000	255,215,0
chr1	19719600	19719800	A-E	494	.	19719600	19719800	255,215,0
chr1	19775400	19775600	A-E	483	.	19775400	19775600	255,215,0
chr1	19781200	19781400	A-E	699	.	19781200	19781400	255,215,0
chr1	19786000	19786600	A-E	920	.	19786000	19786600	255,215,0
chr1	19789800	19790200	A-E	462	.	19789800	19790200	255,215,0
chr1	19795200	19795400	A-E	493	.	19795200	19795400	255,215,0
chr1	19803200	19804200	A-E	494	.	19803200	19804200	255,215,0
chr1	19810800	19811800	A-E	531	.	19810800	19811800	255,215,0
chr1	19811800	19812800	A-P	910	.	19811800	19812800	255,0,0
chr1	19813200	19813400	A-E	758	.	19813200	19813400	255,215,0
chr1	19835400	19835600	A-E	463	.	19835400	19835600	255,215,0
chr1	19922600	19923400	A-E	554	.	19922600	19923400	255,215,0
chr1	19923400	19924000	A-P	940	.	19923400	19924000	255,0,0
chr1	19924000	19924800	A-E	632	.	19924000	19924800	255,215,0
chr1	20024800	20025000	A-P	679	.	20024800	20025000	255,0,0
chr1	20037000	20038000	A-E	637	.	20037000	20038000	255,215,0
chr1	20039200	20039400	A-E	645	.	20039200	20039400	255,215,0
chr1	20125400	20126000	A-E	782	.	20125400	20126000	255,215,0
chr1	20126000	20126800	A-P	795	.	20126000	20126800	255,0,0
chr1	20126800	20127200	A-E	762	.	20126800	20127200	255,215,0
chr1	20208600	20208800	A-E	678	.	20208600	20208800	255,215,0
chr1	20208800	20209400	A-P	810	.	20208800	20209400	255,0,0
chr1	20209800	20210000	A-E	507	.	20209800	20210000	255,215,0
chr1	20301400	20301600	A-E	427	.	20301400	20301600	255,215,0
chr1	20404400	20405200	A-E	510	.	20404400	20405200	255,215,0
chr1	20407400	20408000	A-E	892	.	20407400	20408000	255,215,0
chr1	20446000	20446200	A-P	565	.	20446000	20446200	255,0,0
chr1	20450400	20450600	A-E	504	.	20450400	20450600	255,215,0
chr1	20450800	20451400	A-E	657	.	20450800	20451400	255,215,0
chr1	20452400	20453400	A-E	618	.	20452400	20453400	255,215,0
chr1	20453800	20454200	A-E	603	.	20453800	20454200	255,215,0
chr1	20478800	20479000	A-P	704	.	20478800	20479000	255,0,0
chr1	20498000	20498200	A-E	619	.	20498000	20498200	255,215,0
chr1	20512800	20513200	A-E	586	.	20512800	20513200	255,215,0
chr1	20539400	20539600	A-E	692	.	20539400	20539600	255,215,0
chr1	20577200	20577400	A-E	596	.	20577200	20577400	255,215,0
chr1	20648800	20649000	A-E	455	.	20648800	20649000	255,215,0
chr1	20707600	20707800	A-E	441	.	20707600	20707800	255,215,0
chr1	20753400	20753600	A-E	543	.	20753400	20753600	255,215,0
chr1	20767400	20767600	A-E	929	.	20767400	20767600	255,215,0
chr1	20834400	20834800	A-P	948	.	20834400	20834800	255,0,0
chr1	20960200	20960400	A-P	562	.	20960200	20960400	255,0,0
chr1	20960600	20960800	A-E	650	.	20960600	20960800	255,215,0
chr1	20987400	20988400	A-P	477	.	20987400	20988400	255,0,0
chr1	20988400	20988800	A-E	643	.	20988400	20988800	255,215,0
chr1	20993400	20993600	A-E	931	.	20993400	20993600	255,215,0
chr1	21005200	21005400	A-P	705	.	21005200	21005400	255,0,0
chr1	21005400	21005600	A-E	628	.	21005400	21005600	255,215,0
chr1	21023000	21023200	A-P	609	.	21023000	21023200	255,0,0
chr1	21023200	21023600	A-E	690	.	21023200	21023600	255,215,0
chr1	21058600	21060000	A-E	866	.	21058600	21060000	255,215,0
chr1	21112600	21113200	A-P	516	.	21112600	21113200	255,0,0
chr1	21113200	21113400	A-E	501	.	21113200	21113400	255,215,0
chr1	21113400	21114200	A-P	927	.	21113400	21114200	255,0,0
chr1	21114200	21114400	A-E	620	.	21114200	21114400	255,215,0
chr1	21258800	21259000	A-E	749	.	21258800	21259000	255,215,0
chr1	21291400	21291600	A-P	397	.	21291400	21291600	255,0,0
chr1	21319000	21319200	A-E	535	.	21319000	21319200	255,215,0
chr1	21348800	21349400	A-E	512	.	21348800	21349400	255,215,0
chr1	21378600	21378800	A-E	526	.	21378600	21378800	255,215,0
chr1	21444200	21444400	A-P	533	.	21444200	21444400	255,0,0
chr1	21502000	21502200	A-P	507	.	21502000	21502200	255,0,0
chr1	21502200	21502400	A-E	407	.	21502200	21502400	255,215,0
chr1	21502400	21502600	A-P	471	.	21502400	21502600	255,0,0
chr1	21503200	21503800	A-P	935	.	21503200	21503800	255,0,0
chr1	21565800	21566000	A-E	502	.	21565800	21566000	255,215,0
chr1	21616000	21616400	A-E	660	.	21616000	21616400	255,215,0
chr1	21616600	21616800	A-P	540	.	21616600	21616800	255,0,0
chr1	21617000	21618000	A-E	658	.	21617000	21618000	255,215,0
chr1	21619000	21621000	A-E	513	.	21619000	21621000	255,215,0
chr1	21621000	21621200	A-P	537	.	21621000	21621200	255,0,0
chr1	21621200	21621800	A-E	537	.	21621200	21621800	255,215,0
chr1	21650800	21651600	A-E	863	.	21650800	21651600	255,215,0
chr1	21652000	21652200	A-E	722	.	21652000	21652200	255,215,0
chr1	21660400	21662200	A-E	497	.	21660400	21662200	255,215,0
chr1	21670000	21670200	A-E	885	.	21670000	21670200	255,215,0
chr1	21670400	21670600	A-E	540	.	21670400	21670600	255,215,0
chr1	21671800	21672000	A-P	630	.	21671800	21672000	255,0,0
chr1	21672000	21672600	A-E	852	.	21672000	21672600	255,215,0
chr1	21710400	21710600	A-E	680	.	21710400	21710600	255,215,0
chr1	21766400	21766600	A-P	380	.	21766400	21766600	255,0,0
chr1	21840800	21841000	A-E	527	.	21840800	21841000	255,215,0
chr1	21934400	21934600	A-E	583	.	21934400	21934600	255,215,0
chr1	21974400	21974800	A-E	634	.	21974400	21974800	255,215,0
chr1	21985600	21986200	A-E	431	.	21985600	21986200	255,215,0
chr1	22087800	22089200	A-E	553	.	22087800	22089200	255,215,0
chr1	22089400	22090000	A-E	963	.	22089400	22090000	255,215,0
chr1	22090400	22090800	A-E	634	.	22090400	22090800	255,215,0
chr1	22091200	22091400	A-E	854	.	22091200	22091400	255,215,0
chr1	22092800	22093200	A-E	697	.	22092800	22093200	255,215,0
chr1	22100000	22100400	A-E	609	.	22100000	22100400	255,215,0
chr1	22106200	22107200	A-E	853	.	22106200	22107200	255,215,0
chr1	22108000	22109200	A-E	646	.	22108000	22109200	255,215,0
chr1	22109200	22109800	A-P	769	.	22109200	22109800	255,0,0
chr1	22109800	22110400	A-E	895	.	22109800	22110400	255,215,0
chr1	22117800	22118400	A-E	487	.	22117800	22118400	255,215,0
chr1	22178800	22179200	A-E	375	.	22178800	22179200	255,215,0
chr1	22192200	22192400	A-E	392	.	22192200	22192400	255,215,0
chr1	22192400	22192800	A-P	768	.	22192400	22192800	255,0,0
chr1	22192800	22193400	A-E	641	.	22192800	22193400	255,215,0
chr1	22236200	22236600	A-E	395	.	22236200	22236600	255,215,0
chr1	22236600	22236800	A-P	343	.	22236600	22236800	255,0,0
chr1	22264000	22264200	A-E	443	.	22264000	22264200	255,215,0
chr1	22345600	22345800	A-E	607	.	22345600	22345800	255,215,0
chr1	22350600	22351200	A-E	665	.	22350600	22351200	255,215,0
chr1	22351400	22352000	A-E	941	.	22351400	22352000	255,215,0
chr1	22352000	22352200	A-P	570	.	22352000	22352200	255,0,0
chr1	22352200	22354200	A-E	599	.	22352200	22354200	255,215,0
chr1	22357800	22358200	A-E	526	.	22357800	22358200	255,215,0
chr1	22366400	22366600	A-P	445	.	22366400	22366600	255,0,0
chr1	22366600	22367000	A-E	837	.	22366600	22367000	255,215,0
chr1	22369400	22369800	A-E	536	.	22369400	22369800	255,215,0
chr1	22373400	22373600	A-E	535	.	22373400	22373600	255,215,0
chr1	22375200	22375400	A-E	563	.	22375200	22375400	255,215,0
chr1	22378800	22379000	A-E	671	.	22378800	22379000	255,215,0
chr1	22379000	22380200	A-P	929	.	22379000	22380200	255,0,0
chr1	22380200	22380600	A-E	624	.	22380200	22380600	255,215,0
chr1	22401800	22402000	A-E	632	.	22401800	22402000	255,215,0
chr1	22445600	22445800	A-E	347	.	22445600	22445800	255,215,0
chr1	22493000	22493200	A-E	593	.	22493000	22493200	255,215,0
chr1	22502800	22503400	A-E	364	.	22502800	22503400	255,215,0
chr1	22503800	22504400	A-E	884	.	22503800	22504400	255,215,0
chr1	22755000	22755600	A-E	715	.	22755000	22755600	255,215,0
chr1	22778000	22778200	A-E	474	.	22778000	22778200	255,215,0
chr1	22778200	22778600	A-P	772	.	22778200	22778600	255,0,0
chr1	23038800	23039000	A-E	788	.	23038800	23039000	255,215,0
chr1	23039000	23039200	A-P	852	.	23039000	23039200	255,0,0
chr1	23076600	23076800	A-E	638	.	23076600	23076800	255,215,0
chr1	23077000	23077200	A-E	413	.	23077000	23077200	255,215,0
chr1	23080400	23081000	A-E	765	.	23080400	23081000	255,215,0
chr1	23090000	23090400	A-E	920	.	23090000	23090400	255,215,0
chr1	23137000	23137200	A-E	465	.	23137000	23137200	255,215,0
chr1	23345600	23345800	A-E	921	.	23345600	23345800	255,215,0
chr1	23345800	23346600	A-P	744	.	23345800	23346600	255,0,0
chr1	23347200	23347400	A-E	520	.	23347200	23347400	255,215,0
chr1	23353800	23354000	A-E	518	.	23353800	23354000	255,215,0
chr1	23357600	23357800	A-E	686	.	23357600	23357800	255,215,0
chr1	23359600	23359800	A-E	498	.	23359600	23359800	255,215,0
chr1	23426800	23427000	A-E	534	.	23426800	23427000	255,215,0
chr1	23440400	23440800	A-E	801	.	23440400	23440800	255,215,0
chr1	23494200	23494400	A-P	658	.	23494200	23494400	255,0,0
chr1	23495000	23495600	A-E	419	.	23495000	23495600	255,215,0
chr1	23504000	23504600	A-P	530	.	23504000	23504600	255,0,0
chr1	23511200	23511400	A-E	481	.	23511200	23511400	255,215,0
chr1	23669800	23671400	A-P	438	.	23669800	23671400	255,0,0
chr1	23671400	23671600	A-E	687	.	23671400	23671600	255,215,0
chr1	23694400	23695800	A-P	625	.	23694400	23695800	255,0,0
chr1	23696000	23696200	A-E	450	.	23696000	23696200	255,215,0
chr1	23704800	23705200	A-E	766	.	23704800	23705200	255,215,0
chr1	23811000	23811200	A-E	410	.	23811000	23811200	255,215,0
chr1	23849200	23849400	A-E	831	.	23849200	23849400	255,215,0
chr1	23851200	23851400	A-E	420	.	23851200	23851400	255,215,0
chr1	23851400	23851800	A-P	788	.	23851400	23851800	255,0,0
chr1	23851800	23852400	A-E	652	.	23851800	23852400	255,215,0
chr1	23852400	23852600	A-P	819	.	23852400	23852600	255,0,0
chr1	23854000	23854200	A-E	501	.	23854000	23854200	255,215,0
chr1	23854600	23855400	A-E	498	.	23854600	23855400	255,215,0
chr1	23856000	23857000	A-E	632	.	23856000	23857000	255,215,0
chr1	23857000	23858000	A-P	724	.	23857000	23858000	255,0,0
chr1	23859800	23860600	A-E	869	.	23859800	23860600	255,215,0
chr1	23866200	23866400	A-E	440	.	23866200	23866400	255,215,0
chr1	23866400	23866600	A-P	720	.	23866400	23866600	255,0,0
chr1	23875200	23875600	A-E	595	.	23875200	23875600	255,215,0
chr1	23880600	23881000	A-E	594	.	23880600	23881000	255,215,0
chr1	23881000	23881600	A-P	644	.	23881000	23881600	255,0,0
chr1	23881600	23882000	A-E	719	.	23881600	23882000	255,215,0
chr1	23882800	23883000	A-E	707	.	23882800	23883000	255,215,0
chr1	23883200	23884400	A-E	433	.	23883200	23884400	255,215,0
chr1	23884600	23884800	A-E	472	.	23884600	23884800	255,215,0
chr1	23884800	23885200	A-P	783	.	23884800	23885200	255,0,0
chr1	23885200	23885400	A-E	693	.	23885200	23885400	255,215,0
chr1	23885600	23886400	A-P	829	.	23885600	23886400	255,0,0
chr1	23888800	23889000	A-P	519	.	23888800	23889000	255,0,0
chr1	23893800	23894000	A-E	604	.	23893800	23894000	255,215,0
chr1	23894800	23895000	A-P	540	.	23894800	23895000	255,0,0
chr1	23900800	23901800	A-E	666	.	23900800	23901800	255,215,0
chr1	23902200	23902400	A-E	509	.	23902200	23902400	255,215,0
chr1	23903000	23903800	A-E	495	.	23903000	23903800	255,215,0
chr1	23903800	23904000	A-P	798	.	23903800	23904000	255,0,0
chr1	23904000	23905200	A-E	509	.	23904000	23905200	255,215,0
chr1	23916000	23916200	A-E	480	.	23916000	23916200	255,215,0
chr1	23917000	23917400	A-E	845	.	23917000	23917400	255,215,0
chr1	23917800	23919200	A-E	491	.	23917800	23919200	255,215,0
chr1	23919400	23920600	A-E	516	.	23919400	23920600	255,215,0
chr1	23921000	23921800	A-E	600	.	23921000	23921800	255,215,0
chr1	23926800	23927400	A-E	844	.	23926800	23927400	255,215,0
chr1	23927600	23928000	A-E	697	.	23927600	23928000	255,215,0
chr1	23928800	23929000	A-E	558	.	23928800	23929000	255,215,0
chr1	23938800	23939200	A-E	667	.	23938800	23939200	255,215,0
chr1	23939400	23940400	A-E	686	.	23939400	23940400	255,215,0
chr1	23945600	23946000	A-E	649	.	23945600	23946000	255,215,0
chr1	23946000	23946400	A-P	913	.	23946000	23946400	255,0,0
chr1	23946400	23946800	A-E	656	.	23946400	23946800	255,215,0
chr1	23951000	23951200	A-E	682	.	23951000	23951200	255,215,0
chr1	23952000	23952200	A-E	571	.	23952000	23952200	255,215,0
chr1	23953600	23953800	A-E	717	.	23953600	23953800	255,215,0
chr1	23955600	23955800	A-E	638	.	23955600	23955800	255,215,0
chr1	23961600	23962000	A-E	466	.	23961600	23962000	255,215,0
chr1	23964000	23964200	A-P	550	.	23964000	23964200	255,0,0
chr1	23999600	23999800	A-E	550	.	23999600	23999800	255,215,0
chr1	24018000	24019000	A-E	801	.	24018000	24019000	255,215,0
chr1	24019000	24019200	A-P	556	.	24019000	24019200	255,0,0
chr1	24045400	24046200	A-E	639	.	24045400	24046200	255,215,0
chr1	24046400	24047600	A-E	635	.	24046400	24047600	255,215,0
chr1	24047800	24048000	A-E	761	.	24047800	24048000	255,215,0
chr1	24049200	24049600	A-E	875	.	24049200	24049600	255,215,0
chr1	24050200	24050600	A-E	459	.	24050200	24050600	255,215,0
chr1	24053400	24054800	A-E	808	.	24053400	24054800	255,215,0
chr1	24055000	24055800	A-E	757	.	24055000	24055800	255,215,0
chr1	24069400	24069800	A-E	644	.	24069400	24069800	255,215,0
chr1	24069800	24070600	A-P	958	.	24069800	24070600	255,0,0
chr1	24070800	24071000	A-E	403	.	24070800	24071000	255,215,0
chr1	24071200	24071800	A-E	692	.	24071200	24071800	255,215,0
chr1	24104200	24104400	A-E	483	.	24104200	24104400	255,215,0
chr1	24104400	24105400	A-P	839	.	24104400	24105400	255,0,0
chr1	24105400	24105600	A-E	557	.	24105400	24105600	255,215,0
chr1	24117200	24117400	A-E	667	.	24117200	24117400	255,215,0
chr1	24117400	24117800	A-P	845	.	24117400	24117800	255,0,0
chr1	24118000	24118200	A-P	503	.	24118000	24118200	255,0,0
chr1	24118200	24118400	A-E	607	.	24118200	24118400	255,215,0
chr1	24125800	24126800	A-E	782	.	24125800	24126800	255,215,0
chr1	24126800	24127600	A-P	546	.	24126800	24127600	255,0,0
chr1	24127600	24128000	A-E	784	.	24127600	24128000	255,215,0
chr1	24136200	24136600	A-E	737	.	24136200	24136600	255,215,0
chr1	24151600	24151800	A-E	585	.	24151600	24151800	255,215,0
chr1	24151800	24152000	A-P	508	.	24151800	24152000	255,0,0
chr1	24152000	24152800	A-E	601	.	24152000	24152800	255,215,0
chr1	24162600	24162800	A-E	639	.	24162600	24162800	255,215,0
chr1	24165000	24165200	A-E	578	.	24165000	24165200	255,215,0
chr1	24191800	24192600	A-E	594	.	24191800	24192600	255,215,0
chr1	24193200	24193400	A-E	513	.	24193200	24193400	255,215,0
chr1	24194400	24195000	A-P	817	.	24194400	24195000	255,0,0
chr1	24213600	24214000	A-E	519	.	24213600	24214000	255,215,0
chr1	24214400	24215200	A-E	514	.	24214400	24215200	255,215,0
chr1	24215600	24216000	A-E	524	.	24215600	24216000	255,215,0
chr1	24223000	24223400	A-E	700	.	24223000	24223400	255,215,0
chr1	24225600	24225800	A-E	779	.	24225600	24225800	255,215,0
chr1	24226000	24226200	A-E	506	.	24226000	24226200	255,215,0
chr1	24231200	24231800	A-E	898	.	24231200	24231800	255,215,0
chr1	24232400	24232600	A-E	500	.	24232400	24232600	255,215,0
chr1	24234400	24234600	A-E	485	.	24234400	24234600	255,215,0
chr1	24235000	24237000	A-E	862	.	24235000	24237000	255,215,0
chr1	24237200	24239400	A-E	786	.	24237200	24239400	255,215,0
chr1	24239600	24240400	A-E	785	.	24239600	24240400	255,215,0
chr1	24242400	24243400	A-E	514	.	24242400	24243400	255,215,0
chr1	24243400	24243600	A-P	678	.	24243400	24243600	255,0,0
chr1	24284400	24285000	A-E	558	.	24284400	24285000	255,215,0
chr1	24285200	24286400	A-E	643	.	24285200	24286400	255,215,0
chr1	24286400	24286600	A-P	727	.	24286400	24286600	255,0,0
chr1	24286600	24287200	A-E	494	.	24286600	24287200	255,215,0
chr1	24290400	24290600	A-E	639	.	24290400	24290600	255,215,0
chr1	24290800	24291400	A-E	637	.	24290800	24291400	255,215,0
chr1	24291600	24291800	A-E	612	.	24291600	24291800	255,215,0
chr1	24305400	24305600	A-E	494	.	24305400	24305600	255,215,0
chr1	24306000	24306400	A-E	440	.	24306000	24306400	255,215,0
chr1	24306400	24307000	A-P	833	.	24306400	24307000	255,0,0
chr1	24307000	24307600	A-E	662	.	24307000	24307600	255,215,0
chr1	24318400	24318600	A-E	705	.	24318400	24318600	255,215,0
chr1	24321800	24322200	A-E	709	.	24321800	24322200	255,215,0
chr1	24330000	24330200	A-E	629	.	24330000	24330200	255,215,0
chr1	24359400	24359600	A-E	513	.	24359400	24359600	255,215,0
chr1	24439000	24439200	A-E	593	.	24439000	24439200	255,215,0
chr1	24481400	24481800	A-E	581	.	24481400	24481800	255,215,0
chr1	24503800	24504000	A-E	480	.	24503800	24504000	255,215,0
chr1	24513600	24514000	A-P	478	.	24513600	24514000	255,0,0
chr1	24514000	24514600	A-E	706	.	24514000	24514600	255,215,0
chr1	24516000	24516400	A-E	725	.	24516000	24516400	255,215,0
chr1	24516600	24517000	A-E	475	.	24516600	24517000	255,215,0
chr1	24517400	24517800	A-P	493	.	24517400	24517800	255,0,0
chr1	24517800	24518200	A-E	717	.	24517800	24518200	255,215,0
chr1	24518400	24518800	A-E	946	.	24518400	24518800	255,215,0
chr1	24529800	24530000	A-E	474	.	24529800	24530000	255,215,0
chr1	24530000	24530200	A-P	647	.	24530000	24530200	255,0,0
chr1	24553200	24553600	A-E	708	.	24553200	24553600	255,215,0
chr1	24648200	24648400	A-P	803	.	24648200	24648400	255,0,0
chr1	24648400	24648800	A-E	508	.	24648400	24648800	255,215,0
chr1	24648800	24649000	A-P	671	.	24648800	24649000	255,0,0
chr1	24677800	24678000	A-E	908	.	24677800	24678000	255,215,0
chr1	24691800	24692000	A-E	654	.	24691800	24692000	255,215,0
chr1	24699600	24700000	A-E	594	.	24699600	24700000	255,215,0
chr1	24711000	24711200	A-E	558	.	24711000	24711200	255,215,0
chr1	24717800	24719200	A-E	592	.	24717800	24719200	255,215,0
chr1	24740000	24740200	A-P	679	.	24740000	24740200	255,0,0
chr1	24740200	24740400	A-E	552	.	24740200	24740400	255,215,0
chr1	24742000	24742400	A-E	501	.	24742000	24742400	255,215,0
chr1	24743400	24743600	A-E	536	.	24743400	24743600	255,215,0
chr1	24807600	24808000	A-E	604	.	24807600	24808000	255,215,0
chr1	24814800	24815000	A-E	522	.	24814800	24815000	255,215,0
chr1	24817000	24817200	A-E	679	.	24817000	24817200	255,215,0
chr1	24829400	24829600	A-P	450	.	24829400	24829600	255,0,0
chr1	24861600	24861800	A-P	624	.	24861600	24861800	255,0,0
chr1	24861800	24862000	A-E	489	.	24861800	24862000	255,215,0
chr1	24863000	24863400	A-E	473	.	24863000	24863400	255,215,0
chr1	24968200	24968600	A-E	597	.	24968200	24968600	255,215,0
chr1	24969000	24969200	A-P	605	.	24969000	24969200	255,0,0
chr1	24969200	24969600	A-E	547	.	24969200	24969600	255,215,0
chr1	24969600	24970400	A-P	764	.	24969600	24970400	255,0,0
chr1	24970400	24971200	A-E	613	.	24970400	24971200	255,215,0
chr1	25020800	25021200	A-E	659	.	25020800	25021200	255,215,0
chr1	25031800	25032200	A-E	756	.	25031800	25032200	255,215,0
chr1	25048600	25048800	A-E	637	.	25048600	25048800	255,215,0
chr1	25051000	25051200	A-E	838	.	25051000	25051200	255,215,0
chr1	25054000	25054200	A-P	571	.	25054000	25054200	255,0,0
chr1	25054200	25054600	A-E	595	.	25054200	25054600	255,215,0
chr1	25059800	25060200	A-E	837	.	25059800	25060200	255,215,0
chr1	25068800	25069400	A-E	535	.	25068800	25069400	255,215,0
chr1	25070000	25071000	A-E	705	.	25070000	25071000	255,215,0
chr1	25071200	25071400	A-E	580	.	25071200	25071400	255,215,0
chr1	25071400	25072200	A-P	869	.	25071400	25072200	255,0,0
chr1	25073000	25073200	A-E	553	.	25073000	25073200	255,215,0
chr1	25073400	25073600	A-E	640	.	25073400	25073600	255,215,0
chr1	25074600	25075600	A-E	670	.	25074600	25075600	255,215,0
chr1	25075800	25076000	A-E	725	.	25075800	25076000	255,215,0
chr1	25096200	25096600	A-E	516	.	25096200	25096600	255,215,0
chr1	25174400	25174600	A-E	509	.	25174400	25174600	255,215,0
chr1	25174600	25174800	A-P	931	.	25174600	25174800	255,0,0
chr1	25174800	25175200	A-E	537	.	25174800	25175200	255,215,0
chr1	25182200	25182400	A-E	534	.	25182200	25182400	255,215,0
chr1	25191000	25191200	A-P	459	.	25191000	25191200	255,0,0
chr1	25224600	25224800	A-E	387	.	25224600	25224800	255,215,0
chr1	25225600	25227400	A-E	649	.	25225600	25227400	255,215,0
chr1	25227600	25228400	A-E	626	.	25227600	25228400	255,215,0
chr1	25242400	25242600	A-P	910	.	25242400	25242600	255,0,0
chr1	25247400	25247600	A-E	593	.	25247400	25247600	255,215,0
chr1	25249600	25249800	A-E	571	.	25249600	25249800	255,215,0
chr1	25250000	25250600	A-E	879	.	25250000	25250600	255,215,0
chr1	25251000	25251200	A-E	484	.	25251000	25251200	255,215,0
chr1	25251400	25252200	A-E	509	.	25251400	25252200	255,215,0
chr1	25253000	25254000	A-E	508	.	25253000	25254000	255,215,0
chr1	25254400	25254800	A-E	450	.	25254400	25254800	255,215,0
chr1	25255000	25256600	A-P	498	.	25255000	25256600	255,0,0
chr1	25256600	25256800	A-E	508	.	25256600	25256800	255,215,0
chr1	25256800	25257000	A-P	716	.	25256800	25257000	255,0,0
chr1	25257000	25257400	A-E	728	.	25257000	25257400	255,215,0
chr1	25258800	25259000	A-P	791	.	25258800	25259000	255,0,0
chr1	25260800	25261200	A-E	718	.	25260800	25261200	255,215,0
chr1	25261600	25262800	A-E	557	.	25261600	25262800	255,215,0
chr1	25273400	25275000	A-E	516	.	25273400	25275000	255,215,0
chr1	25275600	25276200	A-E	514	.	25275600	25276200	255,215,0
chr1	25279000	25279200	A-E	545	.	25279000	25279200	255,215,0
chr1	25280400	25282400	A-E	601	.	25280400	25282400	255,215,0
chr1	25283000	25285600	A-E	783	.	25283000	25285600	255,215,0
chr1	25286200	25286600	A-E	597	.	25286200	25286600	255,215,0
chr1	25286800	25287000	A-E	487	.	25286800	25287000	255,215,0
chr1	25287800	25289400	A-E	488	.	25287800	25289400	255,215,0
chr1	25289600	25291600	A-E	483	.	25289600	25291600	255,215,0
chr1	25291600	25292000	A-P	742	.	25291600	25292000	255,0,0
chr1	25292000	25293600	A-E	818	.	25292000	25293600	255,215,0
chr1	25314600	25315000	A-E	893	.	25314600	25315000	255,215,0
chr1	25324200	25324400	A-P	540	.	25324200	25324400	255,0,0
chr1	25345400	25346400	A-E	705	.	25345400	25346400	255,215,0
chr1	25346600	25346800	A-E	519	.	25346600	25346800	255,215,0
chr1	25347000	25348800	A-E	586	.	25347000	25348800	255,215,0
chr1	25348800	25349200	A-P	972	.	25348800	25349200	255,0,0
chr1	25349200	25350800	A-E	822	.	25349200	25350800	255,215,0
chr1	25353400	25356800	A-E	895	.	25353400	25356800	255,215,0
chr1	25357000	25360600	A-E	921	.	25357000	25360600	255,215,0
chr1	25360600	25360800	A-P	537	.	25360600	25360800	255,0,0
chr1	25360800	25361800	A-E	915	.	25360800	25361800	255,215,0
chr1	25363800	25364200	A-E	602	.	25363800	25364200	255,215,0
chr1	25372600	25373000	A-E	560	.	25372600	25373000	255,215,0
chr1	25420200	25420400	A-E	755	.	25420200	25420400	255,215,0
chr1	25425800	25426400	A-E	594	.	25425800	25426400	255,215,0
chr1	25432800	25433200	A-E	672	.	25432800	25433200	255,215,0
chr1	25436000	25436400	A-E	883	.	25436000	25436400	255,215,0
chr1	25445200	25445400	A-E	464	.	25445200	25445400	255,215,0
chr1	25450200	25450400	A-E	485	.	25450200	25450400	255,215,0
chr1	25454600	25455000	A-E	757	.	25454600	25455000	255,215,0
chr1	25466600	25467200	A-E	580	.	25466600	25467200	255,215,0
chr1	25472200	25472600	A-E	620	.	25472200	25472600	255,215,0
chr1	25558200	25558600	A-E	471	.	25558200	25558600	255,215,0
chr1	25558600	25559200	A-P	562	.	25558600	25559200	255,0,0
chr1	25559200	25559800	A-E	523	.	25559200	25559800	255,215,0
chr1	25562800	25563000	A-E	570	.	25562800	25563000	255,215,0
chr1	25563400	25564000	A-E	645	.	25563400	25564000	255,215,0
chr1	25566000	25566600	A-E	489	.	25566000	25566600	255,215,0
chr1	25566600	25566800	A-P	387	.	25566600	25566800	255,0,0
chr1	25566800	25567000	A-E	577	.	25566800	25567000	255,215,0
chr1	25573000	25573800	A-P	709	.	25573000	25573800	255,0,0
chr1	25573800	25574000	A-E	641	.	25573800	25574000	255,215,0
chr1	25574000	25574600	A-P	783	.	25574000	25574600	255,0,0
chr1	25663400	25663600	A-E	492	.	25663400	25663600	255,215,0
chr1	25663600	25663800	A-P	570	.	25663600	25663800	255,0,0
chr1	25664400	25664600	A-E	365	.	25664400	25664600	255,215,0
chr1	25664800	25665400	A-P	853	.	25664800	25665400	255,0,0
chr1	25665400	25666400	A-E	646	.	25665400	25666400	255,215,0
chr1	25756600	25757800	A-P	563	.	25756600	25757800	255,0,0
chr1	25762200	25762600	A-E	912	.	25762200	25762600	255,215,0
chr1	25774000	25774600	A-E	590	.	25774000	25774600	255,215,0
chr1	25799200	25799400	A-E	718	.	25799200	25799400	255,215,0
chr1	25848800	25849000	A-E	475	.	25848800	25849000	255,215,0
chr1	25870000	25870600	A-P	611	.	25870000	25870600	255,0,0
chr1	25870600	25870800	A-E	572	.	25870600	25870800	255,215,0
chr1	25871000	25871200	A-E	883	.	25871000	25871200	255,215,0
chr1	25875600	25876200	A-E	623	.	25875600	25876200	255,215,0
chr1	25876200	25876400	A-P	604	.	25876200	25876400	255,0,0
chr1	25876400	25877000	A-E	847	.	25876400	25877000	255,215,0
chr1	25888400	25888600	A-E	549	.	25888400	25888600	255,215,0
chr1	25888800	25889000	A-E	531	.	25888800	25889000	255,215,0
chr1	25889000	25889200	A-P	865	.	25889000	25889200	255,0,0
chr1	25889200	25889400	A-E	659	.	25889200	25889400	255,215,0
chr1	25935200	25935400	A-E	627	.	25935200	25935400	255,215,0
chr1	25942800	25943000	A-E	503	.	25942800	25943000	255,215,0
chr1	25943000	25943200	A-P	446	.	25943000	25943200	255,0,0
chr1	25946800	25947000	A-E	443	.	25946800	25947000	255,215,0
chr1	25969400	25969600	A-E	493	.	25969400	25969600	255,215,0
chr1	26002400	26002600	A-E	727	.	26002400	26002600	255,215,0
chr1	26002600	26002800	A-P	734	.	26002600	26002800	255,0,0
chr1	26002800	26003000	A-E	768	.	26002800	26003000	255,215,0
chr1	26042600	26042800	A-E	738	.	26042600	26042800	255,215,0
chr1	26057200	26057600	A-E	582	.	26057200	26057600	255,215,0
chr1	26136000	26136200	A-E	556	.	26136000	26136200	255,215,0
chr1	26136200	26136400	A-P	623	.	26136200	26136400	255,0,0
chr1	26137400	26137600	A-E	443	.	26137400	26137600	255,215,0
chr1	26146000	26146200	A-E	550	.	26146000	26146200	255,215,0
chr1	26146200	26147400	A-P	920	.	26146200	26147400	255,0,0
chr1	26147400	26147800	A-E	693	.	26147400	26147800	255,215,0
chr1	26148000	26148200	A-E	558	.	26148000	26148200	255,215,0
chr1	26185600	26186400	A-P	616	.	26185600	26186400	255,0,0
chr1	26186400	26186600	A-E	861	.	26186400	26186600	255,215,0
chr1	26199200	26199400	A-E	569	.	26199200	26199400	255,215,0
chr1	26200800	26201800	A-E	544	.	26200800	26201800	255,215,0
chr1	26202000	26202200	A-P	598	.	26202000	26202200	255,0,0
chr1	26202200	26202400	A-E	634	.	26202200	26202400	255,215,0
chr1	26225800	26226000	A-E	629	.	26225800	26226000	255,215,0
chr1	26231000	26231200	A-E	474	.	26231000	26231200	255,215,0
chr1	26231600	26231800	A-P	456	.	26231600	26231800	255,0,0
chr1	26231800	26232000	A-E	473	.	26231800	26232000	255,215,0
chr1	26232000	26233000	A-P	560	.	26232000	26233000	255,0,0
chr1	26233000	26233200	A-E	495	.	26233000	26233200	255,215,0
chr1	26297800	26298000	A-E	474	.	26297800	26298000	255,215,0
chr1	26323400	26323800	A-E	708	.	26323400	26323800	255,215,0
chr1	26324400	26325000	A-P	459	.	26324400	26325000	255,0,0
chr1	26325000	26325200	A-E	406	.	26325000	26325200	255,215,0
chr1	26361800	26362200	A-E	838	.	26361800	26362200	255,215,0
chr1	26362400	26362600	A-E	371	.	26362400	26362600	255,215,0
chr1	26437400	26439000	A-P	593	.	26437400	26439000	255,0,0
chr1	26439000	26439600	A-E	550	.	26439000	26439600	255,215,0
chr1	26452800	26453200	A-E	658	.	26452800	26453200	255,215,0
chr1	26496200	26497000	A-P	895	.	26496200	26497000	255,0,0
chr1	26497000	26497400	A-E	633	.	26497000	26497400	255,215,0
chr1	26518400	26518600	A-E	348	.	26518400	26518600	255,215,0
chr1	26560200	26560400	A-E	554	.	26560200	26560400	255,215,0
chr1	26560400	26561200	A-P	807	.	26560400	26561200	255,0,0
chr1	26561400	26561600	A-E	461	.	26561400	26561600	255,215,0
chr1	26564000	26564400	A-E	503	.	26564000	26564400	255,215,0
chr1	26605400	26606400	A-E	861	.	26605400	26606400	255,215,0
chr1	26606400	26607000	A-P	863	.	26606400	26607000	255,0,0
chr1	26607000	26607200	A-E	712	.	26607000	26607200	255,215,0
chr1	26611400	26611600	A-E	540	.	26611400	26611600	255,215,0
chr1	26613600	26614400	A-E	567	.	26613600	26614400	255,215,0
chr1	26614800	26617600	A-E	612	.	26614800	26617600	255,215,0
chr1	26632800	26633400	A-P	385	.	26632800	26633400	255,0,0
chr1	26633400	26634000	A-E	833	.	26633400	26634000	255,215,0
chr1	26641800	26642200	A-E	843	.	26641800	26642200	255,215,0
chr1	26642800	26643400	A-E	591	.	26642800	26643400	255,215,0
chr1	26643800	26645600	A-E	813	.	26643800	26645600	255,215,0
chr1	26646000	26646400	A-E	854	.	26646000	26646400	255,215,0
chr1	26690400	26690600	A-E	350	.	26690400	26690600	255,215,0
chr1	26735200	26735400	A-E	620	.	26735200	26735400	255,215,0
chr1	26758400	26758600	A-E	531	.	26758400	26758600	255,215,0
chr1	26758600	26759000	A-P	934	.	26758600	26759000	255,0,0
chr1	26798000	26798800	A-E	741	.	26798000	26798800	255,215,0
chr1	26798800	26799800	A-P	587	.	26798800	26799800	255,0,0
chr1	26826600	26826800	A-E	420	.	26826600	26826800	255,215,0
chr1	26826800	26827400	A-P	857	.	26826800	26827400	255,0,0
chr1	26827400	26828400	A-E	541	.	26827400	26828400	255,215,0
chr1	26847000	26847200	A-E	441	.	26847000	26847200	255,215,0
chr1	26855800	26856000	A-E	673	.	26855800	26856000	255,215,0
chr1	26856200	26856600	A-P	840	.	26856200	26856600	255,0,0
chr1	26856600	26857200	A-E	416	.	26856600	26857200	255,215,0
chr1	26857800	26858000	A-E	582	.	26857800	26858000	255,215,0
chr1	26860600	26860800	A-E	530	.	26860600	26860800	255,215,0
chr1	26867000	26867200	A-E	516	.	26867000	26867200	255,215,0
chr1	26868000	26868400	A-E	487	.	26868000	26868400	255,215,0
chr1	26868400	26868600	A-P	880	.	26868400	26868600	255,0,0
chr1	26868600	26870800	A-E	690	.	26868600	26870800	255,215,0
chr1	26872000	26872200	A-E	802	.	26872000	26872200	255,215,0
chr1	26872200	26872400	A-P	709	.	26872200	26872400	255,0,0
chr1	26872400	26873000	A-E	712	.	26872400	26873000	255,215,0
chr1	26873200	26873400	A-E	499	.	26873200	26873400	255,215,0
chr1	26906200	26906600	A-E	797	.	26906200	26906600	255,215,0
chr1	26907200	26908000	A-E	657	.	26907200	26908000	255,215,0
chr1	26908600	26908800	A-E	666	.	26908600	26908800	255,215,0
chr1	26909200	26909600	A-E	841	.	26909200	26909600	255,215,0
chr1	26920000	26920200	A-E	587	.	26920000	26920200	255,215,0
chr1	26946400	26946800	A-E	845	.	26946400	26946800	255,215,0
chr1	26946800	26947600	A-P	921	.	26946800	26947600	255,0,0
chr1	26947600	26947800	A-E	548	.	26947600	26947800	255,215,0
chr1	26947800	26948000	A-P	645	.	26947800	26948000	255,0,0
chr1	26948000	26948600	A-E	747	.	26948000	26948600	255,215,0
chr1	26959600	26959800	A-E	661	.	26959600	26959800	255,215,0
chr1	27018600	27019600	A-E	689	.	27018600	27019600	255,215,0
chr1	27019600	27019800	A-P	678	.	27019600	27019800	255,0,0
chr1	27019800	27020400	A-E	759	.	27019800	27020400	255,215,0
chr1	27020800	27021000	A-E	506	.	27020800	27021000	255,215,0
chr1	27021200	27021800	A-E	771	.	27021200	27021800	255,215,0
chr1	27021800	27022800	A-P	494	.	27021800	27022800	255,0,0
chr1	27023000	27024000	A-P	765	.	27023000	27024000	255,0,0
chr1	27024400	27024800	A-P	348	.	27024400	27024800	255,0,0
chr1	27029200	27029400	A-E	514	.	27029200	27029400	255,215,0
chr1	27050000	27050400	A-E	559	.	27050000	27050400	255,215,0
chr1	27070400	27070600	A-E	485	.	27070400	27070600	255,215,0
chr1	27070600	27070800	A-P	630	.	27070600	27070800	255,0,0
chr1	27070800	27071200	A-E	764	.	27070800	27071200	255,215,0
chr1	27113200	27114200	A-E	830	.	27113200	27114200	255,215,0
chr1	27114200	27114800	A-P	524	.	27114200	27114800	255,0,0
chr1	27114800	27115200	A-E	660	.	27114800	27115200	255,215,0
chr1	27117000	27117400	A-E	765	.	27117000	27117400	255,215,0
chr1	27127000	27127200	A-E	522	.	27127000	27127200	255,215,0
chr1	27136600	27136800	A-E	533	.	27136600	27136800	255,215,0
chr1	27147200	27147400	A-E	416	.	27147200	27147400	255,215,0
chr1	27147400	27147600	A-P	402	.	27147400	27147600	255,0,0
chr1	27147600	27147800	A-E	547	.	27147600	27147800	255,215,0
chr1	27152800	27153000	A-E	818	.	27152800	27153000	255,215,0
chr1	27153000	27153600	A-P	819	.	27153000	27153600	255,0,0
chr1	27153600	27153800	A-E	411	.	27153600	27153800	255,215,0
chr1	27154200	27154400	A-E	485	.	27154200	27154400	255,215,0
chr1	27154800	27156000	A-E	754	.	27154800	27156000	255,215,0
chr1	27159600	27160200	A-E	660	.	27159600	27160200	255,215,0
chr1	27160200	27160400	A-P	503	.	27160200	27160400	255,0,0
chr1	27160400	27160600	A-E	647	.	27160400	27160600	255,215,0
chr1	27165000	27166200	A-E	748	.	27165000	27166200	255,215,0
chr1	27190600	27192800	A-E	819	.	27190600	27192800	255,215,0
chr1	27215800	27216200	A-E	663	.	27215800	27216200	255,215,0
chr1	27216200	27217000	A-P	931	.	27216200	27217000	255,0,0
chr1	27217000	27217200	A-E	474	.	27217000	27217200	255,215,0
chr1	27225800	27226000	A-E	545	.	27225800	27226000	255,215,0
chr1	27226600	27227200	A-P	871	.	27226600	27227200	255,0,0
chr1	27247800	27248000	A-E	560	.	27247800	27248000	255,215,0
chr1	27248000	27248600	A-P	809	.	27248000	27248600	255,0,0
chr1	27248600	27249200	A-E	600	.	27248600	27249200	255,215,0
chr1	27286800	27287000	A-P	701	.	27286800	27287000	255,0,0
chr1	27320000	27320400	A-P	382	.	27320000	27320400	255,0,0
chr1	27328400	27328800	A-E	408	.	27328400	27328800	255,215,0
chr1	27339200	27339600	A-E	774	.	27339200	27339600	255,215,0
chr1	27425800	27426000	A-E	570	.	27425800	27426000	255,215,0
chr1	27426200	27426400	A-E	487	.	27426200	27426400	255,215,0
chr1	27429200	27429400	A-P	644	.	27429200	27429400	255,0,0
chr1	27433000	27433600	A-E	376	.	27433000	27433600	255,215,0
chr1	27438400	27439000	A-E	509	.	27438400	27439000	255,215,0
chr1	27458600	27459200	A-E	634	.	27458600	27459200	255,215,0
chr1	27459400	27459600	A-E	474	.	27459400	27459600	255,215,0
chr1	27459800	27460200	A-E	642	.	27459800	27460200	255,215,0
chr1	27460600	27461200	A-E	805	.	27460600	27461200	255,215,0
chr1	27462800	27463000	A-E	484	.	27462800	27463000	255,215,0
chr1	27463600	27464200	A-E	781	.	27463600	27464200	255,215,0
chr1	27480800	27481400	A-E	624	.	27480800	27481400	255,215,0
chr1	27481400	27481600	A-P	879	.	27481400	27481600	255,0,0
chr1	27481600	27482200	A-E	578	.	27481600	27482200	255,215,0
chr1	27488000	27488400	A-E	781	.	27488000	27488400	255,215,0
chr1	27560400	27560800	A-E	629	.	27560400	27560800	255,215,0
chr1	27560800	27561600	A-P	753	.	27560800	27561600	255,0,0
chr1	27561800	27562000	A-P	520	.	27561800	27562000	255,0,0
chr1	27562000	27562200	A-E	599	.	27562000	27562200	255,215,0
chr1	27579200	27579400	A-E	709	.	27579200	27579400	255,215,0
chr1	27580000	27580400	A-E	899	.	27580000	27580400	255,215,0
chr1	27580600	27581000	A-E	755	.	27580600	27581000	255,215,0
chr1	27581400	27581600	A-E	594	.	27581400	27581600	255,215,0
chr1	27611200	27611400	A-E	483	.	27611200	27611400	255,215,0
chr1	27648400	27649200	A-P	541	.	27648400	27649200	255,0,0
chr1	27668200	27668400	A-E	629	.	27668200	27668400	255,215,0
chr1	27668400	27668600	A-P	588	.	27668400	27668600	255,0,0
chr1	27668600	27670000	A-E	788	.	27668600	27670000	255,215,0
chr1	27670000	27670200	A-P	385	.	27670000	27670200	255,0,0
chr1	27675800	27676000	A-E	472	.	27675800	27676000	255,215,0
chr1	27683800	27684000	A-E	389	.	27683800	27684000	255,215,0
chr1	27684000	27684200	A-P	770	.	27684000	27684200	255,0,0
chr1	27686600	27686800	A-E	608	.	27686600	27686800	255,215,0
chr1	27691800	27692400	A-E	518	.	27691800	27692400	255,215,0
chr1	27692800	27693200	A-P	497	.	27692800	27693200	255,0,0
chr1	27718800	27719600	A-E	804	.	27718800	27719600	255,215,0
chr1	27721800	27722200	A-P	581	.	27721800	27722200	255,0,0
chr1	27743000	27743200	A-E	438	.	27743000	27743200	255,215,0
chr1	27745000	27745200	A-P	658	.	27745000	27745200	255,0,0
chr1	27746000	27746200	A-E	523	.	27746000	27746200	255,215,0
chr1	27748600	27748800	A-E	624	.	27748600	27748800	255,215,0
chr1	27762200	27762800	A-E	519	.	27762200	27762800	255,215,0
chr1	27769000	27769800	A-E	573	.	27769000	27769800	255,215,0
chr1	27771000	27772400	A-E	577	.	27771000	27772400	255,215,0
chr1	27775600	27775800	A-E	667	.	27775600	27775800	255,215,0
chr1	27800000	27800200	A-E	529	.	27800000	27800200	255,215,0
chr1	27803200	27803400	A-E	644	.	27803200	27803400	255,215,0
chr1	27804600	27805000	A-E	640	.	27804600	27805000	255,215,0
chr1	27807800	27808000	A-E	784	.	27807800	27808000	255,215,0
chr1	27808800	27809000	A-E	493	.	27808800	27809000	255,215,0
chr1	27809800	27810400	A-E	827	.	27809800	27810400	255,215,0
chr1	27815000	27815800	A-E	694	.	27815000	27815800	255,215,0
chr1	27816000	27816400	A-E	483	.	27816000	27816400	255,215,0
chr1	27816400	27816800	A-P	803	.	27816400	27816800	255,0,0
chr1	27816800	27817400	A-E	533	.	27816800	27817400	255,215,0
chr1	27818400	27819200	A-E	764	.	27818400	27819200	255,215,0
chr1	27852000	27852200	A-P	644	.	27852000	27852200	255,0,0
chr1	27852200	27852800	A-E	720	.	27852200	27852800	255,215,0
chr1	27853000	27853400	A-E	542	.	27853000	27853400	255,215,0
chr1	27854000	27854200	A-E	574	.	27854000	27854200	255,215,0
chr1	27854400	27854600	A-E	438	.	27854400	27854600	255,215,0
chr1	27854600	27854800	A-P	717	.	27854600	27854800	255,0,0
chr1	27882800	27883000	A-E	728	.	27882800	27883000	255,215,0
chr1	27895000	27895400	A-P	850	.	27895000	27895400	255,0,0
chr1	27927000	27927200	A-E	725	.	27927000	27927200	255,215,0
chr1	27928800	27929000	A-P	404	.	27928800	27929000	255,0,0
chr1	27929800	27930800	A-P	545	.	27929800	27930800	255,0,0
chr1	27935200	27935400	A-E	490	.	27935200	27935400	255,215,0
chr1	27935600	27936800	A-E	659	.	27935600	27936800	255,215,0
chr1	27937000	27937200	A-E	579	.	27937000	27937200	255,215,0
chr1	27945000	27945200	A-E	591	.	27945000	27945200	255,215,0
chr1	27950000	27950200	A-E	547	.	27950000	27950200	255,215,0
chr1	27951200	27952200	A-E	713	.	27951200	27952200	255,215,0
chr1	27952400	27953600	A-E	604	.	27952400	27953600	255,215,0
chr1	27956400	27956600	A-E	511	.	27956400	27956600	255,215,0
chr1	27957000	27958200	A-E	786	.	27957000	27958200	255,215,0
chr1	27958200	27958400	A-P	624	.	27958200	27958400	255,0,0
chr1	27958400	27958600	A-E	926	.	27958400	27958600	255,215,0
chr1	27958800	27959000	A-E	721	.	27958800	27959000	255,215,0
chr1	27959000	27959200	A-P	535	.	27959000	27959200	255,0,0
chr1	27959200	27960800	A-E	939	.	27959200	27960800	255,215,0
chr1	27960800	27961000	A-P	599	.	27960800	27961000	255,0,0
chr1	27961000	27961400	A-E	894	.	27961000	27961400	255,215,0
chr1	27962000	27962200	A-E	522	.	27962000	27962200	255,215,0
chr1	27963000	27963200	A-E	573	.	27963000	27963200	255,215,0
chr1	27963600	27963800	A-E	801	.	27963600	27963800	255,215,0
chr1	27980200	27980400	A-E	612	.	27980200	27980400	255,215,0
chr1	27982600	27983000	A-E	477	.	27982600	27983000	255,215,0
chr1	27985000	27986400	A-E	816	.	27985000	27986400	255,215,0
chr1	27986400	27986600	A-P	556	.	27986400	27986600	255,0,0
chr1	27986600	27987400	A-E	666	.	27986600	27987400	255,215,0
chr1	27989000	27990000	A-E	846	.	27989000	27990000	255,215,0
chr1	27998400	27999000	A-E	535	.	27998400	27999000	255,215,0
chr1	28016000	28016600	A-E	634	.	28016000	28016600	255,215,0
chr1	28051800	28052200	A-E	599	.	28051800	28052200	255,215,0
chr1	28052200	28053200	A-P	917	.	28052200	28053200	255,0,0
chr1	28053200	28053400	A-E	511	.	28053200	28053400	255,215,0
chr1	28079000	28079200	A-E	587	.	28079000	28079200	255,215,0
chr1	28099200	28099600	A-E	583	.	28099200	28099600	255,215,0
chr1	28099600	28100000	A-P	785	.	28099600	28100000	255,0,0
chr1	28100000	28100200	A-E	489	.	28100000	28100200	255,215,0
chr1	28100200	28100400	A-P	617	.	28100200	28100400	255,0,0
chr1	28100600	28100800	A-E	595	.	28100600	28100800	255,215,0
chr1	28157000	28157200	A-E	787	.	28157000	28157200	255,215,0
chr1	28157200	28157800	A-P	784	.	28157200	28157800	255,0,0
chr1	28157800	28158000	A-E	418	.	28157800	28158000	255,215,0
chr1	28184600	28184800	A-P	423	.	28184600	28184800	255,0,0
chr1	28189600	28190200	A-E	792	.	28189600	28190200	255,215,0
chr1	28190800	28191200	A-E	922	.	28190800	28191200	255,215,0
chr1	28195200	28196400	A-E	758	.	28195200	28196400	255,215,0
chr1	28199000	28199200	A-P	724	.	28199000	28199200	255,0,0
chr1	28199200	28200800	A-E	739	.	28199200	28200800	255,215,0
chr1	28201200	28202200	A-E	662	.	28201200	28202200	255,215,0
chr1	28202800	28203000	A-E	603	.	28202800	28203000	255,215,0
chr1	28210000	28211800	A-E	575	.	28210000	28211800	255,215,0
chr1	28213600	28214200	A-E	775	.	28213600	28214200	255,215,0
chr1	28216200	28216400	A-E	635	.	28216200	28216400	255,215,0
chr1	28216800	28217200	A-E	559	.	28216800	28217200	255,215,0
chr1	28217400	28218600	A-E	574	.	28217400	28218600	255,215,0
chr1	28240400	28240600	A-E	491	.	28240400	28240600	255,215,0
chr1	28240600	28241400	A-P	574	.	28240600	28241400	255,0,0
chr1	28241400	28241600	A-E	527	.	28241400	28241600	255,215,0
chr1	28286000	28286200	A-E	406	.	28286000	28286200	255,215,0
chr1	28286200	28286800	A-P	658	.	28286200	28286800	255,0,0
chr1	28286800	28287400	A-E	597	.	28286800	28287400	255,215,0
chr1	28382800	28383000	A-E	562	.	28382800	28383000	255,215,0
chr1	28396600	28396800	A-E	620	.	28396600	28396800	255,215,0
chr1	28414400	28415000	A-E	429	.	28414400	28415000	255,215,0
chr1	28415000	28415400	A-P	917	.	28415000	28415400	255,0,0
chr1	28415400	28415600	A-E	481	.	28415400	28415600	255,215,0
chr1	28423600	28423800	A-E	555	.	28423600	28423800	255,215,0
chr1	28441800	28442200	A-E	777	.	28441800	28442200	255,215,0
chr1	28454200	28454400	A-E	469	.	28454200	28454400	255,215,0
chr1	28454600	28454800	A-E	767	.	28454600	28454800	255,215,0
chr1	28459000	28459200	A-E	641	.	28459000	28459200	255,215,0
chr1	28470000	28470200	A-E	722	.	28470000	28470200	255,215,0
chr1	28471000	28471600	A-E	887	.	28471000	28471600	255,215,0
chr1	28471800	28472000	A-E	573	.	28471800	28472000	255,215,0
chr1	28473800	28475000	A-E	703	.	28473800	28475000	255,215,0
chr1	28495800	28496200	A-E	698	.	28495800	28496200	255,215,0
chr1	28498400	28498600	A-E	685	.	28498400	28498600	255,215,0
chr1	28499000	28499200	A-E	793	.	28499000	28499200	255,215,0
chr1	28499200	28499400	A-P	678	.	28499200	28499400	255,0,0
chr1	28499400	28499600	A-E	737	.	28499400	28499600	255,215,0
chr1	28500000	28501400	A-E	785	.	28500000	28501400	255,215,0
chr1	28501800	28502200	A-E	817	.	28501800	28502200	255,215,0
chr1	28502400	28504000	A-E	666	.	28502400	28504000	255,215,0
chr1	28523400	28523800	A-E	548	.	28523400	28523800	255,215,0
chr1	28525400	28525600	A-E	499	.	28525400	28525600	255,215,0
chr1	28525800	28527000	A-E	652	.	28525800	28527000	255,215,0
chr1	28558600	28559000	A-E	542	.	28558600	28559000	255,215,0
chr1	28559000	28559600	A-P	378	.	28559000	28559600	255,0,0
chr1	28562200	28562600	A-E	932	.	28562200	28562600	255,215,0
chr1	28562600	28563000	A-P	497	.	28562600	28563000	255,0,0
chr1	28563400	28563800	A-E	537	.	28563400	28563800	255,215,0
chr1	28568400	28568600	A-E	510	.	28568400	28568600	255,215,0
chr1	28570600	28570800	A-E	582	.	28570600	28570800	255,215,0
chr1	28571000	28571800	A-E	664	.	28571000	28571800	255,215,0
chr1	28572200	28572400	A-E	671	.	28572200	28572400	255,215,0
chr1	28572800	28574400	A-E	610	.	28572800	28574400	255,215,0
chr1	28574600	28575000	A-E	543	.	28574600	28575000	255,215,0
chr1	28585600	28585800	A-E	538	.	28585600	28585800	255,215,0
chr1	28585800	28586600	A-P	699	.	28585800	28586600	255,0,0
chr1	28586800	28587000	A-P	571	.	28586800	28587000	255,0,0
chr1	28624400	28624600	A-E	523	.	28624400	28624600	255,215,0
chr1	28654800	28655000	A-E	613	.	28654800	28655000	255,215,0
chr1	28655400	28655800	A-P	848	.	28655400	28655800	255,0,0
chr1	28655800	28656600	A-E	463	.	28655800	28656600	255,215,0
chr1	28695800	28696000	A-E	590	.	28695800	28696000	255,215,0
chr1	28696000	28696800	A-P	637	.	28696000	28696800	255,0,0
chr1	28776400	28776800	A-E	472	.	28776400	28776800	255,215,0
chr1	28832000	28833400	A-E	532	.	28832000	28833400	255,215,0
chr1	28833600	28833800	A-E	577	.	28833600	28833800	255,215,0
chr1	28833800	28834000	A-P	541	.	28833800	28834000	255,0,0
chr1	28834000	28834200	A-E	425	.	28834000	28834200	255,215,0
chr1	28834400	28834600	A-E	453	.	28834400	28834600	255,215,0
chr1	28834800	28835200	A-E	699	.	28834800	28835200	255,215,0
chr1	28835600	28835800	A-E	600	.	28835600	28835800	255,215,0
chr1	28836000	28838000	A-E	552	.	28836000	28838000	255,215,0
chr1	28843600	28843800	A-E	489	.	28843600	28843800	255,215,0
chr1	28844600	28845200	A-P	865	.	28844600	28845200	255,0,0
chr1	28845200	28846000	A-E	504	.	28845200	28846000	255,215,0
chr1	28879000	28879200	A-E	653	.	28879000	28879200	255,215,0
chr1	28879200	28880000	A-P	468	.	28879200	28880000	255,0,0
chr1	28880000	28880200	A-E	371	.	28880000	28880200	255,215,0
chr1	28907400	28907600	A-P	446	.	28907400	28907600	255,0,0
chr1	28907800	28908000	A-E	388	.	28907800	28908000	255,215,0
chr1	28908000	28908400	A-P	474	.	28908000	28908400	255,0,0
chr1	28908400	28908600	A-E	708	.	28908400	28908600	255,215,0
chr1	28908600	28908800	A-P	636	.	28908600	28908800	255,0,0
chr1	28909000	28909200	A-E	474	.	28909000	28909200	255,215,0
chr1	28913600	28913800	A-E	503	.	28913600	28913800	255,215,0
chr1	28925800	28926000	A-E	478	.	28925800	28926000	255,215,0
chr1	28958400	28958600	A-E	669	.	28958400	28958600	255,215,0
chr1	28968400	28968600	A-E	686	.	28968400	28968600	255,215,0
chr1	28969000	28969800	A-P	524	.	28969000	28969800	255,0,0
chr1	28969800	28970400	A-E	521	.	28969800	28970400	255,215,0
chr1	28970600	28971000	A-E	812	.	28970600	28971000	255,215,0
chr1	28974400	28975000	A-E	568	.	28974400	28975000	255,215,0
chr1	28975000	28975400	A-P	531	.	28975000	28975400	255,0,0
chr1	28975400	28975800	A-E	704	.	28975400	28975800	255,215,0
chr1	28994600	28995200	A-E	532	.	28994600	28995200	255,215,0
chr1	28995200	28995800	A-P	718	.	28995200	28995800	255,0,0
chr1	28995800	28996600	A-E	614	.	28995800	28996600	255,215,0
chr1	29062600	29063000	A-E	460	.	29062600	29063000	255,215,0
chr1	29063000	29064600	A-P	607	.	29063000	29064600	255,0,0
chr1	29070800	29071000	A-E	515	.	29070800	29071000	255,215,0
chr1	29111800	29112000	A-E	614	.	29111800	29112000	255,215,0
chr1	29203800	29204000	A-P	415	.	29203800	29204000	255,0,0
chr1	29208600	29208800	A-P	815	.	29208600	29208800	255,0,0
chr1	29211200	29211800	A-E	768	.	29211200	29211800	255,215,0
chr1	29213200	29213400	A-E	582	.	29213200	29213400	255,215,0
chr1	29213400	29214000	A-P	721	.	29213400	29214000	255,0,0
chr1	29214200	29214400	A-P	500	.	29214200	29214400	255,0,0
chr1	29214400	29214800	A-E	492	.	29214400	29214800	255,215,0
chr1	29240800	29241200	A-P	776	.	29240800	29241200	255,0,0
chr1	29241400	29241600	A-P	368	.	29241400	29241600	255,0,0
chr1	29241600	29241800	A-E	545	.	29241600	29241800	255,215,0
chr1	29253000	29253200	A-E	518	.	29253000	29253200	255,215,0
chr1	29253400	29253600	A-P	461	.	29253400	29253600	255,0,0
chr1	29254200	29254800	A-E	640	.	29254200	29254800	255,215,0
chr1	29289000	29289400	A-E	943	.	29289000	29289400	255,215,0
chr1	29506600	29506800	A-E	531	.	29506600	29506800	255,215,0
chr1	29507600	29508800	A-P	527	.	29507600	29508800	255,0,0
chr1	29508800	29509200	A-E	651	.	29508800	29509200	255,215,0
chr1	29536800	29537400	A-E	724	.	29536800	29537400	255,215,0
chr1	29556200	29556600	A-E	661	.	29556200	29556600	255,215,0
chr1	29557200	29557600	A-P	782	.	29557200	29557600	255,0,0
chr1	29557600	29557800	A-E	671	.	29557600	29557800	255,215,0
chr1	29562800	29563000	A-P	675	.	29562800	29563000	255,0,0
chr1	29792400	29792600	A-E	566	.	29792400	29792600	255,215,0
chr1	30128000	30128200	A-P	361	.	30128000	30128200	255,0,0
chr1	30128200	30128400	A-E	487	.	30128200	30128400	255,215,0
chr1	30145400	30145600	A-E	453	.	30145400	30145600	255,215,0
chr1	30161400	30161800	A-E	493	.	30161400	30161800	255,215,0
chr1	30181800	30182600	A-E	519	.	30181800	30182600	255,215,0
chr1	30184600	30185200	A-E	522	.	30184600	30185200	255,215,0
chr1	30448000	30448200	A-E	596	.	30448000	30448200	255,215,0
chr1	31190800	31191200	A-E	717	.	31190800	31191200	255,215,0
chr1	31191400	31191600	A-E	363	.	31191400	31191600	255,215,0
chr1	31191600	31191800	A-P	774	.	31191600	31191800	255,0,0
chr1	31191800	31192800	A-E	791	.	31191800	31192800	255,215,0
chr1	31202200	31202400	A-E	543	.	31202200	31202400	255,215,0
chr1	31203000	31203800	A-E	485	.	31203000	31203800	255,215,0
chr1	31216400	31224400	A-E	695	.	31216400	31224400	255,215,0
chr1	31224600	31225600	A-E	610	.	31224600	31225600	255,215,0
chr1	31226000	31227200	A-E	558	.	31226000	31227200	255,215,0
chr1	31227400	31227600	A-E	808	.	31227400	31227600	255,215,0
chr1	31227600	31227800	A-P	885	.	31227600	31227800	255,0,0
chr1	31227800	31229200	A-E	591	.	31227800	31229200	255,215,0
chr1	31229400	31232200	A-E	524	.	31229400	31232200	255,215,0
chr1	31232600	31236600	A-E	844	.	31232600	31236600	255,215,0
chr1	31236800	31237200	A-E	518	.	31236800	31237200	255,215,0
chr1	31237800	31238000	A-E	634	.	31237800	31238000	255,215,0
chr1	31238000	31238400	A-P	482	.	31238000	31238400	255,0,0
chr1	31238400	31239200	A-E	763	.	31238400	31239200	255,215,0
chr1	31242000	31242200	A-E	611	.	31242000	31242200	255,215,0
chr1	31251400	31251600	A-E	645	.	31251400	31251600	255,215,0
chr1	31327000	31327200	A-E	584	.	31327000	31327200	255,215,0
chr1	31342000	31342200	A-P	510	.	31342000	31342200	255,0,0
chr1	31384200	31384400	A-E	455	.	31384200	31384400	255,215,0
chr1	31482800	31483200	A-E	539	.	31482800	31483200	255,215,0
chr1	31500800	31501200	A-E	585	.	31500800	31501200	255,215,0
chr1	31536000	31536200	A-E	460	.	31536000	31536200	255,215,0
chr1	31537800	31539000	A-P	548	.	31537800	31539000	255,0,0
chr1	31627400	31627800	A-E	474	.	31627400	31627800	255,215,0
chr1	31628200	31628400	A-P	513	.	31628200	31628400	255,0,0
chr1	31628400	31628600	A-E	621	.	31628400	31628600	255,215,0
chr1	31654400	31654600	A-E	526	.	31654400	31654600	255,215,0
chr1	31655200	31655400	A-E	673	.	31655200	31655400	255,215,0
chr1	31769000	31769200	A-E	364	.	31769000	31769200	255,215,0
chr1	31769200	31769600	A-P	765	.	31769200	31769600	255,0,0
chr1	31769600	31769800	A-E	611	.	31769600	31769800	255,215,0
chr1	31769800	31770000	A-P	518	.	31769800	31770000	255,0,0
chr1	31846000	31846200	A-E	605	.	31846000	31846200	255,215,0
chr1	31867600	31868000	A-E	621	.	31867600	31868000	255,215,0
chr1	31895600	31895800	A-E	445	.	31895600	31895800	255,215,0
chr1	31896200	31896600	A-E	656	.	31896200	31896600	255,215,0
chr1	31904800	31905000	A-E	477	.	31904800	31905000	255,215,0
chr1	31931200	31931400	A-E	612	.	31931200	31931400	255,215,0
chr1	31950000	31950400	A-E	596	.	31950000	31950400	255,215,0
chr1	31955600	31955800	A-E	520	.	31955600	31955800	255,215,0
chr1	31956000	31956400	A-E	653	.	31956000	31956400	255,215,0
chr1	31971600	31972000	A-E	773	.	31971600	31972000	255,215,0
chr1	31974800	31975400	A-E	921	.	31974800	31975400	255,215,0
chr1	32015000	32015800	A-E	523	.	32015000	32015800	255,215,0
chr1	32062400	32062600	A-E	488	.	32062400	32062600	255,215,0
chr1	32071400	32071600	A-E	623	.	32071400	32071600	255,215,0
chr1	32071600	32071800	A-P	736	.	32071600	32071800	255,0,0
chr1	32104000	32104200	A-E	494	.	32104000	32104200	255,215,0
chr1	32109600	32110200	A-E	599	.	32109600	32110200	255,215,0
chr1	32110200	32111000	A-P	866	.	32110200	32111000	255,0,0
chr1	32129600	32129800	A-P	492	.	32129600	32129800	255,0,0
chr1	32165000	32165200	A-E	716	.	32165000	32165200	255,215,0
chr1	32165400	32165600	A-E	557	.	32165400	32165600	255,215,0
chr1	32170800	32171000	A-E	518	.	32170800	32171000	255,215,0
chr1	32172400	32172600	A-E	574	.	32172400	32172600	255,215,0
chr1	32173400	32173600	A-E	536	.	32173400	32173600	255,215,0
chr1	32189400	32189600	A-E	571	.	32189400	32189600	255,215,0
chr1	32210200	32210400	A-P	676	.	32210200	32210400	255,0,0
chr1	32228400	32228600	A-P	702	.	32228400	32228600	255,0,0
chr1	32253600	32253800	A-E	572	.	32253600	32253800	255,215,0
chr1	32253800	32254400	A-P	401	.	32253800	32254400	255,0,0
chr1	32254600	32254800	A-E	574	.	32254600	32254800	255,215,0
chr1	32254800	32255000	A-P	645	.	32254800	32255000	255,0,0
chr1	32281600	32281800	A-E	588	.	32281600	32281800	255,215,0
chr1	32293000	32293200	A-E	646	.	32293000	32293200	255,215,0
chr1	32314200	32314400	A-E	479	.	32314200	32314400	255,215,0
chr1	32332000	32332400	A-E	945	.	32332000	32332400	255,215,0
chr1	32343800	32344000	A-E	461	.	32343800	32344000	255,215,0
chr1	32346800	32347000	A-E	669	.	32346800	32347000	255,215,0
chr1	32354800	32355400	A-E	807	.	32354800	32355400	255,215,0
chr1	32356800	32357200	A-E	509	.	32356800	32357200	255,215,0
chr1	32368000	32368200	A-E	586	.	32368000	32368200	255,215,0
chr1	32376600	32376800	A-E	669	.	32376600	32376800	255,215,0
chr1	32378600	32378800	A-E	671	.	32378600	32378800	255,215,0
chr1	32392000	32392200	A-E	729	.	32392000	32392200	255,215,0
chr1	32393000	32393400	A-E	580	.	32393000	32393400	255,215,0
chr1	32394200	32394600	A-E	524	.	32394200	32394600	255,215,0
chr1	32395400	32395600	A-E	698	.	32395400	32395600	255,215,0
chr1	32396000	32397400	A-E	558	.	32396000	32397400	255,215,0
chr1	32398200	32398400	A-E	642	.	32398200	32398400	255,215,0
chr1	32400400	32401000	A-E	523	.	32400400	32401000	255,215,0
chr1	32401400	32401600	A-E	549	.	32401400	32401600	255,215,0
chr1	32402000	32403000	A-E	591	.	32402000	32403000	255,215,0
chr1	32403000	32403200	A-P	604	.	32403000	32403200	255,0,0
chr1	32403200	32403400	A-E	468	.	32403200	32403400	255,215,0
chr1	32403400	32404400	A-P	818	.	32403400	32404400	255,0,0
chr1	32404400	32404600	A-E	604	.	32404400	32404600	255,215,0
chr1	32405200	32405800	A-E	829	.	32405200	32405800	255,215,0
chr1	32408000	32408400	A-E	864	.	32408000	32408400	255,215,0
chr1	32408800	32410000	A-E	755	.	32408800	32410000	255,215,0
chr1	32410000	32410400	A-P	818	.	32410000	32410400	255,0,0
chr1	32410400	32410800	A-E	598	.	32410400	32410800	255,215,0
chr1	32420200	32420400	A-E	539	.	32420200	32420400	255,215,0
chr1	32420600	32420800	A-E	510	.	32420600	32420800	255,215,0
chr1	32421000	32421200	A-E	524	.	32421000	32421200	255,215,0
chr1	32421600	32422400	A-E	611	.	32421600	32422400	255,215,0
chr1	32423200	32424000	A-E	782	.	32423200	32424000	255,215,0
chr1	32427200	32427800	A-E	525	.	32427200	32427800	255,215,0
chr1	32446200	32446800	A-E	496	.	32446200	32446800	255,215,0
chr1	32447200	32447400	A-E	677	.	32447200	32447400	255,215,0
chr1	32450400	32450600	A-E	587	.	32450400	32450600	255,215,0
chr1	32451000	32451400	A-E	484	.	32451000	32451400	255,215,0
chr1	32478800	32479000	A-E	603	.	32478800	32479000	255,215,0
chr1	32479000	32480600	A-P	614	.	32479000	32480600	255,0,0
chr1	32537800	32538200	A-E	622	.	32537800	32538200	255,215,0
chr1	32538200	32539000	A-P	749	.	32538200	32539000	255,0,0
chr1	32539000	32539200	A-E	597	.	32539000	32539200	255,215,0
chr1	32573400	32573600	A-E	937	.	32573400	32573600	255,215,0
chr1	32573600	32574200	A-P	515	.	32573600	32574200	255,0,0
chr1	32574600	32574800	A-E	445	.	32574600	32574800	255,215,0
chr1	32610800	32611000	A-E	956	.	32610800	32611000	255,215,0
chr1	32644800	32645400	A-E	620	.	32644800	32645400	255,215,0
chr1	32645400	32645800	A-P	898	.	32645400	32645800	255,0,0
chr1	32645800	32646600	A-E	572	.	32645800	32646600	255,215,0
chr1	32647200	32647400	A-E	534	.	32647200	32647400	255,215,0
chr1	32665800	32666200	A-E	596	.	32665800	32666200	255,215,0
chr1	32666200	32666400	A-P	513	.	32666200	32666400	255,0,0
chr1	32666400	32668000	A-E	531	.	32666400	32668000	255,215,0
chr1	32668200	32668400	A-E	551	.	32668200	32668400	255,215,0
chr1	32671000	32671200	A-E	535	.	32671000	32671200	255,215,0
chr1	32671200	32671400	A-P	589	.	32671200	32671400	255,0,0
chr1	32671400	32671600	A-E	539	.	32671400	32671600	255,215,0
chr1	32687600	32688400	A-P	513	.	32687600	32688400	255,0,0
chr1	32688400	32688800	A-E	693	.	32688400	32688800	255,215,0
chr1	32705800	32706200	A-E	503	.	32705800	32706200	255,215,0
chr1	32706200	32706400	A-P	478	.	32706200	32706400	255,0,0
chr1	32706400	32706600	A-E	417	.	32706400	32706600	255,215,0
chr1	32706600	32706800	A-P	370	.	32706600	32706800	255,0,0
chr1	32706800	32707000	A-E	541	.	32706800	32707000	255,215,0
chr1	32707000	32707200	A-P	513	.	32707000	32707200	255,0,0
chr1	32707200	32707400	A-E	526	.	32707200	32707400	255,215,0
chr1	32713800	32714200	A-P	840	.	32713800	32714200	255,0,0
chr1	32714200	32714400	A-E	716	.	32714200	32714400	255,215,0
chr1	32715200	32715600	A-E	624	.	32715200	32715600	255,215,0
chr1	32715600	32715800	A-P	762	.	32715600	32715800	255,0,0
chr1	32715800	32716800	A-E	583	.	32715800	32716800	255,215,0
chr1	32716800	32717000	A-P	499	.	32716800	32717000	255,0,0
chr1	32717000	32718600	A-E	931	.	32717000	32718600	255,215,0
chr1	32719000	32720000	A-E	693	.	32719000	32720000	255,215,0
chr1	32720800	32721600	A-E	726	.	32720800	32721600	255,215,0
chr1	32722200	32723000	A-E	930	.	32722200	32723000	255,215,0
chr1	32729400	32729600	A-E	648	.	32729400	32729600	255,215,0
chr1	32757000	32757600	A-E	868	.	32757000	32757600	255,215,0
chr1	32757600	32758000	A-P	663	.	32757600	32758000	255,0,0
chr1	32758000	32758600	A-E	500	.	32758000	32758600	255,215,0
chr1	32782200	32782400	A-E	402	.	32782200	32782400	255,215,0
chr1	32785400	32786000	A-E	654	.	32785400	32786000	255,215,0
chr1	32787600	32787800	A-E	500	.	32787600	32787800	255,215,0
chr1	32800200	32800400	A-E	499	.	32800200	32800400	255,215,0
chr1	32800800	32801200	A-P	492	.	32800800	32801200	255,0,0
chr1	32801400	32801800	A-P	586	.	32801400	32801800	255,0,0
chr1	32801800	32805600	A-E	842	.	32801800	32805600	255,215,0
chr1	32816600	32816800	A-E	741	.	32816600	32816800	255,215,0
chr1	32816800	32817400	A-P	520	.	32816800	32817400	255,0,0
chr1	32817400	32817800	A-E	570	.	32817400	32817800	255,215,0
chr1	32825600	32825800	A-E	583	.	32825600	32825800	255,215,0
chr1	32827600	32827800	A-E	393	.	32827600	32827800	255,215,0
chr1	32859600	32860400	A-P	690	.	32859600	32860400	255,0,0
chr1	32860400	32860800	A-E	538	.	32860400	32860800	255,215,0
chr1	32897600	32897800	A-E	502	.	32897600	32897800	255,215,0
chr1	32914000	32914200	A-E	471	.	32914000	32914200	255,215,0
chr1	32966200	32966400	A-P	814	.	32966200	32966400	255,0,0
chr1	32986000	32986600	A-E	553	.	32986000	32986600	255,215,0
chr1	32986800	32987000	A-E	588	.	32986800	32987000	255,215,0
chr1	33077600	33078200	A-E	854	.	33077600	33078200	255,215,0
chr1	33085200	33085600	A-E	807	.	33085200	33085600	255,215,0
chr1	33089000	33089600	A-E	671	.	33089000	33089600	255,215,0
chr1	33093200	33093800	A-E	516	.	33093200	33093800	255,215,0
chr1	33113400	33113600	A-E	545	.	33113400	33113600	255,215,0
chr1	33114000	33114200	A-E	488	.	33114000	33114200	255,215,0
chr1	33114800	33115000	A-E	561	.	33114800	33115000	255,215,0
chr1	33115600	33116200	A-P	504	.	33115600	33116200	255,0,0
chr1	33116200	33116600	A-E	976	.	33116200	33116600	255,215,0
chr1	33116600	33117000	A-P	903	.	33116600	33117000	255,0,0
chr1	33117000	33117600	A-E	540	.	33117000	33117600	255,215,0
chr1	33219200	33219400	A-E	844	.	33219200	33219400	255,215,0
chr1	33281800	33282000	A-E	510	.	33281800	33282000	255,215,0
chr1	33282200	33282600	A-E	469	.	33282200	33282600	255,215,0
chr1	33282600	33283600	A-P	609	.	33282600	33283600	255,0,0
chr1	33283600	33284600	A-E	612	.	33283600	33284600	255,215,0
chr1	33284600	33284800	A-P	722	.	33284600	33284800	255,0,0
chr1	33284800	33285800	A-E	669	.	33284800	33285800	255,215,0
chr1	33288200	33288600	A-E	615	.	33288200	33288600	255,215,0
chr1	33352200	33352400	A-E	874	.	33352200	33352400	255,215,0
chr1	33426800	33427000	A-E	688	.	33426800	33427000	255,215,0
chr1	33427800	33428200	A-E	443	.	33427800	33428200	255,215,0
chr1	33429400	33429600	A-E	585	.	33429400	33429600	255,215,0
chr1	33429600	33430000	A-P	887	.	33429600	33430000	255,0,0
chr1	33430200	33430600	A-P	774	.	33430200	33430600	255,0,0
chr1	33430600	33430800	A-E	370	.	33430600	33430800	255,215,0
chr1	33434800	33435000	A-E	555	.	33434800	33435000	255,215,0
chr1	33446400	33447200	A-E	871	.	33446400	33447200	255,215,0
chr1	33450200	33450400	A-E	743	.	33450200	33450400	255,215,0
chr1	33454800	33455200	A-E	569	.	33454800	33455200	255,215,0
chr1	33457200	33459200	A-E	504	.	33457200	33459200	255,215,0
chr1	33501000	33501400	A-E	527	.	33501000	33501400	255,215,0
chr1	33501600	33502200	A-E	551	.	33501600	33502200	255,215,0
chr1	33502200	33502600	A-P	559	.	33502200	33502600	255,0,0
chr1	33502600	33502800	A-E	497	.	33502600	33502800	255,215,0
chr1	33524200	33524400	A-E	699	.	33524200	33524400	255,215,0
chr1	33546400	33546800	A-E	803	.	33546400	33546800	255,215,0
chr1	33564800	33565400	A-E	585	.	33564800	33565400	255,215,0
chr1	33585400	33586000	A-E	687	.	33585400	33586000	255,215,0
chr1	33586200	33586400	A-E	784	.	33586200	33586400	255,215,0
chr1	33592000	33592200	A-E	755	.	33592000	33592200	255,215,0
chr1	33592400	33592600	A-E	499	.	33592400	33592600	255,215,0
chr1	33592600	33592800	A-P	518	.	33592600	33592800	255,0,0
chr1	33592800	33593000	A-E	509	.	33592800	33593000	255,215,0
chr1	33593000	33593200	A-P	664	.	33593000	33593200	255,0,0
chr1	33593200	33593600	A-E	860	.	33593200	33593600	255,215,0
chr1	33593800	33594400	A-E	898	.	33593800	33594400	255,215,0
chr1	33596000	33596200	A-E	644	.	33596000	33596200	255,215,0
chr1	33646200	33646400	A-E	475	.	33646200	33646400	255,215,0
[truncated: 88,195 more rows]
