# Supplementary material for: Genome-wide prediction of cis-regulatory regions using supervised deep learning methods
Source: BMC Bioinformatics. 2018 May 31;19:202. doi: 10.1186/s12859-018-2187-1 (PMC5984344; doi:10.1186/s12859-018-2187-1)
Supplement: Supplementary file 2 — Genome-wide predictions of cis-regulatory regions for all six cell types. (ZIP 20400 kb) [file 12859_2018_2187_MOESM2_ESM.zip › additional_file2/DECRES_HMEC_CRR_Whole.bed]

browser position chr1:0-1000
browser dense DECRES_HMEC_CRR_Whole
track name="DECRES_HMEC_CRR_Whole" description="DECRES_HMEC_Cis_Regulatory_Regions_Whole_Genome" visibility=3 itemRgb="On" useScore=0 db=hg19
chr1	28800	29800	A-E+A-P	529	.	28800	29800	128,0,128
chr1	449400	450400	A-E+A-P	532	.	449400	450400	128,0,128
chr1	533200	534000	A-E+A-P	551	.	533200	534000	128,0,128
chr1	566600	566800	A-E+A-P	529	.	566600	566800	128,0,128
chr1	713200	714800	A-E+A-P	758	.	713200	714800	128,0,128
chr1	752200	752800	A-E+A-P	727	.	752200	752800	128,0,128
chr1	753200	753800	A-E+A-P	832	.	753200	753800	128,0,128
chr1	762000	763400	A-E+A-P	868	.	762000	763400	128,0,128
chr1	789000	789200	A-E+A-P	613	.	789000	789200	128,0,128
chr1	794000	794200	A-E+A-P	506	.	794000	794200	128,0,128
chr1	802000	802200	A-E+A-P	526	.	802000	802200	128,0,128
chr1	805200	805400	A-E+A-P	705	.	805200	805400	128,0,128
chr1	839800	840400	A-E+A-P	709	.	839800	840400	128,0,128
chr1	844400	845200	A-E+A-P	537	.	844400	845200	128,0,128
chr1	859200	859400	A-E+A-P	628	.	859200	859400	128,0,128
chr1	893600	894800	A-E+A-P	566	.	893600	894800	128,0,128
chr1	895400	896800	A-E+A-P	522	.	895400	896800	128,0,128
chr1	900800	903200	A-E+A-P	515	.	900800	903200	128,0,128
chr1	935600	936200	A-E+A-P	589	.	935600	936200	128,0,128
chr1	937200	937400	A-E+A-P	809	.	937200	937400	128,0,128
chr1	948400	949600	A-E+A-P	764	.	948400	949600	128,0,128
chr1	954800	957200	A-E+A-P	758	.	954800	957200	128,0,128
chr1	957400	957600	A-E+A-P	519	.	957400	957600	128,0,128
chr1	959600	961400	A-E+A-P	751	.	959600	961400	128,0,128
chr1	994800	995400	A-E+A-P	744	.	994800	995400	128,0,128
chr1	998800	1000000	A-E+A-P	816	.	998800	1000000	128,0,128
chr1	1004400	1004800	A-E+A-P	629	.	1004400	1004800	128,0,128
chr1	1009000	1009200	A-E+A-P	638	.	1009000	1009200	128,0,128
chr1	1014800	1015000	A-E+A-P	602	.	1014800	1015000	128,0,128
chr1	1015200	1015800	A-E+A-P	770	.	1015200	1015800	128,0,128
chr1	1050400	1050800	A-E+A-P	542	.	1050400	1050800	128,0,128
chr1	1051200	1052200	A-E+A-P	904	.	1051200	1052200	128,0,128
chr1	1057400	1057800	A-E+A-P	542	.	1057400	1057800	128,0,128
chr1	1093000	1094200	A-E+A-P	780	.	1093000	1094200	128,0,128
chr1	1098000	1099600	A-E+A-P	686	.	1098000	1099600	128,0,128
chr1	1136400	1136800	A-E+A-P	542	.	1136400	1136800	128,0,128
chr1	1143600	1144200	A-E+A-P	518	.	1143600	1144200	128,0,128
chr1	1166200	1168400	A-E+A-P	643	.	1166200	1168400	128,0,128
chr1	1173200	1174600	A-E+A-P	784	.	1173200	1174600	128,0,128
chr1	1174800	1175200	A-E+A-P	539	.	1174800	1175200	128,0,128
chr1	1186000	1186400	A-E+A-P	731	.	1186000	1186400	128,0,128
chr1	1186600	1186800	A-E+A-P	712	.	1186600	1186800	128,0,128
chr1	1207600	1210200	A-E+A-P	633	.	1207600	1210200	128,0,128
chr1	1217200	1217400	A-E+A-P	841	.	1217200	1217400	128,0,128
chr1	1217600	1217800	A-E+A-P	543	.	1217600	1217800	128,0,128
chr1	1238600	1238800	A-E+A-P	764	.	1238600	1238800	128,0,128
chr1	1239800	1240000	A-E+A-P	686	.	1239800	1240000	128,0,128
chr1	1240200	1241200	A-E+A-P	624	.	1240200	1241200	128,0,128
chr1	1241400	1241800	A-E+A-P	702	.	1241400	1241800	128,0,128
chr1	1242400	1243600	A-E+A-P	775	.	1242400	1243600	128,0,128
chr1	1243800	1245200	A-E+A-P	605	.	1243800	1245200	128,0,128
chr1	1253400	1253600	A-E+A-P	520	.	1253400	1253600	128,0,128
chr1	1259600	1261000	A-E+A-P	893	.	1259600	1261000	128,0,128
chr1	1268400	1268600	A-E+A-P	613	.	1268400	1268600	128,0,128
chr1	1279400	1282200	A-E+A-P	733	.	1279400	1282200	128,0,128
chr1	1282800	1285400	A-E+A-P	564	.	1282800	1285400	128,0,128
chr1	1290600	1290800	A-E+A-P	607	.	1290600	1290800	128,0,128
chr1	1294400	1297000	A-E+A-P	520	.	1294400	1297000	128,0,128
chr1	1297200	1297800	A-E+A-P	651	.	1297200	1297800	128,0,128
chr1	1299600	1300000	A-E+A-P	501	.	1299600	1300000	128,0,128
chr1	1309200	1311600	A-E+A-P	797	.	1309200	1311600	128,0,128
chr1	1333400	1335800	A-E+A-P	555	.	1333400	1335800	128,0,128
chr1	1341600	1343600	A-E+A-P	541	.	1341600	1343600	128,0,128
chr1	1353400	1353600	A-E+A-P	516	.	1353400	1353600	128,0,128
chr1	1355200	1356000	A-E+A-P	702	.	1355200	1356000	128,0,128
chr1	1356200	1357200	A-E+A-P	666	.	1356200	1357200	128,0,128
chr1	1358000	1358200	A-E+A-P	582	.	1358000	1358200	128,0,128
chr1	1363000	1363200	A-E+A-P	595	.	1363000	1363200	128,0,128
chr1	1365800	1366200	A-E+A-P	549	.	1365800	1366200	128,0,128
chr1	1368400	1369400	A-E+A-P	642	.	1368400	1369400	128,0,128
chr1	1370800	1371400	A-E+A-P	757	.	1370800	1371400	128,0,128
chr1	1376400	1376800	A-E+A-P	843	.	1376400	1376800	128,0,128
chr1	1397000	1398200	A-E+A-P	607	.	1397000	1398200	128,0,128
chr1	1405800	1408400	A-E+A-P	506	.	1405800	1408400	128,0,128
chr1	1440400	1441000	A-E+A-P	652	.	1440400	1441000	128,0,128
chr1	1446400	1448200	A-E+A-P	687	.	1446400	1448200	128,0,128
chr1	1448400	1448600	A-E+A-P	693	.	1448400	1448600	128,0,128
chr1	1508800	1511200	A-E+A-P	634	.	1508800	1511200	128,0,128
chr1	1535400	1535600	A-E+A-P	655	.	1535400	1535600	128,0,128
chr1	1535800	1536200	A-E+A-P	731	.	1535800	1536200	128,0,128
chr1	1549800	1552000	A-E+A-P	760	.	1549800	1552000	128,0,128
chr1	1552200	1552400	A-E+A-P	523	.	1552200	1552400	128,0,128
chr1	1565200	1565400	A-E+A-P	501	.	1565200	1565400	128,0,128
chr1	1568200	1568800	A-E+A-P	518	.	1568200	1568800	128,0,128
chr1	1569000	1570000	A-E+A-P	507	.	1569000	1570000	128,0,128
chr1	1580400	1580600	A-E+A-P	621	.	1580400	1580600	128,0,128
chr1	1589800	1591000	A-E+A-P	784	.	1589800	1591000	128,0,128
chr1	1608000	1608200	A-E+A-P	528	.	1608000	1608200	128,0,128
chr1	1623600	1625000	A-E+A-P	701	.	1623600	1625000	128,0,128
chr1	1631400	1632000	A-E+A-P	515	.	1631400	1632000	128,0,128
chr1	1632200	1633000	A-E+A-P	505	.	1632200	1633000	128,0,128
chr1	1643600	1643800	A-E+A-P	614	.	1643600	1643800	128,0,128
chr1	1655400	1656400	A-E+A-P	812	.	1655400	1656400	128,0,128
chr1	1670800	1671000	A-E+A-P	556	.	1670800	1671000	128,0,128
chr1	1677000	1678200	A-E+A-P	573	.	1677000	1678200	128,0,128
chr1	1708600	1710800	A-E+A-P	602	.	1708600	1710800	128,0,128
chr1	1714200	1714400	A-E+A-P	593	.	1714200	1714400	128,0,128
chr1	1821000	1823800	A-E+A-P	703	.	1821000	1823800	128,0,128
chr1	1838600	1839200	A-E+A-P	785	.	1838600	1839200	128,0,128
chr1	1839600	1841400	A-E+A-P	856	.	1839600	1841400	128,0,128
chr1	1850400	1851400	A-E+A-P	725	.	1850400	1851400	128,0,128
chr1	1875600	1875800	A-E+A-P	528	.	1875600	1875800	128,0,128
chr1	1891400	1891600	A-E+A-P	646	.	1891400	1891600	128,0,128
chr1	1911600	1912000	A-E+A-P	591	.	1911600	1912000	128,0,128
chr1	1946400	1946800	A-E+A-P	505	.	1946400	1946800	128,0,128
chr1	1950600	1950800	A-E+A-P	556	.	1950600	1950800	128,0,128
chr1	1976200	1976600	A-E+A-P	653	.	1976200	1976600	128,0,128
chr1	1980800	1983000	A-E+A-P	601	.	1980800	1983000	128,0,128
chr1	2063600	2065000	A-E+A-P	754	.	2063600	2065000	128,0,128
chr1	2065200	2065400	A-E+A-P	730	.	2065200	2065400	128,0,128
chr1	2066200	2067800	A-E+A-P	713	.	2066200	2067800	128,0,128
chr1	2072000	2072200	A-E+A-P	507	.	2072000	2072200	128,0,128
chr1	2120800	2122000	A-E+A-P	767	.	2120800	2122000	128,0,128
chr1	2122200	2122400	A-E+A-P	670	.	2122200	2122400	128,0,128
chr1	2125400	2125600	A-E+A-P	675	.	2125400	2125600	128,0,128
chr1	2126000	2127000	A-E+A-P	747	.	2126000	2127000	128,0,128
chr1	2130600	2130800	A-E+A-P	504	.	2130600	2130800	128,0,128
chr1	2131000	2131200	A-E+A-P	513	.	2131000	2131200	128,0,128
chr1	2136800	2137400	A-E+A-P	765	.	2136800	2137400	128,0,128
chr1	2139400	2140200	A-E+A-P	601	.	2139400	2140200	128,0,128
chr1	2141600	2142000	A-E+A-P	659	.	2141600	2142000	128,0,128
chr1	2143600	2145200	A-E+A-P	834	.	2143600	2145200	128,0,128
chr1	2158200	2160400	A-E+A-P	824	.	2158200	2160400	128,0,128
chr1	2161200	2162000	A-E+A-P	583	.	2161200	2162000	128,0,128
chr1	2165400	2165600	A-E+A-P	576	.	2165400	2165600	128,0,128
chr1	2166000	2166400	A-E+A-P	704	.	2166000	2166400	128,0,128
chr1	2166600	2166800	A-E+A-P	538	.	2166600	2166800	128,0,128
chr1	2177800	2178200	A-E+A-P	582	.	2177800	2178200	128,0,128
chr1	2212200	2212400	A-E+A-P	662	.	2212200	2212400	128,0,128
chr1	2212600	2213800	A-E+A-P	637	.	2212600	2213800	128,0,128
chr1	2221600	2223000	A-E+A-P	693	.	2221600	2223000	128,0,128
chr1	2230600	2231000	A-E+A-P	586	.	2230600	2231000	128,0,128
chr1	2246200	2246800	A-E+A-P	595	.	2246200	2246800	128,0,128
chr1	2247600	2248000	A-E+A-P	589	.	2247600	2248000	128,0,128
chr1	2266000	2266400	A-E+A-P	701	.	2266000	2266400	128,0,128
chr1	2267400	2267600	A-E+A-P	637	.	2267400	2267600	128,0,128
chr1	2304200	2304400	A-E+A-P	755	.	2304200	2304400	128,0,128
chr1	2322200	2324400	A-E+A-P	762	.	2322200	2324400	128,0,128
chr1	2343000	2344800	A-E+A-P	572	.	2343000	2344800	128,0,128
chr1	2345200	2345600	A-E+A-P	541	.	2345200	2345600	128,0,128
chr1	2345800	2346200	A-E+A-P	835	.	2345800	2346200	128,0,128
chr1	2359000	2361400	A-E+A-P	624	.	2359000	2361400	128,0,128
chr1	2383000	2383200	A-E+A-P	660	.	2383000	2383200	128,0,128
chr1	2383400	2383600	A-E+A-P	698	.	2383400	2383600	128,0,128
chr1	2383800	2384000	A-E+A-P	728	.	2383800	2384000	128,0,128
chr1	2384200	2384600	A-E+A-P	582	.	2384200	2384600	128,0,128
chr1	2385200	2385400	A-E+A-P	672	.	2385200	2385400	128,0,128
chr1	2456800	2458600	A-E+A-P	533	.	2456800	2458600	128,0,128
chr1	2461000	2461400	A-E+A-P	597	.	2461000	2461400	128,0,128
chr1	2462400	2462600	A-E+A-P	575	.	2462400	2462600	128,0,128
chr1	2464200	2465000	A-E+A-P	698	.	2464200	2465000	128,0,128
chr1	2465200	2466400	A-E+A-P	553	.	2465200	2466400	128,0,128
chr1	2467000	2467200	A-E+A-P	668	.	2467000	2467200	128,0,128
chr1	2472200	2472400	A-E+A-P	601	.	2472200	2472400	128,0,128
chr1	2477600	2478400	A-E+A-P	541	.	2477600	2478400	128,0,128
chr1	2479600	2480000	A-E+A-P	709	.	2479600	2480000	128,0,128
chr1	2480200	2480600	A-E+A-P	548	.	2480200	2480600	128,0,128
chr1	2487200	2489000	A-E+A-P	823	.	2487200	2489000	128,0,128
chr1	2509600	2510000	A-E+A-P	727	.	2509600	2510000	128,0,128
chr1	2517000	2519200	A-E+A-P	567	.	2517000	2519200	128,0,128
chr1	2573400	2574800	A-E+A-P	591	.	2573400	2574800	128,0,128
chr1	2929200	2929400	A-E+A-P	510	.	2929200	2929400	128,0,128
chr1	2985800	2986400	A-E+A-P	516	.	2985800	2986400	128,0,128
chr1	2987000	2987200	A-E+A-P	542	.	2987000	2987200	128,0,128
chr1	3370600	3371800	A-E+A-P	559	.	3370600	3371800	128,0,128
chr1	3377400	3377600	A-E+A-P	616	.	3377400	3377600	128,0,128
chr1	3381600	3381800	A-E+A-P	586	.	3381600	3381800	128,0,128
chr1	3387800	3388000	A-E+A-P	567	.	3387800	3388000	128,0,128
chr1	3388400	3388600	A-E+A-P	522	.	3388400	3388600	128,0,128
chr1	3389200	3389600	A-E+A-P	574	.	3389200	3389600	128,0,128
chr1	3399000	3399400	A-E+A-P	528	.	3399000	3399400	128,0,128
chr1	3446800	3447000	A-E+A-P	607	.	3446800	3447000	128,0,128
chr1	3447400	3447800	A-E+A-P	691	.	3447400	3447800	128,0,128
chr1	3456400	3457000	A-E+A-P	710	.	3456400	3457000	128,0,128
chr1	3459000	3460400	A-E+A-P	525	.	3459000	3460400	128,0,128
chr1	3469800	3470000	A-E+A-P	681	.	3469800	3470000	128,0,128
chr1	3470200	3470400	A-E+A-P	718	.	3470200	3470400	128,0,128
chr1	3500000	3500400	A-E+A-P	556	.	3500000	3500400	128,0,128
chr1	3530200	3530400	A-E+A-P	500	.	3530200	3530400	128,0,128
chr1	3540400	3542400	A-E+A-P	578	.	3540400	3542400	128,0,128
chr1	3560200	3560800	A-E+A-P	521	.	3560200	3560800	128,0,128
chr1	3566000	3566800	A-E+A-P	750	.	3566000	3566800	128,0,128
chr1	3581600	3581800	A-E+A-P	595	.	3581600	3581800	128,0,128
chr1	3591000	3591400	A-E+A-P	659	.	3591000	3591400	128,0,128
chr1	3597600	3598000	A-E+A-P	751	.	3597600	3598000	128,0,128
chr1	3601600	3602000	A-E+A-P	531	.	3601600	3602000	128,0,128
chr1	3606800	3608000	A-E+A-P	825	.	3606800	3608000	128,0,128
chr1	3614800	3616600	A-E+A-P	518	.	3614800	3616600	128,0,128
chr1	3619000	3620800	A-E+A-P	533	.	3619000	3620800	128,0,128
chr1	3624200	3624600	A-E+A-P	678	.	3624200	3624600	128,0,128
chr1	3625000	3625200	A-E+A-P	533	.	3625000	3625200	128,0,128
chr1	3628000	3628400	A-E+A-P	625	.	3628000	3628400	128,0,128
chr1	3628600	3629200	A-E+A-P	579	.	3628600	3629200	128,0,128
chr1	3632800	3635000	A-E+A-P	827	.	3632800	3635000	128,0,128
chr1	3663000	3663200	A-E+A-P	576	.	3663000	3663200	128,0,128
chr1	3663400	3664000	A-E+A-P	788	.	3663400	3664000	128,0,128
chr1	3689000	3689400	A-E+A-P	541	.	3689000	3689400	128,0,128
chr1	3711400	3711600	A-E+A-P	502	.	3711400	3711600	128,0,128
chr1	3712000	3714000	A-E+A-P	837	.	3712000	3714000	128,0,128
chr1	3772800	3774600	A-E+A-P	785	.	3772800	3774600	128,0,128
chr1	3774800	3775400	A-E+A-P	535	.	3774800	3775400	128,0,128
chr1	3815800	3818000	A-E+A-P	559	.	3815800	3818000	128,0,128
chr1	3827400	3827600	A-E+A-P	633	.	3827400	3827600	128,0,128
chr1	4710000	4710600	A-E+A-P	825	.	4710000	4710600	128,0,128
chr1	4710800	4711600	A-E+A-P	700	.	4710800	4711600	128,0,128
chr1	4712600	4713000	A-E+A-P	660	.	4712600	4713000	128,0,128
chr1	4714400	4716600	A-E+A-P	637	.	4714400	4716600	128,0,128
chr1	4728400	4730000	A-E+A-P	777	.	4728400	4730000	128,0,128
chr1	4762600	4763200	A-E+A-P	826	.	4762600	4763200	128,0,128
chr1	4763400	4764000	A-E+A-P	828	.	4763400	4764000	128,0,128
chr1	4897400	4899000	A-E+A-P	787	.	4897400	4899000	128,0,128
chr1	5712200	5712400	A-E+A-P	673	.	5712200	5712400	128,0,128
chr1	5712600	5713000	A-E+A-P	863	.	5712600	5713000	128,0,128
chr1	5961400	5962000	A-E+A-P	506	.	5961400	5962000	128,0,128
chr1	6051400	6053800	A-E+A-P	771	.	6051400	6053800	128,0,128
chr1	6076200	6076400	A-E+A-P	757	.	6076200	6076400	128,0,128
chr1	6076600	6076800	A-E+A-P	634	.	6076600	6076800	128,0,128
chr1	6085200	6086600	A-E+A-P	642	.	6085200	6086600	128,0,128
chr1	6118800	6119200	A-E+A-P	577	.	6118800	6119200	128,0,128
chr1	6134000	6135400	A-E+A-P	666	.	6134000	6135400	128,0,128
chr1	6187800	6188000	A-E+A-P	709	.	6187800	6188000	128,0,128
chr1	6208800	6209200	A-E+A-P	708	.	6208800	6209200	128,0,128
chr1	6216600	6218800	A-E+A-P	700	.	6216600	6218800	128,0,128
chr1	6258200	6260400	A-E+A-P	506	.	6258200	6260400	128,0,128
chr1	6265400	6266800	A-E+A-P	660	.	6265400	6266800	128,0,128
chr1	6268800	6269000	A-E+A-P	501	.	6268800	6269000	128,0,128
chr1	6294800	6296400	A-E+A-P	867	.	6294800	6296400	128,0,128
chr1	6318400	6318600	A-E+A-P	582	.	6318400	6318600	128,0,128
chr1	6320200	6321000	A-E+A-P	694	.	6320200	6321000	128,0,128
chr1	6321200	6321400	A-E+A-P	546	.	6321200	6321400	128,0,128
chr1	6327400	6327600	A-E+A-P	635	.	6327400	6327600	128,0,128
chr1	6333800	6334000	A-E+A-P	599	.	6333800	6334000	128,0,128
chr1	6361400	6363400	A-E+A-P	721	.	6361400	6363400	128,0,128
chr1	6385800	6386000	A-E+A-P	547	.	6385800	6386000	128,0,128
chr1	6409000	6409200	A-E+A-P	542	.	6409000	6409200	128,0,128
chr1	6410200	6410600	A-E+A-P	736	.	6410200	6410600	128,0,128
chr1	6413800	6414000	A-E+A-P	512	.	6413800	6414000	128,0,128
chr1	6418400	6420400	A-E+A-P	758	.	6418400	6420400	128,0,128
chr1	6426600	6426800	A-E+A-P	577	.	6426600	6426800	128,0,128
chr1	6427200	6427800	A-E+A-P	795	.	6427200	6427800	128,0,128
chr1	6428000	6429200	A-E+A-P	878	.	6428000	6429200	128,0,128
chr1	6444800	6446800	A-E+A-P	505	.	6444800	6446800	128,0,128
chr1	6447000	6447200	A-E+A-P	517	.	6447000	6447200	128,0,128
chr1	6452400	6454600	A-E+A-P	619	.	6452400	6454600	128,0,128
chr1	6473800	6476600	A-E+A-P	681	.	6473800	6476600	128,0,128
chr1	6478600	6480600	A-E+A-P	539	.	6478600	6480600	128,0,128
chr1	6481600	6482200	A-E+A-P	514	.	6481600	6482200	128,0,128
chr1	6482800	6484800	A-E+A-P	775	.	6482800	6484800	128,0,128
chr1	6487600	6487800	A-E+A-P	531	.	6487600	6487800	128,0,128
chr1	6500200	6500800	A-E+A-P	737	.	6500200	6500800	128,0,128
chr1	6545200	6545600	A-E+A-P	845	.	6545200	6545600	128,0,128
chr1	6546000	6547200	A-E+A-P	638	.	6546000	6547200	128,0,128
chr1	6548200	6552800	A-E+A-P	637	.	6548200	6552800	128,0,128
chr1	6556400	6557400	A-E+A-P	782	.	6556400	6557400	128,0,128
chr1	6557600	6558000	A-E+A-P	826	.	6557600	6558000	128,0,128
chr1	6573600	6573800	A-E+A-P	505	.	6573600	6573800	128,0,128
chr1	6580200	6581000	A-E+A-P	729	.	6580200	6581000	128,0,128
chr1	6581600	6581800	A-E+A-P	520	.	6581600	6581800	128,0,128
chr1	6613200	6615000	A-E+A-P	686	.	6613200	6615000	128,0,128
chr1	6638800	6641000	A-E+A-P	577	.	6638800	6641000	128,0,128
chr1	6648200	6648400	A-E+A-P	564	.	6648200	6648400	128,0,128
chr1	6648600	6648800	A-E+A-P	583	.	6648600	6648800	128,0,128
chr1	6659600	6664800	A-E+A-P	597	.	6659600	6664800	128,0,128
chr1	6669400	6670600	A-E+A-P	791	.	6669400	6670600	128,0,128
chr1	6672000	6675800	A-E+A-P	710	.	6672000	6675800	128,0,128
chr1	6685000	6686400	A-E+A-P	631	.	6685000	6686400	128,0,128
chr1	6760600	6762200	A-E+A-P	581	.	6760600	6762200	128,0,128
chr1	6784800	6785000	A-E+A-P	571	.	6784800	6785000	128,0,128
chr1	6803600	6804400	A-E+A-P	784	.	6803600	6804400	128,0,128
chr1	6822400	6822800	A-E+A-P	803	.	6822400	6822800	128,0,128
chr1	6843400	6846400	A-E+A-P	638	.	6843400	6846400	128,0,128
chr1	6862400	6862600	A-E+A-P	663	.	6862400	6862600	128,0,128
chr1	6913800	6914200	A-E+A-P	862	.	6913800	6914200	128,0,128
chr1	6914400	6915200	A-E+A-P	548	.	6914400	6915200	128,0,128
chr1	6919800	6920200	A-E+A-P	604	.	6919800	6920200	128,0,128
chr1	6920400	6921000	A-E+A-P	817	.	6920400	6921000	128,0,128
chr1	6928400	6929400	A-E+A-P	725	.	6928400	6929400	128,0,128
chr1	6929800	6930000	A-E+A-P	561	.	6929800	6930000	128,0,128
chr1	6941600	6941800	A-E+A-P	651	.	6941600	6941800	128,0,128
chr1	6978400	6979600	A-E+A-P	594	.	6978400	6979600	128,0,128
chr1	7086200	7086400	A-E+A-P	524	.	7086200	7086400	128,0,128
chr1	7169600	7171400	A-E+A-P	537	.	7169600	7171400	128,0,128
chr1	7177200	7178800	A-E+A-P	663	.	7177200	7178800	128,0,128
chr1	7325000	7327000	A-E+A-P	687	.	7325000	7327000	128,0,128
chr1	7345000	7345200	A-E+A-P	511	.	7345000	7345200	128,0,128
chr1	7345400	7345600	A-E+A-P	688	.	7345400	7345600	128,0,128
chr1	7359600	7359800	A-E+A-P	556	.	7359600	7359800	128,0,128
chr1	7394600	7394800	A-E+A-P	664	.	7394600	7394800	128,0,128
chr1	7439400	7440000	A-E+A-P	528	.	7439400	7440000	128,0,128
chr1	7461400	7462000	A-E+A-P	709	.	7461400	7462000	128,0,128
chr1	7462200	7462800	A-E+A-P	854	.	7462200	7462800	128,0,128
chr1	7522800	7523000	A-E+A-P	588	.	7522800	7523000	128,0,128
chr1	7529400	7530200	A-E+A-P	781	.	7529400	7530200	128,0,128
chr1	7530600	7532400	A-E+A-P	564	.	7530600	7532400	128,0,128
chr1	7586400	7586800	A-E+A-P	811	.	7586400	7586800	128,0,128
chr1	7609200	7610800	A-E+A-P	750	.	7609200	7610800	128,0,128
chr1	7615600	7615800	A-E+A-P	615	.	7615600	7615800	128,0,128
chr1	7630600	7630800	A-E+A-P	548	.	7630600	7630800	128,0,128
chr1	7705600	7705800	A-E+A-P	655	.	7705600	7705800	128,0,128
chr1	7740200	7741000	A-E+A-P	693	.	7740200	7741000	128,0,128
chr1	7764800	7765000	A-E+A-P	765	.	7764800	7765000	128,0,128
chr1	7805600	7806600	A-E+A-P	580	.	7805600	7806600	128,0,128
chr1	7812800	7813000	A-E+A-P	600	.	7812800	7813000	128,0,128
chr1	7830800	7832400	A-E+A-P	648	.	7830800	7832400	128,0,128
chr1	7843400	7843600	A-E+A-P	834	.	7843400	7843600	128,0,128
chr1	7844000	7845000	A-E+A-P	753	.	7844000	7845000	128,0,128
chr1	8014000	8014800	A-E+A-P	725	.	8014000	8014800	128,0,128
chr1	8020800	8023000	A-E+A-P	881	.	8020800	8023000	128,0,128
chr1	8048600	8048800	A-E+A-P	562	.	8048600	8048800	128,0,128
chr1	8063400	8067200	A-E+A-P	531	.	8063400	8067200	128,0,128
chr1	8077600	8078200	A-E+A-P	500	.	8077600	8078200	128,0,128
chr1	8078400	8078800	A-E+A-P	665	.	8078400	8078800	128,0,128
chr1	8079000	8079200	A-E+A-P	669	.	8079000	8079200	128,0,128
chr1	8079600	8079800	A-E+A-P	725	.	8079600	8079800	128,0,128
chr1	8080000	8080400	A-E+A-P	812	.	8080000	8080400	128,0,128
chr1	8084800	8087400	A-E+A-P	761	.	8084800	8087400	128,0,128
chr1	8087600	8088000	A-E+A-P	553	.	8087600	8088000	128,0,128
chr1	8088200	8088600	A-E+A-P	870	.	8088200	8088600	128,0,128
chr1	8100600	8100800	A-E+A-P	582	.	8100600	8100800	128,0,128
chr1	8101000	8101600	A-E+A-P	749	.	8101000	8101600	128,0,128
chr1	8105800	8108800	A-E+A-P	725	.	8105800	8108800	128,0,128
chr1	8116200	8116600	A-E+A-P	503	.	8116200	8116600	128,0,128
chr1	8118600	8118800	A-E+A-P	552	.	8118600	8118800	128,0,128
chr1	8121200	8122200	A-E+A-P	708	.	8121200	8122200	128,0,128
chr1	8122400	8122600	A-E+A-P	520	.	8122400	8122600	128,0,128
chr1	8130200	8131400	A-E+A-P	554	.	8130200	8131400	128,0,128
chr1	8135000	8139400	A-E+A-P	604	.	8135000	8139400	128,0,128
chr1	8143200	8143400	A-E+A-P	608	.	8143200	8143400	128,0,128
chr1	8143600	8143800	A-E+A-P	541	.	8143600	8143800	128,0,128
chr1	8149400	8152000	A-E+A-P	742	.	8149400	8152000	128,0,128
chr1	8154800	8155000	A-E+A-P	616	.	8154800	8155000	128,0,128
chr1	8155600	8158800	A-E+A-P	628	.	8155600	8158800	128,0,128
chr1	8180200	8182400	A-E+A-P	527	.	8180200	8182400	128,0,128
chr1	8193200	8194200	A-E+A-P	594	.	8193200	8194200	128,0,128
chr1	8194400	8195200	A-E+A-P	643	.	8194400	8195200	128,0,128
chr1	8197600	8198800	A-E+A-P	731	.	8197600	8198800	128,0,128
chr1	8214400	8216200	A-E+A-P	704	.	8214400	8216200	128,0,128
chr1	8228000	8228200	A-E+A-P	594	.	8228000	8228200	128,0,128
chr1	8229400	8230200	A-E+A-P	705	.	8229400	8230200	128,0,128
chr1	8234600	8235000	A-E+A-P	799	.	8234600	8235000	128,0,128
chr1	8241800	8243000	A-E+A-P	662	.	8241800	8243000	128,0,128
chr1	8255000	8255400	A-E+A-P	825	.	8255000	8255400	128,0,128
chr1	8257800	8258400	A-E+A-P	697	.	8257800	8258400	128,0,128
chr1	8261400	8263200	A-E+A-P	636	.	8261400	8263200	128,0,128
chr1	8264000	8264200	A-E+A-P	502	.	8264000	8264200	128,0,128
chr1	8264400	8265400	A-E+A-P	751	.	8264400	8265400	128,0,128
chr1	8271400	8273000	A-E+A-P	713	.	8271400	8273000	128,0,128
chr1	8277000	8277800	A-E+A-P	798	.	8277000	8277800	128,0,128
chr1	8284600	8284800	A-E+A-P	554	.	8284600	8284800	128,0,128
chr1	8298800	8299000	A-E+A-P	591	.	8298800	8299000	128,0,128
chr1	8299200	8299600	A-E+A-P	554	.	8299200	8299600	128,0,128
chr1	8318600	8320000	A-E+A-P	509	.	8318600	8320000	128,0,128
chr1	8374400	8374800	A-E+A-P	544	.	8374400	8374800	128,0,128
chr1	8375000	8375400	A-E+A-P	625	.	8375000	8375400	128,0,128
chr1	8377800	8378600	A-E+A-P	792	.	8377800	8378600	128,0,128
chr1	8384400	8384600	A-E+A-P	510	.	8384400	8384600	128,0,128
chr1	8403200	8403400	A-E+A-P	641	.	8403200	8403400	128,0,128
chr1	8403800	8404000	A-E+A-P	750	.	8403800	8404000	128,0,128
chr1	8433600	8434200	A-E+A-P	504	.	8433600	8434200	128,0,128
chr1	8456800	8457000	A-E+A-P	601	.	8456800	8457000	128,0,128
chr1	8457400	8458200	A-E+A-P	884	.	8457400	8458200	128,0,128
chr1	8481800	8482000	A-E+A-P	647	.	8481800	8482000	128,0,128
chr1	8482600	8484600	A-E+A-P	764	.	8482600	8484600	128,0,128
chr1	8580400	8580800	A-E+A-P	606	.	8580400	8580800	128,0,128
chr1	8584800	8587200	A-E+A-P	839	.	8584800	8587200	128,0,128
chr1	8587400	8587600	A-E+A-P	521	.	8587400	8587600	128,0,128
chr1	8599800	8601800	A-E+A-P	607	.	8599800	8601800	128,0,128
chr1	8721200	8721400	A-E+A-P	591	.	8721200	8721400	128,0,128
chr1	8721600	8722600	A-E+A-P	684	.	8721600	8722600	128,0,128
chr1	8740800	8741000	A-E+A-P	542	.	8740800	8741000	128,0,128
chr1	8761400	8761600	A-E+A-P	624	.	8761400	8761600	128,0,128
chr1	8761800	8763600	A-E+A-P	641	.	8761800	8763600	128,0,128
chr1	8763800	8764000	A-E+A-P	798	.	8763800	8764000	128,0,128
chr1	8772400	8773200	A-E+A-P	606	.	8772400	8773200	128,0,128
chr1	8799800	8801000	A-E+A-P	713	.	8799800	8801000	128,0,128
chr1	8850000	8850200	A-E+A-P	623	.	8850000	8850200	128,0,128
chr1	8857000	8857200	A-E+A-P	780	.	8857000	8857200	128,0,128
chr1	8857400	8858000	A-E+A-P	544	.	8857400	8858000	128,0,128
chr1	8875800	8878800	A-E+A-P	537	.	8875800	8878800	128,0,128
chr1	8936600	8940800	A-E+A-P	710	.	8936600	8940800	128,0,128
chr1	8949200	8951000	A-E+A-P	726	.	8949200	8951000	128,0,128
chr1	8959600	8959800	A-E+A-P	580	.	8959600	8959800	128,0,128
chr1	8960200	8960800	A-E+A-P	677	.	8960200	8960800	128,0,128
chr1	8962800	8964200	A-E+A-P	545	.	8962800	8964200	128,0,128
chr1	8964400	8964600	A-E+A-P	562	.	8964400	8964600	128,0,128
chr1	8965200	8965400	A-E+A-P	569	.	8965200	8965400	128,0,128
chr1	8965600	8966200	A-E+A-P	689	.	8965600	8966200	128,0,128
chr1	8971000	8972200	A-E+A-P	625	.	8971000	8972200	128,0,128
chr1	9001400	9002400	A-E+A-P	560	.	9001400	9002400	128,0,128
chr1	9002600	9002800	A-E+A-P	611	.	9002600	9002800	128,0,128
chr1	9045800	9046400	A-E+A-P	651	.	9045800	9046400	128,0,128
chr1	9048200	9048400	A-E+A-P	651	.	9048200	9048400	128,0,128
chr1	9099200	9099400	A-E+A-P	587	.	9099200	9099400	128,0,128
chr1	9099600	9099800	A-E+A-P	520	.	9099600	9099800	128,0,128
chr1	9127200	9127400	A-E+A-P	625	.	9127200	9127400	128,0,128
chr1	9138000	9138200	A-E+A-P	525	.	9138000	9138200	128,0,128
chr1	9138400	9139200	A-E+A-P	623	.	9138400	9139200	128,0,128
chr1	9141000	9141200	A-E+A-P	538	.	9141000	9141200	128,0,128
chr1	9187800	9189800	A-E+A-P	550	.	9187800	9189800	128,0,128
chr1	9241400	9243600	A-E+A-P	784	.	9241400	9243600	128,0,128
chr1	9258800	9259000	A-E+A-P	520	.	9258800	9259000	128,0,128
chr1	9261600	9261800	A-E+A-P	515	.	9261600	9261800	128,0,128
chr1	9262000	9262200	A-E+A-P	507	.	9262000	9262200	128,0,128
chr1	9291800	9292400	A-E+A-P	676	.	9291800	9292400	128,0,128
chr1	9294400	9295800	A-E+A-P	873	.	9294400	9295800	128,0,128
chr1	9299800	9300000	A-E+A-P	690	.	9299800	9300000	128,0,128
chr1	9340600	9341000	A-E+A-P	797	.	9340600	9341000	128,0,128
chr1	9352200	9352800	A-E+A-P	797	.	9352200	9352800	128,0,128
chr1	9353000	9354600	A-E+A-P	715	.	9353000	9354600	128,0,128
chr1	9360000	9361000	A-E+A-P	849	.	9360000	9361000	128,0,128
chr1	9362600	9363400	A-E+A-P	732	.	9362600	9363400	128,0,128
chr1	9363600	9363800	A-E+A-P	604	.	9363600	9363800	128,0,128
chr1	9472800	9474200	A-E+A-P	581	.	9472800	9474200	128,0,128
chr1	9488600	9490000	A-E+A-P	821	.	9488600	9490000	128,0,128
chr1	9494000	9495800	A-E+A-P	536	.	9494000	9495800	128,0,128
chr1	9496000	9496200	A-E+A-P	511	.	9496000	9496200	128,0,128
chr1	9497600	9499400	A-E+A-P	799	.	9497600	9499400	128,0,128
chr1	9501600	9501800	A-E+A-P	535	.	9501600	9501800	128,0,128
chr1	9504000	9504800	A-E+A-P	789	.	9504000	9504800	128,0,128
chr1	9510400	9510800	A-E+A-P	548	.	9510400	9510800	128,0,128
chr1	9536600	9536800	A-E+A-P	570	.	9536600	9536800	128,0,128
chr1	9599000	9600400	A-E+A-P	507	.	9599000	9600400	128,0,128
chr1	9648400	9650000	A-E+A-P	734	.	9648400	9650000	128,0,128
chr1	9653400	9653600	A-E+A-P	666	.	9653400	9653600	128,0,128
chr1	9653800	9654000	A-E+A-P	601	.	9653800	9654000	128,0,128
chr1	9687000	9687400	A-E+A-P	646	.	9687000	9687400	128,0,128
chr1	9704800	9705000	A-E+A-P	531	.	9704800	9705000	128,0,128
chr1	9705200	9705400	A-E+A-P	640	.	9705200	9705400	128,0,128
chr1	9747000	9748600	A-E+A-P	586	.	9747000	9748600	128,0,128
chr1	9749000	9750800	A-E+A-P	643	.	9749000	9750800	128,0,128
chr1	9759200	9761200	A-E+A-P	814	.	9759200	9761200	128,0,128
chr1	9761600	9762000	A-E+A-P	658	.	9761600	9762000	128,0,128
chr1	9762400	9762600	A-E+A-P	570	.	9762400	9762600	128,0,128
chr1	9778800	9779200	A-E+A-P	523	.	9778800	9779200	128,0,128
chr1	9779400	9780200	A-E+A-P	600	.	9779400	9780200	128,0,128
chr1	9780800	9782200	A-E+A-P	655	.	9780800	9782200	128,0,128
chr1	9825800	9826800	A-E+A-P	848	.	9825800	9826800	128,0,128
chr1	9864600	9865200	A-E+A-P	844	.	9864600	9865200	128,0,128
chr1	9881600	9881800	A-E+A-P	560	.	9881600	9881800	128,0,128
chr1	9882000	9885600	A-E+A-P	644	.	9882000	9885600	128,0,128
chr1	9885800	9886600	A-E+A-P	630	.	9885800	9886600	128,0,128
chr1	9894600	9894800	A-E+A-P	628	.	9894600	9894800	128,0,128
chr1	9895200	9897400	A-E+A-P	820	.	9895200	9897400	128,0,128
chr1	9900400	9900800	A-E+A-P	647	.	9900400	9900800	128,0,128
chr1	9903000	9903600	A-E+A-P	571	.	9903000	9903600	128,0,128
chr1	9903800	9904400	A-E+A-P	857	.	9903800	9904400	128,0,128
chr1	9912000	9912600	A-E+A-P	526	.	9912000	9912600	128,0,128
chr1	9930000	9930400	A-E+A-P	664	.	9930000	9930400	128,0,128
chr1	9948800	9949600	A-E+A-P	585	.	9948800	9949600	128,0,128
chr1	9949800	9951800	A-E+A-P	524	.	9949800	9951800	128,0,128
chr1	9952000	9952200	A-E+A-P	529	.	9952000	9952200	128,0,128
chr1	9952600	9954400	A-E+A-P	753	.	9952600	9954400	128,0,128
chr1	9958800	9959000	A-E+A-P	546	.	9958800	9959000	128,0,128
chr1	9969200	9970200	A-E+A-P	665	.	9969200	9970200	128,0,128
chr1	9970600	9971600	A-E+A-P	847	.	9970600	9971600	128,0,128
chr1	10002200	10004200	A-E+A-P	683	.	10002200	10004200	128,0,128
chr1	10092200	10095400	A-E+A-P	517	.	10092200	10095400	128,0,128
chr1	10123200	10125000	A-E+A-P	533	.	10123200	10125000	128,0,128
chr1	10125400	10125600	A-E+A-P	656	.	10125400	10125600	128,0,128
chr1	10126200	10127600	A-E+A-P	644	.	10126200	10127600	128,0,128
chr1	10128600	10129400	A-E+A-P	505	.	10128600	10129400	128,0,128
chr1	10134000	10134200	A-E+A-P	758	.	10134000	10134200	128,0,128
chr1	10134600	10135000	A-E+A-P	718	.	10134600	10135000	128,0,128
chr1	10135400	10135600	A-E+A-P	596	.	10135400	10135600	128,0,128
chr1	10167200	10167400	A-E+A-P	642	.	10167200	10167400	128,0,128
chr1	10167600	10167800	A-E+A-P	538	.	10167600	10167800	128,0,128
chr1	10168000	10168800	A-E+A-P	791	.	10168000	10168800	128,0,128
chr1	10269600	10272200	A-E+A-P	581	.	10269600	10272200	128,0,128
chr1	10448000	10448200	A-E+A-P	559	.	10448000	10448200	128,0,128
chr1	10458400	10460400	A-E+A-P	638	.	10458400	10460400	128,0,128
chr1	10490000	10491600	A-E+A-P	724	.	10490000	10491600	128,0,128
chr1	10516600	10517200	A-E+A-P	620	.	10516600	10517200	128,0,128
chr1	10517600	10518000	A-E+A-P	524	.	10517600	10518000	128,0,128
chr1	10531600	10533000	A-E+A-P	533	.	10531600	10533000	128,0,128
chr1	10534800	10536200	A-E+A-P	731	.	10534800	10536200	128,0,128
chr1	10554800	10557000	A-E+A-P	511	.	10554800	10557000	128,0,128
chr1	10569800	10572000	A-E+A-P	609	.	10569800	10572000	128,0,128
chr1	10574800	10576200	A-E+A-P	592	.	10574800	10576200	128,0,128
chr1	10577400	10577600	A-E+A-P	560	.	10577400	10577600	128,0,128
chr1	10588200	10589400	A-E+A-P	777	.	10588200	10589400	128,0,128
chr1	10589600	10591800	A-E+A-P	653	.	10589600	10591800	128,0,128
chr1	10621800	10622400	A-E+A-P	641	.	10621800	10622400	128,0,128
chr1	10635400	10635800	A-E+A-P	548	.	10635400	10635800	128,0,128
chr1	10636000	10636200	A-E+A-P	651	.	10636000	10636200	128,0,128
chr1	10658800	10660400	A-E+A-P	510	.	10658800	10660400	128,0,128
chr1	10694200	10697800	A-E+A-P	808	.	10694200	10697800	128,0,128
chr1	10703600	10703800	A-E+A-P	508	.	10703600	10703800	128,0,128
chr1	10704000	10704200	A-E+A-P	609	.	10704000	10704200	128,0,128
chr1	10704400	10704600	A-E+A-P	608	.	10704400	10704600	128,0,128
chr1	10704800	10705200	A-E+A-P	820	.	10704800	10705200	128,0,128
chr1	10746600	10746800	A-E+A-P	585	.	10746600	10746800	128,0,128
chr1	10752600	10753000	A-E+A-P	580	.	10752600	10753000	128,0,128
chr1	10753200	10754600	A-E+A-P	630	.	10753200	10754600	128,0,128
chr1	10755000	10755400	A-E+A-P	577	.	10755000	10755400	128,0,128
chr1	10838600	10840200	A-E+A-P	782	.	10838600	10840200	128,0,128
chr1	10854000	10854400	A-E+A-P	500	.	10854000	10854400	128,0,128
chr1	10855000	10855200	A-E+A-P	502	.	10855000	10855200	128,0,128
chr1	10855400	10855600	A-E+A-P	579	.	10855400	10855600	128,0,128
chr1	10855800	10857000	A-E+A-P	732	.	10855800	10857000	128,0,128
chr1	10863000	10865200	A-E+A-P	687	.	10863000	10865200	128,0,128
chr1	10878400	10879200	A-E+A-P	552	.	10878400	10879200	128,0,128
chr1	10884200	10886200	A-E+A-P	859	.	10884200	10886200	128,0,128
chr1	10891200	10891600	A-E+A-P	870	.	10891200	10891600	128,0,128
chr1	10895800	10896000	A-E+A-P	547	.	10895800	10896000	128,0,128
chr1	10927400	10927600	A-E+A-P	739	.	10927400	10927600	128,0,128
chr1	10950600	10951000	A-E+A-P	642	.	10950600	10951000	128,0,128
chr1	10951200	10951400	A-E+A-P	503	.	10951200	10951400	128,0,128
chr1	10958000	10959000	A-E+A-P	578	.	10958000	10959000	128,0,128
chr1	10959200	10959400	A-E+A-P	683	.	10959200	10959400	128,0,128
chr1	10959600	10962000	A-E+A-P	712	.	10959600	10962000	128,0,128
chr1	10967200	10967600	A-E+A-P	673	.	10967200	10967600	128,0,128
chr1	10980200	10980600	A-E+A-P	709	.	10980200	10980600	128,0,128
chr1	11035800	11036000	A-E+A-P	746	.	11035800	11036000	128,0,128
chr1	11036200	11036600	A-E+A-P	612	.	11036200	11036600	128,0,128
chr1	11040000	11041000	A-E+A-P	781	.	11040000	11041000	128,0,128
chr1	11071800	11073800	A-E+A-P	645	.	11071800	11073800	128,0,128
chr1	11118800	11121200	A-E+A-P	872	.	11118800	11121200	128,0,128
chr1	11158600	11160400	A-E+A-P	515	.	11158600	11160400	128,0,128
chr1	11199200	11199800	A-E+A-P	647	.	11199200	11199800	128,0,128
chr1	11203200	11203400	A-E+A-P	517	.	11203200	11203400	128,0,128
chr1	11203600	11205400	A-E+A-P	792	.	11203600	11205400	128,0,128
chr1	11206800	11207000	A-E+A-P	761	.	11206800	11207000	128,0,128
chr1	11207200	11207600	A-E+A-P	623	.	11207200	11207600	128,0,128
chr1	11218000	11218800	A-E+A-P	781	.	11218000	11218800	128,0,128
chr1	11321400	11323400	A-E+A-P	612	.	11321400	11323400	128,0,128
chr1	11333200	11334400	A-E+A-P	880	.	11333200	11334400	128,0,128
chr1	11376400	11377000	A-E+A-P	512	.	11376400	11377000	128,0,128
chr1	11377200	11377600	A-E+A-P	589	.	11377200	11377600	128,0,128
chr1	11539200	11539400	A-E+A-P	609	.	11539200	11539400	128,0,128
chr1	11712600	11712800	A-E+A-P	514	.	11712600	11712800	128,0,128
chr1	11713000	11713400	A-E+A-P	764	.	11713000	11713400	128,0,128
chr1	11713600	11715400	A-E+A-P	567	.	11713600	11715400	128,0,128
chr1	11715600	11715800	A-E+A-P	589	.	11715600	11715800	128,0,128
chr1	11724200	11725000	A-E+A-P	769	.	11724200	11725000	128,0,128
chr1	11740400	11741800	A-E+A-P	506	.	11740400	11741800	128,0,128
chr1	11779600	11779800	A-E+A-P	789	.	11779600	11779800	128,0,128
chr1	11792000	11792200	A-E+A-P	649	.	11792000	11792200	128,0,128
chr1	11795600	11798200	A-E+A-P	557	.	11795600	11798200	128,0,128
chr1	11862600	11863600	A-E+A-P	542	.	11862600	11863600	128,0,128
chr1	11864400	11867800	A-E+A-P	551	.	11864400	11867800	128,0,128
chr1	11967800	11968400	A-E+A-P	901	.	11967800	11968400	128,0,128
chr1	11968800	11969600	A-E+A-P	803	.	11968800	11969600	128,0,128
chr1	11969800	11970400	A-E+A-P	729	.	11969800	11970400	128,0,128
chr1	11985200	11985400	A-E+A-P	582	.	11985200	11985400	128,0,128
chr1	11985800	11986600	A-E+A-P	766	.	11985800	11986600	128,0,128
chr1	11987200	11987400	A-E+A-P	559	.	11987200	11987400	128,0,128
chr1	11987800	11988600	A-E+A-P	749	.	11987800	11988600	128,0,128
chr1	11988800	11989000	A-E+A-P	571	.	11988800	11989000	128,0,128
chr1	11989800	11990400	A-E+A-P	686	.	11989800	11990400	128,0,128
chr1	11994000	11995600	A-E+A-P	550	.	11994000	11995600	128,0,128
chr1	12039800	12041800	A-E+A-P	614	.	12039800	12041800	128,0,128
chr1	12042000	12042600	A-E+A-P	566	.	12042000	12042600	128,0,128
chr1	12079000	12080400	A-E+A-P	596	.	12079000	12080400	128,0,128
chr1	12112400	12112600	A-E+A-P	540	.	12112400	12112600	128,0,128
chr1	12193200	12193400	A-E+A-P	505	.	12193200	12193400	128,0,128
chr1	12222200	12222400	A-E+A-P	550	.	12222200	12222400	128,0,128
chr1	12290000	12292800	A-E+A-P	842	.	12290000	12292800	128,0,128
chr1	12442800	12443200	A-E+A-P	500	.	12442800	12443200	128,0,128
chr1	12446000	12446400	A-E+A-P	814	.	12446000	12446400	128,0,128
chr1	12497200	12497800	A-E+A-P	535	.	12497200	12497800	128,0,128
chr1	12537800	12538000	A-E+A-P	530	.	12537800	12538000	128,0,128
chr1	12538800	12539200	A-E+A-P	565	.	12538800	12539200	128,0,128
chr1	12540400	12540600	A-E+A-P	573	.	12540400	12540600	128,0,128
chr1	12548600	12548800	A-E+A-P	625	.	12548600	12548800	128,0,128
chr1	12549200	12549400	A-E+A-P	638	.	12549200	12549400	128,0,128
chr1	12600200	12600400	A-E+A-P	557	.	12600200	12600400	128,0,128
chr1	12609400	12610000	A-E+A-P	692	.	12609400	12610000	128,0,128
chr1	12653800	12654000	A-E+A-P	543	.	12653800	12654000	128,0,128
chr1	12655600	12657000	A-E+A-P	826	.	12655600	12657000	128,0,128
chr1	12675200	12680200	A-E+A-P	638	.	12675200	12680200	128,0,128
chr1	13840200	13840400	A-E+A-P	577	.	13840200	13840400	128,0,128
chr1	13910200	13911200	A-E+A-P	671	.	13910200	13911200	128,0,128
chr1	13914000	13914600	A-E+A-P	618	.	13914000	13914600	128,0,128
chr1	14026200	14027200	A-E+A-P	617	.	14026200	14027200	128,0,128
chr1	14075200	14077600	A-E+A-P	904	.	14075200	14077600	128,0,128
chr1	14085400	14085800	A-E+A-P	806	.	14085400	14085800	128,0,128
chr1	14127400	14127800	A-E+A-P	897	.	14127400	14127800	128,0,128
chr1	14463200	14464800	A-E+A-P	773	.	14463200	14464800	128,0,128
chr1	14465000	14465600	A-E+A-P	885	.	14465000	14465600	128,0,128
chr1	14516600	14517000	A-E+A-P	512	.	14516600	14517000	128,0,128
chr1	14843400	14843800	A-E+A-P	810	.	14843400	14843800	128,0,128
chr1	14846200	14846400	A-E+A-P	555	.	14846200	14846400	128,0,128
chr1	14846600	14847800	A-E+A-P	729	.	14846600	14847800	128,0,128
chr1	14953800	14954400	A-E+A-P	543	.	14953800	14954400	128,0,128
chr1	15039200	15039600	A-E+A-P	582	.	15039200	15039600	128,0,128
chr1	15058200	15060800	A-E+A-P	695	.	15058200	15060800	128,0,128
chr1	15068000	15070200	A-E+A-P	780	.	15068000	15070200	128,0,128
chr1	15082600	15084200	A-E+A-P	518	.	15082600	15084200	128,0,128
chr1	15116000	15116200	A-E+A-P	597	.	15116000	15116200	128,0,128
chr1	15233400	15234800	A-E+A-P	690	.	15233400	15234800	128,0,128
chr1	15236600	15238600	A-E+A-P	542	.	15236600	15238600	128,0,128
chr1	15238800	15239000	A-E+A-P	510	.	15238800	15239000	128,0,128
chr1	15239400	15240800	A-E+A-P	614	.	15239400	15240800	128,0,128
chr1	15250200	15252000	A-E+A-P	736	.	15250200	15252000	128,0,128
chr1	15294800	15295800	A-E+A-P	615	.	15294800	15295800	128,0,128
chr1	15297000	15297200	A-E+A-P	514	.	15297000	15297200	128,0,128
chr1	15323000	15323800	A-E+A-P	784	.	15323000	15323800	128,0,128
chr1	15346200	15346400	A-E+A-P	569	.	15346200	15346400	128,0,128
chr1	15346600	15348200	A-E+A-P	594	.	15346600	15348200	128,0,128
chr1	15354200	15354800	A-E+A-P	666	.	15354200	15354800	128,0,128
chr1	15355200	15355400	A-E+A-P	518	.	15355200	15355400	128,0,128
chr1	15372800	15373200	A-E+A-P	506	.	15372800	15373200	128,0,128
chr1	15417000	15417200	A-E+A-P	541	.	15417000	15417200	128,0,128
chr1	15478800	15481400	A-E+A-P	684	.	15478800	15481400	128,0,128
chr1	15494000	15494400	A-E+A-P	556	.	15494000	15494400	128,0,128
chr1	15494600	15496000	A-E+A-P	904	.	15494600	15496000	128,0,128
chr1	15498200	15500800	A-E+A-P	503	.	15498200	15500800	128,0,128
chr1	15501200	15501400	A-E+A-P	722	.	15501200	15501400	128,0,128
chr1	15504600	15504800	A-E+A-P	588	.	15504600	15504800	128,0,128
chr1	15505000	15506200	A-E+A-P	790	.	15505000	15506200	128,0,128
chr1	15506400	15506800	A-E+A-P	500	.	15506400	15506800	128,0,128
chr1	15526800	15527000	A-E+A-P	620	.	15526800	15527000	128,0,128
chr1	15527400	15527800	A-E+A-P	809	.	15527400	15527800	128,0,128
chr1	15533600	15533800	A-E+A-P	518	.	15533600	15533800	128,0,128
chr1	15573600	15574200	A-E+A-P	828	.	15573600	15574200	128,0,128
chr1	15609400	15610400	A-E+A-P	776	.	15609400	15610400	128,0,128
chr1	15668800	15669000	A-E+A-P	576	.	15668800	15669000	128,0,128
chr1	15678200	15679600	A-E+A-P	501	.	15678200	15679600	128,0,128
chr1	15681200	15681400	A-E+A-P	526	.	15681200	15681400	128,0,128
chr1	15683200	15683400	A-E+A-P	566	.	15683200	15683400	128,0,128
chr1	15726600	15727200	A-E+A-P	574	.	15726600	15727200	128,0,128
chr1	15727400	15728000	A-E+A-P	797	.	15727400	15728000	128,0,128
chr1	15735600	15738200	A-E+A-P	581	.	15735600	15738200	128,0,128
chr1	15742600	15744400	A-E+A-P	897	.	15742600	15744400	128,0,128
chr1	15850200	15850800	A-E+A-P	860	.	15850200	15850800	128,0,128
chr1	15851000	15854600	A-E+A-P	899	.	15851000	15854600	128,0,128
chr1	15911000	15911600	A-E+A-P	785	.	15911000	15911600	128,0,128
chr1	15929000	15929200	A-E+A-P	624	.	15929000	15929200	128,0,128
chr1	15929400	15930600	A-E+A-P	905	.	15929400	15930600	128,0,128
chr1	15942800	15945600	A-E+A-P	614	.	15942800	15945600	128,0,128
chr1	16005600	16005800	A-E+A-P	571	.	16005600	16005800	128,0,128
chr1	16006200	16008800	A-E+A-P	640	.	16006200	16008800	128,0,128
chr1	16009200	16009400	A-E+A-P	575	.	16009200	16009400	128,0,128
chr1	16009600	16009800	A-E+A-P	578	.	16009600	16009800	128,0,128
chr1	16010000	16012000	A-E+A-P	555	.	16010000	16012000	128,0,128
chr1	16029400	16030800	A-E+A-P	583	.	16029400	16030800	128,0,128
chr1	16061600	16061800	A-E+A-P	502	.	16061600	16061800	128,0,128
chr1	16068000	16068200	A-E+A-P	537	.	16068000	16068200	128,0,128
chr1	16076000	16076400	A-E+A-P	602	.	16076000	16076400	128,0,128
chr1	16084800	16085000	A-E+A-P	570	.	16084800	16085000	128,0,128
chr1	16085200	16086800	A-E+A-P	760	.	16085200	16086800	128,0,128
chr1	16087000	16087600	A-E+A-P	501	.	16087000	16087600	128,0,128
chr1	16090800	16092400	A-E+A-P	667	.	16090800	16092400	128,0,128
chr1	16092600	16092800	A-E+A-P	596	.	16092600	16092800	128,0,128
chr1	16115000	16115600	A-E+A-P	695	.	16115000	16115600	128,0,128
chr1	16118600	16118800	A-E+A-P	678	.	16118600	16118800	128,0,128
chr1	16120600	16121000	A-E+A-P	674	.	16120600	16121000	128,0,128
chr1	16121400	16121600	A-E+A-P	616	.	16121400	16121600	128,0,128
chr1	16121800	16123800	A-E+A-P	910	.	16121800	16123800	128,0,128
chr1	16124000	16124600	A-E+A-P	665	.	16124000	16124600	128,0,128
chr1	16125200	16127800	A-E+A-P	570	.	16125200	16127800	128,0,128
chr1	16156400	16163200	A-E+A-P	665	.	16156400	16163200	128,0,128
chr1	16173200	16177400	A-E+A-P	538	.	16173200	16177400	128,0,128
chr1	16177800	16178000	A-E+A-P	569	.	16177800	16178000	128,0,128
chr1	16178400	16178600	A-E+A-P	539	.	16178400	16178600	128,0,128
chr1	16212600	16213000	A-E+A-P	606	.	16212600	16213000	128,0,128
chr1	16243200	16243400	A-E+A-P	762	.	16243200	16243400	128,0,128
chr1	16245600	16246600	A-E+A-P	581	.	16245600	16246600	128,0,128
chr1	16249200	16249800	A-E+A-P	716	.	16249200	16249800	128,0,128
chr1	16250200	16250400	A-E+A-P	526	.	16250200	16250400	128,0,128
chr1	16250600	16250800	A-E+A-P	585	.	16250600	16250800	128,0,128
chr1	16274800	16277600	A-E+A-P	607	.	16274800	16277600	128,0,128
chr1	16277800	16281000	A-E+A-P	544	.	16277800	16281000	128,0,128
chr1	16282600	16282800	A-E+A-P	660	.	16282600	16282800	128,0,128
chr1	16301400	16303000	A-E+A-P	854	.	16301400	16303000	128,0,128
chr1	16333800	16334000	A-E+A-P	501	.	16333800	16334000	128,0,128
chr1	16339800	16340200	A-E+A-P	659	.	16339800	16340200	128,0,128
chr1	16342600	16342800	A-E+A-P	544	.	16342600	16342800	128,0,128
chr1	16382600	16382800	A-E+A-P	547	.	16382600	16382800	128,0,128
chr1	16399800	16400400	A-E+A-P	645	.	16399800	16400400	128,0,128
chr1	16401800	16403000	A-E+A-P	748	.	16401800	16403000	128,0,128
chr1	16408400	16408600	A-E+A-P	644	.	16408400	16408600	128,0,128
chr1	16414800	16415600	A-E+A-P	562	.	16414800	16415600	128,0,128
chr1	16415800	16416000	A-E+A-P	585	.	16415800	16416000	128,0,128
chr1	16449000	16449400	A-E+A-P	795	.	16449000	16449400	128,0,128
chr1	16465600	16465800	A-E+A-P	620	.	16465600	16465800	128,0,128
chr1	16468200	16468400	A-E+A-P	779	.	16468200	16468400	128,0,128
chr1	16470600	16471000	A-E+A-P	729	.	16470600	16471000	128,0,128
chr1	16471400	16472200	A-E+A-P	624	.	16471400	16472200	128,0,128
chr1	16472600	16473200	A-E+A-P	731	.	16472600	16473200	128,0,128
chr1	16478200	16478400	A-E+A-P	662	.	16478200	16478400	128,0,128
chr1	16479000	16481000	A-E+A-P	693	.	16479000	16481000	128,0,128
chr1	16481200	16483800	A-E+A-P	911	.	16481200	16483800	128,0,128
chr1	16485200	16485600	A-E+A-P	686	.	16485200	16485600	128,0,128
chr1	16485800	16486200	A-E+A-P	869	.	16485800	16486200	128,0,128
chr1	16490600	16490800	A-E+A-P	666	.	16490600	16490800	128,0,128
chr1	16491000	16491600	A-E+A-P	773	.	16491000	16491600	128,0,128
chr1	16494200	16494600	A-E+A-P	699	.	16494200	16494600	128,0,128
chr1	16498800	16503400	A-E+A-P	719	.	16498800	16503400	128,0,128
chr1	16505000	16505400	A-E+A-P	534	.	16505000	16505400	128,0,128
chr1	16507800	16509200	A-E+A-P	516	.	16507800	16509200	128,0,128
chr1	16510000	16510400	A-E+A-P	620	.	16510000	16510400	128,0,128
chr1	16510600	16511200	A-E+A-P	500	.	16510600	16511200	128,0,128
chr1	16514200	16515600	A-E+A-P	669	.	16514200	16515600	128,0,128
chr1	16515800	16516200	A-E+A-P	734	.	16515800	16516200	128,0,128
chr1	16532800	16533600	A-E+A-P	633	.	16532800	16533600	128,0,128
chr1	16539000	16539200	A-E+A-P	653	.	16539000	16539200	128,0,128
chr1	16543400	16544400	A-E+A-P	837	.	16543400	16544400	128,0,128
chr1	16563000	16564400	A-E+A-P	501	.	16563000	16564400	128,0,128
chr1	16677600	16679800	A-E+A-P	645	.	16677600	16679800	128,0,128
chr1	16690000	16690200	A-E+A-P	541	.	16690000	16690200	128,0,128
chr1	16693000	16695200	A-E+A-P	521	.	16693000	16695200	128,0,128
chr1	16723000	16723200	A-E+A-P	543	.	16723000	16723200	128,0,128
chr1	16766600	16768400	A-E+A-P	515	.	16766600	16768400	128,0,128
chr1	16825000	16826400	A-E+A-P	734	.	16825000	16826400	128,0,128
chr1	16840600	16841400	A-E+A-P	835	.	16840600	16841400	128,0,128
chr1	16874400	16874600	A-E+A-P	538	.	16874400	16874600	128,0,128
chr1	16939000	16940600	A-E+A-P	576	.	16939000	16940600	128,0,128
chr1	16970400	16971600	A-E+A-P	712	.	16970400	16971600	128,0,128
chr1	17066800	17067000	A-E+A-P	541	.	17066800	17067000	128,0,128
chr1	17086400	17086600	A-E+A-P	522	.	17086400	17086600	128,0,128
chr1	17215800	17216000	A-E+A-P	741	.	17215800	17216000	128,0,128
chr1	17221800	17222000	A-E+A-P	528	.	17221800	17222000	128,0,128
chr1	17222200	17222600	A-E+A-P	904	.	17222200	17222600	128,0,128
chr1	17223200	17223400	A-E+A-P	618	.	17223200	17223400	128,0,128
chr1	17230400	17231800	A-E+A-P	560	.	17230400	17231800	128,0,128
chr1	17240000	17241200	A-E+A-P	826	.	17240000	17241200	128,0,128
chr1	17248000	17248200	A-E+A-P	623	.	17248000	17248200	128,0,128
chr1	17248400	17248600	A-E+A-P	691	.	17248400	17248600	128,0,128
chr1	17251600	17252800	A-E+A-P	540	.	17251600	17252800	128,0,128
chr1	17256200	17256600	A-E+A-P	568	.	17256200	17256600	128,0,128
chr1	17274800	17275600	A-E+A-P	656	.	17274800	17275600	128,0,128
chr1	17276000	17276200	A-E+A-P	513	.	17276000	17276200	128,0,128
chr1	17306600	17307400	A-E+A-P	634	.	17306600	17307400	128,0,128
chr1	17307600	17308000	A-E+A-P	714	.	17307600	17308000	128,0,128
chr1	17308200	17308800	A-E+A-P	541	.	17308200	17308800	128,0,128
chr1	17337400	17338800	A-E+A-P	590	.	17337400	17338800	128,0,128
chr1	17339000	17339800	A-E+A-P	566	.	17339000	17339800	128,0,128
chr1	17379400	17381000	A-E+A-P	574	.	17379400	17381000	128,0,128
chr1	17446000	17446200	A-E+A-P	543	.	17446000	17446200	128,0,128
chr1	17454000	17454600	A-E+A-P	806	.	17454000	17454600	128,0,128
chr1	17454800	17455800	A-E+A-P	652	.	17454800	17455800	128,0,128
chr1	17494600	17495200	A-E+A-P	660	.	17494600	17495200	128,0,128
chr1	17495400	17495600	A-E+A-P	545	.	17495400	17495600	128,0,128
chr1	17512600	17513600	A-E+A-P	742	.	17512600	17513600	128,0,128
chr1	17515800	17517400	A-E+A-P	643	.	17515800	17517400	128,0,128
chr1	17520400	17520600	A-E+A-P	516	.	17520400	17520600	128,0,128
chr1	17534200	17534600	A-E+A-P	709	.	17534200	17534600	128,0,128
chr1	17534800	17535400	A-E+A-P	620	.	17534800	17535400	128,0,128
chr1	17538600	17538800	A-E+A-P	674	.	17538600	17538800	128,0,128
chr1	17539000	17539400	A-E+A-P	638	.	17539000	17539400	128,0,128
chr1	17541200	17541400	A-E+A-P	532	.	17541200	17541400	128,0,128
chr1	17541800	17542200	A-E+A-P	864	.	17541800	17542200	128,0,128
chr1	17552800	17553000	A-E+A-P	697	.	17552800	17553000	128,0,128
chr1	17558800	17561200	A-E+A-P	625	.	17558800	17561200	128,0,128
chr1	17563800	17564200	A-E+A-P	666	.	17563800	17564200	128,0,128
chr1	17571600	17572400	A-E+A-P	634	.	17571600	17572400	128,0,128
chr1	17572600	17572800	A-E+A-P	790	.	17572600	17572800	128,0,128
chr1	17576800	17578800	A-E+A-P	621	.	17576800	17578800	128,0,128
chr1	17585400	17585600	A-E+A-P	506	.	17585400	17585600	128,0,128
chr1	17591200	17592600	A-E+A-P	516	.	17591200	17592600	128,0,128
chr1	17602800	17603600	A-E+A-P	518	.	17602800	17603600	128,0,128
chr1	17613200	17613800	A-E+A-P	609	.	17613200	17613800	128,0,128
chr1	17614200	17614600	A-E+A-P	510	.	17614200	17614600	128,0,128
chr1	17615800	17616600	A-E+A-P	774	.	17615800	17616600	128,0,128
chr1	17636000	17636800	A-E+A-P	559	.	17636000	17636800	128,0,128
chr1	17674200	17675000	A-E+A-P	652	.	17674200	17675000	128,0,128
chr1	17692200	17692400	A-E+A-P	529	.	17692200	17692400	128,0,128
chr1	17695000	17695200	A-E+A-P	537	.	17695000	17695200	128,0,128
chr1	17695600	17695800	A-E+A-P	672	.	17695600	17695800	128,0,128
chr1	17696000	17697400	A-E+A-P	714	.	17696000	17697400	128,0,128
chr1	17729400	17729800	A-E+A-P	757	.	17729400	17729800	128,0,128
chr1	17763400	17768600	A-E+A-P	571	.	17763400	17768600	128,0,128
chr1	17768800	17770200	A-E+A-P	559	.	17768800	17770200	128,0,128
chr1	17786600	17786800	A-E+A-P	819	.	17786600	17786800	128,0,128
chr1	17787000	17787800	A-E+A-P	890	.	17787000	17787800	128,0,128
chr1	17846400	17846800	A-E+A-P	763	.	17846400	17846800	128,0,128
chr1	17866000	17866600	A-E+A-P	572	.	17866000	17866600	128,0,128
chr1	17909200	17909400	A-E+A-P	554	.	17909200	17909400	128,0,128
chr1	17914800	17915000	A-E+A-P	600	.	17914800	17915000	128,0,128
chr1	18201000	18202000	A-E+A-P	580	.	18201000	18202000	128,0,128
chr1	18434200	18434400	A-E+A-P	574	.	18434200	18434400	128,0,128
chr1	18809000	18809200	A-E+A-P	554	.	18809000	18809200	128,0,128
chr1	18994200	18994400	A-E+A-P	598	.	18994200	18994400	128,0,128
chr1	18994600	18994800	A-E+A-P	525	.	18994600	18994800	128,0,128
chr1	18995000	18995200	A-E+A-P	701	.	18995000	18995200	128,0,128
chr1	18995600	18996000	A-E+A-P	504	.	18995600	18996000	128,0,128
chr1	19212400	19213600	A-E+A-P	734	.	19212400	19213600	128,0,128
chr1	19225600	19225800	A-E+A-P	637	.	19225600	19225800	128,0,128
chr1	19226200	19226400	A-E+A-P	517	.	19226200	19226400	128,0,128
chr1	19228200	19229800	A-E+A-P	541	.	19228200	19229800	128,0,128
chr1	19249000	19251200	A-E+A-P	771	.	19249000	19251200	128,0,128
chr1	19252800	19255200	A-E+A-P	752	.	19252800	19255200	128,0,128
chr1	19263000	19263800	A-E+A-P	537	.	19263000	19263800	128,0,128
chr1	19264000	19269400	A-E+A-P	818	.	19264000	19269400	128,0,128
chr1	19271200	19272600	A-E+A-P	697	.	19271200	19272600	128,0,128
chr1	19273400	19274600	A-E+A-P	607	.	19273400	19274600	128,0,128
chr1	19274800	19279400	A-E+A-P	832	.	19274800	19279400	128,0,128
chr1	19279800	19284000	A-E+A-P	868	.	19279800	19284000	128,0,128
chr1	19289000	19289400	A-E+A-P	614	.	19289000	19289400	128,0,128
chr1	19324400	19325800	A-E+A-P	645	.	19324400	19325800	128,0,128
chr1	19336000	19336400	A-E+A-P	745	.	19336000	19336400	128,0,128
chr1	19336800	19337800	A-E+A-P	878	.	19336800	19337800	128,0,128
chr1	19338000	19339000	A-E+A-P	682	.	19338000	19339000	128,0,128
chr1	19360000	19360600	A-E+A-P	682	.	19360000	19360600	128,0,128
chr1	19360800	19361600	A-E+A-P	844	.	19360800	19361600	128,0,128
chr1	19393600	19394000	A-E+A-P	666	.	19393600	19394000	128,0,128
chr1	19399800	19401400	A-E+A-P	701	.	19399800	19401400	128,0,128
chr1	19401600	19402600	A-E+A-P	735	.	19401600	19402600	128,0,128
chr1	19535600	19537800	A-E+A-P	728	.	19535600	19537800	128,0,128
chr1	19577200	19579000	A-E+A-P	723	.	19577200	19579000	128,0,128
chr1	19600400	19600600	A-E+A-P	513	.	19600400	19600600	128,0,128
chr1	19615200	19615600	A-E+A-P	688	.	19615200	19615600	128,0,128
chr1	19637600	19639400	A-E+A-P	531	.	19637600	19639400	128,0,128
chr1	19687000	19689200	A-E+A-P	674	.	19687000	19689200	128,0,128
chr1	19692400	19692800	A-E+A-P	676	.	19692400	19692800	128,0,128
chr1	19693000	19694000	A-E+A-P	613	.	19693000	19694000	128,0,128
chr1	19715400	19715600	A-E+A-P	588	.	19715400	19715600	128,0,128
chr1	19715800	19716000	A-E+A-P	650	.	19715800	19716000	128,0,128
chr1	19717600	19718000	A-E+A-P	564	.	19717600	19718000	128,0,128
chr1	19721800	19722400	A-E+A-P	572	.	19721800	19722400	128,0,128
chr1	19763800	19764000	A-E+A-P	522	.	19763800	19764000	128,0,128
chr1	19766600	19767000	A-E+A-P	623	.	19766600	19767000	128,0,128
chr1	19772200	19772600	A-E+A-P	507	.	19772200	19772600	128,0,128
chr1	19774600	19775000	A-E+A-P	705	.	19774600	19775000	128,0,128
chr1	19811000	19813400	A-E+A-P	685	.	19811000	19813400	128,0,128
chr1	19922200	19924600	A-E+A-P	513	.	19922200	19924600	128,0,128
chr1	19969800	19972800	A-E+A-P	775	.	19969800	19972800	128,0,128
chr1	19973000	19973200	A-E+A-P	706	.	19973000	19973200	128,0,128
chr1	19974800	19975000	A-E+A-P	702	.	19974800	19975000	128,0,128
chr1	19975400	19975600	A-E+A-P	541	.	19975400	19975600	128,0,128
chr1	19976600	19979400	A-E+A-P	583	.	19976600	19979400	128,0,128
chr1	19979800	19980400	A-E+A-P	612	.	19979800	19980400	128,0,128
chr1	20125800	20127000	A-E+A-P	634	.	20125800	20127000	128,0,128
chr1	20204400	20205200	A-E+A-P	782	.	20204400	20205200	128,0,128
chr1	20208400	20209800	A-E+A-P	709	.	20208400	20209800	128,0,128
chr1	20210000	20210200	A-E+A-P	540	.	20210000	20210200	128,0,128
chr1	20229800	20230000	A-E+A-P	525	.	20229800	20230000	128,0,128
chr1	20251800	20252000	A-E+A-P	790	.	20251800	20252000	128,0,128
chr1	20252200	20252600	A-E+A-P	589	.	20252200	20252600	128,0,128
chr1	20275000	20276400	A-E+A-P	705	.	20275000	20276400	128,0,128
chr1	20301400	20301600	A-E+A-P	535	.	20301400	20301600	128,0,128
chr1	20363600	20364400	A-E+A-P	685	.	20363600	20364400	128,0,128
chr1	20364800	20365200	A-E+A-P	645	.	20364800	20365200	128,0,128
chr1	20365600	20365800	A-E+A-P	556	.	20365600	20365800	128,0,128
chr1	20384400	20385000	A-E+A-P	644	.	20384400	20385000	128,0,128
chr1	20429800	20430000	A-E+A-P	505	.	20429800	20430000	128,0,128
chr1	20437000	20438000	A-E+A-P	737	.	20437000	20438000	128,0,128
chr1	20450800	20451200	A-E+A-P	770	.	20450800	20451200	128,0,128
chr1	20478600	20479000	A-E+A-P	768	.	20478600	20479000	128,0,128
chr1	20492400	20493400	A-E+A-P	571	.	20492400	20493400	128,0,128
chr1	20497600	20498200	A-E+A-P	751	.	20497600	20498200	128,0,128
chr1	20521000	20521200	A-E+A-P	517	.	20521000	20521200	128,0,128
chr1	20521400	20521600	A-E+A-P	520	.	20521400	20521600	128,0,128
chr1	20525800	20526000	A-E+A-P	607	.	20525800	20526000	128,0,128
chr1	20526200	20526400	A-E+A-P	621	.	20526200	20526400	128,0,128
chr1	20536600	20540200	A-E+A-P	788	.	20536600	20540200	128,0,128
chr1	20560000	20560200	A-E+A-P	618	.	20560000	20560200	128,0,128
chr1	20560400	20561200	A-E+A-P	505	.	20560400	20561200	128,0,128
chr1	20561600	20562200	A-E+A-P	729	.	20561600	20562200	128,0,128
chr1	20682000	20683600	A-E+A-P	773	.	20682000	20683600	128,0,128
chr1	20688400	20688800	A-E+A-P	699	.	20688400	20688800	128,0,128
chr1	20693200	20693400	A-E+A-P	808	.	20693200	20693400	128,0,128
chr1	20702400	20702800	A-E+A-P	596	.	20702400	20702800	128,0,128
chr1	20737400	20737600	A-E+A-P	599	.	20737400	20737600	128,0,128
chr1	20753000	20754000	A-E+A-P	789	.	20753000	20754000	128,0,128
chr1	20802800	20803400	A-E+A-P	839	.	20802800	20803400	128,0,128
chr1	20810200	20810400	A-E+A-P	665	.	20810200	20810400	128,0,128
chr1	20810600	20813800	A-E+A-P	755	.	20810600	20813800	128,0,128
chr1	20820400	20823600	A-E+A-P	754	.	20820400	20823600	128,0,128
chr1	20833400	20835400	A-E+A-P	736	.	20833400	20835400	128,0,128
chr1	20905000	20905400	A-E+A-P	582	.	20905000	20905400	128,0,128
chr1	20915000	20917000	A-E+A-P	655	.	20915000	20917000	128,0,128
chr1	20928800	20929400	A-E+A-P	726	.	20928800	20929400	128,0,128
chr1	20929600	20930800	A-E+A-P	695	.	20929600	20930800	128,0,128
chr1	20931000	20931600	A-E+A-P	891	.	20931000	20931600	128,0,128
chr1	20938200	20941000	A-E+A-P	613	.	20938200	20941000	128,0,128
chr1	20959800	20961200	A-E+A-P	752	.	20959800	20961200	128,0,128
chr1	20986600	20988800	A-E+A-P	568	.	20986600	20988800	128,0,128
chr1	21023000	21023800	A-E+A-P	758	.	21023000	21023800	128,0,128
chr1	21024200	21024400	A-E+A-P	514	.	21024200	21024400	128,0,128
chr1	21024600	21025000	A-E+A-P	735	.	21024600	21025000	128,0,128
chr1	21044000	21044600	A-E+A-P	532	.	21044000	21044600	128,0,128
chr1	21057600	21061000	A-E+A-P	593	.	21057600	21061000	128,0,128
chr1	21061800	21062800	A-E+A-P	726	.	21061800	21062800	128,0,128
chr1	21065600	21065800	A-E+A-P	543	.	21065600	21065800	128,0,128
chr1	21066000	21066200	A-E+A-P	832	.	21066000	21066200	128,0,128
chr1	21111600	21114800	A-E+A-P	604	.	21111600	21114800	128,0,128
chr1	21209800	21211000	A-E+A-P	682	.	21209800	21211000	128,0,128
chr1	21348800	21349600	A-E+A-P	558	.	21348800	21349600	128,0,128
chr1	21417400	21417600	A-E+A-P	731	.	21417400	21417600	128,0,128
chr1	21475200	21477400	A-E+A-P	820	.	21475200	21477400	128,0,128
chr1	21478000	21478200	A-E+A-P	501	.	21478000	21478200	128,0,128
chr1	21501000	21504000	A-E+A-P	703	.	21501000	21504000	128,0,128
chr1	21564800	21565000	A-E+A-P	503	.	21564800	21565000	128,0,128
chr1	21578200	21579600	A-E+A-P	810	.	21578200	21579600	128,0,128
chr1	21584200	21584800	A-E+A-P	665	.	21584200	21584800	128,0,128
chr1	21588000	21589400	A-E+A-P	747	.	21588000	21589400	128,0,128
chr1	21615800	21617400	A-E+A-P	738	.	21615800	21617400	128,0,128
chr1	21625600	21625800	A-E+A-P	534	.	21625600	21625800	128,0,128
chr1	21629000	21630000	A-E+A-P	774	.	21629000	21630000	128,0,128
chr1	21636000	21636200	A-E+A-P	567	.	21636000	21636200	128,0,128
chr1	21649200	21649400	A-E+A-P	589	.	21649200	21649400	128,0,128
chr1	21650200	21650400	A-E+A-P	524	.	21650200	21650400	128,0,128
chr1	21650600	21652600	A-E+A-P	669	.	21650600	21652600	128,0,128
chr1	21660400	21662400	A-E+A-P	599	.	21660400	21662400	128,0,128
chr1	21671000	21672800	A-E+A-P	518	.	21671000	21672800	128,0,128
chr1	21755000	21755200	A-E+A-P	537	.	21755000	21755200	128,0,128
chr1	21763200	21763400	A-E+A-P	500	.	21763200	21763400	128,0,128
chr1	21766200	21767600	A-E+A-P	755	.	21766200	21767600	128,0,128
chr1	21792000	21792600	A-E+A-P	879	.	21792000	21792600	128,0,128
chr1	21835600	21835800	A-E+A-P	535	.	21835600	21835800	128,0,128
chr1	21901000	21901600	A-E+A-P	570	.	21901000	21901600	128,0,128
chr1	21948800	21949200	A-E+A-P	740	.	21948800	21949200	128,0,128
chr1	21978200	21978600	A-E+A-P	598	.	21978200	21978600	128,0,128
chr1	22107800	22110600	A-E+A-P	501	.	22107800	22110600	128,0,128
chr1	22114200	22114400	A-E+A-P	595	.	22114200	22114400	128,0,128
chr1	22114600	22115600	A-E+A-P	562	.	22114600	22115600	128,0,128
chr1	22141000	22141200	A-E+A-P	703	.	22141000	22141200	128,0,128
chr1	22231000	22231800	A-E+A-P	805	.	22231000	22231800	128,0,128
chr1	22257400	22259000	A-E+A-P	583	.	22257400	22259000	128,0,128
chr1	22259800	22261000	A-E+A-P	638	.	22259800	22261000	128,0,128
chr1	22262000	22262200	A-E+A-P	612	.	22262000	22262200	128,0,128
chr1	22262400	22263600	A-E+A-P	664	.	22262400	22263600	128,0,128
chr1	22264000	22264600	A-E+A-P	718	.	22264000	22264600	128,0,128
chr1	22265000	22266200	A-E+A-P	579	.	22265000	22266200	128,0,128
chr1	22266400	22267200	A-E+A-P	826	.	22266400	22267200	128,0,128
chr1	22281800	22283400	A-E+A-P	522	.	22281800	22283400	128,0,128
chr1	22283600	22284200	A-E+A-P	692	.	22283600	22284200	128,0,128
chr1	22320600	22321000	A-E+A-P	576	.	22320600	22321000	128,0,128
chr1	22326200	22326400	A-E+A-P	507	.	22326200	22326400	128,0,128
chr1	22333800	22334000	A-E+A-P	535	.	22333800	22334000	128,0,128
chr1	22345200	22345400	A-E+A-P	677	.	22345200	22345400	128,0,128
chr1	22345800	22346400	A-E+A-P	884	.	22345800	22346400	128,0,128
chr1	22351200	22353000	A-E+A-P	640	.	22351200	22353000	128,0,128
chr1	22366400	22366800	A-E+A-P	511	.	22366400	22366800	128,0,128
chr1	22369400	22369600	A-E+A-P	661	.	22369400	22369600	128,0,128
chr1	22369800	22370200	A-E+A-P	557	.	22369800	22370200	128,0,128
chr1	22371400	22371800	A-E+A-P	878	.	22371400	22371800	128,0,128
chr1	22378800	22380800	A-E+A-P	548	.	22378800	22380800	128,0,128
chr1	22396400	22396600	A-E+A-P	587	.	22396400	22396600	128,0,128
chr1	22459200	22459400	A-E+A-P	584	.	22459200	22459400	128,0,128
chr1	22463400	22463800	A-E+A-P	790	.	22463400	22463800	128,0,128
chr1	22464000	22464400	A-E+A-P	531	.	22464000	22464400	128,0,128
chr1	22469400	22470200	A-E+A-P	602	.	22469400	22470200	128,0,128
chr1	22778000	22779400	A-E+A-P	509	.	22778000	22779400	128,0,128
chr1	23036800	23038000	A-E+A-P	525	.	23036800	23038000	128,0,128
chr1	23076600	23077000	A-E+A-P	800	.	23076600	23077000	128,0,128
chr1	23077200	23078400	A-E+A-P	751	.	23077200	23078400	128,0,128
chr1	23114600	23114800	A-E+A-P	590	.	23114600	23114800	128,0,128
chr1	23115400	23115800	A-E+A-P	708	.	23115400	23115800	128,0,128
chr1	23116200	23116800	A-E+A-P	591	.	23116200	23116800	128,0,128
chr1	23117000	23117200	A-E+A-P	511	.	23117000	23117200	128,0,128
chr1	23144000	23144400	A-E+A-P	539	.	23144000	23144400	128,0,128
chr1	23153000	23154000	A-E+A-P	619	.	23153000	23154000	128,0,128
chr1	23155600	23157000	A-E+A-P	529	.	23155600	23157000	128,0,128
chr1	23157200	23157400	A-E+A-P	616	.	23157200	23157400	128,0,128
chr1	23157600	23159600	A-E+A-P	651	.	23157600	23159600	128,0,128
chr1	23188800	23189000	A-E+A-P	735	.	23188800	23189000	128,0,128
chr1	23203400	23203600	A-E+A-P	581	.	23203400	23203600	128,0,128
chr1	23337000	23337400	A-E+A-P	904	.	23337000	23337400	128,0,128
chr1	23337600	23338000	A-E+A-P	714	.	23337600	23338000	128,0,128
chr1	23345000	23347400	A-E+A-P	582	.	23345000	23347400	128,0,128
chr1	23347600	23347800	A-E+A-P	529	.	23347600	23347800	128,0,128
chr1	23426600	23426800	A-E+A-P	651	.	23426600	23426800	128,0,128
chr1	23427000	23427600	A-E+A-P	638	.	23427000	23427600	128,0,128
chr1	23427800	23428000	A-E+A-P	547	.	23427800	23428000	128,0,128
chr1	23428200	23430200	A-E+A-P	504	.	23428200	23430200	128,0,128
chr1	23449400	23449600	A-E+A-P	577	.	23449400	23449600	128,0,128
chr1	23453000	23453400	A-E+A-P	673	.	23453000	23453400	128,0,128
chr1	23453800	23454000	A-E+A-P	713	.	23453800	23454000	128,0,128
chr1	23456600	23456800	A-E+A-P	638	.	23456600	23456800	128,0,128
chr1	23493400	23497000	A-E+A-P	656	.	23493400	23497000	128,0,128
chr1	23503600	23504800	A-E+A-P	717	.	23503600	23504800	128,0,128
chr1	23514000	23516800	A-E+A-P	534	.	23514000	23516800	128,0,128
chr1	23519600	23519800	A-E+A-P	555	.	23519600	23519800	128,0,128
chr1	23520000	23525800	A-E+A-P	724	.	23520000	23525800	128,0,128
chr1	23551200	23552000	A-E+A-P	506	.	23551200	23552000	128,0,128
chr1	23609400	23609600	A-E+A-P	631	.	23609400	23609600	128,0,128
chr1	23669200	23671800	A-E+A-P	580	.	23669200	23671800	128,0,128
chr1	23692800	23697000	A-E+A-P	560	.	23692800	23697000	128,0,128
chr1	23697400	23698000	A-E+A-P	772	.	23697400	23698000	128,0,128
chr1	23703000	23703200	A-E+A-P	596	.	23703000	23703200	128,0,128
chr1	23703400	23704000	A-E+A-P	828	.	23703400	23704000	128,0,128
chr1	23710400	23710800	A-E+A-P	593	.	23710400	23710800	128,0,128
chr1	23711400	23712400	A-E+A-P	598	.	23711400	23712400	128,0,128
chr1	23729200	23731200	A-E+A-P	581	.	23729200	23731200	128,0,128
chr1	23749000	23749200	A-E+A-P	503	.	23749000	23749200	128,0,128
chr1	23751000	23751200	A-E+A-P	648	.	23751000	23751200	128,0,128
chr1	23778200	23778400	A-E+A-P	517	.	23778200	23778400	128,0,128
chr1	23799000	23801000	A-E+A-P	535	.	23799000	23801000	128,0,128
chr1	23801400	23802400	A-E+A-P	865	.	23801400	23802400	128,0,128
chr1	23802800	23803000	A-E+A-P	509	.	23802800	23803000	128,0,128
chr1	23803200	23803600	A-E+A-P	755	.	23803200	23803600	128,0,128
chr1	23804200	23804800	A-E+A-P	803	.	23804200	23804800	128,0,128
chr1	23809600	23810800	A-E+A-P	764	.	23809600	23810800	128,0,128
chr1	23811000	23811200	A-E+A-P	778	.	23811000	23811200	128,0,128
chr1	23854800	23855200	A-E+A-P	632	.	23854800	23855200	128,0,128
chr1	23857000	23858200	A-E+A-P	720	.	23857000	23858200	128,0,128
chr1	23866200	23866600	A-E+A-P	637	.	23866200	23866600	128,0,128
chr1	23880800	23883600	A-E+A-P	614	.	23880800	23883600	128,0,128
chr1	23884600	23886600	A-E+A-P	533	.	23884600	23886600	128,0,128
chr1	23888600	23889400	A-E+A-P	878	.	23888600	23889400	128,0,128
chr1	23894600	23895000	A-E+A-P	529	.	23894600	23895000	128,0,128
chr1	23903200	23904600	A-E+A-P	613	.	23903200	23904600	128,0,128
chr1	23911800	23913000	A-E+A-P	897	.	23911800	23913000	128,0,128
chr1	23914800	23915400	A-E+A-P	617	.	23914800	23915400	128,0,128
chr1	23915600	23916400	A-E+A-P	710	.	23915600	23916400	128,0,128
chr1	23918600	23920800	A-E+A-P	811	.	23918600	23920800	128,0,128
chr1	23946000	23946200	A-E+A-P	500	.	23946000	23946200	128,0,128
chr1	23961600	23962200	A-E+A-P	577	.	23961600	23962200	128,0,128
chr1	23988000	23988600	A-E+A-P	655	.	23988000	23988600	128,0,128
chr1	24018200	24019400	A-E+A-P	839	.	24018200	24019400	128,0,128
chr1	24069200	24071400	A-E+A-P	696	.	24069200	24071400	128,0,128
chr1	24071600	24071800	A-E+A-P	610	.	24071600	24071800	128,0,128
chr1	24103800	24105800	A-E+A-P	502	.	24103800	24105800	128,0,128
chr1	24106000	24106200	A-E+A-P	631	.	24106000	24106200	128,0,128
chr1	24117000	24118600	A-E+A-P	518	.	24117000	24118600	128,0,128
chr1	24118800	24119400	A-E+A-P	813	.	24118800	24119400	128,0,128
chr1	24119800	24120000	A-E+A-P	542	.	24119800	24120000	128,0,128
chr1	24126000	24128200	A-E+A-P	771	.	24126000	24128200	128,0,128
chr1	24151200	24152400	A-E+A-P	829	.	24151200	24152400	128,0,128
chr1	24191800	24192000	A-E+A-P	556	.	24191800	24192000	128,0,128
chr1	24194400	24195200	A-E+A-P	818	.	24194400	24195200	128,0,128
chr1	24257400	24258000	A-E+A-P	839	.	24257400	24258000	128,0,128
chr1	24278000	24278800	A-E+A-P	625	.	24278000	24278800	128,0,128
chr1	24281400	24282000	A-E+A-P	804	.	24281400	24282000	128,0,128
chr1	24282200	24282400	A-E+A-P	625	.	24282200	24282400	128,0,128
chr1	24283400	24284200	A-E+A-P	535	.	24283400	24284200	128,0,128
chr1	24284800	24285000	A-E+A-P	517	.	24284800	24285000	128,0,128
chr1	24285200	24287600	A-E+A-P	840	.	24285200	24287600	128,0,128
chr1	24305200	24307600	A-E+A-P	818	.	24305200	24307600	128,0,128
chr1	24310800	24311400	A-E+A-P	749	.	24310800	24311400	128,0,128
chr1	24345000	24346000	A-E+A-P	914	.	24345000	24346000	128,0,128
chr1	24346200	24346400	A-E+A-P	524	.	24346200	24346400	128,0,128
chr1	24348600	24349400	A-E+A-P	600	.	24348600	24349400	128,0,128
chr1	24373200	24374000	A-E+A-P	614	.	24373200	24374000	128,0,128
chr1	24435000	24436000	A-E+A-P	630	.	24435000	24436000	128,0,128
chr1	24437400	24439200	A-E+A-P	792	.	24437400	24439200	128,0,128
chr1	24446200	24447200	A-E+A-P	761	.	24446200	24447200	128,0,128
chr1	24469200	24470200	A-E+A-P	861	.	24469200	24470200	128,0,128
chr1	24476000	24478600	A-E+A-P	550	.	24476000	24478600	128,0,128
chr1	24513000	24514600	A-E+A-P	564	.	24513000	24514600	128,0,128
chr1	24516400	24517200	A-E+A-P	546	.	24516400	24517200	128,0,128
chr1	24518200	24519400	A-E+A-P	686	.	24518200	24519400	128,0,128
chr1	24521600	24522800	A-E+A-P	565	.	24521600	24522800	128,0,128
chr1	24528400	24528800	A-E+A-P	541	.	24528400	24528800	128,0,128
chr1	24529200	24529400	A-E+A-P	611	.	24529200	24529400	128,0,128
chr1	24529600	24530200	A-E+A-P	670	.	24529600	24530200	128,0,128
chr1	24562600	24563200	A-E+A-P	513	.	24562600	24563200	128,0,128
chr1	24609400	24612600	A-E+A-P	655	.	24609400	24612600	128,0,128
chr1	24612800	24613800	A-E+A-P	804	.	24612800	24613800	128,0,128
chr1	24616200	24616600	A-E+A-P	572	.	24616200	24616600	128,0,128
chr1	24619800	24622400	A-E+A-P	584	.	24619800	24622400	128,0,128
chr1	24627600	24628200	A-E+A-P	808	.	24627600	24628200	128,0,128
chr1	24636000	24636200	A-E+A-P	769	.	24636000	24636200	128,0,128
chr1	24642000	24642200	A-E+A-P	595	.	24642000	24642200	128,0,128
chr1	24642800	24647200	A-E+A-P	735	.	24642800	24647200	128,0,128
chr1	24647600	24650400	A-E+A-P	607	.	24647600	24650400	128,0,128
chr1	24657000	24657200	A-E+A-P	540	.	24657000	24657200	128,0,128
chr1	24689600	24690200	A-E+A-P	532	.	24689600	24690200	128,0,128
chr1	24691200	24692400	A-E+A-P	888	.	24691200	24692400	128,0,128
chr1	24706000	24707200	A-E+A-P	843	.	24706000	24707200	128,0,128
chr1	24710600	24711200	A-E+A-P	549	.	24710600	24711200	128,0,128
chr1	24717800	24719000	A-E+A-P	520	.	24717800	24719000	128,0,128
chr1	24720400	24721000	A-E+A-P	715	.	24720400	24721000	128,0,128
chr1	24735400	24736000	A-E+A-P	580	.	24735400	24736000	128,0,128
chr1	24736200	24736800	A-E+A-P	756	.	24736200	24736800	128,0,128
chr1	24738200	24740600	A-E+A-P	648	.	24738200	24740600	128,0,128
chr1	24741600	24742000	A-E+A-P	562	.	24741600	24742000	128,0,128
chr1	24742200	24746200	A-E+A-P	734	.	24742200	24746200	128,0,128
chr1	24828400	24830600	A-E+A-P	775	.	24828400	24830600	128,0,128
chr1	24841800	24842000	A-E+A-P	532	.	24841800	24842000	128,0,128
chr1	24867800	24868000	A-E+A-P	502	.	24867800	24868000	128,0,128
chr1	24869400	24869600	A-E+A-P	516	.	24869400	24869600	128,0,128
chr1	24870600	24870800	A-E+A-P	622	.	24870600	24870800	128,0,128
chr1	24886000	24886200	A-E+A-P	588	.	24886000	24886200	128,0,128
chr1	24913800	24914000	A-E+A-P	559	.	24913800	24914000	128,0,128
chr1	24918200	24918400	A-E+A-P	622	.	24918200	24918400	128,0,128
chr1	24968000	24971200	A-E+A-P	860	.	24968000	24971200	128,0,128
chr1	25004800	25005000	A-E+A-P	585	.	25004800	25005000	128,0,128
chr1	25009400	25010200	A-E+A-P	564	.	25009400	25010200	128,0,128
chr1	25010400	25011000	A-E+A-P	898	.	25010400	25011000	128,0,128
chr1	25015400	25015600	A-E+A-P	523	.	25015400	25015600	128,0,128
chr1	25029000	25029600	A-E+A-P	574	.	25029000	25029600	128,0,128
chr1	25029800	25030000	A-E+A-P	554	.	25029800	25030000	128,0,128
chr1	25030800	25033000	A-E+A-P	544	.	25030800	25033000	128,0,128
chr1	25039800	25042200	A-E+A-P	624	.	25039800	25042200	128,0,128
chr1	25045600	25046000	A-E+A-P	582	.	25045600	25046000	128,0,128
chr1	25046400	25046800	A-E+A-P	808	.	25046400	25046800	128,0,128
chr1	25048800	25049400	A-E+A-P	911	.	25048800	25049400	128,0,128
chr1	25049600	25049800	A-E+A-P	592	.	25049600	25049800	128,0,128
chr1	25053800	25054400	A-E+A-P	511	.	25053800	25054400	128,0,128
chr1	25062600	25062800	A-E+A-P	525	.	25062600	25062800	128,0,128
chr1	25070200	25070400	A-E+A-P	703	.	25070200	25070400	128,0,128
chr1	25070800	25071000	A-E+A-P	709	.	25070800	25071000	128,0,128
chr1	25071200	25073600	A-E+A-P	886	.	25071200	25073600	128,0,128
chr1	25088400	25088800	A-E+A-P	695	.	25088400	25088800	128,0,128
chr1	25096600	25097600	A-E+A-P	572	.	25096600	25097600	128,0,128
chr1	25174400	25175400	A-E+A-P	682	.	25174400	25175400	128,0,128
chr1	25234400	25234600	A-E+A-P	597	.	25234400	25234600	128,0,128
chr1	25349000	25349400	A-E+A-P	531	.	25349000	25349400	128,0,128
chr1	25349600	25349800	A-E+A-P	524	.	25349600	25349800	128,0,128
chr1	25357200	25357400	A-E+A-P	550	.	25357200	25357400	128,0,128
chr1	25520600	25521200	A-E+A-P	562	.	25520600	25521200	128,0,128
chr1	25521400	25521600	A-E+A-P	571	.	25521400	25521600	128,0,128
chr1	25524200	25524400	A-E+A-P	592	.	25524200	25524400	128,0,128
chr1	25524600	25525600	A-E+A-P	630	.	25524600	25525600	128,0,128
chr1	25558200	25559800	A-E+A-P	736	.	25558200	25559800	128,0,128
chr1	25563600	25563800	A-E+A-P	808	.	25563600	25563800	128,0,128
chr1	25566000	25567000	A-E+A-P	900	.	25566000	25567000	128,0,128
chr1	25572800	25574800	A-E+A-P	634	.	25572800	25574800	128,0,128
chr1	25593000	25593600	A-E+A-P	535	.	25593000	25593600	128,0,128
chr1	25593800	25594600	A-E+A-P	532	.	25593800	25594600	128,0,128
chr1	25656800	25657000	A-E+A-P	603	.	25656800	25657000	128,0,128
chr1	25663200	25664000	A-E+A-P	650	.	25663200	25664000	128,0,128
chr1	25664200	25666200	A-E+A-P	759	.	25664200	25666200	128,0,128
chr1	25756200	25758400	A-E+A-P	804	.	25756200	25758400	128,0,128
chr1	25758600	25758800	A-E+A-P	522	.	25758600	25758800	128,0,128
chr1	25762400	25762600	A-E+A-P	535	.	25762400	25762600	128,0,128
chr1	25803000	25803200	A-E+A-P	502	.	25803000	25803200	128,0,128
chr1	25804200	25804400	A-E+A-P	695	.	25804200	25804400	128,0,128
chr1	25805200	25805400	A-E+A-P	542	.	25805200	25805400	128,0,128
chr1	25870000	25871200	A-E+A-P	745	.	25870000	25871200	128,0,128
chr1	25875800	25876000	A-E+A-P	645	.	25875800	25876000	128,0,128
chr1	25876200	25876400	A-E+A-P	527	.	25876200	25876400	128,0,128
chr1	25883000	25883200	A-E+A-P	599	.	25883000	25883200	128,0,128
chr1	25883600	25884000	A-E+A-P	669	.	25883600	25884000	128,0,128
chr1	25893000	25893600	A-E+A-P	688	.	25893000	25893600	128,0,128
chr1	25894000	25896200	A-E+A-P	783	.	25894000	25896200	128,0,128
chr1	25899800	25900200	A-E+A-P	733	.	25899800	25900200	128,0,128
chr1	25942600	25943200	A-E+A-P	538	.	25942600	25943200	128,0,128
chr1	26022200	26022400	A-E+A-P	506	.	26022200	26022400	128,0,128
chr1	26034400	26034800	A-E+A-P	733	.	26034400	26034800	128,0,128
chr1	26074800	26075400	A-E+A-P	706	.	26074800	26075400	128,0,128
chr1	26123200	26123400	A-E+A-P	507	.	26123200	26123400	128,0,128
chr1	26126400	26126600	A-E+A-P	726	.	26126400	26126600	128,0,128
chr1	26126800	26127400	A-E+A-P	643	.	26126800	26127400	128,0,128
chr1	26145400	26148000	A-E+A-P	581	.	26145400	26148000	128,0,128
chr1	26184800	26186600	A-E+A-P	692	.	26184800	26186600	128,0,128
chr1	26197600	26198800	A-E+A-P	800	.	26197600	26198800	128,0,128
chr1	26201200	26202600	A-E+A-P	681	.	26201200	26202600	128,0,128
chr1	26216200	26218600	A-E+A-P	786	.	26216200	26218600	128,0,128
chr1	26218800	26219600	A-E+A-P	548	.	26218800	26219600	128,0,128
chr1	26230800	26233600	A-E+A-P	573	.	26230800	26233600	128,0,128
chr1	26249200	26249800	A-E+A-P	627	.	26249200	26249800	128,0,128
chr1	26323600	26325400	A-E+A-P	823	.	26323600	26325400	128,0,128
chr1	26346000	26347400	A-E+A-P	541	.	26346000	26347400	128,0,128
chr1	26361600	26363200	A-E+A-P	871	.	26361600	26363200	128,0,128
chr1	26436600	26439400	A-E+A-P	533	.	26436600	26439400	128,0,128
chr1	26449800	26450400	A-E+A-P	682	.	26449800	26450400	128,0,128
chr1	26487800	26488600	A-E+A-P	639	.	26487800	26488600	128,0,128
chr1	26490600	26491000	A-E+A-P	771	.	26490600	26491000	128,0,128
chr1	26496200	26497200	A-E+A-P	839	.	26496200	26497200	128,0,128
chr1	26503600	26505200	A-E+A-P	645	.	26503600	26505200	128,0,128
chr1	26508000	26508200	A-E+A-P	522	.	26508000	26508200	128,0,128
chr1	26508400	26509000	A-E+A-P	599	.	26508400	26509000	128,0,128
chr1	26551600	26552000	A-E+A-P	535	.	26551600	26552000	128,0,128
chr1	26560200	26561800	A-E+A-P	706	.	26560200	26561800	128,0,128
chr1	26601200	26607400	A-E+A-P	722	.	26601200	26607400	128,0,128
chr1	26611000	26611600	A-E+A-P	500	.	26611000	26611600	128,0,128
chr1	26629200	26629600	A-E+A-P	526	.	26629200	26629600	128,0,128
chr1	26629800	26630000	A-E+A-P	507	.	26629800	26630000	128,0,128
chr1	26632200	26634200	A-E+A-P	755	.	26632200	26634200	128,0,128
chr1	26662000	26663600	A-E+A-P	638	.	26662000	26663600	128,0,128
chr1	26678000	26679600	A-E+A-P	641	.	26678000	26679600	128,0,128
chr1	26680200	26680800	A-E+A-P	557	.	26680200	26680800	128,0,128
chr1	26683400	26683600	A-E+A-P	612	.	26683400	26683600	128,0,128
chr1	26685800	26686000	A-E+A-P	641	.	26685800	26686000	128,0,128
chr1	26686600	26686800	A-E+A-P	673	.	26686600	26686800	128,0,128
chr1	26704200	26704400	A-E+A-P	603	.	26704200	26704400	128,0,128
chr1	26704600	26705000	A-E+A-P	697	.	26704600	26705000	128,0,128
chr1	26758000	26760000	A-E+A-P	562	.	26758000	26760000	128,0,128
chr1	26798400	26800200	A-E+A-P	612	.	26798400	26800200	128,0,128
chr1	26826600	26828400	A-E+A-P	892	.	26826600	26828400	128,0,128
chr1	26850200	26851800	A-E+A-P	756	.	26850200	26851800	128,0,128
chr1	26855600	26859400	A-E+A-P	692	.	26855600	26859400	128,0,128
chr1	26868000	26868800	A-E+A-P	787	.	26868000	26868800	128,0,128
chr1	26869000	26869400	A-E+A-P	577	.	26869000	26869400	128,0,128
chr1	26871400	26871600	A-E+A-P	613	.	26871400	26871600	128,0,128
chr1	26872200	26873000	A-E+A-P	682	.	26872200	26873000	128,0,128
chr1	26882000	26882400	A-E+A-P	587	.	26882000	26882400	128,0,128
chr1	26945800	26948600	A-E+A-P	819	.	26945800	26948600	128,0,128
chr1	27018400	27020600	A-E+A-P	512	.	27018400	27020600	128,0,128
chr1	27020800	27021000	A-E+A-P	519	.	27020800	27021000	128,0,128
chr1	27021200	27024800	A-E+A-P	583	.	27021200	27024800	128,0,128
chr1	27028400	27029400	A-E+A-P	607	.	27028400	27029400	128,0,128
chr1	27049800	27050200	A-E+A-P	676	.	27049800	27050200	128,0,128
chr1	27060200	27060400	A-E+A-P	875	.	27060200	27060400	128,0,128
chr1	27060800	27061000	A-E+A-P	658	.	27060800	27061000	128,0,128
chr1	27070400	27070600	A-E+A-P	615	.	27070400	27070600	128,0,128
chr1	27070800	27071200	A-E+A-P	514	.	27070800	27071200	128,0,128
chr1	27071400	27071600	A-E+A-P	589	.	27071400	27071600	128,0,128
chr1	27098000	27098200	A-E+A-P	783	.	27098000	27098200	128,0,128
chr1	27098400	27099200	A-E+A-P	537	.	27098400	27099200	128,0,128
chr1	27113000	27115800	A-E+A-P	683	.	27113000	27115800	128,0,128
chr1	27126200	27126400	A-E+A-P	563	.	27126200	27126400	128,0,128
chr1	27126800	27127000	A-E+A-P	573	.	27126800	27127000	128,0,128
chr1	27143800	27144000	A-E+A-P	550	.	27143800	27144000	128,0,128
chr1	27152600	27154400	A-E+A-P	838	.	27152600	27154400	128,0,128
chr1	27174600	27176800	A-E+A-P	635	.	27174600	27176800	128,0,128
chr1	27179400	27182400	A-E+A-P	721	.	27179400	27182400	128,0,128
chr1	27183400	27183800	A-E+A-P	757	.	27183400	27183800	128,0,128
chr1	27184000	27192800	A-E+A-P	806	.	27184000	27192800	128,0,128
chr1	27198600	27199400	A-E+A-P	520	.	27198600	27199400	128,0,128
chr1	27200000	27200200	A-E+A-P	618	.	27200000	27200200	128,0,128
chr1	27215600	27217200	A-E+A-P	501	.	27215600	27217200	128,0,128
chr1	27220400	27220800	A-E+A-P	705	.	27220400	27220800	128,0,128
chr1	27221000	27221600	A-E+A-P	597	.	27221000	27221600	128,0,128
chr1	27225800	27227600	A-E+A-P	514	.	27225800	27227600	128,0,128
chr1	27233400	27233600	A-E+A-P	656	.	27233400	27233600	128,0,128
chr1	27233800	27234200	A-E+A-P	690	.	27233800	27234200	128,0,128
chr1	27234800	27235000	A-E+A-P	539	.	27234800	27235000	128,0,128
chr1	27247400	27249400	A-E+A-P	530	.	27247400	27249400	128,0,128
chr1	27285800	27287600	A-E+A-P	774	.	27285800	27287600	128,0,128
chr1	27287800	27288200	A-E+A-P	535	.	27287800	27288200	128,0,128
chr1	27288400	27288600	A-E+A-P	545	.	27288400	27288600	128,0,128
chr1	27319600	27320000	A-E+A-P	724	.	27319600	27320000	128,0,128
chr1	27320200	27323400	A-E+A-P	887	.	27320200	27323400	128,0,128
chr1	27323800	27329600	A-E+A-P	824	.	27323800	27329600	128,0,128
chr1	27331000	27331200	A-E+A-P	668	.	27331000	27331200	128,0,128
chr1	27332000	27332200	A-E+A-P	606	.	27332000	27332200	128,0,128
chr1	27334400	27339400	A-E+A-P	741	.	27334400	27339400	128,0,128
chr1	27339600	27339800	A-E+A-P	820	.	27339600	27339800	128,0,128
chr1	27353400	27354000	A-E+A-P	689	.	27353400	27354000	128,0,128
chr1	27357800	27358800	A-E+A-P	891	.	27357800	27358800	128,0,128
chr1	27359800	27360200	A-E+A-P	513	.	27359800	27360200	128,0,128
chr1	27371200	27371400	A-E+A-P	622	.	27371200	27371400	128,0,128
chr1	27392200	27392400	A-E+A-P	602	.	27392200	27392400	128,0,128
chr1	27397200	27398000	A-E+A-P	637	.	27397200	27398000	128,0,128
chr1	27417200	27417400	A-E+A-P	539	.	27417200	27417400	128,0,128
chr1	27424600	27427000	A-E+A-P	765	.	27424600	27427000	128,0,128
chr1	27437400	27438000	A-E+A-P	552	.	27437400	27438000	128,0,128
chr1	27438200	27438600	A-E+A-P	520	.	27438200	27438600	128,0,128
chr1	27444600	27444800	A-E+A-P	554	.	27444600	27444800	128,0,128
chr1	27468400	27468600	A-E+A-P	626	.	27468400	27468600	128,0,128
chr1	27468800	27469200	A-E+A-P	700	.	27468800	27469200	128,0,128
chr1	27469400	27469600	A-E+A-P	596	.	27469400	27469600	128,0,128
chr1	27470600	27470800	A-E+A-P	555	.	27470600	27470800	128,0,128
chr1	27472200	27472600	A-E+A-P	687	.	27472200	27472600	128,0,128
chr1	27479200	27482400	A-E+A-P	551	.	27479200	27482400	128,0,128
chr1	27519200	27519400	A-E+A-P	687	.	27519200	27519400	128,0,128
chr1	27560400	27562400	A-E+A-P	743	.	27560400	27562400	128,0,128
chr1	27574200	27574600	A-E+A-P	573	.	27574200	27574600	128,0,128
chr1	27625400	27627800	A-E+A-P	610	.	27625400	27627800	128,0,128
chr1	27648400	27650200	A-E+A-P	771	.	27648400	27650200	128,0,128
chr1	27667600	27670600	A-E+A-P	597	.	27667600	27670600	128,0,128
chr1	27675600	27676000	A-E+A-P	836	.	27675600	27676000	128,0,128
chr1	27692000	27694200	A-E+A-P	728	.	27692000	27694200	128,0,128
chr1	27709600	27709800	A-E+A-P	676	.	27709600	27709800	128,0,128
chr1	27718000	27720000	A-E+A-P	503	.	27718000	27720000	128,0,128
chr1	27721600	27722200	A-E+A-P	625	.	27721600	27722200	128,0,128
chr1	27731600	27731800	A-E+A-P	508	.	27731600	27731800	128,0,128
chr1	27745000	27745600	A-E+A-P	829	.	27745000	27745600	128,0,128
chr1	27748400	27748800	A-E+A-P	556	.	27748400	27748800	128,0,128
chr1	27781800	27782000	A-E+A-P	653	.	27781800	27782000	128,0,128
chr1	27808200	27808400	A-E+A-P	542	.	27808200	27808400	128,0,128
chr1	27814600	27817600	A-E+A-P	560	.	27814600	27817600	128,0,128
chr1	27830600	27832200	A-E+A-P	895	.	27830600	27832200	128,0,128
chr1	27835600	27835800	A-E+A-P	555	.	27835600	27835800	128,0,128
chr1	27836000	27836400	A-E+A-P	511	.	27836000	27836400	128,0,128
chr1	27843800	27845200	A-E+A-P	757	.	27843800	27845200	128,0,128
chr1	27845800	27846600	A-E+A-P	713	.	27845800	27846600	128,0,128
chr1	27847200	27851000	A-E+A-P	531	.	27847200	27851000	128,0,128
chr1	27851800	27856400	A-E+A-P	707	.	27851800	27856400	128,0,128
chr1	27861600	27864600	A-E+A-P	762	.	27861600	27864600	128,0,128
chr1	27864800	27865800	A-E+A-P	703	.	27864800	27865800	128,0,128
chr1	27866200	27868000	A-E+A-P	545	.	27866200	27868000	128,0,128
chr1	27868400	27870200	A-E+A-P	770	.	27868400	27870200	128,0,128
chr1	27870600	27870800	A-E+A-P	509	.	27870600	27870800	128,0,128
chr1	27872000	27872200	A-E+A-P	505	.	27872000	27872200	128,0,128
chr1	27883400	27883600	A-E+A-P	537	.	27883400	27883600	128,0,128
chr1	27884000	27885400	A-E+A-P	684	.	27884000	27885400	128,0,128
chr1	27894200	27894400	A-E+A-P	511	.	27894200	27894400	128,0,128
chr1	27894800	27896000	A-E+A-P	851	.	27894800	27896000	128,0,128
chr1	27896600	27896800	A-E+A-P	536	.	27896600	27896800	128,0,128
chr1	27897000	27897200	A-E+A-P	709	.	27897000	27897200	128,0,128
chr1	27897800	27898000	A-E+A-P	725	.	27897800	27898000	128,0,128
chr1	27899200	27899400	A-E+A-P	561	.	27899200	27899400	128,0,128
chr1	27899800	27900000	A-E+A-P	520	.	27899800	27900000	128,0,128
chr1	27901600	27902800	A-E+A-P	671	.	27901600	27902800	128,0,128
chr1	27928400	27931000	A-E+A-P	619	.	27928400	27931000	128,0,128
chr1	27935200	27935400	A-E+A-P	554	.	27935200	27935400	128,0,128
chr1	27951400	27952200	A-E+A-P	717	.	27951400	27952200	128,0,128
chr1	27957800	27958400	A-E+A-P	736	.	27957800	27958400	128,0,128
chr1	27960600	27960800	A-E+A-P	522	.	27960600	27960800	128,0,128
chr1	27985200	27986800	A-E+A-P	644	.	27985200	27986800	128,0,128
chr1	27995800	27996000	A-E+A-P	578	.	27995800	27996000	128,0,128
chr1	27998200	27998600	A-E+A-P	520	.	27998200	27998600	128,0,128
chr1	27998800	27999000	A-E+A-P	528	.	27998800	27999000	128,0,128
chr1	28051600	28053800	A-E+A-P	875	.	28051600	28053800	128,0,128
chr1	28098800	28101000	A-E+A-P	584	.	28098800	28101000	128,0,128
chr1	28156600	28158400	A-E+A-P	541	.	28156600	28158400	128,0,128
chr1	28158800	28159200	A-E+A-P	525	.	28158800	28159200	128,0,128
chr1	28189000	28191000	A-E+A-P	562	.	28189000	28191000	128,0,128
chr1	28195200	28195600	A-E+A-P	668	.	28195200	28195600	128,0,128
chr1	28199000	28199800	A-E+A-P	846	.	28199000	28199800	128,0,128
chr1	28201400	28201600	A-E+A-P	580	.	28201400	28201600	128,0,128
chr1	28240200	28241600	A-E+A-P	821	.	28240200	28241600	128,0,128
chr1	28261600	28261800	A-E+A-P	521	.	28261600	28261800	128,0,128
chr1	28285800	28287000	A-E+A-P	590	.	28285800	28287000	128,0,128
chr1	28293200	28293400	A-E+A-P	572	.	28293200	28293400	128,0,128
chr1	28414000	28415600	A-E+A-P	770	.	28414000	28415600	128,0,128
chr1	28437400	28437800	A-E+A-P	769	.	28437400	28437800	128,0,128
chr1	28449800	28450400	A-E+A-P	677	.	28449800	28450400	128,0,128
chr1	28455400	28455800	A-E+A-P	738	.	28455400	28455800	128,0,128
chr1	28461800	28463000	A-E+A-P	630	.	28461800	28463000	128,0,128
chr1	28519800	28521000	A-E+A-P	703	.	28519800	28521000	128,0,128
chr1	28522600	28522800	A-E+A-P	521	.	28522600	28522800	128,0,128
chr1	28523000	28523600	A-E+A-P	608	.	28523000	28523600	128,0,128
chr1	28523800	28524000	A-E+A-P	557	.	28523800	28524000	128,0,128
chr1	28558600	28559600	A-E+A-P	767	.	28558600	28559600	128,0,128
chr1	28562200	28563600	A-E+A-P	801	.	28562200	28563600	128,0,128
chr1	28565800	28566000	A-E+A-P	601	.	28565800	28566000	128,0,128
chr1	28566200	28566400	A-E+A-P	527	.	28566200	28566400	128,0,128
chr1	28568200	28568600	A-E+A-P	720	.	28568200	28568600	128,0,128
chr1	28573800	28575200	A-E+A-P	637	.	28573800	28575200	128,0,128
chr1	28575400	28576800	A-E+A-P	573	.	28575400	28576800	128,0,128
chr1	28584600	28587200	A-E+A-P	540	.	28584600	28587200	128,0,128
chr1	28640400	28640600	A-E+A-P	636	.	28640400	28640600	128,0,128
chr1	28654800	28656600	A-E+A-P	580	.	28654800	28656600	128,0,128
chr1	28668400	28668800	A-E+A-P	632	.	28668400	28668800	128,0,128
chr1	28669800	28670000	A-E+A-P	601	.	28669800	28670000	128,0,128
chr1	28678200	28678400	A-E+A-P	592	.	28678200	28678400	128,0,128
chr1	28679400	28679600	A-E+A-P	562	.	28679400	28679600	128,0,128
chr1	28680400	28680600	A-E+A-P	511	.	28680400	28680600	128,0,128
chr1	28681000	28681400	A-E+A-P	627	.	28681000	28681400	128,0,128
chr1	28695800	28697200	A-E+A-P	858	.	28695800	28697200	128,0,128
chr1	28700200	28701000	A-E+A-P	770	.	28700200	28701000	128,0,128
chr1	28701200	28701400	A-E+A-P	574	.	28701200	28701400	128,0,128
chr1	28718400	28718800	A-E+A-P	800	.	28718400	28718800	128,0,128
chr1	28743000	28744800	A-E+A-P	567	.	28743000	28744800	128,0,128
chr1	28745000	28745400	A-E+A-P	513	.	28745000	28745400	128,0,128
chr1	28748400	28749200	A-E+A-P	531	.	28748400	28749200	128,0,128
chr1	28763600	28766400	A-E+A-P	533	.	28763600	28766400	128,0,128
chr1	28774200	28774800	A-E+A-P	609	.	28774200	28774800	128,0,128
chr1	28776000	28777200	A-E+A-P	679	.	28776000	28777200	128,0,128
chr1	28831600	28835400	A-E+A-P	745	.	28831600	28835400	128,0,128
chr1	28844400	28846000	A-E+A-P	700	.	28844400	28846000	128,0,128
chr1	28878800	28880400	A-E+A-P	625	.	28878800	28880400	128,0,128
chr1	28907600	28909400	A-E+A-P	879	.	28907600	28909400	128,0,128
chr1	28909600	28909800	A-E+A-P	770	.	28909600	28909800	128,0,128
chr1	28921000	28921200	A-E+A-P	507	.	28921000	28921200	128,0,128
chr1	28925400	28925600	A-E+A-P	797	.	28925400	28925600	128,0,128
chr1	28928000	28929200	A-E+A-P	788	.	28928000	28929200	128,0,128
chr1	28968400	28970800	A-E+A-P	580	.	28968400	28970800	128,0,128
chr1	28974400	28975200	A-E+A-P	562	.	28974400	28975200	128,0,128
chr1	28994600	28995400	A-E+A-P	855	.	28994600	28995400	128,0,128
chr1	28995600	28996600	A-E+A-P	909	.	28995600	28996600	128,0,128
chr1	29062600	29064800	A-E+A-P	586	.	29062600	29064800	128,0,128
chr1	29101800	29102000	A-E+A-P	614	.	29101800	29102000	128,0,128
chr1	29203800	29204000	A-E+A-P	565	.	29203800	29204000	128,0,128
chr1	29211200	29211400	A-E+A-P	605	.	29211200	29211400	128,0,128
chr1	29211800	29212000	A-E+A-P	509	.	29211800	29212000	128,0,128
chr1	29213200	29214800	A-E+A-P	729	.	29213200	29214800	128,0,128
chr1	29240600	29242000	A-E+A-P	833	.	29240600	29242000	128,0,128
chr1	29450800	29451400	A-E+A-P	687	.	29450800	29451400	128,0,128
chr1	29506600	29507000	A-E+A-P	729	.	29506600	29507000	128,0,128
chr1	29507200	29509200	A-E+A-P	880	.	29507200	29509200	128,0,128
chr1	29517400	29517800	A-E+A-P	719	.	29517400	29517800	128,0,128
chr1	29528800	29529600	A-E+A-P	875	.	29528800	29529600	128,0,128
chr1	29556600	29557800	A-E+A-P	587	.	29556600	29557800	128,0,128
chr1	29562800	29566600	A-E+A-P	799	.	29562800	29566600	128,0,128
chr1	29576000	29576600	A-E+A-P	759	.	29576000	29576600	128,0,128
chr1	29586200	29586600	A-E+A-P	612	.	29586200	29586600	128,0,128
chr1	30042600	30042800	A-E+A-P	585	.	30042600	30042800	128,0,128
chr1	30043400	30044600	A-E+A-P	719	.	30043400	30044600	128,0,128
chr1	30047400	30047800	A-E+A-P	537	.	30047400	30047800	128,0,128
chr1	30048000	30048400	A-E+A-P	507	.	30048000	30048400	128,0,128
chr1	30048600	30048800	A-E+A-P	539	.	30048600	30048800	128,0,128
chr1	30049000	30049400	A-E+A-P	611	.	30049000	30049400	128,0,128
chr1	30051400	30051600	A-E+A-P	509	.	30051400	30051600	128,0,128
chr1	30053200	30053400	A-E+A-P	582	.	30053200	30053400	128,0,128
chr1	30056000	30056800	A-E+A-P	501	.	30056000	30056800	128,0,128
chr1	30057000	30057800	A-E+A-P	569	.	30057000	30057800	128,0,128
chr1	30063800	30064000	A-E+A-P	533	.	30063800	30064000	128,0,128
chr1	30111800	30112000	A-E+A-P	773	.	30111800	30112000	128,0,128
chr1	30112400	30113600	A-E+A-P	725	.	30112400	30113600	128,0,128
chr1	30122600	30123000	A-E+A-P	823	.	30122600	30123000	128,0,128
chr1	30123200	30123400	A-E+A-P	592	.	30123200	30123400	128,0,128
chr1	30146400	30146800	A-E+A-P	582	.	30146400	30146800	128,0,128
chr1	30161200	30161400	A-E+A-P	545	.	30161200	30161400	128,0,128
chr1	30161600	30161800	A-E+A-P	520	.	30161600	30161800	128,0,128
chr1	30179800	30180000	A-E+A-P	660	.	30179800	30180000	128,0,128
chr1	30180800	30182800	A-E+A-P	822	.	30180800	30182800	128,0,128
chr1	30183000	30184000	A-E+A-P	851	.	30183000	30184000	128,0,128
chr1	30184400	30185400	A-E+A-P	770	.	30184400	30185400	128,0,128
chr1	30262400	30262600	A-E+A-P	556	.	30262400	30262600	128,0,128
chr1	30273400	30273600	A-E+A-P	530	.	30273400	30273600	128,0,128
chr1	30447600	30447800	A-E+A-P	507	.	30447600	30447800	128,0,128
chr1	30479000	30479200	A-E+A-P	550	.	30479000	30479200	128,0,128
chr1	30556600	30556800	A-E+A-P	757	.	30556600	30556800	128,0,128
chr1	30852200	30852600	A-E+A-P	765	.	30852200	30852600	128,0,128
chr1	30852800	30853400	A-E+A-P	826	.	30852800	30853400	128,0,128
chr1	30999200	30999400	A-E+A-P	694	.	30999200	30999400	128,0,128
chr1	31086600	31086800	A-E+A-P	520	.	31086600	31086800	128,0,128
chr1	31090200	31090400	A-E+A-P	528	.	31090200	31090400	128,0,128
chr1	31090600	31092200	A-E+A-P	665	.	31090600	31092200	128,0,128
chr1	31121600	31122400	A-E+A-P	683	.	31121600	31122400	128,0,128
chr1	31122800	31123600	A-E+A-P	660	.	31122800	31123600	128,0,128
chr1	31142800	31143600	A-E+A-P	537	.	31142800	31143600	128,0,128
chr1	31150200	31151000	A-E+A-P	602	.	31150200	31151000	128,0,128
chr1	31190800	31191200	A-E+A-P	572	.	31190800	31191200	128,0,128
chr1	31191600	31192400	A-E+A-P	905	.	31191600	31192400	128,0,128
chr1	31220800	31221800	A-E+A-P	833	.	31220800	31221800	128,0,128
chr1	31229600	31230200	A-E+A-P	610	.	31229600	31230200	128,0,128
chr1	31230400	31230600	A-E+A-P	594	.	31230400	31230600	128,0,128
chr1	31255200	31255600	A-E+A-P	529	.	31255200	31255600	128,0,128
chr1	31271400	31271600	A-E+A-P	532	.	31271400	31271600	128,0,128
chr1	31296800	31297400	A-E+A-P	648	.	31296800	31297400	128,0,128
chr1	31320000	31320600	A-E+A-P	502	.	31320000	31320600	128,0,128
chr1	31380800	31381000	A-E+A-P	726	.	31380800	31381000	128,0,128
chr1	31381600	31382000	A-E+A-P	672	.	31381600	31382000	128,0,128
chr1	31385200	31385400	A-E+A-P	600	.	31385200	31385400	128,0,128
chr1	31406800	31408000	A-E+A-P	504	.	31406800	31408000	128,0,128
chr1	31479800	31480200	A-E+A-P	572	.	31479800	31480200	128,0,128
chr1	31480800	31481000	A-E+A-P	503	.	31480800	31481000	128,0,128
chr1	31520800	31521000	A-E+A-P	614	.	31520800	31521000	128,0,128
chr1	31536000	31536200	A-E+A-P	698	.	31536000	31536200	128,0,128
chr1	31536400	31539200	A-E+A-P	812	.	31536400	31539200	128,0,128
chr1	31573600	31574400	A-E+A-P	691	.	31573600	31574400	128,0,128
chr1	31575400	31576600	A-E+A-P	760	.	31575400	31576600	128,0,128
chr1	31584400	31584800	A-E+A-P	728	.	31584400	31584800	128,0,128
chr1	31593000	31593200	A-E+A-P	506	.	31593000	31593200	128,0,128
chr1	31626000	31626200	A-E+A-P	632	.	31626000	31626200	128,0,128
chr1	31626600	31627800	A-E+A-P	557	.	31626600	31627800	128,0,128
chr1	31628000	31629000	A-E+A-P	874	.	31628000	31629000	128,0,128
chr1	31635600	31635800	A-E+A-P	742	.	31635600	31635800	128,0,128
chr1	31643200	31644400	A-E+A-P	555	.	31643200	31644400	128,0,128
chr1	31654400	31654600	A-E+A-P	620	.	31654400	31654600	128,0,128
chr1	31693800	31694000	A-E+A-P	586	.	31693800	31694000	128,0,128
chr1	31768800	31771000	A-E+A-P	823	.	31768800	31771000	128,0,128
chr1	31779400	31779600	A-E+A-P	623	.	31779400	31779600	128,0,128
chr1	31800000	31800800	A-E+A-P	869	.	31800000	31800800	128,0,128
chr1	31867400	31868000	A-E+A-P	855	.	31867400	31868000	128,0,128
chr1	31869200	31869600	A-E+A-P	586	.	31869200	31869600	128,0,128
chr1	31870200	31871000	A-E+A-P	652	.	31870200	31871000	128,0,128
chr1	31871200	31871400	A-E+A-P	696	.	31871200	31871400	128,0,128
chr1	31872200	31872600	A-E+A-P	604	.	31872200	31872600	128,0,128
chr1	31872800	31873000	A-E+A-P	545	.	31872800	31873000	128,0,128
chr1	31873200	31873400	A-E+A-P	664	.	31873200	31873400	128,0,128
chr1	31879800	31880200	A-E+A-P	788	.	31879800	31880200	128,0,128
chr1	31885600	31887800	A-E+A-P	634	.	31885600	31887800	128,0,128
chr1	31894600	31894800	A-E+A-P	801	.	31894600	31894800	128,0,128
chr1	31895000	31895600	A-E+A-P	590	.	31895000	31895600	128,0,128
chr1	31898600	31899000	A-E+A-P	669	.	31898600	31899000	128,0,128
chr1	31949800	31950800	A-E+A-P	616	.	31949800	31950800	128,0,128
chr1	31955400	31956400	A-E+A-P	815	.	31955400	31956400	128,0,128
chr1	31957000	31957200	A-E+A-P	512	.	31957000	31957200	128,0,128
chr1	32014200	32015400	A-E+A-P	507	.	32014200	32015400	128,0,128
chr1	32015600	32015800	A-E+A-P	615	.	32015600	32015800	128,0,128
chr1	32028200	32028800	A-E+A-P	838	.	32028200	32028800	128,0,128
chr1	32029000	32029800	A-E+A-P	847	.	32029000	32029800	128,0,128
chr1	32038600	32039600	A-E+A-P	838	.	32038600	32039600	128,0,128
chr1	32039800	32043400	A-E+A-P	904	.	32039800	32043400	128,0,128
chr1	32054400	32054800	A-E+A-P	608	.	32054400	32054800	128,0,128
chr1	32057800	32058000	A-E+A-P	731	.	32057800	32058000	128,0,128
chr1	32105200	32105400	A-E+A-P	603	.	32105200	32105400	128,0,128
chr1	32109000	32109200	A-E+A-P	557	.	32109000	32109200	128,0,128
chr1	32109400	32111400	A-E+A-P	894	.	32109400	32111400	128,0,128
chr1	32114200	32114600	A-E+A-P	659	.	32114200	32114600	128,0,128
chr1	32132600	32132800	A-E+A-P	500	.	32132600	32132800	128,0,128
chr1	32136000	32136200	A-E+A-P	729	.	32136000	32136200	128,0,128
chr1	32155800	32156000	A-E+A-P	534	.	32155800	32156000	128,0,128
chr1	32165800	32168600	A-E+A-P	741	.	32165800	32168600	128,0,128
chr1	32168800	32171200	A-E+A-P	748	.	32168800	32171200	128,0,128
chr1	32173200	32173400	A-E+A-P	638	.	32173200	32173400	128,0,128
chr1	32178200	32178400	A-E+A-P	633	.	32178200	32178400	128,0,128
chr1	32202000	32202200	A-E+A-P	518	.	32202000	32202200	128,0,128
chr1	32219200	32220000	A-E+A-P	546	.	32219200	32220000	128,0,128
chr1	32221000	32221200	A-E+A-P	515	.	32221000	32221200	128,0,128
chr1	32226200	32226600	A-E+A-P	719	.	32226200	32226600	128,0,128
chr1	32226800	32227000	A-E+A-P	521	.	32226800	32227000	128,0,128
chr1	32228600	32228800	A-E+A-P	649	.	32228600	32228800	128,0,128
chr1	32229400	32230000	A-E+A-P	509	.	32229400	32230000	128,0,128
chr1	32253800	32255000	A-E+A-P	856	.	32253800	32255000	128,0,128
chr1	32263600	32264400	A-E+A-P	670	.	32263600	32264400	128,0,128
chr1	32362800	32363200	A-E+A-P	711	.	32362800	32363200	128,0,128
chr1	32363400	32363800	A-E+A-P	686	.	32363400	32363800	128,0,128
chr1	32398400	32398600	A-E+A-P	548	.	32398400	32398600	128,0,128
chr1	32400000	32401200	A-E+A-P	679	.	32400000	32401200	128,0,128
chr1	32402400	32404800	A-E+A-P	807	.	32402400	32404800	128,0,128
chr1	32405000	32405800	A-E+A-P	812	.	32405000	32405800	128,0,128
chr1	32410000	32410600	A-E+A-P	660	.	32410000	32410600	128,0,128
chr1	32420000	32422400	A-E+A-P	913	.	32420000	32422400	128,0,128
chr1	32450600	32451400	A-E+A-P	657	.	32450600	32451400	128,0,128
chr1	32478600	32481000	A-E+A-P	827	.	32478600	32481000	128,0,128
chr1	32537400	32539400	A-E+A-P	581	.	32537400	32539400	128,0,128
chr1	32566800	32567000	A-E+A-P	541	.	32566800	32567000	128,0,128
chr1	32573000	32575200	A-E+A-P	612	.	32573000	32575200	128,0,128
chr1	32598800	32599000	A-E+A-P	585	.	32598800	32599000	128,0,128
chr1	32604400	32604600	A-E+A-P	729	.	32604400	32604600	128,0,128
chr1	32644800	32645000	A-E+A-P	732	.	32644800	32645000	128,0,128
chr1	32645200	32646800	A-E+A-P	855	.	32645200	32646800	128,0,128
chr1	32665800	32666800	A-E+A-P	717	.	32665800	32666800	128,0,128
chr1	32670600	32672000	A-E+A-P	877	.	32670600	32672000	128,0,128
chr1	32687000	32689000	A-E+A-P	600	.	32687000	32689000	128,0,128
chr1	32701400	32702400	A-E+A-P	841	.	32701400	32702400	128,0,128
chr1	32705800	32707400	A-E+A-P	546	.	32705800	32707400	128,0,128
chr1	32714000	32714600	A-E+A-P	708	.	32714000	32714600	128,0,128
chr1	32715400	32716000	A-E+A-P	765	.	32715400	32716000	128,0,128
chr1	32739600	32739800	A-E+A-P	528	.	32739600	32739800	128,0,128
chr1	32757200	32758600	A-E+A-P	676	.	32757200	32758600	128,0,128
chr1	32801000	32801800	A-E+A-P	626	.	32801000	32801800	128,0,128
chr1	32803400	32803600	A-E+A-P	565	.	32803400	32803600	128,0,128
chr1	32803800	32804000	A-E+A-P	535	.	32803800	32804000	128,0,128
chr1	32804200	32804400	A-E+A-P	707	.	32804200	32804400	128,0,128
chr1	32816800	32817000	A-E+A-P	622	.	32816800	32817000	128,0,128
chr1	32817200	32817800	A-E+A-P	875	.	32817200	32817800	128,0,128
chr1	32859000	32861200	A-E+A-P	670	.	32859000	32861200	128,0,128
chr1	32866600	32866800	A-E+A-P	520	.	32866600	32866800	128,0,128
chr1	32913600	32914200	A-E+A-P	514	.	32913600	32914200	128,0,128
chr1	32930600	32930800	A-E+A-P	576	.	32930600	32930800	128,0,128
chr1	32959800	32960200	A-E+A-P	576	.	32959800	32960200	128,0,128
chr1	32965600	32966800	A-E+A-P	709	.	32965600	32966800	128,0,128
chr1	32986400	32986600	A-E+A-P	770	.	32986400	32986600	128,0,128
chr1	33004800	33006200	A-E+A-P	881	.	33004800	33006200	128,0,128
chr1	33077600	33078200	A-E+A-P	676	.	33077600	33078200	128,0,128
chr1	33115000	33115200	A-E+A-P	693	.	33115000	33115200	128,0,128
chr1	33115400	33118000	A-E+A-P	737	.	33115400	33118000	128,0,128
chr1	33168000	33170000	A-E+A-P	856	.	33168000	33170000	128,0,128
chr1	33177800	33178200	A-E+A-P	852	.	33177800	33178200	128,0,128
chr1	33181400	33181600	A-E+A-P	566	.	33181400	33181600	128,0,128
chr1	33181800	33182600	A-E+A-P	550	.	33181800	33182600	128,0,128
chr1	33190200	33191600	A-E+A-P	617	.	33190200	33191600	128,0,128
chr1	33195800	33196000	A-E+A-P	546	.	33195800	33196000	128,0,128
chr1	33206800	33208600	A-E+A-P	812	.	33206800	33208600	128,0,128
chr1	33208800	33209000	A-E+A-P	532	.	33208800	33209000	128,0,128
chr1	33219200	33220400	A-E+A-P	782	.	33219200	33220400	128,0,128
chr1	33220600	33221000	A-E+A-P	734	.	33220600	33221000	128,0,128
chr1	33221200	33221400	A-E+A-P	559	.	33221200	33221400	128,0,128
chr1	33224000	33228600	A-E+A-P	632	.	33224000	33228600	128,0,128
chr1	33235200	33235400	A-E+A-P	500	.	33235200	33235400	128,0,128
chr1	33281800	33284400	A-E+A-P	879	.	33281800	33284400	128,0,128
chr1	33284600	33284800	A-E+A-P	587	.	33284600	33284800	128,0,128
chr1	33358800	33359200	A-E+A-P	538	.	33358800	33359200	128,0,128
chr1	33366200	33367600	A-E+A-P	790	.	33366200	33367600	128,0,128
chr1	33405400	33405600	A-E+A-P	638	.	33405400	33405600	128,0,128
chr1	33418600	33420000	A-E+A-P	613	.	33418600	33420000	128,0,128
chr1	33427800	33429000	A-E+A-P	833	.	33427800	33429000	128,0,128
chr1	33429200	33431200	A-E+A-P	749	.	33429200	33431200	128,0,128
chr1	33433400	33434600	A-E+A-P	712	.	33433400	33434600	128,0,128
chr1	33435400	33435600	A-E+A-P	520	.	33435400	33435600	128,0,128
chr1	33438400	33439000	A-E+A-P	749	.	33438400	33439000	128,0,128
chr1	33446400	33447600	A-E+A-P	885	.	33446400	33447600	128,0,128
chr1	33453600	33455800	A-E+A-P	844	.	33453600	33455800	128,0,128
chr1	33456200	33459800	A-E+A-P	608	.	33456200	33459800	128,0,128
chr1	33469400	33472000	A-E+A-P	575	.	33469400	33472000	128,0,128
chr1	33472800	33473200	A-E+A-P	593	.	33472800	33473200	128,0,128
chr1	33501000	33503000	A-E+A-P	747	.	33501000	33503000	128,0,128
chr1	33513200	33514400	A-E+A-P	630	.	33513200	33514400	128,0,128
chr1	33515000	33517000	A-E+A-P	506	.	33515000	33517000	128,0,128
chr1	33526200	33526400	A-E+A-P	556	.	33526200	33526400	128,0,128
chr1	33526600	33526800	A-E+A-P	536	.	33526600	33526800	128,0,128
chr1	33546200	33547200	A-E+A-P	715	.	33546200	33547200	128,0,128
chr1	33560600	33561000	A-E+A-P	689	.	33560600	33561000	128,0,128
chr1	33564200	33565000	A-E+A-P	813	.	33564200	33565000	128,0,128
chr1	33565200	33566000	A-E+A-P	533	.	33565200	33566000	128,0,128
chr1	33566400	33566600	A-E+A-P	514	.	33566400	33566600	128,0,128
chr1	33592200	33593600	A-E+A-P	889	.	33592200	33593600	128,0,128
chr1	33646800	33648000	A-E+A-P	622	.	33646800	33648000	128,0,128
chr1	33684800	33688200	A-E+A-P	697	.	33684800	33688200	128,0,128
chr1	33700400	33700600	A-E+A-P	521	.	33700400	33700600	128,0,128
chr1	33709400	33710400	A-E+A-P	678	.	33709400	33710400	128,0,128
chr1	33721200	33721800	A-E+A-P	633	.	33721200	33721800	128,0,128
chr1	33722200	33724000	A-E+A-P	574	.	33722200	33724000	128,0,128
chr1	33800000	33800400	A-E+A-P	801	.	33800000	33800400	128,0,128
chr1	33804000	33805000	A-E+A-P	512	.	33804000	33805000	128,0,128
chr1	33812000	33816600	A-E+A-P	862	.	33812000	33816600	128,0,128
chr1	33895200	33897200	A-E+A-P	662	.	33895200	33897200	128,0,128
chr1	33898200	33899200	A-E+A-P	520	.	33898200	33899200	128,0,128
chr1	33899400	33899600	A-E+A-P	507	.	33899400	33899600	128,0,128
chr1	33899800	33900200	A-E+A-P	674	.	33899800	33900200	128,0,128
chr1	33900400	33900600	A-E+A-P	649	.	33900400	33900600	128,0,128
chr1	33906400	33906600	A-E+A-P	552	.	33906400	33906600	128,0,128
chr1	33912000	33912200	A-E+A-P	566	.	33912000	33912200	128,0,128
chr1	33921400	33921600	A-E+A-P	547	.	33921400	33921600	128,0,128
chr1	33925600	33926000	A-E+A-P	533	.	33925600	33926000	128,0,128
chr1	33936400	33936600	A-E+A-P	575	.	33936400	33936600	128,0,128
chr1	33937800	33938800	A-E+A-P	657	.	33937800	33938800	128,0,128
chr1	35219200	35222000	A-E+A-P	629	.	35219200	35222000	128,0,128
chr1	35225200	35225600	A-E+A-P	569	.	35225200	35225600	128,0,128
chr1	35228000	35230000	A-E+A-P	668	.	35228000	35230000	128,0,128
chr1	35236400	35236600	A-E+A-P	550	.	35236400	35236600	128,0,128
chr1	35236800	35237000	A-E+A-P	773	.	35236800	35237000	128,0,128
chr1	35237200	35237400	A-E+A-P	578	.	35237200	35237400	128,0,128
chr1	35244400	35250000	A-E+A-P	553	.	35244400	35250000	128,0,128
chr1	35317600	35317800	A-E+A-P	550	.	35317600	35317800	128,0,128
chr1	35324400	35326000	A-E+A-P	566	.	35324400	35326000	128,0,128
chr1	35331400	35332400	A-E+A-P	610	.	35331400	35332400	128,0,128
chr1	35449800	35451400	A-E+A-P	546	.	35449800	35451400	128,0,128
chr1	35496000	35497800	A-E+A-P	563	.	35496000	35497800	128,0,128
chr1	35512400	35513200	A-E+A-P	600	.	35512400	35513200	128,0,128
chr1	35544400	35546200	A-E+A-P	595	.	35544400	35546200	128,0,128
chr1	35550800	35552200	A-E+A-P	707	.	35550800	35552200	128,0,128
chr1	35587800	35588000	A-E+A-P	577	.	35587800	35588000	128,0,128
chr1	35611600	35611800	A-E+A-P	516	.	35611600	35611800	128,0,128
chr1	35657600	35659600	A-E+A-P	814	.	35657600	35659600	128,0,128
chr1	35730600	35730800	A-E+A-P	520	.	35730600	35730800	128,0,128
chr1	35734200	35735600	A-E+A-P	841	.	35734200	35735600	128,0,128
chr1	35753800	35754400	A-E+A-P	565	.	35753800	35754400	128,0,128
chr1	35913800	35915000	A-E+A-P	900	.	35913800	35915000	128,0,128
chr1	36020000	36020400	A-E+A-P	550	.	36020000	36020400	128,0,128
chr1	36020800	36021400	A-E+A-P	706	.	36020800	36021400	128,0,128
chr1	36021800	36024400	A-E+A-P	701	.	36021800	36024400	128,0,128
chr1	36039000	36039200	A-E+A-P	792	.	36039000	36039200	128,0,128
chr1	36043200	36043400	A-E+A-P	521	.	36043200	36043400	128,0,128
chr1	36102600	36102800	A-E+A-P	696	.	36102600	36102800	128,0,128
chr1	36103000	36103600	A-E+A-P	677	.	36103000	36103600	128,0,128
chr1	36103800	36104000	A-E+A-P	532	.	36103800	36104000	128,0,128
chr1	36106200	36108400	A-E+A-P	887	.	36106200	36108400	128,0,128
chr1	36183600	36185000	A-E+A-P	786	.	36183600	36185000	128,0,128
chr1	36234400	36236000	A-E+A-P	631	.	36234400	36236000	128,0,128
chr1	36273200	36274600	A-E+A-P	526	.	36273200	36274600	128,0,128
chr1	36348400	36349800	A-E+A-P	681	.	36348400	36349800	128,0,128
chr1	36395600	36398200	A-E+A-P	872	.	36395600	36398200	128,0,128
chr1	36500000	36501000	A-E+A-P	792	.	36500000	36501000	128,0,128
chr1	36546000	36546200	A-E+A-P	578	.	36546000	36546200	128,0,128
chr1	36549600	36550000	A-E+A-P	553	.	36549600	36550000	128,0,128
chr1	36554000	36555800	A-E+A-P	859	.	36554000	36555800	128,0,128
chr1	36574200	36575200	A-E+A-P	621	.	36574200	36575200	128,0,128
chr1	36580400	36581400	A-E+A-P	650	.	36580400	36581400	128,0,128
chr1	36581600	36581800	A-E+A-P	629	.	36581600	36581800	128,0,128
chr1	36599400	36601400	A-E+A-P	615	.	36599400	36601400	128,0,128
chr1	36602000	36602400	A-E+A-P	867	.	36602000	36602400	128,0,128
chr1	36606200	36606400	A-E+A-P	708	.	36606200	36606400	128,0,128
chr1	36614200	36618000	A-E+A-P	878	.	36614200	36618000	128,0,128
chr1	36620600	36623600	A-E+A-P	574	.	36620600	36623600	128,0,128
chr1	36626200	36629000	A-E+A-P	874	.	36626200	36629000	128,0,128
chr1	36631800	36632800	A-E+A-P	729	.	36631800	36632800	128,0,128
chr1	36636200	36637200	A-E+A-P	792	.	36636200	36637200	128,0,128
chr1	36637400	36639600	A-E+A-P	764	.	36637400	36639600	128,0,128
chr1	36640600	36641000	A-E+A-P	541	.	36640600	36641000	128,0,128
chr1	36653000	36654000	A-E+A-P	508	.	36653000	36654000	128,0,128
chr1	36665200	36665800	A-E+A-P	502	.	36665200	36665800	128,0,128
chr1	36666200	36666600	A-E+A-P	643	.	36666200	36666600	128,0,128
chr1	36666800	36667000	A-E+A-P	666	.	36666800	36667000	128,0,128
chr1	36670000	36670400	A-E+A-P	632	.	36670000	36670400	128,0,128
chr1	36673000	36673200	A-E+A-P	566	.	36673000	36673200	128,0,128
chr1	36688600	36691400	A-E+A-P	606	.	36688600	36691400	128,0,128
chr1	36713600	36714800	A-E+A-P	617	.	36713600	36714800	128,0,128
chr1	36762400	36762600	A-E+A-P	687	.	36762400	36762600	128,0,128
chr1	36763000	36763200	A-E+A-P	685	.	36763000	36763200	128,0,128
chr1	36765400	36766800	A-E+A-P	566	.	36765400	36766800	128,0,128
chr1	36771000	36773200	A-E+A-P	684	.	36771000	36773200	128,0,128
chr1	36788200	36789400	A-E+A-P	580	.	36788200	36789400	128,0,128
chr1	36808800	36809000	A-E+A-P	732	.	36808800	36809000	128,0,128
chr1	36815200	36818400	A-E+A-P	841	.	36815200	36818400	128,0,128
chr1	36818800	36819000	A-E+A-P	770	.	36818800	36819000	128,0,128
chr1	36837600	36837800	A-E+A-P	573	.	36837600	36837800	128,0,128
chr1	36838200	36838400	A-E+A-P	688	.	36838200	36838400	128,0,128
chr1	36838600	36840400	A-E+A-P	769	.	36838600	36840400	128,0,128
chr1	36840600	36841000	A-E+A-P	745	.	36840600	36841000	128,0,128
chr1	36849800	36850000	A-E+A-P	553	.	36849800	36850000	128,0,128
chr1	36850200	36853800	A-E+A-P	891	.	36850200	36853800	128,0,128
chr1	36862600	36864000	A-E+A-P	796	.	36862600	36864000	128,0,128
chr1	36886600	36887000	A-E+A-P	729	.	36886600	36887000	128,0,128
chr1	36891800	36892000	A-E+A-P	551	.	36891800	36892000	128,0,128
chr1	36902000	36902600	A-E+A-P	852	.	36902000	36902600	128,0,128
chr1	36902800	36903200	A-E+A-P	522	.	36902800	36903200	128,0,128
chr1	36914800	36915200	A-E+A-P	858	.	36914800	36915200	128,0,128
chr1	36915400	36916800	A-E+A-P	818	.	36915400	36916800	128,0,128
chr1	36928800	36930800	A-E+A-P	522	.	36928800	36930800	128,0,128
chr1	36931600	36931800	A-E+A-P	517	.	36931600	36931800	128,0,128
chr1	36977600	36978600	A-E+A-P	743	.	36977600	36978600	128,0,128
chr1	36982200	36982600	A-E+A-P	551	.	36982200	36982600	128,0,128
chr1	37051800	37052000	A-E+A-P	607	.	37051800	37052000	128,0,128
chr1	37706200	37706800	A-E+A-P	645	.	37706200	37706800	128,0,128
chr1	37914000	37915400	A-E+A-P	684	.	37914000	37915400	128,0,128
chr1	37920400	37921600	A-E+A-P	880	.	37920400	37921600	128,0,128
chr1	37936800	37938400	A-E+A-P	574	.	37936800	37938400	128,0,128
chr1	37939200	37944200	A-E+A-P	791	.	37939200	37944200	128,0,128
chr1	37944400	37946200	A-E+A-P	813	.	37944400	37946200	128,0,128
chr1	37952600	37952800	A-E+A-P	674	.	37952600	37952800	128,0,128
chr1	37979000	37981200	A-E+A-P	855	.	37979000	37981200	128,0,128
chr1	37999400	38000800	A-E+A-P	749	.	37999400	38000800	128,0,128
chr1	38015200	38015400	A-E+A-P	564	.	38015200	38015400	128,0,128
chr1	38019000	38020200	A-E+A-P	638	.	38019000	38020200	128,0,128
chr1	38021800	38022800	A-E+A-P	618	.	38021800	38022800	128,0,128
chr1	38060200	38060400	A-E+A-P	507	.	38060200	38060400	128,0,128
chr1	38060600	38062200	A-E+A-P	758	.	38060600	38062200	128,0,128
chr1	38154800	38159000	A-E+A-P	539	.	38154800	38159000	128,0,128
chr1	38218400	38218600	A-E+A-P	519	.	38218400	38218600	128,0,128
chr1	38259400	38259800	A-E+A-P	649	.	38259400	38259800	128,0,128
chr1	38260000	38260200	A-E+A-P	583	.	38260000	38260200	128,0,128
chr1	38272800	38274800	A-E+A-P	732	.	38272800	38274800	128,0,128
chr1	38324200	38326600	A-E+A-P	580	.	38324200	38326600	128,0,128
chr1	38328400	38328600	A-E+A-P	568	.	38328400	38328600	128,0,128
chr1	38330600	38332400	A-E+A-P	611	.	38330600	38332400	128,0,128
chr1	38396200	38396400	A-E+A-P	618	.	38396200	38396400	128,0,128
chr1	38396600	38398400	A-E+A-P	801	.	38396600	38398400	128,0,128
chr1	38454600	38456200	A-E+A-P	613	.	38454600	38456200	128,0,128
chr1	38461200	38462000	A-E+A-P	559	.	38461200	38462000	128,0,128
chr1	38465400	38467200	A-E+A-P	712	.	38465400	38467200	128,0,128
chr1	38469600	38471400	A-E+A-P	658	.	38469600	38471400	128,0,128
chr1	38474600	38474800	A-E+A-P	568	.	38474600	38474800	128,0,128
chr1	38475000	38475200	A-E+A-P	576	.	38475000	38475200	128,0,128
chr1	38478000	38479200	A-E+A-P	872	.	38478000	38479200	128,0,128
chr1	38492200	38492400	A-E+A-P	526	.	38492200	38492400	128,0,128
chr1	38492600	38496400	A-E+A-P	639	.	38492600	38496400	128,0,128
chr1	38512600	38513800	A-E+A-P	782	.	38512600	38513800	128,0,128
chr1	38529800	38530000	A-E+A-P	560	.	38529800	38530000	128,0,128
chr1	38583200	38583400	A-E+A-P	699	.	38583200	38583400	128,0,128
chr1	38589200	38589400	A-E+A-P	605	.	38589200	38589400	128,0,128
chr1	38591000	38591400	A-E+A-P	557	.	38591000	38591400	128,0,128
chr1	38591600	38592600	A-E+A-P	785	.	38591600	38592600	128,0,128
chr1	38604400	38604800	A-E+A-P	596	.	38604400	38604800	128,0,128
chr1	39324200	39326600	A-E+A-P	770	.	39324200	39326600	128,0,128
chr1	39338200	39340000	A-E+A-P	786	.	39338200	39340000	128,0,128
chr1	39364800	39365000	A-E+A-P	666	.	39364800	39365000	128,0,128
chr1	39406800	39407800	A-E+A-P	528	.	39406800	39407800	128,0,128
chr1	39416600	39417000	A-E+A-P	549	.	39416600	39417000	128,0,128
chr1	39424000	39424200	A-E+A-P	638	.	39424000	39424200	128,0,128
chr1	39424400	39425600	A-E+A-P	694	.	39424400	39425600	128,0,128
chr1	39426400	39427000	A-E+A-P	618	.	39426400	39427000	128,0,128
chr1	39427400	39428600	A-E+A-P	605	.	39427400	39428600	128,0,128
chr1	39455000	39455200	A-E+A-P	557	.	39455000	39455200	128,0,128
chr1	39456200	39458000	A-E+A-P	766	.	39456200	39458000	128,0,128
chr1	39491200	39493200	A-E+A-P	605	.	39491200	39493200	128,0,128
chr1	39547200	39547400	A-E+A-P	613	.	39547200	39547400	128,0,128
chr1	39564000	39564600	A-E+A-P	793	.	39564000	39564600	128,0,128
chr1	39568200	39574200	A-E+A-P	588	.	39568200	39574200	128,0,128
chr1	39576000	39576800	A-E+A-P	881	.	39576000	39576800	128,0,128
chr1	39578200	39579800	A-E+A-P	597	.	39578200	39579800	128,0,128
chr1	39580200	39581000	A-E+A-P	591	.	39580200	39581000	128,0,128
chr1	39581200	39581600	A-E+A-P	721	.	39581200	39581600	128,0,128
chr1	39581800	39582000	A-E+A-P	524	.	39581800	39582000	128,0,128
chr1	39594400	39597600	A-E+A-P	844	.	39594400	39597600	128,0,128
chr1	39597800	39599600	A-E+A-P	856	.	39597800	39599600	128,0,128
chr1	39600000	39600400	A-E+A-P	555	.	39600000	39600400	128,0,128
chr1	39606600	39609400	A-E+A-P	615	.	39606600	39609400	128,0,128
chr1	39611000	39611400	A-E+A-P	570	.	39611000	39611400	128,0,128
chr1	39620000	39621200	A-E+A-P	775	.	39620000	39621200	128,0,128
chr1	39623600	39626600	A-E+A-P	612	.	39623600	39626600	128,0,128
chr1	39633600	39634000	A-E+A-P	540	.	39633600	39634000	128,0,128
chr1	39639000	39639200	A-E+A-P	544	.	39639000	39639200	128,0,128
chr1	39639400	39639600	A-E+A-P	685	.	39639400	39639600	128,0,128
chr1	39642400	39642600	A-E+A-P	579	.	39642400	39642600	128,0,128
chr1	39643200	39645400	A-E+A-P	727	.	39643200	39645400	128,0,128
chr1	39648600	39652800	A-E+A-P	505	.	39648600	39652800	128,0,128
chr1	39653000	39653600	A-E+A-P	522	.	39653000	39653600	128,0,128
chr1	39653800	39654000	A-E+A-P	534	.	39653800	39654000	128,0,128
chr1	39655000	39656400	A-E+A-P	832	.	39655000	39656400	128,0,128
chr1	39656600	39659400	A-E+A-P	675	.	39656600	39659400	128,0,128
chr1	39660400	39663400	A-E+A-P	558	.	39660400	39663400	128,0,128
chr1	39670200	39671400	A-E+A-P	607	.	39670200	39671400	128,0,128
chr1	39671600	39671800	A-E+A-P	726	.	39671600	39671800	128,0,128
chr1	39679200	39680600	A-E+A-P	720	.	39679200	39680600	128,0,128
chr1	39680800	39682200	A-E+A-P	717	.	39680800	39682200	128,0,128
chr1	39682400	39682600	A-E+A-P	509	.	39682400	39682600	128,0,128
chr1	39696200	39697200	A-E+A-P	530	.	39696200	39697200	128,0,128
chr1	39699200	39699400	A-E+A-P	543	.	39699200	39699400	128,0,128
chr1	39733200	39736200	A-E+A-P	625	.	39733200	39736200	128,0,128
chr1	39741200	39741400	A-E+A-P	533	.	39741200	39741400	128,0,128
chr1	39741600	39742400	A-E+A-P	813	.	39741600	39742400	128,0,128
chr1	39843800	39844200	A-E+A-P	685	.	39843800	39844200	128,0,128
chr1	39858000	39858800	A-E+A-P	632	.	39858000	39858800	128,0,128
chr1	39859800	39860400	A-E+A-P	719	.	39859800	39860400	128,0,128
chr1	39860600	39861200	A-E+A-P	650	.	39860600	39861200	128,0,128
chr1	39861400	39861800	A-E+A-P	775	.	39861400	39861800	128,0,128
chr1	39863400	39865600	A-E+A-P	557	.	39863400	39865600	128,0,128
chr1	39865800	39866000	A-E+A-P	675	.	39865800	39866000	128,0,128
chr1	39871200	39871600	A-E+A-P	535	.	39871200	39871600	128,0,128
chr1	39872600	39876000	A-E+A-P	834	.	39872600	39876000	128,0,128
chr1	39876600	39876800	A-E+A-P	501	.	39876600	39876800	128,0,128
chr1	39980600	39981800	A-E+A-P	513	.	39980600	39981800	128,0,128
chr1	40025000	40025200	A-E+A-P	528	.	40025000	40025200	128,0,128
chr1	40041200	40042800	A-E+A-P	836	.	40041200	40042800	128,0,128
chr1	40071400	40071600	A-E+A-P	560	.	40071400	40071600	128,0,128
chr1	40071800	40072200	A-E+A-P	888	.	40071800	40072200	128,0,128
chr1	40119800	40120000	A-E+A-P	501	.	40119800	40120000	128,0,128
chr1	40157200	40157400	A-E+A-P	561	.	40157200	40157400	128,0,128
chr1	40204200	40205400	A-E+A-P	726	.	40204200	40205400	128,0,128
chr1	40235800	40236000	A-E+A-P	583	.	40235800	40236000	128,0,128
chr1	40236200	40236800	A-E+A-P	646	.	40236200	40236800	128,0,128
chr1	40254600	40254800	A-E+A-P	523	.	40254600	40254800	128,0,128
chr1	40265200	40265600	A-E+A-P	516	.	40265200	40265600	128,0,128
chr1	40266200	40266600	A-E+A-P	513	.	40266200	40266600	128,0,128
chr1	40348000	40349600	A-E+A-P	546	.	40348000	40349600	128,0,128
chr1	40360800	40361200	A-E+A-P	522	.	40360800	40361200	128,0,128
chr1	40366600	40368200	A-E+A-P	684	.	40366600	40368200	128,0,128
chr1	40392000	40392200	A-E+A-P	513	.	40392000	40392200	128,0,128
chr1	40392600	40393600	A-E+A-P	507	.	40392600	40393600	128,0,128
chr1	40399200	40400600	A-E+A-P	539	.	40399200	40400600	128,0,128
chr1	40400800	40401200	A-E+A-P	500	.	40400800	40401200	128,0,128
chr1	40408800	40410400	A-E+A-P	852	.	40408800	40410400	128,0,128
chr1	40418000	40418600	A-E+A-P	651	.	40418000	40418600	128,0,128
chr1	40420400	40422400	A-E+A-P	845	.	40420400	40422400	128,0,128
chr1	40435200	40435600	A-E+A-P	607	.	40435200	40435600	128,0,128
chr1	40442200	40443000	A-E+A-P	568	.	40442200	40443000	128,0,128
chr1	40446000	40446800	A-E+A-P	531	.	40446000	40446800	128,0,128
chr1	40447400	40447800	A-E+A-P	736	.	40447400	40447800	128,0,128
chr1	40448000	40448400	A-E+A-P	887	.	40448000	40448400	128,0,128
chr1	40454600	40454800	A-E+A-P	554	.	40454600	40454800	128,0,128
chr1	40456000	40456200	A-E+A-P	606	.	40456000	40456200	128,0,128
chr1	40457800	40458000	A-E+A-P	566	.	40457800	40458000	128,0,128
chr1	40470200	40471600	A-E+A-P	804	.	40470200	40471600	128,0,128
chr1	40479600	40481600	A-E+A-P	540	.	40479600	40481600	128,0,128
chr1	40498000	40498200	A-E+A-P	505	.	40498000	40498200	128,0,128
chr1	40502200	40503000	A-E+A-P	659	.	40502200	40503000	128,0,128
chr1	40504800	40507600	A-E+A-P	782	.	40504800	40507600	128,0,128
chr1	40532400	40532800	A-E+A-P	516	.	40532400	40532800	128,0,128
chr1	40562400	40563400	A-E+A-P	651	.	40562400	40563400	128,0,128
chr1	40618800	40619000	A-E+A-P	613	.	40618800	40619000	128,0,128
chr1	40626400	40628600	A-E+A-P	905	.	40626400	40628600	128,0,128
chr1	40707200	40707600	A-E+A-P	737	.	40707200	40707600	128,0,128
chr1	40707800	40708400	A-E+A-P	600	.	40707800	40708400	128,0,128
chr1	40722200	40724600	A-E+A-P	517	.	40722200	40724600	128,0,128
chr1	40732000	40733600	A-E+A-P	822	.	40732000	40733600	128,0,128
chr1	40733800	40734200	A-E+A-P	854	.	40733800	40734200	128,0,128
chr1	40735800	40736000	A-E+A-P	600	.	40735800	40736000	128,0,128
chr1	40769200	40769400	A-E+A-P	524	.	40769200	40769400	128,0,128
chr1	40780800	40781400	A-E+A-P	877	.	40780800	40781400	128,0,128
chr1	40804600	40804800	A-E+A-P	570	.	40804600	40804800	128,0,128
chr1	40839200	40841400	A-E+A-P	679	.	40839200	40841400	128,0,128
chr1	40915400	40917200	A-E+A-P	843	.	40915400	40917200	128,0,128
chr1	40942600	40943600	A-E+A-P	604	.	40942600	40943600	128,0,128
chr1	40974000	40975000	A-E+A-P	895	.	40974000	40975000	128,0,128
chr1	40996600	40998400	A-E+A-P	666	.	40996600	40998400	128,0,128
chr1	41049400	41049600	A-E+A-P	567	.	41049400	41049600	128,0,128
chr1	41058000	41058200	A-E+A-P	536	.	41058000	41058200	128,0,128
chr1	41091400	41092400	A-E+A-P	626	.	41091400	41092400	128,0,128
chr1	41094400	41095200	A-E+A-P	805	.	41094400	41095200	128,0,128
chr1	41100800	41101400	A-E+A-P	755	.	41100800	41101400	128,0,128
chr1	41131200	41131800	A-E+A-P	689	.	41131200	41131800	128,0,128
chr1	41134600	41134800	A-E+A-P	538	.	41134600	41134800	128,0,128
chr1	41156800	41159000	A-E+A-P	754	.	41156800	41159000	128,0,128
chr1	41168800	41169000	A-E+A-P	564	.	41168800	41169000	128,0,128
chr1	41174400	41176000	A-E+A-P	576	.	41174400	41176000	128,0,128
chr1	41176200	41177000	A-E+A-P	810	.	41176200	41177000	128,0,128
chr1	41177200	41178200	A-E+A-P	608	.	41177200	41178200	128,0,128
chr1	41217400	41217600	A-E+A-P	655	.	41217400	41217600	128,0,128
chr1	41249400	41250000	A-E+A-P	511	.	41249400	41250000	128,0,128
chr1	41267800	41268000	A-E+A-P	788	.	41267800	41268000	128,0,128
chr1	41314200	41314400	A-E+A-P	598	.	41314200	41314400	128,0,128
chr1	41326600	41328800	A-E+A-P	821	.	41326600	41328800	128,0,128
chr1	41329800	41330000	A-E+A-P	559	.	41329800	41330000	128,0,128
chr1	41333800	41334600	A-E+A-P	534	.	41333800	41334600	128,0,128
chr1	41340800	41341400	A-E+A-P	781	.	41340800	41341400	128,0,128
chr1	41341800	41344600	A-E+A-P	744	.	41341800	41344600	128,0,128
chr1	41345600	41346000	A-E+A-P	761	.	41345600	41346000	128,0,128
chr1	41346400	41347400	A-E+A-P	643	.	41346400	41347400	128,0,128
chr1	41349800	41350200	A-E+A-P	602	.	41349800	41350200	128,0,128
chr1	41351600	41354200	A-E+A-P	790	.	41351600	41354200	128,0,128
chr1	41354600	41355600	A-E+A-P	606	.	41354600	41355600	128,0,128
chr1	41355800	41356600	A-E+A-P	773	.	41355800	41356600	128,0,128
chr1	41363000	41366200	A-E+A-P	823	.	41363000	41366200	128,0,128
chr1	41367200	41368400	A-E+A-P	533	.	41367200	41368400	128,0,128
chr1	41380200	41381000	A-E+A-P	729	.	41380200	41381000	128,0,128
chr1	41385000	41385400	A-E+A-P	750	.	41385000	41385400	128,0,128
chr1	41409800	41410200	A-E+A-P	510	.	41409800	41410200	128,0,128
chr1	41410400	41411200	A-E+A-P	686	.	41410400	41411200	128,0,128
chr1	41414200	41414800	A-E+A-P	766	.	41414200	41414800	128,0,128
chr1	41418200	41418400	A-E+A-P	560	.	41418200	41418400	128,0,128
chr1	41433000	41434600	A-E+A-P	882	.	41433000	41434600	128,0,128
chr1	41444800	41446800	A-E+A-P	833	.	41444800	41446800	128,0,128
chr1	41472600	41473800	A-E+A-P	714	.	41472600	41473800	128,0,128
chr1	41510000	41510600	A-E+A-P	537	.	41510000	41510600	128,0,128
chr1	41510800	41512200	A-E+A-P	595	.	41510800	41512200	128,0,128
chr1	41574200	41575800	A-E+A-P	763	.	41574200	41575800	128,0,128
chr1	41618200	41618400	A-E+A-P	574	.	41618200	41618400	128,0,128
chr1	41706600	41708400	A-E+A-P	767	.	41706600	41708400	128,0,128
chr1	41789200	41789400	A-E+A-P	509	.	41789200	41789400	128,0,128
chr1	41823600	41824200	A-E+A-P	771	.	41823600	41824200	128,0,128
chr1	41826600	41827400	A-E+A-P	613	.	41826600	41827400	128,0,128
chr1	41878400	41878600	A-E+A-P	640	.	41878400	41878600	128,0,128
chr1	41884000	41885400	A-E+A-P	653	.	41884000	41885400	128,0,128
chr1	41889400	41889600	A-E+A-P	513	.	41889400	41889600	128,0,128
chr1	41897800	41898800	A-E+A-P	515	.	41897800	41898800	128,0,128
chr1	41919800	41920000	A-E+A-P	500	.	41919800	41920000	128,0,128
chr1	41920200	41920400	A-E+A-P	754	.	41920200	41920400	128,0,128
chr1	41921400	41922000	A-E+A-P	749	.	41921400	41922000	128,0,128
chr1	41931800	41932200	A-E+A-P	568	.	41931800	41932200	128,0,128
chr1	41939800	41940800	A-E+A-P	843	.	41939800	41940800	128,0,128
chr1	41948000	41948400	A-E+A-P	767	.	41948000	41948400	128,0,128
chr1	41949600	41950200	A-E+A-P	539	.	41949600	41950200	128,0,128
chr1	41950800	41951400	A-E+A-P	577	.	41950800	41951400	128,0,128
chr1	41958600	41958800	A-E+A-P	590	.	41958600	41958800	128,0,128
chr1	41959000	41959600	A-E+A-P	816	.	41959000	41959600	128,0,128
chr1	41960400	41961000	A-E+A-P	660	.	41960400	41961000	128,0,128
chr1	41961200	41963000	A-E+A-P	620	.	41961200	41963000	128,0,128
chr1	41963600	41965600	A-E+A-P	518	.	41963600	41965600	128,0,128
chr1	41965800	41967000	A-E+A-P	851	.	41965800	41967000	128,0,128
chr1	41970200	41970400	A-E+A-P	520	.	41970200	41970400	128,0,128
chr1	41981800	41982200	A-E+A-P	707	.	41981800	41982200	128,0,128
chr1	42083800	42084000	A-E+A-P	645	.	42083800	42084000	128,0,128
chr1	42084200	42084400	A-E+A-P	529	.	42084200	42084400	128,0,128
chr1	42084600	42084800	A-E+A-P	581	.	42084600	42084800	128,0,128
chr1	42091800	42093400	A-E+A-P	801	.	42091800	42093400	128,0,128
chr1	42127000	42128600	A-E+A-P	700	.	42127000	42128600	128,0,128
chr1	42130800	42131000	A-E+A-P	665	.	42130800	42131000	128,0,128
chr1	42131600	42131800	A-E+A-P	541	.	42131600	42131800	128,0,128
chr1	42132600	42132800	A-E+A-P	543	.	42132600	42132800	128,0,128
chr1	42136000	42137000	A-E+A-P	602	.	42136000	42137000	128,0,128
chr1	42137400	42138000	A-E+A-P	735	.	42137400	42138000	128,0,128
chr1	42138200	42138800	A-E+A-P	843	.	42138200	42138800	128,0,128
chr1	42143800	42145000	A-E+A-P	752	.	42143800	42145000	128,0,128
chr1	42147200	42147600	A-E+A-P	628	.	42147200	42147600	128,0,128
chr1	42150000	42150200	A-E+A-P	639	.	42150000	42150200	128,0,128
chr1	42224200	42224400	A-E+A-P	558	.	42224200	42224400	128,0,128
chr1	42248400	42249000	A-E+A-P	507	.	42248400	42249000	128,0,128
chr1	42269000	42269400	A-E+A-P	502	.	42269000	42269400	128,0,128
chr1	42269800	42270200	A-E+A-P	552	.	42269800	42270200	128,0,128
chr1	42317800	42318000	A-E+A-P	625	.	42317800	42318000	128,0,128
chr1	42325800	42326000	A-E+A-P	530	.	42325800	42326000	128,0,128
chr1	42327200	42328000	A-E+A-P	604	.	42327200	42328000	128,0,128
chr1	42328400	42329000	A-E+A-P	589	.	42328400	42329000	128,0,128
chr1	42336400	42336600	A-E+A-P	510	.	42336400	42336600	128,0,128
chr1	42356200	42357600	A-E+A-P	678	.	42356200	42357600	128,0,128
chr1	42365400	42366400	A-E+A-P	501	.	42365400	42366400	128,0,128
chr1	42366600	42368200	A-E+A-P	834	.	42366600	42368200	128,0,128
chr1	42383200	42384600	A-E+A-P	648	.	42383200	42384600	128,0,128
chr1	42385200	42385800	A-E+A-P	531	.	42385200	42385800	128,0,128
chr1	42386000	42386600	A-E+A-P	537	.	42386000	42386600	128,0,128
chr1	42401600	42401800	A-E+A-P	505	.	42401600	42401800	128,0,128
chr1	42416200	42416400	A-E+A-P	610	.	42416200	42416400	128,0,128
chr1	42416800	42417200	A-E+A-P	613	.	42416800	42417200	128,0,128
chr1	42418600	42423400	A-E+A-P	813	.	42418600	42423400	128,0,128
chr1	42423600	42424400	A-E+A-P	733	.	42423600	42424400	128,0,128
chr1	42425000	42425200	A-E+A-P	553	.	42425000	42425200	128,0,128
chr1	42500200	42502200	A-E+A-P	620	.	42500200	42502200	128,0,128
chr1	42609000	42609200	A-E+A-P	538	.	42609000	42609200	128,0,128
chr1	42638200	42638800	A-E+A-P	520	.	42638200	42638800	128,0,128
chr1	42639000	42641400	A-E+A-P	556	.	42639000	42641400	128,0,128
chr1	42641600	42642000	A-E+A-P	625	.	42641600	42642000	128,0,128
chr1	42657600	42657800	A-E+A-P	619	.	42657600	42657800	128,0,128
chr1	42680600	42680800	A-E+A-P	526	.	42680600	42680800	128,0,128
chr1	42799000	42802200	A-E+A-P	683	.	42799000	42802200	128,0,128
chr1	42905400	42905600	A-E+A-P	761	.	42905400	42905600	128,0,128
chr1	42921400	42923200	A-E+A-P	761	.	42921400	42923200	128,0,128
chr1	42928000	42929800	A-E+A-P	680	.	42928000	42929800	128,0,128
chr1	42995200	42995600	A-E+A-P	502	.	42995200	42995600	128,0,128
chr1	42998600	42999400	A-E+A-P	579	.	42998600	42999400	128,0,128
chr1	43123400	43125200	A-E+A-P	619	.	43123400	43125200	128,0,128
chr1	43146400	43149400	A-E+A-P	661	.	43146400	43149400	128,0,128
chr1	43201400	43201600	A-E+A-P	607	.	43201400	43201600	128,0,128
chr1	43204200	43204400	A-E+A-P	520	.	43204200	43204400	128,0,128
chr1	43208200	43209000	A-E+A-P	684	.	43208200	43209000	128,0,128
chr1	43209200	43209400	A-E+A-P	546	.	43209200	43209400	128,0,128
chr1	43231400	43231600	A-E+A-P	507	.	43231400	43231600	128,0,128
chr1	43231800	43234000	A-E+A-P	661	.	43231800	43234000	128,0,128
chr1	43281800	43283400	A-E+A-P	522	.	43281800	43283400	128,0,128
chr1	43311600	43313200	A-E+A-P	725	.	43311600	43313200	128,0,128
chr1	43365800	43366000	A-E+A-P	515	.	43365800	43366000	128,0,128
chr1	43389800	43390800	A-E+A-P	732	.	43389800	43390800	128,0,128
chr1	43401800	43402800	A-E+A-P	807	.	43401800	43402800	128,0,128
chr1	43403400	43404200	A-E+A-P	787	.	43403400	43404200	128,0,128
chr1	43406200	43409600	A-E+A-P	722	.	43406200	43409600	128,0,128
chr1	43410000	43410200	A-E+A-P	711	.	43410000	43410200	128,0,128
chr1	43415600	43416000	A-E+A-P	597	.	43415600	43416000	128,0,128
chr1	43416200	43416400	A-E+A-P	599	.	43416200	43416400	128,0,128
chr1	43422600	43425600	A-E+A-P	831	.	43422600	43425600	128,0,128
chr1	43428200	43428400	A-E+A-P	780	.	43428200	43428400	128,0,128
chr1	43428600	43430200	A-E+A-P	805	.	43428600	43430200	128,0,128
chr1	43432000	43434000	A-E+A-P	716	.	43432000	43434000	128,0,128
chr1	43472800	43473200	A-E+A-P	582	.	43472800	43473200	128,0,128
chr1	43473400	43473600	A-E+A-P	576	.	43473400	43473600	128,0,128
chr1	43480600	43481200	A-E+A-P	806	.	43480600	43481200	128,0,128
chr1	43481400	43481600	A-E+A-P	531	.	43481400	43481600	128,0,128
chr1	43484400	43484600	A-E+A-P	541	.	43484400	43484600	128,0,128
chr1	43484800	43485000	A-E+A-P	681	.	43484800	43485000	128,0,128
chr1	43486200	43489000	A-E+A-P	610	.	43486200	43489000	128,0,128
chr1	43500200	43500400	A-E+A-P	562	.	43500200	43500400	128,0,128
chr1	43514000	43514200	A-E+A-P	501	.	43514000	43514200	128,0,128
chr1	43514600	43515000	A-E+A-P	571	.	43514600	43515000	128,0,128
chr1	43515200	43515600	A-E+A-P	680	.	43515200	43515600	128,0,128
chr1	43524400	43524800	A-E+A-P	548	.	43524400	43524800	128,0,128
chr1	43534000	43534200	A-E+A-P	560	.	43534000	43534200	128,0,128
chr1	43586200	43587200	A-E+A-P	891	.	43586200	43587200	128,0,128
chr1	43602000	43602600	A-E+A-P	523	.	43602000	43602600	128,0,128
chr1	43613200	43614000	A-E+A-P	625	.	43613200	43614000	128,0,128
chr1	43618200	43619000	A-E+A-P	818	.	43618200	43619000	128,0,128
chr1	43637000	43638200	A-E+A-P	809	.	43637000	43638200	128,0,128
chr1	43638400	43638600	A-E+A-P	595	.	43638400	43638600	128,0,128
chr1	43664400	43665200	A-E+A-P	775	.	43664400	43665200	128,0,128
chr1	43671800	43672600	A-E+A-P	695	.	43671800	43672600	128,0,128
chr1	43672800	43673600	A-E+A-P	891	.	43672800	43673600	128,0,128
chr1	43739800	43740600	A-E+A-P	645	.	43739800	43740600	128,0,128
chr1	43750800	43751400	A-E+A-P	595	.	43750800	43751400	128,0,128
chr1	43751600	43751800	A-E+A-P	553	.	43751600	43751800	128,0,128
chr1	43814000	43815800	A-E+A-P	556	.	43814000	43815800	128,0,128
chr1	43823600	43825600	A-E+A-P	886	.	43823600	43825600	128,0,128
chr1	43831600	43831800	A-E+A-P	561	.	43831600	43831800	128,0,128
chr1	43832400	43834800	A-E+A-P	582	.	43832400	43834800	128,0,128
chr1	43838000	43840000	A-E+A-P	654	.	43838000	43840000	128,0,128
chr1	43854800	43856400	A-E+A-P	860	.	43854800	43856400	128,0,128
chr1	43919000	43920200	A-E+A-P	520	.	43919000	43920200	128,0,128
chr1	43937600	43940200	A-E+A-P	836	.	43937600	43940200	128,0,128
chr1	43941200	43941800	A-E+A-P	549	.	43941200	43941800	128,0,128
chr1	43942000	43942200	A-E+A-P	773	.	43942000	43942200	128,0,128
chr1	43943200	43943600	A-E+A-P	602	.	43943200	43943600	128,0,128
chr1	43958600	43958800	A-E+A-P	517	.	43958600	43958800	128,0,128
chr1	43972200	43972400	A-E+A-P	533	.	43972200	43972400	128,0,128
chr1	43975400	43975600	A-E+A-P	566	.	43975400	43975600	128,0,128
chr1	43988200	43988400	A-E+A-P	564	.	43988200	43988400	128,0,128
chr1	43995400	43995600	A-E+A-P	500	.	43995400	43995600	128,0,128
chr1	43996000	43998200	A-E+A-P	703	.	43996000	43998200	128,0,128
chr1	44013800	44014200	A-E+A-P	536	.	44013800	44014200	128,0,128
chr1	44015400	44015800	A-E+A-P	745	.	44015400	44015800	128,0,128
chr1	44016000	44017000	A-E+A-P	809	.	44016000	44017000	128,0,128
chr1	44018400	44018600	A-E+A-P	502	.	44018400	44018600	128,0,128
chr1	44047400	44047800	A-E+A-P	562	.	44047400	44047800	128,0,128
chr1	44048000	44048800	A-E+A-P	645	.	44048000	44048800	128,0,128
chr1	44053000	44053400	A-E+A-P	537	.	44053000	44053400	128,0,128
chr1	44053600	44053800	A-E+A-P	811	.	44053600	44053800	128,0,128
chr1	44113800	44117400	A-E+A-P	599	.	44113800	44117400	128,0,128
chr1	44117600	44117800	A-E+A-P	605	.	44117600	44117800	128,0,128
[truncated: 72,032 more rows]
