# Supplementary material for: Genome-wide prediction of cis-regulatory regions using supervised deep learning methods
Source: BMC Bioinformatics. 2018 May 31;19:202. doi: 10.1186/s12859-018-2187-1 (PMC5984344; doi:10.1186/s12859-018-2187-1)
Supplement: Supplementary file 2 — Genome-wide predictions of cis-regulatory regions for all six cell types. (ZIP 20400 kb) [file 12859_2018_2187_MOESM2_ESM.zip › additional_file2/DECRES_K562_CRR_Whole.bed]

browser position chr1:0-1000
browser dense DECRES_K562_CRR_Whole
track name="DECRES_K562_CRR_Whole" description="DECRES_K562_Cis_Regulatory_Regions_Whole_Genome" visibility=3 itemRgb="On" useScore=0 db=hg19
chr1	10000	10400	A-E+A-P	875	.	10000	10400	128,0,128
chr1	115600	115800	A-E+A-P	972	.	115600	115800	128,0,128
chr1	139000	139200	A-E+A-P	612	.	139000	139200	128,0,128
chr1	235600	235800	A-E+A-P	956	.	235600	235800	128,0,128
chr1	262000	262200	A-E+A-P	536	.	262000	262200	128,0,128
chr1	540600	541000	A-E+A-P	628	.	540600	541000	128,0,128
chr1	566800	567000	A-E+A-P	747	.	566800	567000	128,0,128
chr1	567400	567600	A-E+A-P	998	.	567400	567600	128,0,128
chr1	569800	570200	A-E+A-P	1000	.	569800	570200	128,0,128
chr1	713200	713400	A-E+A-P	650	.	713200	713400	128,0,128
chr1	713800	714800	A-E+A-P	860	.	713800	714800	128,0,128
chr1	748000	748200	A-E+A-P	585	.	748000	748200	128,0,128
chr1	762200	762400	A-E+A-P	611	.	762200	762400	128,0,128
chr1	762600	763200	A-E+A-P	947	.	762600	763200	128,0,128
chr1	778200	778400	A-E+A-P	792	.	778200	778400	128,0,128
chr1	805200	805400	A-E+A-P	691	.	805200	805400	128,0,128
chr1	811200	811800	A-E+A-P	501	.	811200	811800	128,0,128
chr1	839800	840400	A-E+A-P	907	.	839800	840400	128,0,128
chr1	846600	846800	A-E+A-P	802	.	846600	846800	128,0,128
chr1	856400	856800	A-E+A-P	990	.	856400	856800	128,0,128
chr1	859000	859400	A-E+A-P	714	.	859000	859400	128,0,128
chr1	874600	874800	A-E+A-P	805	.	874600	874800	128,0,128
chr1	875400	876000	A-E+A-P	801	.	875400	876000	128,0,128
chr1	877000	877600	A-E+A-P	991	.	877000	877600	128,0,128
chr1	880200	880400	A-E+A-P	562	.	880200	880400	128,0,128
chr1	893800	894200	A-E+A-P	741	.	893800	894200	128,0,128
chr1	894400	895000	A-E+A-P	816	.	894400	895000	128,0,128
chr1	895800	897000	A-E+A-P	992	.	895800	897000	128,0,128
chr1	901400	902800	A-E+A-P	600	.	901400	902800	128,0,128
chr1	911800	912000	A-E+A-P	675	.	911800	912000	128,0,128
chr1	913400	913600	A-E+A-P	777	.	913400	913600	128,0,128
chr1	934000	934200	A-E+A-P	816	.	934000	934200	128,0,128
chr1	934400	935200	A-E+A-P	969	.	934400	935200	128,0,128
chr1	935400	937600	A-E+A-P	998	.	935400	937600	128,0,128
chr1	940200	941000	A-E+A-P	621	.	940200	941000	128,0,128
chr1	948400	949600	A-E+A-P	857	.	948400	949600	128,0,128
chr1	954600	956800	A-E+A-P	986	.	954600	956800	128,0,128
chr1	959600	959800	A-E+A-P	625	.	959600	959800	128,0,128
chr1	968400	969000	A-E+A-P	922	.	968400	969000	128,0,128
chr1	976000	976400	A-E+A-P	960	.	976000	976400	128,0,128
chr1	993400	994000	A-E+A-P	769	.	993400	994000	128,0,128
chr1	994200	995400	A-E+A-P	518	.	994200	995400	128,0,128
chr1	997400	997800	A-E+A-P	619	.	997400	997800	128,0,128
chr1	998000	998400	A-E+A-P	957	.	998000	998400	128,0,128
chr1	999000	1000200	A-E+A-P	500	.	999000	1000200	128,0,128
chr1	1000800	1001200	A-E+A-P	624	.	1000800	1001200	128,0,128
chr1	1002200	1002400	A-E+A-P	551	.	1002200	1002400	128,0,128
chr1	1003400	1004000	A-E+A-P	793	.	1003400	1004000	128,0,128
chr1	1004200	1004400	A-E+A-P	503	.	1004200	1004400	128,0,128
chr1	1004600	1005000	A-E+A-P	967	.	1004600	1005000	128,0,128
chr1	1005200	1005400	A-E+A-P	525	.	1005200	1005400	128,0,128
chr1	1005800	1006000	A-E+A-P	561	.	1005800	1006000	128,0,128
chr1	1014800	1016000	A-E+A-P	899	.	1014800	1016000	128,0,128
chr1	1027200	1027400	A-E+A-P	687	.	1027200	1027400	128,0,128
chr1	1045000	1045600	A-E+A-P	625	.	1045000	1045600	128,0,128
chr1	1045800	1046000	A-E+A-P	626	.	1045800	1046000	128,0,128
chr1	1049000	1049200	A-E+A-P	716	.	1049000	1049200	128,0,128
chr1	1050200	1050800	A-E+A-P	673	.	1050200	1050800	128,0,128
chr1	1051200	1052000	A-E+A-P	957	.	1051200	1052000	128,0,128
chr1	1069000	1069200	A-E+A-P	545	.	1069000	1069200	128,0,128
chr1	1070400	1071200	A-E+A-P	571	.	1070400	1071200	128,0,128
chr1	1072800	1073200	A-E+A-P	707	.	1072800	1073200	128,0,128
chr1	1077800	1078000	A-E+A-P	786	.	1077800	1078000	128,0,128
chr1	1080600	1081000	A-E+A-P	649	.	1080600	1081000	128,0,128
chr1	1092800	1094000	A-E+A-P	993	.	1092800	1094000	128,0,128
chr1	1120400	1121400	A-E+A-P	749	.	1120400	1121400	128,0,128
chr1	1130200	1130400	A-E+A-P	681	.	1130200	1130400	128,0,128
chr1	1136200	1137200	A-E+A-P	846	.	1136200	1137200	128,0,128
chr1	1138400	1138600	A-E+A-P	574	.	1138400	1138600	128,0,128
chr1	1143400	1144000	A-E+A-P	955	.	1143400	1144000	128,0,128
chr1	1144200	1144600	A-E+A-P	564	.	1144200	1144600	128,0,128
chr1	1164400	1164600	A-E+A-P	613	.	1164400	1164600	128,0,128
chr1	1166200	1168200	A-E+A-P	689	.	1166200	1168200	128,0,128
chr1	1179600	1180000	A-E+A-P	603	.	1179600	1180000	128,0,128
chr1	1180600	1180800	A-E+A-P	531	.	1180600	1180800	128,0,128
chr1	1208000	1208800	A-E+A-P	627	.	1208000	1208800	128,0,128
chr1	1209000	1210200	A-E+A-P	759	.	1209000	1210200	128,0,128
chr1	1219200	1219400	A-E+A-P	513	.	1219200	1219400	128,0,128
chr1	1229000	1229600	A-E+A-P	908	.	1229000	1229600	128,0,128
chr1	1240200	1241600	A-E+A-P	925	.	1240200	1241600	128,0,128
chr1	1242200	1242400	A-E+A-P	527	.	1242200	1242400	128,0,128
chr1	1242600	1245000	A-E+A-P	589	.	1242600	1245000	128,0,128
chr1	1245200	1245400	A-E+A-P	713	.	1245200	1245400	128,0,128
chr1	1250800	1251400	A-E+A-P	935	.	1250800	1251400	128,0,128
chr1	1253600	1254000	A-E+A-P	791	.	1253600	1254000	128,0,128
chr1	1259600	1260800	A-E+A-P	723	.	1259600	1260800	128,0,128
chr1	1273200	1273400	A-E+A-P	663	.	1273200	1273400	128,0,128
chr1	1283000	1285400	A-E+A-P	558	.	1283000	1285400	128,0,128
chr1	1293200	1294600	A-E+A-P	758	.	1293200	1294600	128,0,128
chr1	1307600	1307800	A-E+A-P	695	.	1307600	1307800	128,0,128
chr1	1309800	1311200	A-E+A-P	665	.	1309800	1311200	128,0,128
chr1	1311400	1312000	A-E+A-P	747	.	1311400	1312000	128,0,128
chr1	1333400	1334200	A-E+A-P	609	.	1333400	1334200	128,0,128
chr1	1334400	1336200	A-E+A-P	809	.	1334400	1336200	128,0,128
chr1	1341600	1343600	A-E+A-P	632	.	1341600	1343600	128,0,128
chr1	1348000	1348200	A-E+A-P	799	.	1348000	1348200	128,0,128
chr1	1358200	1358800	A-E+A-P	686	.	1358200	1358800	128,0,128
chr1	1362000	1362200	A-E+A-P	713	.	1362000	1362200	128,0,128
chr1	1362400	1363400	A-E+A-P	643	.	1362400	1363400	128,0,128
chr1	1367200	1367600	A-E+A-P	513	.	1367200	1367600	128,0,128
chr1	1368400	1370000	A-E+A-P	905	.	1368400	1370000	128,0,128
chr1	1370600	1371200	A-E+A-P	788	.	1370600	1371200	128,0,128
chr1	1376200	1376800	A-E+A-P	792	.	1376200	1376800	128,0,128
chr1	1406000	1407200	A-E+A-P	746	.	1406000	1407200	128,0,128
chr1	1408000	1408600	A-E+A-P	799	.	1408000	1408600	128,0,128
chr1	1408800	1409000	A-E+A-P	742	.	1408800	1409000	128,0,128
chr1	1440400	1440800	A-E+A-P	859	.	1440400	1440800	128,0,128
chr1	1446400	1447600	A-E+A-P	891	.	1446400	1447600	128,0,128
chr1	1448400	1448600	A-E+A-P	555	.	1448400	1448600	128,0,128
chr1	1508200	1508400	A-E+A-P	506	.	1508200	1508400	128,0,128
chr1	1508800	1511000	A-E+A-P	684	.	1508800	1511000	128,0,128
chr1	1532200	1533200	A-E+A-P	531	.	1532200	1533200	128,0,128
chr1	1535000	1535200	A-E+A-P	593	.	1535000	1535200	128,0,128
chr1	1549000	1551600	A-E+A-P	574	.	1549000	1551600	128,0,128
chr1	1552000	1552200	A-E+A-P	566	.	1552000	1552200	128,0,128
chr1	1583400	1583600	A-E+A-P	891	.	1583400	1583600	128,0,128
chr1	1590400	1590800	A-E+A-P	996	.	1590400	1590800	128,0,128
chr1	1610400	1610600	A-E+A-P	514	.	1610400	1610600	128,0,128
chr1	1617600	1618000	A-E+A-P	738	.	1617600	1618000	128,0,128
chr1	1623000	1623200	A-E+A-P	512	.	1623000	1623200	128,0,128
chr1	1623800	1624800	A-E+A-P	638	.	1623800	1624800	128,0,128
chr1	1646600	1646800	A-E+A-P	797	.	1646600	1646800	128,0,128
chr1	1655600	1656000	A-E+A-P	980	.	1655600	1656000	128,0,128
chr1	1660000	1660200	A-E+A-P	654	.	1660000	1660200	128,0,128
chr1	1677400	1678000	A-E+A-P	936	.	1677400	1678000	128,0,128
chr1	1680200	1680400	A-E+A-P	645	.	1680200	1680400	128,0,128
chr1	1690000	1690800	A-E+A-P	645	.	1690000	1690800	128,0,128
chr1	1708600	1711000	A-E+A-P	701	.	1708600	1711000	128,0,128
chr1	1711200	1712200	A-E+A-P	579	.	1711200	1712200	128,0,128
chr1	1712800	1713000	A-E+A-P	526	.	1712800	1713000	128,0,128
chr1	1713400	1714600	A-E+A-P	585	.	1713400	1714600	128,0,128
chr1	1790200	1790400	A-E+A-P	978	.	1790200	1790400	128,0,128
chr1	1815000	1815200	A-E+A-P	701	.	1815000	1815200	128,0,128
chr1	1820800	1822000	A-E+A-P	658	.	1820800	1822000	128,0,128
chr1	1822400	1823800	A-E+A-P	991	.	1822400	1823800	128,0,128
chr1	1828600	1828800	A-E+A-P	690	.	1828600	1828800	128,0,128
chr1	1837600	1837800	A-E+A-P	580	.	1837600	1837800	128,0,128
chr1	1838600	1839000	A-E+A-P	503	.	1838600	1839000	128,0,128
chr1	1840000	1841400	A-E+A-P	838	.	1840000	1841400	128,0,128
chr1	1850000	1851400	A-E+A-P	691	.	1850000	1851400	128,0,128
chr1	1886400	1886600	A-E+A-P	624	.	1886400	1886600	128,0,128
chr1	1927600	1928000	A-E+A-P	539	.	1927600	1928000	128,0,128
chr1	2009600	2010000	A-E+A-P	537	.	2009600	2010000	128,0,128
chr1	2064400	2065200	A-E+A-P	767	.	2064400	2065200	128,0,128
chr1	2105800	2106000	A-E+A-P	552	.	2105800	2106000	128,0,128
chr1	2107000	2108200	A-E+A-P	599	.	2107000	2108200	128,0,128
chr1	2111000	2112400	A-E+A-P	666	.	2111000	2112400	128,0,128
chr1	2120800	2121600	A-E+A-P	968	.	2120800	2121600	128,0,128
chr1	2124800	2125200	A-E+A-P	583	.	2124800	2125200	128,0,128
chr1	2125400	2127000	A-E+A-P	726	.	2125400	2127000	128,0,128
chr1	2129000	2129800	A-E+A-P	795	.	2129000	2129800	128,0,128
chr1	2130400	2131200	A-E+A-P	669	.	2130400	2131200	128,0,128
chr1	2135800	2136400	A-E+A-P	659	.	2135800	2136400	128,0,128
chr1	2136600	2137200	A-E+A-P	995	.	2136600	2137200	128,0,128
chr1	2138600	2139200	A-E+A-P	933	.	2138600	2139200	128,0,128
chr1	2143800	2144800	A-E+A-P	576	.	2143800	2144800	128,0,128
chr1	2158400	2159600	A-E+A-P	618	.	2158400	2159600	128,0,128
chr1	2161200	2161400	A-E+A-P	622	.	2161200	2161400	128,0,128
chr1	2161800	2162000	A-E+A-P	821	.	2161800	2162000	128,0,128
chr1	2163400	2163600	A-E+A-P	566	.	2163400	2163600	128,0,128
chr1	2164400	2164600	A-E+A-P	786	.	2164400	2164600	128,0,128
chr1	2187200	2187800	A-E+A-P	692	.	2187200	2187800	128,0,128
chr1	2222000	2222400	A-E+A-P	561	.	2222000	2222400	128,0,128
chr1	2243000	2243400	A-E+A-P	866	.	2243000	2243400	128,0,128
chr1	2243800	2244200	A-E+A-P	539	.	2243800	2244200	128,0,128
chr1	2246000	2247000	A-E+A-P	524	.	2246000	2247000	128,0,128
chr1	2247200	2247400	A-E+A-P	577	.	2247200	2247400	128,0,128
chr1	2322400	2323400	A-E+A-P	567	.	2322400	2323400	128,0,128
chr1	2323600	2324200	A-E+A-P	604	.	2323600	2324200	128,0,128
chr1	2343600	2345800	A-E+A-P	515	.	2343600	2345800	128,0,128
chr1	2379600	2379800	A-E+A-P	757	.	2379600	2379800	128,0,128
chr1	2398800	2399000	A-E+A-P	522	.	2398800	2399000	128,0,128
chr1	2415400	2415600	A-E+A-P	610	.	2415400	2415600	128,0,128
chr1	2457000	2457200	A-E+A-P	592	.	2457000	2457200	128,0,128
chr1	2457400	2458200	A-E+A-P	719	.	2457400	2458200	128,0,128
chr1	2472400	2473400	A-E+A-P	860	.	2472400	2473400	128,0,128
chr1	2473600	2474200	A-E+A-P	607	.	2473600	2474200	128,0,128
chr1	2475400	2480600	A-E+A-P	753	.	2475400	2480600	128,0,128
chr1	2487400	2488600	A-E+A-P	594	.	2487400	2488600	128,0,128
chr1	2492200	2492400	A-E+A-P	874	.	2492200	2492400	128,0,128
chr1	2493400	2493600	A-E+A-P	583	.	2493400	2493600	128,0,128
chr1	2509800	2510000	A-E+A-P	899	.	2509800	2510000	128,0,128
chr1	2516800	2518400	A-E+A-P	655	.	2516800	2518400	128,0,128
chr1	2518600	2519000	A-E+A-P	689	.	2518600	2519000	128,0,128
chr1	2542600	2543000	A-E+A-P	729	.	2542600	2543000	128,0,128
chr1	2557200	2557400	A-E+A-P	625	.	2557200	2557400	128,0,128
chr1	2573800	2575000	A-E+A-P	601	.	2573800	2575000	128,0,128
chr1	2578400	2578600	A-E+A-P	939	.	2578400	2578600	128,0,128
chr1	3229600	3230000	A-E+A-P	597	.	3229600	3230000	128,0,128
chr1	3370800	3371800	A-E+A-P	904	.	3370800	3371800	128,0,128
chr1	3408000	3408200	A-E+A-P	644	.	3408000	3408200	128,0,128
chr1	3434800	3435000	A-E+A-P	500	.	3434800	3435000	128,0,128
chr1	3448000	3448200	A-E+A-P	871	.	3448000	3448200	128,0,128
chr1	3521200	3521400	A-E+A-P	537	.	3521200	3521400	128,0,128
chr1	3530000	3530200	A-E+A-P	725	.	3530000	3530200	128,0,128
chr1	3541000	3541600	A-E+A-P	626	.	3541000	3541600	128,0,128
chr1	3542000	3542600	A-E+A-P	602	.	3542000	3542600	128,0,128
chr1	3566200	3566800	A-E+A-P	548	.	3566200	3566800	128,0,128
chr1	3568800	3569000	A-E+A-P	503	.	3568800	3569000	128,0,128
chr1	3585600	3585800	A-E+A-P	510	.	3585600	3585800	128,0,128
chr1	3662800	3663200	A-E+A-P	550	.	3662800	3663200	128,0,128
chr1	3663400	3664200	A-E+A-P	837	.	3663400	3664200	128,0,128
chr1	3676400	3676600	A-E+A-P	786	.	3676400	3676600	128,0,128
chr1	3687800	3692800	A-E+A-P	506	.	3687800	3692800	128,0,128
chr1	3693000	3693200	A-E+A-P	528	.	3693000	3693200	128,0,128
chr1	3710000	3710600	A-E+A-P	592	.	3710000	3710600	128,0,128
chr1	3711600	3711800	A-E+A-P	525	.	3711600	3711800	128,0,128
chr1	3712000	3712400	A-E+A-P	788	.	3712000	3712400	128,0,128
chr1	3713000	3714000	A-E+A-P	998	.	3713000	3714000	128,0,128
chr1	3720200	3721400	A-E+A-P	666	.	3720200	3721400	128,0,128
chr1	3721600	3722200	A-E+A-P	724	.	3721600	3722200	128,0,128
chr1	3724400	3724800	A-E+A-P	979	.	3724400	3724800	128,0,128
chr1	3727800	3728000	A-E+A-P	608	.	3727800	3728000	128,0,128
chr1	3739200	3739400	A-E+A-P	508	.	3739200	3739400	128,0,128
chr1	3773000	3773200	A-E+A-P	531	.	3773000	3773200	128,0,128
chr1	3773600	3774600	A-E+A-P	919	.	3773600	3774600	128,0,128
chr1	3774800	3775000	A-E+A-P	546	.	3774800	3775000	128,0,128
chr1	3785800	3786000	A-E+A-P	589	.	3785800	3786000	128,0,128
chr1	3786400	3786800	A-E+A-P	809	.	3786400	3786800	128,0,128
chr1	3795800	3796000	A-E+A-P	556	.	3795800	3796000	128,0,128
chr1	3815800	3818200	A-E+A-P	601	.	3815800	3818200	128,0,128
chr1	3823800	3824200	A-E+A-P	722	.	3823800	3824200	128,0,128
chr1	3824600	3824800	A-E+A-P	504	.	3824600	3824800	128,0,128
chr1	4036000	4036200	A-E+A-P	581	.	4036000	4036200	128,0,128
chr1	4067200	4067400	A-E+A-P	875	.	4067200	4067400	128,0,128
chr1	4067600	4068000	A-E+A-P	941	.	4067600	4068000	128,0,128
chr1	4237600	4237800	A-E+A-P	838	.	4237600	4237800	128,0,128
chr1	5364800	5365200	A-E+A-P	991	.	5364800	5365200	128,0,128
chr1	5732600	5732800	A-E+A-P	631	.	5732600	5732800	128,0,128
chr1	5748600	5749000	A-E+A-P	582	.	5748600	5749000	128,0,128
chr1	5945800	5946200	A-E+A-P	922	.	5945800	5946200	128,0,128
chr1	5953000	5953600	A-E+A-P	537	.	5953000	5953600	128,0,128
chr1	5977600	5978400	A-E+A-P	902	.	5977600	5978400	128,0,128
chr1	6040600	6040800	A-E+A-P	834	.	6040600	6040800	128,0,128
chr1	6051400	6051800	A-E+A-P	617	.	6051400	6051800	128,0,128
chr1	6052000	6054200	A-E+A-P	903	.	6052000	6054200	128,0,128
chr1	6067000	6067800	A-E+A-P	513	.	6067000	6067800	128,0,128
chr1	6135800	6136000	A-E+A-P	602	.	6135800	6136000	128,0,128
chr1	6187600	6188200	A-E+A-P	665	.	6187600	6188200	128,0,128
chr1	6208600	6209600	A-E+A-P	648	.	6208600	6209600	128,0,128
chr1	6258400	6258600	A-E+A-P	617	.	6258400	6258600	128,0,128
chr1	6258800	6260600	A-E+A-P	729	.	6258800	6260600	128,0,128
chr1	6264800	6265600	A-E+A-P	915	.	6264800	6265600	128,0,128
chr1	6266000	6266600	A-E+A-P	969	.	6266000	6266600	128,0,128
chr1	6266800	6267200	A-E+A-P	715	.	6266800	6267200	128,0,128
chr1	6268200	6268400	A-E+A-P	666	.	6268200	6268400	128,0,128
chr1	6268600	6270000	A-E+A-P	735	.	6268600	6270000	128,0,128
chr1	6295000	6295600	A-E+A-P	741	.	6295000	6295600	128,0,128
chr1	6295800	6296800	A-E+A-P	876	.	6295800	6296800	128,0,128
chr1	6320000	6320400	A-E+A-P	875	.	6320000	6320400	128,0,128
chr1	6320600	6321600	A-E+A-P	746	.	6320600	6321600	128,0,128
chr1	6377200	6377400	A-E+A-P	677	.	6377200	6377400	128,0,128
chr1	6419800	6420200	A-E+A-P	971	.	6419800	6420200	128,0,128
chr1	6438200	6438400	A-E+A-P	563	.	6438200	6438400	128,0,128
chr1	6452800	6454600	A-E+A-P	591	.	6452800	6454600	128,0,128
chr1	6486400	6486800	A-E+A-P	549	.	6486400	6486800	128,0,128
chr1	6489800	6490200	A-E+A-P	967	.	6489800	6490200	128,0,128
chr1	6500200	6500600	A-E+A-P	600	.	6500200	6500600	128,0,128
chr1	6535400	6535600	A-E+A-P	541	.	6535400	6535600	128,0,128
chr1	6550000	6550200	A-E+A-P	701	.	6550000	6550200	128,0,128
chr1	6550600	6550800	A-E+A-P	732	.	6550600	6550800	128,0,128
chr1	6577600	6578000	A-E+A-P	683	.	6577600	6578000	128,0,128
chr1	6613400	6613600	A-E+A-P	608	.	6613400	6613600	128,0,128
chr1	6614000	6615200	A-E+A-P	636	.	6614000	6615200	128,0,128
chr1	6617200	6617400	A-E+A-P	624	.	6617200	6617400	128,0,128
chr1	6621800	6622200	A-E+A-P	653	.	6621800	6622200	128,0,128
chr1	6639200	6639400	A-E+A-P	529	.	6639200	6639400	128,0,128
chr1	6639600	6641400	A-E+A-P	625	.	6639600	6641400	128,0,128
chr1	6642000	6642200	A-E+A-P	826	.	6642000	6642200	128,0,128
chr1	6645000	6645200	A-E+A-P	613	.	6645000	6645200	128,0,128
chr1	6660800	6662200	A-E+A-P	542	.	6660800	6662200	128,0,128
chr1	6662400	6664600	A-E+A-P	666	.	6662400	6664600	128,0,128
chr1	6669800	6670000	A-E+A-P	689	.	6669800	6670000	128,0,128
chr1	6672400	6675000	A-E+A-P	570	.	6672400	6675000	128,0,128
chr1	6675200	6676200	A-E+A-P	826	.	6675200	6676200	128,0,128
chr1	6684800	6685400	A-E+A-P	719	.	6684800	6685400	128,0,128
chr1	6722600	6722800	A-E+A-P	604	.	6722600	6722800	128,0,128
chr1	6726800	6727000	A-E+A-P	564	.	6726800	6727000	128,0,128
chr1	6760800	6762400	A-E+A-P	545	.	6760800	6762400	128,0,128
chr1	6764200	6764600	A-E+A-P	502	.	6764200	6764600	128,0,128
chr1	6803800	6804000	A-E+A-P	593	.	6803800	6804000	128,0,128
chr1	6844000	6845600	A-E+A-P	538	.	6844000	6845600	128,0,128
chr1	6971400	6971600	A-E+A-P	792	.	6971400	6971600	128,0,128
chr1	6972400	6973000	A-E+A-P	565	.	6972400	6973000	128,0,128
chr1	7022400	7023600	A-E+A-P	822	.	7022400	7023600	128,0,128
chr1	7072600	7072800	A-E+A-P	676	.	7072600	7072800	128,0,128
chr1	7139800	7140000	A-E+A-P	819	.	7139800	7140000	128,0,128
chr1	7632800	7633000	A-E+A-P	860	.	7632800	7633000	128,0,128
chr1	7669000	7669400	A-E+A-P	844	.	7669000	7669400	128,0,128
chr1	7764400	7764800	A-E+A-P	563	.	7764400	7764800	128,0,128
chr1	7829800	7831600	A-E+A-P	525	.	7829800	7831600	128,0,128
chr1	7831800	7832000	A-E+A-P	578	.	7831800	7832000	128,0,128
chr1	7843000	7844600	A-E+A-P	508	.	7843000	7844600	128,0,128
chr1	7851200	7851400	A-E+A-P	729	.	7851200	7851400	128,0,128
chr1	7870600	7870800	A-E+A-P	537	.	7870600	7870800	128,0,128
chr1	7887200	7888400	A-E+A-P	542	.	7887200	7888400	128,0,128
chr1	7891600	7891800	A-E+A-P	622	.	7891600	7891800	128,0,128
chr1	8011600	8011800	A-E+A-P	717	.	8011600	8011800	128,0,128
chr1	8013800	8014800	A-E+A-P	898	.	8013800	8014800	128,0,128
chr1	8020800	8022400	A-E+A-P	549	.	8020800	8022400	128,0,128
chr1	8064600	8065800	A-E+A-P	635	.	8064600	8065800	128,0,128
chr1	8086200	8086800	A-E+A-P	919	.	8086200	8086800	128,0,128
chr1	8137800	8138000	A-E+A-P	539	.	8137800	8138000	128,0,128
chr1	8167000	8167200	A-E+A-P	547	.	8167000	8167200	128,0,128
chr1	8168000	8168200	A-E+A-P	604	.	8168000	8168200	128,0,128
chr1	8181000	8183800	A-E+A-P	572	.	8181000	8183800	128,0,128
chr1	8225800	8226000	A-E+A-P	517	.	8225800	8226000	128,0,128
chr1	8227400	8227600	A-E+A-P	779	.	8227400	8227600	128,0,128
chr1	8230000	8230200	A-E+A-P	570	.	8230000	8230200	128,0,128
chr1	8242600	8242800	A-E+A-P	527	.	8242600	8242800	128,0,128
chr1	8257600	8258400	A-E+A-P	843	.	8257600	8258400	128,0,128
chr1	8258600	8258800	A-E+A-P	569	.	8258600	8258800	128,0,128
chr1	8271800	8272400	A-E+A-P	550	.	8271800	8272400	128,0,128
chr1	8378000	8378200	A-E+A-P	828	.	8378000	8378200	128,0,128
chr1	8449000	8449400	A-E+A-P	858	.	8449000	8449400	128,0,128
chr1	8483000	8483600	A-E+A-P	768	.	8483000	8483600	128,0,128
chr1	8484000	8484800	A-E+A-P	651	.	8484000	8484800	128,0,128
chr1	8499000	8499200	A-E+A-P	513	.	8499000	8499200	128,0,128
chr1	8580600	8580800	A-E+A-P	706	.	8580600	8580800	128,0,128
chr1	8586000	8586200	A-E+A-P	762	.	8586000	8586200	128,0,128
chr1	8602000	8602600	A-E+A-P	692	.	8602000	8602600	128,0,128
chr1	8651200	8651400	A-E+A-P	520	.	8651200	8651400	128,0,128
chr1	8686600	8686800	A-E+A-P	964	.	8686600	8686800	128,0,128
chr1	8761600	8761800	A-E+A-P	631	.	8761600	8761800	128,0,128
chr1	8762800	8763800	A-E+A-P	692	.	8762800	8763800	128,0,128
chr1	8824000	8824400	A-E+A-P	629	.	8824000	8824400	128,0,128
chr1	8837200	8837400	A-E+A-P	617	.	8837200	8837400	128,0,128
chr1	8848800	8849200	A-E+A-P	609	.	8848800	8849200	128,0,128
chr1	8849400	8850000	A-E+A-P	997	.	8849400	8850000	128,0,128
chr1	8850400	8850800	A-E+A-P	518	.	8850400	8850800	128,0,128
chr1	8851000	8851400	A-E+A-P	621	.	8851000	8851400	128,0,128
chr1	8852600	8853000	A-E+A-P	548	.	8852600	8853000	128,0,128
chr1	8875000	8875200	A-E+A-P	862	.	8875000	8875200	128,0,128
chr1	8875800	8876000	A-E+A-P	700	.	8875800	8876000	128,0,128
chr1	8876600	8878800	A-E+A-P	564	.	8876600	8878800	128,0,128
chr1	8882800	8883200	A-E+A-P	729	.	8882800	8883200	128,0,128
chr1	8888000	8888200	A-E+A-P	525	.	8888000	8888200	128,0,128
chr1	8904600	8904800	A-E+A-P	618	.	8904600	8904800	128,0,128
chr1	8918200	8918400	A-E+A-P	711	.	8918200	8918400	128,0,128
chr1	8933600	8934200	A-E+A-P	689	.	8933600	8934200	128,0,128
chr1	8935600	8935800	A-E+A-P	616	.	8935600	8935800	128,0,128
chr1	8936200	8937600	A-E+A-P	600	.	8936200	8937600	128,0,128
chr1	8937800	8940600	A-E+A-P	775	.	8937800	8940600	128,0,128
chr1	8958400	8958800	A-E+A-P	687	.	8958400	8958800	128,0,128
chr1	8959800	8960400	A-E+A-P	635	.	8959800	8960400	128,0,128
chr1	8971200	8971400	A-E+A-P	681	.	8971200	8971400	128,0,128
chr1	9131800	9132000	A-E+A-P	570	.	9131800	9132000	128,0,128
chr1	9188800	9189800	A-E+A-P	509	.	9188800	9189800	128,0,128
chr1	9224000	9224400	A-E+A-P	805	.	9224000	9224400	128,0,128
chr1	9294200	9295600	A-E+A-P	699	.	9294200	9295600	128,0,128
chr1	9335600	9335800	A-E+A-P	863	.	9335600	9335800	128,0,128
chr1	9352600	9353200	A-E+A-P	554	.	9352600	9353200	128,0,128
chr1	9360000	9360600	A-E+A-P	744	.	9360000	9360600	128,0,128
chr1	9488600	9489800	A-E+A-P	536	.	9488600	9489800	128,0,128
chr1	9555600	9555800	A-E+A-P	645	.	9555600	9555800	128,0,128
chr1	9582600	9582800	A-E+A-P	573	.	9582600	9582800	128,0,128
chr1	9589200	9589600	A-E+A-P	696	.	9589200	9589600	128,0,128
chr1	9598000	9599600	A-E+A-P	708	.	9598000	9599600	128,0,128
chr1	9599800	9600600	A-E+A-P	658	.	9599800	9600600	128,0,128
chr1	9600800	9601200	A-E+A-P	706	.	9600800	9601200	128,0,128
chr1	9601400	9601800	A-E+A-P	526	.	9601400	9601800	128,0,128
chr1	9602200	9602400	A-E+A-P	510	.	9602200	9602400	128,0,128
chr1	9648400	9649000	A-E+A-P	876	.	9648400	9649000	128,0,128
chr1	9649400	9649600	A-E+A-P	626	.	9649400	9649600	128,0,128
chr1	9653400	9653800	A-E+A-P	611	.	9653400	9653800	128,0,128
chr1	9675800	9676000	A-E+A-P	517	.	9675800	9676000	128,0,128
chr1	9686600	9687600	A-E+A-P	650	.	9686600	9687600	128,0,128
chr1	9689800	9690000	A-E+A-P	895	.	9689800	9690000	128,0,128
chr1	9717200	9718600	A-E+A-P	589	.	9717200	9718600	128,0,128
chr1	9747000	9748400	A-E+A-P	562	.	9747000	9748400	128,0,128
chr1	9749000	9749800	A-E+A-P	701	.	9749000	9749800	128,0,128
chr1	9750000	9750400	A-E+A-P	685	.	9750000	9750400	128,0,128
chr1	9762400	9762600	A-E+A-P	626	.	9762400	9762600	128,0,128
chr1	9772800	9773200	A-E+A-P	623	.	9772800	9773200	128,0,128
chr1	9774200	9774800	A-E+A-P	889	.	9774200	9774800	128,0,128
chr1	9776800	9779600	A-E+A-P	566	.	9776800	9779600	128,0,128
chr1	9779800	9780000	A-E+A-P	558	.	9779800	9780000	128,0,128
chr1	9781800	9782000	A-E+A-P	709	.	9781800	9782000	128,0,128
chr1	9813400	9813600	A-E+A-P	684	.	9813400	9813600	128,0,128
chr1	9828200	9828400	A-E+A-P	622	.	9828200	9828400	128,0,128
chr1	9834800	9835200	A-E+A-P	936	.	9834800	9835200	128,0,128
chr1	9884000	9884400	A-E+A-P	891	.	9884000	9884400	128,0,128
chr1	9910200	9910400	A-E+A-P	646	.	9910200	9910400	128,0,128
chr1	9961800	9962000	A-E+A-P	506	.	9961800	9962000	128,0,128
chr1	9969200	9970000	A-E+A-P	534	.	9969200	9970000	128,0,128
chr1	9970200	9971400	A-E+A-P	990	.	9970200	9971400	128,0,128
chr1	9989200	9990000	A-E+A-P	527	.	9989200	9990000	128,0,128
chr1	10002600	10004000	A-E+A-P	775	.	10002600	10004000	128,0,128
chr1	10092400	10094200	A-E+A-P	863	.	10092400	10094200	128,0,128
chr1	10094400	10095000	A-E+A-P	546	.	10094400	10095000	128,0,128
chr1	10105800	10106200	A-E+A-P	547	.	10105800	10106200	128,0,128
chr1	10125200	10125600	A-E+A-P	700	.	10125200	10125600	128,0,128
chr1	10127000	10127400	A-E+A-P	623	.	10127000	10127400	128,0,128
chr1	10269800	10272000	A-E+A-P	619	.	10269800	10272000	128,0,128
chr1	10400000	10400200	A-E+A-P	598	.	10400000	10400200	128,0,128
chr1	10438600	10438800	A-E+A-P	603	.	10438600	10438800	128,0,128
chr1	10458200	10460200	A-E+A-P	513	.	10458200	10460200	128,0,128
chr1	10460600	10460800	A-E+A-P	828	.	10460600	10460800	128,0,128
chr1	10475200	10475800	A-E+A-P	951	.	10475200	10475800	128,0,128
chr1	10490000	10491400	A-E+A-P	794	.	10490000	10491400	128,0,128
chr1	10519200	10519600	A-E+A-P	960	.	10519200	10519600	128,0,128
chr1	10531800	10533800	A-E+A-P	687	.	10531800	10533800	128,0,128
chr1	10534400	10534600	A-E+A-P	516	.	10534400	10534600	128,0,128
chr1	10534800	10536000	A-E+A-P	973	.	10534800	10536000	128,0,128
chr1	10571000	10571600	A-E+A-P	962	.	10571000	10571600	128,0,128
chr1	10616400	10616800	A-E+A-P	625	.	10616400	10616800	128,0,128
chr1	10704600	10704800	A-E+A-P	577	.	10704600	10704800	128,0,128
chr1	10739800	10740000	A-E+A-P	688	.	10739800	10740000	128,0,128
chr1	10751800	10752000	A-E+A-P	503	.	10751800	10752000	128,0,128
chr1	10754000	10755000	A-E+A-P	716	.	10754000	10755000	128,0,128
chr1	10856600	10856800	A-E+A-P	703	.	10856600	10856800	128,0,128
chr1	10896000	10896200	A-E+A-P	989	.	10896000	10896200	128,0,128
chr1	10926800	10927000	A-E+A-P	698	.	10926800	10927000	128,0,128
chr1	10927200	10927400	A-E+A-P	925	.	10927200	10927400	128,0,128
chr1	11071600	11073600	A-E+A-P	779	.	11071600	11073600	128,0,128
chr1	11119200	11119800	A-E+A-P	729	.	11119200	11119800	128,0,128
chr1	11120000	11120800	A-E+A-P	975	.	11120000	11120800	128,0,128
chr1	11121000	11121400	A-E+A-P	897	.	11121000	11121400	128,0,128
chr1	11158800	11160400	A-E+A-P	537	.	11158800	11160400	128,0,128
chr1	11321800	11323400	A-E+A-P	550	.	11321800	11323400	128,0,128
chr1	11332800	11333000	A-E+A-P	751	.	11332800	11333000	128,0,128
chr1	11333200	11334200	A-E+A-P	995	.	11333200	11334200	128,0,128
chr1	11335000	11335200	A-E+A-P	528	.	11335000	11335200	128,0,128
chr1	11339800	11340000	A-E+A-P	580	.	11339800	11340000	128,0,128
chr1	11508600	11508800	A-E+A-P	583	.	11508600	11508800	128,0,128
chr1	11538800	11539400	A-E+A-P	975	.	11538800	11539400	128,0,128
chr1	11566000	11566200	A-E+A-P	806	.	11566000	11566200	128,0,128
chr1	11675200	11675400	A-E+A-P	808	.	11675200	11675400	128,0,128
chr1	11708800	11709200	A-E+A-P	802	.	11708800	11709200	128,0,128
chr1	11709400	11710000	A-E+A-P	803	.	11709400	11710000	128,0,128
chr1	11710400	11710800	A-E+A-P	615	.	11710400	11710800	128,0,128
chr1	11714400	11715000	A-E+A-P	663	.	11714400	11715000	128,0,128
chr1	11724000	11724400	A-E+A-P	952	.	11724000	11724400	128,0,128
chr1	11724600	11725200	A-E+A-P	784	.	11724600	11725200	128,0,128
chr1	11730800	11731200	A-E+A-P	632	.	11730800	11731200	128,0,128
chr1	11731400	11731800	A-E+A-P	785	.	11731400	11731800	128,0,128
chr1	11740400	11742400	A-E+A-P	597	.	11740400	11742400	128,0,128
chr1	11750400	11750800	A-E+A-P	861	.	11750400	11750800	128,0,128
chr1	11753200	11753400	A-E+A-P	787	.	11753200	11753400	128,0,128
chr1	11754000	11754200	A-E+A-P	529	.	11754000	11754200	128,0,128
chr1	11757200	11757600	A-E+A-P	968	.	11757200	11757600	128,0,128
chr1	11760800	11761000	A-E+A-P	510	.	11760800	11761000	128,0,128
chr1	11766800	11767000	A-E+A-P	512	.	11766800	11767000	128,0,128
chr1	11767200	11768200	A-E+A-P	510	.	11767200	11768200	128,0,128
chr1	11771200	11771600	A-E+A-P	619	.	11771200	11771600	128,0,128
chr1	11785800	11786000	A-E+A-P	662	.	11785800	11786000	128,0,128
chr1	11789600	11790200	A-E+A-P	907	.	11789600	11790200	128,0,128
chr1	11791600	11792200	A-E+A-P	735	.	11791600	11792200	128,0,128
chr1	11795800	11797600	A-E+A-P	805	.	11795800	11797600	128,0,128
chr1	11800800	11801400	A-E+A-P	767	.	11800800	11801400	128,0,128
chr1	11809200	11809400	A-E+A-P	675	.	11809200	11809400	128,0,128
chr1	11812600	11813000	A-E+A-P	538	.	11812600	11813000	128,0,128
chr1	11817200	11817600	A-E+A-P	979	.	11817200	11817600	128,0,128
chr1	11822000	11822800	A-E+A-P	786	.	11822000	11822800	128,0,128
chr1	11829000	11829200	A-E+A-P	534	.	11829000	11829200	128,0,128
chr1	11845000	11845800	A-E+A-P	563	.	11845000	11845800	128,0,128
chr1	11846200	11846600	A-E+A-P	771	.	11846200	11846600	128,0,128
chr1	11846800	11848000	A-E+A-P	517	.	11846800	11848000	128,0,128
chr1	11850800	11851400	A-E+A-P	881	.	11850800	11851400	128,0,128
chr1	11852800	11853000	A-E+A-P	545	.	11852800	11853000	128,0,128
chr1	11856200	11859600	A-E+A-P	679	.	11856200	11859600	128,0,128
chr1	11860800	11861400	A-E+A-P	507	.	11860800	11861400	128,0,128
chr1	11862000	11862200	A-E+A-P	566	.	11862000	11862200	128,0,128
chr1	11862400	11864200	A-E+A-P	542	.	11862400	11864200	128,0,128
chr1	11864600	11867000	A-E+A-P	769	.	11864600	11867000	128,0,128
chr1	11901400	11901600	A-E+A-P	604	.	11901400	11901600	128,0,128
chr1	11902000	11903000	A-E+A-P	586	.	11902000	11903000	128,0,128
chr1	11919400	11919600	A-E+A-P	545	.	11919400	11919600	128,0,128
chr1	11939600	11939800	A-E+A-P	506	.	11939600	11939800	128,0,128
chr1	11940800	11941800	A-E+A-P	573	.	11940800	11941800	128,0,128
chr1	11942000	11942600	A-E+A-P	662	.	11942000	11942600	128,0,128
chr1	11942800	11943600	A-E+A-P	913	.	11942800	11943600	128,0,128
chr1	11967800	11969200	A-E+A-P	533	.	11967800	11969200	128,0,128
chr1	11969600	11970200	A-E+A-P	908	.	11969600	11970200	128,0,128
chr1	11970800	11971000	A-E+A-P	711	.	11970800	11971000	128,0,128
chr1	11986400	11987200	A-E+A-P	986	.	11986400	11987200	128,0,128
chr1	11989800	11990400	A-E+A-P	659	.	11989800	11990400	128,0,128
chr1	11994000	11995600	A-E+A-P	655	.	11994000	11995600	128,0,128
chr1	11999200	11999600	A-E+A-P	605	.	11999200	11999600	128,0,128
chr1	12009200	12009400	A-E+A-P	846	.	12009200	12009400	128,0,128
chr1	12015400	12015600	A-E+A-P	839	.	12015400	12015600	128,0,128
chr1	12033200	12033600	A-E+A-P	545	.	12033200	12033600	128,0,128
chr1	12039800	12041200	A-E+A-P	726	.	12039800	12041200	128,0,128
chr1	12043600	12044000	A-E+A-P	972	.	12043600	12044000	128,0,128
chr1	12065600	12066000	A-E+A-P	919	.	12065600	12066000	128,0,128
chr1	12073600	12073800	A-E+A-P	532	.	12073600	12073800	128,0,128
chr1	12075000	12075200	A-E+A-P	609	.	12075000	12075200	128,0,128
chr1	12079000	12080600	A-E+A-P	553	.	12079000	12080600	128,0,128
chr1	12094600	12095000	A-E+A-P	915	.	12094600	12095000	128,0,128
chr1	12098400	12099400	A-E+A-P	824	.	12098400	12099400	128,0,128
chr1	12100600	12101000	A-E+A-P	750	.	12100600	12101000	128,0,128
chr1	12104400	12104600	A-E+A-P	766	.	12104400	12104600	128,0,128
chr1	12104800	12105000	A-E+A-P	622	.	12104800	12105000	128,0,128
chr1	12112000	12112600	A-E+A-P	862	.	12112000	12112600	128,0,128
chr1	12118200	12118400	A-E+A-P	519	.	12118200	12118400	128,0,128
chr1	12123200	12124800	A-E+A-P	936	.	12123200	12124800	128,0,128
chr1	12126000	12126200	A-E+A-P	710	.	12126000	12126200	128,0,128
chr1	12128000	12128400	A-E+A-P	686	.	12128000	12128400	128,0,128
chr1	12135400	12136200	A-E+A-P	647	.	12135400	12136200	128,0,128
chr1	12136600	12136800	A-E+A-P	689	.	12136600	12136800	128,0,128
chr1	12141600	12142200	A-E+A-P	630	.	12141600	12142200	128,0,128
chr1	12145800	12146000	A-E+A-P	721	.	12145800	12146000	128,0,128
chr1	12156200	12156400	A-E+A-P	598	.	12156200	12156400	128,0,128
chr1	12203800	12204000	A-E+A-P	634	.	12203800	12204000	128,0,128
chr1	12208400	12208600	A-E+A-P	549	.	12208400	12208600	128,0,128
chr1	12213400	12213600	A-E+A-P	622	.	12213400	12213600	128,0,128
chr1	12221800	12222200	A-E+A-P	732	.	12221800	12222200	128,0,128
chr1	12226800	12227200	A-E+A-P	856	.	12226800	12227200	128,0,128
chr1	12227400	12228800	A-E+A-P	766	.	12227400	12228800	128,0,128
chr1	12235200	12235600	A-E+A-P	986	.	12235200	12235600	128,0,128
chr1	12244400	12244600	A-E+A-P	516	.	12244400	12244600	128,0,128
chr1	12263800	12264000	A-E+A-P	857	.	12263800	12264000	128,0,128
chr1	12275600	12275800	A-E+A-P	522	.	12275600	12275800	128,0,128
chr1	12278200	12279200	A-E+A-P	544	.	12278200	12279200	128,0,128
chr1	12282800	12283000	A-E+A-P	604	.	12282800	12283000	128,0,128
chr1	12289600	12290200	A-E+A-P	606	.	12289600	12290200	128,0,128
chr1	12290600	12291000	A-E+A-P	800	.	12290600	12291000	128,0,128
chr1	12467600	12467800	A-E+A-P	532	.	12467600	12467800	128,0,128
chr1	12468200	12468400	A-E+A-P	583	.	12468200	12468400	128,0,128
chr1	12468600	12469000	A-E+A-P	604	.	12468600	12469000	128,0,128
chr1	12469800	12470000	A-E+A-P	511	.	12469800	12470000	128,0,128
chr1	12493400	12494600	A-E+A-P	649	.	12493400	12494600	128,0,128
chr1	12497000	12497600	A-E+A-P	759	.	12497000	12497600	128,0,128
chr1	12501600	12502000	A-E+A-P	913	.	12501600	12502000	128,0,128
chr1	12508000	12509800	A-E+A-P	575	.	12508000	12509800	128,0,128
chr1	12520800	12521200	A-E+A-P	630	.	12520800	12521200	128,0,128
chr1	12524000	12524200	A-E+A-P	537	.	12524000	12524200	128,0,128
chr1	12532800	12534400	A-E+A-P	633	.	12532800	12534400	128,0,128
chr1	12538000	12539000	A-E+A-P	868	.	12538000	12539000	128,0,128
chr1	12555800	12556200	A-E+A-P	937	.	12555800	12556200	128,0,128
chr1	12556400	12557000	A-E+A-P	628	.	12556400	12557000	128,0,128
chr1	12570200	12571000	A-E+A-P	608	.	12570200	12571000	128,0,128
chr1	12588400	12590000	A-E+A-P	842	.	12588400	12590000	128,0,128
chr1	12591200	12591600	A-E+A-P	514	.	12591200	12591600	128,0,128
chr1	12597400	12597800	A-E+A-P	783	.	12597400	12597800	128,0,128
chr1	12601400	12602000	A-E+A-P	677	.	12601400	12602000	128,0,128
chr1	12609000	12610400	A-E+A-P	531	.	12609000	12610400	128,0,128
chr1	12614000	12614400	A-E+A-P	670	.	12614000	12614400	128,0,128
chr1	12616600	12616800	A-E+A-P	664	.	12616600	12616800	128,0,128
chr1	12623000	12623600	A-E+A-P	738	.	12623000	12623600	128,0,128
chr1	12624400	12624600	A-E+A-P	640	.	12624400	12624600	128,0,128
chr1	12634000	12634200	A-E+A-P	509	.	12634000	12634200	128,0,128
chr1	12662000	12662200	A-E+A-P	522	.	12662000	12662200	128,0,128
chr1	12664200	12664800	A-E+A-P	576	.	12664200	12664800	128,0,128
chr1	12675200	12675400	A-E+A-P	752	.	12675200	12675400	128,0,128
chr1	12675800	12677400	A-E+A-P	644	.	12675800	12677400	128,0,128
chr1	12677600	12680000	A-E+A-P	626	.	12677600	12680000	128,0,128
chr1	12695000	12695200	A-E+A-P	585	.	12695000	12695200	128,0,128
chr1	12700400	12700600	A-E+A-P	561	.	12700400	12700600	128,0,128
chr1	12712600	12712800	A-E+A-P	561	.	12712600	12712800	128,0,128
chr1	12716200	12717000	A-E+A-P	657	.	12716200	12717000	128,0,128
chr1	12717200	12718000	A-E+A-P	743	.	12717200	12718000	128,0,128
chr1	12805200	12805600	A-E+A-P	551	.	12805200	12805600	128,0,128
chr1	12808800	12809000	A-E+A-P	551	.	12808800	12809000	128,0,128
chr1	12845000	12845200	A-E+A-P	789	.	12845000	12845200	128,0,128
chr1	12870800	12871000	A-E+A-P	560	.	12870800	12871000	128,0,128
chr1	12871200	12871400	A-E+A-P	571	.	12871200	12871400	128,0,128
chr1	14075000	14076000	A-E+A-P	506	.	14075000	14076000	128,0,128
chr1	14076200	14076600	A-E+A-P	686	.	14076200	14076600	128,0,128
chr1	14135200	14135400	A-E+A-P	984	.	14135200	14135400	128,0,128
chr1	14195800	14196000	A-E+A-P	529	.	14195800	14196000	128,0,128
chr1	14274200	14274400	A-E+A-P	622	.	14274200	14274400	128,0,128
chr1	14476000	14476200	A-E+A-P	579	.	14476000	14476200	128,0,128
chr1	14661000	14661600	A-E+A-P	634	.	14661000	14661600	128,0,128
chr1	14746400	14746800	A-E+A-P	790	.	14746400	14746800	128,0,128
chr1	14748600	14749000	A-E+A-P	955	.	14748600	14749000	128,0,128
chr1	14761600	14762600	A-E+A-P	691	.	14761600	14762600	128,0,128
chr1	14762800	14763000	A-E+A-P	500	.	14762800	14763000	128,0,128
chr1	14763200	14764000	A-E+A-P	592	.	14763200	14764000	128,0,128
chr1	14764200	14764800	A-E+A-P	507	.	14764200	14764800	128,0,128
chr1	14769600	14770400	A-E+A-P	655	.	14769600	14770400	128,0,128
chr1	14806400	14806600	A-E+A-P	646	.	14806400	14806600	128,0,128
chr1	14866600	14866800	A-E+A-P	574	.	14866600	14866800	128,0,128
chr1	14983000	14983200	A-E+A-P	555	.	14983000	14983200	128,0,128
chr1	15102000	15102400	A-E+A-P	516	.	15102000	15102400	128,0,128
chr1	15102800	15103600	A-E+A-P	858	.	15102800	15103600	128,0,128
chr1	15103800	15106000	A-E+A-P	916	.	15103800	15106000	128,0,128
chr1	15106600	15107200	A-E+A-P	517	.	15106600	15107200	128,0,128
chr1	15109200	15111000	A-E+A-P	871	.	15109200	15111000	128,0,128
chr1	15111200	15112200	A-E+A-P	838	.	15111200	15112200	128,0,128
chr1	15116000	15116400	A-E+A-P	546	.	15116000	15116400	128,0,128
chr1	15127400	15127600	A-E+A-P	656	.	15127400	15127600	128,0,128
chr1	15133400	15133600	A-E+A-P	785	.	15133400	15133600	128,0,128
chr1	15143600	15144200	A-E+A-P	533	.	15143600	15144200	128,0,128
chr1	15152800	15153000	A-E+A-P	714	.	15152800	15153000	128,0,128
chr1	15166800	15167200	A-E+A-P	817	.	15166800	15167200	128,0,128
chr1	15168600	15168800	A-E+A-P	556	.	15168600	15168800	128,0,128
chr1	15208400	15209000	A-E+A-P	747	.	15208400	15209000	128,0,128
chr1	15211200	15211400	A-E+A-P	747	.	15211200	15211400	128,0,128
chr1	15250200	15250800	A-E+A-P	688	.	15250200	15250800	128,0,128
chr1	15251400	15251800	A-E+A-P	698	.	15251400	15251800	128,0,128
chr1	15255000	15255200	A-E+A-P	757	.	15255000	15255200	128,0,128
chr1	15256000	15256400	A-E+A-P	952	.	15256000	15256400	128,0,128
chr1	15260200	15260400	A-E+A-P	886	.	15260200	15260400	128,0,128
chr1	15266600	15266800	A-E+A-P	506	.	15266600	15266800	128,0,128
chr1	15296600	15297000	A-E+A-P	868	.	15296600	15297000	128,0,128
chr1	15322600	15323600	A-E+A-P	764	.	15322600	15323600	128,0,128
chr1	15358600	15358800	A-E+A-P	522	.	15358600	15358800	128,0,128
chr1	15433200	15433400	A-E+A-P	680	.	15433200	15433400	128,0,128
chr1	15545000	15545200	A-E+A-P	870	.	15545000	15545200	128,0,128
chr1	15587000	15587400	A-E+A-P	576	.	15587000	15587400	128,0,128
chr1	15617000	15617200	A-E+A-P	838	.	15617000	15617200	128,0,128
chr1	15649000	15650000	A-E+A-P	528	.	15649000	15650000	128,0,128
chr1	15655200	15655600	A-E+A-P	594	.	15655200	15655600	128,0,128
chr1	15666800	15667200	A-E+A-P	757	.	15666800	15667200	128,0,128
chr1	15672200	15673200	A-E+A-P	580	.	15672200	15673200	128,0,128
chr1	15678800	15679400	A-E+A-P	653	.	15678800	15679400	128,0,128
chr1	15685200	15685600	A-E+A-P	754	.	15685200	15685600	128,0,128
chr1	15735800	15736600	A-E+A-P	648	.	15735800	15736600	128,0,128
chr1	15737200	15737400	A-E+A-P	521	.	15737200	15737400	128,0,128
chr1	15743600	15743800	A-E+A-P	637	.	15743600	15743800	128,0,128
chr1	15744000	15744400	A-E+A-P	981	.	15744000	15744400	128,0,128
chr1	15750600	15751000	A-E+A-P	988	.	15750600	15751000	128,0,128
chr1	15770800	15771400	A-E+A-P	527	.	15770800	15771400	128,0,128
chr1	15783000	15783400	A-E+A-P	642	.	15783000	15783400	128,0,128
chr1	15786400	15786600	A-E+A-P	592	.	15786400	15786600	128,0,128
chr1	15791000	15791200	A-E+A-P	537	.	15791000	15791200	128,0,128
chr1	15799200	15799400	A-E+A-P	519	.	15799200	15799400	128,0,128
chr1	15802400	15802600	A-E+A-P	662	.	15802400	15802600	128,0,128
chr1	15841600	15841800	A-E+A-P	867	.	15841600	15841800	128,0,128
chr1	15850000	15852200	A-E+A-P	605	.	15850000	15852200	128,0,128
chr1	15852800	15854000	A-E+A-P	517	.	15852800	15854000	128,0,128
chr1	15869200	15870800	A-E+A-P	634	.	15869200	15870800	128,0,128
chr1	15871000	15871200	A-E+A-P	519	.	15871000	15871200	128,0,128
chr1	15930000	15930400	A-E+A-P	741	.	15930000	15930400	128,0,128
chr1	15943200	15945200	A-E+A-P	680	.	15943200	15945200	128,0,128
chr1	15945400	15945600	A-E+A-P	717	.	15945400	15945600	128,0,128
chr1	15946400	15947000	A-E+A-P	691	.	15946400	15947000	128,0,128
chr1	15954400	15954800	A-E+A-P	511	.	15954400	15954800	128,0,128
chr1	16001400	16001600	A-E+A-P	921	.	16001400	16001600	128,0,128
chr1	16003400	16004000	A-E+A-P	664	.	16003400	16004000	128,0,128
chr1	16008400	16008600	A-E+A-P	702	.	16008400	16008600	128,0,128
chr1	16010200	16011800	A-E+A-P	620	.	16010200	16011800	128,0,128
chr1	16018800	16019200	A-E+A-P	881	.	16018800	16019200	128,0,128
chr1	16068000	16068200	A-E+A-P	514	.	16068000	16068200	128,0,128
chr1	16088200	16088400	A-E+A-P	635	.	16088200	16088400	128,0,128
chr1	16115200	16115400	A-E+A-P	832	.	16115200	16115400	128,0,128
chr1	16118600	16118800	A-E+A-P	522	.	16118600	16118800	128,0,128
chr1	16121600	16122000	A-E+A-P	996	.	16121600	16122000	128,0,128
chr1	16123000	16123200	A-E+A-P	510	.	16123000	16123200	128,0,128
chr1	16126600	16127200	A-E+A-P	601	.	16126600	16127200	128,0,128
chr1	16142200	16142400	A-E+A-P	503	.	16142200	16142400	128,0,128
chr1	16158200	16159200	A-E+A-P	576	.	16158200	16159200	128,0,128
chr1	16159400	16160400	A-E+A-P	542	.	16159400	16160400	128,0,128
chr1	16160600	16163400	A-E+A-P	719	.	16160600	16163400	128,0,128
chr1	16171400	16171600	A-E+A-P	541	.	16171400	16171600	128,0,128
chr1	16173200	16173400	A-E+A-P	601	.	16173200	16173400	128,0,128
chr1	16173600	16174800	A-E+A-P	932	.	16173600	16174800	128,0,128
chr1	16175000	16175200	A-E+A-P	527	.	16175000	16175200	128,0,128
chr1	16175400	16176800	A-E+A-P	518	.	16175400	16176800	128,0,128
chr1	16177000	16177400	A-E+A-P	616	.	16177000	16177400	128,0,128
chr1	16178600	16178800	A-E+A-P	601	.	16178600	16178800	128,0,128
chr1	16183400	16183600	A-E+A-P	688	.	16183400	16183600	128,0,128
chr1	16193600	16193800	A-E+A-P	512	.	16193600	16193800	128,0,128
chr1	16212400	16213200	A-E+A-P	657	.	16212400	16213200	128,0,128
chr1	16219800	16220200	A-E+A-P	792	.	16219800	16220200	128,0,128
chr1	16224400	16224800	A-E+A-P	917	.	16224400	16224800	128,0,128
chr1	16269600	16269800	A-E+A-P	623	.	16269600	16269800	128,0,128
chr1	16275400	16276800	A-E+A-P	574	.	16275400	16276800	128,0,128
chr1	16277400	16280600	A-E+A-P	648	.	16277400	16280600	128,0,128
chr1	16301400	16301600	A-E+A-P	577	.	16301400	16301600	128,0,128
chr1	16302000	16303600	A-E+A-P	964	.	16302000	16303600	128,0,128
chr1	16309400	16309600	A-E+A-P	641	.	16309400	16309600	128,0,128
chr1	16339000	16340800	A-E+A-P	754	.	16339000	16340800	128,0,128
chr1	16341000	16341800	A-E+A-P	571	.	16341000	16341800	128,0,128
chr1	16344000	16344200	A-E+A-P	858	.	16344000	16344200	128,0,128
chr1	16353200	16353800	A-E+A-P	751	.	16353200	16353800	128,0,128
chr1	16354600	16354800	A-E+A-P	511	.	16354600	16354800	128,0,128
chr1	16359400	16359800	A-E+A-P	561	.	16359400	16359800	128,0,128
chr1	16375000	16375800	A-E+A-P	889	.	16375000	16375800	128,0,128
chr1	16380200	16381200	A-E+A-P	503	.	16380200	16381200	128,0,128
chr1	16381600	16383000	A-E+A-P	703	.	16381600	16383000	128,0,128
chr1	16400000	16400600	A-E+A-P	806	.	16400000	16400600	128,0,128
chr1	16402600	16402800	A-E+A-P	753	.	16402600	16402800	128,0,128
chr1	16415600	16415800	A-E+A-P	560	.	16415600	16415800	128,0,128
chr1	16435000	16435200	A-E+A-P	622	.	16435000	16435200	128,0,128
chr1	16449400	16449800	A-E+A-P	603	.	16449400	16449800	128,0,128
chr1	16467400	16468000	A-E+A-P	949	.	16467400	16468000	128,0,128
chr1	16470000	16471400	A-E+A-P	668	.	16470000	16471400	128,0,128
chr1	16471600	16474200	A-E+A-P	646	.	16471600	16474200	128,0,128
chr1	16477800	16478200	A-E+A-P	738	.	16477800	16478200	128,0,128
chr1	16488800	16489400	A-E+A-P	950	.	16488800	16489400	128,0,128
chr1	16489600	16489800	A-E+A-P	532	.	16489600	16489800	128,0,128
chr1	16490600	16491200	A-E+A-P	967	.	16490600	16491200	128,0,128
chr1	16493800	16494600	A-E+A-P	868	.	16493800	16494600	128,0,128
chr1	16498200	16499200	A-E+A-P	788	.	16498200	16499200	128,0,128
chr1	16499400	16500400	A-E+A-P	784	.	16499400	16500400	128,0,128
chr1	16502400	16502800	A-E+A-P	933	.	16502400	16502800	128,0,128
chr1	16521600	16522000	A-E+A-P	835	.	16521600	16522000	128,0,128
chr1	16524000	16524200	A-E+A-P	625	.	16524000	16524200	128,0,128
chr1	16531600	16531800	A-E+A-P	586	.	16531600	16531800	128,0,128
chr1	16532600	16534200	A-E+A-P	755	.	16532600	16534200	128,0,128
chr1	16534800	16535200	A-E+A-P	836	.	16534800	16535200	128,0,128
chr1	16542600	16544400	A-E+A-P	708	.	16542600	16544400	128,0,128
chr1	16555000	16555400	A-E+A-P	754	.	16555000	16555400	128,0,128
chr1	16557800	16558600	A-E+A-P	774	.	16557800	16558600	128,0,128
chr1	16563000	16564400	A-E+A-P	628	.	16563000	16564400	128,0,128
chr1	16575200	16575600	A-E+A-P	725	.	16575200	16575600	128,0,128
chr1	16593000	16593400	A-E+A-P	898	.	16593000	16593400	128,0,128
chr1	16678000	16678200	A-E+A-P	579	.	16678000	16678200	128,0,128
chr1	16678400	16680000	A-E+A-P	762	.	16678400	16680000	128,0,128
chr1	16693000	16695000	A-E+A-P	595	.	16693000	16695000	128,0,128
chr1	16735400	16735600	A-E+A-P	684	.	16735400	16735600	128,0,128
chr1	16757200	16757600	A-E+A-P	814	.	16757200	16757600	128,0,128
chr1	16766600	16767600	A-E+A-P	631	.	16766600	16767600	128,0,128
chr1	16767800	16768200	A-E+A-P	697	.	16767800	16768200	128,0,128
chr1	16770400	16771400	A-E+A-P	812	.	16770400	16771400	128,0,128
chr1	16825200	16826400	A-E+A-P	564	.	16825200	16826400	128,0,128
chr1	16832800	16833600	A-E+A-P	622	.	16832800	16833600	128,0,128
chr1	16839600	16839800	A-E+A-P	599	.	16839600	16839800	128,0,128
chr1	16840200	16841400	A-E+A-P	537	.	16840200	16841400	128,0,128
chr1	16845800	16846200	A-E+A-P	919	.	16845800	16846200	128,0,128
chr1	16866800	16867200	A-E+A-P	859	.	16866800	16867200	128,0,128
chr1	16871800	16872000	A-E+A-P	911	.	16871800	16872000	128,0,128
chr1	16873000	16873200	A-E+A-P	503	.	16873000	16873200	128,0,128
chr1	16875400	16875600	A-E+A-P	560	.	16875400	16875600	128,0,128
chr1	16929000	16929200	A-E+A-P	824	.	16929000	16929200	128,0,128
chr1	16939600	16940600	A-E+A-P	510	.	16939600	16940600	128,0,128
chr1	16942000	16942200	A-E+A-P	546	.	16942000	16942200	128,0,128
chr1	16947400	16947800	A-E+A-P	604	.	16947400	16947800	128,0,128
chr1	16951400	16951800	A-E+A-P	721	.	16951400	16951800	128,0,128
chr1	16970200	16972000	A-E+A-P	605	.	16970200	16972000	128,0,128
chr1	17001400	17001600	A-E+A-P	661	.	17001400	17001600	128,0,128
chr1	17007400	17007600	A-E+A-P	928	.	17007400	17007600	128,0,128
chr1	17007800	17008000	A-E+A-P	515	.	17007800	17008000	128,0,128
chr1	17013800	17014400	A-E+A-P	691	.	17013800	17014400	128,0,128
chr1	17034000	17034800	A-E+A-P	642	.	17034000	17034800	128,0,128
chr1	17059400	17059600	A-E+A-P	507	.	17059400	17059600	128,0,128
chr1	17075200	17075400	A-E+A-P	620	.	17075200	17075400	128,0,128
chr1	17193600	17193800	A-E+A-P	661	.	17193600	17193800	128,0,128
chr1	17196600	17196800	A-E+A-P	702	.	17196600	17196800	128,0,128
chr1	17217200	17217600	A-E+A-P	921	.	17217200	17217600	128,0,128
chr1	17222000	17222400	A-E+A-P	916	.	17222000	17222400	128,0,128
chr1	17222600	17223600	A-E+A-P	950	.	17222600	17223600	128,0,128
chr1	17229600	17230000	A-E+A-P	541	.	17229600	17230000	128,0,128
chr1	17230200	17230400	A-E+A-P	578	.	17230200	17230400	128,0,128
chr1	17230800	17232600	A-E+A-P	762	.	17230800	17232600	128,0,128
chr1	17240200	17240800	A-E+A-P	705	.	17240200	17240800	128,0,128
chr1	17287200	17287400	A-E+A-P	848	.	17287200	17287400	128,0,128
chr1	17337600	17338000	A-E+A-P	656	.	17337600	17338000	128,0,128
chr1	17338200	17338800	A-E+A-P	549	.	17338200	17338800	128,0,128
chr1	17340400	17340800	A-E+A-P	910	.	17340400	17340800	128,0,128
chr1	17379400	17381000	A-E+A-P	536	.	17379400	17381000	128,0,128
chr1	17446000	17446200	A-E+A-P	788	.	17446000	17446200	128,0,128
chr1	17487800	17488000	A-E+A-P	651	.	17487800	17488000	128,0,128
chr1	17519000	17519400	A-E+A-P	799	.	17519000	17519400	128,0,128
chr1	17612400	17612600	A-E+A-P	991	.	17612400	17612600	128,0,128
chr1	17628400	17628600	A-E+A-P	926	.	17628400	17628600	128,0,128
chr1	17634600	17634800	A-E+A-P	845	.	17634600	17634800	128,0,128
chr1	17674600	17675200	A-E+A-P	582	.	17674600	17675200	128,0,128
chr1	17686200	17687200	A-E+A-P	562	.	17686200	17687200	128,0,128
chr1	17727200	17727800	A-E+A-P	661	.	17727200	17727800	128,0,128
chr1	17763600	17764600	A-E+A-P	792	.	17763600	17764600	128,0,128
chr1	17765000	17765600	A-E+A-P	993	.	17765000	17765600	128,0,128
chr1	17765800	17767400	A-E+A-P	518	.	17765800	17767400	128,0,128
chr1	17767800	17768400	A-E+A-P	597	.	17767800	17768400	128,0,128
chr1	17813600	17813800	A-E+A-P	579	.	17813600	17813800	128,0,128
chr1	17814400	17815000	A-E+A-P	985	.	17814400	17815000	128,0,128
chr1	17815600	17815800	A-E+A-P	814	.	17815600	17815800	128,0,128
chr1	17820600	17820800	A-E+A-P	547	.	17820600	17820800	128,0,128
chr1	17895800	17896000	A-E+A-P	733	.	17895800	17896000	128,0,128
chr1	18081600	18082000	A-E+A-P	859	.	18081600	18082000	128,0,128
chr1	18085600	18086000	A-E+A-P	812	.	18085600	18086000	128,0,128
chr1	18561400	18561600	A-E+A-P	815	.	18561400	18561600	128,0,128
chr1	18739200	18739800	A-E+A-P	717	.	18739200	18739800	128,0,128
chr1	18741400	18741800	A-E+A-P	811	.	18741400	18741800	128,0,128
chr1	18742000	18742600	A-E+A-P	667	.	18742000	18742600	128,0,128
chr1	18748800	18749200	A-E+A-P	543	.	18748800	18749200	128,0,128
chr1	18779200	18779400	A-E+A-P	611	.	18779200	18779400	128,0,128
chr1	18843000	18843200	A-E+A-P	783	.	18843000	18843200	128,0,128
chr1	18857200	18857800	A-E+A-P	566	.	18857200	18857800	128,0,128
chr1	18861000	18861200	A-E+A-P	994	.	18861000	18861200	128,0,128
chr1	18905600	18906000	A-E+A-P	628	.	18905600	18906000	128,0,128
chr1	19075000	19075200	A-E+A-P	762	.	19075000	19075200	128,0,128
chr1	19126800	19127000	A-E+A-P	700	.	19126800	19127000	128,0,128
chr1	19133200	19135000	A-E+A-P	555	.	19133200	19135000	128,0,128
chr1	19163200	19163400	A-E+A-P	777	.	19163200	19163400	128,0,128
chr1	19219200	19219400	A-E+A-P	501	.	19219200	19219400	128,0,128
chr1	19228400	19230200	A-E+A-P	687	.	19228400	19230200	128,0,128
chr1	19230400	19230600	A-E+A-P	625	.	19230400	19230600	128,0,128
chr1	19233600	19234600	A-E+A-P	621	.	19233600	19234600	128,0,128
chr1	19234800	19236200	A-E+A-P	554	.	19234800	19236200	128,0,128
chr1	19236400	19236600	A-E+A-P	555	.	19236400	19236600	128,0,128
chr1	19283200	19283600	A-E+A-P	944	.	19283200	19283600	128,0,128
chr1	19327800	19328000	A-E+A-P	584	.	19327800	19328000	128,0,128
chr1	19330000	19330200	A-E+A-P	795	.	19330000	19330200	128,0,128
chr1	19389200	19389400	A-E+A-P	505	.	19389200	19389400	128,0,128
chr1	19408000	19408400	A-E+A-P	932	.	19408000	19408400	128,0,128
chr1	19439800	19440200	A-E+A-P	678	.	19439800	19440200	128,0,128
chr1	19506400	19506800	A-E+A-P	855	.	19506400	19506800	128,0,128
chr1	19534400	19534800	A-E+A-P	653	.	19534400	19534800	128,0,128
chr1	19535000	19537800	A-E+A-P	760	.	19535000	19537800	128,0,128
chr1	19538000	19538200	A-E+A-P	613	.	19538000	19538200	128,0,128
chr1	19577200	19579000	A-E+A-P	540	.	19577200	19579000	128,0,128
chr1	19579200	19579600	A-E+A-P	758	.	19579200	19579600	128,0,128
chr1	19626800	19627000	A-E+A-P	673	.	19626800	19627000	128,0,128
chr1	19638000	19639800	A-E+A-P	645	.	19638000	19639800	128,0,128
chr1	19640000	19640400	A-E+A-P	674	.	19640000	19640400	128,0,128
chr1	19641800	19642200	A-E+A-P	824	.	19641800	19642200	128,0,128
chr1	19652000	19652400	A-E+A-P	826	.	19652000	19652400	128,0,128
chr1	19717400	19717800	A-E+A-P	669	.	19717400	19717800	128,0,128
chr1	19734200	19734600	A-E+A-P	929	.	19734200	19734600	128,0,128
chr1	19786200	19786600	A-E+A-P	816	.	19786200	19786600	128,0,128
chr1	19787400	19787600	A-E+A-P	510	.	19787400	19787600	128,0,128
chr1	19794800	19795200	A-E+A-P	629	.	19794800	19795200	128,0,128
chr1	19795800	19796400	A-E+A-P	523	.	19795800	19796400	128,0,128
chr1	19806000	19806200	A-E+A-P	850	.	19806000	19806200	128,0,128
chr1	19811400	19812800	A-E+A-P	856	.	19811400	19812800	128,0,128
chr1	19835200	19835800	A-E+A-P	578	.	19835200	19835800	128,0,128
chr1	19860200	19860400	A-E+A-P	636	.	19860200	19860400	128,0,128
chr1	19873600	19873800	A-E+A-P	763	.	19873600	19873800	128,0,128
chr1	19922600	19923600	A-E+A-P	554	.	19922600	19923600	128,0,128
chr1	19923800	19924400	A-E+A-P	653	.	19923800	19924400	128,0,128
chr1	19924600	19925000	A-E+A-P	560	.	19924600	19925000	128,0,128
chr1	19977600	19977800	A-E+A-P	607	.	19977600	19977800	128,0,128
chr1	19978800	19979000	A-E+A-P	618	.	19978800	19979000	128,0,128
chr1	20078800	20079200	A-E+A-P	718	.	20078800	20079200	128,0,128
chr1	20126000	20126200	A-E+A-P	539	.	20126000	20126200	128,0,128
chr1	20187600	20188000	A-E+A-P	966	.	20187600	20188000	128,0,128
chr1	20196400	20196800	A-E+A-P	803	.	20196400	20196800	128,0,128
chr1	20204600	20205400	A-E+A-P	674	.	20204600	20205400	128,0,128
chr1	20208400	20209000	A-E+A-P	505	.	20208400	20209000	128,0,128
chr1	20209400	20210000	A-E+A-P	639	.	20209400	20210000	128,0,128
chr1	20335000	20335200	A-E+A-P	874	.	20335000	20335200	128,0,128
chr1	20478600	20479000	A-E+A-P	647	.	20478600	20479000	128,0,128
chr1	20486600	20487000	A-E+A-P	932	.	20486600	20487000	128,0,128
chr1	20498000	20498200	A-E+A-P	534	.	20498000	20498200	128,0,128
chr1	20511000	20515600	A-E+A-P	796	.	20511000	20515600	128,0,128
chr1	20515800	20516000	A-E+A-P	530	.	20515800	20516000	128,0,128
chr1	20521600	20521800	A-E+A-P	529	.	20521600	20521800	128,0,128
chr1	20524000	20524400	A-E+A-P	950	.	20524000	20524400	128,0,128
chr1	20525400	20526000	A-E+A-P	874	.	20525400	20526000	128,0,128
chr1	20538800	20539400	A-E+A-P	635	.	20538800	20539400	128,0,128
chr1	20670000	20670600	A-E+A-P	703	.	20670000	20670600	128,0,128
chr1	20767200	20767600	A-E+A-P	696	.	20767200	20767600	128,0,128
chr1	20799800	20800000	A-E+A-P	757	.	20799800	20800000	128,0,128
chr1	20802800	20803200	A-E+A-P	732	.	20802800	20803200	128,0,128
chr1	20812800	20813000	A-E+A-P	718	.	20812800	20813000	128,0,128
chr1	20813200	20813400	A-E+A-P	981	.	20813200	20813400	128,0,128
chr1	20833800	20835000	A-E+A-P	708	.	20833800	20835000	128,0,128
chr1	20846200	20846400	A-E+A-P	647	.	20846200	20846400	128,0,128
chr1	20930000	20930200	A-E+A-P	671	.	20930000	20930200	128,0,128
chr1	20940200	20940600	A-E+A-P	662	.	20940200	20940600	128,0,128
chr1	20957400	20957600	A-E+A-P	515	.	20957400	20957600	128,0,128
chr1	20959400	20960000	A-E+A-P	599	.	20959400	20960000	128,0,128
chr1	20960200	20961000	A-E+A-P	689	.	20960200	20961000	128,0,128
chr1	20987000	20987200	A-E+A-P	556	.	20987000	20987200	128,0,128
chr1	20987400	20989000	A-E+A-P	503	.	20987400	20989000	128,0,128
chr1	21023200	21023600	A-E+A-P	905	.	21023200	21023600	128,0,128
chr1	21044000	21044800	A-E+A-P	890	.	21044000	21044800	128,0,128
chr1	21059600	21060000	A-E+A-P	718	.	21059600	21060000	128,0,128
chr1	21111400	21111600	A-E+A-P	516	.	21111400	21111600	128,0,128
chr1	21111800	21112200	A-E+A-P	573	.	21111800	21112200	128,0,128
chr1	21112400	21115000	A-E+A-P	682	.	21112400	21115000	128,0,128
chr1	21348200	21349400	A-E+A-P	532	.	21348200	21349400	128,0,128
chr1	21351400	21351800	A-E+A-P	645	.	21351400	21351800	128,0,128
chr1	21354200	21354600	A-E+A-P	687	.	21354200	21354600	128,0,128
chr1	21384600	21384800	A-E+A-P	512	.	21384600	21384800	128,0,128
chr1	21425600	21425800	A-E+A-P	648	.	21425600	21425800	128,0,128
chr1	21502000	21502800	A-E+A-P	636	.	21502000	21502800	128,0,128
chr1	21503000	21504200	A-E+A-P	510	.	21503000	21504200	128,0,128
chr1	21587800	21589600	A-E+A-P	520	.	21587800	21589600	128,0,128
chr1	21592800	21593000	A-E+A-P	916	.	21592800	21593000	128,0,128
chr1	21596200	21596400	A-E+A-P	604	.	21596200	21596400	128,0,128
chr1	21621600	21621800	A-E+A-P	736	.	21621600	21621800	128,0,128
chr1	21646600	21647200	A-E+A-P	998	.	21646600	21647200	128,0,128
chr1	21647600	21647800	A-E+A-P	753	.	21647600	21647800	128,0,128
chr1	21650800	21651400	A-E+A-P	508	.	21650800	21651400	128,0,128
chr1	21671800	21673400	A-E+A-P	809	.	21671800	21673400	128,0,128
chr1	21680000	21680200	A-E+A-P	938	.	21680000	21680200	128,0,128
chr1	21680400	21680600	A-E+A-P	583	.	21680400	21680600	128,0,128
chr1	21681000	21681400	A-E+A-P	829	.	21681000	21681400	128,0,128
chr1	21707800	21708000	A-E+A-P	642	.	21707800	21708000	128,0,128
chr1	21716400	21716800	A-E+A-P	984	.	21716400	21716800	128,0,128
chr1	21719200	21719800	A-E+A-P	904	.	21719200	21719800	128,0,128
chr1	21724000	21724400	A-E+A-P	753	.	21724000	21724400	128,0,128
chr1	21766200	21766400	A-E+A-P	578	.	21766200	21766400	128,0,128
chr1	21766600	21766800	A-E+A-P	687	.	21766600	21766800	128,0,128
chr1	21778800	21779000	A-E+A-P	567	.	21778800	21779000	128,0,128
chr1	21780400	21781000	A-E+A-P	914	.	21780400	21781000	128,0,128
chr1	21886400	21886600	A-E+A-P	661	.	21886400	21886600	128,0,128
chr1	21901400	21901600	A-E+A-P	739	.	21901400	21901600	128,0,128
chr1	21913400	21913800	A-E+A-P	797	.	21913400	21913800	128,0,128
chr1	21933800	21935000	A-E+A-P	533	.	21933800	21935000	128,0,128
chr1	21935200	21935800	A-E+A-P	859	.	21935200	21935800	128,0,128
chr1	21939400	21940000	A-E+A-P	500	.	21939400	21940000	128,0,128
chr1	21945400	21946200	A-E+A-P	761	.	21945400	21946200	128,0,128
chr1	21946600	21946800	A-E+A-P	598	.	21946600	21946800	128,0,128
chr1	21958200	21960200	A-E+A-P	831	.	21958200	21960200	128,0,128
chr1	21960800	21961000	A-E+A-P	591	.	21960800	21961000	128,0,128
chr1	21965000	21965600	A-E+A-P	968	.	21965000	21965600	128,0,128
chr1	21966200	21966400	A-E+A-P	612	.	21966200	21966400	128,0,128
chr1	21974400	21974800	A-E+A-P	888	.	21974400	21974800	128,0,128
chr1	21977800	21978600	A-E+A-P	819	.	21977800	21978600	128,0,128
chr1	21985800	21986200	A-E+A-P	979	.	21985800	21986200	128,0,128
chr1	21995200	21997400	A-E+A-P	538	.	21995200	21997400	128,0,128
chr1	21999800	22000000	A-E+A-P	846	.	21999800	22000000	128,0,128
chr1	22002200	22003000	A-E+A-P	508	.	22002200	22003000	128,0,128
chr1	22012800	22013000	A-E+A-P	548	.	22012800	22013000	128,0,128
chr1	22013200	22013400	A-E+A-P	509	.	22013200	22013400	128,0,128
chr1	22013600	22014800	A-E+A-P	933	.	22013600	22014800	128,0,128
chr1	22076400	22076800	A-E+A-P	970	.	22076400	22076800	128,0,128
chr1	22087600	22087800	A-E+A-P	697	.	22087600	22087800	128,0,128
chr1	22091200	22091400	A-E+A-P	622	.	22091200	22091400	128,0,128
chr1	22094800	22095400	A-E+A-P	881	.	22094800	22095400	128,0,128
chr1	22095600	22095800	A-E+A-P	560	.	22095600	22095800	128,0,128
chr1	22106400	22107200	A-E+A-P	692	.	22106400	22107200	128,0,128
chr1	22107800	22111200	A-E+A-P	637	.	22107800	22111200	128,0,128
chr1	22111400	22111800	A-E+A-P	500	.	22111400	22111800	128,0,128
chr1	22112000	22112400	A-E+A-P	533	.	22112000	22112400	128,0,128
chr1	22116400	22116600	A-E+A-P	611	.	22116400	22116600	128,0,128
chr1	22117800	22119000	A-E+A-P	800	.	22117800	22119000	128,0,128
chr1	22121200	22121400	A-E+A-P	515	.	22121200	22121400	128,0,128
chr1	22121600	22121800	A-E+A-P	766	.	22121600	22121800	128,0,128
chr1	22145000	22145600	A-E+A-P	519	.	22145000	22145600	128,0,128
chr1	22148800	22149200	A-E+A-P	608	.	22148800	22149200	128,0,128
chr1	22192800	22193200	A-E+A-P	798	.	22192800	22193200	128,0,128
chr1	22213400	22213600	A-E+A-P	943	.	22213400	22213600	128,0,128
chr1	22223200	22224000	A-E+A-P	538	.	22223200	22224000	128,0,128
chr1	22230200	22232000	A-E+A-P	759	.	22230200	22232000	128,0,128
chr1	22232200	22232400	A-E+A-P	569	.	22232200	22232400	128,0,128
chr1	22232600	22234000	A-E+A-P	854	.	22232600	22234000	128,0,128
chr1	22234200	22234600	A-E+A-P	516	.	22234200	22234600	128,0,128
chr1	22235200	22235400	A-E+A-P	646	.	22235200	22235400	128,0,128
chr1	22236400	22236600	A-E+A-P	824	.	22236400	22236600	128,0,128
chr1	22237600	22238000	A-E+A-P	567	.	22237600	22238000	128,0,128
chr1	22241800	22242400	A-E+A-P	534	.	22241800	22242400	128,0,128
chr1	22243200	22243600	A-E+A-P	698	.	22243200	22243600	128,0,128
chr1	22246000	22246400	A-E+A-P	816	.	22246000	22246400	128,0,128
chr1	22246800	22247000	A-E+A-P	647	.	22246800	22247000	128,0,128
chr1	22247200	22247600	A-E+A-P	748	.	22247200	22247600	128,0,128
chr1	22251000	22251400	A-E+A-P	545	.	22251000	22251400	128,0,128
chr1	22260200	22261000	A-E+A-P	660	.	22260200	22261000	128,0,128
chr1	22261800	22262600	A-E+A-P	870	.	22261800	22262600	128,0,128
chr1	22262800	22264600	A-E+A-P	616	.	22262800	22264600	128,0,128
chr1	22265600	22265800	A-E+A-P	509	.	22265600	22265800	128,0,128
chr1	22266200	22266400	A-E+A-P	534	.	22266200	22266400	128,0,128
chr1	22269600	22270000	A-E+A-P	971	.	22269600	22270000	128,0,128
chr1	22290400	22290600	A-E+A-P	549	.	22290400	22290600	128,0,128
chr1	22301200	22301400	A-E+A-P	751	.	22301200	22301400	128,0,128
chr1	22345600	22346000	A-E+A-P	932	.	22345600	22346000	128,0,128
chr1	22349400	22349600	A-E+A-P	561	.	22349400	22349600	128,0,128
chr1	22350800	22351200	A-E+A-P	705	.	22350800	22351200	128,0,128
chr1	22351400	22353000	A-E+A-P	903	.	22351400	22353000	128,0,128
chr1	22364000	22364200	A-E+A-P	670	.	22364000	22364200	128,0,128
chr1	22366200	22367000	A-E+A-P	690	.	22366200	22367000	128,0,128
chr1	22369200	22369600	A-E+A-P	511	.	22369200	22369600	128,0,128
chr1	22375000	22376000	A-E+A-P	923	.	22375000	22376000	128,0,128
chr1	22378400	22379400	A-E+A-P	596	.	22378400	22379400	128,0,128
chr1	22379600	22380400	A-E+A-P	775	.	22379600	22380400	128,0,128
chr1	22382400	22382600	A-E+A-P	531	.	22382400	22382600	128,0,128
chr1	22448000	22448400	A-E+A-P	922	.	22448000	22448400	128,0,128
chr1	22611800	22613000	A-E+A-P	565	.	22611800	22613000	128,0,128
chr1	22613200	22613400	A-E+A-P	511	.	22613200	22613400	128,0,128
chr1	22623200	22623400	A-E+A-P	726	.	22623200	22623400	128,0,128
chr1	22689400	22690000	A-E+A-P	551	.	22689400	22690000	128,0,128
chr1	22692200	22692400	A-E+A-P	647	.	22692200	22692400	128,0,128
chr1	22706800	22707000	A-E+A-P	568	.	22706800	22707000	128,0,128
chr1	22755200	22755600	A-E+A-P	873	.	22755200	22755600	128,0,128
chr1	22774200	22774400	A-E+A-P	704	.	22774200	22774400	128,0,128
chr1	22777800	22779400	A-E+A-P	769	.	22777800	22779400	128,0,128
chr1	22781000	22781200	A-E+A-P	574	.	22781000	22781200	128,0,128
chr1	22864400	22864600	A-E+A-P	637	.	22864400	22864600	128,0,128
chr1	22881400	22881600	A-E+A-P	532	.	22881400	22881600	128,0,128
chr1	22989000	22989200	A-E+A-P	640	.	22989000	22989200	128,0,128
chr1	23107200	23107600	A-E+A-P	506	.	23107200	23107600	128,0,128
chr1	23324000	23324200	A-E+A-P	564	.	23324000	23324200	128,0,128
chr1	23345200	23347400	A-E+A-P	545	.	23345200	23347400	128,0,128
chr1	23347600	23347800	A-E+A-P	737	.	23347600	23347800	128,0,128
chr1	23348200	23348400	A-E+A-P	574	.	23348200	23348400	128,0,128
chr1	23349800	23350000	A-E+A-P	685	.	23349800	23350000	128,0,128
chr1	23430000	23430200	A-E+A-P	819	.	23430000	23430200	128,0,128
chr1	23437200	23437600	A-E+A-P	793	.	23437200	23437600	128,0,128
chr1	23441000	23441400	A-E+A-P	650	.	23441000	23441400	128,0,128
chr1	23441600	23442000	A-E+A-P	840	.	23441600	23442000	128,0,128
chr1	23445800	23446600	A-E+A-P	503	.	23445800	23446600	128,0,128
chr1	23494000	23494600	A-E+A-P	515	.	23494000	23494600	128,0,128
chr1	23494800	23496800	A-E+A-P	667	.	23494800	23496800	128,0,128
chr1	23504000	23504400	A-E+A-P	836	.	23504000	23504400	128,0,128
chr1	23586200	23586400	A-E+A-P	543	.	23586200	23586400	128,0,128
chr1	23669000	23669200	A-E+A-P	528	.	23669000	23669200	128,0,128
chr1	23669800	23672000	A-E+A-P	744	.	23669800	23672000	128,0,128
chr1	23688600	23688800	A-E+A-P	526	.	23688600	23688800	128,0,128
chr1	23694000	23698200	A-E+A-P	714	.	23694000	23698200	128,0,128
chr1	23698400	23698800	A-E+A-P	547	.	23698400	23698800	128,0,128
chr1	23703400	23704200	A-E+A-P	518	.	23703400	23704200	128,0,128
chr1	23711000	23711600	A-E+A-P	668	.	23711000	23711600	128,0,128
chr1	23716400	23716600	A-E+A-P	585	.	23716400	23716600	128,0,128
chr1	23730200	23730800	A-E+A-P	533	.	23730200	23730800	128,0,128
chr1	23744200	23744400	A-E+A-P	650	.	23744200	23744400	128,0,128
chr1	23748400	23749400	A-E+A-P	516	.	23748400	23749400	128,0,128
chr1	23763000	23763400	A-E+A-P	872	.	23763000	23763400	128,0,128
chr1	23805400	23806000	A-E+A-P	958	.	23805400	23806000	128,0,128
chr1	23810000	23811800	A-E+A-P	523	.	23810000	23811800	128,0,128
chr1	23823800	23824000	A-E+A-P	592	.	23823800	23824000	128,0,128
chr1	23854800	23855000	A-E+A-P	792	.	23854800	23855000	128,0,128
chr1	23856400	23858400	A-E+A-P	746	.	23856400	23858400	128,0,128
chr1	23866200	23866800	A-E+A-P	851	.	23866200	23866800	128,0,128
chr1	23875200	23875400	A-E+A-P	771	.	23875200	23875400	128,0,128
chr1	23880800	23882200	A-E+A-P	741	.	23880800	23882200	128,0,128
chr1	23882400	23882600	A-E+A-P	721	.	23882400	23882600	128,0,128
chr1	23882800	23883000	A-E+A-P	506	.	23882800	23883000	128,0,128
chr1	23883200	23883400	A-E+A-P	512	.	23883200	23883400	128,0,128
chr1	23883800	23884000	A-E+A-P	511	.	23883800	23884000	128,0,128
chr1	23884600	23886400	A-E+A-P	918	.	23884600	23886400	128,0,128
chr1	23888800	23889200	A-E+A-P	911	.	23888800	23889200	128,0,128
chr1	23893800	23894000	A-E+A-P	887	.	23893800	23894000	128,0,128
chr1	23894200	23894400	A-E+A-P	633	.	23894200	23894400	128,0,128
chr1	23894600	23895600	A-E+A-P	697	.	23894600	23895600	128,0,128
chr1	23904000	23904200	A-E+A-P	700	.	23904000	23904200	128,0,128
chr1	23923400	23923800	A-E+A-P	634	.	23923400	23923800	128,0,128
chr1	23954400	23954600	A-E+A-P	506	.	23954400	23954600	128,0,128
chr1	23991400	23991600	A-E+A-P	506	.	23991400	23991600	128,0,128
chr1	24017800	24019800	A-E+A-P	558	.	24017800	24019800	128,0,128
chr1	24042600	24043000	A-E+A-P	832	.	24042600	24043000	128,0,128
chr1	24069200	24070800	A-E+A-P	555	.	24069200	24070800	128,0,128
chr1	24071200	24071600	A-E+A-P	630	.	24071200	24071600	128,0,128
chr1	24099400	24099600	A-E+A-P	510	.	24099400	24099600	128,0,128
chr1	24103400	24103600	A-E+A-P	576	.	24103400	24103600	128,0,128
chr1	24103800	24104000	A-E+A-P	708	.	24103800	24104000	128,0,128
chr1	24104200	24105600	A-E+A-P	897	.	24104200	24105600	128,0,128
chr1	24105800	24106000	A-E+A-P	569	.	24105800	24106000	128,0,128
chr1	24116200	24116400	A-E+A-P	514	.	24116200	24116400	128,0,128
chr1	24116600	24118600	A-E+A-P	884	.	24116600	24118600	128,0,128
chr1	24120000	24120200	A-E+A-P	760	.	24120000	24120200	128,0,128
chr1	24125800	24128000	A-E+A-P	760	.	24125800	24128000	128,0,128
chr1	24151000	24152200	A-E+A-P	503	.	24151000	24152200	128,0,128
chr1	24156600	24157200	A-E+A-P	617	.	24156600	24157200	128,0,128
chr1	24164600	24165400	A-E+A-P	611	.	24164600	24165400	128,0,128
chr1	24174000	24174200	A-E+A-P	510	.	24174000	24174200	128,0,128
chr1	24194200	24194400	A-E+A-P	813	.	24194200	24194400	128,0,128
chr1	24194600	24195800	A-E+A-P	838	.	24194600	24195800	128,0,128
chr1	24199000	24199200	A-E+A-P	544	.	24199000	24199200	128,0,128
chr1	24205200	24205400	A-E+A-P	770	.	24205200	24205400	128,0,128
chr1	24225600	24225800	A-E+A-P	710	.	24225600	24225800	128,0,128
chr1	24234200	24234600	A-E+A-P	742	.	24234200	24234600	128,0,128
chr1	24237400	24237800	A-E+A-P	737	.	24237400	24237800	128,0,128
chr1	24240800	24241000	A-E+A-P	750	.	24240800	24241000	128,0,128
chr1	24242600	24243000	A-E+A-P	559	.	24242600	24243000	128,0,128
chr1	24243200	24243400	A-E+A-P	587	.	24243200	24243400	128,0,128
chr1	24246400	24247000	A-E+A-P	546	.	24246400	24247000	128,0,128
chr1	24247200	24247800	A-E+A-P	920	.	24247200	24247800	128,0,128
chr1	24284800	24285000	A-E+A-P	806	.	24284800	24285000	128,0,128
chr1	24285200	24287400	A-E+A-P	689	.	24285200	24287400	128,0,128
chr1	24305400	24305600	A-E+A-P	513	.	24305400	24305600	128,0,128
chr1	24305800	24307600	A-E+A-P	704	.	24305800	24307600	128,0,128
chr1	24345400	24345600	A-E+A-P	804	.	24345400	24345600	128,0,128
chr1	24410600	24410800	A-E+A-P	510	.	24410600	24410800	128,0,128
chr1	24476400	24476600	A-E+A-P	711	.	24476400	24476600	128,0,128
chr1	24477000	24477200	A-E+A-P	605	.	24477000	24477200	128,0,128
chr1	24581400	24581600	A-E+A-P	663	.	24581400	24581600	128,0,128
chr1	24620800	24621000	A-E+A-P	595	.	24620800	24621000	128,0,128
chr1	24738600	24739000	A-E+A-P	833	.	24738600	24739000	128,0,128
chr1	24739600	24740600	A-E+A-P	596	.	24739600	24740600	128,0,128
chr1	24741400	24742800	A-E+A-P	584	.	24741400	24742800	128,0,128
chr1	24743000	24743800	A-E+A-P	769	.	24743000	24743800	128,0,128
chr1	24745400	24746000	A-E+A-P	511	.	24745400	24746000	128,0,128
chr1	24764800	24765400	A-E+A-P	581	.	24764800	24765400	128,0,128
chr1	24807600	24807800	A-E+A-P	653	.	24807600	24807800	128,0,128
chr1	24827800	24828000	A-E+A-P	660	.	24827800	24828000	128,0,128
chr1	24828400	24829600	A-E+A-P	602	.	24828400	24829600	128,0,128
chr1	24918400	24918600	A-E+A-P	792	.	24918400	24918600	128,0,128
chr1	24968200	24968600	A-E+A-P	689	.	24968200	24968600	128,0,128
chr1	24969000	24971000	A-E+A-P	755	.	24969000	24971000	128,0,128
chr1	24982600	24982800	A-E+A-P	686	.	24982600	24982800	128,0,128
chr1	25010200	25010600	A-E+A-P	962	.	25010200	25010600	128,0,128
chr1	25020800	25021400	A-E+A-P	749	.	25020800	25021400	128,0,128
chr1	25022000	25022400	A-E+A-P	887	.	25022000	25022400	128,0,128
chr1	25031200	25032600	A-E+A-P	662	.	25031200	25032600	128,0,128
chr1	25051000	25051800	A-E+A-P	684	.	25051000	25051800	128,0,128
chr1	25061800	25062800	A-E+A-P	504	.	25061800	25062800	128,0,128
chr1	25063000	25063200	A-E+A-P	615	.	25063000	25063200	128,0,128
chr1	25068800	25069200	A-E+A-P	714	.	25068800	25069200	128,0,128
chr1	25070000	25070400	A-E+A-P	863	.	25070000	25070400	128,0,128
chr1	25071200	25073000	A-E+A-P	930	.	25071200	25073000	128,0,128
chr1	25073200	25073600	A-E+A-P	559	.	25073200	25073600	128,0,128
chr1	25089000	25089200	A-E+A-P	586	.	25089000	25089200	128,0,128
chr1	25092000	25092400	A-E+A-P	981	.	25092000	25092400	128,0,128
chr1	25130800	25131000	A-E+A-P	630	.	25130800	25131000	128,0,128
chr1	25174600	25175000	A-E+A-P	909	.	25174600	25175000	128,0,128
chr1	25236000	25236200	A-E+A-P	812	.	25236000	25236200	128,0,128
chr1	25237800	25238000	A-E+A-P	589	.	25237800	25238000	128,0,128
chr1	25278800	25279200	A-E+A-P	516	.	25278800	25279200	128,0,128
chr1	25293200	25293600	A-E+A-P	906	.	25293200	25293600	128,0,128
chr1	25436000	25436200	A-E+A-P	679	.	25436000	25436200	128,0,128
chr1	25542600	25543000	A-E+A-P	569	.	25542600	25543000	128,0,128
chr1	25543600	25543800	A-E+A-P	650	.	25543600	25543800	128,0,128
chr1	25558400	25558600	A-E+A-P	681	.	25558400	25558600	128,0,128
chr1	25558800	25560200	A-E+A-P	874	.	25558800	25560200	128,0,128
chr1	25563800	25564200	A-E+A-P	902	.	25563800	25564200	128,0,128
chr1	25566000	25566800	A-E+A-P	749	.	25566000	25566800	128,0,128
chr1	25573400	25574800	A-E+A-P	767	.	25573400	25574800	128,0,128
chr1	25593000	25593200	A-E+A-P	792	.	25593000	25593200	128,0,128
chr1	25594400	25594800	A-E+A-P	799	.	25594400	25594800	128,0,128
chr1	25598800	25599000	A-E+A-P	867	.	25598800	25599000	128,0,128
chr1	25601000	25601200	A-E+A-P	757	.	25601000	25601200	128,0,128
chr1	25601800	25602000	A-E+A-P	721	.	25601800	25602000	128,0,128
chr1	25605000	25605200	A-E+A-P	917	.	25605000	25605200	128,0,128
chr1	25605400	25605600	A-E+A-P	543	.	25605400	25605600	128,0,128
chr1	25606200	25606800	A-E+A-P	989	.	25606200	25606800	128,0,128
chr1	25611600	25612200	A-E+A-P	569	.	25611600	25612200	128,0,128
chr1	25628800	25629200	A-E+A-P	541	.	25628800	25629200	128,0,128
chr1	25639600	25639800	A-E+A-P	636	.	25639600	25639800	128,0,128
chr1	25648600	25649000	A-E+A-P	926	.	25648600	25649000	128,0,128
chr1	25663400	25663800	A-E+A-P	817	.	25663400	25663800	128,0,128
chr1	25664600	25665800	A-E+A-P	677	.	25664600	25665800	128,0,128
chr1	25682400	25682600	A-E+A-P	693	.	25682400	25682600	128,0,128
chr1	25696000	25696200	A-E+A-P	524	.	25696000	25696200	128,0,128
chr1	25696600	25696800	A-E+A-P	976	.	25696600	25696800	128,0,128
chr1	25736600	25736800	A-E+A-P	789	.	25736600	25736800	128,0,128
chr1	25739400	25740400	A-E+A-P	889	.	25739400	25740400	128,0,128
chr1	25740600	25741000	A-E+A-P	790	.	25740600	25741000	128,0,128
chr1	25745800	25746200	A-E+A-P	515	.	25745800	25746200	128,0,128
chr1	25746800	25747000	A-E+A-P	536	.	25746800	25747000	128,0,128
chr1	25747200	25747800	A-E+A-P	744	.	25747200	25747800	128,0,128
chr1	25748200	25748400	A-E+A-P	710	.	25748200	25748400	128,0,128
chr1	25755200	25755600	A-E+A-P	881	.	25755200	25755600	128,0,128
chr1	25756000	25757800	A-E+A-P	514	.	25756000	25757800	128,0,128
chr1	25758000	25758800	A-E+A-P	568	.	25758000	25758800	128,0,128
chr1	25804000	25804200	A-E+A-P	665	.	25804000	25804200	128,0,128
chr1	25839200	25839400	A-E+A-P	566	.	25839200	25839400	128,0,128
chr1	25844000	25844800	A-E+A-P	554	.	25844000	25844800	128,0,128
chr1	25869800	25870800	A-E+A-P	959	.	25869800	25870800	128,0,128
chr1	25875600	25877000	A-E+A-P	593	.	25875600	25877000	128,0,128
chr1	25880600	25880800	A-E+A-P	590	.	25880600	25880800	128,0,128
chr1	25895400	25895800	A-E+A-P	737	.	25895400	25895800	128,0,128
chr1	25896600	25896800	A-E+A-P	645	.	25896600	25896800	128,0,128
chr1	25935000	25935200	A-E+A-P	655	.	25935000	25935200	128,0,128
chr1	25942800	25943600	A-E+A-P	865	.	25942800	25943600	128,0,128
chr1	25962800	25963000	A-E+A-P	698	.	25962800	25963000	128,0,128
chr1	26034600	26035000	A-E+A-P	581	.	26034600	26035000	128,0,128
chr1	26042400	26042800	A-E+A-P	525	.	26042400	26042800	128,0,128
chr1	26087400	26087800	A-E+A-P	898	.	26087400	26087800	128,0,128
chr1	26109200	26109600	A-E+A-P	743	.	26109200	26109600	128,0,128
chr1	26111400	26111600	A-E+A-P	571	.	26111400	26111600	128,0,128
chr1	26126200	26126800	A-E+A-P	585	.	26126200	26126800	128,0,128
chr1	26127000	26127200	A-E+A-P	750	.	26127000	26127200	128,0,128
chr1	26144600	26144800	A-E+A-P	609	.	26144600	26144800	128,0,128
chr1	26145600	26148000	A-E+A-P	585	.	26145600	26148000	128,0,128
chr1	26184800	26186800	A-E+A-P	640	.	26184800	26186800	128,0,128
chr1	26187200	26188800	A-E+A-P	532	.	26187200	26188800	128,0,128
chr1	26197800	26198200	A-E+A-P	581	.	26197800	26198200	128,0,128
chr1	26201200	26202600	A-E+A-P	601	.	26201200	26202600	128,0,128
chr1	26206200	26206400	A-E+A-P	702	.	26206200	26206400	128,0,128
chr1	26222000	26222200	A-E+A-P	557	.	26222000	26222200	128,0,128
chr1	26231600	26233400	A-E+A-P	538	.	26231600	26233400	128,0,128
chr1	26244600	26244800	A-E+A-P	573	.	26244600	26244800	128,0,128
chr1	26249800	26250600	A-E+A-P	669	.	26249800	26250600	128,0,128
chr1	26251000	26251200	A-E+A-P	546	.	26251000	26251200	128,0,128
chr1	26253400	26253600	A-E+A-P	528	.	26253400	26253600	128,0,128
chr1	26258600	26258800	A-E+A-P	544	.	26258600	26258800	128,0,128
chr1	26259600	26261000	A-E+A-P	521	.	26259600	26261000	128,0,128
chr1	26269800	26270200	A-E+A-P	502	.	26269800	26270200	128,0,128
chr1	26305000	26305200	A-E+A-P	529	.	26305000	26305200	128,0,128
chr1	26318800	26319000	A-E+A-P	577	.	26318800	26319000	128,0,128
chr1	26319800	26320000	A-E+A-P	701	.	26319800	26320000	128,0,128
chr1	26320200	26320400	A-E+A-P	751	.	26320200	26320400	128,0,128
chr1	26323600	26325600	A-E+A-P	677	.	26323600	26325600	128,0,128
chr1	26332000	26332400	A-E+A-P	702	.	26332000	26332400	128,0,128
chr1	26332600	26332800	A-E+A-P	750	.	26332600	26332800	128,0,128
chr1	26339000	26339200	A-E+A-P	508	.	26339000	26339200	128,0,128
chr1	26342000	26342200	A-E+A-P	759	.	26342000	26342200	128,0,128
chr1	26354200	26354600	A-E+A-P	638	.	26354200	26354600	128,0,128
chr1	26361200	26363400	A-E+A-P	602	.	26361200	26363400	128,0,128
chr1	26370200	26370600	A-E+A-P	684	.	26370200	26370600	128,0,128
chr1	26376400	26376600	A-E+A-P	720	.	26376400	26376600	128,0,128
chr1	26376800	26377000	A-E+A-P	563	.	26376800	26377000	128,0,128
chr1	26380400	26380800	A-E+A-P	519	.	26380400	26380800	128,0,128
chr1	26387200	26387600	A-E+A-P	539	.	26387200	26387600	128,0,128
chr1	26393000	26393800	A-E+A-P	557	.	26393000	26393800	128,0,128
chr1	26396200	26398000	A-E+A-P	604	.	26396200	26398000	128,0,128
chr1	26404800	26406000	A-E+A-P	684	.	26404800	26406000	128,0,128
chr1	26408400	26408800	A-E+A-P	713	.	26408400	26408800	128,0,128
chr1	26418000	26418200	A-E+A-P	578	.	26418000	26418200	128,0,128
chr1	26420200	26421600	A-E+A-P	589	.	26420200	26421600	128,0,128
chr1	26424200	26424400	A-E+A-P	518	.	26424200	26424400	128,0,128
chr1	26431000	26431200	A-E+A-P	527	.	26431000	26431200	128,0,128
chr1	26437000	26439600	A-E+A-P	550	.	26437000	26439600	128,0,128
chr1	26440000	26440400	A-E+A-P	663	.	26440000	26440400	128,0,128
chr1	26449000	26449200	A-E+A-P	603	.	26449000	26449200	128,0,128
chr1	26449600	26450400	A-E+A-P	582	.	26449600	26450400	128,0,128
chr1	26452400	26453400	A-E+A-P	547	.	26452400	26453400	128,0,128
chr1	26453600	26455000	A-E+A-P	500	.	26453600	26455000	128,0,128
chr1	26455200	26455600	A-E+A-P	810	.	26455200	26455600	128,0,128
chr1	26459000	26459200	A-E+A-P	615	.	26459000	26459200	128,0,128
chr1	26465200	26466000	A-E+A-P	615	.	26465200	26466000	128,0,128
chr1	26468600	26468800	A-E+A-P	727	.	26468600	26468800	128,0,128
chr1	26471600	26471800	A-E+A-P	602	.	26471600	26471800	128,0,128
chr1	26487400	26489000	A-E+A-P	503	.	26487400	26489000	128,0,128
chr1	26490200	26491200	A-E+A-P	575	.	26490200	26491200	128,0,128
chr1	26495800	26497200	A-E+A-P	525	.	26495800	26497200	128,0,128
chr1	26504600	26504800	A-E+A-P	847	.	26504600	26504800	128,0,128
chr1	26527000	26528200	A-E+A-P	591	.	26527000	26528200	128,0,128
chr1	26528400	26528600	A-E+A-P	752	.	26528400	26528600	128,0,128
chr1	26560000	26562000	A-E+A-P	685	.	26560000	26562000	128,0,128
chr1	26562600	26563000	A-E+A-P	757	.	26562600	26563000	128,0,128
chr1	26564000	26564600	A-E+A-P	613	.	26564000	26564600	128,0,128
chr1	26602200	26602600	A-E+A-P	844	.	26602200	26602600	128,0,128
chr1	26602800	26603000	A-E+A-P	928	.	26602800	26603000	128,0,128
chr1	26605600	26605800	A-E+A-P	604	.	26605600	26605800	128,0,128
chr1	26606000	26607200	A-E+A-P	766	.	26606000	26607200	128,0,128
chr1	26611000	26611800	A-E+A-P	641	.	26611000	26611800	128,0,128
chr1	26613400	26614200	A-E+A-P	704	.	26613400	26614200	128,0,128
chr1	26614800	26615600	A-E+A-P	618	.	26614800	26615600	128,0,128
chr1	26632400	26632600	A-E+A-P	594	.	26632400	26632600	128,0,128
chr1	26632800	26634000	A-E+A-P	708	.	26632800	26634000	128,0,128
chr1	26634800	26635400	A-E+A-P	971	.	26634800	26635400	128,0,128
chr1	26642000	26642200	A-E+A-P	725	.	26642000	26642200	128,0,128
chr1	26643800	26644800	A-E+A-P	613	.	26643800	26644800	128,0,128
chr1	26645200	26645400	A-E+A-P	686	.	26645200	26645400	128,0,128
chr1	26646200	26646400	A-E+A-P	541	.	26646200	26646400	128,0,128
chr1	26662400	26664000	A-E+A-P	510	.	26662400	26664000	128,0,128
chr1	26677200	26677600	A-E+A-P	507	.	26677200	26677600	128,0,128
chr1	26678200	26678400	A-E+A-P	534	.	26678200	26678400	128,0,128
chr1	26678600	26678800	A-E+A-P	520	.	26678600	26678800	128,0,128
chr1	26690200	26690600	A-E+A-P	587	.	26690200	26690600	128,0,128
chr1	26697600	26697800	A-E+A-P	922	.	26697600	26697800	128,0,128
chr1	26700400	26700600	A-E+A-P	538	.	26700400	26700600	128,0,128
chr1	26703400	26703600	A-E+A-P	694	.	26703400	26703600	128,0,128
chr1	26704200	26704400	A-E+A-P	546	.	26704200	26704400	128,0,128
chr1	26704600	26705400	A-E+A-P	979	.	26704600	26705400	128,0,128
chr1	26712200	26712800	A-E+A-P	743	.	26712200	26712800	128,0,128
chr1	26714000	26714200	A-E+A-P	956	.	26714000	26714200	128,0,128
chr1	26722800	26723000	A-E+A-P	697	.	26722800	26723000	128,0,128
chr1	26736800	26737000	A-E+A-P	529	.	26736800	26737000	128,0,128
chr1	26758200	26759200	A-E+A-P	793	.	26758200	26759200	128,0,128
chr1	26796800	26797000	A-E+A-P	687	.	26796800	26797000	128,0,128
chr1	26798400	26799800	A-E+A-P	526	.	26798400	26799800	128,0,128
chr1	26813800	26814200	A-E+A-P	592	.	26813800	26814200	128,0,128
chr1	26826400	26828400	A-E+A-P	551	.	26826400	26828400	128,0,128
chr1	26835000	26835200	A-E+A-P	809	.	26835000	26835200	128,0,128
chr1	26855600	26858000	A-E+A-P	503	.	26855600	26858000	128,0,128
chr1	26868000	26868800	A-E+A-P	527	.	26868000	26868800	128,0,128
chr1	26882200	26882400	A-E+A-P	647	.	26882200	26882400	128,0,128
chr1	26915400	26915600	A-E+A-P	600	.	26915400	26915600	128,0,128
chr1	26945200	26945400	A-E+A-P	585	.	26945200	26945400	128,0,128
chr1	26945600	26948600	A-E+A-P	500	.	26945600	26948600	128,0,128
chr1	26960400	26960600	A-E+A-P	603	.	26960400	26960600	128,0,128
chr1	26962200	26963800	A-E+A-P	646	.	26962200	26963800	128,0,128
chr1	26964000	26964400	A-E+A-P	579	.	26964000	26964400	128,0,128
chr1	26989400	26989600	A-E+A-P	732	.	26989400	26989600	128,0,128
chr1	26989800	26990000	A-E+A-P	549	.	26989800	26990000	128,0,128
chr1	27004000	27004200	A-E+A-P	708	.	27004000	27004200	128,0,128
chr1	27009200	27009400	A-E+A-P	541	.	27009200	27009400	128,0,128
chr1	27011400	27011600	A-E+A-P	535	.	27011400	27011600	128,0,128
chr1	27012400	27012600	A-E+A-P	863	.	27012400	27012600	128,0,128
chr1	27012800	27013000	A-E+A-P	692	.	27012800	27013000	128,0,128
chr1	27013200	27013800	A-E+A-P	670	.	27013200	27013800	128,0,128
chr1	27016800	27017600	A-E+A-P	690	.	27016800	27017600	128,0,128
chr1	27018200	27022800	A-E+A-P	611	.	27018200	27022800	128,0,128
chr1	27023200	27023800	A-E+A-P	544	.	27023200	27023800	128,0,128
chr1	27024000	27025200	A-E+A-P	569	.	27024000	27025200	128,0,128
chr1	27043800	27044000	A-E+A-P	879	.	27043800	27044000	128,0,128
chr1	27048200	27048600	A-E+A-P	704	.	27048200	27048600	128,0,128
chr1	27049000	27049400	A-E+A-P	520	.	27049000	27049400	128,0,128
chr1	27049600	27050400	A-E+A-P	596	.	27049600	27050400	128,0,128
chr1	27070600	27071000	A-E+A-P	960	.	27070600	27071000	128,0,128
chr1	27071800	27072000	A-E+A-P	523	.	27071800	27072000	128,0,128
chr1	27098200	27098600	A-E+A-P	938	.	27098200	27098600	128,0,128
chr1	27110600	27111000	A-E+A-P	938	.	27110600	27111000	128,0,128
chr1	27112400	27115800	A-E+A-P	556	.	27112400	27115800	128,0,128
chr1	27118000	27118400	A-E+A-P	804	.	27118000	27118400	128,0,128
chr1	27126400	27126600	A-E+A-P	656	.	27126400	27126600	128,0,128
chr1	27131600	27132400	A-E+A-P	842	.	27131600	27132400	128,0,128
chr1	27152600	27153200	A-E+A-P	533	.	27152600	27153200	128,0,128
chr1	27153400	27153600	A-E+A-P	942	.	27153400	27153600	128,0,128
chr1	27189400	27189600	A-E+A-P	789	.	27189400	27189600	128,0,128
chr1	27190600	27192600	A-E+A-P	505	.	27190600	27192600	128,0,128
chr1	27216200	27217400	A-E+A-P	775	.	27216200	27217400	128,0,128
chr1	27226200	27227800	A-E+A-P	595	.	27226200	27227800	128,0,128
chr1	27234200	27234400	A-E+A-P	561	.	27234200	27234400	128,0,128
chr1	27240600	27241200	A-E+A-P	819	.	27240600	27241200	128,0,128
chr1	27247600	27249600	A-E+A-P	516	.	27247600	27249600	128,0,128
chr1	27277200	27277400	A-E+A-P	623	.	27277200	27277400	128,0,128
chr1	27278600	27279000	A-E+A-P	963	.	27278600	27279000	128,0,128
chr1	27319800	27320600	A-E+A-P	603	.	27319800	27320600	128,0,128
chr1	27324400	27324600	A-E+A-P	555	.	27324400	27324600	128,0,128
chr1	27331200	27331600	A-E+A-P	846	.	27331200	27331600	128,0,128
chr1	27337600	27337800	A-E+A-P	965	.	27337600	27337800	128,0,128
chr1	27339200	27340000	A-E+A-P	968	.	27339200	27340000	128,0,128
chr1	27340400	27340800	A-E+A-P	637	.	27340400	27340800	128,0,128
chr1	27341800	27342000	A-E+A-P	818	.	27341800	27342000	128,0,128
chr1	27343800	27344000	A-E+A-P	674	.	27343800	27344000	128,0,128
chr1	27348200	27349000	A-E+A-P	641	.	27348200	27349000	128,0,128
chr1	27353400	27354800	A-E+A-P	804	.	27353400	27354800	128,0,128
chr1	27393800	27394000	A-E+A-P	683	.	27393800	27394000	128,0,128
chr1	27394200	27394400	A-E+A-P	772	.	27394200	27394400	128,0,128
chr1	27400600	27401600	A-E+A-P	610	.	27400600	27401600	128,0,128
chr1	27425600	27426600	A-E+A-P	948	.	27425600	27426600	128,0,128
chr1	27438600	27438800	A-E+A-P	646	.	27438600	27438800	128,0,128
chr1	27442200	27442400	A-E+A-P	951	.	27442200	27442400	128,0,128
chr1	27449200	27449400	A-E+A-P	982	.	27449200	27449400	128,0,128
chr1	27463600	27464400	A-E+A-P	684	.	27463600	27464400	128,0,128
chr1	27472400	27472800	A-E+A-P	803	.	27472400	27472800	128,0,128
chr1	27481000	27482400	A-E+A-P	703	.	27481000	27482400	128,0,128
chr1	27483800	27484200	A-E+A-P	951	.	27483800	27484200	128,0,128
chr1	27492000	27492200	A-E+A-P	597	.	27492000	27492200	128,0,128
chr1	27492800	27493000	A-E+A-P	598	.	27492800	27493000	128,0,128
chr1	27508400	27508600	A-E+A-P	557	.	27508400	27508600	128,0,128
chr1	27519200	27519600	A-E+A-P	539	.	27519200	27519600	128,0,128
chr1	27532400	27532600	A-E+A-P	516	.	27532400	27532600	128,0,128
chr1	27546800	27547000	A-E+A-P	570	.	27546800	27547000	128,0,128
chr1	27560000	27562200	A-E+A-P	522	.	27560000	27562200	128,0,128
chr1	27648200	27649600	A-E+A-P	708	.	27648200	27649600	128,0,128
chr1	27668200	27668600	A-E+A-P	645	.	27668200	27668600	128,0,128
chr1	27668800	27669000	A-E+A-P	535	.	27668800	27669000	128,0,128
chr1	27669400	27669600	A-E+A-P	726	.	27669400	27669600	128,0,128
chr1	27670000	27670200	A-E+A-P	921	.	27670000	27670200	128,0,128
chr1	27675400	27675600	A-E+A-P	636	.	27675400	27675600	128,0,128
chr1	27675800	27676200	A-E+A-P	916	.	27675800	27676200	128,0,128
chr1	27677800	27678200	A-E+A-P	869	.	27677800	27678200	128,0,128
chr1	27684000	27684200	A-E+A-P	860	.	27684000	27684200	128,0,128
chr1	27686800	27687200	A-E+A-P	522	.	27686800	27687200	128,0,128
chr1	27691600	27693800	A-E+A-P	709	.	27691600	27693800	128,0,128
chr1	27699000	27699400	A-E+A-P	848	.	27699000	27699400	128,0,128
chr1	27704200	27704600	A-E+A-P	548	.	27704200	27704600	128,0,128
chr1	27709800	27710000	A-E+A-P	922	.	27709800	27710000	128,0,128
chr1	27718200	27719600	A-E+A-P	693	.	27718200	27719600	128,0,128
chr1	27754800	27755200	A-E+A-P	914	.	27754800	27755200	128,0,128
chr1	27787600	27788000	A-E+A-P	543	.	27787600	27788000	128,0,128
chr1	27814600	27814800	A-E+A-P	696	.	27814600	27814800	128,0,128
chr1	27815400	27817400	A-E+A-P	552	.	27815400	27817400	128,0,128
chr1	27826400	27827000	A-E+A-P	844	.	27826400	27827000	128,0,128
chr1	27831000	27831400	A-E+A-P	615	.	27831000	27831400	128,0,128
chr1	27831600	27832200	A-E+A-P	662	.	27831600	27832200	128,0,128
chr1	27834800	27835200	A-E+A-P	768	.	27834800	27835200	128,0,128
chr1	27839800	27840600	A-E+A-P	741	.	27839800	27840600	128,0,128
chr1	27844400	27845200	A-E+A-P	806	.	27844400	27845200	128,0,128
chr1	27849600	27850400	A-E+A-P	826	.	27849600	27850400	128,0,128
chr1	27850600	27850800	A-E+A-P	554	.	27850600	27850800	128,0,128
chr1	27851800	27854000	A-E+A-P	882	.	27851800	27854000	128,0,128
chr1	27855000	27855200	A-E+A-P	617	.	27855000	27855200	128,0,128
chr1	27855400	27856200	A-E+A-P	713	.	27855400	27856200	128,0,128
chr1	27865400	27865600	A-E+A-P	714	.	27865400	27865600	128,0,128
chr1	27868400	27870200	A-E+A-P	525	.	27868400	27870200	128,0,128
chr1	27882800	27883000	A-E+A-P	763	.	27882800	27883000	128,0,128
chr1	27883200	27883600	A-E+A-P	510	.	27883200	27883600	128,0,128
chr1	27883800	27884200	A-E+A-P	947	.	27883800	27884200	128,0,128
chr1	27888400	27889000	A-E+A-P	566	.	27888400	27889000	128,0,128
chr1	27890200	27890800	A-E+A-P	859	.	27890200	27890800	128,0,128
chr1	27894800	27895600	A-E+A-P	663	.	27894800	27895600	128,0,128
chr1	27898400	27899000	A-E+A-P	562	.	27898400	27899000	128,0,128
chr1	27899400	27899600	A-E+A-P	507	.	27899400	27899600	128,0,128
chr1	27901800	27902200	A-E+A-P	601	.	27901800	27902200	128,0,128
chr1	27925800	27926000	A-E+A-P	984	.	27925800	27926000	128,0,128
chr1	27927000	27927200	A-E+A-P	542	.	27927000	27927200	128,0,128
chr1	27929200	27931200	A-E+A-P	505	.	27929200	27931200	128,0,128
chr1	27933800	27934200	A-E+A-P	932	.	27933800	27934200	128,0,128
chr1	27941200	27941800	A-E+A-P	700	.	27941200	27941800	128,0,128
chr1	27977000	27977600	A-E+A-P	710	.	27977000	27977600	128,0,128
chr1	27981600	27982000	A-E+A-P	675	.	27981600	27982000	128,0,128
chr1	27982200	27982400	A-E+A-P	508	.	27982200	27982400	128,0,128
chr1	27985800	27986400	A-E+A-P	592	.	27985800	27986400	128,0,128
chr1	27986600	27987200	A-E+A-P	968	.	27986600	27987200	128,0,128
chr1	27993200	27994000	A-E+A-P	884	.	27993200	27994000	128,0,128
chr1	27994200	27994400	A-E+A-P	625	.	27994200	27994400	128,0,128
chr1	27995800	27996200	A-E+A-P	637	.	27995800	27996200	128,0,128
chr1	27998400	27999400	A-E+A-P	534	.	27998400	27999400	128,0,128
chr1	28006800	28007000	A-E+A-P	722	.	28006800	28007000	128,0,128
chr1	28051600	28053400	A-E+A-P	525	.	28051600	28053400	128,0,128
chr1	28099400	28100400	A-E+A-P	868	.	28099400	28100400	128,0,128
chr1	28104600	28104800	A-E+A-P	610	.	28104600	28104800	128,0,128
chr1	28106400	28106800	A-E+A-P	525	.	28106400	28106800	128,0,128
chr1	28156400	28156600	A-E+A-P	687	.	28156400	28156600	128,0,128
chr1	28157000	28158400	A-E+A-P	981	.	28157000	28158400	128,0,128
chr1	28184800	28185000	A-E+A-P	580	.	28184800	28185000	128,0,128
chr1	28189800	28190200	A-E+A-P	618	.	28189800	28190200	128,0,128
chr1	28190800	28191000	A-E+A-P	584	.	28190800	28191000	128,0,128
chr1	28193600	28194200	A-E+A-P	899	.	28193600	28194200	128,0,128
chr1	28194400	28194600	A-E+A-P	584	.	28194400	28194600	128,0,128
chr1	28194800	28195200	A-E+A-P	546	.	28194800	28195200	128,0,128
chr1	28195600	28196200	A-E+A-P	588	.	28195600	28196200	128,0,128
chr1	28198600	28199800	A-E+A-P	764	.	28198600	28199800	128,0,128
chr1	28240400	28241800	A-E+A-P	620	.	28240400	28241800	128,0,128
chr1	28261400	28262000	A-E+A-P	748	.	28261400	28262000	128,0,128
chr1	28269800	28270200	A-E+A-P	640	.	28269800	28270200	128,0,128
chr1	28286000	28286800	A-E+A-P	633	.	28286000	28286800	128,0,128
chr1	28305600	28306400	A-E+A-P	576	.	28305600	28306400	128,0,128
chr1	28329200	28329400	A-E+A-P	518	.	28329200	28329400	128,0,128
chr1	28382600	28383000	A-E+A-P	517	.	28382600	28383000	128,0,128
chr1	28392400	28392800	A-E+A-P	654	.	28392400	28392800	128,0,128
chr1	28393400	28393600	A-E+A-P	622	.	28393400	28393600	128,0,128
chr1	28413400	28413600	A-E+A-P	507	.	28413400	28413600	128,0,128
chr1	28414000	28415600	A-E+A-P	550	.	28414000	28415600	128,0,128
chr1	28431400	28432000	A-E+A-P	602	.	28431400	28432000	128,0,128
chr1	28439200	28439800	A-E+A-P	558	.	28439200	28439800	128,0,128
chr1	28441800	28442200	A-E+A-P	944	.	28441800	28442200	128,0,128
chr1	28445200	28445400	A-E+A-P	658	.	28445200	28445400	128,0,128
chr1	28450000	28450200	A-E+A-P	536	.	28450000	28450200	128,0,128
chr1	28474600	28475600	A-E+A-P	661	.	28474600	28475600	128,0,128
chr1	28481400	28481600	A-E+A-P	916	.	28481400	28481600	128,0,128
chr1	28499200	28499600	A-E+A-P	992	.	28499200	28499600	128,0,128
chr1	28517000	28517200	A-E+A-P	518	.	28517000	28517200	128,0,128
chr1	28558600	28560000	A-E+A-P	611	.	28558600	28560000	128,0,128
chr1	28561600	28564000	A-E+A-P	600	.	28561600	28564000	128,0,128
chr1	28573000	28575800	A-E+A-P	694	.	28573000	28575800	128,0,128
chr1	28576000	28576800	A-E+A-P	792	.	28576000	28576800	128,0,128
chr1	28585000	28587000	A-E+A-P	677	.	28585000	28587000	128,0,128
chr1	28593400	28593800	A-E+A-P	654	.	28593400	28593800	128,0,128
chr1	28605200	28605600	A-E+A-P	513	.	28605200	28605600	128,0,128
chr1	28611400	28611800	A-E+A-P	599	.	28611400	28611800	128,0,128
chr1	28623200	28623600	A-E+A-P	784	.	28623200	28623600	128,0,128
chr1	28628200	28628600	A-E+A-P	518	.	28628200	28628600	128,0,128
chr1	28640400	28640800	A-E+A-P	624	.	28640400	28640800	128,0,128
chr1	28654600	28655800	A-E+A-P	506	.	28654600	28655800	128,0,128
chr1	28656000	28656600	A-E+A-P	891	.	28656000	28656600	128,0,128
chr1	28672400	28672600	A-E+A-P	535	.	28672400	28672600	128,0,128
chr1	28672800	28673000	A-E+A-P	586	.	28672800	28673000	128,0,128
chr1	28677400	28678600	A-E+A-P	589	.	28677400	28678600	128,0,128
chr1	28678800	28679200	A-E+A-P	954	.	28678800	28679200	128,0,128
chr1	28693200	28693400	A-E+A-P	649	.	28693200	28693400	128,0,128
chr1	28695600	28697000	A-E+A-P	902	.	28695600	28697000	128,0,128
chr1	28697200	28697600	A-E+A-P	516	.	28697200	28697600	128,0,128
chr1	28702800	28703000	A-E+A-P	638	.	28702800	28703000	128,0,128
chr1	28718400	28718800	A-E+A-P	502	.	28718400	28718800	128,0,128
chr1	28721600	28722200	A-E+A-P	596	.	28721600	28722200	128,0,128
chr1	28739400	28739600	A-E+A-P	608	.	28739400	28739600	128,0,128
chr1	28743000	28743400	A-E+A-P	597	.	28743000	28743400	128,0,128
chr1	28743800	28744400	A-E+A-P	555	.	28743800	28744400	128,0,128
chr1	28768200	28768600	A-E+A-P	758	.	28768200	28768600	128,0,128
chr1	28776400	28776800	A-E+A-P	852	.	28776400	28776800	128,0,128
chr1	28798000	28798400	A-E+A-P	612	.	28798000	28798400	128,0,128
chr1	28827400	28828000	A-E+A-P	533	.	28827400	28828000	128,0,128
chr1	28831600	28831800	A-E+A-P	513	.	28831600	28831800	128,0,128
chr1	28832000	28834200	A-E+A-P	576	.	28832000	28834200	128,0,128
chr1	28834400	28838400	A-E+A-P	835	.	28834400	28838400	128,0,128
chr1	28844600	28846000	A-E+A-P	906	.	28844600	28846000	128,0,128
chr1	28851600	28851800	A-E+A-P	939	.	28851600	28851800	128,0,128
chr1	28878000	28878200	A-E+A-P	569	.	28878000	28878200	128,0,128
chr1	28878800	28880400	A-E+A-P	625	.	28878800	28880400	128,0,128
chr1	28880800	28881000	A-E+A-P	726	.	28880800	28881000	128,0,128
chr1	28907400	28908000	A-E+A-P	581	.	28907400	28908000	128,0,128
chr1	28908200	28909200	A-E+A-P	887	.	28908200	28909200	128,0,128
chr1	28909600	28910000	A-E+A-P	834	.	28909600	28910000	128,0,128
chr1	28916600	28916800	A-E+A-P	860	.	28916600	28916800	128,0,128
chr1	28968800	28970400	A-E+A-P	767	.	28968800	28970400	128,0,128
chr1	28970600	28971200	A-E+A-P	746	.	28970600	28971200	128,0,128
chr1	28974400	28975800	A-E+A-P	817	.	28974400	28975800	128,0,128
chr1	28994600	28996600	A-E+A-P	825	.	28994600	28996600	128,0,128
chr1	29045200	29046000	A-E+A-P	651	.	29045200	29046000	128,0,128
chr1	29062200	29064800	A-E+A-P	597	.	29062200	29064800	128,0,128
chr1	29072400	29072600	A-E+A-P	510	.	29072400	29072600	128,0,128
chr1	29074800	29075000	A-E+A-P	604	.	29074800	29075000	128,0,128
chr1	29075600	29075800	A-E+A-P	564	.	29075600	29075800	128,0,128
chr1	29117200	29117400	A-E+A-P	554	.	29117200	29117400	128,0,128
chr1	29202800	29203000	A-E+A-P	667	.	29202800	29203000	128,0,128
chr1	29203600	29203800	A-E+A-P	500	.	29203600	29203800	128,0,128
chr1	29208800	29209200	A-E+A-P	917	.	29208800	29209200	128,0,128
chr1	29209600	29212000	A-E+A-P	621	.	29209600	29212000	128,0,128
chr1	29212200	29215200	A-E+A-P	576	.	29212200	29215200	128,0,128
chr1	29229200	29229600	A-E+A-P	853	.	29229200	29229600	128,0,128
chr1	29240800	29241200	A-E+A-P	941	.	29240800	29241200	128,0,128
chr1	29252000	29252400	A-E+A-P	550	.	29252000	29252400	128,0,128
chr1	29253000	29253800	A-E+A-P	661	.	29253000	29253800	128,0,128
chr1	29254000	29254800	A-E+A-P	595	.	29254000	29254800	128,0,128
chr1	29255000	29255400	A-E+A-P	579	.	29255000	29255400	128,0,128
chr1	29359400	29360000	A-E+A-P	873	.	29359400	29360000	128,0,128
chr1	29432400	29432600	A-E+A-P	573	.	29432400	29432600	128,0,128
chr1	29450800	29452000	A-E+A-P	977	.	29450800	29452000	128,0,128
chr1	29457200	29457400	A-E+A-P	543	.	29457200	29457400	128,0,128
chr1	29463200	29463400	A-E+A-P	763	.	29463200	29463400	128,0,128
chr1	29483000	29484200	A-E+A-P	694	.	29483000	29484200	128,0,128
chr1	29506400	29507000	A-E+A-P	924	.	29506400	29507000	128,0,128
chr1	29507200	29510200	A-E+A-P	591	.	29507200	29510200	128,0,128
chr1	29529000	29529600	A-E+A-P	506	.	29529000	29529600	128,0,128
chr1	29535000	29535400	A-E+A-P	878	.	29535000	29535400	128,0,128
chr1	29556800	29558000	A-E+A-P	516	.	29556800	29558000	128,0,128
chr1	29586400	29586800	A-E+A-P	900	.	29586400	29586800	128,0,128
chr1	29609400	29610400	A-E+A-P	935	.	29609400	29610400	128,0,128
chr1	29651200	29652000	A-E+A-P	593	.	29651200	29652000	128,0,128
chr1	29676400	29677000	A-E+A-P	687	.	29676400	29677000	128,0,128
chr1	29681200	29681400	A-E+A-P	670	.	29681200	29681400	128,0,128
chr1	30161400	30161800	A-E+A-P	846	.	30161400	30161800	128,0,128
chr1	30180000	30180200	A-E+A-P	539	.	30180000	30180200	128,0,128
chr1	30315000	30315200	A-E+A-P	501	.	30315000	30315200	128,0,128
chr1	30417000	30417400	A-E+A-P	814	.	30417000	30417400	128,0,128
chr1	30558800	30559000	A-E+A-P	504	.	30558800	30559000	128,0,128
chr1	30565400	30565600	A-E+A-P	712	.	30565400	30565600	128,0,128
chr1	30596800	30597000	A-E+A-P	527	.	30596800	30597000	128,0,128
chr1	30601800	30602200	A-E+A-P	988	.	30601800	30602200	128,0,128
chr1	30607400	30607800	A-E+A-P	790	.	30607400	30607800	128,0,128
chr1	30632000	30632200	A-E+A-P	871	.	30632000	30632200	128,0,128
chr1	30653000	30653200	A-E+A-P	522	.	30653000	30653200	128,0,128
chr1	30657400	30657800	A-E+A-P	957	.	30657400	30657800	128,0,128
chr1	30663400	30664600	A-E+A-P	542	.	30663400	30664600	128,0,128
chr1	30671800	30672000	A-E+A-P	556	.	30671800	30672000	128,0,128
chr1	30954800	30955000	A-E+A-P	514	.	30954800	30955000	128,0,128
chr1	31096400	31096600	A-E+A-P	623	.	31096400	31096600	128,0,128
chr1	31152800	31153000	A-E+A-P	520	.	31152800	31153000	128,0,128
chr1	31190600	31192200	A-E+A-P	634	.	31190600	31192200	128,0,128
chr1	31192400	31193000	A-E+A-P	825	.	31192400	31193000	128,0,128
chr1	31200600	31201200	A-E+A-P	868	.	31200600	31201200	128,0,128
chr1	31202200	31202400	A-E+A-P	510	.	31202200	31202400	128,0,128
chr1	31204200	31205400	A-E+A-P	610	.	31204200	31205400	128,0,128
chr1	31206400	31206600	A-E+A-P	504	.	31206400	31206600	128,0,128
chr1	31210800	31211400	A-E+A-P	651	.	31210800	31211400	128,0,128
chr1	31214000	31214400	A-E+A-P	626	.	31214000	31214400	128,0,128
chr1	31218600	31218800	A-E+A-P	578	.	31218600	31218800	128,0,128
chr1	31229400	31230000	A-E+A-P	906	.	31229400	31230000	128,0,128
chr1	31231600	31232000	A-E+A-P	622	.	31231600	31232000	128,0,128
chr1	31232800	31233000	A-E+A-P	540	.	31232800	31233000	128,0,128
chr1	31233200	31235200	A-E+A-P	661	.	31233200	31235200	128,0,128
chr1	31238600	31239200	A-E+A-P	585	.	31238600	31239200	128,0,128
chr1	31240200	31240400	A-E+A-P	719	.	31240200	31240400	128,0,128
chr1	31241000	31242600	A-E+A-P	794	.	31241000	31242600	128,0,128
chr1	31249400	31249600	A-E+A-P	627	.	31249400	31249600	128,0,128
chr1	31250000	31252800	A-E+A-P	610	.	31250000	31252800	128,0,128
chr1	31255400	31255600	A-E+A-P	727	.	31255400	31255600	128,0,128
chr1	31256200	31256800	A-E+A-P	596	.	31256200	31256800	128,0,128
chr1	31274800	31275000	A-E+A-P	593	.	31274800	31275000	128,0,128
chr1	31278200	31278400	A-E+A-P	517	.	31278200	31278400	128,0,128
chr1	31281800	31282000	A-E+A-P	710	.	31281800	31282000	128,0,128
chr1	31282200	31283200	A-E+A-P	585	.	31282200	31283200	128,0,128
chr1	31296800	31297600	A-E+A-P	898	.	31296800	31297600	128,0,128
chr1	31327000	31327400	A-E+A-P	950	.	31327000	31327400	128,0,128
chr1	31344800	31345400	A-E+A-P	746	.	31344800	31345400	128,0,128
chr1	31360400	31361600	A-E+A-P	718	.	31360400	31361600	128,0,128
chr1	31367400	31367600	A-E+A-P	624	.	31367400	31367600	128,0,128
chr1	31368400	31369200	A-E+A-P	717	.	31368400	31369200	128,0,128
chr1	31375000	31375200	A-E+A-P	510	.	31375000	31375200	128,0,128
chr1	31376400	31376600	A-E+A-P	802	.	31376400	31376600	128,0,128
chr1	31380400	31380800	A-E+A-P	502	.	31380400	31380800	128,0,128
chr1	31381800	31382200	A-E+A-P	841	.	31381800	31382200	128,0,128
chr1	31382400	31382600	A-E+A-P	500	.	31382400	31382600	128,0,128
chr1	31386600	31387200	A-E+A-P	691	.	31386600	31387200	128,0,128
chr1	31390600	31390800	A-E+A-P	504	.	31390600	31390800	128,0,128
chr1	31391800	31392600	A-E+A-P	883	.	31391800	31392600	128,0,128
chr1	31535600	31535800	A-E+A-P	539	.	31535600	31535800	128,0,128
chr1	31536600	31536800	A-E+A-P	589	.	31536600	31536800	128,0,128
chr1	31537200	31539200	A-E+A-P	585	.	31537200	31539200	128,0,128
chr1	31542400	31542600	A-E+A-P	633	.	31542400	31542600	128,0,128
chr1	31544000	31544200	A-E+A-P	668	.	31544000	31544200	128,0,128
chr1	31545000	31545600	A-E+A-P	598	.	31545000	31545600	128,0,128
chr1	31557800	31558400	A-E+A-P	636	.	31557800	31558400	128,0,128
chr1	31573200	31574400	A-E+A-P	518	.	31573200	31574400	128,0,128
chr1	31584200	31584400	A-E+A-P	810	.	31584200	31584400	128,0,128
chr1	31596800	31597000	A-E+A-P	676	.	31596800	31597000	128,0,128
chr1	31617200	31617600	A-E+A-P	514	.	31617200	31617600	128,0,128
chr1	31627400	31628800	A-E+A-P	912	.	31627400	31628800	128,0,128
chr1	31632600	31633200	A-E+A-P	756	.	31632600	31633200	128,0,128
chr1	31635600	31636000	A-E+A-P	896	.	31635600	31636000	128,0,128
chr1	31643400	31644200	A-E+A-P	716	.	31643400	31644200	128,0,128
chr1	31644800	31645400	A-E+A-P	574	.	31644800	31645400	128,0,128
chr1	31654400	31655000	A-E+A-P	763	.	31654400	31655000	128,0,128
chr1	31768600	31770400	A-E+A-P	696	.	31768600	31770400	128,0,128
chr1	31770600	31771000	A-E+A-P	513	.	31770600	31771000	128,0,128
chr1	31841400	31841600	A-E+A-P	537	.	31841400	31841600	128,0,128
chr1	31846400	31846800	A-E+A-P	899	.	31846400	31846800	128,0,128
chr1	31883200	31883400	A-E+A-P	761	.	31883200	31883400	128,0,128
chr1	31931200	31931400	A-E+A-P	618	.	31931200	31931400	128,0,128
chr1	31944200	31944800	A-E+A-P	595	.	31944200	31944800	128,0,128
chr1	31956200	31956600	A-E+A-P	954	.	31956200	31956600	128,0,128
chr1	32014200	32014400	A-E+A-P	862	.	32014200	32014400	128,0,128
chr1	32040400	32040600	A-E+A-P	547	.	32040400	32040600	128,0,128
chr1	32092200	32092400	A-E+A-P	865	.	32092200	32092400	128,0,128
chr1	32109600	32111200	A-E+A-P	710	.	32109600	32111200	128,0,128
chr1	32166800	32167000	A-E+A-P	558	.	32166800	32167000	128,0,128
chr1	32170200	32171200	A-E+A-P	508	.	32170200	32171200	128,0,128
chr1	32181000	32181800	A-E+A-P	613	.	32181000	32181800	128,0,128
chr1	32183000	32183200	A-E+A-P	568	.	32183000	32183200	128,0,128
chr1	32208400	32208800	A-E+A-P	687	.	32208400	32208800	128,0,128
chr1	32226600	32226800	A-E+A-P	831	.	32226600	32226800	128,0,128
chr1	32246400	32246600	A-E+A-P	501	.	32246400	32246600	128,0,128
chr1	32246800	32247400	A-E+A-P	732	.	32246800	32247400	128,0,128
chr1	32253600	32254400	A-E+A-P	506	.	32253600	32254400	128,0,128
chr1	32254600	32255000	A-E+A-P	770	.	32254600	32255000	128,0,128
chr1	32281400	32281800	A-E+A-P	834	.	32281400	32281800	128,0,128
chr1	32292400	32293200	A-E+A-P	812	.	32292400	32293200	128,0,128
chr1	32332000	32332400	A-E+A-P	927	.	32332000	32332400	128,0,128
chr1	32338600	32338800	A-E+A-P	692	.	32338600	32338800	128,0,128
chr1	32345800	32346200	A-E+A-P	686	.	32345800	32346200	128,0,128
chr1	32352600	32352800	A-E+A-P	587	.	32352600	32352800	128,0,128
chr1	32354600	32355600	A-E+A-P	523	.	32354600	32355600	128,0,128
chr1	32394400	32394800	A-E+A-P	986	.	32394400	32394800	128,0,128
chr1	32395400	32395600	A-E+A-P	686	.	32395400	32395600	128,0,128
chr1	32398200	32398400	A-E+A-P	650	.	32398200	32398400	128,0,128
chr1	32402200	32402600	A-E+A-P	536	.	32402200	32402600	128,0,128
chr1	32403000	32403600	A-E+A-P	906	.	32403000	32403600	128,0,128
chr1	32403800	32404800	A-E+A-P	854	.	32403800	32404800	128,0,128
chr1	32405000	32406000	A-E+A-P	781	.	32405000	32406000	128,0,128
chr1	32408000	32408200	A-E+A-P	514	.	32408000	32408200	128,0,128
chr1	32409400	32411000	A-E+A-P	500	.	32409400	32411000	128,0,128
chr1	32420000	32421200	A-E+A-P	702	.	32420000	32421200	128,0,128
chr1	32421600	32422200	A-E+A-P	998	.	32421600	32422200	128,0,128
chr1	32423200	32423800	A-E+A-P	792	.	32423200	32423800	128,0,128
chr1	32474600	32475000	A-E+A-P	952	.	32474600	32475000	128,0,128
chr1	32478400	32479600	A-E+A-P	537	.	32478400	32479600	128,0,128
chr1	32479800	32480200	A-E+A-P	800	.	32479800	32480200	128,0,128
chr1	32481400	32481600	A-E+A-P	534	.	32481400	32481600	128,0,128
chr1	32482200	32482400	A-E+A-P	570	.	32482200	32482400	128,0,128
chr1	32487000	32487800	A-E+A-P	556	.	32487000	32487800	128,0,128
chr1	32488000	32488200	A-E+A-P	701	.	32488000	32488200	128,0,128
chr1	32528000	32528200	A-E+A-P	526	.	32528000	32528200	128,0,128
chr1	32537800	32539400	A-E+A-P	739	.	32537800	32539400	128,0,128
chr1	32566800	32567000	A-E+A-P	902	.	32566800	32567000	128,0,128
chr1	32570200	32570400	A-E+A-P	626	.	32570200	32570400	128,0,128
chr1	32571600	32571800	A-E+A-P	520	.	32571600	32571800	128,0,128
chr1	32573200	32574800	A-E+A-P	579	.	32573200	32574800	128,0,128
chr1	32593400	32593800	A-E+A-P	924	.	32593400	32593800	128,0,128
chr1	32597800	32598000	A-E+A-P	743	.	32597800	32598000	128,0,128
chr1	32598800	32599600	A-E+A-P	547	.	32598800	32599600	128,0,128
chr1	32610000	32610200	A-E+A-P	625	.	32610000	32610200	128,0,128
chr1	32644800	32646600	A-E+A-P	750	.	32644800	32646600	128,0,128
chr1	32647200	32647400	A-E+A-P	501	.	32647200	32647400	128,0,128
chr1	32665800	32667800	A-E+A-P	867	.	32665800	32667800	128,0,128
chr1	32671000	32672000	A-E+A-P	934	.	32671000	32672000	128,0,128
chr1	32687000	32687400	A-E+A-P	541	.	32687000	32687400	128,0,128
chr1	32687600	32688800	A-E+A-P	754	.	32687600	32688800	128,0,128
chr1	32701400	32702000	A-E+A-P	655	.	32701400	32702000	128,0,128
chr1	32707000	32707400	A-E+A-P	950	.	32707000	32707400	128,0,128
chr1	32708000	32708200	A-E+A-P	531	.	32708000	32708200	128,0,128
chr1	32713600	32714000	A-E+A-P	836	.	32713600	32714000	128,0,128
chr1	32715800	32716000	A-E+A-P	507	.	32715800	32716000	128,0,128
chr1	32728200	32728400	A-E+A-P	729	.	32728200	32728400	128,0,128
chr1	32739000	32739200	A-E+A-P	552	.	32739000	32739200	128,0,128
chr1	32756800	32758800	A-E+A-P	716	.	32756800	32758800	128,0,128
chr1	32773000	32773400	A-E+A-P	951	.	32773000	32773400	128,0,128
chr1	32774400	32774600	A-E+A-P	675	.	32774400	32774600	128,0,128
chr1	32800600	32801200	A-E+A-P	618	.	32800600	32801200	128,0,128
chr1	32801600	32802400	A-E+A-P	547	.	32801600	32802400	128,0,128
chr1	32810800	32811600	A-E+A-P	641	.	32810800	32811600	128,0,128
chr1	32811800	32812000	A-E+A-P	505	.	32811800	32812000	128,0,128
chr1	32816400	32818200	A-E+A-P	629	.	32816400	32818200	128,0,128
chr1	32856000	32856200	A-E+A-P	683	.	32856000	32856200	128,0,128
chr1	32856400	32857400	A-E+A-P	593	.	32856400	32857400	128,0,128
chr1	32858000	32858400	A-E+A-P	817	.	32858000	32858400	128,0,128
chr1	32858800	32861000	A-E+A-P	574	.	32858800	32861000	128,0,128
chr1	32865400	32865800	A-E+A-P	626	.	32865400	32865800	128,0,128
chr1	32866000	32866200	A-E+A-P	507	.	32866000	32866200	128,0,128
chr1	32866400	32867000	A-E+A-P	504	.	32866400	32867000	128,0,128
chr1	32879400	32879600	A-E+A-P	695	.	32879400	32879600	128,0,128
chr1	32913400	32913800	A-E+A-P	579	.	32913400	32913800	128,0,128
chr1	32914200	32915000	A-E+A-P	645	.	32914200	32915000	128,0,128
chr1	32965600	32966000	A-E+A-P	560	.	32965600	32966000	128,0,128
chr1	32966400	32966800	A-E+A-P	701	.	32966400	32966800	128,0,128
chr1	32986400	32986600	A-E+A-P	502	.	32986400	32986600	128,0,128
chr1	33077800	33078000	A-E+A-P	555	.	33077800	33078000	128,0,128
chr1	33115000	33115200	A-E+A-P	667	.	33115000	33115200	128,0,128
chr1	33115600	33117600	A-E+A-P	807	.	33115600	33117600	128,0,128
chr1	33160400	33161200	A-E+A-P	541	.	33160400	33161200	128,0,128
chr1	33168200	33169600	A-E+A-P	611	.	33168200	33169600	128,0,128
chr1	33177800	33178400	A-E+A-P	864	.	33177800	33178400	128,0,128
chr1	33182200	33182800	A-E+A-P	887	.	33182200	33182800	128,0,128
chr1	33187600	33188000	A-E+A-P	555	.	33187600	33188000	128,0,128
chr1	33190600	33191600	A-E+A-P	810	.	33190600	33191600	128,0,128
chr1	33199600	33199800	A-E+A-P	588	.	33199600	33199800	128,0,128
chr1	33207000	33208400	A-E+A-P	979	.	33207000	33208400	128,0,128
chr1	33219200	33221800	A-E+A-P	817	.	33219200	33221800	128,0,128
chr1	33222800	33223400	A-E+A-P	566	.	33222800	33223400	128,0,128
chr1	33226800	33227400	A-E+A-P	590	.	33226800	33227400	128,0,128
chr1	33235200	33235400	A-E+A-P	677	.	33235200	33235400	128,0,128
chr1	33279600	33280200	A-E+A-P	720	.	33279600	33280200	128,0,128
chr1	33280400	33280800	A-E+A-P	744	.	33280400	33280800	128,0,128
chr1	33281200	33281400	A-E+A-P	625	.	33281200	33281400	128,0,128
chr1	33281600	33284800	A-E+A-P	593	.	33281600	33284800	128,0,128
chr1	33336200	33336600	A-E+A-P	544	.	33336200	33336600	128,0,128
chr1	33352200	33352400	A-E+A-P	932	.	33352200	33352400	128,0,128
chr1	33358600	33359200	A-E+A-P	699	.	33358600	33359200	128,0,128
chr1	33366600	33367200	A-E+A-P	560	.	33366600	33367200	128,0,128
chr1	33405400	33405600	A-E+A-P	622	.	33405400	33405600	128,0,128
chr1	33429400	33430000	A-E+A-P	750	.	33429400	33430000	128,0,128
chr1	33430400	33431200	A-E+A-P	994	.	33430400	33431200	128,0,128
chr1	33446800	33447000	A-E+A-P	647	.	33446800	33447000	128,0,128
chr1	33455000	33455200	A-E+A-P	569	.	33455000	33455200	128,0,128
chr1	33475200	33475600	A-E+A-P	841	.	33475200	33475600	128,0,128
chr1	33501000	33501400	A-E+A-P	666	.	33501000	33501400	128,0,128
chr1	33501600	33503000	A-E+A-P	931	.	33501600	33503000	128,0,128
chr1	33511400	33511600	A-E+A-P	793	.	33511400	33511600	128,0,128
chr1	33515800	33516000	A-E+A-P	888	.	33515800	33516000	128,0,128
chr1	33520800	33521000	A-E+A-P	505	.	33520800	33521000	128,0,128
chr1	33530000	33530200	A-E+A-P	604	.	33530000	33530200	128,0,128
chr1	33546400	33546800	A-E+A-P	768	.	33546400	33546800	128,0,128
chr1	33592600	33593400	A-E+A-P	673	.	33592600	33593400	128,0,128
chr1	33646200	33646800	A-E+A-P	545	.	33646200	33646800	128,0,128
chr1	33647400	33648000	A-E+A-P	754	.	33647400	33648000	128,0,128
chr1	33689800	33690000	A-E+A-P	888	.	33689800	33690000	128,0,128
chr1	33704000	33704200	A-E+A-P	630	.	33704000	33704200	128,0,128
chr1	33804400	33804600	A-E+A-P	506	.	33804400	33804600	128,0,128
chr1	33814400	33814600	A-E+A-P	514	.	33814400	33814600	128,0,128
chr1	33815400	33816600	A-E+A-P	784	.	33815400	33816600	128,0,128
chr1	33840000	33840200	A-E+A-P	883	.	33840000	33840200	128,0,128
chr1	33862200	33862600	A-E+A-P	964	.	33862200	33862600	128,0,128
chr1	33882200	33882400	A-E+A-P	734	.	33882200	33882400	128,0,128
chr1	33896600	33896800	A-E+A-P	973	.	33896600	33896800	128,0,128
chr1	33937600	33938600	A-E+A-P	700	.	33937600	33938600	128,0,128
chr1	33960600	33960800	A-E+A-P	592	.	33960600	33960800	128,0,128
chr1	34090600	34090800	A-E+A-P	686	.	34090600	34090800	128,0,128
chr1	34368200	34368400	A-E+A-P	845	.	34368200	34368400	128,0,128
chr1	34384000	34384200	A-E+A-P	548	.	34384000	34384200	128,0,128
chr1	34844400	34845200	A-E+A-P	503	.	34844400	34845200	128,0,128
chr1	34977400	34977800	A-E+A-P	536	.	34977400	34977800	128,0,128
chr1	35128800	35129000	A-E+A-P	761	.	35128800	35129000	128,0,128
chr1	35177200	35177400	A-E+A-P	669	.	35177200	35177400	128,0,128
chr1	35308800	35310000	A-E+A-P	640	.	35308800	35310000	128,0,128
chr1	35310800	35311600	A-E+A-P	559	.	35310800	35311600	128,0,128
chr1	35324400	35326200	A-E+A-P	625	.	35324400	35326200	128,0,128
chr1	35326800	35327000	A-E+A-P	500	.	35326800	35327000	128,0,128
chr1	35331800	35332200	A-E+A-P	929	.	35331800	35332200	128,0,128
chr1	35394800	35395000	A-E+A-P	514	.	35394800	35395000	128,0,128
chr1	35395200	35395400	A-E+A-P	768	.	35395200	35395400	128,0,128
chr1	35450000	35451200	A-E+A-P	657	.	35450000	35451200	128,0,128
chr1	35496400	35498000	A-E+A-P	581	.	35496400	35498000	128,0,128
chr1	35544600	35546000	A-E+A-P	835	.	35544600	35546000	128,0,128
chr1	35594400	35594600	A-E+A-P	628	.	35594400	35594600	128,0,128
chr1	35602000	35603000	A-E+A-P	555	.	35602000	35603000	128,0,128
chr1	35603400	35603600	A-E+A-P	575	.	35603400	35603600	128,0,128
chr1	35657600	35659200	A-E+A-P	995	.	35657600	35659200	128,0,128
chr1	35721000	35721200	A-E+A-P	574	.	35721000	35721200	128,0,128
chr1	35733600	35735800	A-E+A-P	520	.	35733600	35735800	128,0,128
chr1	35736200	35736400	A-E+A-P	567	.	35736200	35736400	128,0,128
chr1	35744600	35745400	A-E+A-P	592	.	35744600	35745400	128,0,128
chr1	35836000	35836200	A-E+A-P	515	.	35836000	35836200	128,0,128
chr1	35896800	35897000	A-E+A-P	698	.	35896800	35897000	128,0,128
chr1	35965400	35965800	A-E+A-P	979	.	35965400	35965800	128,0,128
chr1	36022200	36022400	A-E+A-P	520	.	36022200	36022400	128,0,128
chr1	36022600	36024400	A-E+A-P	944	.	36022600	36024400	128,0,128
chr1	36046600	36046800	A-E+A-P	666	.	36046600	36046800	128,0,128
chr1	36103000	36103600	A-E+A-P	728	.	36103000	36103600	128,0,128
chr1	36103800	36104200	A-E+A-P	762	.	36103800	36104200	128,0,128
chr1	36105400	36105600	A-E+A-P	559	.	36105400	36105600	128,0,128
chr1	36106000	36107600	A-E+A-P	600	.	36106000	36107600	128,0,128
chr1	36107800	36108400	A-E+A-P	567	.	36107800	36108400	128,0,128
chr1	36129200	36129400	A-E+A-P	535	.	36129200	36129400	128,0,128
chr1	36139400	36140000	A-E+A-P	594	.	36139400	36140000	128,0,128
chr1	36173400	36173600	A-E+A-P	526	.	36173400	36173600	128,0,128
chr1	36183600	36185200	A-E+A-P	833	.	36183600	36185200	128,0,128
chr1	36234200	36236000	A-E+A-P	609	.	36234200	36236000	128,0,128
chr1	36236400	36236800	A-E+A-P	926	.	36236400	36236800	128,0,128
chr1	36253200	36253600	A-E+A-P	628	.	36253200	36253600	128,0,128
chr1	36253800	36254200	A-E+A-P	794	.	36253800	36254200	128,0,128
chr1	36273000	36273600	A-E+A-P	780	.	36273000	36273600	128,0,128
chr1	36274200	36274600	A-E+A-P	667	.	36274200	36274600	128,0,128
chr1	36334600	36335800	A-E+A-P	762	.	36334600	36335800	128,0,128
chr1	36347400	36347800	A-E+A-P	609	.	36347400	36347800	128,0,128
chr1	36348200	36349000	A-E+A-P	771	.	36348200	36349000	128,0,128
chr1	36349200	36349600	A-E+A-P	534	.	36349200	36349600	128,0,128
chr1	36352600	36353000	A-E+A-P	636	.	36352600	36353000	128,0,128
chr1	36360000	36360200	A-E+A-P	560	.	36360000	36360200	128,0,128
chr1	36395800	36397600	A-E+A-P	802	.	36395800	36397600	128,0,128
chr1	36552800	36553000	A-E+A-P	628	.	36552800	36553000	128,0,128
chr1	36553800	36555400	A-E+A-P	567	.	36553800	36555400	128,0,128
chr1	36565400	36565600	A-E+A-P	673	.	36565400	36565600	128,0,128
chr1	36592400	36592600	A-E+A-P	775	.	36592400	36592600	128,0,128
chr1	36593800	36594000	A-E+A-P	865	.	36593800	36594000	128,0,128
chr1	36600600	36600800	A-E+A-P	675	.	36600600	36600800	128,0,128
chr1	36614200	36617000	A-E+A-P	858	.	36614200	36617000	128,0,128
chr1	36617400	36617800	A-E+A-P	649	.	36617400	36617800	128,0,128
chr1	36620800	36623200	A-E+A-P	708	.	36620800	36623200	128,0,128
chr1	36626400	36627200	A-E+A-P	708	.	36626400	36627200	128,0,128
chr1	36627400	36627600	A-E+A-P	525	.	36627400	36627600	128,0,128
chr1	36627800	36628000	A-E+A-P	763	.	36627800	36628000	128,0,128
chr1	36653400	36653800	A-E+A-P	611	.	36653400	36653800	128,0,128
chr1	36662800	36663000	A-E+A-P	602	.	36662800	36663000	128,0,128
chr1	36678600	36678800	A-E+A-P	570	.	36678600	36678800	128,0,128
chr1	36688800	36690800	A-E+A-P	783	.	36688800	36690800	128,0,128
chr1	36691000	36691200	A-E+A-P	536	.	36691000	36691200	128,0,128
chr1	36713800	36714400	A-E+A-P	777	.	36713800	36714400	128,0,128
chr1	36738800	36739000	A-E+A-P	809	.	36738800	36739000	128,0,128
chr1	36772400	36773000	A-E+A-P	921	.	36772400	36773000	128,0,128
chr1	36773200	36773400	A-E+A-P	524	.	36773200	36773400	128,0,128
chr1	36785800	36787600	A-E+A-P	517	.	36785800	36787600	128,0,128
chr1	36788400	36788600	A-E+A-P	594	.	36788400	36788600	128,0,128
chr1	36788800	36790000	A-E+A-P	657	.	36788800	36790000	128,0,128
chr1	36813000	36813200	A-E+A-P	580	.	36813000	36813200	128,0,128
chr1	36834600	36834800	A-E+A-P	541	.	36834600	36834800	128,0,128
chr1	36837000	36837400	A-E+A-P	627	.	36837000	36837400	128,0,128
chr1	36837600	36838800	A-E+A-P	698	.	36837600	36838800	128,0,128
chr1	36839000	36840800	A-E+A-P	588	.	36839000	36840800	128,0,128
chr1	36850400	36851200	A-E+A-P	521	.	36850400	36851200	128,0,128
chr1	36851400	36853600	A-E+A-P	759	.	36851400	36853600	128,0,128
chr1	36862800	36864000	A-E+A-P	944	.	36862800	36864000	128,0,128
chr1	36866200	36867600	A-E+A-P	590	.	36866200	36867600	128,0,128
chr1	36877400	36878200	A-E+A-P	549	.	36877400	36878200	128,0,128
chr1	36914200	36914600	A-E+A-P	516	.	36914200	36914600	128,0,128
chr1	36929000	36930600	A-E+A-P	595	.	36929000	36930600	128,0,128
chr1	36930800	36931000	A-E+A-P	524	.	36930800	36931000	128,0,128
chr1	36945400	36945600	A-E+A-P	512	.	36945400	36945600	128,0,128
chr1	36947600	36948200	A-E+A-P	734	.	36947600	36948200	128,0,128
chr1	36958000	36958600	A-E+A-P	546	.	36958000	36958600	128,0,128
chr1	36979400	36980000	A-E+A-P	790	.	36979400	36980000	128,0,128
chr1	36982600	36982800	A-E+A-P	548	.	36982600	36982800	128,0,128
chr1	36983000	36983600	A-E+A-P	764	.	36983000	36983600	128,0,128
chr1	37289800	37290400	A-E+A-P	664	.	37289800	37290400	128,0,128
chr1	37501800	37502000	A-E+A-P	656	.	37501800	37502000	128,0,128
chr1	37791600	37792000	A-E+A-P	770	.	37791600	37792000	128,0,128
chr1	37875800	37876000	A-E+A-P	568	.	37875800	37876000	128,0,128
chr1	37889400	37889800	A-E+A-P	726	.	37889400	37889800	128,0,128
chr1	37920600	37921000	A-E+A-P	570	.	37920600	37921000	128,0,128
chr1	37939400	37941200	A-E+A-P	673	.	37939400	37941200	128,0,128
chr1	37941400	37941600	A-E+A-P	566	.	37941400	37941600	128,0,128
chr1	37944200	37945600	A-E+A-P	686	.	37944200	37945600	128,0,128
chr1	37979400	37981400	A-E+A-P	804	.	37979400	37981400	128,0,128
chr1	37984600	37984800	A-E+A-P	731	.	37984600	37984800	128,0,128
chr1	38019200	38020200	A-E+A-P	638	.	38019200	38020200	128,0,128
chr1	38022200	38022800	A-E+A-P	828	.	38022200	38022800	128,0,128
chr1	38025400	38026000	A-E+A-P	512	.	38025400	38026000	128,0,128
chr1	38028600	38029000	A-E+A-P	903	.	38028600	38029000	128,0,128
chr1	38060400	38060600	A-E+A-P	644	.	38060400	38060600	128,0,128
chr1	38060800	38062000	A-E+A-P	639	.	38060800	38062000	128,0,128
chr1	38154800	38158800	A-E+A-P	517	.	38154800	38158800	128,0,128
chr1	38259600	38259800	A-E+A-P	614	.	38259600	38259800	128,0,128
chr1	38272800	38273600	A-E+A-P	543	.	38272800	38273600	128,0,128
chr1	38273800	38274600	A-E+A-P	988	.	38273800	38274600	128,0,128
chr1	38324600	38326200	A-E+A-P	671	.	38324600	38326200	128,0,128
chr1	38358400	38358600	A-E+A-P	661	.	38358400	38358600	128,0,128
chr1	38388000	38388200	A-E+A-P	540	.	38388000	38388200	128,0,128
chr1	38388400	38389200	A-E+A-P	950	.	38388400	38389200	128,0,128
chr1	38396200	38396600	A-E+A-P	557	.	38396200	38396600	128,0,128
chr1	38396800	38398000	A-E+A-P	558	.	38396800	38398000	128,0,128
chr1	38398400	38398800	A-E+A-P	640	.	38398400	38398800	128,0,128
chr1	38411200	38413200	A-E+A-P	515	.	38411200	38413200	128,0,128
chr1	38454600	38454800	A-E+A-P	518	.	38454600	38454800	128,0,128
chr1	38455000	38456200	A-E+A-P	775	.	38455000	38456200	128,0,128
chr1	38464600	38467000	A-E+A-P	500	.	38464600	38467000	128,0,128
chr1	38467200	38467800	A-E+A-P	667	.	38467200	38467800	128,0,128
chr1	38469200	38469400	A-E+A-P	561	.	38469200	38469400	128,0,128
chr1	38469600	38470800	A-E+A-P	776	.	38469600	38470800	128,0,128
chr1	38471000	38472200	A-E+A-P	948	.	38471000	38472200	128,0,128
chr1	38474600	38475400	A-E+A-P	671	.	38474600	38475400	128,0,128
chr1	38477400	38477600	A-E+A-P	552	.	38477400	38477600	128,0,128
chr1	38477800	38479400	A-E+A-P	564	.	38477800	38479400	128,0,128
chr1	38479800	38480200	A-E+A-P	637	.	38479800	38480200	128,0,128
chr1	38512400	38513000	A-E+A-P	687	.	38512400	38513000	128,0,128
chr1	38679400	38679800	A-E+A-P	582	.	38679400	38679800	128,0,128
chr1	38731000	38731600	A-E+A-P	502	.	38731000	38731600	128,0,128
chr1	38757600	38758600	A-E+A-P	853	.	38757600	38758600	128,0,128
chr1	38774400	38775000	A-E+A-P	616	.	38774400	38775000	128,0,128
chr1	38775600	38776200	A-E+A-P	689	.	38775600	38776200	128,0,128
chr1	38779200	38779400	A-E+A-P	675	.	38779200	38779400	128,0,128
chr1	38779600	38779800	A-E+A-P	608	.	38779600	38779800	128,0,128
chr1	38800600	38800800	A-E+A-P	668	.	38800600	38800800	128,0,128
chr1	38884200	38884400	A-E+A-P	916	.	38884200	38884400	128,0,128
chr1	38971800	38972000	A-E+A-P	511	.	38971800	38972000	128,0,128
chr1	38977800	38978000	A-E+A-P	746	.	38977800	38978000	128,0,128
chr1	38982400	38982600	A-E+A-P	632	.	38982400	38982600	128,0,128
chr1	38988600	38989600	A-E+A-P	717	.	38988600	38989600	128,0,128
chr1	38989800	38990400	A-E+A-P	681	.	38989800	38990400	128,0,128
chr1	38991600	38992200	A-E+A-P	657	.	38991600	38992200	128,0,128
chr1	38992800	38993800	A-E+A-P	538	.	38992800	38993800	128,0,128
chr1	38999600	39000000	A-E+A-P	934	.	38999600	39000000	128,0,128
chr1	39035600	39036000	A-E+A-P	670	.	39035600	39036000	128,0,128
chr1	39078800	39079000	A-E+A-P	523	.	39078800	39079000	128,0,128
chr1	39209800	39210000	A-E+A-P	625	.	39209800	39210000	128,0,128
chr1	39210200	39210800	A-E+A-P	992	.	39210200	39210800	128,0,128
chr1	39211000	39211800	A-E+A-P	700	.	39211000	39211800	128,0,128
chr1	39243400	39243600	A-E+A-P	592	.	39243400	39243600	128,0,128
chr1	39249200	39249600	A-E+A-P	575	.	39249200	39249600	128,0,128
chr1	39251400	39252400	A-E+A-P	808	.	39251400	39252400	128,0,128
chr1	39255400	39255800	A-E+A-P	552	.	39255400	39255800	128,0,128
chr1	39281200	39282600	A-E+A-P	503	.	39281200	39282600	128,0,128
chr1	39283800	39284400	A-E+A-P	722	.	39283800	39284400	128,0,128
chr1	39325200	39326200	A-E+A-P	674	.	39325200	39326200	128,0,128
chr1	39338400	39339600	A-E+A-P	570	.	39338400	39339600	128,0,128
chr1	39381000	39381600	A-E+A-P	599	.	39381000	39381600	128,0,128
chr1	39419000	39419600	A-E+A-P	641	.	39419000	39419600	128,0,128
chr1	39424600	39425000	A-E+A-P	833	.	39424600	39425000	128,0,128
chr1	39434800	39435000	A-E+A-P	865	.	39434800	39435000	128,0,128
chr1	39444000	39444200	A-E+A-P	702	.	39444000	39444200	128,0,128
chr1	39456000	39458000	A-E+A-P	741	.	39456000	39458000	128,0,128
chr1	39491200	39492800	A-E+A-P	526	.	39491200	39492800	128,0,128
chr1	39513200	39513800	A-E+A-P	518	.	39513200	39513800	128,0,128
chr1	39541800	39542000	A-E+A-P	583	.	39541800	39542000	128,0,128
chr1	39546600	39546800	A-E+A-P	758	.	39546600	39546800	128,0,128
chr1	39547200	39547400	A-E+A-P	562	.	39547200	39547400	128,0,128
chr1	39570400	39572400	A-E+A-P	513	.	39570400	39572400	128,0,128
chr1	39581000	39581200	A-E+A-P	772	.	39581000	39581200	128,0,128
chr1	39583000	39583400	A-E+A-P	963	.	39583000	39583400	128,0,128
chr1	39624000	39625200	A-E+A-P	548	.	39624000	39625200	128,0,128
chr1	39633400	39634000	A-E+A-P	645	.	39633400	39634000	128,0,128
chr1	39635200	39635400	A-E+A-P	675	.	39635200	39635400	128,0,128
chr1	39644600	39645000	A-E+A-P	719	.	39644600	39645000	128,0,128
chr1	39649400	39649800	A-E+A-P	539	.	39649400	39649800	128,0,128
chr1	39650200	39650400	A-E+A-P	760	.	39650200	39650400	128,0,128
chr1	39657800	39658200	A-E+A-P	712	.	39657800	39658200	128,0,128
chr1	39662000	39662200	A-E+A-P	865	.	39662000	39662200	128,0,128
chr1	39662600	39662800	A-E+A-P	844	.	39662600	39662800	128,0,128
chr1	39670200	39671200	A-E+A-P	724	.	39670200	39671200	128,0,128
chr1	39671600	39671800	A-E+A-P	572	.	39671600	39671800	128,0,128
chr1	39672000	39672200	A-E+A-P	549	.	39672000	39672200	128,0,128
chr1	39672600	39672800	A-E+A-P	578	.	39672600	39672800	128,0,128
chr1	39679200	39679400	A-E+A-P	625	.	39679200	39679400	128,0,128
chr1	39679600	39680000	A-E+A-P	527	.	39679600	39680000	128,0,128
chr1	39680600	39681400	A-E+A-P	549	.	39680600	39681400	128,0,128
chr1	39681600	39681800	A-E+A-P	520	.	39681600	39681800	128,0,128
chr1	39683200	39683400	A-E+A-P	786	.	39683200	39683400	128,0,128
chr1	39735600	39735800	A-E+A-P	624	.	39735600	39735800	128,0,128
chr1	39851200	39851600	A-E+A-P	941	.	39851200	39851600	128,0,128
chr1	39855800	39856400	A-E+A-P	580	.	39855800	39856400	128,0,128
chr1	39857000	39857400	A-E+A-P	531	.	39857000	39857400	128,0,128
chr1	39857600	39858200	A-E+A-P	631	.	39857600	39858200	128,0,128
chr1	39860400	39860600	A-E+A-P	525	.	39860400	39860600	128,0,128
chr1	39864200	39864600	A-E+A-P	609	.	39864200	39864600	128,0,128
chr1	39873800	39875000	A-E+A-P	585	.	39873800	39875000	128,0,128
chr1	39957000	39957600	A-E+A-P	778	.	39957000	39957600	128,0,128
chr1	40041000	40042800	A-E+A-P	524	.	40041000	40042800	128,0,128
chr1	40075400	40075600	A-E+A-P	819	.	40075400	40075600	128,0,128
chr1	40105200	40105600	A-E+A-P	792	.	40105200	40105600	128,0,128
chr1	40123600	40123800	A-E+A-P	530	.	40123600	40123800	128,0,128
chr1	40157000	40157200	A-E+A-P	538	.	40157000	40157200	128,0,128
chr1	40167400	40167800	A-E+A-P	620	.	40167400	40167800	128,0,128
chr1	40176600	40178200	A-E+A-P	640	.	40176600	40178200	128,0,128
chr1	40204200	40205200	A-E+A-P	981	.	40204200	40205200	128,0,128
chr1	40254400	40255400	A-E+A-P	991	.	40254400	40255400	128,0,128
chr1	40264600	40265200	A-E+A-P	527	.	40264600	40265200	128,0,128
chr1	40280000	40280200	A-E+A-P	670	.	40280000	40280200	128,0,128
chr1	40283000	40283200	A-E+A-P	887	.	40283000	40283200	128,0,128
chr1	40298000	40298400	A-E+A-P	690	.	40298000	40298400	128,0,128
chr1	40347800	40349400	A-E+A-P	505	.	40347800	40349400	128,0,128
chr1	40358400	40358800	A-E+A-P	970	.	40358400	40358800	128,0,128
chr1	40363000	40363200	A-E+A-P	583	.	40363000	40363200	128,0,128
chr1	40364400	40365200	A-E+A-P	672	.	40364400	40365200	128,0,128
chr1	40366000	40366800	A-E+A-P	503	.	40366000	40366800	128,0,128
chr1	40367000	40368200	A-E+A-P	801	.	40367000	40368200	128,0,128
chr1	40480000	40480200	A-E+A-P	785	.	40480000	40480200	128,0,128
chr1	40495400	40495600	A-E+A-P	647	.	40495400	40495600	128,0,128
chr1	40498000	40498200	A-E+A-P	513	.	40498000	40498200	128,0,128
chr1	40502200	40502800	A-E+A-P	862	.	40502200	40502800	128,0,128
chr1	40503400	40503600	A-E+A-P	522	.	40503400	40503600	128,0,128
chr1	40505000	40507400	A-E+A-P	671	.	40505000	40507400	128,0,128
chr1	40515000	40515200	A-E+A-P	791	.	40515000	40515200	128,0,128
chr1	40519600	40520000	A-E+A-P	748	.	40519600	40520000	128,0,128
chr1	40520800	40521000	A-E+A-P	652	.	40520800	40521000	128,0,128
chr1	40522800	40523600	A-E+A-P	590	.	40522800	40523600	128,0,128
chr1	40523800	40524200	A-E+A-P	741	.	40523800	40524200	128,0,128
chr1	40524400	40524600	A-E+A-P	775	.	40524400	40524600	128,0,128
chr1	40525000	40525800	A-E+A-P	756	.	40525000	40525800	128,0,128
chr1	40542600	40543000	A-E+A-P	611	.	40542600	40543000	128,0,128
chr1	40562200	40563600	A-E+A-P	515	.	40562200	40563600	128,0,128
chr1	40596600	40597000	A-E+A-P	747	.	40596600	40597000	128,0,128
chr1	40626600	40628000	A-E+A-P	937	.	40626600	40628000	128,0,128
chr1	40628800	40629000	A-E+A-P	568	.	40628800	40629000	128,0,128
chr1	40642800	40643000	A-E+A-P	844	.	40642800	40643000	128,0,128
chr1	40650000	40650200	A-E+A-P	735	.	40650000	40650200	128,0,128
chr1	40687000	40687400	A-E+A-P	566	.	40687000	40687400	128,0,128
chr1	40687600	40688000	A-E+A-P	725	.	40687600	40688000	128,0,128
chr1	40723000	40724400	A-E+A-P	775	.	40723000	40724400	128,0,128
chr1	40742400	40742800	A-E+A-P	589	.	40742400	40742800	128,0,128
chr1	40778200	40778400	A-E+A-P	503	.	40778200	40778400	128,0,128
chr1	40779400	40779600	A-E+A-P	588	.	40779400	40779600	128,0,128
chr1	40780800	40781200	A-E+A-P	696	.	40780800	40781200	128,0,128
chr1	40801400	40801600	A-E+A-P	518	.	40801400	40801600	128,0,128
chr1	40804600	40804800	A-E+A-P	550	.	40804600	40804800	128,0,128
chr1	40805400	40805600	A-E+A-P	873	.	40805400	40805600	128,0,128
chr1	40807200	40807400	A-E+A-P	571	.	40807200	40807400	128,0,128
chr1	40838800	40840800	A-E+A-P	778	.	40838800	40840800	128,0,128
chr1	40841000	40841600	A-E+A-P	527	.	40841000	40841600	128,0,128
chr1	40842000	40842200	A-E+A-P	678	.	40842000	40842200	128,0,128
chr1	40843400	40843600	A-E+A-P	722	.	40843400	40843600	128,0,128
chr1	40844400	40844600	A-E+A-P	509	.	40844400	40844600	128,0,128
chr1	40846800	40847400	A-E+A-P	509	.	40846800	40847400	128,0,128
chr1	40847800	40848200	A-E+A-P	604	.	40847800	40848200	128,0,128
chr1	40848800	40849600	A-E+A-P	886	.	40848800	40849600	128,0,128
chr1	40849800	40850400	A-E+A-P	710	.	40849800	40850400	128,0,128
chr1	40850600	40851000	A-E+A-P	639	.	40850600	40851000	128,0,128
chr1	40851200	40851600	A-E+A-P	833	.	40851200	40851600	128,0,128
chr1	40865600	40866400	A-E+A-P	525	.	40865600	40866400	128,0,128
chr1	40915200	40917200	A-E+A-P	618	.	40915200	40917200	128,0,128
chr1	40941000	40941200	A-E+A-P	814	.	40941000	40941200	128,0,128
chr1	40942600	40943800	A-E+A-P	975	.	40942600	40943800	128,0,128
chr1	40996600	40998000	A-E+A-P	532	.	40996600	40998000	128,0,128
chr1	41020600	41020800	A-E+A-P	615	.	41020600	41020800	128,0,128
chr1	41049200	41049400	A-E+A-P	708	.	41049200	41049400	128,0,128
chr1	41099600	41100000	A-E+A-P	913	.	41099600	41100000	128,0,128
chr1	41131000	41132000	A-E+A-P	739	.	41131000	41132000	128,0,128
chr1	41156800	41158600	A-E+A-P	651	.	41156800	41158600	128,0,128
chr1	41158800	41159200	A-E+A-P	644	.	41158800	41159200	128,0,128
chr1	41164800	41165000	A-E+A-P	604	.	41164800	41165000	128,0,128
chr1	41170800	41171000	A-E+A-P	526	.	41170800	41171000	128,0,128
chr1	41174400	41175200	A-E+A-P	646	.	41174400	41175200	128,0,128
chr1	41175400	41175800	A-E+A-P	511	.	41175400	41175800	128,0,128
chr1	41177200	41177600	A-E+A-P	674	.	41177200	41177600	128,0,128
chr1	41240000	41240400	A-E+A-P	687	.	41240000	41240400	128,0,128
chr1	41242400	41242600	A-E+A-P	747	.	41242400	41242600	128,0,128
chr1	41249000	41249600	A-E+A-P	699	.	41249000	41249600	128,0,128
chr1	41249800	41250400	A-E+A-P	785	.	41249800	41250400	128,0,128
chr1	41267600	41268800	A-E+A-P	548	.	41267600	41268800	128,0,128
chr1	41274800	41275000	A-E+A-P	705	.	41274800	41275000	128,0,128
chr1	41286200	41287200	A-E+A-P	688	.	41286200	41287200	128,0,128
chr1	41305800	41307000	A-E+A-P	530	.	41305800	41307000	128,0,128
chr1	41311000	41311400	A-E+A-P	782	.	41311000	41311400	128,0,128
chr1	41328000	41328800	A-E+A-P	973	.	41328000	41328800	128,0,128
chr1	41329200	41330400	A-E+A-P	877	.	41329200	41330400	128,0,128
chr1	41332200	41332400	A-E+A-P	608	.	41332200	41332400	128,0,128
chr1	41334000	41334400	A-E+A-P	868	.	41334000	41334400	128,0,128
chr1	41341400	41341600	A-E+A-P	744	.	41341400	41341600	128,0,128
chr1	41342200	41342400	A-E+A-P	756	.	41342200	41342400	128,0,128
chr1	41380600	41380800	A-E+A-P	568	.	41380600	41380800	128,0,128
chr1	41405000	41405400	A-E+A-P	645	.	41405000	41405400	128,0,128
chr1	41414400	41414800	A-E+A-P	547	.	41414400	41414800	128,0,128
chr1	41440600	41441000	A-E+A-P	675	.	41440600	41441000	128,0,128
chr1	41444800	41445800	A-E+A-P	737	.	41444800	41445800	128,0,128
chr1	41446000	41446800	A-E+A-P	533	.	41446000	41446800	128,0,128
chr1	41469400	41469800	A-E+A-P	983	.	41469400	41469800	128,0,128
chr1	41575400	41575600	A-E+A-P	780	.	41575400	41575600	128,0,128
chr1	41616800	41617000	A-E+A-P	717	.	41616800	41617000	128,0,128
chr1	41626200	41626600	A-E+A-P	961	.	41626200	41626600	128,0,128
chr1	41704200	41704400	A-E+A-P	506	.	41704200	41704400	128,0,128
[truncated: 68,116 more rows]
