# Supplementary material for: Genome-wide prediction of cis-regulatory regions using supervised deep learning methods
Source: BMC Bioinformatics. 2018 May 31;19:202. doi: 10.1186/s12859-018-2187-1 (PMC5984344; doi:10.1186/s12859-018-2187-1)
Supplement: Supplementary file 2 — Genome-wide predictions of cis-regulatory regions for all six cell types. (ZIP 20400 kb) [file 12859_2018_2187_MOESM2_ESM.zip › additional_file2/DECRES_HepG2_CRR_Whole.bed]

browser position chr1:0-1000
browser dense DECRES_HepG2_CRR_Whole
track name="DECRES_HepG2_CRR_Whole" description="DECRES_HepG2_Cis_Regulatory_Regions_Whole_Genome" visibility=3 itemRgb="On" useScore=0 db=hg19
chr1	10200	10400	A-E+A-P	602	.	10200	10400	128,0,128
chr1	20000	20200	A-E+A-P	619	.	20000	20200	128,0,128
chr1	569800	570200	A-E+A-P	999	.	569800	570200	128,0,128
chr1	610800	611000	A-E+A-P	529	.	610800	611000	128,0,128
chr1	713800	714400	A-E+A-P	796	.	713800	714400	128,0,128
chr1	715000	715400	A-E+A-P	501	.	715000	715400	128,0,128
chr1	762600	763000	A-E+A-P	784	.	762600	763000	128,0,128
chr1	805200	805400	A-E+A-P	603	.	805200	805400	128,0,128
chr1	840000	840400	A-E+A-P	851	.	840000	840400	128,0,128
chr1	856400	856800	A-E+A-P	518	.	856400	856800	128,0,128
chr1	859200	859400	A-E+A-P	548	.	859200	859400	128,0,128
chr1	877000	877400	A-E+A-P	525	.	877000	877400	128,0,128
chr1	893200	893400	A-E+A-P	575	.	893200	893400	128,0,128
chr1	894000	894200	A-E+A-P	553	.	894000	894200	128,0,128
chr1	894400	894800	A-E+A-P	915	.	894400	894800	128,0,128
chr1	895800	896200	A-E+A-P	781	.	895800	896200	128,0,128
chr1	901600	901800	A-E+A-P	541	.	901600	901800	128,0,128
chr1	902400	902600	A-E+A-P	560	.	902400	902600	128,0,128
chr1	911400	911800	A-E+A-P	629	.	911400	911800	128,0,128
chr1	931200	931600	A-E+A-P	972	.	931200	931600	128,0,128
chr1	934400	934600	A-E+A-P	569	.	934400	934600	128,0,128
chr1	935400	937600	A-E+A-P	938	.	935400	937600	128,0,128
chr1	940000	941200	A-E+A-P	524	.	940000	941200	128,0,128
chr1	941400	942400	A-E+A-P	541	.	941400	942400	128,0,128
chr1	948600	949000	A-E+A-P	777	.	948600	949000	128,0,128
chr1	954600	955200	A-E+A-P	635	.	954600	955200	128,0,128
chr1	956400	957000	A-E+A-P	566	.	956400	957000	128,0,128
chr1	960000	960400	A-E+A-P	643	.	960000	960400	128,0,128
chr1	973400	973800	A-E+A-P	968	.	973400	973800	128,0,128
chr1	993600	994200	A-E+A-P	724	.	993600	994200	128,0,128
chr1	994600	995200	A-E+A-P	601	.	994600	995200	128,0,128
chr1	999200	1000000	A-E+A-P	825	.	999200	1000000	128,0,128
chr1	1000800	1001000	A-E+A-P	819	.	1000800	1001000	128,0,128
chr1	1004600	1004800	A-E+A-P	780	.	1004600	1004800	128,0,128
chr1	1015000	1015200	A-E+A-P	660	.	1015000	1015200	128,0,128
chr1	1051400	1052000	A-E+A-P	926	.	1051400	1052000	128,0,128
chr1	1057600	1057800	A-E+A-P	931	.	1057600	1057800	128,0,128
chr1	1058600	1058800	A-E+A-P	603	.	1058600	1058800	128,0,128
chr1	1060000	1061200	A-E+A-P	728	.	1060000	1061200	128,0,128
chr1	1063600	1064800	A-E+A-P	843	.	1063600	1064800	128,0,128
chr1	1065600	1065800	A-E+A-P	545	.	1065600	1065800	128,0,128
chr1	1093400	1094000	A-E+A-P	681	.	1093400	1094000	128,0,128
chr1	1100000	1100600	A-E+A-P	549	.	1100000	1100600	128,0,128
chr1	1101200	1101600	A-E+A-P	551	.	1101200	1101600	128,0,128
chr1	1103200	1103400	A-E+A-P	502	.	1103200	1103400	128,0,128
chr1	1103800	1104200	A-E+A-P	588	.	1103800	1104200	128,0,128
chr1	1166200	1166600	A-E+A-P	812	.	1166200	1166600	128,0,128
chr1	1166800	1167800	A-E+A-P	703	.	1166800	1167800	128,0,128
chr1	1172800	1173000	A-E+A-P	647	.	1172800	1173000	128,0,128
chr1	1173400	1174000	A-E+A-P	648	.	1173400	1174000	128,0,128
chr1	1175000	1175800	A-E+A-P	669	.	1175000	1175800	128,0,128
chr1	1176200	1176600	A-E+A-P	559	.	1176200	1176600	128,0,128
chr1	1208000	1208400	A-E+A-P	585	.	1208000	1208400	128,0,128
chr1	1209000	1209600	A-E+A-P	850	.	1209000	1209600	128,0,128
chr1	1216800	1217800	A-E+A-P	821	.	1216800	1217800	128,0,128
chr1	1227400	1227600	A-E+A-P	637	.	1227400	1227600	128,0,128
chr1	1234400	1234800	A-E+A-P	906	.	1234400	1234800	128,0,128
chr1	1235800	1236000	A-E+A-P	804	.	1235800	1236000	128,0,128
chr1	1240400	1241800	A-E+A-P	677	.	1240400	1241800	128,0,128
chr1	1242000	1242400	A-E+A-P	655	.	1242000	1242400	128,0,128
chr1	1243200	1244200	A-E+A-P	752	.	1243200	1244200	128,0,128
chr1	1258600	1258800	A-E+A-P	584	.	1258600	1258800	128,0,128
chr1	1259800	1261000	A-E+A-P	788	.	1259800	1261000	128,0,128
chr1	1261200	1261400	A-E+A-P	600	.	1261200	1261400	128,0,128
chr1	1270200	1270600	A-E+A-P	956	.	1270200	1270600	128,0,128
chr1	1280000	1280800	A-E+A-P	658	.	1280000	1280800	128,0,128
chr1	1281400	1281600	A-E+A-P	517	.	1281400	1281600	128,0,128
chr1	1282600	1283800	A-E+A-P	677	.	1282600	1283800	128,0,128
chr1	1284600	1284800	A-E+A-P	500	.	1284600	1284800	128,0,128
chr1	1285200	1285400	A-E+A-P	619	.	1285200	1285400	128,0,128
chr1	1293400	1294000	A-E+A-P	530	.	1293400	1294000	128,0,128
chr1	1294400	1295800	A-E+A-P	557	.	1294400	1295800	128,0,128
chr1	1296000	1296200	A-E+A-P	799	.	1296000	1296200	128,0,128
chr1	1297400	1297800	A-E+A-P	719	.	1297400	1297800	128,0,128
chr1	1307400	1307800	A-E+A-P	821	.	1307400	1307800	128,0,128
chr1	1309400	1309800	A-E+A-P	582	.	1309400	1309800	128,0,128
chr1	1310400	1311000	A-E+A-P	794	.	1310400	1311000	128,0,128
chr1	1311400	1312000	A-E+A-P	679	.	1311400	1312000	128,0,128
chr1	1333600	1334000	A-E+A-P	856	.	1333600	1334000	128,0,128
chr1	1334400	1337600	A-E+A-P	574	.	1334400	1337600	128,0,128
chr1	1341600	1342000	A-E+A-P	575	.	1341600	1342000	128,0,128
chr1	1342400	1343400	A-E+A-P	904	.	1342400	1343400	128,0,128
chr1	1343800	1344200	A-E+A-P	622	.	1343800	1344200	128,0,128
chr1	1356200	1357200	A-E+A-P	647	.	1356200	1357200	128,0,128
chr1	1361200	1361600	A-E+A-P	544	.	1361200	1361600	128,0,128
chr1	1361800	1362200	A-E+A-P	590	.	1361800	1362200	128,0,128
chr1	1365000	1365400	A-E+A-P	521	.	1365000	1365400	128,0,128
chr1	1365600	1366800	A-E+A-P	840	.	1365600	1366800	128,0,128
chr1	1367000	1369400	A-E+A-P	842	.	1367000	1369400	128,0,128
chr1	1369600	1370200	A-E+A-P	756	.	1369600	1370200	128,0,128
chr1	1370400	1370600	A-E+A-P	544	.	1370400	1370600	128,0,128
chr1	1371000	1371200	A-E+A-P	596	.	1371000	1371200	128,0,128
chr1	1371800	1372400	A-E+A-P	630	.	1371800	1372400	128,0,128
chr1	1373200	1373800	A-E+A-P	592	.	1373200	1373800	128,0,128
chr1	1376200	1377000	A-E+A-P	655	.	1376200	1377000	128,0,128
chr1	1397600	1398200	A-E+A-P	708	.	1397600	1398200	128,0,128
chr1	1406800	1407200	A-E+A-P	692	.	1406800	1407200	128,0,128
chr1	1408000	1408200	A-E+A-P	727	.	1408000	1408200	128,0,128
chr1	1446400	1446800	A-E+A-P	558	.	1446400	1446800	128,0,128
chr1	1447000	1447600	A-E+A-P	862	.	1447000	1447600	128,0,128
chr1	1478800	1479000	A-E+A-P	523	.	1478800	1479000	128,0,128
chr1	1509800	1510400	A-E+A-P	880	.	1509800	1510400	128,0,128
chr1	1511400	1511600	A-E+A-P	509	.	1511400	1511600	128,0,128
chr1	1513000	1513200	A-E+A-P	599	.	1513000	1513200	128,0,128
chr1	1523800	1524200	A-E+A-P	853	.	1523800	1524200	128,0,128
chr1	1549600	1549800	A-E+A-P	576	.	1549600	1549800	128,0,128
chr1	1550600	1551400	A-E+A-P	973	.	1550600	1551400	128,0,128
chr1	1590400	1590800	A-E+A-P	991	.	1590400	1590800	128,0,128
chr1	1610000	1611000	A-E+A-P	774	.	1610000	1611000	128,0,128
chr1	1612400	1612600	A-E+A-P	559	.	1612400	1612600	128,0,128
chr1	1617600	1618000	A-E+A-P	606	.	1617600	1618000	128,0,128
chr1	1655600	1656000	A-E+A-P	968	.	1655600	1656000	128,0,128
chr1	1677400	1678000	A-E+A-P	549	.	1677400	1678000	128,0,128
chr1	1680200	1680600	A-E+A-P	939	.	1680200	1680600	128,0,128
chr1	1680800	1681000	A-E+A-P	583	.	1680800	1681000	128,0,128
chr1	1700000	1700600	A-E+A-P	928	.	1700000	1700600	128,0,128
chr1	1708600	1709000	A-E+A-P	532	.	1708600	1709000	128,0,128
chr1	1709200	1709600	A-E+A-P	668	.	1709200	1709600	128,0,128
chr1	1709800	1710000	A-E+A-P	816	.	1709800	1710000	128,0,128
chr1	1710400	1711000	A-E+A-P	853	.	1710400	1711000	128,0,128
chr1	1711400	1712000	A-E+A-P	585	.	1711400	1712000	128,0,128
chr1	1713800	1714800	A-E+A-P	593	.	1713800	1714800	128,0,128
chr1	1765000	1765200	A-E+A-P	529	.	1765000	1765200	128,0,128
chr1	1765400	1765800	A-E+A-P	867	.	1765400	1765800	128,0,128
chr1	1790600	1791200	A-E+A-P	578	.	1790600	1791200	128,0,128
chr1	1809400	1809600	A-E+A-P	517	.	1809400	1809600	128,0,128
chr1	1813200	1813600	A-E+A-P	813	.	1813200	1813600	128,0,128
chr1	1814600	1815200	A-E+A-P	636	.	1814600	1815200	128,0,128
chr1	1821200	1821800	A-E+A-P	530	.	1821200	1821800	128,0,128
chr1	1822400	1822800	A-E+A-P	863	.	1822400	1822800	128,0,128
chr1	1823000	1823800	A-E+A-P	780	.	1823000	1823800	128,0,128
chr1	1824000	1824200	A-E+A-P	660	.	1824000	1824200	128,0,128
chr1	1825600	1826600	A-E+A-P	571	.	1825600	1826600	128,0,128
chr1	1828600	1828800	A-E+A-P	784	.	1828600	1828800	128,0,128
chr1	1830800	1831000	A-E+A-P	783	.	1830800	1831000	128,0,128
chr1	1837800	1838000	A-E+A-P	817	.	1837800	1838000	128,0,128
chr1	1840200	1840800	A-E+A-P	510	.	1840200	1840800	128,0,128
chr1	1850400	1851400	A-E+A-P	619	.	1850400	1851400	128,0,128
chr1	1851800	1852800	A-E+A-P	552	.	1851800	1852800	128,0,128
chr1	1854400	1855200	A-E+A-P	629	.	1854400	1855200	128,0,128
chr1	1872600	1873000	A-E+A-P	979	.	1872600	1873000	128,0,128
chr1	1873600	1874000	A-E+A-P	504	.	1873600	1874000	128,0,128
chr1	1874200	1874800	A-E+A-P	804	.	1874200	1874800	128,0,128
chr1	1875000	1876000	A-E+A-P	581	.	1875000	1876000	128,0,128
chr1	1886400	1886600	A-E+A-P	630	.	1886400	1886600	128,0,128
chr1	1891200	1891800	A-E+A-P	604	.	1891200	1891800	128,0,128
chr1	1935200	1935400	A-E+A-P	703	.	1935200	1935400	128,0,128
chr1	1951000	1951400	A-E+A-P	996	.	1951000	1951400	128,0,128
chr1	1976400	1976600	A-E+A-P	639	.	1976400	1976600	128,0,128
chr1	1978000	1978200	A-E+A-P	687	.	1978000	1978200	128,0,128
chr1	1978600	1979200	A-E+A-P	754	.	1978600	1979200	128,0,128
chr1	1980800	1982200	A-E+A-P	819	.	1980800	1982200	128,0,128
chr1	2003600	2003800	A-E+A-P	655	.	2003600	2003800	128,0,128
chr1	2023200	2023400	A-E+A-P	615	.	2023200	2023400	128,0,128
chr1	2034200	2034400	A-E+A-P	622	.	2034200	2034400	128,0,128
chr1	2035000	2035200	A-E+A-P	632	.	2035000	2035200	128,0,128
chr1	2035800	2036800	A-E+A-P	541	.	2035800	2036800	128,0,128
chr1	2065200	2065400	A-E+A-P	501	.	2065200	2065400	128,0,128
chr1	2065600	2067200	A-E+A-P	807	.	2065600	2067200	128,0,128
chr1	2067600	2067800	A-E+A-P	501	.	2067600	2067800	128,0,128
chr1	2069000	2069200	A-E+A-P	560	.	2069000	2069200	128,0,128
chr1	2069600	2070000	A-E+A-P	799	.	2069600	2070000	128,0,128
chr1	2105800	2106000	A-E+A-P	686	.	2105800	2106000	128,0,128
chr1	2120800	2122200	A-E+A-P	806	.	2120800	2122200	128,0,128
chr1	2126000	2127000	A-E+A-P	802	.	2126000	2127000	128,0,128
chr1	2136200	2136400	A-E+A-P	592	.	2136200	2136400	128,0,128
chr1	2136600	2136800	A-E+A-P	526	.	2136600	2136800	128,0,128
chr1	2138400	2140200	A-E+A-P	886	.	2138400	2140200	128,0,128
chr1	2146200	2146400	A-E+A-P	534	.	2146200	2146400	128,0,128
chr1	2159000	2159600	A-E+A-P	938	.	2159000	2159600	128,0,128
chr1	2160600	2160800	A-E+A-P	613	.	2160600	2160800	128,0,128
chr1	2161000	2161200	A-E+A-P	506	.	2161000	2161200	128,0,128
chr1	2161400	2161600	A-E+A-P	536	.	2161400	2161600	128,0,128
chr1	2162200	2164600	A-E+A-P	688	.	2162200	2164600	128,0,128
chr1	2164800	2166400	A-E+A-P	548	.	2164800	2166400	128,0,128
chr1	2169200	2169400	A-E+A-P	542	.	2169200	2169400	128,0,128
chr1	2169600	2170200	A-E+A-P	565	.	2169600	2170200	128,0,128
chr1	2171600	2171800	A-E+A-P	503	.	2171600	2171800	128,0,128
chr1	2177800	2178000	A-E+A-P	507	.	2177800	2178000	128,0,128
chr1	2179000	2180800	A-E+A-P	657	.	2179000	2180800	128,0,128
chr1	2181800	2183200	A-E+A-P	810	.	2181800	2183200	128,0,128
chr1	2192400	2192800	A-E+A-P	540	.	2192400	2192800	128,0,128
chr1	2201600	2204000	A-E+A-P	728	.	2201600	2204000	128,0,128
chr1	2243200	2243400	A-E+A-P	615	.	2243200	2243400	128,0,128
chr1	2245800	2246200	A-E+A-P	833	.	2245800	2246200	128,0,128
chr1	2246400	2246600	A-E+A-P	539	.	2246400	2246600	128,0,128
chr1	2313200	2313400	A-E+A-P	839	.	2313200	2313400	128,0,128
chr1	2315600	2316000	A-E+A-P	793	.	2315600	2316000	128,0,128
chr1	2322800	2323400	A-E+A-P	864	.	2322800	2323400	128,0,128
chr1	2324200	2325200	A-E+A-P	776	.	2324200	2325200	128,0,128
chr1	2344000	2345400	A-E+A-P	940	.	2344000	2345400	128,0,128
chr1	2345600	2346200	A-E+A-P	734	.	2345600	2346200	128,0,128
chr1	2391400	2391600	A-E+A-P	638	.	2391400	2391600	128,0,128
chr1	2399400	2399800	A-E+A-P	927	.	2399400	2399800	128,0,128
chr1	2414000	2414400	A-E+A-P	534	.	2414000	2414400	128,0,128
chr1	2456400	2456600	A-E+A-P	537	.	2456400	2456600	128,0,128
chr1	2456800	2457000	A-E+A-P	569	.	2456800	2457000	128,0,128
chr1	2457600	2458200	A-E+A-P	976	.	2457600	2458200	128,0,128
chr1	2477800	2478000	A-E+A-P	665	.	2477800	2478000	128,0,128
chr1	2478400	2478600	A-E+A-P	696	.	2478400	2478600	128,0,128
chr1	2479200	2479800	A-E+A-P	649	.	2479200	2479800	128,0,128
chr1	2480400	2480600	A-E+A-P	635	.	2480400	2480600	128,0,128
chr1	2486400	2486600	A-E+A-P	777	.	2486400	2486600	128,0,128
chr1	2502800	2503000	A-E+A-P	769	.	2502800	2503000	128,0,128
chr1	2507400	2508000	A-E+A-P	927	.	2507400	2508000	128,0,128
chr1	2509600	2510000	A-E+A-P	528	.	2509600	2510000	128,0,128
chr1	2514800	2515000	A-E+A-P	588	.	2514800	2515000	128,0,128
chr1	2516800	2517400	A-E+A-P	722	.	2516800	2517400	128,0,128
chr1	2517800	2518400	A-E+A-P	956	.	2517800	2518400	128,0,128
chr1	2574000	2574200	A-E+A-P	503	.	2574000	2574200	128,0,128
chr1	2574400	2575000	A-E+A-P	560	.	2574400	2575000	128,0,128
chr1	2982800	2983000	A-E+A-P	567	.	2982800	2983000	128,0,128
chr1	2986200	2986400	A-E+A-P	908	.	2986200	2986400	128,0,128
chr1	3031800	3032200	A-E+A-P	922	.	3031800	3032200	128,0,128
chr1	3038000	3038200	A-E+A-P	686	.	3038000	3038200	128,0,128
chr1	3050400	3050600	A-E+A-P	913	.	3050400	3050600	128,0,128
chr1	3051200	3051400	A-E+A-P	588	.	3051200	3051400	128,0,128
chr1	3053200	3053400	A-E+A-P	614	.	3053200	3053400	128,0,128
chr1	3055400	3055600	A-E+A-P	738	.	3055400	3055600	128,0,128
chr1	3087000	3088000	A-E+A-P	694	.	3087000	3088000	128,0,128
chr1	3109200	3109400	A-E+A-P	567	.	3109200	3109400	128,0,128
chr1	3114400	3114600	A-E+A-P	535	.	3114400	3114600	128,0,128
chr1	3135600	3136400	A-E+A-P	581	.	3135600	3136400	128,0,128
chr1	3138600	3139400	A-E+A-P	562	.	3138600	3139400	128,0,128
chr1	3146000	3146200	A-E+A-P	721	.	3146000	3146200	128,0,128
chr1	3154400	3155600	A-E+A-P	551	.	3154400	3155600	128,0,128
chr1	3166600	3168000	A-E+A-P	907	.	3166600	3168000	128,0,128
chr1	3174400	3174600	A-E+A-P	947	.	3174400	3174600	128,0,128
chr1	3178000	3178600	A-E+A-P	772	.	3178000	3178600	128,0,128
chr1	3200600	3200800	A-E+A-P	738	.	3200600	3200800	128,0,128
chr1	3208800	3209200	A-E+A-P	802	.	3208800	3209200	128,0,128
chr1	3209600	3210400	A-E+A-P	721	.	3209600	3210400	128,0,128
chr1	3229800	3230000	A-E+A-P	813	.	3229800	3230000	128,0,128
chr1	3236400	3238000	A-E+A-P	678	.	3236400	3238000	128,0,128
chr1	3238600	3238800	A-E+A-P	520	.	3238600	3238800	128,0,128
chr1	3243000	3243800	A-E+A-P	517	.	3243000	3243800	128,0,128
chr1	3244800	3245200	A-E+A-P	507	.	3244800	3245200	128,0,128
chr1	3247400	3247600	A-E+A-P	828	.	3247400	3247600	128,0,128
chr1	3251000	3252600	A-E+A-P	573	.	3251000	3252600	128,0,128
chr1	3254800	3255200	A-E+A-P	583	.	3254800	3255200	128,0,128
chr1	3256800	3257800	A-E+A-P	643	.	3256800	3257800	128,0,128
chr1	3266200	3266600	A-E+A-P	510	.	3266200	3266600	128,0,128
chr1	3272400	3273800	A-E+A-P	923	.	3272400	3273800	128,0,128
chr1	3306200	3306400	A-E+A-P	541	.	3306200	3306400	128,0,128
chr1	3326800	3327000	A-E+A-P	953	.	3326800	3327000	128,0,128
chr1	3341400	3341600	A-E+A-P	702	.	3341400	3341600	128,0,128
chr1	3358000	3358400	A-E+A-P	723	.	3358000	3358400	128,0,128
chr1	3369800	3370000	A-E+A-P	851	.	3369800	3370000	128,0,128
chr1	3370800	3371000	A-E+A-P	649	.	3370800	3371000	128,0,128
chr1	3371200	3375200	A-E+A-P	635	.	3371200	3375200	128,0,128
chr1	3376000	3377000	A-E+A-P	909	.	3376000	3377000	128,0,128
chr1	3377200	3377600	A-E+A-P	771	.	3377200	3377600	128,0,128
chr1	3387800	3388600	A-E+A-P	501	.	3387800	3388600	128,0,128
chr1	3397000	3397200	A-E+A-P	674	.	3397000	3397200	128,0,128
chr1	3400400	3400600	A-E+A-P	511	.	3400400	3400600	128,0,128
chr1	3407800	3408000	A-E+A-P	533	.	3407800	3408000	128,0,128
chr1	3418600	3419000	A-E+A-P	856	.	3418600	3419000	128,0,128
chr1	3448000	3448200	A-E+A-P	685	.	3448000	3448200	128,0,128
chr1	3535600	3535800	A-E+A-P	800	.	3535600	3535800	128,0,128
chr1	3540600	3540800	A-E+A-P	516	.	3540600	3540800	128,0,128
chr1	3541200	3541600	A-E+A-P	890	.	3541200	3541600	128,0,128
chr1	3541800	3542400	A-E+A-P	620	.	3541800	3542400	128,0,128
chr1	3566400	3566800	A-E+A-P	955	.	3566400	3566800	128,0,128
chr1	3582800	3583000	A-E+A-P	523	.	3582800	3583000	128,0,128
chr1	3583200	3583400	A-E+A-P	834	.	3583200	3583400	128,0,128
chr1	3585400	3585800	A-E+A-P	944	.	3585400	3585800	128,0,128
chr1	3634600	3635000	A-E+A-P	993	.	3634600	3635000	128,0,128
chr1	3650000	3650400	A-E+A-P	757	.	3650000	3650400	128,0,128
chr1	3662800	3663000	A-E+A-P	525	.	3662800	3663000	128,0,128
chr1	3663600	3664200	A-E+A-P	510	.	3663600	3664200	128,0,128
chr1	3688000	3688600	A-E+A-P	847	.	3688000	3688600	128,0,128
chr1	3688800	3689600	A-E+A-P	636	.	3688800	3689600	128,0,128
chr1	3689800	3690200	A-E+A-P	664	.	3689800	3690200	128,0,128
chr1	3690400	3691400	A-E+A-P	793	.	3690400	3691400	128,0,128
chr1	3691600	3692800	A-E+A-P	772	.	3691600	3692800	128,0,128
chr1	3693000	3693200	A-E+A-P	507	.	3693000	3693200	128,0,128
chr1	3701600	3702200	A-E+A-P	557	.	3701600	3702200	128,0,128
chr1	3711600	3712400	A-E+A-P	512	.	3711600	3712400	128,0,128
chr1	3712800	3713400	A-E+A-P	667	.	3712800	3713400	128,0,128
chr1	3713600	3713800	A-E+A-P	527	.	3713600	3713800	128,0,128
chr1	3772400	3772600	A-E+A-P	531	.	3772400	3772600	128,0,128
chr1	3773600	3774200	A-E+A-P	685	.	3773600	3774200	128,0,128
chr1	3816600	3818200	A-E+A-P	914	.	3816600	3818200	128,0,128
chr1	3819800	3820000	A-E+A-P	759	.	3819800	3820000	128,0,128
chr1	3825800	3826000	A-E+A-P	532	.	3825800	3826000	128,0,128
chr1	3827400	3827800	A-E+A-P	722	.	3827400	3827800	128,0,128
chr1	4003000	4003200	A-E+A-P	861	.	4003000	4003200	128,0,128
chr1	4029000	4029200	A-E+A-P	958	.	4029000	4029200	128,0,128
chr1	4280000	4280200	A-E+A-P	562	.	4280000	4280200	128,0,128
chr1	4325800	4326400	A-E+A-P	804	.	4325800	4326400	128,0,128
chr1	4327200	4328800	A-E+A-P	752	.	4327200	4328800	128,0,128
chr1	4331000	4331200	A-E+A-P	675	.	4331000	4331200	128,0,128
chr1	4610000	4610400	A-E+A-P	946	.	4610000	4610400	128,0,128
chr1	4712800	4713000	A-E+A-P	680	.	4712800	4713000	128,0,128
chr1	4771000	4771200	A-E+A-P	920	.	4771000	4771200	128,0,128
chr1	5061600	5061800	A-E+A-P	924	.	5061600	5061800	128,0,128
chr1	5258400	5258600	A-E+A-P	532	.	5258400	5258600	128,0,128
chr1	5658200	5658400	A-E+A-P	809	.	5658200	5658400	128,0,128
chr1	5806000	5806200	A-E+A-P	729	.	5806000	5806200	128,0,128
chr1	5907400	5907600	A-E+A-P	987	.	5907400	5907600	128,0,128
chr1	5916600	5916800	A-E+A-P	560	.	5916600	5916800	128,0,128
chr1	5993800	5994600	A-E+A-P	962	.	5993800	5994600	128,0,128
chr1	6009200	6009400	A-E+A-P	555	.	6009200	6009400	128,0,128
chr1	6009600	6010000	A-E+A-P	857	.	6009600	6010000	128,0,128
chr1	6015400	6016400	A-E+A-P	778	.	6015400	6016400	128,0,128
chr1	6051000	6051200	A-E+A-P	588	.	6051000	6051200	128,0,128
chr1	6051400	6051600	A-E+A-P	655	.	6051400	6051600	128,0,128
chr1	6051800	6053000	A-E+A-P	546	.	6051800	6053000	128,0,128
chr1	6063200	6063400	A-E+A-P	607	.	6063200	6063400	128,0,128
chr1	6069600	6070000	A-E+A-P	584	.	6069600	6070000	128,0,128
chr1	6086200	6086600	A-E+A-P	867	.	6086200	6086600	128,0,128
chr1	6094600	6094800	A-E+A-P	667	.	6094600	6094800	128,0,128
chr1	6105600	6106000	A-E+A-P	953	.	6105600	6106000	128,0,128
chr1	6112400	6113200	A-E+A-P	948	.	6112400	6113200	128,0,128
chr1	6136000	6136200	A-E+A-P	810	.	6136000	6136200	128,0,128
chr1	6142400	6142600	A-E+A-P	501	.	6142400	6142600	128,0,128
chr1	6186800	6187000	A-E+A-P	702	.	6186800	6187000	128,0,128
chr1	6217800	6218200	A-E+A-P	786	.	6217800	6218200	128,0,128
chr1	6221600	6222000	A-E+A-P	778	.	6221600	6222000	128,0,128
chr1	6258200	6258600	A-E+A-P	537	.	6258200	6258600	128,0,128
chr1	6259400	6260400	A-E+A-P	849	.	6259400	6260400	128,0,128
chr1	6265000	6265600	A-E+A-P	823	.	6265000	6265600	128,0,128
chr1	6266000	6266600	A-E+A-P	965	.	6266000	6266600	128,0,128
chr1	6294600	6295000	A-E+A-P	743	.	6294600	6295000	128,0,128
chr1	6295200	6295600	A-E+A-P	649	.	6295200	6295600	128,0,128
chr1	6295800	6296400	A-E+A-P	831	.	6295800	6296400	128,0,128
chr1	6298800	6299000	A-E+A-P	507	.	6298800	6299000	128,0,128
chr1	6300200	6300600	A-E+A-P	971	.	6300200	6300600	128,0,128
chr1	6305200	6305600	A-E+A-P	996	.	6305200	6305600	128,0,128
chr1	6306800	6307000	A-E+A-P	554	.	6306800	6307000	128,0,128
chr1	6341800	6342200	A-E+A-P	675	.	6341800	6342200	128,0,128
chr1	6355400	6355600	A-E+A-P	756	.	6355400	6355600	128,0,128
chr1	6403600	6403800	A-E+A-P	700	.	6403600	6403800	128,0,128
chr1	6404200	6404400	A-E+A-P	638	.	6404200	6404400	128,0,128
chr1	6412200	6412600	A-E+A-P	599	.	6412200	6412600	128,0,128
chr1	6413800	6414800	A-E+A-P	614	.	6413800	6414800	128,0,128
chr1	6419200	6419400	A-E+A-P	563	.	6419200	6419400	128,0,128
chr1	6419600	6420400	A-E+A-P	857	.	6419600	6420400	128,0,128
chr1	6420600	6420800	A-E+A-P	542	.	6420600	6420800	128,0,128
chr1	6438200	6438400	A-E+A-P	663	.	6438200	6438400	128,0,128
chr1	6445800	6446000	A-E+A-P	532	.	6445800	6446000	128,0,128
chr1	6451800	6452800	A-E+A-P	553	.	6451800	6452800	128,0,128
chr1	6453400	6454600	A-E+A-P	809	.	6453400	6454600	128,0,128
chr1	6464800	6465000	A-E+A-P	754	.	6464800	6465000	128,0,128
chr1	6473000	6473200	A-E+A-P	902	.	6473000	6473200	128,0,128
chr1	6474600	6474800	A-E+A-P	511	.	6474600	6474800	128,0,128
chr1	6505200	6505600	A-E+A-P	555	.	6505200	6505600	128,0,128
chr1	6506000	6506200	A-E+A-P	854	.	6506000	6506200	128,0,128
chr1	6506800	6507600	A-E+A-P	697	.	6506800	6507600	128,0,128
chr1	6507800	6508600	A-E+A-P	606	.	6507800	6508600	128,0,128
chr1	6509000	6509200	A-E+A-P	533	.	6509000	6509200	128,0,128
chr1	6509400	6509600	A-E+A-P	645	.	6509400	6509600	128,0,128
chr1	6509800	6510000	A-E+A-P	515	.	6509800	6510000	128,0,128
chr1	6510800	6511600	A-E+A-P	667	.	6510800	6511600	128,0,128
chr1	6523200	6523400	A-E+A-P	523	.	6523200	6523400	128,0,128
chr1	6524600	6525000	A-E+A-P	639	.	6524600	6525000	128,0,128
chr1	6546600	6546800	A-E+A-P	744	.	6546600	6546800	128,0,128
chr1	6550000	6550200	A-E+A-P	860	.	6550000	6550200	128,0,128
chr1	6550600	6552000	A-E+A-P	923	.	6550600	6552000	128,0,128
chr1	6571200	6571400	A-E+A-P	771	.	6571200	6571400	128,0,128
chr1	6572400	6572600	A-E+A-P	780	.	6572400	6572600	128,0,128
chr1	6573400	6573800	A-E+A-P	700	.	6573400	6573800	128,0,128
chr1	6613200	6613600	A-E+A-P	725	.	6613200	6613600	128,0,128
chr1	6614400	6615000	A-E+A-P	982	.	6614400	6615000	128,0,128
chr1	6615200	6615600	A-E+A-P	711	.	6615200	6615600	128,0,128
chr1	6632600	6633000	A-E+A-P	762	.	6632600	6633000	128,0,128
chr1	6639600	6640200	A-E+A-P	590	.	6639600	6640200	128,0,128
chr1	6640400	6641200	A-E+A-P	546	.	6640400	6641200	128,0,128
chr1	6642000	6642200	A-E+A-P	501	.	6642000	6642200	128,0,128
chr1	6642400	6642800	A-E+A-P	921	.	6642400	6642800	128,0,128
chr1	6659600	6660000	A-E+A-P	506	.	6659600	6660000	128,0,128
chr1	6660400	6661200	A-E+A-P	608	.	6660400	6661200	128,0,128
chr1	6661400	6661600	A-E+A-P	516	.	6661400	6661600	128,0,128
chr1	6661800	6664600	A-E+A-P	547	.	6661800	6664600	128,0,128
chr1	6669800	6670000	A-E+A-P	542	.	6669800	6670000	128,0,128
chr1	6673400	6674000	A-E+A-P	946	.	6673400	6674000	128,0,128
chr1	6674800	6675000	A-E+A-P	657	.	6674800	6675000	128,0,128
chr1	6675800	6676000	A-E+A-P	588	.	6675800	6676000	128,0,128
chr1	6684800	6685600	A-E+A-P	820	.	6684800	6685600	128,0,128
chr1	6706600	6706800	A-E+A-P	559	.	6706600	6706800	128,0,128
chr1	6760800	6761200	A-E+A-P	633	.	6760800	6761200	128,0,128
chr1	6761600	6762200	A-E+A-P	773	.	6761600	6762200	128,0,128
chr1	6780200	6780400	A-E+A-P	708	.	6780200	6780400	128,0,128
chr1	6784400	6785200	A-E+A-P	518	.	6784400	6785200	128,0,128
chr1	6822200	6822400	A-E+A-P	518	.	6822200	6822400	128,0,128
chr1	6830800	6831000	A-E+A-P	598	.	6830800	6831000	128,0,128
chr1	6844800	6845600	A-E+A-P	885	.	6844800	6845600	128,0,128
chr1	6846200	6846800	A-E+A-P	590	.	6846200	6846800	128,0,128
chr1	6847200	6847400	A-E+A-P	515	.	6847200	6847400	128,0,128
chr1	6849000	6849400	A-E+A-P	520	.	6849000	6849400	128,0,128
chr1	6867800	6868200	A-E+A-P	549	.	6867800	6868200	128,0,128
chr1	6882600	6882800	A-E+A-P	708	.	6882600	6882800	128,0,128
chr1	6950000	6950200	A-E+A-P	503	.	6950000	6950200	128,0,128
chr1	6969800	6970400	A-E+A-P	702	.	6969800	6970400	128,0,128
chr1	7079600	7080000	A-E+A-P	785	.	7079600	7080000	128,0,128
chr1	7106400	7106600	A-E+A-P	992	.	7106400	7106600	128,0,128
chr1	7135400	7135800	A-E+A-P	991	.	7135400	7135800	128,0,128
chr1	7209600	7209800	A-E+A-P	558	.	7209600	7209800	128,0,128
chr1	7219200	7219400	A-E+A-P	592	.	7219200	7219400	128,0,128
chr1	7326200	7326400	A-E+A-P	896	.	7326200	7326400	128,0,128
chr1	7359400	7359600	A-E+A-P	505	.	7359400	7359600	128,0,128
chr1	7361000	7361400	A-E+A-P	585	.	7361000	7361400	128,0,128
chr1	7462000	7462200	A-E+A-P	686	.	7462000	7462200	128,0,128
chr1	7569800	7570000	A-E+A-P	651	.	7569800	7570000	128,0,128
chr1	7609400	7609600	A-E+A-P	623	.	7609400	7609600	128,0,128
chr1	7655600	7655800	A-E+A-P	561	.	7655600	7655800	128,0,128
chr1	7669000	7669200	A-E+A-P	583	.	7669000	7669200	128,0,128
chr1	7676400	7676800	A-E+A-P	997	.	7676400	7676800	128,0,128
chr1	7707400	7707600	A-E+A-P	795	.	7707400	7707600	128,0,128
chr1	7727600	7728000	A-E+A-P	610	.	7727600	7728000	128,0,128
chr1	7729600	7729800	A-E+A-P	788	.	7729600	7729800	128,0,128
chr1	7738800	7739200	A-E+A-P	932	.	7738800	7739200	128,0,128
chr1	7739400	7740400	A-E+A-P	513	.	7739400	7740400	128,0,128
chr1	7740600	7741200	A-E+A-P	822	.	7740600	7741200	128,0,128
chr1	7741800	7742000	A-E+A-P	525	.	7741800	7742000	128,0,128
chr1	7748800	7749000	A-E+A-P	963	.	7748800	7749000	128,0,128
chr1	7764600	7764800	A-E+A-P	939	.	7764600	7764800	128,0,128
chr1	7778000	7778400	A-E+A-P	575	.	7778000	7778400	128,0,128
chr1	7812600	7812800	A-E+A-P	668	.	7812600	7812800	128,0,128
chr1	7813000	7813200	A-E+A-P	567	.	7813000	7813200	128,0,128
chr1	7814400	7814600	A-E+A-P	649	.	7814400	7814600	128,0,128
chr1	7831000	7831600	A-E+A-P	745	.	7831000	7831600	128,0,128
chr1	7843400	7843600	A-E+A-P	695	.	7843400	7843600	128,0,128
chr1	7844000	7844200	A-E+A-P	943	.	7844000	7844200	128,0,128
chr1	7962800	7963000	A-E+A-P	528	.	7962800	7963000	128,0,128
chr1	8014000	8014400	A-E+A-P	561	.	8014000	8014400	128,0,128
chr1	8021400	8022200	A-E+A-P	974	.	8021400	8022200	128,0,128
chr1	8035400	8035600	A-E+A-P	910	.	8035400	8035600	128,0,128
chr1	8042400	8042600	A-E+A-P	513	.	8042400	8042600	128,0,128
chr1	8064800	8065600	A-E+A-P	578	.	8064800	8065600	128,0,128
chr1	8066400	8067000	A-E+A-P	607	.	8066400	8067000	128,0,128
chr1	8067800	8068000	A-E+A-P	575	.	8067800	8068000	128,0,128
chr1	8069200	8069400	A-E+A-P	715	.	8069200	8069400	128,0,128
chr1	8069600	8071000	A-E+A-P	900	.	8069600	8071000	128,0,128
chr1	8071200	8071400	A-E+A-P	614	.	8071200	8071400	128,0,128
chr1	8075200	8075400	A-E+A-P	519	.	8075200	8075400	128,0,128
chr1	8076800	8077000	A-E+A-P	584	.	8076800	8077000	128,0,128
chr1	8077800	8078400	A-E+A-P	686	.	8077800	8078400	128,0,128
chr1	8078600	8079200	A-E+A-P	676	.	8078600	8079200	128,0,128
chr1	8080200	8080400	A-E+A-P	642	.	8080200	8080400	128,0,128
chr1	8081800	8082000	A-E+A-P	676	.	8081800	8082000	128,0,128
chr1	8082600	8083200	A-E+A-P	540	.	8082600	8083200	128,0,128
chr1	8086000	8088600	A-E+A-P	543	.	8086000	8088600	128,0,128
chr1	8100600	8101000	A-E+A-P	780	.	8100600	8101000	128,0,128
chr1	8121200	8121600	A-E+A-P	646	.	8121200	8121600	128,0,128
chr1	8130400	8130800	A-E+A-P	809	.	8130400	8130800	128,0,128
chr1	8137000	8137600	A-E+A-P	565	.	8137000	8137600	128,0,128
chr1	8138200	8138800	A-E+A-P	618	.	8138200	8138800	128,0,128
chr1	8140200	8140400	A-E+A-P	521	.	8140200	8140400	128,0,128
chr1	8144200	8144600	A-E+A-P	938	.	8144200	8144600	128,0,128
chr1	8154400	8155400	A-E+A-P	560	.	8154400	8155400	128,0,128
chr1	8156200	8156600	A-E+A-P	604	.	8156200	8156600	128,0,128
chr1	8156800	8157000	A-E+A-P	565	.	8156800	8157000	128,0,128
chr1	8157400	8157800	A-E+A-P	834	.	8157400	8157800	128,0,128
chr1	8176600	8177400	A-E+A-P	840	.	8176600	8177400	128,0,128
chr1	8177600	8177800	A-E+A-P	705	.	8177600	8177800	128,0,128
chr1	8180600	8181800	A-E+A-P	830	.	8180600	8181800	128,0,128
chr1	8197800	8198200	A-E+A-P	609	.	8197800	8198200	128,0,128
chr1	8211600	8211800	A-E+A-P	807	.	8211600	8211800	128,0,128
chr1	8214000	8215200	A-E+A-P	776	.	8214000	8215200	128,0,128
chr1	8215400	8216000	A-E+A-P	735	.	8215400	8216000	128,0,128
chr1	8229600	8230800	A-E+A-P	574	.	8229600	8230800	128,0,128
chr1	8242200	8243000	A-E+A-P	832	.	8242200	8243000	128,0,128
chr1	8249800	8250400	A-E+A-P	658	.	8249800	8250400	128,0,128
chr1	8254600	8254800	A-E+A-P	590	.	8254600	8254800	128,0,128
chr1	8257800	8258200	A-E+A-P	914	.	8257800	8258200	128,0,128
chr1	8260400	8260800	A-E+A-P	982	.	8260400	8260800	128,0,128
chr1	8261400	8261800	A-E+A-P	730	.	8261400	8261800	128,0,128
chr1	8262000	8262600	A-E+A-P	520	.	8262000	8262600	128,0,128
chr1	8262800	8263000	A-E+A-P	695	.	8262800	8263000	128,0,128
chr1	8271600	8272600	A-E+A-P	592	.	8271600	8272600	128,0,128
chr1	8290400	8290600	A-E+A-P	535	.	8290400	8290600	128,0,128
chr1	8298200	8298400	A-E+A-P	682	.	8298200	8298400	128,0,128
chr1	8298800	8300600	A-E+A-P	604	.	8298800	8300600	128,0,128
chr1	8301400	8302200	A-E+A-P	571	.	8301400	8302200	128,0,128
chr1	8318800	8320400	A-E+A-P	953	.	8318800	8320400	128,0,128
chr1	8321000	8321200	A-E+A-P	704	.	8321000	8321200	128,0,128
chr1	8323200	8323600	A-E+A-P	672	.	8323200	8323600	128,0,128
chr1	8354000	8354200	A-E+A-P	584	.	8354000	8354200	128,0,128
chr1	8372400	8372600	A-E+A-P	753	.	8372400	8372600	128,0,128
chr1	8374400	8374600	A-E+A-P	936	.	8374400	8374600	128,0,128
chr1	8375800	8376200	A-E+A-P	751	.	8375800	8376200	128,0,128
chr1	8409000	8409400	A-E+A-P	681	.	8409000	8409400	128,0,128
chr1	8411800	8412000	A-E+A-P	549	.	8411800	8412000	128,0,128
chr1	8427800	8428200	A-E+A-P	552	.	8427800	8428200	128,0,128
chr1	8480400	8480600	A-E+A-P	699	.	8480400	8480600	128,0,128
chr1	8483000	8483200	A-E+A-P	541	.	8483000	8483200	128,0,128
chr1	8483800	8485000	A-E+A-P	646	.	8483800	8485000	128,0,128
chr1	8523200	8524000	A-E+A-P	651	.	8523200	8524000	128,0,128
chr1	8538800	8539000	A-E+A-P	535	.	8538800	8539000	128,0,128
chr1	8586000	8586400	A-E+A-P	882	.	8586000	8586400	128,0,128
chr1	8612000	8612400	A-E+A-P	707	.	8612000	8612400	128,0,128
chr1	8621200	8621400	A-E+A-P	514	.	8621200	8621400	128,0,128
chr1	8624000	8624400	A-E+A-P	897	.	8624000	8624400	128,0,128
chr1	8625000	8625200	A-E+A-P	729	.	8625000	8625200	128,0,128
chr1	8631400	8632000	A-E+A-P	594	.	8631400	8632000	128,0,128
chr1	8632200	8632400	A-E+A-P	821	.	8632200	8632400	128,0,128
chr1	8686400	8686800	A-E+A-P	680	.	8686400	8686800	128,0,128
chr1	8689400	8689600	A-E+A-P	550	.	8689400	8689600	128,0,128
chr1	8704000	8704600	A-E+A-P	909	.	8704000	8704600	128,0,128
chr1	8721000	8721600	A-E+A-P	593	.	8721000	8721600	128,0,128
chr1	8722200	8722600	A-E+A-P	597	.	8722200	8722600	128,0,128
chr1	8722800	8723000	A-E+A-P	689	.	8722800	8723000	128,0,128
chr1	8723200	8723400	A-E+A-P	722	.	8723200	8723400	128,0,128
chr1	8723800	8724600	A-E+A-P	547	.	8723800	8724600	128,0,128
chr1	8728200	8728800	A-E+A-P	878	.	8728200	8728800	128,0,128
chr1	8730200	8730800	A-E+A-P	513	.	8730200	8730800	128,0,128
chr1	8731400	8731600	A-E+A-P	816	.	8731400	8731600	128,0,128
chr1	8737800	8738000	A-E+A-P	539	.	8737800	8738000	128,0,128
chr1	8739400	8740000	A-E+A-P	621	.	8739400	8740000	128,0,128
chr1	8740200	8740600	A-E+A-P	538	.	8740200	8740600	128,0,128
chr1	8740800	8741800	A-E+A-P	599	.	8740800	8741800	128,0,128
chr1	8742000	8742400	A-E+A-P	615	.	8742000	8742400	128,0,128
chr1	8758200	8758600	A-E+A-P	600	.	8758200	8758600	128,0,128
chr1	8761000	8762600	A-E+A-P	543	.	8761000	8762600	128,0,128
chr1	8763000	8764000	A-E+A-P	760	.	8763000	8764000	128,0,128
chr1	8767000	8767400	A-E+A-P	526	.	8767000	8767400	128,0,128
chr1	8771400	8771800	A-E+A-P	515	.	8771400	8771800	128,0,128
chr1	8772000	8773200	A-E+A-P	818	.	8772000	8773200	128,0,128
chr1	8786600	8786800	A-E+A-P	709	.	8786600	8786800	128,0,128
chr1	8797000	8797400	A-E+A-P	743	.	8797000	8797400	128,0,128
chr1	8800000	8800600	A-E+A-P	603	.	8800000	8800600	128,0,128
chr1	8802000	8802600	A-E+A-P	982	.	8802000	8802600	128,0,128
chr1	8806000	8806400	A-E+A-P	565	.	8806000	8806400	128,0,128
chr1	8815000	8815400	A-E+A-P	779	.	8815000	8815400	128,0,128
chr1	8842200	8842600	A-E+A-P	675	.	8842200	8842600	128,0,128
chr1	8867400	8867600	A-E+A-P	507	.	8867400	8867600	128,0,128
chr1	8868600	8868800	A-E+A-P	598	.	8868600	8868800	128,0,128
chr1	8871800	8872000	A-E+A-P	526	.	8871800	8872000	128,0,128
chr1	8875000	8875200	A-E+A-P	600	.	8875000	8875200	128,0,128
chr1	8875800	8876000	A-E+A-P	822	.	8875800	8876000	128,0,128
chr1	8876400	8876600	A-E+A-P	615	.	8876400	8876600	128,0,128
chr1	8877600	8878200	A-E+A-P	956	.	8877600	8878200	128,0,128
chr1	8878600	8878800	A-E+A-P	650	.	8878600	8878800	128,0,128
chr1	8882600	8883600	A-E+A-P	611	.	8882600	8883600	128,0,128
chr1	8898600	8898800	A-E+A-P	501	.	8898600	8898800	128,0,128
chr1	8906400	8906600	A-E+A-P	731	.	8906400	8906600	128,0,128
chr1	8908000	8908400	A-E+A-P	670	.	8908000	8908400	128,0,128
chr1	8908800	8909200	A-E+A-P	866	.	8908800	8909200	128,0,128
chr1	8914800	8915000	A-E+A-P	761	.	8914800	8915000	128,0,128
chr1	8917200	8917600	A-E+A-P	875	.	8917200	8917600	128,0,128
chr1	8918200	8918800	A-E+A-P	887	.	8918200	8918800	128,0,128
chr1	8919200	8919400	A-E+A-P	611	.	8919200	8919400	128,0,128
chr1	8919600	8919800	A-E+A-P	694	.	8919600	8919800	128,0,128
chr1	8928000	8928200	A-E+A-P	507	.	8928000	8928200	128,0,128
chr1	8929200	8929400	A-E+A-P	533	.	8929200	8929400	128,0,128
chr1	8933600	8934000	A-E+A-P	768	.	8933600	8934000	128,0,128
chr1	8934800	8935000	A-E+A-P	558	.	8934800	8935000	128,0,128
chr1	8936800	8937000	A-E+A-P	606	.	8936800	8937000	128,0,128
chr1	8938000	8940800	A-E+A-P	991	.	8938000	8940800	128,0,128
chr1	8949200	8949800	A-E+A-P	547	.	8949200	8949800	128,0,128
chr1	8950000	8950400	A-E+A-P	562	.	8950000	8950400	128,0,128
chr1	8951400	8951600	A-E+A-P	501	.	8951400	8951600	128,0,128
chr1	8960000	8960200	A-E+A-P	831	.	8960000	8960200	128,0,128
chr1	8964000	8964400	A-E+A-P	740	.	8964000	8964400	128,0,128
chr1	8968600	8968800	A-E+A-P	606	.	8968600	8968800	128,0,128
chr1	8973600	8973800	A-E+A-P	785	.	8973600	8973800	128,0,128
chr1	8978200	8978400	A-E+A-P	708	.	8978200	8978400	128,0,128
chr1	9007200	9007600	A-E+A-P	642	.	9007200	9007600	128,0,128
chr1	9023000	9023200	A-E+A-P	607	.	9023000	9023200	128,0,128
chr1	9046400	9046600	A-E+A-P	514	.	9046400	9046600	128,0,128
chr1	9061000	9061200	A-E+A-P	639	.	9061000	9061200	128,0,128
chr1	9061800	9062200	A-E+A-P	542	.	9061800	9062200	128,0,128
chr1	9065200	9065400	A-E+A-P	615	.	9065200	9065400	128,0,128
chr1	9160600	9161000	A-E+A-P	958	.	9160600	9161000	128,0,128
chr1	9161600	9161800	A-E+A-P	571	.	9161600	9161800	128,0,128
chr1	9170800	9171000	A-E+A-P	704	.	9170800	9171000	128,0,128
chr1	9172200	9172600	A-E+A-P	729	.	9172200	9172600	128,0,128
chr1	9172800	9173800	A-E+A-P	852	.	9172800	9173800	128,0,128
chr1	9188200	9188400	A-E+A-P	617	.	9188200	9188400	128,0,128
chr1	9188800	9189400	A-E+A-P	581	.	9188800	9189400	128,0,128
chr1	9189600	9189800	A-E+A-P	760	.	9189600	9189800	128,0,128
chr1	9202400	9202600	A-E+A-P	803	.	9202400	9202600	128,0,128
chr1	9222400	9223400	A-E+A-P	570	.	9222400	9223400	128,0,128
chr1	9223600	9224400	A-E+A-P	689	.	9223600	9224400	128,0,128
chr1	9232000	9232600	A-E+A-P	575	.	9232000	9232600	128,0,128
chr1	9240200	9242600	A-E+A-P	909	.	9240200	9242600	128,0,128
chr1	9249400	9249800	A-E+A-P	831	.	9249400	9249800	128,0,128
chr1	9254200	9254400	A-E+A-P	953	.	9254200	9254400	128,0,128
chr1	9256600	9256800	A-E+A-P	508	.	9256600	9256800	128,0,128
chr1	9271600	9271800	A-E+A-P	765	.	9271600	9271800	128,0,128
chr1	9293200	9293800	A-E+A-P	712	.	9293200	9293800	128,0,128
chr1	9294200	9295000	A-E+A-P	777	.	9294200	9295000	128,0,128
chr1	9295200	9295600	A-E+A-P	603	.	9295200	9295600	128,0,128
chr1	9299400	9300200	A-E+A-P	579	.	9299400	9300200	128,0,128
chr1	9302400	9302800	A-E+A-P	929	.	9302400	9302800	128,0,128
chr1	9309400	9311200	A-E+A-P	774	.	9309400	9311200	128,0,128
chr1	9311400	9311600	A-E+A-P	605	.	9311400	9311600	128,0,128
chr1	9335600	9335800	A-E+A-P	689	.	9335600	9335800	128,0,128
chr1	9339200	9339800	A-E+A-P	555	.	9339200	9339800	128,0,128
chr1	9340200	9340400	A-E+A-P	528	.	9340200	9340400	128,0,128
chr1	9340600	9341000	A-E+A-P	560	.	9340600	9341000	128,0,128
chr1	9350400	9350600	A-E+A-P	546	.	9350400	9350600	128,0,128
chr1	9352000	9353000	A-E+A-P	775	.	9352000	9353000	128,0,128
chr1	9353800	9354600	A-E+A-P	648	.	9353800	9354600	128,0,128
chr1	9355000	9355400	A-E+A-P	664	.	9355000	9355400	128,0,128
chr1	9355800	9356200	A-E+A-P	573	.	9355800	9356200	128,0,128
chr1	9360200	9360600	A-E+A-P	919	.	9360200	9360600	128,0,128
chr1	9391800	9392000	A-E+A-P	672	.	9391800	9392000	128,0,128
chr1	9459600	9461200	A-E+A-P	772	.	9459600	9461200	128,0,128
chr1	9461800	9462200	A-E+A-P	685	.	9461800	9462200	128,0,128
chr1	9473200	9473600	A-E+A-P	665	.	9473200	9473600	128,0,128
chr1	9488800	9489000	A-E+A-P	873	.	9488800	9489000	128,0,128
chr1	9495200	9496600	A-E+A-P	978	.	9495200	9496600	128,0,128
chr1	9498200	9499400	A-E+A-P	505	.	9498200	9499400	128,0,128
chr1	9499600	9499800	A-E+A-P	615	.	9499600	9499800	128,0,128
chr1	9507400	9507600	A-E+A-P	528	.	9507400	9507600	128,0,128
chr1	9508400	9508600	A-E+A-P	544	.	9508400	9508600	128,0,128
chr1	9515800	9516000	A-E+A-P	523	.	9515800	9516000	128,0,128
chr1	9550800	9551000	A-E+A-P	568	.	9550800	9551000	128,0,128
chr1	9551200	9551400	A-E+A-P	853	.	9551200	9551400	128,0,128
chr1	9555400	9555600	A-E+A-P	853	.	9555400	9555600	128,0,128
chr1	9561000	9561600	A-E+A-P	592	.	9561000	9561600	128,0,128
chr1	9563400	9563800	A-E+A-P	758	.	9563400	9563800	128,0,128
chr1	9592800	9593400	A-E+A-P	511	.	9592800	9593400	128,0,128
chr1	9597800	9598600	A-E+A-P	849	.	9597800	9598600	128,0,128
chr1	9599200	9599600	A-E+A-P	905	.	9599200	9599600	128,0,128
chr1	9600400	9600800	A-E+A-P	544	.	9600400	9600800	128,0,128
chr1	9601600	9601800	A-E+A-P	579	.	9601600	9601800	128,0,128
chr1	9602200	9602800	A-E+A-P	775	.	9602200	9602800	128,0,128
chr1	9603600	9603800	A-E+A-P	738	.	9603600	9603800	128,0,128
chr1	9606600	9607000	A-E+A-P	657	.	9606600	9607000	128,0,128
chr1	9608800	9609000	A-E+A-P	535	.	9608800	9609000	128,0,128
chr1	9610200	9610600	A-E+A-P	970	.	9610200	9610600	128,0,128
chr1	9610800	9611000	A-E+A-P	630	.	9610800	9611000	128,0,128
chr1	9612800	9613000	A-E+A-P	515	.	9612800	9613000	128,0,128
chr1	9613600	9614400	A-E+A-P	714	.	9613600	9614400	128,0,128
chr1	9615400	9615600	A-E+A-P	540	.	9615400	9615600	128,0,128
chr1	9617800	9618000	A-E+A-P	583	.	9617800	9618000	128,0,128
chr1	9619800	9620000	A-E+A-P	562	.	9619800	9620000	128,0,128
chr1	9625000	9625400	A-E+A-P	823	.	9625000	9625400	128,0,128
chr1	9648400	9649000	A-E+A-P	891	.	9648400	9649000	128,0,128
chr1	9649600	9649800	A-E+A-P	638	.	9649600	9649800	128,0,128
chr1	9650000	9650400	A-E+A-P	729	.	9650000	9650400	128,0,128
chr1	9653400	9654000	A-E+A-P	851	.	9653400	9654000	128,0,128
chr1	9675800	9676000	A-E+A-P	508	.	9675800	9676000	128,0,128
chr1	9687000	9687400	A-E+A-P	834	.	9687000	9687400	128,0,128
chr1	9747200	9747800	A-E+A-P	757	.	9747200	9747800	128,0,128
chr1	9748200	9748400	A-E+A-P	507	.	9748200	9748400	128,0,128
chr1	9749000	9749800	A-E+A-P	604	.	9749000	9749800	128,0,128
chr1	9762400	9762600	A-E+A-P	678	.	9762400	9762600	128,0,128
chr1	9776600	9778200	A-E+A-P	621	.	9776600	9778200	128,0,128
chr1	9778400	9778600	A-E+A-P	525	.	9778400	9778600	128,0,128
chr1	9779200	9779400	A-E+A-P	856	.	9779200	9779400	128,0,128
chr1	9785200	9785400	A-E+A-P	512	.	9785200	9785400	128,0,128
chr1	9819600	9819800	A-E+A-P	742	.	9819600	9819800	128,0,128
chr1	9875200	9875600	A-E+A-P	633	.	9875200	9875600	128,0,128
chr1	9880800	9881000	A-E+A-P	513	.	9880800	9881000	128,0,128
chr1	9883800	9884400	A-E+A-P	602	.	9883800	9884400	128,0,128
chr1	9884600	9885200	A-E+A-P	775	.	9884600	9885200	128,0,128
chr1	9885400	9885800	A-E+A-P	535	.	9885400	9885800	128,0,128
chr1	9895600	9896200	A-E+A-P	609	.	9895600	9896200	128,0,128
chr1	9927600	9927800	A-E+A-P	724	.	9927600	9927800	128,0,128
chr1	9930800	9931000	A-E+A-P	642	.	9930800	9931000	128,0,128
chr1	9935000	9935400	A-E+A-P	945	.	9935000	9935400	128,0,128
chr1	9960400	9960600	A-E+A-P	578	.	9960400	9960600	128,0,128
chr1	9960800	9961000	A-E+A-P	696	.	9960800	9961000	128,0,128
chr1	9961400	9961600	A-E+A-P	680	.	9961400	9961600	128,0,128
chr1	9962000	9962200	A-E+A-P	579	.	9962000	9962200	128,0,128
chr1	9967600	9968000	A-E+A-P	507	.	9967600	9968000	128,0,128
chr1	9969000	9969400	A-E+A-P	502	.	9969000	9969400	128,0,128
chr1	9969600	9969800	A-E+A-P	664	.	9969600	9969800	128,0,128
chr1	9970200	9971400	A-E+A-P	882	.	9970200	9971400	128,0,128
chr1	9972200	9973000	A-E+A-P	638	.	9972200	9973000	128,0,128
chr1	9973600	9974000	A-E+A-P	554	.	9973600	9974000	128,0,128
chr1	9974200	9975000	A-E+A-P	798	.	9974200	9975000	128,0,128
chr1	9989000	9990400	A-E+A-P	617	.	9989000	9990400	128,0,128
chr1	9994200	9994400	A-E+A-P	554	.	9994200	9994400	128,0,128
chr1	10002400	10002800	A-E+A-P	511	.	10002400	10002800	128,0,128
chr1	10003000	10003800	A-E+A-P	815	.	10003000	10003800	128,0,128
chr1	10010400	10010600	A-E+A-P	624	.	10010400	10010600	128,0,128
chr1	10092400	10093200	A-E+A-P	780	.	10092400	10093200	128,0,128
chr1	10094600	10094800	A-E+A-P	577	.	10094600	10094800	128,0,128
chr1	10116000	10116600	A-E+A-P	670	.	10116000	10116600	128,0,128
chr1	10125400	10125800	A-E+A-P	792	.	10125400	10125800	128,0,128
chr1	10213000	10213200	A-E+A-P	644	.	10213000	10213200	128,0,128
chr1	10229000	10229800	A-E+A-P	709	.	10229000	10229800	128,0,128
chr1	10230400	10230600	A-E+A-P	558	.	10230400	10230600	128,0,128
chr1	10231000	10231800	A-E+A-P	852	.	10231000	10231800	128,0,128
chr1	10232200	10232600	A-E+A-P	507	.	10232200	10232600	128,0,128
chr1	10269800	10270000	A-E+A-P	556	.	10269800	10270000	128,0,128
chr1	10270200	10270800	A-E+A-P	702	.	10270200	10270800	128,0,128
chr1	10271400	10271800	A-E+A-P	895	.	10271400	10271800	128,0,128
chr1	10272000	10272200	A-E+A-P	596	.	10272000	10272200	128,0,128
chr1	10272400	10272600	A-E+A-P	772	.	10272400	10272600	128,0,128
chr1	10288600	10289200	A-E+A-P	842	.	10288600	10289200	128,0,128
chr1	10447000	10447200	A-E+A-P	593	.	10447000	10447200	128,0,128
chr1	10447600	10448800	A-E+A-P	705	.	10447600	10448800	128,0,128
chr1	10458400	10459800	A-E+A-P	764	.	10458400	10459800	128,0,128
chr1	10460200	10460400	A-E+A-P	666	.	10460200	10460400	128,0,128
chr1	10488200	10488400	A-E+A-P	866	.	10488200	10488400	128,0,128
chr1	10490200	10491600	A-E+A-P	594	.	10490200	10491600	128,0,128
chr1	10496800	10497000	A-E+A-P	616	.	10496800	10497000	128,0,128
chr1	10498800	10499000	A-E+A-P	565	.	10498800	10499000	128,0,128
chr1	10531800	10532200	A-E+A-P	729	.	10531800	10532200	128,0,128
chr1	10532400	10532800	A-E+A-P	914	.	10532400	10532800	128,0,128
chr1	10534800	10536400	A-E+A-P	987	.	10534800	10536400	128,0,128
chr1	10549800	10550200	A-E+A-P	600	.	10549800	10550200	128,0,128
chr1	10554800	10555400	A-E+A-P	859	.	10554800	10555400	128,0,128
chr1	10564400	10564600	A-E+A-P	785	.	10564400	10564600	128,0,128
chr1	10567600	10567800	A-E+A-P	771	.	10567600	10567800	128,0,128
chr1	10570000	10570200	A-E+A-P	609	.	10570000	10570200	128,0,128
chr1	10574600	10574800	A-E+A-P	507	.	10574600	10574800	128,0,128
chr1	10576200	10576600	A-E+A-P	641	.	10576200	10576600	128,0,128
chr1	10579200	10579400	A-E+A-P	509	.	10579200	10579400	128,0,128
chr1	10583600	10583800	A-E+A-P	511	.	10583600	10583800	128,0,128
chr1	10615800	10616400	A-E+A-P	541	.	10615800	10616400	128,0,128
chr1	10638200	10638400	A-E+A-P	578	.	10638200	10638400	128,0,128
chr1	10659200	10660200	A-E+A-P	717	.	10659200	10660200	128,0,128
chr1	10709000	10709200	A-E+A-P	820	.	10709000	10709200	128,0,128
chr1	10728400	10728600	A-E+A-P	854	.	10728400	10728600	128,0,128
chr1	10737600	10738200	A-E+A-P	883	.	10737600	10738200	128,0,128
chr1	10739800	10740000	A-E+A-P	886	.	10739800	10740000	128,0,128
chr1	10740600	10741000	A-E+A-P	640	.	10740600	10741000	128,0,128
chr1	10741400	10741800	A-E+A-P	548	.	10741400	10741800	128,0,128
chr1	10745600	10745800	A-E+A-P	535	.	10745600	10745800	128,0,128
chr1	10746000	10747200	A-E+A-P	907	.	10746000	10747200	128,0,128
chr1	10752600	10752800	A-E+A-P	860	.	10752600	10752800	128,0,128
chr1	10754400	10754600	A-E+A-P	506	.	10754400	10754600	128,0,128
chr1	10754800	10755000	A-E+A-P	718	.	10754800	10755000	128,0,128
chr1	10764800	10765000	A-E+A-P	529	.	10764800	10765000	128,0,128
chr1	10791200	10791400	A-E+A-P	760	.	10791200	10791400	128,0,128
chr1	10819600	10819800	A-E+A-P	828	.	10819600	10819800	128,0,128
chr1	10856600	10857000	A-E+A-P	993	.	10856600	10857000	128,0,128
chr1	10896000	10896200	A-E+A-P	829	.	10896000	10896200	128,0,128
chr1	10927200	10927400	A-E+A-P	771	.	10927200	10927400	128,0,128
chr1	10960800	10961400	A-E+A-P	860	.	10960800	10961400	128,0,128
chr1	10970000	10970200	A-E+A-P	643	.	10970000	10970200	128,0,128
chr1	10997200	10997800	A-E+A-P	655	.	10997200	10997800	128,0,128
chr1	11000000	11000400	A-E+A-P	566	.	11000000	11000400	128,0,128
chr1	11021200	11021400	A-E+A-P	598	.	11021200	11021400	128,0,128
chr1	11039600	11039800	A-E+A-P	879	.	11039600	11039800	128,0,128
chr1	11040200	11041200	A-E+A-P	856	.	11040200	11041200	128,0,128
chr1	11072200	11073600	A-E+A-P	853	.	11072200	11073600	128,0,128
chr1	11097800	11098000	A-E+A-P	544	.	11097800	11098000	128,0,128
chr1	11106400	11106600	A-E+A-P	653	.	11106400	11106600	128,0,128
chr1	11106800	11107600	A-E+A-P	543	.	11106800	11107600	128,0,128
chr1	11113200	11113400	A-E+A-P	633	.	11113200	11113400	128,0,128
chr1	11113800	11114400	A-E+A-P	930	.	11113800	11114400	128,0,128
chr1	11119200	11119400	A-E+A-P	646	.	11119200	11119400	128,0,128
chr1	11120000	11120600	A-E+A-P	902	.	11120000	11120600	128,0,128
chr1	11120800	11121200	A-E+A-P	620	.	11120800	11121200	128,0,128
chr1	11159400	11160400	A-E+A-P	632	.	11159400	11160400	128,0,128
chr1	11254600	11254800	A-E+A-P	934	.	11254600	11254800	128,0,128
chr1	11322400	11323000	A-E+A-P	671	.	11322400	11323000	128,0,128
chr1	11327600	11328200	A-E+A-P	771	.	11327600	11328200	128,0,128
chr1	11332800	11333000	A-E+A-P	668	.	11332800	11333000	128,0,128
chr1	11333200	11334200	A-E+A-P	996	.	11333200	11334200	128,0,128
chr1	11335800	11336000	A-E+A-P	598	.	11335800	11336000	128,0,128
chr1	11533600	11534000	A-E+A-P	944	.	11533600	11534000	128,0,128
chr1	11538800	11539400	A-E+A-P	969	.	11538800	11539400	128,0,128
chr1	11540200	11540600	A-E+A-P	994	.	11540200	11540600	128,0,128
chr1	11610600	11611200	A-E+A-P	787	.	11610600	11611200	128,0,128
chr1	11696000	11696200	A-E+A-P	998	.	11696000	11696200	128,0,128
chr1	11702600	11702800	A-E+A-P	539	.	11702600	11702800	128,0,128
chr1	11705800	11706000	A-E+A-P	657	.	11705800	11706000	128,0,128
chr1	11708200	11708400	A-E+A-P	550	.	11708200	11708400	128,0,128
chr1	11713200	11714000	A-E+A-P	787	.	11713200	11714000	128,0,128
chr1	11714200	11715000	A-E+A-P	630	.	11714200	11715000	128,0,128
chr1	11715400	11715600	A-E+A-P	565	.	11715400	11715600	128,0,128
chr1	11724000	11724400	A-E+A-P	521	.	11724000	11724400	128,0,128
chr1	11724800	11725000	A-E+A-P	603	.	11724800	11725000	128,0,128
chr1	11731400	11732200	A-E+A-P	919	.	11731400	11732200	128,0,128
chr1	11741000	11741400	A-E+A-P	587	.	11741000	11741400	128,0,128
chr1	11779400	11779600	A-E+A-P	676	.	11779400	11779600	128,0,128
chr1	11779800	11780000	A-E+A-P	664	.	11779800	11780000	128,0,128
chr1	11796400	11797200	A-E+A-P	558	.	11796400	11797200	128,0,128
chr1	11837800	11838000	A-E+A-P	875	.	11837800	11838000	128,0,128
chr1	11845200	11845400	A-E+A-P	726	.	11845200	11845400	128,0,128
chr1	11862800	11863000	A-E+A-P	548	.	11862800	11863000	128,0,128
chr1	11863600	11863800	A-E+A-P	615	.	11863600	11863800	128,0,128
chr1	11864600	11864800	A-E+A-P	753	.	11864600	11864800	128,0,128
chr1	11865000	11865200	A-E+A-P	544	.	11865000	11865200	128,0,128
chr1	11865400	11866600	A-E+A-P	652	.	11865400	11866600	128,0,128
chr1	11866800	11867000	A-E+A-P	595	.	11866800	11867000	128,0,128
chr1	11898800	11899000	A-E+A-P	524	.	11898800	11899000	128,0,128
chr1	11901800	11902000	A-E+A-P	564	.	11901800	11902000	128,0,128
chr1	11902200	11903200	A-E+A-P	926	.	11902200	11903200	128,0,128
chr1	11905600	11906000	A-E+A-P	993	.	11905600	11906000	128,0,128
chr1	11919400	11919800	A-E+A-P	996	.	11919400	11919800	128,0,128
chr1	11933600	11933800	A-E+A-P	551	.	11933600	11933800	128,0,128
chr1	11943000	11943200	A-E+A-P	503	.	11943000	11943200	128,0,128
chr1	11958800	11959400	A-E+A-P	542	.	11958800	11959400	128,0,128
chr1	11967800	11969200	A-E+A-P	899	.	11967800	11969200	128,0,128
chr1	11969600	11970200	A-E+A-P	953	.	11969600	11970200	128,0,128
chr1	11973400	11973600	A-E+A-P	520	.	11973400	11973600	128,0,128
chr1	11975000	11975600	A-E+A-P	734	.	11975000	11975600	128,0,128
chr1	11984000	11984200	A-E+A-P	500	.	11984000	11984200	128,0,128
chr1	11984600	11985000	A-E+A-P	831	.	11984600	11985000	128,0,128
chr1	11986400	11986800	A-E+A-P	945	.	11986400	11986800	128,0,128
chr1	11988000	11988600	A-E+A-P	828	.	11988000	11988600	128,0,128
chr1	11990000	11990200	A-E+A-P	525	.	11990000	11990200	128,0,128
chr1	11994000	11995400	A-E+A-P	607	.	11994000	11995400	128,0,128
chr1	12000600	12000800	A-E+A-P	718	.	12000600	12000800	128,0,128
chr1	12021400	12021600	A-E+A-P	699	.	12021400	12021600	128,0,128
chr1	12027200	12027600	A-E+A-P	797	.	12027200	12027600	128,0,128
chr1	12039600	12040600	A-E+A-P	530	.	12039600	12040600	128,0,128
chr1	12041000	12041200	A-E+A-P	647	.	12041000	12041200	128,0,128
chr1	12044600	12044800	A-E+A-P	621	.	12044600	12044800	128,0,128
chr1	12050800	12051000	A-E+A-P	676	.	12050800	12051000	128,0,128
chr1	12079200	12080200	A-E+A-P	984	.	12079200	12080200	128,0,128
chr1	12091400	12091600	A-E+A-P	576	.	12091400	12091600	128,0,128
chr1	12094400	12094800	A-E+A-P	718	.	12094400	12094800	128,0,128
chr1	12142000	12142200	A-E+A-P	584	.	12142000	12142200	128,0,128
chr1	12185000	12185200	A-E+A-P	705	.	12185000	12185200	128,0,128
chr1	12190800	12191000	A-E+A-P	780	.	12190800	12191000	128,0,128
chr1	12269000	12269200	A-E+A-P	541	.	12269000	12269200	128,0,128
chr1	12289800	12290200	A-E+A-P	821	.	12289800	12290200	128,0,128
chr1	12406800	12407200	A-E+A-P	610	.	12406800	12407200	128,0,128
chr1	12416000	12416600	A-E+A-P	780	.	12416000	12416600	128,0,128
chr1	12440400	12441800	A-E+A-P	662	.	12440400	12441800	128,0,128
chr1	12461800	12462800	A-E+A-P	563	.	12461800	12462800	128,0,128
chr1	12465600	12466000	A-E+A-P	827	.	12465600	12466000	128,0,128
chr1	12466200	12467200	A-E+A-P	524	.	12466200	12467200	128,0,128
chr1	12467400	12467800	A-E+A-P	511	.	12467400	12467800	128,0,128
chr1	12493400	12494000	A-E+A-P	888	.	12493400	12494000	128,0,128
chr1	12497000	12498000	A-E+A-P	859	.	12497000	12498000	128,0,128
chr1	12513400	12514000	A-E+A-P	501	.	12513400	12514000	128,0,128
chr1	12536000	12536400	A-E+A-P	637	.	12536000	12536400	128,0,128
chr1	12538000	12538800	A-E+A-P	958	.	12538000	12538800	128,0,128
chr1	12541000	12541200	A-E+A-P	529	.	12541000	12541200	128,0,128
chr1	12545600	12545800	A-E+A-P	591	.	12545600	12545800	128,0,128
chr1	12585400	12586600	A-E+A-P	978	.	12585400	12586600	128,0,128
chr1	12587800	12589000	A-E+A-P	562	.	12587800	12589000	128,0,128
chr1	12589200	12589800	A-E+A-P	705	.	12589200	12589800	128,0,128
chr1	12598000	12598200	A-E+A-P	591	.	12598000	12598200	128,0,128
chr1	12600000	12600400	A-E+A-P	736	.	12600000	12600400	128,0,128
chr1	12609800	12610200	A-E+A-P	922	.	12609800	12610200	128,0,128
chr1	12616600	12616800	A-E+A-P	561	.	12616600	12616800	128,0,128
chr1	12648200	12648600	A-E+A-P	710	.	12648200	12648600	128,0,128
chr1	12656000	12656200	A-E+A-P	562	.	12656000	12656200	128,0,128
chr1	12661400	12661600	A-E+A-P	647	.	12661400	12661600	128,0,128
chr1	12662000	12662400	A-E+A-P	660	.	12662000	12662400	128,0,128
chr1	12664200	12664800	A-E+A-P	524	.	12664200	12664800	128,0,128
chr1	12668400	12669400	A-E+A-P	734	.	12668400	12669400	128,0,128
chr1	12669800	12670000	A-E+A-P	501	.	12669800	12670000	128,0,128
chr1	12674200	12675600	A-E+A-P	623	.	12674200	12675600	128,0,128
chr1	12675800	12677000	A-E+A-P	955	.	12675800	12677000	128,0,128
chr1	12677600	12679600	A-E+A-P	668	.	12677600	12679600	128,0,128
chr1	12679800	12680200	A-E+A-P	631	.	12679800	12680200	128,0,128
chr1	12714800	12715000	A-E+A-P	920	.	12714800	12715000	128,0,128
chr1	13977800	13978200	A-E+A-P	724	.	13977800	13978200	128,0,128
chr1	14026600	14026800	A-E+A-P	625	.	14026600	14026800	128,0,128
chr1	14075600	14076000	A-E+A-P	941	.	14075600	14076000	128,0,128
chr1	14455400	14455800	A-E+A-P	652	.	14455400	14455800	128,0,128
chr1	14802800	14803000	A-E+A-P	553	.	14802800	14803000	128,0,128
chr1	14862200	14862400	A-E+A-P	981	.	14862200	14862400	128,0,128
chr1	15193800	15194000	A-E+A-P	889	.	15193800	15194000	128,0,128
chr1	15228200	15228400	A-E+A-P	732	.	15228200	15228400	128,0,128
chr1	15250600	15250800	A-E+A-P	572	.	15250600	15250800	128,0,128
chr1	15252200	15253600	A-E+A-P	577	.	15252200	15253600	128,0,128
chr1	15254400	15254600	A-E+A-P	541	.	15254400	15254600	128,0,128
chr1	15266000	15266400	A-E+A-P	540	.	15266000	15266400	128,0,128
chr1	15267200	15267400	A-E+A-P	543	.	15267200	15267400	128,0,128
chr1	15269400	15270200	A-E+A-P	551	.	15269400	15270200	128,0,128
chr1	15276000	15276800	A-E+A-P	691	.	15276000	15276800	128,0,128
chr1	15277000	15277200	A-E+A-P	630	.	15277000	15277200	128,0,128
chr1	15278600	15278800	A-E+A-P	604	.	15278600	15278800	128,0,128
chr1	15279000	15280000	A-E+A-P	772	.	15279000	15280000	128,0,128
chr1	15283000	15283400	A-E+A-P	742	.	15283000	15283400	128,0,128
chr1	15316600	15316800	A-E+A-P	653	.	15316600	15316800	128,0,128
chr1	15322600	15323000	A-E+A-P	611	.	15322600	15323000	128,0,128
chr1	15326000	15326200	A-E+A-P	918	.	15326000	15326200	128,0,128
chr1	15347800	15348200	A-E+A-P	847	.	15347800	15348200	128,0,128
chr1	15352000	15352800	A-E+A-P	683	.	15352000	15352800	128,0,128
chr1	15354000	15354400	A-E+A-P	529	.	15354000	15354400	128,0,128
chr1	15373000	15373200	A-E+A-P	522	.	15373000	15373200	128,0,128
chr1	15417000	15417200	A-E+A-P	947	.	15417000	15417200	128,0,128
chr1	15437200	15437400	A-E+A-P	601	.	15437200	15437400	128,0,128
chr1	15455000	15455400	A-E+A-P	756	.	15455000	15455400	128,0,128
chr1	15466200	15467000	A-E+A-P	888	.	15466200	15467000	128,0,128
chr1	15471800	15472400	A-E+A-P	920	.	15471800	15472400	128,0,128
chr1	15477800	15478400	A-E+A-P	792	.	15477800	15478400	128,0,128
chr1	15478800	15479200	A-E+A-P	959	.	15478800	15479200	128,0,128
chr1	15480000	15480200	A-E+A-P	628	.	15480000	15480200	128,0,128
chr1	15480600	15481000	A-E+A-P	879	.	15480600	15481000	128,0,128
chr1	15485000	15485600	A-E+A-P	684	.	15485000	15485600	128,0,128
chr1	15498200	15498400	A-E+A-P	559	.	15498200	15498400	128,0,128
chr1	15499200	15499600	A-E+A-P	673	.	15499200	15499600	128,0,128
chr1	15500400	15500600	A-E+A-P	813	.	15500400	15500600	128,0,128
chr1	15505400	15505600	A-E+A-P	524	.	15505400	15505600	128,0,128
chr1	15508000	15508400	A-E+A-P	747	.	15508000	15508400	128,0,128
chr1	15515200	15515600	A-E+A-P	659	.	15515200	15515600	128,0,128
chr1	15515800	15517200	A-E+A-P	530	.	15515800	15517200	128,0,128
chr1	15523800	15524000	A-E+A-P	656	.	15523800	15524000	128,0,128
chr1	15524400	15524600	A-E+A-P	686	.	15524400	15524600	128,0,128
chr1	15527200	15527400	A-E+A-P	546	.	15527200	15527400	128,0,128
chr1	15533000	15533600	A-E+A-P	558	.	15533000	15533600	128,0,128
chr1	15547600	15547800	A-E+A-P	744	.	15547600	15547800	128,0,128
chr1	15587800	15588000	A-E+A-P	855	.	15587800	15588000	128,0,128
chr1	15599000	15599200	A-E+A-P	762	.	15599000	15599200	128,0,128
chr1	15611400	15611800	A-E+A-P	714	.	15611400	15611800	128,0,128
chr1	15666200	15666400	A-E+A-P	564	.	15666200	15666400	128,0,128
chr1	15679000	15679400	A-E+A-P	594	.	15679000	15679400	128,0,128
chr1	15680600	15681000	A-E+A-P	578	.	15680600	15681000	128,0,128
chr1	15681800	15682200	A-E+A-P	531	.	15681800	15682200	128,0,128
chr1	15682600	15683200	A-E+A-P	948	.	15682600	15683200	128,0,128
chr1	15683400	15683800	A-E+A-P	539	.	15683400	15683800	128,0,128
chr1	15684400	15684600	A-E+A-P	904	.	15684400	15684600	128,0,128
chr1	15694600	15695000	A-E+A-P	640	.	15694600	15695000	128,0,128
chr1	15697400	15697800	A-E+A-P	717	.	15697400	15697800	128,0,128
chr1	15698800	15699000	A-E+A-P	568	.	15698800	15699000	128,0,128
chr1	15730400	15730600	A-E+A-P	584	.	15730400	15730600	128,0,128
chr1	15735800	15736000	A-E+A-P	517	.	15735800	15736000	128,0,128
chr1	15736200	15736600	A-E+A-P	802	.	15736200	15736600	128,0,128
chr1	15747600	15747800	A-E+A-P	836	.	15747600	15747800	128,0,128
chr1	15757800	15758000	A-E+A-P	672	.	15757800	15758000	128,0,128
chr1	15849800	15850000	A-E+A-P	683	.	15849800	15850000	128,0,128
chr1	15850600	15851000	A-E+A-P	925	.	15850600	15851000	128,0,128
chr1	15851400	15852000	A-E+A-P	645	.	15851400	15852000	128,0,128
chr1	15853000	15853200	A-E+A-P	923	.	15853000	15853200	128,0,128
chr1	15853400	15853800	A-E+A-P	511	.	15853400	15853800	128,0,128
chr1	15909600	15910200	A-E+A-P	624	.	15909600	15910200	128,0,128
chr1	15911000	15912000	A-E+A-P	963	.	15911000	15912000	128,0,128
chr1	15922600	15922800	A-E+A-P	573	.	15922600	15922800	128,0,128
chr1	15929600	15930000	A-E+A-P	594	.	15929600	15930000	128,0,128
chr1	15932200	15932600	A-E+A-P	665	.	15932200	15932600	128,0,128
chr1	15936600	15937000	A-E+A-P	632	.	15936600	15937000	128,0,128
chr1	15942400	15942600	A-E+A-P	511	.	15942400	15942600	128,0,128
chr1	15943600	15944200	A-E+A-P	573	.	15943600	15944200	128,0,128
chr1	15944400	15944600	A-E+A-P	602	.	15944400	15944600	128,0,128
chr1	15944800	15945600	A-E+A-P	749	.	15944800	15945600	128,0,128
chr1	15946400	15947000	A-E+A-P	530	.	15946400	15947000	128,0,128
chr1	15947800	15948000	A-E+A-P	501	.	15947800	15948000	128,0,128
chr1	16009400	16009600	A-E+A-P	542	.	16009400	16009600	128,0,128
chr1	16010600	16010800	A-E+A-P	655	.	16010600	16010800	128,0,128
chr1	16011400	16011800	A-E+A-P	624	.	16011400	16011800	128,0,128
chr1	16061400	16061600	A-E+A-P	794	.	16061400	16061600	128,0,128
chr1	16062600	16062800	A-E+A-P	696	.	16062600	16062800	128,0,128
chr1	16063000	16063200	A-E+A-P	623	.	16063000	16063200	128,0,128
chr1	16068000	16068400	A-E+A-P	840	.	16068000	16068400	128,0,128
chr1	16068800	16069200	A-E+A-P	880	.	16068800	16069200	128,0,128
chr1	16073800	16074200	A-E+A-P	717	.	16073800	16074200	128,0,128
chr1	16076000	16076400	A-E+A-P	769	.	16076000	16076400	128,0,128
chr1	16083000	16083200	A-E+A-P	631	.	16083000	16083200	128,0,128
chr1	16085600	16085800	A-E+A-P	628	.	16085600	16085800	128,0,128
chr1	16087200	16087400	A-E+A-P	587	.	16087200	16087400	128,0,128
chr1	16106000	16106400	A-E+A-P	772	.	16106000	16106400	128,0,128
chr1	16107000	16107600	A-E+A-P	802	.	16107000	16107600	128,0,128
chr1	16114600	16115000	A-E+A-P	656	.	16114600	16115000	128,0,128
chr1	16121600	16121800	A-E+A-P	772	.	16121600	16121800	128,0,128
chr1	16123000	16123600	A-E+A-P	719	.	16123000	16123600	128,0,128
chr1	16125600	16127800	A-E+A-P	931	.	16125600	16127800	128,0,128
chr1	16128800	16129000	A-E+A-P	882	.	16128800	16129000	128,0,128
chr1	16130000	16130200	A-E+A-P	634	.	16130000	16130200	128,0,128
chr1	16155400	16155600	A-E+A-P	675	.	16155400	16155600	128,0,128
chr1	16158400	16158800	A-E+A-P	958	.	16158400	16158800	128,0,128
chr1	16160800	16163000	A-E+A-P	926	.	16160800	16163000	128,0,128
chr1	16173200	16173400	A-E+A-P	629	.	16173200	16173400	128,0,128
chr1	16173600	16174400	A-E+A-P	621	.	16173600	16174400	128,0,128
chr1	16175600	16176800	A-E+A-P	805	.	16175600	16176800	128,0,128
chr1	16177000	16177200	A-E+A-P	913	.	16177000	16177200	128,0,128
chr1	16212600	16213200	A-E+A-P	525	.	16212600	16213200	128,0,128
chr1	16217600	16217800	A-E+A-P	502	.	16217600	16217800	128,0,128
chr1	16265800	16266200	A-E+A-P	582	.	16265800	16266200	128,0,128
chr1	16292800	16293000	A-E+A-P	526	.	16292800	16293000	128,0,128
chr1	16301400	16301600	A-E+A-P	652	.	16301400	16301600	128,0,128
chr1	16301800	16302200	A-E+A-P	619	.	16301800	16302200	128,0,128
chr1	16302400	16303000	A-E+A-P	988	.	16302400	16303000	128,0,128
chr1	16303200	16303400	A-E+A-P	535	.	16303200	16303400	128,0,128
chr1	16309400	16309600	A-E+A-P	580	.	16309400	16309600	128,0,128
chr1	16312200	16312400	A-E+A-P	813	.	16312200	16312400	128,0,128
chr1	16321200	16321400	A-E+A-P	641	.	16321200	16321400	128,0,128
chr1	16321600	16321800	A-E+A-P	630	.	16321600	16321800	128,0,128
chr1	16330400	16331000	A-E+A-P	920	.	16330400	16331000	128,0,128
chr1	16335600	16335800	A-E+A-P	666	.	16335600	16335800	128,0,128
chr1	16339200	16339600	A-E+A-P	935	.	16339200	16339600	128,0,128
chr1	16339800	16340000	A-E+A-P	911	.	16339800	16340000	128,0,128
chr1	16359400	16359600	A-E+A-P	880	.	16359400	16359600	128,0,128
chr1	16365200	16365400	A-E+A-P	507	.	16365200	16365400	128,0,128
chr1	16382600	16382800	A-E+A-P	808	.	16382600	16382800	128,0,128
chr1	16393600	16393800	A-E+A-P	663	.	16393600	16393800	128,0,128
chr1	16400000	16400400	A-E+A-P	670	.	16400000	16400400	128,0,128
chr1	16404400	16404600	A-E+A-P	794	.	16404400	16404600	128,0,128
chr1	16405400	16405800	A-E+A-P	724	.	16405400	16405800	128,0,128
chr1	16439400	16440000	A-E+A-P	914	.	16439400	16440000	128,0,128
chr1	16447400	16447800	A-E+A-P	594	.	16447400	16447800	128,0,128
chr1	16450200	16450400	A-E+A-P	564	.	16450200	16450400	128,0,128
chr1	16470000	16474000	A-E+A-P	815	.	16470000	16474000	128,0,128
chr1	16478000	16478200	A-E+A-P	610	.	16478000	16478200	128,0,128
chr1	16478400	16478800	A-E+A-P	837	.	16478400	16478800	128,0,128
chr1	16479000	16480800	A-E+A-P	732	.	16479000	16480800	128,0,128
chr1	16481200	16481800	A-E+A-P	566	.	16481200	16481800	128,0,128
chr1	16482400	16483200	A-E+A-P	933	.	16482400	16483200	128,0,128
chr1	16483400	16483600	A-E+A-P	581	.	16483400	16483600	128,0,128
chr1	16490600	16491000	A-E+A-P	795	.	16490600	16491000	128,0,128
chr1	16491400	16491600	A-E+A-P	543	.	16491400	16491600	128,0,128
chr1	16492000	16492200	A-E+A-P	748	.	16492000	16492200	128,0,128
chr1	16493800	16494000	A-E+A-P	536	.	16493800	16494000	128,0,128
chr1	16494400	16494600	A-E+A-P	548	.	16494400	16494600	128,0,128
chr1	16502200	16502600	A-E+A-P	559	.	16502200	16502600	128,0,128
chr1	16505000	16505600	A-E+A-P	785	.	16505000	16505600	128,0,128
chr1	16508200	16509000	A-E+A-P	833	.	16508200	16509000	128,0,128
chr1	16514200	16514600	A-E+A-P	736	.	16514200	16514600	128,0,128
chr1	16515600	16515800	A-E+A-P	559	.	16515600	16515800	128,0,128
chr1	16533000	16533600	A-E+A-P	611	.	16533000	16533600	128,0,128
chr1	16543600	16544200	A-E+A-P	539	.	16543600	16544200	128,0,128
chr1	16562800	16563200	A-E+A-P	616	.	16562800	16563200	128,0,128
chr1	16563400	16564000	A-E+A-P	538	.	16563400	16564000	128,0,128
chr1	16571000	16571200	A-E+A-P	884	.	16571000	16571200	128,0,128
chr1	16661200	16661400	A-E+A-P	664	.	16661200	16661400	128,0,128
chr1	16675400	16675600	A-E+A-P	501	.	16675400	16675600	128,0,128
chr1	16678800	16679600	A-E+A-P	939	.	16678800	16679600	128,0,128
chr1	16689800	16690200	A-E+A-P	502	.	16689800	16690200	128,0,128
chr1	16693200	16694400	A-E+A-P	695	.	16693200	16694400	128,0,128
chr1	16694600	16695200	A-E+A-P	514	.	16694600	16695200	128,0,128
chr1	16699000	16699800	A-E+A-P	643	.	16699000	16699800	128,0,128
chr1	16702200	16702600	A-E+A-P	533	.	16702200	16702600	128,0,128
chr1	16713000	16713200	A-E+A-P	540	.	16713000	16713200	128,0,128
chr1	16713400	16713600	A-E+A-P	565	.	16713400	16713600	128,0,128
chr1	16735600	16735800	A-E+A-P	560	.	16735600	16735800	128,0,128
chr1	16736200	16736400	A-E+A-P	532	.	16736200	16736400	128,0,128
chr1	16751800	16752400	A-E+A-P	624	.	16751800	16752400	128,0,128
chr1	16766800	16767400	A-E+A-P	587	.	16766800	16767400	128,0,128
chr1	16768000	16768200	A-E+A-P	550	.	16768000	16768200	128,0,128
chr1	16824600	16824800	A-E+A-P	555	.	16824600	16824800	128,0,128
chr1	16825600	16826000	A-E+A-P	878	.	16825600	16826000	128,0,128
chr1	16839600	16840200	A-E+A-P	518	.	16839600	16840200	128,0,128
chr1	16840400	16841000	A-E+A-P	982	.	16840400	16841000	128,0,128
chr1	16872400	16872600	A-E+A-P	968	.	16872400	16872600	128,0,128
chr1	16934800	16935200	A-E+A-P	937	.	16934800	16935200	128,0,128
chr1	16939000	16939400	A-E+A-P	529	.	16939000	16939400	128,0,128
chr1	16939800	16940600	A-E+A-P	953	.	16939800	16940600	128,0,128
chr1	16947600	16947800	A-E+A-P	922	.	16947600	16947800	128,0,128
chr1	16951400	16951800	A-E+A-P	829	.	16951400	16951800	128,0,128
chr1	16969600	16969800	A-E+A-P	574	.	16969600	16969800	128,0,128
chr1	16971000	16971600	A-E+A-P	976	.	16971000	16971600	128,0,128
chr1	16971800	16972400	A-E+A-P	988	.	16971800	16972400	128,0,128
chr1	17004600	17005000	A-E+A-P	951	.	17004600	17005000	128,0,128
chr1	17023200	17024200	A-E+A-P	682	.	17023200	17024200	128,0,128
chr1	17024800	17025000	A-E+A-P	536	.	17024800	17025000	128,0,128
chr1	17029800	17030000	A-E+A-P	780	.	17029800	17030000	128,0,128
chr1	17036400	17036600	A-E+A-P	847	.	17036400	17036600	128,0,128
chr1	17076400	17076600	A-E+A-P	755	.	17076400	17076600	128,0,128
chr1	17084200	17084400	A-E+A-P	594	.	17084200	17084400	128,0,128
chr1	17090800	17091200	A-E+A-P	778	.	17090800	17091200	128,0,128
chr1	17091400	17091800	A-E+A-P	766	.	17091400	17091800	128,0,128
chr1	17093200	17093600	A-E+A-P	957	.	17093200	17093600	128,0,128
chr1	17096800	17097000	A-E+A-P	688	.	17096800	17097000	128,0,128
chr1	17188400	17188600	A-E+A-P	592	.	17188400	17188600	128,0,128
chr1	17222600	17223400	A-E+A-P	993	.	17222600	17223400	128,0,128
chr1	17230800	17232200	A-E+A-P	508	.	17230800	17232200	128,0,128
chr1	17240200	17240800	A-E+A-P	716	.	17240200	17240800	128,0,128
chr1	17248000	17248200	A-E+A-P	509	.	17248000	17248200	128,0,128
chr1	17278200	17278400	A-E+A-P	902	.	17278200	17278400	128,0,128
chr1	17287200	17287600	A-E+A-P	918	.	17287200	17287600	128,0,128
chr1	17290000	17290200	A-E+A-P	689	.	17290000	17290200	128,0,128
chr1	17338400	17338800	A-E+A-P	938	.	17338400	17338800	128,0,128
chr1	17378600	17378800	A-E+A-P	750	.	17378600	17378800	128,0,128
chr1	17379000	17379200	A-E+A-P	506	.	17379000	17379200	128,0,128
chr1	17380200	17380800	A-E+A-P	529	.	17380200	17380800	128,0,128
chr1	17402000	17402200	A-E+A-P	663	.	17402000	17402200	128,0,128
chr1	17449000	17449200	A-E+A-P	502	.	17449000	17449200	128,0,128
chr1	17449400	17449600	A-E+A-P	800	.	17449400	17449600	128,0,128
chr1	17452400	17452600	A-E+A-P	755	.	17452400	17452600	128,0,128
chr1	17563600	17563800	A-E+A-P	645	.	17563600	17563800	128,0,128
chr1	17566000	17566200	A-E+A-P	882	.	17566000	17566200	128,0,128
chr1	17732600	17733000	A-E+A-P	761	.	17732600	17733000	128,0,128
chr1	17765000	17765400	A-E+A-P	888	.	17765000	17765400	128,0,128
chr1	17765600	17765800	A-E+A-P	567	.	17765600	17765800	128,0,128
chr1	17766000	17766400	A-E+A-P	937	.	17766000	17766400	128,0,128
chr1	17824800	17825000	A-E+A-P	780	.	17824800	17825000	128,0,128
chr1	17828800	17829000	A-E+A-P	710	.	17828800	17829000	128,0,128
chr1	17843400	17843800	A-E+A-P	962	.	17843400	17843800	128,0,128
chr1	17864600	17864800	A-E+A-P	680	.	17864600	17864800	128,0,128
chr1	17886400	17886600	A-E+A-P	615	.	17886400	17886600	128,0,128
chr1	17891000	17891600	A-E+A-P	833	.	17891000	17891600	128,0,128
chr1	17896000	17896600	A-E+A-P	583	.	17896000	17896600	128,0,128
chr1	17899200	17899400	A-E+A-P	520	.	17899200	17899400	128,0,128
chr1	17902600	17903200	A-E+A-P	557	.	17902600	17903200	128,0,128
chr1	17906400	17907400	A-E+A-P	694	.	17906400	17907400	128,0,128
chr1	17907800	17908800	A-E+A-P	832	.	17907800	17908800	128,0,128
chr1	17909000	17909200	A-E+A-P	590	.	17909000	17909200	128,0,128
chr1	17914000	17915400	A-E+A-P	671	.	17914000	17915400	128,0,128
chr1	17915600	17915800	A-E+A-P	561	.	17915600	17915800	128,0,128
chr1	17918400	17919400	A-E+A-P	919	.	17918400	17919400	128,0,128
chr1	17933400	17933600	A-E+A-P	607	.	17933400	17933600	128,0,128
chr1	18081600	18081800	A-E+A-P	547	.	18081600	18081800	128,0,128
chr1	18158000	18158400	A-E+A-P	822	.	18158000	18158400	128,0,128
chr1	18193000	18193200	A-E+A-P	668	.	18193000	18193200	128,0,128
chr1	18246000	18246400	A-E+A-P	996	.	18246000	18246400	128,0,128
chr1	18337600	18337800	A-E+A-P	933	.	18337600	18337800	128,0,128
chr1	18388800	18389000	A-E+A-P	975	.	18388800	18389000	128,0,128
chr1	18454800	18455200	A-E+A-P	819	.	18454800	18455200	128,0,128
chr1	18561400	18561600	A-E+A-P	751	.	18561400	18561600	128,0,128
chr1	18582800	18583200	A-E+A-P	993	.	18582800	18583200	128,0,128
chr1	18610200	18610400	A-E+A-P	625	.	18610200	18610400	128,0,128
chr1	18611600	18612000	A-E+A-P	527	.	18611600	18612000	128,0,128
chr1	18643200	18643600	A-E+A-P	686	.	18643200	18643600	128,0,128
chr1	18807000	18807800	A-E+A-P	637	.	18807000	18807800	128,0,128
chr1	18812800	18813000	A-E+A-P	922	.	18812800	18813000	128,0,128
chr1	18841800	18842000	A-E+A-P	826	.	18841800	18842000	128,0,128
chr1	18924000	18924200	A-E+A-P	659	.	18924000	18924200	128,0,128
chr1	18971800	18972000	A-E+A-P	530	.	18971800	18972000	128,0,128
chr1	19201800	19202000	A-E+A-P	582	.	19201800	19202000	128,0,128
chr1	19219400	19219600	A-E+A-P	528	.	19219400	19219600	128,0,128
chr1	19226000	19226400	A-E+A-P	586	.	19226000	19226400	128,0,128
chr1	19226800	19227400	A-E+A-P	982	.	19226800	19227400	128,0,128
chr1	19227600	19228200	A-E+A-P	930	.	19227600	19228200	128,0,128
chr1	19229000	19229400	A-E+A-P	904	.	19229000	19229400	128,0,128
chr1	19239600	19240000	A-E+A-P	937	.	19239600	19240000	128,0,128
chr1	19248800	19249200	A-E+A-P	555	.	19248800	19249200	128,0,128
chr1	19263400	19264200	A-E+A-P	913	.	19263400	19264200	128,0,128
chr1	19268600	19269000	A-E+A-P	561	.	19268600	19269000	128,0,128
chr1	19274400	19274600	A-E+A-P	584	.	19274400	19274600	128,0,128
chr1	19275200	19276800	A-E+A-P	565	.	19275200	19276800	128,0,128
chr1	19277000	19277600	A-E+A-P	710	.	19277000	19277600	128,0,128
chr1	19278400	19278600	A-E+A-P	526	.	19278400	19278600	128,0,128
chr1	19280800	19281400	A-E+A-P	587	.	19280800	19281400	128,0,128
chr1	19281800	19282200	A-E+A-P	649	.	19281800	19282200	128,0,128
chr1	19283000	19283600	A-E+A-P	845	.	19283000	19283600	128,0,128
chr1	19284200	19284600	A-E+A-P	923	.	19284200	19284600	128,0,128
chr1	19315400	19315600	A-E+A-P	971	.	19315400	19315600	128,0,128
chr1	19333400	19333800	A-E+A-P	683	.	19333400	19333800	128,0,128
chr1	19334000	19334400	A-E+A-P	773	.	19334000	19334400	128,0,128
chr1	19336200	19338400	A-E+A-P	676	.	19336200	19338400	128,0,128
chr1	19338800	19339200	A-E+A-P	938	.	19338800	19339200	128,0,128
chr1	19340200	19340600	A-E+A-P	705	.	19340200	19340600	128,0,128
chr1	19372400	19373400	A-E+A-P	970	.	19372400	19373400	128,0,128
chr1	19379000	19379400	A-E+A-P	995	.	19379000	19379400	128,0,128
chr1	19393600	19393800	A-E+A-P	704	.	19393600	19393800	128,0,128
chr1	19406600	19406800	A-E+A-P	545	.	19406600	19406800	128,0,128
chr1	19465600	19466000	A-E+A-P	516	.	19465600	19466000	128,0,128
chr1	19529000	19529200	A-E+A-P	568	.	19529000	19529200	128,0,128
chr1	19534400	19534600	A-E+A-P	502	.	19534400	19534600	128,0,128
chr1	19536600	19537200	A-E+A-P	938	.	19536600	19537200	128,0,128
chr1	19537600	19538200	A-E+A-P	562	.	19537600	19538200	128,0,128
chr1	19549600	19549800	A-E+A-P	784	.	19549600	19549800	128,0,128
chr1	19567800	19568000	A-E+A-P	678	.	19567800	19568000	128,0,128
chr1	19577200	19579000	A-E+A-P	661	.	19577200	19579000	128,0,128
chr1	19579400	19580200	A-E+A-P	519	.	19579400	19580200	128,0,128
chr1	19580400	19580600	A-E+A-P	501	.	19580400	19580600	128,0,128
chr1	19596400	19596600	A-E+A-P	602	.	19596400	19596600	128,0,128
chr1	19637400	19638000	A-E+A-P	583	.	19637400	19638000	128,0,128
chr1	19638400	19639000	A-E+A-P	749	.	19638400	19639000	128,0,128
chr1	19639200	19639400	A-E+A-P	645	.	19639200	19639400	128,0,128
chr1	19664800	19665200	A-E+A-P	972	.	19664800	19665200	128,0,128
chr1	19668000	19668200	A-E+A-P	550	.	19668000	19668200	128,0,128
chr1	19711400	19711600	A-E+A-P	721	.	19711400	19711600	128,0,128
chr1	19712200	19712800	A-E+A-P	544	.	19712200	19712800	128,0,128
chr1	19713000	19714000	A-E+A-P	722	.	19713000	19714000	128,0,128
chr1	19727800	19728000	A-E+A-P	688	.	19727800	19728000	128,0,128
chr1	19728800	19729000	A-E+A-P	518	.	19728800	19729000	128,0,128
chr1	19736000	19736800	A-E+A-P	907	.	19736000	19736800	128,0,128
chr1	19739200	19739400	A-E+A-P	767	.	19739200	19739400	128,0,128
chr1	19751200	19752000	A-E+A-P	672	.	19751200	19752000	128,0,128
chr1	19752200	19752400	A-E+A-P	964	.	19752200	19752400	128,0,128
chr1	19753200	19754000	A-E+A-P	514	.	19753200	19754000	128,0,128
chr1	19756400	19757200	A-E+A-P	618	.	19756400	19757200	128,0,128
chr1	19762800	19763800	A-E+A-P	570	.	19762800	19763800	128,0,128
chr1	19767000	19767200	A-E+A-P	897	.	19767000	19767200	128,0,128
chr1	19772200	19772800	A-E+A-P	583	.	19772200	19772800	128,0,128
chr1	19794000	19794400	A-E+A-P	737	.	19794000	19794400	128,0,128
chr1	19794800	19795600	A-E+A-P	605	.	19794800	19795600	128,0,128
chr1	19810200	19811600	A-E+A-P	701	.	19810200	19811600	128,0,128
chr1	19811800	19812800	A-E+A-P	698	.	19811800	19812800	128,0,128
chr1	19813200	19813400	A-E+A-P	597	.	19813200	19813400	128,0,128
chr1	19874400	19874600	A-E+A-P	984	.	19874400	19874600	128,0,128
chr1	19922800	19923600	A-E+A-P	642	.	19922800	19923600	128,0,128
chr1	19924000	19924600	A-E+A-P	651	.	19924000	19924600	128,0,128
chr1	19946200	19946800	A-E+A-P	935	.	19946200	19946800	128,0,128
chr1	19950200	19950400	A-E+A-P	603	.	19950200	19950400	128,0,128
chr1	19966600	19967800	A-E+A-P	555	.	19966600	19967800	128,0,128
chr1	19977600	19978000	A-E+A-P	648	.	19977600	19978000	128,0,128
chr1	19980200	19980400	A-E+A-P	586	.	19980200	19980400	128,0,128
chr1	19986400	19986600	A-E+A-P	568	.	19986400	19986600	128,0,128
chr1	20002800	20003200	A-E+A-P	894	.	20002800	20003200	128,0,128
chr1	20007200	20007400	A-E+A-P	818	.	20007200	20007400	128,0,128
chr1	20031200	20031400	A-E+A-P	624	.	20031200	20031400	128,0,128
chr1	20042200	20042400	A-E+A-P	920	.	20042200	20042400	128,0,128
chr1	20092200	20092400	A-E+A-P	621	.	20092200	20092400	128,0,128
chr1	20119200	20119400	A-E+A-P	624	.	20119200	20119400	128,0,128
chr1	20126000	20126400	A-E+A-P	965	.	20126000	20126400	128,0,128
chr1	20126600	20127200	A-E+A-P	578	.	20126600	20127200	128,0,128
chr1	20135600	20136000	A-E+A-P	980	.	20135600	20136000	128,0,128
chr1	20141600	20141800	A-E+A-P	533	.	20141600	20141800	128,0,128
chr1	20142600	20142800	A-E+A-P	753	.	20142600	20142800	128,0,128
chr1	20187600	20187800	A-E+A-P	802	.	20187600	20187800	128,0,128
chr1	20190400	20190600	A-E+A-P	626	.	20190400	20190600	128,0,128
chr1	20208600	20209000	A-E+A-P	634	.	20208600	20209000	128,0,128
chr1	20209400	20210200	A-E+A-P	518	.	20209400	20210200	128,0,128
chr1	20244600	20244800	A-E+A-P	781	.	20244600	20244800	128,0,128
chr1	20251800	20252800	A-E+A-P	989	.	20251800	20252800	128,0,128
chr1	20253000	20254200	A-E+A-P	805	.	20253000	20254200	128,0,128
chr1	20272800	20273200	A-E+A-P	537	.	20272800	20273200	128,0,128
chr1	20301200	20302000	A-E+A-P	511	.	20301200	20302000	128,0,128
chr1	20307800	20308400	A-E+A-P	595	.	20307800	20308400	128,0,128
chr1	20308800	20309000	A-E+A-P	585	.	20308800	20309000	128,0,128
chr1	20314200	20314600	A-E+A-P	966	.	20314200	20314600	128,0,128
chr1	20478800	20479200	A-E+A-P	925	.	20478800	20479200	128,0,128
chr1	20539400	20539600	A-E+A-P	634	.	20539400	20539600	128,0,128
chr1	20577000	20577400	A-E+A-P	684	.	20577000	20577400	128,0,128
chr1	20685200	20685600	A-E+A-P	637	.	20685200	20685600	128,0,128
chr1	20688400	20688600	A-E+A-P	575	.	20688400	20688600	128,0,128
chr1	20697800	20698400	A-E+A-P	505	.	20697800	20698400	128,0,128
chr1	20757000	20757200	A-E+A-P	511	.	20757000	20757200	128,0,128
chr1	20765800	20766000	A-E+A-P	979	.	20765800	20766000	128,0,128
chr1	20801000	20801800	A-E+A-P	525	.	20801000	20801800	128,0,128
chr1	20802200	20803600	A-E+A-P	503	.	20802200	20803600	128,0,128
chr1	20803800	20804400	A-E+A-P	596	.	20803800	20804400	128,0,128
chr1	20804600	20809200	A-E+A-P	791	.	20804600	20809200	128,0,128
chr1	20809600	20809800	A-E+A-P	729	.	20809600	20809800	128,0,128
chr1	20810000	20810400	A-E+A-P	571	.	20810000	20810400	128,0,128
chr1	20812400	20813800	A-E+A-P	579	.	20812400	20813800	128,0,128
chr1	20820200	20820600	A-E+A-P	568	.	20820200	20820600	128,0,128
chr1	20834200	20834800	A-E+A-P	602	.	20834200	20834800	128,0,128
chr1	20864800	20865000	A-E+A-P	512	.	20864800	20865000	128,0,128
chr1	20865400	20865800	A-E+A-P	595	.	20865400	20865800	128,0,128
chr1	20878000	20878200	A-E+A-P	699	.	20878000	20878200	128,0,128
chr1	20878400	20879200	A-E+A-P	965	.	20878400	20879200	128,0,128
chr1	20880800	20881000	A-E+A-P	534	.	20880800	20881000	128,0,128
chr1	20901800	20902000	A-E+A-P	933	.	20901800	20902000	128,0,128
chr1	20917000	20917200	A-E+A-P	500	.	20917000	20917200	128,0,128
chr1	20933400	20933600	A-E+A-P	641	.	20933400	20933600	128,0,128
chr1	20940000	20941000	A-E+A-P	520	.	20940000	20941000	128,0,128
chr1	20959600	20960000	A-E+A-P	626	.	20959600	20960000	128,0,128
chr1	20987800	20988400	A-E+A-P	992	.	20987800	20988400	128,0,128
chr1	20988600	20988800	A-E+A-P	548	.	20988600	20988800	128,0,128
chr1	20997400	20997600	A-E+A-P	507	.	20997400	20997600	128,0,128
chr1	21016200	21016400	A-E+A-P	645	.	21016200	21016400	128,0,128
chr1	21023000	21023400	A-E+A-P	768	.	21023000	21023400	128,0,128
chr1	21040000	21040200	A-E+A-P	559	.	21040000	21040200	128,0,128
chr1	21059400	21060000	A-E+A-P	687	.	21059400	21060000	128,0,128
chr1	21111200	21111800	A-E+A-P	780	.	21111200	21111800	128,0,128
chr1	21113000	21114600	A-E+A-P	887	.	21113000	21114600	128,0,128
chr1	21115000	21115200	A-E+A-P	629	.	21115000	21115200	128,0,128
chr1	21125400	21125600	A-E+A-P	898	.	21125400	21125600	128,0,128
chr1	21140200	21140600	A-E+A-P	557	.	21140200	21140600	128,0,128
chr1	21140800	21141000	A-E+A-P	519	.	21140800	21141000	128,0,128
chr1	21223400	21223800	A-E+A-P	924	.	21223400	21223800	128,0,128
chr1	21328000	21328200	A-E+A-P	588	.	21328000	21328200	128,0,128
chr1	21348800	21349400	A-E+A-P	959	.	21348800	21349400	128,0,128
chr1	21351600	21351800	A-E+A-P	532	.	21351600	21351800	128,0,128
chr1	21396200	21396400	A-E+A-P	543	.	21396200	21396400	128,0,128
chr1	21415800	21416000	A-E+A-P	560	.	21415800	21416000	128,0,128
chr1	21441600	21442000	A-E+A-P	962	.	21441600	21442000	128,0,128
chr1	21452800	21453200	A-E+A-P	669	.	21452800	21453200	128,0,128
chr1	21476600	21476800	A-E+A-P	529	.	21476600	21476800	128,0,128
chr1	21501800	21502600	A-E+A-P	606	.	21501800	21502600	128,0,128
chr1	21503000	21503600	A-E+A-P	625	.	21503000	21503600	128,0,128
chr1	21558600	21558800	A-E+A-P	919	.	21558600	21558800	128,0,128
chr1	21574400	21574600	A-E+A-P	542	.	21574400	21574600	128,0,128
chr1	21578200	21579000	A-E+A-P	523	.	21578200	21579000	128,0,128
chr1	21581800	21582000	A-E+A-P	849	.	21581800	21582000	128,0,128
chr1	21588400	21588600	A-E+A-P	612	.	21588400	21588600	128,0,128
chr1	21592800	21593000	A-E+A-P	720	.	21592800	21593000	128,0,128
chr1	21596000	21596800	A-E+A-P	654	.	21596000	21596800	128,0,128
chr1	21598000	21598400	A-E+A-P	581	.	21598000	21598400	128,0,128
chr1	21603000	21603200	A-E+A-P	845	.	21603000	21603200	128,0,128
chr1	21629200	21629400	A-E+A-P	635	.	21629200	21629400	128,0,128
chr1	21637600	21637800	A-E+A-P	557	.	21637600	21637800	128,0,128
chr1	21639000	21639200	A-E+A-P	639	.	21639000	21639200	128,0,128
chr1	21646200	21646400	A-E+A-P	648	.	21646200	21646400	128,0,128
chr1	21649200	21649400	A-E+A-P	749	.	21649200	21649400	128,0,128
chr1	21649600	21650000	A-E+A-P	718	.	21649600	21650000	128,0,128
chr1	21650600	21652000	A-E+A-P	501	.	21650600	21652000	128,0,128
chr1	21653400	21653800	A-E+A-P	680	.	21653400	21653800	128,0,128
chr1	21655800	21656600	A-E+A-P	929	.	21655800	21656600	128,0,128
chr1	21658800	21659000	A-E+A-P	516	.	21658800	21659000	128,0,128
chr1	21659400	21659800	A-E+A-P	634	.	21659400	21659800	128,0,128
chr1	21660800	21661000	A-E+A-P	651	.	21660800	21661000	128,0,128
chr1	21661200	21661600	A-E+A-P	528	.	21661200	21661600	128,0,128
chr1	21663400	21663800	A-E+A-P	692	.	21663400	21663800	128,0,128
chr1	21664600	21664800	A-E+A-P	566	.	21664600	21664800	128,0,128
chr1	21665000	21666000	A-E+A-P	626	.	21665000	21666000	128,0,128
chr1	21671200	21671400	A-E+A-P	542	.	21671200	21671400	128,0,128
chr1	21671800	21672600	A-E+A-P	850	.	21671800	21672600	128,0,128
chr1	21672800	21673000	A-E+A-P	536	.	21672800	21673000	128,0,128
chr1	21695000	21695200	A-E+A-P	766	.	21695000	21695200	128,0,128
chr1	21698000	21698200	A-E+A-P	616	.	21698000	21698200	128,0,128
chr1	21766400	21766800	A-E+A-P	840	.	21766400	21766800	128,0,128
chr1	21824200	21824400	A-E+A-P	553	.	21824200	21824400	128,0,128
chr1	21835600	21835800	A-E+A-P	712	.	21835600	21835800	128,0,128
chr1	21861400	21861600	A-E+A-P	983	.	21861400	21861600	128,0,128
chr1	21864600	21865000	A-E+A-P	522	.	21864600	21865000	128,0,128
chr1	21913400	21913600	A-E+A-P	583	.	21913400	21913600	128,0,128
chr1	21921000	21921200	A-E+A-P	712	.	21921000	21921200	128,0,128
chr1	21922000	21922400	A-E+A-P	588	.	21922000	21922400	128,0,128
chr1	21950000	21950600	A-E+A-P	821	.	21950000	21950600	128,0,128
chr1	21958800	21959000	A-E+A-P	544	.	21958800	21959000	128,0,128
chr1	21965200	21965400	A-E+A-P	561	.	21965200	21965400	128,0,128
chr1	21974400	21974800	A-E+A-P	990	.	21974400	21974800	128,0,128
chr1	21978000	21978400	A-E+A-P	518	.	21978000	21978400	128,0,128
chr1	21985600	21986200	A-E+A-P	996	.	21985600	21986200	128,0,128
chr1	21993600	21993800	A-E+A-P	582	.	21993600	21993800	128,0,128
chr1	21994200	21995000	A-E+A-P	621	.	21994200	21995000	128,0,128
chr1	21995200	21995400	A-E+A-P	544	.	21995200	21995400	128,0,128
chr1	21996000	21996600	A-E+A-P	911	.	21996000	21996600	128,0,128
chr1	22032200	22032400	A-E+A-P	818	.	22032200	22032400	128,0,128
chr1	22033200	22033400	A-E+A-P	927	.	22033200	22033400	128,0,128
chr1	22063400	22063600	A-E+A-P	617	.	22063400	22063600	128,0,128
chr1	22087600	22087800	A-E+A-P	769	.	22087600	22087800	128,0,128
chr1	22102400	22103000	A-E+A-P	841	.	22102400	22103000	128,0,128
chr1	22104800	22105200	A-E+A-P	620	.	22104800	22105200	128,0,128
chr1	22108400	22108600	A-E+A-P	849	.	22108400	22108600	128,0,128
chr1	22109000	22109200	A-E+A-P	610	.	22109000	22109200	128,0,128
chr1	22109400	22110400	A-E+A-P	521	.	22109400	22110400	128,0,128
chr1	22145200	22145600	A-E+A-P	704	.	22145200	22145600	128,0,128
chr1	22182400	22182600	A-E+A-P	537	.	22182400	22182600	128,0,128
chr1	22188800	22189000	A-E+A-P	759	.	22188800	22189000	128,0,128
chr1	22192600	22192800	A-E+A-P	583	.	22192600	22192800	128,0,128
chr1	22195600	22195800	A-E+A-P	761	.	22195600	22195800	128,0,128
chr1	22225400	22225600	A-E+A-P	533	.	22225400	22225600	128,0,128
chr1	22229200	22229400	A-E+A-P	686	.	22229200	22229400	128,0,128
chr1	22237400	22237600	A-E+A-P	561	.	22237400	22237600	128,0,128
chr1	22238000	22238200	A-E+A-P	855	.	22238000	22238200	128,0,128
chr1	22239800	22240000	A-E+A-P	535	.	22239800	22240000	128,0,128
chr1	22245400	22245600	A-E+A-P	529	.	22245400	22245600	128,0,128
chr1	22247600	22248400	A-E+A-P	716	.	22247600	22248400	128,0,128
chr1	22248600	22249600	A-E+A-P	701	.	22248600	22249600	128,0,128
chr1	22251200	22251400	A-E+A-P	588	.	22251200	22251400	128,0,128
chr1	22254000	22254800	A-E+A-P	701	.	22254000	22254800	128,0,128
chr1	22257400	22258800	A-E+A-P	510	.	22257400	22258800	128,0,128
chr1	22261800	22263400	A-E+A-P	691	.	22261800	22263400	128,0,128
chr1	22263800	22264400	A-E+A-P	873	.	22263800	22264400	128,0,128
chr1	22266200	22266400	A-E+A-P	721	.	22266200	22266400	128,0,128
chr1	22273400	22273800	A-E+A-P	708	.	22273400	22273800	128,0,128
chr1	22282000	22282200	A-E+A-P	504	.	22282000	22282200	128,0,128
chr1	22283400	22283600	A-E+A-P	588	.	22283400	22283600	128,0,128
chr1	22283800	22284000	A-E+A-P	588	.	22283800	22284000	128,0,128
chr1	22290600	22290800	A-E+A-P	606	.	22290600	22290800	128,0,128
chr1	22293800	22294000	A-E+A-P	709	.	22293800	22294000	128,0,128
chr1	22299600	22300000	A-E+A-P	888	.	22299600	22300000	128,0,128
chr1	22301400	22301600	A-E+A-P	595	.	22301400	22301600	128,0,128
chr1	22324400	22325000	A-E+A-P	973	.	22324400	22325000	128,0,128
chr1	22349400	22349600	A-E+A-P	722	.	22349400	22349600	128,0,128
chr1	22350800	22351200	A-E+A-P	568	.	22350800	22351200	128,0,128
chr1	22351400	22352600	A-E+A-P	817	.	22351400	22352600	128,0,128
chr1	22378800	22379400	A-E+A-P	612	.	22378800	22379400	128,0,128
chr1	22379600	22380000	A-E+A-P	658	.	22379600	22380000	128,0,128
chr1	22380400	22380600	A-E+A-P	725	.	22380400	22380600	128,0,128
chr1	22380800	22381200	A-E+A-P	556	.	22380800	22381200	128,0,128
chr1	22382200	22382400	A-E+A-P	612	.	22382200	22382400	128,0,128
chr1	22382600	22382800	A-E+A-P	729	.	22382600	22382800	128,0,128
chr1	22383000	22383200	A-E+A-P	542	.	22383000	22383200	128,0,128
chr1	22458400	22458600	A-E+A-P	749	.	22458400	22458600	128,0,128
chr1	22516200	22516400	A-E+A-P	778	.	22516200	22516400	128,0,128
chr1	22674800	22675200	A-E+A-P	860	.	22674800	22675200	128,0,128
chr1	22696000	22696200	A-E+A-P	543	.	22696000	22696200	128,0,128
chr1	22739200	22739400	A-E+A-P	668	.	22739200	22739400	128,0,128
chr1	22740600	22741000	A-E+A-P	785	.	22740600	22741000	128,0,128
chr1	22743200	22743400	A-E+A-P	858	.	22743200	22743400	128,0,128
chr1	22747000	22747200	A-E+A-P	576	.	22747000	22747200	128,0,128
chr1	22755200	22755400	A-E+A-P	502	.	22755200	22755400	128,0,128
chr1	22777000	22777800	A-E+A-P	715	.	22777000	22777800	128,0,128
chr1	22778200	22778600	A-E+A-P	912	.	22778200	22778600	128,0,128
chr1	22778800	22779000	A-E+A-P	750	.	22778800	22779000	128,0,128
chr1	22787600	22787800	A-E+A-P	688	.	22787600	22787800	128,0,128
chr1	22933600	22934000	A-E+A-P	962	.	22933600	22934000	128,0,128
chr1	22938000	22938400	A-E+A-P	993	.	22938000	22938400	128,0,128
chr1	22952000	22952400	A-E+A-P	883	.	22952000	22952400	128,0,128
chr1	22968600	22968800	A-E+A-P	660	.	22968600	22968800	128,0,128
chr1	23031000	23031200	A-E+A-P	722	.	23031000	23031200	128,0,128
chr1	23072600	23073000	A-E+A-P	959	.	23072600	23073000	128,0,128
chr1	23118200	23118400	A-E+A-P	680	.	23118200	23118400	128,0,128
chr1	23158400	23158800	A-E+A-P	540	.	23158400	23158800	128,0,128
chr1	23256800	23257000	A-E+A-P	704	.	23256800	23257000	128,0,128
chr1	23286200	23286400	A-E+A-P	577	.	23286200	23286400	128,0,128
chr1	23289800	23290400	A-E+A-P	947	.	23289800	23290400	128,0,128
chr1	23290800	23291000	A-E+A-P	688	.	23290800	23291000	128,0,128
chr1	23303000	23303400	A-E+A-P	751	.	23303000	23303400	128,0,128
chr1	23345600	23346200	A-E+A-P	940	.	23345600	23346200	128,0,128
chr1	23346600	23347000	A-E+A-P	649	.	23346600	23347000	128,0,128
chr1	23347200	23347800	A-E+A-P	801	.	23347200	23347800	128,0,128
chr1	23425400	23425600	A-E+A-P	544	.	23425400	23425600	128,0,128
chr1	23441600	23442000	A-E+A-P	934	.	23441600	23442000	128,0,128
chr1	23450000	23450400	A-E+A-P	773	.	23450000	23450400	128,0,128
chr1	23475600	23476000	A-E+A-P	799	.	23475600	23476000	128,0,128
chr1	23486800	23487200	A-E+A-P	578	.	23486800	23487200	128,0,128
chr1	23493800	23494800	A-E+A-P	628	.	23493800	23494800	128,0,128
chr1	23495200	23495400	A-E+A-P	942	.	23495200	23495400	128,0,128
chr1	23504000	23504400	A-E+A-P	620	.	23504000	23504400	128,0,128
chr1	23511200	23511400	A-E+A-P	936	.	23511200	23511400	128,0,128
chr1	23514000	23515800	A-E+A-P	684	.	23514000	23515800	128,0,128
chr1	23523400	23523600	A-E+A-P	536	.	23523400	23523600	128,0,128
chr1	23543400	23543600	A-E+A-P	638	.	23543400	23543600	128,0,128
chr1	23548800	23549200	A-E+A-P	604	.	23548800	23549200	128,0,128
chr1	23549800	23550400	A-E+A-P	517	.	23549800	23550400	128,0,128
chr1	23551600	23551800	A-E+A-P	647	.	23551600	23551800	128,0,128
chr1	23600000	23600200	A-E+A-P	832	.	23600000	23600200	128,0,128
chr1	23630000	23630200	A-E+A-P	670	.	23630000	23630200	128,0,128
chr1	23666800	23667000	A-E+A-P	600	.	23666800	23667000	128,0,128
chr1	23667800	23668000	A-E+A-P	618	.	23667800	23668000	128,0,128
chr1	23668600	23668800	A-E+A-P	576	.	23668600	23668800	128,0,128
chr1	23669800	23670200	A-E+A-P	601	.	23669800	23670200	128,0,128
chr1	23670400	23671800	A-E+A-P	561	.	23670400	23671800	128,0,128
chr1	23694400	23695600	A-E+A-P	565	.	23694400	23695600	128,0,128
chr1	23696200	23696600	A-E+A-P	616	.	23696200	23696600	128,0,128
chr1	23701200	23701600	A-E+A-P	641	.	23701200	23701600	128,0,128
chr1	23703600	23704200	A-E+A-P	870	.	23703600	23704200	128,0,128
chr1	23711400	23711600	A-E+A-P	549	.	23711400	23711600	128,0,128
chr1	23730400	23730600	A-E+A-P	676	.	23730400	23730600	128,0,128
chr1	23748400	23748600	A-E+A-P	575	.	23748400	23748600	128,0,128
chr1	23748800	23749000	A-E+A-P	545	.	23748800	23749000	128,0,128
chr1	23749800	23750600	A-E+A-P	802	.	23749800	23750600	128,0,128
chr1	23750800	23752000	A-E+A-P	599	.	23750800	23752000	128,0,128
chr1	23754200	23754400	A-E+A-P	697	.	23754200	23754400	128,0,128
chr1	23783800	23784000	A-E+A-P	601	.	23783800	23784000	128,0,128
chr1	23786000	23786400	A-E+A-P	748	.	23786000	23786400	128,0,128
chr1	23787600	23788000	A-E+A-P	830	.	23787600	23788000	128,0,128
chr1	23797400	23797600	A-E+A-P	551	.	23797400	23797600	128,0,128
chr1	23798600	23799800	A-E+A-P	559	.	23798600	23799800	128,0,128
chr1	23805400	23805600	A-E+A-P	945	.	23805400	23805600	128,0,128
chr1	23805800	23806000	A-E+A-P	526	.	23805800	23806000	128,0,128
chr1	23809600	23810200	A-E+A-P	754	.	23809600	23810200	128,0,128
chr1	23810600	23811400	A-E+A-P	792	.	23810600	23811400	128,0,128
chr1	23823600	23824000	A-E+A-P	733	.	23823600	23824000	128,0,128
chr1	23824400	23824600	A-E+A-P	689	.	23824400	23824600	128,0,128
chr1	23854600	23855000	A-E+A-P	513	.	23854600	23855000	128,0,128
chr1	23856600	23856800	A-E+A-P	609	.	23856600	23856800	128,0,128
chr1	23857000	23858200	A-E+A-P	541	.	23857000	23858200	128,0,128
chr1	23866200	23866600	A-E+A-P	632	.	23866200	23866600	128,0,128
chr1	23871200	23871400	A-E+A-P	581	.	23871200	23871400	128,0,128
chr1	23880600	23882200	A-E+A-P	647	.	23880600	23882200	128,0,128
chr1	23882400	23884400	A-E+A-P	585	.	23882400	23884400	128,0,128
chr1	23884600	23885600	A-E+A-P	941	.	23884600	23885600	128,0,128
chr1	23885800	23886600	A-E+A-P	855	.	23885800	23886600	128,0,128
chr1	23888200	23889200	A-E+A-P	557	.	23888200	23889200	128,0,128
chr1	23890400	23890800	A-E+A-P	809	.	23890400	23890800	128,0,128
chr1	23895000	23895200	A-E+A-P	653	.	23895000	23895200	128,0,128
chr1	23903600	23904200	A-E+A-P	976	.	23903600	23904200	128,0,128
chr1	23913800	23914000	A-E+A-P	610	.	23913800	23914000	128,0,128
chr1	23918000	23918800	A-E+A-P	944	.	23918000	23918800	128,0,128
chr1	23920400	23920600	A-E+A-P	519	.	23920400	23920600	128,0,128
chr1	23921400	23921800	A-E+A-P	591	.	23921400	23921800	128,0,128
chr1	23961600	23962000	A-E+A-P	636	.	23961600	23962000	128,0,128
chr1	23964000	23964200	A-E+A-P	890	.	23964000	23964200	128,0,128
chr1	23999600	24000400	A-E+A-P	997	.	23999600	24000400	128,0,128
chr1	24018000	24019200	A-E+A-P	919	.	24018000	24019200	128,0,128
chr1	24020200	24020400	A-E+A-P	764	.	24020200	24020400	128,0,128
chr1	24031600	24032000	A-E+A-P	737	.	24031600	24032000	128,0,128
chr1	24053800	24054400	A-E+A-P	561	.	24053800	24054400	128,0,128
chr1	24054600	24054800	A-E+A-P	504	.	24054600	24054800	128,0,128
chr1	24055400	24055800	A-E+A-P	556	.	24055400	24055800	128,0,128
chr1	24069400	24070400	A-E+A-P	541	.	24069400	24070400	128,0,128
chr1	24071400	24071800	A-E+A-P	689	.	24071400	24071800	128,0,128
chr1	24072000	24072200	A-E+A-P	780	.	24072000	24072200	128,0,128
chr1	24092400	24092600	A-E+A-P	723	.	24092400	24092600	128,0,128
chr1	24101000	24101200	A-E+A-P	517	.	24101000	24101200	128,0,128
chr1	24104400	24105000	A-E+A-P	828	.	24104400	24105000	128,0,128
chr1	24105800	24106000	A-E+A-P	536	.	24105800	24106000	128,0,128
chr1	24106200	24106400	A-E+A-P	509	.	24106200	24106400	128,0,128
chr1	24116000	24116200	A-E+A-P	596	.	24116000	24116200	128,0,128
chr1	24116600	24117800	A-E+A-P	812	.	24116600	24117800	128,0,128
chr1	24118000	24118600	A-E+A-P	622	.	24118000	24118600	128,0,128
chr1	24118800	24119000	A-E+A-P	677	.	24118800	24119000	128,0,128
chr1	24126000	24128200	A-E+A-P	643	.	24126000	24128200	128,0,128
chr1	24136200	24136600	A-E+A-P	848	.	24136200	24136600	128,0,128
chr1	24151200	24152200	A-E+A-P	734	.	24151200	24152200	128,0,128
chr1	24152400	24152600	A-E+A-P	523	.	24152400	24152600	128,0,128
chr1	24165000	24165400	A-E+A-P	577	.	24165000	24165400	128,0,128
chr1	24194600	24195000	A-E+A-P	698	.	24194600	24195000	128,0,128
chr1	24195400	24195800	A-E+A-P	700	.	24195400	24195800	128,0,128
chr1	24243400	24243600	A-E+A-P	781	.	24243400	24243600	128,0,128
chr1	24263200	24263600	A-E+A-P	843	.	24263200	24263600	128,0,128
chr1	24278000	24278600	A-E+A-P	604	.	24278000	24278600	128,0,128
chr1	24279600	24279800	A-E+A-P	530	.	24279600	24279800	128,0,128
chr1	24281600	24282000	A-E+A-P	548	.	24281600	24282000	128,0,128
chr1	24285400	24286800	A-E+A-P	850	.	24285400	24286800	128,0,128
chr1	24290200	24290800	A-E+A-P	719	.	24290200	24290800	128,0,128
chr1	24303400	24304000	A-E+A-P	625	.	24303400	24304000	128,0,128
chr1	24304400	24304800	A-E+A-P	526	.	24304400	24304800	128,0,128
chr1	24306200	24307400	A-E+A-P	704	.	24306200	24307400	128,0,128
chr1	24328200	24328600	A-E+A-P	811	.	24328200	24328600	128,0,128
chr1	24329800	24330200	A-E+A-P	842	.	24329800	24330200	128,0,128
chr1	24330600	24331000	A-E+A-P	542	.	24330600	24331000	128,0,128
chr1	24336000	24336200	A-E+A-P	920	.	24336000	24336200	128,0,128
chr1	24338600	24338800	A-E+A-P	645	.	24338600	24338800	128,0,128
chr1	24345000	24345800	A-E+A-P	843	.	24345000	24345800	128,0,128
chr1	24346600	24346800	A-E+A-P	541	.	24346600	24346800	128,0,128
chr1	24347000	24349600	A-E+A-P	803	.	24347000	24349600	128,0,128
chr1	24349800	24350200	A-E+A-P	558	.	24349800	24350200	128,0,128
chr1	24354600	24354800	A-E+A-P	735	.	24354600	24354800	128,0,128
chr1	24373600	24374000	A-E+A-P	568	.	24373600	24374000	128,0,128
chr1	24397400	24397600	A-E+A-P	889	.	24397400	24397600	128,0,128
chr1	24433800	24435800	A-E+A-P	625	.	24433800	24435800	128,0,128
chr1	24436200	24436400	A-E+A-P	634	.	24436200	24436400	128,0,128
chr1	24439000	24439200	A-E+A-P	766	.	24439000	24439200	128,0,128
chr1	24441200	24441600	A-E+A-P	504	.	24441200	24441600	128,0,128
chr1	24444200	24444600	A-E+A-P	704	.	24444200	24444600	128,0,128
chr1	24444800	24445200	A-E+A-P	820	.	24444800	24445200	128,0,128
chr1	24445800	24446000	A-E+A-P	615	.	24445800	24446000	128,0,128
chr1	24446400	24447200	A-E+A-P	871	.	24446400	24447200	128,0,128
chr1	24468000	24468400	A-E+A-P	759	.	24468000	24468400	128,0,128
chr1	24469400	24470200	A-E+A-P	598	.	24469400	24470200	128,0,128
chr1	24477000	24477400	A-E+A-P	665	.	24477000	24477400	128,0,128
chr1	24477800	24478000	A-E+A-P	514	.	24477800	24478000	128,0,128
chr1	24481600	24481800	A-E+A-P	713	.	24481600	24481800	128,0,128
chr1	24510600	24511200	A-E+A-P	704	.	24510600	24511200	128,0,128
chr1	24513400	24514400	A-E+A-P	544	.	24513400	24514400	128,0,128
chr1	24516800	24517200	A-E+A-P	904	.	24516800	24517200	128,0,128
chr1	24518400	24518600	A-E+A-P	718	.	24518400	24518600	128,0,128
chr1	24524200	24524400	A-E+A-P	987	.	24524200	24524400	128,0,128
chr1	24525800	24526000	A-E+A-P	792	.	24525800	24526000	128,0,128
chr1	24528400	24528800	A-E+A-P	862	.	24528400	24528800	128,0,128
chr1	24536600	24537200	A-E+A-P	609	.	24536600	24537200	128,0,128
chr1	24593200	24593400	A-E+A-P	511	.	24593200	24593400	128,0,128
chr1	24621000	24621200	A-E+A-P	558	.	24621000	24621200	128,0,128
chr1	24715800	24716200	A-E+A-P	615	.	24715800	24716200	128,0,128
chr1	24717800	24718000	A-E+A-P	583	.	24717800	24718000	128,0,128
chr1	24740000	24740600	A-E+A-P	727	.	24740000	24740600	128,0,128
chr1	24741800	24742400	A-E+A-P	541	.	24741800	24742400	128,0,128
chr1	24743400	24743800	A-E+A-P	540	.	24743400	24743800	128,0,128
chr1	24820400	24820600	A-E+A-P	819	.	24820400	24820600	128,0,128
chr1	24827800	24828000	A-E+A-P	631	.	24827800	24828000	128,0,128
chr1	24828400	24829600	A-E+A-P	504	.	24828400	24829600	128,0,128
chr1	24853800	24854000	A-E+A-P	535	.	24853800	24854000	128,0,128
chr1	24855800	24856000	A-E+A-P	538	.	24855800	24856000	128,0,128
chr1	24862800	24863200	A-E+A-P	842	.	24862800	24863200	128,0,128
chr1	24867400	24868800	A-E+A-P	659	.	24867400	24868800	128,0,128
chr1	24875400	24876000	A-E+A-P	522	.	24875400	24876000	128,0,128
chr1	24878000	24878200	A-E+A-P	543	.	24878000	24878200	128,0,128
chr1	24878400	24879200	A-E+A-P	502	.	24878400	24879200	128,0,128
chr1	24882000	24882600	A-E+A-P	510	.	24882000	24882600	128,0,128
chr1	24885000	24885200	A-E+A-P	676	.	24885000	24885200	128,0,128
chr1	24885600	24886000	A-E+A-P	976	.	24885600	24886000	128,0,128
chr1	24894200	24895000	A-E+A-P	563	.	24894200	24895000	128,0,128
chr1	24912800	24913000	A-E+A-P	568	.	24912800	24913000	128,0,128
chr1	24913800	24914000	A-E+A-P	672	.	24913800	24914000	128,0,128
chr1	24915200	24915400	A-E+A-P	884	.	24915200	24915400	128,0,128
chr1	24932000	24932400	A-E+A-P	901	.	24932000	24932400	128,0,128
chr1	24933200	24933400	A-E+A-P	671	.	24933200	24933400	128,0,128
chr1	24961800	24962000	A-E+A-P	688	.	24961800	24962000	128,0,128
chr1	24968200	24968400	A-E+A-P	584	.	24968200	24968400	128,0,128
chr1	24969000	24970200	A-E+A-P	583	.	24969000	24970200	128,0,128
chr1	24970400	24970800	A-E+A-P	609	.	24970400	24970800	128,0,128
chr1	25010200	25010400	A-E+A-P	603	.	25010200	25010400	128,0,128
chr1	25015200	25015400	A-E+A-P	902	.	25015200	25015400	128,0,128
chr1	25031800	25032600	A-E+A-P	939	.	25031800	25032600	128,0,128
chr1	25046600	25046800	A-E+A-P	605	.	25046600	25046800	128,0,128
chr1	25050800	25051000	A-E+A-P	599	.	25050800	25051000	128,0,128
chr1	25051200	25052200	A-E+A-P	723	.	25051200	25052200	128,0,128
chr1	25057200	25057400	A-E+A-P	515	.	25057200	25057400	128,0,128
chr1	25057600	25057800	A-E+A-P	560	.	25057600	25057800	128,0,128
chr1	25062000	25062400	A-E+A-P	576	.	25062000	25062400	128,0,128
chr1	25069000	25069400	A-E+A-P	546	.	25069000	25069400	128,0,128
chr1	25071200	25072000	A-E+A-P	503	.	25071200	25072000	128,0,128
chr1	25072600	25072800	A-E+A-P	569	.	25072600	25072800	128,0,128
chr1	25073400	25073600	A-E+A-P	697	.	25073400	25073600	128,0,128
chr1	25086000	25086200	A-E+A-P	515	.	25086000	25086200	128,0,128
chr1	25092000	25092200	A-E+A-P	561	.	25092000	25092200	128,0,128
chr1	25093800	25094200	A-E+A-P	874	.	25093800	25094200	128,0,128
chr1	25110400	25110600	A-E+A-P	600	.	25110400	25110600	128,0,128
chr1	25117000	25117200	A-E+A-P	768	.	25117000	25117200	128,0,128
chr1	25151800	25152000	A-E+A-P	802	.	25151800	25152000	128,0,128
chr1	25157200	25157400	A-E+A-P	591	.	25157200	25157400	128,0,128
chr1	25174600	25174800	A-E+A-P	745	.	25174600	25174800	128,0,128
chr1	25190600	25191400	A-E+A-P	552	.	25190600	25191400	128,0,128
chr1	25205400	25205600	A-E+A-P	553	.	25205400	25205600	128,0,128
chr1	25236000	25236200	A-E+A-P	555	.	25236000	25236200	128,0,128
chr1	25236800	25237000	A-E+A-P	516	.	25236800	25237000	128,0,128
chr1	25237400	25238000	A-E+A-P	641	.	25237400	25238000	128,0,128
chr1	25240600	25241600	A-E+A-P	611	.	25240600	25241600	128,0,128
chr1	25242200	25243200	A-E+A-P	587	.	25242200	25243200	128,0,128
chr1	25258800	25259000	A-E+A-P	766	.	25258800	25259000	128,0,128
chr1	25276000	25276200	A-E+A-P	530	.	25276000	25276200	128,0,128
chr1	25349200	25349600	A-E+A-P	585	.	25349200	25349600	128,0,128
chr1	25363800	25364000	A-E+A-P	704	.	25363800	25364000	128,0,128
chr1	25428000	25428200	A-E+A-P	607	.	25428000	25428200	128,0,128
chr1	25466800	25467000	A-E+A-P	737	.	25466800	25467000	128,0,128
chr1	25493600	25495600	A-E+A-P	615	.	25493600	25495600	128,0,128
chr1	25500800	25502000	A-E+A-P	964	.	25500800	25502000	128,0,128
chr1	25509200	25509400	A-E+A-P	543	.	25509200	25509400	128,0,128
chr1	25519800	25520000	A-E+A-P	584	.	25519800	25520000	128,0,128
chr1	25523800	25524800	A-E+A-P	902	.	25523800	25524800	128,0,128
chr1	25531400	25531600	A-E+A-P	812	.	25531400	25531600	128,0,128
chr1	25539200	25539600	A-E+A-P	679	.	25539200	25539600	128,0,128
chr1	25558800	25560000	A-E+A-P	973	.	25558800	25560000	128,0,128
chr1	25566200	25567000	A-E+A-P	967	.	25566200	25567000	128,0,128
chr1	25572800	25573000	A-E+A-P	657	.	25572800	25573000	128,0,128
chr1	25573400	25574600	A-E+A-P	593	.	25573400	25574600	128,0,128
chr1	25664800	25665200	A-E+A-P	901	.	25664800	25665200	128,0,128
chr1	25756600	25757600	A-E+A-P	840	.	25756600	25757600	128,0,128
chr1	25785600	25785800	A-E+A-P	848	.	25785600	25785800	128,0,128
chr1	25827600	25828000	A-E+A-P	591	.	25827600	25828000	128,0,128
chr1	25869800	25870200	A-E+A-P	584	.	25869800	25870200	128,0,128
chr1	25875600	25876400	A-E+A-P	521	.	25875600	25876400	128,0,128
chr1	25877200	25877600	A-E+A-P	898	.	25877200	25877600	128,0,128
chr1	25889000	25889400	A-E+A-P	686	.	25889000	25889400	128,0,128
chr1	25927600	25927800	A-E+A-P	722	.	25927600	25927800	128,0,128
chr1	25937400	25937600	A-E+A-P	556	.	25937400	25937600	128,0,128
chr1	25942800	25943200	A-E+A-P	774	.	25942800	25943200	128,0,128
chr1	25943600	25943800	A-E+A-P	503	.	25943600	25943800	128,0,128
chr1	26100000	26100800	A-E+A-P	929	.	26100000	26100800	128,0,128
chr1	26123400	26123600	A-E+A-P	954	.	26123400	26123600	128,0,128
chr1	26126400	26126600	A-E+A-P	755	.	26126400	26126600	128,0,128
chr1	26127200	26127400	A-E+A-P	542	.	26127200	26127400	128,0,128
chr1	26144600	26145400	A-E+A-P	538	.	26144600	26145400	128,0,128
chr1	26146200	26146800	A-E+A-P	786	.	26146200	26146800	128,0,128
chr1	26147200	26148200	A-E+A-P	812	.	26147200	26148200	128,0,128
chr1	26184800	26185000	A-E+A-P	684	.	26184800	26185000	128,0,128
chr1	26185200	26185400	A-E+A-P	600	.	26185200	26185400	128,0,128
chr1	26185600	26186600	A-E+A-P	520	.	26185600	26186600	128,0,128
chr1	26187600	26188200	A-E+A-P	631	.	26187600	26188200	128,0,128
chr1	26192800	26193000	A-E+A-P	505	.	26192800	26193000	128,0,128
chr1	26193800	26194400	A-E+A-P	571	.	26193800	26194400	128,0,128
chr1	26197000	26198800	A-E+A-P	530	.	26197000	26198800	128,0,128
chr1	26199800	26200000	A-E+A-P	607	.	26199800	26200000	128,0,128
chr1	26200800	26202600	A-E+A-P	581	.	26200800	26202600	128,0,128
chr1	26212200	26212400	A-E+A-P	708	.	26212200	26212400	128,0,128
chr1	26216800	26217400	A-E+A-P	583	.	26216800	26217400	128,0,128
chr1	26219000	26219200	A-E+A-P	503	.	26219000	26219200	128,0,128
chr1	26222000	26222200	A-E+A-P	912	.	26222000	26222200	128,0,128
chr1	26231000	26231200	A-E+A-P	676	.	26231000	26231200	128,0,128
chr1	26231600	26232400	A-E+A-P	705	.	26231600	26232400	128,0,128
chr1	26232800	26233000	A-E+A-P	642	.	26232800	26233000	128,0,128
chr1	26235600	26235800	A-E+A-P	625	.	26235600	26235800	128,0,128
chr1	26284200	26284400	A-E+A-P	514	.	26284200	26284400	128,0,128
chr1	26323400	26324000	A-E+A-P	769	.	26323400	26324000	128,0,128
chr1	26324400	26325200	A-E+A-P	692	.	26324400	26325200	128,0,128
chr1	26342000	26342200	A-E+A-P	628	.	26342000	26342200	128,0,128
chr1	26348200	26348400	A-E+A-P	665	.	26348200	26348400	128,0,128
chr1	26355000	26355400	A-E+A-P	573	.	26355000	26355400	128,0,128
chr1	26361800	26362200	A-E+A-P	821	.	26361800	26362200	128,0,128
chr1	26362600	26362800	A-E+A-P	800	.	26362600	26362800	128,0,128
chr1	26437400	26437600	A-E+A-P	730	.	26437400	26437600	128,0,128
chr1	26438000	26439000	A-E+A-P	859	.	26438000	26439000	128,0,128
chr1	26461000	26461200	A-E+A-P	514	.	26461000	26461200	128,0,128
chr1	26496200	26496600	A-E+A-P	937	.	26496200	26496600	128,0,128
chr1	26497000	26497400	A-E+A-P	727	.	26497000	26497400	128,0,128
chr1	26503800	26504000	A-E+A-P	642	.	26503800	26504000	128,0,128
chr1	26551600	26552400	A-E+A-P	815	.	26551600	26552400	128,0,128
chr1	26560000	26561000	A-E+A-P	587	.	26560000	26561000	128,0,128
chr1	26561600	26561800	A-E+A-P	623	.	26561600	26561800	128,0,128
chr1	26606000	26607000	A-E+A-P	618	.	26606000	26607000	128,0,128
chr1	26611600	26611800	A-E+A-P	538	.	26611600	26611800	128,0,128
chr1	26612400	26612600	A-E+A-P	541	.	26612400	26612600	128,0,128
chr1	26632200	26632600	A-E+A-P	693	.	26632200	26632600	128,0,128
chr1	26633000	26633400	A-E+A-P	975	.	26633000	26633400	128,0,128
chr1	26648000	26648400	A-E+A-P	591	.	26648000	26648400	128,0,128
chr1	26676600	26676800	A-E+A-P	543	.	26676600	26676800	128,0,128
chr1	26677000	26679200	A-E+A-P	864	.	26677000	26679200	128,0,128
chr1	26679400	26679600	A-E+A-P	640	.	26679400	26679600	128,0,128
chr1	26685200	26686000	A-E+A-P	691	.	26685200	26686000	128,0,128
chr1	26690400	26690600	A-E+A-P	760	.	26690400	26690600	128,0,128
chr1	26714000	26714200	A-E+A-P	972	.	26714000	26714200	128,0,128
chr1	26718000	26718200	A-E+A-P	707	.	26718000	26718200	128,0,128
chr1	26719400	26719600	A-E+A-P	538	.	26719400	26719600	128,0,128
chr1	26722800	26723000	A-E+A-P	577	.	26722800	26723000	128,0,128
chr1	26735000	26735400	A-E+A-P	996	.	26735000	26735400	128,0,128
chr1	26735800	26736000	A-E+A-P	777	.	26735800	26736000	128,0,128
chr1	26758600	26759000	A-E+A-P	924	.	26758600	26759000	128,0,128
chr1	26798000	26798800	A-E+A-P	623	.	26798000	26798800	128,0,128
chr1	26799000	26799800	A-E+A-P	786	.	26799000	26799800	128,0,128
chr1	26801400	26801600	A-E+A-P	649	.	26801400	26801600	128,0,128
chr1	26807800	26808000	A-E+A-P	641	.	26807800	26808000	128,0,128
chr1	26826600	26827000	A-E+A-P	659	.	26826600	26827000	128,0,128
chr1	26827200	26828400	A-E+A-P	794	.	26827200	26828400	128,0,128
chr1	26855800	26858000	A-E+A-P	584	.	26855800	26858000	128,0,128
chr1	26861200	26861400	A-E+A-P	528	.	26861200	26861400	128,0,128
chr1	26861800	26862000	A-E+A-P	852	.	26861800	26862000	128,0,128
chr1	26868400	26868600	A-E+A-P	725	.	26868400	26868600	128,0,128
chr1	26882200	26882400	A-E+A-P	915	.	26882200	26882400	128,0,128
chr1	26882600	26882800	A-E+A-P	580	.	26882600	26882800	128,0,128
chr1	26946600	26948200	A-E+A-P	507	.	26946600	26948200	128,0,128
chr1	26957200	26957400	A-E+A-P	661	.	26957200	26957400	128,0,128
chr1	26993400	26993600	A-E+A-P	603	.	26993400	26993600	128,0,128
chr1	27004000	27004200	A-E+A-P	562	.	27004000	27004200	128,0,128
chr1	27018600	27020400	A-E+A-P	898	.	27018600	27020400	128,0,128
chr1	27020800	27021400	A-E+A-P	588	.	27020800	27021400	128,0,128
chr1	27021600	27022600	A-E+A-P	665	.	27021600	27022600	128,0,128
chr1	27023200	27023600	A-E+A-P	656	.	27023200	27023600	128,0,128
chr1	27024200	27025200	A-E+A-P	503	.	27024200	27025200	128,0,128
chr1	27027800	27028000	A-E+A-P	527	.	27027800	27028000	128,0,128
chr1	27028200	27028400	A-E+A-P	556	.	27028200	27028400	128,0,128
chr1	27032000	27033400	A-E+A-P	697	.	27032000	27033400	128,0,128
chr1	27050000	27050400	A-E+A-P	574	.	27050000	27050400	128,0,128
chr1	27053000	27053600	A-E+A-P	584	.	27053000	27053600	128,0,128
chr1	27086200	27086400	A-E+A-P	686	.	27086200	27086400	128,0,128
chr1	27098200	27098600	A-E+A-P	756	.	27098200	27098600	128,0,128
chr1	27110400	27111000	A-E+A-P	814	.	27110400	27111000	128,0,128
chr1	27112800	27113000	A-E+A-P	663	.	27112800	27113000	128,0,128
chr1	27113200	27113800	A-E+A-P	729	.	27113200	27113800	128,0,128
chr1	27114000	27114800	A-E+A-P	770	.	27114000	27114800	128,0,128
chr1	27115400	27116000	A-E+A-P	600	.	27115400	27116000	128,0,128
chr1	27136600	27136800	A-E+A-P	615	.	27136600	27136800	128,0,128
chr1	27152600	27153200	A-E+A-P	679	.	27152600	27153200	128,0,128
chr1	27158200	27158600	A-E+A-P	690	.	27158200	27158600	128,0,128
chr1	27165200	27165800	A-E+A-P	774	.	27165200	27165800	128,0,128
chr1	27175800	27176200	A-E+A-P	508	.	27175800	27176200	128,0,128
chr1	27179600	27179800	A-E+A-P	852	.	27179600	27179800	128,0,128
chr1	27189200	27190000	A-E+A-P	656	.	27189200	27190000	128,0,128
chr1	27190800	27191000	A-E+A-P	733	.	27190800	27191000	128,0,128
chr1	27191200	27192200	A-E+A-P	592	.	27191200	27192200	128,0,128
chr1	27204600	27204800	A-E+A-P	664	.	27204600	27204800	128,0,128
chr1	27208200	27208400	A-E+A-P	864	.	27208200	27208400	128,0,128
chr1	27215800	27216200	A-E+A-P	606	.	27215800	27216200	128,0,128
chr1	27216600	27217000	A-E+A-P	917	.	27216600	27217000	128,0,128
chr1	27226600	27227200	A-E+A-P	792	.	27226600	27227200	128,0,128
chr1	27227400	27227800	A-E+A-P	503	.	27227400	27227800	128,0,128
chr1	27230800	27231200	A-E+A-P	836	.	27230800	27231200	128,0,128
chr1	27234000	27234400	A-E+A-P	587	.	27234000	27234400	128,0,128
chr1	27236400	27238400	A-E+A-P	573	.	27236400	27238400	128,0,128
chr1	27239200	27239400	A-E+A-P	505	.	27239200	27239400	128,0,128
chr1	27240200	27241200	A-E+A-P	805	.	27240200	27241200	128,0,128
chr1	27241600	27242200	A-E+A-P	949	.	27241600	27242200	128,0,128
chr1	27247800	27249800	A-E+A-P	504	.	27247800	27249800	128,0,128
chr1	27264400	27265400	A-E+A-P	536	.	27264400	27265400	128,0,128
chr1	27270600	27271000	A-E+A-P	892	.	27270600	27271000	128,0,128
chr1	27271800	27272000	A-E+A-P	905	.	27271800	27272000	128,0,128
chr1	27273400	27274000	A-E+A-P	738	.	27273400	27274000	128,0,128
chr1	27274600	27275000	A-E+A-P	852	.	27274600	27275000	128,0,128
chr1	27286800	27287000	A-E+A-P	835	.	27286800	27287000	128,0,128
chr1	27288400	27288800	A-E+A-P	905	.	27288400	27288800	128,0,128
chr1	27290400	27290800	A-E+A-P	770	.	27290400	27290800	128,0,128
chr1	27293400	27293600	A-E+A-P	739	.	27293400	27293600	128,0,128
chr1	27297400	27297600	A-E+A-P	722	.	27297400	27297600	128,0,128
chr1	27317000	27318800	A-E+A-P	969	.	27317000	27318800	128,0,128
chr1	27319400	27320600	A-E+A-P	971	.	27319400	27320600	128,0,128
chr1	27321200	27321400	A-E+A-P	576	.	27321200	27321400	128,0,128
chr1	27321600	27322000	A-E+A-P	649	.	27321600	27322000	128,0,128
chr1	27322600	27323400	A-E+A-P	542	.	27322600	27323400	128,0,128
chr1	27323800	27324600	A-E+A-P	598	.	27323800	27324600	128,0,128
chr1	27325000	27325200	A-E+A-P	549	.	27325000	27325200	128,0,128
chr1	27326000	27326400	A-E+A-P	914	.	27326000	27326400	128,0,128
chr1	27327000	27327600	A-E+A-P	521	.	27327000	27327600	128,0,128
chr1	27328000	27329000	A-E+A-P	555	.	27328000	27329000	128,0,128
chr1	27329200	27329600	A-E+A-P	555	.	27329200	27329600	128,0,128
chr1	27330400	27331200	A-E+A-P	588	.	27330400	27331200	128,0,128
chr1	27331400	27331600	A-E+A-P	523	.	27331400	27331600	128,0,128
chr1	27337600	27337800	A-E+A-P	514	.	27337600	27337800	128,0,128
chr1	27339200	27339600	A-E+A-P	629	.	27339200	27339600	128,0,128
chr1	27354000	27354400	A-E+A-P	601	.	27354000	27354400	128,0,128
chr1	27424000	27424200	A-E+A-P	884	.	27424000	27424200	128,0,128
chr1	27425400	27426400	A-E+A-P	614	.	27425400	27426400	128,0,128
chr1	27429200	27429400	A-E+A-P	554	.	27429200	27429400	128,0,128
chr1	27449200	27449400	A-E+A-P	962	.	27449200	27449400	128,0,128
chr1	27481000	27481200	A-E+A-P	769	.	27481000	27481200	128,0,128
chr1	27481400	27482200	A-E+A-P	829	.	27481400	27482200	128,0,128
chr1	27489600	27489800	A-E+A-P	593	.	27489600	27489800	128,0,128
chr1	27518600	27518800	A-E+A-P	937	.	27518600	27518800	128,0,128
chr1	27560400	27561200	A-E+A-P	516	.	27560400	27561200	128,0,128
chr1	27562000	27562200	A-E+A-P	718	.	27562000	27562200	128,0,128
chr1	27627400	27627600	A-E+A-P	654	.	27627400	27627600	128,0,128
chr1	27648400	27649000	A-E+A-P	913	.	27648400	27649000	128,0,128
chr1	27649400	27649800	A-E+A-P	515	.	27649400	27649800	128,0,128
chr1	27668200	27669200	A-E+A-P	757	.	27668200	27669200	128,0,128
chr1	27669600	27669800	A-E+A-P	618	.	27669600	27669800	128,0,128
chr1	27675400	27676200	A-E+A-P	598	.	27675400	27676200	128,0,128
chr1	27677800	27678400	A-E+A-P	881	.	27677800	27678400	128,0,128
chr1	27684000	27684200	A-E+A-P	685	.	27684000	27684200	128,0,128
chr1	27691000	27691200	A-E+A-P	699	.	27691000	27691200	128,0,128
chr1	27691800	27692400	A-E+A-P	658	.	27691800	27692400	128,0,128
chr1	27693000	27694000	A-E+A-P	742	.	27693000	27694000	128,0,128
chr1	27715000	27715200	A-E+A-P	645	.	27715000	27715200	128,0,128
chr1	27718600	27719600	A-E+A-P	522	.	27718600	27719600	128,0,128
chr1	27722000	27722200	A-E+A-P	677	.	27722000	27722200	128,0,128
chr1	27729000	27729200	A-E+A-P	509	.	27729000	27729200	128,0,128
chr1	27754600	27755000	A-E+A-P	892	.	27754600	27755000	128,0,128
chr1	27796000	27796200	A-E+A-P	526	.	27796000	27796200	128,0,128
chr1	27814800	27815800	A-E+A-P	528	.	27814800	27815800	128,0,128
chr1	27816400	27817400	A-E+A-P	688	.	27816400	27817400	128,0,128
chr1	27823000	27823600	A-E+A-P	568	.	27823000	27823600	128,0,128
chr1	27830400	27832200	A-E+A-P	605	.	27830400	27832200	128,0,128
chr1	27840000	27840400	A-E+A-P	501	.	27840000	27840400	128,0,128
chr1	27844600	27845000	A-E+A-P	905	.	27844600	27845000	128,0,128
chr1	27846200	27846400	A-E+A-P	748	.	27846200	27846400	128,0,128
chr1	27847200	27847600	A-E+A-P	749	.	27847200	27847600	128,0,128
chr1	27848000	27848600	A-E+A-P	520	.	27848000	27848600	128,0,128
chr1	27849000	27849800	A-E+A-P	641	.	27849000	27849800	128,0,128
chr1	27853600	27854200	A-E+A-P	572	.	27853600	27854200	128,0,128
chr1	27868600	27870000	A-E+A-P	639	.	27868600	27870000	128,0,128
chr1	27883200	27883600	A-E+A-P	594	.	27883200	27883600	128,0,128
chr1	27889200	27889400	A-E+A-P	571	.	27889200	27889400	128,0,128
chr1	27890000	27891400	A-E+A-P	876	.	27890000	27891400	128,0,128
chr1	27894800	27895400	A-E+A-P	642	.	27894800	27895400	128,0,128
chr1	27895600	27895800	A-E+A-P	580	.	27895600	27895800	128,0,128
chr1	27896400	27896800	A-E+A-P	855	.	27896400	27896800	128,0,128
chr1	27897400	27897600	A-E+A-P	730	.	27897400	27897600	128,0,128
chr1	27898600	27898800	A-E+A-P	662	.	27898600	27898800	128,0,128
chr1	27900400	27900600	A-E+A-P	522	.	27900400	27900600	128,0,128
chr1	27900800	27902200	A-E+A-P	875	.	27900800	27902200	128,0,128
chr1	27902600	27902800	A-E+A-P	599	.	27902600	27902800	128,0,128
chr1	27908200	27908800	A-E+A-P	500	.	27908200	27908800	128,0,128
chr1	27911800	27912000	A-E+A-P	530	.	27911800	27912000	128,0,128
chr1	27912200	27912600	A-E+A-P	525	.	27912200	27912600	128,0,128
chr1	27925800	27926000	A-E+A-P	667	.	27925800	27926000	128,0,128
chr1	27928400	27929200	A-E+A-P	581	.	27928400	27929200	128,0,128
chr1	27930600	27930800	A-E+A-P	943	.	27930600	27930800	128,0,128
chr1	27932800	27933200	A-E+A-P	583	.	27932800	27933200	128,0,128
chr1	27933400	27934400	A-E+A-P	622	.	27933400	27934400	128,0,128
chr1	27935200	27935400	A-E+A-P	875	.	27935200	27935400	128,0,128
chr1	27948000	27948200	A-E+A-P	894	.	27948000	27948200	128,0,128
chr1	27986600	27986800	A-E+A-P	513	.	27986600	27986800	128,0,128
chr1	27989600	27990000	A-E+A-P	609	.	27989600	27990000	128,0,128
chr1	27998600	27999200	A-E+A-P	815	.	27998600	27999200	128,0,128
chr1	28009000	28009200	A-E+A-P	552	.	28009000	28009200	128,0,128
chr1	28051000	28051200	A-E+A-P	510	.	28051000	28051200	128,0,128
chr1	28051400	28051800	A-E+A-P	599	.	28051400	28051800	128,0,128
chr1	28052000	28052600	A-E+A-P	901	.	28052000	28052600	128,0,128
chr1	28099400	28100000	A-E+A-P	775	.	28099400	28100000	128,0,128
chr1	28143600	28144200	A-E+A-P	828	.	28143600	28144200	128,0,128
chr1	28156400	28156600	A-E+A-P	622	.	28156400	28156600	128,0,128
chr1	28157000	28157600	A-E+A-P	931	.	28157000	28157600	128,0,128
chr1	28181600	28181800	A-E+A-P	586	.	28181600	28181800	128,0,128
chr1	28184600	28185000	A-E+A-P	805	.	28184600	28185000	128,0,128
chr1	28199000	28199200	A-E+A-P	504	.	28199000	28199200	128,0,128
chr1	28240800	28241400	A-E+A-P	705	.	28240800	28241400	128,0,128
chr1	28255200	28255400	A-E+A-P	873	.	28255200	28255400	128,0,128
chr1	28261400	28261600	A-E+A-P	642	.	28261400	28261600	128,0,128
chr1	28261800	28262000	A-E+A-P	550	.	28261800	28262000	128,0,128
chr1	28269600	28270200	A-E+A-P	521	.	28269600	28270200	128,0,128
chr1	28286400	28286600	A-E+A-P	675	.	28286400	28286600	128,0,128
chr1	28306200	28306400	A-E+A-P	549	.	28306200	28306400	128,0,128
chr1	28413200	28413400	A-E+A-P	603	.	28413200	28413400	128,0,128
chr1	28415000	28415400	A-E+A-P	969	.	28415000	28415400	128,0,128
chr1	28431600	28432000	A-E+A-P	525	.	28431600	28432000	128,0,128
chr1	28480800	28481000	A-E+A-P	529	.	28480800	28481000	128,0,128
chr1	28481400	28481600	A-E+A-P	983	.	28481400	28481600	128,0,128
chr1	28496600	28497000	A-E+A-P	836	.	28496600	28497000	128,0,128
chr1	28520400	28520600	A-E+A-P	567	.	28520400	28520600	128,0,128
chr1	28531800	28532000	A-E+A-P	900	.	28531800	28532000	128,0,128
chr1	28558600	28558800	A-E+A-P	707	.	28558600	28558800	128,0,128
chr1	28559400	28559600	A-E+A-P	814	.	28559400	28559600	128,0,128
chr1	28562200	28563200	A-E+A-P	695	.	28562200	28563200	128,0,128
chr1	28572800	28573200	A-E+A-P	518	.	28572800	28573200	128,0,128
chr1	28573600	28574400	A-E+A-P	791	.	28573600	28574400	128,0,128
chr1	28575000	28575400	A-E+A-P	750	.	28575000	28575400	128,0,128
chr1	28575600	28575800	A-E+A-P	546	.	28575600	28575800	128,0,128
chr1	28576000	28576200	A-E+A-P	581	.	28576000	28576200	128,0,128
chr1	28585600	28586200	A-E+A-P	677	.	28585600	28586200	128,0,128
chr1	28586800	28587000	A-E+A-P	535	.	28586800	28587000	128,0,128
chr1	28588000	28588200	A-E+A-P	547	.	28588000	28588200	128,0,128
chr1	28588600	28588800	A-E+A-P	734	.	28588600	28588800	128,0,128
chr1	28589400	28590400	A-E+A-P	531	.	28589400	28590400	128,0,128
chr1	28593600	28594000	A-E+A-P	797	.	28593600	28594000	128,0,128
chr1	28596200	28596400	A-E+A-P	506	.	28596200	28596400	128,0,128
chr1	28617400	28617800	A-E+A-P	879	.	28617400	28617800	128,0,128
chr1	28622600	28622800	A-E+A-P	910	.	28622600	28622800	128,0,128
chr1	28623000	28623400	A-E+A-P	680	.	28623000	28623400	128,0,128
chr1	28640400	28640800	A-E+A-P	739	.	28640400	28640800	128,0,128
chr1	28648600	28649000	A-E+A-P	601	.	28648600	28649000	128,0,128
chr1	28655200	28655800	A-E+A-P	935	.	28655200	28655800	128,0,128
chr1	28672800	28673200	A-E+A-P	970	.	28672800	28673200	128,0,128
chr1	28678200	28678400	A-E+A-P	916	.	28678200	28678400	128,0,128
chr1	28678800	28679000	A-E+A-P	601	.	28678800	28679000	128,0,128
chr1	28695800	28697200	A-E+A-P	550	.	28695800	28697200	128,0,128
chr1	28697400	28697800	A-E+A-P	714	.	28697400	28697800	128,0,128
chr1	28702000	28702200	A-E+A-P	625	.	28702000	28702200	128,0,128
chr1	28702800	28703000	A-E+A-P	708	.	28702800	28703000	128,0,128
chr1	28718600	28718800	A-E+A-P	609	.	28718600	28718800	128,0,128
chr1	28763800	28764200	A-E+A-P	583	.	28763800	28764200	128,0,128
chr1	28764400	28764800	A-E+A-P	897	.	28764400	28764800	128,0,128
chr1	28774200	28774400	A-E+A-P	543	.	28774200	28774400	128,0,128
chr1	28827600	28827800	A-E+A-P	673	.	28827600	28827800	128,0,128
chr1	28832200	28833200	A-E+A-P	886	.	28832200	28833200	128,0,128
chr1	28833800	28834200	A-E+A-P	752	.	28833800	28834200	128,0,128
chr1	28834400	28835800	A-E+A-P	744	.	28834400	28835800	128,0,128
chr1	28836200	28838000	A-E+A-P	730	.	28836200	28838000	128,0,128
chr1	28838200	28838400	A-E+A-P	551	.	28838200	28838400	128,0,128
chr1	28838800	28839000	A-E+A-P	516	.	28838800	28839000	128,0,128
chr1	28840000	28840200	A-E+A-P	579	.	28840000	28840200	128,0,128
chr1	28841400	28841600	A-E+A-P	515	.	28841400	28841600	128,0,128
chr1	28843600	28843800	A-E+A-P	559	.	28843600	28843800	128,0,128
chr1	28844200	28844400	A-E+A-P	505	.	28844200	28844400	128,0,128
chr1	28844600	28846200	A-E+A-P	932	.	28844600	28846200	128,0,128
chr1	28846600	28846800	A-E+A-P	644	.	28846600	28846800	128,0,128
chr1	28868200	28868400	A-E+A-P	687	.	28868200	28868400	128,0,128
chr1	28879200	28879800	A-E+A-P	927	.	28879200	28879800	128,0,128
chr1	28880000	28880200	A-E+A-P	512	.	28880000	28880200	128,0,128
chr1	28904600	28904800	A-E+A-P	621	.	28904600	28904800	128,0,128
chr1	28906400	28906600	A-E+A-P	639	.	28906400	28906600	128,0,128
chr1	28907000	28907600	A-E+A-P	644	.	28907000	28907600	128,0,128
chr1	28907800	28908000	A-E+A-P	503	.	28907800	28908000	128,0,128
chr1	28908200	28909000	A-E+A-P	955	.	28908200	28909000	128,0,128
chr1	28913600	28913800	A-E+A-P	568	.	28913600	28913800	128,0,128
chr1	28918200	28918800	A-E+A-P	676	.	28918200	28918800	128,0,128
chr1	28919400	28919600	A-E+A-P	663	.	28919400	28919600	128,0,128
chr1	28920000	28920400	A-E+A-P	673	.	28920000	28920400	128,0,128
chr1	28929400	28929600	A-E+A-P	575	.	28929400	28929600	128,0,128
chr1	28933400	28933600	A-E+A-P	653	.	28933400	28933600	128,0,128
chr1	28960800	28961200	A-E+A-P	821	.	28960800	28961200	128,0,128
chr1	28969400	28970200	A-E+A-P	955	.	28969400	28970200	128,0,128
chr1	28972600	28972800	A-E+A-P	812	.	28972600	28972800	128,0,128
chr1	28974600	28976000	A-E+A-P	849	.	28974600	28976000	128,0,128
chr1	28994800	28996600	A-E+A-P	660	.	28994800	28996600	128,0,128
chr1	29060400	29060800	A-E+A-P	863	.	29060400	29060800	128,0,128
chr1	29062600	29063600	A-E+A-P	563	.	29062600	29063600	128,0,128
chr1	29064000	29064800	A-E+A-P	781	.	29064000	29064800	128,0,128
chr1	29081600	29081800	A-E+A-P	514	.	29081600	29081800	128,0,128
chr1	29198400	29198600	A-E+A-P	585	.	29198400	29198600	128,0,128
chr1	29203800	29204000	A-E+A-P	708	.	29203800	29204000	128,0,128
chr1	29208600	29209000	A-E+A-P	930	.	29208600	29209000	128,0,128
chr1	29211000	29211800	A-E+A-P	557	.	29211000	29211800	128,0,128
chr1	29213400	29213800	A-E+A-P	929	.	29213400	29213800	128,0,128
chr1	29214400	29214800	A-E+A-P	509	.	29214400	29214800	128,0,128
chr1	29240600	29241600	A-E+A-P	883	.	29240600	29241600	128,0,128
chr1	29241800	29242200	A-E+A-P	573	.	29241800	29242200	128,0,128
chr1	29253400	29253800	A-E+A-P	611	.	29253400	29253800	128,0,128
chr1	29293200	29293400	A-E+A-P	851	.	29293200	29293400	128,0,128
chr1	29310200	29310400	A-E+A-P	729	.	29310200	29310400	128,0,128
chr1	29432600	29432800	A-E+A-P	615	.	29432600	29432800	128,0,128
chr1	29450600	29450800	A-E+A-P	561	.	29450600	29450800	128,0,128
chr1	29451000	29451600	A-E+A-P	928	.	29451000	29451600	128,0,128
chr1	29472400	29473200	A-E+A-P	793	.	29472400	29473200	128,0,128
chr1	29492800	29493200	A-E+A-P	822	.	29492800	29493200	128,0,128
chr1	29504200	29504400	A-E+A-P	660	.	29504200	29504400	128,0,128
chr1	29506600	29506800	A-E+A-P	510	.	29506600	29506800	128,0,128
chr1	29507200	29509000	A-E+A-P	622	.	29507200	29509000	128,0,128
chr1	29512600	29513400	A-E+A-P	717	.	29512600	29513400	128,0,128
chr1	29529400	29529600	A-E+A-P	943	.	29529400	29529600	128,0,128
chr1	29552000	29552400	A-E+A-P	572	.	29552000	29552400	128,0,128
chr1	29557200	29557600	A-E+A-P	667	.	29557200	29557600	128,0,128
chr1	29562800	29563000	A-E+A-P	840	.	29562800	29563000	128,0,128
chr1	29563800	29564200	A-E+A-P	626	.	29563800	29564200	128,0,128
chr1	29564800	29565000	A-E+A-P	640	.	29564800	29565000	128,0,128
chr1	29565200	29565400	A-E+A-P	549	.	29565200	29565400	128,0,128
chr1	29565600	29566200	A-E+A-P	811	.	29565600	29566200	128,0,128
chr1	29572600	29572800	A-E+A-P	805	.	29572600	29572800	128,0,128
chr1	29575000	29575200	A-E+A-P	520	.	29575000	29575200	128,0,128
chr1	29598200	29598600	A-E+A-P	794	.	29598200	29598600	128,0,128
chr1	29630800	29631000	A-E+A-P	520	.	29630800	29631000	128,0,128
chr1	29646000	29646400	A-E+A-P	839	.	29646000	29646400	128,0,128
chr1	29780000	29780200	A-E+A-P	529	.	29780000	29780200	128,0,128
chr1	29792200	29792600	A-E+A-P	751	.	29792200	29792600	128,0,128
chr1	29796200	29796400	A-E+A-P	645	.	29796200	29796400	128,0,128
chr1	29796600	29796800	A-E+A-P	691	.	29796600	29796800	128,0,128
chr1	29798400	29798800	A-E+A-P	862	.	29798400	29798800	128,0,128
chr1	29801000	29801200	A-E+A-P	591	.	29801000	29801200	128,0,128
chr1	30043000	30043200	A-E+A-P	895	.	30043000	30043200	128,0,128
chr1	30126400	30126600	A-E+A-P	977	.	30126400	30126600	128,0,128
chr1	30209400	30209800	A-E+A-P	944	.	30209400	30209800	128,0,128
chr1	30225000	30225200	A-E+A-P	992	.	30225000	30225200	128,0,128
chr1	30266000	30266200	A-E+A-P	686	.	30266000	30266200	128,0,128
chr1	30422600	30422800	A-E+A-P	529	.	30422600	30422800	128,0,128
chr1	30447800	30448400	A-E+A-P	674	.	30447800	30448400	128,0,128
chr1	30556800	30557000	A-E+A-P	535	.	30556800	30557000	128,0,128
chr1	30702400	30702800	A-E+A-P	832	.	30702400	30702800	128,0,128
chr1	30853200	30853600	A-E+A-P	553	.	30853200	30853600	128,0,128
chr1	30859200	30859400	A-E+A-P	523	.	30859200	30859400	128,0,128
chr1	31084800	31085200	A-E+A-P	913	.	31084800	31085200	128,0,128
chr1	31136400	31136600	A-E+A-P	936	.	31136400	31136600	128,0,128
chr1	31181000	31181200	A-E+A-P	843	.	31181000	31181200	128,0,128
chr1	31191400	31191800	A-E+A-P	623	.	31191400	31191800	128,0,128
chr1	31192000	31192400	A-E+A-P	668	.	31192000	31192400	128,0,128
chr1	31213000	31213400	A-E+A-P	506	.	31213000	31213400	128,0,128
chr1	31218400	31218600	A-E+A-P	820	.	31218400	31218600	128,0,128
chr1	31255200	31255600	A-E+A-P	562	.	31255200	31255600	128,0,128
chr1	31255800	31256200	A-E+A-P	898	.	31255800	31256200	128,0,128
chr1	31256400	31256600	A-E+A-P	629	.	31256400	31256600	128,0,128
chr1	31259400	31259800	A-E+A-P	651	.	31259400	31259800	128,0,128
chr1	31274600	31274800	A-E+A-P	540	.	31274600	31274800	128,0,128
chr1	31295000	31295200	A-E+A-P	644	.	31295000	31295200	128,0,128
chr1	31296800	31297600	A-E+A-P	564	.	31296800	31297600	128,0,128
chr1	31320200	31320800	A-E+A-P	757	.	31320200	31320800	128,0,128
chr1	31326400	31326600	A-E+A-P	519	.	31326400	31326600	128,0,128
chr1	31331800	31332000	A-E+A-P	997	.	31331800	31332000	128,0,128
chr1	31365400	31365800	A-E+A-P	515	.	31365400	31365800	128,0,128
chr1	31375000	31375400	A-E+A-P	661	.	31375000	31375400	128,0,128
chr1	31384200	31384400	A-E+A-P	833	.	31384200	31384400	128,0,128
chr1	31402400	31402600	A-E+A-P	640	.	31402400	31402600	128,0,128
chr1	31448200	31448400	A-E+A-P	883	.	31448200	31448400	128,0,128
chr1	31497600	31497800	A-E+A-P	806	.	31497600	31497800	128,0,128
chr1	31498200	31498400	A-E+A-P	834	.	31498200	31498400	128,0,128
chr1	31513000	31513200	A-E+A-P	704	.	31513000	31513200	128,0,128
chr1	31524600	31524800	A-E+A-P	772	.	31524600	31524800	128,0,128
chr1	31534800	31535200	A-E+A-P	503	.	31534800	31535200	128,0,128
chr1	31535400	31536000	A-E+A-P	749	.	31535400	31536000	128,0,128
chr1	31536200	31536400	A-E+A-P	578	.	31536200	31536400	128,0,128
chr1	31536600	31537400	A-E+A-P	803	.	31536600	31537400	128,0,128
chr1	31537600	31539000	A-E+A-P	555	.	31537600	31539000	128,0,128
chr1	31546000	31546200	A-E+A-P	718	.	31546000	31546200	128,0,128
chr1	31567800	31568000	A-E+A-P	587	.	31567800	31568000	128,0,128
chr1	31572600	31572800	A-E+A-P	697	.	31572600	31572800	128,0,128
chr1	31573400	31574400	A-E+A-P	515	.	31573400	31574400	128,0,128
chr1	31584200	31584400	A-E+A-P	611	.	31584200	31584400	128,0,128
chr1	31627400	31628800	A-E+A-P	880	.	31627400	31628800	128,0,128
chr1	31635600	31635800	A-E+A-P	933	.	31635600	31635800	128,0,128
chr1	31642600	31643000	A-E+A-P	899	.	31642600	31643000	128,0,128
chr1	31643600	31644000	A-E+A-P	875	.	31643600	31644000	128,0,128
chr1	31654400	31654800	A-E+A-P	832	.	31654400	31654800	128,0,128
chr1	31655000	31655600	A-E+A-P	769	.	31655000	31655600	128,0,128
chr1	31681400	31681800	A-E+A-P	640	.	31681400	31681800	128,0,128
chr1	31767800	31768000	A-E+A-P	760	.	31767800	31768000	128,0,128
chr1	31769400	31770000	A-E+A-P	907	.	31769400	31770000	128,0,128
chr1	31808000	31808200	A-E+A-P	570	.	31808000	31808200	128,0,128
chr1	31844600	31844800	A-E+A-P	635	.	31844600	31844800	128,0,128
chr1	31846000	31847000	A-E+A-P	688	.	31846000	31847000	128,0,128
chr1	31867600	31868000	A-E+A-P	903	.	31867600	31868000	128,0,128
chr1	31886000	31886200	A-E+A-P	687	.	31886000	31886200	128,0,128
chr1	31887400	31887600	A-E+A-P	595	.	31887400	31887600	128,0,128
chr1	31890000	31890400	A-E+A-P	977	.	31890000	31890400	128,0,128
chr1	31895400	31895800	A-E+A-P	726	.	31895400	31895800	128,0,128
chr1	31907200	31907800	A-E+A-P	946	.	31907200	31907800	128,0,128
chr1	31910000	31910400	A-E+A-P	582	.	31910000	31910400	128,0,128
chr1	31914000	31914200	A-E+A-P	621	.	31914000	31914200	128,0,128
chr1	31914600	31915800	A-E+A-P	615	.	31914600	31915800	128,0,128
chr1	31917600	31918200	A-E+A-P	861	.	31917600	31918200	128,0,128
chr1	31920200	31920400	A-E+A-P	741	.	31920200	31920400	128,0,128
chr1	31922600	31923000	A-E+A-P	984	.	31922600	31923000	128,0,128
chr1	31933000	31933200	A-E+A-P	583	.	31933000	31933200	128,0,128
chr1	31956400	31956600	A-E+A-P	550	.	31956400	31956600	128,0,128
chr1	31972800	31973000	A-E+A-P	562	.	31972800	31973000	128,0,128
chr1	31974600	31975400	A-E+A-P	658	.	31974600	31975400	128,0,128
chr1	31976600	31977200	A-E+A-P	505	.	31976600	31977200	128,0,128
chr1	31977400	31977800	A-E+A-P	630	.	31977400	31977800	128,0,128
chr1	31989600	31989800	A-E+A-P	592	.	31989600	31989800	128,0,128
[truncated: 83,780 more rows]
