# Supplementary material for: Genome-wide prediction of cis-regulatory regions using supervised deep learning methods
Source: BMC Bioinformatics. 2018 May 31;19:202. doi: 10.1186/s12859-018-2187-1 (PMC5984344; doi:10.1186/s12859-018-2187-1)
Supplement: Supplementary file 2 — Genome-wide predictions of cis-regulatory regions for all six cell types. (ZIP 20400 kb) [file 12859_2018_2187_MOESM2_ESM.zip › additional_file2/DECRES_HUVEC_CRR_Whole.bed]

browser position chr1:0-1000
browser dense DECRES_HUVEC_CRR_Whole
track name="DECRES_HUVEC_CRR_Whole" description="DECRES_HUVEC_Cis_Regulatory_Regions_Whole_Genome" visibility=3 itemRgb="On" useScore=0 db=hg19
chr1	714000	714200	A-E+A-P	519	.	714000	714200	128,0,128
chr1	762600	763000	A-E+A-P	737	.	762600	763000	128,0,128
chr1	840000	840200	A-E+A-P	599	.	840000	840200	128,0,128
chr1	894400	894800	A-E+A-P	701	.	894400	894800	128,0,128
chr1	895800	896000	A-E+A-P	576	.	895800	896000	128,0,128
chr1	901400	902600	A-E+A-P	502	.	901400	902600	128,0,128
chr1	935400	936400	A-E+A-P	697	.	935400	936400	128,0,128
chr1	937200	937400	A-E+A-P	610	.	937200	937400	128,0,128
chr1	940400	941000	A-E+A-P	602	.	940400	941000	128,0,128
chr1	948600	948800	A-E+A-P	562	.	948600	948800	128,0,128
chr1	954800	955000	A-E+A-P	506	.	954800	955000	128,0,128
chr1	968400	968600	A-E+A-P	613	.	968400	968600	128,0,128
chr1	976000	976400	A-E+A-P	666	.	976000	976400	128,0,128
chr1	995000	995200	A-E+A-P	596	.	995000	995200	128,0,128
chr1	999400	1000000	A-E+A-P	613	.	999400	1000000	128,0,128
chr1	1014800	1015000	A-E+A-P	582	.	1014800	1015000	128,0,128
chr1	1015600	1015800	A-E+A-P	769	.	1015600	1015800	128,0,128
chr1	1051200	1051800	A-E+A-P	561	.	1051200	1051800	128,0,128
chr1	1092800	1094200	A-E+A-P	733	.	1092800	1094200	128,0,128
chr1	1166200	1166800	A-E+A-P	712	.	1166200	1166800	128,0,128
chr1	1167000	1168200	A-E+A-P	555	.	1167000	1168200	128,0,128
chr1	1196200	1197000	A-E+A-P	635	.	1196200	1197000	128,0,128
chr1	1200400	1200600	A-E+A-P	517	.	1200400	1200600	128,0,128
chr1	1207600	1208000	A-E+A-P	539	.	1207600	1208000	128,0,128
chr1	1208400	1209800	A-E+A-P	536	.	1208400	1209800	128,0,128
chr1	1217600	1217800	A-E+A-P	628	.	1217600	1217800	128,0,128
chr1	1241000	1241200	A-E+A-P	508	.	1241000	1241200	128,0,128
chr1	1243400	1244400	A-E+A-P	638	.	1243400	1244400	128,0,128
chr1	1259600	1260200	A-E+A-P	525	.	1259600	1260200	128,0,128
chr1	1260400	1260600	A-E+A-P	504	.	1260400	1260600	128,0,128
chr1	1283600	1283800	A-E+A-P	521	.	1283600	1283800	128,0,128
chr1	1284200	1284400	A-E+A-P	508	.	1284200	1284400	128,0,128
chr1	1285000	1285200	A-E+A-P	544	.	1285000	1285200	128,0,128
chr1	1309400	1310000	A-E+A-P	715	.	1309400	1310000	128,0,128
chr1	1310400	1311000	A-E+A-P	516	.	1310400	1311000	128,0,128
chr1	1333800	1334200	A-E+A-P	575	.	1333800	1334200	128,0,128
chr1	1334400	1335000	A-E+A-P	694	.	1334400	1335000	128,0,128
chr1	1342400	1342800	A-E+A-P	567	.	1342400	1342800	128,0,128
chr1	1343200	1343400	A-E+A-P	535	.	1343200	1343400	128,0,128
chr1	1371000	1371200	A-E+A-P	688	.	1371000	1371200	128,0,128
chr1	1376400	1376600	A-E+A-P	525	.	1376400	1376600	128,0,128
chr1	1406800	1407400	A-E+A-P	645	.	1406800	1407400	128,0,128
chr1	1408000	1408200	A-E+A-P	601	.	1408000	1408200	128,0,128
chr1	1446800	1447600	A-E+A-P	619	.	1446800	1447600	128,0,128
chr1	1475000	1475200	A-E+A-P	679	.	1475000	1475200	128,0,128
chr1	1476000	1476400	A-E+A-P	585	.	1476000	1476400	128,0,128
chr1	1509000	1510800	A-E+A-P	777	.	1509000	1510800	128,0,128
chr1	1550600	1551600	A-E+A-P	867	.	1550600	1551600	128,0,128
chr1	1590200	1590800	A-E+A-P	725	.	1590200	1590800	128,0,128
chr1	1617800	1618000	A-E+A-P	651	.	1617800	1618000	128,0,128
chr1	1624400	1624800	A-E+A-P	563	.	1624400	1624800	128,0,128
chr1	1655600	1656000	A-E+A-P	792	.	1655600	1656000	128,0,128
chr1	1677400	1677800	A-E+A-P	609	.	1677400	1677800	128,0,128
chr1	1708600	1709000	A-E+A-P	664	.	1708600	1709000	128,0,128
chr1	1709400	1710000	A-E+A-P	674	.	1709400	1710000	128,0,128
chr1	1774000	1774400	A-E+A-P	509	.	1774000	1774400	128,0,128
chr1	1775000	1775200	A-E+A-P	610	.	1775000	1775200	128,0,128
chr1	1789800	1790400	A-E+A-P	540	.	1789800	1790400	128,0,128
chr1	1790800	1791000	A-E+A-P	810	.	1790800	1791000	128,0,128
chr1	1791600	1791800	A-E+A-P	565	.	1791600	1791800	128,0,128
chr1	1799200	1799400	A-E+A-P	531	.	1799200	1799400	128,0,128
chr1	1804600	1804800	A-E+A-P	525	.	1804600	1804800	128,0,128
chr1	1815000	1815200	A-E+A-P	569	.	1815000	1815200	128,0,128
chr1	1818600	1819000	A-E+A-P	798	.	1818600	1819000	128,0,128
chr1	1819400	1819600	A-E+A-P	525	.	1819400	1819600	128,0,128
chr1	1820400	1822000	A-E+A-P	858	.	1820400	1822000	128,0,128
chr1	1822400	1822800	A-E+A-P	779	.	1822400	1822800	128,0,128
chr1	1823000	1823200	A-E+A-P	595	.	1823000	1823200	128,0,128
chr1	1840000	1840800	A-E+A-P	572	.	1840000	1840800	128,0,128
chr1	1850600	1851200	A-E+A-P	704	.	1850600	1851200	128,0,128
chr1	2064600	2064800	A-E+A-P	675	.	2064600	2064800	128,0,128
chr1	2080200	2080400	A-E+A-P	652	.	2080200	2080400	128,0,128
chr1	2120800	2121600	A-E+A-P	774	.	2120800	2121600	128,0,128
chr1	2126400	2127000	A-E+A-P	679	.	2126400	2127000	128,0,128
chr1	2130600	2131200	A-E+A-P	538	.	2130600	2131200	128,0,128
chr1	2135800	2136200	A-E+A-P	539	.	2135800	2136200	128,0,128
chr1	2136800	2137200	A-E+A-P	737	.	2136800	2137200	128,0,128
chr1	2143600	2146400	A-E+A-P	868	.	2143600	2146400	128,0,128
chr1	2158200	2159400	A-E+A-P	641	.	2158200	2159400	128,0,128
chr1	2160400	2161200	A-E+A-P	624	.	2160400	2161200	128,0,128
chr1	2162200	2162600	A-E+A-P	530	.	2162200	2162600	128,0,128
chr1	2163200	2164400	A-E+A-P	517	.	2163200	2164400	128,0,128
chr1	2164800	2166400	A-E+A-P	729	.	2164800	2166400	128,0,128
chr1	2177800	2178000	A-E+A-P	734	.	2177800	2178000	128,0,128
chr1	2210400	2211400	A-E+A-P	597	.	2210400	2211400	128,0,128
chr1	2221800	2223000	A-E+A-P	621	.	2221800	2223000	128,0,128
chr1	2223200	2223400	A-E+A-P	635	.	2223200	2223400	128,0,128
chr1	2231200	2233200	A-E+A-P	571	.	2231200	2233200	128,0,128
chr1	2245800	2246000	A-E+A-P	687	.	2245800	2246000	128,0,128
chr1	2246400	2246600	A-E+A-P	541	.	2246400	2246600	128,0,128
chr1	2313200	2313400	A-E+A-P	506	.	2313200	2313400	128,0,128
chr1	2322600	2323400	A-E+A-P	666	.	2322600	2323400	128,0,128
chr1	2323800	2324400	A-E+A-P	820	.	2323800	2324400	128,0,128
chr1	2343400	2343600	A-E+A-P	608	.	2343400	2343600	128,0,128
chr1	2343800	2344200	A-E+A-P	570	.	2343800	2344200	128,0,128
chr1	2382800	2383600	A-E+A-P	712	.	2382800	2383600	128,0,128
chr1	2383800	2384400	A-E+A-P	649	.	2383800	2384400	128,0,128
chr1	2456800	2457200	A-E+A-P	618	.	2456800	2457200	128,0,128
chr1	2457600	2458200	A-E+A-P	737	.	2457600	2458200	128,0,128
chr1	2477400	2478600	A-E+A-P	674	.	2477400	2478600	128,0,128
chr1	2479000	2479200	A-E+A-P	515	.	2479000	2479200	128,0,128
chr1	2479600	2480000	A-E+A-P	646	.	2479600	2480000	128,0,128
chr1	2480200	2480600	A-E+A-P	688	.	2480200	2480600	128,0,128
chr1	2485400	2486000	A-E+A-P	566	.	2485400	2486000	128,0,128
chr1	2486400	2486600	A-E+A-P	574	.	2486400	2486600	128,0,128
chr1	2487000	2488000	A-E+A-P	623	.	2487000	2488000	128,0,128
chr1	2509600	2510400	A-E+A-P	638	.	2509600	2510400	128,0,128
chr1	2513000	2513400	A-E+A-P	806	.	2513000	2513400	128,0,128
chr1	2517000	2517400	A-E+A-P	635	.	2517000	2517400	128,0,128
chr1	2517800	2518400	A-E+A-P	861	.	2517800	2518400	128,0,128
chr1	2518600	2518800	A-E+A-P	645	.	2518600	2518800	128,0,128
chr1	2573800	2574800	A-E+A-P	541	.	2573800	2574800	128,0,128
chr1	2929200	2929400	A-E+A-P	510	.	2929200	2929400	128,0,128
chr1	3229800	3230000	A-E+A-P	833	.	3229800	3230000	128,0,128
chr1	3420600	3421600	A-E+A-P	598	.	3420600	3421600	128,0,128
chr1	3448000	3448400	A-E+A-P	679	.	3448000	3448400	128,0,128
chr1	3460000	3460200	A-E+A-P	571	.	3460000	3460200	128,0,128
chr1	3506800	3507600	A-E+A-P	564	.	3506800	3507600	128,0,128
chr1	3510200	3510600	A-E+A-P	534	.	3510200	3510600	128,0,128
chr1	3514800	3515000	A-E+A-P	850	.	3514800	3515000	128,0,128
chr1	3530000	3530600	A-E+A-P	760	.	3530000	3530600	128,0,128
chr1	3535800	3536000	A-E+A-P	531	.	3535800	3536000	128,0,128
chr1	3541200	3541600	A-E+A-P	702	.	3541200	3541600	128,0,128
chr1	3566400	3566800	A-E+A-P	585	.	3566400	3566800	128,0,128
chr1	3663800	3664000	A-E+A-P	666	.	3663800	3664000	128,0,128
chr1	3688600	3688800	A-E+A-P	678	.	3688600	3688800	128,0,128
chr1	3689000	3689400	A-E+A-P	760	.	3689000	3689400	128,0,128
chr1	3712000	3712400	A-E+A-P	705	.	3712000	3712400	128,0,128
chr1	3712800	3713200	A-E+A-P	531	.	3712800	3713200	128,0,128
chr1	3773600	3774200	A-E+A-P	586	.	3773600	3774200	128,0,128
chr1	3816200	3817400	A-E+A-P	658	.	3816200	3817400	128,0,128
chr1	3817600	3818000	A-E+A-P	514	.	3817600	3818000	128,0,128
chr1	6052000	6052800	A-E+A-P	679	.	6052000	6052800	128,0,128
chr1	6053400	6053600	A-E+A-P	521	.	6053400	6053600	128,0,128
chr1	6118800	6119000	A-E+A-P	600	.	6118800	6119000	128,0,128
chr1	6187800	6188000	A-E+A-P	858	.	6187800	6188000	128,0,128
chr1	6258200	6258400	A-E+A-P	705	.	6258200	6258400	128,0,128
chr1	6259400	6259800	A-E+A-P	514	.	6259400	6259800	128,0,128
chr1	6260000	6260200	A-E+A-P	502	.	6260000	6260200	128,0,128
chr1	6265000	6265200	A-E+A-P	657	.	6265000	6265200	128,0,128
chr1	6268800	6269000	A-E+A-P	681	.	6268800	6269000	128,0,128
chr1	6295800	6296200	A-E+A-P	708	.	6295800	6296200	128,0,128
chr1	6305200	6305400	A-E+A-P	542	.	6305200	6305400	128,0,128
chr1	6377600	6377800	A-E+A-P	525	.	6377600	6377800	128,0,128
chr1	6408400	6408600	A-E+A-P	582	.	6408400	6408600	128,0,128
chr1	6420000	6420200	A-E+A-P	582	.	6420000	6420200	128,0,128
chr1	6446000	6446200	A-E+A-P	597	.	6446000	6446200	128,0,128
chr1	6453200	6454400	A-E+A-P	612	.	6453200	6454400	128,0,128
chr1	6480200	6480600	A-E+A-P	775	.	6480200	6480600	128,0,128
chr1	6482800	6484200	A-E+A-P	631	.	6482800	6484200	128,0,128
chr1	6545000	6545600	A-E+A-P	512	.	6545000	6545600	128,0,128
chr1	6550000	6550200	A-E+A-P	529	.	6550000	6550200	128,0,128
chr1	6550400	6552400	A-E+A-P	571	.	6550400	6552400	128,0,128
chr1	6553000	6553600	A-E+A-P	582	.	6553000	6553600	128,0,128
chr1	6604800	6605800	A-E+A-P	541	.	6604800	6605800	128,0,128
chr1	6606400	6606600	A-E+A-P	512	.	6606400	6606600	128,0,128
chr1	6613400	6613600	A-E+A-P	563	.	6613400	6613600	128,0,128
chr1	6614000	6615000	A-E+A-P	545	.	6614000	6615000	128,0,128
chr1	6639800	6640200	A-E+A-P	782	.	6639800	6640200	128,0,128
chr1	6660600	6661600	A-E+A-P	636	.	6660600	6661600	128,0,128
chr1	6662400	6664800	A-E+A-P	612	.	6662400	6664800	128,0,128
chr1	6673400	6674200	A-E+A-P	871	.	6673400	6674200	128,0,128
chr1	6675400	6675800	A-E+A-P	539	.	6675400	6675800	128,0,128
chr1	6760600	6761400	A-E+A-P	529	.	6760600	6761400	128,0,128
chr1	6761600	6762200	A-E+A-P	529	.	6761600	6762200	128,0,128
chr1	6844000	6845600	A-E+A-P	574	.	6844000	6845600	128,0,128
chr1	6846000	6846200	A-E+A-P	505	.	6846000	6846200	128,0,128
chr1	6846400	6846600	A-E+A-P	782	.	6846400	6846600	128,0,128
chr1	6854400	6854800	A-E+A-P	618	.	6854400	6854800	128,0,128
chr1	6855400	6856600	A-E+A-P	559	.	6855400	6856600	128,0,128
chr1	6865200	6865400	A-E+A-P	532	.	6865200	6865400	128,0,128
chr1	6919400	6920800	A-E+A-P	512	.	6919400	6920800	128,0,128
chr1	7051400	7051600	A-E+A-P	519	.	7051400	7051600	128,0,128
chr1	7325800	7326000	A-E+A-P	573	.	7325800	7326000	128,0,128
chr1	7359400	7360200	A-E+A-P	582	.	7359400	7360200	128,0,128
chr1	7439400	7440200	A-E+A-P	621	.	7439400	7440200	128,0,128
chr1	7449000	7449200	A-E+A-P	623	.	7449000	7449200	128,0,128
chr1	7461800	7462200	A-E+A-P	648	.	7461800	7462200	128,0,128
chr1	7531000	7531600	A-E+A-P	654	.	7531000	7531600	128,0,128
chr1	7609200	7610200	A-E+A-P	731	.	7609200	7610200	128,0,128
chr1	7698200	7698400	A-E+A-P	601	.	7698200	7698400	128,0,128
chr1	7764600	7764800	A-E+A-P	798	.	7764600	7764800	128,0,128
chr1	7831400	7831600	A-E+A-P	556	.	7831400	7831600	128,0,128
chr1	7843400	7843600	A-E+A-P	538	.	7843400	7843600	128,0,128
chr1	7843800	7844400	A-E+A-P	644	.	7843800	7844400	128,0,128
chr1	7980800	7981000	A-E+A-P	715	.	7980800	7981000	128,0,128
chr1	8014200	8014600	A-E+A-P	657	.	8014200	8014600	128,0,128
chr1	8021200	8021800	A-E+A-P	557	.	8021200	8021800	128,0,128
chr1	8022000	8022200	A-E+A-P	519	.	8022000	8022200	128,0,128
chr1	8022400	8022600	A-E+A-P	640	.	8022400	8022600	128,0,128
chr1	8065000	8065600	A-E+A-P	594	.	8065000	8065600	128,0,128
chr1	8079800	8080400	A-E+A-P	524	.	8079800	8080400	128,0,128
chr1	8081800	8082000	A-E+A-P	559	.	8081800	8082000	128,0,128
chr1	8085400	8086600	A-E+A-P	596	.	8085400	8086600	128,0,128
chr1	8087600	8088400	A-E+A-P	524	.	8087600	8088400	128,0,128
chr1	8093200	8093600	A-E+A-P	695	.	8093200	8093600	128,0,128
chr1	8100800	8101000	A-E+A-P	611	.	8100800	8101000	128,0,128
chr1	8106200	8106600	A-E+A-P	703	.	8106200	8106600	128,0,128
chr1	8107800	8108400	A-E+A-P	819	.	8107800	8108400	128,0,128
chr1	8121800	8122000	A-E+A-P	507	.	8121800	8122000	128,0,128
chr1	8137400	8137600	A-E+A-P	632	.	8137400	8137600	128,0,128
chr1	8137800	8138800	A-E+A-P	611	.	8137800	8138800	128,0,128
chr1	8144000	8144200	A-E+A-P	595	.	8144000	8144200	128,0,128
chr1	8149600	8150800	A-E+A-P	504	.	8149600	8150800	128,0,128
chr1	8154600	8158400	A-E+A-P	511	.	8154600	8158400	128,0,128
chr1	8180000	8181800	A-E+A-P	651	.	8180000	8181800	128,0,128
chr1	8182000	8183000	A-E+A-P	713	.	8182000	8183000	128,0,128
chr1	8193400	8194600	A-E+A-P	840	.	8193400	8194600	128,0,128
chr1	8197600	8198600	A-E+A-P	655	.	8197600	8198600	128,0,128
chr1	8229600	8230000	A-E+A-P	560	.	8229600	8230000	128,0,128
chr1	8241800	8243000	A-E+A-P	782	.	8241800	8243000	128,0,128
chr1	8254800	8255400	A-E+A-P	636	.	8254800	8255400	128,0,128
chr1	8257800	8258200	A-E+A-P	869	.	8257800	8258200	128,0,128
chr1	8271800	8272400	A-E+A-P	732	.	8271800	8272400	128,0,128
chr1	8277000	8277800	A-E+A-P	507	.	8277000	8277800	128,0,128
chr1	8298200	8298600	A-E+A-P	541	.	8298200	8298600	128,0,128
chr1	8378000	8378200	A-E+A-P	638	.	8378000	8378200	128,0,128
chr1	8433800	8434200	A-E+A-P	743	.	8433800	8434200	128,0,128
chr1	8444200	8444400	A-E+A-P	598	.	8444200	8444400	128,0,128
chr1	8454600	8455400	A-E+A-P	748	.	8454600	8455400	128,0,128
chr1	8456400	8456600	A-E+A-P	624	.	8456400	8456600	128,0,128
chr1	8456800	8457400	A-E+A-P	679	.	8456800	8457400	128,0,128
chr1	8468200	8468800	A-E+A-P	516	.	8468200	8468800	128,0,128
chr1	8471400	8473000	A-E+A-P	766	.	8471400	8473000	128,0,128
chr1	8482600	8483600	A-E+A-P	601	.	8482600	8483600	128,0,128
chr1	8484000	8484800	A-E+A-P	538	.	8484000	8484800	128,0,128
chr1	8516000	8516200	A-E+A-P	511	.	8516000	8516200	128,0,128
chr1	8516400	8516600	A-E+A-P	570	.	8516400	8516600	128,0,128
chr1	8554000	8554200	A-E+A-P	572	.	8554000	8554200	128,0,128
chr1	8554400	8554600	A-E+A-P	603	.	8554400	8554600	128,0,128
chr1	8600800	8601000	A-E+A-P	588	.	8600800	8601000	128,0,128
chr1	8630800	8633000	A-E+A-P	521	.	8630800	8633000	128,0,128
chr1	8659800	8660800	A-E+A-P	516	.	8659800	8660800	128,0,128
chr1	8663400	8663600	A-E+A-P	500	.	8663400	8663600	128,0,128
chr1	8707800	8708000	A-E+A-P	561	.	8707800	8708000	128,0,128
chr1	8708200	8708400	A-E+A-P	502	.	8708200	8708400	128,0,128
chr1	8709000	8709200	A-E+A-P	616	.	8709000	8709200	128,0,128
chr1	8721800	8722200	A-E+A-P	602	.	8721800	8722200	128,0,128
chr1	8728400	8728600	A-E+A-P	766	.	8728400	8728600	128,0,128
chr1	8746800	8747800	A-E+A-P	523	.	8746800	8747800	128,0,128
chr1	8761200	8762600	A-E+A-P	639	.	8761200	8762600	128,0,128
chr1	8763000	8763600	A-E+A-P	500	.	8763000	8763600	128,0,128
chr1	8771200	8774000	A-E+A-P	510	.	8771200	8774000	128,0,128
chr1	8800200	8800600	A-E+A-P	532	.	8800200	8800600	128,0,128
chr1	8872800	8873400	A-E+A-P	558	.	8872800	8873400	128,0,128
chr1	8873600	8873800	A-E+A-P	539	.	8873600	8873800	128,0,128
chr1	8876400	8876600	A-E+A-P	557	.	8876400	8876600	128,0,128
chr1	8877000	8878800	A-E+A-P	652	.	8877000	8878800	128,0,128
chr1	8882800	8883000	A-E+A-P	523	.	8882800	8883000	128,0,128
chr1	8918200	8919000	A-E+A-P	830	.	8918200	8919000	128,0,128
chr1	8933000	8933200	A-E+A-P	500	.	8933000	8933200	128,0,128
chr1	8933600	8934000	A-E+A-P	656	.	8933600	8934000	128,0,128
chr1	8935400	8935600	A-E+A-P	574	.	8935400	8935600	128,0,128
chr1	8938000	8939800	A-E+A-P	858	.	8938000	8939800	128,0,128
chr1	8960000	8960400	A-E+A-P	738	.	8960000	8960400	128,0,128
chr1	9002000	9002200	A-E+A-P	896	.	9002000	9002200	128,0,128
chr1	9007400	9007600	A-E+A-P	598	.	9007400	9007600	128,0,128
chr1	9036400	9036800	A-E+A-P	503	.	9036400	9036800	128,0,128
chr1	9046000	9046400	A-E+A-P	599	.	9046000	9046400	128,0,128
chr1	9046800	9047000	A-E+A-P	503	.	9046800	9047000	128,0,128
chr1	9127400	9127600	A-E+A-P	700	.	9127400	9127600	128,0,128
chr1	9188800	9189000	A-E+A-P	507	.	9188800	9189000	128,0,128
chr1	9222800	9224400	A-E+A-P	636	.	9222800	9224400	128,0,128
chr1	9241600	9241800	A-E+A-P	526	.	9241600	9241800	128,0,128
chr1	9242200	9242600	A-E+A-P	697	.	9242200	9242600	128,0,128
chr1	9242800	9243000	A-E+A-P	616	.	9242800	9243000	128,0,128
chr1	9270800	9272000	A-E+A-P	537	.	9270800	9272000	128,0,128
chr1	9294600	9295600	A-E+A-P	729	.	9294600	9295600	128,0,128
chr1	9300000	9300200	A-E+A-P	537	.	9300000	9300200	128,0,128
chr1	9327200	9327400	A-E+A-P	544	.	9327200	9327400	128,0,128
chr1	9335600	9336000	A-E+A-P	658	.	9335600	9336000	128,0,128
chr1	9340600	9340800	A-E+A-P	515	.	9340600	9340800	128,0,128
chr1	9352800	9353000	A-E+A-P	533	.	9352800	9353000	128,0,128
chr1	9354600	9355200	A-E+A-P	718	.	9354600	9355200	128,0,128
chr1	9362400	9363400	A-E+A-P	587	.	9362400	9363400	128,0,128
chr1	9363600	9364200	A-E+A-P	531	.	9363600	9364200	128,0,128
chr1	9377200	9377400	A-E+A-P	522	.	9377200	9377400	128,0,128
chr1	9377800	9378600	A-E+A-P	785	.	9377800	9378600	128,0,128
chr1	9431800	9432000	A-E+A-P	574	.	9431800	9432000	128,0,128
chr1	9434000	9434200	A-E+A-P	525	.	9434000	9434200	128,0,128
chr1	9436800	9437000	A-E+A-P	743	.	9436800	9437000	128,0,128
chr1	9457600	9459000	A-E+A-P	819	.	9457600	9459000	128,0,128
chr1	9459600	9461400	A-E+A-P	700	.	9459600	9461400	128,0,128
chr1	9461600	9463200	A-E+A-P	655	.	9461600	9463200	128,0,128
chr1	9473000	9474000	A-E+A-P	519	.	9473000	9474000	128,0,128
chr1	9489000	9489400	A-E+A-P	770	.	9489000	9489400	128,0,128
chr1	9498800	9499000	A-E+A-P	573	.	9498800	9499000	128,0,128
chr1	9501600	9502200	A-E+A-P	686	.	9501600	9502200	128,0,128
chr1	9599200	9600000	A-E+A-P	706	.	9599200	9600000	128,0,128
chr1	9602200	9602800	A-E+A-P	586	.	9602200	9602800	128,0,128
chr1	9621800	9622000	A-E+A-P	561	.	9621800	9622000	128,0,128
chr1	9648600	9648800	A-E+A-P	530	.	9648600	9648800	128,0,128
chr1	9649400	9649600	A-E+A-P	721	.	9649400	9649600	128,0,128
chr1	9653200	9653800	A-E+A-P	850	.	9653200	9653800	128,0,128
chr1	9687200	9687400	A-E+A-P	575	.	9687200	9687400	128,0,128
chr1	9747400	9747600	A-E+A-P	594	.	9747400	9747600	128,0,128
chr1	9749200	9749400	A-E+A-P	615	.	9749200	9749400	128,0,128
chr1	9750000	9750200	A-E+A-P	726	.	9750000	9750200	128,0,128
chr1	9882600	9883000	A-E+A-P	648	.	9882600	9883000	128,0,128
chr1	9883200	9883400	A-E+A-P	500	.	9883200	9883400	128,0,128
chr1	9884000	9884200	A-E+A-P	547	.	9884000	9884200	128,0,128
chr1	9950200	9951600	A-E+A-P	652	.	9950200	9951600	128,0,128
chr1	9952600	9953600	A-E+A-P	657	.	9952600	9953600	128,0,128
chr1	9970200	9971200	A-E+A-P	670	.	9970200	9971200	128,0,128
chr1	10002600	10003800	A-E+A-P	573	.	10002600	10003800	128,0,128
chr1	10092400	10093400	A-E+A-P	745	.	10092400	10093400	128,0,128
chr1	10094800	10095000	A-E+A-P	592	.	10094800	10095000	128,0,128
chr1	10124600	10124800	A-E+A-P	587	.	10124600	10124800	128,0,128
chr1	10127000	10127400	A-E+A-P	518	.	10127000	10127400	128,0,128
chr1	10167800	10169200	A-E+A-P	716	.	10167800	10169200	128,0,128
chr1	10269800	10270800	A-E+A-P	642	.	10269800	10270800	128,0,128
chr1	10271200	10271400	A-E+A-P	668	.	10271200	10271400	128,0,128
chr1	10271600	10271800	A-E+A-P	524	.	10271600	10271800	128,0,128
chr1	10272400	10272600	A-E+A-P	566	.	10272400	10272600	128,0,128
chr1	10290800	10291000	A-E+A-P	653	.	10290800	10291000	128,0,128
chr1	10399800	10400200	A-E+A-P	784	.	10399800	10400200	128,0,128
chr1	10447800	10448200	A-E+A-P	515	.	10447800	10448200	128,0,128
chr1	10458800	10460600	A-E+A-P	726	.	10458800	10460600	128,0,128
chr1	10463600	10464200	A-E+A-P	545	.	10463600	10464200	128,0,128
chr1	10475200	10476400	A-E+A-P	570	.	10475200	10476400	128,0,128
chr1	10490000	10491200	A-E+A-P	582	.	10490000	10491200	128,0,128
chr1	10511600	10511800	A-E+A-P	539	.	10511600	10511800	128,0,128
chr1	10519200	10519400	A-E+A-P	668	.	10519200	10519400	128,0,128
chr1	10532400	10532800	A-E+A-P	612	.	10532400	10532800	128,0,128
chr1	10570000	10572000	A-E+A-P	594	.	10570000	10572000	128,0,128
chr1	10588200	10589600	A-E+A-P	718	.	10588200	10589600	128,0,128
chr1	10589800	10590000	A-E+A-P	562	.	10589800	10590000	128,0,128
chr1	10590200	10590400	A-E+A-P	646	.	10590200	10590400	128,0,128
chr1	10635600	10636000	A-E+A-P	868	.	10635600	10636000	128,0,128
chr1	10753800	10754200	A-E+A-P	503	.	10753800	10754200	128,0,128
chr1	10754800	10755000	A-E+A-P	562	.	10754800	10755000	128,0,128
chr1	10856600	10856800	A-E+A-P	589	.	10856600	10856800	128,0,128
chr1	11072200	11074400	A-E+A-P	516	.	11072200	11074400	128,0,128
chr1	11118800	11119000	A-E+A-P	527	.	11118800	11119000	128,0,128
chr1	11119200	11119800	A-E+A-P	519	.	11119200	11119800	128,0,128
chr1	11120000	11121000	A-E+A-P	783	.	11120000	11121000	128,0,128
chr1	11158600	11160200	A-E+A-P	581	.	11158600	11160200	128,0,128
chr1	11207400	11207800	A-E+A-P	667	.	11207400	11207800	128,0,128
chr1	11296800	11297400	A-E+A-P	542	.	11296800	11297400	128,0,128
chr1	11321600	11322400	A-E+A-P	513	.	11321600	11322400	128,0,128
chr1	11322600	11322800	A-E+A-P	533	.	11322600	11322800	128,0,128
chr1	11327800	11328000	A-E+A-P	770	.	11327800	11328000	128,0,128
chr1	11333200	11333800	A-E+A-P	895	.	11333200	11333800	128,0,128
chr1	11518800	11519000	A-E+A-P	536	.	11518800	11519000	128,0,128
chr1	11539000	11539200	A-E+A-P	830	.	11539000	11539200	128,0,128
chr1	11710600	11710800	A-E+A-P	512	.	11710600	11710800	128,0,128
chr1	11740800	11741600	A-E+A-P	554	.	11740800	11741600	128,0,128
chr1	11753200	11753600	A-E+A-P	803	.	11753200	11753600	128,0,128
chr1	11790600	11790800	A-E+A-P	551	.	11790600	11790800	128,0,128
chr1	11796000	11796200	A-E+A-P	770	.	11796000	11796200	128,0,128
chr1	11851000	11851200	A-E+A-P	502	.	11851000	11851200	128,0,128
chr1	11857600	11858600	A-E+A-P	729	.	11857600	11858600	128,0,128
chr1	11862800	11863200	A-E+A-P	553	.	11862800	11863200	128,0,128
chr1	11865200	11867400	A-E+A-P	669	.	11865200	11867400	128,0,128
chr1	11881600	11882200	A-E+A-P	829	.	11881600	11882200	128,0,128
chr1	11967800	11969200	A-E+A-P	627	.	11967800	11969200	128,0,128
chr1	11969600	11970200	A-E+A-P	522	.	11969600	11970200	128,0,128
chr1	11985000	11985400	A-E+A-P	532	.	11985000	11985400	128,0,128
chr1	11986600	11986800	A-E+A-P	754	.	11986600	11986800	128,0,128
chr1	11990000	11990400	A-E+A-P	789	.	11990000	11990400	128,0,128
chr1	11990600	11991400	A-E+A-P	584	.	11990600	11991400	128,0,128
chr1	11994200	11995000	A-E+A-P	535	.	11994200	11995000	128,0,128
chr1	12039800	12040600	A-E+A-P	594	.	12039800	12040600	128,0,128
chr1	12040800	12041000	A-E+A-P	518	.	12040800	12041000	128,0,128
chr1	12045800	12046600	A-E+A-P	918	.	12045800	12046600	128,0,128
chr1	12079200	12079600	A-E+A-P	705	.	12079200	12079600	128,0,128
chr1	12203800	12204000	A-E+A-P	866	.	12203800	12204000	128,0,128
chr1	12207000	12207800	A-E+A-P	613	.	12207000	12207800	128,0,128
chr1	12221400	12222200	A-E+A-P	562	.	12221400	12222200	128,0,128
chr1	12227000	12227200	A-E+A-P	559	.	12227000	12227200	128,0,128
chr1	12227400	12227800	A-E+A-P	538	.	12227400	12227800	128,0,128
chr1	12228200	12228400	A-E+A-P	520	.	12228200	12228400	128,0,128
chr1	12235000	12235600	A-E+A-P	511	.	12235000	12235600	128,0,128
chr1	12237800	12239600	A-E+A-P	551	.	12237800	12239600	128,0,128
chr1	12244000	12245200	A-E+A-P	743	.	12244000	12245200	128,0,128
chr1	12290000	12290200	A-E+A-P	546	.	12290000	12290200	128,0,128
chr1	12356600	12357000	A-E+A-P	539	.	12356600	12357000	128,0,128
chr1	12445200	12445600	A-E+A-P	710	.	12445200	12445600	128,0,128
chr1	12465600	12466000	A-E+A-P	659	.	12465600	12466000	128,0,128
chr1	12466400	12466800	A-E+A-P	534	.	12466400	12466800	128,0,128
chr1	12467200	12467400	A-E+A-P	561	.	12467200	12467400	128,0,128
chr1	12493200	12496600	A-E+A-P	758	.	12493200	12496600	128,0,128
chr1	12497200	12497600	A-E+A-P	563	.	12497200	12497600	128,0,128
chr1	12514600	12515400	A-E+A-P	806	.	12514600	12515400	128,0,128
chr1	12516800	12517600	A-E+A-P	748	.	12516800	12517600	128,0,128
chr1	12538200	12539400	A-E+A-P	571	.	12538200	12539400	128,0,128
chr1	12540400	12541200	A-E+A-P	547	.	12540400	12541200	128,0,128
chr1	12570200	12570600	A-E+A-P	511	.	12570200	12570600	128,0,128
chr1	12609400	12610400	A-E+A-P	779	.	12609400	12610400	128,0,128
chr1	12656000	12657000	A-E+A-P	796	.	12656000	12657000	128,0,128
chr1	12662200	12662400	A-E+A-P	504	.	12662200	12662400	128,0,128
chr1	12662800	12664600	A-E+A-P	579	.	12662800	12664600	128,0,128
chr1	12676200	12676400	A-E+A-P	569	.	12676200	12676400	128,0,128
chr1	12677000	12677200	A-E+A-P	583	.	12677000	12677200	128,0,128
chr1	12678000	12679400	A-E+A-P	707	.	12678000	12679400	128,0,128
chr1	14026400	14026600	A-E+A-P	573	.	14026400	14026600	128,0,128
chr1	14075400	14076000	A-E+A-P	714	.	14075400	14076000	128,0,128
chr1	14076200	14077400	A-E+A-P	562	.	14076200	14077400	128,0,128
chr1	14078200	14078400	A-E+A-P	516	.	14078200	14078400	128,0,128
chr1	15334400	15335600	A-E+A-P	686	.	15334400	15335600	128,0,128
chr1	15479600	15479800	A-E+A-P	505	.	15479600	15479800	128,0,128
chr1	15480200	15480800	A-E+A-P	764	.	15480200	15480800	128,0,128
chr1	15504200	15504400	A-E+A-P	539	.	15504200	15504400	128,0,128
chr1	15505000	15506000	A-E+A-P	556	.	15505000	15506000	128,0,128
chr1	15527000	15527600	A-E+A-P	511	.	15527000	15527600	128,0,128
chr1	15544400	15544600	A-E+A-P	563	.	15544400	15544600	128,0,128
chr1	15544800	15545400	A-E+A-P	635	.	15544800	15545400	128,0,128
chr1	15587000	15588200	A-E+A-P	546	.	15587000	15588200	128,0,128
chr1	15655200	15655600	A-E+A-P	688	.	15655200	15655600	128,0,128
chr1	15655800	15656000	A-E+A-P	500	.	15655800	15656000	128,0,128
chr1	15663000	15663200	A-E+A-P	537	.	15663000	15663200	128,0,128
chr1	15663400	15664800	A-E+A-P	827	.	15663400	15664800	128,0,128
chr1	15668200	15669000	A-E+A-P	798	.	15668200	15669000	128,0,128
chr1	15678800	15679400	A-E+A-P	670	.	15678800	15679400	128,0,128
chr1	15736200	15736600	A-E+A-P	610	.	15736200	15736600	128,0,128
chr1	15736800	15737600	A-E+A-P	514	.	15736800	15737600	128,0,128
chr1	15737800	15739600	A-E+A-P	591	.	15737800	15739600	128,0,128
chr1	15739800	15740200	A-E+A-P	570	.	15739800	15740200	128,0,128
chr1	15742400	15743000	A-E+A-P	744	.	15742400	15743000	128,0,128
chr1	15743600	15744400	A-E+A-P	687	.	15743600	15744400	128,0,128
chr1	15745200	15745600	A-E+A-P	518	.	15745200	15745600	128,0,128
chr1	15851000	15851400	A-E+A-P	537	.	15851000	15851400	128,0,128
chr1	15851800	15852200	A-E+A-P	728	.	15851800	15852200	128,0,128
chr1	15853000	15853400	A-E+A-P	556	.	15853000	15853400	128,0,128
chr1	15930000	15930400	A-E+A-P	880	.	15930000	15930400	128,0,128
chr1	15943600	15944600	A-E+A-P	516	.	15943600	15944600	128,0,128
chr1	15945000	15945200	A-E+A-P	648	.	15945000	15945200	128,0,128
chr1	15945400	15945600	A-E+A-P	504	.	15945400	15945600	128,0,128
chr1	15946400	15947000	A-E+A-P	575	.	15946400	15947000	128,0,128
chr1	16010400	16010800	A-E+A-P	932	.	16010400	16010800	128,0,128
chr1	16011200	16011800	A-E+A-P	724	.	16011200	16011800	128,0,128
chr1	16074200	16074400	A-E+A-P	545	.	16074200	16074400	128,0,128
chr1	16074800	16077200	A-E+A-P	543	.	16074800	16077200	128,0,128
chr1	16082800	16083000	A-E+A-P	581	.	16082800	16083000	128,0,128
chr1	16083200	16083400	A-E+A-P	559	.	16083200	16083400	128,0,128
chr1	16084000	16085000	A-E+A-P	542	.	16084000	16085000	128,0,128
chr1	16085400	16086400	A-E+A-P	645	.	16085400	16086400	128,0,128
chr1	16087000	16088600	A-E+A-P	789	.	16087000	16088600	128,0,128
chr1	16089000	16089600	A-E+A-P	507	.	16089000	16089600	128,0,128
chr1	16121600	16123600	A-E+A-P	820	.	16121600	16123600	128,0,128
chr1	16124200	16124400	A-E+A-P	780	.	16124200	16124400	128,0,128
chr1	16125600	16126400	A-E+A-P	825	.	16125600	16126400	128,0,128
chr1	16126800	16127200	A-E+A-P	545	.	16126800	16127200	128,0,128
chr1	16160400	16162800	A-E+A-P	576	.	16160400	16162800	128,0,128
chr1	16173600	16173800	A-E+A-P	552	.	16173600	16173800	128,0,128
chr1	16174000	16176800	A-E+A-P	620	.	16174000	16176800	128,0,128
chr1	16177000	16177600	A-E+A-P	697	.	16177000	16177600	128,0,128
chr1	16177800	16178400	A-E+A-P	508	.	16177800	16178400	128,0,128
chr1	16178600	16178800	A-E+A-P	655	.	16178600	16178800	128,0,128
chr1	16184800	16185000	A-E+A-P	724	.	16184800	16185000	128,0,128
chr1	16212400	16212800	A-E+A-P	538	.	16212400	16212800	128,0,128
chr1	16219600	16219800	A-E+A-P	596	.	16219600	16219800	128,0,128
chr1	16224400	16224600	A-E+A-P	678	.	16224400	16224600	128,0,128
chr1	16229400	16229600	A-E+A-P	551	.	16229400	16229600	128,0,128
chr1	16264000	16264400	A-E+A-P	700	.	16264000	16264400	128,0,128
chr1	16275600	16276600	A-E+A-P	516	.	16275600	16276600	128,0,128
chr1	16277200	16277600	A-E+A-P	654	.	16277200	16277600	128,0,128
chr1	16278000	16279600	A-E+A-P	788	.	16278000	16279600	128,0,128
chr1	16279800	16280600	A-E+A-P	654	.	16279800	16280600	128,0,128
chr1	16280800	16281000	A-E+A-P	519	.	16280800	16281000	128,0,128
chr1	16284200	16284400	A-E+A-P	560	.	16284200	16284400	128,0,128
chr1	16285200	16285400	A-E+A-P	520	.	16285200	16285400	128,0,128
chr1	16301400	16302200	A-E+A-P	629	.	16301400	16302200	128,0,128
chr1	16302400	16302600	A-E+A-P	610	.	16302400	16302600	128,0,128
chr1	16339800	16340000	A-E+A-P	575	.	16339800	16340000	128,0,128
chr1	16400000	16400200	A-E+A-P	742	.	16400000	16400200	128,0,128
chr1	16402600	16402800	A-E+A-P	590	.	16402600	16402800	128,0,128
chr1	16465400	16467000	A-E+A-P	743	.	16465400	16467000	128,0,128
chr1	16467400	16469000	A-E+A-P	682	.	16467400	16469000	128,0,128
chr1	16470400	16473800	A-E+A-P	627	.	16470400	16473800	128,0,128
chr1	16474000	16474200	A-E+A-P	531	.	16474000	16474200	128,0,128
chr1	16477000	16480600	A-E+A-P	642	.	16477000	16480600	128,0,128
chr1	16480800	16481000	A-E+A-P	581	.	16480800	16481000	128,0,128
chr1	16481400	16483200	A-E+A-P	782	.	16481400	16483200	128,0,128
chr1	16483400	16483800	A-E+A-P	566	.	16483400	16483800	128,0,128
chr1	16490600	16491000	A-E+A-P	575	.	16490600	16491000	128,0,128
chr1	16499600	16500200	A-E+A-P	774	.	16499600	16500200	128,0,128
chr1	16502200	16503200	A-E+A-P	809	.	16502200	16503200	128,0,128
chr1	16508000	16509200	A-E+A-P	833	.	16508000	16509200	128,0,128
chr1	16533200	16533800	A-E+A-P	730	.	16533200	16533800	128,0,128
chr1	16543600	16543800	A-E+A-P	631	.	16543600	16543800	128,0,128
chr1	16563600	16564400	A-E+A-P	658	.	16563600	16564400	128,0,128
chr1	16574600	16576200	A-E+A-P	643	.	16574600	16576200	128,0,128
chr1	16576400	16576600	A-E+A-P	661	.	16576400	16576600	128,0,128
chr1	16593200	16593400	A-E+A-P	617	.	16593200	16593400	128,0,128
chr1	16675400	16675600	A-E+A-P	614	.	16675400	16675600	128,0,128
chr1	16678800	16679600	A-E+A-P	564	.	16678800	16679600	128,0,128
chr1	16693800	16695000	A-E+A-P	583	.	16693800	16695000	128,0,128
chr1	16695200	16695600	A-E+A-P	719	.	16695200	16695600	128,0,128
chr1	16698200	16698800	A-E+A-P	615	.	16698200	16698800	128,0,128
chr1	16699000	16699600	A-E+A-P	741	.	16699000	16699600	128,0,128
chr1	16701000	16701200	A-E+A-P	697	.	16701000	16701200	128,0,128
chr1	16701600	16703000	A-E+A-P	716	.	16701600	16703000	128,0,128
chr1	16703400	16703800	A-E+A-P	736	.	16703400	16703800	128,0,128
chr1	16704200	16704400	A-E+A-P	571	.	16704200	16704400	128,0,128
chr1	16767000	16767200	A-E+A-P	770	.	16767000	16767200	128,0,128
chr1	16825200	16825400	A-E+A-P	586	.	16825200	16825400	128,0,128
chr1	16825600	16825800	A-E+A-P	823	.	16825600	16825800	128,0,128
chr1	16826200	16826400	A-E+A-P	523	.	16826200	16826400	128,0,128
chr1	16840400	16840600	A-E+A-P	647	.	16840400	16840600	128,0,128
chr1	16939800	16940400	A-E+A-P	767	.	16939800	16940400	128,0,128
chr1	16947600	16947800	A-E+A-P	726	.	16947600	16947800	128,0,128
chr1	16971000	16971400	A-E+A-P	718	.	16971000	16971400	128,0,128
chr1	17215600	17215800	A-E+A-P	505	.	17215600	17215800	128,0,128
chr1	17216200	17216400	A-E+A-P	517	.	17216200	17216400	128,0,128
chr1	17222600	17222800	A-E+A-P	550	.	17222600	17222800	128,0,128
chr1	17230800	17231600	A-E+A-P	529	.	17230800	17231600	128,0,128
chr1	17240200	17240800	A-E+A-P	595	.	17240200	17240800	128,0,128
chr1	17287200	17287600	A-E+A-P	796	.	17287200	17287600	128,0,128
chr1	17294000	17294200	A-E+A-P	657	.	17294000	17294200	128,0,128
chr1	17311200	17311600	A-E+A-P	636	.	17311200	17311600	128,0,128
chr1	17379600	17380000	A-E+A-P	554	.	17379600	17380000	128,0,128
chr1	17454400	17454600	A-E+A-P	563	.	17454400	17454600	128,0,128
chr1	17454800	17455800	A-E+A-P	958	.	17454800	17455800	128,0,128
chr1	17559600	17560000	A-E+A-P	577	.	17559600	17560000	128,0,128
chr1	17560200	17560600	A-E+A-P	637	.	17560200	17560600	128,0,128
chr1	17763000	17764000	A-E+A-P	625	.	17763000	17764000	128,0,128
chr1	17764600	17766800	A-E+A-P	701	.	17764600	17766800	128,0,128
chr1	19228600	19229800	A-E+A-P	539	.	19228600	19229800	128,0,128
chr1	19233800	19234200	A-E+A-P	522	.	19233800	19234200	128,0,128
chr1	19239800	19240400	A-E+A-P	878	.	19239800	19240400	128,0,128
chr1	19248600	19248800	A-E+A-P	682	.	19248600	19248800	128,0,128
chr1	19249000	19249600	A-E+A-P	774	.	19249000	19249600	128,0,128
chr1	19251000	19251200	A-E+A-P	540	.	19251000	19251200	128,0,128
chr1	19252600	19254600	A-E+A-P	760	.	19252600	19254600	128,0,128
chr1	19254800	19255200	A-E+A-P	789	.	19254800	19255200	128,0,128
chr1	19268400	19269000	A-E+A-P	567	.	19268400	19269000	128,0,128
chr1	19275600	19275800	A-E+A-P	543	.	19275600	19275800	128,0,128
chr1	19276000	19277600	A-E+A-P	560	.	19276000	19277600	128,0,128
chr1	19277800	19278000	A-E+A-P	517	.	19277800	19278000	128,0,128
chr1	19280400	19280600	A-E+A-P	508	.	19280400	19280600	128,0,128
chr1	19281000	19283600	A-E+A-P	743	.	19281000	19283600	128,0,128
chr1	19299000	19299800	A-E+A-P	541	.	19299000	19299800	128,0,128
chr1	19336000	19336400	A-E+A-P	619	.	19336000	19336400	128,0,128
chr1	19336600	19338000	A-E+A-P	621	.	19336600	19338000	128,0,128
chr1	19408000	19408200	A-E+A-P	625	.	19408000	19408200	128,0,128
chr1	19409400	19410200	A-E+A-P	644	.	19409400	19410200	128,0,128
chr1	19531400	19531800	A-E+A-P	571	.	19531400	19531800	128,0,128
chr1	19535000	19535400	A-E+A-P	645	.	19535000	19535400	128,0,128
chr1	19536200	19537200	A-E+A-P	509	.	19536200	19537200	128,0,128
chr1	19577000	19577600	A-E+A-P	635	.	19577000	19577600	128,0,128
chr1	19578000	19578400	A-E+A-P	799	.	19578000	19578400	128,0,128
chr1	19579400	19579600	A-E+A-P	650	.	19579400	19579600	128,0,128
chr1	19615200	19615400	A-E+A-P	588	.	19615200	19615400	128,0,128
chr1	19638400	19639600	A-E+A-P	639	.	19638400	19639600	128,0,128
chr1	19717800	19718000	A-E+A-P	576	.	19717800	19718000	128,0,128
chr1	19718200	19718400	A-E+A-P	563	.	19718200	19718400	128,0,128
chr1	19756200	19756400	A-E+A-P	521	.	19756200	19756400	128,0,128
chr1	19756600	19757000	A-E+A-P	604	.	19756600	19757000	128,0,128
chr1	19763800	19765200	A-E+A-P	582	.	19763800	19765200	128,0,128
chr1	19767000	19767200	A-E+A-P	577	.	19767000	19767200	128,0,128
chr1	19775800	19776000	A-E+A-P	636	.	19775800	19776000	128,0,128
chr1	19777400	19777600	A-E+A-P	562	.	19777400	19777600	128,0,128
chr1	19783600	19784000	A-E+A-P	579	.	19783600	19784000	128,0,128
chr1	19795200	19796200	A-E+A-P	527	.	19795200	19796200	128,0,128
chr1	19802800	19804200	A-E+A-P	626	.	19802800	19804200	128,0,128
chr1	19810400	19812800	A-E+A-P	520	.	19810400	19812800	128,0,128
chr1	19829000	19829400	A-E+A-P	642	.	19829000	19829400	128,0,128
chr1	19831400	19832000	A-E+A-P	836	.	19831400	19832000	128,0,128
chr1	19922800	19924600	A-E+A-P	563	.	19922800	19924600	128,0,128
chr1	19971400	19971600	A-E+A-P	503	.	19971400	19971600	128,0,128
chr1	19978600	19979000	A-E+A-P	506	.	19978600	19979000	128,0,128
chr1	20091400	20092400	A-E+A-P	772	.	20091400	20092400	128,0,128
chr1	20126000	20126200	A-E+A-P	619	.	20126000	20126200	128,0,128
chr1	20126600	20126800	A-E+A-P	606	.	20126600	20126800	128,0,128
chr1	20208800	20209800	A-E+A-P	899	.	20208800	20209800	128,0,128
chr1	20275600	20275800	A-E+A-P	763	.	20275600	20275800	128,0,128
chr1	20390400	20390600	A-E+A-P	635	.	20390400	20390600	128,0,128
chr1	20437200	20437600	A-E+A-P	889	.	20437200	20437600	128,0,128
chr1	20737800	20738000	A-E+A-P	659	.	20737800	20738000	128,0,128
chr1	20753600	20753800	A-E+A-P	541	.	20753600	20753800	128,0,128
chr1	20820600	20821800	A-E+A-P	788	.	20820600	20821800	128,0,128
chr1	20834000	20835000	A-E+A-P	676	.	20834000	20835000	128,0,128
chr1	20960200	20961000	A-E+A-P	684	.	20960200	20961000	128,0,128
chr1	20987200	20988400	A-E+A-P	526	.	20987200	20988400	128,0,128
chr1	21011800	21012000	A-E+A-P	500	.	21011800	21012000	128,0,128
chr1	21023200	21023800	A-E+A-P	541	.	21023200	21023800	128,0,128
chr1	21044000	21044200	A-E+A-P	571	.	21044000	21044200	128,0,128
chr1	21044400	21044600	A-E+A-P	503	.	21044400	21044600	128,0,128
chr1	21051600	21051800	A-E+A-P	520	.	21051600	21051800	128,0,128
chr1	21059000	21060000	A-E+A-P	723	.	21059000	21060000	128,0,128
chr1	21112000	21112200	A-E+A-P	574	.	21112000	21112200	128,0,128
chr1	21112800	21114400	A-E+A-P	532	.	21112800	21114400	128,0,128
chr1	21174800	21175000	A-E+A-P	550	.	21174800	21175000	128,0,128
chr1	21348400	21349600	A-E+A-P	507	.	21348400	21349600	128,0,128
chr1	21403600	21404000	A-E+A-P	790	.	21403600	21404000	128,0,128
chr1	21417400	21417800	A-E+A-P	549	.	21417400	21417800	128,0,128
chr1	21476200	21477000	A-E+A-P	626	.	21476200	21477000	128,0,128
chr1	21501200	21502000	A-E+A-P	593	.	21501200	21502000	128,0,128
chr1	21502200	21502800	A-E+A-P	776	.	21502200	21502800	128,0,128
chr1	21503200	21503800	A-E+A-P	851	.	21503200	21503800	128,0,128
chr1	21578800	21579000	A-E+A-P	519	.	21578800	21579000	128,0,128
chr1	21587400	21589800	A-E+A-P	510	.	21587400	21589800	128,0,128
chr1	21600800	21601200	A-E+A-P	510	.	21600800	21601200	128,0,128
chr1	21601400	21601800	A-E+A-P	530	.	21601400	21601800	128,0,128
chr1	21602200	21602400	A-E+A-P	544	.	21602200	21602400	128,0,128
chr1	21603600	21607600	A-E+A-P	510	.	21603600	21607600	128,0,128
chr1	21607800	21608200	A-E+A-P	632	.	21607800	21608200	128,0,128
chr1	21615800	21616400	A-E+A-P	761	.	21615800	21616400	128,0,128
chr1	21621600	21621800	A-E+A-P	597	.	21621600	21621800	128,0,128
chr1	21629000	21630400	A-E+A-P	557	.	21629000	21630400	128,0,128
chr1	21648600	21649400	A-E+A-P	645	.	21648600	21649400	128,0,128
chr1	21650600	21652000	A-E+A-P	810	.	21650600	21652000	128,0,128
chr1	21652200	21652600	A-E+A-P	525	.	21652200	21652600	128,0,128
chr1	21652800	21653000	A-E+A-P	547	.	21652800	21653000	128,0,128
chr1	21657400	21657600	A-E+A-P	632	.	21657400	21657600	128,0,128
chr1	21660400	21661200	A-E+A-P	650	.	21660400	21661200	128,0,128
chr1	21664000	21665200	A-E+A-P	604	.	21664000	21665200	128,0,128
chr1	21665600	21665800	A-E+A-P	563	.	21665600	21665800	128,0,128
chr1	21670400	21670600	A-E+A-P	612	.	21670400	21670600	128,0,128
chr1	21671800	21672200	A-E+A-P	573	.	21671800	21672200	128,0,128
chr1	21900800	21901800	A-E+A-P	519	.	21900800	21901800	128,0,128
chr1	21913400	21913800	A-E+A-P	694	.	21913400	21913800	128,0,128
chr1	22048600	22048800	A-E+A-P	533	.	22048600	22048800	128,0,128
chr1	22090400	22090800	A-E+A-P	602	.	22090400	22090800	128,0,128
chr1	22091000	22091600	A-E+A-P	618	.	22091000	22091600	128,0,128
chr1	22091800	22092400	A-E+A-P	549	.	22091800	22092400	128,0,128
chr1	22100000	22100400	A-E+A-P	507	.	22100000	22100400	128,0,128
chr1	22106200	22107200	A-E+A-P	890	.	22106200	22107200	128,0,128
chr1	22108200	22108800	A-E+A-P	686	.	22108200	22108800	128,0,128
chr1	22109600	22110200	A-E+A-P	622	.	22109600	22110200	128,0,128
chr1	22223600	22224600	A-E+A-P	526	.	22223600	22224600	128,0,128
chr1	22224800	22227200	A-E+A-P	655	.	22224800	22227200	128,0,128
chr1	22227400	22227600	A-E+A-P	529	.	22227400	22227600	128,0,128
chr1	22228200	22229800	A-E+A-P	581	.	22228200	22229800	128,0,128
chr1	22230200	22232000	A-E+A-P	726	.	22230200	22232000	128,0,128
chr1	22232400	22234000	A-E+A-P	827	.	22232400	22234000	128,0,128
chr1	22235600	22237800	A-E+A-P	538	.	22235600	22237800	128,0,128
chr1	22239600	22240800	A-E+A-P	762	.	22239600	22240800	128,0,128
chr1	22241800	22242400	A-E+A-P	774	.	22241800	22242400	128,0,128
chr1	22243400	22243800	A-E+A-P	555	.	22243400	22243800	128,0,128
chr1	22244000	22244400	A-E+A-P	640	.	22244000	22244400	128,0,128
chr1	22246000	22246400	A-E+A-P	770	.	22246000	22246400	128,0,128
chr1	22247200	22247600	A-E+A-P	669	.	22247200	22247600	128,0,128
chr1	22248800	22249400	A-E+A-P	670	.	22248800	22249400	128,0,128
chr1	22250000	22252400	A-E+A-P	882	.	22250000	22252400	128,0,128
chr1	22252600	22253000	A-E+A-P	723	.	22252600	22253000	128,0,128
chr1	22253400	22254600	A-E+A-P	653	.	22253400	22254600	128,0,128
chr1	22257400	22258800	A-E+A-P	771	.	22257400	22258800	128,0,128
chr1	22259000	22259400	A-E+A-P	689	.	22259000	22259400	128,0,128
chr1	22259800	22261000	A-E+A-P	766	.	22259800	22261000	128,0,128
chr1	22261800	22262000	A-E+A-P	542	.	22261800	22262000	128,0,128
chr1	22262800	22263400	A-E+A-P	543	.	22262800	22263400	128,0,128
chr1	22264200	22264600	A-E+A-P	610	.	22264200	22264600	128,0,128
chr1	22265000	22266200	A-E+A-P	673	.	22265000	22266200	128,0,128
chr1	22266400	22267200	A-E+A-P	730	.	22266400	22267200	128,0,128
chr1	22269400	22270000	A-E+A-P	553	.	22269400	22270000	128,0,128
chr1	22270600	22271000	A-E+A-P	855	.	22270600	22271000	128,0,128
chr1	22283200	22283800	A-E+A-P	614	.	22283200	22283800	128,0,128
chr1	22284000	22284200	A-E+A-P	541	.	22284000	22284200	128,0,128
chr1	22284600	22285200	A-E+A-P	753	.	22284600	22285200	128,0,128
chr1	22299000	22299200	A-E+A-P	691	.	22299000	22299200	128,0,128
chr1	22299600	22300800	A-E+A-P	806	.	22299600	22300800	128,0,128
chr1	22301000	22301600	A-E+A-P	581	.	22301000	22301600	128,0,128
chr1	22323000	22323400	A-E+A-P	560	.	22323000	22323400	128,0,128
chr1	22323800	22325600	A-E+A-P	680	.	22323800	22325600	128,0,128
chr1	22326000	22326400	A-E+A-P	577	.	22326000	22326400	128,0,128
chr1	22345600	22346000	A-E+A-P	561	.	22345600	22346000	128,0,128
chr1	22351600	22352800	A-E+A-P	554	.	22351600	22352800	128,0,128
chr1	22366600	22366800	A-E+A-P	648	.	22366600	22366800	128,0,128
chr1	22379000	22379400	A-E+A-P	556	.	22379000	22379400	128,0,128
chr1	22379800	22381200	A-E+A-P	784	.	22379800	22381200	128,0,128
chr1	22382000	22382400	A-E+A-P	541	.	22382000	22382400	128,0,128
chr1	22382800	22383800	A-E+A-P	549	.	22382800	22383800	128,0,128
chr1	22384800	22385000	A-E+A-P	524	.	22384800	22385000	128,0,128
chr1	22389400	22389800	A-E+A-P	531	.	22389400	22389800	128,0,128
chr1	22398200	22398400	A-E+A-P	678	.	22398200	22398400	128,0,128
chr1	22401400	22401600	A-E+A-P	552	.	22401400	22401600	128,0,128
chr1	22402200	22402400	A-E+A-P	515	.	22402200	22402400	128,0,128
chr1	22414400	22414600	A-E+A-P	521	.	22414400	22414600	128,0,128
chr1	22415400	22416200	A-E+A-P	729	.	22415400	22416200	128,0,128
chr1	22416400	22417200	A-E+A-P	728	.	22416400	22417200	128,0,128
chr1	22419000	22419400	A-E+A-P	645	.	22419000	22419400	128,0,128
chr1	22441000	22441800	A-E+A-P	518	.	22441000	22441800	128,0,128
chr1	22459000	22459400	A-E+A-P	528	.	22459000	22459400	128,0,128
chr1	22600600	22600800	A-E+A-P	667	.	22600600	22600800	128,0,128
chr1	22739000	22739400	A-E+A-P	559	.	22739000	22739400	128,0,128
chr1	22755200	22755400	A-E+A-P	606	.	22755200	22755400	128,0,128
chr1	22778200	22778600	A-E+A-P	941	.	22778200	22778600	128,0,128
chr1	22814200	22814400	A-E+A-P	645	.	22814200	22814400	128,0,128
chr1	23004200	23004600	A-E+A-P	714	.	23004200	23004600	128,0,128
chr1	23029400	23029800	A-E+A-P	623	.	23029400	23029800	128,0,128
chr1	23037000	23037400	A-E+A-P	752	.	23037000	23037400	128,0,128
chr1	23038200	23038600	A-E+A-P	593	.	23038200	23038600	128,0,128
chr1	23039000	23039800	A-E+A-P	529	.	23039000	23039800	128,0,128
chr1	23066000	23066200	A-E+A-P	600	.	23066000	23066200	128,0,128
chr1	23066400	23067200	A-E+A-P	601	.	23066400	23067200	128,0,128
chr1	23072200	23074600	A-E+A-P	559	.	23072200	23074600	128,0,128
chr1	23076200	23077600	A-E+A-P	659	.	23076200	23077600	128,0,128
chr1	23080400	23081200	A-E+A-P	804	.	23080400	23081200	128,0,128
chr1	23081600	23082400	A-E+A-P	674	.	23081600	23082400	128,0,128
chr1	23082600	23082800	A-E+A-P	566	.	23082600	23082800	128,0,128
chr1	23147400	23147600	A-E+A-P	547	.	23147400	23147600	128,0,128
chr1	23158200	23158800	A-E+A-P	638	.	23158200	23158800	128,0,128
chr1	23206600	23206800	A-E+A-P	624	.	23206600	23206800	128,0,128
chr1	23215000	23215400	A-E+A-P	540	.	23215000	23215400	128,0,128
chr1	23215600	23216000	A-E+A-P	687	.	23215600	23216000	128,0,128
chr1	23302400	23303000	A-E+A-P	739	.	23302400	23303000	128,0,128
chr1	23345600	23346800	A-E+A-P	541	.	23345600	23346800	128,0,128
chr1	23347000	23347400	A-E+A-P	583	.	23347000	23347400	128,0,128
chr1	23376800	23377000	A-E+A-P	640	.	23376800	23377000	128,0,128
chr1	23426200	23427200	A-E+A-P	647	.	23426200	23427200	128,0,128
chr1	23427600	23427800	A-E+A-P	566	.	23427600	23427800	128,0,128
chr1	23428000	23430200	A-E+A-P	558	.	23428000	23430200	128,0,128
chr1	23440600	23441400	A-E+A-P	629	.	23440600	23441400	128,0,128
chr1	23448800	23449000	A-E+A-P	695	.	23448800	23449000	128,0,128
chr1	23449200	23449600	A-E+A-P	523	.	23449200	23449600	128,0,128
chr1	23453200	23453400	A-E+A-P	524	.	23453200	23453400	128,0,128
chr1	23455000	23455200	A-E+A-P	576	.	23455000	23455200	128,0,128
chr1	23455400	23455600	A-E+A-P	741	.	23455400	23455600	128,0,128
chr1	23456000	23457400	A-E+A-P	587	.	23456000	23457400	128,0,128
chr1	23457800	23458200	A-E+A-P	901	.	23457800	23458200	128,0,128
chr1	23458600	23459200	A-E+A-P	826	.	23458600	23459200	128,0,128
chr1	23459400	23459600	A-E+A-P	760	.	23459400	23459600	128,0,128
chr1	23474800	23475000	A-E+A-P	595	.	23474800	23475000	128,0,128
chr1	23475800	23476000	A-E+A-P	675	.	23475800	23476000	128,0,128
chr1	23487600	23487800	A-E+A-P	608	.	23487600	23487800	128,0,128
chr1	23490200	23490400	A-E+A-P	556	.	23490200	23490400	128,0,128
chr1	23493200	23493600	A-E+A-P	743	.	23493200	23493600	128,0,128
chr1	23493800	23494600	A-E+A-P	644	.	23493800	23494600	128,0,128
chr1	23495000	23495600	A-E+A-P	832	.	23495000	23495600	128,0,128
chr1	23495800	23496800	A-E+A-P	510	.	23495800	23496800	128,0,128
chr1	23503800	23505000	A-E+A-P	730	.	23503800	23505000	128,0,128
chr1	23515600	23515800	A-E+A-P	597	.	23515600	23515800	128,0,128
chr1	23521200	23521400	A-E+A-P	524	.	23521200	23521400	128,0,128
chr1	23523000	23524000	A-E+A-P	656	.	23523000	23524000	128,0,128
chr1	23524200	23524600	A-E+A-P	667	.	23524200	23524600	128,0,128
chr1	23524800	23525400	A-E+A-P	521	.	23524800	23525400	128,0,128
chr1	23551600	23552000	A-E+A-P	820	.	23551600	23552000	128,0,128
chr1	23609600	23609800	A-E+A-P	660	.	23609600	23609800	128,0,128
chr1	23615600	23615800	A-E+A-P	533	.	23615600	23615800	128,0,128
chr1	23616600	23617000	A-E+A-P	672	.	23616600	23617000	128,0,128
chr1	23617200	23619400	A-E+A-P	721	.	23617200	23619400	128,0,128
chr1	23630200	23630800	A-E+A-P	531	.	23630200	23630800	128,0,128
chr1	23666200	23666400	A-E+A-P	688	.	23666200	23666400	128,0,128
chr1	23666600	23668800	A-E+A-P	645	.	23666600	23668800	128,0,128
chr1	23669000	23671800	A-E+A-P	709	.	23669000	23671800	128,0,128
chr1	23695000	23696200	A-E+A-P	578	.	23695000	23696200	128,0,128
chr1	23697200	23697600	A-E+A-P	545	.	23697200	23697600	128,0,128
chr1	23704000	23704200	A-E+A-P	559	.	23704000	23704200	128,0,128
chr1	23729400	23729800	A-E+A-P	500	.	23729400	23729800	128,0,128
chr1	23810600	23811000	A-E+A-P	520	.	23810600	23811000	128,0,128
chr1	23854800	23855200	A-E+A-P	726	.	23854800	23855200	128,0,128
chr1	23857200	23858200	A-E+A-P	539	.	23857200	23858200	128,0,128
chr1	23866400	23866800	A-E+A-P	775	.	23866400	23866800	128,0,128
chr1	23880200	23889800	A-E+A-P	704	.	23880200	23889800	128,0,128
chr1	23895000	23895400	A-E+A-P	572	.	23895000	23895400	128,0,128
chr1	23903800	23904200	A-E+A-P	546	.	23903800	23904200	128,0,128
chr1	23961800	23962000	A-E+A-P	541	.	23961800	23962000	128,0,128
chr1	24018200	24019800	A-E+A-P	594	.	24018200	24019800	128,0,128
chr1	24020200	24020400	A-E+A-P	517	.	24020200	24020400	128,0,128
chr1	24069800	24070600	A-E+A-P	768	.	24069800	24070600	128,0,128
chr1	24071200	24071400	A-E+A-P	503	.	24071200	24071400	128,0,128
chr1	24071600	24072000	A-E+A-P	628	.	24071600	24072000	128,0,128
chr1	24104400	24105200	A-E+A-P	736	.	24104400	24105200	128,0,128
chr1	24105400	24105600	A-E+A-P	703	.	24105400	24105600	128,0,128
chr1	24105800	24106600	A-E+A-P	605	.	24105800	24106600	128,0,128
chr1	24116200	24116400	A-E+A-P	528	.	24116200	24116400	128,0,128
chr1	24116600	24117600	A-E+A-P	719	.	24116600	24117600	128,0,128
chr1	24118000	24118600	A-E+A-P	518	.	24118000	24118600	128,0,128
chr1	24118800	24119000	A-E+A-P	574	.	24118800	24119000	128,0,128
chr1	24126000	24126600	A-E+A-P	863	.	24126000	24126600	128,0,128
chr1	24126800	24127600	A-E+A-P	744	.	24126800	24127600	128,0,128
chr1	24151400	24152000	A-E+A-P	702	.	24151400	24152000	128,0,128
chr1	24281400	24282000	A-E+A-P	666	.	24281400	24282000	128,0,128
chr1	24285200	24287600	A-E+A-P	561	.	24285200	24287600	128,0,128
chr1	24287800	24288000	A-E+A-P	511	.	24287800	24288000	128,0,128
chr1	24302800	24303000	A-E+A-P	538	.	24302800	24303000	128,0,128
chr1	24303800	24307400	A-E+A-P	521	.	24303800	24307400	128,0,128
chr1	24311000	24311200	A-E+A-P	694	.	24311000	24311200	128,0,128
chr1	24336000	24336200	A-E+A-P	692	.	24336000	24336200	128,0,128
chr1	24345200	24346000	A-E+A-P	529	.	24345200	24346000	128,0,128
chr1	24435400	24435800	A-E+A-P	710	.	24435400	24435800	128,0,128
chr1	24438000	24438200	A-E+A-P	637	.	24438000	24438200	128,0,128
chr1	24610200	24610800	A-E+A-P	527	.	24610200	24610800	128,0,128
chr1	24621000	24621200	A-E+A-P	531	.	24621000	24621200	128,0,128
chr1	24711000	24711200	A-E+A-P	519	.	24711000	24711200	128,0,128
chr1	24736200	24736400	A-E+A-P	699	.	24736200	24736400	128,0,128
chr1	24739800	24740200	A-E+A-P	541	.	24739800	24740200	128,0,128
chr1	24829400	24829600	A-E+A-P	520	.	24829400	24829600	128,0,128
chr1	24885600	24885800	A-E+A-P	515	.	24885600	24885800	128,0,128
chr1	24968200	24968600	A-E+A-P	650	.	24968200	24968600	128,0,128
chr1	24969000	24970800	A-E+A-P	646	.	24969000	24970800	128,0,128
chr1	24971400	24972000	A-E+A-P	503	.	24971400	24972000	128,0,128
chr1	25010200	25010400	A-E+A-P	762	.	25010200	25010400	128,0,128
chr1	25031400	25031600	A-E+A-P	568	.	25031400	25031600	128,0,128
chr1	25032200	25032600	A-E+A-P	623	.	25032200	25032600	128,0,128
chr1	25046400	25047000	A-E+A-P	768	.	25046400	25047000	128,0,128
chr1	25050800	25052400	A-E+A-P	717	.	25050800	25052400	128,0,128
chr1	25071200	25071600	A-E+A-P	729	.	25071200	25071600	128,0,128
chr1	25071800	25073800	A-E+A-P	620	.	25071800	25073800	128,0,128
chr1	25074000	25074400	A-E+A-P	555	.	25074000	25074400	128,0,128
chr1	25074600	25075000	A-E+A-P	607	.	25074600	25075000	128,0,128
chr1	25077400	25077600	A-E+A-P	531	.	25077400	25077600	128,0,128
chr1	25078800	25079000	A-E+A-P	755	.	25078800	25079000	128,0,128
chr1	25079600	25080200	A-E+A-P	598	.	25079600	25080200	128,0,128
chr1	25080800	25081400	A-E+A-P	595	.	25080800	25081400	128,0,128
chr1	25087200	25088000	A-E+A-P	619	.	25087200	25088000	128,0,128
chr1	25092000	25092200	A-E+A-P	729	.	25092000	25092200	128,0,128
chr1	25095800	25096000	A-E+A-P	635	.	25095800	25096000	128,0,128
chr1	25096200	25098600	A-E+A-P	669	.	25096200	25098600	128,0,128
chr1	25099800	25100000	A-E+A-P	604	.	25099800	25100000	128,0,128
chr1	25119200	25119400	A-E+A-P	516	.	25119200	25119400	128,0,128
chr1	25120200	25120600	A-E+A-P	708	.	25120200	25120600	128,0,128
chr1	25130400	25130800	A-E+A-P	555	.	25130400	25130800	128,0,128
chr1	25131800	25133600	A-E+A-P	613	.	25131800	25133600	128,0,128
chr1	25136200	25136400	A-E+A-P	509	.	25136200	25136400	128,0,128
chr1	25149400	25149600	A-E+A-P	606	.	25149400	25149600	128,0,128
chr1	25155400	25155600	A-E+A-P	606	.	25155400	25155600	128,0,128
chr1	25158000	25158200	A-E+A-P	585	.	25158000	25158200	128,0,128
chr1	25174600	25175200	A-E+A-P	728	.	25174600	25175200	128,0,128
chr1	25554400	25554600	A-E+A-P	520	.	25554400	25554600	128,0,128
chr1	25559200	25559400	A-E+A-P	535	.	25559200	25559400	128,0,128
chr1	25573000	25573200	A-E+A-P	556	.	25573000	25573200	128,0,128
chr1	25573600	25574200	A-E+A-P	625	.	25573600	25574200	128,0,128
chr1	25580400	25580600	A-E+A-P	506	.	25580400	25580600	128,0,128
chr1	25586800	25587000	A-E+A-P	520	.	25586800	25587000	128,0,128
chr1	25656400	25656600	A-E+A-P	593	.	25656400	25656600	128,0,128
chr1	25664800	25665400	A-E+A-P	770	.	25664800	25665400	128,0,128
chr1	25665600	25666200	A-E+A-P	663	.	25665600	25666200	128,0,128
chr1	25666800	25667200	A-E+A-P	772	.	25666800	25667200	128,0,128
chr1	25687600	25688800	A-E+A-P	507	.	25687600	25688800	128,0,128
chr1	25756400	25757200	A-E+A-P	590	.	25756400	25757200	128,0,128
chr1	25757400	25757800	A-E+A-P	559	.	25757400	25757800	128,0,128
chr1	25758400	25758800	A-E+A-P	598	.	25758400	25758800	128,0,128
chr1	25795800	25796200	A-E+A-P	837	.	25795800	25796200	128,0,128
chr1	25875800	25876200	A-E+A-P	537	.	25875800	25876200	128,0,128
chr1	25876600	25877000	A-E+A-P	641	.	25876600	25877000	128,0,128
chr1	25943000	25943200	A-E+A-P	619	.	25943000	25943200	128,0,128
chr1	26126200	26126400	A-E+A-P	562	.	26126200	26126400	128,0,128
chr1	26130800	26131000	A-E+A-P	527	.	26130800	26131000	128,0,128
chr1	26146400	26146600	A-E+A-P	554	.	26146400	26146600	128,0,128
chr1	26175200	26175400	A-E+A-P	641	.	26175200	26175400	128,0,128
chr1	26185600	26186000	A-E+A-P	540	.	26185600	26186000	128,0,128
chr1	26186200	26186400	A-E+A-P	625	.	26186200	26186400	128,0,128
chr1	26201600	26201800	A-E+A-P	505	.	26201600	26201800	128,0,128
chr1	26202000	26202400	A-E+A-P	733	.	26202000	26202400	128,0,128
chr1	26230800	26231400	A-E+A-P	577	.	26230800	26231400	128,0,128
chr1	26231600	26232200	A-E+A-P	526	.	26231600	26232200	128,0,128
chr1	26232800	26233200	A-E+A-P	934	.	26232800	26233200	128,0,128
chr1	26324000	26324200	A-E+A-P	529	.	26324000	26324200	128,0,128
chr1	26324600	26324800	A-E+A-P	592	.	26324600	26324800	128,0,128
chr1	26325000	26325200	A-E+A-P	532	.	26325000	26325200	128,0,128
chr1	26361800	26362000	A-E+A-P	589	.	26361800	26362000	128,0,128
chr1	26429000	26429400	A-E+A-P	642	.	26429000	26429400	128,0,128
chr1	26437400	26437600	A-E+A-P	537	.	26437400	26437600	128,0,128
chr1	26438000	26438400	A-E+A-P	639	.	26438000	26438400	128,0,128
chr1	26438800	26439000	A-E+A-P	536	.	26438800	26439000	128,0,128
chr1	26450000	26450200	A-E+A-P	500	.	26450000	26450200	128,0,128
chr1	26483000	26483400	A-E+A-P	580	.	26483000	26483400	128,0,128
chr1	26488200	26488400	A-E+A-P	635	.	26488200	26488400	128,0,128
chr1	26496200	26496800	A-E+A-P	766	.	26496200	26496800	128,0,128
chr1	26560600	26560800	A-E+A-P	516	.	26560600	26560800	128,0,128
chr1	26561600	26561800	A-E+A-P	510	.	26561600	26561800	128,0,128
chr1	26602200	26603000	A-E+A-P	727	.	26602200	26603000	128,0,128
chr1	26605800	26607200	A-E+A-P	575	.	26605800	26607200	128,0,128
chr1	26611200	26611600	A-E+A-P	516	.	26611200	26611600	128,0,128
chr1	26633000	26633200	A-E+A-P	533	.	26633000	26633200	128,0,128
chr1	26677000	26678000	A-E+A-P	628	.	26677000	26678000	128,0,128
chr1	26758400	26758800	A-E+A-P	704	.	26758400	26758800	128,0,128
chr1	26759400	26759600	A-E+A-P	500	.	26759400	26759600	128,0,128
chr1	26798800	26799800	A-E+A-P	822	.	26798800	26799800	128,0,128
chr1	26826800	26828000	A-E+A-P	737	.	26826800	26828000	128,0,128
chr1	26855800	26856000	A-E+A-P	634	.	26855800	26856000	128,0,128
chr1	26856200	26856600	A-E+A-P	623	.	26856200	26856600	128,0,128
chr1	26946400	26948000	A-E+A-P	503	.	26946400	26948000	128,0,128
chr1	27018800	27020000	A-E+A-P	623	.	27018800	27020000	128,0,128
chr1	27021600	27021800	A-E+A-P	519	.	27021600	27021800	128,0,128
chr1	27022000	27022400	A-E+A-P	562	.	27022000	27022400	128,0,128
chr1	27023000	27024200	A-E+A-P	637	.	27023000	27024200	128,0,128
chr1	27024400	27025600	A-E+A-P	818	.	27024400	27025600	128,0,128
chr1	27025800	27026200	A-E+A-P	712	.	27025800	27026200	128,0,128
chr1	27026400	27027000	A-E+A-P	596	.	27026400	27027000	128,0,128
chr1	27028000	27028200	A-E+A-P	594	.	27028000	27028200	128,0,128
chr1	27028600	27028800	A-E+A-P	558	.	27028600	27028800	128,0,128
chr1	27030200	27030400	A-E+A-P	514	.	27030200	27030400	128,0,128
chr1	27032800	27033200	A-E+A-P	566	.	27032800	27033200	128,0,128
chr1	27049400	27050400	A-E+A-P	561	.	27049400	27050400	128,0,128
chr1	27050600	27051000	A-E+A-P	565	.	27050600	27051000	128,0,128
chr1	27051600	27051800	A-E+A-P	614	.	27051600	27051800	128,0,128
chr1	27070800	27072000	A-E+A-P	646	.	27070800	27072000	128,0,128
chr1	27098000	27098800	A-E+A-P	552	.	27098000	27098800	128,0,128
chr1	27112400	27112800	A-E+A-P	626	.	27112400	27112800	128,0,128
chr1	27113200	27115000	A-E+A-P	760	.	27113200	27115000	128,0,128
chr1	27126400	27127200	A-E+A-P	829	.	27126400	27127200	128,0,128
chr1	27153000	27153200	A-E+A-P	590	.	27153000	27153200	128,0,128
chr1	27175400	27176000	A-E+A-P	508	.	27175400	27176000	128,0,128
chr1	27191200	27191400	A-E+A-P	520	.	27191200	27191400	128,0,128
chr1	27191600	27192200	A-E+A-P	565	.	27191600	27192200	128,0,128
chr1	27226400	27227200	A-E+A-P	504	.	27226400	27227200	128,0,128
chr1	27248000	27249000	A-E+A-P	530	.	27248000	27249000	128,0,128
chr1	27249200	27249400	A-E+A-P	655	.	27249200	27249400	128,0,128
chr1	27249600	27251000	A-E+A-P	610	.	27249600	27251000	128,0,128
chr1	27288400	27288600	A-E+A-P	574	.	27288400	27288600	128,0,128
chr1	27317000	27318000	A-E+A-P	563	.	27317000	27318000	128,0,128
chr1	27320200	27320800	A-E+A-P	609	.	27320200	27320800	128,0,128
chr1	27339400	27339800	A-E+A-P	770	.	27339400	27339800	128,0,128
chr1	27357800	27358200	A-E+A-P	511	.	27357800	27358200	128,0,128
chr1	27362400	27362600	A-E+A-P	584	.	27362400	27362600	128,0,128
chr1	27437600	27438000	A-E+A-P	510	.	27437600	27438000	128,0,128
chr1	27438200	27439000	A-E+A-P	610	.	27438200	27439000	128,0,128
chr1	27449000	27449400	A-E+A-P	625	.	27449000	27449400	128,0,128
chr1	27479800	27480000	A-E+A-P	527	.	27479800	27480000	128,0,128
chr1	27481400	27481800	A-E+A-P	654	.	27481400	27481800	128,0,128
chr1	27486400	27486600	A-E+A-P	554	.	27486400	27486600	128,0,128
chr1	27560800	27561200	A-E+A-P	552	.	27560800	27561200	128,0,128
chr1	27648600	27649000	A-E+A-P	749	.	27648600	27649000	128,0,128
chr1	27676400	27676600	A-E+A-P	586	.	27676400	27676600	128,0,128
chr1	27691800	27693600	A-E+A-P	593	.	27691800	27693600	128,0,128
chr1	27718800	27719600	A-E+A-P	582	.	27718800	27719600	128,0,128
chr1	27754600	27755000	A-E+A-P	600	.	27754600	27755000	128,0,128
chr1	27755600	27758400	A-E+A-P	670	.	27755600	27758400	128,0,128
chr1	27786200	27786800	A-E+A-P	538	.	27786200	27786800	128,0,128
chr1	27813000	27813200	A-E+A-P	534	.	27813000	27813200	128,0,128
chr1	27814400	27815400	A-E+A-P	552	.	27814400	27815400	128,0,128
chr1	27816200	27817200	A-E+A-P	540	.	27816200	27817200	128,0,128
chr1	27847800	27848000	A-E+A-P	574	.	27847800	27848000	128,0,128
chr1	27883800	27884000	A-E+A-P	564	.	27883800	27884000	128,0,128
chr1	27895000	27895200	A-E+A-P	639	.	27895000	27895200	128,0,128
chr1	27902000	27902800	A-E+A-P	858	.	27902000	27902800	128,0,128
chr1	27925800	27926000	A-E+A-P	591	.	27925800	27926000	128,0,128
chr1	27930600	27930800	A-E+A-P	653	.	27930600	27930800	128,0,128
chr1	27998400	27998600	A-E+A-P	540	.	27998400	27998600	128,0,128
chr1	27998800	27999400	A-E+A-P	620	.	27998800	27999400	128,0,128
chr1	28051800	28053600	A-E+A-P	686	.	28051800	28053600	128,0,128
chr1	28053800	28054000	A-E+A-P	597	.	28053800	28054000	128,0,128
chr1	28099400	28099600	A-E+A-P	523	.	28099400	28099600	128,0,128
chr1	28099800	28101400	A-E+A-P	598	.	28099800	28101400	128,0,128
chr1	28115800	28116600	A-E+A-P	702	.	28115800	28116600	128,0,128
chr1	28157000	28157800	A-E+A-P	601	.	28157000	28157800	128,0,128
chr1	28158400	28158600	A-E+A-P	527	.	28158400	28158600	128,0,128
chr1	28158800	28159600	A-E+A-P	547	.	28158800	28159600	128,0,128
chr1	28240600	28240800	A-E+A-P	614	.	28240600	28240800	128,0,128
chr1	28241000	28241400	A-E+A-P	561	.	28241000	28241400	128,0,128
chr1	28286000	28286600	A-E+A-P	746	.	28286000	28286600	128,0,128
chr1	28318600	28318800	A-E+A-P	631	.	28318600	28318800	128,0,128
chr1	28319000	28320200	A-E+A-P	661	.	28319000	28320200	128,0,128
chr1	28355200	28355600	A-E+A-P	750	.	28355200	28355600	128,0,128
chr1	28355800	28356000	A-E+A-P	539	.	28355800	28356000	128,0,128
chr1	28372200	28372600	A-E+A-P	512	.	28372200	28372600	128,0,128
chr1	28372800	28373200	A-E+A-P	541	.	28372800	28373200	128,0,128
chr1	28389400	28389800	A-E+A-P	700	.	28389400	28389800	128,0,128
chr1	28390000	28391200	A-E+A-P	850	.	28390000	28391200	128,0,128
chr1	28392000	28393400	A-E+A-P	582	.	28392000	28393400	128,0,128
chr1	28393600	28393800	A-E+A-P	572	.	28393600	28393800	128,0,128
chr1	28414000	28414400	A-E+A-P	678	.	28414000	28414400	128,0,128
chr1	28415000	28415400	A-E+A-P	606	.	28415000	28415400	128,0,128
chr1	28437200	28437600	A-E+A-P	672	.	28437200	28437600	128,0,128
chr1	28439200	28439800	A-E+A-P	621	.	28439200	28439800	128,0,128
chr1	28487200	28487600	A-E+A-P	817	.	28487200	28487600	128,0,128
chr1	28558600	28559600	A-E+A-P	502	.	28558600	28559600	128,0,128
chr1	28574600	28575000	A-E+A-P	542	.	28574600	28575000	128,0,128
chr1	28585800	28586400	A-E+A-P	540	.	28585800	28586400	128,0,128
chr1	28655600	28655800	A-E+A-P	619	.	28655600	28655800	128,0,128
chr1	28656000	28656400	A-E+A-P	556	.	28656000	28656400	128,0,128
chr1	28672800	28673000	A-E+A-P	616	.	28672800	28673000	128,0,128
chr1	28696000	28696400	A-E+A-P	718	.	28696000	28696400	128,0,128
chr1	28748600	28748800	A-E+A-P	556	.	28748600	28748800	128,0,128
chr1	28764000	28764200	A-E+A-P	500	.	28764000	28764200	128,0,128
chr1	28765400	28765600	A-E+A-P	615	.	28765400	28765600	128,0,128
chr1	28782000	28782400	A-E+A-P	624	.	28782000	28782400	128,0,128
chr1	28782600	28782800	A-E+A-P	558	.	28782600	28782800	128,0,128
chr1	28785400	28785800	A-E+A-P	679	.	28785400	28785800	128,0,128
chr1	28832400	28832800	A-E+A-P	576	.	28832400	28832800	128,0,128
chr1	28833000	28833200	A-E+A-P	535	.	28833000	28833200	128,0,128
chr1	28833600	28834000	A-E+A-P	634	.	28833600	28834000	128,0,128
chr1	28834400	28835200	A-E+A-P	708	.	28834400	28835200	128,0,128
chr1	28844600	28845200	A-E+A-P	567	.	28844600	28845200	128,0,128
chr1	28845400	28846000	A-E+A-P	687	.	28845400	28846000	128,0,128
chr1	28879400	28879600	A-E+A-P	626	.	28879400	28879600	128,0,128
chr1	28907600	28908800	A-E+A-P	582	.	28907600	28908800	128,0,128
chr1	28909600	28909800	A-E+A-P	588	.	28909600	28909800	128,0,128
chr1	28969200	28969400	A-E+A-P	512	.	28969200	28969400	128,0,128
chr1	28969600	28970200	A-E+A-P	704	.	28969600	28970200	128,0,128
chr1	28974600	28975400	A-E+A-P	525	.	28974600	28975400	128,0,128
chr1	28994600	28996600	A-E+A-P	560	.	28994600	28996600	128,0,128
chr1	29063000	29064200	A-E+A-P	792	.	29063000	29064200	128,0,128
chr1	29064400	29064600	A-E+A-P	604	.	29064400	29064600	128,0,128
chr1	29066200	29066400	A-E+A-P	510	.	29066200	29066400	128,0,128
chr1	29066600	29066800	A-E+A-P	503	.	29066600	29066800	128,0,128
chr1	29072600	29073000	A-E+A-P	694	.	29072600	29073000	128,0,128
chr1	29075000	29075200	A-E+A-P	515	.	29075000	29075200	128,0,128
chr1	29077000	29077200	A-E+A-P	522	.	29077000	29077200	128,0,128
chr1	29077800	29078400	A-E+A-P	696	.	29077800	29078400	128,0,128
chr1	29085000	29085200	A-E+A-P	512	.	29085000	29085200	128,0,128
chr1	29211200	29211800	A-E+A-P	504	.	29211200	29211800	128,0,128
chr1	29213400	29214000	A-E+A-P	505	.	29213400	29214000	128,0,128
chr1	29214400	29214600	A-E+A-P	521	.	29214400	29214600	128,0,128
chr1	29240600	29241200	A-E+A-P	550	.	29240600	29241200	128,0,128
chr1	29241400	29241600	A-E+A-P	576	.	29241400	29241600	128,0,128
chr1	29253000	29254600	A-E+A-P	659	.	29253000	29254600	128,0,128
chr1	29299000	29299200	A-E+A-P	582	.	29299000	29299200	128,0,128
chr1	29450800	29451200	A-E+A-P	701	.	29450800	29451200	128,0,128
chr1	29451400	29451600	A-E+A-P	648	.	29451400	29451600	128,0,128
chr1	29506000	29506800	A-E+A-P	537	.	29506000	29506800	128,0,128
chr1	29507200	29508800	A-E+A-P	591	.	29507200	29508800	128,0,128
chr1	29529200	29529600	A-E+A-P	581	.	29529200	29529600	128,0,128
chr1	29557400	29557600	A-E+A-P	628	.	29557400	29557600	128,0,128
chr1	29710400	29711000	A-E+A-P	554	.	29710400	29711000	128,0,128
chr1	30161400	30162000	A-E+A-P	701	.	30161400	30162000	128,0,128
chr1	30181000	30183200	A-E+A-P	596	.	30181000	30183200	128,0,128
chr1	30184600	30185200	A-E+A-P	741	.	30184600	30185200	128,0,128
chr1	30447200	30447400	A-E+A-P	520	.	30447200	30447400	128,0,128
chr1	30556600	30557200	A-E+A-P	588	.	30556600	30557200	128,0,128
chr1	31191600	31192200	A-E+A-P	884	.	31191600	31192200	128,0,128
chr1	31229200	31230600	A-E+A-P	538	.	31229200	31230600	128,0,128
chr1	31296800	31297400	A-E+A-P	510	.	31296800	31297400	128,0,128
chr1	31320200	31320400	A-E+A-P	606	.	31320200	31320400	128,0,128
chr1	31327000	31327200	A-E+A-P	539	.	31327000	31327200	128,0,128
chr1	31439600	31439800	A-E+A-P	562	.	31439600	31439800	128,0,128
chr1	31440000	31440200	A-E+A-P	580	.	31440000	31440200	128,0,128
chr1	31480200	31480400	A-E+A-P	547	.	31480200	31480400	128,0,128
chr1	31480600	31480800	A-E+A-P	509	.	31480600	31480800	128,0,128
chr1	31486200	31486400	A-E+A-P	522	.	31486200	31486400	128,0,128
chr1	31493400	31493600	A-E+A-P	500	.	31493400	31493600	128,0,128
chr1	31509600	31509800	A-E+A-P	520	.	31509600	31509800	128,0,128
chr1	31511400	31511600	A-E+A-P	511	.	31511400	31511600	128,0,128
chr1	31513000	31513200	A-E+A-P	604	.	31513000	31513200	128,0,128
chr1	31534600	31535200	A-E+A-P	556	.	31534600	31535200	128,0,128
chr1	31535600	31536000	A-E+A-P	720	.	31535600	31536000	128,0,128
chr1	31536400	31539000	A-E+A-P	586	.	31536400	31539000	128,0,128
chr1	31628200	31628600	A-E+A-P	842	.	31628200	31628600	128,0,128
chr1	31768600	31768800	A-E+A-P	501	.	31768600	31768800	128,0,128
chr1	31769400	31769600	A-E+A-P	551	.	31769400	31769600	128,0,128
chr1	31769800	31770000	A-E+A-P	500	.	31769800	31770000	128,0,128
chr1	31779200	31779400	A-E+A-P	720	.	31779200	31779400	128,0,128
chr1	32028600	32029200	A-E+A-P	629	.	32028600	32029200	128,0,128
chr1	32039000	32039200	A-E+A-P	743	.	32039000	32039200	128,0,128
chr1	32039400	32040200	A-E+A-P	506	.	32039400	32040200	128,0,128
chr1	32040400	32041400	A-E+A-P	733	.	32040400	32041400	128,0,128
chr1	32042400	32042600	A-E+A-P	632	.	32042400	32042600	128,0,128
chr1	32042800	32043600	A-E+A-P	547	.	32042800	32043600	128,0,128
chr1	32044600	32045600	A-E+A-P	541	.	32044600	32045600	128,0,128
chr1	32045800	32046400	A-E+A-P	668	.	32045800	32046400	128,0,128
chr1	32049600	32050000	A-E+A-P	696	.	32049600	32050000	128,0,128
chr1	32053400	32055200	A-E+A-P	780	.	32053400	32055200	128,0,128
chr1	32062200	32062600	A-E+A-P	792	.	32062200	32062600	128,0,128
chr1	32109400	32111000	A-E+A-P	567	.	32109400	32111000	128,0,128
chr1	32155200	32156000	A-E+A-P	820	.	32155200	32156000	128,0,128
chr1	32178400	32178600	A-E+A-P	559	.	32178400	32178600	128,0,128
chr1	32180400	32180600	A-E+A-P	579	.	32180400	32180600	128,0,128
chr1	32254200	32254400	A-E+A-P	511	.	32254200	32254400	128,0,128
chr1	32263200	32265000	A-E+A-P	583	.	32263200	32265000	128,0,128
chr1	32268400	32268800	A-E+A-P	679	.	32268400	32268800	128,0,128
chr1	32355000	32355400	A-E+A-P	560	.	32355000	32355400	128,0,128
chr1	32387000	32387200	A-E+A-P	519	.	32387000	32387200	128,0,128
chr1	32389600	32389800	A-E+A-P	575	.	32389600	32389800	128,0,128
chr1	32390000	32390200	A-E+A-P	537	.	32390000	32390200	128,0,128
chr1	32390600	32391000	A-E+A-P	806	.	32390600	32391000	128,0,128
chr1	32391800	32393600	A-E+A-P	511	.	32391800	32393600	128,0,128
chr1	32394400	32394600	A-E+A-P	518	.	32394400	32394600	128,0,128
chr1	32396000	32398600	A-E+A-P	833	.	32396000	32398600	128,0,128
chr1	32398800	32399000	A-E+A-P	571	.	32398800	32399000	128,0,128
chr1	32400000	32401200	A-E+A-P	723	.	32400000	32401200	128,0,128
chr1	32401400	32401600	A-E+A-P	656	.	32401400	32401600	128,0,128
chr1	32402200	32402800	A-E+A-P	796	.	32402200	32402800	128,0,128
chr1	32403000	32403600	A-E+A-P	638	.	32403000	32403600	128,0,128
chr1	32403800	32404600	A-E+A-P	697	.	32403800	32404600	128,0,128
chr1	32410000	32410800	A-E+A-P	512	.	32410000	32410800	128,0,128
chr1	32420000	32421000	A-E+A-P	538	.	32420000	32421000	128,0,128
chr1	32421600	32422200	A-E+A-P	816	.	32421600	32422200	128,0,128
chr1	32478800	32480200	A-E+A-P	527	.	32478800	32480200	128,0,128
chr1	32481000	32481600	A-E+A-P	612	.	32481000	32481600	128,0,128
chr1	32482000	32482400	A-E+A-P	544	.	32482000	32482400	128,0,128
chr1	32486000	32486200	A-E+A-P	514	.	32486000	32486200	128,0,128
chr1	32494400	32494800	A-E+A-P	510	.	32494400	32494800	128,0,128
chr1	32496000	32496200	A-E+A-P	506	.	32496000	32496200	128,0,128
chr1	32532200	32532400	A-E+A-P	715	.	32532200	32532400	128,0,128
chr1	32537400	32538800	A-E+A-P	741	.	32537400	32538800	128,0,128
chr1	32587000	32587200	A-E+A-P	562	.	32587000	32587200	128,0,128
chr1	32604600	32604800	A-E+A-P	552	.	32604600	32604800	128,0,128
chr1	32645200	32646800	A-E+A-P	755	.	32645200	32646800	128,0,128
chr1	32647000	32647200	A-E+A-P	536	.	32647000	32647200	128,0,128
chr1	32666200	32666400	A-E+A-P	549	.	32666200	32666400	128,0,128
chr1	32671000	32671200	A-E+A-P	518	.	32671000	32671200	128,0,128
chr1	32687800	32688800	A-E+A-P	674	.	32687800	32688800	128,0,128
chr1	32706200	32707400	A-E+A-P	624	.	32706200	32707400	128,0,128
chr1	32712600	32712800	A-E+A-P	622	.	32712600	32712800	128,0,128
chr1	32714000	32714600	A-E+A-P	543	.	32714000	32714600	128,0,128
chr1	32715400	32716000	A-E+A-P	598	.	32715400	32716000	128,0,128
chr1	32732600	32733000	A-E+A-P	642	.	32732600	32733000	128,0,128
chr1	32756800	32757800	A-E+A-P	563	.	32756800	32757800	128,0,128
chr1	32800800	32801000	A-E+A-P	531	.	32800800	32801000	128,0,128
chr1	32801600	32802000	A-E+A-P	528	.	32801600	32802000	128,0,128
chr1	32815000	32815200	A-E+A-P	608	.	32815000	32815200	128,0,128
chr1	32816800	32817000	A-E+A-P	542	.	32816800	32817000	128,0,128
chr1	32817200	32817600	A-E+A-P	717	.	32817200	32817600	128,0,128
chr1	32860200	32860400	A-E+A-P	521	.	32860200	32860400	128,0,128
chr1	32962000	32962200	A-E+A-P	551	.	32962000	32962200	128,0,128
chr1	32965800	32966800	A-E+A-P	643	.	32965800	32966800	128,0,128
chr1	32967600	32968000	A-E+A-P	703	.	32967600	32968000	128,0,128
chr1	33004800	33005200	A-E+A-P	688	.	33004800	33005200	128,0,128
chr1	33005600	33006000	A-E+A-P	502	.	33005600	33006000	128,0,128
chr1	33077800	33078000	A-E+A-P	534	.	33077800	33078000	128,0,128
chr1	33116000	33117400	A-E+A-P	662	.	33116000	33117400	128,0,128
chr1	33168600	33168800	A-E+A-P	516	.	33168600	33168800	128,0,128
chr1	33190800	33191400	A-E+A-P	757	.	33190800	33191400	128,0,128
chr1	33219400	33219600	A-E+A-P	552	.	33219400	33219600	128,0,128
chr1	33240800	33241200	A-E+A-P	562	.	33240800	33241200	128,0,128
chr1	33241400	33241600	A-E+A-P	595	.	33241400	33241600	128,0,128
chr1	33261400	33261600	A-E+A-P	726	.	33261400	33261600	128,0,128
chr1	33282400	33282600	A-E+A-P	542	.	33282400	33282600	128,0,128
chr1	33282800	33283200	A-E+A-P	760	.	33282800	33283200	128,0,128
chr1	33283400	33283800	A-E+A-P	562	.	33283400	33283800	128,0,128
chr1	33284000	33284200	A-E+A-P	583	.	33284000	33284200	128,0,128
chr1	33352200	33352400	A-E+A-P	549	.	33352200	33352400	128,0,128
chr1	33399600	33400000	A-E+A-P	840	.	33399600	33400000	128,0,128
chr1	33406600	33406800	A-E+A-P	512	.	33406600	33406800	128,0,128
chr1	33407200	33407600	A-E+A-P	726	.	33407200	33407600	128,0,128
chr1	33418600	33419400	A-E+A-P	623	.	33418600	33419400	128,0,128
chr1	33419800	33420000	A-E+A-P	524	.	33419800	33420000	128,0,128
chr1	33427800	33428200	A-E+A-P	690	.	33427800	33428200	128,0,128
chr1	33429400	33430000	A-E+A-P	685	.	33429400	33430000	128,0,128
chr1	33430200	33430600	A-E+A-P	546	.	33430200	33430600	128,0,128
chr1	33438600	33438800	A-E+A-P	570	.	33438600	33438800	128,0,128
chr1	33446400	33447400	A-E+A-P	508	.	33446400	33447400	128,0,128
chr1	33454600	33455600	A-E+A-P	623	.	33454600	33455600	128,0,128
chr1	33462400	33464200	A-E+A-P	799	.	33462400	33464200	128,0,128
chr1	33464400	33465000	A-E+A-P	593	.	33464400	33465000	128,0,128
chr1	33471200	33471400	A-E+A-P	501	.	33471200	33471400	128,0,128
chr1	33471800	33472200	A-E+A-P	578	.	33471800	33472200	128,0,128
chr1	33501600	33502000	A-E+A-P	756	.	33501600	33502000	128,0,128
chr1	33502400	33502800	A-E+A-P	520	.	33502400	33502800	128,0,128
chr1	33592800	33593000	A-E+A-P	602	.	33592800	33593000	128,0,128
chr1	33647600	33647800	A-E+A-P	623	.	33647600	33647800	128,0,128
chr1	33722600	33723000	A-E+A-P	545	.	33722600	33723000	128,0,128
chr1	33807000	33808000	A-E+A-P	505	.	33807000	33808000	128,0,128
chr1	33811400	33813800	A-E+A-P	606	.	33811400	33813800	128,0,128
chr1	33814000	33814400	A-E+A-P	684	.	33814000	33814400	128,0,128
chr1	33814600	33814800	A-E+A-P	570	.	33814600	33814800	128,0,128
chr1	33815000	33815200	A-E+A-P	586	.	33815000	33815200	128,0,128
chr1	33815400	33815800	A-E+A-P	569	.	33815400	33815800	128,0,128
chr1	33850000	33850200	A-E+A-P	684	.	33850000	33850200	128,0,128
chr1	33887200	33887400	A-E+A-P	626	.	33887200	33887400	128,0,128
chr1	33896200	33896400	A-E+A-P	501	.	33896200	33896400	128,0,128
chr1	33896600	33896800	A-E+A-P	867	.	33896600	33896800	128,0,128
chr1	33899200	33899600	A-E+A-P	674	.	33899200	33899600	128,0,128
chr1	33908800	33909000	A-E+A-P	591	.	33908800	33909000	128,0,128
chr1	33924200	33924400	A-E+A-P	625	.	33924200	33924400	128,0,128
chr1	33938200	33938400	A-E+A-P	565	.	33938200	33938400	128,0,128
chr1	35309200	35309400	A-E+A-P	532	.	35309200	35309400	128,0,128
chr1	35323800	35325600	A-E+A-P	583	.	35323800	35325600	128,0,128
chr1	35331600	35332000	A-E+A-P	583	.	35331600	35332000	128,0,128
chr1	35450200	35450400	A-E+A-P	651	.	35450200	35450400	128,0,128
chr1	35450600	35451200	A-E+A-P	888	.	35450600	35451200	128,0,128
chr1	35496400	35497600	A-E+A-P	500	.	35496400	35497600	128,0,128
chr1	35513000	35513400	A-E+A-P	520	.	35513000	35513400	128,0,128
chr1	35527800	35528800	A-E+A-P	516	.	35527800	35528800	128,0,128
chr1	35544800	35545400	A-E+A-P	551	.	35544800	35545400	128,0,128
chr1	35586400	35586600	A-E+A-P	561	.	35586400	35586600	128,0,128
chr1	35654800	35655000	A-E+A-P	526	.	35654800	35655000	128,0,128
chr1	35655800	35656000	A-E+A-P	728	.	35655800	35656000	128,0,128
chr1	35656200	35656400	A-E+A-P	510	.	35656200	35656400	128,0,128
chr1	35656600	35659000	A-E+A-P	607	.	35656600	35659000	128,0,128
chr1	35734600	35734800	A-E+A-P	635	.	35734600	35734800	128,0,128
chr1	35735000	35735800	A-E+A-P	682	.	35735000	35735800	128,0,128
chr1	35753400	35755000	A-E+A-P	691	.	35753400	35755000	128,0,128
chr1	35836000	35836200	A-E+A-P	500	.	35836000	35836200	128,0,128
chr1	35971400	35972200	A-E+A-P	836	.	35971400	35972200	128,0,128
chr1	36022600	36023400	A-E+A-P	518	.	36022600	36023400	128,0,128
chr1	36102600	36103600	A-E+A-P	549	.	36102600	36103600	128,0,128
chr1	36103800	36104200	A-E+A-P	629	.	36103800	36104200	128,0,128
chr1	36105200	36105600	A-E+A-P	569	.	36105200	36105600	128,0,128
chr1	36106800	36107400	A-E+A-P	603	.	36106800	36107400	128,0,128
chr1	36184400	36185000	A-E+A-P	749	.	36184400	36185000	128,0,128
chr1	36227400	36228400	A-E+A-P	556	.	36227400	36228400	128,0,128
chr1	36235000	36235800	A-E+A-P	786	.	36235000	36235800	128,0,128
chr1	36274000	36274800	A-E+A-P	634	.	36274000	36274800	128,0,128
chr1	36348600	36348800	A-E+A-P	633	.	36348600	36348800	128,0,128
chr1	36396200	36397000	A-E+A-P	692	.	36396200	36397000	128,0,128
chr1	36397400	36398000	A-E+A-P	500	.	36397400	36398000	128,0,128
chr1	36474000	36474800	A-E+A-P	604	.	36474000	36474800	128,0,128
chr1	36554400	36554800	A-E+A-P	704	.	36554400	36554800	128,0,128
chr1	36599200	36599400	A-E+A-P	616	.	36599200	36599400	128,0,128
chr1	36601600	36602600	A-E+A-P	638	.	36601600	36602600	128,0,128
chr1	36614200	36614400	A-E+A-P	593	.	36614200	36614400	128,0,128
chr1	36614800	36617000	A-E+A-P	504	.	36614800	36617000	128,0,128
chr1	36621200	36623400	A-E+A-P	938	.	36621200	36623400	128,0,128
chr1	36624200	36624400	A-E+A-P	571	.	36624200	36624400	128,0,128
chr1	36625600	36627400	A-E+A-P	684	.	36625600	36627400	128,0,128
chr1	36627800	36628200	A-E+A-P	623	.	36627800	36628200	128,0,128
chr1	36638600	36639000	A-E+A-P	699	.	36638600	36639000	128,0,128
chr1	36653400	36653800	A-E+A-P	680	.	36653400	36653800	128,0,128
chr1	36689000	36690600	A-E+A-P	714	.	36689000	36690600	128,0,128
chr1	36690800	36691800	A-E+A-P	781	.	36690800	36691800	128,0,128
chr1	36692400	36692600	A-E+A-P	552	.	36692400	36692600	128,0,128
chr1	36713800	36714400	A-E+A-P	664	.	36713800	36714400	128,0,128
chr1	36715400	36715600	A-E+A-P	503	.	36715400	36715600	128,0,128
chr1	36765600	36766000	A-E+A-P	777	.	36765600	36766000	128,0,128
chr1	36772400	36773000	A-E+A-P	596	.	36772400	36773000	128,0,128
chr1	36788600	36789000	A-E+A-P	660	.	36788600	36789000	128,0,128
chr1	36789200	36789800	A-E+A-P	560	.	36789200	36789800	128,0,128
chr1	36808200	36809200	A-E+A-P	504	.	36808200	36809200	128,0,128
chr1	36816000	36819200	A-E+A-P	608	.	36816000	36819200	128,0,128
chr1	36834400	36834600	A-E+A-P	538	.	36834400	36834600	128,0,128
chr1	36838200	36840600	A-E+A-P	510	.	36838200	36840600	128,0,128
chr1	36850200	36850400	A-E+A-P	571	.	36850200	36850400	128,0,128
chr1	36850600	36851400	A-E+A-P	561	.	36850600	36851400	128,0,128
chr1	36851600	36853200	A-E+A-P	831	.	36851600	36853200	128,0,128
chr1	36863400	36863600	A-E+A-P	628	.	36863400	36863600	128,0,128
chr1	36915800	36916800	A-E+A-P	570	.	36915800	36916800	128,0,128
chr1	36930000	36930600	A-E+A-P	795	.	36930000	36930600	128,0,128
chr1	37218800	37219000	A-E+A-P	531	.	37218800	37219000	128,0,128
chr1	37271800	37272000	A-E+A-P	512	.	37271800	37272000	128,0,128
chr1	37937000	37937600	A-E+A-P	696	.	37937000	37937600	128,0,128
chr1	37940000	37940200	A-E+A-P	625	.	37940000	37940200	128,0,128
chr1	37940600	37940800	A-E+A-P	579	.	37940600	37940800	128,0,128
chr1	37942200	37943400	A-E+A-P	526	.	37942200	37943400	128,0,128
chr1	37944800	37945800	A-E+A-P	549	.	37944800	37945800	128,0,128
chr1	37979200	37979600	A-E+A-P	541	.	37979200	37979600	128,0,128
chr1	37980200	37981000	A-E+A-P	671	.	37980200	37981000	128,0,128
chr1	37999400	37999600	A-E+A-P	608	.	37999400	37999600	128,0,128
chr1	37999800	38000800	A-E+A-P	544	.	37999800	38000800	128,0,128
chr1	38019400	38020000	A-E+A-P	513	.	38019400	38020000	128,0,128
chr1	38022400	38022600	A-E+A-P	501	.	38022400	38022600	128,0,128
chr1	38040600	38041800	A-E+A-P	535	.	38040600	38041800	128,0,128
chr1	38042000	38042400	A-E+A-P	648	.	38042000	38042400	128,0,128
chr1	38060400	38060600	A-E+A-P	676	.	38060400	38060600	128,0,128
chr1	38061000	38061800	A-E+A-P	570	.	38061000	38061800	128,0,128
chr1	38155000	38155600	A-E+A-P	664	.	38155000	38155600	128,0,128
chr1	38156000	38156400	A-E+A-P	648	.	38156000	38156400	128,0,128
chr1	38158000	38158800	A-E+A-P	664	.	38158000	38158800	128,0,128
chr1	38273000	38274000	A-E+A-P	663	.	38273000	38274000	128,0,128
chr1	38274200	38274600	A-E+A-P	673	.	38274200	38274600	128,0,128
chr1	38324600	38325800	A-E+A-P	534	.	38324600	38325800	128,0,128
chr1	38397000	38397200	A-E+A-P	607	.	38397000	38397200	128,0,128
chr1	38397400	38397600	A-E+A-P	529	.	38397400	38397600	128,0,128
chr1	38411400	38412000	A-E+A-P	641	.	38411400	38412000	128,0,128
chr1	38412200	38412800	A-E+A-P	750	.	38412200	38412800	128,0,128
chr1	38464400	38467600	A-E+A-P	569	.	38464400	38467600	128,0,128
chr1	38474600	38475400	A-E+A-P	729	.	38474600	38475400	128,0,128
chr1	38478000	38478600	A-E+A-P	827	.	38478000	38478600	128,0,128
chr1	38481600	38482000	A-E+A-P	735	.	38481600	38482000	128,0,128
chr1	38495200	38496000	A-E+A-P	589	.	38495200	38496000	128,0,128
chr1	38512600	38512800	A-E+A-P	563	.	38512600	38512800	128,0,128
chr1	38712600	38712800	A-E+A-P	570	.	38712600	38712800	128,0,128
chr1	39193800	39194000	A-E+A-P	751	.	39193800	39194000	128,0,128
chr1	39194200	39194600	A-E+A-P	675	.	39194200	39194600	128,0,128
chr1	39325400	39325800	A-E+A-P	938	.	39325400	39325800	128,0,128
chr1	39338400	39338800	A-E+A-P	578	.	39338400	39338800	128,0,128
chr1	39339000	39339200	A-E+A-P	657	.	39339000	39339200	128,0,128
chr1	39456400	39457600	A-E+A-P	815	.	39456400	39457600	128,0,128
chr1	39458000	39458200	A-E+A-P	741	.	39458000	39458200	128,0,128
chr1	39458400	39458600	A-E+A-P	525	.	39458400	39458600	128,0,128
chr1	39492000	39492600	A-E+A-P	583	.	39492000	39492600	128,0,128
chr1	39512800	39513000	A-E+A-P	525	.	39512800	39513000	128,0,128
chr1	39513200	39514000	A-E+A-P	719	.	39513200	39514000	128,0,128
chr1	39568800	39572400	A-E+A-P	742	.	39568800	39572400	128,0,128
chr1	39572600	39574000	A-E+A-P	827	.	39572600	39574000	128,0,128
chr1	39574200	39575000	A-E+A-P	803	.	39574200	39575000	128,0,128
chr1	39575400	39575600	A-E+A-P	581	.	39575400	39575600	128,0,128
chr1	39575800	39576000	A-E+A-P	565	.	39575800	39576000	128,0,128
chr1	39576200	39577000	A-E+A-P	739	.	39576200	39577000	128,0,128
chr1	39580000	39580200	A-E+A-P	537	.	39580000	39580200	128,0,128
chr1	39580400	39580600	A-E+A-P	592	.	39580400	39580600	128,0,128
chr1	39580800	39581000	A-E+A-P	595	.	39580800	39581000	128,0,128
chr1	39581800	39584000	A-E+A-P	621	.	39581800	39584000	128,0,128
chr1	39592800	39593800	A-E+A-P	505	.	39592800	39593800	128,0,128
chr1	39594400	39595000	A-E+A-P	603	.	39594400	39595000	128,0,128
chr1	39595400	39596600	A-E+A-P	616	.	39595400	39596600	128,0,128
chr1	39597000	39599800	A-E+A-P	819	.	39597000	39599800	128,0,128
chr1	39600000	39600600	A-E+A-P	846	.	39600000	39600600	128,0,128
chr1	39607800	39608000	A-E+A-P	571	.	39607800	39608000	128,0,128
chr1	39616400	39617600	A-E+A-P	667	.	39616400	39617600	128,0,128
chr1	39619200	39619400	A-E+A-P	675	.	39619200	39619400	128,0,128
chr1	39620000	39621200	A-E+A-P	567	.	39620000	39621200	128,0,128
chr1	39624800	39626000	A-E+A-P	683	.	39624800	39626000	128,0,128
chr1	39626200	39626400	A-E+A-P	521	.	39626200	39626400	128,0,128
chr1	39631200	39631600	A-E+A-P	641	.	39631200	39631600	128,0,128
chr1	39636000	39636200	A-E+A-P	590	.	39636000	39636200	128,0,128
chr1	39638400	39638600	A-E+A-P	677	.	39638400	39638600	128,0,128
chr1	39642400	39642600	A-E+A-P	707	.	39642400	39642600	128,0,128
chr1	39643000	39645000	A-E+A-P	586	.	39643000	39645000	128,0,128
chr1	39649200	39650800	A-E+A-P	573	.	39649200	39650800	128,0,128
chr1	39651000	39652000	A-E+A-P	660	.	39651000	39652000	128,0,128
chr1	39652400	39653200	A-E+A-P	707	.	39652400	39653200	128,0,128
chr1	39653800	39654200	A-E+A-P	540	.	39653800	39654200	128,0,128
chr1	39654600	39658600	A-E+A-P	828	.	39654600	39658600	128,0,128
chr1	39658800	39659000	A-E+A-P	753	.	39658800	39659000	128,0,128
chr1	39659800	39660000	A-E+A-P	604	.	39659800	39660000	128,0,128
chr1	39660800	39661000	A-E+A-P	619	.	39660800	39661000	128,0,128
chr1	39661200	39661400	A-E+A-P	520	.	39661200	39661400	128,0,128
chr1	39661600	39662800	A-E+A-P	562	.	39661600	39662800	128,0,128
chr1	39670200	39671000	A-E+A-P	506	.	39670200	39671000	128,0,128
chr1	39671600	39672000	A-E+A-P	744	.	39671600	39672000	128,0,128
chr1	39704000	39704400	A-E+A-P	663	.	39704000	39704400	128,0,128
chr1	39733800	39734400	A-E+A-P	541	.	39733800	39734400	128,0,128
chr1	39783800	39784400	A-E+A-P	587	.	39783800	39784400	128,0,128
chr1	39847800	39848000	A-E+A-P	514	.	39847800	39848000	128,0,128
chr1	39857000	39858800	A-E+A-P	588	.	39857000	39858800	128,0,128
chr1	39859000	39859200	A-E+A-P	787	.	39859000	39859200	128,0,128
chr1	39859400	39860000	A-E+A-P	531	.	39859400	39860000	128,0,128
chr1	39860200	39860600	A-E+A-P	544	.	39860200	39860600	128,0,128
chr1	39860800	39861600	A-E+A-P	607	.	39860800	39861600	128,0,128
chr1	39863600	39865000	A-E+A-P	604	.	39863600	39865000	128,0,128
chr1	39873800	39874000	A-E+A-P	508	.	39873800	39874000	128,0,128
chr1	39874400	39876000	A-E+A-P	549	.	39874400	39876000	128,0,128
chr1	39877000	39877800	A-E+A-P	534	.	39877000	39877800	128,0,128
chr1	39878000	39878400	A-E+A-P	529	.	39878000	39878400	128,0,128
chr1	39880000	39880200	A-E+A-P	774	.	39880000	39880200	128,0,128
chr1	39880400	39880800	A-E+A-P	500	.	39880400	39880800	128,0,128
chr1	39916800	39917200	A-E+A-P	688	.	39916800	39917200	128,0,128
chr1	40039000	40039200	A-E+A-P	594	.	40039000	40039200	128,0,128
chr1	40039400	40040000	A-E+A-P	511	.	40039400	40040000	128,0,128
chr1	40041400	40041600	A-E+A-P	652	.	40041400	40041600	128,0,128
chr1	40041800	40042600	A-E+A-P	727	.	40041800	40042600	128,0,128
chr1	40349000	40349200	A-E+A-P	504	.	40349000	40349200	128,0,128
chr1	40420600	40421000	A-E+A-P	551	.	40420600	40421000	128,0,128
chr1	40479600	40480400	A-E+A-P	838	.	40479600	40480400	128,0,128
chr1	40480600	40481200	A-E+A-P	629	.	40480600	40481200	128,0,128
chr1	40505000	40507600	A-E+A-P	613	.	40505000	40507600	128,0,128
chr1	40507800	40508200	A-E+A-P	581	.	40507800	40508200	128,0,128
chr1	40508400	40508800	A-E+A-P	574	.	40508400	40508800	128,0,128
chr1	40513400	40513600	A-E+A-P	510	.	40513400	40513600	128,0,128
chr1	40523800	40524000	A-E+A-P	530	.	40523800	40524000	128,0,128
chr1	40524600	40525800	A-E+A-P	694	.	40524600	40525800	128,0,128
chr1	40562600	40563000	A-E+A-P	742	.	40562600	40563000	128,0,128
chr1	40596800	40597000	A-E+A-P	544	.	40596800	40597000	128,0,128
chr1	40626600	40627400	A-E+A-P	602	.	40626600	40627400	128,0,128
chr1	40627600	40628200	A-E+A-P	683	.	40627600	40628200	128,0,128
chr1	40709200	40709400	A-E+A-P	541	.	40709200	40709400	128,0,128
chr1	40714200	40714400	A-E+A-P	562	.	40714200	40714400	128,0,128
chr1	40723000	40723200	A-E+A-P	563	.	40723000	40723200	128,0,128
chr1	40723400	40723600	A-E+A-P	622	.	40723400	40723600	128,0,128
chr1	40839400	40839600	A-E+A-P	688	.	40839400	40839600	128,0,128
chr1	40839800	40840000	A-E+A-P	568	.	40839800	40840000	128,0,128
chr1	40915400	40917200	A-E+A-P	570	.	40915400	40917200	128,0,128
chr1	40942800	40943200	A-E+A-P	575	.	40942800	40943200	128,0,128
chr1	40943400	40943600	A-E+A-P	672	.	40943400	40943600	128,0,128
chr1	40974200	40974600	A-E+A-P	502	.	40974200	40974600	128,0,128
chr1	40996600	40997400	A-E+A-P	541	.	40996600	40997400	128,0,128
chr1	41040200	41040600	A-E+A-P	714	.	41040200	41040600	128,0,128
chr1	41157200	41157800	A-E+A-P	664	.	41157200	41157800	128,0,128
chr1	41158200	41158400	A-E+A-P	559	.	41158200	41158400	128,0,128
chr1	41327200	41327400	A-E+A-P	636	.	41327200	41327400	128,0,128
chr1	41327800	41328200	A-E+A-P	666	.	41327800	41328200	128,0,128
chr1	41334000	41334200	A-E+A-P	591	.	41334000	41334200	128,0,128
chr1	41340800	41341200	A-E+A-P	563	.	41340800	41341200	128,0,128
chr1	41341400	41342200	A-E+A-P	751	.	41341400	41342200	128,0,128
chr1	41342800	41343800	A-E+A-P	612	.	41342800	41343800	128,0,128
chr1	41344000	41344400	A-E+A-P	768	.	41344000	41344400	128,0,128
chr1	41414400	41414800	A-E+A-P	604	.	41414400	41414800	128,0,128
chr1	41433400	41433600	A-E+A-P	599	.	41433400	41433600	128,0,128
chr1	41445000	41446400	A-E+A-P	510	.	41445000	41446400	128,0,128
chr1	41446600	41447000	A-E+A-P	579	.	41446600	41447000	128,0,128
chr1	41469400	41469600	A-E+A-P	585	.	41469400	41469600	128,0,128
chr1	41479200	41480600	A-E+A-P	594	.	41479200	41480600	128,0,128
chr1	41490400	41490600	A-E+A-P	577	.	41490400	41490600	128,0,128
chr1	41510200	41510400	A-E+A-P	519	.	41510200	41510400	128,0,128
chr1	41511000	41511800	A-E+A-P	514	.	41511000	41511800	128,0,128
chr1	41574400	41576000	A-E+A-P	896	.	41574400	41576000	128,0,128
chr1	41706600	41707200	A-E+A-P	645	.	41706600	41707200	128,0,128
chr1	41707400	41707800	A-E+A-P	656	.	41707400	41707800	128,0,128
chr1	41708200	41708400	A-E+A-P	546	.	41708200	41708400	128,0,128
chr1	41807600	41808200	A-E+A-P	615	.	41807600	41808200	128,0,128
chr1	41826800	41827000	A-E+A-P	645	.	41826800	41827000	128,0,128
chr1	41847400	41848400	A-E+A-P	534	.	41847400	41848400	128,0,128
chr1	41884400	41884800	A-E+A-P	661	.	41884400	41884800	128,0,128
chr1	41898400	41898600	A-E+A-P	512	.	41898400	41898600	128,0,128
chr1	41951400	41951600	A-E+A-P	729	.	41951400	41951600	128,0,128
chr1	41961800	41962600	A-E+A-P	614	.	41961800	41962600	128,0,128
chr1	41981800	41982200	A-E+A-P	580	.	41981800	41982200	128,0,128
chr1	42179000	42180400	A-E+A-P	569	.	42179000	42180400	128,0,128
chr1	42192800	42193200	A-E+A-P	513	.	42192800	42193200	128,0,128
chr1	42249000	42249200	A-E+A-P	533	.	42249000	42249200	128,0,128
chr1	42277800	42278200	A-E+A-P	616	.	42277800	42278200	128,0,128
chr1	42306600	42306800	A-E+A-P	609	.	42306600	42306800	128,0,128
chr1	42317400	42317600	A-E+A-P	731	.	42317400	42317600	128,0,128
chr1	42327800	42328400	A-E+A-P	795	.	42327800	42328400	128,0,128
chr1	42335800	42336400	A-E+A-P	858	.	42335800	42336400	128,0,128
chr1	42364000	42364400	A-E+A-P	519	.	42364000	42364400	128,0,128
chr1	42365800	42368600	A-E+A-P	839	.	42365800	42368600	128,0,128
chr1	42420400	42421800	A-E+A-P	836	.	42420400	42421800	128,0,128
chr1	42501600	42501800	A-E+A-P	606	.	42501600	42501800	128,0,128
chr1	42643200	42643400	A-E+A-P	552	.	42643200	42643400	128,0,128
chr1	42652000	42652400	A-E+A-P	523	.	42652000	42652400	128,0,128
chr1	42677000	42677600	A-E+A-P	538	.	42677000	42677600	128,0,128
chr1	42785200	42785400	A-E+A-P	883	.	42785200	42785400	128,0,128
chr1	42785600	42786200	A-E+A-P	681	.	42785600	42786200	128,0,128
chr1	42788200	42788600	A-E+A-P	636	.	42788200	42788600	128,0,128
chr1	42799000	42801200	A-E+A-P	582	.	42799000	42801200	128,0,128
chr1	42801400	42801600	A-E+A-P	509	.	42801400	42801600	128,0,128
chr1	42893000	42893400	A-E+A-P	795	.	42893000	42893400	128,0,128
chr1	42905600	42905800	A-E+A-P	572	.	42905600	42905800	128,0,128
chr1	42921600	42922200	A-E+A-P	548	.	42921600	42922200	128,0,128
chr1	42922400	42922600	A-E+A-P	568	.	42922400	42922600	128,0,128
chr1	42928600	42928800	A-E+A-P	539	.	42928600	42928800	128,0,128
chr1	43123600	43123800	A-E+A-P	505	.	43123600	43123800	128,0,128
chr1	43124400	43124800	A-E+A-P	540	.	43124400	43124800	128,0,128
chr1	43146800	43147200	A-E+A-P	611	.	43146800	43147200	128,0,128
chr1	43147400	43148200	A-E+A-P	504	.	43147400	43148200	128,0,128
chr1	43148600	43149400	A-E+A-P	840	.	43148600	43149400	128,0,128
chr1	43150400	43151800	A-E+A-P	631	.	43150400	43151800	128,0,128
chr1	43152000	43152600	A-E+A-P	529	.	43152000	43152600	128,0,128
chr1	43153400	43153600	A-E+A-P	523	.	43153400	43153600	128,0,128
chr1	43155200	43155400	A-E+A-P	513	.	43155200	43155400	128,0,128
chr1	43156800	43157400	A-E+A-P	544	.	43156800	43157400	128,0,128
chr1	43230400	43230800	A-E+A-P	620	.	43230400	43230800	128,0,128
chr1	43232800	43233000	A-E+A-P	591	.	43232800	43233000	128,0,128
chr1	43281600	43281800	A-E+A-P	592	.	43281600	43281800	128,0,128
chr1	43282400	43283200	A-E+A-P	534	.	43282400	43283200	128,0,128
chr1	43311600	43311800	A-E+A-P	639	.	43311600	43311800	128,0,128
chr1	43389800	43390400	A-E+A-P	747	.	43389800	43390400	128,0,128
chr1	43405800	43408000	A-E+A-P	520	.	43405800	43408000	128,0,128
chr1	43423800	43424800	A-E+A-P	693	.	43423800	43424800	128,0,128
chr1	43637800	43638200	A-E+A-P	735	.	43637800	43638200	128,0,128
chr1	43638400	43638600	A-E+A-P	606	.	43638400	43638600	128,0,128
chr1	43671200	43673800	A-E+A-P	571	.	43671200	43673800	128,0,128
chr1	43697800	43698600	A-E+A-P	760	.	43697800	43698600	128,0,128
chr1	43740000	43740400	A-E+A-P	617	.	43740000	43740400	128,0,128
chr1	43760200	43760400	A-E+A-P	829	.	43760200	43760400	128,0,128
chr1	43761200	43761600	A-E+A-P	708	.	43761200	43761600	128,0,128
chr1	43766000	43767200	A-E+A-P	697	.	43766000	43767200	128,0,128
chr1	43767800	43769400	A-E+A-P	644	.	43767800	43769400	128,0,128
chr1	43796000	43796200	A-E+A-P	533	.	43796000	43796200	128,0,128
chr1	43824000	43824800	A-E+A-P	519	.	43824000	43824800	128,0,128
chr1	43825200	43825600	A-E+A-P	512	.	43825200	43825600	128,0,128
chr1	43833400	43834800	A-E+A-P	574	.	43833400	43834800	128,0,128
chr1	43838400	43839600	A-E+A-P	653	.	43838400	43839600	128,0,128
chr1	43855200	43855800	A-E+A-P	504	.	43855200	43855800	128,0,128
chr1	43918600	43918800	A-E+A-P	574	.	43918600	43918800	128,0,128
chr1	43919200	43919400	A-E+A-P	663	.	43919200	43919400	128,0,128
chr1	43919600	43920400	A-E+A-P	691	.	43919600	43920400	128,0,128
chr1	43937400	43940400	A-E+A-P	860	.	43937400	43940400	128,0,128
chr1	43940800	43941600	A-E+A-P	671	.	43940800	43941600	128,0,128
chr1	43941800	43942600	A-E+A-P	695	.	43941800	43942600	128,0,128
chr1	43996000	43996600	A-E+A-P	580	.	43996000	43996600	128,0,128
chr1	43997400	43997800	A-E+A-P	549	.	43997400	43997800	128,0,128
chr1	44115200	44115400	A-E+A-P	595	.	44115200	44115400	128,0,128
chr1	44115600	44115800	A-E+A-P	519	.	44115600	44115800	128,0,128
chr1	44116000	44116200	A-E+A-P	577	.	44116000	44116200	128,0,128
chr1	44173000	44174000	A-E+A-P	571	.	44173000	44174000	128,0,128
chr1	44176200	44176400	A-E+A-P	594	.	44176200	44176400	128,0,128
chr1	44176800	44178000	A-E+A-P	815	.	44176800	44178000	128,0,128
chr1	44287000	44288200	A-E+A-P	610	.	44287000	44288200	128,0,128
chr1	44412000	44412800	A-E+A-P	522	.	44412000	44412800	128,0,128
chr1	44435600	44435800	A-E+A-P	789	.	44435600	44435800	128,0,128
chr1	44440400	44440800	A-E+A-P	850	.	44440400	44440800	128,0,128
chr1	44445400	44445800	A-E+A-P	796	.	44445400	44445800	128,0,128
chr1	44457200	44457400	A-E+A-P	552	.	44457200	44457400	128,0,128
chr1	44495600	44496000	A-E+A-P	734	.	44495600	44496000	128,0,128
chr1	44513600	44514200	A-E+A-P	552	.	44513600	44514200	128,0,128
chr1	44551000	44551200	A-E+A-P	551	.	44551000	44551200	128,0,128
chr1	44820800	44821200	A-E+A-P	809	.	44820800	44821200	128,0,128
chr1	44887800	44888400	A-E+A-P	744	.	44887800	44888400	128,0,128
chr1	44889400	44889800	A-E+A-P	686	.	44889400	44889800	128,0,128
chr1	44950600	44952200	A-E+A-P	554	.	44950600	44952200	128,0,128
chr1	45097200	45098200	A-E+A-P	535	.	45097200	45098200	128,0,128
chr1	45137800	45138600	A-E+A-P	657	.	45137800	45138600	128,0,128
chr1	45140000	45140200	A-E+A-P	584	.	45140000	45140200	128,0,128
chr1	45196000	45197200	A-E+A-P	558	.	45196000	45197200	128,0,128
chr1	45205200	45205800	A-E+A-P	516	.	45205200	45205800	128,0,128
chr1	45206000	45206800	A-E+A-P	666	.	45206000	45206800	128,0,128
chr1	45240600	45241800	A-E+A-P	716	.	45240600	45241800	128,0,128
chr1	45252000	45252200	A-E+A-P	725	.	45252000	45252200	128,0,128
chr1	45265200	45266800	A-E+A-P	539	.	45265200	45266800	128,0,128
chr1	45268000	45268200	A-E+A-P	554	.	45268000	45268200	128,0,128
chr1	45272200	45276200	A-E+A-P	725	.	45272200	45276200	128,0,128
chr1	45277000	45277400	A-E+A-P	687	.	45277000	45277400	128,0,128
chr1	45285000	45286000	A-E+A-P	636	.	45285000	45286000	128,0,128
chr1	45360400	45360600	A-E+A-P	587	.	45360400	45360600	128,0,128
chr1	45390000	45390800	A-E+A-P	808	.	45390000	45390800	128,0,128
chr1	45413200	45413400	A-E+A-P	502	.	45413200	45413400	128,0,128
chr1	45413800	45414000	A-E+A-P	548	.	45413800	45414000	128,0,128
chr1	45434000	45434200	A-E+A-P	602	.	45434000	45434200	128,0,128
chr1	45435600	45436600	A-E+A-P	703	.	45435600	45436600	128,0,128
chr1	45452200	45452400	A-E+A-P	582	.	45452200	45452400	128,0,128
chr1	45477200	45477400	A-E+A-P	582	.	45477200	45477400	128,0,128
chr1	45477800	45478200	A-E+A-P	705	.	45477800	45478200	128,0,128
chr1	45478400	45479000	A-E+A-P	575	.	45478400	45479000	128,0,128
chr1	45671800	45672400	A-E+A-P	685	.	45671800	45672400	128,0,128
chr1	45672600	45672800	A-E+A-P	584	.	45672600	45672800	128,0,128
chr1	45711800	45713000	A-E+A-P	632	.	45711800	45713000	128,0,128
chr1	45731400	45732800	A-E+A-P	614	.	45731400	45732800	128,0,128
chr1	45738400	45738600	A-E+A-P	710	.	45738400	45738600	128,0,128
chr1	45738800	45739000	A-E+A-P	672	.	45738800	45739000	128,0,128
chr1	45769000	45769400	A-E+A-P	568	.	45769000	45769400	128,0,128
chr1	45769600	45769800	A-E+A-P	684	.	45769600	45769800	128,0,128
chr1	45772000	45772600	A-E+A-P	539	.	45772000	45772600	128,0,128
chr1	45792400	45792600	A-E+A-P	526	.	45792400	45792600	128,0,128
chr1	45792800	45793000	A-E+A-P	627	.	45792800	45793000	128,0,128
chr1	45805600	45806200	A-E+A-P	664	.	45805600	45806200	128,0,128
chr1	45859400	45860200	A-E+A-P	783	.	45859400	45860200	128,0,128
chr1	45956800	45957200	A-E+A-P	721	.	45956800	45957200	128,0,128
chr1	45965800	45966000	A-E+A-P	550	.	45965800	45966000	128,0,128
chr1	45986800	45988200	A-E+A-P	553	.	45986800	45988200	128,0,128
chr1	46009400	46009600	A-E+A-P	624	.	46009400	46009600	128,0,128
chr1	46010800	46011000	A-E+A-P	564	.	46010800	46011000	128,0,128
chr1	46016200	46016800	A-E+A-P	697	.	46016200	46016800	128,0,128
chr1	46017600	46017800	A-E+A-P	575	.	46017600	46017800	128,0,128
chr1	46049600	46050200	A-E+A-P	625	.	46049600	46050200	128,0,128
chr1	46050400	46051600	A-E+A-P	866	.	46050400	46051600	128,0,128
chr1	46074200	46074400	A-E+A-P	558	.	46074200	46074400	128,0,128
chr1	46083400	46083600	A-E+A-P	619	.	46083400	46083600	128,0,128
chr1	46144200	46144600	A-E+A-P	624	.	46144200	46144600	128,0,128
chr1	46144800	46145200	A-E+A-P	553	.	46144800	46145200	128,0,128
chr1	46150600	46151000	A-E+A-P	549	.	46150600	46151000	128,0,128
chr1	46151200	46152000	A-E+A-P	551	.	46151200	46152000	128,0,128
chr1	46153000	46153400	A-E+A-P	689	.	46153000	46153400	128,0,128
chr1	46153600	46153800	A-E+A-P	508	.	46153600	46153800	128,0,128
chr1	46154200	46154600	A-E+A-P	757	.	46154200	46154600	128,0,128
chr1	46215800	46217000	A-E+A-P	713	.	46215800	46217000	128,0,128
chr1	46268400	46269400	A-E+A-P	802	.	46268400	46269400	128,0,128
chr1	46270000	46270600	A-E+A-P	649	.	46270000	46270600	128,0,128
chr1	46281400	46281600	A-E+A-P	595	.	46281400	46281600	128,0,128
chr1	46312600	46312800	A-E+A-P	613	.	46312600	46312800	128,0,128
chr1	46357600	46357800	A-E+A-P	572	.	46357600	46357800	128,0,128
chr1	46358000	46358600	A-E+A-P	649	.	46358000	46358600	128,0,128
chr1	46547200	46547600	A-E+A-P	713	.	46547200	46547600	128,0,128
chr1	46597400	46597600	A-E+A-P	523	.	46597400	46597600	128,0,128
chr1	46597800	46599200	A-E+A-P	580	.	46597800	46599200	128,0,128
chr1	46603600	46603800	A-E+A-P	650	.	46603600	46603800	128,0,128
chr1	46647600	46647800	A-E+A-P	523	.	46647600	46647800	128,0,128
chr1	46648800	46649400	A-E+A-P	513	.	46648800	46649400	128,0,128
chr1	46713200	46713600	A-E+A-P	653	.	46713200	46713600	128,0,128
chr1	46713800	46714000	A-E+A-P	519	.	46713800	46714000	128,0,128
chr1	46766200	46766400	A-E+A-P	589	.	46766200	46766400	128,0,128
chr1	46766600	46767600	A-E+A-P	742	.	46766600	46767600	128,0,128
chr1	46767800	46769600	A-E+A-P	526	.	46767800	46769600	128,0,128
chr1	46769800	46770000	A-E+A-P	585	.	46769800	46770000	128,0,128
chr1	46805400	46805600	A-E+A-P	514	.	46805400	46805600	128,0,128
chr1	46806000	46806800	A-E+A-P	658	.	46806000	46806800	128,0,128
chr1	47069600	47070000	A-E+A-P	528	.	47069600	47070000	128,0,128
chr1	47133200	47133400	A-E+A-P	537	.	47133200	47133400	128,0,128
chr1	47151600	47152400	A-E+A-P	528	.	47151600	47152400	128,0,128
chr1	47184000	47184200	A-E+A-P	507	.	47184000	47184200	128,0,128
chr1	47184400	47185000	A-E+A-P	555	.	47184400	47185000	128,0,128
chr1	47647800	47648000	A-E+A-P	527	.	47647800	47648000	128,0,128
chr1	47677200	47677400	A-E+A-P	623	.	47677200	47677400	128,0,128
chr1	47677600	47679000	A-E+A-P	604	.	47677600	47679000	128,0,128
chr1	47691400	47692400	A-E+A-P	532	.	47691400	47692400	128,0,128
chr1	47694400	47695400	A-E+A-P	597	.	47694400	47695400	128,0,128
chr1	47695600	47696000	A-E+A-P	577	.	47695600	47696000	128,0,128
chr1	47696200	47696800	A-E+A-P	677	.	47696200	47696800	128,0,128
chr1	47697200	47697800	A-E+A-P	590	.	47697200	47697800	128,0,128
chr1	47698000	47698400	A-E+A-P	750	.	47698000	47698400	128,0,128
chr1	47700600	47701200	A-E+A-P	658	.	47700600	47701200	128,0,128
chr1	47701400	47701800	A-E+A-P	749	.	47701400	47701800	128,0,128
chr1	47779600	47779800	A-E+A-P	570	.	47779600	47779800	128,0,128
chr1	47780000	47780600	A-E+A-P	530	.	47780000	47780600	128,0,128
chr1	47799600	47800800	A-E+A-P	568	.	47799600	47800800	128,0,128
chr1	47903200	47903600	A-E+A-P	504	.	47903200	47903600	128,0,128
chr1	48034600	48035200	A-E+A-P	557	.	48034600	48035200	128,0,128
chr1	48035400	48035800	A-E+A-P	581	.	48035400	48035800	128,0,128
chr1	48116000	48116600	A-E+A-P	752	.	48116000	48116600	128,0,128
chr1	48122400	48122800	A-E+A-P	537	.	48122400	48122800	128,0,128
chr1	48123000	48123400	A-E+A-P	599	.	48123000	48123400	128,0,128
chr1	48360400	48360600	A-E+A-P	636	.	48360400	48360600	128,0,128
chr1	48371800	48372000	A-E+A-P	777	.	48371800	48372000	128,0,128
chr1	48807000	48807200	A-E+A-P	627	.	48807000	48807200	128,0,128
chr1	48936200	48936400	A-E+A-P	661	.	48936200	48936400	128,0,128
chr1	48937400	48937600	A-E+A-P	686	.	48937400	48937600	128,0,128
chr1	51008600	51008800	A-E+A-P	552	.	51008600	51008800	128,0,128
chr1	51068800	51070000	A-E+A-P	585	.	51068800	51070000	128,0,128
chr1	51133000	51133200	A-E+A-P	503	.	51133000	51133200	128,0,128
chr1	51133400	51133600	A-E+A-P	591	.	51133400	51133600	128,0,128
chr1	51425200	51426600	A-E+A-P	622	.	51425200	51426600	128,0,128
chr1	51433800	51436200	A-E+A-P	663	.	51433800	51436200	128,0,128
chr1	51436400	51437400	A-E+A-P	553	.	51436400	51437400	128,0,128
chr1	51443400	51443600	A-E+A-P	644	.	51443400	51443600	128,0,128
chr1	51443800	51444000	A-E+A-P	518	.	51443800	51444000	128,0,128
chr1	51444200	51444400	A-E+A-P	524	.	51444200	51444400	128,0,128
chr1	51528400	51528800	A-E+A-P	511	.	51528400	51528800	128,0,128
chr1	51529000	51529200	A-E+A-P	603	.	51529000	51529200	128,0,128
chr1	51701400	51702000	A-E+A-P	635	.	51701400	51702000	128,0,128
chr1	51702200	51703000	A-E+A-P	509	.	51702200	51703000	128,0,128
chr1	51703200	51704200	A-E+A-P	806	.	51703200	51704200	128,0,128
chr1	51708200	51708400	A-E+A-P	627	.	51708200	51708400	128,0,128
chr1	51729600	51729800	A-E+A-P	570	.	51729600	51729800	128,0,128
chr1	51730000	51730800	A-E+A-P	651	.	51730000	51730800	128,0,128
chr1	51733800	51734600	A-E+A-P	630	.	51733800	51734600	128,0,128
chr1	51762600	51763000	A-E+A-P	515	.	51762600	51763000	128,0,128
chr1	51769400	51770000	A-E+A-P	625	.	51769400	51770000	128,0,128
chr1	51779600	51780400	A-E+A-P	781	.	51779600	51780400	128,0,128
chr1	51899600	51900200	A-E+A-P	513	.	51899600	51900200	128,0,128
chr1	51983000	51983400	A-E+A-P	591	.	51983000	51983400	128,0,128
chr1	51983600	51983800	A-E+A-P	563	.	51983600	51983800	128,0,128
chr1	51984600	51984800	A-E+A-P	560	.	51984600	51984800	128,0,128
chr1	52014600	52014800	A-E+A-P	519	.	52014600	52014800	128,0,128
chr1	52024000	52024400	A-E+A-P	676	.	52024000	52024400	128,0,128
chr1	52024600	52024800	A-E+A-P	562	.	52024600	52024800	128,0,128
chr1	52034800	52036000	A-E+A-P	683	.	52034800	52036000	128,0,128
chr1	52041200	52041800	A-E+A-P	799	.	52041200	52041800	128,0,128
chr1	52083000	52083200	A-E+A-P	546	.	52083000	52083200	128,0,128
chr1	52102600	52102800	A-E+A-P	666	.	52102600	52102800	128,0,128
chr1	52126200	52126600	A-E+A-P	759	.	52126200	52126600	128,0,128
chr1	52126800	52127600	A-E+A-P	576	.	52126800	52127600	128,0,128
chr1	52136600	52138200	A-E+A-P	637	.	52136600	52138200	128,0,128
chr1	52138400	52138600	A-E+A-P	557	.	52138400	52138600	128,0,128
chr1	52138800	52139600	A-E+A-P	585	.	52138800	52139600	128,0,128
chr1	52194600	52194800	A-E+A-P	521	.	52194600	52194800	128,0,128
chr1	52195200	52195400	A-E+A-P	573	.	52195200	52195400	128,0,128
chr1	52195600	52196000	A-E+A-P	707	.	52195600	52196000	128,0,128
chr1	52202400	52203000	A-E+A-P	841	.	52202400	52203000	128,0,128
chr1	52215800	52216200	A-E+A-P	665	.	52215800	52216200	128,0,128
chr1	52216400	52216600	A-E+A-P	508	.	52216400	52216600	128,0,128
chr1	52343600	52344400	A-E+A-P	617	.	52343600	52344400	128,0,128
chr1	52344600	52345200	A-E+A-P	755	.	52344600	52345200	128,0,128
chr1	52362800	52364600	A-E+A-P	549	.	52362800	52364600	128,0,128
chr1	52428600	52430200	A-E+A-P	510	.	52428600	52430200	128,0,128
chr1	52456200	52456400	A-E+A-P	500	.	52456200	52456400	128,0,128
chr1	52497800	52498200	A-E+A-P	579	.	52497800	52498200	128,0,128
chr1	52498400	52499800	A-E+A-P	694	.	52498400	52499800	128,0,128
chr1	52520000	52520200	A-E+A-P	615	.	52520000	52520200	128,0,128
chr1	52520800	52521400	A-E+A-P	576	.	52520800	52521400	128,0,128
chr1	52521800	52522200	A-E+A-P	552	.	52521800	52522200	128,0,128
chr1	52522600	52522800	A-E+A-P	639	.	52522600	52522800	128,0,128
chr1	52523000	52523200	A-E+A-P	637	.	52523000	52523200	128,0,128
chr1	52605000	52607000	A-E+A-P	798	.	52605000	52607000	128,0,128
chr1	52607400	52608600	A-E+A-P	669	.	52607400	52608600	128,0,128
chr1	52704000	52704400	A-E+A-P	554	.	52704000	52704400	128,0,128
chr1	52705000	52705200	A-E+A-P	597	.	52705000	52705200	128,0,128
chr1	52706200	52706600	A-E+A-P	605	.	52706200	52706600	128,0,128
chr1	52831000	52832200	A-E+A-P	606	.	52831000	52832200	128,0,128
chr1	52869400	52869600	A-E+A-P	506	.	52869400	52869600	128,0,128
chr1	52870200	52871400	A-E+A-P	638	.	52870200	52871400	128,0,128
chr1	53017800	53018000	A-E+A-P	615	.	53017800	53018000	128,0,128
chr1	53018200	53018800	A-E+A-P	538	.	53018200	53018800	128,0,128
chr1	53019000	53019800	A-E+A-P	607	.	53019000	53019800	128,0,128
chr1	53035200	53035400	A-E+A-P	526	.	53035200	53035400	128,0,128
chr1	53068000	53068200	A-E+A-P	707	.	53068000	53068200	128,0,128
chr1	53140200	53140400	A-E+A-P	528	.	53140200	53140400	128,0,128
chr1	53140600	53140800	A-E+A-P	577	.	53140600	53140800	128,0,128
chr1	53163000	53163200	A-E+A-P	638	.	53163000	53163200	128,0,128
chr1	53163600	53164200	A-E+A-P	941	.	53163600	53164200	128,0,128
chr1	53169000	53169200	A-E+A-P	861	.	53169000	53169200	128,0,128
chr1	53192000	53192400	A-E+A-P	772	.	53192000	53192400	128,0,128
chr1	53257600	53257800	A-E+A-P	578	.	53257600	53257800	128,0,128
chr1	53308200	53308600	A-E+A-P	775	.	53308200	53308600	128,0,128
chr1	53393200	53393600	A-E+A-P	560	.	53393200	53393600	128,0,128
chr1	53512400	53514400	A-E+A-P	520	.	53512400	53514400	128,0,128
chr1	53515000	53515200	A-E+A-P	616	.	53515000	53515200	128,0,128
chr1	53515400	53516200	A-E+A-P	783	.	53515400	53516200	128,0,128
chr1	53662400	53663000	A-E+A-P	811	.	53662400	53663000	128,0,128
chr1	53685800	53686400	A-E+A-P	535	.	53685800	53686400	128,0,128
chr1	53704000	53704600	A-E+A-P	625	.	53704000	53704600	128,0,128
chr1	53791400	53793000	A-E+A-P	622	.	53791400	53793000	128,0,128
chr1	53793200	53793600	A-E+A-P	581	.	53793200	53793600	128,0,128
chr1	54204800	54205000	A-E+A-P	776	.	54204800	54205000	128,0,128
chr1	54231000	54232000	A-E+A-P	520	.	54231000	54232000	128,0,128
chr1	54232200	54232400	A-E+A-P	651	.	54232200	54232400	128,0,128
chr1	54232600	54233000	A-E+A-P	662	.	54232600	54233000	128,0,128
chr1	54302600	54303000	A-E+A-P	581	.	54302600	54303000	128,0,128
chr1	54304000	54304400	A-E+A-P	708	.	54304000	54304400	128,0,128
chr1	54410600	54410800	A-E+A-P	522	.	54410600	54410800	128,0,128
chr1	54411200	54411400	A-E+A-P	598	.	54411200	54411400	128,0,128
chr1	54411800	54412000	A-E+A-P	631	.	54411800	54412000	128,0,128
chr1	54412400	54412600	A-E+A-P	570	.	54412400	54412600	128,0,128
chr1	54512800	54513200	A-E+A-P	597	.	54512800	54513200	128,0,128
chr1	54517600	54517800	A-E+A-P	526	.	54517600	54517800	128,0,128
chr1	54638400	54638800	A-E+A-P	580	.	54638400	54638800	128,0,128
chr1	54719200	54719800	A-E+A-P	702	.	54719200	54719800	128,0,128
chr1	54778400	54779000	A-E+A-P	666	.	54778400	54779000	128,0,128
chr1	54791800	54792000	A-E+A-P	657	.	54791800	54792000	128,0,128
chr1	54801000	54801600	A-E+A-P	591	.	54801000	54801600	128,0,128
chr1	54801800	54802000	A-E+A-P	571	.	54801800	54802000	128,0,128
chr1	54869400	54870200	A-E+A-P	501	.	54869400	54870200	128,0,128
chr1	54870800	54871200	A-E+A-P	592	.	54870800	54871200	128,0,128
chr1	54872000	54872400	A-E+A-P	593	.	54872000	54872400	128,0,128
chr1	54873000	54873800	A-E+A-P	651	.	54873000	54873800	128,0,128
chr1	54874000	54874200	A-E+A-P	689	.	54874000	54874200	128,0,128
chr1	54878800	54879400	A-E+A-P	631	.	54878800	54879400	128,0,128
chr1	54929600	54931000	A-E+A-P	690	.	54929600	54931000	128,0,128
chr1	54953800	54955200	A-E+A-P	518	.	54953800	54955200	128,0,128
chr1	55007800	55008600	A-E+A-P	558	.	55007800	55008600	128,0,128
chr1	55036600	55037400	A-E+A-P	724	.	55036600	55037400	128,0,128
chr1	55181600	55182400	A-E+A-P	694	.	55181600	55182400	128,0,128
chr1	55230000	55230400	A-E+A-P	644	.	55230000	55230400	128,0,128
chr1	55352600	55353000	A-E+A-P	775	.	55352600	55353000	128,0,128
chr1	55421000	55421600	A-E+A-P	526	.	55421000	55421600	128,0,128
chr1	55437200	55437400	A-E+A-P	516	.	55437200	55437400	128,0,128
chr1	55669000	55669200	A-E+A-P	603	.	55669000	55669200	128,0,128
chr1	55680600	55681600	A-E+A-P	792	.	55680600	55681600	128,0,128
chr1	55683400	55683600	A-E+A-P	716	.	55683400	55683600	128,0,128
chr1	55741800	55742000	A-E+A-P	520	.	55741800	55742000	128,0,128
chr1	55776200	55777400	A-E+A-P	601	.	55776200	55777400	128,0,128
chr1	55783800	55784200	A-E+A-P	568	.	55783800	55784200	128,0,128
chr1	55798200	55798400	A-E+A-P	510	.	55798200	55798400	128,0,128
chr1	55798600	55799800	A-E+A-P	713	.	55798600	55799800	128,0,128
chr1	55894200	55895800	A-E+A-P	770	.	55894200	55895800	128,0,128
chr1	55914000	55914200	A-E+A-P	650	.	55914000	55914200	128,0,128
chr1	55922800	55923000	A-E+A-P	709	.	55922800	55923000	128,0,128
chr1	56106800	56107000	A-E+A-P	504	.	56106800	56107000	128,0,128
chr1	56534400	56535200	A-E+A-P	638	.	56534400	56535200	128,0,128
chr1	56545600	56546200	A-E+A-P	560	.	56545600	56546200	128,0,128
chr1	56546400	56546600	A-E+A-P	604	.	56546400	56546600	128,0,128
chr1	56603000	56604200	A-E+A-P	738	.	56603000	56604200	128,0,128
chr1	56646200	56646400	A-E+A-P	588	.	56646200	56646400	128,0,128
chr1	56767400	56767800	A-E+A-P	626	.	56767400	56767800	128,0,128
chr1	56824000	56824200	A-E+A-P	655	.	56824000	56824200	128,0,128
chr1	56877000	56877800	A-E+A-P	508	.	56877000	56877800	128,0,128
chr1	56884000	56884200	A-E+A-P	518	.	56884000	56884200	128,0,128
chr1	56922600	56922800	A-E+A-P	761	.	56922600	56922800	128,0,128
chr1	56923200	56924000	A-E+A-P	788	.	56923200	56924000	128,0,128
chr1	56943600	56943800	A-E+A-P	751	.	56943600	56943800	128,0,128
chr1	56948600	56949200	A-E+A-P	588	.	56948600	56949200	128,0,128
chr1	56956400	56956600	A-E+A-P	521	.	56956400	56956600	128,0,128
chr1	56957200	56957600	A-E+A-P	523	.	56957200	56957600	128,0,128
chr1	56968400	56968600	A-E+A-P	606	.	56968400	56968600	128,0,128
chr1	56972200	56972400	A-E+A-P	650	.	56972200	56972400	128,0,128
chr1	57043400	57043600	A-E+A-P	512	.	57043400	57043600	128,0,128
chr1	57044000	57044400	A-E+A-P	600	.	57044000	57044400	128,0,128
chr1	57044600	57044800	A-E+A-P	525	.	57044600	57044800	128,0,128
chr1	57045000	57045400	A-E+A-P	615	.	57045000	57045400	128,0,128
chr1	57110800	57111000	A-E+A-P	532	.	57110800	57111000	128,0,128
chr1	57154200	57154400	A-E+A-P	729	.	57154200	57154400	128,0,128
chr1	57176400	57176600	A-E+A-P	710	.	57176400	57176600	128,0,128
chr1	57298000	57298400	A-E+A-P	753	.	57298000	57298400	128,0,128
chr1	58323600	58323800	A-E+A-P	521	.	58323600	58323800	128,0,128
chr1	58860600	58861800	A-E+A-P	744	.	58860600	58861800	128,0,128
chr1	58900200	58900400	A-E+A-P	528	.	58900200	58900400	128,0,128
chr1	59011600	59012000	A-E+A-P	544	.	59011600	59012000	128,0,128
chr1	59041400	59041600	A-E+A-P	619	.	59041400	59041600	128,0,128
chr1	59042400	59042600	A-E+A-P	510	.	59042400	59042600	128,0,128
chr1	59049200	59049400	A-E+A-P	690	.	59049200	59049400	128,0,128
chr1	59049800	59051200	A-E+A-P	822	.	59049800	59051200	128,0,128
chr1	59058200	59059200	A-E+A-P	541	.	59058200	59059200	128,0,128
chr1	59083800	59084600	A-E+A-P	529	.	59083800	59084600	128,0,128
chr1	59084800	59085600	A-E+A-P	804	.	59084800	59085600	128,0,128
chr1	59165200	59165800	A-E+A-P	536	.	59165200	59165800	128,0,128
chr1	59184200	59184800	A-E+A-P	623	.	59184200	59184800	128,0,128
chr1	59192400	59193800	A-E+A-P	617	.	59192400	59193800	128,0,128
chr1	59212400	59212800	A-E+A-P	508	.	59212400	59212800	128,0,128
chr1	59219800	59222800	A-E+A-P	645	.	59219800	59222800	128,0,128
chr1	59227800	59228000	A-E+A-P	601	.	59227800	59228000	128,0,128
chr1	59228200	59230800	A-E+A-P	530	.	59228200	59230800	128,0,128
chr1	59238800	59239400	A-E+A-P	716	.	59238800	59239400	128,0,128
chr1	59248400	59251200	A-E+A-P	548	.	59248400	59251200	128,0,128
chr1	59251400	59251600	A-E+A-P	531	.	59251400	59251600	128,0,128
chr1	59280000	59282600	A-E+A-P	574	.	59280000	59282600	128,0,128
chr1	59283600	59284600	A-E+A-P	806	.	59283600	59284600	128,0,128
chr1	59289200	59289400	A-E+A-P	758	.	59289200	59289400	128,0,128
chr1	59314400	59316000	A-E+A-P	542	.	59314400	59316000	128,0,128
chr1	59320600	59321800	A-E+A-P	811	.	59320600	59321800	128,0,128
chr1	59347200	59347400	A-E+A-P	583	.	59347200	59347400	128,0,128
chr1	59348400	59350600	A-E+A-P	803	.	59348400	59350600	128,0,128
chr1	59354600	59354800	A-E+A-P	702	.	59354600	59354800	128,0,128
chr1	59359200	59359400	A-E+A-P	547	.	59359200	59359400	128,0,128
chr1	59361400	59361600	A-E+A-P	667	.	59361400	59361600	128,0,128
chr1	59362000	59362800	A-E+A-P	605	.	59362000	59362800	128,0,128
chr1	59364600	59365200	A-E+A-P	592	.	59364600	59365200	128,0,128
chr1	59369000	59369200	A-E+A-P	587	.	59369000	59369200	128,0,128
chr1	59369400	59370000	A-E+A-P	691	.	59369400	59370000	128,0,128
chr1	59374400	59375200	A-E+A-P	663	.	59374400	59375200	128,0,128
chr1	59479200	59479400	A-E+A-P	711	.	59479200	59479400	128,0,128
chr1	59485800	59486200	A-E+A-P	615	.	59485800	59486200	128,0,128
chr1	59491000	59491200	A-E+A-P	669	.	59491000	59491200	128,0,128
chr1	59528000	59528200	A-E+A-P	639	.	59528000	59528200	128,0,128
chr1	59528400	59529600	A-E+A-P	765	.	59528400	59529600	128,0,128
chr1	59538000	59538200	A-E+A-P	625	.	59538000	59538200	128,0,128
chr1	59549800	59550200	A-E+A-P	724	.	59549800	59550200	128,0,128
chr1	59582800	59583000	A-E+A-P	722	.	59582800	59583000	128,0,128
chr1	59593800	59594600	A-E+A-P	742	.	59593800	59594600	128,0,128
chr1	59594800	59595000	A-E+A-P	698	.	59594800	59595000	128,0,128
chr1	59608200	59609200	A-E+A-P	521	.	59608200	59609200	128,0,128
chr1	59609400	59609800	A-E+A-P	664	.	59609400	59609800	128,0,128
chr1	59612200	59612600	A-E+A-P	724	.	59612200	59612600	128,0,128
chr1	59616800	59617800	A-E+A-P	697	.	59616800	59617800	128,0,128
chr1	59639400	59639800	A-E+A-P	510	.	59639400	59639800	128,0,128
chr1	59738200	59738600	A-E+A-P	520	.	59738200	59738600	128,0,128
chr1	59742000	59742600	A-E+A-P	630	.	59742000	59742600	128,0,128
chr1	59758200	59758400	A-E+A-P	583	.	59758200	59758400	128,0,128
chr1	59762000	59762200	A-E+A-P	663	.	59762000	59762200	128,0,128
chr1	59762400	59763200	A-E+A-P	587	.	59762400	59763200	128,0,128
chr1	59798400	59799200	A-E+A-P	541	.	59798400	59799200	128,0,128
chr1	59888600	59889000	A-E+A-P	639	.	59888600	59889000	128,0,128
chr1	59949400	59949600	A-E+A-P	613	.	59949400	59949600	128,0,128
chr1	59949800	59950200	A-E+A-P	544	.	59949800	59950200	128,0,128
chr1	60035800	60036800	A-E+A-P	582	.	60035800	60036800	128,0,128
chr1	60061400	60063000	A-E+A-P	666	.	60061400	60063000	128,0,128
chr1	60144400	60144800	A-E+A-P	582	.	60144400	60144800	128,0,128
chr1	60173000	60173200	A-E+A-P	586	.	60173000	60173200	128,0,128
chr1	60197000	60197200	A-E+A-P	698	.	60197000	60197200	128,0,128
chr1	60209000	60209800	A-E+A-P	634	.	60209000	60209800	128,0,128
chr1	60215600	60217000	A-E+A-P	829	.	60215600	60217000	128,0,128
chr1	60225000	60225200	A-E+A-P	609	.	60225000	60225200	128,0,128
chr1	60345800	60346000	A-E+A-P	531	.	60345800	60346000	128,0,128
chr1	60567200	60567400	A-E+A-P	595	.	60567200	60567400	128,0,128
chr1	60693600	60693800	A-E+A-P	503	.	60693600	60693800	128,0,128
chr1	60746000	60746400	A-E+A-P	727	.	60746000	60746400	128,0,128
chr1	60746600	60747000	A-E+A-P	836	.	60746600	60747000	128,0,128
chr1	60747200	60747600	A-E+A-P	512	.	60747200	60747600	128,0,128
chr1	60748000	60748200	A-E+A-P	548	.	60748000	60748200	128,0,128
chr1	60889000	60889400	A-E+A-P	620	.	60889000	60889400	128,0,128
chr1	60936000	60936800	A-E+A-P	877	.	60936000	60936800	128,0,128
chr1	60973600	60973800	A-E+A-P	745	.	60973600	60973800	128,0,128
chr1	60975800	60976200	A-E+A-P	761	.	60975800	60976200	128,0,128
chr1	61039200	61039400	A-E+A-P	651	.	61039200	61039400	128,0,128
chr1	61039600	61039800	A-E+A-P	561	.	61039600	61039800	128,0,128
chr1	61062400	61063400	A-E+A-P	584	.	61062400	61063400	128,0,128
chr1	61085200	61086600	A-E+A-P	788	.	61085200	61086600	128,0,128
chr1	61087000	61087400	A-E+A-P	650	.	61087000	61087400	128,0,128
chr1	61340800	61341200	A-E+A-P	556	.	61340800	61341200	128,0,128
chr1	61377800	61378000	A-E+A-P	513	.	61377800	61378000	128,0,128
chr1	61404000	61404200	A-E+A-P	512	.	61404000	61404200	128,0,128
chr1	61414600	61415600	A-E+A-P	587	.	61414600	61415600	128,0,128
chr1	61423400	61424200	A-E+A-P	598	.	61423400	61424200	128,0,128
chr1	61426000	61427400	A-E+A-P	764	.	61426000	61427400	128,0,128
chr1	61427800	61429600	A-E+A-P	769	.	61427800	61429600	128,0,128
chr1	61455600	61456200	A-E+A-P	604	.	61455600	61456200	128,0,128
chr1	61456400	61456600	A-E+A-P	538	.	61456400	61456600	128,0,128
chr1	61508800	61509000	A-E+A-P	752	.	61508800	61509000	128,0,128
chr1	61515800	61516600	A-E+A-P	713	.	61515800	61516600	128,0,128
chr1	61522600	61523000	A-E+A-P	726	.	61522600	61523000	128,0,128
chr1	61542600	61543000	A-E+A-P	582	.	61542600	61543000	128,0,128
chr1	61544400	61544600	A-E+A-P	567	.	61544400	61544600	128,0,128
chr1	61545400	61545800	A-E+A-P	532	.	61545400	61545800	128,0,128
chr1	61546000	61546400	A-E+A-P	544	.	61546000	61546400	128,0,128
chr1	61547200	61547600	A-E+A-P	654	.	61547200	61547600	128,0,128
chr1	61548200	61548400	A-E+A-P	764	.	61548200	61548400	128,0,128
chr1	61548600	61550600	A-E+A-P	762	.	61548600	61550600	128,0,128
chr1	61598000	61598400	A-E+A-P	527	.	61598000	61598400	128,0,128
chr1	61598600	61598800	A-E+A-P	745	.	61598600	61598800	128,0,128
chr1	61605000	61605400	A-E+A-P	647	.	61605000	61605400	128,0,128
chr1	61605600	61605800	A-E+A-P	506	.	61605600	61605800	128,0,128
chr1	61607000	61607800	A-E+A-P	554	.	61607000	61607800	128,0,128
chr1	61649800	61650400	A-E+A-P	509	.	61649800	61650400	128,0,128
chr1	61666800	61667000	A-E+A-P	648	.	61666800	61667000	128,0,128
chr1	61709800	61710000	A-E+A-P	643	.	61709800	61710000	128,0,128
chr1	61720400	61720600	A-E+A-P	503	.	61720400	61720600	128,0,128
chr1	61720800	61721200	A-E+A-P	578	.	61720800	61721200	128,0,128
chr1	61736800	61737400	A-E+A-P	649	.	61736800	61737400	128,0,128
chr1	61753000	61753400	A-E+A-P	556	.	61753000	61753400	128,0,128
chr1	61753800	61754000	A-E+A-P	535	.	61753800	61754000	128,0,128
chr1	61755400	61755600	A-E+A-P	568	.	61755400	61755600	128,0,128
chr1	61784000	61784200	A-E+A-P	517	.	61784000	61784200	128,0,128
chr1	61803000	61804800	A-E+A-P	595	.	61803000	61804800	128,0,128
chr1	61824400	61824800	A-E+A-P	704	.	61824400	61824800	128,0,128
chr1	61854400	61854600	A-E+A-P	515	.	61854400	61854600	128,0,128
chr1	61869400	61870400	A-E+A-P	541	.	61869400	61870400	128,0,128
chr1	61901000	61901200	A-E+A-P	557	.	61901000	61901200	128,0,128
chr1	61901800	61903000	A-E+A-P	530	.	61901800	61903000	128,0,128
chr1	61918200	61919800	A-E+A-P	719	.	61918200	61919800	128,0,128
chr1	62071400	62072800	A-E+A-P	513	.	62071400	62072800	128,0,128
chr1	62102200	62102400	A-E+A-P	502	.	62102200	62102400	128,0,128
chr1	62188600	62188800	A-E+A-P	525	.	62188600	62188800	128,0,128
chr1	62189000	62189200	A-E+A-P	531	.	62189000	62189200	128,0,128
chr1	62189400	62189600	A-E+A-P	541	.	62189400	62189600	128,0,128
chr1	62190200	62191200	A-E+A-P	532	.	62190200	62191200	128,0,128
chr1	62208400	62208800	A-E+A-P	507	.	62208400	62208800	128,0,128
chr1	62305400	62305800	A-E+A-P	791	.	62305400	62305800	128,0,128
chr1	62901600	62904200	A-E+A-P	529	.	62901600	62904200	128,0,128
chr1	62904400	62904600	A-E+A-P	504	.	62904400	62904600	128,0,128
chr1	62959400	62959600	A-E+A-P	546	.	62959400	62959600	128,0,128
chr1	63153000	63153200	A-E+A-P	606	.	63153000	63153200	128,0,128
chr1	63153800	63154800	A-E+A-P	584	.	63153800	63154800	128,0,128
chr1	63155000	63156000	A-E+A-P	578	.	63155000	63156000	128,0,128
chr1	63156200	63156600	A-E+A-P	636	.	63156200	63156600	128,0,128
chr1	63249400	63249800	A-E+A-P	577	.	63249400	63249800	128,0,128
chr1	63590200	63591000	A-E+A-P	678	.	63590200	63591000	128,0,128
chr1	63833200	63833400	A-E+A-P	523	.	63833200	63833400	128,0,128
chr1	63928800	63929400	A-E+A-P	515	.	63928800	63929400	128,0,128
chr1	63989000	63989200	A-E+A-P	626	.	63989000	63989200	128,0,128
chr1	63989600	63989800	A-E+A-P	523	.	63989600	63989800	128,0,128
chr1	64197400	64197600	A-E+A-P	609	.	64197400	64197600	128,0,128
chr1	64211400	64211800	A-E+A-P	532	.	64211400	64211800	128,0,128
chr1	64212000	64213200	A-E+A-P	724	.	64212000	64213200	128,0,128
chr1	64472400	64472600	A-E+A-P	682	.	64472400	64472600	128,0,128
chr1	64505400	64505600	A-E+A-P	595	.	64505400	64505600	128,0,128
chr1	64637600	64638000	A-E+A-P	604	.	64637600	64638000	128,0,128
chr1	64638200	64638400	A-E+A-P	574	.	64638200	64638400	128,0,128
chr1	64758200	64758600	A-E+A-P	683	.	64758200	64758600	128,0,128
chr1	64935800	64936000	A-E+A-P	679	.	64935800	64936000	128,0,128
chr1	64941800	64942600	A-E+A-P	514	.	64941800	64942600	128,0,128
chr1	64942800	64943000	A-E+A-P	673	.	64942800	64943000	128,0,128
chr1	64947000	64947400	A-E+A-P	536	.	64947000	64947400	128,0,128
chr1	65005800	65006200	A-E+A-P	634	.	65005800	65006200	128,0,128
chr1	65152600	65154200	A-E+A-P	700	.	65152600	65154200	128,0,128
chr1	65157200	65157600	A-E+A-P	659	.	65157200	65157600	128,0,128
chr1	65210000	65210800	A-E+A-P	534	.	65210000	65210800	128,0,128
chr1	65302200	65302600	A-E+A-P	664	.	65302200	65302600	128,0,128
chr1	65302800	65303400	A-E+A-P	613	.	65302800	65303400	128,0,128
chr1	65303600	65303800	A-E+A-P	687	.	65303600	65303800	128,0,128
chr1	65304200	65304400	A-E+A-P	569	.	65304200	65304400	128,0,128
chr1	65329600	65331000	A-E+A-P	645	.	65329600	65331000	128,0,128
chr1	65336400	65337600	A-E+A-P	650	.	65336400	65337600	128,0,128
chr1	65344400	65346400	A-E+A-P	859	.	65344400	65346400	128,0,128
chr1	65350200	65351000	A-E+A-P	782	.	65350200	65351000	128,0,128
chr1	65357000	65357400	A-E+A-P	527	.	65357000	65357400	128,0,128
chr1	65358600	65359200	A-E+A-P	557	.	65358600	65359200	128,0,128
chr1	65362600	65362800	A-E+A-P	636	.	65362600	65362800	128,0,128
chr1	65363400	65364600	A-E+A-P	843	.	65363400	65364600	128,0,128
chr1	65382000	65382200	A-E+A-P	540	.	65382000	65382200	128,0,128
chr1	65382400	65384400	A-E+A-P	505	.	65382400	65384400	128,0,128
chr1	65386400	65387200	A-E+A-P	566	.	65386400	65387200	128,0,128
chr1	65398400	65398600	A-E+A-P	542	.	65398400	65398600	128,0,128
chr1	65399200	65399400	A-E+A-P	685	.	65399200	65399400	128,0,128
chr1	65399600	65400000	A-E+A-P	546	.	65399600	65400000	128,0,128
chr1	65428000	65428200	A-E+A-P	582	.	65428000	65428200	128,0,128
chr1	65430400	65431200	A-E+A-P	519	.	65430400	65431200	128,0,128
chr1	65431400	65432600	A-E+A-P	615	.	65431400	65432600	128,0,128
chr1	65467000	65467200	A-E+A-P	592	.	65467000	65467200	128,0,128
chr1	65468000	65468600	A-E+A-P	721	.	65468000	65468600	128,0,128
chr1	65532400	65533200	A-E+A-P	692	.	65532400	65533200	128,0,128
chr1	65533400	65534200	A-E+A-P	751	.	65533400	65534200	128,0,128
chr1	65534400	65534600	A-E+A-P	572	.	65534400	65534600	128,0,128
chr1	65613400	65613600	A-E+A-P	558	.	65613400	65613600	128,0,128
chr1	65720600	65720800	A-E+A-P	519	.	65720600	65720800	128,0,128
chr1	65730400	65730600	A-E+A-P	601	.	65730400	65730600	128,0,128
chr1	65731400	65731600	A-E+A-P	744	.	65731400	65731600	128,0,128
chr1	65855200	65855400	A-E+A-P	539	.	65855200	65855400	128,0,128
chr1	65859200	65859400	A-E+A-P	549	.	65859200	65859400	128,0,128
chr1	65885600	65885800	A-E+A-P	702	.	65885600	65885800	128,0,128
chr1	65886400	65888000	A-E+A-P	871	.	65886400	65888000	128,0,128
chr1	65888200	65888400	A-E+A-P	624	.	65888200	65888400	128,0,128
chr1	65888600	65888800	A-E+A-P	529	.	65888600	65888800	128,0,128
chr1	65889600	65890600	A-E+A-P	858	.	65889600	65890600	128,0,128
chr1	65891200	65892200	A-E+A-P	630	.	65891200	65892200	128,0,128
chr1	65895000	65895200	A-E+A-P	582	.	65895000	65895200	128,0,128
chr1	65895400	65897000	A-E+A-P	833	.	65895400	65897000	128,0,128
chr1	65975600	65975800	A-E+A-P	637	.	65975600	65975800	128,0,128
chr1	65992800	65993600	A-E+A-P	784	.	65992800	65993600	128,0,128
chr1	66072000	66072400	A-E+A-P	538	.	66072000	66072400	128,0,128
chr1	66081600	66082000	A-E+A-P	771	.	66081600	66082000	128,0,128
chr1	66277600	66278200	A-E+A-P	529	.	66277600	66278200	128,0,128
chr1	66291400	66291600	A-E+A-P	525	.	66291400	66291600	128,0,128
chr1	66418600	66419400	A-E+A-P	710	.	66418600	66419400	128,0,128
chr1	66709400	66709600	A-E+A-P	683	.	66709400	66709600	128,0,128
chr1	66729600	66729800	A-E+A-P	556	.	66729600	66729800	128,0,128
chr1	66731200	66731400	A-E+A-P	544	.	66731200	66731400	128,0,128
chr1	66731600	66733800	A-E+A-P	548	.	66731600	66733800	128,0,128
chr1	66737200	66738000	A-E+A-P	563	.	66737200	66738000	128,0,128
chr1	66766800	66767400	A-E+A-P	562	.	66766800	66767400	128,0,128
chr1	66797400	66798600	A-E+A-P	662	.	66797400	66798600	128,0,128
chr1	66798800	66803400	A-E+A-P	616	.	66798800	66803400	128,0,128
chr1	66804800	66805400	A-E+A-P	584	.	66804800	66805400	128,0,128
chr1	66805600	66806000	A-E+A-P	858	.	66805600	66806000	128,0,128
chr1	66807200	66807600	A-E+A-P	512	.	66807200	66807600	128,0,128
chr1	66809000	66809400	A-E+A-P	704	.	66809000	66809400	128,0,128
chr1	66809600	66809800	A-E+A-P	697	.	66809600	66809800	128,0,128
chr1	66810000	66810400	A-E+A-P	537	.	66810000	66810400	128,0,128
chr1	66810600	66811000	A-E+A-P	501	.	66810600	66811000	128,0,128
chr1	66811200	66811400	A-E+A-P	558	.	66811200	66811400	128,0,128
chr1	66811600	66812400	A-E+A-P	708	.	66811600	66812400	128,0,128
chr1	66813600	66813800	A-E+A-P	621	.	66813600	66813800	128,0,128
chr1	66814600	66821400	A-E+A-P	708	.	66814600	66821400	128,0,128
chr1	66836200	66836600	A-E+A-P	653	.	66836200	66836600	128,0,128
chr1	66837000	66838600	A-E+A-P	762	.	66837000	66838600	128,0,128
chr1	66903600	66905200	A-E+A-P	890	.	66903600	66905200	128,0,128
chr1	66930600	66930800	A-E+A-P	578	.	66930600	66930800	128,0,128
chr1	66993000	66994000	A-E+A-P	606	.	66993000	66994000	128,0,128
chr1	66998800	66999400	A-E+A-P	622	.	66998800	66999400	128,0,128
chr1	67008600	67009400	A-E+A-P	764	.	67008600	67009400	128,0,128
chr1	67028800	67030800	A-E+A-P	907	.	67028800	67030800	128,0,128
chr1	67064400	67064600	A-E+A-P	687	.	67064400	67064600	128,0,128
chr1	67089400	67090600	A-E+A-P	698	.	67089400	67090600	128,0,128
chr1	67142600	67143200	A-E+A-P	584	.	67142600	67143200	128,0,128
chr1	67193800	67194000	A-E+A-P	520	.	67193800	67194000	128,0,128
chr1	67194600	67195400	A-E+A-P	549	.	67194600	67195400	128,0,128
chr1	67198000	67198800	A-E+A-P	856	.	67198000	67198800	128,0,128
chr1	67217200	67218200	A-E+A-P	558	.	67217200	67218200	128,0,128
chr1	67390200	67391200	A-E+A-P	753	.	67390200	67391200	128,0,128
chr1	67395400	67395600	A-E+A-P	501	.	67395400	67395600	128,0,128
chr1	67395800	67399200	A-E+A-P	583	.	67395800	67399200	128,0,128
chr1	67399400	67400000	A-E+A-P	616	.	67399400	67400000	128,0,128
chr1	67404000	67404400	A-E+A-P	609	.	67404000	67404400	128,0,128
chr1	67404600	67404800	A-E+A-P	676	.	67404600	67404800	128,0,128
chr1	67410200	67410600	A-E+A-P	656	.	67410200	67410600	128,0,128
chr1	67420600	67420800	A-E+A-P	707	.	67420600	67420800	128,0,128
chr1	67485400	67486000	A-E+A-P	645	.	67485400	67486000	128,0,128
chr1	67510400	67510800	A-E+A-P	518	.	67510400	67510800	128,0,128
chr1	67519200	67520000	A-E+A-P	508	.	67519200	67520000	128,0,128
chr1	67730600	67731000	A-E+A-P	604	.	67730600	67731000	128,0,128
chr1	67892800	67893600	A-E+A-P	516	.	67892800	67893600	128,0,128
chr1	67893800	67897000	A-E+A-P	653	.	67893800	67897000	128,0,128
chr1	67933600	67934400	A-E+A-P	528	.	67933600	67934400	128,0,128
chr1	68084000	68085200	A-E+A-P	790	.	68084000	68085200	128,0,128
chr1	68092000	68093600	A-E+A-P	602	.	68092000	68093600	128,0,128
chr1	68095200	68095400	A-E+A-P	585	.	68095200	68095400	128,0,128
chr1	68140000	68140600	A-E+A-P	625	.	68140000	68140600	128,0,128
chr1	68148400	68148800	A-E+A-P	501	.	68148400	68148800	128,0,128
chr1	68149000	68149200	A-E+A-P	550	.	68149000	68149200	128,0,128
chr1	68149800	68150400	A-E+A-P	562	.	68149800	68150400	128,0,128
chr1	68150800	68153200	A-E+A-P	541	.	68150800	68153200	128,0,128
chr1	68176000	68176200	A-E+A-P	512	.	68176000	68176200	128,0,128
chr1	68176400	68176600	A-E+A-P	727	.	68176400	68176600	128,0,128
chr1	68179200	68179600	A-E+A-P	520	.	68179200	68179600	128,0,128
chr1	68188800	68189000	A-E+A-P	677	.	68188800	68189000	128,0,128
chr1	68189400	68192200	A-E+A-P	712	.	68189400	68192200	128,0,128
chr1	68192400	68192600	A-E+A-P	656	.	68192400	68192600	128,0,128
chr1	68201400	68202200	A-E+A-P	533	.	68201400	68202200	128,0,128
chr1	68202400	68202800	A-E+A-P	707	.	68202400	68202800	128,0,128
chr1	68215600	68216200	A-E+A-P	530	.	68215600	68216200	128,0,128
chr1	68218000	68218400	A-E+A-P	554	.	68218000	68218400	128,0,128
chr1	68218600	68218800	A-E+A-P	731	.	68218600	68218800	128,0,128
chr1	68225800	68226000	A-E+A-P	534	.	68225800	68226000	128,0,128
chr1	68232000	68232200	A-E+A-P	523	.	68232000	68232200	128,0,128
chr1	68251200	68251400	A-E+A-P	524	.	68251200	68251400	128,0,128
chr1	68251800	68252200	A-E+A-P	711	.	68251800	68252200	128,0,128
chr1	68252800	68253200	A-E+A-P	688	.	68252800	68253200	128,0,128
chr1	68255200	68256000	A-E+A-P	631	.	68255200	68256000	128,0,128
chr1	68256800	68259000	A-E+A-P	569	.	68256800	68259000	128,0,128
chr1	68260400	68260600	A-E+A-P	537	.	68260400	68260600	128,0,128
chr1	68260800	68261000	A-E+A-P	552	.	68260800	68261000	128,0,128
chr1	68275600	68276200	A-E+A-P	517	.	68275600	68276200	128,0,128
chr1	68296000	68297200	A-E+A-P	922	.	68296000	68297200	128,0,128
chr1	68297400	68298200	A-E+A-P	666	.	68297400	68298200	128,0,128
[truncated: 53,696 more rows]
