# Supplementary material for: Genome-wide prediction of cis-regulatory regions using supervised deep learning methods
Source: BMC Bioinformatics. 2018 May 31;19:202. doi: 10.1186/s12859-018-2187-1 (PMC5984344; doi:10.1186/s12859-018-2187-1)
Supplement: Supplementary file 2 — Genome-wide predictions of cis-regulatory regions for all six cell types. (ZIP 20400 kb) [file 12859_2018_2187_MOESM2_ESM.zip › additional_file2/DECRES_HelaS3_CRR_Whole.bed]

browser position chr1:0-1000
browser dense DECRES_HelaS3_CRR_Whole
track name="DECRES_HelaS3_CRR_Whole" description="DECRES_HelaS3_Cis_Regulatory_Regions_Whole_Genome" visibility=3 itemRgb="On" useScore=0 db=hg19
chr1	566600	567000	A-E+A-P	999	.	566600	567000	128,0,128
chr1	569800	570200	A-E+A-P	1000	.	569800	570200	128,0,128
chr1	714000	714400	A-E+A-P	937	.	714000	714400	128,0,128
chr1	840000	840400	A-E+A-P	722	.	840000	840400	128,0,128
chr1	855800	856000	A-E+A-P	739	.	855800	856000	128,0,128
chr1	856400	856800	A-E+A-P	845	.	856400	856800	128,0,128
chr1	873600	874200	A-E+A-P	829	.	873600	874200	128,0,128
chr1	876000	876400	A-E+A-P	517	.	876000	876400	128,0,128
chr1	877000	877200	A-E+A-P	689	.	877000	877200	128,0,128
chr1	878400	878600	A-E+A-P	684	.	878400	878600	128,0,128
chr1	894600	894800	A-E+A-P	629	.	894600	894800	128,0,128
chr1	895800	896000	A-E+A-P	746	.	895800	896000	128,0,128
chr1	902200	902400	A-E+A-P	550	.	902200	902400	128,0,128
chr1	911400	911600	A-E+A-P	580	.	911400	911600	128,0,128
chr1	911800	912000	A-E+A-P	701	.	911800	912000	128,0,128
chr1	919600	919800	A-E+A-P	931	.	919600	919800	128,0,128
chr1	935400	937000	A-E+A-P	721	.	935400	937000	128,0,128
chr1	937200	937400	A-E+A-P	632	.	937200	937400	128,0,128
chr1	942000	942200	A-E+A-P	924	.	942000	942200	128,0,128
chr1	948400	949000	A-E+A-P	627	.	948400	949000	128,0,128
chr1	954600	955200	A-E+A-P	579	.	954600	955200	128,0,128
chr1	956400	957200	A-E+A-P	643	.	956400	957200	128,0,128
chr1	960200	960400	A-E+A-P	540	.	960200	960400	128,0,128
chr1	994200	994600	A-E+A-P	521	.	994200	994600	128,0,128
chr1	995000	995200	A-E+A-P	556	.	995000	995200	128,0,128
chr1	999200	999400	A-E+A-P	864	.	999200	999400	128,0,128
chr1	999600	999800	A-E+A-P	926	.	999600	999800	128,0,128
chr1	1009000	1009400	A-E+A-P	521	.	1009000	1009400	128,0,128
chr1	1009600	1009800	A-E+A-P	776	.	1009600	1009800	128,0,128
chr1	1014800	1016000	A-E+A-P	992	.	1014800	1016000	128,0,128
chr1	1051400	1052000	A-E+A-P	998	.	1051400	1052000	128,0,128
chr1	1057600	1057800	A-E+A-P	687	.	1057600	1057800	128,0,128
chr1	1143400	1143600	A-E+A-P	557	.	1143400	1143600	128,0,128
chr1	1166200	1166800	A-E+A-P	752	.	1166200	1166800	128,0,128
chr1	1167200	1167600	A-E+A-P	925	.	1167200	1167600	128,0,128
chr1	1173400	1173800	A-E+A-P	755	.	1173400	1173800	128,0,128
chr1	1175000	1175200	A-E+A-P	861	.	1175000	1175200	128,0,128
chr1	1209200	1209400	A-E+A-P	719	.	1209200	1209400	128,0,128
chr1	1217600	1217800	A-E+A-P	720	.	1217600	1217800	128,0,128
chr1	1225600	1225800	A-E+A-P	838	.	1225600	1225800	128,0,128
chr1	1240000	1241200	A-E+A-P	873	.	1240000	1241200	128,0,128
chr1	1241400	1241800	A-E+A-P	683	.	1241400	1241800	128,0,128
chr1	1242000	1242200	A-E+A-P	653	.	1242000	1242200	128,0,128
chr1	1242600	1243000	A-E+A-P	508	.	1242600	1243000	128,0,128
chr1	1243400	1244000	A-E+A-P	936	.	1243400	1244000	128,0,128
chr1	1253600	1254000	A-E+A-P	887	.	1253600	1254000	128,0,128
chr1	1259800	1261000	A-E+A-P	817	.	1259800	1261000	128,0,128
chr1	1266000	1266800	A-E+A-P	508	.	1266000	1266800	128,0,128
chr1	1279400	1281800	A-E+A-P	873	.	1279400	1281800	128,0,128
chr1	1282200	1282600	A-E+A-P	714	.	1282200	1282600	128,0,128
chr1	1282800	1283000	A-E+A-P	757	.	1282800	1283000	128,0,128
chr1	1283200	1283800	A-E+A-P	812	.	1283200	1283800	128,0,128
chr1	1310600	1311000	A-E+A-P	971	.	1310600	1311000	128,0,128
chr1	1333400	1334000	A-E+A-P	538	.	1333400	1334000	128,0,128
chr1	1334600	1335000	A-E+A-P	997	.	1334600	1335000	128,0,128
chr1	1335400	1335800	A-E+A-P	773	.	1335400	1335800	128,0,128
chr1	1341600	1342000	A-E+A-P	536	.	1341600	1342000	128,0,128
chr1	1342600	1342800	A-E+A-P	818	.	1342600	1342800	128,0,128
chr1	1376400	1376600	A-E+A-P	517	.	1376400	1376600	128,0,128
chr1	1406000	1406600	A-E+A-P	703	.	1406000	1406600	128,0,128
chr1	1407000	1407200	A-E+A-P	951	.	1407000	1407200	128,0,128
chr1	1446400	1446800	A-E+A-P	768	.	1446400	1446800	128,0,128
chr1	1447200	1447600	A-E+A-P	753	.	1447200	1447600	128,0,128
chr1	1509200	1509400	A-E+A-P	685	.	1509200	1509400	128,0,128
chr1	1510200	1510400	A-E+A-P	808	.	1510200	1510400	128,0,128
chr1	1549600	1550200	A-E+A-P	634	.	1549600	1550200	128,0,128
chr1	1550600	1551000	A-E+A-P	923	.	1550600	1551000	128,0,128
chr1	1552000	1552200	A-E+A-P	608	.	1552000	1552200	128,0,128
chr1	1563000	1563600	A-E+A-P	763	.	1563000	1563600	128,0,128
chr1	1590400	1590800	A-E+A-P	951	.	1590400	1590800	128,0,128
chr1	1617600	1618200	A-E+A-P	619	.	1617600	1618200	128,0,128
chr1	1624200	1624600	A-E+A-P	619	.	1624200	1624600	128,0,128
chr1	1655800	1656000	A-E+A-P	591	.	1655800	1656000	128,0,128
chr1	1672400	1672800	A-E+A-P	765	.	1672400	1672800	128,0,128
chr1	1690000	1690800	A-E+A-P	595	.	1690000	1690800	128,0,128
chr1	1695800	1696000	A-E+A-P	577	.	1695800	1696000	128,0,128
chr1	1708400	1708600	A-E+A-P	539	.	1708400	1708600	128,0,128
chr1	1710400	1710600	A-E+A-P	714	.	1710400	1710600	128,0,128
chr1	1711800	1712200	A-E+A-P	984	.	1711800	1712200	128,0,128
chr1	1790200	1790400	A-E+A-P	614	.	1790200	1790400	128,0,128
chr1	1790600	1791200	A-E+A-P	730	.	1790600	1791200	128,0,128
chr1	1820400	1820600	A-E+A-P	512	.	1820400	1820600	128,0,128
chr1	1822400	1822600	A-E+A-P	835	.	1822400	1822600	128,0,128
chr1	1826000	1826400	A-E+A-P	636	.	1826000	1826400	128,0,128
chr1	1828600	1828800	A-E+A-P	759	.	1828600	1828800	128,0,128
chr1	1838600	1839000	A-E+A-P	907	.	1838600	1839000	128,0,128
chr1	1840600	1841000	A-E+A-P	821	.	1840600	1841000	128,0,128
chr1	1850600	1851400	A-E+A-P	844	.	1850600	1851400	128,0,128
chr1	1976400	1976600	A-E+A-P	661	.	1976400	1976600	128,0,128
chr1	1981000	1981200	A-E+A-P	643	.	1981000	1981200	128,0,128
chr1	1981400	1982000	A-E+A-P	592	.	1981400	1982000	128,0,128
chr1	2036400	2036800	A-E+A-P	925	.	2036400	2036800	128,0,128
chr1	2064600	2064800	A-E+A-P	797	.	2064600	2064800	128,0,128
chr1	2065000	2065200	A-E+A-P	633	.	2065000	2065200	128,0,128
chr1	2071600	2071800	A-E+A-P	637	.	2071600	2071800	128,0,128
chr1	2126600	2126800	A-E+A-P	925	.	2126600	2126800	128,0,128
chr1	2139800	2140400	A-E+A-P	965	.	2139800	2140400	128,0,128
chr1	2144000	2145200	A-E+A-P	868	.	2144000	2145200	128,0,128
chr1	2159200	2159400	A-E+A-P	543	.	2159200	2159400	128,0,128
chr1	2160600	2160800	A-E+A-P	730	.	2160600	2160800	128,0,128
chr1	2161600	2161800	A-E+A-P	608	.	2161600	2161800	128,0,128
chr1	2162400	2162800	A-E+A-P	654	.	2162400	2162800	128,0,128
chr1	2163000	2163600	A-E+A-P	874	.	2163000	2163600	128,0,128
chr1	2165200	2165400	A-E+A-P	519	.	2165200	2165400	128,0,128
chr1	2165600	2166400	A-E+A-P	629	.	2165600	2166400	128,0,128
chr1	2243000	2243200	A-E+A-P	726	.	2243000	2243200	128,0,128
chr1	2321800	2322000	A-E+A-P	729	.	2321800	2322000	128,0,128
chr1	2323000	2323400	A-E+A-P	960	.	2323000	2323400	128,0,128
chr1	2324000	2324400	A-E+A-P	595	.	2324000	2324400	128,0,128
chr1	2344000	2344200	A-E+A-P	663	.	2344000	2344200	128,0,128
chr1	2345000	2345200	A-E+A-P	559	.	2345000	2345200	128,0,128
chr1	2345800	2346000	A-E+A-P	811	.	2345800	2346000	128,0,128
chr1	2425800	2426000	A-E+A-P	998	.	2425800	2426000	128,0,128
chr1	2431600	2431800	A-E+A-P	689	.	2431600	2431800	128,0,128
chr1	2456800	2457000	A-E+A-P	727	.	2456800	2457000	128,0,128
chr1	2457600	2457800	A-E+A-P	988	.	2457600	2457800	128,0,128
chr1	2458200	2458600	A-E+A-P	652	.	2458200	2458600	128,0,128
chr1	2462600	2462800	A-E+A-P	507	.	2462600	2462800	128,0,128
chr1	2464800	2465000	A-E+A-P	536	.	2464800	2465000	128,0,128
chr1	2466200	2466600	A-E+A-P	798	.	2466200	2466600	128,0,128
chr1	2477400	2479200	A-E+A-P	998	.	2477400	2479200	128,0,128
chr1	2479400	2479800	A-E+A-P	516	.	2479400	2479800	128,0,128
chr1	2486400	2486600	A-E+A-P	505	.	2486400	2486600	128,0,128
chr1	2517200	2517400	A-E+A-P	546	.	2517200	2517400	128,0,128
chr1	2517800	2518200	A-E+A-P	501	.	2517800	2518200	128,0,128
chr1	2574600	2574800	A-E+A-P	876	.	2574600	2574800	128,0,128
chr1	2718200	2718400	A-E+A-P	721	.	2718200	2718400	128,0,128
chr1	3229800	3230000	A-E+A-P	668	.	3229800	3230000	128,0,128
chr1	3236600	3236800	A-E+A-P	879	.	3236600	3236800	128,0,128
chr1	3341400	3341600	A-E+A-P	944	.	3341400	3341600	128,0,128
chr1	3369800	3370000	A-E+A-P	788	.	3369800	3370000	128,0,128
chr1	3370600	3371000	A-E+A-P	564	.	3370600	3371000	128,0,128
chr1	3371800	3372000	A-E+A-P	596	.	3371800	3372000	128,0,128
chr1	3398600	3399200	A-E+A-P	514	.	3398600	3399200	128,0,128
chr1	3407800	3408200	A-E+A-P	582	.	3407800	3408200	128,0,128
chr1	3408400	3408600	A-E+A-P	544	.	3408400	3408600	128,0,128
chr1	3419400	3420200	A-E+A-P	662	.	3419400	3420200	128,0,128
chr1	3420600	3421000	A-E+A-P	588	.	3420600	3421000	128,0,128
chr1	3421200	3421400	A-E+A-P	518	.	3421200	3421400	128,0,128
chr1	3426600	3427000	A-E+A-P	689	.	3426600	3427000	128,0,128
chr1	3446600	3447600	A-E+A-P	556	.	3446600	3447600	128,0,128
chr1	3448200	3448400	A-E+A-P	946	.	3448200	3448400	128,0,128
chr1	3458600	3458800	A-E+A-P	678	.	3458600	3458800	128,0,128
chr1	3459000	3460600	A-E+A-P	573	.	3459000	3460600	128,0,128
chr1	3464000	3464400	A-E+A-P	826	.	3464000	3464400	128,0,128
chr1	3464800	3465000	A-E+A-P	665	.	3464800	3465000	128,0,128
chr1	3471400	3471600	A-E+A-P	535	.	3471400	3471600	128,0,128
chr1	3471800	3472000	A-E+A-P	956	.	3471800	3472000	128,0,128
chr1	3481800	3482000	A-E+A-P	614	.	3481800	3482000	128,0,128
chr1	3530000	3530200	A-E+A-P	815	.	3530000	3530200	128,0,128
chr1	3531800	3532000	A-E+A-P	574	.	3531800	3532000	128,0,128
chr1	3535600	3535800	A-E+A-P	516	.	3535600	3535800	128,0,128
chr1	3537800	3538000	A-E+A-P	664	.	3537800	3538000	128,0,128
chr1	3541200	3541600	A-E+A-P	925	.	3541200	3541600	128,0,128
chr1	3542200	3542400	A-E+A-P	502	.	3542200	3542400	128,0,128
chr1	3565800	3566000	A-E+A-P	515	.	3565800	3566000	128,0,128
chr1	3566600	3566800	A-E+A-P	993	.	3566600	3566800	128,0,128
chr1	3585400	3585800	A-E+A-P	991	.	3585400	3585800	128,0,128
chr1	3641000	3641200	A-E+A-P	885	.	3641000	3641200	128,0,128
chr1	3663800	3664200	A-E+A-P	749	.	3663800	3664200	128,0,128
chr1	3711800	3712200	A-E+A-P	606	.	3711800	3712200	128,0,128
chr1	3713000	3713400	A-E+A-P	702	.	3713000	3713400	128,0,128
chr1	3773800	3774000	A-E+A-P	933	.	3773800	3774000	128,0,128
chr1	3816600	3817600	A-E+A-P	763	.	3816600	3817600	128,0,128
chr1	3817800	3818200	A-E+A-P	727	.	3817800	3818200	128,0,128
chr1	3827400	3827600	A-E+A-P	873	.	3827400	3827600	128,0,128
chr1	4710600	4710800	A-E+A-P	566	.	4710600	4710800	128,0,128
chr1	5485000	5485200	A-E+A-P	978	.	5485000	5485200	128,0,128
chr1	5747000	5747200	A-E+A-P	610	.	5747000	5747200	128,0,128
chr1	5806000	5806200	A-E+A-P	556	.	5806000	5806200	128,0,128
chr1	5988200	5988400	A-E+A-P	510	.	5988200	5988400	128,0,128
chr1	6052400	6052800	A-E+A-P	982	.	6052400	6052800	128,0,128
chr1	6053400	6053600	A-E+A-P	514	.	6053400	6053600	128,0,128
chr1	6085400	6085800	A-E+A-P	959	.	6085400	6085800	128,0,128
chr1	6086200	6086600	A-E+A-P	991	.	6086200	6086600	128,0,128
chr1	6169000	6169200	A-E+A-P	994	.	6169000	6169200	128,0,128
chr1	6177800	6178000	A-E+A-P	858	.	6177800	6178000	128,0,128
chr1	6178600	6178800	A-E+A-P	645	.	6178600	6178800	128,0,128
chr1	6183200	6183400	A-E+A-P	825	.	6183200	6183400	128,0,128
chr1	6208600	6208800	A-E+A-P	607	.	6208600	6208800	128,0,128
chr1	6217800	6218200	A-E+A-P	984	.	6217800	6218200	128,0,128
chr1	6231600	6231800	A-E+A-P	595	.	6231600	6231800	128,0,128
chr1	6243600	6243800	A-E+A-P	656	.	6243600	6243800	128,0,128
chr1	6258000	6258600	A-E+A-P	679	.	6258000	6258600	128,0,128
chr1	6259600	6260400	A-E+A-P	606	.	6259600	6260400	128,0,128
chr1	6265200	6265600	A-E+A-P	792	.	6265200	6265600	128,0,128
chr1	6266000	6266200	A-E+A-P	684	.	6266000	6266200	128,0,128
chr1	6267000	6267200	A-E+A-P	716	.	6267000	6267200	128,0,128
chr1	6294600	6295400	A-E+A-P	948	.	6294600	6295400	128,0,128
chr1	6296200	6296600	A-E+A-P	586	.	6296200	6296600	128,0,128
chr1	6306800	6307000	A-E+A-P	640	.	6306800	6307000	128,0,128
chr1	6316800	6317200	A-E+A-P	991	.	6316800	6317200	128,0,128
chr1	6320000	6320400	A-E+A-P	981	.	6320000	6320400	128,0,128
chr1	6403600	6403800	A-E+A-P	912	.	6403600	6403800	128,0,128
chr1	6408200	6408400	A-E+A-P	591	.	6408200	6408400	128,0,128
chr1	6413800	6414600	A-E+A-P	719	.	6413800	6414600	128,0,128
chr1	6419800	6420000	A-E+A-P	965	.	6419800	6420000	128,0,128
chr1	6445800	6446400	A-E+A-P	806	.	6445800	6446400	128,0,128
chr1	6446600	6446800	A-E+A-P	500	.	6446600	6446800	128,0,128
chr1	6454000	6454600	A-E+A-P	932	.	6454000	6454600	128,0,128
chr1	6470400	6470800	A-E+A-P	982	.	6470400	6470800	128,0,128
chr1	6474400	6474800	A-E+A-P	509	.	6474400	6474800	128,0,128
chr1	6483000	6483200	A-E+A-P	747	.	6483000	6483200	128,0,128
chr1	6483400	6483600	A-E+A-P	715	.	6483400	6483600	128,0,128
chr1	6486400	6486800	A-E+A-P	603	.	6486400	6486800	128,0,128
chr1	6487400	6488200	A-E+A-P	878	.	6487400	6488200	128,0,128
chr1	6532200	6532400	A-E+A-P	987	.	6532200	6532400	128,0,128
chr1	6549800	6550200	A-E+A-P	648	.	6549800	6550200	128,0,128
chr1	6550400	6550800	A-E+A-P	518	.	6550400	6550800	128,0,128
chr1	6551000	6552000	A-E+A-P	837	.	6551000	6552000	128,0,128
chr1	6583800	6584000	A-E+A-P	563	.	6583800	6584000	128,0,128
chr1	6613200	6613600	A-E+A-P	847	.	6613200	6613600	128,0,128
chr1	6614600	6614800	A-E+A-P	852	.	6614600	6614800	128,0,128
chr1	6639800	6640200	A-E+A-P	705	.	6639800	6640200	128,0,128
chr1	6640600	6641000	A-E+A-P	627	.	6640600	6641000	128,0,128
chr1	6660400	6661600	A-E+A-P	547	.	6660400	6661600	128,0,128
chr1	6662800	6663000	A-E+A-P	541	.	6662800	6663000	128,0,128
chr1	6663400	6664000	A-E+A-P	660	.	6663400	6664000	128,0,128
chr1	6664400	6664600	A-E+A-P	704	.	6664400	6664600	128,0,128
chr1	6673400	6673800	A-E+A-P	782	.	6673400	6673800	128,0,128
chr1	6684800	6685000	A-E+A-P	756	.	6684800	6685000	128,0,128
chr1	6694800	6695000	A-E+A-P	724	.	6694800	6695000	128,0,128
chr1	6760800	6761400	A-E+A-P	712	.	6760800	6761400	128,0,128
chr1	6761800	6762200	A-E+A-P	708	.	6761800	6762200	128,0,128
chr1	6780200	6780400	A-E+A-P	691	.	6780200	6780400	128,0,128
chr1	6784600	6785000	A-E+A-P	589	.	6784600	6785000	128,0,128
chr1	6822200	6822400	A-E+A-P	743	.	6822200	6822400	128,0,128
chr1	6844000	6844200	A-E+A-P	524	.	6844000	6844200	128,0,128
chr1	6844400	6845600	A-E+A-P	694	.	6844400	6845600	128,0,128
chr1	6855800	6856200	A-E+A-P	883	.	6855800	6856200	128,0,128
chr1	6856400	6856600	A-E+A-P	520	.	6856400	6856600	128,0,128
chr1	6860800	6861000	A-E+A-P	834	.	6860800	6861000	128,0,128
chr1	6920200	6920400	A-E+A-P	986	.	6920200	6920400	128,0,128
chr1	6920600	6920800	A-E+A-P	533	.	6920600	6920800	128,0,128
chr1	6930200	6930400	A-E+A-P	521	.	6930200	6930400	128,0,128
chr1	7018600	7018800	A-E+A-P	594	.	7018600	7018800	128,0,128
chr1	7020400	7021000	A-E+A-P	958	.	7020400	7021000	128,0,128
chr1	7023400	7023600	A-E+A-P	753	.	7023400	7023600	128,0,128
chr1	7051400	7051600	A-E+A-P	753	.	7051400	7051600	128,0,128
chr1	7058400	7058800	A-E+A-P	997	.	7058400	7058800	128,0,128
chr1	7102800	7103000	A-E+A-P	913	.	7102800	7103000	128,0,128
chr1	7177600	7178200	A-E+A-P	966	.	7177600	7178200	128,0,128
chr1	7268000	7268200	A-E+A-P	575	.	7268000	7268200	128,0,128
chr1	7278400	7278600	A-E+A-P	931	.	7278400	7278600	128,0,128
chr1	7284000	7284200	A-E+A-P	571	.	7284000	7284200	128,0,128
chr1	7288800	7289000	A-E+A-P	583	.	7288800	7289000	128,0,128
chr1	7325800	7327000	A-E+A-P	998	.	7325800	7327000	128,0,128
chr1	7327600	7328000	A-E+A-P	929	.	7327600	7328000	128,0,128
chr1	7334400	7334600	A-E+A-P	900	.	7334400	7334600	128,0,128
chr1	7359400	7360400	A-E+A-P	897	.	7359400	7360400	128,0,128
chr1	7361000	7361600	A-E+A-P	914	.	7361000	7361600	128,0,128
chr1	7364000	7364200	A-E+A-P	718	.	7364000	7364200	128,0,128
chr1	7373200	7373600	A-E+A-P	550	.	7373200	7373600	128,0,128
chr1	7386600	7386800	A-E+A-P	558	.	7386600	7386800	128,0,128
chr1	7394600	7395000	A-E+A-P	668	.	7394600	7395000	128,0,128
chr1	7395200	7396000	A-E+A-P	503	.	7395200	7396000	128,0,128
chr1	7439000	7439200	A-E+A-P	696	.	7439000	7439200	128,0,128
chr1	7439400	7439800	A-E+A-P	581	.	7439400	7439800	128,0,128
chr1	7440800	7441200	A-E+A-P	997	.	7440800	7441200	128,0,128
chr1	7461800	7462600	A-E+A-P	992	.	7461800	7462600	128,0,128
chr1	7514200	7514400	A-E+A-P	826	.	7514200	7514400	128,0,128
chr1	7529400	7529800	A-E+A-P	818	.	7529400	7529800	128,0,128
chr1	7530800	7531600	A-E+A-P	691	.	7530800	7531600	128,0,128
chr1	7531800	7532200	A-E+A-P	637	.	7531800	7532200	128,0,128
chr1	7586600	7587000	A-E+A-P	593	.	7586600	7587000	128,0,128
chr1	7598200	7598400	A-E+A-P	786	.	7598200	7598400	128,0,128
chr1	7599800	7600000	A-E+A-P	675	.	7599800	7600000	128,0,128
chr1	7609200	7610600	A-E+A-P	907	.	7609200	7610600	128,0,128
chr1	7610800	7611600	A-E+A-P	538	.	7610800	7611600	128,0,128
chr1	7707400	7707600	A-E+A-P	995	.	7707400	7707600	128,0,128
chr1	7729600	7729800	A-E+A-P	715	.	7729600	7729800	128,0,128
chr1	7813000	7813200	A-E+A-P	855	.	7813000	7813200	128,0,128
chr1	7831800	7832600	A-E+A-P	511	.	7831800	7832600	128,0,128
chr1	7842200	7842400	A-E+A-P	514	.	7842200	7842400	128,0,128
chr1	7843800	7844400	A-E+A-P	913	.	7843800	7844400	128,0,128
chr1	7868400	7868600	A-E+A-P	630	.	7868400	7868600	128,0,128
chr1	8000200	8000400	A-E+A-P	511	.	8000200	8000400	128,0,128
chr1	8013800	8014000	A-E+A-P	505	.	8013800	8014000	128,0,128
chr1	8014200	8014400	A-E+A-P	787	.	8014200	8014400	128,0,128
chr1	8021400	8021800	A-E+A-P	802	.	8021400	8021800	128,0,128
chr1	8022000	8022200	A-E+A-P	515	.	8022000	8022200	128,0,128
chr1	8022400	8022600	A-E+A-P	543	.	8022400	8022600	128,0,128
chr1	8035400	8035600	A-E+A-P	943	.	8035400	8035600	128,0,128
chr1	8042400	8042600	A-E+A-P	812	.	8042400	8042600	128,0,128
chr1	8048800	8049200	A-E+A-P	808	.	8048800	8049200	128,0,128
chr1	8064400	8064800	A-E+A-P	698	.	8064400	8064800	128,0,128
chr1	8065000	8065600	A-E+A-P	896	.	8065000	8065600	128,0,128
chr1	8075200	8075400	A-E+A-P	851	.	8075200	8075400	128,0,128
chr1	8076800	8077000	A-E+A-P	600	.	8076800	8077000	128,0,128
chr1	8077600	8078000	A-E+A-P	994	.	8077600	8078000	128,0,128
chr1	8079000	8079400	A-E+A-P	611	.	8079000	8079400	128,0,128
chr1	8080200	8080400	A-E+A-P	856	.	8080200	8080400	128,0,128
chr1	8086200	8086600	A-E+A-P	664	.	8086200	8086600	128,0,128
chr1	8087600	8087800	A-E+A-P	504	.	8087600	8087800	128,0,128
chr1	8088000	8088400	A-E+A-P	757	.	8088000	8088400	128,0,128
chr1	8091400	8091600	A-E+A-P	600	.	8091400	8091600	128,0,128
chr1	8100600	8101000	A-E+A-P	878	.	8100600	8101000	128,0,128
chr1	8106200	8106400	A-E+A-P	583	.	8106200	8106400	128,0,128
chr1	8107200	8108600	A-E+A-P	925	.	8107200	8108600	128,0,128
chr1	8116200	8116400	A-E+A-P	888	.	8116200	8116400	128,0,128
chr1	8121200	8122200	A-E+A-P	873	.	8121200	8122200	128,0,128
chr1	8137000	8137200	A-E+A-P	549	.	8137000	8137200	128,0,128
chr1	8137400	8137600	A-E+A-P	959	.	8137400	8137600	128,0,128
chr1	8137800	8138000	A-E+A-P	509	.	8137800	8138000	128,0,128
chr1	8138200	8138600	A-E+A-P	585	.	8138200	8138600	128,0,128
chr1	8151200	8151400	A-E+A-P	836	.	8151200	8151400	128,0,128
chr1	8156200	8156600	A-E+A-P	579	.	8156200	8156600	128,0,128
chr1	8156800	8158000	A-E+A-P	976	.	8156800	8158000	128,0,128
chr1	8176600	8177400	A-E+A-P	791	.	8176600	8177400	128,0,128
chr1	8178000	8178400	A-E+A-P	613	.	8178000	8178400	128,0,128
chr1	8180800	8181800	A-E+A-P	759	.	8180800	8181800	128,0,128
chr1	8182600	8182800	A-E+A-P	675	.	8182600	8182800	128,0,128
chr1	8193400	8193600	A-E+A-P	842	.	8193400	8193600	128,0,128
chr1	8193800	8194000	A-E+A-P	642	.	8193800	8194000	128,0,128
chr1	8194400	8194600	A-E+A-P	703	.	8194400	8194600	128,0,128
chr1	8197600	8198400	A-E+A-P	515	.	8197600	8198400	128,0,128
chr1	8227400	8227600	A-E+A-P	663	.	8227400	8227600	128,0,128
chr1	8234400	8234800	A-E+A-P	925	.	8234400	8234800	128,0,128
chr1	8235000	8235200	A-E+A-P	916	.	8235000	8235200	128,0,128
chr1	8241800	8243000	A-E+A-P	617	.	8241800	8243000	128,0,128
chr1	8244400	8244800	A-E+A-P	867	.	8244400	8244800	128,0,128
chr1	8254400	8255400	A-E+A-P	502	.	8254400	8255400	128,0,128
chr1	8257600	8258400	A-E+A-P	916	.	8257600	8258400	128,0,128
chr1	8261400	8262600	A-E+A-P	659	.	8261400	8262600	128,0,128
chr1	8263800	8264200	A-E+A-P	695	.	8263800	8264200	128,0,128
chr1	8264400	8265000	A-E+A-P	888	.	8264400	8265000	128,0,128
chr1	8271600	8272600	A-E+A-P	619	.	8271600	8272600	128,0,128
chr1	8278800	8279200	A-E+A-P	970	.	8278800	8279200	128,0,128
chr1	8285000	8285400	A-E+A-P	936	.	8285000	8285400	128,0,128
chr1	8299000	8299600	A-E+A-P	930	.	8299000	8299600	128,0,128
chr1	8317800	8318000	A-E+A-P	959	.	8317800	8318000	128,0,128
chr1	8319000	8320000	A-E+A-P	866	.	8319000	8320000	128,0,128
chr1	8374400	8374600	A-E+A-P	754	.	8374400	8374600	128,0,128
chr1	8403600	8404000	A-E+A-P	529	.	8403600	8404000	128,0,128
chr1	8409000	8409400	A-E+A-P	937	.	8409000	8409400	128,0,128
chr1	8455000	8455400	A-E+A-P	813	.	8455000	8455400	128,0,128
chr1	8457000	8457200	A-E+A-P	895	.	8457000	8457200	128,0,128
chr1	8498600	8498800	A-E+A-P	614	.	8498600	8498800	128,0,128
chr1	8499400	8499800	A-E+A-P	731	.	8499400	8499800	128,0,128
chr1	8516400	8516600	A-E+A-P	586	.	8516400	8516600	128,0,128
chr1	8554000	8554200	A-E+A-P	672	.	8554000	8554200	128,0,128
chr1	8557600	8558000	A-E+A-P	923	.	8557600	8558000	128,0,128
chr1	8585800	8586200	A-E+A-P	528	.	8585800	8586200	128,0,128
chr1	8621200	8621400	A-E+A-P	772	.	8621200	8621400	128,0,128
chr1	8623400	8623600	A-E+A-P	587	.	8623400	8623600	128,0,128
chr1	8624000	8624200	A-E+A-P	515	.	8624000	8624200	128,0,128
chr1	8686200	8687200	A-E+A-P	775	.	8686200	8687200	128,0,128
chr1	8704000	8704200	A-E+A-P	619	.	8704000	8704200	128,0,128
chr1	8722800	8723000	A-E+A-P	654	.	8722800	8723000	128,0,128
chr1	8726600	8726800	A-E+A-P	891	.	8726600	8726800	128,0,128
chr1	8728200	8728600	A-E+A-P	725	.	8728200	8728600	128,0,128
chr1	8760400	8760600	A-E+A-P	537	.	8760400	8760600	128,0,128
chr1	8761000	8761800	A-E+A-P	764	.	8761000	8761800	128,0,128
chr1	8762200	8762600	A-E+A-P	738	.	8762200	8762600	128,0,128
chr1	8763400	8763800	A-E+A-P	653	.	8763400	8763800	128,0,128
chr1	8771400	8771800	A-E+A-P	668	.	8771400	8771800	128,0,128
chr1	8772200	8773200	A-E+A-P	546	.	8772200	8773200	128,0,128
chr1	8786600	8786800	A-E+A-P	973	.	8786600	8786800	128,0,128
chr1	8793400	8794000	A-E+A-P	685	.	8793400	8794000	128,0,128
chr1	8802200	8802400	A-E+A-P	649	.	8802200	8802400	128,0,128
chr1	8876800	8877200	A-E+A-P	615	.	8876800	8877200	128,0,128
chr1	8877600	8878000	A-E+A-P	914	.	8877600	8878000	128,0,128
chr1	8878200	8878400	A-E+A-P	734	.	8878200	8878400	128,0,128
chr1	8882600	8883200	A-E+A-P	543	.	8882600	8883200	128,0,128
chr1	8908800	8909200	A-E+A-P	544	.	8908800	8909200	128,0,128
chr1	8933600	8934000	A-E+A-P	831	.	8933600	8934000	128,0,128
chr1	8935400	8935800	A-E+A-P	618	.	8935400	8935800	128,0,128
chr1	8936200	8936400	A-E+A-P	696	.	8936200	8936400	128,0,128
chr1	8938000	8938400	A-E+A-P	776	.	8938000	8938400	128,0,128
chr1	8938600	8940600	A-E+A-P	511	.	8938600	8940600	128,0,128
chr1	8949200	8949800	A-E+A-P	965	.	8949200	8949800	128,0,128
chr1	8950000	8950600	A-E+A-P	809	.	8950000	8950600	128,0,128
chr1	8951000	8951200	A-E+A-P	534	.	8951000	8951200	128,0,128
chr1	8960200	8960400	A-E+A-P	569	.	8960200	8960400	128,0,128
chr1	8963000	8963200	A-E+A-P	702	.	8963000	8963200	128,0,128
chr1	8963600	8964600	A-E+A-P	986	.	8963600	8964600	128,0,128
chr1	8965800	8966000	A-E+A-P	989	.	8965800	8966000	128,0,128
chr1	8978200	8978400	A-E+A-P	525	.	8978200	8978400	128,0,128
chr1	8999600	9000000	A-E+A-P	867	.	8999600	9000000	128,0,128
chr1	9034200	9034600	A-E+A-P	901	.	9034200	9034600	128,0,128
chr1	9046000	9046600	A-E+A-P	616	.	9046000	9046600	128,0,128
chr1	9065200	9065400	A-E+A-P	912	.	9065200	9065400	128,0,128
chr1	9127400	9127600	A-E+A-P	998	.	9127400	9127600	128,0,128
chr1	9138600	9139000	A-E+A-P	609	.	9138600	9139000	128,0,128
chr1	9139200	9139400	A-E+A-P	912	.	9139200	9139400	128,0,128
chr1	9140800	9141400	A-E+A-P	993	.	9140800	9141400	128,0,128
chr1	9161600	9161800	A-E+A-P	522	.	9161600	9161800	128,0,128
chr1	9170600	9171200	A-E+A-P	676	.	9170600	9171200	128,0,128
chr1	9187400	9188200	A-E+A-P	578	.	9187400	9188200	128,0,128
chr1	9188800	9189200	A-E+A-P	746	.	9188800	9189200	128,0,128
chr1	9189600	9189800	A-E+A-P	837	.	9189600	9189800	128,0,128
chr1	9202400	9202600	A-E+A-P	599	.	9202400	9202600	128,0,128
chr1	9205400	9205600	A-E+A-P	974	.	9205400	9205600	128,0,128
chr1	9223000	9223200	A-E+A-P	985	.	9223000	9223200	128,0,128
chr1	9223800	9224400	A-E+A-P	679	.	9223800	9224400	128,0,128
chr1	9240200	9240600	A-E+A-P	603	.	9240200	9240600	128,0,128
chr1	9241600	9241800	A-E+A-P	612	.	9241600	9241800	128,0,128
chr1	9254200	9254400	A-E+A-P	796	.	9254200	9254400	128,0,128
chr1	9256600	9256800	A-E+A-P	590	.	9256600	9256800	128,0,128
chr1	9291800	9292000	A-E+A-P	501	.	9291800	9292000	128,0,128
chr1	9293400	9293800	A-E+A-P	596	.	9293400	9293800	128,0,128
chr1	9294800	9295000	A-E+A-P	546	.	9294800	9295000	128,0,128
chr1	9295200	9295600	A-E+A-P	596	.	9295200	9295600	128,0,128
chr1	9302400	9302600	A-E+A-P	569	.	9302400	9302600	128,0,128
chr1	9327200	9327400	A-E+A-P	951	.	9327200	9327400	128,0,128
chr1	9335600	9335800	A-E+A-P	567	.	9335600	9335800	128,0,128
chr1	9340600	9340800	A-E+A-P	781	.	9340600	9340800	128,0,128
chr1	9350200	9351000	A-E+A-P	978	.	9350200	9351000	128,0,128
chr1	9354000	9355400	A-E+A-P	644	.	9354000	9355400	128,0,128
chr1	9360000	9361000	A-E+A-P	611	.	9360000	9361000	128,0,128
chr1	9363000	9363600	A-E+A-P	735	.	9363000	9363600	128,0,128
chr1	9449000	9449200	A-E+A-P	861	.	9449000	9449200	128,0,128
chr1	9488800	9489600	A-E+A-P	727	.	9488800	9489600	128,0,128
chr1	9498800	9499000	A-E+A-P	592	.	9498800	9499000	128,0,128
chr1	9533200	9533400	A-E+A-P	873	.	9533200	9533400	128,0,128
chr1	9536800	9537400	A-E+A-P	952	.	9536800	9537400	128,0,128
chr1	9551200	9551400	A-E+A-P	996	.	9551200	9551400	128,0,128
chr1	9599200	9599600	A-E+A-P	978	.	9599200	9599600	128,0,128
chr1	9600200	9600600	A-E+A-P	597	.	9600200	9600600	128,0,128
chr1	9649800	9650400	A-E+A-P	603	.	9649800	9650400	128,0,128
chr1	9687000	9687400	A-E+A-P	522	.	9687000	9687400	128,0,128
chr1	9704800	9705000	A-E+A-P	772	.	9704800	9705000	128,0,128
chr1	9719400	9719600	A-E+A-P	885	.	9719400	9719600	128,0,128
chr1	9746000	9746200	A-E+A-P	528	.	9746000	9746200	128,0,128
chr1	9749000	9749400	A-E+A-P	574	.	9749000	9749400	128,0,128
chr1	9759600	9759800	A-E+A-P	517	.	9759600	9759800	128,0,128
chr1	9779200	9779400	A-E+A-P	722	.	9779200	9779400	128,0,128
chr1	9825800	9826400	A-E+A-P	514	.	9825800	9826400	128,0,128
chr1	9852600	9852800	A-E+A-P	541	.	9852600	9852800	128,0,128
chr1	9882800	9883000	A-E+A-P	572	.	9882800	9883000	128,0,128
chr1	9885000	9885400	A-E+A-P	500	.	9885000	9885400	128,0,128
chr1	9885600	9886200	A-E+A-P	991	.	9885600	9886200	128,0,128
chr1	9912600	9912800	A-E+A-P	562	.	9912600	9912800	128,0,128
chr1	9927600	9927800	A-E+A-P	989	.	9927600	9927800	128,0,128
chr1	9950400	9950800	A-E+A-P	528	.	9950400	9950800	128,0,128
chr1	9970600	9971400	A-E+A-P	595	.	9970600	9971400	128,0,128
chr1	9974600	9974800	A-E+A-P	782	.	9974600	9974800	128,0,128
chr1	10002600	10003600	A-E+A-P	825	.	10002600	10003600	128,0,128
chr1	10092400	10093200	A-E+A-P	762	.	10092400	10093200	128,0,128
chr1	10093600	10094000	A-E+A-P	655	.	10093600	10094000	128,0,128
chr1	10094600	10094800	A-E+A-P	681	.	10094600	10094800	128,0,128
chr1	10106200	10106400	A-E+A-P	791	.	10106200	10106400	128,0,128
chr1	10168400	10168800	A-E+A-P	737	.	10168400	10168800	128,0,128
chr1	10255800	10256000	A-E+A-P	597	.	10255800	10256000	128,0,128
chr1	10270200	10270800	A-E+A-P	959	.	10270200	10270800	128,0,128
chr1	10271400	10272000	A-E+A-P	556	.	10271400	10272000	128,0,128
chr1	10447800	10448000	A-E+A-P	667	.	10447800	10448000	128,0,128
chr1	10458800	10459600	A-E+A-P	988	.	10458800	10459600	128,0,128
chr1	10459800	10460200	A-E+A-P	532	.	10459800	10460200	128,0,128
chr1	10460400	10460600	A-E+A-P	549	.	10460400	10460600	128,0,128
chr1	10488000	10488600	A-E+A-P	810	.	10488000	10488600	128,0,128
chr1	10491200	10491400	A-E+A-P	530	.	10491200	10491400	128,0,128
chr1	10519200	10519400	A-E+A-P	611	.	10519200	10519400	128,0,128
chr1	10531600	10532000	A-E+A-P	521	.	10531600	10532000	128,0,128
chr1	10532400	10533000	A-E+A-P	791	.	10532400	10533000	128,0,128
chr1	10535600	10536000	A-E+A-P	754	.	10535600	10536000	128,0,128
chr1	10554800	10555000	A-E+A-P	585	.	10554800	10555000	128,0,128
chr1	10567600	10567800	A-E+A-P	995	.	10567600	10567800	128,0,128
chr1	10588000	10588800	A-E+A-P	621	.	10588000	10588800	128,0,128
chr1	10597600	10597800	A-E+A-P	791	.	10597600	10597800	128,0,128
chr1	10704600	10704800	A-E+A-P	725	.	10704600	10704800	128,0,128
chr1	10740600	10741000	A-E+A-P	618	.	10740600	10741000	128,0,128
chr1	10752600	10752800	A-E+A-P	779	.	10752600	10752800	128,0,128
chr1	10784200	10784400	A-E+A-P	996	.	10784200	10784400	128,0,128
chr1	10791200	10791400	A-E+A-P	609	.	10791200	10791400	128,0,128
chr1	10891000	10891400	A-E+A-P	768	.	10891000	10891400	128,0,128
chr1	10927200	10927400	A-E+A-P	825	.	10927200	10927400	128,0,128
chr1	10960400	10961800	A-E+A-P	950	.	10960400	10961800	128,0,128
chr1	10970000	10970200	A-E+A-P	511	.	10970000	10970200	128,0,128
chr1	11002000	11002200	A-E+A-P	519	.	11002000	11002200	128,0,128
chr1	11021200	11021400	A-E+A-P	723	.	11021200	11021400	128,0,128
chr1	11025800	11026200	A-E+A-P	950	.	11025800	11026200	128,0,128
chr1	11035800	11036200	A-E+A-P	657	.	11035800	11036200	128,0,128
chr1	11072400	11072800	A-E+A-P	827	.	11072400	11072800	128,0,128
chr1	11097800	11098000	A-E+A-P	503	.	11097800	11098000	128,0,128
chr1	11120000	11120400	A-E+A-P	997	.	11120000	11120400	128,0,128
chr1	11120800	11121200	A-E+A-P	556	.	11120800	11121200	128,0,128
chr1	11159800	11160000	A-E+A-P	668	.	11159800	11160000	128,0,128
chr1	11194400	11195000	A-E+A-P	993	.	11194400	11195000	128,0,128
chr1	11322400	11323000	A-E+A-P	576	.	11322400	11323000	128,0,128
chr1	11332800	11333000	A-E+A-P	650	.	11332800	11333000	128,0,128
chr1	11333400	11333800	A-E+A-P	741	.	11333400	11333800	128,0,128
chr1	11334000	11334200	A-E+A-P	779	.	11334000	11334200	128,0,128
chr1	11424400	11424600	A-E+A-P	503	.	11424400	11424600	128,0,128
chr1	11544200	11544400	A-E+A-P	940	.	11544200	11544400	128,0,128
chr1	11702600	11702800	A-E+A-P	606	.	11702600	11702800	128,0,128
chr1	11705800	11706000	A-E+A-P	729	.	11705800	11706000	128,0,128
chr1	11713200	11713800	A-E+A-P	989	.	11713200	11713800	128,0,128
chr1	11715400	11715600	A-E+A-P	605	.	11715400	11715600	128,0,128
chr1	11741400	11741600	A-E+A-P	508	.	11741400	11741600	128,0,128
chr1	11753400	11753600	A-E+A-P	684	.	11753400	11753600	128,0,128
chr1	11767800	11768200	A-E+A-P	856	.	11767800	11768200	128,0,128
chr1	11771200	11771400	A-E+A-P	953	.	11771200	11771400	128,0,128
chr1	11779800	11780200	A-E+A-P	596	.	11779800	11780200	128,0,128
chr1	11781400	11781600	A-E+A-P	659	.	11781400	11781600	128,0,128
chr1	11795800	11796200	A-E+A-P	793	.	11795800	11796200	128,0,128
chr1	11796600	11797600	A-E+A-P	663	.	11796600	11797600	128,0,128
chr1	11809200	11809600	A-E+A-P	790	.	11809200	11809600	128,0,128
chr1	11828200	11828400	A-E+A-P	564	.	11828200	11828400	128,0,128
chr1	11847600	11848000	A-E+A-P	700	.	11847600	11848000	128,0,128
chr1	11851000	11851400	A-E+A-P	869	.	11851000	11851400	128,0,128
chr1	11860800	11861200	A-E+A-P	649	.	11860800	11861200	128,0,128
chr1	11861400	11861600	A-E+A-P	659	.	11861400	11861600	128,0,128
chr1	11862600	11864200	A-E+A-P	866	.	11862600	11864200	128,0,128
chr1	11864600	11864800	A-E+A-P	694	.	11864600	11864800	128,0,128
chr1	11865000	11867200	A-E+A-P	615	.	11865000	11867200	128,0,128
chr1	11881600	11882000	A-E+A-P	849	.	11881600	11882000	128,0,128
chr1	11898800	11899000	A-E+A-P	940	.	11898800	11899000	128,0,128
chr1	11961600	11961800	A-E+A-P	854	.	11961600	11961800	128,0,128
chr1	11967800	11968200	A-E+A-P	928	.	11967800	11968200	128,0,128
chr1	11968400	11968600	A-E+A-P	543	.	11968400	11968600	128,0,128
chr1	11968800	11969200	A-E+A-P	585	.	11968800	11969200	128,0,128
chr1	11969600	11970000	A-E+A-P	568	.	11969600	11970000	128,0,128
chr1	11985000	11985200	A-E+A-P	577	.	11985000	11985200	128,0,128
chr1	11986400	11986800	A-E+A-P	877	.	11986400	11986800	128,0,128
chr1	11989800	11990200	A-E+A-P	820	.	11989800	11990200	128,0,128
chr1	11994200	11994600	A-E+A-P	652	.	11994200	11994600	128,0,128
chr1	11995000	11995400	A-E+A-P	531	.	11995000	11995400	128,0,128
chr1	12009200	12009400	A-E+A-P	664	.	12009200	12009400	128,0,128
chr1	12027200	12027400	A-E+A-P	949	.	12027200	12027400	128,0,128
chr1	12039600	12040600	A-E+A-P	508	.	12039600	12040600	128,0,128
chr1	12079200	12079800	A-E+A-P	998	.	12079200	12079800	128,0,128
chr1	12080200	12080400	A-E+A-P	755	.	12080200	12080400	128,0,128
chr1	12091400	12091600	A-E+A-P	654	.	12091400	12091600	128,0,128
chr1	12112200	12112400	A-E+A-P	752	.	12112200	12112400	128,0,128
chr1	12156200	12156400	A-E+A-P	907	.	12156200	12156400	128,0,128
chr1	12192200	12192600	A-E+A-P	999	.	12192200	12192600	128,0,128
chr1	12193000	12193600	A-E+A-P	971	.	12193000	12193600	128,0,128
chr1	12203600	12204600	A-E+A-P	941	.	12203600	12204600	128,0,128
chr1	12221800	12222600	A-E+A-P	747	.	12221800	12222600	128,0,128
chr1	12230200	12230800	A-E+A-P	710	.	12230200	12230800	128,0,128
chr1	12290000	12290200	A-E+A-P	541	.	12290000	12290200	128,0,128
chr1	12291200	12291600	A-E+A-P	532	.	12291200	12291600	128,0,128
chr1	12538200	12538800	A-E+A-P	831	.	12538200	12538800	128,0,128
chr1	12540800	12541200	A-E+A-P	981	.	12540800	12541200	128,0,128
chr1	12585400	12585800	A-E+A-P	757	.	12585400	12585800	128,0,128
chr1	12588400	12589000	A-E+A-P	898	.	12588400	12589000	128,0,128
chr1	12599800	12600600	A-E+A-P	953	.	12599800	12600600	128,0,128
chr1	12604000	12604200	A-E+A-P	991	.	12604000	12604200	128,0,128
chr1	12609600	12610400	A-E+A-P	926	.	12609600	12610400	128,0,128
chr1	12614000	12614200	A-E+A-P	671	.	12614000	12614200	128,0,128
chr1	12619200	12619600	A-E+A-P	649	.	12619200	12619600	128,0,128
chr1	12632600	12632800	A-E+A-P	517	.	12632600	12632800	128,0,128
chr1	12633200	12633400	A-E+A-P	553	.	12633200	12633400	128,0,128
chr1	12633800	12634200	A-E+A-P	916	.	12633800	12634200	128,0,128
chr1	12640200	12640600	A-E+A-P	759	.	12640200	12640600	128,0,128
chr1	12653600	12653800	A-E+A-P	750	.	12653600	12653800	128,0,128
chr1	12655800	12656800	A-E+A-P	690	.	12655800	12656800	128,0,128
chr1	12662000	12662400	A-E+A-P	569	.	12662000	12662400	128,0,128
chr1	12664000	12664200	A-E+A-P	551	.	12664000	12664200	128,0,128
chr1	12664400	12664600	A-E+A-P	951	.	12664400	12664600	128,0,128
chr1	12676000	12676400	A-E+A-P	633	.	12676000	12676400	128,0,128
chr1	12677800	12678200	A-E+A-P	715	.	12677800	12678200	128,0,128
chr1	12678600	12678800	A-E+A-P	657	.	12678600	12678800	128,0,128
chr1	12679000	12679600	A-E+A-P	746	.	12679000	12679600	128,0,128
chr1	12679800	12680200	A-E+A-P	677	.	12679800	12680200	128,0,128
chr1	12719000	12719200	A-E+A-P	514	.	12719000	12719200	128,0,128
chr1	13992200	13992400	A-E+A-P	527	.	13992200	13992400	128,0,128
chr1	14075600	14076000	A-E+A-P	571	.	14075600	14076000	128,0,128
chr1	14292400	14292600	A-E+A-P	859	.	14292400	14292600	128,0,128
chr1	14517200	14517400	A-E+A-P	521	.	14517200	14517400	128,0,128
chr1	15288400	15288600	A-E+A-P	548	.	15288400	15288600	128,0,128
chr1	15296600	15297000	A-E+A-P	977	.	15296600	15297000	128,0,128
chr1	15373000	15373400	A-E+A-P	757	.	15373000	15373400	128,0,128
chr1	15478800	15479200	A-E+A-P	938	.	15478800	15479200	128,0,128
chr1	15480600	15480800	A-E+A-P	595	.	15480600	15480800	128,0,128
chr1	15485400	15485600	A-E+A-P	943	.	15485400	15485600	128,0,128
chr1	15499000	15499200	A-E+A-P	627	.	15499000	15499200	128,0,128
chr1	15505400	15505800	A-E+A-P	894	.	15505400	15505800	128,0,128
chr1	15527200	15527600	A-E+A-P	939	.	15527200	15527600	128,0,128
chr1	15533000	15533200	A-E+A-P	745	.	15533000	15533200	128,0,128
chr1	15631200	15631400	A-E+A-P	562	.	15631200	15631400	128,0,128
chr1	15650200	15650400	A-E+A-P	543	.	15650200	15650400	128,0,128
chr1	15664000	15664400	A-E+A-P	578	.	15664000	15664400	128,0,128
chr1	15667000	15667200	A-E+A-P	977	.	15667000	15667200	128,0,128
chr1	15668600	15668800	A-E+A-P	581	.	15668600	15668800	128,0,128
chr1	15672200	15673200	A-E+A-P	579	.	15672200	15673200	128,0,128
chr1	15676800	15677000	A-E+A-P	587	.	15676800	15677000	128,0,128
chr1	15677200	15677400	A-E+A-P	542	.	15677200	15677400	128,0,128
chr1	15678600	15679600	A-E+A-P	587	.	15678600	15679600	128,0,128
chr1	15680600	15681200	A-E+A-P	558	.	15680600	15681200	128,0,128
chr1	15682600	15683200	A-E+A-P	656	.	15682600	15683200	128,0,128
chr1	15683400	15683800	A-E+A-P	989	.	15683400	15683800	128,0,128
chr1	15738000	15738600	A-E+A-P	634	.	15738000	15738600	128,0,128
chr1	15738800	15739000	A-E+A-P	575	.	15738800	15739000	128,0,128
chr1	15742400	15743200	A-E+A-P	681	.	15742400	15743200	128,0,128
chr1	15743600	15744400	A-E+A-P	605	.	15743600	15744400	128,0,128
chr1	15756200	15756600	A-E+A-P	532	.	15756200	15756600	128,0,128
chr1	15761200	15761600	A-E+A-P	544	.	15761200	15761600	128,0,128
chr1	15780800	15781000	A-E+A-P	557	.	15780800	15781000	128,0,128
chr1	15782200	15782400	A-E+A-P	972	.	15782200	15782400	128,0,128
chr1	15784200	15784400	A-E+A-P	608	.	15784200	15784400	128,0,128
chr1	15786000	15787000	A-E+A-P	516	.	15786000	15787000	128,0,128
chr1	15789600	15790200	A-E+A-P	811	.	15789600	15790200	128,0,128
chr1	15790600	15791400	A-E+A-P	803	.	15790600	15791400	128,0,128
chr1	15828000	15828200	A-E+A-P	893	.	15828000	15828200	128,0,128
chr1	15849200	15849400	A-E+A-P	612	.	15849200	15849400	128,0,128
chr1	15849600	15850000	A-E+A-P	763	.	15849600	15850000	128,0,128
chr1	15850200	15850400	A-E+A-P	609	.	15850200	15850400	128,0,128
chr1	15850600	15852600	A-E+A-P	548	.	15850600	15852600	128,0,128
chr1	15852800	15853400	A-E+A-P	563	.	15852800	15853400	128,0,128
chr1	15854200	15854400	A-E+A-P	531	.	15854200	15854400	128,0,128
chr1	15911000	15911400	A-E+A-P	781	.	15911000	15911400	128,0,128
chr1	15921600	15922000	A-E+A-P	504	.	15921600	15922000	128,0,128
chr1	15930000	15930400	A-E+A-P	999	.	15930000	15930400	128,0,128
chr1	15943000	15943600	A-E+A-P	583	.	15943000	15943600	128,0,128
chr1	15944400	15945000	A-E+A-P	814	.	15944400	15945000	128,0,128
chr1	15945200	15945600	A-E+A-P	628	.	15945200	15945600	128,0,128
chr1	15946800	15947000	A-E+A-P	678	.	15946800	15947000	128,0,128
chr1	16005000	16005400	A-E+A-P	899	.	16005000	16005400	128,0,128
chr1	16006600	16008000	A-E+A-P	545	.	16006600	16008000	128,0,128
chr1	16010400	16010600	A-E+A-P	627	.	16010400	16010600	128,0,128
chr1	16012600	16012800	A-E+A-P	577	.	16012600	16012800	128,0,128
chr1	16067800	16068200	A-E+A-P	521	.	16067800	16068200	128,0,128
chr1	16089000	16089400	A-E+A-P	712	.	16089000	16089400	128,0,128
chr1	16107000	16107600	A-E+A-P	621	.	16107000	16107600	128,0,128
chr1	16114600	16115000	A-E+A-P	931	.	16114600	16115000	128,0,128
chr1	16118600	16118800	A-E+A-P	629	.	16118600	16118800	128,0,128
chr1	16121600	16122000	A-E+A-P	931	.	16121600	16122000	128,0,128
chr1	16122400	16122600	A-E+A-P	505	.	16122400	16122600	128,0,128
chr1	16123000	16123600	A-E+A-P	637	.	16123000	16123600	128,0,128
chr1	16124200	16124400	A-E+A-P	735	.	16124200	16124400	128,0,128
chr1	16125400	16128000	A-E+A-P	879	.	16125400	16128000	128,0,128
chr1	16142000	16142400	A-E+A-P	594	.	16142000	16142400	128,0,128
chr1	16159600	16160200	A-E+A-P	755	.	16159600	16160200	128,0,128
chr1	16160800	16161200	A-E+A-P	934	.	16160800	16161200	128,0,128
chr1	16161800	16162400	A-E+A-P	742	.	16161800	16162400	128,0,128
chr1	16173200	16173400	A-E+A-P	774	.	16173200	16173400	128,0,128
chr1	16173600	16173800	A-E+A-P	730	.	16173600	16173800	128,0,128
chr1	16176200	16176800	A-E+A-P	749	.	16176200	16176800	128,0,128
chr1	16193400	16193600	A-E+A-P	638	.	16193400	16193600	128,0,128
chr1	16212200	16213200	A-E+A-P	721	.	16212200	16213200	128,0,128
chr1	16224400	16224600	A-E+A-P	779	.	16224400	16224600	128,0,128
chr1	16279200	16279600	A-E+A-P	788	.	16279200	16279600	128,0,128
chr1	16285400	16285600	A-E+A-P	757	.	16285400	16285600	128,0,128
chr1	16290400	16290600	A-E+A-P	619	.	16290400	16290600	128,0,128
chr1	16333600	16334000	A-E+A-P	985	.	16333600	16334000	128,0,128
chr1	16339200	16339400	A-E+A-P	927	.	16339200	16339400	128,0,128
chr1	16359400	16359600	A-E+A-P	877	.	16359400	16359600	128,0,128
chr1	16382600	16382800	A-E+A-P	941	.	16382600	16382800	128,0,128
chr1	16402400	16404200	A-E+A-P	671	.	16402400	16404200	128,0,128
chr1	16405400	16405800	A-E+A-P	853	.	16405400	16405800	128,0,128
chr1	16447600	16447800	A-E+A-P	515	.	16447600	16447800	128,0,128
chr1	16465200	16465600	A-E+A-P	556	.	16465200	16465600	128,0,128
chr1	16465800	16466800	A-E+A-P	615	.	16465800	16466800	128,0,128
chr1	16469800	16474200	A-E+A-P	867	.	16469800	16474200	128,0,128
chr1	16477800	16478200	A-E+A-P	679	.	16477800	16478200	128,0,128
chr1	16479400	16482200	A-E+A-P	594	.	16479400	16482200	128,0,128
chr1	16482400	16483400	A-E+A-P	679	.	16482400	16483400	128,0,128
chr1	16484200	16484400	A-E+A-P	563	.	16484200	16484400	128,0,128
chr1	16485400	16486200	A-E+A-P	899	.	16485400	16486200	128,0,128
chr1	16490800	16491600	A-E+A-P	972	.	16490800	16491600	128,0,128
chr1	16493800	16494000	A-E+A-P	832	.	16493800	16494000	128,0,128
chr1	16498400	16498800	A-E+A-P	923	.	16498400	16498800	128,0,128
chr1	16499000	16499200	A-E+A-P	571	.	16499000	16499200	128,0,128
chr1	16499400	16501000	A-E+A-P	606	.	16499400	16501000	128,0,128
chr1	16502400	16503200	A-E+A-P	918	.	16502400	16503200	128,0,128
chr1	16505200	16505600	A-E+A-P	648	.	16505200	16505600	128,0,128
chr1	16508000	16509400	A-E+A-P	645	.	16508000	16509400	128,0,128
chr1	16509600	16510400	A-E+A-P	966	.	16509600	16510400	128,0,128
chr1	16511200	16511800	A-E+A-P	543	.	16511200	16511800	128,0,128
chr1	16514200	16514400	A-E+A-P	768	.	16514200	16514400	128,0,128
chr1	16515200	16516000	A-E+A-P	717	.	16515200	16516000	128,0,128
chr1	16516400	16516600	A-E+A-P	581	.	16516400	16516600	128,0,128
chr1	16532800	16534000	A-E+A-P	938	.	16532800	16534000	128,0,128
chr1	16534200	16534400	A-E+A-P	562	.	16534200	16534400	128,0,128
chr1	16534800	16535000	A-E+A-P	531	.	16534800	16535000	128,0,128
chr1	16543800	16544400	A-E+A-P	594	.	16543800	16544400	128,0,128
chr1	16562600	16563600	A-E+A-P	992	.	16562600	16563600	128,0,128
chr1	16563800	16564000	A-E+A-P	600	.	16563800	16564000	128,0,128
chr1	16564200	16564400	A-E+A-P	646	.	16564200	16564400	128,0,128
chr1	16571000	16571200	A-E+A-P	769	.	16571000	16571200	128,0,128
chr1	16575200	16575600	A-E+A-P	687	.	16575200	16575600	128,0,128
chr1	16576400	16576600	A-E+A-P	923	.	16576400	16576600	128,0,128
chr1	16651000	16651200	A-E+A-P	508	.	16651000	16651200	128,0,128
chr1	16675400	16675600	A-E+A-P	950	.	16675400	16675600	128,0,128
chr1	16676600	16676800	A-E+A-P	854	.	16676600	16676800	128,0,128
chr1	16679000	16679400	A-E+A-P	810	.	16679000	16679400	128,0,128
chr1	16689800	16690200	A-E+A-P	503	.	16689800	16690200	128,0,128
chr1	16693400	16693600	A-E+A-P	769	.	16693400	16693600	128,0,128
chr1	16694000	16694600	A-E+A-P	568	.	16694000	16694600	128,0,128
chr1	16694800	16695600	A-E+A-P	647	.	16694800	16695600	128,0,128
chr1	16698400	16698600	A-E+A-P	598	.	16698400	16698600	128,0,128
chr1	16701800	16702800	A-E+A-P	629	.	16701800	16702800	128,0,128
chr1	16713000	16713200	A-E+A-P	577	.	16713000	16713200	128,0,128
chr1	16757200	16757400	A-E+A-P	564	.	16757200	16757400	128,0,128
chr1	16767000	16767200	A-E+A-P	731	.	16767000	16767200	128,0,128
chr1	16767800	16768200	A-E+A-P	526	.	16767800	16768200	128,0,128
chr1	16872400	16872600	A-E+A-P	867	.	16872400	16872600	128,0,128
chr1	16969800	16970000	A-E+A-P	501	.	16969800	16970000	128,0,128
chr1	16971600	16972000	A-E+A-P	601	.	16971600	16972000	128,0,128
chr1	17222600	17222800	A-E+A-P	712	.	17222600	17222800	128,0,128
chr1	17223200	17223400	A-E+A-P	616	.	17223200	17223400	128,0,128
chr1	17231000	17231600	A-E+A-P	687	.	17231000	17231600	128,0,128
chr1	17240200	17240600	A-E+A-P	594	.	17240200	17240600	128,0,128
chr1	17278200	17278600	A-E+A-P	979	.	17278200	17278600	128,0,128
chr1	17330400	17330800	A-E+A-P	995	.	17330400	17330800	128,0,128
chr1	17338400	17338600	A-E+A-P	902	.	17338400	17338600	128,0,128
chr1	17379200	17379800	A-E+A-P	658	.	17379200	17379800	128,0,128
chr1	17380600	17380800	A-E+A-P	985	.	17380600	17380800	128,0,128
chr1	17386200	17386400	A-E+A-P	981	.	17386200	17386400	128,0,128
chr1	17454800	17455400	A-E+A-P	991	.	17454800	17455400	128,0,128
chr1	17488000	17488200	A-E+A-P	516	.	17488000	17488200	128,0,128
chr1	17489400	17489600	A-E+A-P	548	.	17489400	17489600	128,0,128
chr1	17516400	17516800	A-E+A-P	622	.	17516400	17516800	128,0,128
chr1	17517000	17517200	A-E+A-P	545	.	17517000	17517200	128,0,128
chr1	17519000	17519600	A-E+A-P	937	.	17519000	17519600	128,0,128
chr1	17520400	17520600	A-E+A-P	731	.	17520400	17520600	128,0,128
chr1	17534200	17536200	A-E+A-P	644	.	17534200	17536200	128,0,128
chr1	17538600	17538800	A-E+A-P	881	.	17538600	17538800	128,0,128
chr1	17539000	17539600	A-E+A-P	610	.	17539000	17539600	128,0,128
chr1	17552800	17553200	A-E+A-P	837	.	17552800	17553200	128,0,128
chr1	17558800	17559000	A-E+A-P	669	.	17558800	17559000	128,0,128
chr1	17559600	17560600	A-E+A-P	800	.	17559600	17560600	128,0,128
chr1	17563200	17564200	A-E+A-P	688	.	17563200	17564200	128,0,128
chr1	17577000	17577600	A-E+A-P	621	.	17577000	17577600	128,0,128
chr1	17600800	17601000	A-E+A-P	944	.	17600800	17601000	128,0,128
chr1	17603000	17603400	A-E+A-P	900	.	17603000	17603400	128,0,128
chr1	17613800	17614600	A-E+A-P	691	.	17613800	17614600	128,0,128
chr1	17616400	17616600	A-E+A-P	650	.	17616400	17616600	128,0,128
chr1	17618800	17619000	A-E+A-P	539	.	17618800	17619000	128,0,128
chr1	17630600	17631000	A-E+A-P	641	.	17630600	17631000	128,0,128
chr1	17644800	17645000	A-E+A-P	710	.	17644800	17645000	128,0,128
chr1	17662600	17662800	A-E+A-P	770	.	17662600	17662800	128,0,128
chr1	17674200	17674400	A-E+A-P	568	.	17674200	17674400	128,0,128
chr1	17674600	17675200	A-E+A-P	753	.	17674600	17675200	128,0,128
chr1	17697200	17697400	A-E+A-P	994	.	17697200	17697400	128,0,128
chr1	17763600	17764000	A-E+A-P	675	.	17763600	17764000	128,0,128
chr1	17766600	17767200	A-E+A-P	650	.	17766600	17767200	128,0,128
chr1	17767800	17768600	A-E+A-P	820	.	17767800	17768600	128,0,128
chr1	17774000	17774200	A-E+A-P	801	.	17774000	17774200	128,0,128
chr1	17786800	17787600	A-E+A-P	894	.	17786800	17787600	128,0,128
chr1	17789200	17789400	A-E+A-P	974	.	17789200	17789400	128,0,128
chr1	17800800	17801200	A-E+A-P	857	.	17800800	17801200	128,0,128
chr1	17801800	17802000	A-E+A-P	610	.	17801800	17802000	128,0,128
chr1	17802200	17803000	A-E+A-P	886	.	17802200	17803000	128,0,128
chr1	17803800	17804200	A-E+A-P	522	.	17803800	17804200	128,0,128
chr1	17814400	17814600	A-E+A-P	627	.	17814400	17814600	128,0,128
chr1	17816000	17816200	A-E+A-P	603	.	17816000	17816200	128,0,128
chr1	17818200	17818600	A-E+A-P	617	.	17818200	17818600	128,0,128
chr1	17820600	17821000	A-E+A-P	908	.	17820600	17821000	128,0,128
chr1	17878200	17878400	A-E+A-P	510	.	17878200	17878400	128,0,128
chr1	17895800	17896800	A-E+A-P	731	.	17895800	17896800	128,0,128
chr1	17933400	17933600	A-E+A-P	892	.	17933400	17933600	128,0,128
chr1	17951400	17951600	A-E+A-P	799	.	17951400	17951600	128,0,128
chr1	18023000	18023200	A-E+A-P	572	.	18023000	18023200	128,0,128
chr1	18193000	18193400	A-E+A-P	512	.	18193000	18193400	128,0,128
chr1	18200800	18201000	A-E+A-P	550	.	18200800	18201000	128,0,128
chr1	18201200	18201400	A-E+A-P	567	.	18201200	18201400	128,0,128
chr1	18249400	18249600	A-E+A-P	514	.	18249400	18249600	128,0,128
chr1	18779200	18779400	A-E+A-P	989	.	18779200	18779400	128,0,128
chr1	18908000	18908200	A-E+A-P	529	.	18908000	18908200	128,0,128
chr1	18924000	18924200	A-E+A-P	993	.	18924000	18924200	128,0,128
chr1	19201800	19202000	A-E+A-P	536	.	19201800	19202000	128,0,128
chr1	19210800	19211000	A-E+A-P	553	.	19210800	19211000	128,0,128
chr1	19229000	19229800	A-E+A-P	651	.	19229000	19229800	128,0,128
chr1	19239600	19239800	A-E+A-P	842	.	19239600	19239800	128,0,128
chr1	19253200	19253800	A-E+A-P	604	.	19253200	19253800	128,0,128
chr1	19283200	19283400	A-E+A-P	576	.	19283200	19283400	128,0,128
chr1	19292200	19292400	A-E+A-P	522	.	19292200	19292400	128,0,128
chr1	19318200	19318400	A-E+A-P	756	.	19318200	19318400	128,0,128
chr1	19337600	19338000	A-E+A-P	995	.	19337600	19338000	128,0,128
chr1	19356000	19356200	A-E+A-P	806	.	19356000	19356200	128,0,128
chr1	19535800	19536200	A-E+A-P	780	.	19535800	19536200	128,0,128
chr1	19536800	19537600	A-E+A-P	873	.	19536800	19537600	128,0,128
chr1	19537800	19538200	A-E+A-P	507	.	19537800	19538200	128,0,128
chr1	19567800	19568000	A-E+A-P	640	.	19567800	19568000	128,0,128
chr1	19577200	19577600	A-E+A-P	717	.	19577200	19577600	128,0,128
chr1	19578200	19578400	A-E+A-P	562	.	19578200	19578400	128,0,128
chr1	19579800	19580400	A-E+A-P	620	.	19579800	19580400	128,0,128
chr1	19637800	19638000	A-E+A-P	634	.	19637800	19638000	128,0,128
chr1	19638600	19638800	A-E+A-P	542	.	19638600	19638800	128,0,128
chr1	19640200	19640400	A-E+A-P	881	.	19640200	19640400	128,0,128
chr1	19770800	19771000	A-E+A-P	543	.	19770800	19771000	128,0,128
chr1	19777400	19777800	A-E+A-P	994	.	19777400	19777800	128,0,128
chr1	19811400	19811600	A-E+A-P	645	.	19811400	19811600	128,0,128
chr1	19812200	19812400	A-E+A-P	575	.	19812200	19812400	128,0,128
chr1	19814400	19814600	A-E+A-P	514	.	19814400	19814600	128,0,128
chr1	19922800	19923600	A-E+A-P	753	.	19922800	19923600	128,0,128
chr1	19923800	19924600	A-E+A-P	579	.	19923800	19924600	128,0,128
chr1	19966400	19966800	A-E+A-P	602	.	19966400	19966800	128,0,128
chr1	19967000	19967600	A-E+A-P	607	.	19967000	19967600	128,0,128
chr1	19969600	19970200	A-E+A-P	879	.	19969600	19970200	128,0,128
chr1	19972800	19973200	A-E+A-P	708	.	19972800	19973200	128,0,128
chr1	19980200	19980600	A-E+A-P	583	.	19980200	19980600	128,0,128
chr1	19986200	19986600	A-E+A-P	581	.	19986200	19986600	128,0,128
chr1	19988400	19988600	A-E+A-P	569	.	19988400	19988600	128,0,128
chr1	20088800	20089000	A-E+A-P	588	.	20088800	20089000	128,0,128
chr1	20125800	20126200	A-E+A-P	626	.	20125800	20126200	128,0,128
chr1	20126600	20127000	A-E+A-P	569	.	20126600	20127000	128,0,128
chr1	20151200	20151400	A-E+A-P	545	.	20151200	20151400	128,0,128
chr1	20155200	20155400	A-E+A-P	782	.	20155200	20155400	128,0,128
chr1	20187600	20188000	A-E+A-P	943	.	20187600	20188000	128,0,128
chr1	20190400	20191000	A-E+A-P	981	.	20190400	20191000	128,0,128
chr1	20193200	20193600	A-E+A-P	765	.	20193200	20193600	128,0,128
chr1	20208600	20209000	A-E+A-P	912	.	20208600	20209000	128,0,128
chr1	20209800	20210200	A-E+A-P	670	.	20209800	20210200	128,0,128
chr1	20244600	20244800	A-E+A-P	547	.	20244600	20244800	128,0,128
chr1	20427600	20427800	A-E+A-P	666	.	20427600	20427800	128,0,128
chr1	20478800	20479200	A-E+A-P	780	.	20478800	20479200	128,0,128
chr1	20539400	20539600	A-E+A-P	747	.	20539400	20539600	128,0,128
chr1	20767400	20767600	A-E+A-P	994	.	20767400	20767600	128,0,128
chr1	20820400	20820600	A-E+A-P	877	.	20820400	20820600	128,0,128
chr1	20834600	20834800	A-E+A-P	675	.	20834600	20834800	128,0,128
chr1	20849000	20849200	A-E+A-P	709	.	20849000	20849200	128,0,128
chr1	20901800	20902000	A-E+A-P	930	.	20901800	20902000	128,0,128
chr1	20902400	20903400	A-E+A-P	564	.	20902400	20903400	128,0,128
chr1	20915400	20915600	A-E+A-P	770	.	20915400	20915600	128,0,128
chr1	20916000	20917200	A-E+A-P	506	.	20916000	20917200	128,0,128
chr1	20928000	20928200	A-E+A-P	711	.	20928000	20928200	128,0,128
chr1	20930000	20930200	A-E+A-P	894	.	20930000	20930200	128,0,128
chr1	20930400	20931000	A-E+A-P	763	.	20930400	20931000	128,0,128
chr1	20938600	20941000	A-E+A-P	967	.	20938600	20941000	128,0,128
chr1	20959800	20960000	A-E+A-P	861	.	20959800	20960000	128,0,128
chr1	20961000	20961200	A-E+A-P	688	.	20961000	20961200	128,0,128
chr1	20961400	20961600	A-E+A-P	606	.	20961400	20961600	128,0,128
chr1	20966600	20967000	A-E+A-P	514	.	20966600	20967000	128,0,128
chr1	20987800	20988200	A-E+A-P	602	.	20987800	20988200	128,0,128
chr1	20993400	20993600	A-E+A-P	985	.	20993400	20993600	128,0,128
chr1	21023000	21023200	A-E+A-P	895	.	21023000	21023200	128,0,128
chr1	21023400	21023800	A-E+A-P	996	.	21023400	21023800	128,0,128
chr1	21059600	21060000	A-E+A-P	998	.	21059600	21060000	128,0,128
chr1	21111400	21111800	A-E+A-P	680	.	21111400	21111800	128,0,128
chr1	21112400	21112600	A-E+A-P	551	.	21112400	21112600	128,0,128
chr1	21113000	21113400	A-E+A-P	666	.	21113000	21113400	128,0,128
chr1	21114200	21114800	A-E+A-P	647	.	21114200	21114800	128,0,128
chr1	21345200	21345400	A-E+A-P	580	.	21345200	21345400	128,0,128
chr1	21348800	21349400	A-E+A-P	982	.	21348800	21349400	128,0,128
chr1	21390600	21391000	A-E+A-P	986	.	21390600	21391000	128,0,128
chr1	21409800	21410000	A-E+A-P	713	.	21409800	21410000	128,0,128
chr1	21476000	21477000	A-E+A-P	564	.	21476000	21477000	128,0,128
chr1	21477400	21477600	A-E+A-P	919	.	21477400	21477600	128,0,128
chr1	21487000	21487200	A-E+A-P	627	.	21487000	21487200	128,0,128
chr1	21500200	21500400	A-E+A-P	589	.	21500200	21500400	128,0,128
chr1	21500800	21502400	A-E+A-P	678	.	21500800	21502400	128,0,128
chr1	21503200	21503400	A-E+A-P	695	.	21503200	21503400	128,0,128
chr1	21521800	21522000	A-E+A-P	712	.	21521800	21522000	128,0,128
chr1	21538800	21539000	A-E+A-P	569	.	21538800	21539000	128,0,128
chr1	21578800	21579000	A-E+A-P	626	.	21578800	21579000	128,0,128
chr1	21581800	21582000	A-E+A-P	960	.	21581800	21582000	128,0,128
chr1	21587800	21589600	A-E+A-P	697	.	21587800	21589600	128,0,128
chr1	21596800	21597000	A-E+A-P	769	.	21596800	21597000	128,0,128
chr1	21606800	21607000	A-E+A-P	519	.	21606800	21607000	128,0,128
chr1	21616800	21617200	A-E+A-P	610	.	21616800	21617200	128,0,128
chr1	21629200	21629400	A-E+A-P	924	.	21629200	21629400	128,0,128
chr1	21637600	21637800	A-E+A-P	881	.	21637600	21637800	128,0,128
chr1	21640800	21641000	A-E+A-P	967	.	21640800	21641000	128,0,128
chr1	21643800	21644400	A-E+A-P	787	.	21643800	21644400	128,0,128
chr1	21644600	21644800	A-E+A-P	569	.	21644600	21644800	128,0,128
chr1	21649200	21649400	A-E+A-P	661	.	21649200	21649400	128,0,128
chr1	21649600	21650000	A-E+A-P	666	.	21649600	21650000	128,0,128
chr1	21650800	21652000	A-E+A-P	511	.	21650800	21652000	128,0,128
chr1	21655800	21656400	A-E+A-P	924	.	21655800	21656400	128,0,128
chr1	21662200	21662800	A-E+A-P	966	.	21662200	21662800	128,0,128
chr1	21663600	21664000	A-E+A-P	500	.	21663600	21664000	128,0,128
chr1	21664200	21666200	A-E+A-P	659	.	21664200	21666200	128,0,128
chr1	21666600	21667000	A-E+A-P	676	.	21666600	21667000	128,0,128
chr1	21671200	21671400	A-E+A-P	509	.	21671200	21671400	128,0,128
chr1	21672000	21672200	A-E+A-P	887	.	21672000	21672200	128,0,128
chr1	21672400	21672600	A-E+A-P	764	.	21672400	21672600	128,0,128
chr1	21672800	21673000	A-E+A-P	544	.	21672800	21673000	128,0,128
chr1	21682600	21682800	A-E+A-P	979	.	21682600	21682800	128,0,128
chr1	21697000	21697400	A-E+A-P	520	.	21697000	21697400	128,0,128
chr1	21780400	21780800	A-E+A-P	505	.	21780400	21780800	128,0,128
chr1	21900600	21900800	A-E+A-P	583	.	21900600	21900800	128,0,128
chr1	21913400	21913800	A-E+A-P	829	.	21913400	21913800	128,0,128
chr1	21934400	21934600	A-E+A-P	769	.	21934400	21934600	128,0,128
chr1	21949200	21949600	A-E+A-P	640	.	21949200	21949600	128,0,128
chr1	21953000	21953800	A-E+A-P	758	.	21953000	21953800	128,0,128
chr1	21955600	21956000	A-E+A-P	692	.	21955600	21956000	128,0,128
chr1	21958400	21959000	A-E+A-P	863	.	21958400	21959000	128,0,128
chr1	21965000	21965600	A-E+A-P	567	.	21965000	21965600	128,0,128
chr1	21965800	21966000	A-E+A-P	538	.	21965800	21966000	128,0,128
chr1	21985600	21986000	A-E+A-P	925	.	21985600	21986000	128,0,128
chr1	22091200	22091800	A-E+A-P	992	.	22091200	22091800	128,0,128
chr1	22093600	22093800	A-E+A-P	902	.	22093600	22093800	128,0,128
chr1	22108200	22108400	A-E+A-P	527	.	22108200	22108400	128,0,128
chr1	22108600	22108800	A-E+A-P	510	.	22108600	22108800	128,0,128
chr1	22109800	22110600	A-E+A-P	822	.	22109800	22110600	128,0,128
chr1	22127600	22128000	A-E+A-P	529	.	22127600	22128000	128,0,128
chr1	22130200	22130600	A-E+A-P	649	.	22130200	22130600	128,0,128
chr1	22188600	22189000	A-E+A-P	961	.	22188600	22189000	128,0,128
chr1	22196400	22196600	A-E+A-P	953	.	22196400	22196600	128,0,128
chr1	22246000	22246200	A-E+A-P	503	.	22246000	22246200	128,0,128
chr1	22247000	22247200	A-E+A-P	615	.	22247000	22247200	128,0,128
chr1	22257600	22259000	A-E+A-P	575	.	22257600	22259000	128,0,128
chr1	22262800	22263200	A-E+A-P	909	.	22262800	22263200	128,0,128
chr1	22269400	22269800	A-E+A-P	526	.	22269400	22269800	128,0,128
chr1	22283200	22283800	A-E+A-P	979	.	22283200	22283800	128,0,128
chr1	22290600	22290800	A-E+A-P	952	.	22290600	22290800	128,0,128
chr1	22324600	22324800	A-E+A-P	500	.	22324600	22324800	128,0,128
chr1	22349400	22349600	A-E+A-P	819	.	22349400	22349600	128,0,128
chr1	22351800	22352800	A-E+A-P	602	.	22351800	22352800	128,0,128
chr1	22366200	22366800	A-E+A-P	523	.	22366200	22366800	128,0,128
chr1	22375000	22375400	A-E+A-P	537	.	22375000	22375400	128,0,128
chr1	22379000	22379200	A-E+A-P	677	.	22379000	22379200	128,0,128
chr1	22380000	22380600	A-E+A-P	785	.	22380000	22380600	128,0,128
chr1	22458400	22458600	A-E+A-P	568	.	22458400	22458600	128,0,128
chr1	22743200	22743400	A-E+A-P	803	.	22743200	22743400	128,0,128
chr1	22755000	22755600	A-E+A-P	519	.	22755000	22755600	128,0,128
chr1	22764200	22764400	A-E+A-P	742	.	22764200	22764400	128,0,128
chr1	22778200	22778600	A-E+A-P	999	.	22778200	22778600	128,0,128
chr1	22779000	22779200	A-E+A-P	577	.	22779000	22779200	128,0,128
chr1	22796000	22796200	A-E+A-P	510	.	22796000	22796200	128,0,128
chr1	22796600	22796800	A-E+A-P	529	.	22796600	22796800	128,0,128
chr1	22968600	22968800	A-E+A-P	797	.	22968600	22968800	128,0,128
chr1	23031000	23031200	A-E+A-P	698	.	23031000	23031200	128,0,128
chr1	23072600	23072800	A-E+A-P	678	.	23072600	23072800	128,0,128
chr1	23076800	23077000	A-E+A-P	806	.	23076800	23077000	128,0,128
chr1	23077200	23077400	A-E+A-P	822	.	23077200	23077400	128,0,128
chr1	23158200	23158400	A-E+A-P	665	.	23158200	23158400	128,0,128
chr1	23158600	23158800	A-E+A-P	972	.	23158600	23158800	128,0,128
chr1	23290800	23291000	A-E+A-P	612	.	23290800	23291000	128,0,128
chr1	23298000	23298400	A-E+A-P	856	.	23298000	23298400	128,0,128
chr1	23303000	23303200	A-E+A-P	824	.	23303000	23303200	128,0,128
chr1	23324000	23324600	A-E+A-P	578	.	23324000	23324600	128,0,128
chr1	23336600	23336800	A-E+A-P	508	.	23336600	23336800	128,0,128
chr1	23337000	23337800	A-E+A-P	532	.	23337000	23337800	128,0,128
chr1	23345600	23346000	A-E+A-P	548	.	23345600	23346000	128,0,128
chr1	23425200	23425600	A-E+A-P	588	.	23425200	23425600	128,0,128
chr1	23426800	23427200	A-E+A-P	958	.	23426800	23427200	128,0,128
chr1	23428600	23429400	A-E+A-P	584	.	23428600	23429400	128,0,128
chr1	23490000	23490200	A-E+A-P	532	.	23490000	23490200	128,0,128
chr1	23493600	23494000	A-E+A-P	618	.	23493600	23494000	128,0,128
chr1	23511200	23511400	A-E+A-P	937	.	23511200	23511400	128,0,128
chr1	23515000	23515200	A-E+A-P	687	.	23515000	23515200	128,0,128
chr1	23515400	23515800	A-E+A-P	975	.	23515400	23515800	128,0,128
chr1	23521000	23521800	A-E+A-P	791	.	23521000	23521800	128,0,128
chr1	23523000	23523800	A-E+A-P	645	.	23523000	23523800	128,0,128
chr1	23525000	23525200	A-E+A-P	782	.	23525000	23525200	128,0,128
chr1	23527400	23527600	A-E+A-P	808	.	23527400	23527600	128,0,128
chr1	23536800	23537000	A-E+A-P	661	.	23536800	23537000	128,0,128
chr1	23541200	23541600	A-E+A-P	704	.	23541200	23541600	128,0,128
chr1	23542600	23543400	A-E+A-P	520	.	23542600	23543400	128,0,128
chr1	23551200	23552200	A-E+A-P	948	.	23551200	23552200	128,0,128
chr1	23600000	23600200	A-E+A-P	572	.	23600000	23600200	128,0,128
chr1	23609600	23609800	A-E+A-P	989	.	23609600	23609800	128,0,128
chr1	23610400	23610600	A-E+A-P	531	.	23610400	23610600	128,0,128
chr1	23655200	23655400	A-E+A-P	511	.	23655200	23655400	128,0,128
chr1	23669600	23670200	A-E+A-P	514	.	23669600	23670200	128,0,128
chr1	23670800	23671600	A-E+A-P	998	.	23670800	23671600	128,0,128
chr1	23694200	23694600	A-E+A-P	541	.	23694200	23694600	128,0,128
chr1	23694800	23695600	A-E+A-P	988	.	23694800	23695600	128,0,128
chr1	23696000	23696400	A-E+A-P	753	.	23696000	23696400	128,0,128
chr1	23729600	23729800	A-E+A-P	578	.	23729600	23729800	128,0,128
chr1	23730400	23730800	A-E+A-P	874	.	23730400	23730800	128,0,128
chr1	23780000	23780200	A-E+A-P	606	.	23780000	23780200	128,0,128
chr1	23805400	23805800	A-E+A-P	815	.	23805400	23805800	128,0,128
chr1	23823600	23823800	A-E+A-P	743	.	23823600	23823800	128,0,128
chr1	23854600	23855400	A-E+A-P	829	.	23854600	23855400	128,0,128
chr1	23855600	23857000	A-E+A-P	757	.	23855600	23857000	128,0,128
chr1	23857600	23858000	A-E+A-P	599	.	23857600	23858000	128,0,128
chr1	23858200	23858600	A-E+A-P	551	.	23858200	23858600	128,0,128
chr1	23866200	23866600	A-E+A-P	644	.	23866200	23866600	128,0,128
chr1	23871200	23871600	A-E+A-P	919	.	23871200	23871600	128,0,128
chr1	23880600	23881200	A-E+A-P	773	.	23880600	23881200	128,0,128
chr1	23881400	23884200	A-E+A-P	636	.	23881400	23884200	128,0,128
chr1	23884600	23884800	A-E+A-P	571	.	23884600	23884800	128,0,128
chr1	23885200	23885600	A-E+A-P	583	.	23885200	23885600	128,0,128
chr1	23885800	23886000	A-E+A-P	513	.	23885800	23886000	128,0,128
chr1	23886200	23887200	A-E+A-P	721	.	23886200	23887200	128,0,128
chr1	23887800	23889200	A-E+A-P	575	.	23887800	23889200	128,0,128
chr1	23890600	23891000	A-E+A-P	559	.	23890600	23891000	128,0,128
chr1	23891200	23891400	A-E+A-P	811	.	23891200	23891400	128,0,128
chr1	23903000	23904400	A-E+A-P	685	.	23903000	23904400	128,0,128
chr1	23911800	23912600	A-E+A-P	753	.	23911800	23912600	128,0,128
chr1	23918000	23918400	A-E+A-P	773	.	23918000	23918400	128,0,128
chr1	23918600	23918800	A-E+A-P	610	.	23918600	23918800	128,0,128
chr1	23919600	23920600	A-E+A-P	929	.	23919600	23920600	128,0,128
chr1	23927000	23927200	A-E+A-P	557	.	23927000	23927200	128,0,128
chr1	23943000	23943200	A-E+A-P	955	.	23943000	23943200	128,0,128
chr1	23943600	23944000	A-E+A-P	754	.	23943600	23944000	128,0,128
chr1	23956400	23956800	A-E+A-P	594	.	23956400	23956800	128,0,128
chr1	23961400	23962400	A-E+A-P	615	.	23961400	23962400	128,0,128
chr1	23964000	23964200	A-E+A-P	875	.	23964000	23964200	128,0,128
chr1	23977600	23978000	A-E+A-P	914	.	23977600	23978000	128,0,128
chr1	23991800	23992000	A-E+A-P	611	.	23991800	23992000	128,0,128
chr1	24000200	24000400	A-E+A-P	806	.	24000200	24000400	128,0,128
chr1	24018200	24018400	A-E+A-P	751	.	24018200	24018400	128,0,128
chr1	24019000	24019400	A-E+A-P	518	.	24019000	24019400	128,0,128
chr1	24020400	24020600	A-E+A-P	562	.	24020400	24020600	128,0,128
chr1	24071200	24071600	A-E+A-P	779	.	24071200	24071600	128,0,128
chr1	24077800	24078000	A-E+A-P	581	.	24077800	24078000	128,0,128
chr1	24103800	24104000	A-E+A-P	507	.	24103800	24104000	128,0,128
chr1	24104400	24104800	A-E+A-P	907	.	24104400	24104800	128,0,128
chr1	24105400	24105800	A-E+A-P	757	.	24105400	24105800	128,0,128
chr1	24106200	24106400	A-E+A-P	628	.	24106200	24106400	128,0,128
chr1	24106600	24107000	A-E+A-P	756	.	24106600	24107000	128,0,128
chr1	24116800	24117800	A-E+A-P	689	.	24116800	24117800	128,0,128
chr1	24118000	24118200	A-E+A-P	599	.	24118000	24118200	128,0,128
chr1	24118800	24119000	A-E+A-P	583	.	24118800	24119000	128,0,128
chr1	24125600	24126600	A-E+A-P	543	.	24125600	24126600	128,0,128
chr1	24127200	24127400	A-E+A-P	517	.	24127200	24127400	128,0,128
chr1	24127600	24127800	A-E+A-P	669	.	24127600	24127800	128,0,128
chr1	24151800	24152000	A-E+A-P	906	.	24151800	24152000	128,0,128
chr1	24165200	24165400	A-E+A-P	945	.	24165200	24165400	128,0,128
chr1	24181200	24181400	A-E+A-P	656	.	24181200	24181400	128,0,128
chr1	24194800	24195000	A-E+A-P	901	.	24194800	24195000	128,0,128
chr1	24223600	24224000	A-E+A-P	997	.	24223600	24224000	128,0,128
chr1	24224200	24224400	A-E+A-P	593	.	24224200	24224400	128,0,128
chr1	24231200	24231600	A-E+A-P	935	.	24231200	24231600	128,0,128
chr1	24243400	24243600	A-E+A-P	698	.	24243400	24243600	128,0,128
chr1	24246400	24247000	A-E+A-P	958	.	24246400	24247000	128,0,128
chr1	24278000	24278600	A-E+A-P	914	.	24278000	24278600	128,0,128
chr1	24281600	24282000	A-E+A-P	585	.	24281600	24282000	128,0,128
chr1	24285400	24286400	A-E+A-P	938	.	24285400	24286400	128,0,128
chr1	24287000	24287200	A-E+A-P	623	.	24287000	24287200	128,0,128
chr1	24306800	24307600	A-E+A-P	655	.	24306800	24307600	128,0,128
chr1	24308000	24308200	A-E+A-P	571	.	24308000	24308200	128,0,128
chr1	24311000	24311200	A-E+A-P	506	.	24311000	24311200	128,0,128
chr1	24336000	24336200	A-E+A-P	553	.	24336000	24336200	128,0,128
chr1	24345200	24345800	A-E+A-P	857	.	24345200	24345800	128,0,128
chr1	24349000	24349600	A-E+A-P	507	.	24349000	24349600	128,0,128
chr1	24354600	24354800	A-E+A-P	786	.	24354600	24354800	128,0,128
chr1	24369800	24370200	A-E+A-P	875	.	24369800	24370200	128,0,128
chr1	24372800	24373400	A-E+A-P	836	.	24372800	24373400	128,0,128
chr1	24373600	24374000	A-E+A-P	947	.	24373600	24374000	128,0,128
chr1	24378200	24378400	A-E+A-P	556	.	24378200	24378400	128,0,128
chr1	24476400	24476600	A-E+A-P	690	.	24476400	24476600	128,0,128
chr1	24477000	24477200	A-E+A-P	766	.	24477000	24477200	128,0,128
chr1	24518400	24518800	A-E+A-P	916	.	24518400	24518800	128,0,128
chr1	24519600	24519800	A-E+A-P	583	.	24519600	24519800	128,0,128
chr1	24525800	24526200	A-E+A-P	949	.	24525800	24526200	128,0,128
chr1	24528400	24528800	A-E+A-P	770	.	24528400	24528800	128,0,128
chr1	24530000	24530200	A-E+A-P	727	.	24530000	24530200	128,0,128
chr1	24562400	24562600	A-E+A-P	502	.	24562400	24562600	128,0,128
chr1	24562800	24563600	A-E+A-P	618	.	24562800	24563600	128,0,128
chr1	24592800	24593800	A-E+A-P	992	.	24592800	24593800	128,0,128
chr1	24603200	24604200	A-E+A-P	712	.	24603200	24604200	128,0,128
chr1	24610000	24611000	A-E+A-P	787	.	24610000	24611000	128,0,128
chr1	24613000	24613200	A-E+A-P	571	.	24613000	24613200	128,0,128
chr1	24616400	24617000	A-E+A-P	652	.	24616400	24617000	128,0,128
chr1	24620000	24622200	A-E+A-P	583	.	24620000	24622200	128,0,128
chr1	24628600	24628800	A-E+A-P	567	.	24628600	24628800	128,0,128
chr1	24689600	24689800	A-E+A-P	549	.	24689600	24689800	128,0,128
chr1	24691600	24692200	A-E+A-P	669	.	24691600	24692200	128,0,128
chr1	24716600	24716800	A-E+A-P	625	.	24716600	24716800	128,0,128
chr1	24717800	24718000	A-E+A-P	623	.	24717800	24718000	128,0,128
chr1	24718800	24719000	A-E+A-P	779	.	24718800	24719000	128,0,128
chr1	24720400	24720800	A-E+A-P	762	.	24720400	24720800	128,0,128
chr1	24736000	24736200	A-E+A-P	509	.	24736000	24736200	128,0,128
chr1	24739600	24740000	A-E+A-P	557	.	24739600	24740000	128,0,128
chr1	24740200	24740600	A-E+A-P	920	.	24740200	24740600	128,0,128
chr1	24742000	24742600	A-E+A-P	987	.	24742000	24742600	128,0,128
chr1	24743000	24743600	A-E+A-P	918	.	24743000	24743600	128,0,128
chr1	24748200	24748400	A-E+A-P	676	.	24748200	24748400	128,0,128
chr1	24842000	24842400	A-E+A-P	917	.	24842000	24842400	128,0,128
chr1	24867600	24867800	A-E+A-P	618	.	24867600	24867800	128,0,128
chr1	24889400	24889600	A-E+A-P	852	.	24889400	24889600	128,0,128
chr1	24913800	24914000	A-E+A-P	812	.	24913800	24914000	128,0,128
chr1	24924400	24924600	A-E+A-P	929	.	24924400	24924600	128,0,128
chr1	24961800	24962000	A-E+A-P	599	.	24961800	24962000	128,0,128
chr1	24968200	24968600	A-E+A-P	544	.	24968200	24968600	128,0,128
chr1	24969200	24969800	A-E+A-P	634	.	24969200	24969800	128,0,128
chr1	24970400	24971200	A-E+A-P	655	.	24970400	24971200	128,0,128
chr1	25010200	25010600	A-E+A-P	991	.	25010200	25010600	128,0,128
chr1	25015000	25015400	A-E+A-P	603	.	25015000	25015400	128,0,128
chr1	25031800	25032000	A-E+A-P	866	.	25031800	25032000	128,0,128
chr1	25045400	25045600	A-E+A-P	974	.	25045400	25045600	128,0,128
chr1	25046600	25046800	A-E+A-P	546	.	25046600	25046800	128,0,128
chr1	25051000	25051400	A-E+A-P	969	.	25051000	25051400	128,0,128
chr1	25070200	25070600	A-E+A-P	622	.	25070200	25070600	128,0,128
chr1	25071400	25072000	A-E+A-P	940	.	25071400	25072000	128,0,128
chr1	25072600	25072800	A-E+A-P	620	.	25072600	25072800	128,0,128
chr1	25073400	25073600	A-E+A-P	614	.	25073400	25073600	128,0,128
chr1	25092000	25092200	A-E+A-P	647	.	25092000	25092200	128,0,128
chr1	25096400	25096600	A-E+A-P	512	.	25096400	25096600	128,0,128
chr1	25112800	25113000	A-E+A-P	763	.	25112800	25113000	128,0,128
chr1	25120400	25120600	A-E+A-P	663	.	25120400	25120600	128,0,128
chr1	25157200	25157400	A-E+A-P	893	.	25157200	25157400	128,0,128
chr1	25161400	25161800	A-E+A-P	539	.	25161400	25161800	128,0,128
chr1	25174600	25174800	A-E+A-P	685	.	25174600	25174800	128,0,128
chr1	25281600	25281800	A-E+A-P	511	.	25281600	25281800	128,0,128
chr1	25293200	25293400	A-E+A-P	842	.	25293200	25293400	128,0,128
chr1	25336800	25337000	A-E+A-P	622	.	25336800	25337000	128,0,128
chr1	25344000	25344600	A-E+A-P	803	.	25344000	25344600	128,0,128
chr1	25349000	25349200	A-E+A-P	851	.	25349000	25349200	128,0,128
chr1	25349400	25349600	A-E+A-P	732	.	25349400	25349600	128,0,128
chr1	25407000	25407400	A-E+A-P	820	.	25407000	25407400	128,0,128
chr1	25428000	25428200	A-E+A-P	932	.	25428000	25428200	128,0,128
chr1	25558400	25558600	A-E+A-P	570	.	25558400	25558600	128,0,128
chr1	25559000	25560000	A-E+A-P	908	.	25559000	25560000	128,0,128
chr1	25566000	25567200	A-E+A-P	546	.	25566000	25567200	128,0,128
chr1	25573800	25574400	A-E+A-P	651	.	25573800	25574400	128,0,128
chr1	25579200	25579600	A-E+A-P	619	.	25579200	25579600	128,0,128
chr1	25580400	25580800	A-E+A-P	896	.	25580400	25580800	128,0,128
chr1	25663400	25663600	A-E+A-P	516	.	25663400	25663600	128,0,128
chr1	25756600	25757400	A-E+A-P	927	.	25756600	25757400	128,0,128
chr1	25758600	25758800	A-E+A-P	503	.	25758600	25758800	128,0,128
chr1	25830400	25830600	A-E+A-P	682	.	25830400	25830600	128,0,128
chr1	25847000	25847200	A-E+A-P	522	.	25847000	25847200	128,0,128
chr1	25865000	25865400	A-E+A-P	982	.	25865000	25865400	128,0,128
chr1	25871000	25871200	A-E+A-P	535	.	25871000	25871200	128,0,128
chr1	25875600	25876400	A-E+A-P	507	.	25875600	25876400	128,0,128
chr1	25883000	25883600	A-E+A-P	660	.	25883000	25883600	128,0,128
chr1	25894800	25896000	A-E+A-P	982	.	25894800	25896000	128,0,128
chr1	25899600	25900800	A-E+A-P	615	.	25899600	25900800	128,0,128
chr1	25935200	25935400	A-E+A-P	995	.	25935200	25935400	128,0,128
chr1	25942800	25943200	A-E+A-P	691	.	25942800	25943200	128,0,128
chr1	25956400	25956600	A-E+A-P	881	.	25956400	25956600	128,0,128
chr1	26015200	26015400	A-E+A-P	559	.	26015200	26015400	128,0,128
chr1	26021600	26021800	A-E+A-P	958	.	26021600	26021800	128,0,128
chr1	26042400	26042800	A-E+A-P	606	.	26042400	26042800	128,0,128
chr1	26100000	26100200	A-E+A-P	869	.	26100000	26100200	128,0,128
chr1	26107000	26107200	A-E+A-P	779	.	26107000	26107200	128,0,128
chr1	26123400	26123600	A-E+A-P	992	.	26123400	26123600	128,0,128
chr1	26137400	26137600	A-E+A-P	918	.	26137400	26137600	128,0,128
chr1	26145600	26145800	A-E+A-P	873	.	26145600	26145800	128,0,128
chr1	26184800	26185400	A-E+A-P	627	.	26184800	26185400	128,0,128
chr1	26185600	26186400	A-E+A-P	707	.	26185600	26186400	128,0,128
chr1	26216400	26216600	A-E+A-P	601	.	26216400	26216600	128,0,128
chr1	26217000	26217400	A-E+A-P	737	.	26217000	26217400	128,0,128
chr1	26218800	26219400	A-E+A-P	606	.	26218800	26219400	128,0,128
chr1	26231400	26232000	A-E+A-P	546	.	26231400	26232000	128,0,128
chr1	26232800	26233200	A-E+A-P	980	.	26232800	26233200	128,0,128
chr1	26323600	26324200	A-E+A-P	888	.	26323600	26324200	128,0,128
chr1	26324400	26325000	A-E+A-P	713	.	26324400	26325000	128,0,128
chr1	26329800	26330000	A-E+A-P	663	.	26329800	26330000	128,0,128
chr1	26336600	26336800	A-E+A-P	558	.	26336600	26336800	128,0,128
chr1	26342000	26342200	A-E+A-P	984	.	26342000	26342200	128,0,128
chr1	26361800	26362000	A-E+A-P	921	.	26361800	26362000	128,0,128
chr1	26362600	26362800	A-E+A-P	817	.	26362600	26362800	128,0,128
chr1	26391200	26391400	A-E+A-P	544	.	26391200	26391400	128,0,128
chr1	26402200	26402400	A-E+A-P	533	.	26402200	26402400	128,0,128
chr1	26406400	26406600	A-E+A-P	770	.	26406400	26406600	128,0,128
chr1	26407000	26407200	A-E+A-P	697	.	26407000	26407200	128,0,128
chr1	26409800	26410000	A-E+A-P	740	.	26409800	26410000	128,0,128
chr1	26420400	26422000	A-E+A-P	895	.	26420400	26422000	128,0,128
chr1	26424200	26424800	A-E+A-P	960	.	26424200	26424800	128,0,128
chr1	26431200	26431800	A-E+A-P	912	.	26431200	26431800	128,0,128
chr1	26437000	26437200	A-E+A-P	525	.	26437000	26437200	128,0,128
chr1	26438000	26438400	A-E+A-P	543	.	26438000	26438400	128,0,128
chr1	26439000	26439200	A-E+A-P	651	.	26439000	26439200	128,0,128
chr1	26449800	26450000	A-E+A-P	745	.	26449800	26450000	128,0,128
chr1	26471600	26471800	A-E+A-P	591	.	26471600	26471800	128,0,128
chr1	26496200	26496600	A-E+A-P	946	.	26496200	26496600	128,0,128
chr1	26496800	26497200	A-E+A-P	738	.	26496800	26497200	128,0,128
chr1	26504600	26505000	A-E+A-P	835	.	26504600	26505000	128,0,128
chr1	26549000	26549200	A-E+A-P	735	.	26549000	26549200	128,0,128
chr1	26560200	26560800	A-E+A-P	682	.	26560200	26560800	128,0,128
chr1	26561400	26562000	A-E+A-P	545	.	26561400	26562000	128,0,128
chr1	26562400	26562600	A-E+A-P	616	.	26562400	26562600	128,0,128
chr1	26602000	26602400	A-E+A-P	505	.	26602000	26602400	128,0,128
chr1	26610800	26611800	A-E+A-P	684	.	26610800	26611800	128,0,128
chr1	26624600	26625000	A-E+A-P	731	.	26624600	26625000	128,0,128
chr1	26627200	26627800	A-E+A-P	569	.	26627200	26627800	128,0,128
chr1	26629200	26630000	A-E+A-P	583	.	26629200	26630000	128,0,128
chr1	26632200	26632800	A-E+A-P	793	.	26632200	26632800	128,0,128
chr1	26633000	26634000	A-E+A-P	970	.	26633000	26634000	128,0,128
chr1	26648000	26648200	A-E+A-P	642	.	26648000	26648200	128,0,128
chr1	26658200	26658400	A-E+A-P	650	.	26658200	26658400	128,0,128
chr1	26675800	26676200	A-E+A-P	989	.	26675800	26676200	128,0,128
chr1	26677400	26678400	A-E+A-P	654	.	26677400	26678400	128,0,128
chr1	26678600	26679000	A-E+A-P	690	.	26678600	26679000	128,0,128
chr1	26680200	26680600	A-E+A-P	734	.	26680200	26680600	128,0,128
chr1	26683000	26684000	A-E+A-P	549	.	26683000	26684000	128,0,128
chr1	26685200	26685600	A-E+A-P	953	.	26685200	26685600	128,0,128
chr1	26704400	26705200	A-E+A-P	678	.	26704400	26705200	128,0,128
chr1	26713800	26714200	A-E+A-P	590	.	26713800	26714200	128,0,128
chr1	26718000	26718200	A-E+A-P	918	.	26718000	26718200	128,0,128
chr1	26731800	26732000	A-E+A-P	505	.	26731800	26732000	128,0,128
chr1	26743600	26743800	A-E+A-P	893	.	26743600	26743800	128,0,128
chr1	26758400	26759000	A-E+A-P	957	.	26758400	26759000	128,0,128
chr1	26759400	26759800	A-E+A-P	598	.	26759400	26759800	128,0,128
chr1	26798200	26798400	A-E+A-P	640	.	26798200	26798400	128,0,128
chr1	26798800	26799000	A-E+A-P	970	.	26798800	26799000	128,0,128
chr1	26799600	26799800	A-E+A-P	668	.	26799600	26799800	128,0,128
chr1	26800400	26800600	A-E+A-P	528	.	26800400	26800600	128,0,128
chr1	26813800	26814200	A-E+A-P	805	.	26813800	26814200	128,0,128
chr1	26826800	26827400	A-E+A-P	513	.	26826800	26827400	128,0,128
chr1	26827600	26828400	A-E+A-P	707	.	26827600	26828400	128,0,128
chr1	26856800	26858000	A-E+A-P	701	.	26856800	26858000	128,0,128
chr1	26924200	26924400	A-E+A-P	638	.	26924200	26924400	128,0,128
chr1	26946600	26946800	A-E+A-P	660	.	26946600	26946800	128,0,128
chr1	26947200	26947400	A-E+A-P	796	.	26947200	26947400	128,0,128
chr1	26947800	26948400	A-E+A-P	816	.	26947800	26948400	128,0,128
chr1	26993400	26993600	A-E+A-P	521	.	26993400	26993600	128,0,128
chr1	27004000	27004400	A-E+A-P	859	.	27004000	27004400	128,0,128
chr1	27021600	27021800	A-E+A-P	708	.	27021600	27021800	128,0,128
chr1	27024600	27025000	A-E+A-P	678	.	27024600	27025000	128,0,128
chr1	27032400	27032600	A-E+A-P	558	.	27032400	27032600	128,0,128
chr1	27032800	27033000	A-E+A-P	527	.	27032800	27033000	128,0,128
chr1	27045800	27046000	A-E+A-P	588	.	27045800	27046000	128,0,128
chr1	27049800	27050000	A-E+A-P	507	.	27049800	27050000	128,0,128
chr1	27098200	27098600	A-E+A-P	977	.	27098200	27098600	128,0,128
chr1	27113800	27114200	A-E+A-P	823	.	27113800	27114200	128,0,128
chr1	27114800	27116000	A-E+A-P	844	.	27114800	27116000	128,0,128
chr1	27136600	27136800	A-E+A-P	835	.	27136600	27136800	128,0,128
chr1	27175800	27176200	A-E+A-P	905	.	27175800	27176200	128,0,128
chr1	27179600	27179800	A-E+A-P	683	.	27179600	27179800	128,0,128
chr1	27187800	27188200	A-E+A-P	575	.	27187800	27188200	128,0,128
chr1	27188400	27189000	A-E+A-P	870	.	27188400	27189000	128,0,128
chr1	27189200	27189600	A-E+A-P	833	.	27189200	27189600	128,0,128
chr1	27190600	27191000	A-E+A-P	550	.	27190600	27191000	128,0,128
chr1	27191600	27192200	A-E+A-P	855	.	27191600	27192200	128,0,128
chr1	27192400	27192600	A-E+A-P	528	.	27192400	27192600	128,0,128
chr1	27204600	27204800	A-E+A-P	507	.	27204600	27204800	128,0,128
chr1	27215800	27216200	A-E+A-P	575	.	27215800	27216200	128,0,128
chr1	27216600	27217200	A-E+A-P	725	.	27216600	27217200	128,0,128
chr1	27226800	27227200	A-E+A-P	976	.	27226800	27227200	128,0,128
chr1	27234000	27234400	A-E+A-P	925	.	27234000	27234400	128,0,128
chr1	27247800	27248400	A-E+A-P	594	.	27247800	27248400	128,0,128
chr1	27248600	27249800	A-E+A-P	553	.	27248600	27249800	128,0,128
chr1	27317200	27317400	A-E+A-P	736	.	27317200	27317400	128,0,128
chr1	27324200	27324400	A-E+A-P	992	.	27324200	27324400	128,0,128
chr1	27325800	27326400	A-E+A-P	607	.	27325800	27326400	128,0,128
chr1	27335800	27336800	A-E+A-P	812	.	27335800	27336800	128,0,128
chr1	27337400	27337800	A-E+A-P	636	.	27337400	27337800	128,0,128
chr1	27339200	27340000	A-E+A-P	885	.	27339200	27340000	128,0,128
chr1	27371200	27371400	A-E+A-P	820	.	27371200	27371400	128,0,128
chr1	27424000	27424200	A-E+A-P	977	.	27424000	27424200	128,0,128
chr1	27438200	27439000	A-E+A-P	523	.	27438200	27439000	128,0,128
chr1	27449200	27449400	A-E+A-P	763	.	27449200	27449400	128,0,128
chr1	27479600	27479800	A-E+A-P	549	.	27479600	27479800	128,0,128
chr1	27480000	27480200	A-E+A-P	615	.	27480000	27480200	128,0,128
chr1	27481600	27482200	A-E+A-P	501	.	27481600	27482200	128,0,128
chr1	27506000	27506200	A-E+A-P	941	.	27506000	27506200	128,0,128
chr1	27518400	27519600	A-E+A-P	584	.	27518400	27519600	128,0,128
chr1	27524400	27524800	A-E+A-P	645	.	27524400	27524800	128,0,128
chr1	27560800	27561200	A-E+A-P	988	.	27560800	27561200	128,0,128
chr1	27562000	27562600	A-E+A-P	514	.	27562000	27562600	128,0,128
chr1	27627400	27627600	A-E+A-P	717	.	27627400	27627600	128,0,128
chr1	27648400	27649000	A-E+A-P	960	.	27648400	27649000	128,0,128
chr1	27649200	27650000	A-E+A-P	653	.	27649200	27650000	128,0,128
chr1	27691600	27692000	A-E+A-P	618	.	27691600	27692000	128,0,128
chr1	27692200	27692400	A-E+A-P	570	.	27692200	27692400	128,0,128
chr1	27693200	27694000	A-E+A-P	597	.	27693200	27694000	128,0,128
chr1	27718800	27719200	A-E+A-P	905	.	27718800	27719200	128,0,128
chr1	27719400	27719600	A-E+A-P	512	.	27719400	27719600	128,0,128
chr1	27722000	27722200	A-E+A-P	726	.	27722000	27722200	128,0,128
chr1	27790600	27790800	A-E+A-P	640	.	27790600	27790800	128,0,128
chr1	27814800	27815800	A-E+A-P	545	.	27814800	27815800	128,0,128
chr1	27816000	27816200	A-E+A-P	660	.	27816000	27816200	128,0,128
chr1	27816600	27817400	A-E+A-P	946	.	27816600	27817400	128,0,128
chr1	27844800	27845200	A-E+A-P	867	.	27844800	27845200	128,0,128
chr1	27852200	27852800	A-E+A-P	536	.	27852200	27852800	128,0,128
chr1	27864600	27864800	A-E+A-P	697	.	27864600	27864800	128,0,128
chr1	27865200	27865600	A-E+A-P	684	.	27865200	27865600	128,0,128
chr1	27866200	27867800	A-E+A-P	530	.	27866200	27867800	128,0,128
chr1	27868600	27869600	A-E+A-P	684	.	27868600	27869600	128,0,128
chr1	27869800	27870000	A-E+A-P	513	.	27869800	27870000	128,0,128
chr1	27883200	27883600	A-E+A-P	853	.	27883200	27883600	128,0,128
chr1	27884000	27885000	A-E+A-P	928	.	27884000	27885000	128,0,128
chr1	27890200	27890600	A-E+A-P	581	.	27890200	27890600	128,0,128
chr1	27894800	27895200	A-E+A-P	638	.	27894800	27895200	128,0,128
chr1	27927000	27927200	A-E+A-P	580	.	27927000	27927200	128,0,128
chr1	27929000	27929200	A-E+A-P	514	.	27929000	27929200	128,0,128
chr1	27930600	27930800	A-E+A-P	916	.	27930600	27930800	128,0,128
chr1	27933000	27933200	A-E+A-P	526	.	27933000	27933200	128,0,128
chr1	27935200	27935400	A-E+A-P	919	.	27935200	27935400	128,0,128
chr1	27977000	27977600	A-E+A-P	734	.	27977000	27977600	128,0,128
chr1	27985400	27986200	A-E+A-P	923	.	27985400	27986200	128,0,128
chr1	27986600	27986800	A-E+A-P	804	.	27986600	27986800	128,0,128
chr1	27989800	27990000	A-E+A-P	698	.	27989800	27990000	128,0,128
chr1	27995800	27996000	A-E+A-P	735	.	27995800	27996000	128,0,128
chr1	27998400	27999400	A-E+A-P	540	.	27998400	27999400	128,0,128
chr1	28013200	28013400	A-E+A-P	858	.	28013200	28013400	128,0,128
chr1	28052000	28052600	A-E+A-P	908	.	28052000	28052600	128,0,128
chr1	28099400	28099800	A-E+A-P	505	.	28099400	28099800	128,0,128
chr1	28100200	28101000	A-E+A-P	685	.	28100200	28101000	128,0,128
chr1	28157800	28158800	A-E+A-P	892	.	28157800	28158800	128,0,128
chr1	28184600	28184800	A-E+A-P	927	.	28184600	28184800	128,0,128
chr1	28189800	28190000	A-E+A-P	685	.	28189800	28190000	128,0,128
chr1	28231200	28231400	A-E+A-P	530	.	28231200	28231400	128,0,128
chr1	28240400	28240600	A-E+A-P	562	.	28240400	28240600	128,0,128
chr1	28241000	28241400	A-E+A-P	775	.	28241000	28241400	128,0,128
chr1	28261400	28261600	A-E+A-P	896	.	28261400	28261600	128,0,128
chr1	28270000	28270200	A-E+A-P	580	.	28270000	28270200	128,0,128
chr1	28286000	28286200	A-E+A-P	594	.	28286000	28286200	128,0,128
chr1	28306200	28306400	A-E+A-P	669	.	28306200	28306400	128,0,128
chr1	28413200	28413400	A-E+A-P	717	.	28413200	28413400	128,0,128
chr1	28414200	28414600	A-E+A-P	580	.	28414200	28414600	128,0,128
chr1	28415000	28415400	A-E+A-P	701	.	28415000	28415400	128,0,128
chr1	28450000	28450200	A-E+A-P	809	.	28450000	28450200	128,0,128
chr1	28471000	28471400	A-E+A-P	810	.	28471000	28471400	128,0,128
chr1	28481400	28481600	A-E+A-P	968	.	28481400	28481600	128,0,128
chr1	28485800	28486000	A-E+A-P	649	.	28485800	28486000	128,0,128
chr1	28520400	28520600	A-E+A-P	954	.	28520400	28520600	128,0,128
chr1	28559400	28559800	A-E+A-P	998	.	28559400	28559800	128,0,128
chr1	28561800	28562000	A-E+A-P	732	.	28561800	28562000	128,0,128
chr1	28562200	28562800	A-E+A-P	645	.	28562200	28562800	128,0,128
chr1	28563200	28563800	A-E+A-P	540	.	28563200	28563800	128,0,128
chr1	28573000	28573200	A-E+A-P	952	.	28573000	28573200	128,0,128
chr1	28573600	28574000	A-E+A-P	509	.	28573600	28574000	128,0,128
chr1	28575000	28576400	A-E+A-P	867	.	28575000	28576400	128,0,128
chr1	28578000	28578400	A-E+A-P	521	.	28578000	28578400	128,0,128
chr1	28585200	28586000	A-E+A-P	590	.	28585200	28586000	128,0,128
chr1	28586400	28586600	A-E+A-P	580	.	28586400	28586600	128,0,128
chr1	28587400	28588200	A-E+A-P	851	.	28587400	28588200	128,0,128
chr1	28623400	28623600	A-E+A-P	899	.	28623400	28623600	128,0,128
chr1	28628400	28628600	A-E+A-P	537	.	28628400	28628600	128,0,128
chr1	28640400	28640800	A-E+A-P	884	.	28640400	28640800	128,0,128
chr1	28655400	28655600	A-E+A-P	709	.	28655400	28655600	128,0,128
chr1	28656000	28656400	A-E+A-P	526	.	28656000	28656400	128,0,128
chr1	28672800	28673200	A-E+A-P	989	.	28672800	28673200	128,0,128
chr1	28678000	28678400	A-E+A-P	584	.	28678000	28678400	128,0,128
chr1	28678800	28679000	A-E+A-P	837	.	28678800	28679000	128,0,128
chr1	28680800	28681000	A-E+A-P	617	.	28680800	28681000	128,0,128
chr1	28686200	28686400	A-E+A-P	517	.	28686200	28686400	128,0,128
chr1	28694600	28695000	A-E+A-P	548	.	28694600	28695000	128,0,128
chr1	28696000	28696800	A-E+A-P	927	.	28696000	28696800	128,0,128
chr1	28697200	28697400	A-E+A-P	539	.	28697200	28697400	128,0,128
chr1	28697600	28697800	A-E+A-P	585	.	28697600	28697800	128,0,128
chr1	28718400	28718800	A-E+A-P	528	.	28718400	28718800	128,0,128
chr1	28721800	28722000	A-E+A-P	657	.	28721800	28722000	128,0,128
chr1	28736400	28736600	A-E+A-P	536	.	28736400	28736600	128,0,128
chr1	28743800	28744200	A-E+A-P	547	.	28743800	28744200	128,0,128
chr1	28763800	28764200	A-E+A-P	642	.	28763800	28764200	128,0,128
chr1	28764400	28764800	A-E+A-P	746	.	28764400	28764800	128,0,128
chr1	28776400	28776800	A-E+A-P	762	.	28776400	28776800	128,0,128
chr1	28798000	28798400	A-E+A-P	778	.	28798000	28798400	128,0,128
chr1	28827600	28827800	A-E+A-P	682	.	28827600	28827800	128,0,128
chr1	28833600	28834000	A-E+A-P	543	.	28833600	28834000	128,0,128
chr1	28834800	28835200	A-E+A-P	527	.	28834800	28835200	128,0,128
chr1	28835400	28835800	A-E+A-P	728	.	28835400	28835800	128,0,128
chr1	28844600	28844800	A-E+A-P	720	.	28844600	28844800	128,0,128
chr1	28845400	28846000	A-E+A-P	978	.	28845400	28846000	128,0,128
chr1	28846600	28846800	A-E+A-P	520	.	28846600	28846800	128,0,128
chr1	28880200	28880400	A-E+A-P	705	.	28880200	28880400	128,0,128
chr1	28899400	28899600	A-E+A-P	723	.	28899400	28899600	128,0,128
chr1	28906400	28906600	A-E+A-P	533	.	28906400	28906600	128,0,128
chr1	28907000	28907400	A-E+A-P	713	.	28907000	28907400	128,0,128
chr1	28907800	28908000	A-E+A-P	615	.	28907800	28908000	128,0,128
chr1	28908200	28908600	A-E+A-P	512	.	28908200	28908600	128,0,128
chr1	28928200	28928400	A-E+A-P	893	.	28928200	28928400	128,0,128
chr1	28929400	28929600	A-E+A-P	569	.	28929400	28929600	128,0,128
chr1	28969600	28970200	A-E+A-P	919	.	28969600	28970200	128,0,128
chr1	28974400	28975600	A-E+A-P	617	.	28974400	28975600	128,0,128
chr1	28994600	28995200	A-E+A-P	626	.	28994600	28995200	128,0,128
chr1	28996000	28996600	A-E+A-P	730	.	28996000	28996600	128,0,128
chr1	29002200	29002400	A-E+A-P	914	.	29002200	29002400	128,0,128
chr1	29063000	29063600	A-E+A-P	798	.	29063000	29063600	128,0,128
chr1	29064200	29064800	A-E+A-P	572	.	29064200	29064800	128,0,128
chr1	29108600	29108800	A-E+A-P	621	.	29108600	29108800	128,0,128
chr1	29186800	29187200	A-E+A-P	976	.	29186800	29187200	128,0,128
chr1	29192600	29192800	A-E+A-P	933	.	29192600	29192800	128,0,128
chr1	29203800	29204000	A-E+A-P	716	.	29203800	29204000	128,0,128
chr1	29208600	29208800	A-E+A-P	749	.	29208600	29208800	128,0,128
chr1	29211200	29211800	A-E+A-P	730	.	29211200	29211800	128,0,128
chr1	29213200	29213800	A-E+A-P	997	.	29213200	29213800	128,0,128
chr1	29240600	29241000	A-E+A-P	768	.	29240600	29241000	128,0,128
chr1	29292000	29292400	A-E+A-P	895	.	29292000	29292400	128,0,128
chr1	29360400	29360600	A-E+A-P	813	.	29360400	29360600	128,0,128
chr1	29432400	29432800	A-E+A-P	945	.	29432400	29432800	128,0,128
chr1	29506600	29506800	A-E+A-P	607	.	29506600	29506800	128,0,128
chr1	29507000	29507200	A-E+A-P	646	.	29507000	29507200	128,0,128
chr1	29507600	29507800	A-E+A-P	711	.	29507600	29507800	128,0,128
chr1	29508600	29509000	A-E+A-P	722	.	29508600	29509000	128,0,128
chr1	29529400	29529600	A-E+A-P	943	.	29529400	29529600	128,0,128
chr1	29556600	29556800	A-E+A-P	771	.	29556600	29556800	128,0,128
chr1	29557400	29557600	A-E+A-P	930	.	29557400	29557600	128,0,128
chr1	29562800	29563000	A-E+A-P	815	.	29562800	29563000	128,0,128
chr1	29563800	29564200	A-E+A-P	577	.	29563800	29564200	128,0,128
chr1	29564800	29565000	A-E+A-P	534	.	29564800	29565000	128,0,128
chr1	29565600	29566200	A-E+A-P	758	.	29565600	29566200	128,0,128
chr1	29572400	29572600	A-E+A-P	982	.	29572400	29572600	128,0,128
chr1	29598200	29598600	A-E+A-P	707	.	29598200	29598600	128,0,128
chr1	29839800	29840200	A-E+A-P	841	.	29839800	29840200	128,0,128
chr1	30043000	30043200	A-E+A-P	571	.	30043000	30043200	128,0,128
chr1	30122400	30122600	A-E+A-P	713	.	30122400	30122600	128,0,128
chr1	30181800	30182800	A-E+A-P	623	.	30181800	30182800	128,0,128
chr1	30266000	30266200	A-E+A-P	952	.	30266000	30266200	128,0,128
chr1	30531800	30532200	A-E+A-P	973	.	30531800	30532200	128,0,128
chr1	30584400	30584600	A-E+A-P	894	.	30584400	30584600	128,0,128
chr1	30667200	30667400	A-E+A-P	850	.	30667200	30667400	128,0,128
chr1	30705200	30705400	A-E+A-P	785	.	30705200	30705400	128,0,128
chr1	31173800	31174000	A-E+A-P	501	.	31173800	31174000	128,0,128
chr1	31181000	31181200	A-E+A-P	756	.	31181000	31181200	128,0,128
chr1	31191000	31191200	A-E+A-P	532	.	31191000	31191200	128,0,128
chr1	31191600	31192400	A-E+A-P	939	.	31191600	31192400	128,0,128
chr1	31231800	31232000	A-E+A-P	668	.	31231800	31232000	128,0,128
chr1	31270600	31271800	A-E+A-P	637	.	31270600	31271800	128,0,128
chr1	31274600	31275000	A-E+A-P	580	.	31274600	31275000	128,0,128
chr1	31289400	31289800	A-E+A-P	850	.	31289400	31289800	128,0,128
chr1	31296600	31297600	A-E+A-P	543	.	31296600	31297600	128,0,128
chr1	31327000	31327400	A-E+A-P	995	.	31327000	31327400	128,0,128
chr1	31382600	31382800	A-E+A-P	628	.	31382600	31382800	128,0,128
chr1	31384200	31384400	A-E+A-P	843	.	31384200	31384400	128,0,128
chr1	31506400	31506800	A-E+A-P	610	.	31506400	31506800	128,0,128
chr1	31535600	31536000	A-E+A-P	600	.	31535600	31536000	128,0,128
chr1	31536600	31536800	A-E+A-P	594	.	31536600	31536800	128,0,128
chr1	31537800	31538000	A-E+A-P	510	.	31537800	31538000	128,0,128
chr1	31538400	31538600	A-E+A-P	570	.	31538400	31538600	128,0,128
chr1	31544000	31544200	A-E+A-P	578	.	31544000	31544200	128,0,128
chr1	31575200	31575800	A-E+A-P	755	.	31575200	31575800	128,0,128
chr1	31584200	31584400	A-E+A-P	874	.	31584200	31584400	128,0,128
chr1	31618600	31618800	A-E+A-P	909	.	31618600	31618800	128,0,128
chr1	31625200	31625600	A-E+A-P	977	.	31625200	31625600	128,0,128
chr1	31627400	31627600	A-E+A-P	698	.	31627400	31627600	128,0,128
chr1	31628200	31628400	A-E+A-P	759	.	31628200	31628400	128,0,128
chr1	31635600	31635800	A-E+A-P	966	.	31635600	31635800	128,0,128
chr1	31643600	31644200	A-E+A-P	976	.	31643600	31644200	128,0,128
chr1	31654400	31654800	A-E+A-P	621	.	31654400	31654800	128,0,128
chr1	31655200	31655600	A-E+A-P	660	.	31655200	31655600	128,0,128
chr1	31657000	31657200	A-E+A-P	596	.	31657000	31657200	128,0,128
chr1	31768400	31768800	A-E+A-P	556	.	31768400	31768800	128,0,128
chr1	31769600	31769800	A-E+A-P	887	.	31769600	31769800	128,0,128
chr1	31770200	31771000	A-E+A-P	604	.	31770200	31771000	128,0,128
chr1	31779200	31779400	A-E+A-P	904	.	31779200	31779400	128,0,128
chr1	31808000	31808200	A-E+A-P	510	.	31808000	31808200	128,0,128
chr1	31846000	31846600	A-E+A-P	718	.	31846000	31846600	128,0,128
chr1	31867600	31868000	A-E+A-P	883	.	31867600	31868000	128,0,128
chr1	31886600	31886800	A-E+A-P	659	.	31886600	31886800	128,0,128
chr1	31889200	31889600	A-E+A-P	928	.	31889200	31889600	128,0,128
chr1	31890000	31890200	A-E+A-P	957	.	31890000	31890200	128,0,128
chr1	31895400	31895800	A-E+A-P	533	.	31895400	31895800	128,0,128
chr1	31917600	31918200	A-E+A-P	856	.	31917600	31918200	128,0,128
chr1	31933000	31933200	A-E+A-P	675	.	31933000	31933200	128,0,128
chr1	31944400	31944800	A-E+A-P	996	.	31944400	31944800	128,0,128
chr1	31956200	31956600	A-E+A-P	988	.	31956200	31956600	128,0,128
chr1	31988800	31989000	A-E+A-P	591	.	31988800	31989000	128,0,128
chr1	31996800	31997000	A-E+A-P	641	.	31996800	31997000	128,0,128
chr1	32014600	32014800	A-E+A-P	595	.	32014600	32014800	128,0,128
chr1	32029800	32030000	A-E+A-P	884	.	32029800	32030000	128,0,128
chr1	32038400	32038600	A-E+A-P	530	.	32038400	32038600	128,0,128
chr1	32039400	32040000	A-E+A-P	516	.	32039400	32040000	128,0,128
chr1	32040600	32040800	A-E+A-P	762	.	32040600	32040800	128,0,128
chr1	32041200	32042000	A-E+A-P	991	.	32041200	32042000	128,0,128
chr1	32043200	32043800	A-E+A-P	579	.	32043200	32043800	128,0,128
chr1	32049600	32050000	A-E+A-P	591	.	32049600	32050000	128,0,128
chr1	32055200	32055400	A-E+A-P	509	.	32055200	32055400	128,0,128
chr1	32109800	32111200	A-E+A-P	672	.	32109800	32111200	128,0,128
chr1	32129600	32129800	A-E+A-P	895	.	32129600	32129800	128,0,128
chr1	32132000	32132400	A-E+A-P	555	.	32132000	32132400	128,0,128
chr1	32135400	32136000	A-E+A-P	984	.	32135400	32136000	128,0,128
chr1	32155600	32155800	A-E+A-P	555	.	32155600	32155800	128,0,128
chr1	32166400	32167400	A-E+A-P	726	.	32166400	32167400	128,0,128
chr1	32174000	32174400	A-E+A-P	594	.	32174000	32174400	128,0,128
chr1	32178200	32178400	A-E+A-P	641	.	32178200	32178400	128,0,128
chr1	32219400	32219800	A-E+A-P	700	.	32219400	32219800	128,0,128
chr1	32228400	32228600	A-E+A-P	626	.	32228400	32228600	128,0,128
chr1	32253800	32254400	A-E+A-P	696	.	32253800	32254400	128,0,128
chr1	32254600	32254800	A-E+A-P	631	.	32254600	32254800	128,0,128
chr1	32255000	32255200	A-E+A-P	791	.	32255000	32255200	128,0,128
chr1	32264200	32264600	A-E+A-P	545	.	32264200	32264600	128,0,128
chr1	32281600	32281800	A-E+A-P	994	.	32281600	32281800	128,0,128
chr1	32321200	32321400	A-E+A-P	686	.	32321200	32321400	128,0,128
chr1	32363200	32363600	A-E+A-P	940	.	32363200	32363600	128,0,128
chr1	32376600	32377000	A-E+A-P	812	.	32376600	32377000	128,0,128
chr1	32377600	32378200	A-E+A-P	643	.	32377600	32378200	128,0,128
chr1	32397400	32397600	A-E+A-P	845	.	32397400	32397600	128,0,128
chr1	32398000	32398600	A-E+A-P	682	.	32398000	32398600	128,0,128
chr1	32400400	32400600	A-E+A-P	648	.	32400400	32400600	128,0,128
chr1	32400800	32401200	A-E+A-P	559	.	32400800	32401200	128,0,128
chr1	32402800	32403200	A-E+A-P	526	.	32402800	32403200	128,0,128
chr1	32404000	32404600	A-E+A-P	924	.	32404000	32404600	128,0,128
chr1	32405000	32406000	A-E+A-P	836	.	32405000	32406000	128,0,128
chr1	32409400	32410800	A-E+A-P	624	.	32409400	32410800	128,0,128
chr1	32411200	32411400	A-E+A-P	634	.	32411200	32411400	128,0,128
chr1	32420000	32421200	A-E+A-P	834	.	32420000	32421200	128,0,128
chr1	32421600	32422200	A-E+A-P	978	.	32421600	32422200	128,0,128
chr1	32423400	32423600	A-E+A-P	726	.	32423400	32423600	128,0,128
chr1	32429800	32430000	A-E+A-P	880	.	32429800	32430000	128,0,128
chr1	32469200	32469400	A-E+A-P	977	.	32469200	32469400	128,0,128
chr1	32479200	32479600	A-E+A-P	988	.	32479200	32479600	128,0,128
chr1	32480600	32480800	A-E+A-P	619	.	32480600	32480800	128,0,128
chr1	32481200	32481400	A-E+A-P	725	.	32481200	32481400	128,0,128
chr1	32528200	32528400	A-E+A-P	525	.	32528200	32528400	128,0,128
chr1	32532200	32532400	A-E+A-P	881	.	32532200	32532400	128,0,128
chr1	32566800	32567000	A-E+A-P	955	.	32566800	32567000	128,0,128
chr1	32567200	32567400	A-E+A-P	542	.	32567200	32567400	128,0,128
chr1	32573400	32573600	A-E+A-P	717	.	32573400	32573600	128,0,128
chr1	32574400	32574600	A-E+A-P	624	.	32574400	32574600	128,0,128
chr1	32575000	32575200	A-E+A-P	664	.	32575000	32575200	128,0,128
chr1	32599000	32599400	A-E+A-P	702	.	32599000	32599400	128,0,128
chr1	32644800	32645400	A-E+A-P	514	.	32644800	32645400	128,0,128
chr1	32645600	32645800	A-E+A-P	558	.	32645600	32645800	128,0,128
chr1	32646000	32646800	A-E+A-P	667	.	32646000	32646800	128,0,128
chr1	32671800	32672200	A-E+A-P	605	.	32671800	32672200	128,0,128
chr1	32687000	32687400	A-E+A-P	502	.	32687000	32687400	128,0,128
chr1	32687800	32688000	A-E+A-P	587	.	32687800	32688000	128,0,128
chr1	32688400	32688800	A-E+A-P	556	.	32688400	32688800	128,0,128
chr1	32701400	32702200	A-E+A-P	547	.	32701400	32702200	128,0,128
chr1	32706000	32706200	A-E+A-P	576	.	32706000	32706200	128,0,128
chr1	32706600	32706800	A-E+A-P	579	.	32706600	32706800	128,0,128
chr1	32707200	32707400	A-E+A-P	720	.	32707200	32707400	128,0,128
chr1	32708200	32708400	A-E+A-P	937	.	32708200	32708400	128,0,128
chr1	32730600	32730800	A-E+A-P	552	.	32730600	32730800	128,0,128
chr1	32756800	32757000	A-E+A-P	500	.	32756800	32757000	128,0,128
chr1	32757200	32757800	A-E+A-P	686	.	32757200	32757800	128,0,128
chr1	32816800	32817400	A-E+A-P	606	.	32816800	32817400	128,0,128
chr1	32859400	32859600	A-E+A-P	566	.	32859400	32859600	128,0,128
chr1	32860000	32860400	A-E+A-P	684	.	32860000	32860400	128,0,128
chr1	32860600	32860800	A-E+A-P	541	.	32860600	32860800	128,0,128
chr1	32866600	32866800	A-E+A-P	923	.	32866600	32866800	128,0,128
chr1	32914400	32914600	A-E+A-P	894	.	32914400	32914600	128,0,128
chr1	32951200	32951400	A-E+A-P	773	.	32951200	32951400	128,0,128
chr1	32953000	32953200	A-E+A-P	880	.	32953000	32953200	128,0,128
chr1	32974400	32974800	A-E+A-P	586	.	32974400	32974800	128,0,128
chr1	32986000	32986200	A-E+A-P	642	.	32986000	32986200	128,0,128
chr1	33004600	33005200	A-E+A-P	952	.	33004600	33005200	128,0,128
chr1	33005800	33006000	A-E+A-P	687	.	33005800	33006000	128,0,128
chr1	33006200	33006600	A-E+A-P	841	.	33006200	33006600	128,0,128
chr1	33054800	33055000	A-E+A-P	766	.	33054800	33055000	128,0,128
chr1	33055200	33055800	A-E+A-P	910	.	33055200	33055800	128,0,128
chr1	33077800	33078000	A-E+A-P	974	.	33077800	33078000	128,0,128
chr1	33116000	33117400	A-E+A-P	593	.	33116000	33117400	128,0,128
chr1	33117600	33118000	A-E+A-P	570	.	33117600	33118000	128,0,128
chr1	33167400	33167800	A-E+A-P	580	.	33167400	33167800	128,0,128
chr1	33168600	33169600	A-E+A-P	704	.	33168600	33169600	128,0,128
chr1	33177800	33178200	A-E+A-P	994	.	33177800	33178200	128,0,128
chr1	33182200	33183000	A-E+A-P	891	.	33182200	33183000	128,0,128
chr1	33190800	33191400	A-E+A-P	858	.	33190800	33191400	128,0,128
chr1	33195600	33195800	A-E+A-P	728	.	33195600	33195800	128,0,128
chr1	33206600	33207200	A-E+A-P	504	.	33206600	33207200	128,0,128
chr1	33208000	33209000	A-E+A-P	550	.	33208000	33209000	128,0,128
chr1	33209200	33209600	A-E+A-P	512	.	33209200	33209600	128,0,128
chr1	33224600	33226200	A-E+A-P	685	.	33224600	33226200	128,0,128
chr1	33226600	33227800	A-E+A-P	864	.	33226600	33227800	128,0,128
chr1	33235200	33235400	A-E+A-P	941	.	33235200	33235400	128,0,128
chr1	33241000	33241200	A-E+A-P	825	.	33241000	33241200	128,0,128
chr1	33246200	33246800	A-E+A-P	823	.	33246200	33246800	128,0,128
chr1	33255000	33255400	A-E+A-P	994	.	33255000	33255400	128,0,128
chr1	33261400	33261600	A-E+A-P	501	.	33261400	33261600	128,0,128
chr1	33280400	33280600	A-E+A-P	523	.	33280400	33280600	128,0,128
chr1	33282200	33283200	A-E+A-P	539	.	33282200	33283200	128,0,128
chr1	33283800	33284400	A-E+A-P	873	.	33283800	33284400	128,0,128
chr1	33338200	33338600	A-E+A-P	728	.	33338200	33338600	128,0,128
chr1	33399200	33399400	A-E+A-P	589	.	33399200	33399400	128,0,128
chr1	33399600	33399800	A-E+A-P	644	.	33399600	33399800	128,0,128
chr1	33419200	33419400	A-E+A-P	609	.	33419200	33419400	128,0,128
chr1	33428000	33428200	A-E+A-P	548	.	33428000	33428200	128,0,128
chr1	33428600	33429000	A-E+A-P	531	.	33428600	33429000	128,0,128
chr1	33429400	33429600	A-E+A-P	888	.	33429400	33429600	128,0,128
chr1	33430400	33430800	A-E+A-P	913	.	33430400	33430800	128,0,128
chr1	33446600	33447200	A-E+A-P	575	.	33446600	33447200	128,0,128
chr1	33454600	33455200	A-E+A-P	511	.	33454600	33455200	128,0,128
chr1	33457800	33458800	A-E+A-P	558	.	33457800	33458800	128,0,128
chr1	33472800	33473200	A-E+A-P	823	.	33472800	33473200	128,0,128
chr1	33474200	33474400	A-E+A-P	579	.	33474200	33474400	128,0,128
chr1	33500800	33502200	A-E+A-P	596	.	33500800	33502200	128,0,128
chr1	33502400	33503000	A-E+A-P	988	.	33502400	33503000	128,0,128
chr1	33511400	33511600	A-E+A-P	547	.	33511400	33511600	128,0,128
chr1	33513400	33514000	A-E+A-P	984	.	33513400	33514000	128,0,128
chr1	33515800	33516400	A-E+A-P	986	.	33515800	33516400	128,0,128
chr1	33520800	33521000	A-E+A-P	694	.	33520800	33521000	128,0,128
chr1	33521400	33521600	A-E+A-P	622	.	33521400	33521600	128,0,128
chr1	33526200	33526800	A-E+A-P	917	.	33526200	33526800	128,0,128
chr1	33533800	33534000	A-E+A-P	576	.	33533800	33534000	128,0,128
chr1	33552000	33552200	A-E+A-P	791	.	33552000	33552200	128,0,128
chr1	33594000	33594200	A-E+A-P	770	.	33594000	33594200	128,0,128
chr1	33684400	33684600	A-E+A-P	736	.	33684400	33684600	128,0,128
chr1	33685400	33687400	A-E+A-P	946	.	33685400	33687400	128,0,128
chr1	33709800	33710000	A-E+A-P	508	.	33709800	33710000	128,0,128
chr1	33723200	33723400	A-E+A-P	559	.	33723200	33723400	128,0,128
chr1	33768200	33768400	A-E+A-P	871	.	33768200	33768400	128,0,128
chr1	33812200	33812400	A-E+A-P	632	.	33812200	33812400	128,0,128
chr1	33812600	33814800	A-E+A-P	530	.	33812600	33814800	128,0,128
chr1	33815800	33816400	A-E+A-P	887	.	33815800	33816400	128,0,128
chr1	33816600	33816800	A-E+A-P	519	.	33816600	33816800	128,0,128
chr1	33833400	33833600	A-E+A-P	962	.	33833400	33833600	128,0,128
chr1	33896600	33897200	A-E+A-P	998	.	33896600	33897200	128,0,128
chr1	33899400	33899800	A-E+A-P	990	.	33899400	33899800	128,0,128
chr1	33908800	33909000	A-E+A-P	514	.	33908800	33909000	128,0,128
chr1	33921600	33921800	A-E+A-P	549	.	33921600	33921800	128,0,128
chr1	33924200	33924400	A-E+A-P	592	.	33924200	33924400	128,0,128
chr1	33937800	33938200	A-E+A-P	864	.	33937800	33938200	128,0,128
chr1	35012800	35013000	A-E+A-P	784	.	35012800	35013000	128,0,128
chr1	35063600	35063800	A-E+A-P	896	.	35063600	35063800	128,0,128
chr1	35147200	35147400	A-E+A-P	569	.	35147200	35147400	128,0,128
chr1	35161800	35162000	A-E+A-P	600	.	35161800	35162000	128,0,128
chr1	35177200	35177400	A-E+A-P	781	.	35177200	35177400	128,0,128
chr1	35208400	35208600	A-E+A-P	780	.	35208400	35208600	128,0,128
chr1	35220800	35221200	A-E+A-P	785	.	35220800	35221200	128,0,128
chr1	35228400	35229600	A-E+A-P	573	.	35228400	35229600	128,0,128
chr1	35246200	35246400	A-E+A-P	683	.	35246200	35246400	128,0,128
chr1	35247800	35248000	A-E+A-P	658	.	35247800	35248000	128,0,128
chr1	35249200	35249400	A-E+A-P	658	.	35249200	35249400	128,0,128
chr1	35252200	35252400	A-E+A-P	521	.	35252200	35252400	128,0,128
chr1	35309800	35310000	A-E+A-P	834	.	35309800	35310000	128,0,128
chr1	35318200	35318600	A-E+A-P	861	.	35318200	35318600	128,0,128
chr1	35324000	35325000	A-E+A-P	505	.	35324000	35325000	128,0,128
chr1	35325400	35325600	A-E+A-P	881	.	35325400	35325600	128,0,128
chr1	35411800	35412000	A-E+A-P	597	.	35411800	35412000	128,0,128
chr1	35446000	35446200	A-E+A-P	513	.	35446000	35446200	128,0,128
chr1	35449800	35450400	A-E+A-P	552	.	35449800	35450400	128,0,128
chr1	35451000	35451200	A-E+A-P	534	.	35451000	35451200	128,0,128
chr1	35496400	35496600	A-E+A-P	532	.	35496400	35496600	128,0,128
chr1	35497200	35497600	A-E+A-P	968	.	35497200	35497600	128,0,128
chr1	35524600	35524800	A-E+A-P	609	.	35524600	35524800	128,0,128
chr1	35542200	35542400	A-E+A-P	641	.	35542200	35542400	128,0,128
chr1	35544600	35545400	A-E+A-P	525	.	35544600	35545400	128,0,128
chr1	35545800	35546000	A-E+A-P	624	.	35545800	35546000	128,0,128
chr1	35656400	35656800	A-E+A-P	552	.	35656400	35656800	128,0,128
chr1	35657800	35658000	A-E+A-P	512	.	35657800	35658000	128,0,128
chr1	35658600	35659200	A-E+A-P	751	.	35658600	35659200	128,0,128
chr1	35660400	35660600	A-E+A-P	593	.	35660400	35660600	128,0,128
chr1	35734000	35734400	A-E+A-P	728	.	35734000	35734400	128,0,128
chr1	35735200	35735600	A-E+A-P	668	.	35735200	35735600	128,0,128
chr1	35811000	35811600	A-E+A-P	634	.	35811000	35811600	128,0,128
chr1	36010600	36011000	A-E+A-P	536	.	36010600	36011000	128,0,128
chr1	36022200	36022400	A-E+A-P	723	.	36022200	36022400	128,0,128
chr1	36023000	36023600	A-E+A-P	955	.	36023000	36023600	128,0,128
chr1	36034600	36034800	A-E+A-P	833	.	36034600	36034800	128,0,128
chr1	36103000	36103200	A-E+A-P	527	.	36103000	36103200	128,0,128
chr1	36183600	36184000	A-E+A-P	667	.	36183600	36184000	128,0,128
chr1	36184600	36185000	A-E+A-P	714	.	36184600	36185000	128,0,128
chr1	36234200	36234600	A-E+A-P	801	.	36234200	36234600	128,0,128
chr1	36235400	36235800	A-E+A-P	645	.	36235400	36235800	128,0,128
chr1	36240400	36240600	A-E+A-P	518	.	36240400	36240600	128,0,128
chr1	36274600	36274800	A-E+A-P	680	.	36274600	36274800	128,0,128
chr1	36348600	36348800	A-E+A-P	844	.	36348600	36348800	128,0,128
chr1	36395800	36396200	A-E+A-P	825	.	36395800	36396200	128,0,128
chr1	36396600	36397000	A-E+A-P	690	.	36396600	36397000	128,0,128
chr1	36500400	36500600	A-E+A-P	707	.	36500400	36500600	128,0,128
chr1	36555000	36555600	A-E+A-P	553	.	36555000	36555600	128,0,128
chr1	36565400	36565600	A-E+A-P	659	.	36565400	36565600	128,0,128
chr1	36565800	36566000	A-E+A-P	562	.	36565800	36566000	128,0,128
chr1	36599000	36599400	A-E+A-P	953	.	36599000	36599400	128,0,128
chr1	36614400	36614600	A-E+A-P	606	.	36614400	36614600	128,0,128
chr1	36615000	36615200	A-E+A-P	793	.	36615000	36615200	128,0,128
chr1	36616200	36616800	A-E+A-P	631	.	36616200	36616800	128,0,128
chr1	36621200	36621600	A-E+A-P	708	.	36621200	36621600	128,0,128
chr1	36634200	36634400	A-E+A-P	827	.	36634200	36634400	128,0,128
chr1	36653600	36654000	A-E+A-P	577	.	36653600	36654000	128,0,128
chr1	36689000	36689200	A-E+A-P	752	.	36689000	36689200	128,0,128
chr1	36689400	36690600	A-E+A-P	753	.	36689400	36690600	128,0,128
chr1	36713800	36714600	A-E+A-P	942	.	36713800	36714600	128,0,128
chr1	36715400	36715600	A-E+A-P	506	.	36715400	36715600	128,0,128
chr1	36765600	36766000	A-E+A-P	962	.	36765600	36766000	128,0,128
chr1	36771600	36772000	A-E+A-P	765	.	36771600	36772000	128,0,128
chr1	36772600	36772800	A-E+A-P	651	.	36772600	36772800	128,0,128
chr1	36839000	36839200	A-E+A-P	745	.	36839000	36839200	128,0,128
chr1	36839400	36840800	A-E+A-P	659	.	36839400	36840800	128,0,128
chr1	36850000	36851000	A-E+A-P	584	.	36850000	36851000	128,0,128
chr1	36851600	36853000	A-E+A-P	999	.	36851600	36853000	128,0,128
chr1	36863400	36863800	A-E+A-P	952	.	36863400	36863800	128,0,128
chr1	36866800	36867200	A-E+A-P	742	.	36866800	36867200	128,0,128
chr1	36874200	36874400	A-E+A-P	514	.	36874200	36874400	128,0,128
chr1	36877600	36877800	A-E+A-P	530	.	36877600	36877800	128,0,128
chr1	36915600	36916600	A-E+A-P	503	.	36915600	36916600	128,0,128
chr1	36929200	36929400	A-E+A-P	536	.	36929200	36929400	128,0,128
chr1	36929600	36930600	A-E+A-P	546	.	36929600	36930600	128,0,128
chr1	36945400	36945600	A-E+A-P	635	.	36945400	36945600	128,0,128
chr1	36952400	36953000	A-E+A-P	614	.	36952400	36953000	128,0,128
chr1	37041800	37042000	A-E+A-P	801	.	37041800	37042000	128,0,128
chr1	37116200	37116400	A-E+A-P	909	.	37116200	37116400	128,0,128
chr1	37169400	37169600	A-E+A-P	672	.	37169400	37169600	128,0,128
chr1	37920400	37921200	A-E+A-P	916	.	37920400	37921200	128,0,128
chr1	37924200	37924400	A-E+A-P	544	.	37924200	37924400	128,0,128
chr1	37936800	37938400	A-E+A-P	509	.	37936800	37938400	128,0,128
chr1	37938800	37939800	A-E+A-P	519	.	37938800	37939800	128,0,128
chr1	37940000	37940200	A-E+A-P	596	.	37940000	37940200	128,0,128
chr1	37940600	37941000	A-E+A-P	535	.	37940600	37941000	128,0,128
chr1	37941600	37943000	A-E+A-P	772	.	37941600	37943000	128,0,128
chr1	37943200	37946000	A-E+A-P	677	.	37943200	37946000	128,0,128
chr1	37951800	37952000	A-E+A-P	513	.	37951800	37952000	128,0,128
chr1	37952200	37953200	A-E+A-P	543	.	37952200	37953200	128,0,128
chr1	37961600	37961800	A-E+A-P	668	.	37961600	37961800	128,0,128
chr1	37963600	37963800	A-E+A-P	542	.	37963600	37963800	128,0,128
chr1	37964800	37965200	A-E+A-P	917	.	37964800	37965200	128,0,128
chr1	37979600	37979800	A-E+A-P	513	.	37979600	37979800	128,0,128
chr1	37980400	37980800	A-E+A-P	840	.	37980400	37980800	128,0,128
chr1	38000000	38000400	A-E+A-P	742	.	38000000	38000400	128,0,128
chr1	38003000	38003200	A-E+A-P	854	.	38003000	38003200	128,0,128
chr1	38010800	38011000	A-E+A-P	713	.	38010800	38011000	128,0,128
chr1	38018800	38019000	A-E+A-P	527	.	38018800	38019000	128,0,128
chr1	38019800	38020200	A-E+A-P	999	.	38019800	38020200	128,0,128
chr1	38060400	38061000	A-E+A-P	802	.	38060400	38061000	128,0,128
chr1	38061200	38061800	A-E+A-P	532	.	38061200	38061800	128,0,128
chr1	38068800	38069000	A-E+A-P	608	.	38068800	38069000	128,0,128
chr1	38148200	38148400	A-E+A-P	609	.	38148200	38148400	128,0,128
chr1	38155000	38155600	A-E+A-P	716	.	38155000	38155600	128,0,128
chr1	38156000	38157400	A-E+A-P	756	.	38156000	38157400	128,0,128
chr1	38157800	38158400	A-E+A-P	918	.	38157800	38158400	128,0,128
chr1	38260600	38261200	A-E+A-P	772	.	38260600	38261200	128,0,128
chr1	38273200	38273600	A-E+A-P	614	.	38273200	38273600	128,0,128
chr1	38324600	38324800	A-E+A-P	835	.	38324600	38324800	128,0,128
chr1	38325200	38325800	A-E+A-P	983	.	38325200	38325800	128,0,128
chr1	38326000	38326200	A-E+A-P	746	.	38326000	38326200	128,0,128
chr1	38331200	38331400	A-E+A-P	756	.	38331200	38331400	128,0,128
chr1	38396800	38397000	A-E+A-P	751	.	38396800	38397000	128,0,128
chr1	38397400	38397800	A-E+A-P	983	.	38397400	38397800	128,0,128
chr1	38411800	38412000	A-E+A-P	854	.	38411800	38412000	128,0,128
chr1	38412200	38413000	A-E+A-P	781	.	38412200	38413000	128,0,128
chr1	38440800	38441000	A-E+A-P	821	.	38440800	38441000	128,0,128
chr1	38455600	38456200	A-E+A-P	662	.	38455600	38456200	128,0,128
chr1	38461000	38461600	A-E+A-P	695	.	38461000	38461600	128,0,128
chr1	38462000	38462200	A-E+A-P	580	.	38462000	38462200	128,0,128
chr1	38462400	38462600	A-E+A-P	869	.	38462400	38462600	128,0,128
chr1	38464800	38466800	A-E+A-P	619	.	38464800	38466800	128,0,128
chr1	38469200	38470600	A-E+A-P	569	.	38469200	38470600	128,0,128
chr1	38478000	38478400	A-E+A-P	969	.	38478000	38478400	128,0,128
chr1	38484600	38485000	A-E+A-P	575	.	38484600	38485000	128,0,128
chr1	38493800	38494000	A-E+A-P	705	.	38493800	38494000	128,0,128
chr1	38506200	38506400	A-E+A-P	706	.	38506200	38506400	128,0,128
chr1	38512600	38512800	A-E+A-P	590	.	38512600	38512800	128,0,128
chr1	38589000	38589400	A-E+A-P	922	.	38589000	38589400	128,0,128
chr1	38604200	38604600	A-E+A-P	938	.	38604200	38604600	128,0,128
chr1	39196800	39197000	A-E+A-P	986	.	39196800	39197000	128,0,128
chr1	39301000	39301200	A-E+A-P	784	.	39301000	39301200	128,0,128
chr1	39324400	39325000	A-E+A-P	925	.	39324400	39325000	128,0,128
chr1	39325400	39326200	A-E+A-P	999	.	39325400	39326200	128,0,128
chr1	39338200	39338400	A-E+A-P	654	.	39338200	39338400	128,0,128
chr1	39339000	39339200	A-E+A-P	783	.	39339000	39339200	128,0,128
chr1	39407600	39407800	A-E+A-P	701	.	39407600	39407800	128,0,128
chr1	39427200	39427600	A-E+A-P	608	.	39427200	39427600	128,0,128
chr1	39434800	39435000	A-E+A-P	652	.	39434800	39435000	128,0,128
chr1	39451200	39451400	A-E+A-P	516	.	39451200	39451400	128,0,128
chr1	39452000	39452200	A-E+A-P	538	.	39452000	39452200	128,0,128
chr1	39456400	39456600	A-E+A-P	673	.	39456400	39456600	128,0,128
chr1	39458000	39458400	A-E+A-P	657	.	39458000	39458400	128,0,128
chr1	39491600	39492000	A-E+A-P	572	.	39491600	39492000	128,0,128
chr1	39492400	39492800	A-E+A-P	951	.	39492400	39492800	128,0,128
chr1	39564400	39564600	A-E+A-P	955	.	39564400	39564600	128,0,128
chr1	39568400	39568600	A-E+A-P	541	.	39568400	39568600	128,0,128
chr1	39569000	39569200	A-E+A-P	656	.	39569000	39569200	128,0,128
chr1	39569400	39569800	A-E+A-P	886	.	39569400	39569800	128,0,128
chr1	39572000	39572400	A-E+A-P	813	.	39572000	39572400	128,0,128
chr1	39582400	39583400	A-E+A-P	510	.	39582400	39583400	128,0,128
chr1	39583600	39584000	A-E+A-P	871	.	39583600	39584000	128,0,128
chr1	39593400	39593600	A-E+A-P	826	.	39593400	39593600	128,0,128
chr1	39595800	39596200	A-E+A-P	692	.	39595800	39596200	128,0,128
chr1	39608400	39608600	A-E+A-P	511	.	39608400	39608600	128,0,128
chr1	39633600	39634000	A-E+A-P	999	.	39633600	39634000	128,0,128
chr1	39643200	39643600	A-E+A-P	515	.	39643200	39643600	128,0,128
chr1	39644200	39645000	A-E+A-P	881	.	39644200	39645000	128,0,128
chr1	39649200	39650000	A-E+A-P	858	.	39649200	39650000	128,0,128
chr1	39651400	39651800	A-E+A-P	585	.	39651400	39651800	128,0,128
chr1	39657400	39658600	A-E+A-P	967	.	39657400	39658600	128,0,128
chr1	39732000	39732200	A-E+A-P	714	.	39732000	39732200	128,0,128
chr1	39853200	39853400	A-E+A-P	929	.	39853200	39853400	128,0,128
chr1	39857800	39858000	A-E+A-P	608	.	39857800	39858000	128,0,128
chr1	39860400	39860600	A-E+A-P	566	.	39860400	39860600	128,0,128
chr1	39861000	39861400	A-E+A-P	714	.	39861000	39861400	128,0,128
chr1	39864000	39864600	A-E+A-P	721	.	39864000	39864600	128,0,128
chr1	39873600	39873800	A-E+A-P	563	.	39873600	39873800	128,0,128
chr1	39874400	39874600	A-E+A-P	734	.	39874400	39874600	128,0,128
chr1	39875400	39875600	A-E+A-P	623	.	39875400	39875600	128,0,128
chr1	39876600	39877200	A-E+A-P	988	.	39876600	39877200	128,0,128
chr1	40004800	40005200	A-E+A-P	645	.	40004800	40005200	128,0,128
chr1	40038800	40039000	A-E+A-P	526	.	40038800	40039000	128,0,128
chr1	40039600	40041400	A-E+A-P	580	.	40039600	40041400	128,0,128
chr1	40042400	40042600	A-E+A-P	545	.	40042400	40042600	128,0,128
chr1	40072000	40072200	A-E+A-P	667	.	40072000	40072200	128,0,128
chr1	40119400	40119600	A-E+A-P	741	.	40119400	40119600	128,0,128
chr1	40123800	40124000	A-E+A-P	702	.	40123800	40124000	128,0,128
chr1	40142600	40143200	A-E+A-P	966	.	40142600	40143200	128,0,128
chr1	40157000	40157200	A-E+A-P	930	.	40157000	40157200	128,0,128
chr1	40167600	40167800	A-E+A-P	750	.	40167600	40167800	128,0,128
chr1	40185800	40186000	A-E+A-P	667	.	40185800	40186000	128,0,128
chr1	40205200	40205600	A-E+A-P	561	.	40205200	40205600	128,0,128
chr1	40242600	40242800	A-E+A-P	527	.	40242600	40242800	128,0,128
chr1	40254600	40254800	A-E+A-P	514	.	40254600	40254800	128,0,128
chr1	40265000	40265200	A-E+A-P	993	.	40265000	40265200	128,0,128
chr1	40266200	40266400	A-E+A-P	533	.	40266200	40266400	128,0,128
chr1	40282600	40282800	A-E+A-P	859	.	40282600	40282800	128,0,128
chr1	40318000	40318400	A-E+A-P	964	.	40318000	40318400	128,0,128
chr1	40347800	40348600	A-E+A-P	508	.	40347800	40348600	128,0,128
chr1	40358800	40359200	A-E+A-P	816	.	40358800	40359200	128,0,128
chr1	40364800	40365000	A-E+A-P	574	.	40364800	40365000	128,0,128
chr1	40368000	40368200	A-E+A-P	678	.	40368000	40368200	128,0,128
chr1	40385200	40385600	A-E+A-P	986	.	40385200	40385600	128,0,128
chr1	40400000	40400400	A-E+A-P	967	.	40400000	40400400	128,0,128
chr1	40446200	40446600	A-E+A-P	935	.	40446200	40446600	128,0,128
chr1	40498000	40498200	A-E+A-P	947	.	40498000	40498200	128,0,128
chr1	40505800	40506600	A-E+A-P	522	.	40505800	40506600	128,0,128
chr1	40506800	40507600	A-E+A-P	718	.	40506800	40507600	128,0,128
chr1	40562400	40562600	A-E+A-P	679	.	40562400	40562600	128,0,128
chr1	40562800	40563000	A-E+A-P	932	.	40562800	40563000	128,0,128
chr1	40596600	40597000	A-E+A-P	893	.	40596600	40597000	128,0,128
chr1	40605800	40606200	A-E+A-P	975	.	40605800	40606200	128,0,128
chr1	40607600	40607800	A-E+A-P	574	.	40607600	40607800	128,0,128
chr1	40609800	40610000	A-E+A-P	784	.	40609800	40610000	128,0,128
chr1	40618800	40619000	A-E+A-P	831	.	40618800	40619000	128,0,128
chr1	40626600	40627200	A-E+A-P	700	.	40626600	40627200	128,0,128
chr1	40628600	40629000	A-E+A-P	550	.	40628600	40629000	128,0,128
chr1	40723000	40723200	A-E+A-P	513	.	40723000	40723200	128,0,128
chr1	40723600	40723800	A-E+A-P	756	.	40723600	40723800	128,0,128
chr1	40804400	40804600	A-E+A-P	856	.	40804400	40804600	128,0,128
chr1	40870600	40870800	A-E+A-P	836	.	40870600	40870800	128,0,128
chr1	40997000	40997800	A-E+A-P	584	.	40997000	40997800	128,0,128
chr1	40998600	40998800	A-E+A-P	516	.	40998600	40998800	128,0,128
chr1	41049200	41049400	A-E+A-P	823	.	41049200	41049400	128,0,128
chr1	41058000	41058200	A-E+A-P	885	.	41058000	41058200	128,0,128
chr1	41090800	41091000	A-E+A-P	647	.	41090800	41091000	128,0,128
chr1	41131600	41131800	A-E+A-P	625	.	41131600	41131800	128,0,128
chr1	41134600	41134800	A-E+A-P	538	.	41134600	41134800	128,0,128
chr1	41157200	41157400	A-E+A-P	685	.	41157200	41157400	128,0,128
chr1	41157600	41158400	A-E+A-P	679	.	41157600	41158400	128,0,128
chr1	41159200	41159400	A-E+A-P	583	.	41159200	41159400	128,0,128
chr1	41169200	41169400	A-E+A-P	647	.	41169200	41169400	128,0,128
chr1	41177200	41177400	A-E+A-P	597	.	41177200	41177400	128,0,128
chr1	41216400	41216600	A-E+A-P	638	.	41216400	41216600	128,0,128
chr1	41315600	41316000	A-E+A-P	668	.	41315600	41316000	128,0,128
chr1	41326400	41326600	A-E+A-P	814	.	41326400	41326600	128,0,128
chr1	41328000	41328800	A-E+A-P	931	.	41328000	41328800	128,0,128
chr1	41329200	41330000	A-E+A-P	993	.	41329200	41330000	128,0,128
chr1	41330400	41330600	A-E+A-P	504	.	41330400	41330600	128,0,128
chr1	41331400	41332800	A-E+A-P	534	.	41331400	41332800	128,0,128
chr1	41334000	41334400	A-E+A-P	986	.	41334000	41334400	128,0,128
chr1	41341000	41341200	A-E+A-P	680	.	41341000	41341200	128,0,128
chr1	41341400	41342000	A-E+A-P	996	.	41341400	41342000	128,0,128
chr1	41343000	41343800	A-E+A-P	508	.	41343000	41343800	128,0,128
chr1	41344000	41344400	A-E+A-P	549	.	41344000	41344400	128,0,128
chr1	41355400	41355800	A-E+A-P	942	.	41355400	41355800	128,0,128
chr1	41363200	41363400	A-E+A-P	652	.	41363200	41363400	128,0,128
chr1	41364000	41365400	A-E+A-P	726	.	41364000	41365400	128,0,128
chr1	41367600	41368400	A-E+A-P	795	.	41367600	41368400	128,0,128
chr1	41372800	41373200	A-E+A-P	968	.	41372800	41373200	128,0,128
chr1	41402600	41402800	A-E+A-P	701	.	41402600	41402800	128,0,128
chr1	41405400	41405800	A-E+A-P	937	.	41405400	41405800	128,0,128
chr1	41409800	41411200	A-E+A-P	759	.	41409800	41411200	128,0,128
chr1	41414200	41414800	A-E+A-P	811	.	41414200	41414800	128,0,128
chr1	41418000	41418400	A-E+A-P	616	.	41418000	41418400	128,0,128
chr1	41433200	41434000	A-E+A-P	896	.	41433200	41434000	128,0,128
chr1	41445400	41445800	A-E+A-P	918	.	41445400	41445800	128,0,128
chr1	41446200	41446800	A-E+A-P	690	.	41446200	41446800	128,0,128
chr1	41447800	41448000	A-E+A-P	534	.	41447800	41448000	128,0,128
chr1	41469400	41469600	A-E+A-P	996	.	41469400	41469600	128,0,128
chr1	41568000	41568200	A-E+A-P	965	.	41568000	41568200	128,0,128
chr1	41574400	41574600	A-E+A-P	850	.	41574400	41574600	128,0,128
chr1	41575000	41576200	A-E+A-P	779	.	41575000	41576200	128,0,128
chr1	41589000	41589200	A-E+A-P	706	.	41589000	41589200	128,0,128
chr1	41618400	41618600	A-E+A-P	801	.	41618400	41618600	128,0,128
chr1	41706000	41706200	A-E+A-P	622	.	41706000	41706200	128,0,128
chr1	41706800	41707200	A-E+A-P	745	.	41706800	41707200	128,0,128
chr1	41734000	41734200	A-E+A-P	655	.	41734000	41734200	128,0,128
chr1	41788600	41788800	A-E+A-P	984	.	41788600	41788800	128,0,128
chr1	41799000	41799400	A-E+A-P	717	.	41799000	41799400	128,0,128
chr1	41826000	41826200	A-E+A-P	918	.	41826000	41826200	128,0,128
chr1	41826600	41827000	A-E+A-P	956	.	41826600	41827000	128,0,128
chr1	41837400	41838200	A-E+A-P	639	.	41837400	41838200	128,0,128
chr1	41846600	41847000	A-E+A-P	612	.	41846600	41847000	128,0,128
chr1	41848200	41848800	A-E+A-P	719	.	41848200	41848800	128,0,128
chr1	41882800	41883000	A-E+A-P	607	.	41882800	41883000	128,0,128
chr1	41884600	41884800	A-E+A-P	873	.	41884600	41884800	128,0,128
chr1	41885000	41885200	A-E+A-P	535	.	41885000	41885200	128,0,128
chr1	41898400	41899000	A-E+A-P	938	.	41898400	41899000	128,0,128
chr1	41935400	41935600	A-E+A-P	677	.	41935400	41935600	128,0,128
chr1	41942400	41942800	A-E+A-P	983	.	41942400	41942800	128,0,128
chr1	41948200	41948600	A-E+A-P	600	.	41948200	41948600	128,0,128
chr1	41950000	41950400	A-E+A-P	827	.	41950000	41950400	128,0,128
chr1	41951400	41951600	A-E+A-P	802	.	41951400	41951600	128,0,128
chr1	41958800	41959200	A-E+A-P	965	.	41958800	41959200	128,0,128
chr1	41961600	41961800	A-E+A-P	872	.	41961600	41961800	128,0,128
chr1	41962000	41962400	A-E+A-P	689	.	41962000	41962400	128,0,128
chr1	41962600	41962800	A-E+A-P	557	.	41962600	41962800	128,0,128
chr1	41964400	41964800	A-E+A-P	879	.	41964400	41964800	128,0,128
chr1	41967400	41967800	A-E+A-P	906	.	41967400	41967800	128,0,128
chr1	41980000	41981600	A-E+A-P	953	.	41980000	41981600	128,0,128
chr1	41981800	41982200	A-E+A-P	951	.	41981800	41982200	128,0,128
chr1	42039800	42040200	A-E+A-P	880	.	42039800	42040200	128,0,128
chr1	42131000	42131200	A-E+A-P	989	.	42131000	42131200	128,0,128
chr1	42137800	42138400	A-E+A-P	616	.	42137800	42138400	128,0,128
chr1	42224200	42224400	A-E+A-P	762	.	42224200	42224400	128,0,128
chr1	42224600	42224800	A-E+A-P	833	.	42224600	42224800	128,0,128
chr1	42248800	42249200	A-E+A-P	589	.	42248800	42249200	128,0,128
chr1	42261000	42261400	A-E+A-P	952	.	42261000	42261400	128,0,128
chr1	42277800	42278000	A-E+A-P	780	.	42277800	42278000	128,0,128
chr1	42278200	42278400	A-E+A-P	793	.	42278200	42278400	128,0,128
chr1	42306600	42306800	A-E+A-P	518	.	42306600	42306800	128,0,128
chr1	42317200	42317600	A-E+A-P	517	.	42317200	42317600	128,0,128
chr1	42321400	42321600	A-E+A-P	836	.	42321400	42321600	128,0,128
chr1	42328000	42329000	A-E+A-P	687	.	42328000	42329000	128,0,128
chr1	42335800	42336200	A-E+A-P	745	.	42335800	42336200	128,0,128
chr1	42366000	42368400	A-E+A-P	550	.	42366000	42368400	128,0,128
chr1	42384200	42384600	A-E+A-P	567	.	42384200	42384600	128,0,128
chr1	42386400	42386600	A-E+A-P	929	.	42386400	42386600	128,0,128
chr1	42420200	42420600	A-E+A-P	854	.	42420200	42420600	128,0,128
chr1	42421200	42421600	A-E+A-P	853	.	42421200	42421600	128,0,128
chr1	42469200	42469400	A-E+A-P	878	.	42469200	42469400	128,0,128
chr1	42612600	42612800	A-E+A-P	933	.	42612600	42612800	128,0,128
chr1	42631000	42632000	A-E+A-P	606	.	42631000	42632000	128,0,128
chr1	42675200	42675800	A-E+A-P	935	.	42675200	42675800	128,0,128
chr1	42680000	42680600	A-E+A-P	621	.	42680000	42680600	128,0,128
chr1	42687800	42688200	A-E+A-P	563	.	42687800	42688200	128,0,128
chr1	42692400	42692600	A-E+A-P	804	.	42692400	42692600	128,0,128
chr1	42799800	42800400	A-E+A-P	568	.	42799800	42800400	128,0,128
chr1	42801000	42801200	A-E+A-P	678	.	42801000	42801200	128,0,128
chr1	42801600	42802000	A-E+A-P	910	.	42801600	42802000	128,0,128
chr1	42810000	42810200	A-E+A-P	781	.	42810000	42810200	128,0,128
chr1	42921800	42922000	A-E+A-P	532	.	42921800	42922000	128,0,128
chr1	42922800	42923000	A-E+A-P	694	.	42922800	42923000	128,0,128
chr1	42928400	42929000	A-E+A-P	914	.	42928400	42929000	128,0,128
chr1	42977400	42977600	A-E+A-P	703	.	42977400	42977600	128,0,128
chr1	43123600	43124200	A-E+A-P	606	.	43123600	43124200	128,0,128
chr1	43146800	43147600	A-E+A-P	695	.	43146800	43147600	128,0,128
chr1	43147800	43148200	A-E+A-P	999	.	43147800	43148200	128,0,128
chr1	43149800	43150200	A-E+A-P	690	.	43149800	43150200	128,0,128
chr1	43150400	43150600	A-E+A-P	509	.	43150400	43150600	128,0,128
chr1	43196800	43197000	A-E+A-P	887	.	43196800	43197000	128,0,128
chr1	43231200	43231400	A-E+A-P	505	.	43231200	43231400	128,0,128
chr1	43231600	43231800	A-E+A-P	556	.	43231600	43231800	128,0,128
chr1	43232600	43233000	A-E+A-P	602	.	43232600	43233000	128,0,128
chr1	43243600	43243800	A-E+A-P	614	.	43243600	43243800	128,0,128
chr1	43272400	43272600	A-E+A-P	541	.	43272400	43272600	128,0,128
chr1	43281800	43282000	A-E+A-P	538	.	43281800	43282000	128,0,128
chr1	43282800	43283000	A-E+A-P	504	.	43282800	43283000	128,0,128
chr1	43311600	43312400	A-E+A-P	529	.	43311600	43312400	128,0,128
chr1	43312600	43312800	A-E+A-P	579	.	43312600	43312800	128,0,128
chr1	43313000	43313200	A-E+A-P	613	.	43313000	43313200	128,0,128
chr1	43379200	43379400	A-E+A-P	864	.	43379200	43379400	128,0,128
chr1	43388800	43389000	A-E+A-P	645	.	43388800	43389000	128,0,128
chr1	43389800	43390200	A-E+A-P	854	.	43389800	43390200	128,0,128
chr1	43401800	43403200	A-E+A-P	640	.	43401800	43403200	128,0,128
chr1	43406400	43408600	A-E+A-P	539	.	43406400	43408600	128,0,128
chr1	43408800	43409800	A-E+A-P	503	.	43408800	43409800	128,0,128
chr1	43422400	43423400	A-E+A-P	628	.	43422400	43423400	128,0,128
chr1	43423800	43424200	A-E+A-P	752	.	43423800	43424200	128,0,128
chr1	43424400	43424600	A-E+A-P	597	.	43424400	43424600	128,0,128
chr1	43429800	43430000	A-E+A-P	580	.	43429800	43430000	128,0,128
chr1	43432800	43433200	A-E+A-P	875	.	43432800	43433200	128,0,128
chr1	43474200	43474400	A-E+A-P	651	.	43474200	43474400	128,0,128
chr1	43539400	43539600	A-E+A-P	874	.	43539400	43539600	128,0,128
chr1	43610000	43610200	A-E+A-P	790	.	43610000	43610200	128,0,128
chr1	43637000	43637400	A-E+A-P	558	.	43637000	43637400	128,0,128
chr1	43637800	43638200	A-E+A-P	933	.	43637800	43638200	128,0,128
chr1	43638400	43638600	A-E+A-P	541	.	43638400	43638600	128,0,128
chr1	43671400	43671800	A-E+A-P	769	.	43671400	43671800	128,0,128
chr1	43672200	43673800	A-E+A-P	726	.	43672200	43673800	128,0,128
chr1	43690800	43691200	A-E+A-P	587	.	43690800	43691200	128,0,128
chr1	43697800	43698200	A-E+A-P	989	.	43697800	43698200	128,0,128
chr1	43703800	43704000	A-E+A-P	758	.	43703800	43704000	128,0,128
chr1	43707400	43707600	A-E+A-P	971	.	43707400	43707600	128,0,128
chr1	43722400	43722600	A-E+A-P	736	.	43722400	43722600	128,0,128
chr1	43758800	43759200	A-E+A-P	681	.	43758800	43759200	128,0,128
chr1	43759600	43760400	A-E+A-P	946	.	43759600	43760400	128,0,128
chr1	43786800	43787400	A-E+A-P	813	.	43786800	43787400	128,0,128
chr1	43811000	43811200	A-E+A-P	893	.	43811000	43811200	128,0,128
chr1	43814200	43814800	A-E+A-P	601	.	43814200	43814800	128,0,128
chr1	43815000	43815400	A-E+A-P	848	.	43815000	43815400	128,0,128
chr1	43823600	43824800	A-E+A-P	607	.	43823600	43824800	128,0,128
chr1	43825400	43826600	A-E+A-P	626	.	43825400	43826600	128,0,128
chr1	43832400	43832800	A-E+A-P	773	.	43832400	43832800	128,0,128
chr1	43833000	43833200	A-E+A-P	513	.	43833000	43833200	128,0,128
chr1	43834000	43834800	A-E+A-P	555	.	43834000	43834800	128,0,128
chr1	43838800	43839400	A-E+A-P	664	.	43838800	43839400	128,0,128
chr1	43854600	43855000	A-E+A-P	555	.	43854600	43855000	128,0,128
chr1	43855400	43855600	A-E+A-P	945	.	43855400	43855600	128,0,128
chr1	43856400	43856600	A-E+A-P	592	.	43856400	43856600	128,0,128
chr1	43889200	43889400	A-E+A-P	596	.	43889200	43889400	128,0,128
chr1	43920000	43920600	A-E+A-P	596	.	43920000	43920600	128,0,128
chr1	43937800	43938000	A-E+A-P	522	.	43937800	43938000	128,0,128
chr1	43938200	43938800	A-E+A-P	541	.	43938200	43938800	128,0,128
chr1	43941400	43941600	A-E+A-P	874	.	43941400	43941600	128,0,128
chr1	43941800	43942000	A-E+A-P	794	.	43941800	43942000	128,0,128
chr1	43977200	43977400	A-E+A-P	527	.	43977200	43977400	128,0,128
chr1	43988800	43989200	A-E+A-P	845	.	43988800	43989200	128,0,128
chr1	43991800	43992000	A-E+A-P	701	.	43991800	43992000	128,0,128
chr1	43994800	43995200	A-E+A-P	931	.	43994800	43995200	128,0,128
chr1	43996200	43996400	A-E+A-P	785	.	43996200	43996400	128,0,128
chr1	43997400	43997800	A-E+A-P	649	.	43997400	43997800	128,0,128
chr1	44022600	44022800	A-E+A-P	714	.	44022600	44022800	128,0,128
chr1	44023400	44023600	A-E+A-P	928	.	44023400	44023600	128,0,128
chr1	44047800	44048200	A-E+A-P	868	.	44047800	44048200	128,0,128
chr1	44115200	44116200	A-E+A-P	942	.	44115200	44116200	128,0,128
chr1	44117200	44117600	A-E+A-P	642	.	44117200	44117600	128,0,128
chr1	44172000	44173200	A-E+A-P	528	.	44172000	44173200	128,0,128
chr1	44177200	44177400	A-E+A-P	642	.	44177200	44177400	128,0,128
chr1	44229200	44229400	A-E+A-P	756	.	44229200	44229400	128,0,128
chr1	44240200	44240400	A-E+A-P	538	.	44240200	44240400	128,0,128
chr1	44242200	44242400	A-E+A-P	593	.	44242200	44242400	128,0,128
chr1	44249200	44249800	A-E+A-P	829	.	44249200	44249800	128,0,128
chr1	44287800	44288200	A-E+A-P	971	.	44287800	44288200	128,0,128
chr1	44300800	44301200	A-E+A-P	987	.	44300800	44301200	128,0,128
chr1	44302200	44302400	A-E+A-P	753	.	44302200	44302400	128,0,128
chr1	44309800	44310000	A-E+A-P	508	.	44309800	44310000	128,0,128
chr1	44324000	44324200	A-E+A-P	814	.	44324000	44324200	128,0,128
chr1	44327000	44327400	A-E+A-P	855	.	44327000	44327400	128,0,128
chr1	44338000	44338400	A-E+A-P	844	.	44338000	44338400	128,0,128
chr1	44350400	44351600	A-E+A-P	549	.	44350400	44351600	128,0,128
chr1	44378400	44378600	A-E+A-P	672	.	44378400	44378600	128,0,128
chr1	44395200	44395600	A-E+A-P	997	.	44395200	44395600	128,0,128
chr1	44398800	44399400	A-E+A-P	521	.	44398800	44399400	128,0,128
chr1	44400400	44400800	A-E+A-P	687	.	44400400	44400800	128,0,128
chr1	44411800	44412000	A-E+A-P	703	.	44411800	44412000	128,0,128
chr1	44412200	44412600	A-E+A-P	992	.	44412200	44412600	128,0,128
chr1	44435400	44435800	A-E+A-P	993	.	44435400	44435800	128,0,128
chr1	44436200	44436600	A-E+A-P	525	.	44436200	44436600	128,0,128
chr1	44439800	44440200	A-E+A-P	734	.	44439800	44440200	128,0,128
chr1	44440400	44440800	A-E+A-P	997	.	44440400	44440800	128,0,128
chr1	44441200	44441400	A-E+A-P	644	.	44441200	44441400	128,0,128
chr1	44441600	44442000	A-E+A-P	625	.	44441600	44442000	128,0,128
chr1	44444400	44444600	A-E+A-P	551	.	44444400	44444600	128,0,128
chr1	44445400	44446000	A-E+A-P	544	.	44445400	44446000	128,0,128
chr1	44456800	44457400	A-E+A-P	825	.	44456800	44457400	128,0,128
chr1	44460600	44460800	A-E+A-P	769	.	44460600	44460800	128,0,128
chr1	44471400	44471600	A-E+A-P	513	.	44471400	44471600	128,0,128
chr1	44494600	44495000	A-E+A-P	560	.	44494600	44495000	128,0,128
chr1	44495200	44496000	A-E+A-P	653	.	44495200	44496000	128,0,128
chr1	44497200	44497600	A-E+A-P	672	.	44497200	44497600	128,0,128
chr1	44502200	44502600	A-E+A-P	660	.	44502200	44502600	128,0,128
chr1	44513400	44514200	A-E+A-P	896	.	44513400	44514200	128,0,128
chr1	44514400	44515400	A-E+A-P	618	.	44514400	44515400	128,0,128
chr1	44515600	44515800	A-E+A-P	935	.	44515600	44515800	128,0,128
chr1	44516000	44516200	A-E+A-P	545	.	44516000	44516200	128,0,128
chr1	44524800	44526000	A-E+A-P	522	.	44524800	44526000	128,0,128
chr1	44526400	44526800	A-E+A-P	522	.	44526400	44526800	128,0,128
chr1	44533400	44533600	A-E+A-P	548	.	44533400	44533600	128,0,128
chr1	44551000	44551200	A-E+A-P	917	.	44551000	44551200	128,0,128
chr1	44555400	44555600	A-E+A-P	755	.	44555400	44555600	128,0,128
chr1	44566400	44566600	A-E+A-P	615	.	44566400	44566600	128,0,128
chr1	44567000	44567400	A-E+A-P	761	.	44567000	44567400	128,0,128
chr1	44579600	44579800	A-E+A-P	749	.	44579600	44579800	128,0,128
chr1	44618400	44618600	A-E+A-P	796	.	44618400	44618600	128,0,128
chr1	44619600	44620000	A-E+A-P	541	.	44619600	44620000	128,0,128
[truncated: 74,128 more rows]
