# Supplementary material for: Genome-wide prediction of cis-regulatory regions using supervised deep learning methods
Source: BMC Bioinformatics. 2018 May 31;19:202. doi: 10.1186/s12859-018-2187-1 (PMC5984344; doi:10.1186/s12859-018-2187-1)
Supplement: Supplementary file 2 — Genome-wide predictions of cis-regulatory regions for all six cell types. (ZIP 20400 kb) [file 12859_2018_2187_MOESM2_ESM.zip › additional_file2/DECRES_GM12878_CRR_Whole.bed]

browser position chr1:0-1000
browser dense DECRES_GM12878_CRR_Whole
track name="DECRES_GM12878_CRR_Whole" description="DECRES_GM12878_Cis_Regulatory_Regions_Whole_Genome" visibility=3 itemRgb="On" useScore=0 db=hg19
chr1	567400	567600	A-E+A-P	882	.	567400	567600	128,0,128
chr1	569800	570000	A-E+A-P	977	.	569800	570000	128,0,128
chr1	713800	714600	A-E+A-P	828	.	713800	714600	128,0,128
chr1	762600	763200	A-E+A-P	864	.	762600	763200	128,0,128
chr1	805200	805400	A-E+A-P	775	.	805200	805400	128,0,128
chr1	811600	811800	A-E+A-P	647	.	811600	811800	128,0,128
chr1	833800	834000	A-E+A-P	634	.	833800	834000	128,0,128
chr1	840000	840400	A-E+A-P	977	.	840000	840400	128,0,128
chr1	840600	841000	A-E+A-P	789	.	840600	841000	128,0,128
chr1	875600	875800	A-E+A-P	520	.	875600	875800	128,0,128
chr1	877200	877400	A-E+A-P	516	.	877200	877400	128,0,128
chr1	894200	895200	A-E+A-P	712	.	894200	895200	128,0,128
chr1	895600	896400	A-E+A-P	614	.	895600	896400	128,0,128
chr1	902000	902600	A-E+A-P	752	.	902000	902600	128,0,128
chr1	911600	911800	A-E+A-P	538	.	911600	911800	128,0,128
chr1	919600	919800	A-E+A-P	914	.	919600	919800	128,0,128
chr1	927800	928000	A-E+A-P	804	.	927800	928000	128,0,128
chr1	934600	934800	A-E+A-P	500	.	934600	934800	128,0,128
chr1	935400	935800	A-E+A-P	875	.	935400	935800	128,0,128
chr1	936000	936600	A-E+A-P	817	.	936000	936600	128,0,128
chr1	937200	937600	A-E+A-P	582	.	937200	937600	128,0,128
chr1	940400	940600	A-E+A-P	562	.	940400	940600	128,0,128
chr1	948200	949400	A-E+A-P	541	.	948200	949400	128,0,128
chr1	949800	950000	A-E+A-P	552	.	949800	950000	128,0,128
chr1	950200	950600	A-E+A-P	600	.	950200	950600	128,0,128
chr1	950800	951000	A-E+A-P	550	.	950800	951000	128,0,128
chr1	954600	955200	A-E+A-P	825	.	954600	955200	128,0,128
chr1	955600	956600	A-E+A-P	712	.	955600	956600	128,0,128
chr1	966600	967000	A-E+A-P	946	.	966600	967000	128,0,128
chr1	968000	969000	A-E+A-P	752	.	968000	969000	128,0,128
chr1	974200	974400	A-E+A-P	962	.	974200	974400	128,0,128
chr1	975000	975200	A-E+A-P	711	.	975000	975200	128,0,128
chr1	975800	976200	A-E+A-P	791	.	975800	976200	128,0,128
chr1	986000	986400	A-E+A-P	927	.	986000	986400	128,0,128
chr1	994400	995400	A-E+A-P	505	.	994400	995400	128,0,128
chr1	999200	1000200	A-E+A-P	689	.	999200	1000200	128,0,128
chr1	1004200	1004400	A-E+A-P	671	.	1004200	1004400	128,0,128
chr1	1004600	1005000	A-E+A-P	936	.	1004600	1005000	128,0,128
chr1	1014800	1016000	A-E+A-P	733	.	1014800	1016000	128,0,128
chr1	1050400	1050800	A-E+A-P	667	.	1050400	1050800	128,0,128
chr1	1051200	1052000	A-E+A-P	720	.	1051200	1052000	128,0,128
chr1	1057600	1057800	A-E+A-P	758	.	1057600	1057800	128,0,128
chr1	1072400	1073000	A-E+A-P	657	.	1072400	1073000	128,0,128
chr1	1079400	1079800	A-E+A-P	602	.	1079400	1079800	128,0,128
chr1	1080000	1080200	A-E+A-P	501	.	1080000	1080200	128,0,128
chr1	1092800	1094000	A-E+A-P	926	.	1092800	1094000	128,0,128
chr1	1107000	1107600	A-E+A-P	812	.	1107000	1107600	128,0,128
chr1	1136200	1136600	A-E+A-P	613	.	1136200	1136600	128,0,128
chr1	1136800	1137200	A-E+A-P	993	.	1136800	1137200	128,0,128
chr1	1142000	1142400	A-E+A-P	952	.	1142000	1142400	128,0,128
chr1	1143400	1144000	A-E+A-P	538	.	1143400	1144000	128,0,128
chr1	1144400	1144800	A-E+A-P	976	.	1144400	1144800	128,0,128
chr1	1148200	1149200	A-E+A-P	915	.	1148200	1149200	128,0,128
chr1	1149400	1149600	A-E+A-P	500	.	1149400	1149600	128,0,128
chr1	1150200	1150800	A-E+A-P	771	.	1150200	1150800	128,0,128
chr1	1158400	1158600	A-E+A-P	575	.	1158400	1158600	128,0,128
chr1	1165200	1165600	A-E+A-P	795	.	1165200	1165600	128,0,128
chr1	1166600	1168200	A-E+A-P	523	.	1166600	1168200	128,0,128
chr1	1186000	1186600	A-E+A-P	602	.	1186000	1186600	128,0,128
chr1	1208000	1208200	A-E+A-P	664	.	1208000	1208200	128,0,128
chr1	1208400	1208600	A-E+A-P	612	.	1208400	1208600	128,0,128
chr1	1209000	1209800	A-E+A-P	847	.	1209000	1209800	128,0,128
chr1	1219200	1219400	A-E+A-P	650	.	1219200	1219400	128,0,128
chr1	1240600	1241200	A-E+A-P	639	.	1240600	1241200	128,0,128
chr1	1241400	1241600	A-E+A-P	514	.	1241400	1241600	128,0,128
chr1	1242800	1245400	A-E+A-P	777	.	1242800	1245400	128,0,128
chr1	1259600	1260800	A-E+A-P	908	.	1259600	1260800	128,0,128
chr1	1276800	1277000	A-E+A-P	755	.	1276800	1277000	128,0,128
chr1	1284000	1285400	A-E+A-P	608	.	1284000	1285400	128,0,128
chr1	1294800	1295000	A-E+A-P	626	.	1294800	1295000	128,0,128
chr1	1306800	1307600	A-E+A-P	508	.	1306800	1307600	128,0,128
chr1	1310000	1310200	A-E+A-P	641	.	1310000	1310200	128,0,128
chr1	1310400	1311200	A-E+A-P	937	.	1310400	1311200	128,0,128
chr1	1334000	1336000	A-E+A-P	608	.	1334000	1336000	128,0,128
chr1	1341600	1342000	A-E+A-P	527	.	1341600	1342000	128,0,128
chr1	1342200	1343400	A-E+A-P	844	.	1342200	1343400	128,0,128
chr1	1353200	1353800	A-E+A-P	771	.	1353200	1353800	128,0,128
chr1	1354000	1354400	A-E+A-P	545	.	1354000	1354400	128,0,128
chr1	1357800	1358000	A-E+A-P	511	.	1357800	1358000	128,0,128
chr1	1370800	1371000	A-E+A-P	768	.	1370800	1371000	128,0,128
chr1	1373400	1373800	A-E+A-P	563	.	1373400	1373800	128,0,128
chr1	1376400	1376600	A-E+A-P	856	.	1376400	1376600	128,0,128
chr1	1397600	1397800	A-E+A-P	806	.	1397600	1397800	128,0,128
chr1	1398000	1398400	A-E+A-P	960	.	1398000	1398400	128,0,128
chr1	1406600	1407200	A-E+A-P	603	.	1406600	1407200	128,0,128
chr1	1440400	1440600	A-E+A-P	596	.	1440400	1440600	128,0,128
chr1	1441000	1441200	A-E+A-P	558	.	1441000	1441200	128,0,128
chr1	1446800	1447600	A-E+A-P	618	.	1446800	1447600	128,0,128
chr1	1509000	1510600	A-E+A-P	593	.	1509000	1510600	128,0,128
chr1	1532600	1532800	A-E+A-P	594	.	1532600	1532800	128,0,128
chr1	1538000	1538200	A-E+A-P	681	.	1538000	1538200	128,0,128
chr1	1550400	1552000	A-E+A-P	613	.	1550400	1552000	128,0,128
chr1	1565400	1566000	A-E+A-P	542	.	1565400	1566000	128,0,128
chr1	1590400	1590800	A-E+A-P	988	.	1590400	1590800	128,0,128
chr1	1609000	1610600	A-E+A-P	823	.	1609000	1610600	128,0,128
chr1	1623800	1624800	A-E+A-P	937	.	1623800	1624800	128,0,128
chr1	1655600	1656000	A-E+A-P	832	.	1655600	1656000	128,0,128
chr1	1677400	1678000	A-E+A-P	862	.	1677400	1678000	128,0,128
chr1	1706800	1707200	A-E+A-P	833	.	1706800	1707200	128,0,128
chr1	1709400	1711000	A-E+A-P	754	.	1709400	1711000	128,0,128
chr1	1711200	1712600	A-E+A-P	820	.	1711200	1712600	128,0,128
chr1	1713600	1714600	A-E+A-P	604	.	1713600	1714600	128,0,128
chr1	1731200	1731400	A-E+A-P	974	.	1731200	1731400	128,0,128
chr1	1759800	1760200	A-E+A-P	645	.	1759800	1760200	128,0,128
chr1	1765600	1765800	A-E+A-P	838	.	1765600	1765800	128,0,128
chr1	1821000	1822000	A-E+A-P	607	.	1821000	1822000	128,0,128
chr1	1822200	1822800	A-E+A-P	655	.	1822200	1822800	128,0,128
chr1	1823000	1823600	A-E+A-P	819	.	1823000	1823600	128,0,128
chr1	1837800	1838000	A-E+A-P	645	.	1837800	1838000	128,0,128
chr1	1838800	1839200	A-E+A-P	909	.	1838800	1839200	128,0,128
chr1	1839800	1841000	A-E+A-P	527	.	1839800	1841000	128,0,128
chr1	1850400	1851400	A-E+A-P	570	.	1850400	1851400	128,0,128
chr1	1902600	1902800	A-E+A-P	534	.	1902600	1902800	128,0,128
chr1	1981400	1981800	A-E+A-P	715	.	1981400	1981800	128,0,128
chr1	2044000	2044200	A-E+A-P	841	.	2044000	2044200	128,0,128
chr1	2064600	2064800	A-E+A-P	751	.	2064600	2064800	128,0,128
chr1	2065000	2065200	A-E+A-P	640	.	2065000	2065200	128,0,128
chr1	2121000	2121400	A-E+A-P	565	.	2121000	2121400	128,0,128
chr1	2126000	2127000	A-E+A-P	942	.	2126000	2127000	128,0,128
chr1	2130600	2131000	A-E+A-P	969	.	2130600	2131000	128,0,128
chr1	2136000	2136200	A-E+A-P	514	.	2136000	2136200	128,0,128
chr1	2136600	2137200	A-E+A-P	879	.	2136600	2137200	128,0,128
chr1	2158800	2159600	A-E+A-P	977	.	2158800	2159600	128,0,128
chr1	2160400	2160800	A-E+A-P	527	.	2160400	2160800	128,0,128
chr1	2165800	2166200	A-E+A-P	672	.	2165800	2166200	128,0,128
chr1	2221800	2223000	A-E+A-P	604	.	2221800	2223000	128,0,128
chr1	2231400	2233400	A-E+A-P	743	.	2231400	2233400	128,0,128
chr1	2245800	2246200	A-E+A-P	559	.	2245800	2246200	128,0,128
chr1	2246400	2247000	A-E+A-P	717	.	2246400	2247000	128,0,128
chr1	2280000	2280400	A-E+A-P	917	.	2280000	2280400	128,0,128
chr1	2303600	2303800	A-E+A-P	698	.	2303600	2303800	128,0,128
chr1	2319400	2320200	A-E+A-P	916	.	2319400	2320200	128,0,128
chr1	2322600	2323600	A-E+A-P	798	.	2322600	2323600	128,0,128
chr1	2343200	2345200	A-E+A-P	656	.	2343200	2345200	128,0,128
chr1	2345400	2346200	A-E+A-P	599	.	2345400	2346200	128,0,128
chr1	2346800	2347000	A-E+A-P	662	.	2346800	2347000	128,0,128
chr1	2347200	2347600	A-E+A-P	866	.	2347200	2347600	128,0,128
chr1	2427600	2428000	A-E+A-P	525	.	2427600	2428000	128,0,128
chr1	2455200	2455400	A-E+A-P	543	.	2455200	2455400	128,0,128
chr1	2457400	2458800	A-E+A-P	677	.	2457400	2458800	128,0,128
chr1	2477200	2481000	A-E+A-P	682	.	2477200	2481000	128,0,128
chr1	2481200	2481600	A-E+A-P	637	.	2481200	2481600	128,0,128
chr1	2486200	2486800	A-E+A-P	551	.	2486200	2486800	128,0,128
chr1	2487000	2488800	A-E+A-P	976	.	2487000	2488800	128,0,128
chr1	2507600	2508200	A-E+A-P	538	.	2507600	2508200	128,0,128
chr1	2508800	2510200	A-E+A-P	645	.	2508800	2510200	128,0,128
chr1	2513000	2513200	A-E+A-P	590	.	2513000	2513200	128,0,128
chr1	2515400	2515800	A-E+A-P	922	.	2515400	2515800	128,0,128
chr1	2516400	2517400	A-E+A-P	731	.	2516400	2517400	128,0,128
chr1	2517600	2518400	A-E+A-P	612	.	2517600	2518400	128,0,128
chr1	2573600	2574800	A-E+A-P	613	.	2573600	2574800	128,0,128
chr1	2718200	2718400	A-E+A-P	605	.	2718200	2718400	128,0,128
chr1	2736800	2737000	A-E+A-P	580	.	2736800	2737000	128,0,128
chr1	3030800	3031000	A-E+A-P	764	.	3030800	3031000	128,0,128
chr1	3341400	3341600	A-E+A-P	582	.	3341400	3341600	128,0,128
chr1	3418600	3418800	A-E+A-P	575	.	3418600	3418800	128,0,128
chr1	3514200	3514400	A-E+A-P	759	.	3514200	3514400	128,0,128
chr1	3530400	3530800	A-E+A-P	694	.	3530400	3530800	128,0,128
chr1	3540800	3541000	A-E+A-P	606	.	3540800	3541000	128,0,128
chr1	3541200	3541800	A-E+A-P	981	.	3541200	3541800	128,0,128
chr1	3566400	3567000	A-E+A-P	925	.	3566400	3567000	128,0,128
chr1	3567800	3568400	A-E+A-P	571	.	3567800	3568400	128,0,128
chr1	3568600	3569800	A-E+A-P	873	.	3568600	3569800	128,0,128
chr1	3572200	3572400	A-E+A-P	555	.	3572200	3572400	128,0,128
chr1	3572600	3574000	A-E+A-P	719	.	3572600	3574000	128,0,128
chr1	3580400	3581800	A-E+A-P	674	.	3580400	3581800	128,0,128
chr1	3582000	3582200	A-E+A-P	809	.	3582000	3582200	128,0,128
chr1	3582600	3584200	A-E+A-P	939	.	3582600	3584200	128,0,128
chr1	3584400	3584600	A-E+A-P	687	.	3584400	3584600	128,0,128
chr1	3588000	3588200	A-E+A-P	501	.	3588000	3588200	128,0,128
chr1	3588400	3588600	A-E+A-P	514	.	3588400	3588600	128,0,128
chr1	3589400	3591400	A-E+A-P	729	.	3589400	3591400	128,0,128
chr1	3593000	3594400	A-E+A-P	749	.	3593000	3594400	128,0,128
chr1	3594800	3595200	A-E+A-P	661	.	3594800	3595200	128,0,128
chr1	3605000	3605200	A-E+A-P	890	.	3605000	3605200	128,0,128
chr1	3663400	3664000	A-E+A-P	786	.	3663400	3664000	128,0,128
chr1	3688600	3689000	A-E+A-P	922	.	3688600	3689000	128,0,128
chr1	3692600	3692800	A-E+A-P	890	.	3692600	3692800	128,0,128
chr1	3703800	3704200	A-E+A-P	900	.	3703800	3704200	128,0,128
chr1	3712800	3713400	A-E+A-P	836	.	3712800	3713400	128,0,128
chr1	3717800	3718000	A-E+A-P	595	.	3717800	3718000	128,0,128
chr1	3773000	3773400	A-E+A-P	536	.	3773000	3773400	128,0,128
chr1	3773600	3774600	A-E+A-P	688	.	3773600	3774600	128,0,128
chr1	3807600	3807800	A-E+A-P	576	.	3807600	3807800	128,0,128
chr1	3816200	3818200	A-E+A-P	753	.	3816200	3818200	128,0,128
chr1	4087600	4088000	A-E+A-P	989	.	4087600	4088000	128,0,128
chr1	4327400	4327800	A-E+A-P	664	.	4327400	4327800	128,0,128
chr1	4712800	4713000	A-E+A-P	541	.	4712800	4713000	128,0,128
chr1	4856400	4857000	A-E+A-P	727	.	4856400	4857000	128,0,128
chr1	6015200	6015400	A-E+A-P	571	.	6015200	6015400	128,0,128
chr1	6051600	6051800	A-E+A-P	835	.	6051600	6051800	128,0,128
chr1	6052000	6053600	A-E+A-P	978	.	6052000	6053600	128,0,128
chr1	6053800	6054000	A-E+A-P	699	.	6053800	6054000	128,0,128
chr1	6054200	6054400	A-E+A-P	538	.	6054200	6054400	128,0,128
chr1	6054600	6055200	A-E+A-P	812	.	6054600	6055200	128,0,128
chr1	6084600	6084800	A-E+A-P	524	.	6084600	6084800	128,0,128
chr1	6086000	6087600	A-E+A-P	932	.	6086000	6087600	128,0,128
chr1	6087800	6088800	A-E+A-P	664	.	6087800	6088800	128,0,128
chr1	6097400	6097600	A-E+A-P	594	.	6097400	6097600	128,0,128
chr1	6201800	6202000	A-E+A-P	505	.	6201800	6202000	128,0,128
chr1	6259000	6260200	A-E+A-P	636	.	6259000	6260200	128,0,128
chr1	6265400	6265600	A-E+A-P	841	.	6265400	6265600	128,0,128
chr1	6265800	6266600	A-E+A-P	849	.	6265800	6266600	128,0,128
chr1	6268800	6269200	A-E+A-P	937	.	6268800	6269200	128,0,128
chr1	6272800	6273000	A-E+A-P	619	.	6272800	6273000	128,0,128
chr1	6295400	6296400	A-E+A-P	820	.	6295400	6296400	128,0,128
chr1	6305200	6305400	A-E+A-P	946	.	6305200	6305400	128,0,128
chr1	6320000	6320400	A-E+A-P	836	.	6320000	6320400	128,0,128
chr1	6320600	6320800	A-E+A-P	813	.	6320600	6320800	128,0,128
chr1	6321200	6321400	A-E+A-P	518	.	6321200	6321400	128,0,128
chr1	6350200	6351600	A-E+A-P	501	.	6350200	6351600	128,0,128
chr1	6359600	6360000	A-E+A-P	582	.	6359600	6360000	128,0,128
chr1	6403600	6403800	A-E+A-P	801	.	6403600	6403800	128,0,128
chr1	6418400	6420200	A-E+A-P	835	.	6418400	6420200	128,0,128
chr1	6453200	6454600	A-E+A-P	889	.	6453200	6454600	128,0,128
chr1	6474600	6475000	A-E+A-P	887	.	6474600	6475000	128,0,128
chr1	6520400	6520800	A-E+A-P	588	.	6520400	6520800	128,0,128
chr1	6550000	6551400	A-E+A-P	516	.	6550000	6551400	128,0,128
chr1	6614000	6615200	A-E+A-P	556	.	6614000	6615200	128,0,128
chr1	6639800	6640600	A-E+A-P	547	.	6639800	6640600	128,0,128
chr1	6659800	6660000	A-E+A-P	513	.	6659800	6660000	128,0,128
chr1	6661000	6663800	A-E+A-P	599	.	6661000	6663800	128,0,128
chr1	6672800	6674200	A-E+A-P	701	.	6672800	6674200	128,0,128
chr1	6674400	6674600	A-E+A-P	703	.	6674400	6674600	128,0,128
chr1	6674800	6675000	A-E+A-P	885	.	6674800	6675000	128,0,128
chr1	6675200	6675800	A-E+A-P	850	.	6675200	6675800	128,0,128
chr1	6684800	6685600	A-E+A-P	777	.	6684800	6685600	128,0,128
chr1	6685800	6686200	A-E+A-P	756	.	6685800	6686200	128,0,128
chr1	6743600	6743800	A-E+A-P	850	.	6743600	6743800	128,0,128
chr1	6749000	6749200	A-E+A-P	637	.	6749000	6749200	128,0,128
chr1	6761400	6762200	A-E+A-P	745	.	6761400	6762200	128,0,128
chr1	6803800	6804000	A-E+A-P	672	.	6803800	6804000	128,0,128
chr1	6805200	6805600	A-E+A-P	958	.	6805200	6805600	128,0,128
chr1	6837000	6837200	A-E+A-P	734	.	6837000	6837200	128,0,128
chr1	6839600	6839800	A-E+A-P	506	.	6839600	6839800	128,0,128
chr1	6844000	6845600	A-E+A-P	588	.	6844000	6845600	128,0,128
chr1	6846000	6846200	A-E+A-P	715	.	6846000	6846200	128,0,128
chr1	6882600	6882800	A-E+A-P	765	.	6882600	6882800	128,0,128
chr1	6921400	6922000	A-E+A-P	524	.	6921400	6922000	128,0,128
chr1	6948800	6949200	A-E+A-P	624	.	6948800	6949200	128,0,128
chr1	7060800	7061000	A-E+A-P	780	.	7060800	7061000	128,0,128
chr1	7278400	7278600	A-E+A-P	943	.	7278400	7278600	128,0,128
chr1	7463400	7464000	A-E+A-P	618	.	7463400	7464000	128,0,128
chr1	7466800	7467200	A-E+A-P	551	.	7466800	7467200	128,0,128
chr1	7539000	7539200	A-E+A-P	743	.	7539000	7539200	128,0,128
chr1	7609400	7609600	A-E+A-P	653	.	7609400	7609600	128,0,128
chr1	7727600	7728000	A-E+A-P	570	.	7727600	7728000	128,0,128
chr1	7729600	7729800	A-E+A-P	587	.	7729600	7729800	128,0,128
chr1	7831000	7831800	A-E+A-P	875	.	7831000	7831800	128,0,128
chr1	7843400	7843600	A-E+A-P	774	.	7843400	7843600	128,0,128
chr1	7843800	7844600	A-E+A-P	924	.	7843800	7844600	128,0,128
chr1	7902600	7902800	A-E+A-P	733	.	7902600	7902800	128,0,128
chr1	7962800	7963000	A-E+A-P	715	.	7962800	7963000	128,0,128
chr1	8013800	8014600	A-E+A-P	563	.	8013800	8014600	128,0,128
chr1	8021200	8022600	A-E+A-P	643	.	8021200	8022600	128,0,128
chr1	8053800	8054600	A-E+A-P	608	.	8053800	8054600	128,0,128
chr1	8086200	8086600	A-E+A-P	936	.	8086200	8086600	128,0,128
chr1	8156600	8157000	A-E+A-P	503	.	8156600	8157000	128,0,128
chr1	8157400	8157800	A-E+A-P	577	.	8157400	8157800	128,0,128
chr1	8164600	8165000	A-E+A-P	674	.	8164600	8165000	128,0,128
chr1	8205800	8206000	A-E+A-P	771	.	8205800	8206000	128,0,128
chr1	8227200	8227800	A-E+A-P	743	.	8227200	8227800	128,0,128
chr1	8229400	8230200	A-E+A-P	735	.	8229400	8230200	128,0,128
chr1	8242400	8242600	A-E+A-P	554	.	8242400	8242600	128,0,128
chr1	8242800	8243000	A-E+A-P	751	.	8242800	8243000	128,0,128
chr1	8342400	8342600	A-E+A-P	528	.	8342400	8342600	128,0,128
chr1	8342800	8343800	A-E+A-P	506	.	8342800	8343800	128,0,128
chr1	8374400	8374600	A-E+A-P	531	.	8374400	8374600	128,0,128
chr1	8378000	8378200	A-E+A-P	771	.	8378000	8378200	128,0,128
chr1	8455600	8456000	A-E+A-P	647	.	8455600	8456000	128,0,128
chr1	8457000	8458000	A-E+A-P	552	.	8457000	8458000	128,0,128
chr1	8483400	8483600	A-E+A-P	588	.	8483400	8483600	128,0,128
chr1	8484000	8484600	A-E+A-P	827	.	8484000	8484600	128,0,128
chr1	8487400	8488000	A-E+A-P	693	.	8487400	8488000	128,0,128
chr1	8532800	8533000	A-E+A-P	943	.	8532800	8533000	128,0,128
chr1	8537400	8537800	A-E+A-P	907	.	8537400	8537800	128,0,128
chr1	8556000	8556200	A-E+A-P	528	.	8556000	8556200	128,0,128
chr1	8556600	8556800	A-E+A-P	634	.	8556600	8556800	128,0,128
chr1	8570200	8570400	A-E+A-P	591	.	8570200	8570400	128,0,128
chr1	8577000	8577200	A-E+A-P	622	.	8577000	8577200	128,0,128
chr1	8594000	8594200	A-E+A-P	569	.	8594000	8594200	128,0,128
chr1	8605200	8605400	A-E+A-P	822	.	8605200	8605400	128,0,128
chr1	8615800	8616000	A-E+A-P	651	.	8615800	8616000	128,0,128
chr1	8664200	8664600	A-E+A-P	985	.	8664200	8664600	128,0,128
chr1	8689200	8690000	A-E+A-P	637	.	8689200	8690000	128,0,128
chr1	8703600	8704000	A-E+A-P	875	.	8703600	8704000	128,0,128
chr1	8707600	8707800	A-E+A-P	509	.	8707600	8707800	128,0,128
chr1	8709200	8709400	A-E+A-P	981	.	8709200	8709400	128,0,128
chr1	8714000	8714200	A-E+A-P	881	.	8714000	8714200	128,0,128
chr1	8721400	8721600	A-E+A-P	501	.	8721400	8721600	128,0,128
chr1	8721800	8722200	A-E+A-P	645	.	8721800	8722200	128,0,128
chr1	8724200	8724400	A-E+A-P	564	.	8724200	8724400	128,0,128
chr1	8726800	8727200	A-E+A-P	714	.	8726800	8727200	128,0,128
chr1	8761000	8761600	A-E+A-P	548	.	8761000	8761600	128,0,128
chr1	8763000	8763800	A-E+A-P	734	.	8763000	8763800	128,0,128
chr1	8788000	8788200	A-E+A-P	854	.	8788000	8788200	128,0,128
chr1	8824000	8824400	A-E+A-P	929	.	8824000	8824400	128,0,128
chr1	8824600	8825000	A-E+A-P	512	.	8824600	8825000	128,0,128
chr1	8876800	8878400	A-E+A-P	887	.	8876800	8878400	128,0,128
chr1	8889600	8889800	A-E+A-P	563	.	8889600	8889800	128,0,128
chr1	8937800	8940000	A-E+A-P	512	.	8937800	8940000	128,0,128
chr1	9031200	9031400	A-E+A-P	854	.	9031200	9031400	128,0,128
chr1	9068400	9068600	A-E+A-P	635	.	9068400	9068600	128,0,128
chr1	9070200	9070400	A-E+A-P	671	.	9070200	9070400	128,0,128
chr1	9070800	9071200	A-E+A-P	910	.	9070800	9071200	128,0,128
chr1	9075800	9076000	A-E+A-P	813	.	9075800	9076000	128,0,128
chr1	9096400	9096600	A-E+A-P	501	.	9096400	9096600	128,0,128
chr1	9097400	9098000	A-E+A-P	818	.	9097400	9098000	128,0,128
chr1	9125400	9125600	A-E+A-P	596	.	9125400	9125600	128,0,128
chr1	9127000	9127600	A-E+A-P	540	.	9127000	9127600	128,0,128
chr1	9129000	9130200	A-E+A-P	619	.	9129000	9130200	128,0,128
chr1	9135200	9135400	A-E+A-P	696	.	9135200	9135400	128,0,128
chr1	9136200	9136800	A-E+A-P	811	.	9136200	9136800	128,0,128
chr1	9138200	9138600	A-E+A-P	977	.	9138200	9138600	128,0,128
chr1	9139000	9139200	A-E+A-P	639	.	9139000	9139200	128,0,128
chr1	9140000	9140800	A-E+A-P	641	.	9140000	9140800	128,0,128
chr1	9161600	9162000	A-E+A-P	918	.	9161600	9162000	128,0,128
chr1	9171000	9171200	A-E+A-P	628	.	9171000	9171200	128,0,128
chr1	9172000	9172200	A-E+A-P	738	.	9172000	9172200	128,0,128
chr1	9175800	9176000	A-E+A-P	581	.	9175800	9176000	128,0,128
chr1	9179600	9180200	A-E+A-P	588	.	9179600	9180200	128,0,128
chr1	9181800	9182600	A-E+A-P	584	.	9181800	9182600	128,0,128
chr1	9188600	9189800	A-E+A-P	588	.	9188600	9189800	128,0,128
chr1	9195400	9195800	A-E+A-P	620	.	9195400	9195800	128,0,128
chr1	9223000	9223400	A-E+A-P	918	.	9223000	9223400	128,0,128
chr1	9223600	9224400	A-E+A-P	707	.	9223600	9224400	128,0,128
chr1	9239600	9239800	A-E+A-P	827	.	9239600	9239800	128,0,128
chr1	9241200	9243400	A-E+A-P	702	.	9241200	9243400	128,0,128
chr1	9244000	9244400	A-E+A-P	596	.	9244000	9244400	128,0,128
chr1	9256400	9256800	A-E+A-P	917	.	9256400	9256800	128,0,128
chr1	9267200	9267600	A-E+A-P	870	.	9267200	9267600	128,0,128
chr1	9291000	9291200	A-E+A-P	695	.	9291000	9291200	128,0,128
chr1	9291800	9292200	A-E+A-P	628	.	9291800	9292200	128,0,128
chr1	9294400	9295600	A-E+A-P	688	.	9294400	9295600	128,0,128
chr1	9299800	9300000	A-E+A-P	917	.	9299800	9300000	128,0,128
chr1	9327200	9327400	A-E+A-P	890	.	9327200	9327400	128,0,128
chr1	9335600	9336000	A-E+A-P	935	.	9335600	9336000	128,0,128
chr1	9352800	9353000	A-E+A-P	970	.	9352800	9353000	128,0,128
chr1	9375400	9376200	A-E+A-P	506	.	9375400	9376200	128,0,128
chr1	9471200	9471400	A-E+A-P	541	.	9471200	9471400	128,0,128
chr1	9472600	9472800	A-E+A-P	623	.	9472600	9472800	128,0,128
chr1	9473000	9474200	A-E+A-P	899	.	9473000	9474200	128,0,128
chr1	9476600	9476800	A-E+A-P	815	.	9476600	9476800	128,0,128
chr1	9479000	9479200	A-E+A-P	552	.	9479000	9479200	128,0,128
chr1	9486000	9486800	A-E+A-P	925	.	9486000	9486800	128,0,128
chr1	9488800	9489400	A-E+A-P	795	.	9488800	9489400	128,0,128
chr1	9555400	9555600	A-E+A-P	729	.	9555400	9555600	128,0,128
chr1	9599200	9600600	A-E+A-P	912	.	9599200	9600600	128,0,128
chr1	9648400	9649000	A-E+A-P	689	.	9648400	9649000	128,0,128
chr1	9649400	9649800	A-E+A-P	640	.	9649400	9649800	128,0,128
chr1	9651400	9651600	A-E+A-P	841	.	9651400	9651600	128,0,128
chr1	9653400	9653800	A-E+A-P	666	.	9653400	9653800	128,0,128
chr1	9686000	9686800	A-E+A-P	609	.	9686000	9686800	128,0,128
chr1	9687000	9687600	A-E+A-P	986	.	9687000	9687600	128,0,128
chr1	9687800	9688000	A-E+A-P	573	.	9687800	9688000	128,0,128
chr1	9688400	9691200	A-E+A-P	672	.	9688400	9691200	128,0,128
chr1	9704000	9704200	A-E+A-P	677	.	9704000	9704200	128,0,128
chr1	9711400	9715800	A-E+A-P	853	.	9711400	9715800	128,0,128
chr1	9716000	9716200	A-E+A-P	675	.	9716000	9716200	128,0,128
chr1	9716400	9716600	A-E+A-P	661	.	9716400	9716600	128,0,128
chr1	9717000	9717200	A-E+A-P	688	.	9717000	9717200	128,0,128
chr1	9718200	9718600	A-E+A-P	506	.	9718200	9718600	128,0,128
chr1	9730200	9730400	A-E+A-P	837	.	9730200	9730400	128,0,128
chr1	9741000	9741200	A-E+A-P	630	.	9741000	9741200	128,0,128
chr1	9747200	9748400	A-E+A-P	804	.	9747200	9748400	128,0,128
chr1	9748800	9749400	A-E+A-P	515	.	9748800	9749400	128,0,128
chr1	9777400	9778000	A-E+A-P	577	.	9777400	9778000	128,0,128
chr1	9843000	9843400	A-E+A-P	884	.	9843000	9843400	128,0,128
chr1	9846800	9847000	A-E+A-P	508	.	9846800	9847000	128,0,128
chr1	9847800	9848200	A-E+A-P	944	.	9847800	9848200	128,0,128
chr1	9883200	9883600	A-E+A-P	720	.	9883200	9883600	128,0,128
chr1	9883800	9884200	A-E+A-P	645	.	9883800	9884200	128,0,128
chr1	9884400	9884600	A-E+A-P	578	.	9884400	9884600	128,0,128
chr1	9923600	9924400	A-E+A-P	528	.	9923600	9924400	128,0,128
chr1	9927600	9927800	A-E+A-P	709	.	9927600	9927800	128,0,128
chr1	9953400	9953600	A-E+A-P	727	.	9953400	9953600	128,0,128
chr1	9960600	9960800	A-E+A-P	891	.	9960600	9960800	128,0,128
chr1	9964000	9964200	A-E+A-P	825	.	9964000	9964200	128,0,128
chr1	9970200	9971400	A-E+A-P	733	.	9970200	9971400	128,0,128
chr1	9987400	9987600	A-E+A-P	668	.	9987400	9987600	128,0,128
chr1	9997000	9997200	A-E+A-P	604	.	9997000	9997200	128,0,128
chr1	10002400	10003800	A-E+A-P	727	.	10002400	10003800	128,0,128
chr1	10010400	10010800	A-E+A-P	854	.	10010400	10010800	128,0,128
chr1	10011000	10011200	A-E+A-P	582	.	10011000	10011200	128,0,128
chr1	10020800	10021000	A-E+A-P	542	.	10020800	10021000	128,0,128
chr1	10079000	10079200	A-E+A-P	537	.	10079000	10079200	128,0,128
chr1	10092400	10093200	A-E+A-P	503	.	10092400	10093200	128,0,128
chr1	10127200	10127400	A-E+A-P	810	.	10127200	10127400	128,0,128
chr1	10134600	10134800	A-E+A-P	705	.	10134600	10134800	128,0,128
chr1	10230200	10230800	A-E+A-P	693	.	10230200	10230800	128,0,128
chr1	10233600	10234000	A-E+A-P	910	.	10233600	10234000	128,0,128
chr1	10270000	10270800	A-E+A-P	878	.	10270000	10270800	128,0,128
chr1	10271200	10271400	A-E+A-P	770	.	10271200	10271400	128,0,128
chr1	10278200	10278400	A-E+A-P	656	.	10278200	10278400	128,0,128
chr1	10448200	10448400	A-E+A-P	534	.	10448200	10448400	128,0,128
chr1	10458400	10460000	A-E+A-P	553	.	10458400	10460000	128,0,128
chr1	10490400	10491200	A-E+A-P	962	.	10490400	10491200	128,0,128
chr1	10494000	10494200	A-E+A-P	695	.	10494000	10494200	128,0,128
chr1	10532400	10532800	A-E+A-P	937	.	10532400	10532800	128,0,128
chr1	10534800	10535600	A-E+A-P	965	.	10534800	10535600	128,0,128
chr1	10554800	10555000	A-E+A-P	527	.	10554800	10555000	128,0,128
chr1	10555200	10555600	A-E+A-P	617	.	10555200	10555600	128,0,128
chr1	10570600	10571800	A-E+A-P	501	.	10570600	10571800	128,0,128
chr1	10573200	10573600	A-E+A-P	747	.	10573200	10573600	128,0,128
chr1	10575800	10576000	A-E+A-P	693	.	10575800	10576000	128,0,128
chr1	10752600	10752800	A-E+A-P	562	.	10752600	10752800	128,0,128
chr1	10753400	10754200	A-E+A-P	812	.	10753400	10754200	128,0,128
chr1	10755000	10755200	A-E+A-P	532	.	10755000	10755200	128,0,128
chr1	10927200	10927400	A-E+A-P	864	.	10927200	10927400	128,0,128
chr1	10982400	10982600	A-E+A-P	757	.	10982400	10982600	128,0,128
chr1	10992200	10992600	A-E+A-P	544	.	10992200	10992600	128,0,128
chr1	11000000	11000600	A-E+A-P	760	.	11000000	11000600	128,0,128
chr1	11025000	11026600	A-E+A-P	983	.	11025000	11026600	128,0,128
chr1	11028400	11029800	A-E+A-P	735	.	11028400	11029800	128,0,128
chr1	11045600	11047000	A-E+A-P	511	.	11045600	11047000	128,0,128
chr1	11072200	11073200	A-E+A-P	896	.	11072200	11073200	128,0,128
chr1	11112000	11112200	A-E+A-P	548	.	11112000	11112200	128,0,128
chr1	11113000	11113600	A-E+A-P	528	.	11113000	11113600	128,0,128
chr1	11119400	11120800	A-E+A-P	549	.	11119400	11120800	128,0,128
chr1	11123000	11123400	A-E+A-P	940	.	11123000	11123400	128,0,128
chr1	11132800	11133000	A-E+A-P	766	.	11132800	11133000	128,0,128
chr1	11133600	11133800	A-E+A-P	508	.	11133600	11133800	128,0,128
chr1	11159400	11160200	A-E+A-P	773	.	11159400	11160200	128,0,128
chr1	11287600	11287800	A-E+A-P	951	.	11287600	11287800	128,0,128
chr1	11322400	11323000	A-E+A-P	916	.	11322400	11323000	128,0,128
chr1	11332800	11333000	A-E+A-P	518	.	11332800	11333000	128,0,128
chr1	11333200	11333800	A-E+A-P	989	.	11333200	11333800	128,0,128
chr1	11334000	11334200	A-E+A-P	525	.	11334000	11334200	128,0,128
chr1	11395600	11396000	A-E+A-P	928	.	11395600	11396000	128,0,128
chr1	11425800	11426000	A-E+A-P	684	.	11425800	11426000	128,0,128
chr1	11467400	11467800	A-E+A-P	840	.	11467400	11467800	128,0,128
chr1	11538800	11539400	A-E+A-P	787	.	11538800	11539400	128,0,128
chr1	11710600	11710800	A-E+A-P	689	.	11710600	11710800	128,0,128
chr1	11714600	11714800	A-E+A-P	788	.	11714600	11714800	128,0,128
chr1	11724000	11725200	A-E+A-P	897	.	11724000	11725200	128,0,128
chr1	11730800	11731000	A-E+A-P	976	.	11730800	11731000	128,0,128
chr1	11740600	11741800	A-E+A-P	663	.	11740600	11741800	128,0,128
chr1	11762000	11762200	A-E+A-P	687	.	11762000	11762200	128,0,128
chr1	11779400	11779600	A-E+A-P	664	.	11779400	11779600	128,0,128
chr1	11779800	11780000	A-E+A-P	615	.	11779800	11780000	128,0,128
chr1	11796000	11797200	A-E+A-P	954	.	11796000	11797200	128,0,128
chr1	11801000	11801200	A-E+A-P	830	.	11801000	11801200	128,0,128
chr1	11863600	11863800	A-E+A-P	572	.	11863600	11863800	128,0,128
chr1	11865200	11866800	A-E+A-P	627	.	11865200	11866800	128,0,128
chr1	11874600	11874800	A-E+A-P	820	.	11874600	11874800	128,0,128
chr1	11875000	11875400	A-E+A-P	908	.	11875000	11875400	128,0,128
chr1	11902200	11902400	A-E+A-P	507	.	11902200	11902400	128,0,128
chr1	11968000	11970200	A-E+A-P	974	.	11968000	11970200	128,0,128
chr1	11986400	11986800	A-E+A-P	962	.	11986400	11986800	128,0,128
chr1	11989800	11990200	A-E+A-P	520	.	11989800	11990200	128,0,128
chr1	11994200	11995400	A-E+A-P	623	.	11994200	11995400	128,0,128
chr1	12040200	12041000	A-E+A-P	976	.	12040200	12041000	128,0,128
chr1	12064800	12065200	A-E+A-P	559	.	12064800	12065200	128,0,128
chr1	12079200	12080600	A-E+A-P	967	.	12079200	12080600	128,0,128
chr1	12099800	12100200	A-E+A-P	600	.	12099800	12100200	128,0,128
chr1	12100400	12101000	A-E+A-P	840	.	12100400	12101000	128,0,128
chr1	12104600	12105000	A-E+A-P	514	.	12104600	12105000	128,0,128
chr1	12105200	12105600	A-E+A-P	577	.	12105200	12105600	128,0,128
chr1	12106600	12108200	A-E+A-P	616	.	12106600	12108200	128,0,128
chr1	12112000	12113400	A-E+A-P	988	.	12112000	12113400	128,0,128
chr1	12113800	12114800	A-E+A-P	748	.	12113800	12114800	128,0,128
chr1	12116400	12117000	A-E+A-P	763	.	12116400	12117000	128,0,128
chr1	12117400	12117800	A-E+A-P	766	.	12117400	12117800	128,0,128
chr1	12118200	12118400	A-E+A-P	648	.	12118200	12118400	128,0,128
chr1	12119400	12120200	A-E+A-P	656	.	12119400	12120200	128,0,128
chr1	12123000	12125200	A-E+A-P	631	.	12123000	12125200	128,0,128
chr1	12125600	12126400	A-E+A-P	544	.	12125600	12126400	128,0,128
chr1	12127200	12127400	A-E+A-P	745	.	12127200	12127400	128,0,128
chr1	12128000	12129000	A-E+A-P	961	.	12128000	12129000	128,0,128
chr1	12129600	12130200	A-E+A-P	797	.	12129600	12130200	128,0,128
chr1	12137400	12138000	A-E+A-P	562	.	12137400	12138000	128,0,128
chr1	12138200	12138400	A-E+A-P	502	.	12138200	12138400	128,0,128
chr1	12138600	12140000	A-E+A-P	946	.	12138600	12140000	128,0,128
chr1	12141000	12141600	A-E+A-P	560	.	12141000	12141600	128,0,128
chr1	12142600	12142800	A-E+A-P	544	.	12142600	12142800	128,0,128
chr1	12147600	12148600	A-E+A-P	614	.	12147600	12148600	128,0,128
chr1	12156000	12156400	A-E+A-P	945	.	12156000	12156400	128,0,128
chr1	12203600	12204200	A-E+A-P	653	.	12203600	12204200	128,0,128
chr1	12205200	12205400	A-E+A-P	701	.	12205200	12205400	128,0,128
chr1	12205800	12206800	A-E+A-P	774	.	12205800	12206800	128,0,128
chr1	12208200	12208800	A-E+A-P	880	.	12208200	12208800	128,0,128
chr1	12209000	12210000	A-E+A-P	606	.	12209000	12210000	128,0,128
chr1	12210600	12210800	A-E+A-P	653	.	12210600	12210800	128,0,128
chr1	12211000	12211400	A-E+A-P	691	.	12211000	12211400	128,0,128
chr1	12212200	12213200	A-E+A-P	910	.	12212200	12213200	128,0,128
chr1	12213400	12214000	A-E+A-P	889	.	12213400	12214000	128,0,128
chr1	12217400	12218000	A-E+A-P	608	.	12217400	12218000	128,0,128
chr1	12221800	12222800	A-E+A-P	926	.	12221800	12222800	128,0,128
chr1	12223200	12223600	A-E+A-P	784	.	12223200	12223600	128,0,128
chr1	12226800	12228000	A-E+A-P	668	.	12226800	12228000	128,0,128
chr1	12228200	12228600	A-E+A-P	846	.	12228200	12228600	128,0,128
chr1	12234000	12234200	A-E+A-P	517	.	12234000	12234200	128,0,128
chr1	12239200	12239600	A-E+A-P	636	.	12239200	12239600	128,0,128
chr1	12244200	12244600	A-E+A-P	862	.	12244200	12244600	128,0,128
chr1	12259200	12259400	A-E+A-P	505	.	12259200	12259400	128,0,128
chr1	12261800	12262000	A-E+A-P	883	.	12261800	12262000	128,0,128
chr1	12264200	12264600	A-E+A-P	930	.	12264200	12264600	128,0,128
chr1	12270600	12271000	A-E+A-P	692	.	12270600	12271000	128,0,128
chr1	12289800	12290400	A-E+A-P	549	.	12289800	12290400	128,0,128
chr1	12348000	12348200	A-E+A-P	612	.	12348000	12348200	128,0,128
chr1	12356600	12357000	A-E+A-P	764	.	12356600	12357000	128,0,128
chr1	12404000	12404200	A-E+A-P	596	.	12404000	12404200	128,0,128
chr1	12467600	12467800	A-E+A-P	628	.	12467600	12467800	128,0,128
chr1	12494200	12494600	A-E+A-P	913	.	12494200	12494600	128,0,128
chr1	12495800	12496000	A-E+A-P	954	.	12495800	12496000	128,0,128
chr1	12498600	12499000	A-E+A-P	702	.	12498600	12499000	128,0,128
chr1	12509400	12510000	A-E+A-P	537	.	12509400	12510000	128,0,128
chr1	12614000	12614200	A-E+A-P	516	.	12614000	12614200	128,0,128
chr1	12662000	12662200	A-E+A-P	574	.	12662000	12662200	128,0,128
chr1	12677600	12678400	A-E+A-P	900	.	12677600	12678400	128,0,128
chr1	12806000	12806200	A-E+A-P	650	.	12806000	12806200	128,0,128
chr1	13820600	13820800	A-E+A-P	650	.	13820600	13820800	128,0,128
chr1	13991000	13991200	A-E+A-P	839	.	13991000	13991200	128,0,128
chr1	13994200	13994600	A-E+A-P	505	.	13994200	13994600	128,0,128
chr1	14026000	14028200	A-E+A-P	903	.	14026000	14028200	128,0,128
chr1	14029000	14030200	A-E+A-P	708	.	14029000	14030200	128,0,128
chr1	14040200	14040400	A-E+A-P	651	.	14040200	14040400	128,0,128
chr1	14056600	14058000	A-E+A-P	644	.	14056600	14058000	128,0,128
chr1	14059600	14059800	A-E+A-P	808	.	14059600	14059800	128,0,128
chr1	14075200	14076000	A-E+A-P	611	.	14075200	14076000	128,0,128
chr1	14076200	14076600	A-E+A-P	706	.	14076200	14076600	128,0,128
chr1	14078200	14078400	A-E+A-P	832	.	14078200	14078400	128,0,128
chr1	14080600	14080800	A-E+A-P	652	.	14080600	14080800	128,0,128
chr1	14135200	14135400	A-E+A-P	545	.	14135200	14135400	128,0,128
chr1	14234600	14235000	A-E+A-P	708	.	14234600	14235000	128,0,128
chr1	14366400	14366800	A-E+A-P	563	.	14366400	14366800	128,0,128
chr1	14580800	14581000	A-E+A-P	922	.	14580800	14581000	128,0,128
chr1	14843600	14844600	A-E+A-P	654	.	14843600	14844600	128,0,128
chr1	14847000	14847400	A-E+A-P	879	.	14847000	14847400	128,0,128
chr1	14849400	14849600	A-E+A-P	695	.	14849400	14849600	128,0,128
chr1	14866600	14866800	A-E+A-P	825	.	14866600	14866800	128,0,128
chr1	14898400	14898600	A-E+A-P	556	.	14898400	14898600	128,0,128
chr1	14925800	14926000	A-E+A-P	569	.	14925800	14926000	128,0,128
chr1	14926200	14926600	A-E+A-P	568	.	14926200	14926600	128,0,128
chr1	14927000	14927200	A-E+A-P	699	.	14927000	14927200	128,0,128
chr1	15031400	15031600	A-E+A-P	815	.	15031400	15031600	128,0,128
chr1	15059600	15059800	A-E+A-P	955	.	15059600	15059800	128,0,128
chr1	15066000	15066200	A-E+A-P	630	.	15066000	15066200	128,0,128
chr1	15068800	15069000	A-E+A-P	826	.	15068800	15069000	128,0,128
chr1	15072000	15072200	A-E+A-P	539	.	15072000	15072200	128,0,128
chr1	15162200	15162600	A-E+A-P	532	.	15162200	15162600	128,0,128
chr1	15240200	15240600	A-E+A-P	658	.	15240200	15240600	128,0,128
chr1	15247600	15247800	A-E+A-P	782	.	15247600	15247800	128,0,128
chr1	15250600	15250800	A-E+A-P	613	.	15250600	15250800	128,0,128
chr1	15373200	15373400	A-E+A-P	558	.	15373200	15373400	128,0,128
chr1	15438600	15439000	A-E+A-P	603	.	15438600	15439000	128,0,128
chr1	15480400	15480800	A-E+A-P	543	.	15480400	15480800	128,0,128
chr1	15482600	15483200	A-E+A-P	708	.	15482600	15483200	128,0,128
chr1	15498200	15498400	A-E+A-P	549	.	15498200	15498400	128,0,128
chr1	15502400	15502600	A-E+A-P	654	.	15502400	15502600	128,0,128
chr1	15502800	15503000	A-E+A-P	547	.	15502800	15503000	128,0,128
chr1	15545000	15545200	A-E+A-P	589	.	15545000	15545200	128,0,128
chr1	15558200	15558600	A-E+A-P	874	.	15558200	15558600	128,0,128
chr1	15570200	15570400	A-E+A-P	641	.	15570200	15570400	128,0,128
chr1	15573400	15573800	A-E+A-P	630	.	15573400	15573800	128,0,128
chr1	15575600	15576000	A-E+A-P	964	.	15575600	15576000	128,0,128
chr1	15579400	15579800	A-E+A-P	895	.	15579400	15579800	128,0,128
chr1	15587200	15587400	A-E+A-P	640	.	15587200	15587400	128,0,128
chr1	15587800	15588000	A-E+A-P	699	.	15587800	15588000	128,0,128
chr1	15667000	15667200	A-E+A-P	952	.	15667000	15667200	128,0,128
chr1	15672400	15672600	A-E+A-P	644	.	15672400	15672600	128,0,128
chr1	15682800	15683000	A-E+A-P	528	.	15682800	15683000	128,0,128
chr1	15710800	15711200	A-E+A-P	500	.	15710800	15711200	128,0,128
chr1	15736000	15736800	A-E+A-P	588	.	15736000	15736800	128,0,128
chr1	15737000	15737600	A-E+A-P	745	.	15737000	15737600	128,0,128
chr1	15738000	15738800	A-E+A-P	754	.	15738000	15738800	128,0,128
chr1	15742400	15743000	A-E+A-P	926	.	15742400	15743000	128,0,128
chr1	15743600	15744400	A-E+A-P	804	.	15743600	15744400	128,0,128
chr1	15765200	15765400	A-E+A-P	660	.	15765200	15765400	128,0,128
chr1	15828000	15828200	A-E+A-P	505	.	15828000	15828200	128,0,128
chr1	15850400	15852000	A-E+A-P	580	.	15850400	15852000	128,0,128
chr1	15853000	15853600	A-E+A-P	860	.	15853000	15853600	128,0,128
chr1	15906200	15906400	A-E+A-P	529	.	15906200	15906400	128,0,128
chr1	15911000	15911600	A-E+A-P	796	.	15911000	15911600	128,0,128
chr1	15929600	15930600	A-E+A-P	682	.	15929600	15930600	128,0,128
chr1	15943600	15945200	A-E+A-P	743	.	15943600	15945200	128,0,128
chr1	15954200	15954400	A-E+A-P	529	.	15954200	15954400	128,0,128
chr1	16005200	16005400	A-E+A-P	619	.	16005200	16005400	128,0,128
chr1	16010200	16010800	A-E+A-P	604	.	16010200	16010800	128,0,128
chr1	16011200	16011600	A-E+A-P	909	.	16011200	16011600	128,0,128
chr1	16023400	16024000	A-E+A-P	860	.	16023400	16024000	128,0,128
chr1	16068000	16068200	A-E+A-P	783	.	16068000	16068200	128,0,128
chr1	16125600	16125800	A-E+A-P	514	.	16125600	16125800	128,0,128
chr1	16157400	16157600	A-E+A-P	510	.	16157400	16157600	128,0,128
chr1	16160800	16163000	A-E+A-P	937	.	16160800	16163000	128,0,128
chr1	16163200	16164200	A-E+A-P	788	.	16163200	16164200	128,0,128
chr1	16170800	16171000	A-E+A-P	709	.	16170800	16171000	128,0,128
chr1	16173600	16174200	A-E+A-P	779	.	16173600	16174200	128,0,128
chr1	16174400	16174800	A-E+A-P	562	.	16174400	16174800	128,0,128
chr1	16175000	16175400	A-E+A-P	747	.	16175000	16175400	128,0,128
chr1	16175800	16176800	A-E+A-P	893	.	16175800	16176800	128,0,128
chr1	16178600	16178800	A-E+A-P	882	.	16178600	16178800	128,0,128
chr1	16212400	16212800	A-E+A-P	732	.	16212400	16212800	128,0,128
chr1	16243400	16243800	A-E+A-P	803	.	16243400	16243800	128,0,128
chr1	16245800	16246200	A-E+A-P	920	.	16245800	16246200	128,0,128
chr1	16275200	16275400	A-E+A-P	841	.	16275200	16275400	128,0,128
chr1	16276000	16276600	A-E+A-P	832	.	16276000	16276600	128,0,128
chr1	16276800	16277000	A-E+A-P	756	.	16276800	16277000	128,0,128
chr1	16290600	16291200	A-E+A-P	954	.	16290600	16291200	128,0,128
chr1	16291800	16292200	A-E+A-P	979	.	16291800	16292200	128,0,128
chr1	16292400	16293200	A-E+A-P	700	.	16292400	16293200	128,0,128
chr1	16301000	16302800	A-E+A-P	762	.	16301000	16302800	128,0,128
chr1	16339200	16340200	A-E+A-P	835	.	16339200	16340200	128,0,128
chr1	16341400	16341600	A-E+A-P	681	.	16341400	16341600	128,0,128
chr1	16343000	16343200	A-E+A-P	850	.	16343000	16343200	128,0,128
chr1	16359400	16359600	A-E+A-P	813	.	16359400	16359600	128,0,128
chr1	16382600	16382800	A-E+A-P	672	.	16382600	16382800	128,0,128
chr1	16400200	16400400	A-E+A-P	524	.	16400200	16400400	128,0,128
chr1	16449400	16449800	A-E+A-P	781	.	16449400	16449800	128,0,128
chr1	16467600	16468000	A-E+A-P	549	.	16467600	16468000	128,0,128
chr1	16494200	16494400	A-E+A-P	780	.	16494200	16494400	128,0,128
chr1	16514400	16514600	A-E+A-P	685	.	16514400	16514600	128,0,128
chr1	16532800	16533800	A-E+A-P	508	.	16532800	16533800	128,0,128
chr1	16543600	16543800	A-E+A-P	819	.	16543600	16543800	128,0,128
chr1	16544000	16544200	A-E+A-P	627	.	16544000	16544200	128,0,128
chr1	16563200	16564000	A-E+A-P	666	.	16563200	16564000	128,0,128
chr1	16678400	16679600	A-E+A-P	868	.	16678400	16679600	128,0,128
chr1	16679800	16680000	A-E+A-P	517	.	16679800	16680000	128,0,128
chr1	16693400	16694800	A-E+A-P	903	.	16693400	16694800	128,0,128
chr1	16698400	16698600	A-E+A-P	710	.	16698400	16698600	128,0,128
chr1	16735400	16735600	A-E+A-P	739	.	16735400	16735600	128,0,128
chr1	16747200	16747600	A-E+A-P	638	.	16747200	16747600	128,0,128
chr1	16766800	16768000	A-E+A-P	536	.	16766800	16768000	128,0,128
chr1	16778400	16778800	A-E+A-P	827	.	16778400	16778800	128,0,128
chr1	16825400	16826400	A-E+A-P	745	.	16825400	16826400	128,0,128
chr1	16840400	16841000	A-E+A-P	851	.	16840400	16841000	128,0,128
chr1	16871000	16871200	A-E+A-P	551	.	16871000	16871200	128,0,128
chr1	16872400	16872600	A-E+A-P	694	.	16872400	16872600	128,0,128
chr1	16971000	16971600	A-E+A-P	922	.	16971000	16971600	128,0,128
chr1	17003400	17003600	A-E+A-P	988	.	17003400	17003600	128,0,128
chr1	17222000	17222400	A-E+A-P	561	.	17222000	17222400	128,0,128
chr1	17222600	17223200	A-E+A-P	985	.	17222600	17223200	128,0,128
chr1	17230800	17232200	A-E+A-P	515	.	17230800	17232200	128,0,128
chr1	17240200	17240800	A-E+A-P	565	.	17240200	17240800	128,0,128
chr1	17278200	17278400	A-E+A-P	710	.	17278200	17278400	128,0,128
chr1	17287200	17287600	A-E+A-P	835	.	17287200	17287600	128,0,128
chr1	17337800	17338200	A-E+A-P	710	.	17337800	17338200	128,0,128
chr1	17338400	17338600	A-E+A-P	895	.	17338400	17338600	128,0,128
chr1	17340400	17340600	A-E+A-P	794	.	17340400	17340600	128,0,128
chr1	17380400	17380800	A-E+A-P	951	.	17380400	17380800	128,0,128
chr1	17408000	17408400	A-E+A-P	869	.	17408000	17408400	128,0,128
chr1	17421200	17421400	A-E+A-P	920	.	17421200	17421400	128,0,128
chr1	17426600	17426800	A-E+A-P	541	.	17426600	17426800	128,0,128
chr1	17445800	17446200	A-E+A-P	983	.	17445800	17446200	128,0,128
chr1	17446400	17447000	A-E+A-P	566	.	17446400	17447000	128,0,128
chr1	17452400	17452600	A-E+A-P	707	.	17452400	17452600	128,0,128
chr1	17467800	17468800	A-E+A-P	808	.	17467800	17468800	128,0,128
chr1	17482800	17483000	A-E+A-P	607	.	17482800	17483000	128,0,128
chr1	17533600	17533800	A-E+A-P	541	.	17533600	17533800	128,0,128
chr1	17534600	17535000	A-E+A-P	958	.	17534600	17535000	128,0,128
chr1	17566000	17566200	A-E+A-P	881	.	17566000	17566200	128,0,128
chr1	17746400	17746600	A-E+A-P	581	.	17746400	17746600	128,0,128
chr1	17758200	17758400	A-E+A-P	945	.	17758200	17758400	128,0,128
chr1	17764000	17765800	A-E+A-P	553	.	17764000	17765800	128,0,128
chr1	17766000	17766600	A-E+A-P	927	.	17766000	17766600	128,0,128
chr1	17779200	17779400	A-E+A-P	521	.	17779200	17779400	128,0,128
chr1	17862800	17863400	A-E+A-P	923	.	17862800	17863400	128,0,128
chr1	18609400	18611000	A-E+A-P	510	.	18609400	18611000	128,0,128
chr1	18649800	18650000	A-E+A-P	555	.	18649800	18650000	128,0,128
chr1	18667000	18667200	A-E+A-P	690	.	18667000	18667200	128,0,128
chr1	18779200	18779400	A-E+A-P	836	.	18779200	18779400	128,0,128
chr1	18807800	18808000	A-E+A-P	698	.	18807800	18808000	128,0,128
chr1	18908000	18908200	A-E+A-P	565	.	18908000	18908200	128,0,128
chr1	19163200	19163400	A-E+A-P	802	.	19163200	19163400	128,0,128
chr1	19228800	19229800	A-E+A-P	841	.	19228800	19229800	128,0,128
chr1	19239600	19239800	A-E+A-P	794	.	19239600	19239800	128,0,128
chr1	19253000	19254800	A-E+A-P	937	.	19253000	19254800	128,0,128
chr1	19276600	19276800	A-E+A-P	504	.	19276600	19276800	128,0,128
chr1	19277000	19279000	A-E+A-P	504	.	19277000	19279000	128,0,128
chr1	19281800	19282600	A-E+A-P	514	.	19281800	19282600	128,0,128
chr1	19283000	19283800	A-E+A-P	694	.	19283000	19283800	128,0,128
chr1	19292200	19292400	A-E+A-P	967	.	19292200	19292400	128,0,128
chr1	19337600	19338000	A-E+A-P	888	.	19337600	19338000	128,0,128
chr1	19389200	19389600	A-E+A-P	968	.	19389200	19389600	128,0,128
chr1	19414600	19414800	A-E+A-P	712	.	19414600	19414800	128,0,128
chr1	19496200	19496400	A-E+A-P	908	.	19496200	19496400	128,0,128
chr1	19532000	19532200	A-E+A-P	868	.	19532000	19532200	128,0,128
chr1	19536200	19537400	A-E+A-P	729	.	19536200	19537400	128,0,128
chr1	19577800	19578800	A-E+A-P	826	.	19577800	19578800	128,0,128
chr1	19638400	19639600	A-E+A-P	946	.	19638400	19639600	128,0,128
chr1	19640600	19641000	A-E+A-P	682	.	19640600	19641000	128,0,128
chr1	19641800	19642600	A-E+A-P	657	.	19641800	19642600	128,0,128
chr1	19717400	19717600	A-E+A-P	578	.	19717400	19717600	128,0,128
chr1	19718800	19719000	A-E+A-P	667	.	19718800	19719000	128,0,128
chr1	19775400	19775600	A-E+A-P	636	.	19775400	19775600	128,0,128
chr1	19781200	19781400	A-E+A-P	593	.	19781200	19781400	128,0,128
chr1	19786000	19786400	A-E+A-P	948	.	19786000	19786400	128,0,128
chr1	19789800	19790000	A-E+A-P	827	.	19789800	19790000	128,0,128
chr1	19796000	19796200	A-E+A-P	618	.	19796000	19796200	128,0,128
chr1	19803400	19803600	A-E+A-P	508	.	19803400	19803600	128,0,128
chr1	19804000	19804200	A-E+A-P	587	.	19804000	19804200	128,0,128
chr1	19811000	19811200	A-E+A-P	622	.	19811000	19811200	128,0,128
chr1	19811400	19812800	A-E+A-P	827	.	19811400	19812800	128,0,128
chr1	19835400	19835600	A-E+A-P	600	.	19835400	19835600	128,0,128
chr1	19922800	19924800	A-E+A-P	942	.	19922800	19924800	128,0,128
chr1	19933400	19933600	A-E+A-P	580	.	19933400	19933600	128,0,128
chr1	20016400	20016600	A-E+A-P	574	.	20016400	20016600	128,0,128
chr1	20024800	20025000	A-E+A-P	685	.	20024800	20025000	128,0,128
chr1	20037200	20038000	A-E+A-P	501	.	20037200	20038000	128,0,128
chr1	20042200	20042400	A-E+A-P	554	.	20042200	20042400	128,0,128
chr1	20125400	20127200	A-E+A-P	632	.	20125400	20127200	128,0,128
chr1	20208600	20209200	A-E+A-P	815	.	20208600	20209200	128,0,128
chr1	20301400	20301600	A-E+A-P	635	.	20301400	20301600	128,0,128
chr1	20386400	20386600	A-E+A-P	633	.	20386400	20386600	128,0,128
chr1	20404600	20405200	A-E+A-P	731	.	20404600	20405200	128,0,128
chr1	20407400	20408000	A-E+A-P	779	.	20407400	20408000	128,0,128
chr1	20446000	20446200	A-E+A-P	602	.	20446000	20446200	128,0,128
chr1	20450800	20451400	A-E+A-P	511	.	20450800	20451400	128,0,128
chr1	20452600	20453400	A-E+A-P	981	.	20452600	20453400	128,0,128
chr1	20478800	20479000	A-E+A-P	855	.	20478800	20479000	128,0,128
chr1	20498000	20498200	A-E+A-P	703	.	20498000	20498200	128,0,128
chr1	20539400	20539800	A-E+A-P	802	.	20539400	20539800	128,0,128
chr1	20577200	20577400	A-E+A-P	642	.	20577200	20577400	128,0,128
chr1	20648600	20649000	A-E+A-P	540	.	20648600	20649000	128,0,128
chr1	20707600	20707800	A-E+A-P	686	.	20707600	20707800	128,0,128
chr1	20767400	20767600	A-E+A-P	907	.	20767400	20767600	128,0,128
chr1	20834400	20834800	A-E+A-P	783	.	20834400	20834800	128,0,128
chr1	20987600	20988600	A-E+A-P	800	.	20987600	20988600	128,0,128
chr1	20993400	20993600	A-E+A-P	929	.	20993400	20993600	128,0,128
chr1	21005200	21005600	A-E+A-P	963	.	21005200	21005600	128,0,128
chr1	21023000	21023600	A-E+A-P	799	.	21023000	21023600	128,0,128
chr1	21058600	21060000	A-E+A-P	967	.	21058600	21060000	128,0,128
chr1	21112600	21114400	A-E+A-P	559	.	21112600	21114400	128,0,128
chr1	21258800	21259000	A-E+A-P	679	.	21258800	21259000	128,0,128
chr1	21291400	21291600	A-E+A-P	815	.	21291400	21291600	128,0,128
chr1	21348800	21349200	A-E+A-P	707	.	21348800	21349200	128,0,128
chr1	21444000	21444400	A-E+A-P	506	.	21444000	21444400	128,0,128
chr1	21502000	21502600	A-E+A-P	862	.	21502000	21502600	128,0,128
chr1	21503200	21503400	A-E+A-P	905	.	21503200	21503400	128,0,128
chr1	21565800	21566000	A-E+A-P	726	.	21565800	21566000	128,0,128
chr1	21616200	21616400	A-E+A-P	596	.	21616200	21616400	128,0,128
chr1	21617000	21617600	A-E+A-P	514	.	21617000	21617600	128,0,128
chr1	21619200	21621600	A-E+A-P	525	.	21619200	21621600	128,0,128
chr1	21650800	21651400	A-E+A-P	911	.	21650800	21651400	128,0,128
chr1	21652000	21652200	A-E+A-P	578	.	21652000	21652200	128,0,128
chr1	21660600	21661600	A-E+A-P	820	.	21660600	21661600	128,0,128
chr1	21670000	21670200	A-E+A-P	899	.	21670000	21670200	128,0,128
chr1	21671600	21672600	A-E+A-P	559	.	21671600	21672600	128,0,128
chr1	21710400	21710600	A-E+A-P	773	.	21710400	21710600	128,0,128
chr1	21766400	21766800	A-E+A-P	696	.	21766400	21766800	128,0,128
chr1	21840800	21841000	A-E+A-P	625	.	21840800	21841000	128,0,128
chr1	21934400	21934600	A-E+A-P	728	.	21934400	21934600	128,0,128
chr1	21985800	21986200	A-E+A-P	915	.	21985800	21986200	128,0,128
chr1	22088600	22089200	A-E+A-P	947	.	22088600	22089200	128,0,128
chr1	22089400	22090000	A-E+A-P	946	.	22089400	22090000	128,0,128
chr1	22091200	22091400	A-E+A-P	745	.	22091200	22091400	128,0,128
chr1	22092800	22093200	A-E+A-P	562	.	22092800	22093200	128,0,128
chr1	22100200	22100400	A-E+A-P	591	.	22100200	22100400	128,0,128
chr1	22106200	22107200	A-E+A-P	807	.	22106200	22107200	128,0,128
chr1	22108000	22108200	A-E+A-P	655	.	22108000	22108200	128,0,128
chr1	22108600	22110400	A-E+A-P	898	.	22108600	22110400	128,0,128
chr1	22118000	22118400	A-E+A-P	773	.	22118000	22118400	128,0,128
chr1	22178800	22179200	A-E+A-P	784	.	22178800	22179200	128,0,128
chr1	22192200	22193000	A-E+A-P	637	.	22192200	22193000	128,0,128
chr1	22236200	22236800	A-E+A-P	622	.	22236200	22236800	128,0,128
chr1	22264000	22264200	A-E+A-P	577	.	22264000	22264200	128,0,128
chr1	22345600	22345800	A-E+A-P	927	.	22345600	22345800	128,0,128
chr1	22351400	22353200	A-E+A-P	906	.	22351400	22353200	128,0,128
chr1	22353400	22353800	A-E+A-P	633	.	22353400	22353800	128,0,128
chr1	22354000	22354200	A-E+A-P	527	.	22354000	22354200	128,0,128
chr1	22358000	22358200	A-E+A-P	531	.	22358000	22358200	128,0,128
chr1	22366200	22367000	A-E+A-P	554	.	22366200	22367000	128,0,128
chr1	22375200	22375400	A-E+A-P	502	.	22375200	22375400	128,0,128
chr1	22378800	22380600	A-E+A-P	574	.	22378800	22380600	128,0,128
chr1	22445600	22445800	A-E+A-P	781	.	22445600	22445800	128,0,128
chr1	22493000	22493200	A-E+A-P	509	.	22493000	22493200	128,0,128
chr1	22502800	22503000	A-E+A-P	705	.	22502800	22503000	128,0,128
chr1	22503800	22504200	A-E+A-P	806	.	22503800	22504200	128,0,128
chr1	22623400	22623600	A-E+A-P	501	.	22623400	22623600	128,0,128
chr1	22743200	22743400	A-E+A-P	518	.	22743200	22743400	128,0,128
chr1	22755000	22755600	A-E+A-P	501	.	22755000	22755600	128,0,128
chr1	22778000	22778600	A-E+A-P	557	.	22778000	22778600	128,0,128
chr1	22896800	22897000	A-E+A-P	548	.	22896800	22897000	128,0,128
chr1	23038800	23039400	A-E+A-P	851	.	23038800	23039400	128,0,128
chr1	23077000	23077200	A-E+A-P	572	.	23077000	23077200	128,0,128
chr1	23080400	23081000	A-E+A-P	831	.	23080400	23081000	128,0,128
chr1	23090000	23090400	A-E+A-P	913	.	23090000	23090400	128,0,128
chr1	23345600	23346600	A-E+A-P	973	.	23345600	23346600	128,0,128
chr1	23426800	23427000	A-E+A-P	570	.	23426800	23427000	128,0,128
chr1	23440400	23440800	A-E+A-P	805	.	23440400	23440800	128,0,128
chr1	23494200	23494400	A-E+A-P	877	.	23494200	23494400	128,0,128
chr1	23495000	23495400	A-E+A-P	751	.	23495000	23495400	128,0,128
chr1	23504000	23504600	A-E+A-P	936	.	23504000	23504600	128,0,128
chr1	23511200	23511400	A-E+A-P	617	.	23511200	23511400	128,0,128
chr1	23670000	23671600	A-E+A-P	515	.	23670000	23671600	128,0,128
chr1	23694400	23696200	A-E+A-P	699	.	23694400	23696200	128,0,128
chr1	23704800	23705200	A-E+A-P	971	.	23704800	23705200	128,0,128
chr1	23811000	23811200	A-E+A-P	570	.	23811000	23811200	128,0,128
chr1	23849200	23849400	A-E+A-P	869	.	23849200	23849400	128,0,128
chr1	23851200	23852000	A-E+A-P	543	.	23851200	23852000	128,0,128
chr1	23852200	23852600	A-E+A-P	631	.	23852200	23852600	128,0,128
chr1	23854800	23855000	A-E+A-P	622	.	23854800	23855000	128,0,128
chr1	23855200	23855400	A-E+A-P	929	.	23855200	23855400	128,0,128
chr1	23856400	23856600	A-E+A-P	504	.	23856400	23856600	128,0,128
chr1	23857000	23858200	A-E+A-P	586	.	23857000	23858200	128,0,128
chr1	23859800	23860400	A-E+A-P	882	.	23859800	23860400	128,0,128
chr1	23866400	23866600	A-E+A-P	762	.	23866400	23866600	128,0,128
chr1	23875200	23875600	A-E+A-P	534	.	23875200	23875600	128,0,128
chr1	23880800	23881800	A-E+A-P	738	.	23880800	23881800	128,0,128
chr1	23882800	23883000	A-E+A-P	671	.	23882800	23883000	128,0,128
chr1	23883200	23884200	A-E+A-P	644	.	23883200	23884200	128,0,128
chr1	23884600	23885400	A-E+A-P	857	.	23884600	23885400	128,0,128
chr1	23885600	23886600	A-E+A-P	794	.	23885600	23886600	128,0,128
chr1	23888800	23889200	A-E+A-P	676	.	23888800	23889200	128,0,128
chr1	23893800	23894000	A-E+A-P	763	.	23893800	23894000	128,0,128
chr1	23900800	23901400	A-E+A-P	942	.	23900800	23901400	128,0,128
chr1	23903400	23904400	A-E+A-P	706	.	23903400	23904400	128,0,128
chr1	23904800	23905000	A-E+A-P	536	.	23904800	23905000	128,0,128
chr1	23917000	23917200	A-E+A-P	946	.	23917000	23917200	128,0,128
chr1	23918000	23919200	A-E+A-P	930	.	23918000	23919200	128,0,128
chr1	23919600	23919800	A-E+A-P	505	.	23919600	23919800	128,0,128
chr1	23920000	23920400	A-E+A-P	585	.	23920000	23920400	128,0,128
chr1	23921200	23921800	A-E+A-P	584	.	23921200	23921800	128,0,128
chr1	23926800	23927200	A-E+A-P	819	.	23926800	23927200	128,0,128
chr1	23927600	23928000	A-E+A-P	763	.	23927600	23928000	128,0,128
chr1	23928800	23929000	A-E+A-P	511	.	23928800	23929000	128,0,128
chr1	23938600	23938800	A-E+A-P	526	.	23938600	23938800	128,0,128
chr1	23939400	23940200	A-E+A-P	572	.	23939400	23940200	128,0,128
chr1	23945600	23946600	A-E+A-P	577	.	23945600	23946600	128,0,128
chr1	23951000	23951200	A-E+A-P	643	.	23951000	23951200	128,0,128
chr1	23952000	23952200	A-E+A-P	677	.	23952000	23952200	128,0,128
chr1	23953600	23953800	A-E+A-P	669	.	23953600	23953800	128,0,128
chr1	23955600	23955800	A-E+A-P	707	.	23955600	23955800	128,0,128
chr1	23961600	23961800	A-E+A-P	512	.	23961600	23961800	128,0,128
chr1	24018000	24018800	A-E+A-P	863	.	24018000	24018800	128,0,128
chr1	24045600	24046200	A-E+A-P	532	.	24045600	24046200	128,0,128
chr1	24046800	24047600	A-E+A-P	868	.	24046800	24047600	128,0,128
chr1	24047800	24048000	A-E+A-P	538	.	24047800	24048000	128,0,128
chr1	24049200	24049600	A-E+A-P	762	.	24049200	24049600	128,0,128
chr1	24050400	24050600	A-E+A-P	531	.	24050400	24050600	128,0,128
chr1	24053400	24053600	A-E+A-P	597	.	24053400	24053600	128,0,128
chr1	24053800	24054200	A-E+A-P	963	.	24053800	24054200	128,0,128
chr1	24054600	24054800	A-E+A-P	800	.	24054600	24054800	128,0,128
chr1	24055000	24055800	A-E+A-P	848	.	24055000	24055800	128,0,128
chr1	24069600	24070600	A-E+A-P	686	.	24069600	24070600	128,0,128
chr1	24104400	24105200	A-E+A-P	804	.	24104400	24105200	128,0,128
chr1	24105400	24105600	A-E+A-P	671	.	24105400	24105600	128,0,128
chr1	24117200	24117800	A-E+A-P	516	.	24117200	24117800	128,0,128
chr1	24118000	24118400	A-E+A-P	681	.	24118000	24118400	128,0,128
chr1	24125800	24127800	A-E+A-P	604	.	24125800	24127800	128,0,128
chr1	24136200	24136600	A-E+A-P	929	.	24136200	24136600	128,0,128
chr1	24151600	24152200	A-E+A-P	559	.	24151600	24152200	128,0,128
chr1	24152400	24152600	A-E+A-P	934	.	24152400	24152600	128,0,128
chr1	24162600	24162800	A-E+A-P	538	.	24162600	24162800	128,0,128
chr1	24165000	24165200	A-E+A-P	734	.	24165000	24165200	128,0,128
chr1	24191800	24192600	A-E+A-P	508	.	24191800	24192600	128,0,128
chr1	24194400	24195000	A-E+A-P	733	.	24194400	24195000	128,0,128
chr1	24214600	24215200	A-E+A-P	857	.	24214600	24215200	128,0,128
chr1	24215600	24215800	A-E+A-P	944	.	24215600	24215800	128,0,128
chr1	24223000	24223400	A-E+A-P	540	.	24223000	24223400	128,0,128
chr1	24225600	24225800	A-E+A-P	875	.	24225600	24225800	128,0,128
chr1	24231200	24231600	A-E+A-P	954	.	24231200	24231600	128,0,128
chr1	24235000	24236400	A-E+A-P	726	.	24235000	24236400	128,0,128
chr1	24236600	24237000	A-E+A-P	698	.	24236600	24237000	128,0,128
chr1	24237200	24238000	A-E+A-P	730	.	24237200	24238000	128,0,128
chr1	24238200	24239000	A-E+A-P	773	.	24238200	24239000	128,0,128
chr1	24239200	24239400	A-E+A-P	547	.	24239200	24239400	128,0,128
chr1	24239600	24240200	A-E+A-P	809	.	24239600	24240200	128,0,128
chr1	24242600	24243600	A-E+A-P	771	.	24242600	24243600	128,0,128
chr1	24284800	24285000	A-E+A-P	643	.	24284800	24285000	128,0,128
chr1	24285400	24287000	A-E+A-P	935	.	24285400	24287000	128,0,128
chr1	24290400	24290600	A-E+A-P	545	.	24290400	24290600	128,0,128
chr1	24290800	24291000	A-E+A-P	617	.	24290800	24291000	128,0,128
chr1	24291200	24291400	A-E+A-P	598	.	24291200	24291400	128,0,128
chr1	24306200	24307600	A-E+A-P	656	.	24306200	24307600	128,0,128
chr1	24318400	24318600	A-E+A-P	760	.	24318400	24318600	128,0,128
chr1	24321800	24322200	A-E+A-P	731	.	24321800	24322200	128,0,128
chr1	24330000	24330200	A-E+A-P	755	.	24330000	24330200	128,0,128
chr1	24439000	24439200	A-E+A-P	835	.	24439000	24439200	128,0,128
chr1	24481400	24481800	A-E+A-P	593	.	24481400	24481800	128,0,128
chr1	24503800	24504000	A-E+A-P	518	.	24503800	24504000	128,0,128
chr1	24513600	24514400	A-E+A-P	688	.	24513600	24514400	128,0,128
chr1	24516000	24516400	A-E+A-P	798	.	24516000	24516400	128,0,128
chr1	24516600	24517000	A-E+A-P	714	.	24516600	24517000	128,0,128
chr1	24517400	24518000	A-E+A-P	970	.	24517400	24518000	128,0,128
chr1	24518400	24518800	A-E+A-P	926	.	24518400	24518800	128,0,128
chr1	24530000	24530400	A-E+A-P	972	.	24530000	24530400	128,0,128
chr1	24553200	24553600	A-E+A-P	789	.	24553200	24553600	128,0,128
chr1	24648200	24649000	A-E+A-P	953	.	24648200	24649000	128,0,128
chr1	24677800	24678000	A-E+A-P	941	.	24677800	24678000	128,0,128
chr1	24691800	24692000	A-E+A-P	710	.	24691800	24692000	128,0,128
chr1	24699600	24700000	A-E+A-P	684	.	24699600	24700000	128,0,128
chr1	24717800	24718000	A-E+A-P	755	.	24717800	24718000	128,0,128
chr1	24718200	24719200	A-E+A-P	602	.	24718200	24719200	128,0,128
chr1	24740000	24740400	A-E+A-P	633	.	24740000	24740400	128,0,128
chr1	24742000	24742400	A-E+A-P	836	.	24742000	24742400	128,0,128
chr1	24743400	24743600	A-E+A-P	509	.	24743400	24743600	128,0,128
chr1	24807600	24808000	A-E+A-P	812	.	24807600	24808000	128,0,128
chr1	24814800	24815000	A-E+A-P	587	.	24814800	24815000	128,0,128
chr1	24861600	24861800	A-E+A-P	877	.	24861600	24861800	128,0,128
chr1	24863000	24863400	A-E+A-P	528	.	24863000	24863400	128,0,128
chr1	24968400	24968600	A-E+A-P	619	.	24968400	24968600	128,0,128
chr1	24969000	24970600	A-E+A-P	890	.	24969000	24970600	128,0,128
chr1	25020800	25021200	A-E+A-P	852	.	25020800	25021200	128,0,128
chr1	25031800	25032200	A-E+A-P	783	.	25031800	25032200	128,0,128
chr1	25051000	25051200	A-E+A-P	812	.	25051000	25051200	128,0,128
chr1	25054000	25054400	A-E+A-P	876	.	25054000	25054400	128,0,128
chr1	25059800	25060200	A-E+A-P	956	.	25059800	25060200	128,0,128
chr1	25069000	25069200	A-E+A-P	847	.	25069000	25069200	128,0,128
chr1	25070000	25070400	A-E+A-P	825	.	25070000	25070400	128,0,128
chr1	25071200	25072400	A-E+A-P	683	.	25071200	25072400	128,0,128
chr1	25073400	25073600	A-E+A-P	652	.	25073400	25073600	128,0,128
chr1	25074600	25075600	A-E+A-P	529	.	25074600	25075600	128,0,128
chr1	25096200	25096400	A-E+A-P	549	.	25096200	25096400	128,0,128
chr1	25174400	25175200	A-E+A-P	854	.	25174400	25175200	128,0,128
chr1	25182200	25182400	A-E+A-P	628	.	25182200	25182400	128,0,128
chr1	25191000	25191200	A-E+A-P	826	.	25191000	25191200	128,0,128
chr1	25224600	25225000	A-E+A-P	659	.	25224600	25225000	128,0,128
chr1	25225400	25227400	A-E+A-P	550	.	25225400	25227400	128,0,128
chr1	25227600	25228400	A-E+A-P	679	.	25227600	25228400	128,0,128
chr1	25242400	25242800	A-E+A-P	970	.	25242400	25242800	128,0,128
chr1	25249600	25249800	A-E+A-P	528	.	25249600	25249800	128,0,128
chr1	25250000	25250600	A-E+A-P	920	.	25250000	25250600	128,0,128
chr1	25251600	25252000	A-E+A-P	979	.	25251600	25252000	128,0,128
chr1	25253200	25253600	A-E+A-P	565	.	25253200	25253600	128,0,128
chr1	25254600	25254800	A-E+A-P	569	.	25254600	25254800	128,0,128
chr1	25255000	25257400	A-E+A-P	536	.	25255000	25257400	128,0,128
chr1	25258800	25259000	A-E+A-P	838	.	25258800	25259000	128,0,128
chr1	25260800	25261000	A-E+A-P	583	.	25260800	25261000	128,0,128
chr1	25262200	25262800	A-E+A-P	945	.	25262200	25262800	128,0,128
chr1	25273400	25273600	A-E+A-P	519	.	25273400	25273600	128,0,128
chr1	25273800	25274400	A-E+A-P	982	.	25273800	25274400	128,0,128
chr1	25275800	25276200	A-E+A-P	598	.	25275800	25276200	128,0,128
chr1	25280400	25280800	A-E+A-P	602	.	25280400	25280800	128,0,128
chr1	25281000	25281200	A-E+A-P	562	.	25281000	25281200	128,0,128
chr1	25281600	25282200	A-E+A-P	929	.	25281600	25282200	128,0,128
chr1	25283000	25283200	A-E+A-P	559	.	25283000	25283200	128,0,128
chr1	25283400	25284600	A-E+A-P	735	.	25283400	25284600	128,0,128
chr1	25288800	25289000	A-E+A-P	639	.	25288800	25289000	128,0,128
chr1	25290000	25292400	A-E+A-P	803	.	25290000	25292400	128,0,128
chr1	25292600	25293600	A-E+A-P	538	.	25292600	25293600	128,0,128
chr1	25314600	25315000	A-E+A-P	897	.	25314600	25315000	128,0,128
chr1	25324200	25324400	A-E+A-P	746	.	25324200	25324400	128,0,128
chr1	25345400	25346400	A-E+A-P	517	.	25345400	25346400	128,0,128
chr1	25347200	25350600	A-E+A-P	693	.	25347200	25350600	128,0,128
chr1	25353400	25356600	A-E+A-P	841	.	25353400	25356600	128,0,128
chr1	25357000	25361800	A-E+A-P	781	.	25357000	25361800	128,0,128
chr1	25363800	25364000	A-E+A-P	542	.	25363800	25364000	128,0,128
chr1	25372600	25372800	A-E+A-P	615	.	25372600	25372800	128,0,128
chr1	25420200	25420400	A-E+A-P	776	.	25420200	25420400	128,0,128
chr1	25422200	25422400	A-E+A-P	534	.	25422200	25422400	128,0,128
chr1	25426000	25426200	A-E+A-P	512	.	25426000	25426200	128,0,128
chr1	25432800	25433200	A-E+A-P	562	.	25432800	25433200	128,0,128
chr1	25436000	25436400	A-E+A-P	888	.	25436000	25436400	128,0,128
chr1	25454600	25455000	A-E+A-P	695	.	25454600	25455000	128,0,128
chr1	25466600	25467200	A-E+A-P	883	.	25466600	25467200	128,0,128
chr1	25472400	25472600	A-E+A-P	581	.	25472400	25472600	128,0,128
chr1	25558800	25559400	A-E+A-P	943	.	25558800	25559400	128,0,128
chr1	25559600	25559800	A-E+A-P	745	.	25559600	25559800	128,0,128
chr1	25563400	25563600	A-E+A-P	512	.	25563400	25563600	128,0,128
chr1	25563800	25564000	A-E+A-P	917	.	25563800	25564000	128,0,128
chr1	25566200	25566800	A-E+A-P	891	.	25566200	25566800	128,0,128
chr1	25573000	25574600	A-E+A-P	679	.	25573000	25574600	128,0,128
chr1	25663600	25663800	A-E+A-P	553	.	25663600	25663800	128,0,128
chr1	25664400	25664600	A-E+A-P	734	.	25664400	25664600	128,0,128
chr1	25664800	25665600	A-E+A-P	981	.	25664800	25665600	128,0,128
chr1	25756600	25757400	A-E+A-P	955	.	25756600	25757400	128,0,128
chr1	25757600	25757800	A-E+A-P	641	.	25757600	25757800	128,0,128
chr1	25762200	25762600	A-E+A-P	882	.	25762200	25762600	128,0,128
chr1	25774000	25774400	A-E+A-P	561	.	25774000	25774400	128,0,128
chr1	25799200	25799400	A-E+A-P	630	.	25799200	25799400	128,0,128
chr1	25870600	25870800	A-E+A-P	572	.	25870600	25870800	128,0,128
chr1	25871000	25871200	A-E+A-P	756	.	25871000	25871200	128,0,128
chr1	25875800	25876800	A-E+A-P	575	.	25875800	25876800	128,0,128
chr1	25889000	25889400	A-E+A-P	917	.	25889000	25889400	128,0,128
chr1	25926800	25927000	A-E+A-P	560	.	25926800	25927000	128,0,128
chr1	25935200	25935400	A-E+A-P	832	.	25935200	25935400	128,0,128
chr1	25942800	25943200	A-E+A-P	833	.	25942800	25943200	128,0,128
chr1	25946800	25947000	A-E+A-P	701	.	25946800	25947000	128,0,128
chr1	25969200	25969600	A-E+A-P	547	.	25969200	25969600	128,0,128
chr1	26002400	26003000	A-E+A-P	908	.	26002400	26003000	128,0,128
chr1	26042600	26042800	A-E+A-P	551	.	26042600	26042800	128,0,128
chr1	26057400	26057600	A-E+A-P	900	.	26057400	26057600	128,0,128
chr1	26136000	26136400	A-E+A-P	648	.	26136000	26136400	128,0,128
chr1	26137400	26137600	A-E+A-P	763	.	26137400	26137600	128,0,128
chr1	26146000	26147800	A-E+A-P	555	.	26146000	26147800	128,0,128
chr1	26185600	26186600	A-E+A-P	604	.	26185600	26186600	128,0,128
chr1	26199200	26199400	A-E+A-P	683	.	26199200	26199400	128,0,128
chr1	26201600	26202400	A-E+A-P	631	.	26201600	26202400	128,0,128
chr1	26231600	26232000	A-E+A-P	678	.	26231600	26232000	128,0,128
chr1	26232200	26233200	A-E+A-P	869	.	26232200	26233200	128,0,128
chr1	26297800	26298200	A-E+A-P	570	.	26297800	26298200	128,0,128
chr1	26324400	26325200	A-E+A-P	625	.	26324400	26325200	128,0,128
chr1	26361800	26362200	A-E+A-P	962	.	26361800	26362200	128,0,128
chr1	26362400	26362600	A-E+A-P	514	.	26362400	26362600	128,0,128
chr1	26437400	26439200	A-E+A-P	864	.	26437400	26439200	128,0,128
chr1	26452800	26453200	A-E+A-P	630	.	26452800	26453200	128,0,128
chr1	26496200	26497000	A-E+A-P	942	.	26496200	26497000	128,0,128
chr1	26518400	26518600	A-E+A-P	740	.	26518400	26518600	128,0,128
chr1	26560200	26561200	A-E+A-P	716	.	26560200	26561200	128,0,128
chr1	26561400	26561600	A-E+A-P	507	.	26561400	26561600	128,0,128
chr1	26605400	26607200	A-E+A-P	704	.	26605400	26607200	128,0,128
chr1	26611200	26611600	A-E+A-P	504	.	26611200	26611600	128,0,128
chr1	26613800	26614200	A-E+A-P	569	.	26613800	26614200	128,0,128
chr1	26615000	26615400	A-E+A-P	727	.	26615000	26615400	128,0,128
chr1	26615800	26616000	A-E+A-P	773	.	26615800	26616000	128,0,128
chr1	26616200	26617600	A-E+A-P	854	.	26616200	26617600	128,0,128
chr1	26632800	26633600	A-E+A-P	537	.	26632800	26633600	128,0,128
chr1	26641800	26642200	A-E+A-P	540	.	26641800	26642200	128,0,128
chr1	26643800	26644800	A-E+A-P	842	.	26643800	26644800	128,0,128
chr1	26645200	26645600	A-E+A-P	966	.	26645200	26645600	128,0,128
chr1	26646000	26646400	A-E+A-P	913	.	26646000	26646400	128,0,128
chr1	26648000	26648200	A-E+A-P	504	.	26648000	26648200	128,0,128
chr1	26690400	26690600	A-E+A-P	660	.	26690400	26690600	128,0,128
chr1	26705000	26705200	A-E+A-P	573	.	26705000	26705200	128,0,128
chr1	26758400	26759000	A-E+A-P	918	.	26758400	26759000	128,0,128
chr1	26798200	26799800	A-E+A-P	543	.	26798200	26799800	128,0,128
chr1	26826600	26828400	A-E+A-P	687	.	26826600	26828400	128,0,128
chr1	26847000	26847200	A-E+A-P	659	.	26847000	26847200	128,0,128
chr1	26855800	26856000	A-E+A-P	537	.	26855800	26856000	128,0,128
chr1	26856200	26856400	A-E+A-P	762	.	26856200	26856400	128,0,128
chr1	26857800	26858000	A-E+A-P	586	.	26857800	26858000	128,0,128
chr1	26860600	26860800	A-E+A-P	567	.	26860600	26860800	128,0,128
chr1	26867000	26867200	A-E+A-P	538	.	26867000	26867200	128,0,128
chr1	26868200	26870200	A-E+A-P	586	.	26868200	26870200	128,0,128
chr1	26872000	26872800	A-E+A-P	959	.	26872000	26872800	128,0,128
chr1	26901200	26901400	A-E+A-P	558	.	26901200	26901400	128,0,128
chr1	26906200	26906600	A-E+A-P	689	.	26906200	26906600	128,0,128
chr1	26907200	26908000	A-E+A-P	563	.	26907200	26908000	128,0,128
chr1	26908600	26908800	A-E+A-P	525	.	26908600	26908800	128,0,128
chr1	26909200	26909600	A-E+A-P	962	.	26909200	26909600	128,0,128
chr1	26920000	26920200	A-E+A-P	555	.	26920000	26920200	128,0,128
chr1	26946400	26948200	A-E+A-P	682	.	26946400	26948200	128,0,128
chr1	26959600	26959800	A-E+A-P	541	.	26959600	26959800	128,0,128
chr1	27018600	27020000	A-E+A-P	776	.	27018600	27020000	128,0,128
chr1	27021200	27022400	A-E+A-P	687	.	27021200	27022400	128,0,128
chr1	27023200	27024000	A-E+A-P	538	.	27023200	27024000	128,0,128
chr1	27024400	27024800	A-E+A-P	581	.	27024400	27024800	128,0,128
chr1	27029200	27029400	A-E+A-P	623	.	27029200	27029400	128,0,128
chr1	27050000	27050200	A-E+A-P	563	.	27050000	27050200	128,0,128
chr1	27070600	27071000	A-E+A-P	974	.	27070600	27071000	128,0,128
chr1	27113200	27115000	A-E+A-P	655	.	27113200	27115000	128,0,128
chr1	27115600	27115800	A-E+A-P	524	.	27115600	27115800	128,0,128
chr1	27117000	27117200	A-E+A-P	625	.	27117000	27117200	128,0,128
chr1	27136600	27136800	A-E+A-P	926	.	27136600	27136800	128,0,128
chr1	27147200	27147600	A-E+A-P	748	.	27147200	27147600	128,0,128
chr1	27152800	27153800	A-E+A-P	880	.	27152800	27153800	128,0,128
chr1	27155000	27155600	A-E+A-P	796	.	27155000	27155600	128,0,128
chr1	27159800	27160400	A-E+A-P	868	.	27159800	27160400	128,0,128
chr1	27165200	27165800	A-E+A-P	720	.	27165200	27165800	128,0,128
chr1	27190600	27192200	A-E+A-P	604	.	27190600	27192200	128,0,128
chr1	27192400	27192800	A-E+A-P	705	.	27192400	27192800	128,0,128
chr1	27216000	27217200	A-E+A-P	731	.	27216000	27217200	128,0,128
chr1	27226600	27227200	A-E+A-P	740	.	27226600	27227200	128,0,128
chr1	27248000	27248800	A-E+A-P	961	.	27248000	27248800	128,0,128
chr1	27249000	27249200	A-E+A-P	516	.	27249000	27249200	128,0,128
chr1	27320000	27320400	A-E+A-P	685	.	27320000	27320400	128,0,128
chr1	27328400	27328800	A-E+A-P	704	.	27328400	27328800	128,0,128
chr1	27339200	27339600	A-E+A-P	911	.	27339200	27339600	128,0,128
chr1	27429200	27429400	A-E+A-P	837	.	27429200	27429400	128,0,128
chr1	27433000	27433400	A-E+A-P	802	.	27433000	27433400	128,0,128
chr1	27438600	27439000	A-E+A-P	834	.	27438600	27439000	128,0,128
chr1	27458800	27459000	A-E+A-P	634	.	27458800	27459000	128,0,128
chr1	27459800	27460200	A-E+A-P	635	.	27459800	27460200	128,0,128
chr1	27460600	27460800	A-E+A-P	832	.	27460600	27460800	128,0,128
chr1	27463600	27464200	A-E+A-P	708	.	27463600	27464200	128,0,128
chr1	27481400	27482000	A-E+A-P	857	.	27481400	27482000	128,0,128
chr1	27488000	27488400	A-E+A-P	598	.	27488000	27488400	128,0,128
chr1	27560400	27561200	A-E+A-P	574	.	27560400	27561200	128,0,128
chr1	27561800	27562200	A-E+A-P	749	.	27561800	27562200	128,0,128
chr1	27579200	27579400	A-E+A-P	836	.	27579200	27579400	128,0,128
chr1	27580000	27580400	A-E+A-P	891	.	27580000	27580400	128,0,128
chr1	27611200	27611400	A-E+A-P	651	.	27611200	27611400	128,0,128
chr1	27648400	27649200	A-E+A-P	988	.	27648400	27649200	128,0,128
chr1	27668200	27668800	A-E+A-P	783	.	27668200	27668800	128,0,128
chr1	27669000	27670200	A-E+A-P	643	.	27669000	27670200	128,0,128
chr1	27675800	27676000	A-E+A-P	527	.	27675800	27676000	128,0,128
chr1	27683800	27684200	A-E+A-P	743	.	27683800	27684200	128,0,128
chr1	27686600	27686800	A-E+A-P	661	.	27686600	27686800	128,0,128
chr1	27687000	27687200	A-E+A-P	557	.	27687000	27687200	128,0,128
chr1	27692000	27692200	A-E+A-P	818	.	27692000	27692200	128,0,128
chr1	27692800	27693200	A-E+A-P	519	.	27692800	27693200	128,0,128
chr1	27718800	27719200	A-E+A-P	924	.	27718800	27719200	128,0,128
chr1	27721800	27722200	A-E+A-P	886	.	27721800	27722200	128,0,128
chr1	27729000	27729200	A-E+A-P	500	.	27729000	27729200	128,0,128
chr1	27743000	27743200	A-E+A-P	858	.	27743000	27743200	128,0,128
chr1	27744800	27745200	A-E+A-P	505	.	27744800	27745200	128,0,128
chr1	27748600	27748800	A-E+A-P	860	.	27748600	27748800	128,0,128
chr1	27769200	27769600	A-E+A-P	778	.	27769200	27769600	128,0,128
chr1	27771200	27771600	A-E+A-P	508	.	27771200	27771600	128,0,128
chr1	27771800	27772400	A-E+A-P	705	.	27771800	27772400	128,0,128
chr1	27775600	27775800	A-E+A-P	621	.	27775600	27775800	128,0,128
chr1	27803200	27803400	A-E+A-P	510	.	27803200	27803400	128,0,128
chr1	27804600	27805000	A-E+A-P	591	.	27804600	27805000	128,0,128
chr1	27807800	27808000	A-E+A-P	708	.	27807800	27808000	128,0,128
chr1	27809800	27810200	A-E+A-P	690	.	27809800	27810200	128,0,128
chr1	27816200	27817400	A-E+A-P	720	.	27816200	27817400	128,0,128
chr1	27818400	27818800	A-E+A-P	615	.	27818400	27818800	128,0,128
chr1	27819000	27819200	A-E+A-P	782	.	27819000	27819200	128,0,128
chr1	27852000	27852800	A-E+A-P	744	.	27852000	27852800	128,0,128
chr1	27854400	27854800	A-E+A-P	600	.	27854400	27854800	128,0,128
chr1	27882800	27883000	A-E+A-P	748	.	27882800	27883000	128,0,128
chr1	27895000	27895400	A-E+A-P	955	.	27895000	27895400	128,0,128
chr1	27927000	27927200	A-E+A-P	656	.	27927000	27927200	128,0,128
chr1	27928600	27929000	A-E+A-P	615	.	27928600	27929000	128,0,128
chr1	27930000	27930400	A-E+A-P	548	.	27930000	27930400	128,0,128
chr1	27930600	27931000	A-E+A-P	961	.	27930600	27931000	128,0,128
chr1	27935800	27936600	A-E+A-P	523	.	27935800	27936600	128,0,128
chr1	27945000	27945200	A-E+A-P	704	.	27945000	27945200	128,0,128
chr1	27950000	27950200	A-E+A-P	511	.	27950000	27950200	128,0,128
chr1	27951200	27952200	A-E+A-P	649	.	27951200	27952200	128,0,128
chr1	27952600	27953400	A-E+A-P	953	.	27952600	27953400	128,0,128
chr1	27957000	27958600	A-E+A-P	687	.	27957000	27958600	128,0,128
chr1	27958800	27961400	A-E+A-P	611	.	27958800	27961400	128,0,128
chr1	27963600	27963800	A-E+A-P	866	.	27963600	27963800	128,0,128
chr1	27980200	27980400	A-E+A-P	687	.	27980200	27980400	128,0,128
chr1	27982600	27983000	A-E+A-P	518	.	27982600	27983000	128,0,128
chr1	27985000	27987000	A-E+A-P	814	.	27985000	27987000	128,0,128
chr1	27989000	27990000	A-E+A-P	742	.	27989000	27990000	128,0,128
chr1	27998600	27999000	A-E+A-P	956	.	27998600	27999000	128,0,128
chr1	28016000	28016200	A-E+A-P	630	.	28016000	28016200	128,0,128
chr1	28016400	28016600	A-E+A-P	811	.	28016400	28016600	128,0,128
chr1	28051800	28053400	A-E+A-P	545	.	28051800	28053400	128,0,128
chr1	28079000	28079200	A-E+A-P	670	.	28079000	28079200	128,0,128
chr1	28099200	28100400	A-E+A-P	742	.	28099200	28100400	128,0,128
chr1	28100600	28100800	A-E+A-P	506	.	28100600	28100800	128,0,128
chr1	28157000	28157800	A-E+A-P	934	.	28157000	28157800	128,0,128
chr1	28184600	28184800	A-E+A-P	658	.	28184600	28184800	128,0,128
chr1	28189600	28190000	A-E+A-P	851	.	28189600	28190000	128,0,128
chr1	28190800	28191200	A-E+A-P	937	.	28190800	28191200	128,0,128
chr1	28195200	28196200	A-E+A-P	560	.	28195200	28196200	128,0,128
chr1	28199000	28200600	A-E+A-P	849	.	28199000	28200600	128,0,128
chr1	28201200	28201400	A-E+A-P	504	.	28201200	28201400	128,0,128
chr1	28201600	28202200	A-E+A-P	734	.	28201600	28202200	128,0,128
chr1	28210200	28211600	A-E+A-P	545	.	28210200	28211600	128,0,128
chr1	28213600	28214200	A-E+A-P	675	.	28213600	28214200	128,0,128
chr1	28216800	28217200	A-E+A-P	513	.	28216800	28217200	128,0,128
chr1	28218000	28218400	A-E+A-P	688	.	28218000	28218400	128,0,128
chr1	28240600	28241600	A-E+A-P	597	.	28240600	28241600	128,0,128
chr1	28286000	28286800	A-E+A-P	724	.	28286000	28286800	128,0,128
chr1	28287200	28287400	A-E+A-P	581	.	28287200	28287400	128,0,128
chr1	28382800	28383000	A-E+A-P	784	.	28382800	28383000	128,0,128
chr1	28396600	28396800	A-E+A-P	562	.	28396600	28396800	128,0,128
chr1	28414800	28415600	A-E+A-P	896	.	28414800	28415600	128,0,128
chr1	28441800	28442200	A-E+A-P	945	.	28441800	28442200	128,0,128
chr1	28454200	28454400	A-E+A-P	839	.	28454200	28454400	128,0,128
chr1	28454600	28454800	A-E+A-P	689	.	28454600	28454800	128,0,128
chr1	28459000	28459200	A-E+A-P	658	.	28459000	28459200	128,0,128
chr1	28470000	28470200	A-E+A-P	597	.	28470000	28470200	128,0,128
chr1	28471000	28471400	A-E+A-P	937	.	28471000	28471400	128,0,128
chr1	28473800	28474000	A-E+A-P	532	.	28473800	28474000	128,0,128
chr1	28474400	28475000	A-E+A-P	580	.	28474400	28475000	128,0,128
chr1	28495800	28496200	A-E+A-P	972	.	28495800	28496200	128,0,128
chr1	28498400	28498600	A-E+A-P	618	.	28498400	28498600	128,0,128
chr1	28499000	28499600	A-E+A-P	715	.	28499000	28499600	128,0,128
chr1	28500000	28500600	A-E+A-P	730	.	28500000	28500600	128,0,128
chr1	28501800	28502200	A-E+A-P	908	.	28501800	28502200	128,0,128
chr1	28503000	28503400	A-E+A-P	929	.	28503000	28503400	128,0,128
chr1	28503800	28504000	A-E+A-P	888	.	28503800	28504000	128,0,128
chr1	28523400	28523800	A-E+A-P	662	.	28523400	28523800	128,0,128
chr1	28526000	28526800	A-E+A-P	948	.	28526000	28526800	128,0,128
chr1	28559000	28559600	A-E+A-P	562	.	28559000	28559600	128,0,128
chr1	28562200	28563000	A-E+A-P	938	.	28562200	28563000	128,0,128
chr1	28571000	28571800	A-E+A-P	593	.	28571000	28571800	128,0,128
chr1	28572200	28572400	A-E+A-P	580	.	28572200	28572400	128,0,128
chr1	28572800	28574200	A-E+A-P	504	.	28572800	28574200	128,0,128
chr1	28585600	28586600	A-E+A-P	664	.	28585600	28586600	128,0,128
chr1	28586800	28587000	A-E+A-P	675	.	28586800	28587000	128,0,128
chr1	28624400	28624600	A-E+A-P	982	.	28624400	28624600	128,0,128
chr1	28655400	28655800	A-E+A-P	970	.	28655400	28655800	128,0,128
chr1	28656000	28656400	A-E+A-P	606	.	28656000	28656400	128,0,128
chr1	28695800	28696800	A-E+A-P	699	.	28695800	28696800	128,0,128
chr1	28754600	28754800	A-E+A-P	655	.	28754600	28754800	128,0,128
chr1	28776600	28776800	A-E+A-P	863	.	28776600	28776800	128,0,128
chr1	28832000	28833200	A-E+A-P	633	.	28832000	28833200	128,0,128
chr1	28833600	28833800	A-E+A-P	558	.	28833600	28833800	128,0,128
chr1	28834000	28834200	A-E+A-P	647	.	28834000	28834200	128,0,128
chr1	28834800	28835200	A-E+A-P	552	.	28834800	28835200	128,0,128
chr1	28836200	28838000	A-E+A-P	645	.	28836200	28838000	128,0,128
chr1	28844600	28845800	A-E+A-P	762	.	28844600	28845800	128,0,128
chr1	28879000	28880000	A-E+A-P	681	.	28879000	28880000	128,0,128
chr1	28907800	28908800	A-E+A-P	558	.	28907800	28908800	128,0,128
chr1	28913600	28913800	A-E+A-P	627	.	28913600	28913800	128,0,128
chr1	28925800	28926000	A-E+A-P	539	.	28925800	28926000	128,0,128
chr1	28958400	28958600	A-E+A-P	539	.	28958400	28958600	128,0,128
chr1	28969200	28970000	A-E+A-P	601	.	28969200	28970000	128,0,128
chr1	28970600	28970800	A-E+A-P	723	.	28970600	28970800	128,0,128
chr1	28974600	28975800	A-E+A-P	769	.	28974600	28975800	128,0,128
chr1	28994800	28995400	A-E+A-P	652	.	28994800	28995400	128,0,128
chr1	28995600	28996600	A-E+A-P	945	.	28995600	28996600	128,0,128
chr1	29062800	29064400	A-E+A-P	929	.	29062800	29064400	128,0,128
chr1	29111800	29112000	A-E+A-P	578	.	29111800	29112000	128,0,128
chr1	29203800	29204000	A-E+A-P	752	.	29203800	29204000	128,0,128
chr1	29208600	29208800	A-E+A-P	831	.	29208600	29208800	128,0,128
chr1	29211200	29211800	A-E+A-P	703	.	29211200	29211800	128,0,128
chr1	29213200	29214000	A-E+A-P	602	.	29213200	29214000	128,0,128
chr1	29214200	29214400	A-E+A-P	790	.	29214200	29214400	128,0,128
chr1	29240800	29241200	A-E+A-P	859	.	29240800	29241200	128,0,128
chr1	29241400	29241800	A-E+A-P	701	.	29241400	29241800	128,0,128
chr1	29253400	29253800	A-E+A-P	834	.	29253400	29253800	128,0,128
chr1	29289000	29289400	A-E+A-P	981	.	29289000	29289400	128,0,128
chr1	29507600	29509000	A-E+A-P	755	.	29507600	29509000	128,0,128
chr1	29536800	29537400	A-E+A-P	856	.	29536800	29537400	128,0,128
chr1	29557200	29557800	A-E+A-P	799	.	29557200	29557800	128,0,128
chr1	29562800	29563000	A-E+A-P	673	.	29562800	29563000	128,0,128
chr1	30128000	30128400	A-E+A-P	665	.	30128000	30128400	128,0,128
chr1	30145400	30145600	A-E+A-P	615	.	30145400	30145600	128,0,128
chr1	30181800	30182200	A-E+A-P	629	.	30181800	30182200	128,0,128
chr1	30182400	30182600	A-E+A-P	622	.	30182400	30182600	128,0,128
chr1	30184600	30185200	A-E+A-P	508	.	30184600	30185200	128,0,128
chr1	30216200	30216400	A-E+A-P	606	.	30216200	30216400	128,0,128
chr1	31190800	31191200	A-E+A-P	806	.	31190800	31191200	128,0,128
chr1	31191400	31192600	A-E+A-P	742	.	31191400	31192600	128,0,128
chr1	31202200	31202400	A-E+A-P	652	.	31202200	31202400	128,0,128
chr1	31203200	31203600	A-E+A-P	950	.	31203200	31203600	128,0,128
chr1	31205400	31205600	A-E+A-P	615	.	31205400	31205600	128,0,128
chr1	31213400	31213600	A-E+A-P	521	.	31213400	31213600	128,0,128
chr1	31216400	31217600	A-E+A-P	815	.	31216400	31217600	128,0,128
chr1	31218000	31222000	A-E+A-P	542	.	31218000	31222000	128,0,128
chr1	31222400	31223000	A-E+A-P	666	.	31222400	31223000	128,0,128
chr1	31223400	31224400	A-E+A-P	611	.	31223400	31224400	128,0,128
chr1	31224800	31225600	A-E+A-P	576	.	31224800	31225600	128,0,128
chr1	31226400	31226800	A-E+A-P	618	.	31226400	31226800	128,0,128
chr1	31227400	31228000	A-E+A-P	816	.	31227400	31228000	128,0,128
chr1	31228400	31229000	A-E+A-P	510	.	31228400	31229000	128,0,128
chr1	31229400	31231400	A-E+A-P	918	.	31229400	31231400	128,0,128
chr1	31231600	31232200	A-E+A-P	953	.	31231600	31232200	128,0,128
chr1	31232600	31233000	A-E+A-P	906	.	31232600	31233000	128,0,128
chr1	31233600	31233800	A-E+A-P	770	.	31233600	31233800	128,0,128
chr1	31234000	31236000	A-E+A-P	567	.	31234000	31236000	128,0,128
chr1	31236200	31236600	A-E+A-P	528	.	31236200	31236600	128,0,128
chr1	31237800	31239200	A-E+A-P	519	.	31237800	31239200	128,0,128
chr1	31242000	31242200	A-E+A-P	554	.	31242000	31242200	128,0,128
chr1	31251400	31251600	A-E+A-P	511	.	31251400	31251600	128,0,128
chr1	31263800	31264000	A-E+A-P	540	.	31263800	31264000	128,0,128
chr1	31327000	31327200	A-E+A-P	722	.	31327000	31327200	128,0,128
chr1	31342000	31342200	A-E+A-P	988	.	31342000	31342200	128,0,128
chr1	31354200	31354400	A-E+A-P	520	.	31354200	31354400	128,0,128
chr1	31384200	31384400	A-E+A-P	734	.	31384200	31384400	128,0,128
chr1	31482800	31483200	A-E+A-P	515	.	31482800	31483200	128,0,128
chr1	31501000	31501200	A-E+A-P	573	.	31501000	31501200	128,0,128
chr1	31537800	31539000	A-E+A-P	523	.	31537800	31539000	128,0,128
chr1	31627600	31627800	A-E+A-P	763	.	31627600	31627800	128,0,128
chr1	31628000	31628600	A-E+A-P	604	.	31628000	31628600	128,0,128
chr1	31654400	31654600	A-E+A-P	610	.	31654400	31654600	128,0,128
chr1	31769200	31770000	A-E+A-P	747	.	31769200	31770000	128,0,128
chr1	31846000	31846200	A-E+A-P	658	.	31846000	31846200	128,0,128
chr1	31867600	31868000	A-E+A-P	626	.	31867600	31868000	128,0,128
chr1	31895600	31895800	A-E+A-P	578	.	31895600	31895800	128,0,128
chr1	31896200	31896600	A-E+A-P	511	.	31896200	31896600	128,0,128
chr1	31904800	31905000	A-E+A-P	574	.	31904800	31905000	128,0,128
chr1	31950000	31950600	A-E+A-P	699	.	31950000	31950600	128,0,128
chr1	31956000	31956400	A-E+A-P	598	.	31956000	31956400	128,0,128
chr1	31971600	31972000	A-E+A-P	934	.	31971600	31972000	128,0,128
chr1	31974800	31975200	A-E+A-P	980	.	31974800	31975200	128,0,128
chr1	32015400	32015800	A-E+A-P	574	.	32015400	32015800	128,0,128
chr1	32071400	32071800	A-E+A-P	806	.	32071400	32071800	128,0,128
chr1	32109800	32111000	A-E+A-P	883	.	32109800	32111000	128,0,128
chr1	32165000	32165200	A-E+A-P	831	.	32165000	32165200	128,0,128
chr1	32165400	32165600	A-E+A-P	712	.	32165400	32165600	128,0,128
chr1	32170800	32171000	A-E+A-P	817	.	32170800	32171000	128,0,128
chr1	32172400	32172600	A-E+A-P	523	.	32172400	32172600	128,0,128
chr1	32173400	32173600	A-E+A-P	964	.	32173400	32173600	128,0,128
chr1	32210200	32210400	A-E+A-P	701	.	32210200	32210400	128,0,128
chr1	32226600	32226800	A-E+A-P	538	.	32226600	32226800	128,0,128
chr1	32228400	32228600	A-E+A-P	588	.	32228400	32228600	128,0,128
chr1	32253800	32254400	A-E+A-P	684	.	32253800	32254400	128,0,128
chr1	32254600	32255000	A-E+A-P	709	.	32254600	32255000	128,0,128
chr1	32281400	32281800	A-E+A-P	509	.	32281400	32281800	128,0,128
chr1	32293000	32293200	A-E+A-P	829	.	32293000	32293200	128,0,128
chr1	32314200	32314400	A-E+A-P	682	.	32314200	32314400	128,0,128
chr1	32332000	32332400	A-E+A-P	968	.	32332000	32332400	128,0,128
chr1	32343800	32344000	A-E+A-P	599	.	32343800	32344000	128,0,128
chr1	32346800	32347000	A-E+A-P	693	.	32346800	32347000	128,0,128
chr1	32354800	32355400	A-E+A-P	936	.	32354800	32355400	128,0,128
chr1	32357000	32357200	A-E+A-P	988	.	32357000	32357200	128,0,128
chr1	32376600	32376800	A-E+A-P	571	.	32376600	32376800	128,0,128
chr1	32378600	32378800	A-E+A-P	960	.	32378600	32378800	128,0,128
chr1	32392000	32392200	A-E+A-P	729	.	32392000	32392200	128,0,128
chr1	32394200	32394600	A-E+A-P	913	.	32394200	32394600	128,0,128
chr1	32395400	32395600	A-E+A-P	760	.	32395400	32395600	128,0,128
chr1	32396000	32396200	A-E+A-P	525	.	32396000	32396200	128,0,128
chr1	32397200	32397400	A-E+A-P	506	.	32397200	32397400	128,0,128
chr1	32398200	32398400	A-E+A-P	553	.	32398200	32398400	128,0,128
chr1	32400400	32400600	A-E+A-P	525	.	32400400	32400600	128,0,128
chr1	32400800	32401000	A-E+A-P	542	.	32400800	32401000	128,0,128
chr1	32402200	32403600	A-E+A-P	538	.	32402200	32403600	128,0,128
chr1	32403800	32404600	A-E+A-P	922	.	32403800	32404600	128,0,128
chr1	32405200	32405800	A-E+A-P	687	.	32405200	32405800	128,0,128
chr1	32408000	32408400	A-E+A-P	737	.	32408000	32408400	128,0,128
chr1	32408800	32409000	A-E+A-P	579	.	32408800	32409000	128,0,128
chr1	32409200	32410800	A-E+A-P	907	.	32409200	32410800	128,0,128
chr1	32420200	32420600	A-E+A-P	610	.	32420200	32420600	128,0,128
chr1	32421600	32422200	A-E+A-P	971	.	32421600	32422200	128,0,128
chr1	32423200	32423800	A-E+A-P	735	.	32423200	32423800	128,0,128
chr1	32427400	32427800	A-E+A-P	585	.	32427400	32427800	128,0,128
chr1	32446400	32446800	A-E+A-P	697	.	32446400	32446800	128,0,128
chr1	32447200	32447400	A-E+A-P	579	.	32447200	32447400	128,0,128
chr1	32450400	32450600	A-E+A-P	653	.	32450400	32450600	128,0,128
chr1	32451200	32451400	A-E+A-P	649	.	32451200	32451400	128,0,128
chr1	32478800	32480600	A-E+A-P	663	.	32478800	32480600	128,0,128
chr1	32538000	32539200	A-E+A-P	550	.	32538000	32539200	128,0,128
chr1	32573400	32574200	A-E+A-P	985	.	32573400	32574200	128,0,128
chr1	32587800	32588000	A-E+A-P	558	.	32587800	32588000	128,0,128
chr1	32610800	32611000	A-E+A-P	972	.	32610800	32611000	128,0,128
chr1	32645000	32646600	A-E+A-P	969	.	32645000	32646600	128,0,128
chr1	32666000	32667600	A-E+A-P	637	.	32666000	32667600	128,0,128
chr1	32671000	32671600	A-E+A-P	762	.	32671000	32671600	128,0,128
chr1	32687600	32688600	A-E+A-P	527	.	32687600	32688600	128,0,128
chr1	32705800	32707200	A-E+A-P	561	.	32705800	32707200	128,0,128
chr1	32713800	32714400	A-E+A-P	975	.	32713800	32714400	128,0,128
chr1	32715400	32716200	A-E+A-P	809	.	32715400	32716200	128,0,128
chr1	32716400	32717400	A-E+A-P	721	.	32716400	32717400	128,0,128
chr1	32717800	32718000	A-E+A-P	536	.	32717800	32718000	128,0,128
chr1	32719000	32719800	A-E+A-P	505	.	32719000	32719800	128,0,128
chr1	32720800	32721600	A-E+A-P	542	.	32720800	32721600	128,0,128
chr1	32722200	32722400	A-E+A-P	715	.	32722200	32722400	128,0,128
chr1	32722600	32723000	A-E+A-P	726	.	32722600	32723000	128,0,128
chr1	32729400	32729600	A-E+A-P	689	.	32729400	32729600	128,0,128
chr1	32757000	32758600	A-E+A-P	702	.	32757000	32758600	128,0,128
chr1	32782200	32782400	A-E+A-P	566	.	32782200	32782400	128,0,128
chr1	32785400	32785800	A-E+A-P	540	.	32785400	32785800	128,0,128
chr1	32800200	32800400	A-E+A-P	603	.	32800200	32800400	128,0,128
chr1	32800800	32801200	A-E+A-P	903	.	32800800	32801200	128,0,128
chr1	32801600	32802200	A-E+A-P	861	.	32801600	32802200	128,0,128
chr1	32802800	32804600	A-E+A-P	649	.	32802800	32804600	128,0,128
chr1	32805000	32805400	A-E+A-P	517	.	32805000	32805400	128,0,128
chr1	32816600	32817600	A-E+A-P	720	.	32816600	32817600	128,0,128
chr1	32825600	32825800	A-E+A-P	669	.	32825600	32825800	128,0,128
chr1	32827400	32827800	A-E+A-P	551	.	32827400	32827800	128,0,128
chr1	32859600	32860800	A-E+A-P	614	.	32859600	32860800	128,0,128
chr1	32897600	32897800	A-E+A-P	565	.	32897600	32897800	128,0,128
chr1	32914000	32914200	A-E+A-P	514	.	32914000	32914200	128,0,128
chr1	32966200	32966400	A-E+A-P	786	.	32966200	32966400	128,0,128
chr1	32986000	32986600	A-E+A-P	536	.	32986000	32986600	128,0,128
chr1	33077600	33078200	A-E+A-P	764	.	33077600	33078200	128,0,128
chr1	33085200	33085600	A-E+A-P	682	.	33085200	33085600	128,0,128
chr1	33089000	33089200	A-E+A-P	501	.	33089000	33089200	128,0,128
chr1	33089400	33089600	A-E+A-P	535	.	33089400	33089600	128,0,128
chr1	33093200	33093800	A-E+A-P	895	.	33093200	33093800	128,0,128
chr1	33114800	33115000	A-E+A-P	591	.	33114800	33115000	128,0,128
chr1	33115600	33117400	A-E+A-P	789	.	33115600	33117400	128,0,128
chr1	33177800	33178000	A-E+A-P	590	.	33177800	33178000	128,0,128
chr1	33219200	33219600	A-E+A-P	842	.	33219200	33219600	128,0,128
chr1	33282200	33285000	A-E+A-P	788	.	33282200	33285000	128,0,128
chr1	33285200	33285400	A-E+A-P	501	.	33285200	33285400	128,0,128
chr1	33288200	33288400	A-E+A-P	603	.	33288200	33288400	128,0,128
chr1	33426800	33427000	A-E+A-P	517	.	33426800	33427000	128,0,128
chr1	33428000	33428200	A-E+A-P	875	.	33428000	33428200	128,0,128
chr1	33429400	33430000	A-E+A-P	965	.	33429400	33430000	128,0,128
chr1	33430200	33430800	A-E+A-P	836	.	33430200	33430800	128,0,128
chr1	33434800	33435000	A-E+A-P	560	.	33434800	33435000	128,0,128
chr1	33446400	33447200	A-E+A-P	650	.	33446400	33447200	128,0,128
chr1	33450200	33450400	A-E+A-P	708	.	33450200	33450400	128,0,128
chr1	33457400	33457600	A-E+A-P	569	.	33457400	33457600	128,0,128
chr1	33457800	33459200	A-E+A-P	653	.	33457800	33459200	128,0,128
chr1	33501800	33502800	A-E+A-P	518	.	33501800	33502800	128,0,128
chr1	33524000	33524400	A-E+A-P	511	.	33524000	33524400	128,0,128
chr1	33546400	33547000	A-E+A-P	793	.	33546400	33547000	128,0,128
chr1	33564800	33565400	A-E+A-P	566	.	33564800	33565400	128,0,128
chr1	33585400	33586000	A-E+A-P	714	.	33585400	33586000	128,0,128
chr1	33586200	33586400	A-E+A-P	850	.	33586200	33586400	128,0,128
chr1	33592400	33593600	A-E+A-P	801	.	33592400	33593600	128,0,128
chr1	33593800	33594200	A-E+A-P	788	.	33593800	33594200	128,0,128
chr1	33596000	33596200	A-E+A-P	683	.	33596000	33596200	128,0,128
chr1	33646600	33646800	A-E+A-P	651	.	33646600	33646800	128,0,128
chr1	33647400	33647800	A-E+A-P	674	.	33647400	33647800	128,0,128
chr1	33721000	33721600	A-E+A-P	678	.	33721000	33721600	128,0,128
chr1	33722000	33722200	A-E+A-P	680	.	33722000	33722200	128,0,128
chr1	33722400	33723000	A-E+A-P	680	.	33722400	33723000	128,0,128
chr1	33724000	33724200	A-E+A-P	593	.	33724000	33724200	128,0,128
chr1	33726200	33726400	A-E+A-P	619	.	33726200	33726400	128,0,128
chr1	33761200	33761400	A-E+A-P	711	.	33761200	33761400	128,0,128
chr1	33768000	33768400	A-E+A-P	678	.	33768000	33768400	128,0,128
chr1	33808000	33808200	A-E+A-P	829	.	33808000	33808200	128,0,128
chr1	33814400	33814600	A-E+A-P	506	.	33814400	33814600	128,0,128
chr1	33815000	33815200	A-E+A-P	759	.	33815000	33815200	128,0,128
chr1	33815600	33816200	A-E+A-P	977	.	33815600	33816200	128,0,128
chr1	33833400	33833600	A-E+A-P	553	.	33833400	33833600	128,0,128
chr1	33891600	33891800	A-E+A-P	979	.	33891600	33891800	128,0,128
chr1	33896600	33896800	A-E+A-P	837	.	33896600	33896800	128,0,128
chr1	33924200	33924600	A-E+A-P	887	.	33924200	33924600	128,0,128
chr1	33926400	33927200	A-E+A-P	514	.	33926400	33927200	128,0,128
chr1	33928400	33928800	A-E+A-P	845	.	33928400	33928800	128,0,128
chr1	33930200	33930400	A-E+A-P	916	.	33930200	33930400	128,0,128
chr1	33937800	33938400	A-E+A-P	554	.	33937800	33938400	128,0,128
chr1	34826200	34826600	A-E+A-P	973	.	34826200	34826600	128,0,128
chr1	34827400	34828000	A-E+A-P	610	.	34827400	34828000	128,0,128
chr1	34833000	34833200	A-E+A-P	910	.	34833000	34833200	128,0,128
chr1	34944200	34944400	A-E+A-P	574	.	34944200	34944400	128,0,128
chr1	34995400	34996600	A-E+A-P	820	.	34995400	34996600	128,0,128
chr1	34997800	34998000	A-E+A-P	848	.	34997800	34998000	128,0,128
chr1	35004200	35004400	A-E+A-P	936	.	35004200	35004400	128,0,128
chr1	35057400	35057600	A-E+A-P	548	.	35057400	35057600	128,0,128
chr1	35177200	35177400	A-E+A-P	720	.	35177200	35177400	128,0,128
chr1	35262600	35263000	A-E+A-P	825	.	35262600	35263000	128,0,128
chr1	35266000	35266200	A-E+A-P	851	.	35266000	35266200	128,0,128
chr1	35324400	35325800	A-E+A-P	598	.	35324400	35325800	128,0,128
chr1	35331400	35332200	A-E+A-P	638	.	35331400	35332200	128,0,128
chr1	35384600	35385000	A-E+A-P	763	.	35384600	35385000	128,0,128
chr1	35394800	35395000	A-E+A-P	657	.	35394800	35395000	128,0,128
chr1	35395200	35395400	A-E+A-P	608	.	35395200	35395400	128,0,128
chr1	35417600	35417800	A-E+A-P	592	.	35417600	35417800	128,0,128
chr1	35450600	35451200	A-E+A-P	906	.	35450600	35451200	128,0,128
chr1	35497000	35497800	A-E+A-P	646	.	35497000	35497800	128,0,128
chr1	35544600	35545400	A-E+A-P	740	.	35544600	35545400	128,0,128
chr1	35586400	35586800	A-E+A-P	942	.	35586400	35586800	128,0,128
chr1	35640600	35640800	A-E+A-P	500	.	35640600	35640800	128,0,128
chr1	35657600	35659200	A-E+A-P	976	.	35657600	35659200	128,0,128
chr1	35667800	35668000	A-E+A-P	606	.	35667800	35668000	128,0,128
chr1	35696200	35696400	A-E+A-P	552	.	35696200	35696400	128,0,128
chr1	35734000	35735400	A-E+A-P	591	.	35734000	35735400	128,0,128
chr1	35764200	35764400	A-E+A-P	542	.	35764200	35764400	128,0,128
chr1	35971600	35972000	A-E+A-P	657	.	35971600	35972000	128,0,128
chr1	35972600	35973000	A-E+A-P	544	.	35972600	35973000	128,0,128
chr1	35973200	35973400	A-E+A-P	707	.	35973200	35973400	128,0,128
chr1	36004200	36004400	A-E+A-P	869	.	36004200	36004400	128,0,128
chr1	36004600	36005200	A-E+A-P	713	.	36004600	36005200	128,0,128
chr1	36022600	36024000	A-E+A-P	766	.	36022600	36024000	128,0,128
chr1	36042600	36043800	A-E+A-P	503	.	36042600	36043800	128,0,128
chr1	36106800	36107400	A-E+A-P	615	.	36106800	36107400	128,0,128
chr1	36184200	36185000	A-E+A-P	870	.	36184200	36185000	128,0,128
chr1	36201400	36201600	A-E+A-P	851	.	36201400	36201600	128,0,128
chr1	36234800	36236000	A-E+A-P	875	.	36234800	36236000	128,0,128
chr1	36245400	36245600	A-E+A-P	640	.	36245400	36245600	128,0,128
chr1	36273400	36273600	A-E+A-P	710	.	36273400	36273600	128,0,128
chr1	36274000	36274400	A-E+A-P	502	.	36274000	36274400	128,0,128
chr1	36348600	36349000	A-E+A-P	874	.	36348600	36349000	128,0,128
chr1	36359800	36360000	A-E+A-P	758	.	36359800	36360000	128,0,128
chr1	36396000	36397400	A-E+A-P	706	.	36396000	36397400	128,0,128
chr1	36401600	36402000	A-E+A-P	873	.	36401600	36402000	128,0,128
chr1	36408400	36408600	A-E+A-P	803	.	36408400	36408600	128,0,128
chr1	36488600	36489600	A-E+A-P	782	.	36488600	36489600	128,0,128
chr1	36554200	36555600	A-E+A-P	956	.	36554200	36555600	128,0,128
chr1	36589000	36589200	A-E+A-P	689	.	36589000	36589200	128,0,128
chr1	36609200	36609400	A-E+A-P	621	.	36609200	36609400	128,0,128
chr1	36614800	36615400	A-E+A-P	745	.	36614800	36615400	128,0,128
chr1	36616000	36616800	A-E+A-P	725	.	36616000	36616800	128,0,128
chr1	36617600	36617800	A-E+A-P	562	.	36617600	36617800	128,0,128
chr1	36620800	36622800	A-E+A-P	532	.	36620800	36622800	128,0,128
chr1	36625600	36627000	A-E+A-P	684	.	36625600	36627000	128,0,128
chr1	36627600	36628000	A-E+A-P	614	.	36627600	36628000	128,0,128
chr1	36689200	36690800	A-E+A-P	548	.	36689200	36690800	128,0,128
chr1	36770200	36770400	A-E+A-P	792	.	36770200	36770400	128,0,128
chr1	36771800	36773000	A-E+A-P	798	.	36771800	36773000	128,0,128
chr1	36773200	36773600	A-E+A-P	723	.	36773200	36773600	128,0,128
chr1	36779400	36779600	A-E+A-P	713	.	36779400	36779600	128,0,128
chr1	36786800	36787000	A-E+A-P	568	.	36786800	36787000	128,0,128
chr1	36788400	36789000	A-E+A-P	763	.	36788400	36789000	128,0,128
chr1	36789400	36789800	A-E+A-P	789	.	36789400	36789800	128,0,128
chr1	36814800	36815200	A-E+A-P	637	.	36814800	36815200	128,0,128
chr1	36837200	36837400	A-E+A-P	685	.	36837200	36837400	128,0,128
chr1	36839400	36840600	A-E+A-P	941	.	36839400	36840600	128,0,128
chr1	36850800	36852600	A-E+A-P	542	.	36850800	36852600	128,0,128
chr1	36856400	36856800	A-E+A-P	666	.	36856400	36856800	128,0,128
chr1	36862000	36862200	A-E+A-P	623	.	36862000	36862200	128,0,128
chr1	36862800	36863800	A-E+A-P	508	.	36862800	36863800	128,0,128
chr1	36866400	36867000	A-E+A-P	731	.	36866400	36867000	128,0,128
chr1	36886400	36886600	A-E+A-P	540	.	36886400	36886600	128,0,128
chr1	36915800	36916600	A-E+A-P	646	.	36915800	36916600	128,0,128
chr1	36929800	36930400	A-E+A-P	945	.	36929800	36930400	128,0,128
chr1	36939800	36940000	A-E+A-P	530	.	36939800	36940000	128,0,128
chr1	37075000	37075200	A-E+A-P	511	.	37075000	37075200	128,0,128
chr1	37349800	37350000	A-E+A-P	756	.	37349800	37350000	128,0,128
chr1	37754400	37755200	A-E+A-P	907	.	37754400	37755200	128,0,128
chr1	37759200	37759400	A-E+A-P	553	.	37759200	37759400	128,0,128
chr1	37900000	37900200	A-E+A-P	556	.	37900000	37900200	128,0,128
chr1	37939800	37941600	A-E+A-P	651	.	37939800	37941600	128,0,128
chr1	37942600	37945800	A-E+A-P	517	.	37942600	37945800	128,0,128
chr1	37973400	37973800	A-E+A-P	534	.	37973400	37973800	128,0,128
chr1	37979600	37979800	A-E+A-P	795	.	37979600	37979800	128,0,128
chr1	37980000	37980800	A-E+A-P	540	.	37980000	37980800	128,0,128
chr1	38019600	38020200	A-E+A-P	640	.	38019600	38020200	128,0,128
chr1	38022400	38022600	A-E+A-P	541	.	38022400	38022600	128,0,128
chr1	38040800	38041000	A-E+A-P	796	.	38040800	38041000	128,0,128
chr1	38061200	38061800	A-E+A-P	689	.	38061200	38061800	128,0,128
chr1	38142000	38142200	A-E+A-P	663	.	38142000	38142200	128,0,128
chr1	38155200	38155600	A-E+A-P	574	.	38155200	38155600	128,0,128
chr1	38156000	38156600	A-E+A-P	962	.	38156000	38156600	128,0,128
chr1	38157400	38158800	A-E+A-P	596	.	38157400	38158800	128,0,128
chr1	38259400	38260000	A-E+A-P	815	.	38259400	38260000	128,0,128
chr1	38262600	38262800	A-E+A-P	948	.	38262600	38262800	128,0,128
chr1	38273200	38274400	A-E+A-P	586	.	38273200	38274400	128,0,128
chr1	38274600	38274800	A-E+A-P	501	.	38274600	38274800	128,0,128
chr1	38285600	38285800	A-E+A-P	932	.	38285600	38285800	128,0,128
chr1	38325000	38326000	A-E+A-P	699	.	38325000	38326000	128,0,128
chr1	38367000	38367600	A-E+A-P	700	.	38367000	38367600	128,0,128
chr1	38388400	38388800	A-E+A-P	744	.	38388400	38388800	128,0,128
chr1	38391600	38392000	A-E+A-P	725	.	38391600	38392000	128,0,128
chr1	38392400	38392600	A-E+A-P	562	.	38392400	38392600	128,0,128
chr1	38397200	38397800	A-E+A-P	663	.	38397200	38397800	128,0,128
chr1	38412400	38413000	A-E+A-P	779	.	38412400	38413000	128,0,128
chr1	38413200	38413400	A-E+A-P	534	.	38413200	38413400	128,0,128
chr1	38455000	38456000	A-E+A-P	748	.	38455000	38456000	128,0,128
chr1	38470800	38471200	A-E+A-P	503	.	38470800	38471200	128,0,128
chr1	38478000	38479000	A-E+A-P	931	.	38478000	38479000	128,0,128
chr1	38493600	38494600	A-E+A-P	753	.	38493600	38494600	128,0,128
chr1	38495600	38496400	A-E+A-P	833	.	38495600	38496400	128,0,128
chr1	38512400	38513000	A-E+A-P	696	.	38512400	38513000	128,0,128
chr1	38519400	38519600	A-E+A-P	702	.	38519400	38519600	128,0,128
chr1	38527400	38528000	A-E+A-P	564	.	38527400	38528000	128,0,128
chr1	38617200	38617400	A-E+A-P	676	.	38617200	38617400	128,0,128
chr1	38638800	38639800	A-E+A-P	788	.	38638800	38639800	128,0,128
chr1	38640000	38640400	A-E+A-P	531	.	38640000	38640400	128,0,128
chr1	38656800	38657000	A-E+A-P	599	.	38656800	38657000	128,0,128
chr1	38674600	38674800	A-E+A-P	574	.	38674600	38674800	128,0,128
chr1	38675000	38675200	A-E+A-P	651	.	38675000	38675200	128,0,128
chr1	38940000	38940200	A-E+A-P	538	.	38940000	38940200	128,0,128
chr1	38940400	38942200	A-E+A-P	831	.	38940400	38942200	128,0,128
chr1	38942600	38942800	A-E+A-P	788	.	38942600	38942800	128,0,128
chr1	38992800	38993400	A-E+A-P	631	.	38992800	38993400	128,0,128
chr1	39021400	39021600	A-E+A-P	815	.	39021400	39021600	128,0,128
chr1	39024200	39025400	A-E+A-P	547	.	39024200	39025400	128,0,128
chr1	39025800	39026000	A-E+A-P	670	.	39025800	39026000	128,0,128
chr1	39281800	39282000	A-E+A-P	568	.	39281800	39282000	128,0,128
chr1	39318600	39318800	A-E+A-P	755	.	39318600	39318800	128,0,128
chr1	39324600	39325000	A-E+A-P	936	.	39324600	39325000	128,0,128
chr1	39325200	39326000	A-E+A-P	780	.	39325200	39326000	128,0,128
chr1	39338400	39338600	A-E+A-P	566	.	39338400	39338600	128,0,128
chr1	39338800	39339600	A-E+A-P	650	.	39338800	39339600	128,0,128
chr1	39456400	39457200	A-E+A-P	893	.	39456400	39457200	128,0,128
chr1	39457400	39457600	A-E+A-P	684	.	39457400	39457600	128,0,128
chr1	39457800	39458200	A-E+A-P	614	.	39457800	39458200	128,0,128
chr1	39491800	39492600	A-E+A-P	912	.	39491800	39492600	128,0,128
chr1	39568400	39569000	A-E+A-P	587	.	39568400	39569000	128,0,128
chr1	39569200	39569400	A-E+A-P	563	.	39569200	39569400	128,0,128
chr1	39570800	39572400	A-E+A-P	518	.	39570800	39572400	128,0,128
chr1	39575400	39575600	A-E+A-P	611	.	39575400	39575600	128,0,128
chr1	39657800	39658000	A-E+A-P	741	.	39657800	39658000	128,0,128
chr1	39661400	39661800	A-E+A-P	521	.	39661400	39661800	128,0,128
chr1	39662600	39662800	A-E+A-P	961	.	39662600	39662800	128,0,128
chr1	39680600	39681800	A-E+A-P	633	.	39680600	39681800	128,0,128
chr1	39682200	39682400	A-E+A-P	568	.	39682200	39682400	128,0,128
chr1	39728600	39728800	A-E+A-P	858	.	39728600	39728800	128,0,128
chr1	39735400	39735800	A-E+A-P	833	.	39735400	39735800	128,0,128
chr1	39738000	39738200	A-E+A-P	904	.	39738000	39738200	128,0,128
chr1	39787600	39788000	A-E+A-P	557	.	39787600	39788000	128,0,128
chr1	39874400	39874800	A-E+A-P	794	.	39874400	39874800	128,0,128
chr1	39886200	39886400	A-E+A-P	642	.	39886200	39886400	128,0,128
chr1	39956800	39957600	A-E+A-P	657	.	39956800	39957600	128,0,128
chr1	39974600	39975600	A-E+A-P	626	.	39974600	39975600	128,0,128
chr1	39991400	39991800	A-E+A-P	667	.	39991400	39991800	128,0,128
chr1	40025200	40025400	A-E+A-P	756	.	40025200	40025400	128,0,128
chr1	40041400	40042800	A-E+A-P	897	.	40041400	40042800	128,0,128
chr1	40063600	40064000	A-E+A-P	585	.	40063600	40064000	128,0,128
chr1	40064400	40065000	A-E+A-P	886	.	40064400	40065000	128,0,128
chr1	40112000	40112200	A-E+A-P	532	.	40112000	40112200	128,0,128
chr1	40132400	40132800	A-E+A-P	980	.	40132400	40132800	128,0,128
chr1	40133600	40133800	A-E+A-P	561	.	40133600	40133800	128,0,128
chr1	40157000	40157200	A-E+A-P	759	.	40157000	40157200	128,0,128
chr1	40185800	40186000	A-E+A-P	673	.	40185800	40186000	128,0,128
chr1	40192800	40193400	A-E+A-P	553	.	40192800	40193400	128,0,128
chr1	40204200	40205000	A-E+A-P	814	.	40204200	40205000	128,0,128
chr1	40241800	40242400	A-E+A-P	627	.	40241800	40242400	128,0,128
chr1	40254400	40255200	A-E+A-P	916	.	40254400	40255200	128,0,128
chr1	40264800	40265200	A-E+A-P	978	.	40264800	40265200	128,0,128
chr1	40282600	40282800	A-E+A-P	861	.	40282600	40282800	128,0,128
chr1	40283000	40283400	A-E+A-P	990	.	40283000	40283400	128,0,128
chr1	40291000	40291400	A-E+A-P	675	.	40291000	40291400	128,0,128
chr1	40311200	40311600	A-E+A-P	595	.	40311200	40311600	128,0,128
chr1	40344200	40344400	A-E+A-P	571	.	40344200	40344400	128,0,128
chr1	40348800	40349200	A-E+A-P	520	.	40348800	40349200	128,0,128
chr1	40368000	40368200	A-E+A-P	869	.	40368000	40368200	128,0,128
chr1	40374200	40374600	A-E+A-P	743	.	40374200	40374600	128,0,128
chr1	40410200	40410400	A-E+A-P	713	.	40410200	40410400	128,0,128
chr1	40420400	40421800	A-E+A-P	769	.	40420400	40421800	128,0,128
chr1	40422000	40422200	A-E+A-P	518	.	40422000	40422200	128,0,128
chr1	40426200	40426800	A-E+A-P	712	.	40426200	40426800	128,0,128
chr1	40443000	40443200	A-E+A-P	717	.	40443000	40443200	128,0,128
chr1	40451600	40451800	A-E+A-P	774	.	40451600	40451800	128,0,128
chr1	40461600	40462000	A-E+A-P	796	.	40461600	40462000	128,0,128
chr1	40469000	40469600	A-E+A-P	619	.	40469000	40469600	128,0,128
chr1	40486400	40486600	A-E+A-P	731	.	40486400	40486600	128,0,128
chr1	40505000	40507000	A-E+A-P	606	.	40505000	40507000	128,0,128
chr1	40525200	40525400	A-E+A-P	582	.	40525200	40525400	128,0,128
chr1	40530600	40530800	A-E+A-P	693	.	40530600	40530800	128,0,128
chr1	40562800	40563000	A-E+A-P	948	.	40562800	40563000	128,0,128
chr1	40618800	40619000	A-E+A-P	586	.	40618800	40619000	128,0,128
chr1	40619200	40619400	A-E+A-P	716	.	40619200	40619400	128,0,128
chr1	40626600	40627600	A-E+A-P	525	.	40626600	40627600	128,0,128
chr1	40652200	40652600	A-E+A-P	986	.	40652200	40652600	128,0,128
chr1	40689800	40690000	A-E+A-P	923	.	40689800	40690000	128,0,128
chr1	40698000	40698400	A-E+A-P	672	.	40698000	40698400	128,0,128
chr1	40707400	40707800	A-E+A-P	961	.	40707400	40707800	128,0,128
chr1	40723200	40724400	A-E+A-P	916	.	40723200	40724400	128,0,128
chr1	40778000	40778800	A-E+A-P	720	.	40778000	40778800	128,0,128
chr1	40779200	40779600	A-E+A-P	902	.	40779200	40779600	128,0,128
chr1	40780800	40782000	A-E+A-P	665	.	40780800	40782000	128,0,128
chr1	40782200	40782800	A-E+A-P	767	.	40782200	40782800	128,0,128
chr1	40804400	40804600	A-E+A-P	585	.	40804400	40804600	128,0,128
chr1	40829600	40829800	A-E+A-P	760	.	40829600	40829800	128,0,128
chr1	40839200	40840800	A-E+A-P	880	.	40839200	40840800	128,0,128
chr1	40841200	40841400	A-E+A-P	502	.	40841200	40841400	128,0,128
chr1	40845800	40846000	A-E+A-P	743	.	40845800	40846000	128,0,128
chr1	40846400	40847800	A-E+A-P	525	.	40846400	40847800	128,0,128
chr1	40849200	40849600	A-E+A-P	542	.	40849200	40849600	128,0,128
chr1	40849800	40850400	A-E+A-P	805	.	40849800	40850400	128,0,128
chr1	40850600	40851000	A-E+A-P	795	.	40850600	40851000	128,0,128
chr1	40851200	40852400	A-E+A-P	948	.	40851200	40852400	128,0,128
chr1	40853000	40853200	A-E+A-P	516	.	40853000	40853200	128,0,128
chr1	40866000	40866400	A-E+A-P	840	.	40866000	40866400	128,0,128
chr1	40867400	40867800	A-E+A-P	631	.	40867400	40867800	128,0,128
chr1	40915400	40916400	A-E+A-P	778	.	40915400	40916400	128,0,128
chr1	40916600	40917000	A-E+A-P	945	.	40916600	40917000	128,0,128
chr1	40928600	40929200	A-E+A-P	690	.	40928600	40929200	128,0,128
chr1	40942600	40943600	A-E+A-P	954	.	40942600	40943600	128,0,128
chr1	40974000	40974800	A-E+A-P	813	.	40974000	40974800	128,0,128
chr1	40996800	40997800	A-E+A-P	554	.	40996800	40997800	128,0,128
chr1	41049200	41049400	A-E+A-P	586	.	41049200	41049400	128,0,128
chr1	41094200	41094400	A-E+A-P	954	.	41094200	41094400	128,0,128
chr1	41131200	41131800	A-E+A-P	553	.	41131200	41131800	128,0,128
chr1	41134400	41134800	A-E+A-P	619	.	41134400	41134800	128,0,128
chr1	41157000	41158200	A-E+A-P	870	.	41157000	41158200	128,0,128
chr1	41160200	41160400	A-E+A-P	756	.	41160200	41160400	128,0,128
chr1	41162000	41162200	A-E+A-P	580	.	41162000	41162200	128,0,128
chr1	41164800	41165000	A-E+A-P	810	.	41164800	41165000	128,0,128
chr1	41165400	41165800	A-E+A-P	547	.	41165400	41165800	128,0,128
chr1	41174600	41175200	A-E+A-P	552	.	41174600	41175200	128,0,128
chr1	41219000	41219200	A-E+A-P	511	.	41219000	41219200	128,0,128
chr1	41229800	41230000	A-E+A-P	779	.	41229800	41230000	128,0,128
chr1	41240000	41240200	A-E+A-P	588	.	41240000	41240200	128,0,128
chr1	41261200	41261600	A-E+A-P	597	.	41261200	41261600	128,0,128
chr1	41268000	41268400	A-E+A-P	793	.	41268000	41268400	128,0,128
chr1	41275200	41275600	A-E+A-P	883	.	41275200	41275600	128,0,128
chr1	41291000	41291400	A-E+A-P	641	.	41291000	41291400	128,0,128
chr1	41317400	41317600	A-E+A-P	913	.	41317400	41317600	128,0,128
chr1	41327800	41328200	A-E+A-P	554	.	41327800	41328200	128,0,128
chr1	41343400	41343600	A-E+A-P	534	.	41343400	41343600	128,0,128
chr1	41418200	41418400	A-E+A-P	501	.	41418200	41418400	128,0,128
chr1	41444800	41446200	A-E+A-P	569	.	41444800	41446200	128,0,128
chr1	41469400	41469600	A-E+A-P	957	.	41469400	41469600	128,0,128
chr1	41706800	41707800	A-E+A-P	691	.	41706800	41707800	128,0,128
chr1	41708000	41708600	A-E+A-P	887	.	41708000	41708600	128,0,128
chr1	41748400	41748600	A-E+A-P	527	.	41748400	41748600	128,0,128
chr1	41788600	41788800	A-E+A-P	680	.	41788600	41788800	128,0,128
chr1	41810400	41810800	A-E+A-P	543	.	41810400	41810800	128,0,128
chr1	41819400	41819800	A-E+A-P	898	.	41819400	41819800	128,0,128
chr1	41826600	41827000	A-E+A-P	793	.	41826600	41827000	128,0,128
chr1	41827200	41827400	A-E+A-P	639	.	41827200	41827400	128,0,128
chr1	41831800	41832400	A-E+A-P	879	.	41831800	41832400	128,0,128
chr1	41952000	41952400	A-E+A-P	753	.	41952000	41952400	128,0,128
chr1	41953000	41953400	A-E+A-P	802	.	41953000	41953400	128,0,128
chr1	41975000	41975200	A-E+A-P	795	.	41975000	41975200	128,0,128
chr1	41992000	41992200	A-E+A-P	525	.	41992000	41992200	128,0,128
chr1	42039800	42040000	A-E+A-P	601	.	42039800	42040000	128,0,128
chr1	42088800	42089600	A-E+A-P	882	.	42088800	42089600	128,0,128
chr1	42105000	42105400	A-E+A-P	842	.	42105000	42105400	128,0,128
chr1	42107000	42107400	A-E+A-P	538	.	42107000	42107400	128,0,128
chr1	42119400	42119600	A-E+A-P	615	.	42119400	42119600	128,0,128
chr1	42127400	42127800	A-E+A-P	521	.	42127400	42127800	128,0,128
chr1	42128000	42128600	A-E+A-P	717	.	42128000	42128600	128,0,128
chr1	42133000	42133200	A-E+A-P	861	.	42133000	42133200	128,0,128
chr1	42138800	42139400	A-E+A-P	693	.	42138800	42139400	128,0,128
chr1	42139600	42139800	A-E+A-P	755	.	42139600	42139800	128,0,128
chr1	42144200	42144400	A-E+A-P	824	.	42144200	42144400	128,0,128
chr1	42149800	42150000	A-E+A-P	592	.	42149800	42150000	128,0,128
chr1	42152800	42153000	A-E+A-P	852	.	42152800	42153000	128,0,128
chr1	42164600	42165000	A-E+A-P	886	.	42164600	42165000	128,0,128
chr1	42166800	42167000	A-E+A-P	553	.	42166800	42167000	128,0,128
chr1	42186600	42187000	A-E+A-P	504	.	42186600	42187000	128,0,128
chr1	42192200	42194800	A-E+A-P	506	.	42192200	42194800	128,0,128
chr1	42203800	42204000	A-E+A-P	561	.	42203800	42204000	128,0,128
chr1	42204200	42205600	A-E+A-P	654	.	42204200	42205600	128,0,128
chr1	42210600	42211000	A-E+A-P	694	.	42210600	42211000	128,0,128
chr1	42216800	42218600	A-E+A-P	837	.	42216800	42218600	128,0,128
chr1	42265400	42265800	A-E+A-P	573	.	42265400	42265800	128,0,128
chr1	42268600	42269200	A-E+A-P	812	.	42268600	42269200	128,0,128
chr1	42272000	42273000	A-E+A-P	613	.	42272000	42273000	128,0,128
chr1	42275400	42275600	A-E+A-P	520	.	42275400	42275600	128,0,128
chr1	42315800	42316000	A-E+A-P	802	.	42315800	42316000	128,0,128
chr1	42334200	42334400	A-E+A-P	573	.	42334200	42334400	128,0,128
chr1	42335800	42336000	A-E+A-P	902	.	42335800	42336000	128,0,128
chr1	42342600	42343000	A-E+A-P	512	.	42342600	42343000	128,0,128
chr1	42357000	42357600	A-E+A-P	738	.	42357000	42357600	128,0,128
chr1	42385600	42386000	A-E+A-P	700	.	42385600	42386000	128,0,128
chr1	42416600	42416800	A-E+A-P	910	.	42416600	42416800	128,0,128
chr1	42421000	42421800	A-E+A-P	745	.	42421000	42421800	128,0,128
chr1	42430000	42430400	A-E+A-P	507	.	42430000	42430400	128,0,128
chr1	42471800	42472000	A-E+A-P	584	.	42471800	42472000	128,0,128
chr1	42474000	42474200	A-E+A-P	641	.	42474000	42474200	128,0,128
chr1	42483000	42483200	A-E+A-P	926	.	42483000	42483200	128,0,128
chr1	42501000	42502000	A-E+A-P	895	.	42501000	42502000	128,0,128
chr1	42724000	42724200	A-E+A-P	604	.	42724000	42724200	128,0,128
chr1	42726400	42726600	A-E+A-P	598	.	42726400	42726600	128,0,128
chr1	42800000	42801400	A-E+A-P	616	.	42800000	42801400	128,0,128
chr1	42846400	42846600	A-E+A-P	657	.	42846400	42846600	128,0,128
chr1	42921400	42922800	A-E+A-P	742	.	42921400	42922800	128,0,128
chr1	42928800	42929200	A-E+A-P	953	.	42928800	42929200	128,0,128
chr1	42935400	42935600	A-E+A-P	842	.	42935400	42935600	128,0,128
chr1	43123600	43124600	A-E+A-P	956	.	43123600	43124600	128,0,128
chr1	43147400	43148200	A-E+A-P	548	.	43147400	43148200	128,0,128
chr1	43148400	43149000	A-E+A-P	651	.	43148400	43149000	128,0,128
chr1	43203000	43203200	A-E+A-P	619	.	43203000	43203200	128,0,128
chr1	43232000	43233600	A-E+A-P	693	.	43232000	43233600	128,0,128
chr1	43251000	43251400	A-E+A-P	506	.	43251000	43251400	128,0,128
chr1	43282400	43283200	A-E+A-P	922	.	43282400	43283200	128,0,128
chr1	43311600	43312600	A-E+A-P	598	.	43311600	43312600	128,0,128
chr1	43312800	43313000	A-E+A-P	516	.	43312800	43313000	128,0,128
chr1	43389600	43390800	A-E+A-P	662	.	43389600	43390800	128,0,128
chr1	43396800	43397200	A-E+A-P	596	.	43396800	43397200	128,0,128
chr1	43397400	43398200	A-E+A-P	879	.	43397400	43398200	128,0,128
chr1	43399800	43400000	A-E+A-P	536	.	43399800	43400000	128,0,128
chr1	43400800	43401200	A-E+A-P	540	.	43400800	43401200	128,0,128
chr1	43406600	43407000	A-E+A-P	908	.	43406600	43407000	128,0,128
chr1	43410200	43410400	A-E+A-P	646	.	43410200	43410400	128,0,128
chr1	43418200	43418600	A-E+A-P	846	.	43418200	43418600	128,0,128
chr1	43423400	43425000	A-E+A-P	657	.	43423400	43425000	128,0,128
chr1	43425200	43425400	A-E+A-P	518	.	43425200	43425400	128,0,128
chr1	43427000	43427400	A-E+A-P	643	.	43427000	43427400	128,0,128
chr1	43637600	43638200	A-E+A-P	646	.	43637600	43638200	128,0,128
chr1	43664600	43665200	A-E+A-P	572	.	43664600	43665200	128,0,128
chr1	43687000	43687600	A-E+A-P	746	.	43687000	43687600	128,0,128
chr1	43705200	43705400	A-E+A-P	615	.	43705200	43705400	128,0,128
chr1	43761000	43761600	A-E+A-P	563	.	43761000	43761600	128,0,128
chr1	43815000	43815200	A-E+A-P	799	.	43815000	43815200	128,0,128
chr1	43823800	43825000	A-E+A-P	627	.	43823800	43825000	128,0,128
chr1	43832600	43834200	A-E+A-P	504	.	43832600	43834200	128,0,128
chr1	43855000	43856000	A-E+A-P	725	.	43855000	43856000	128,0,128
chr1	43884800	43885000	A-E+A-P	723	.	43884800	43885000	128,0,128
chr1	43919200	43920600	A-E+A-P	763	.	43919200	43920600	128,0,128
chr1	43975800	43976000	A-E+A-P	552	.	43975800	43976000	128,0,128
chr1	43995000	43995200	A-E+A-P	750	.	43995000	43995200	128,0,128
chr1	44031400	44031600	A-E+A-P	537	.	44031400	44031600	128,0,128
chr1	44048000	44048200	A-E+A-P	745	.	44048000	44048200	128,0,128
chr1	44115400	44116400	A-E+A-P	949	.	44115400	44116400	128,0,128
chr1	44130200	44130400	A-E+A-P	595	.	44130200	44130400	128,0,128
chr1	44172600	44173800	A-E+A-P	683	.	44172600	44173800	128,0,128
chr1	44232800	44233200	A-E+A-P	548	.	44232800	44233200	128,0,128
chr1	44235000	44235400	A-E+A-P	625	.	44235000	44235400	128,0,128
chr1	44249200	44249800	A-E+A-P	765	.	44249200	44249800	128,0,128
chr1	44298000	44298200	A-E+A-P	610	.	44298000	44298200	128,0,128
chr1	44300400	44300600	A-E+A-P	568	.	44300400	44300600	128,0,128
chr1	44300800	44301000	A-E+A-P	729	.	44300800	44301000	128,0,128
chr1	44302200	44302400	A-E+A-P	875	.	44302200	44302400	128,0,128
chr1	44411400	44413000	A-E+A-P	716	.	44411400	44413000	128,0,128
chr1	44435400	44436000	A-E+A-P	992	.	44435400	44436000	128,0,128
chr1	44440000	44441200	A-E+A-P	680	.	44440000	44441200	128,0,128
chr1	44444400	44444800	A-E+A-P	674	.	44444400	44444800	128,0,128
chr1	44445400	44446000	A-E+A-P	824	.	44445400	44446000	128,0,128
chr1	44457000	44457600	A-E+A-P	915	.	44457000	44457600	128,0,128
chr1	44495400	44496000	A-E+A-P	659	.	44495400	44496000	128,0,128
chr1	44496200	44496600	A-E+A-P	568	.	44496200	44496600	128,0,128
chr1	44496800	44497000	A-E+A-P	654	.	44496800	44497000	128,0,128
chr1	44506600	44506800	A-E+A-P	525	.	44506600	44506800	128,0,128
chr1	44533200	44533400	A-E+A-P	924	.	44533200	44533400	128,0,128
chr1	44679000	44679400	A-E+A-P	973	.	44679000	44679400	128,0,128
chr1	44686400	44686600	A-E+A-P	857	.	44686400	44686600	128,0,128
chr1	44820600	44821200	A-E+A-P	515	.	44820600	44821200	128,0,128
chr1	45097200	45098400	A-E+A-P	884	.	45097200	45098400	128,0,128
chr1	45137800	45138400	A-E+A-P	933	.	45137800	45138400	128,0,128
chr1	45139800	45140600	A-E+A-P	604	.	45139800	45140600	128,0,128
chr1	45142200	45142400	A-E+A-P	506	.	45142200	45142400	128,0,128
chr1	45150200	45150600	A-E+A-P	979	.	45150200	45150600	128,0,128
chr1	45160600	45160800	A-E+A-P	910	.	45160600	45160800	128,0,128
chr1	45164000	45164200	A-E+A-P	507	.	45164000	45164200	128,0,128
chr1	45178600	45178800	A-E+A-P	586	.	45178600	45178800	128,0,128
chr1	45179000	45179200	A-E+A-P	795	.	45179000	45179200	128,0,128
chr1	45186800	45188000	A-E+A-P	843	.	45186800	45188000	128,0,128
chr1	45188800	45189600	A-E+A-P	713	.	45188800	45189600	128,0,128
chr1	45196000	45197200	A-E+A-P	507	.	45196000	45197200	128,0,128
chr1	45204800	45205800	A-E+A-P	544	.	45204800	45205800	128,0,128
chr1	45206000	45206200	A-E+A-P	742	.	45206000	45206200	128,0,128
chr1	45223000	45223400	A-E+A-P	596	.	45223000	45223400	128,0,128
chr1	45240800	45242400	A-E+A-P	641	.	45240800	45242400	128,0,128
chr1	45249600	45250600	A-E+A-P	682	.	45249600	45250600	128,0,128
chr1	45251600	45252400	A-E+A-P	511	.	45251600	45252400	128,0,128
chr1	45265400	45266400	A-E+A-P	875	.	45265400	45266400	128,0,128
chr1	45266600	45266800	A-E+A-P	666	.	45266600	45266800	128,0,128
chr1	45272800	45274200	A-E+A-P	602	.	45272800	45274200	128,0,128
chr1	45274800	45276400	A-E+A-P	704	.	45274800	45276400	128,0,128
chr1	45279400	45279800	A-E+A-P	896	.	45279400	45279800	128,0,128
chr1	45285000	45286200	A-E+A-P	868	.	45285000	45286200	128,0,128
chr1	45308800	45309200	A-E+A-P	576	.	45308800	45309200	128,0,128
chr1	45413000	45413200	A-E+A-P	530	.	45413000	45413200	128,0,128
chr1	45452000	45452600	A-E+A-P	678	.	45452000	45452600	128,0,128
chr1	45476200	45477400	A-E+A-P	641	.	45476200	45477400	128,0,128
chr1	45477600	45478200	A-E+A-P	819	.	45477600	45478200	128,0,128
chr1	45518600	45519000	A-E+A-P	502	.	45518600	45519000	128,0,128
chr1	45671800	45672200	A-E+A-P	683	.	45671800	45672200	128,0,128
chr1	45769000	45770800	A-E+A-P	760	.	45769000	45770800	128,0,128
chr1	45772000	45772400	A-E+A-P	883	.	45772000	45772400	128,0,128
chr1	45788400	45788600	A-E+A-P	876	.	45788400	45788600	128,0,128
chr1	45792200	45793800	A-E+A-P	665	.	45792200	45793800	128,0,128
chr1	45794400	45794600	A-E+A-P	501	.	45794400	45794600	128,0,128
chr1	45805200	45806400	A-E+A-P	945	.	45805200	45806400	128,0,128
chr1	45825600	45825800	A-E+A-P	610	.	45825600	45825800	128,0,128
chr1	45830800	45831200	A-E+A-P	679	.	45830800	45831200	128,0,128
chr1	45836400	45836600	A-E+A-P	637	.	45836400	45836600	128,0,128
chr1	45839400	45839600	A-E+A-P	557	.	45839400	45839600	128,0,128
chr1	45859400	45860400	A-E+A-P	608	.	45859400	45860400	128,0,128
chr1	45933000	45933400	A-E+A-P	919	.	45933000	45933400	128,0,128
chr1	45936000	45936200	A-E+A-P	509	.	45936000	45936200	128,0,128
chr1	45939000	45939200	A-E+A-P	685	.	45939000	45939200	128,0,128
chr1	45955200	45955400	A-E+A-P	510	.	45955200	45955400	128,0,128
chr1	45956600	45957200	A-E+A-P	552	.	45956600	45957200	128,0,128
chr1	45965600	45966200	A-E+A-P	919	.	45965600	45966200	128,0,128
chr1	45969200	45969400	A-E+A-P	793	.	45969200	45969400	128,0,128
chr1	45986600	45988200	A-E+A-P	583	.	45986600	45988200	128,0,128
chr1	46009400	46010000	A-E+A-P	863	.	46009400	46010000	128,0,128
chr1	46010600	46011400	A-E+A-P	937	.	46010600	46011400	128,0,128
chr1	46011800	46012000	A-E+A-P	702	.	46011800	46012000	128,0,128
chr1	46016000	46017000	A-E+A-P	541	.	46016000	46017000	128,0,128
chr1	46023200	46023400	A-E+A-P	522	.	46023200	46023400	128,0,128
chr1	46048200	46048400	A-E+A-P	906	.	46048200	46048400	128,0,128
chr1	46049000	46049200	A-E+A-P	583	.	46049000	46049200	128,0,128
chr1	46049400	46050600	A-E+A-P	566	.	46049400	46050600	128,0,128
chr1	46052200	46052400	A-E+A-P	663	.	46052200	46052400	128,0,128
chr1	46151400	46154600	A-E+A-P	555	.	46151400	46154600	128,0,128
chr1	46201400	46201600	A-E+A-P	530	.	46201400	46201600	128,0,128
chr1	46215600	46216800	A-E+A-P	553	.	46215600	46216800	128,0,128
chr1	46269200	46269400	A-E+A-P	538	.	46269200	46269400	128,0,128
chr1	46346000	46346200	A-E+A-P	628	.	46346000	46346200	128,0,128
chr1	46502800	46503000	A-E+A-P	559	.	46502800	46503000	128,0,128
chr1	46507200	46507400	A-E+A-P	561	.	46507200	46507400	128,0,128
chr1	46509200	46509600	A-E+A-P	789	.	46509200	46509600	128,0,128
chr1	46528400	46528600	A-E+A-P	855	.	46528400	46528600	128,0,128
chr1	46563800	46564000	A-E+A-P	574	.	46563800	46564000	128,0,128
chr1	46573200	46573400	A-E+A-P	832	.	46573200	46573400	128,0,128
chr1	46598000	46599400	A-E+A-P	688	.	46598000	46599400	128,0,128
chr1	46600400	46600600	A-E+A-P	627	.	46600400	46600600	128,0,128
chr1	46632200	46632400	A-E+A-P	681	.	46632200	46632400	128,0,128
chr1	46650000	46650200	A-E+A-P	608	.	46650000	46650200	128,0,128
chr1	46663800	46664000	A-E+A-P	860	.	46663800	46664000	128,0,128
chr1	46664200	46664400	A-E+A-P	750	.	46664200	46664400	128,0,128
chr1	46668800	46669000	A-E+A-P	894	.	46668800	46669000	128,0,128
chr1	46710600	46711000	A-E+A-P	744	.	46710600	46711000	128,0,128
chr1	46712600	46713600	A-E+A-P	914	.	46712600	46713600	128,0,128
chr1	46767200	46769400	A-E+A-P	576	.	46767200	46769400	128,0,128
chr1	46770400	46770600	A-E+A-P	682	.	46770400	46770600	128,0,128
chr1	46787000	46787400	A-E+A-P	924	.	46787000	46787400	128,0,128
chr1	46791200	46791800	A-E+A-P	580	.	46791200	46791800	128,0,128
chr1	46797000	46798200	A-E+A-P	770	.	46797000	46798200	128,0,128
chr1	46798800	46799000	A-E+A-P	552	.	46798800	46799000	128,0,128
chr1	46799400	46799600	A-E+A-P	776	.	46799400	46799600	128,0,128
chr1	46806000	46806800	A-E+A-P	848	.	46806000	46806800	128,0,128
chr1	46813800	46814000	A-E+A-P	765	.	46813800	46814000	128,0,128
chr1	46836000	46836200	A-E+A-P	634	.	46836000	46836200	128,0,128
chr1	46839400	46839600	A-E+A-P	883	.	46839400	46839600	128,0,128
chr1	46872000	46872200	A-E+A-P	936	.	46872000	46872200	128,0,128
chr1	47069600	47070200	A-E+A-P	841	.	47069600	47070200	128,0,128
chr1	47079200	47079800	A-E+A-P	689	.	47079200	47079800	128,0,128
chr1	47081600	47082800	A-E+A-P	546	.	47081600	47082800	128,0,128
chr1	47133400	47134400	A-E+A-P	580	.	47133400	47134400	128,0,128
chr1	47184400	47185200	A-E+A-P	656	.	47184400	47185200	128,0,128
chr1	47644800	47645000	A-E+A-P	724	.	47644800	47645000	128,0,128
chr1	47755000	47755200	A-E+A-P	836	.	47755000	47755200	128,0,128
chr1	47779200	47780400	A-E+A-P	684	.	47779200	47780400	128,0,128
chr1	47799000	47800600	A-E+A-P	552	.	47799000	47800600	128,0,128
chr1	47817200	47817400	A-E+A-P	873	.	47817200	47817400	128,0,128
chr1	47898200	47898600	A-E+A-P	619	.	47898200	47898600	128,0,128
chr1	47902200	47902600	A-E+A-P	843	.	47902200	47902600	128,0,128
chr1	47902800	47903800	A-E+A-P	683	.	47902800	47903800	128,0,128
chr1	48463400	48463600	A-E+A-P	523	.	48463400	48463600	128,0,128
chr1	49259600	49260000	A-E+A-P	910	.	49259600	49260000	128,0,128
chr1	49568600	49568800	A-E+A-P	568	.	49568600	49568800	128,0,128
chr1	51339400	51339600	A-E+A-P	537	.	51339400	51339600	128,0,128
chr1	51425600	51426400	A-E+A-P	883	.	51425600	51426400	128,0,128
chr1	51433600	51433800	A-E+A-P	525	.	51433600	51433800	128,0,128
chr1	51434000	51436000	A-E+A-P	904	.	51434000	51436000	128,0,128
chr1	51437600	51437800	A-E+A-P	505	.	51437600	51437800	128,0,128
chr1	51442000	51442200	A-E+A-P	715	.	51442000	51442200	128,0,128
chr1	51442600	51444200	A-E+A-P	571	.	51442600	51444200	128,0,128
chr1	51444600	51444800	A-E+A-P	521	.	51444600	51444800	128,0,128
chr1	51454400	51454600	A-E+A-P	509	.	51454400	51454600	128,0,128
chr1	51566000	51566200	A-E+A-P	520	.	51566000	51566200	128,0,128
chr1	51700400	51701000	A-E+A-P	618	.	51700400	51701000	128,0,128
chr1	51701600	51702400	A-E+A-P	697	.	51701600	51702400	128,0,128
chr1	51712800	51713200	A-E+A-P	896	.	51712800	51713200	128,0,128
chr1	51733600	51734400	A-E+A-P	629	.	51733600	51734400	128,0,128
chr1	51750800	51751200	A-E+A-P	959	.	51750800	51751200	128,0,128
chr1	51762600	51763000	A-E+A-P	960	.	51762600	51763000	128,0,128
chr1	51767000	51767200	A-E+A-P	592	.	51767000	51767200	128,0,128
chr1	51767400	51767600	A-E+A-P	512	.	51767400	51767600	128,0,128
chr1	51769400	51769800	A-E+A-P	527	.	51769400	51769800	128,0,128
chr1	51796400	51796600	A-E+A-P	615	.	51796400	51796600	128,0,128
chr1	51807600	51808200	A-E+A-P	594	.	51807600	51808200	128,0,128
chr1	51876200	51876400	A-E+A-P	721	.	51876200	51876400	128,0,128
chr1	51910000	51910200	A-E+A-P	581	.	51910000	51910200	128,0,128
chr1	51954000	51954200	A-E+A-P	604	.	51954000	51954200	128,0,128
chr1	51956200	51956400	A-E+A-P	641	.	51956200	51956400	128,0,128
chr1	51956600	51956800	A-E+A-P	646	.	51956600	51956800	128,0,128
chr1	51957000	51957400	A-E+A-P	530	.	51957000	51957400	128,0,128
chr1	51967000	51967200	A-E+A-P	965	.	51967000	51967200	128,0,128
chr1	51967400	51967600	A-E+A-P	557	.	51967400	51967600	128,0,128
chr1	51970400	51971200	A-E+A-P	835	.	51970400	51971200	128,0,128
chr1	51972200	51972600	A-E+A-P	914	.	51972200	51972600	128,0,128
chr1	51980200	51980600	A-E+A-P	703	.	51980200	51980600	128,0,128
chr1	51983600	51985400	A-E+A-P	790	.	51983600	51985400	128,0,128
chr1	52000800	52001000	A-E+A-P	666	.	52000800	52001000	128,0,128
chr1	52017800	52018000	A-E+A-P	730	.	52017800	52018000	128,0,128
chr1	52029800	52030000	A-E+A-P	623	.	52029800	52030000	128,0,128
chr1	52034600	52035000	A-E+A-P	540	.	52034600	52035000	128,0,128
chr1	52035200	52035600	A-E+A-P	535	.	52035200	52035600	128,0,128
chr1	52036000	52036400	A-E+A-P	692	.	52036000	52036400	128,0,128
chr1	52041200	52041400	A-E+A-P	561	.	52041200	52041400	128,0,128
chr1	52082800	52083000	A-E+A-P	726	.	52082800	52083000	128,0,128
chr1	52181200	52181400	A-E+A-P	535	.	52181200	52181400	128,0,128
chr1	52192200	52192600	A-E+A-P	558	.	52192200	52192600	128,0,128
chr1	52194800	52196000	A-E+A-P	622	.	52194800	52196000	128,0,128
chr1	52197000	52197200	A-E+A-P	698	.	52197000	52197200	128,0,128
chr1	52206400	52206600	A-E+A-P	887	.	52206400	52206600	128,0,128
chr1	52329200	52329400	A-E+A-P	764	.	52329200	52329400	128,0,128
chr1	52344000	52345200	A-E+A-P	789	.	52344000	52345200	128,0,128
chr1	52428400	52428600	A-E+A-P	548	.	52428400	52428600	128,0,128
chr1	52497800	52498200	A-E+A-P	536	.	52497800	52498200	128,0,128
chr1	52498400	52498800	A-E+A-P	916	.	52498400	52498800	128,0,128
chr1	52499000	52499600	A-E+A-P	648	.	52499000	52499600	128,0,128
chr1	52520600	52521400	A-E+A-P	830	.	52520600	52521400	128,0,128
chr1	52521800	52522800	A-E+A-P	849	.	52521800	52522800	128,0,128
chr1	52605600	52605800	A-E+A-P	828	.	52605600	52605800	128,0,128
chr1	52607400	52608400	A-E+A-P	634	.	52607400	52608400	128,0,128
chr1	52670400	52670800	A-E+A-P	783	.	52670400	52670800	128,0,128
chr1	52705400	52705600	A-E+A-P	765	.	52705400	52705600	128,0,128
chr1	52831200	52832200	A-E+A-P	881	.	52831200	52832200	128,0,128
chr1	52834000	52834400	A-E+A-P	720	.	52834000	52834400	128,0,128
chr1	52868800	52869000	A-E+A-P	555	.	52868800	52869000	128,0,128
chr1	52869200	52870600	A-E+A-P	609	.	52869200	52870600	128,0,128
chr1	52995400	52995800	A-E+A-P	919	.	52995400	52995800	128,0,128
chr1	52998000	52998200	A-E+A-P	665	.	52998000	52998200	128,0,128
chr1	53018000	53018200	A-E+A-P	547	.	53018000	53018200	128,0,128
chr1	53018400	53019600	A-E+A-P	775	.	53018400	53019600	128,0,128
chr1	53068000	53068200	A-E+A-P	578	.	53068000	53068200	128,0,128
chr1	53098600	53098800	A-E+A-P	603	.	53098600	53098800	128,0,128
chr1	53102400	53103400	A-E+A-P	526	.	53102400	53103400	128,0,128
chr1	53125200	53125400	A-E+A-P	573	.	53125200	53125400	128,0,128
chr1	53152000	53152200	A-E+A-P	630	.	53152000	53152200	128,0,128
chr1	53163000	53163200	A-E+A-P	502	.	53163000	53163200	128,0,128
chr1	53163600	53164200	A-E+A-P	925	.	53163600	53164200	128,0,128
chr1	53168600	53169200	A-E+A-P	921	.	53168600	53169200	128,0,128
chr1	53192000	53192400	A-E+A-P	786	.	53192000	53192400	128,0,128
chr1	53308200	53309400	A-E+A-P	895	.	53308200	53309400	128,0,128
chr1	53315600	53315800	A-E+A-P	573	.	53315600	53315800	128,0,128
chr1	53326200	53326600	A-E+A-P	798	.	53326200	53326600	128,0,128
chr1	53332800	53333000	A-E+A-P	854	.	53332800	53333000	128,0,128
chr1	53387000	53387600	A-E+A-P	668	.	53387000	53387600	128,0,128
chr1	53392600	53392800	A-E+A-P	513	.	53392600	53392800	128,0,128
chr1	53393000	53393400	A-E+A-P	713	.	53393000	53393400	128,0,128
chr1	53480400	53480800	A-E+A-P	729	.	53480400	53480800	128,0,128
chr1	53662200	53663200	A-E+A-P	895	.	53662200	53663200	128,0,128
chr1	53685800	53686600	A-E+A-P	904	.	53685800	53686600	128,0,128
chr1	53704000	53704600	A-E+A-P	864	.	53704000	53704600	128,0,128
chr1	53712000	53712400	A-E+A-P	974	.	53712000	53712400	128,0,128
chr1	53744000	53744200	A-E+A-P	533	.	53744000	53744200	128,0,128
chr1	53751800	53752000	A-E+A-P	567	.	53751800	53752000	128,0,128
chr1	53758400	53759000	A-E+A-P	741	.	53758400	53759000	128,0,128
chr1	53761800	53762200	A-E+A-P	920	.	53761800	53762200	128,0,128
chr1	53781800	53782000	A-E+A-P	684	.	53781800	53782000	128,0,128
chr1	53791600	53793600	A-E+A-P	784	.	53791600	53793600	128,0,128
chr1	53793800	53794400	A-E+A-P	904	.	53793800	53794400	128,0,128
chr1	53811200	53811400	A-E+A-P	571	.	53811200	53811400	128,0,128
chr1	53833600	53834200	A-E+A-P	509	.	53833600	53834200	128,0,128
chr1	53875800	53876200	A-E+A-P	915	.	53875800	53876200	128,0,128
chr1	53879000	53879600	A-E+A-P	930	.	53879000	53879600	128,0,128
chr1	54204800	54205200	A-E+A-P	982	.	54204800	54205200	128,0,128
chr1	54301400	54301600	A-E+A-P	577	.	54301400	54301600	128,0,128
chr1	54303200	54304400	A-E+A-P	667	.	54303200	54304400	128,0,128
chr1	54355000	54355800	A-E+A-P	702	.	54355000	54355800	128,0,128
chr1	54410600	54410800	A-E+A-P	668	.	54410600	54410800	128,0,128
chr1	54411000	54412600	A-E+A-P	895	.	54411000	54412600	128,0,128
chr1	54518400	54519600	A-E+A-P	889	.	54518400	54519600	128,0,128
chr1	54665400	54666200	A-E+A-P	590	.	54665400	54666200	128,0,128
chr1	54738800	54739000	A-E+A-P	707	.	54738800	54739000	128,0,128
chr1	54822400	54822800	A-E+A-P	630	.	54822400	54822800	128,0,128
chr1	54838600	54839200	A-E+A-P	698	.	54838600	54839200	128,0,128
chr1	54841800	54842600	A-E+A-P	841	.	54841800	54842600	128,0,128
chr1	54843000	54843200	A-E+A-P	694	.	54843000	54843200	128,0,128
chr1	54844000	54844400	A-E+A-P	505	.	54844000	54844400	128,0,128
chr1	54847200	54847400	A-E+A-P	810	.	54847200	54847400	128,0,128
chr1	54866000	54866400	A-E+A-P	667	.	54866000	54866400	128,0,128
chr1	54869600	54869800	A-E+A-P	928	.	54869600	54869800	128,0,128
chr1	54870600	54870800	A-E+A-P	506	.	54870600	54870800	128,0,128
chr1	54871000	54871200	A-E+A-P	768	.	54871000	54871200	128,0,128
chr1	54872000	54872400	A-E+A-P	989	.	54872000	54872400	128,0,128
chr1	54873000	54873600	A-E+A-P	884	.	54873000	54873600	128,0,128
chr1	54953600	54954400	A-E+A-P	557	.	54953600	54954400	128,0,128
chr1	54954600	54955400	A-E+A-P	812	.	54954600	54955400	128,0,128
chr1	55007800	55008600	A-E+A-P	673	.	55007800	55008600	128,0,128
chr1	55088200	55088600	A-E+A-P	772	.	55088200	55088600	128,0,128
chr1	55181200	55182000	A-E+A-P	684	.	55181200	55182000	128,0,128
chr1	55229800	55230600	A-E+A-P	820	.	55229800	55230600	128,0,128
chr1	55240800	55241200	A-E+A-P	928	.	55240800	55241200	128,0,128
chr1	55264600	55264800	A-E+A-P	549	.	55264600	55264800	128,0,128
chr1	55266600	55267400	A-E+A-P	608	.	55266600	55267400	128,0,128
chr1	55278800	55279200	A-E+A-P	834	.	55278800	55279200	128,0,128
chr1	55279600	55279800	A-E+A-P	657	.	55279600	55279800	128,0,128
chr1	55351000	55351200	A-E+A-P	507	.	55351000	55351200	128,0,128
chr1	55352000	55353400	A-E+A-P	575	.	55352000	55353400	128,0,128
chr1	55414800	55415200	A-E+A-P	786	.	55414800	55415200	128,0,128
chr1	55416400	55416600	A-E+A-P	754	.	55416400	55416600	128,0,128
chr1	55431600	55432000	A-E+A-P	856	.	55431600	55432000	128,0,128
chr1	55437000	55437400	A-E+A-P	988	.	55437000	55437400	128,0,128
chr1	55677600	55678000	A-E+A-P	657	.	55677600	55678000	128,0,128
chr1	55680000	55681600	A-E+A-P	691	.	55680000	55681600	128,0,128
chr1	55723800	55724000	A-E+A-P	750	.	55723800	55724000	128,0,128
chr1	55726000	55726200	A-E+A-P	638	.	55726000	55726200	128,0,128
chr1	55743200	55743400	A-E+A-P	553	.	55743200	55743400	128,0,128
chr1	55753600	55753800	A-E+A-P	670	.	55753600	55753800	128,0,128
chr1	55754000	55754200	A-E+A-P	961	.	55754000	55754200	128,0,128
chr1	55911200	55911400	A-E+A-P	978	.	55911200	55911400	128,0,128
chr1	56107000	56107200	A-E+A-P	515	.	56107000	56107200	128,0,128
chr1	56424800	56425000	A-E+A-P	629	.	56424800	56425000	128,0,128
chr1	56494000	56494200	A-E+A-P	979	.	56494000	56494200	128,0,128
chr1	56511200	56511400	A-E+A-P	937	.	56511200	56511400	128,0,128
chr1	56527600	56527800	A-E+A-P	500	.	56527600	56527800	128,0,128
chr1	56572200	56572800	A-E+A-P	672	.	56572200	56572800	128,0,128
chr1	56599600	56600000	A-E+A-P	885	.	56599600	56600000	128,0,128
chr1	56601200	56601400	A-E+A-P	952	.	56601200	56601400	128,0,128
[truncated: 59,775 more rows]
