# Supplementary material for: Genome-wide prediction of cis-regulatory regions using supervised deep learning methods
Source: BMC Bioinformatics. 2018 May 31;19:202. doi: 10.1186/s12859-018-2187-1 (PMC5984344; doi:10.1186/s12859-018-2187-1)
Supplement: Supplementary file 3 — Predictions on CAGE supported bidirectional loci. AiA: Active in the FANTOM Enhancer Atlas; IiA: Inactive in the FANTOM Enhancer Atlas; NiA: Not included in the FANTOM Enhancer Atlas; Specific: Predicted cell-specific A-Es. (ZIP 4820 kb) [file 12859_2018_2187_MOESM3_ESM.zip]

Archive with 33 entries (32 files):
- additional_file3/
- additional_file3/GM12878_A-E_NiA.bed
- additional_file3/GM12878_A-E_AiA.bed
- additional_file3/GM12878_A-E_IiA.bed
- additional_file3/GM12878_A-E_Specific.bed
- additional_file3/HelaS3_A-E.bed
- additional_file3/HelaS3_A-E_NiA.bed
- additional_file3/HelaS3_A-E_AiA.bed
- additional_file3/HelaS3_A-E_IiA.bed
- additional_file3/HelaS3_A-E_Specific.bed
- additional_file3/HepG2_A-E.bed
- additional_file3/HepG2_A-E_NiA.bed
- additional_file3/HepG2_A-E_AiA.bed
- additional_file3/HepG2_A-E_IiA.bed
- additional_file3/HepG2_A-E_Specific.bed
- additional_file3/HMEC_A-E.bed
- additional_file3/HMEC_A-E_NiA.bed
- additional_file3/HMEC_A-E_AiA.bed
- additional_file3/HMEC_A-E_IiA.bed
- additional_file3/HMEC_A-E_Specific.bed
- additional_file3/HUVEC_A-E.bed
- additional_file3/HUVEC_A-E_NiA.bed
- additional_file3/HUVEC_A-E_AiA.bed
- additional_file3/HUVEC_A-E_IiA.bed
- additional_file3/HUVEC_Specific.bed
- additional_file3/K562_A-E.bed
- additional_file3/K562_A-E_NiA.bed
- additional_file3/K562_A-E_AiA.bed
- additional_file3/K562_A-E_IiA.bed
- additional_file3/K562_Specific.bed
- additional_file3/GM12878_A-E.bed
- additional_file3/All_Cells_A-E.bed
- additional_file3/All_Cells_NiA.bed
