# Supplementary material for: Genome-wide prediction of cis-regulatory regions using supervised deep learning methods
Source: BMC Bioinformatics. 2018 May 31;19:202. doi: 10.1186/s12859-018-2187-1 (PMC5984344; doi:10.1186/s12859-018-2187-1)
Supplement: Supplementary file 3 — Predictions on CAGE supported bidirectional loci. AiA: Active in the FANTOM Enhancer Atlas; IiA: Inactive in the FANTOM Enhancer Atlas; NiA: Not included in the FANTOM Enhancer Atlas; Specific: Predicted cell-specific A-Es. (ZIP 4820 kb) [file 12859_2018_2187_MOESM3_ESM.zip › additional_file3/GM12878_A-E_NiA.bed]

chr1	840753	841210	A-E	709	.	840811	840812	255,215,0	2	8,347	0,110
chr1	975084	975123	A-E	519	.	975094	975095	255,215,0	2	6,24	0,15
chr1	1003965	1004620	A-E	389	.	1004361	1004362	255,215,0	2	378,240	0,415
chr1	1015105	1015503	A-E	555	.	1015204	1015205	255,215,0	2	9,208	0,190
chr1	1093080	1093458	A-E	693	.	1093222	1093223	255,215,0	2	1,93	0,285
chr1	1144376	1144549	A-E	506	.	1144434	1144435	255,215,0	2	32,88	0,85
chr1	1294735	1294978	A-E	481	.	1294894	1294895	255,215,0	2	78,1	0,242
chr1	1609384	1609524	A-E	708	.	1609480	1609481	255,215,0	2	66,12	0,128
chr1	1609619	1609864	A-E	833	.	1609849	1609850	255,215,0	2	218,1	0,244
chr1	2165759	2166444	A-E	623	.	2166130	2166131	255,215,0	2	327,268	0,417
chr1	2477499	2477891	A-E	523	.	2477676	2477677	255,215,0	2	48,85	0,307
chr1	2478937	2479118	A-E	964	.	2479041	2479042	255,215,0	2	30,1	0,180
chr1	2480134	2480417	A-E	713	.	2480357	2480358	255,215,0	2	211,47	0,236
chr1	3582577	3582739	A-E	831	.	3582657	3582658	255,215,0	2	1,1	0,161
chr1	3605114	3605229	A-E	548	.	3605171	3605172	255,215,0	2	1,1	0,114
chr1	6054441	6054482	A-E	667	.	6054461	6054462	255,215,0	2	1,1	0,40
chr1	7832014	7832094	A-E	609	.	7832053	7832054	255,215,0	2	1,1	0,79
chr1	8457012	8457408	A-E	664	.	8457306	8457307	255,215,0	2	217,23	0,373
chr1	8457442	8457655	A-E	816	.	8457650	8457651	255,215,0	2	206,1	0,212
chr1	8556091	8556412	A-E	629	.	8556220	8556221	255,215,0	2	118,180	0,141
chr1	8556559	8556797	A-E	651	.	8556663	8556664	255,215,0	2	1,30	0,208
chr1	8689544	8689830	A-E	896	.	8689686	8689687	255,215,0	2	1,1	0,285
chr1	8721526	8721579	A-E	598	.	8721566	8721567	255,215,0	2	30,1	0,52
chr1	8721734	8722143	A-E	816	.	8721895	8721896	255,215,0	2	86,171	0,238
chr1	8761158	8761218	A-E	830	.	8761187	8761188	255,215,0	2	1,1	0,59
chr1	9223693	9223873	A-E	954	.	9223839	9223840	255,215,0	2	115,1	0,179
chr1	9239645	9239821	A-E	832	.	9239732	9239733	255,215,0	2	1,1	0,175
chr1	9256119	9256468	A-E	598	.	9256374	9256375	255,215,0	2	163,1	0,348
chr1	9687482	9687636	A-E	910	.	9687558	9687559	255,215,0	2	1,1	0,153
chr1	9969608	9969774	A-E	558	.	9969766	9969767	255,215,0	2	152,1	0,165
chr1	9971022	9971188	A-E	602	.	9971030	9971031	255,215,0	2	1,149	0,17
chr1	10134543	10134840	A-E	603	.	10134562	10134563	255,215,0	2	1,259	0,38
chr1	10571006	10571306	A-E	864	.	10571097	10571098	255,215,0	2	32,149	0,151
chr1	12128503	12128715	A-E	842	.	12128629	12128630	255,215,0	2	44,2	0,210
chr1	12138618	12138871	A-E	945	.	12138651	12138652	255,215,0	2	2,188	0,65
chr1	12139356	12139690	A-E	978	.	12139363	12139364	255,215,0	2	1,319	0,15
chr1	12208544	12208659	A-E	873	.	12208633	12208634	255,215,0	2	65,1	0,114
chr1	12212206	12212966	A-E	931	.	12212552	12212553	255,215,0	2	294,360	0,400
chr1	12217396	12217755	A-E	726	.	12217609	12217610	255,215,0	2	192,123	0,236
chr1	12494429	12494711	A-E	681	.	12494495	12494496	255,215,0	2	1,150	0,132
chr1	12498740	12498981	A-E	788	.	12498751	12498752	255,215,0	2	1,218	0,23
chr1	13994275	13994329	A-E	571	.	13994325	13994326	255,215,0	2	49,1	0,53
chr1	15071742	15072071	A-E	463	.	15071778	15071779	255,215,0	2	2,258	0,71
chr1	15482650	15483252	A-E	900	.	15483071	15483072	255,215,0	2	405,163	0,439
chr1	15743639	15744318	A-E	840	.	15744204	15744205	255,215,0	2	494,42	0,637
chr1	15945161	15945530	A-E	529	.	15945348	15945349	255,215,0	2	7,1	0,368
chr1	16164005	16164165	A-E	479	.	16164075	16164076	255,215,0	2	32,50	0,110
chr1	16289991	16290069	A-E	526	.	16290029	16290030	255,215,0	2	1,1	0,77
chr1	16290424	16290696	A-E	756	.	16290655	16290656	255,215,0	2	193,1	0,271
chr1	16694742	16694834	A-E	557	.	16694744	16694745	255,215,0	2	1,88	0,4
chr1	16747247	16747495	A-E	756	.	16747444	16747445	255,215,0	2	148,1	0,247
chr1	17421315	17421668	A-E	520	.	17421491	17421492	255,215,0	2	1,1	0,352
chr1	17467941	17467957	A-E	608	.	17467948	17467949	255,215,0	2	1,1	0,15
chr1	17468262	17468618	A-E	833	.	17468444	17468445	255,215,0	2	137,127	0,229
chr1	19253626	19253670	A-E	969	.	19253647	19253648	255,215,0	2	1,1	0,43
chr1	19277926	19278336	A-E	969	.	19278321	19278322	255,215,0	2	382,1	0,409
chr1	19281204	19281307	A-E	658	.	19281255	19281256	255,215,0	2	1,1	0,102
chr1	19337563	19337942	A-E	857	.	19337698	19337699	255,215,0	2	72,180	0,199
chr1	19786165	19786381	A-E	967	.	19786348	19786349	255,215,0	2	152,1	0,215
chr1	19789769	19790070	A-E	465	.	19790028	19790029	255,215,0	2	260,41	0,260
chr1	21023277	21023600	A-E	726	.	21023330	21023331	255,215,0	2	1,216	0,107
chr1	21651763	21652173	A-E	521	.	21651922	21651923	255,215,0	2	39,130	0,280
chr1	21661659	21661688	A-E	656	.	21661673	21661674	255,215,0	2	1,1	0,28
chr1	22106565	22106957	A-E	798	.	22106760	22106761	255,215,0	2	1,1	0,391
chr1	22236410	22236600	A-E	469	.	22236524	22236525	255,215,0	2	89,50	0,140
chr1	23852428	23852818	A-E	491	.	23852635	23852636	255,215,0	2	26,1	0,389
chr1	23855166	23855420	A-E	565	.	23855243	23855244	255,215,0	2	36,135	0,119
chr1	23856110	23856564	A-E	588	.	23856478	23856479	255,215,0	2	326,42	0,412
chr1	23927652	23927822	A-E	781	.	23927765	23927766	255,215,0	2	59,1	0,169
chr1	24047223	24047441	A-E	901	.	24047372	24047373	255,215,0	2	93,12	0,206
chr1	24047796	24047863	A-E	643	.	24047829	24047830	255,215,0	2	1,1	0,66
chr1	24049294	24049404	A-E	885	.	24049348	24049349	255,215,0	2	1,1	0,109
chr1	24071370	24071449	A-E	740	.	24071409	24071410	255,215,0	2	1,1	0,78
chr1	24223686	24223901	A-E	501	.	24223734	24223735	255,215,0	2	1,118	0,97
chr1	25075762	25076041	A-E	723	.	25075838	25075839	255,215,0	2	1,126	0,153
chr1	25250110	25250319	A-E	894	.	25250227	25250228	255,215,0	2	32,6	0,203
chr1	25281668	25281921	A-E	917	.	25281753	25281754	255,215,0	2	16,97	0,156
chr1	25349371	25349893	A-E	912	.	25349538	25349539	255,215,0	2	162,349	0,173
chr1	25358502	25359116	A-E	841	.	25358568	25358569	255,215,0	2	1,481	0,133
chr1	25425738	25426059	A-E	589	.	25426055	25426056	255,215,0	2	316,1	0,320
chr1	25799141	25799458	A-E	720	.	25799175	25799176	255,215,0	2	31,279	0,38
chr1	26002647	26003045	A-E	629	.	26002845	26002846	255,215,0	2	1,1	0,397
chr1	26646215	26646276	A-E	789	.	26646246	26646247	255,215,0	2	3,1	0,60
chr1	26946261	26946815	A-E	877	.	26946580	26946581	255,215,0	2	290,205	0,349
chr1	27070713	27071050	A-E	703	.	27070754	27070755	255,215,0	2	1,255	0,82
chr1	27155926	27155968	A-E	524	.	27155946	27155947	255,215,0	2	1,1	0,41
chr1	27192523	27192986	A-E	564	.	27192601	27192602	255,215,0	2	62,368	0,95
chr1	27328515	27328660	A-E	492	.	27328582	27328583	255,215,0	2	34,44	0,101
chr1	27772061	27772370	A-E	789	.	27772215	27772216	255,215,0	2	1,1	0,308
chr1	27853113	27853241	A-E	646	.	27853176	27853177	255,215,0	2	1,1	0,127
chr1	27957022	27957343	A-E	883	.	27957324	27957325	255,215,0	2	285,1	0,320
chr1	27959091	27959725	A-E	844	.	27959402	27959403	255,215,0	2	259,269	0,365
chr1	27962964	27963347	A-E	528	.	27963282	27963283	255,215,0	2	256,1	0,382
chr1	28216942	28217199	A-E	839	.	28217070	28217071	255,215,0	2	1,1	0,256
chr1	28441546	28442093	A-E	714	.	28441988	28441989	255,215,0	2	416,77	0,470
chr1	28470998	28471254	A-E	915	.	28471208	28471209	255,215,0	2	170,4	0,252
chr1	28573636	28574084	A-E	720	.	28573916	28573917	255,215,0	2	229,116	0,332
chr1	28776524	28777127	A-E	519	.	28776809	28776810	255,215,0	2	280,312	0,291
chr1	28975596	28975767	A-E	779	.	28975681	28975682	255,215,0	2	1,1	0,170
chr1	28995839	28995924	A-E	574	.	28995863	28995864	255,215,0	2	1,36	0,49
chr1	29211316	29211750	A-E	777	.	29211744	29211745	255,215,0	2	424,1	0,433
chr1	31217756	31217986	A-E	552	.	31217967	31217968	255,215,0	2	195,1	0,229
chr1	31220962	31221590	A-E	923	.	31221235	31221236	255,215,0	2	235,315	0,313
chr1	31221813	31222211	A-E	592	.	31222198	31222199	255,215,0	2	381,8	0,390
chr1	31222458	31222949	A-E	927	.	31222816	31222817	255,215,0	2	317,91	0,400
chr1	31225034	31225313	A-E	866	.	31225247	31225248	255,215,0	2	173,24	0,255
chr1	31226444	31226933	A-E	622	.	31226917	31226918	255,215,0	2	473,15	0,474
chr1	31228506	31228921	A-E	558	.	31228855	31228856	255,215,0	2	285,1	0,414
chr1	31231715	31232072	A-E	985	.	31231885	31231886	255,215,0	2	122,137	0,220
chr1	31628220	31628457	A-E	445	.	31628358	31628359	255,215,0	2	116,76	0,161
chr1	31904621	31905031	A-E	478	.	31904983	31904984	255,215,0	2	319,4	0,406
chr1	31974451	31975513	A-E	919	.	31974532	31974533	255,215,0	2	7,905	0,157
chr1	32394382	32394617	A-E	576	.	32394591	32394592	255,215,0	2	186,1	0,234
chr1	32397067	32397490	A-E	650	.	32397348	32397349	255,215,0	2	228,87	0,336
chr1	32402000	32402067	A-E	645	.	32402033	32402034	255,215,0	2	1,1	0,66
chr1	32402078	32402487	A-E	560	.	32402462	32402463	255,215,0	2	384,23	0,386
chr1	32721371	32721423	A-E	737	.	32721396	32721397	255,215,0	2	1,1	0,51
chr1	33446568	33446686	A-E	936	.	33446630	33446631	255,215,0	2	10,3	0,115
chr1	33807842	33808213	A-E	534	.	33808019	33808020	255,215,0	2	1,17	0,354
chr1	36616041	36616095	A-E	753	.	36616066	36616067	255,215,0	2	2,4	0,50
chr1	36855485	36855872	A-E	498	.	36855836	36855837	255,215,0	2	318,1	0,386
chr1	37943723	37943795	A-E	837	.	37943753	37943754	255,215,0	2	2,12	0,60
chr1	38388765	38388819	A-E	650	.	38388780	38388781	255,215,0	2	1,24	0,30
chr1	38391755	38391859	A-E	679	.	38391811	38391812	255,215,0	2	10,1	0,103
chr1	38494062	38494192	A-E	632	.	38494126	38494127	255,215,0	2	1,1	0,129
chr1	39569453	39569618	A-E	594	.	39569543	39569544	255,215,0	2	18,1	0,164
chr1	39658064	39658129	A-E	519	.	39658081	39658082	255,215,0	2	1,31	0,34
chr1	39681664	39681818	A-E	576	.	39681740	39681741	255,215,0	2	1,1	0,153
chr1	39682260	39682364	A-E	645	.	39682311	39682312	255,215,0	2	1,1	0,103
chr1	39735826	39736032	A-E	708	.	39735944	39735945	255,215,0	2	33,1	0,205
chr1	40846593	40846968	A-E	835	.	40846607	40846608	255,215,0	2	1,346	0,29
chr1	40846970	40847281	A-E	846	.	40846992	40846993	255,215,0	2	1,266	0,45
chr1	40847285	40847710	A-E	848	.	40847386	40847387	255,215,0	2	86,308	0,117
chr1	40851773	40852167	A-E	905	.	40851843	40851844	255,215,0	2	67,319	0,75
chr1	40852176	40852629	A-E	882	.	40852281	40852282	255,215,0	2	90,331	0,122
chr1	40857443	40857787	A-E	497	.	40857505	40857506	255,215,0	2	1,219	0,125
chr1	40865791	40866095	A-E	785	.	40865805	40865806	255,215,0	2	1,275	0,29
chr1	41165501	41165644	A-E	884	.	41165571	41165572	255,215,0	2	1,2	0,141
chr1	41826658	41826983	A-E	552	.	41826744	41826745	255,215,0	2	12,163	0,162
chr1	42192630	42192907	A-E	850	.	42192890	42192891	255,215,0	2	252,8	0,269
chr1	42203814	42204154	A-E	557	.	42203983	42203984	255,215,0	2	1,1	0,339
chr1	43389515	43390634	A-E	911	.	43389869	43389870	255,215,0	2	313,722	0,397
chr1	43397496	43398275	A-E	922	.	43397698	43397699	255,215,0	2	180,554	0,225
chr1	43423285	43423470	A-E	497	.	43423459	43423460	255,215,0	2	165,1	0,184
chr1	44232971	44233138	A-E	767	.	44233081	44233082	255,215,0	2	56,1	0,166
chr1	44249274	44249663	A-E	770	.	44249468	44249469	255,215,0	2	2,1	0,388
chr1	44331439	44331658	A-E	517	.	44331561	44331562	255,215,0	2	76,50	0,169
chr1	45187064	45187481	A-E	668	.	45187394	45187395	255,215,0	2	246,2	0,415
chr1	45187567	45187848	A-E	965	.	45187824	45187825	255,215,0	2	235,1	0,280
chr1	45196157	45196620	A-E	841	.	45196606	45196607	255,215,0	2	445,8	0,455
chr1	45196708	45197102	A-E	989	.	45197064	45197065	255,215,0	2	320,1	0,393
chr1	46799439	46799583	A-E	865	.	46799509	46799510	255,215,0	2	1,3	0,141
chr1	51444500	51444960	A-E	425	.	51444563	51444564	255,215,0	2	1,334	0,126
chr1	51979940	51979975	A-E	696	.	51979957	51979958	255,215,0	2	1,1	0,34
chr1	52029722	52030067	A-E	631	.	52029894	52029895	255,215,0	2	1,1	0,344
chr1	52605517	52605815	A-E	435	.	52605732	52605733	255,215,0	2	134,1	0,297
chr1	52830922	52831212	A-E	602	.	52831003	52831004	255,215,0	2	42,168	0,122
chr1	53102258	53102490	A-E	692	.	53102438	53102439	255,215,0	2	131,1	0,231
chr1	53168640	53169047	A-E	928	.	53168726	53168727	255,215,0	2	35,269	0,138
chr1	53663042	53663408	A-E	731	.	53663104	53663105	255,215,0	2	1,241	0,125
chr1	54842500	54842749	A-E	633	.	54842624	54842625	255,215,0	2	1,1	0,248
chr1	55677745	55677788	A-E	539	.	55677766	55677767	255,215,0	2	1,1	0,42
chr1	56797895	56798374	A-E	930	.	56798150	56798151	255,215,0	2	191,159	0,320
chr1	59821110	59821407	A-E	715	.	59821234	59821235	255,215,0	2	119,167	0,130
chr1	61784447	61784809	A-E	960	.	61784577	61784578	255,215,0	2	1,102	0,260
chr1	66742034	66742092	A-E	803	.	66742042	66742043	255,215,0	2	1,41	0,17
chr1	66749223	66749474	A-E	714	.	66749427	66749428	255,215,0	2	160,1	0,250
chr1	66800868	66802264	A-E	759	.	66801696	66801697	255,215,0	2	804,542	0,854
chr1	66803153	66803427	A-E	697	.	66803168	66803169	255,215,0	2	16,258	0,16
chr1	66808887	66809238	A-E	609	.	66808895	66808896	255,215,0	2	1,334	0,17
chr1	66814989	66815183	A-E	708	.	66815080	66815081	255,215,0	2	1,12	0,182
chr1	66817224	66817680	A-E	680	.	66817353	66817354	255,215,0	2	122,319	0,137
chr1	66846053	66846539	A-E	757	.	66846124	66846125	255,215,0	2	25,367	0,119
chr1	66860867	66861812	A-E	870	.	66861381	66861382	255,215,0	2	511,426	0,519
chr1	66911627	66912010	A-E	740	.	66911818	66911819	255,215,0	2	1,1	0,382
chr1	68027599	68027762	A-E	451	.	68027652	68027653	255,215,0	2	1,57	0,106
chr1	77402470	77402750	A-E	722	.	77402481	77402482	255,215,0	2	1,258	0,22
chr1	79088394	79088638	A-E	651	.	79088416	79088417	255,215,0	2	1,199	0,45
chr1	79117624	79117676	A-E	633	.	79117649	79117650	255,215,0	2	1,1	0,51
chr1	82064400	82064547	A-E	717	.	82064473	82064474	255,215,0	2	1,1	0,146
chr1	84970291	84970670	A-E	820	.	84970306	84970307	255,215,0	2	1,348	0,31
chr1	85425124	85425415	A-E	708	.	85425342	85425343	255,215,0	2	207,61	0,230
chr1	85435433	85435709	A-E	940	.	85435591	85435592	255,215,0	2	42,1	0,275
chr1	85463711	85463809	A-E	607	.	85463760	85463761	255,215,0	2	2,1	0,97
chr1	85740963	85741154	A-E	622	.	85741038	85741039	255,215,0	2	41,81	0,110
chr1	85763971	85764258	A-E	466	.	85764065	85764066	255,215,0	2	1,99	0,188
chr1	89457267	89457549	A-E	731	.	89457407	89457408	255,215,0	2	1,1	0,281
chr1	89752385	89752492	A-E	493	.	89752438	89752439	255,215,0	2	1,1	0,106
chr1	90123296	90123670	A-E	548	.	90123344	90123345	255,215,0	2	1,278	0,96
chr1	92021775	92022091	A-E	516	.	92021978	92021979	255,215,0	2	103,12	0,304
chr1	92179029	92179462	A-E	608	.	92179313	92179314	255,215,0	2	180,43	0,390
chr1	92197507	92197667	A-E	453	.	92197586	92197587	255,215,0	2	1,1	0,159
chr1	93416699	93417072	A-E	811	.	93416986	93416987	255,215,0	2	203,1	0,372
chr1	93441187	93441350	A-E	649	.	93441273	93441274	255,215,0	2	12,1	0,162
chr1	93446579	93446961	A-E	514	.	93446955	93446956	255,215,0	2	373,1	0,381
chr1	93545529	93545988	A-E	433	.	93545758	93545759	255,215,0	2	199,198	0,261
chr1	100543241	100543320	A-E	709	.	100543270	100543271	255,215,0	2	1,21	0,58
chr1	100909707	100909895	A-E	591	.	100909785	100909786	255,215,0	2	55,86	0,102
chr1	100915125	100915584	A-E	840	.	100915293	100915294	255,215,0	2	121,242	0,217
chr1	101001713	101002071	A-E	534	.	101001751	101001752	255,215,0	2	22,303	0,55
chr1	101664975	101665135	A-E	970	.	101665049	101665050	255,215,0	2	2,12	0,148
chr1	101873844	101874040	A-E	942	.	101873936	101873937	255,215,0	2	1,11	0,185
chr1	101901539	101902132	A-E	636	.	101901752	101901753	255,215,0	2	206,372	0,221
chr1	108476434	108476655	A-E	805	.	108476580	108476581	255,215,0	2	73,1	0,220
chr1	109093990	109094408	A-E	818	.	109094277	109094278	255,215,0	2	247,90	0,328
chr1	109642591	109642861	A-E	830	.	109642716	109642717	255,215,0	2	44,62	0,208
chr1	111417921	111418495	A-E	849	.	111418141	111418142	255,215,0	2	215,347	0,227
chr1	111423491	111424046	A-E	486	.	111423548	111423549	255,215,0	2	7,447	0,108
chr1	111992836	111993234	A-E	833	.	111992983	111992984	255,215,0	2	1,103	0,295
chr1	112050724	112051096	A-E	761	.	112051025	112051026	255,215,0	2	251,20	0,352
chr1	112167119	112167496	A-E	432	.	112167274	112167275	255,215,0	2	89,154	0,223
chr1	115616004	115616285	A-E	661	.	115616164	115616165	255,215,0	2	42,1	0,280
chr1	116918331	116918655	A-E	515	.	116918397	116918398	255,215,0	2	8,199	0,125
chr1	116920142	116920291	A-E	915	.	116920214	116920215	255,215,0	2	1,4	0,145
chr1	117048846	117049039	A-E	584	.	117048970	117048971	255,215,0	2	76,20	0,173
chr1	117096111	117096225	A-E	684	.	117096190	117096191	255,215,0	2	46,1	0,113
chr1	117101741	117102040	A-E	964	.	117101894	117101895	255,215,0	2	10,1	0,298
chr1	117102146	117102287	A-E	697	.	117102246	117102247	255,215,0	2	88,28	0,113
chr1	117103380	117103518	A-E	918	.	117103486	117103487	255,215,0	2	77,1	0,137
chr1	117110819	117111233	A-E	906	.	117111145	117111146	255,215,0	2	278,38	0,376
chr1	117111470	117111754	A-E	498	.	117111591	117111592	255,215,0	2	1,42	0,242
chr1	117280230	117280385	A-E	605	.	117280315	117280316	255,215,0	2	17,1	0,154
chr1	117369903	117370125	A-E	910	.	117370048	117370049	255,215,0	2	71,1	0,221
chr1	145139235	145139466	A-E	485	.	145139390	145139391	255,215,0	2	155,74	0,157
chr1	145396760	145397198	A-E	900	.	145397043	145397044	255,215,0	2	211,81	0,357
chr1	146556145	146556634	A-E	926	.	146556510	146556511	255,215,0	2	334,92	0,397
chr1	147735779	147736093	A-E	853	.	147735832	147735833	255,215,0	2	1,208	0,106
chr1	147994566	147994835	A-E	878	.	147994616	147994617	255,215,0	2	1,169	0,100
chr1	148241863	148242092	A-E	789	.	148241950	148241951	255,215,0	2	1,54	0,175
chr1	149223485	149223931	A-E	643	.	149223915	149223916	255,215,0	2	417,2	0,444
chr1	149815237	149815620	A-E	703	.	149815346	149815347	255,215,0	2	1,164	0,219
chr1	149821015	149821647	A-E	796	.	149821348	149821349	255,215,0	2	298,262	0,370
chr1	149967987	149968184	A-E	410	.	149968171	149968172	255,215,0	2	174,1	0,196
chr1	150124245	150124478	A-E	495	.	150124361	150124362	255,215,0	2	1,1	0,232
chr1	150132781	150133169	A-E	909	.	150132836	150132837	255,215,0	2	1,278	0,110
chr1	150133301	150133735	A-E	944	.	150133651	150133652	255,215,0	2	311,44	0,390
chr1	150535666	150536874	A-E	714	.	150536852	150536853	255,215,0	2	1167,1	0,1207
chr1	150539630	150541082	A-E	738	.	150540776	150540777	255,215,0	2	1124,283	0,1169
chr1	150545618	150546000	A-E	712	.	150545894	150545895	255,215,0	2	172,1	0,381
chr1	150743488	150743628	A-E	773	.	150743575	150743576	255,215,0	2	36,1	0,139
chr1	151255796	151255919	A-E	827	.	151255862	151255863	255,215,0	2	37,26	0,97
chr1	153095466	153095607	A-E	557	.	153095518	153095519	255,215,0	2	1,36	0,105
chr1	153703006	153703158	A-E	695	.	153703081	153703082	255,215,0	2	1,1	0,151
chr1	153704738	153704941	A-E	964	.	153704838	153704839	255,215,0	2	1,3	0,200
chr1	153929776	153930098	A-E	590	.	153929953	153929954	255,215,0	2	35,1	0,321
chr1	154380711	154381076	A-E	797	.	154380877	154380878	255,215,0	2	136,168	0,197
chr1	154764268	154764368	A-E	684	.	154764317	154764318	255,215,0	2	1,1	0,99
chr1	154781443	154781576	A-E	667	.	154781444	154781445	255,215,0	2	1,130	0,3
chr1	155949677	155950033	A-E	738	.	155949992	155949993	255,215,0	2	276,1	0,355
chr1	156094487	156094888	A-E	883	.	156094549	156094550	255,215,0	2	1,277	0,124
chr1	156457714	156457876	A-E	929	.	156457810	156457811	255,215,0	2	33,1	0,161
chr1	156459316	156459322	A-E	818	.	156459316	156459317	255,215,0	2	1,5	0,1
chr1	156462103	156462305	A-E	875	.	156462234	156462235	255,215,0	2	62,1	0,201
chr1	156462474	156462813	A-E	596	.	156462574	156462575	255,215,0	2	9,147	0,192
chr1	156478154	156478558	A-E	482	.	156478327	156478328	255,215,0	2	70,126	0,278
chr1	156718145	156718311	A-E	749	.	156718259	156718260	255,215,0	2	64,1	0,165
chr1	158119500	158119689	A-E	574	.	158119552	158119553	255,215,0	2	52,136	0,53
chr1	158983439	158983572	A-E	617	.	158983496	158983497	255,215,0	2	50,68	0,65
chr1	160423500	160423891	A-E	520	.	160423695	160423696	255,215,0	2	1,1	0,390
chr1	160491073	160491111	A-E	856	.	160491091	160491092	255,215,0	2	1,1	0,37
chr1	160594327	160594553	A-E	880	.	160594514	160594515	255,215,0	2	161,11	0,215
chr1	160595772	160595962	A-E	812	.	160595931	160595932	255,215,0	2	131,1	0,189
chr1	160614171	160614312	A-E	711	.	160614241	160614242	255,215,0	2	1,1	0,140
chr1	160615754	160615874	A-E	784	.	160615822	160615823	255,215,0	2	24,6	0,114
chr1	160634434	160634737	A-E	525	.	160634641	160634642	255,215,0	2	113,1	0,302
chr1	160644250	160644550	A-E	700	.	160644435	160644436	255,215,0	2	169,98	0,202
chr1	160677107	160677423	A-E	826	.	160677372	160677373	255,215,0	2	250,35	0,281
chr1	160679377	160679790	A-E	682	.	160679735	160679736	255,215,0	2	348,43	0,370
chr1	160710565	160710934	A-E	644	.	160710649	160710650	255,215,0	2	1,200	0,169
chr1	160715370	160715587	A-E	494	.	160715478	160715479	255,215,0	2	1,1	0,216
chr1	160737830	160738075	A-E	937	.	160737955	160737956	255,215,0	2	7,1	0,244
chr1	160760016	160760204	A-E	880	.	160760065	160760066	255,215,0	2	1,89	0,99
chr1	161369073	161369991	A-E	724	.	161369485	161369486	255,215,0	2	359,451	0,467
chr1	161391658	161392048	A-E	923	.	161391797	161391798	255,215,0	2	1,111	0,279
chr1	161509910	161510226	A-E	726	.	161510123	161510124	255,215,0	2	114,2	0,314
chr1	165812203	165812472	A-E	689	.	165812268	165812269	255,215,0	2	1,138	0,131
chr1	167191021	167191933	A-E	551	.	167191617	167191618	255,215,0	2	544,262	0,650
chr1	167601337	167601881	A-E	663	.	167601650	167601651	255,215,0	2	288,205	0,339
chr1	167606580	167606956	A-E	708	.	167606627	167606628	255,215,0	2	1,282	0,94
chr1	167688867	167689229	A-E	751	.	167689047	167689048	255,215,0	2	1,1	0,361
chr1	168196557	168196684	A-E	783	.	168196567	168196568	255,215,0	2	1,107	0,20
chr1	168379766	168379983	A-E	757	.	168379874	168379875	255,215,0	2	1,1	0,216
chr1	168523526	168523813	A-E	574	.	168523578	168523579	255,215,0	2	1,183	0,104
chr1	168526949	168527356	A-E	584	.	168527179	168527180	255,215,0	2	55,1	0,406
chr1	172150201	172150456	A-E	923	.	172150219	172150220	255,215,0	2	9,227	0,28
chr1	172360006	172360520	A-E	948	.	172360268	172360269	255,215,0	2	237,225	0,289
chr1	172750590	172750943	A-E	653	.	172750749	172750750	255,215,0	2	1,35	0,318
chr1	173379357	173379589	A-E	723	.	173379470	173379471	255,215,0	2	1,5	0,227
chr1	173382392	173382663	A-E	927	.	173382521	173382522	255,215,0	2	49,60	0,211
chr1	175567282	175567399	A-E	918	.	175567341	175567342	255,215,0	2	4,1	0,116
chr1	178548738	178548966	A-E	536	.	178548895	178548896	255,215,0	2	121,33	0,195
chr1	179098902	179099008	A-E	698	.	179098956	179098957	255,215,0	2	4,1	0,105
chr1	181013694	181014003	A-E	859	.	181013762	181013763	255,215,0	2	37,209	0,100
chr1	181100137	181100521	A-E	684	.	181100328	181100329	255,215,0	2	1,1	0,383
chr1	181102636	181102899	A-E	745	.	181102767	181102768	255,215,0	2	1,1	0,262
chr1	181104265	181104351	A-E	856	.	181104278	181104279	255,215,0	2	1,60	0,26
chr1	181455130	181455228	A-E	653	.	181455196	181455197	255,215,0	2	37,1	0,97
chr1	182585205	182585710	A-E	787	.	182585423	182585424	255,215,0	2	175,243	0,262
chr1	182991493	182991892	A-E	591	.	182991567	182991568	255,215,0	2	70,319	0,80
chr1	183040579	183040640	A-E	724	.	183040609	183040610	255,215,0	2	4,3	0,58
chr1	183447574	183447687	A-E	468	.	183447625	183447626	255,215,0	2	1,10	0,103
chr1	183558655	183558919	A-E	612	.	183558731	183558732	255,215,0	2	64,174	0,90
chr1	183777202	183777289	A-E	718	.	183777236	183777237	255,215,0	2	1,18	0,69
chr1	183811405	183811482	A-E	723	.	183811442	183811443	255,215,0	2	1,2	0,75
chr1	183879959	183880115	A-E	791	.	183880036	183880037	255,215,0	2	1,1	0,155
chr1	184715069	184715336	A-E	513	.	184715321	184715322	255,215,0	2	243,5	0,262
chr1	184861359	184861614	A-E	492	.	184861567	184861568	255,215,0	2	163,1	0,254
chr1	184915128	184915493	A-E	494	.	184915388	184915389	255,215,0	2	202,46	0,319
chr1	185129196	185129366	A-E	669	.	185129281	185129282	255,215,0	2	5,4	0,166
chr1	186565172	186565202	A-E	903	.	186565186	186565187	255,215,0	2	1,1	0,29
chr1	192507991	192508486	A-E	541	.	192508240	192508241	255,215,0	2	197,193	0,302
chr1	192522913	192523029	A-E	870	.	192522970	192522971	255,215,0	2	1,2	0,114
chr1	192527145	192527211	A-E	544	.	192527177	192527178	255,215,0	2	1,1	0,65
chr1	192528600	192529008	A-E	957	.	192528898	192528899	255,215,0	2	234,44	0,364
chr1	192578929	192579022	A-E	826	.	192578961	192578962	255,215,0	2	1,29	0,64
chr1	192776161	192776913	A-E	596	.	192776581	192776582	255,215,0	2	366,276	0,476
chr1	192952637	192952766	A-E	473	.	192952674	192952675	255,215,0	2	1,55	0,74
chr1	193186112	193186299	A-E	560	.	193186253	193186254	255,215,0	2	98,2	0,185
chr1	198127475	198127965	A-E	575	.	198127579	198127580	255,215,0	2	1,281	0,209
chr1	198222944	198223214	A-E	651	.	198223133	198223134	255,215,0	2	112,3	0,267
chr1	198610750	198611255	A-E	957	.	198610772	198610773	255,215,0	2	8,467	0,38
chr1	198638155	198638627	A-E	975	.	198638235	198638236	255,215,0	2	55,366	0,106
chr1	198894891	198894966	A-E	648	.	198894921	198894922	255,215,0	2	1,15	0,60
chr1	200123314	200123587	A-E	656	.	200123484	200123485	255,215,0	2	70,1	0,272
chr1	200609197	200609463	A-E	583	.	200609290	200609291	255,215,0	2	40,118	0,148
chr1	200831452	200831819	A-E	626	.	200831499	200831500	255,215,0	2	1,273	0,94
chr1	200839092	200839138	A-E	926	.	200839129	200839130	255,215,0	2	30,1	0,45
chr1	200991623	200991825	A-E	603	.	200991723	200991724	255,215,0	2	1,1	0,201
chr1	203296046	203296157	A-E	935	.	203296101	203296102	255,215,0	2	1,1	0,110
chr1	203398098	203398266	A-E	812	.	203398168	203398169	255,215,0	2	15,41	0,127
chr1	204422279	204422591	A-E	618	.	204422448	204422449	255,215,0	2	29,1	0,311
chr1	204490354	204490874	A-E	834	.	204490548	204490549	255,215,0	2	168,298	0,222
chr1	205090261	205090406	A-E	648	.	205090394	205090395	255,215,0	2	123,1	0,144
chr1	205255828	205256221	A-E	824	.	205256093	205256094	255,215,0	2	139,1	0,392
chr1	205599222	205599660	A-E	749	.	205599574	205599575	255,215,0	2	331,64	0,374
chr1	205637459	205637745	A-E	550	.	205637632	205637633	255,215,0	2	130,69	0,217
chr1	206677196	206677895	A-E	900	.	206677558	206677559	255,215,0	2	336,310	0,389
chr1	206689612	206689772	A-E	469	.	206689750	206689751	255,215,0	2	119,1	0,159
chr1	206728769	206729044	A-E	879	.	206728852	206728853	255,215,0	2	46,154	0,121
chr1	206733816	206734085	A-E	726	.	206733901	206733902	255,215,0	2	1,99	0,170
chr1	206877017	206877220	A-E	898	.	206877080	206877081	255,215,0	2	3,79	0,124
chr1	206881442	206881860	A-E	522	.	206881495	206881496	255,215,0	2	16,326	0,92
chr1	206914420	206914794	A-E	704	.	206914592	206914593	255,215,0	2	1,29	0,345
chr1	206939743	206940044	A-E	787	.	206939954	206939955	255,215,0	2	165,43	0,258
chr1	206959638	206959834	A-E	528	.	206959737	206959738	255,215,0	2	4,1	0,195
chr1	207093797	207094147	A-E	813	.	207094144	207094145	255,215,0	2	347,2	0,348
chr1	207097158	207097916	A-E	890	.	207097867	207097868	255,215,0	2	673,12	0,746
chr1	207097967	207098456	A-E	937	.	207098206	207098207	255,215,0	2	197,207	0,282
chr1	207596928	207597030	A-E	711	.	207596979	207596980	255,215,0	2	2,1	0,101
chr1	208034956	208035373	A-E	507	.	208035322	208035323	255,215,0	2	357,40	0,377
chr1	211779662	211780026	A-E	537	.	211779944	211779945	255,215,0	2	249,47	0,317
chr1	212213916	212214090	A-E	646	.	212213963	212213964	255,215,0	2	1,79	0,95
chr1	212671545	212672072	A-E	489	.	212671815	212671816	255,215,0	2	269,255	0,272
chr1	212739888	212740789	A-E	823	.	212739944	212739945	255,215,0	2	23,811	0,90
chr1	212780782	212781279	A-E	719	.	212781264	212781265	255,215,0	2	469,1	0,496
chr1	212874303	212874437	A-E	571	.	212874367	212874368	255,215,0	2	1,5	0,129
chr1	212926115	212926318	A-E	377	.	212926273	212926274	255,215,0	2	115,1	0,202
chr1	213131559	213131917	A-E	806	.	213131723	213131724	255,215,0	2	2,30	0,328
chr1	213133291	213133472	A-E	851	.	213133377	213133378	255,215,0	2	4,11	0,170
chr1	215743425	215743588	A-E	535	.	215743506	215743507	255,215,0	2	1,1	0,162
chr1	221242736	221243168	A-E	657	.	221242834	221242835	255,215,0	2	15,249	0,183
chr1	221916785	221917321	A-E	930	.	221917267	221917268	255,215,0	2	458,28	0,508
chr1	221966814	221967995	A-E	701	.	221967176	221967177	255,215,0	2	352,807	0,374
chr1	222112957	222113228	A-E	440	.	222113044	222113045	255,215,0	2	60,156	0,115
chr1	223254562	223254777	A-E	634	.	223254748	223254749	255,215,0	2	159,1	0,214
chr1	224393253	224393413	A-E	721	.	224393314	224393315	255,215,0	2	1,37	0,123
chr1	224920644	224921194	A-E	924	.	224920854	224920855	255,215,0	2	162,290	0,260
chr1	226184684	226184904	A-E	575	.	226184832	226184833	255,215,0	2	79,1	0,219
chr1	226830845	226831071	A-E	834	.	226831021	226831022	255,215,0	2	165,37	0,189
chr1	226850198	226851014	A-E	566	.	226850625	226850626	255,215,0	2	396,357	0,459
chr1	226899570	226899851	A-E	847	.	226899821	226899822	255,215,0	2	223,1	0,280
chr1	226920607	226920629	A-E	847	.	226920617	226920618	255,215,0	2	3,3	0,19
chr1	226920988	226921418	A-E	732	.	226921366	226921367	255,215,0	2	361,33	0,397
chr1	227070508	227070591	A-E	619	.	227070540	227070541	255,215,0	2	1,19	0,64
chr1	228269568	228269810	A-E	548	.	228269575	228269576	255,215,0	2	1,228	0,14
chr1	228272073	228272409	A-E	702	.	228272247	228272248	255,215,0	2	169,155	0,181
chr1	228297636	228297667	A-E	824	.	228297651	228297652	255,215,0	2	1,1	0,30
chr1	228652314	228652573	A-E	584	.	228652442	228652443	255,215,0	2	27,28	0,231
chr1	228666808	228666852	A-E	825	.	228666816	228666817	255,215,0	2	1,27	0,17
chr1	228666990	228667213	A-E	812	.	228667101	228667102	255,215,0	2	1,1	0,222
chr1	229367559	229367656	A-E	513	.	229367607	229367608	255,215,0	2	1,1	0,96
chr1	230245809	230246298	A-E	841	.	230246048	230246049	255,215,0	2	110,120	0,369
chr1	230259634	230259837	A-E	588	.	230259668	230259669	255,215,0	2	1,134	0,69
chr1	232765644	232766127	A-E	908	.	232765955	232765956	255,215,0	2	262,121	0,362
chr1	234630750	234630905	A-E	539	.	234630824	234630825	255,215,0	2	2,7	0,148
chr1	234747710	234748018	A-E	946	.	234747832	234747833	255,215,0	2	74,137	0,171
chr1	234749021	234749143	A-E	640	.	234749022	234749023	255,215,0	2	1,119	0,3
chr1	234862404	234862535	A-E	727	.	234862469	234862470	255,215,0	2	2,1	0,130
chr1	235061804	235062063	A-E	836	.	235061885	235061886	255,215,0	2	1,96	0,163
chr1	235069675	235069753	A-E	766	.	235069713	235069714	255,215,0	2	1,2	0,76
chr1	235089980	235090270	A-E	915	.	235090190	235090191	255,215,0	2	133,1	0,289
chr1	235107452	235107692	A-E	898	.	235107571	235107572	255,215,0	2	1,1	0,239
chr1	235123254	235123645	A-E	685	.	235123511	235123512	255,215,0	2	129,4	0,387
chr1	235148305	235148458	A-E	895	.	235148322	235148323	255,215,0	2	2,119	0,34
chr1	235242792	235242999	A-E	624	.	235242933	235242934	255,215,0	2	78,1	0,206
chr1	235994341	235994597	A-E	626	.	235994468	235994469	255,215,0	2	1,1	0,255
chr1	236019356	236019666	A-E	645	.	236019505	236019506	255,215,0	2	1,12	0,298
chr1	236043399	236043874	A-E	669	.	236043631	236043632	255,215,0	2	230,240	0,235
chr1	236051513	236051606	A-E	667	.	236051559	236051560	255,215,0	2	1,1	0,92
chr1	236322986	236323030	A-E	920	.	236323005	236323006	255,215,0	2	1,5	0,39
chr1	236438978	236439312	A-E	696	.	236439161	236439162	255,215,0	2	34,1	0,333
chr1	244978973	244979244	A-E	649	.	244979018	244979019	255,215,0	2	7,187	0,84
chr1	246948292	246948503	A-E	667	.	246948339	246948340	255,215,0	2	1,116	0,95
chr1	247521124	247521311	A-E	785	.	247521170	247521171	255,215,0	2	1,94	0,93
chr1	247571423	247571895	A-E	660	.	247571474	247571475	255,215,0	2	1,370	0,102
chr1	247603926	247604319	A-E	540	.	247603941	247603942	255,215,0	2	1,362	0,31
chr1	249167779	249168118	A-E	893	.	249168049	249168050	255,215,0	2	203,1	0,338
chr10	496984	497146	A-E	587	.	497084	497085	255,215,0	2	41,1	0,161
chr10	975785	976368	A-E	664	.	976034	976035	255,215,0	2	246,329	0,254
chr10	978153	978330	A-E	608	.	978170	978171	255,215,0	2	1,142	0,35
chr10	3527599	3527883	A-E	629	.	3527756	3527757	255,215,0	2	32,1	0,283
chr10	3826027	3826670	A-E	583	.	3826391	3826392	255,215,0	2	355,268	0,375
chr10	3847352	3847708	A-E	476	.	3847560	3847561	255,215,0	2	152,91	0,265
chr10	3894416	3895012	A-E	798	.	3894735	3894736	255,215,0	2	318,274	0,322
chr10	3915881	3916422	A-E	581	.	3916097	3916098	255,215,0	2	154,262	0,279
chr10	3917203	3917319	A-E	892	.	3917280	3917281	255,215,0	2	70,30	0,86
chr10	5625592	5625883	A-E	772	.	5625877	5625878	255,215,0	2	281,1	0,290
chr10	5937894	5938282	A-E	829	.	5937958	5937959	255,215,0	2	1,259	0,129
chr10	6087016	6087259	A-E	677	.	6087253	6087254	255,215,0	2	234,1	0,242
chr10	6092346	6093134	A-E	879	.	6093031	6093032	255,215,0	2	626,43	0,745
chr10	6093917	6094932	A-E	878	.	6094505	6094506	255,215,0	2	586,424	0,591
chr10	6182474	6182743	A-E	780	.	6182617	6182618	255,215,0	2	103,85	0,184
chr10	6182936	6183230	A-E	586	.	6183050	6183051	255,215,0	2	1,66	0,228
chr10	6183239	6183522	A-E	937	.	6183309	6183310	255,215,0	2	44,185	0,98
chr10	6183553	6183785	A-E	895	.	6183702	6183703	255,215,0	2	130,63	0,169
chr10	6243171	6243265	A-E	419	.	6243219	6243220	255,215,0	2	5,1	0,93
chr10	6312213	6312820	A-E	903	.	6312391	6312392	255,215,0	2	173,422	0,185
chr10	6316910	6317660	A-E	868	.	6317379	6317380	255,215,0	2	447,257	0,493
chr10	8102093	8102510	A-E	553	.	8102167	8102168	255,215,0	2	17,285	0,132
chr10	11205969	11206142	A-E	976	.	11206093	11206094	255,215,0	2	116,40	0,133
chr10	11209660	11210016	A-E	817	.	11209693	11209694	255,215,0	2	1,289	0,67
chr10	11211427	11212417	A-E	591	.	11211528	11211529	255,215,0	2	97,883	0,107
chr10	11214900	11215653	A-E	831	.	11215049	11215050	255,215,0	2	142,595	0,158
chr10	11217723	11217980	A-E	843	.	11217747	11217748	255,215,0	2	1,209	0,48
chr10	11219865	11220140	A-E	874	.	11219998	11219999	255,215,0	2	1,9	0,266
chr10	11221921	11222096	A-E	820	.	11222001	11222002	255,215,0	2	1,15	0,160
chr10	11239208	11239713	A-E	853	.	11239527	11239528	255,215,0	2	315,180	0,325
chr10	11251454	11251848	A-E	758	.	11251508	11251509	255,215,0	2	18,302	0,92
chr10	11252535	11252766	A-E	750	.	11252700	11252701	255,215,0	2	121,21	0,210
chr10	11277694	11277858	A-E	480	.	11277738	11277739	255,215,0	2	1,76	0,88
chr10	11278416	11278809	A-E	678	.	11278422	11278423	255,215,0	2	1,380	0,13
chr10	11279666	11279984	A-E	733	.	11279840	11279841	255,215,0	2	32,1	0,317
chr10	11285319	11285662	A-E	749	.	11285446	11285447	255,215,0	2	3,91	0,252
chr10	11287589	11287930	A-E	940	.	11287653	11287654	255,215,0	2	7,219	0,122
chr10	11288835	11289294	A-E	890	.	11288903	11288904	255,215,0	2	63,385	0,74
chr10	11328672	11328968	A-E	526	.	11328733	11328734	255,215,0	2	1,173	0,123
chr10	11726836	11727046	A-E	932	.	11726883	11726884	255,215,0	2	37,151	0,59
chr10	11755235	11755413	A-E	596	.	11755323	11755324	255,215,0	2	1,1	0,177
chr10	11929219	11929459	A-E	613	.	11929423	11929424	255,215,0	2	171,1	0,239
chr10	12647600	12648000	A-E	886	.	12647785	12647786	255,215,0	2	1,30	0,370
chr10	12648112	12648303	A-E	874	.	12648172	12648173	255,215,0	2	4,73	0,118
chr10	13747197	13747410	A-E	726	.	13747252	13747253	255,215,0	2	1,103	0,110
chr10	13800483	13800712	A-E	737	.	13800621	13800622	255,215,0	2	74,25	0,204
chr10	13928984	13929094	A-E	830	.	13929037	13929038	255,215,0	2	1,4	0,106
chr10	14226883	14227475	A-E	919	.	14227183	14227184	255,215,0	2	245,236	0,356
chr10	14227722	14228293	A-E	726	.	14228213	14228214	255,215,0	2	414,1	0,570
chr10	14605072	14605183	A-E	530	.	14605127	14605128	255,215,0	2	1,1	0,110
chr10	14625311	14625508	A-E	613	.	14625454	14625455	255,215,0	2	117,27	0,170
chr10	16561285	16561670	A-E	831	.	16561446	16561447	255,215,0	2	1,63	0,322
chr10	17068820	17069394	A-E	687	.	17068960	17068961	255,215,0	2	102,394	0,180
chr10	17269399	17269729	A-E	848	.	17269683	17269684	255,215,0	2	273,33	0,297
chr10	17553346	17553542	A-E	939	.	17553508	17553509	255,215,0	2	131,1	0,195
chr10	17688038	17688270	A-E	650	.	17688135	17688136	255,215,0	2	1,37	0,195
chr10	17711637	17711857	A-E	697	.	17711650	17711651	255,215,0	2	1,193	0,27
chr10	17727321	17727588	A-E	906	.	17727322	17727323	255,215,0	2	1,265	0,2
chr10	18688235	18688406	A-E	995	.	18688320	18688321	255,215,0	2	1,1	0,170
chr10	22887940	22888243	A-E	892	.	22888208	22888209	255,215,0	2	235,1	0,302
chr10	22935484	22935576	A-E	510	.	22935529	22935530	255,215,0	2	1,1	0,91
chr10	22938355	22938607	A-E	773	.	22938553	22938554	255,215,0	2	146,1	0,251
chr10	22955293	22955683	A-E	622	.	22955611	22955612	255,215,0	2	308,61	0,329
chr10	22958106	22958431	A-E	618	.	22958351	22958352	255,215,0	2	167,1	0,324
chr10	22971299	22971654	A-E	879	.	22971533	22971534	255,215,0	2	163,48	0,307
chr10	22972137	22972536	A-E	841	.	22972405	22972406	255,215,0	2	139,1	0,398
chr10	26728522	26728850	A-E	611	.	26728677	26728678	255,215,0	2	139,155	0,173
chr10	26728870	26729238	A-E	569	.	26729192	26729193	255,215,0	2	279,2	0,366
chr10	26768791	26768884	A-E	759	.	26768829	26768830	255,215,0	2	6,21	0,72
chr10	26769554	26769789	A-E	730	.	26769565	26769566	255,215,0	2	1,213	0,22
chr10	27027283	27027541	A-E	845	.	27027356	27027357	255,215,0	2	21,132	0,126
chr10	27027695	27027811	A-E	852	.	27027752	27027753	255,215,0	2	1,2	0,114
chr10	27445269	27445361	A-E	512	.	27445314	27445315	255,215,0	2	1,1	0,91
chr10	28623868	28624353	A-E	814	.	28624234	28624235	255,215,0	2	299,50	0,435
chr10	29947803	29948305	A-E	973	.	29948002	29948003	255,215,0	2	120,223	0,279
chr10	29948331	29948643	A-E	533	.	29948336	29948337	255,215,0	2	1,302	0,10
chr10	30823622	30823760	A-E	447	.	30823690	30823691	255,215,0	2	1,1	0,137
chr10	31423488	31423889	A-E	748	.	31423799	31423800	255,215,0	2	223,1	0,400
chr10	31630703	31631062	A-E	554	.	31630713	31630714	255,215,0	2	2,340	0,19
chr10	31631924	31632253	A-E	809	.	31631951	31631952	255,215,0	2	1,274	0,55
chr10	31673226	31673486	A-E	950	.	31673322	31673323	255,215,0	2	1,67	0,193
chr10	31991028	31991162	A-E	567	.	31991089	31991090	255,215,0	2	1,12	0,122
chr10	32438323	32438553	A-E	514	.	32438445	32438446	255,215,0	2	17,1	0,229
chr10	32615387	32615575	A-E	485	.	32615480	32615481	255,215,0	2	1,1	0,187
chr10	34543561	34543978	A-E	519	.	34543731	34543732	255,215,0	2	119,195	0,222
chr10	34817271	34817427	A-E	680	.	34817425	34817426	255,215,0	2	155,1	0,155
chr10	35417102	35417427	A-E	883	.	35417117	35417118	255,215,0	2	2,295	0,30
chr10	35740464	35740561	A-E	463	.	35740491	35740492	255,215,0	2	1,43	0,54
chr10	36110264	36110474	A-E	643	.	36110418	36110419	255,215,0	2	101,1	0,209
chr10	45458620	45459179	A-E	691	.	45458907	45458908	255,215,0	2	260,243	0,316
chr10	45916594	45916964	A-E	816	.	45916943	45916944	255,215,0	2	330,1	0,369
chr10	45965771	45965877	A-E	718	.	45965831	45965832	255,215,0	2	17,1	0,105
chr10	46075869	46076122	A-E	467	.	46076094	46076095	255,215,0	2	199,1	0,252
chr10	49495763	49496101	A-E	499	.	49496062	49496063	255,215,0	2	263,1	0,337
chr10	50008368	50008657	A-E	483	.	50008623	50008624	255,215,0	2	223,1	0,288
chr10	52107208	52107553	A-E	654	.	52107380	52107381	255,215,0	2	1,1	0,344
chr10	52191787	52192182	A-E	609	.	52191988	52191989	255,215,0	2	10,1	0,394
chr10	52271779	52272070	A-E	611	.	52271924	52271925	255,215,0	2	1,1	0,290
chr10	60796573	60796761	A-E	631	.	60796670	60796671	255,215,0	2	8,1	0,187
chr10	60820571	60820938	A-E	931	.	60820754	60820755	255,215,0	2	1,1	0,366
chr10	61997048	61997297	A-E	676	.	61997110	61997111	255,215,0	2	1,124	0,125
chr10	63656927	63657133	A-E	803	.	63656931	63656932	255,215,0	2	1,198	0,8
chr10	63664488	63664743	A-E	436	.	63664649	63664650	255,215,0	2	115,47	0,208
chr10	63701117	63701444	A-E	453	.	63701169	63701170	255,215,0	2	49,271	0,56
chr10	63701578	63701680	A-E	589	.	63701628	63701629	255,215,0	2	1,1	0,101
chr10	63724155	63724169	A-E	625	.	63724161	63724162	255,215,0	2	1,1	0,13
chr10	63725873	63726180	A-E	567	.	63725955	63725956	255,215,0	2	1,142	0,165
chr10	63806320	63806697	A-E	813	.	63806403	63806404	255,215,0	2	66,276	0,101
chr10	64396638	64397604	A-E	819	.	64397524	64397525	255,215,0	2	809,1	0,965
chr10	64495965	64496426	A-E	687	.	64496252	64496253	255,215,0	2	278,163	0,298
chr10	65181358	65181626	A-E	677	.	65181444	65181445	255,215,0	2	1,96	0,172
chr10	69523690	69523854	A-E	440	.	69523845	69523846	255,215,0	2	148,1	0,163
chr10	69523880	69524330	A-E	542	.	69524239	69524240	255,215,0	2	340,71	0,379
chr10	70817174	70817630	A-E	559	.	70817238	70817239	255,215,0	2	54,380	0,76
chr10	70824962	70825368	A-E	701	.	70825357	70825358	255,215,0	2	389,3	0,403
chr10	70846057	70846170	A-E	686	.	70846083	70846084	255,215,0	2	1,61	0,52
chr10	70851734	70852160	A-E	559	.	70852000	70852001	255,215,0	2	244,137	0,289
chr10	70852777	70853304	A-E	548	.	70852811	70852812	255,215,0	2	1,459	0,68
chr10	72254256	72254507	A-E	804	.	72254295	72254296	255,215,0	2	1,172	0,79
chr10	72336690	72336887	A-E	839	.	72336710	72336711	255,215,0	2	1,156	0,41
chr10	73137195	73137343	A-E	805	.	73137282	73137283	255,215,0	2	57,30	0,118
chr10	73454502	73454799	A-E	533	.	73454532	73454533	255,215,0	2	2,237	0,60
chr10	73595574	73595594	A-E	597	.	73595585	73595586	255,215,0	2	4,1	0,19
chr10	73596416	73596690	A-E	781	.	73596552	73596553	255,215,0	2	1,1	0,273
chr10	73631235	73631324	A-E	645	.	73631253	73631254	255,215,0	2	1,53	0,36
chr10	73978660	73978911	A-E	761	.	73978720	73978721	255,215,0	2	20,150	0,101
chr10	74032298	74032824	A-E	659	.	74032473	74032474	255,215,0	2	147,321	0,205
chr10	74058141	74058368	A-E	863	.	74058254	74058255	255,215,0	2	1,1	0,226
chr10	74079061	74079324	A-E	782	.	74079213	74079214	255,215,0	2	103,60	0,203
chr10	74090770	74091153	A-E	826	.	74090818	74090819	255,215,0	2	1,286	0,97
chr10	74854101	74854377	A-E	684	.	74854238	74854239	255,215,0	2	1,1	0,275
chr10	74877758	74878048	A-E	755	.	74877900	74877901	255,215,0	2	1,6	0,284
chr10	75172714	75173185	A-E	401	.	75172804	75172805	255,215,0	2	63,352	0,119
chr10	75386302	75386455	A-E	466	.	75386382	75386383	255,215,0	2	10,1	0,152
chr10	76345322	76345611	A-E	479	.	76345418	76345419	255,215,0	2	1,96	0,193
chr10	76358691	76358959	A-E	871	.	76358800	76358801	255,215,0	2	1,49	0,219
chr10	77365986	77366315	A-E	639	.	77366195	77366196	255,215,0	2	168,78	0,251
chr10	77370971	77371342	A-E	533	.	77371092	77371093	255,215,0	2	49,176	0,195
chr10	79470426	79470624	A-E	675	.	79470597	79470598	255,215,0	2	147,1	0,197
chr10	81004002	81004134	A-E	717	.	81004067	81004068	255,215,0	2	1,1	0,131
chr10	81005925	81006152	A-E	818	.	81005986	81005987	255,215,0	2	1,105	0,122
chr10	81947273	81947482	A-E	513	.	81947376	81947377	255,215,0	2	1,2	0,207
chr10	81947700	81948102	A-E	927	.	81947725	81947726	255,215,0	2	1,352	0,50
chr10	82225766	82225934	A-E	739	.	82225814	82225815	255,215,0	2	1,72	0,96
chr10	82232043	82232438	A-E	973	.	82232280	82232281	255,215,0	2	206,125	0,270
chr10	85932711	85932830	A-E	735	.	85932797	85932798	255,215,0	2	56,1	0,118
chr10	85937530	85937952	A-E	536	.	85937585	85937586	255,215,0	2	1,311	0,111
chr10	88097799	88098090	A-E	858	.	88097943	88097944	255,215,0	2	1,2	0,289
chr10	88159465	88159827	A-E	411	.	88159631	88159632	255,215,0	2	1,30	0,332
chr10	89840065	89840254	A-E	460	.	89840149	89840150	255,215,0	2	1,21	0,168
chr10	89851162	89851493	A-E	848	.	89851400	89851401	255,215,0	2	148,1	0,330
chr10	89878478	89878771	A-E	568	.	89878680	89878681	255,215,0	2	114,1	0,292
chr10	90145334	90145344	A-E	940	.	90145338	90145339	255,215,0	2	2,2	0,8
chr10	90146861	90147221	A-E	671	.	90147115	90147116	255,215,0	2	174,24	0,336
chr10	90753005	90753409	A-E	889	.	90753060	90753061	255,215,0	2	43,336	0,68
chr10	90753757	90754128	A-E	970	.	90754031	90754032	255,215,0	2	258,80	0,291
chr10	91462035	91462111	A-E	615	.	91462090	91462091	255,215,0	2	36,1	0,75
chr10	91647685	91647987	A-E	495	.	91647741	91647742	255,215,0	2	31,219	0,83
chr10	91807139	91807513	A-E	466	.	91807325	91807326	255,215,0	2	1,1	0,373
chr10	91811441	91811607	A-E	790	.	91811470	91811471	255,215,0	2	21,127	0,39
chr10	92706865	92707161	A-E	530	.	92706919	92706920	255,215,0	2	13,199	0,97
chr10	92752202	92752539	A-E	738	.	92752353	92752354	255,215,0	2	1,35	0,302
chr10	92958670	92959041	A-E	550	.	92958971	92958972	255,215,0	2	240,7	0,364
chr10	92961080	92961498	A-E	804	.	92961386	92961387	255,215,0	2	197,1	0,417
chr10	92981509	92981843	A-E	581	.	92981627	92981628	255,215,0	2	6,103	0,231
chr10	95222493	95222944	A-E	848	.	95222695	95222696	255,215,0	2	151,196	0,255
chr10	96366505	96366829	A-E	514	.	96366666	96366667	255,215,0	2	1,1	0,323
chr10	97545237	97545501	A-E	807	.	97545357	97545358	255,215,0	2	100,123	0,141
chr10	97579418	97579569	A-E	826	.	97579493	97579494	255,215,0	2	1,1	0,150
chr10	98029643	98030010	A-E	413	.	98029863	98029864	255,215,0	2	210,136	0,231
chr10	98463832	98464074	A-E	682	.	98463952	98463953	255,215,0	2	1,1	0,241
chr10	99408798	99409067	A-E	748	.	99408957	99408958	255,215,0	2	94,44	0,225
chr10	100163862	100164068	A-E	622	.	100163984	100163985	255,215,0	2	40,1	0,205
chr10	100164456	100164686	A-E	711	.	100164575	100164576	255,215,0	2	17,7	0,223
chr10	101743110	101743480	A-E	827	.	101743170	101743171	255,215,0	2	1,250	0,120
chr10	101765990	101766360	A-E	573	.	101766266	101766267	255,215,0	2	218,34	0,336
chr10	103538980	103539052	A-E	817	.	103539015	103539016	255,215,0	2	1,1	0,71
chr10	103574394	103574831	A-E	510	.	103574800	103574801	255,215,0	2	378,1	0,436
chr10	103661353	103661648	A-E	823	.	103661618	103661619	255,215,0	2	238,1	0,294
chr10	103875750	103875827	A-E	581	.	103875794	103875795	255,215,0	2	13,1	0,76
chr10	104555646	104555966	A-E	555	.	104555807	104555808	255,215,0	2	5,1	0,319
chr10	104885050	104885299	A-E	787	.	104885196	104885197	255,215,0	2	45,1	0,248
chr10	105451742	105452024	A-E	674	.	105451929	105451930	255,215,0	2	95,1	0,281
chr10	109673400	109673693	A-E	481	.	109673479	109673480	255,215,0	2	4,138	0,155
chr10	111769939	111770330	A-E	600	.	111770013	111770014	255,215,0	2	12,253	0,138
chr10	111827805	111828011	A-E	849	.	111827810	111827811	255,215,0	2	1,196	0,10
chr10	112174673	112174737	A-E	848	.	112174701	112174702	255,215,0	2	1,8	0,56
chr10	112258853	112259007	A-E	744	.	112258922	112258923	255,215,0	2	1,15	0,139
chr10	112296422	112296688	A-E	784	.	112296503	112296504	255,215,0	2	1,103	0,163
chr10	114129198	114129390	A-E	552	.	114129293	114129294	255,215,0	2	1,1	0,191
chr10	115720275	115720846	A-E	915	.	115720657	115720658	255,215,0	2	333,139	0,432
chr10	115721243	115721443	A-E	702	.	115721366	115721367	255,215,0	2	72,25	0,175
chr10	116561109	116561522	A-E	480	.	116561276	116561277	255,215,0	2	108,186	0,227
chr10	120458241	120458267	A-E	909	.	120458250	120458251	255,215,0	2	3,10	0,16
chr10	120969094	120969298	A-E	798	.	120969178	120969179	255,215,0	2	2,36	0,168
chr10	120971614	120971684	A-E	547	.	120971624	120971625	255,215,0	2	1,50	0,20
chr10	121065390	121065964	A-E	879	.	121065435	121065436	255,215,0	2	19,502	0,72
chr10	121258857	121259125	A-E	437	.	121258992	121258993	255,215,0	2	4,1	0,267
chr10	121261864	121262026	A-E	836	.	121262017	121262018	255,215,0	2	147,1	0,161
chr10	121357509	121357670	A-E	944	.	121357589	121357590	255,215,0	2	1,1	0,160
chr10	125802751	125803113	A-E	642	.	125802884	125802885	255,215,0	2	107,201	0,161
chr10	125978087	125978302	A-E	643	.	125978151	125978152	255,215,0	2	1,87	0,128
chr10	125978455	125978613	A-E	817	.	125978546	125978547	255,215,0	2	27,1	0,157
chr10	126004246	126004517	A-E	640	.	126004300	126004301	255,215,0	2	23,184	0,87
chr10	126429391	126429617	A-E	621	.	126429503	126429504	255,215,0	2	1,1	0,225
chr10	126491006	126491131	A-E	449	.	126491099	126491100	255,215,0	2	64,1	0,124
chr10	129862087	129862986	A-E	716	.	129862658	129862659	255,215,0	2	524,280	0,619
chr10	129863028	129863410	A-E	486	.	129863121	129863122	255,215,0	2	11,206	0,176
chr10	134388402	134388668	A-E	779	.	134388534	134388535	255,215,0	2	1,1	0,265
chr10	135191872	135192182	A-E	636	.	135191940	135191941	255,215,0	2	1,174	0,136
chr11	237589	237684	A-E	566	.	237617	237618	255,215,0	2	1,39	0,56
chr11	317771	317871	A-E	532	.	317819	317820	255,215,0	2	1,4	0,96
chr11	456694	457084	A-E	748	.	456889	456890	255,215,0	2	3,1	0,389
chr11	628252	628842	A-E	848	.	628807	628808	255,215,0	2	545,24	0,566
chr11	1331682	1331784	A-E	748	.	1331732	1331733	255,215,0	2	1,1	0,101
chr11	1872040	1872627	A-E	606	.	1872054	1872055	255,215,0	2	4,561	0,26
chr11	1937236	1937407	A-E	517	.	1937321	1937322	255,215,0	2	1,1	0,170
chr11	2440849	2441231	A-E	379	.	2440857	2440858	255,215,0	2	1,365	0,17
chr11	3077664	3078057	A-E	680	.	3077727	3077728	255,215,0	2	1,266	0,127
chr11	3806417	3806908	A-E	773	.	3806631	3806632	255,215,0	2	164,225	0,266
chr11	3860220	3860837	A-E	575	.	3860517	3860518	255,215,0	2	230,251	0,366
chr11	3880869	3881074	A-E	451	.	3880972	3880973	255,215,0	2	16,14	0,191
chr11	3892609	3892771	A-E	790	.	3892762	3892763	255,215,0	2	146,1	0,161
chr11	3915429	3915739	A-E	599	.	3915571	3915572	255,215,0	2	1,25	0,285
chr11	6343181	6343345	A-E	504	.	6343262	6343263	255,215,0	2	1,1	0,163
chr11	7540303	7540389	A-E	612	.	7540345	7540346	255,215,0	2	1,1	0,85
chr11	7541522	7541869	A-E	960	.	7541726	7541727	255,215,0	2	177,115	0,232
chr11	7600846	7601278	A-E	497	.	7601077	7601078	255,215,0	2	33,1	0,431
chr11	9594309	9594667	A-E	513	.	9594365	9594366	255,215,0	2	1,245	0,113
chr11	9634763	9635206	A-E	705	.	9634870	9634871	255,215,0	2	70,297	0,146
chr11	9648585	9648855	A-E	649	.	9648718	9648719	255,215,0	2	5,8	0,262
chr11	9737928	9738284	A-E	558	.	9738105	9738106	255,215,0	2	1,1	0,355
chr11	9738403	9738623	A-E	564	.	9738407	9738408	255,215,0	2	1,211	0,9
chr11	10480550	10480997	A-E	684	.	10480814	10480815	255,215,0	2	217,134	0,313
chr11	14786761	14787055	A-E	538	.	14786863	14786864	255,215,0	2	1,89	0,205
chr11	14790528	14790650	A-E	603	.	14790576	14790577	255,215,0	2	1,25	0,97
chr11	18654728	18655018	A-E	629	.	18654881	18654882	255,215,0	2	31,13	0,277
chr11	19454626	19454985	A-E	525	.	19454805	19454806	255,215,0	2	1,1	0,358
chr11	19455486	19455868	A-E	495	.	19455676	19455677	255,215,0	2	1,1	0,381
chr11	22691733	22691838	A-E	495	.	22691776	22691777	255,215,0	2	1,19	0,86
chr11	27340641	27340879	A-E	962	.	27340792	27340793	255,215,0	2	67,1	0,237
chr11	33342564	33342853	A-E	571	.	33342571	33342572	255,215,0	2	1,274	0,15
chr11	33401733	33401737	A-E	598	.	33401734	33401735	255,215,0	2	1,1	0,3
chr11	33404690	33404834	A-E	763	.	33404692	33404693	255,215,0	2	1,139	0,5
chr11	33915544	33915915	A-E	786	.	33915729	33915730	255,215,0	2	1,1	0,370
chr11	34635177	34635219	A-E	566	.	34635197	34635198	255,215,0	2	1,1	0,41
chr11	35088540	35088910	A-E	653	.	35088826	35088827	255,215,0	2	209,5	0,365
chr11	35099738	35099961	A-E	781	.	35099800	35099801	255,215,0	2	23,121	0,102
chr11	35166838	35167203	A-E	642	.	35166992	35166993	255,215,0	2	52,107	0,258
chr11	35167668	35168224	A-E	680	.	35167729	35167730	255,215,0	2	47,480	0,76
chr11	44588220	44588426	A-E	523	.	44588294	44588295	255,215,0	2	13,70	0,136
chr11	44588800	44589574	A-E	842	.	44589185	44589186	255,215,0	2	338,340	0,434
chr11	44630915	44631289	A-E	681	.	44631193	44631194	255,215,0	2	195,12	0,362
chr11	45864713	45865116	A-E	656	.	45864825	45864826	255,215,0	2	1,179	0,224
chr11	46271091	46271256	A-E	813	.	46271173	46271174	255,215,0	2	1,1	0,164
chr11	46367767	46367959	A-E	654	.	46367810	46367811	255,215,0	2	1,106	0,86
chr11	46504687	46505017	A-E	972	.	46504861	46504862	255,215,0	2	21,1	0,329
chr11	47870658	47870749	A-E	784	.	47870703	47870704	255,215,0	2	1,1	0,90
chr11	48005141	48005466	A-E	640	.	48005184	48005185	255,215,0	2	18,255	0,70
chr11	48023096	48023657	A-E	554	.	48023373	48023374	255,215,0	2	263,269	0,292
chr11	48040170	48040457	A-E	853	.	48040205	48040206	255,215,0	2	1,217	0,70
chr11	48069279	48069603	A-E	566	.	48069342	48069343	255,215,0	2	1,197	0,127
chr11	57298790	57298907	A-E	591	.	57298867	57298868	255,215,0	2	41,2	0,115
chr11	58865473	58865665	A-E	712	.	58865567	58865568	255,215,0	2	1,3	0,189
chr11	58941437	58941606	A-E	869	.	58941532	58941533	255,215,0	2	31,8	0,161
chr11	59040860	59041244	A-E	793	.	59041080	59041081	255,215,0	2	89,32	0,352
chr11	59317871	59317936	A-E	662	.	59317898	59317899	255,215,0	2	1,10	0,55
chr11	59323878	59323962	A-E	961	.	59323919	59323920	255,215,0	2	1,1	0,83
chr11	60224789	60224895	A-E	557	.	60224797	60224798	255,215,0	2	1,90	0,16
chr11	60721289	60721672	A-E	704	.	60721391	60721392	255,215,0	2	52,230	0,153
chr11	60746403	60746781	A-E	535	.	60746591	60746592	255,215,0	2	1,1	0,377
chr11	60859623	60860009	A-E	862	.	60859967	60859968	255,215,0	2	326,23	0,363
chr11	60926463	60926693	A-E	922	.	60926596	60926597	255,215,0	2	38,1	0,229
chr11	61738836	61739751	A-E	967	.	61739486	61739487	255,215,0	2	566,180	0,735
chr11	61739817	61739835	A-E	551	.	61739825	61739826	255,215,0	2	1,1	0,17
chr11	61739990	61740514	A-E	594	.	61740300	61740301	255,215,0	2	252,154	0,370
chr11	61792482	61792563	A-E	497	.	61792509	61792510	255,215,0	2	1,26	0,55
chr11	62320696	62320905	A-E	674	.	62320823	62320824	255,215,0	2	47,1	0,208
chr11	62413039	62413428	A-E	711	.	62413233	62413234	255,215,0	2	1,1	0,388
chr11	63949134	63949273	A-E	623	.	63949234	63949235	255,215,0	2	64,1	0,138
chr11	63973210	63973396	A-E	846	.	63973265	63973266	255,215,0	2	1,75	0,111
chr11	64618483	64618579	A-E	847	.	64618530	64618531	255,215,0	2	1,1	0,95
chr11	64626594	64626719	A-E	980	.	64626688	64626689	255,215,0	2	68,3	0,122
chr11	65102116	65102483	A-E	615	.	65102210	65102211	255,215,0	2	1,179	0,188
chr11	65171087	65171423	A-E	450	.	65171171	65171172	255,215,0	2	1,168	0,168
chr11	65183881	65184154	A-E	872	.	65183950	65183951	255,215,0	2	1,135	0,138
chr11	65184378	65184504	A-E	861	.	65184409	65184410	255,215,0	2	1,64	0,62
chr11	65185589	65187086	A-E	960	.	65186566	65186567	255,215,0	2	899,441	0,1056
chr11	65209522	65209925	A-E	871	.	65209523	65209524	255,215,0	2	1,401	0,2
chr11	65210550	65210922	A-E	671	.	65210591	65210592	255,215,0	2	1,289	0,83
chr11	65223641	65223803	A-E	405	.	65223721	65223722	255,215,0	2	1,1	0,161
chr11	65243955	65243972	A-E	946	.	65243963	65243964	255,215,0	2	1,1	0,16
chr11	65244187	65244456	A-E	938	.	65244362	65244363	255,215,0	2	83,1	0,268
chr11	65245445	65245517	A-E	602	.	65245502	65245503	255,215,0	2	45,1	0,71
chr11	65254949	65255610	A-E	870	.	65255241	65255242	255,215,0	2	268,343	0,318
chr11	65255662	65255791	A-E	641	.	65255708	65255709	255,215,0	2	1,36	0,93
chr11	65255966	65256180	A-E	704	.	65256072	65256073	255,215,0	2	1,1	0,213
chr11	65259221	65259522	A-E	675	.	65259456	65259457	255,215,0	2	171,1	0,300
chr11	65264635	65265953	A-E	858	.	65265056	65265057	255,215,0	2	421,896	0,422
chr11	65273934	65274467	A-E	906	.	65274181	65274182	255,215,0	2	204,241	0,292
chr11	65274877	65275342	A-E	744	.	65274879	65274880	255,215,0	2	2,462	0,3
chr11	65342301	65342491	A-E	845	.	65342436	65342437	255,215,0	2	82,1	0,189
chr11	65344371	65344467	A-E	866	.	65344418	65344419	255,215,0	2	1,1	0,95
chr11	65344535	65344786	A-E	789	.	65344742	65344743	255,215,0	2	166,1	0,250
chr11	65894344	65894774	A-E	942	.	65894352	65894353	255,215,0	2	1,413	0,17
chr11	65899724	65899891	A-E	839	.	65899810	65899811	255,215,0	2	8,1	0,166
chr11	65990194	65990468	A-E	527	.	65990355	65990356	255,215,0	2	51,1	0,273
chr11	66036653	66036863	A-E	411	.	66036759	66036760	255,215,0	2	105,101	0,109
chr11	67030511	67030631	A-E	481	.	67030573	67030574	255,215,0	2	25,19	0,101
chr11	67039989	67040075	A-E	839	.	67040021	67040022	255,215,0	2	1,21	0,65
chr11	67251647	67252042	A-E	778	.	67251844	67251845	255,215,0	2	1,1	0,394
chr11	67867062	67867364	A-E	599	.	67867160	67867161	255,215,0	2	1,106	0,196
chr11	68033363	68033583	A-E	648	.	68033472	68033473	255,215,0	2	1,1	0,219
chr11	68049630	68050030	A-E	712	.	68049691	68049692	255,215,0	2	32,308	0,92
chr11	68050234	68050380	A-E	497	.	68050279	68050280	255,215,0	2	1,55	0,91
chr11	68239344	68239474	A-E	533	.	68239354	68239355	255,215,0	2	1,109	0,21
chr11	68819655	68820046	A-E	622	.	68819873	68819874	255,215,0	2	47,1	0,390
chr11	68820264	68820434	A-E	913	.	68820348	68820349	255,215,0	2	1,1	0,169
chr11	69002371	69002534	A-E	961	.	69002469	69002470	255,215,0	2	36,1	0,162
chr11	70050475	70050636	A-E	613	.	70050493	70050494	255,215,0	2	1,124	0,37
chr11	71749092	71749250	A-E	515	.	71749170	71749171	255,215,0	2	1,1	0,157
chr11	71750312	71750349	A-E	691	.	71750330	71750331	255,215,0	2	1,1	0,36
chr11	72449865	72450214	A-E	742	.	72450111	72450112	255,215,0	2	230,85	0,264
chr11	72462370	72462467	A-E	903	.	72462398	72462399	255,215,0	2	1,41	0,56
chr11	72868553	72869130	A-E	849	.	72868608	72868609	255,215,0	2	5,470	0,107
chr11	73093867	73094189	A-E	926	.	73094033	73094034	255,215,0	2	12,1	0,321
chr11	73097700	73097961	A-E	974	.	73097722	73097723	255,215,0	2	1,217	0,44
chr11	75294826	75295198	A-E	638	.	75295167	75295168	255,215,0	2	313,1	0,371
chr11	75484129	75484148	A-E	764	.	75484138	75484139	255,215,0	2	1,1	0,18
chr11	75527713	75527974	A-E	636	.	75527720	75527721	255,215,0	2	1,247	0,14
chr11	75584383	75584703	A-E	764	.	75584624	75584625	255,215,0	2	171,8	0,312
chr11	82706804	82707143	A-E	651	.	82706973	82706974	255,215,0	2	1,1	0,338
chr11	82765109	82765402	A-E	512	.	82765177	82765178	255,215,0	2	21,176	0,117
chr11	83324905	83325120	A-E	513	.	83324947	83324948	255,215,0	2	1,131	0,84
chr11	84834996	84835189	A-E	425	.	84835092	84835093	255,215,0	2	1,1	0,192
chr11	86517187	86517342	A-E	467	.	86517237	86517238	255,215,0	2	1,54	0,101
chr11	88041244	88041443	A-E	692	.	88041375	88041376	255,215,0	2	66,1	0,198
chr11	93257533	93257589	A-E	808	.	93257560	93257561	255,215,0	2	1,1	0,55
chr11	93451510	93451729	A-E	463	.	93451533	93451534	255,215,0	2	1,172	0,47
chr11	93473124	93473502	A-E	430	.	93473492	93473493	255,215,0	2	361,1	0,377
chr11	93863219	93863504	A-E	561	.	93863327	93863328	255,215,0	2	81,148	0,137
chr11	94207274	94207669	A-E	540	.	94207644	94207645	255,215,0	2	347,1	0,394
chr11	95808686	95809082	A-E	592	.	95809059	95809060	255,215,0	2	360,9	0,387
chr11	95920999	95921337	A-E	565	.	95921081	95921082	255,215,0	2	1,174	0,164
chr11	95921891	95922247	A-E	498	.	95922239	95922240	255,215,0	2	342,1	0,355
chr11	95931085	95931298	A-E	856	.	95931189	95931190	255,215,0	2	35,38	0,175
chr11	95948043	95948624	A-E	884	.	95948334	95948335	255,215,0	2	208,206	0,375
chr11	95948672	95948799	A-E	683	.	95948735	95948736	255,215,0	2	1,1	0,126
chr11	96000728	96001113	A-E	840	.	96001092	96001093	255,215,0	2	347,2	0,383
chr11	102191573	102191697	A-E	542	.	102191573	102191574	255,215,0	2	1,123	0,1
chr11	102424670	102424982	A-E	923	.	102424874	102424875	255,215,0	2	128,30	0,282
chr11	102431581	102431954	A-E	614	.	102431770	102431771	255,215,0	2	7,1	0,372
chr11	102481047	102481230	A-E	727	.	102481117	102481118	255,215,0	2	1,42	0,141
chr11	102906786	102907091	A-E	604	.	102906934	102906935	255,215,0	2	1,8	0,297
chr11	103775289	103775358	A-E	696	.	103775323	103775324	255,215,0	2	1,1	0,68
chr11	108107951	108108223	A-E	510	.	108108179	108108180	255,215,0	2	189,3	0,269
chr11	108492280	108492459	A-E	876	.	108492367	108492368	255,215,0	2	1,5	0,174
chr11	108604310	108604710	A-E	791	.	108604399	108604400	255,215,0	2	1,222	0,178
chr11	109827013	109827194	A-E	775	.	109827080	109827081	255,215,0	2	27,72	0,109
chr11	109843025	109843051	A-E	728	.	109843037	109843038	255,215,0	2	1,2	0,24
chr11	109843330	109843440	A-E	777	.	109843384	109843385	255,215,0	2	1,1	0,109
chr11	109960350	109960697	A-E	952	.	109960433	109960434	255,215,0	2	7,186	0,161
chr11	110166103	110166686	A-E	722	.	110166646	110166647	255,215,0	2	514,10	0,573
chr11	110182497	110182806	A-E	670	.	110182739	110182740	255,215,0	2	177,1	0,308
chr11	110243483	110243818	A-E	696	.	110243701	110243702	255,215,0	2	104,1	0,334
chr11	110326620	110326859	A-E	574	.	110326739	110326740	255,215,0	2	1,1	0,238
chr11	111241952	111242177	A-E	506	.	111242023	111242024	255,215,0	2	1,83	0,142
chr11	111474571	111474729	A-E	583	.	111474655	111474656	255,215,0	2	12,1	0,157
chr11	115790029	115790361	A-E	915	.	115790233	115790234	255,215,0	2	121,43	0,289
chr11	115790587	115790751	A-E	868	.	115790671	115790672	255,215,0	2	7,1	0,163
chr11	115792852	115793167	A-E	623	.	115792988	115792989	255,215,0	2	1,42	0,273
chr11	115800404	115800633	A-E	943	.	115800534	115800535	255,215,0	2	99,66	0,163
chr11	115801811	115802176	A-E	778	.	115802021	115802022	255,215,0	2	161,104	0,261
chr11	115944744	115945110	A-E	944	.	115944972	115944973	255,215,0	2	93,1	0,365
chr11	116799060	116799346	A-E	756	.	116799233	116799234	255,215,0	2	68,7	0,279
chr11	116891127	116891381	A-E	739	.	116891253	116891254	255,215,0	2	1,1	0,253
chr11	117687155	117687391	A-E	636	.	117687273	117687274	255,215,0	2	2,1	0,235
chr11	117868954	117869140	A-E	961	.	117869016	117869017	255,215,0	2	52,112	0,74
chr11	117878432	117878611	A-E	592	.	117878520	117878521	255,215,0	2	1,3	0,176
chr11	118087684	118087962	A-E	874	.	118087840	118087841	255,215,0	2	124,88	0,190
chr11	118314394	118314576	A-E	807	.	118314484	118314485	255,215,0	2	1,1	0,181
chr11	118662882	118663094	A-E	697	.	118663092	118663093	255,215,0	2	210,1	0,211
chr11	118663483	118663780	A-E	978	.	118663690	118663691	255,215,0	2	141,22	0,275
chr11	118786339	118786431	A-E	556	.	118786384	118786385	255,215,0	2	1,2	0,90
chr11	118798862	118799415	A-E	957	.	118799046	118799047	255,215,0	2	166,349	0,204
chr11	119622448	119622668	A-E	459	.	119622534	119622535	255,215,0	2	21,68	0,152
chr11	120296348	120296617	A-E	555	.	120296395	120296396	255,215,0	2	1,174	0,95
chr11	121301297	121301451	A-E	657	.	121301373	121301374	255,215,0	2	1,1	0,153
chr11	121332503	121332952	A-E	592	.	121332761	121332762	255,215,0	2	249,181	0,268
chr11	121445994	121446547	A-E	768	.	121446238	121446239	255,215,0	2	239,302	0,251
chr11	122587982	122588633	A-E	631	.	122588142	122588143	255,215,0	2	82,411	0,240
chr11	122714087	122714387	A-E	716	.	122714340	122714341	255,215,0	2	211,4	0,296
chr11	122940982	122941487	A-E	524	.	122941457	122941458	255,215,0	2	455,9	0,496
chr11	123174803	123174987	A-E	560	.	123174893	123174894	255,215,0	2	1,3	0,181
chr11	123350180	123350264	A-E	585	.	123350221	123350222	255,215,0	2	1,1	0,83
chr11	123350505	123350682	A-E	565	.	123350593	123350594	255,215,0	2	1,1	0,176
chr11	123420736	123421514	A-E	633	.	123421046	123421047	255,215,0	2	208,364	0,414
chr11	123946473	123947516	A-E	471	.	123946672	123946673	255,215,0	2	147,791	0,252
chr11	124587333	124587525	A-E	851	.	124587428	124587429	255,215,0	2	1,1	0,191
chr11	124610537	124610712	A-E	681	.	124610566	124610567	255,215,0	2	1,117	0,58
chr11	126059480	126059691	A-E	552	.	126059635	126059636	255,215,0	2	102,1	0,210
chr11	126223298	126223446	A-E	613	.	126223412	126223413	255,215,0	2	91,9	0,139
chr11	126733282	126733512	A-E	590	.	126733490	126733491	255,215,0	2	188,1	0,229
chr11	126787372	126787594	A-E	701	.	126787535	126787536	255,215,0	2	107,1	0,221
chr11	128282901	128283317	A-E	937	.	128282948	128282949	255,215,0	2	1,321	0,95
chr11	128353312	128353679	A-E	431	.	128353582	128353583	255,215,0	2	175,1	0,366
chr11	128390185	128390487	A-E	455	.	128390379	128390380	255,215,0	2	194,107	0,195
chr11	128390558	128390826	A-E	572	.	128390748	128390749	255,215,0	2	150,37	0,231
chr11	128418393	128418838	A-E	482	.	128418618	128418619	255,215,0	2	182,176	0,269
chr11	128422697	128422986	A-E	830	.	128422749	128422750	255,215,0	2	13,196	0,93
chr11	128494733	128494852	A-E	858	.	128494792	128494793	255,215,0	2	1,1	0,118
chr11	128594772	128594923	A-E	669	.	128594847	128594848	255,215,0	2	1,1	0,150
chr11	128601151	128601387	A-E	635	.	128601176	128601177	255,215,0	2	1,186	0,50
chr11	128602345	128602499	A-E	883	.	128602421	128602422	255,215,0	2	1,1	0,153
chr11	128604610	128604991	A-E	762	.	128604800	128604801	255,215,0	2	1,1	0,380
chr11	129989003	129989170	A-E	594	.	129989017	129989018	255,215,0	2	3,141	0,26
chr12	783263	783371	A-E	958	.	783323	783324	255,215,0	2	15,1	0,107
chr12	786496	786565	A-E	745	.	786558	786559	255,215,0	2	58,1	0,68
chr12	831737	831923	A-E	615	.	831793	831794	255,215,0	2	1,74	0,112
chr12	860776	861145	A-E	816	.	860976	860977	255,215,0	2	33,1	0,368
chr12	1314042	1314047	A-E	468	.	1314044	1314045	255,215,0	2	1,1	0,4
chr12	1642572	1643085	A-E	812	.	1642915	1642916	255,215,0	2	329,155	0,358
chr12	1714448	1714623	A-E	849	.	1714591	1714592	255,215,0	2	114,1	0,174
chr12	1714900	1715050	A-E	877	.	1714973	1714974	255,215,0	2	35,38	0,112
chr12	1715084	1715424	A-E	936	.	1715333	1715334	255,215,0	2	186,27	0,313
chr12	1905312	1905680	A-E	519	.	1905402	1905403	255,215,0	2	1,187	0,181
chr12	1913774	1913921	A-E	908	.	1913837	1913838	255,215,0	2	18,37	0,110
chr12	4216621	4216774	A-E	559	.	4216697	4216698	255,215,0	2	1,1	0,152
chr12	4287709	4287885	A-E	634	.	4287721	4287722	255,215,0	2	1,152	0,24
chr12	4324505	4324794	A-E	690	.	4324556	4324557	255,215,0	2	1,186	0,103
chr12	4938668	4939292	A-E	724	.	4938829	4938830	255,215,0	2	118,419	0,205
chr12	6432335	6432644	A-E	895	.	6432442	6432443	255,215,0	2	1,94	0,215
chr12	6445792	6446033	A-E	866	.	6445869	6445870	255,215,0	2	38,124	0,117
chr12	6555033	6555156	A-E	488	.	6555094	6555095	255,215,0	2	1,1	0,122
chr12	6721538	6721673	A-E	822	.	6721599	6721600	255,215,0	2	1,13	0,122
chr12	6723070	6723436	A-E	371	.	6723369	6723370	255,215,0	2	252,18	0,348
chr12	7036291	7036934	A-E	818	.	7036586	7036587	255,215,0	2	282,334	0,309
chr12	8087253	8087585	A-E	568	.	8087507	8087508	255,215,0	2	178,1	0,331
chr12	8113365	8113701	A-E	846	.	8113448	8113449	255,215,0	2	26,195	0,141
chr12	8178667	8178970	A-E	679	.	8178942	8178943	255,215,0	2	251,2	0,301
chr12	8241203	8241407	A-E	780	.	8241370	8241371	255,215,0	2	134,2	0,202
chr12	8797579	8797828	A-E	919	.	8797667	8797668	255,215,0	2	42,114	0,135
chr12	8828014	8828577	A-E	514	.	8828320	8828321	255,215,0	2	222,172	0,391
chr12	9517074	9517468	A-E	959	.	9517407	9517408	255,215,0	2	289,15	0,379
chr12	9823738	9824573	A-E	641	.	9823952	9823953	255,215,0	2	65,470	0,365
chr12	10306018	10306454	A-E	866	.	10306028	10306029	255,215,0	2	1,416	0,20
chr12	10515405	10515669	A-E	465	.	10515566	10515567	255,215,0	2	139,79	0,185
chr12	10516954	10517177	A-E	956	.	10517124	10517125	255,215,0	2	120,1	0,222
chr12	10517487	10517775	A-E	705	.	10517754	10517755	255,215,0	2	250,3	0,285
chr12	10545052	10545407	A-E	622	.	10545286	10545287	255,215,0	2	117,2	0,353
chr12	10706811	10707110	A-E	673	.	10706940	10706941	255,215,0	2	113,153	0,146
chr12	11698780	11698980	A-E	828	.	11698848	11698849	255,215,0	2	23,85	0,115
chr12	11699021	11699226	A-E	764	.	11699122	11699123	255,215,0	2	2,3	0,202
chr12	11718162	11718352	A-E	893	.	11718319	11718320	255,215,0	2	156,31	0,159
chr12	11733141	11733410	A-E	902	.	11733330	11733331	255,215,0	2	113,3	0,266
chr12	11805415	11805918	A-E	954	.	11805520	11805521	255,215,0	2	99,391	0,112
chr12	11807492	11807687	A-E	552	.	11807627	11807628	255,215,0	2	81,5	0,190
chr12	11807953	11808338	A-E	555	.	11807986	11807987	255,215,0	2	1,319	0,66
chr12	11870499	11870716	A-E	965	.	11870590	11870591	255,215,0	2	1,35	0,182
chr12	11877857	11878112	A-E	604	.	11877922	11877923	255,215,0	2	1,124	0,131
chr12	11878665	11878754	A-E	934	.	11878709	11878710	255,215,0	2	1,1	0,88
chr12	11880176	11880196	A-E	841	.	11880185	11880186	255,215,0	2	1,1	0,19
chr12	11883553	11884064	A-E	736	.	11883901	11883902	255,215,0	2	307,121	0,390
chr12	11884596	11884909	A-E	789	.	11884600	11884601	255,215,0	2	1,305	0,8
chr12	11887916	11888050	A-E	693	.	11887981	11887982	255,215,0	2	1,3	0,131
chr12	11898752	11899810	A-E	919	.	11899366	11899367	255,215,0	2	600,429	0,629
chr12	11901955	11902331	A-E	718	.	11901995	11901996	255,215,0	2	1,296	0,80
chr12	11915096	11915349	A-E	642	.	11915221	11915222	255,215,0	2	1,2	0,251
chr12	11916140	11916400	A-E	736	.	11916249	11916250	255,215,0	2	12,52	0,208
chr12	11917754	11917996	A-E	494	.	11917781	11917782	255,215,0	2	1,188	0,54
chr12	11933482	11933688	A-E	899	.	11933621	11933622	255,215,0	2	74,1	0,205
chr12	11933880	11934024	A-E	757	.	11933937	11933938	255,215,0	2	8,36	0,108
chr12	11934757	11934829	A-E	492	.	11934792	11934793	255,215,0	2	1,1	0,71
chr12	11965546	11965846	A-E	628	.	11965696	11965697	255,215,0	2	125,124	0,176
chr12	11983185	11983541	A-E	697	.	11983218	11983219	255,215,0	2	8,296	0,60
chr12	11983607	11983742	A-E	531	.	11983697	11983698	255,215,0	2	47,1	0,134
chr12	11990310	11990603	A-E	748	.	11990351	11990352	255,215,0	2	1,210	0,83
chr12	12164191	12164555	A-E	920	.	12164497	12164498	255,215,0	2	289,40	0,324
chr12	12177997	12178276	A-E	789	.	12178236	12178237	255,215,0	2	201,1	0,278
chr12	12185324	12185557	A-E	821	.	12185336	12185337	255,215,0	2	1,208	0,25
chr12	12511053	12511368	A-E	633	.	12511190	12511191	255,215,0	2	1,41	0,274
chr12	12735834	12736179	A-E	499	.	12735984	12735985	255,215,0	2	1,44	0,301
chr12	12890034	12890213	A-E	722	.	12890101	12890102	255,215,0	2	1,45	0,134
chr12	12971684	12972019	A-E	512	.	12971830	12971831	255,215,0	2	1,43	0,292
chr12	13325394	13325655	A-E	856	.	13325524	13325525	255,215,0	2	1,1	0,260
chr12	14392930	14393171	A-E	660	.	14393050	14393051	255,215,0	2	1,1	0,240
chr12	14515407	14515638	A-E	747	.	14515536	14515537	255,215,0	2	32,3	0,228
chr12	14540254	14540527	A-E	482	.	14540352	14540353	255,215,0	2	1,76	0,197
chr12	15110831	15110963	A-E	545	.	15110878	15110879	255,215,0	2	1,37	0,95
chr12	15724023	15724144	A-E	854	.	15724071	15724072	255,215,0	2	4,28	0,93
chr12	15782028	15782386	A-E	797	.	15782101	15782102	255,215,0	2	4,215	0,143
chr12	16721963	16722084	A-E	558	.	16722023	16722024	255,215,0	2	1,1	0,120
chr12	21662451	21662546	A-E	505	.	21662498	21662499	255,215,0	2	1,1	0,94
chr12	22779570	22779624	A-E	476	.	22779587	22779588	255,215,0	2	2,21	0,33
chr12	24872050	24872881	A-E	522	.	24872373	24872374	255,215,0	2	309,493	0,338
chr12	24993015	24993329	A-E	800	.	24993307	24993308	255,215,0	2	272,1	0,313
chr12	25100603	25100958	A-E	706	.	25100780	25100781	255,215,0	2	1,1	0,354
chr12	25105273	25105630	A-E	639	.	25105580	25105581	255,215,0	2	260,1	0,356
chr12	25108295	25108650	A-E	936	.	25108404	25108405	255,215,0	2	24,160	0,195
chr12	25209483	25210213	A-E	658	.	25209860	25209861	255,215,0	2	378,352	0,378
chr12	25217301	25217450	A-E	740	.	25217351	25217352	255,215,0	2	1,48	0,101
chr12	25539082	25539407	A-E	835	.	25539206	25539207	255,215,0	2	70,146	0,179
chr12	25539458	25539791	A-E	947	.	25539650	25539651	255,215,0	2	193,140	0,193
chr12	26880999	26881361	A-E	926	.	26881265	26881266	255,215,0	2	193,22	0,340
chr12	26885008	26885224	A-E	873	.	26885109	26885110	255,215,0	2	39,52	0,164
chr12	27089035	27089146	A-E	608	.	27089134	27089135	255,215,0	2	91,2	0,109
chr12	27093941	27094471	A-E	701	.	27093967	27093968	255,215,0	2	26,502	0,28
chr12	27406008	27406239	A-E	516	.	27406123	27406124	255,215,0	2	1,1	0,230
chr12	27438498	27438587	A-E	532	.	27438542	27438543	255,215,0	2	1,1	0,88
chr12	29395025	29395583	A-E	791	.	29395356	29395357	255,215,0	2	273,167	0,391
chr12	29581721	29581917	A-E	984	.	29581812	29581813	255,215,0	2	33,45	0,151
chr12	29878912	29879202	A-E	582	.	29879058	29879059	255,215,0	2	5,1	0,289
chr12	29903685	29903894	A-E	892	.	29903853	29903854	255,215,0	2	129,1	0,208
chr12	31004388	31004701	A-E	548	.	31004637	31004638	255,215,0	2	192,5	0,308
chr12	31868606	31868685	A-E	560	.	31868638	31868639	255,215,0	2	1,14	0,65
chr12	31886733	31886952	A-E	838	.	31886809	31886810	255,215,0	2	1,67	0,152
chr12	31902571	31902641	A-E	899	.	31902616	31902617	255,215,0	2	23,1	0,69
chr12	31904092	31904287	A-E	619	.	31904197	31904198	255,215,0	2	81,64	0,131
chr12	31905231	31905403	A-E	782	.	31905316	31905317	255,215,0	2	1,1	0,171
chr12	31960630	31960796	A-E	927	.	31960736	31960737	255,215,0	2	49,1	0,165
chr12	32028199	32028490	A-E	555	.	32028443	32028444	255,215,0	2	227,29	0,262
chr12	32050833	32050851	A-E	826	.	32050841	32050842	255,215,0	2	1,1	0,17
chr12	32299451	32299708	A-E	655	.	32299472	32299473	255,215,0	2	1,215	0,42
chr12	32711882	32712173	A-E	430	.	32711943	32711944	255,215,0	2	1,169	0,122
chr12	40531165	40531312	A-E	639	.	40531254	40531255	255,215,0	2	34,1	0,146
chr12	40552239	40552822	A-E	882	.	40552447	40552448	255,215,0	2	146,312	0,271
chr12	42537125	42537342	A-E	545	.	42537233	42537234	255,215,0	2	1,1	0,216
chr12	44154009	44154157	A-E	739	.	44154018	44154019	255,215,0	2	1,129	0,19
chr12	45242629	45242763	A-E	440	.	45242695	45242696	255,215,0	2	1,1	0,133
chr12	46126135	46126254	A-E	458	.	46126153	46126154	255,215,0	2	1,82	0,37
chr12	46568218	46568497	A-E	531	.	46568417	46568418	255,215,0	2	122,1	0,278
chr12	46574000	46574234	A-E	888	.	46574129	46574130	255,215,0	2	26,1	0,233
chr12	46603605	46603977	A-E	924	.	46603917	46603918	255,215,0	2	257,4	0,368
chr12	46659320	46659678	A-E	519	.	46659667	46659668	255,215,0	2	339,1	0,357
chr12	46798081	46798094	A-E	580	.	46798087	46798088	255,215,0	2	1,1	0,12
chr12	46824163	46824471	A-E	674	.	46824385	46824386	255,215,0	2	188,51	0,257
chr12	47055040	47055271	A-E	641	.	47055267	47055268	255,215,0	2	225,1	0,230
chr12	48545965	48546160	A-E	947	.	48546080	48546081	255,215,0	2	37,1	0,194
chr12	50058663	50058846	A-E	650	.	50058754	50058755	255,215,0	2	1,1	0,182
chr12	50099255	50099774	A-E	710	.	50099355	50099356	255,215,0	2	80,398	0,121
chr12	50640810	50641336	A-E	972	.	50641093	50641094	255,215,0	2	258,216	0,310
chr12	50926707	50927114	A-E	560	.	50926973	50926974	255,215,0	2	138,12	0,395
chr12	51058239	51058354	A-E	943	.	51058260	51058261	255,215,0	2	1,72	0,43
chr12	51612022	51612416	A-E	552	.	51612393	51612394	255,215,0	2	350,1	0,393
chr12	51714618	51714996	A-E	668	.	51714634	51714635	255,215,0	2	1,346	0,32
chr12	51716433	51716560	A-E	527	.	51716516	51716517	255,215,0	2	42,1	0,126
chr12	53599577	53599816	A-E	539	.	53599628	53599629	255,215,0	2	1,137	0,102
chr12	53764627	53764841	A-E	909	.	53764754	53764755	255,215,0	2	43,1	0,213
chr12	54144598	54144925	A-E	676	.	54144629	54144630	255,215,0	2	1,264	0,63
chr12	54145620	54145856	A-E	639	.	54145827	54145828	255,215,0	2	180,1	0,235
chr12	54150655	54151094	A-E	551	.	54151054	54151055	255,215,0	2	400,39	0,400
chr12	54585152	54585482	A-E	553	.	54585474	54585475	255,215,0	2	317,1	0,329
chr12	54610828	54611089	A-E	612	.	54611004	54611005	255,215,0	2	93,1	0,260
chr12	54752034	54752343	A-E	795	.	54752105	54752106	255,215,0	2	49,214	0,95
chr12	54954228	54954439	A-E	874	.	54954331	54954332	255,215,0	2	19,22	0,189
chr12	56036628	56036862	A-E	687	.	56036686	56036687	255,215,0	2	33,149	0,85
chr12	56040207	56040497	A-E	457	.	56040219	56040220	255,215,0	2	1,266	0,24
chr12	56111191	56111775	A-E	798	.	56111657	56111658	255,215,0	2	435,85	0,499
chr12	56730492	56730771	A-E	612	.	56730561	56730562	255,215,0	2	25,165	0,114
chr12	57028911	57029302	A-E	758	.	57029144	57029145	255,215,0	2	77,1	0,390
chr12	62645132	62645284	A-E	476	.	62645229	62645230	255,215,0	2	45,1	0,151
chr12	62997968	62998306	A-E	430	.	62998046	62998047	255,215,0	2	1,181	0,157
chr12	63034631	63034850	A-E	802	.	63034740	63034741	255,215,0	2	1,1	0,218
chr12	65008873	65009239	A-E	519	.	65009037	65009038	255,215,0	2	1,37	0,329
chr12	65015495	65015814	A-E	922	.	65015649	65015650	255,215,0	2	109,119	0,200
chr12	65059299	65059617	A-E	878	.	65059410	65059411	255,215,0	2	1,96	0,222
chr12	65220185	65220367	A-E	950	.	65220274	65220275	255,215,0	2	33,36	0,146
chr12	66444314	66444638	A-E	647	.	66444440	66444441	255,215,0	2	1,72	0,252
chr12	67662259	67662366	A-E	490	.	67662313	67662314	255,215,0	2	4,1	0,106
chr12	69180946	69181662	A-E	464	.	69181340	69181341	255,215,0	2	307,233	0,483
chr12	69928288	69928658	A-E	465	.	69928384	69928385	255,215,0	2	23,199	0,171
chr12	76035111	76035411	A-E	533	.	76035260	76035261	255,215,0	2	1,1	0,299
chr12	76328487	76328537	A-E	661	.	76328511	76328512	255,215,0	2	1,1	0,49
chr12	77454529	77454837	A-E	914	.	77454811	77454812	255,215,0	2	258,1	0,307
chr12	78140052	78140235	A-E	690	.	78140143	78140144	255,215,0	2	1,1	0,182
chr12	80082615	80082892	A-E	387	.	80082824	80082825	255,215,0	2	144,1	0,276
chr12	85817664	85817937	A-E	597	.	85817688	85817689	255,215,0	2	1,225	0,48
chr12	88693461	88693867	A-E	969	.	88693585	88693586	255,215,0	2	1,158	0,248
chr12	90150470	90150910	A-E	919	.	90150737	90150738	255,215,0	2	148,53	0,387
chr12	90151050	90151250	A-E	497	.	90151070	90151071	255,215,0	2	1,159	0,41
chr12	90321377	90321497	A-E	927	.	90321414	90321415	255,215,0	2	1,45	0,75
chr12	90322366	90322553	A-E	735	.	90322443	90322444	255,215,0	2	1,32	0,155
chr12	92428496	92429133	A-E	778	.	92428828	92428829	255,215,0	2	316,287	0,350
chr12	92459365	92459881	A-E	617	.	92459551	92459552	255,215,0	2	181,324	0,192
chr12	92525957	92526384	A-E	522	.	92526377	92526378	255,215,0	2	415,1	0,426
chr12	92533303	92533745	A-E	506	.	92533664	92533665	255,215,0	2	342,60	0,382
chr12	92566371	92566752	A-E	958	.	92566459	92566460	255,215,0	2	36,239	0,142
chr12	92826500	92826668	A-E	842	.	92826607	92826608	255,215,0	2	48,1	0,167
chr12	92839677	92839866	A-E	782	.	92839783	92839784	255,215,0	2	73,48	0,141
chr12	92855821	92856152	A-E	930	.	92855866	92855867	255,215,0	2	1,241	0,90
chr12	92896597	92897249	A-E	981	.	92896860	92896861	255,215,0	2	238,362	0,290
chr12	92898128	92898287	A-E	575	.	92898207	92898208	255,215,0	2	1,1	0,158
chr12	92932743	92932915	A-E	915	.	92932872	92932873	255,215,0	2	88,1	0,171
chr12	92945583	92946110	A-E	893	.	92945810	92945811	255,215,0	2	183,255	0,272
chr12	92950835	92951237	A-E	975	.	92950870	92950871	255,215,0	2	1,332	0,70
chr12	92951587	92951941	A-E	819	.	92951930	92951931	255,215,0	2	334,1	0,353
chr12	92952362	92952426	A-E	888	.	92952412	92952413	255,215,0	2	39,1	0,63
chr12	92954768	92955161	A-E	825	.	92954883	92954884	255,215,0	2	18,180	0,213
chr12	93389469	93389782	A-E	846	.	93389625	93389626	255,215,0	2	1,1	0,312
chr12	93560737	93560857	A-E	851	.	93560783	93560784	255,215,0	2	1,28	0,92
chr12	93757893	93758168	A-E	439	.	93758030	93758031	255,215,0	2	1,1	0,274
chr12	93773923	93773948	A-E	374	.	93773935	93773936	255,215,0	2	1,1	0,24
chr12	93985217	93985388	A-E	627	.	93985373	93985374	255,215,0	2	146,3	0,168
chr12	94241248	94241386	A-E	913	.	94241303	94241304	255,215,0	2	25,52	0,86
chr12	94567521	94567929	A-E	863	.	94567585	94567586	255,215,0	2	21,299	0,109
chr12	95211893	95212089	A-E	799	.	95212086	95212087	255,215,0	2	193,1	0,195
chr12	95266407	95266688	A-E	455	.	95266572	95266573	255,215,0	2	84,33	0,248
chr12	95612680	95613169	A-E	681	.	95612719	95612720	255,215,0	2	23,433	0,56
chr12	96589005	96589343	A-E	845	.	96589149	96589150	255,215,0	2	131,179	0,159
chr12	96964943	96965183	A-E	903	.	96965025	96965026	255,215,0	2	2,77	0,163
chr12	102249824	102250085	A-E	580	.	102249918	102249919	255,215,0	2	7,79	0,182
chr12	102303533	102303930	A-E	831	.	102303616	102303617	255,215,0	2	2,231	0,166
chr12	102878119	102878520	A-E	917	.	102878279	102878280	255,215,0	2	61,141	0,260
chr12	102892301	102892634	A-E	440	.	102892308	102892309	255,215,0	2	1,319	0,14
chr12	103348133	103348242	A-E	866	.	103348177	103348178	255,215,0	2	22,41	0,68
chr12	104856832	104857086	A-E	927	.	104856868	104856869	255,215,0	2	3,184	0,70
chr12	104867024	104867371	A-E	855	.	104867040	104867041	255,215,0	2	1,315	0,32
chr12	104867692	104867744	A-E	500	.	104867716	104867717	255,215,0	2	1,4	0,48
chr12	104888044	104888349	A-E	761	.	104888073	104888074	255,215,0	2	1,247	0,58
chr12	104888376	104888511	A-E	897	.	104888446	104888447	255,215,0	2	49,42	0,93
chr12	104891278	104891401	A-E	750	.	104891355	104891356	255,215,0	2	34,1	0,122
chr12	104891610	104891715	A-E	721	.	104891661	104891662	255,215,0	2	1,2	0,103
chr12	105063615	105064102	A-E	640	.	105063627	105063628	255,215,0	2	2,464	0,23
chr12	105502481	105502878	A-E	483	.	105502680	105502681	255,215,0	2	3,1	0,396
chr12	108306395	108306530	A-E	559	.	108306463	108306464	255,215,0	2	68,65	0,70
chr12	109031507	109031714	A-E	521	.	109031639	109031640	255,215,0	2	83,24	0,183
chr12	109058088	109058464	A-E	918	.	109058367	109058368	255,215,0	2	184,1	0,375
chr12	109058635	109058851	A-E	545	.	109058742	109058743	255,215,0	2	1,1	0,215
chr12	109083418	109083709	A-E	622	.	109083563	109083564	255,215,0	2	1,1	0,290
chr12	109244270	109245295	A-E	963	.	109245056	109245057	255,215,0	2	782,234	0,791
chr12	109249958	109250591	A-E	965	.	109250395	109250396	255,215,0	2	415,172	0,461
chr12	110720977	110721365	A-E	615	.	110720992	110720993	255,215,0	2	1,357	0,31
chr12	111013409	111013660	A-E	576	.	111013535	111013536	255,215,0	2	4,1	0,250
chr12	111106857	111107111	A-E	966	.	111107058	111107059	255,215,0	2	162,12	0,242
chr12	111107404	111107546	A-E	990	.	111107495	111107496	255,215,0	2	83,42	0,100
chr12	111842364	111842600	A-E	940	.	111842444	111842445	255,215,0	2	1,75	0,161
chr12	111842714	111842893	A-E	862	.	111842759	111842760	255,215,0	2	1,88	0,91
chr12	111845500	111845900	A-E	659	.	111845630	111845631	255,215,0	2	1,140	0,260
chr12	111845941	111846108	A-E	580	.	111846003	111846004	255,215,0	2	1,43	0,124
chr12	111876373	111876692	A-E	892	.	111876450	111876451	255,215,0	2	10,173	0,146
chr12	112211717	112212111	A-E	677	.	112211791	112211792	255,215,0	2	1,246	0,148
chr12	112212224	112212368	A-E	854	.	112212295	112212296	255,215,0	2	1,1	0,143
chr12	112431718	112432025	A-E	385	.	112431874	112431875	255,215,0	2	10,3	0,304
chr12	112545865	112545906	A-E	403	.	112545884	112545885	255,215,0	2	1,2	0,39
chr12	112741013	112741213	A-E	887	.	112741152	112741153	255,215,0	2	80,1	0,199
chr12	113506280	113506406	A-E	538	.	113506342	113506343	255,215,0	2	1,1	0,125
chr12	113659964	113660296	A-E	800	.	113660129	113660130	255,215,0	2	1,2	0,330
chr12	113670776	113671150	A-E	411	.	113671093	113671094	255,215,0	2	263,1	0,373
chr12	116796896	116797249	A-E	517	.	116796983	116796984	255,215,0	2	23,201	0,152
chr12	120553385	120553639	A-E	546	.	120553512	120553513	255,215,0	2	2,1	0,253
chr12	120570662	120570835	A-E	472	.	120570748	120570749	255,215,0	2	1,1	0,172
chr12	120755326	120755718	A-E	739	.	120755562	120755563	255,215,0	2	98,16	0,376
chr12	121116362	121116543	A-E	817	.	121116452	121116453	255,215,0	2	1,1	0,180
chr12	121148943	121148994	A-E	502	.	121148968	121148969	255,215,0	2	1,1	0,50
chr12	121566733	121567571	A-E	595	.	121567208	121567209	255,215,0	2	401,287	0,551
chr12	121628270	121628751	A-E	576	.	121628389	121628390	255,215,0	2	77,318	0,163
chr12	121648704	121649024	A-E	723	.	121648861	121648862	255,215,0	2	152,156	0,164
chr12	121726338	121726484	A-E	497	.	121726410	121726411	255,215,0	2	1,1	0,145
chr12	121733109	121733746	A-E	546	.	121733621	121733622	255,215,0	2	506,118	0,519
chr12	122101786	122102063	A-E	674	.	122101930	122101931	255,215,0	2	85,73	0,204
chr12	122418205	122418463	A-E	655	.	122418267	122418268	255,215,0	2	1,133	0,125
chr12	122430108	122430625	A-E	931	.	122430170	122430171	255,215,0	2	48,439	0,78
chr12	122986057	122986308	A-E	562	.	122986221	122986222	255,215,0	2	80,1	0,250
chr12	123009984	123010255	A-E	511	.	123010187	123010188	255,215,0	2	137,1	0,270
chr12	123205751	123205889	A-E	961	.	123205820	123205821	255,215,0	2	3,1	0,137
chr12	123321250	123321426	A-E	546	.	123321269	123321270	255,215,0	2	1,138	0,38
chr12	123604475	123604506	A-E	598	.	123604490	123604491	255,215,0	2	1,1	0,30
chr12	123722212	123722236	A-E	859	.	123722223	123722224	255,215,0	2	1,1	0,23
chr12	124941958	124942377	A-E	706	.	124942248	124942249	255,215,0	2	260,97	0,322
chr12	125030582	125030858	A-E	844	.	125030782	125030783	255,215,0	2	127,1	0,275
chr12	125153839	125154399	A-E	588	.	125154148	125154149	255,215,0	2	230,171	0,389
chr12	125347630	125347766	A-E	571	.	125347648	125347649	255,215,0	2	1,99	0,37
chr12	125402597	125402957	A-E	775	.	125402776	125402777	255,215,0	2	1,1	0,359
chr12	125405950	125406366	A-E	979	.	125406165	125406166	255,215,0	2	17,1	0,415
chr12	125412421	125412524	A-E	634	.	125412467	125412468	255,215,0	2	1,10	0,93
chr12	125412895	125413201	A-E	432	.	125413084	125413085	255,215,0	2	75,1	0,305
chr12	125423658	125423970	A-E	756	.	125423901	125423902	255,215,0	2	176,1	0,311
chr12	125424077	125424667	A-E	959	.	125424515	125424516	255,215,0	2	423,136	0,454
chr12	125479851	125480155	A-E	692	.	125479862	125479863	255,215,0	2	1,282	0,22
chr12	125550830	125551017	A-E	490	.	125550922	125550923	255,215,0	2	1,2	0,185
chr12	127762515	127762718	A-E	658	.	127762588	127762589	255,215,0	2	24,79	0,124
chr12	129267664	129267989	A-E	819	.	129267692	129267693	255,215,0	2	1,269	0,56
chr12	129301275	129301312	A-E	942	.	129301296	129301297	255,215,0	2	7,1	0,36
chr12	129315070	129315346	A-E	949	.	129315228	129315229	255,215,0	2	96,55	0,221
chr12	131355465	131355709	A-E	911	.	131355534	131355535	255,215,0	2	1,105	0,139
chr12	131702988	131703117	A-E	639	.	131703022	131703023	255,215,0	2	1,61	0,68
chr12	132555619	132555842	A-E	459	.	132555630	132555631	255,215,0	2	1,200	0,23
chr12	133065143	133065512	A-E	910	.	133065232	133065233	255,215,0	2	1,191	0,178
chr12	133706363	133706454	A-E	769	.	133706408	133706409	255,215,0	2	1,1	0,90
chr13	20531498	20531757	A-E	473	.	20531531	20531532	255,215,0	2	10,202	0,57
chr13	20993930	20994321	A-E	762	.	20994125	20994126	255,215,0	2	1,1	0,390
chr13	21050661	21050816	A-E	589	.	21050739	21050740	255,215,0	2	4,1	0,154
chr13	22009901	22010336	A-E	875	.	22010210	22010211	255,215,0	2	260,75	0,360
chr13	22635626	22635841	A-E	844	.	22635672	22635673	255,215,0	2	1,123	0,92
chr13	22700814	22701008	A-E	814	.	22700878	22700879	255,215,0	2	1,65	0,129
chr13	23895900	23896281	A-E	516	.	23895945	23895946	255,215,0	2	32,322	0,59
chr13	24147047	24147391	A-E	506	.	24147218	24147219	255,215,0	2	1,1	0,343
chr13	24381162	24381261	A-E	887	.	24381211	24381212	255,215,0	2	1,1	0,98
chr13	24423021	24423128	A-E	748	.	24423075	24423076	255,215,0	2	3,1	0,106
chr13	25192650	25193119	A-E	593	.	25192900	25192901	255,215,0	2	192,160	0,309
chr13	27706563	27707017	A-E	697	.	27706898	27706899	255,215,0	2	303,86	0,368
chr13	27826234	27826286	A-E	428	.	27826250	27826251	255,215,0	2	1,20	0,32
chr13	28025374	28025562	A-E	443	.	28025487	28025488	255,215,0	2	42,3	0,185
chr13	29700126	29700781	A-E	465	.	29700340	29700341	255,215,0	2	208,433	0,222
chr13	30332716	30332830	A-E	482	.	30332772	30332773	255,215,0	2	1,1	0,113
chr13	30688461	30688851	A-E	685	.	30688655	30688656	255,215,0	2	1,1	0,389
chr13	30948656	30948925	A-E	529	.	30948888	30948889	255,215,0	2	198,1	0,268
chr13	30968898	30969238	A-E	867	.	30969057	30969058	255,215,0	2	24,44	0,296
chr13	30995694	30995847	A-E	417	.	30995772	30995773	255,215,0	2	5,1	0,152
chr13	31311416	31312607	A-E	777	.	31312324	31312325	255,215,0	2	885,259	0,932
chr13	33002934	33003083	A-E	948	.	33003051	33003052	255,215,0	2	88,1	0,148
chr13	33718525	33718794	A-E	815	.	33718657	33718658	255,215,0	2	77,81	0,188
chr13	33721049	33721252	A-E	944	.	33721155	33721156	255,215,0	2	47,37	0,166
chr13	33756999	33757102	A-E	859	.	33757040	33757041	255,215,0	2	1,20	0,83
chr13	33776717	33777000	A-E	718	.	33776998	33776999	255,215,0	2	281,1	0,282
chr13	33778049	33778715	A-E	856	.	33778410	33778411	255,215,0	2	337,280	0,386
chr13	34731217	34731418	A-E	700	.	34731350	34731351	255,215,0	2	69,2	0,199
chr13	41226066	41226446	A-E	499	.	41226347	41226348	255,215,0	2	184,1	0,379
chr13	41236914	41237229	A-E	772	.	41237189	41237190	255,215,0	2	245,9	0,306
chr13	41558098	41558481	A-E	791	.	41558454	41558455	255,215,0	2	331,1	0,382
chr13	41579554	41579650	A-E	759	.	41579617	41579618	255,215,0	2	33,1	0,95
chr13	41582328	41582728	A-E	845	.	41582717	41582718	255,215,0	2	380,1	0,399
chr13	41591814	41592184	A-E	664	.	41592063	41592064	255,215,0	2	245,115	0,255
chr13	42615418	42615859	A-E	575	.	42615493	42615494	255,215,0	2	47,337	0,104
chr13	42849774	42850023	A-E	661	.	42849846	42849847	255,215,0	2	12,116	0,133
chr13	42853315	42853364	A-E	717	.	42853319	42853320	255,215,0	2	1,41	0,8
chr13	42943277	42943525	A-E	597	.	42943496	42943497	255,215,0	2	193,1	0,247
chr13	42969347	42969590	A-E	785	.	42969438	42969439	255,215,0	2	1,61	0,182
chr13	43629373	43629704	A-E	913	.	43629375	43629376	255,215,0	2	2,327	0,4
chr13	43629827	43630063	A-E	519	.	43629857	43629858	255,215,0	2	4,179	0,57
chr13	44272104	44272463	A-E	543	.	44272382	44272383	255,215,0	2	199,1	0,358
chr13	44811516	44811943	A-E	739	.	44811700	44811701	255,215,0	2	121,179	0,248
chr13	46699405	46699695	A-E	537	.	46699550	46699551	255,215,0	2	3,2	0,288
chr13	46739572	46740633	A-E	663	.	46739907	46739908	255,215,0	2	310,700	0,361
chr13	46746738	46747464	A-E	558	.	46747348	46747349	255,215,0	2	496,1	0,725
chr13	46757327	46757807	A-E	760	.	46757571	46757572	255,215,0	2	245,235	0,245
chr13	46944153	46944277	A-E	510	.	46944215	46944216	255,215,0	2	6,4	0,120
chr13	46957218	46957500	A-E	536	.	46957456	46957457	255,215,0	2	196,1	0,281
chr13	46957599	46957965	A-E	810	.	46957819	46957820	255,215,0	2	193,118	0,248
chr13	46959799	46960308	A-E	618	.	46960254	46960255	255,215,0	2	412,9	0,500
chr13	47129209	47129516	A-E	447	.	47129481	47129482	255,215,0	2	240,1	0,306
chr13	47146234	47146543	A-E	714	.	47146295	47146296	255,215,0	2	1,186	0,123
chr13	47149300	47149767	A-E	739	.	47149450	47149451	255,215,0	2	80,245	0,222
chr13	47152736	47153076	A-E	854	.	47152859	47152860	255,215,0	2	66,158	0,182
chr13	47180407	47180639	A-E	863	.	47180482	47180483	255,215,0	2	1,81	0,151
chr13	47242568	47242887	A-E	811	.	47242666	47242667	255,215,0	2	1,122	0,197
chr13	49875753	49875766	A-E	559	.	49875759	49875760	255,215,0	2	1,1	0,12
chr13	50651552	50651878	A-E	473	.	50651809	50651810	255,215,0	2	191,1	0,325
chr13	50652370	50652513	A-E	473	.	50652456	50652457	255,215,0	2	31,1	0,142
chr13	50704798	50705196	A-E	561	.	50705124	50705125	255,215,0	2	256,1	0,397
chr13	51086190	51086306	A-E	555	.	51086248	51086249	255,215,0	2	2,1	0,115
chr13	51288107	51288409	A-E	462	.	51288196	51288197	255,215,0	2	39,161	0,141
chr13	51905415	51905439	A-E	585	.	51905429	51905430	255,215,0	2	6,1	0,23
chr13	52368071	52368229	A-E	792	.	52368152	52368153	255,215,0	2	7,1	0,157
chr13	52376411	52376647	A-E	620	.	52376470	52376471	255,215,0	2	8,124	0,112
chr13	52399327	52399718	A-E	475	.	52399455	52399456	255,215,0	2	46,179	0,212
chr13	53028749	53028807	A-E	827	.	53028778	53028779	255,215,0	2	2,1	0,57
chr13	53300443	53300665	A-E	637	.	53300554	53300555	255,215,0	2	3,1	0,221
chr13	74600955	74601171	A-E	849	.	74601085	74601086	255,215,0	2	116,70	0,146
chr13	74637182	74637283	A-E	606	.	74637232	74637233	255,215,0	2	1,1	0,100
chr13	74710268	74710623	A-E	641	.	74710616	74710617	255,215,0	2	344,1	0,354
chr13	75928073	75928312	A-E	552	.	75928211	75928212	255,215,0	2	40,1	0,238
chr13	75959314	75959499	A-E	533	.	75959331	75959332	255,215,0	2	7,157	0,28
chr13	76336307	76336587	A-E	729	.	76336399	76336400	255,215,0	2	1,95	0,185
chr13	76560914	76561284	A-E	795	.	76560971	76560972	255,215,0	2	1,255	0,115
chr13	77898193	77898346	A-E	701	.	77898344	77898345	255,215,0	2	151,1	0,152
chr13	78004614	78004984	A-E	982	.	78004662	78004663	255,215,0	2	1,274	0,96
chr13	78005773	78006071	A-E	833	.	78005815	78005816	255,215,0	2	1,213	0,85
chr13	79232495	79232747	A-E	359	.	79232545	79232546	255,215,0	2	1,151	0,101
chr13	80096723	80097053	A-E	493	.	80096759	80096760	255,215,0	2	1,257	0,73
chr13	88189243	88189252	A-E	481	.	88189247	88189248	255,215,0	2	1,1	0,8
chr13	95201580	95202169	A-E	532	.	95201892	95201893	255,215,0	2	199,162	0,427
chr13	95932822	95933077	A-E	662	.	95932950	95932951	255,215,0	2	4,1	0,254
chr13	96330209	96330682	A-E	450	.	96330491	96330492	255,215,0	2	190,97	0,376
chr13	97877945	97878102	A-E	686	.	97878064	97878065	255,215,0	2	83,1	0,156
chr13	97943176	97943416	A-E	840	.	97943294	97943295	255,215,0	2	1,4	0,236
chr13	98112777	98112974	A-E	880	.	98112779	98112780	255,215,0	2	1,192	0,5
chr13	99136542	99137502	A-E	617	.	99137323	99137324	255,215,0	2	755,151	0,809
chr13	99161455	99162128	A-E	530	.	99161863	99161864	255,215,0	2	334,190	0,483
chr13	99169761	99169891	A-E	617	.	99169825	99169826	255,215,0	2	1,1	0,129
chr13	99195188	99195574	A-E	695	.	99195530	99195531	255,215,0	2	301,2	0,384
chr13	99220159	99220229	A-E	552	.	99220206	99220207	255,215,0	2	27,1	0,69
chr13	99224264	99224406	A-E	587	.	99224334	99224335	255,215,0	2	1,1	0,141
chr13	99227072	99227385	A-E	481	.	99227228	99227229	255,215,0	2	1,1	0,312
chr13	99777088	99777420	A-E	544	.	99777253	99777254	255,215,0	2	1,1	0,331
chr13	99881073	99881289	A-E	666	.	99881189	99881190	255,215,0	2	54,37	0,179
chr13	99927386	99927620	A-E	468	.	99927470	99927471	255,215,0	2	4,68	0,166
chr13	99958582	99959072	A-E	805	.	99958635	99958636	255,215,0	2	24,407	0,83
chr13	99975804	99976108	A-E	586	.	99975877	99975878	255,215,0	2	1,158	0,146
chr13	100004654	100004861	A-E	640	.	100004777	100004778	255,215,0	2	74,34	0,173
chr13	100007646	100007784	A-E	818	.	100007713	100007714	255,215,0	2	1,3	0,135
chr13	100009115	100009556	A-E	744	.	100009268	100009269	255,215,0	2	37,170	0,271
chr13	100009566	100009819	A-E	827	.	100009585	100009586	255,215,0	2	1,214	0,39
chr13	100028420	100028640	A-E	882	.	100028475	100028476	255,215,0	2	1,109	0,111
chr13	100083917	100084775	A-E	889	.	100084716	100084717	255,215,0	2	798,56	0,802
chr13	100150835	100151357	A-E	599	.	100151072	100151073	255,215,0	2	236,283	0,239
chr13	101045000	101045481	A-E	793	.	101045416	101045417	255,215,0	2	353,1	0,480
chr13	107026326	107026547	A-E	714	.	107026497	107026498	255,215,0	2	124,1	0,220
chr13	111024378	111024733	A-E	649	.	111024457	111024458	255,215,0	2	1,197	0,158
chr13	111116332	111116449	A-E	620	.	111116390	111116391	255,215,0	2	2,1	0,116
chr13	111565652	111565807	A-E	577	.	111565744	111565745	255,215,0	2	37,7	0,148
chr13	111832348	111832466	A-E	532	.	111832406	111832407	255,215,0	2	1,1	0,117
chr13	111853969	111854064	A-E	882	.	111854026	111854027	255,215,0	2	21,1	0,94
chr13	111856457	111856803	A-E	520	.	111856553	111856554	255,215,0	2	1,154	0,192
chr13	113343681	113344036	A-E	473	.	113343803	113343804	255,215,0	2	2,111	0,244
chr13	113514166	113514374	A-E	714	.	113514223	113514224	255,215,0	2	1,93	0,115
chr13	114829459	114829992	A-E	755	.	114829550	114829551	255,215,0	2	47,397	0,136
chr13	114833302	114833505	A-E	616	.	114833431	114833432	255,215,0	2	58,1	0,202
chr13	115062370	115062714	A-E	615	.	115062476	115062477	255,215,0	2	1,131	0,213
chr14	20895573	20895913	A-E	660	.	20895586	20895587	255,215,0	2	1,314	0,26
chr14	21093472	21093639	A-E	878	.	21093496	21093497	255,215,0	2	1,118	0,49
chr14	21100339	21100468	A-E	812	.	21100409	21100410	255,215,0	2	14,1	0,128
chr14	21149440	21149603	A-E	639	.	21149458	21149459	255,215,0	2	14,140	0,23
chr14	21151333	21151694	A-E	939	.	21151410	21151411	255,215,0	2	70,275	0,86
chr14	21776910	21777214	A-E	952	.	21777076	21777077	255,215,0	2	30,1	0,303
chr14	22802337	22802712	A-E	504	.	22802522	22802523	255,215,0	2	5,8	0,367
chr14	22953057	22953676	A-E	936	.	22953593	22953594	255,215,0	2	528,73	0,546
chr14	22986252	22986451	A-E	487	.	22986340	22986341	255,215,0	2	1,22	0,177
chr14	23003194	23003465	A-E	585	.	23003249	23003250	255,215,0	2	1,160	0,111
chr14	23024731	23024775	A-E	964	.	23024751	23024752	255,215,0	2	1,3	0,41
chr14	23263806	23263919	A-E	755	.	23263869	23263870	255,215,0	2	15,1	0,112
chr14	23280374	23280554	A-E	882	.	23280454	23280455	255,215,0	2	21,39	0,141
chr14	24071678	24071901	A-E	563	.	24071764	24071765	255,215,0	2	1,50	0,173
chr14	24748520	24749062	A-E	551	.	24748813	24748814	255,215,0	2	253,207	0,335
chr14	31464174	31464478	A-E	568	.	31464425	31464426	255,215,0	2	201,1	0,303
chr14	32670231	32670595	A-E	639	.	32670372	32670373	255,215,0	2	1,81	0,283
chr14	32670916	32671247	A-E	755	.	32671220	32671221	255,215,0	2	280,1	0,330
chr14	35312116	35312435	A-E	610	.	35312392	35312393	255,215,0	2	261,26	0,293
chr14	35754294	35754501	A-E	630	.	35754397	35754398	255,215,0	2	1,1	0,206
chr14	35763545	35763924	A-E	707	.	35763621	35763622	255,215,0	2	69,294	0,85
chr14	35836736	35837215	A-E	589	.	35837044	35837045	255,215,0	2	246,107	0,372
chr14	35869206	35869360	A-E	570	.	35869346	35869347	255,215,0	2	129,1	0,153
chr14	35874928	35875109	A-E	496	.	35875018	35875019	255,215,0	2	1,1	0,180
chr14	39895772	39895805	A-E	588	.	39895788	39895789	255,215,0	2	2,1	0,32
chr14	50329576	50329987	A-E	599	.	50329650	50329651	255,215,0	2	43,304	0,107
chr14	50358902	50358959	A-E	680	.	50358930	50358931	255,215,0	2	1,1	0,56
chr14	50443842	50444209	A-E	821	.	50443864	50443865	255,215,0	2	1,323	0,44
chr14	50465888	50466432	A-E	750	.	50466065	50466066	255,215,0	2	177,366	0,178
chr14	50510784	50511042	A-E	530	.	50510832	50510833	255,215,0	2	1,161	0,97
chr14	50528497	50528810	A-E	582	.	50528554	50528555	255,215,0	2	33,230	0,83
chr14	50528971	50529615	A-E	953	.	50529531	50529532	255,215,0	2	497,19	0,625
chr14	50554169	50554387	A-E	733	.	50554190	50554191	255,215,0	2	19,194	0,24
chr14	50810957	50811305	A-E	841	.	50811150	50811151	255,215,0	2	40,1	0,347
chr14	51257315	51257605	A-E	891	.	51257459	51257460	255,215,0	2	1,1	0,289
chr14	51326707	51326879	A-E	624	.	51326873	51326874	255,215,0	2	163,1	0,171
chr14	52310933	52311192	A-E	586	.	52311143	52311144	255,215,0	2	188,25	0,234
chr14	52334032	52335000	A-E	723	.	52334061	52334062	255,215,0	2	15,923	0,45
chr14	52338799	52338981	A-E	496	.	52338849	52338850	255,215,0	2	1,81	0,101
chr14	52347353	52347983	A-E	486	.	52347450	52347451	255,215,0	2	85,520	0,110
chr14	52457302	52457470	A-E	576	.	52457344	52457345	255,215,0	2	1,84	0,84
chr14	54904394	54904580	A-E	507	.	54904534	54904535	255,215,0	2	97,1	0,185
chr14	54954614	54954814	A-E	522	.	54954642	54954643	255,215,0	2	2,144	0,56
chr14	55032268	55032502	A-E	657	.	55032272	55032273	255,215,0	2	1,226	0,8
chr14	55196904	55197254	A-E	818	.	55197080	55197081	255,215,0	2	4,1	0,349
chr14	55348545	55348882	A-E	770	.	55348712	55348713	255,215,0	2	1,2	0,335
chr14	55357621	55357719	A-E	625	.	55357669	55357670	255,215,0	2	1,1	0,97
chr14	55368350	55368647	A-E	402	.	55368634	55368635	255,215,0	2	273,1	0,296
chr14	55541499	55541595	A-E	724	.	55541546	55541547	255,215,0	2	1,1	0,95
chr14	55926046	55926156	A-E	585	.	55926099	55926100	255,215,0	2	1,4	0,106
chr14	56047993	56048394	A-E	531	.	56048193	56048194	255,215,0	2	1,1	0,400
chr14	56471738	56471776	A-E	659	.	56471770	56471771	255,215,0	2	31,4	0,34
chr14	56666763	56667034	A-E	490	.	56666834	56666835	255,215,0	2	1,128	0,143
chr14	57047515	57047622	A-E	476	.	57047565	57047566	255,215,0	2	1,7	0,100
chr14	59263603	59263785	A-E	912	.	59263740	59263741	255,215,0	2	94,1	0,181
chr14	61547219	61547605	A-E	525	.	61547411	61547412	255,215,0	2	1,1	0,385
chr14	61846325	61846507	A-E	582	.	61846398	61846399	255,215,0	2	1,36	0,146
chr14	61905361	61905909	A-E	554	.	61905876	61905877	255,215,0	2	485,1	0,547
chr14	61906308	61906491	A-E	817	.	61906308	61906309	255,215,0	2	1,182	0,1
chr14	61944579	61946135	A-E	635	.	61945786	61945787	255,215,0	2	1206,346	0,1210
chr14	61968563	61968878	A-E	500	.	61968627	61968628	255,215,0	2	1,187	0,128
chr14	61970132	61970532	A-E	547	.	61970140	61970141	255,215,0	2	1,384	0,16
chr14	62019521	62020052	A-E	546	.	62019779	62019780	255,215,0	2	205,219	0,312
chr14	62128022	62128121	A-E	729	.	62128071	62128072	255,215,0	2	1,1	0,98
chr14	62216649	62217020	A-E	729	.	62216840	62216841	255,215,0	2	13,1	0,370
chr14	63938043	63938317	A-E	909	.	63938153	63938154	255,215,0	2	1,53	0,221
chr14	64226559	64226784	A-E	715	.	64226671	64226672	255,215,0	2	1,1	0,224
chr14	64336846	64336902	A-E	705	.	64336873	64336874	255,215,0	2	1,1	0,55
chr14	64662113	64662272	A-E	583	.	64662186	64662187	255,215,0	2	1,13	0,146
chr14	64702727	64703321	A-E	876	.	64703029	64703030	255,215,0	2	200,189	0,405
chr14	64975195	64975343	A-E	866	.	64975201	64975202	255,215,0	2	1,136	0,12
chr14	65567570	65567869	A-E	579	.	65567856	65567857	255,215,0	2	275,1	0,298
chr14	65635732	65635763	A-E	691	.	65635747	65635748	255,215,0	2	2,1	0,30
chr14	68146878	68147111	A-E	967	.	68147048	68147049	255,215,0	2	123,15	0,218
chr14	68751704	68751957	A-E	795	.	68751806	68751807	255,215,0	2	14,61	0,192
chr14	68752250	68752714	A-E	827	.	68752424	68752425	255,215,0	2	147,262	0,202
chr14	68772978	68773367	A-E	882	.	68773311	68773312	255,215,0	2	287,9	0,380
chr14	68779579	68780003	A-E	694	.	68779854	68779855	255,215,0	2	167,39	0,385
chr14	68784086	68784336	A-E	675	.	68784209	68784210	255,215,0	2	1,3	0,247
chr14	68868313	68868335	A-E	965	.	68868321	68868322	255,215,0	2	1,5	0,17
chr14	69258687	69259088	A-E	533	.	69259068	69259069	255,215,0	2	363,1	0,400
chr14	69283130	69283453	A-E	488	.	69283447	69283448	255,215,0	2	314,1	0,322
chr14	69533449	69533600	A-E	927	.	69533522	69533523	255,215,0	2	1,5	0,146
chr14	70079261	70079549	A-E	878	.	70079400	70079401	255,215,0	2	125,134	0,154
chr14	70079600	70079905	A-E	643	.	70079704	70079705	255,215,0	2	1,96	0,209
chr14	70083253	70083533	A-E	737	.	70083317	70083318	255,215,0	2	1,152	0,128
chr14	70092149	70092525	A-E	832	.	70092367	70092368	255,215,0	2	63,1	0,375
chr14	70119624	70119998	A-E	622	.	70119830	70119831	255,215,0	2	142,102	0,272
chr14	71110305	71110502	A-E	590	.	71110470	71110471	255,215,0	2	135,1	0,196
chr14	71122115	71122520	A-E	816	.	71122360	71122361	255,215,0	2	194,107	0,298
chr14	71353993	71354334	A-E	826	.	71354323	71354324	255,215,0	2	328,8	0,333
chr14	71791436	71791874	A-E	893	.	71791729	71791730	255,215,0	2	223,74	0,364
chr14	71792122	71792416	A-E	771	.	71792268	71792269	255,215,0	2	1,1	0,293
chr14	71824912	71825219	A-E	667	.	71824985	71824986	255,215,0	2	1,161	0,146
chr14	72058773	72058924	A-E	789	.	72058894	72058895	255,215,0	2	94,1	0,150
chr14	72631139	72631448	A-E	636	.	72631414	72631415	255,215,0	2	243,1	0,308
chr14	72758866	72759043	A-E	478	.	72758954	72758955	255,215,0	2	2,1	0,176
chr14	73931867	73932085	A-E	739	.	73931963	73931964	255,215,0	2	14,38	0,180
chr14	74222975	74223354	A-E	606	.	74223304	74223305	255,215,0	2	283,2	0,377
chr14	74224987	74225469	A-E	809	.	74225101	74225102	255,215,0	2	85,338	0,144
chr14	74225472	74225633	A-E	811	.	74225511	74225512	255,215,0	2	3,85	0,76
chr14	74237001	74237160	A-E	796	.	74237089	74237090	255,215,0	2	20,1	0,158
chr14	74250697	74250857	A-E	540	.	74250776	74250777	255,215,0	2	1,1	0,159
chr14	74252217	74252537	A-E	504	.	74252229	74252230	255,215,0	2	1,296	0,24
chr14	74319294	74319582	A-E	513	.	74319535	74319536	255,215,0	2	196,1	0,287
chr14	75651235	75651416	A-E	708	.	75651332	75651333	255,215,0	2	96,81	0,100
chr14	75696845	75697219	A-E	942	.	75696910	75696911	255,215,0	2	1,243	0,131
chr14	75697275	75697400	A-E	541	.	75697328	75697329	255,215,0	2	1,18	0,107
chr14	75762262	75762527	A-E	887	.	75762422	75762423	255,215,0	2	83,27	0,238
chr14	75988071	75988195	A-E	640	.	75988117	75988118	255,215,0	2	1,32	0,92
chr14	76009751	76009829	A-E	643	.	76009789	76009790	255,215,0	2	1,1	0,77
chr14	77419996	77420082	A-E	572	.	77420015	77420016	255,215,0	2	10,56	0,30
chr14	77422705	77423545	A-E	705	.	77423104	77423105	255,215,0	2	373,413	0,427
chr14	77426554	77426698	A-E	772	.	77426625	77426626	255,215,0	2	2,3	0,141
chr14	77431067	77431579	A-E	765	.	77431237	77431238	255,215,0	2	147,318	0,194
chr14	77444143	77444725	A-E	647	.	77444468	77444469	255,215,0	2	314,245	0,337
chr14	77495718	77495873	A-E	414	.	77495814	77495815	255,215,0	2	39,1	0,154
chr14	77506077	77506276	A-E	919	.	77506101	77506102	255,215,0	2	1,151	0,48
chr14	77567474	77567696	A-E	768	.	77567579	77567580	255,215,0	2	1,11	0,211
chr14	77838665	77838822	A-E	757	.	77838743	77838744	255,215,0	2	1,1	0,156
chr14	78047366	78047707	A-E	864	.	78047417	78047418	255,215,0	2	25,263	0,78
chr14	78108380	78108469	A-E	582	.	78108432	78108433	255,215,0	2	17,1	0,88
chr14	81936388	81936722	A-E	914	.	81936623	81936624	255,215,0	2	191,54	0,280
chr14	88473195	88473473	A-E	643	.	88473333	88473334	255,215,0	2	1,1	0,277
chr14	89742753	89743028	A-E	952	.	89742925	89742926	255,215,0	2	75,5	0,270
chr14	89791105	89791494	A-E	524	.	89791375	89791376	255,215,0	2	154,1	0,388
chr14	89831265	89831683	A-E	833	.	89831554	89831555	255,215,0	2	279,117	0,301
chr14	89884393	89884742	A-E	731	.	89884606	89884607	255,215,0	2	79,1	0,348
chr14	89884879	89885123	A-E	572	.	89885014	89885015	255,215,0	2	28,1	0,243
chr14	91696898	91697262	A-E	664	.	91696957	91696958	255,215,0	2	1,245	0,119
chr14	91815772	91816041	A-E	827	.	91815997	91815998	255,215,0	2	183,1	0,268
chr14	91823039	91823059	A-E	655	.	91823043	91823044	255,215,0	2	1,12	0,8
chr14	91843649	91843963	A-E	892	.	91843805	91843806	255,215,0	2	1,1	0,313
chr14	92284369	92284461	A-E	758	.	92284429	92284430	255,215,0	2	30,1	0,91
chr14	92297060	92297402	A-E	627	.	92297265	92297266	255,215,0	2	71,1	0,341
chr14	93035637	93035947	A-E	769	.	93035687	93035688	255,215,0	2	1,210	0,100
chr14	93526329	93526730	A-E	884	.	93526678	93526679	255,215,0	2	299,1	0,400
chr14	94425623	94426674	A-E	968	.	94426013	94426014	255,215,0	2	332,602	0,449
chr14	94437864	94438167	A-E	908	.	94438015	94438016	255,215,0	2	1,1	0,302
chr14	94813306	94813452	A-E	502	.	94813404	94813405	255,215,0	2	52,1	0,145
chr14	95731274	95731584	A-E	760	.	95731579	95731580	255,215,0	2	302,1	0,309
chr14	95946443	95946810	A-E	924	.	95946551	95946552	255,215,0	2	77,226	0,141
chr14	97853553	97853823	A-E	849	.	97853689	97853690	255,215,0	2	5,1	0,269
chr14	100533313	100533843	A-E	811	.	100533331	100533332	255,215,0	2	1,494	0,36
chr14	100533928	100534822	A-E	796	.	100533955	100533956	255,215,0	2	5,844	0,50
chr14	100687969	100688076	A-E	722	.	100687997	100687998	255,215,0	2	1,51	0,56
chr14	102342319	102342561	A-E	690	.	102342410	102342411	255,215,0	2	2,60	0,182
chr14	102342562	102342768	A-E	784	.	102342682	102342683	255,215,0	2	40,4	0,202
chr14	102413918	102414007	A-E	483	.	102413953	102413954	255,215,0	2	1,18	0,71
chr14	102459153	102459510	A-E	371	.	102459163	102459164	255,215,0	2	1,337	0,20
chr14	103221108	103221258	A-E	917	.	103221163	103221164	255,215,0	2	1,39	0,111
chr14	103242495	103242815	A-E	803	.	103242612	103242613	255,215,0	2	1,86	0,234
chr14	103246101	103246389	A-E	456	.	103246127	103246128	255,215,0	2	10,244	0,44
chr14	103251626	103251698	A-E	639	.	103251661	103251662	255,215,0	2	1,1	0,71
chr14	103273900	103274065	A-E	605	.	103273975	103273976	255,215,0	2	1,15	0,150
chr14	103285450	103285816	A-E	910	.	103285462	103285463	255,215,0	2	1,341	0,25
chr14	103606573	103606929	A-E	595	.	103606750	103606751	255,215,0	2	1,1	0,355
chr14	103867653	103867929	A-E	545	.	103867761	103867762	255,215,0	2	1,59	0,217
chr14	103993761	103994083	A-E	841	.	103993825	103993826	255,215,0	2	1,194	0,128
chr14	104338339	104338529	A-E	637	.	104338397	104338398	255,215,0	2	45,118	0,72
chr14	104886445	104886696	A-E	468	.	104886694	104886695	255,215,0	2	249,1	0,250
chr14	105491233	105491512	A-E	906	.	105491452	105491453	255,215,0	2	196,36	0,243
chr14	105492461	105492654	A-E	967	.	105492609	105492610	255,215,0	2	105,1	0,192
chr14	105493379	105493756	A-E	693	.	105493697	105493698	255,215,0	2	263,3	0,374
chr14	105533738	105533893	A-E	896	.	105533825	105533826	255,215,0	2	52,32	0,123
chr14	105535416	105535641	A-E	875	.	105535490	105535491	255,215,0	2	23,99	0,126
chr14	105536659	105537093	A-E	991	.	105536680	105536681	255,215,0	2	1,392	0,42
chr14	105537136	105537487	A-E	979	.	105537332	105537333	255,215,0	2	172,130	0,221
chr14	105553688	105554171	A-E	456	.	105554141	105554142	255,215,0	2	425,1	0,482
chr14	105947247	105947589	A-E	774	.	105947316	105947317	255,215,0	2	4,207	0,135
chr14	105948139	105949025	A-E	692	.	105948431	105948432	255,215,0	2	251,552	0,334
chr14	106043448	106043896	A-E	811	.	106043720	106043721	255,215,0	2	269,171	0,277
chr14	106044170	106044554	A-E	693	.	106044178	106044179	255,215,0	2	1,368	0,16
chr14	106154304	106154473	A-E	922	.	106154412	106154413	255,215,0	2	58,10	0,159
chr14	106155435	106155539	A-E	876	.	106155438	106155439	255,215,0	2	1,97	0,7
chr14	106157040	106157426	A-E	598	.	106157095	106157096	255,215,0	2	1,276	0,110
chr14	106160446	106161396	A-E	736	.	106161377	106161378	255,215,0	2	916,3	0,947
chr14	106319508	106319823	A-E	565	.	106319665	106319666	255,215,0	2	1,1	0,314
chr14	107254042	107254302	A-E	631	.	107254159	107254160	255,215,0	2	70,94	0,166
chr15	23032367	23032437	A-E	899	.	23032401	23032402	255,215,0	2	1,1	0,69
chr15	25661698	25662399	A-E	907	.	25662051	25662052	255,215,0	2	310,304	0,397
chr15	26095507	26095720	A-E	653	.	26095666	26095667	255,215,0	2	128,22	0,191
chr15	26327449	26327657	A-E	982	.	26327504	26327505	255,215,0	2	1,97	0,111
chr15	31520267	31520758	A-E	890	.	31520351	31520352	255,215,0	2	2,323	0,168
chr15	31558076	31558412	A-E	689	.	31558221	31558222	255,215,0	2	1,45	0,291
chr15	31631209	31631469	A-E	929	.	31631260	31631261	255,215,0	2	1,158	0,102
chr15	31637412	31637757	A-E	944	.	31637429	31637430	255,215,0	2	1,311	0,34
chr15	31638281	31638397	A-E	860	.	31638338	31638339	255,215,0	2	1,1	0,115
chr15	31649449	31649861	A-E	639	.	31649455	31649456	255,215,0	2	1,399	0,13
chr15	31656932	31656985	A-E	587	.	31656958	31656959	255,215,0	2	1,1	0,52
chr15	31659979	31660178	A-E	718	.	31660049	31660050	255,215,0	2	1,58	0,141
chr15	31660475	31660650	A-E	614	.	31660562	31660563	255,215,0	2	1,1	0,174
chr15	31684187	31684230	A-E	524	.	31684208	31684209	255,215,0	2	1,1	0,42
chr15	31736020	31736354	A-E	693	.	31736109	31736110	255,215,0	2	1,155	0,179
chr15	33015825	33015847	A-E	819	.	33015835	33015836	255,215,0	2	1,1	0,21
chr15	34625973	34627107	A-E	934	.	34626355	34626356	255,215,0	2	373,742	0,392
chr15	34806583	34806655	A-E	538	.	34806618	34806619	255,215,0	2	19,20	0,52
chr15	38850879	38851239	A-E	598	.	38851222	38851223	255,215,0	2	331,3	0,357
chr15	38915132	38915419	A-E	649	.	38915238	38915239	255,215,0	2	1,75	0,212
chr15	38916030	38916190	A-E	741	.	38916084	38916085	255,215,0	2	1,52	0,108
chr15	38962934	38963231	A-E	851	.	38963053	38963054	255,215,0	2	64,121	0,176
chr15	38966660	38966847	A-E	705	.	38966692	38966693	255,215,0	2	1,123	0,64
chr15	39721939	39722170	A-E	554	.	39722054	39722055	255,215,0	2	2,1	0,230
chr15	42083275	42083582	A-E	481	.	42083458	42083459	255,215,0	2	61,1	0,306
chr15	42797413	42797775	A-E	658	.	42797501	42797502	255,215,0	2	1,186	0,176
chr15	44838663	44839045	A-E	814	.	44838853	44838854	255,215,0	2	1,2	0,380
chr15	45011696	45012252	A-E	929	.	45011731	45011732	255,215,0	2	6,491	0,65
chr15	45018690	45019271	A-E	982	.	45019006	45019007	255,215,0	2	293,241	0,340
chr15	45026784	45027209	A-E	492	.	45026860	45026861	255,215,0	2	1,272	0,153
chr15	46995564	46995898	A-E	916	.	46995746	46995747	255,215,0	2	32,1	0,333
chr15	51178221	51178337	A-E	867	.	51178278	51178279	255,215,0	2	1,1	0,115
chr15	51199434	51199720	A-E	736	.	51199488	51199489	255,215,0	2	27,204	0,82
chr15	51520545	51520950	A-E	927	.	51520859	51520860	255,215,0	2	226,2	0,403
chr15	51536642	51537146	A-E	486	.	51536927	51536928	255,215,0	2	182,114	0,390
chr15	52027914	52028129	A-E	783	.	52028009	52028010	255,215,0	2	1,25	0,190
chr15	52274281	52274516	A-E	451	.	52274504	52274505	255,215,0	2	213,1	0,234
chr15	52471141	52471267	A-E	494	.	52471203	52471204	255,215,0	2	1,1	0,125
chr15	52514123	52514181	A-E	615	.	52514153	52514154	255,215,0	2	4,1	0,57
chr15	52623532	52623910	A-E	526	.	52623797	52623798	255,215,0	2	155,1	0,377
chr15	52671246	52671356	A-E	978	.	52671317	52671318	255,215,0	2	43,10	0,100
chr15	52755042	52755426	A-E	523	.	52755084	52755085	255,215,0	2	1,300	0,84
chr15	54808561	54808696	A-E	517	.	54808631	54808632	255,215,0	2	8,2	0,133
chr15	54810501	54810612	A-E	869	.	54810559	54810560	255,215,0	2	7,1	0,110
chr15	54875199	54875349	A-E	950	.	54875246	54875247	255,215,0	2	1,56	0,94
chr15	54876044	54876271	A-E	922	.	54876083	54876084	255,215,0	2	29,176	0,51
chr15	55569261	55569551	A-E	896	.	55569535	55569536	255,215,0	2	273,14	0,276
chr15	56533555	56533911	A-E	550	.	56533732	56533733	255,215,0	2	1,1	0,355
chr15	57024151	57024543	A-E	495	.	57024346	57024347	255,215,0	2	1,1	0,391
chr15	57445568	57445815	A-E	997	.	57445691	57445692	255,215,0	2	1,1	0,246
chr15	59590619	59590895	A-E	943	.	59590675	59590676	255,215,0	2	1,164	0,112
chr15	59661686	59662104	A-E	936	.	59662054	59662055	255,215,0	2	365,45	0,373
chr15	59662622	59662858	A-E	512	.	59662797	59662798	255,215,0	2	117,1	0,235
chr15	60843408	60843529	A-E	870	.	60843468	60843469	255,215,0	2	1,1	0,120
chr15	60860287	60860743	A-E	893	.	60860652	60860653	255,215,0	2	324,49	0,407
chr15	60861140	60861543	A-E	453	.	60861525	60861526	255,215,0	2	369,1	0,402
chr15	60866471	60866838	A-E	785	.	60866762	60866763	255,215,0	2	218,1	0,366
chr15	60987856	60988050	A-E	604	.	60988001	60988002	255,215,0	2	98,1	0,193
chr15	61150752	61151137	A-E	667	.	61151083	61151084	255,215,0	2	280,1	0,384
chr15	61191471	61191904	A-E	565	.	61191713	61191714	255,215,0	2	204,151	0,282
chr15	63779413	63779516	A-E	702	.	63779457	63779458	255,215,0	2	1,14	0,89
chr15	63789350	63789632	A-E	692	.	63789442	63789443	255,215,0	2	38,135	0,147
chr15	63790297	63790718	A-E	492	.	63790551	63790552	255,215,0	2	234,146	0,275
chr15	63793619	63793952	A-E	774	.	63793659	63793660	255,215,0	2	2,253	0,80
chr15	63795379	63795825	A-E	817	.	63795542	63795543	255,215,0	2	134,253	0,193
chr15	64231900	64232283	A-E	594	.	64232140	64232141	255,215,0	2	100,1	0,382
chr15	64301909	64302485	A-E	719	.	64302105	64302106	255,215,0	2	176,358	0,218
chr15	64302988	64303332	A-E	650	.	64303075	64303076	255,215,0	2	77,246	0,98
chr15	64381800	64381834	A-E	735	.	64381829	64381830	255,215,0	2	26,1	0,33
chr15	64385304	64385413	A-E	836	.	64385383	64385384	255,215,0	2	54,4	0,105
chr15	64926391	64927191	A-E	744	.	64926460	64926461	255,215,0	2	5,665	0,135
chr15	64943796	64943958	A-E	612	.	64943876	64943877	255,215,0	2	1,1	0,161
chr15	65134813	65135011	A-E	466	.	65134885	65134886	255,215,0	2	65,117	0,81
chr15	65136656	65136829	A-E	633	.	65136742	65136743	255,215,0	2	1,1	0,172
chr15	65184485	65185160	A-E	712	.	65184509	65184510	255,215,0	2	17,642	0,33
chr15	65186466	65186587	A-E	949	.	65186501	65186502	255,215,0	2	1,50	0,71
chr15	65588138	65588796	A-E	572	.	65588278	65588279	255,215,0	2	32,409	0,249
chr15	65597342	65597825	A-E	599	.	65597631	65597632	255,215,0	2	258,161	0,322
chr15	66209523	66209786	A-E	855	.	66209614	66209615	255,215,0	2	25,104	0,159
chr15	66213302	66213583	A-E	502	.	66213470	66213471	255,215,0	2	61,5	0,276
chr15	66446069	66446172	A-E	481	.	66446167	66446168	255,215,0	2	97,3	0,100
chr15	66764584	66765048	A-E	814	.	66764850	66764851	255,215,0	2	218,149	0,315
chr15	67359902	67360290	A-E	713	.	67360057	67360058	255,215,0	2	113,190	0,198
chr15	67374642	67374798	A-E	824	.	67374719	67374720	255,215,0	2	1,1	0,155
chr15	67376304	67376331	A-E	742	.	67376317	67376318	255,215,0	2	1,1	0,26
chr15	67377637	67377763	A-E	819	.	67377702	67377703	255,215,0	2	6,1	0,125
chr15	67393879	67393959	A-E	843	.	67393918	67393919	255,215,0	2	1,1	0,79
chr15	67394592	67394829	A-E	622	.	67394686	67394687	255,215,0	2	56,103	0,134
chr15	67399833	67400186	A-E	604	.	67399897	67399898	255,215,0	2	58,282	0,71
chr15	67402747	67403337	A-E	919	.	67402803	67402804	255,215,0	2	1,478	0,112
chr15	67467323	67467615	A-E	619	.	67467549	67467550	255,215,0	2	180,18	0,274
chr15	67533518	67533775	A-E	803	.	67533646	67533647	255,215,0	2	1,1	0,256
chr15	67815166	67815328	A-E	609	.	67815184	67815185	255,215,0	2	1,126	0,36
chr15	68055361	68055692	A-E	862	.	68055541	68055542	255,215,0	2	95,64	0,267
chr15	68571566	68571853	A-E	495	.	68571709	68571710	255,215,0	2	1,1	0,286
chr15	69972019	69972264	A-E	916	.	69972078	69972079	255,215,0	2	1,126	0,119
chr15	70315431	70315822	A-E	745	.	70315627	70315628	255,215,0	2	3,1	0,390
chr15	70778591	70778923	A-E	575	.	70778908	70778909	255,215,0	2	305,1	0,331
chr15	72529849	72530124	A-E	728	.	72529996	72529997	255,215,0	2	67,47	0,228
chr15	74275126	74275290	A-E	940	.	74275265	74275266	255,215,0	2	117,1	0,163
chr15	74676254	74676541	A-E	848	.	74676346	74676347	255,215,0	2	1,103	0,184
chr15	74691619	74692005	A-E	683	.	74691955	74691956	255,215,0	2	290,3	0,383
chr15	74693719	74694069	A-E	944	.	74694003	74694004	255,215,0	2	253,34	0,316
chr15	74722154	74722325	A-E	665	.	74722257	74722258	255,215,0	2	38,2	0,169
chr15	74908840	74909023	A-E	506	.	74908945	74908946	255,215,0	2	41,13	0,170
chr15	75077341	75078007	A-E	600	.	75077747	75077748	255,215,0	2	345,198	0,468
chr15	75078147	75078281	A-E	953	.	75078214	75078215	255,215,0	2	9,8	0,126
chr15	75300638	75300799	A-E	865	.	75300728	75300729	255,215,0	2	22,1	0,160
chr15	75337127	75337273	A-E	864	.	75337199	75337200	255,215,0	2	1,1	0,145
chr15	75340015	75340128	A-E	935	.	75340054	75340055	255,215,0	2	5,38	0,75
chr15	75359490	75359809	A-E	739	.	75359646	75359647	255,215,0	2	118,123	0,196
chr15	75405249	75405729	A-E	498	.	75405293	75405294	255,215,0	2	1,392	0,88
chr15	75493300	75493569	A-E	953	.	75493428	75493429	255,215,0	2	10,22	0,247
chr15	75507922	75508072	A-E	634	.	75507996	75507997	255,215,0	2	1,1	0,149
chr15	75642310	75642423	A-E	861	.	75642347	75642348	255,215,0	2	4,42	0,71
chr15	75742691	75742962	A-E	462	.	75742916	75742917	255,215,0	2	183,2	0,269
chr15	75746015	75746308	A-E	612	.	75746282	75746283	255,215,0	2	244,1	0,292
chr15	75988899	75988911	A-E	492	.	75988904	75988905	255,215,0	2	1,1	0,11
chr15	77711297	77711793	A-E	421	.	77711477	77711478	255,215,0	2	135,270	0,226
chr15	78286845	78286973	A-E	543	.	78286908	78286909	255,215,0	2	1,1	0,127
chr15	78326866	78327036	A-E	645	.	78326957	78326958	255,215,0	2	48,34	0,136
chr15	78349020	78349061	A-E	557	.	78349040	78349041	255,215,0	2	1,1	0,40
chr15	79167451	79167677	A-E	581	.	79167527	79167528	255,215,0	2	1,73	0,153
chr15	79285533	79285649	A-E	590	.	79285620	79285621	255,215,0	2	60,1	0,115
chr15	80201980	80202357	A-E	702	.	80202083	80202084	255,215,0	2	5,175	0,202
chr15	80254150	80254548	A-E	664	.	80254374	80254375	255,215,0	2	56,5	0,393
chr15	80274118	80274496	A-E	934	.	80274187	80274188	255,215,0	2	6,245	0,133
chr15	80310149	80310338	A-E	532	.	80310212	80310213	255,215,0	2	39,101	0,88
chr15	81292034	81292315	A-E	679	.	81292141	81292142	255,215,0	2	1,66	0,215
chr15	83777214	83777631	A-E	458	.	83777500	83777501	255,215,0	2	228,72	0,345
chr15	85278485	85278605	A-E	668	.	85278507	85278508	255,215,0	2	1,75	0,45
chr15	85520173	85520442	A-E	754	.	85520279	85520280	255,215,0	2	1,57	0,212
chr15	85554486	85554661	A-E	533	.	85554538	85554539	255,215,0	2	1,70	0,105
chr15	85567719	85568121	A-E	827	.	85567727	85567728	255,215,0	2	2,387	0,15
chr15	86169064	86169593	A-E	522	.	86169213	86169214	255,215,0	2	147,376	0,153
chr15	86232095	86232391	A-E	498	.	86232150	86232151	255,215,0	2	51,235	0,61
chr15	86233947	86234070	A-E	980	.	86233984	86233985	255,215,0	2	32,79	0,44
chr15	86234558	86235436	A-E	915	.	86235028	86235029	255,215,0	2	468,404	0,474
chr15	86251754	86252119	A-E	524	.	86251883	86251884	255,215,0	2	1,107	0,258
chr15	86337296	86337374	A-E	847	.	86337334	86337335	255,215,0	2	1,1	0,77
chr15	89634058	89634365	A-E	790	.	89634100	89634101	255,215,0	2	1,222	0,85
chr15	89655617	89655997	A-E	789	.	89655673	89655674	255,215,0	2	1,268	0,112
chr15	90546487	90546659	A-E	877	.	90546569	90546570	255,215,0	2	54,61	0,111
chr15	90582060	90582185	A-E	566	.	90582073	90582074	255,215,0	2	1,98	0,27
chr15	90641433	90641611	A-E	816	.	90641525	90641526	255,215,0	2	8,1	0,177
chr15	90642191	90642534	A-E	741	.	90642365	90642366	255,215,0	2	53,47	0,296
chr15	91388571	91388688	A-E	622	.	91388617	91388618	255,215,0	2	23,46	0,71
chr15	91397720	91397839	A-E	634	.	91397747	91397748	255,215,0	2	1,65	0,54
chr15	93374780	93375598	A-E	935	.	93375183	93375184	255,215,0	2	363,373	0,445
chr15	93446316	93446752	A-E	739	.	93446384	93446385	255,215,0	2	8,306	0,130
chr15	95128045	95128087	A-E	783	.	95128065	95128066	255,215,0	2	1,1	0,41
chr15	96100868	96101018	A-E	730	.	96100979	96100980	255,215,0	2	74,1	0,149
chr15	96884534	96884884	A-E	497	.	96884708	96884709	255,215,0	2	1,1	0,349
chr15	99319954	99320059	A-E	551	.	99319956	99319957	255,215,0	2	1,101	0,4
chr15	99320131	99320435	A-E	648	.	99320364	99320365	255,215,0	2	165,1	0,303
chr15	99911474	99911521	A-E	725	.	99911497	99911498	255,215,0	2	1,1	0,46
chr15	100171527	100171868	A-E	623	.	100171602	100171603	255,215,0	2	1,191	0,150
chr15	100243956	100244145	A-E	671	.	100244049	100244050	255,215,0	2	1,2	0,187
chr15	101462679	101462736	A-E	641	.	101462707	101462708	255,215,0	2	1,1	0,56
chr15	101462807	101463162	A-E	797	.	101462985	101462986	255,215,0	2	3,1	0,354
chr15	101488587	101488889	A-E	729	.	101488759	101488760	255,215,0	2	147,103	0,199
chr16	302790	302981	A-E	790	.	302793	302794	255,215,0	2	1,184	0,7
chr16	579212	579381	A-E	620	.	579342	579343	255,215,0	2	95,2	0,167
chr16	729341	729555	A-E	592	.	729449	729450	255,215,0	2	51,48	0,166
chr16	1019915	1020111	A-E	707	.	1020012	1020013	255,215,0	2	1,1	0,195
chr16	1764110	1764285	A-E	976	.	1764246	1764247	255,215,0	2	114,15	0,160
chr16	2060366	2060419	A-E	682	.	2060385	2060386	255,215,0	2	1,15	0,38
chr16	2204716	2205113	A-E	566	.	2205109	2205110	255,215,0	2	391,1	0,396
chr16	2517608	2517963	A-E	514	.	2517699	2517700	255,215,0	2	40,212	0,143
chr16	2565508	2565886	A-E	669	.	2565581	2565582	255,215,0	2	49,279	0,99
chr16	2657653	2657823	A-E	985	.	2657763	2657764	255,215,0	2	53,1	0,169
chr16	2801504	2801643	A-E	696	.	2801573	2801574	255,215,0	2	1,1	0,138
chr16	2803392	2803775	A-E	447	.	2803515	2803516	255,215,0	2	1,137	0,246
chr16	3127097	3127406	A-E	533	.	3127182	3127183	255,215,0	2	26,163	0,146
chr16	3174225	3174888	A-E	716	.	3174857	3174858	255,215,0	2	604,1	0,662
chr16	3183822	3184065	A-E	654	.	3184054	3184055	255,215,0	2	224,1	0,242
chr16	3200393	3200919	A-E	915	.	3200596	3200597	255,215,0	2	197,315	0,211
chr16	3202679	3202971	A-E	970	.	3202883	3202884	255,215,0	2	194,77	0,215
chr16	3238028	3238591	A-E	727	.	3238114	3238115	255,215,0	2	1,391	0,172
chr16	3414845	3415236	A-E	796	.	3414918	3414919	255,215,0	2	1,244	0,147
chr16	3676050	3676302	A-E	496	.	3676175	3676176	255,215,0	2	1,1	0,251
chr16	3766806	3766901	A-E	413	.	3766853	3766854	255,215,0	2	1,1	0,94
chr16	4233149	4233551	A-E	464	.	4233168	4233169	255,215,0	2	11,373	0,29
chr16	4250425	4250457	A-E	523	.	4250440	4250441	255,215,0	2	1,1	0,31
chr16	4474765	4474960	A-E	769	.	4474927	4474928	255,215,0	2	132,1	0,194
chr16	5148636	5148806	A-E	412	.	5148720	5148721	255,215,0	2	1,1	0,169
chr16	8769092	8769263	A-E	871	.	8769149	8769150	255,215,0	2	8,63	0,108
chr16	10838262	10838635	A-E	681	.	10838364	10838365	255,215,0	2	38,206	0,167
chr16	10961252	10961316	A-E	835	.	10961278	10961279	255,215,0	2	1,11	0,53
chr16	10965393	10965955	A-E	962	.	10965449	10965450	255,215,0	2	1,449	0,113
chr16	10991110	10991458	A-E	553	.	10991122	10991123	255,215,0	2	1,323	0,25
chr16	11032093	11032474	A-E	680	.	11032346	11032347	255,215,0	2	128,1	0,380
chr16	11043306	11043448	A-E	866	.	11043379	11043380	255,215,0	2	8,3	0,139
chr16	11082361	11082469	A-E	798	.	11082414	11082415	255,215,0	2	1,1	0,107
chr16	11194136	11194543	A-E	882	.	11194328	11194329	255,215,0	2	1,23	0,384
chr16	11300663	11300859	A-E	868	.	11300813	11300814	255,215,0	2	107,1	0,195
chr16	11318108	11318467	A-E	684	.	11318210	11318211	255,215,0	2	68,222	0,137
chr16	11345704	11346020	A-E	833	.	11345998	11345999	255,215,0	2	275,1	0,315
chr16	11347169	11347561	A-E	675	.	11347368	11347369	255,215,0	2	8,1	0,391
chr16	11405627	11405832	A-E	778	.	11405703	11405704	255,215,0	2	1,52	0,153
chr16	11420919	11421196	A-E	975	.	11420932	11420933	255,215,0	2	1,251	0,26
chr16	11421847	11422280	A-E	710	.	11422047	11422048	255,215,0	2	180,211	0,222
chr16	11464448	11464834	A-E	688	.	11464696	11464697	255,215,0	2	113,1	0,385
chr16	11678542	11678746	A-E	770	.	11678702	11678703	255,215,0	2	141,24	0,180
chr16	11715871	11716050	A-E	463	.	11715943	11715944	255,215,0	2	1,34	0,145
chr16	11877502	11877906	A-E	918	.	11877728	11877729	255,215,0	2	51,2	0,402
chr16	11903925	11904291	A-E	840	.	11904147	11904148	255,215,0	2	82,3	0,363
chr16	12007429	12007866	A-E	537	.	12007780	12007781	255,215,0	2	324,57	0,380
chr16	12008398	12008797	A-E	461	.	12008597	12008598	255,215,0	2	1,1	0,398
chr16	12072323	12072403	A-E	622	.	12072362	12072363	255,215,0	2	1,1	0,79
chr16	12638094	12638382	A-E	520	.	12638193	12638194	255,215,0	2	1,89	0,199
chr16	12639866	12639897	A-E	739	.	12639881	12639882	255,215,0	2	1,1	0,30
chr16	12707024	12707388	A-E	759	.	12707300	12707301	255,215,0	2	190,1	0,363
chr16	14050993	14051200	A-E	721	.	14051171	14051172	255,215,0	2	152,1	0,206
chr16	14379572	14379808	A-E	503	.	14379697	14379698	255,215,0	2	17,1	0,235
chr16	14403974	14403986	A-E	920	.	14403977	14403978	255,215,0	2	1,6	0,6
chr16	14404276	14404618	A-E	735	.	14404407	14404408	255,215,0	2	15,94	0,248
chr16	14595290	14595675	A-E	830	.	14595460	14595461	255,215,0	2	3,47	0,338
chr16	14727896	14728123	A-E	877	.	14728041	14728042	255,215,0	2	66,1	0,226
chr16	16046185	16046451	A-E	580	.	16046446	16046447	255,215,0	2	259,1	0,265
chr16	16237911	16237996	A-E	886	.	16237953	16237954	255,215,0	2	1,1	0,84
chr16	17107490	17107917	A-E	504	.	17107544	17107545	255,215,0	2	4,321	0,106
chr16	17366939	17367204	A-E	805	.	17367134	17367135	255,215,0	2	127,1	0,264
chr16	17435762	17436066	A-E	481	.	17435912	17435913	255,215,0	2	1,4	0,300
chr16	17438952	17439020	A-E	696	.	17438986	17438987	255,215,0	2	2,1	0,67
chr16	22046502	22046739	A-E	921	.	22046618	22046619	255,215,0	2	1,5	0,232
chr16	22202219	22202461	A-E	428	.	22202316	22202317	255,215,0	2	1,47	0,195
chr16	22203239	22203382	A-E	883	.	22203300	22203301	255,215,0	2	2,22	0,121
chr16	22207042	22207397	A-E	705	.	22207175	22207176	255,215,0	2	115,203	0,152
chr16	22369006	22369175	A-E	493	.	22369137	22369138	255,215,0	2	95,1	0,168
chr16	23515450	23515596	A-E	864	.	23515522	23515523	255,215,0	2	1,1	0,145
chr16	23519872	23520278	A-E	675	.	23520007	23520008	255,215,0	2	37,172	0,234
chr16	23859400	23859563	A-E	643	.	23859437	23859438	255,215,0	2	29,117	0,46
chr16	24986831	24987077	A-E	569	.	24987000	24987001	255,215,0	2	95,1	0,245
chr16	24991891	24992268	A-E	764	.	24992079	24992080	255,215,0	2	1,1	0,376
chr16	25025647	25025977	A-E	763	.	25025928	25025929	255,215,0	2	234,1	0,329
chr16	25104411	25104695	A-E	484	.	25104553	25104554	255,215,0	2	3,1	0,283
chr16	27248271	27248419	A-E	600	.	27248342	27248343	255,215,0	2	1,5	0,143
chr16	27378926	27379252	A-E	875	.	27378936	27378937	255,215,0	2	2,306	0,20
chr16	27379401	27379520	A-E	876	.	27379511	27379512	255,215,0	2	103,1	0,118
chr16	27417796	27418138	A-E	932	.	27417848	27417849	255,215,0	2	1,237	0,105
chr16	27418527	27418710	A-E	828	.	27418690	27418691	255,215,0	2	145,1	0,182
chr16	28152345	28152795	A-E	530	.	28152450	28152451	255,215,0	2	68,307	0,143
chr16	28519170	28519454	A-E	493	.	28519287	28519288	255,215,0	2	27,76	0,208
chr16	28985191	28985568	A-E	569	.	28985309	28985310	255,215,0	2	1,140	0,237
chr16	30470048	30470551	A-E	670	.	30470198	30470199	255,215,0	2	133,334	0,169
chr16	30572680	30572888	A-E	468	.	30572791	30572792	255,215,0	2	78,62	0,146
chr16	30816836	30817021	A-E	539	.	30816896	30816897	255,215,0	2	32,96	0,89
chr16	30817353	30817388	A-E	520	.	30817370	30817371	255,215,0	2	1,1	0,34
chr16	30887816	30887992	A-E	687	.	30887963	30887964	255,215,0	2	121,1	0,175
chr16	30961321	30961801	A-E	842	.	30961649	30961650	255,215,0	2	282,104	0,376
chr16	31362706	31363057	A-E	603	.	31362838	31362839	255,215,0	2	1,87	0,264
chr16	31397999	31398263	A-E	539	.	31398139	31398140	255,215,0	2	22,5	0,259
chr16	31520268	31520460	A-E	717	.	31520453	31520454	255,215,0	2	180,1	0,191
chr16	31886412	31887088	A-E	829	.	31886499	31886500	255,215,0	2	80,580	0,96
chr16	31887367	31887596	A-E	733	.	31887373	31887374	255,215,0	2	1,217	0,12
chr16	46863838	46863969	A-E	700	.	46863903	46863904	255,215,0	2	1,1	0,130
chr16	47527671	47527980	A-E	683	.	47527774	47527775	255,215,0	2	1,102	0,207
chr16	48590789	48591248	A-E	459	.	48591171	48591172	255,215,0	2	380,73	0,386
chr16	48657176	48657539	A-E	620	.	48657279	48657280	255,215,0	2	46,202	0,161
chr16	50155835	50155989	A-E	708	.	50155911	50155912	255,215,0	2	1,1	0,153
chr16	50313130	50313479	A-E	560	.	50313261	50313262	255,215,0	2	40,126	0,223
chr16	50714093	50714429	A-E	599	.	50714260	50714261	255,215,0	2	1,2	0,334
chr16	50781151	50781544	A-E	754	.	50781343	50781344	255,215,0	2	1,8	0,385
chr16	53095630	53096033	A-E	662	.	53095827	53095828	255,215,0	2	7,14	0,389
chr16	53491748	53491904	A-E	786	.	53491825	53491826	255,215,0	2	1,1	0,155
chr16	53538093	53538165	A-E	673	.	53538127	53538128	255,215,0	2	1,4	0,68
chr16	53553416	53553526	A-E	579	.	53553499	53553500	255,215,0	2	58,1	0,109
chr16	53568939	53569140	A-E	965	.	53569039	53569040	255,215,0	2	1,1	0,200
chr16	56457463	56457719	A-E	560	.	56457691	56457692	255,215,0	2	202,1	0,255
chr16	56946140	56946315	A-E	686	.	56946225	56946226	255,215,0	2	1,4	0,171
chr16	57386722	57387019	A-E	729	.	57386870	57386871	255,215,0	2	1,1	0,296
chr16	57422104	57422156	A-E	889	.	57422115	57422116	255,215,0	2	2,30	0,22
chr16	58916162	58916515	A-E	589	.	58916309	58916310	255,215,0	2	1,59	0,294
chr16	62021526	62021884	A-E	500	.	62021765	62021766	255,215,0	2	123,1	0,357
chr16	66587187	66587393	A-E	551	.	66587310	66587311	255,215,0	2	95,54	0,152
chr16	66624277	66624511	A-E	683	.	66624393	66624394	255,215,0	2	1,1	0,233
chr16	66639588	66639925	A-E	549	.	66639756	66639757	255,215,0	2	1,1	0,336
chr16	67548404	67548498	A-E	679	.	67548450	67548451	255,215,0	2	1,1	0,93
chr16	67551831	67552198	A-E	485	.	67551909	67551910	255,215,0	2	1,210	0,157
chr16	67586435	67586692	A-E	465	.	67586563	67586564	255,215,0	2	1,1	0,256
chr16	68114004	68114254	A-E	878	.	68114071	68114072	255,215,0	2	1,115	0,135
chr16	68271949	68272113	A-E	559	.	68272068	68272069	255,215,0	2	76,1	0,163
chr16	68353238	68353438	A-E	722	.	68353367	68353368	255,215,0	2	60,1	0,199
chr16	68415381	68415536	A-E	888	.	68415488	68415489	255,215,0	2	64,4	0,151
chr16	69472266	69472661	A-E	901	.	69472460	69472461	255,215,0	2	1,7	0,388
chr16	69603393	69603628	A-E	579	.	69603510	69603511	255,215,0	2	1,1	0,234
chr16	70438069	70438636	A-E	619	.	70438387	70438388	255,215,0	2	256,186	0,381
chr16	70467096	70467242	A-E	850	.	70467195	70467196	255,215,0	2	54,1	0,145
chr16	70470997	70471281	A-E	628	.	70471213	70471214	255,215,0	2	150,1	0,283
chr16	71850535	71850824	A-E	856	.	71850760	71850761	255,215,0	2	164,1	0,288
chr16	73070571	73070743	A-E	574	.	73070730	73070731	255,215,0	2	149,1	0,171
chr16	75496858	75497008	A-E	723	.	75496923	75496924	255,215,0	2	16,34	0,116
chr16	78776922	78777027	A-E	572	.	78776967	78776968	255,215,0	2	1,14	0,91
chr16	78812127	78812601	A-E	758	.	78812413	78812414	255,215,0	2	277,178	0,296
chr16	79024240	79024348	A-E	761	.	79024293	79024294	255,215,0	2	1,1	0,107
chr16	80710394	80710578	A-E	812	.	80710564	80710565	255,215,0	2	158,1	0,183
chr16	81479712	81480701	A-E	537	.	81480092	81480093	255,215,0	2	312,540	0,449
chr16	81511916	81512111	A-E	708	.	81512013	81512014	255,215,0	2	1,1	0,194
chr16	81749114	81749144	A-E	753	.	81749128	81749129	255,215,0	2	1,1	0,29
chr16	81831224	81831380	A-E	665	.	81831298	81831299	255,215,0	2	1,7	0,149
chr16	81831837	81832216	A-E	939	.	81831919	81831920	255,215,0	2	1,215	0,164
chr16	81832236	81832757	A-E	916	.	81832351	81832352	255,215,0	2	61,350	0,171
chr16	81843531	81843617	A-E	923	.	81843549	81843550	255,215,0	2	1,49	0,37
chr16	81844016	81844263	A-E	947	.	81844139	81844140	255,215,0	2	1,1	0,246
chr16	81851559	81851750	A-E	571	.	81851590	81851591	255,215,0	2	1,128	0,63
chr16	81852284	81852662	A-E	722	.	81852397	81852398	255,215,0	2	1,151	0,227
chr16	81876199	81876416	A-E	794	.	81876255	81876256	255,215,0	2	1,105	0,112
chr16	82686651	82686853	A-E	549	.	82686731	82686732	255,215,0	2	1,42	0,160
chr16	84122273	84122573	A-E	616	.	84122388	84122389	255,215,0	2	1,69	0,231
chr16	84627840	84628316	A-E	829	.	84627903	84627904	255,215,0	2	1,350	0,126
chr16	84633537	84633938	A-E	846	.	84633770	84633771	255,215,0	2	68,1	0,400
chr16	84635383	84635604	A-E	840	.	84635485	84635486	255,215,0	2	71,86	0,135
chr16	84637233	84637346	A-E	873	.	84637276	84637277	255,215,0	2	1,26	0,87
chr16	84647378	84647786	A-E	564	.	84647604	84647605	255,215,0	2	57,12	0,396
chr16	84760321	84760640	A-E	907	.	84760425	84760426	255,215,0	2	1,110	0,209
chr16	84763438	84763832	A-E	528	.	84763591	84763592	255,215,0	2	4,90	0,304
chr16	84764167	84764606	A-E	563	.	84764266	84764267	255,215,0	2	58,297	0,142
chr16	85089131	85089506	A-E	598	.	85089154	85089155	255,215,0	2	1,328	0,47
chr16	85095323	85095724	A-E	647	.	85095476	85095477	255,215,0	2	50,143	0,258
chr16	85604591	85605059	A-E	815	.	85604745	85604746	255,215,0	2	102,260	0,208
chr16	85605424	85606104	A-E	525	.	85605428	85605429	255,215,0	2	1,672	0,8
chr16	85857940	85858507	A-E	552	.	85858346	85858347	255,215,0	2	406,160	0,407
chr16	85934175	85934250	A-E	540	.	85934175	85934176	255,215,0	2	1,74	0,1
chr16	85937195	85937437	A-E	857	.	85937336	85937337	255,215,0	2	43,2	0,240
chr16	85978806	85979044	A-E	373	.	85978906	85978907	255,215,0	2	1,38	0,200
chr16	85981502	85981519	A-E	674	.	85981510	85981511	255,215,0	2	1,1	0,16
chr16	86018628	86018777	A-E	787	.	86018660	86018661	255,215,0	2	5,88	0,61
chr16	86028183	86028551	A-E	834	.	86028357	86028358	255,215,0	2	1,19	0,349
chr16	86028860	86029000	A-E	771	.	86028929	86028930	255,215,0	2	46,47	0,93
chr16	87421939	87422407	A-E	879	.	87422147	87422148	255,215,0	2	118,169	0,299
chr16	87491369	87491565	A-E	813	.	87491536	87491537	255,215,0	2	141,1	0,195
chr16	87811234	87811383	A-E	789	.	87811308	87811309	255,215,0	2	1,1	0,148
chr16	87811524	87811882	A-E	833	.	87811664	87811665	255,215,0	2	139,215	0,143
chr16	87840082	87840209	A-E	552	.	87840163	87840164	255,215,0	2	41,4	0,123
chr16	87886784	87888048	A-E	663	.	87887610	87887611	255,215,0	2	751,361	0,903
chr16	87894119	87894523	A-E	646	.	87894516	87894517	255,215,0	2	393,1	0,403
chr16	88857121	88857243	A-E	733	.	88857196	88857197	255,215,0	2	48,19	0,103
chr16	88865592	88865963	A-E	857	.	88865777	88865778	255,215,0	2	2,1	0,370
chr16	89163258	89163847	A-E	900	.	89163712	89163713	255,215,0	2	426,105	0,484
chr16	89392350	89392687	A-E	784	.	89392627	89392628	255,215,0	2	226,8	0,329
chr16	89425123	89425220	A-E	461	.	89425172	89425173	255,215,0	2	4,1	0,96
chr16	89428322	89428651	A-E	761	.	89428550	89428551	255,215,0	2	158,30	0,299
chr16	89489454	89489770	A-E	877	.	89489456	89489457	255,215,0	2	1,311	0,5
chr16	89502145	89502361	A-E	511	.	89502287	89502288	255,215,0	2	70,1	0,215
chr16	89557852	89558189	A-E	722	.	89558049	89558050	255,215,0	2	63,4	0,333
chr16	89723117	89723204	A-E	797	.	89723195	89723196	255,215,0	2	71,1	0,86
chr17	654300	654699	A-E	595	.	654469	654470	255,215,0	2	1,61	0,338
chr17	1106581	1106981	A-E	345	.	1106716	1106717	255,215,0	2	10,139	0,261
chr17	1157102	1157243	A-E	375	.	1157197	1157198	255,215,0	2	62,12	0,129
chr17	1301431	1301699	A-E	466	.	1301658	1301659	255,215,0	2	188,1	0,267
chr17	1391218	1391512	A-E	597	.	1391433	1391434	255,215,0	2	182,45	0,249
chr17	1391926	1392071	A-E	607	.	1392007	1392008	255,215,0	2	20,1	0,144
chr17	1464237	1465325	A-E	680	.	1465272	1465273	255,215,0	2	984,1	0,1087
chr17	1470151	1470155	A-E	872	.	1470152	1470153	255,215,0	2	1,1	0,3
chr17	2144119	2144251	A-E	668	.	2144206	2144207	255,215,0	2	45,1	0,131
chr17	2167377	2167386	A-E	629	.	2167381	2167382	255,215,0	2	3,2	0,7
chr17	2907694	2907946	A-E	900	.	2907736	2907737	255,215,0	2	1,168	0,84
chr17	3460153	3460261	A-E	938	.	3460229	3460230	255,215,0	2	47,1	0,107
chr17	3597186	3597532	A-E	567	.	3597526	3597527	255,215,0	2	336,1	0,345
chr17	3864781	3865106	A-E	656	.	3864851	3864852	255,215,0	2	14,198	0,127
chr17	3865213	3865267	A-E	827	.	3865239	3865240	255,215,0	2	1,1	0,53
chr17	5111227	5111384	A-E	625	.	5111376	5111377	255,215,0	2	143,1	0,156
chr17	5128107	5128162	A-E	666	.	5128115	5128116	255,215,0	2	1,39	0,16
chr17	5136343	5136516	A-E	913	.	5136412	5136413	255,215,0	2	2,35	0,138
chr17	5145301	5145445	A-E	902	.	5145372	5145373	255,215,0	2	1,1	0,143
chr17	6330760	6330986	A-E	819	.	6330880	6330881	255,215,0	2	17,1	0,225
chr17	6399359	6399733	A-E	659	.	6399545	6399546	255,215,0	2	1,1	0,373
chr17	6560846	6561031	A-E	717	.	6560955	6560956	255,215,0	2	36,1	0,184
chr17	6660646	6660876	A-E	828	.	6660665	6660666	255,215,0	2	1,191	0,39
chr17	7740833	7740947	A-E	544	.	7740890	7740891	255,215,0	2	2,1	0,113
chr17	7746295	7746944	A-E	966	.	7746430	7746431	255,215,0	2	105,482	0,167
chr17	7747771	7748016	A-E	623	.	7747912	7747913	255,215,0	2	40,1	0,244
chr17	8029074	8029494	A-E	564	.	8029267	8029268	255,215,0	2	4,36	0,384
chr17	8041932	8042438	A-E	745	.	8042327	8042328	255,215,0	2	358,73	0,433
chr17	8090038	8090540	A-E	902	.	8090162	8090163	255,215,0	2	109,362	0,140
chr17	8090795	8091158	A-E	887	.	8090848	8090849	255,215,0	2	1,256	0,107
chr17	8103328	8103700	A-E	647	.	8103594	8103595	255,215,0	2	224,62	0,310
chr17	8710584	8710629	A-E	794	.	8710606	8710607	255,215,0	2	1,1	0,44
chr17	8759178	8759351	A-E	776	.	8759330	8759331	255,215,0	2	143,10	0,163
chr17	8827909	8828582	A-E	689	.	8827943	8827944	255,215,0	2	1,605	0,68
chr17	8842673	8843078	A-E	721	.	8842955	8842956	255,215,0	2	211,51	0,354
chr17	8843307	8843464	A-E	798	.	8843355	8843356	255,215,0	2	5,64	0,93
chr17	8844684	8844941	A-E	805	.	8844926	8844927	255,215,0	2	231,3	0,254
chr17	8845635	8845897	A-E	779	.	8845857	8845858	255,215,0	2	185,1	0,261
chr17	8858307	8859118	A-E	759	.	8859102	8859103	255,215,0	2	782,1	0,810
chr17	8861759	8862144	A-E	866	.	8862075	8862076	255,215,0	2	250,1	0,384
chr17	8862739	8862885	A-E	619	.	8862875	8862876	255,215,0	2	129,1	0,145
chr17	9917225	9917353	A-E	675	.	9917288	9917289	255,215,0	2	1,1	0,127
chr17	9924627	9924875	A-E	490	.	9924812	9924813	255,215,0	2	125,1	0,247
chr17	9962959	9963233	A-E	588	.	9963229	9963230	255,215,0	2	269,1	0,273
chr17	10601889	10601931	A-E	485	.	10601909	10601910	255,215,0	2	1,1	0,41
chr17	16190220	16190341	A-E	879	.	16190279	16190280	255,215,0	2	1,2	0,119
chr17	16319642	16320132	A-E	745	.	16320074	16320075	255,215,0	2	422,47	0,443
chr17	16873382	16873657	A-E	964	.	16873431	16873432	255,215,0	2	1,176	0,99
chr17	16874822	16874838	A-E	742	.	16874829	16874830	255,215,0	2	1,1	0,15
chr17	16877254	16877527	A-E	902	.	16877440	16877441	255,215,0	2	102,1	0,272
chr17	16881498	16881804	A-E	740	.	16881643	16881644	255,215,0	2	1,15	0,291
chr17	17082726	17082936	A-E	865	.	17082769	17082770	255,215,0	2	3,126	0,84
chr17	17208121	17208255	A-E	562	.	17208196	17208197	255,215,0	2	23,5	0,129
chr17	17594918	17595159	A-E	704	.	17595038	17595039	255,215,0	2	1,1	0,240
chr17	17615512	17615802	A-E	599	.	17615656	17615657	255,215,0	2	1,1	0,289
chr17	17655099	17655297	A-E	825	.	17655198	17655199	255,215,0	2	71,69	0,129
chr17	17655973	17656078	A-E	877	.	17655982	17655983	255,215,0	2	1,86	0,19
chr17	17660693	17660933	A-E	592	.	17660797	17660798	255,215,0	2	1,32	0,208
chr17	17738470	17738790	A-E	809	.	17738763	17738764	255,215,0	2	269,1	0,319
chr17	18825255	18825531	A-E	878	.	18825392	18825393	255,215,0	2	1,1	0,275
chr17	19411188	19411542	A-E	887	.	19411350	19411351	255,215,0	2	154,182	0,172
chr17	19967263	19967481	A-E	542	.	19967299	19967300	255,215,0	2	1,146	0,72
chr17	20937643	20937963	A-E	740	.	20937930	20937931	255,215,0	2	266,11	0,309
chr17	20956465	20956483	A-E	926	.	20956481	20956482	255,215,0	2	16,1	0,17
chr17	21003102	21003338	A-E	727	.	21003244	21003245	255,215,0	2	50,1	0,235
chr17	21190362	21190811	A-E	647	.	21190457	21190458	255,215,0	2	1,258	0,191
chr17	25544477	25544497	A-E	711	.	25544487	25544488	255,215,0	2	3,1	0,19
chr17	25659975	25660361	A-E	713	.	25659996	25659997	255,215,0	2	1,343	0,43
chr17	25660393	25660448	A-E	655	.	25660426	25660427	255,215,0	2	16,3	0,52
chr17	25871920	25872047	A-E	665	.	25871978	25871979	255,215,0	2	1,11	0,116
chr17	25874247	25874565	A-E	608	.	25874512	25874513	255,215,0	2	215,1	0,317
chr17	26384986	26385325	A-E	909	.	26384991	26384992	255,215,0	2	1,328	0,11
chr17	26712546	26712820	A-E	642	.	26712682	26712683	255,215,0	2	1,1	0,273
chr17	26870881	26871048	A-E	850	.	26870950	26870951	255,215,0	2	1,29	0,138
chr17	27220048	27220212	A-E	778	.	27220120	27220121	255,215,0	2	44,62	0,102
chr17	27468059	27468287	A-E	741	.	27468221	27468222	255,215,0	2	98,1	0,227
chr17	27618828	27619089	A-E	467	.	27618984	27618985	255,215,0	2	54,1	0,260
chr17	28032365	28032655	A-E	767	.	28032546	28032547	255,215,0	2	175,101	0,189
chr17	28050852	28051063	A-E	897	.	28050952	28050953	255,215,0	2	95,105	0,106
chr17	28535067	28535437	A-E	836	.	28535251	28535252	255,215,0	2	1,1	0,369
chr17	28690878	28691275	A-E	766	.	28691029	28691030	255,215,0	2	1,95	0,302
chr17	29149078	29149352	A-E	548	.	29149215	29149216	255,215,0	2	2,1	0,273
chr17	29423002	29423043	A-E	452	.	29423035	29423036	255,215,0	2	27,1	0,40
chr17	29636629	29637127	A-E	912	.	29636644	29636645	255,215,0	2	1,468	0,30
chr17	29822125	29822413	A-E	886	.	29822267	29822268	255,215,0	2	1,4	0,284
chr17	29835789	29836304	A-E	783	.	29836046	29836047	255,215,0	2	229,228	0,287
chr17	29876692	29877391	A-E	975	.	29877038	29877039	255,215,0	2	308,314	0,385
chr17	30844051	30844401	A-E	534	.	30844342	30844343	255,215,0	2	234,1	0,349
chr17	30844402	30844716	A-E	655	.	30844558	30844559	255,215,0	2	1,1	0,313
chr17	31155623	31155651	A-E	767	.	31155636	31155637	255,215,0	2	1,2	0,26
chr17	31827185	31827503	A-E	986	.	31827343	31827344	255,215,0	2	1,1	0,317
chr17	32579001	32579427	A-E	424	.	32579230	32579231	255,215,0	2	229,196	0,230
chr17	33308105	33308518	A-E	597	.	33308342	33308343	255,215,0	2	219,156	0,257
chr17	33406683	33407018	A-E	499	.	33407010	33407011	255,215,0	2	322,1	0,334
chr17	33407531	33407769	A-E	894	.	33407725	33407726	255,215,0	2	154,3	0,235
chr17	33416851	33416954	A-E	829	.	33416948	33416949	255,215,0	2	94,1	0,102
chr17	34219004	34219435	A-E	718	.	34219294	34219295	255,215,0	2	194,44	0,387
chr17	34401897	34402151	A-E	653	.	34401930	34401931	255,215,0	2	1,188	0,66
chr17	34409950	34410275	A-E	667	.	34410123	34410124	255,215,0	2	45,22	0,303
chr17	34841733	34841790	A-E	494	.	34841745	34841746	255,215,0	2	1,33	0,24
chr17	35307010	35307210	A-E	438	.	35307109	35307110	255,215,0	2	1,1	0,199
chr17	36857769	36859018	A-E	527	.	36857951	36857952	255,215,0	2	164,1048	0,201
chr17	36907984	36908100	A-E	949	.	36908041	36908042	255,215,0	2	1,1	0,115
chr17	37024555	37024788	A-E	652	.	37024706	37024707	255,215,0	2	77,7	0,226
chr17	37310639	37310894	A-E	899	.	37310823	37310824	255,215,0	2	116,1	0,254
chr17	37558785	37559227	A-E	530	.	37559070	37559071	255,215,0	2	130,1	0,441
chr17	37773995	37774122	A-E	864	.	37774042	37774043	255,215,0	2	1,32	0,95
chr17	37910134	37910339	A-E	653	.	37910150	37910151	255,215,0	2	1,172	0,33
chr17	37911876	37911946	A-E	990	.	37911917	37911918	255,215,0	2	41,27	0,43
chr17	37931139	37931465	A-E	757	.	37931460	37931461	255,215,0	2	318,1	0,325
chr17	38008723	38008814	A-E	564	.	38008768	38008769	255,215,0	2	1,1	0,90
chr17	38021083	38021121	A-E	632	.	38021101	38021102	255,215,0	2	1,1	0,37
chr17	38231838	38232188	A-E	479	.	38231910	38231911	255,215,0	2	1,206	0,144
chr17	38267464	38267896	A-E	786	.	38267786	38267787	255,215,0	2	214,1	0,431
chr17	38475289	38475609	A-E	663	.	38475514	38475515	255,215,0	2	133,1	0,319
chr17	38600678	38600977	A-E	565	.	38600701	38600702	255,215,0	2	1,253	0,46
chr17	38698953	38699185	A-E	624	.	38699104	38699105	255,215,0	2	75,4	0,228
chr17	38719281	38721121	A-E	915	.	38720881	38720882	255,215,0	2	1587,225	0,1615
chr17	38754802	38755132	A-E	887	.	38754942	38754943	255,215,0	2	39,88	0,242
chr17	39071637	39072041	A-E	734	.	39071895	39071896	255,215,0	2	119,5	0,399
chr17	39822130	39822941	A-E	817	.	39822322	39822323	255,215,0	2	165,591	0,220
chr17	39823354	39823685	A-E	732	.	39823436	39823437	255,215,0	2	31,197	0,134
chr17	40073979	40074424	A-E	628	.	40074193	40074194	255,215,0	2	80,96	0,349
chr17	40402149	40402279	A-E	502	.	40402219	40402220	255,215,0	2	71,59	0,71
chr17	40426759	40427449	A-E	652	.	40427014	40427015	255,215,0	2	204,383	0,307
chr17	40530997	40531540	A-E	623	.	40531422	40531423	255,215,0	2	377,68	0,475
chr17	40608913	40609090	A-E	615	.	40609016	40609017	255,215,0	2	34,4	0,173
chr17	41324007	41324241	A-E	689	.	41324142	41324143	255,215,0	2	38,1	0,233
chr17	41392991	41393278	A-E	956	.	41393147	41393148	255,215,0	2	41,15	0,272
chr17	41393441	41393870	A-E	629	.	41393578	41393579	255,215,0	2	125,279	0,150
chr17	41438716	41439191	A-E	886	.	41438854	41438855	255,215,0	2	19,217	0,258
chr17	41445318	41445807	A-E	992	.	41445579	41445580	255,215,0	2	142,107	0,382
chr17	42423764	42423791	A-E	754	.	42423777	42423778	255,215,0	2	1,1	0,26
chr17	43096116	43096313	A-E	761	.	43096196	43096197	255,215,0	2	1,37	0,160
chr17	43129691	43129890	A-E	911	.	43129790	43129791	255,215,0	2	1,1	0,198
chr17	43250463	43250520	A-E	644	.	43250476	43250477	255,215,0	2	3,32	0,25
chr17	43302646	43302970	A-E	809	.	43302879	43302880	255,215,0	2	182,38	0,286
chr17	43304078	43304186	A-E	944	.	43304103	43304104	255,215,0	2	1,58	0,50
chr17	43391690	43392006	A-E	499	.	43391994	43391995	255,215,0	2	295,1	0,315
chr17	43392230	43392677	A-E	867	.	43392516	43392517	255,215,0	2	229,103	0,344
chr17	43395148	43395219	A-E	735	.	43395185	43395186	255,215,0	2	6,1	0,70
chr17	44097607	44097653	A-E	448	.	44097617	44097618	255,215,0	2	1,25	0,21
chr17	44199513	44199841	A-E	552	.	44199782	44199783	255,215,0	2	212,1	0,327
chr17	45144515	45144657	A-E	473	.	45144641	45144642	255,215,0	2	118,6	0,136
chr17	45798483	45798953	A-E	522	.	45798740	45798741	255,215,0	2	215,169	0,301
chr17	46377184	46377263	A-E	627	.	46377217	46377218	255,215,0	2	1,13	0,66
chr17	47269063	47269444	A-E	916	.	47269065	47269066	255,215,0	2	1,377	0,4
chr17	47269529	47269632	A-E	826	.	47269558	47269559	255,215,0	2	3,47	0,56
chr17	47269826	47270180	A-E	609	.	47270047	47270048	255,215,0	2	91,1	0,353
chr17	47270917	47271624	A-E	960	.	47271404	47271405	255,215,0	2	437,168	0,539
chr17	47294455	47294764	A-E	633	.	47294510	47294511	255,215,0	2	1,198	0,111
chr17	47643367	47643815	A-E	492	.	47643585	47643586	255,215,0	2	195,205	0,243
chr17	47825670	47825944	A-E	501	.	47825850	47825851	255,215,0	2	89,1	0,273
chr17	47826189	47826615	A-E	911	.	47826342	47826343	255,215,0	2	97,215	0,211
chr17	48504877	48504976	A-E	730	.	48504926	48504927	255,215,0	2	1,1	0,98
chr17	48589278	48589386	A-E	559	.	48589331	48589332	255,215,0	2	1,1	0,107
chr17	49128080	49128440	A-E	760	.	49128415	49128416	255,215,0	2	313,1	0,359
chr17	49196679	49197054	A-E	498	.	49196964	49196965	255,215,0	2	285,89	0,286
chr17	53654184	53654435	A-E	577	.	53654392	53654393	255,215,0	2	167,1	0,250
chr17	55432914	55433044	A-E	866	.	55432978	55432979	255,215,0	2	1,1	0,129
chr17	55517585	55517694	A-E	610	.	55517639	55517640	255,215,0	2	1,1	0,108
chr17	55517850	55518057	A-E	509	.	55517933	55517934	255,215,0	2	1,41	0,166
chr17	55700306	55700318	A-E	762	.	55700311	55700312	255,215,0	2	1,1	0,11
chr17	55979553	55979719	A-E	953	.	55979635	55979636	255,215,0	2	1,2	0,164
chr17	56024219	56024454	A-E	704	.	56024411	56024412	255,215,0	2	181,31	0,204
chr17	56416337	56417209	A-E	878	.	56416468	56416469	255,215,0	2	100,709	0,163
chr17	56421439	56421596	A-E	984	.	56421519	56421520	255,215,0	2	18,13	0,144
chr17	56421677	56422271	A-E	808	.	56421845	56421846	255,215,0	2	81,337	0,257
chr17	56696420	56696582	A-E	788	.	56696500	56696501	255,215,0	2	1,1	0,161
chr17	56708481	56708876	A-E	934	.	56708857	56708858	255,215,0	2	359,1	0,394
chr17	56709188	56709514	A-E	916	.	56709444	56709445	255,215,0	2	213,25	0,301
chr17	56756906	56757302	A-E	959	.	56757176	56757177	255,215,0	2	147,1	0,395
chr17	57449674	57449978	A-E	584	.	57449881	57449882	255,215,0	2	166,54	0,250
chr17	57695870	57696130	A-E	563	.	57696124	57696125	255,215,0	2	250,1	0,259
chr17	57863447	57864230	A-E	937	.	57863870	57863871	255,215,0	2	421,357	0,426
chr17	57864291	57864559	A-E	663	.	57864294	57864295	255,215,0	2	1,262	0,6
chr17	57921439	57921780	A-E	850	.	57921449	57921450	255,215,0	2	1,321	0,20
chr17	57922213	57922591	A-E	566	.	57922247	57922248	255,215,0	2	1,309	0,69
chr17	57926004	57926339	A-E	822	.	57926058	57926059	255,215,0	2	1,226	0,109
chr17	57971753	57971940	A-E	671	.	57971788	57971789	255,215,0	2	1,117	0,70
chr17	59350182	59350255	A-E	563	.	59350218	59350219	255,215,0	2	1,1	0,72
chr17	61779039	61779508	A-E	465	.	61779382	61779383	255,215,0	2	332,113	0,356
chr17	61779769	61779866	A-E	706	.	61779822	61779823	255,215,0	2	17,6	0,91
chr17	62198204	62198420	A-E	964	.	62198379	62198380	255,215,0	2	136,1	0,215
chr17	65471645	65472025	A-E	506	.	65471700	65471701	255,215,0	2	1,270	0,110
chr17	65482811	65482867	A-E	522	.	65482838	65482839	255,215,0	2	1,1	0,55
chr17	65643503	65643614	A-E	605	.	65643562	65643563	255,215,0	2	15,6	0,105
chr17	65646904	65647293	A-E	592	.	65647146	65647147	255,215,0	2	123,26	0,363
chr17	65820873	65821121	A-E	767	.	65820942	65820943	255,215,0	2	1,110	0,138
chr17	66176454	66176848	A-E	754	.	66176649	66176650	255,215,0	2	3,5	0,389
chr17	66177599	66177694	A-E	612	.	66177643	66177644	255,215,0	2	1,6	0,89
chr17	66202850	66203151	A-E	624	.	66202905	66202906	255,215,0	2	1,190	0,111
chr17	66233536	66234377	A-E	877	.	66233661	66233662	255,215,0	2	79,669	0,172
chr17	66434084	66434418	A-E	702	.	66434385	66434386	255,215,0	2	271,1	0,333
chr17	66455142	66455460	A-E	864	.	66455203	66455204	255,215,0	2	1,195	0,123
chr17	67112045	67112449	A-E	758	.	67112139	67112140	255,215,0	2	29,243	0,161
chr17	68204367	68204486	A-E	690	.	68204411	68204412	255,215,0	2	1,31	0,88
chr17	68304855	68305068	A-E	516	.	68304972	68304973	255,215,0	2	23,1	0,212
chr17	68401601	68401809	A-E	520	.	68401704	68401705	255,215,0	2	1,1	0,207
chr17	70118265	70118647	A-E	435	.	70118277	70118278	255,215,0	2	1,358	0,24
chr17	70421948	70422074	A-E	859	.	70421985	70421986	255,215,0	2	1,51	0,75
chr17	70511880	70512176	A-E	980	.	70511958	70511959	255,215,0	2	1,139	0,157
chr17	70512627	70513243	A-E	828	.	70513160	70513161	255,215,0	2	469,17	0,599
chr17	71162300	71162597	A-E	738	.	71162425	71162426	255,215,0	2	1,47	0,250
chr17	71223619	71223991	A-E	850	.	71223948	71223949	255,215,0	2	288,1	0,371
chr17	71278205	71278346	A-E	976	.	71278275	71278276	255,215,0	2	1,1	0,140
chr17	72279272	72279403	A-E	792	.	72279352	72279353	255,215,0	2	72,41	0,90
chr17	72375946	72375992	A-E	533	.	72375968	72375969	255,215,0	2	1,1	0,45
chr17	72460271	72460405	A-E	735	.	72460275	72460276	255,215,0	2	1,125	0,9
chr17	72510033	72510054	A-E	495	.	72510045	72510046	255,215,0	2	6,1	0,20
chr17	72693789	72694043	A-E	561	.	72693915	72693916	255,215,0	2	1,1	0,253
chr17	73030538	73030750	A-E	983	.	73030558	73030559	255,215,0	2	1,172	0,40
chr17	73098561	73098796	A-E	610	.	73098640	73098641	255,215,0	2	7,83	0,152
chr17	73177614	73177659	A-E	486	.	73177636	73177637	255,215,0	2	1,1	0,44
chr17	73293570	73293940	A-E	964	.	73293698	73293699	255,215,0	2	116,228	0,142
chr17	73391809	73391943	A-E	620	.	73391875	73391876	255,215,0	2	1,1	0,133
chr17	73682769	73682931	A-E	859	.	73682849	73682850	255,215,0	2	1,1	0,161
chr17	73685034	73685253	A-E	596	.	73685100	73685101	255,215,0	2	37,122	0,97
chr17	73891187	73891295	A-E	479	.	73891240	73891241	255,215,0	2	1,1	0,107
chr17	73992927	73993207	A-E	926	.	73993039	73993040	255,215,0	2	1,55	0,225
chr17	74242595	74242688	A-E	651	.	74242641	74242642	255,215,0	2	1,1	0,92
chr17	74264426	74264835	A-E	857	.	74264505	74264506	255,215,0	2	50,300	0,109
chr17	74448177	74448489	A-E	614	.	74448333	74448334	255,215,0	2	2,1	0,311
chr17	74489982	74490296	A-E	846	.	74490176	74490177	255,215,0	2	77,1	0,313
chr17	74494301	74494611	A-E	811	.	74494508	74494509	255,215,0	2	189,84	0,226
chr17	74494947	74495090	A-E	497	.	74495073	74495074	255,215,0	2	122,12	0,131
chr17	74556223	74556341	A-E	686	.	74556281	74556282	255,215,0	2	1,1	0,117
chr17	75231508	75231510	A-E	531	.	75231508	75231509	255,215,0	2	1,1	0,1
chr17	75321432	75321562	A-E	717	.	75321438	75321439	255,215,0	2	1,117	0,13
chr17	75396570	75396951	A-E	578	.	75396603	75396604	255,215,0	2	1,314	0,67
chr17	75461366	75461740	A-E	859	.	75461543	75461544	255,215,0	2	1,20	0,354
chr17	75470067	75470279	A-E	856	.	75470172	75470173	255,215,0	2	3,3	0,209
chr17	75954396	75954796	A-E	899	.	75954603	75954604	255,215,0	2	131,116	0,284
chr17	76333376	76333975	A-E	760	.	76333584	76333585	255,215,0	2	152,334	0,265
chr17	76373562	76373700	A-E	720	.	76373630	76373631	255,215,0	2	1,1	0,137
chr17	76378378	76378695	A-E	780	.	76378421	76378422	255,215,0	2	34,263	0,54
chr17	76380799	76381107	A-E	959	.	76380880	76380881	255,215,0	2	77,222	0,86
chr17	76702369	76702555	A-E	683	.	76702446	76702447	255,215,0	2	4,34	0,152
chr17	76703473	76703743	A-E	693	.	76703628	76703629	255,215,0	2	43,1	0,269
chr17	76735067	76735734	A-E	836	.	76735729	76735730	255,215,0	2	660,1	0,666
chr17	76744371	76744485	A-E	909	.	76744438	76744439	255,215,0	2	22,1	0,113
chr17	76749831	76750378	A-E	469	.	76750306	76750307	255,215,0	2	406,1	0,546
chr17	76754838	76755136	A-E	758	.	76755077	76755078	255,215,0	2	210,29	0,269
chr17	76770143	76770490	A-E	942	.	76770381	76770382	255,215,0	2	132,1	0,346
chr17	76773967	76774291	A-E	665	.	76774222	76774223	255,215,0	2	201,14	0,310
chr17	76775590	76775750	A-E	745	.	76775659	76775660	255,215,0	2	1,22	0,138
chr17	76837499	76837717	A-E	841	.	76837592	76837593	255,215,0	2	80,110	0,108
chr17	76885675	76885902	A-E	660	.	76885850	76885851	255,215,0	2	125,1	0,226
chr17	77702475	77702572	A-E	818	.	77702531	77702532	255,215,0	2	23,6	0,91
chr17	77810387	77810876	A-E	649	.	77810535	77810536	255,215,0	2	103,295	0,194
chr17	78235921	78235945	A-E	600	.	78235932	78235933	255,215,0	2	1,1	0,23
chr17	78638925	78639077	A-E	622	.	78638926	78638927	255,215,0	2	1,149	0,3
chr17	78748455	78748564	A-E	943	.	78748508	78748509	255,215,0	2	1,3	0,106
chr17	78884508	78884606	A-E	557	.	78884583	78884584	255,215,0	2	54,1	0,97
chr17	78903325	78903584	A-E	814	.	78903384	78903385	255,215,0	2	1,141	0,118
chr17	79482312	79482552	A-E	599	.	79482439	79482440	255,215,0	2	60,45	0,195
chr17	79484325	79484397	A-E	986	.	79484360	79484361	255,215,0	2	1,1	0,71
chr17	79484416	79484980	A-E	951	.	79484624	79484625	255,215,0	2	55,201	0,363
[truncated: 2,678 more rows]
