# Supplementary material for: Genome-wide prediction of cis-regulatory regions using supervised deep learning methods
Source: BMC Bioinformatics. 2018 May 31;19:202. doi: 10.1186/s12859-018-2187-1 (PMC5984344; doi:10.1186/s12859-018-2187-1)
Supplement: Supplementary file 3 — Predictions on CAGE supported bidirectional loci. AiA: Active in the FANTOM Enhancer Atlas; IiA: Inactive in the FANTOM Enhancer Atlas; NiA: Not included in the FANTOM Enhancer Atlas; Specific: Predicted cell-specific A-Es. (ZIP 4820 kb) [file 12859_2018_2187_MOESM3_ESM.zip › additional_file3/GM12878_A-E_AiA.bed]

chr1	2231691	2232185	A-E	864	.	2232045	2232046	255,215,0	2	336,120	0,374
chr1	2478276	2478817	A-E	804	.	2478473	2478474	255,215,0	2	146,291	0,250
chr1	2509702	2510198	A-E	883	.	2509854	2509855	255,215,0	2	139,329	0,167
chr1	3573384	3573559	A-E	971	.	3573471	3573472	255,215,0	2	1,1	0,174
chr1	3581269	3581645	A-E	831	.	3581599	3581600	255,215,0	2	286,1	0,375
chr1	3582035	3582407	A-E	735	.	3582250	3582251	255,215,0	2	63,4	0,368
chr1	3590266	3590494	A-E	953	.	3590372	3590373	255,215,0	2	1,15	0,213
chr1	3594206	3594277	A-E	860	.	3594247	3594248	255,215,0	2	16,4	0,67
chr1	6088225	6088518	A-E	693	.	6088327	6088328	255,215,0	2	85,173	0,120
chr1	8229904	8230047	A-E	866	.	8229995	8229996	255,215,0	2	72,32	0,111
chr1	9127395	9127559	A-E	970	.	9127484	9127485	255,215,0	2	59,44	0,120
chr1	9222919	9223181	A-E	916	.	9223072	9223073	255,215,0	2	130,84	0,178
chr1	9689223	9689588	A-E	873	.	9689279	9689280	255,215,0	2	15,267	0,98
chr1	11968510	11969143	A-E	905	.	11969020	11969021	255,215,0	2	427,39	0,594
chr1	12112067	12112502	A-E	897	.	12112282	12112283	255,215,0	2	149,152	0,283
chr1	12114385	12114572	A-E	948	.	12114457	12114458	255,215,0	2	43,84	0,103
chr1	12124472	12125118	A-E	847	.	12124762	12124763	255,215,0	2	267,332	0,314
chr1	12126084	12126429	A-E	759	.	12126130	12126131	255,215,0	2	1,252	0,93
chr1	12127865	12128182	A-E	865	.	12128022	12128023	255,215,0	2	1,2	0,315
chr1	12221931	12222397	A-E	804	.	12222090	12222091	255,215,0	2	115,261	0,205
chr1	14027926	14028325	A-E	915	.	14027981	14027982	255,215,0	2	7,295	0,104
chr1	14029077	14029879	A-E	923	.	14029436	14029437	255,215,0	2	331,414	0,388
chr1	14926383	14926731	A-E	732	.	14926556	14926557	255,215,0	2	117,117	0,231
chr1	16276028	16276482	A-E	512	.	16276328	16276329	255,215,0	2	226,78	0,376
chr1	16291784	16292062	A-E	986	.	16291896	16291897	255,215,0	2	55,107	0,171
chr1	17231253	17231704	A-E	639	.	17231391	17231392	255,215,0	2	88,262	0,189
chr1	19253034	19253391	A-E	516	.	19253291	19253292	255,215,0	2	215,57	0,300
chr1	19277155	19277462	A-E	731	.	19277360	19277361	255,215,0	2	181,76	0,231
chr1	20407516	20407737	A-E	716	.	20407709	20407710	255,215,0	2	168,1	0,220
chr1	21348947	21349299	A-E	707	.	21348997	21348998	255,215,0	2	45,296	0,56
chr1	21660622	21661187	A-E	940	.	21660788	21660789	255,215,0	2	150,382	0,183
chr1	22345590	22345859	A-E	628	.	22345702	22345703	255,215,0	2	51,95	0,174
chr1	22366226	22366841	A-E	584	.	22366515	22366516	255,215,0	2	217,253	0,362
chr1	22503965	22504133	A-E	938	.	22504048	22504049	255,215,0	2	1,1	0,167
chr1	23916918	23917225	A-E	823	.	23917104	23917105	255,215,0	2	123,56	0,251
chr1	23918101	23918449	A-E	572	.	23918187	23918188	255,215,0	2	71,246	0,102
chr1	24235925	24236209	A-E	853	.	24236106	24236107	255,215,0	2	83,4	0,280
chr1	24237439	24237588	A-E	851	.	24237531	24237532	255,215,0	2	48,11	0,138
chr1	25355468	25355649	A-E	975	.	25355552	25355553	255,215,0	2	74,85	0,96
chr1	25357149	25357829	A-E	928	.	25357483	25357484	255,215,0	2	286,297	0,383
chr1	25357926	25358422	A-E	982	.	25358238	25358239	255,215,0	2	237,108	0,388
chr1	26613887	26614371	A-E	747	.	26614049	26614050	255,215,0	2	115,273	0,211
chr1	26827232	26827869	A-E	684	.	26827507	26827508	255,215,0	2	265,351	0,286
chr1	27154983	27155478	A-E	748	.	27155097	27155098	255,215,0	2	86,352	0,143
chr1	27191386	27191927	A-E	706	.	27191660	27191661	255,215,0	2	204,195	0,346
chr1	27957478	27958684	A-E	789	.	27958176	27958177	255,215,0	2	692,500	0,706
chr1	27986111	27986384	A-E	923	.	27986267	27986268	255,215,0	2	116,75	0,198
chr1	28195628	28196024	A-E	963	.	28195737	28195738	255,215,0	2	60,237	0,159
chr1	28500052	28500411	A-E	942	.	28500177	28500178	255,215,0	2	74,181	0,178
chr1	31216468	31217229	A-E	689	.	31216635	31216636	255,215,0	2	139,564	0,197
chr1	31218107	31218539	A-E	666	.	31218450	31218451	255,215,0	2	318,62	0,370
chr1	31223594	31223943	A-E	966	.	31223835	31223836	255,215,0	2	160,26	0,323
chr1	31227443	31228328	A-E	501	.	31227672	31227673	255,215,0	2	220,646	0,239
chr1	31232736	31232923	A-E	837	.	31232806	31232807	255,215,0	2	3,48	0,139
chr1	31235457	31235817	A-E	876	.	31235676	31235677	255,215,0	2	172,93	0,267
chr1	31950057	31950263	A-E	633	.	31950159	31950160	255,215,0	2	1,1	0,205
chr1	31956203	31956482	A-E	807	.	31956383	31956384	255,215,0	2	117,34	0,245
chr1	32405536	32405898	A-E	779	.	32405617	32405618	255,215,0	2	8,207	0,155
chr1	32421622	32422096	A-E	508	.	32421695	32421696	255,215,0	2	35,362	0,112
chr1	32805161	32805466	A-E	780	.	32805331	32805332	255,215,0	2	163,126	0,179
chr1	33446816	33447482	A-E	782	.	33446949	33446950	255,215,0	2	86,485	0,181
chr1	36489072	36489418	A-E	747	.	36489190	36489191	255,215,0	2	45,154	0,192
chr1	36616485	36616868	A-E	768	.	36616576	36616577	255,215,0	2	88,288	0,95
chr1	36626561	36626969	A-E	758	.	36626608	36626609	255,215,0	2	44,356	0,52
chr1	36627717	36628369	A-E	528	.	36628067	36628068	255,215,0	2	325,276	0,376
chr1	36814630	36815106	A-E	424	.	36814973	36814974	255,215,0	2	291,80	0,396
chr1	36839449	36839891	A-E	881	.	36839557	36839558	255,215,0	2	42,266	0,176
chr1	38495782	38495936	A-E	726	.	38495883	38495884	255,215,0	2	51,1	0,153
chr1	40426190	40426638	A-E	594	.	40426251	40426252	255,215,0	2	1,325	0,123
chr1	40848967	40849502	A-E	698	.	40849290	40849291	255,215,0	2	319,207	0,328
chr1	40851431	40851768	A-E	680	.	40851471	40851472	255,215,0	2	3,259	0,78
chr1	40866111	40866454	A-E	774	.	40866256	40866257	255,215,0	2	97,149	0,194
chr1	41952015	41952273	A-E	701	.	41952131	41952132	255,215,0	2	65,90	0,168
chr1	42164712	42164909	A-E	800	.	42164792	42164793	255,215,0	2	1,36	0,161
chr1	42204580	42205516	A-E	946	.	42204894	42204895	255,215,0	2	257,563	0,373
chr1	42217644	42218002	A-E	553	.	42217853	42217854	255,215,0	2	151,90	0,268
chr1	42272535	42272820	A-E	573	.	42272653	42272654	255,215,0	2	4,51	0,234
chr1	42275404	42275646	A-E	657	.	42275524	42275525	255,215,0	2	49,50	0,192
chr1	42385609	42385954	A-E	578	.	42385888	42385889	255,215,0	2	216,2	0,343
chr1	44302297	44302456	A-E	607	.	44302337	44302338	255,215,0	2	1,78	0,81
chr1	46009549	46009894	A-E	644	.	46009665	46009666	255,215,0	2	90,201	0,144
chr1	56992489	56992799	A-E	491	.	56992672	56992673	255,215,0	2	93,36	0,274
chr1	66747978	66748387	A-E	496	.	66748104	66748105	255,215,0	2	74,229	0,180
chr1	66867932	66868143	A-E	840	.	66868075	66868076	255,215,0	2	84,7	0,204
chr1	66910997	66911424	A-E	963	.	66911350	66911351	255,215,0	2	350,69	0,358
chr1	76250721	76250813	A-E	791	.	76250768	76250769	255,215,0	2	10,6	0,86
chr1	85038681	85038996	A-E	872	.	85038863	85038864	255,215,0	2	119,69	0,246
chr1	85457149	85457643	A-E	911	.	85457441	85457442	255,215,0	2	284,192	0,302
chr1	93002551	93002867	A-E	601	.	93002760	93002761	255,215,0	2	174,71	0,245
chr1	93003662	93004045	A-E	608	.	93003867	93003868	255,215,0	2	38,9	0,374
chr1	93427945	93428408	A-E	716	.	93428078	93428079	255,215,0	2	121,316	0,147
chr1	93443213	93443602	A-E	861	.	93443290	93443291	255,215,0	2	1,234	0,155
chr1	94158601	94159338	A-E	895	.	94158653	94158654	255,215,0	2	6,637	0,100
chr1	100512510	100512716	A-E	941	.	100512571	100512572	255,215,0	2	4,87	0,119
chr1	101773561	101773718	A-E	815	.	101773653	101773654	255,215,0	2	35,7	0,150
chr1	101774729	101775525	A-E	896	.	101775306	101775307	255,215,0	2	550,191	0,605
chr1	101775588	101775858	A-E	971	.	101775752	101775753	255,215,0	2	60,1	0,269
chr1	101854563	101854975	A-E	668	.	101854649	101854650	255,215,0	2	66,304	0,108
chr1	101875946	101876333	A-E	774	.	101876211	101876212	255,215,0	2	152,7	0,380
chr1	111178912	111179243	A-E	597	.	111179088	111179089	255,215,0	2	29,7	0,324
chr1	111417124	111417532	A-E	730	.	111417429	111417430	255,215,0	2	282,79	0,329
chr1	111745467	111745610	A-E	937	.	111745538	111745539	255,215,0	2	1,1	0,142
chr1	111757482	111757860	A-E	947	.	111757551	111757552	255,215,0	2	3,241	0,137
chr1	111758440	111759106	A-E	677	.	111758810	111758811	255,215,0	2	358,282	0,384
chr1	111759901	111760085	A-E	951	.	111760020	111760021	255,215,0	2	71,16	0,168
chr1	111762260	111762740	A-E	694	.	111762450	111762451	255,215,0	2	184,282	0,198
chr1	112143517	112143622	A-E	719	.	112143593	112143594	255,215,0	2	53,4	0,101
chr1	116918925	116919548	A-E	684	.	116919273	116919274	255,215,0	2	289,215	0,408
chr1	116920378	116921129	A-E	799	.	116920739	116920740	255,215,0	2	351,378	0,373
chr1	117100772	117101124	A-E	859	.	117100939	117100940	255,215,0	2	166,182	0,170
chr1	117112460	117112738	A-E	824	.	117112566	117112567	255,215,0	2	81,146	0,132
chr1	117280613	117280924	A-E	862	.	117280709	117280710	255,215,0	2	42,160	0,151
chr1	117281390	117281752	A-E	786	.	117281591	117281592	255,215,0	2	143,101	0,261
chr1	117421623	117422020	A-E	739	.	117421973	117421974	255,215,0	2	318,14	0,383
chr1	145455122	145455741	A-E	658	.	145455464	145455465	255,215,0	2	289,222	0,397
chr1	147806841	147807184	A-E	948	.	147807139	147807140	255,215,0	2	270,16	0,327
chr1	150134154	150134397	A-E	886	.	150134242	150134243	255,215,0	2	1,66	0,177
chr1	150135231	150135764	A-E	695	.	150135535	150135536	255,215,0	2	247,170	0,363
chr1	153715466	153715694	A-E	899	.	153715558	153715559	255,215,0	2	17,59	0,169
chr1	154832851	154833092	A-E	495	.	154832963	154832964	255,215,0	2	18,33	0,208
chr1	154910155	154910399	A-E	835	.	154910215	154910216	255,215,0	2	29,151	0,93
chr1	154914634	154915296	A-E	958	.	154915190	154915191	255,215,0	2	514,63	0,599
chr1	154972628	154972915	A-E	863	.	154972667	154972668	255,215,0	2	6,214	0,73
chr1	155916072	155916212	A-E	663	.	155916140	155916141	255,215,0	2	9,12	0,128
chr1	156095033	156095181	A-E	639	.	156095050	156095051	255,215,0	2	15,127	0,21
chr1	156251648	156251762	A-E	684	.	156251689	156251690	255,215,0	2	12,43	0,71
chr1	156718467	156719136	A-E	945	.	156718867	156718868	255,215,0	2	323,191	0,478
chr1	156805999	156806129	A-E	529	.	156806047	156806048	255,215,0	2	1,34	0,96
chr1	157532312	157532617	A-E	473	.	157532459	157532460	255,215,0	2	65,74	0,231
chr1	158217835	158218199	A-E	708	.	158218077	158218078	255,215,0	2	204,83	0,281
chr1	158253654	158254229	A-E	777	.	158253917	158253918	255,215,0	2	250,298	0,277
chr1	158255393	158256068	A-E	920	.	158255694	158255695	255,215,0	2	244,316	0,359
chr1	158982200	158982857	A-E	866	.	158982479	158982480	255,215,0	2	268,365	0,292
chr1	159859603	159860031	A-E	525	.	159859944	159859945	255,215,0	2	314,58	0,370
chr1	160402251	160402521	A-E	987	.	160402354	160402355	255,215,0	2	43,105	0,165
chr1	160489695	160490087	A-E	767	.	160489990	160489991	255,215,0	2	264,65	0,327
chr1	160510042	160510238	A-E	799	.	160510215	160510216	255,215,0	2	152,1	0,195
chr1	160592866	160593252	A-E	656	.	160593178	160593179	255,215,0	2	247,8	0,378
chr1	160615019	160615411	A-E	789	.	160615407	160615408	255,215,0	2	386,1	0,391
chr1	160677742	160679048	A-E	866	.	160678106	160678107	255,215,0	2	311,888	0,418
chr1	160682568	160682866	A-E	928	.	160682708	160682709	255,215,0	2	114,130	0,168
chr1	160711095	160711588	A-E	502	.	160711243	160711244	255,215,0	2	135,330	0,163
chr1	160713171	160713322	A-E	902	.	160713248	160713249	255,215,0	2	7,2	0,149
chr1	160737478	160737714	A-E	896	.	160737603	160737604	255,215,0	2	118,102	0,134
chr1	160759511	160759977	A-E	844	.	160759719	160759720	255,215,0	2	177,226	0,240
chr1	160982920	160983992	A-E	928	.	160983765	160983766	255,215,0	2	837,218	0,854
chr1	168479157	168479362	A-E	819	.	168479222	168479223	255,215,0	2	1,75	0,130
chr1	168489681	168489889	A-E	521	.	168489788	168489789	255,215,0	2	10,3	0,205
chr1	168994253	168994531	A-E	825	.	168994399	168994400	255,215,0	2	16,1	0,277
chr1	169860308	169860488	A-E	613	.	169860347	169860348	255,215,0	2	7,107	0,73
chr1	169884881	169885211	A-E	490	.	169885154	169885155	255,215,0	2	241,23	0,307
chr1	172327070	172327187	A-E	896	.	172327138	172327139	255,215,0	2	21,1	0,116
chr1	172327558	172328156	A-E	932	.	172327707	172327708	255,215,0	2	95,393	0,205
chr1	173379915	173380349	A-E	874	.	173380193	173380194	255,215,0	2	239,116	0,318
chr1	173384654	173384941	A-E	972	.	173384741	173384742	255,215,0	2	1,112	0,175
chr1	175158150	175158288	A-E	556	.	175158208	175158209	255,215,0	2	1,21	0,117
chr1	181097947	181098672	A-E	958	.	181098523	181098524	255,215,0	2	551,123	0,602
chr1	181100547	181100997	A-E	753	.	181100667	181100668	255,215,0	2	56,265	0,185
chr1	181104473	181105818	A-E	585	.	181105426	181105427	255,215,0	2	896,333	0,1012
chr1	181454376	181454805	A-E	503	.	181454501	181454502	255,215,0	2	46,223	0,206
chr1	183149947	183150219	A-E	798	.	183150156	183150157	255,215,0	2	149,1	0,271
chr1	183557915	183558504	A-E	759	.	183558248	183558249	255,215,0	2	328,250	0,339
chr1	183562649	183562759	A-E	648	.	183562700	183562701	255,215,0	2	52,58	0,52
chr1	183573035	183573933	A-E	905	.	183573834	183573835	255,215,0	2	795,94	0,804
chr1	183574112	183574386	A-E	852	.	183574217	183574218	255,215,0	2	66,128	0,146
chr1	183576409	183576668	A-E	573	.	183576605	183576606	255,215,0	2	135,1	0,258
chr1	185308384	185308771	A-E	835	.	185308524	185308525	255,215,0	2	105,210	0,177
chr1	192485848	192486563	A-E	716	.	192486154	192486155	255,215,0	2	295,397	0,318
chr1	192514282	192514417	A-E	844	.	192514322	192514323	255,215,0	2	37,90	0,45
chr1	192519890	192520690	A-E	949	.	192520407	192520408	255,215,0	2	475,239	0,561
chr1	192521878	192522349	A-E	793	.	192522266	192522267	255,215,0	2	316,10	0,461
chr1	192524105	192524371	A-E	929	.	192524292	192524293	255,215,0	2	154,45	0,221
chr1	192574180	192574494	A-E	515	.	192574275	192574276	255,215,0	2	27,150	0,164
chr1	192578246	192578789	A-E	504	.	192578442	192578443	255,215,0	2	192,341	0,202
chr1	198128112	198128944	A-E	771	.	198128292	198128293	255,215,0	2	134,605	0,227
chr1	198136529	198137056	A-E	640	.	198136657	198136658	255,215,0	2	115,384	0,143
chr1	198898987	198899513	A-E	546	.	198899178	198899179	255,215,0	2	191,333	0,193
chr1	200122559	200122752	A-E	735	.	200122650	200122651	255,215,0	2	34,43	0,150
chr1	200857233	200857815	A-E	823	.	200857710	200857711	255,215,0	2	413,40	0,542
chr1	200865264	200865418	A-E	846	.	200865331	200865332	255,215,0	2	12,30	0,124
chr1	203258547	203259334	A-E	706	.	203258829	203258830	255,215,0	2	238,460	0,327
chr1	203289937	203290406	A-E	697	.	203290260	203290261	255,215,0	2	267,88	0,381
chr1	203294160	203294623	A-E	885	.	203294392	203294393	255,215,0	2	196,194	0,269
chr1	203297101	203297334	A-E	948	.	203297255	203297256	255,215,0	2	114,38	0,195
chr1	204449745	204450007	A-E	717	.	204449875	204449876	255,215,0	2	1,1	0,261
chr1	205254805	205255191	A-E	856	.	205255038	205255039	255,215,0	2	196,114	0,272
chr1	205410224	205410578	A-E	712	.	205410324	205410325	255,215,0	2	77,230	0,124
chr1	205449878	205450140	A-E	644	.	205449949	205449950	255,215,0	2	28,146	0,116
chr1	205638319	205638508	A-E	653	.	205638400	205638401	255,215,0	2	22,47	0,142
chr1	205638734	205639222	A-E	962	.	205638978	205638979	255,215,0	2	202,200	0,288
chr1	206642854	206643037	A-E	881	.	206642963	206642964	255,215,0	2	45,8	0,175
chr1	207098778	207098999	A-E	860	.	207098922	207098923	255,215,0	2	114,46	0,175
chr1	207999163	207999611	A-E	774	.	207999291	207999292	255,215,0	2	113,304	0,144
chr1	209942657	209943400	A-E	585	.	209942923	209942924	255,215,0	2	242,451	0,292
chr1	210567003	210567330	A-E	559	.	210567208	210567209	255,215,0	2	206,121	0,206
chr1	213128550	213128766	A-E	867	.	213128636	213128637	255,215,0	2	1,44	0,172
chr1	213151011	213151388	A-E	774	.	213151291	213151292	255,215,0	2	186,1	0,376
chr1	214601098	214601566	A-E	850	.	214601505	214601506	255,215,0	2	395,47	0,421
chr1	214612784	214613126	A-E	865	.	214613016	214613017	255,215,0	2	211,88	0,254
chr1	220393257	220393560	A-E	907	.	220393375	220393376	255,215,0	2	5,70	0,233
chr1	221948604	221948790	A-E	847	.	221948686	221948687	255,215,0	2	25,45	0,141
chr1	221950157	221950602	A-E	638	.	221950349	221950350	255,215,0	2	137,196	0,249
chr1	221951868	221952169	A-E	561	.	221952016	221952017	255,215,0	2	121,124	0,177
chr1	224924541	224924939	A-E	773	.	224924680	224924681	255,215,0	2	1,120	0,278
chr1	225654906	225655584	A-E	906	.	225655523	225655524	255,215,0	2	599,41	0,637
chr1	226084943	226085104	A-E	629	.	226084974	226084975	255,215,0	2	17,114	0,47
chr1	226187685	226188168	A-E	900	.	226187762	226187763	255,215,0	2	42,370	0,113
chr1	226315308	226315548	A-E	496	.	226315419	226315420	255,215,0	2	3,19	0,221
chr1	226315631	226315825	A-E	812	.	226315780	226315781	255,215,0	2	114,9	0,185
chr1	233809261	233809638	A-E	656	.	233809363	233809364	255,215,0	2	53,225	0,152
chr1	234658291	234658851	A-E	840	.	234658373	234658374	255,215,0	2	40,434	0,126
chr1	234736336	234736615	A-E	829	.	234736484	234736485	255,215,0	2	86,67	0,212
chr1	234738546	234738834	A-E	848	.	234738623	234738624	255,215,0	2	5,137	0,151
chr1	234748100	234748931	A-E	824	.	234748565	234748566	255,215,0	2	464,364	0,467
chr1	234908151	234908764	A-E	656	.	234908276	234908277	255,215,0	2	73,435	0,178
chr1	234978594	234979177	A-E	910	.	234979100	234979101	255,215,0	2	433,3	0,580
chr1	235062665	235062809	A-E	878	.	235062745	235062746	255,215,0	2	29,12	0,132
chr1	235091073	235091332	A-E	869	.	235091157	235091158	255,215,0	2	24,114	0,145
chr1	235097868	235098070	A-E	948	.	235097978	235097979	255,215,0	2	85,66	0,136
chr1	235106929	235107153	A-E	972	.	235107058	235107059	255,215,0	2	129,94	0,130
chr1	235114050	235115068	A-E	687	.	235114635	235114636	255,215,0	2	581,428	0,590
chr1	235146978	235147112	A-E	753	.	235146989	235146990	255,215,0	2	2,113	0,21
chr1	235151501	235151917	A-E	933	.	235151576	235151577	255,215,0	2	31,296	0,120
chr1	235186710	235186949	A-E	680	.	235186845	235186846	255,215,0	2	85,52	0,187
chr1	235246558	235246857	A-E	814	.	235246619	235246620	255,215,0	2	18,193	0,106
chr1	236230188	236230739	A-E	431	.	236230326	236230327	255,215,0	2	69,342	0,209
chr1	236323296	236323699	A-E	749	.	236323518	236323519	255,215,0	2	203,160	0,243
chr1	246147829	246148201	A-E	609	.	246147972	246147973	255,215,0	2	35,120	0,252
chr1	247570274	247570994	A-E	938	.	247570678	247570679	255,215,0	2	365,276	0,444
chr1	249157308	249157673	A-E	602	.	249157561	249157562	255,215,0	2	227,84	0,281
chr10	3800307	3800531	A-E	745	.	3800377	3800378	255,215,0	2	26,108	0,116
chr10	6017924	6018316	A-E	886	.	6018089	6018090	255,215,0	2	141,202	0,190
chr10	6171883	6172155	A-E	740	.	6171967	6171968	255,215,0	2	49,151	0,121
chr10	6341993	6342400	A-E	752	.	6342248	6342249	255,215,0	2	218,114	0,293
chr10	7523024	7523295	A-E	511	.	7523218	7523219	255,215,0	2	175,57	0,214
chr10	7526564	7526721	A-E	885	.	7526649	7526650	255,215,0	2	35,20	0,137
chr10	11205067	11205773	A-E	874	.	11205316	11205317	255,215,0	2	230,437	0,269
chr10	11217991	11218170	A-E	920	.	11218103	11218104	255,215,0	2	65,19	0,160
chr10	11218697	11219244	A-E	835	.	11218965	11218966	255,215,0	2	183,193	0,354
chr10	11220579	11221039	A-E	863	.	11220794	11220795	255,215,0	2	209,237	0,223
chr10	11222222	11222709	A-E	779	.	11222491	11222492	255,215,0	2	220,168	0,319
chr10	13747807	13748143	A-E	480	.	13748005	13748006	255,215,0	2	156,94	0,242
chr10	13754952	13755339	A-E	799	.	13755134	13755135	255,215,0	2	131,152	0,235
chr10	13785282	13785678	A-E	641	.	13785615	13785616	255,215,0	2	273,1	0,395
chr10	13799194	13799732	A-E	932	.	13799686	13799687	255,215,0	2	484,37	0,501
chr10	13829023	13829481	A-E	889	.	13829175	13829176	255,215,0	2	90,242	0,216
chr10	14647138	14647588	A-E	903	.	14647477	14647478	255,215,0	2	273,44	0,406
chr10	22919359	22919855	A-E	708	.	22919729	22919730	255,215,0	2	320,74	0,422
chr10	24498955	24499204	A-E	741	.	24499145	24499146	255,215,0	2	144,11	0,238
chr10	25190845	25191315	A-E	722	.	25190946	25190947	255,215,0	2	76,343	0,127
chr10	27531769	27532240	A-E	533	.	27532023	27532024	255,215,0	2	246,208	0,263
chr10	30818244	30819051	A-E	855	.	30818561	30818562	255,215,0	2	311,482	0,325
chr10	30994223	30994518	A-E	842	.	30994466	30994467	255,215,0	2	199,7	0,288
chr10	32606832	32606984	A-E	841	.	32606879	32606880	255,215,0	2	1,57	0,95
chr10	32621222	32621521	A-E	986	.	32621373	32621374	255,215,0	2	76,72	0,227
chr10	35070002	35070125	A-E	770	.	35070066	35070067	255,215,0	2	7,1	0,122
chr10	35421114	35421320	A-E	745	.	35421180	35421181	255,215,0	2	14,86	0,120
chr10	35438214	35438795	A-E	511	.	35438572	35438573	255,215,0	2	331,195	0,386
chr10	45459640	45459966	A-E	846	.	45459786	45459787	255,215,0	2	1,33	0,293
chr10	45461456	45461865	A-E	873	.	45461639	45461640	255,215,0	2	3,45	0,364
chr10	45470476	45470795	A-E	711	.	45470516	45470517	255,215,0	2	39,276	0,43
chr10	49876110	49876652	A-E	948	.	49876469	49876470	255,215,0	2	333,156	0,386
chr10	49879351	49879455	A-E	965	.	49879402	49879403	255,215,0	2	1,1	0,103
chr10	49879628	49879846	A-E	619	.	49879753	49879754	255,215,0	2	82,49	0,169
chr10	49881003	49881077	A-E	856	.	49881035	49881036	255,215,0	2	1,9	0,65
chr10	49891983	49892370	A-E	947	.	49892072	49892073	255,215,0	2	42,249	0,138
chr10	49967237	49967344	A-E	809	.	49967291	49967292	255,215,0	2	5,2	0,105
chr10	49967578	49967897	A-E	708	.	49967654	49967655	255,215,0	2	8,174	0,145
chr10	50385443	50385844	A-E	932	.	50385614	50385615	255,215,0	2	127,185	0,216
chr10	60026015	60026385	A-E	681	.	60026201	60026202	255,215,0	2	163,160	0,210
chr10	61664562	61664999	A-E	784	.	61664892	61664893	255,215,0	2	283,58	0,379
chr10	64300187	64300318	A-E	502	.	64300221	64300222	255,215,0	2	9,71	0,60
chr10	64391865	64392698	A-E	662	.	64392368	64392369	255,215,0	2	481,306	0,527
chr10	64492733	64493095	A-E	821	.	64492918	64492919	255,215,0	2	163,154	0,208
chr10	70805220	70805884	A-E	805	.	70805438	70805439	255,215,0	2	209,435	0,229
chr10	70811970	70812239	A-E	859	.	70812006	70812007	255,215,0	2	7,202	0,67
chr10	70815943	70816217	A-E	731	.	70816017	70816018	255,215,0	2	13,137	0,137
chr10	70849672	70851282	A-E	502	.	70850022	70850023	255,215,0	2	326,1235	0,375
chr10	71077076	71077284	A-E	678	.	71077147	71077148	255,215,0	2	41,105	0,103
chr10	72253805	72253950	A-E	685	.	72253867	72253868	255,215,0	2	5,24	0,121
chr10	73528339	73528873	A-E	588	.	73528812	73528813	255,215,0	2	414,1	0,533
chr10	74007983	74008154	A-E	557	.	74008116	74008117	255,215,0	2	97,1	0,170
chr10	74019515	74019657	A-E	780	.	74019543	74019544	255,215,0	2	2,87	0,55
chr10	74020239	74021717	A-E	692	.	74020384	74020385	255,215,0	2	135,1321	0,157
chr10	74056833	74058104	A-E	975	.	74057178	74057179	255,215,0	2	305,884	0,387
chr10	74079380	74080359	A-E	702	.	74079579	74079580	255,215,0	2	167,746	0,233
chr10	74080430	74080993	A-E	728	.	74080645	74080646	255,215,0	2	193,325	0,238
chr10	74091661	74092150	A-E	763	.	74091919	74091920	255,215,0	2	210,181	0,308
chr10	75648556	75649146	A-E	466	.	75648995	75648996	255,215,0	2	396,107	0,483
chr10	79469822	79470117	A-E	911	.	79469970	79469971	255,215,0	2	63,61	0,234
chr10	80732492	80734123	A-E	781	.	80733459	80733460	255,215,0	2	949,644	0,987
chr10	81004480	81004949	A-E	669	.	81004782	81004783	255,215,0	2	220,83	0,386
chr10	81008258	81008603	A-E	552	.	81008379	81008380	255,215,0	2	79,181	0,164
chr10	81077317	81078576	A-E	768	.	81077647	81077648	255,215,0	2	253,850	0,409
chr10	88160011	88160294	A-E	614	.	88160174	88160175	255,215,0	2	73,28	0,255
chr10	88160347	88160841	A-E	652	.	88160713	88160714	255,215,0	2	353,113	0,381
chr10	88171108	88171487	A-E	912	.	88171270	88171271	255,215,0	2	1,54	0,325
chr10	88172899	88173132	A-E	777	.	88173111	88173112	255,215,0	2	193,1	0,232
chr10	91806926	91807024	A-E	817	.	91806970	91806971	255,215,0	2	1,9	0,89
chr10	92758541	92758752	A-E	626	.	92758688	92758689	255,215,0	2	86,2	0,209
chr10	92759082	92759471	A-E	754	.	92759276	92759277	255,215,0	2	2,1	0,388
chr10	94351391	94351691	A-E	605	.	94351484	94351485	255,215,0	2	84,197	0,103
chr10	97054774	97055369	A-E	924	.	97055125	97055126	255,215,0	2	318,209	0,386
chr10	97518502	97518757	A-E	969	.	97518659	97518660	255,215,0	2	66,6	0,249
chr10	97521944	97522167	A-E	688	.	97522132	97522133	255,215,0	2	158,3	0,220
chr10	97527766	97528166	A-E	656	.	97527824	97527825	255,215,0	2	4,286	0,114
chr10	97545881	97546028	A-E	987	.	97545938	97545939	255,215,0	2	3,34	0,113
chr10	97547373	97547492	A-E	758	.	97547421	97547422	255,215,0	2	38,59	0,60
chr10	97591958	97592428	A-E	593	.	97592229	97592230	255,215,0	2	233,159	0,311
chr10	97597277	97597813	A-E	822	.	97597743	97597744	255,215,0	2	398,1	0,535
chr10	98032542	98032692	A-E	946	.	98032629	98032630	255,215,0	2	44,18	0,132
chr10	98048117	98048308	A-E	955	.	98048169	98048170	255,215,0	2	6,92	0,99
chr10	103877464	103877788	A-E	973	.	103877717	103877718	255,215,0	2	225,41	0,283
chr10	104556220	104556459	A-E	682	.	104556322	104556323	255,215,0	2	54,87	0,152
chr10	105456300	105456542	A-E	468	.	105456433	105456434	255,215,0	2	118,93	0,149
chr10	108691191	108691511	A-E	584	.	108691421	108691422	255,215,0	2	142,1	0,319
chr10	108695824	108695948	A-E	479	.	108695885	108695886	255,215,0	2	1,1	0,123
chr10	112115007	112115281	A-E	965	.	112115100	112115101	255,215,0	2	45,131	0,143
chr10	112117126	112117443	A-E	989	.	112117280	112117281	255,215,0	2	104,112	0,205
chr10	112169656	112169922	A-E	791	.	112169804	112169805	255,215,0	2	130,98	0,168
chr10	112259301	112259712	A-E	720	.	112259444	112259445	255,215,0	2	115,239	0,172
chr10	112261043	112261328	A-E	932	.	112261184	112261185	255,215,0	2	113,114	0,171
chr10	112602862	112603073	A-E	596	.	112602999	112603000	255,215,0	2	68,3	0,208
chr10	112620419	112620691	A-E	882	.	112620559	112620560	255,215,0	2	131,121	0,151
chr10	112624355	112624707	A-E	757	.	112624539	112624540	255,215,0	2	112,94	0,258
chr10	121464053	121464453	A-E	847	.	121464170	121464171	255,215,0	2	64,229	0,171
chr10	125151294	125151544	A-E	911	.	125151433	125151434	255,215,0	2	30,1	0,249
chr10	125312704	125313049	A-E	761	.	125312863	125312864	255,215,0	2	1,27	0,318
chr10	126407586	126408269	A-E	835	.	126407948	126407949	255,215,0	2	358,315	0,368
chr10	126411752	126412342	A-E	743	.	126412026	126412027	255,215,0	2	243,284	0,306
chr10	126421726	126422139	A-E	834	.	126421938	126421939	255,215,0	2	159,146	0,267
chr10	134385594	134385710	A-E	660	.	134385630	134385631	255,215,0	2	1,43	0,73
chr10	134388737	134389185	A-E	780	.	134389008	134389009	255,215,0	2	220,124	0,324
chr10	135205459	135205597	A-E	479	.	135205553	135205554	255,215,0	2	90,39	0,99
chr11	269337	269903	A-E	900	.	269510	269511	255,215,0	2	154,372	0,194
chr11	1543133	1543339	A-E	586	.	1543202	1543203	255,215,0	2	25,92	0,114
chr11	2402008	2402516	A-E	786	.	2402304	2402305	255,215,0	2	207,121	0,387
chr11	9623030	9623285	A-E	726	.	9623165	9623166	255,215,0	2	72,56	0,199
chr11	16923588	16923993	A-E	849	.	16923816	16923817	255,215,0	2	61,9	0,396
chr11	35103874	35105511	A-E	709	.	35104329	35104330	255,215,0	2	413,1138	0,499
chr11	35148142	35148254	A-E	757	.	35148205	35148206	255,215,0	2	17,1	0,111
chr11	43167343	43167567	A-E	948	.	43167454	43167455	255,215,0	2	1,1	0,223
chr11	44581215	44581415	A-E	576	.	44581313	44581314	255,215,0	2	1,4	0,196
chr11	44590064	44591217	A-E	685	.	44590887	44590888	255,215,0	2	776,282	0,871
chr11	47421735	47422128	A-E	505	.	47421818	47421819	255,215,0	2	36,262	0,131
chr11	57333685	57333973	A-E	606	.	57333757	57333758	255,215,0	2	23,165	0,123
chr11	57559748	57559971	A-E	964	.	57559867	57559868	255,215,0	2	62,46	0,177
chr11	58340867	58341571	A-E	899	.	58341166	58341167	255,215,0	2	253,357	0,347
chr11	60532534	60532714	A-E	747	.	60532623	60532624	255,215,0	2	1,1	0,179
chr11	60934770	60935212	A-E	915	.	60935095	60935096	255,215,0	2	321,112	0,330
chr11	61523945	61524112	A-E	747	.	61524088	61524089	255,215,0	2	135,15	0,152
chr11	61602064	61602538	A-E	773	.	61602256	61602257	255,215,0	2	131,219	0,255
chr11	65187297	65188198	A-E	950	.	65187552	65187553	255,215,0	2	248,638	0,263
chr11	65239550	65239870	A-E	945	.	65239750	65239751	255,215,0	2	189,107	0,213
chr11	65259930	65260851	A-E	927	.	65260541	65260542	255,215,0	2	600,298	0,623
chr11	65261988	65262329	A-E	954	.	65262151	65262152	255,215,0	2	137,151	0,190
chr11	65695608	65695878	A-E	840	.	65695745	65695746	255,215,0	2	103,98	0,172
chr11	65905081	65905308	A-E	897	.	65905251	65905252	255,215,0	2	115,1	0,226
chr11	67253659	67253853	A-E	902	.	67253759	67253760	255,215,0	2	8,1	0,193
chr11	68819125	68819319	A-E	497	.	68819196	68819197	255,215,0	2	13,63	0,131
chr11	71704625	71704847	A-E	585	.	71704669	71704670	255,215,0	2	3,136	0,86
chr11	72449101	72449742	A-E	948	.	72449391	72449392	255,215,0	2	247,307	0,334
chr11	72452508	72452870	A-E	809	.	72452655	72452656	255,215,0	2	95,161	0,201
chr11	72854261	72854849	A-E	715	.	72854637	72854638	255,215,0	2	359,193	0,395
chr11	72865306	72865721	A-E	602	.	72865401	72865402	255,215,0	2	91,314	0,101
chr11	73036125	73036359	A-E	779	.	73036192	73036193	255,215,0	2	29,127	0,107
chr11	73095869	73096760	A-E	788	.	73096280	73096281	255,215,0	2	371,438	0,453
chr11	73097153	73097443	A-E	848	.	73097264	73097265	255,215,0	2	84,150	0,140
chr11	74814562	74814987	A-E	817	.	74814734	74814735	255,215,0	2	157,237	0,188
chr11	75248214	75248465	A-E	581	.	75248263	75248264	255,215,0	2	1,152	0,99
chr11	76377593	76377787	A-E	609	.	76377731	76377732	255,215,0	2	87,3	0,191
chr11	88071526	88071793	A-E	757	.	88071706	88071707	255,215,0	2	115,20	0,247
chr11	94315162	94315340	A-E	838	.	94315236	94315237	255,215,0	2	3,31	0,147
chr11	94317425	94317695	A-E	949	.	94317493	94317494	255,215,0	2	15,148	0,122
chr11	94826878	94826962	A-E	490	.	94826901	94826902	255,215,0	2	15,52	0,32
chr11	95444344	95444617	A-E	753	.	95444427	95444428	255,215,0	2	74,179	0,94
chr11	95448832	95449445	A-E	716	.	95449172	95449173	255,215,0	2	286,218	0,395
chr11	95976157	95976737	A-E	624	.	95976477	95976478	255,215,0	2	272,211	0,369
chr11	102189237	102189699	A-E	764	.	102189427	102189428	255,215,0	2	163,243	0,219
chr11	102216514	102216961	A-E	922	.	102216814	102216815	255,215,0	2	258,103	0,344
chr11	102430698	102430798	A-E	795	.	102430748	102430749	255,215,0	2	3,1	0,99
chr11	102450928	102451243	A-E	878	.	102451065	102451066	255,215,0	2	4,44	0,271
chr11	102459806	102460093	A-E	729	.	102459975	102459976	255,215,0	2	58,6	0,281
chr11	109855730	109855951	A-E	687	.	109855839	109855840	255,215,0	2	29,30	0,191
chr11	109897717	109898316	A-E	712	.	109898194	109898195	255,215,0	2	422,66	0,533
chr11	109948670	109948938	A-E	670	.	109948845	109948846	255,215,0	2	113,29	0,239
chr11	110220556	110220727	A-E	862	.	110220625	110220626	255,215,0	2	5,36	0,135
chr11	115791653	115791806	A-E	910	.	115791729	115791730	255,215,0	2	1,1	0,152
chr11	115795812	115796179	A-E	903	.	115795994	115795995	255,215,0	2	1,2	0,365
chr11	115797068	115797132	A-E	933	.	115797096	115797097	255,215,0	2	3,10	0,54
chr11	115797857	115798032	A-E	858	.	115797944	115797945	255,215,0	2	44,44	0,131
chr11	115798855	115799008	A-E	926	.	115798922	115798923	255,215,0	2	9,27	0,126
chr11	115945238	115945510	A-E	874	.	115945464	115945465	255,215,0	2	182,1	0,271
chr11	117685393	117685836	A-E	944	.	117685711	117685712	255,215,0	2	240,46	0,397
chr11	117686136	117686500	A-E	885	.	117686217	117686218	255,215,0	2	17,218	0,146
chr11	118112268	118112532	A-E	862	.	118112410	118112411	255,215,0	2	99,78	0,186
chr11	118800245	118800827	A-E	756	.	118800412	118800413	255,215,0	2	139,386	0,196
chr11	120450377	120450712	A-E	613	.	120450534	120450535	255,215,0	2	1,20	0,315
chr11	120483837	120483981	A-E	566	.	120483919	120483920	255,215,0	2	22,1	0,143
chr11	121324755	121324861	A-E	811	.	121324768	121324769	255,215,0	2	3,82	0,24
chr11	121338733	121339149	A-E	738	.	121338842	121338843	255,215,0	2	20,216	0,200
chr11	121353016	121353670	A-E	612	.	121353325	121353326	255,215,0	2	280,315	0,339
chr11	123173564	123173848	A-E	856	.	123173612	123173613	255,215,0	2	6,192	0,92
chr11	124940571	124941111	A-E	545	.	124940840	124940841	255,215,0	2	229,229	0,311
chr11	124942192	124942648	A-E	548	.	124942568	124942569	255,215,0	2	337,39	0,417
chr11	125384251	125384436	A-E	693	.	125384327	125384328	255,215,0	2	23,54	0,131
chr11	126175725	126175882	A-E	832	.	126175808	126175809	255,215,0	2	47,36	0,121
chr11	128341167	128341527	A-E	575	.	128341349	128341350	255,215,0	2	127,121	0,239
chr11	128341794	128342415	A-E	832	.	128342240	128342241	255,215,0	2	382,109	0,512
chr11	128422991	128423282	A-E	657	.	128423120	128423121	255,215,0	2	38,70	0,221
chr11	128480883	128481272	A-E	655	.	128481045	128481046	255,215,0	2	147,211	0,178
chr11	128590332	128590660	A-E	870	.	128590580	128590581	255,215,0	2	197,27	0,301
chr12	775890	776284	A-E	989	.	776000	776001	255,215,0	2	1,174	0,220
chr12	787625	787830	A-E	882	.	787737	787738	255,215,0	2	66,45	0,160
chr12	860254	860664	A-E	830	.	860543	860544	255,215,0	2	285,116	0,294
chr12	1208361	1208617	A-E	575	.	1208549	1208550	255,215,0	2	122,1	0,255
chr12	1217560	1217684	A-E	519	.	1217621	1217622	255,215,0	2	1,1	0,123
chr12	1532185	1532472	A-E	738	.	1532255	1532256	255,215,0	2	30,175	0,112
chr12	1643252	1643620	A-E	672	.	1643469	1643470	255,215,0	2	72,5	0,363
chr12	4228228	4228473	A-E	906	.	4228460	4228461	255,215,0	2	221,1	0,244
chr12	4252128	4252433	A-E	928	.	4252200	4252201	255,215,0	2	58,217	0,88
chr12	4255485	4255796	A-E	883	.	4255603	4255604	255,215,0	2	35,109	0,202
chr12	4257595	4257888	A-E	649	.	4257740	4257741	255,215,0	2	1,2	0,291
chr12	4262574	4262924	A-E	565	.	4262749	4262750	255,215,0	2	36,34	0,316
chr12	4380607	4381576	A-E	539	.	4381204	4381205	255,215,0	2	587,361	0,608
chr12	6339954	6340271	A-E	864	.	6340061	6340062	255,215,0	2	76,178	0,139
chr12	6444583	6445131	A-E	752	.	6444860	6444861	255,215,0	2	276,269	0,279
chr12	6536099	6536375	A-E	825	.	6536310	6536311	255,215,0	2	155,8	0,268
chr12	6741558	6741663	A-E	927	.	6741592	6741593	255,215,0	2	1,36	0,69
chr12	7058563	7058923	A-E	716	.	7058711	7058712	255,215,0	2	101,164	0,196
chr12	8123169	8123746	A-E	463	.	8123394	8123395	255,215,0	2	209,334	0,243
chr12	8763701	8764050	A-E	575	.	8764011	8764012	255,215,0	2	273,1	0,348
chr12	9910959	9911930	A-E	625	.	9911333	9911334	255,215,0	2	374,595	0,376
chr12	9917181	9917686	A-E	446	.	9917497	9917498	255,215,0	2	244,116	0,389
chr12	11698385	11698588	A-E	840	.	11698523	11698524	255,215,0	2	89,15	0,188
chr12	11716028	11716373	A-E	931	.	11716141	11716142	255,215,0	2	110,228	0,117
chr12	11721730	11722060	A-E	874	.	11721926	11721927	255,215,0	2	65,2	0,328
chr12	11731456	11731873	A-E	799	.	11731546	11731547	255,215,0	2	32,267	0,150
chr12	11806275	11806670	A-E	939	.	11806606	11806607	255,215,0	2	285,16	0,379
chr12	11902953	11903896	A-E	619	.	11903426	11903427	255,215,0	2	433,428	0,515
chr12	11911642	11913422	A-E	834	.	11912120	11912121	255,215,0	2	451,1273	0,507
chr12	11966137	11966507	A-E	702	.	11966202	11966203	255,215,0	2	13,252	0,118
chr12	11975144	11975300	A-E	727	.	11975238	11975239	255,215,0	2	34,1	0,155
chr12	12162075	12162513	A-E	763	.	12162341	12162342	255,215,0	2	219,123	0,315
chr12	12163052	12163554	A-E	863	.	12163196	12163197	255,215,0	2	86,299	0,203
chr12	12164636	12164912	A-E	704	.	12164797	12164798	255,215,0	2	49,1	0,275
chr12	12185852	12185959	A-E	806	.	12185897	12185898	255,215,0	2	27,43	0,64
chr12	12872470	12873013	A-E	855	.	12872651	12872652	255,215,0	2	171,350	0,193
chr12	14549073	14549306	A-E	730	.	14549113	14549114	255,215,0	2	13,165	0,68
chr12	15105208	15105676	A-E	734	.	15105380	15105381	255,215,0	2	131,254	0,214
chr12	24992180	24992695	A-E	935	.	24992445	24992446	255,215,0	2	171,155	0,360
chr12	25104673	25105123	A-E	943	.	25105028	25105029	255,215,0	2	320,58	0,392
chr12	25151034	25151427	A-E	600	.	25151310	25151311	255,215,0	2	165,4	0,389
chr12	25207728	25208290	A-E	909	.	25207975	25207976	255,215,0	2	200,266	0,296
chr12	25211723	25211990	A-E	887	.	25211840	25211841	255,215,0	2	41,73	0,194
chr12	25445837	25446089	A-E	579	.	25445961	25445962	255,215,0	2	1,3	0,249
chr12	27332593	27333057	A-E	788	.	27332935	27332936	255,215,0	2	340,118	0,346
chr12	27361104	27361528	A-E	777	.	27361216	27361217	255,215,0	2	81,279	0,145
chr12	27484254	27484540	A-E	791	.	27484415	27484416	255,215,0	2	112,75	0,211
chr12	31899631	31900083	A-E	909	.	31899900	31899901	255,215,0	2	240,153	0,299
chr12	31902136	31902566	A-E	971	.	31902239	31902240	255,215,0	2	31,254	0,176
chr12	31905440	31905706	A-E	856	.	31905590	31905591	255,215,0	2	76,41	0,225
chr12	32405506	32405740	A-E	954	.	32405608	32405609	255,215,0	2	58,87	0,147
chr12	39008158	39008221	A-E	936	.	39008189	39008190	255,215,0	2	4,4	0,59
chr12	40620015	40620358	A-E	524	.	40620108	40620109	255,215,0	2	4,159	0,184
chr12	46571692	46571878	A-E	868	.	46571768	46571769	255,215,0	2	1,34	0,152
chr12	46609835	46610258	A-E	830	.	46610178	46610179	255,215,0	2	309,44	0,379
chr12	46786554	46786766	A-E	873	.	46786570	46786571	255,215,0	2	1,179	0,33
chr12	46867492	46867759	A-E	865	.	46867535	46867536	255,215,0	2	14,194	0,73
chr12	47601157	47601488	A-E	646	.	47601297	47601298	255,215,0	2	110,159	0,172
chr12	50092738	50092974	A-E	961	.	50092804	50092805	255,215,0	2	24,127	0,109
chr12	50097438	50097851	A-E	922	.	50097617	50097618	255,215,0	2	155,209	0,204
chr12	51786511	51786834	A-E	892	.	51786675	51786676	255,215,0	2	139,133	0,190
chr12	53765037	53765535	A-E	595	.	53765114	53765115	255,215,0	2	61,403	0,95
chr12	54411861	54412590	A-E	900	.	54411907	54411908	255,215,0	2	1,636	0,93
chr12	54752421	54752649	A-E	547	.	54752548	54752549	255,215,0	2	88,60	0,168
chr12	54752671	54753884	A-E	531	.	54753118	54753119	255,215,0	2	418,735	0,478
chr12	55385213	55385361	A-E	716	.	55385295	55385296	255,215,0	2	52,34	0,114
chr12	62658681	62658957	A-E	738	.	62658714	62658715	255,215,0	2	11,220	0,56
chr12	65012959	65013250	A-E	897	.	65013087	65013088	255,215,0	2	117,150	0,141
chr12	65019058	65019979	A-E	988	.	65019209	65019210	255,215,0	2	123,741	0,180
chr12	66446777	66447151	A-E	450	.	66446952	66446953	255,215,0	2	1,24	0,350
chr12	68758917	68759565	A-E	784	.	68759228	68759229	255,215,0	2	255,279	0,369
chr12	68876486	68876822	A-E	567	.	68876732	68876733	255,215,0	2	242,85	0,251
chr12	77456593	77456922	A-E	614	.	77456785	77456786	255,215,0	2	75,18	0,311
chr12	79462781	79463098	A-E	573	.	79462966	79462967	255,215,0	2	55,1	0,316
chr12	81171843	81172335	A-E	960	.	81171904	81171905	255,215,0	2	17,386	0,106
chr12	82349340	82349900	A-E	943	.	82349590	82349591	255,215,0	2	203,262	0,298
chr12	82350374	82350688	A-E	568	.	82350419	82350420	255,215,0	2	25,248	0,66
chr12	90256648	90256905	A-E	424	.	90256731	90256732	255,215,0	2	83,173	0,84
chr12	90321045	90321347	A-E	667	.	90321066	90321067	255,215,0	2	1,260	0,42
chr12	90353904	90354400	A-E	771	.	90354157	90354158	255,215,0	2	207,195	0,301
chr12	92172749	92173207	A-E	696	.	92172878	92172879	255,215,0	2	65,263	0,195
chr12	92756580	92756813	A-E	849	.	92756712	92756713	255,215,0	2	63,30	0,203
chr12	92839025	92839432	A-E	847	.	92839152	92839153	255,215,0	2	111,262	0,145
chr12	92858698	92859028	A-E	701	.	92858948	92858949	255,215,0	2	176,5	0,325
chr12	92863747	92864031	A-E	905	.	92863807	92863808	255,215,0	2	3,166	0,118
chr12	92864300	92864736	A-E	957	.	92864543	92864544	255,215,0	2	181,130	0,306
chr12	92890570	92890809	A-E	927	.	92890679	92890680	255,215,0	2	1,20	0,219
chr12	92896154	92896581	A-E	953	.	92896500	92896501	255,215,0	2	309,43	0,384
chr12	92897281	92898057	A-E	892	.	92897625	92897626	255,215,0	2	303,390	0,386
chr12	92933886	92934489	A-E	857	.	92934177	92934178	255,215,0	2	224,243	0,360
chr12	92938242	92938374	A-E	596	.	92938330	92938331	255,215,0	2	47,1	0,131
chr12	92947125	92947543	A-E	853	.	92947360	92947361	255,215,0	2	234,180	0,238
chr12	92950016	92950145	A-E	882	.	92950084	92950085	255,215,0	2	58,49	0,80
chr12	92952576	92953022	A-E	854	.	92952898	92952899	255,215,0	2	311,112	0,334
chr12	92955380	92955568	A-E	843	.	92955420	92955421	255,215,0	2	5,111	0,77
chr12	92987343	92988147	A-E	668	.	92987836	92987837	255,215,0	2	443,259	0,545
chr12	93561648	93561951	A-E	576	.	93561714	93561715	255,215,0	2	40,210	0,93
chr12	94598751	94598891	A-E	453	.	94598844	94598845	255,215,0	2	69,21	0,119
chr12	94601562	94601834	A-E	518	.	94601709	94601710	255,215,0	2	130,106	0,166
chr12	94602005	94602423	A-E	779	.	94602108	94602109	255,215,0	2	61,272	0,146
chr12	95224895	95225184	A-E	504	.	95225070	95225071	255,215,0	2	64,1	0,288
chr12	102253465	102253916	A-E	948	.	102253641	102253642	255,215,0	2	62,160	0,291
chr12	102325445	102326145	A-E	488	.	102325672	102325673	255,215,0	2	185,430	0,270
chr12	102329942	102330412	A-E	852	.	102330196	102330197	255,215,0	2	189,150	0,320
chr12	104872178	104872670	A-E	694	.	104872342	104872343	255,215,0	2	137,300	0,192
chr12	105064571	105065844	A-E	921	.	105065440	105065441	255,215,0	2	853,386	0,887
chr12	105324484	105324678	A-E	925	.	105324595	105324596	255,215,0	2	51,22	0,172
chr12	108965662	108965849	A-E	733	.	108965814	108965815	255,215,0	2	125,6	0,181
chr12	108966174	108966560	A-E	843	.	108966404	108966405	255,215,0	2	84,9	0,377
chr12	109010746	109010939	A-E	936	.	109010888	109010889	255,215,0	2	94,1	0,192
chr12	109232143	109232504	A-E	799	.	109232327	109232328	255,215,0	2	153,145	0,216
chr12	109248007	109248657	A-E	959	.	109248410	109248411	255,215,0	2	376,218	0,432
chr12	110517549	110517856	A-E	595	.	110517739	110517740	255,215,0	2	152,78	0,229
chr12	111043428	111043840	A-E	835	.	111043516	111043517	255,215,0	2	10,244	0,168
chr12	111866764	111867021	A-E	809	.	111866783	111866784	255,215,0	2	9,226	0,31
chr12	111867956	111868269	A-E	954	.	111868100	111868101	255,215,0	2	125,149	0,164
chr12	111868510	111869152	A-E	481	.	111868791	111868792	255,215,0	2	277,355	0,287
chr12	113417200	113417385	A-E	914	.	113417311	113417312	255,215,0	2	40,1	0,184
chr12	113507894	113508421	A-E	539	.	113508143	113508144	255,215,0	2	163,190	0,337
chr12	113660919	113661318	A-E	961	.	113661187	113661188	255,215,0	2	238,100	0,299
chr12	113667617	113667862	A-E	867	.	113667653	113667654	255,215,0	2	1,172	0,73
chr12	120639993	120640274	A-E	613	.	120640077	120640078	255,215,0	2	1,113	0,168
chr12	121714857	121715111	A-E	906	.	121714995	121714996	255,215,0	2	83,59	0,195
chr12	122028609	122028883	A-E	826	.	122028797	122028798	255,215,0	2	157,53	0,221
chr12	122227826	122228273	A-E	867	.	122227973	122227974	255,215,0	2	99,251	0,196
chr12	123917456	123917702	A-E	854	.	123917657	123917658	255,215,0	2	193,35	0,211
chr12	123926134	123926514	A-E	632	.	123926191	123926192	255,215,0	2	1,265	0,115
chr12	124937911	124938596	A-E	503	.	124938281	124938282	255,215,0	2	339,283	0,402
chr12	124978525	124978765	A-E	565	.	124978629	124978630	255,215,0	2	3,34	0,206
chr12	125258641	125259012	A-E	965	.	125258789	125258790	255,215,0	2	82,155	0,216
chr12	125403508	125403991	A-E	842	.	125403766	125403767	255,215,0	2	232,197	0,286
chr12	125404545	125404922	A-E	986	.	125404789	125404790	255,215,0	2	182,69	0,308
chr12	125405622	125405939	A-E	949	.	125405922	125405923	255,215,0	2	287,3	0,314
chr12	125423202	125423335	A-E	752	.	125423284	125423285	255,215,0	2	35,2	0,131
chr12	125425237	125425455	A-E	705	.	125425373	125425374	255,215,0	2	60,5	0,213
chr12	129296403	129296565	A-E	963	.	129296504	129296505	255,215,0	2	87,46	0,116
chr12	129301742	129302776	A-E	811	.	129302426	129302427	255,215,0	2	631,295	0,739
chr12	129305431	129305689	A-E	991	.	129305548	129305549	255,215,0	2	98,121	0,137
chr12	129314364	129314712	A-E	834	.	129314515	129314516	255,215,0	2	135,180	0,168
chr12	129325536	129325762	A-E	850	.	129325609	129325610	255,215,0	2	8,86	0,140
chr12	129340998	129341268	A-E	862	.	129341240	129341241	255,215,0	2	217,1	0,269
chr12	131577676	131578034	A-E	621	.	131577956	131577957	255,215,0	2	207,3	0,355
chr13	24845538	24846279	A-E	910	.	24845978	24845979	255,215,0	2	432,291	0,450
chr13	29232247	29232368	A-E	496	.	29232341	29232342	255,215,0	2	70,1	0,120
chr13	30969684	30969817	A-E	840	.	30969775	30969776	255,215,0	2	59,8	0,125
chr13	33762622	33762899	A-E	897	.	33762708	33762709	255,215,0	2	4,107	0,170
chr13	33769448	33769840	A-E	546	.	33769615	33769616	255,215,0	2	16,73	0,319
chr13	33778763	33779029	A-E	675	.	33778993	33778994	255,215,0	2	224,29	0,237
chr13	34253090	34253722	A-E	638	.	34253493	34253494	255,215,0	2	359,183	0,449
chr13	41558714	41559024	A-E	750	.	41558958	41558959	255,215,0	2	181,2	0,308
chr13	42849254	42849451	A-E	976	.	42849395	42849396	255,215,0	2	91,4	0,193
chr13	42979877	42980186	A-E	840	.	42980019	42980020	255,215,0	2	1,25	0,284
chr13	46747616	46748160	A-E	588	.	46748033	46748034	255,215,0	2	416,125	0,419
chr13	46750972	46751177	A-E	603	.	46751168	46751169	255,215,0	2	195,7	0,198
chr13	47242224	47242549	A-E	819	.	47242262	47242263	255,215,0	2	11,258	0,67
chr13	51486183	51486653	A-E	549	.	51486376	51486377	255,215,0	2	84,167	0,303
chr13	75939887	75940324	A-E	881	.	75940050	75940051	255,215,0	2	86,195	0,242
chr13	76336754	76337033	A-E	904	.	76336913	76336914	255,215,0	2	157,116	0,163
chr13	78003842	78004097	A-E	935	.	78003949	78003950	255,215,0	2	10,49	0,206
chr13	80916799	80917232	A-E	511	.	80917155	80917156	255,215,0	2	331,50	0,383
chr13	95951518	95951672	A-E	666	.	95951595	95951596	255,215,0	2	3,1	0,153
chr13	99956041	99956410	A-E	839	.	99956298	99956299	255,215,0	2	227,81	0,288
chr13	100072562	100072893	A-E	735	.	100072763	100072764	255,215,0	2	139,66	0,265
chr13	115046177	115046319	A-E	984	.	115046228	115046229	255,215,0	2	32,71	0,71
chr14	20959834	20960116	A-E	718	.	20959975	20959976	255,215,0	2	3,1	0,281
chr14	21150605	21151121	A-E	724	.	21150986	21150987	255,215,0	2	349,102	0,414
chr14	22080552	22080764	A-E	598	.	22080648	22080649	255,215,0	2	4,22	0,190
chr14	22952580	22952652	A-E	930	.	22952616	22952617	255,215,0	2	2,1	0,71
chr14	22954399	22954440	A-E	863	.	22954419	22954420	255,215,0	2	1,1	0,40
chr14	22961127	22961337	A-E	984	.	22961230	22961231	255,215,0	2	95,97	0,113
chr14	23030522	23031354	A-E	780	.	23030873	23030874	255,215,0	2	291,419	0,413
chr14	23033088	23033184	A-E	857	.	23033133	23033134	255,215,0	2	37,41	0,55
chr14	24075347	24075692	A-E	921	.	24075499	24075500	255,215,0	2	1,40	0,305
chr14	25143666	25144075	A-E	904	.	25143733	25143734	255,215,0	2	53,327	0,82
chr14	25164584	25164990	A-E	604	.	25164641	25164642	255,215,0	2	22,313	0,93
chr14	34033986	34034251	A-E	941	.	34034168	34034169	255,215,0	2	117,16	0,249
chr14	34483058	34483197	A-E	591	.	34483105	34483106	255,215,0	2	1,45	0,94
chr14	35886115	35886382	A-E	905	.	35886279	35886280	255,215,0	2	105,43	0,224
chr14	50334846	50335244	A-E	922	.	50334991	50334992	255,215,0	2	55,162	0,236
chr14	50467375	50468846	A-E	808	.	50468074	50468075	255,215,0	2	661,733	0,738
chr14	50527611	50528257	A-E	776	.	50527920	50527921	255,215,0	2	285,312	0,334
chr14	50549012	50549388	A-E	536	.	50549194	50549195	255,215,0	2	163,174	0,202
chr14	51302196	51302378	A-E	630	.	51302286	51302287	255,215,0	2	1,1	0,181
chr14	53575786	53575939	A-E	553	.	53575849	53575850	255,215,0	2	30,56	0,97
chr14	59216036	59216189	A-E	882	.	59216095	59216096	255,215,0	2	3,36	0,117
chr14	59656513	59656908	A-E	354	.	59656841	59656842	255,215,0	2	325,62	0,333
chr14	60670868	60671093	A-E	646	.	60670972	60670973	255,215,0	2	1,16	0,209
chr14	60679186	60679974	A-E	703	.	60679675	60679676	255,215,0	2	485,294	0,494
chr14	61809267	61809583	A-E	635	.	61809344	61809345	255,215,0	2	64,224	0,92
chr14	61855306	61855686	A-E	783	.	61855499	61855500	255,215,0	2	191,184	0,196
chr14	61969529	61970113	A-E	713	.	61969733	61969734	255,215,0	2	198,373	0,211
chr14	62130240	62130667	A-E	836	.	62130543	62130544	255,215,0	2	266,86	0,341
chr14	64109095	64109326	A-E	652	.	64109155	64109156	255,215,0	2	1,111	0,120
chr14	68161499	68161767	A-E	973	.	68161615	68161616	255,215,0	2	49,83	0,185
chr14	68677466	68677903	A-E	590	.	68677625	68677626	255,215,0	2	98,215	0,222
chr14	68699331	68699744	A-E	911	.	68699519	68699520	255,215,0	2	91,126	0,287
chr14	68733798	68734208	A-E	791	.	68733982	68733983	255,215,0	2	22,62	0,348
chr14	68749669	68750047	A-E	699	.	68749942	68749943	255,215,0	2	170,1	0,377
chr14	68750140	68750526	A-E	776	.	68750391	68750392	255,215,0	2	215,97	0,289
chr14	68844207	68844566	A-E	457	.	68844275	68844276	255,215,0	2	22,243	0,116
chr14	68850156	68850330	A-E	636	.	68850198	68850199	255,215,0	2	32,120	0,54
chr14	68870731	68871233	A-E	843	.	68871107	68871108	255,215,0	2	350,99	0,403
chr14	69199843	69200146	A-E	970	.	69200010	69200011	255,215,0	2	162,129	0,174
chr14	69287859	69287985	A-E	830	.	69287925	69287926	255,215,0	2	8,1	0,125
chr14	69289049	69289309	A-E	990	.	69289163	69289164	255,215,0	2	58,88	0,172
chr14	69821681	69821846	A-E	877	.	69821783	69821784	255,215,0	2	67,27	0,138
chr14	71130340	71130625	A-E	773	.	71130447	71130448	255,215,0	2	42,111	0,174
chr14	71132254	71132379	A-E	717	.	71132335	71132336	255,215,0	2	54,15	0,110
chr14	71353477	71353744	A-E	791	.	71353596	71353597	255,215,0	2	67,95	0,172
chr14	74229197	74229543	A-E	738	.	74229333	74229334	255,215,0	2	120,193	0,153
chr14	74238517	74238805	A-E	583	.	74238732	74238733	255,215,0	2	144,1	0,287
chr14	76009076	76009592	A-E	614	.	76009287	76009288	255,215,0	2	151,244	0,272
chr14	77422240	77422571	A-E	911	.	77422457	77422458	255,215,0	2	199,94	0,237
chr14	77425025	77425260	A-E	549	.	77425131	77425132	255,215,0	2	62,83	0,152
chr14	77427398	77427552	A-E	975	.	77427468	77427469	255,215,0	2	36,49	0,105
chr14	81685513	81686063	A-E	968	.	81685723	81685724	255,215,0	2	195,324	0,226
chr14	88461350	88461753	A-E	918	.	88461553	88461554	255,215,0	2	163,158	0,245
chr14	88472465	88473193	A-E	854	.	88472805	88472806	255,215,0	2	301,348	0,380
chr14	89770346	89770725	A-E	626	.	89770408	89770409	255,215,0	2	34,288	0,91
chr14	91694873	91695058	A-E	644	.	91694947	91694948	255,215,0	2	17,52	0,133
chr14	91696123	91696361	A-E	550	.	91696282	91696283	255,215,0	2	127,45	0,193
chr14	91716270	91716863	A-E	713	.	91716727	91716728	255,215,0	2	364,41	0,552
chr14	91817428	91817689	A-E	934	.	91817483	91817484	255,215,0	2	14,164	0,97
chr14	93842079	93842371	A-E	587	.	93842189	93842190	255,215,0	2	1,71	0,221
chr14	95961978	95962170	A-E	825	.	95962098	95962099	255,215,0	2	78,29	0,163
chr14	97875296	97875460	A-E	884	.	97875408	97875409	255,215,0	2	64,3	0,161
chr14	100534854	100535453	A-E	872	.	100535219	100535220	255,215,0	2	311,179	0,420
chr14	102554875	102555215	A-E	873	.	102555128	102555129	255,215,0	2	168,1	0,339
chr14	102991046	102991386	A-E	648	.	102991123	102991124	255,215,0	2	1,186	0,154
chr14	103575159	103575514	A-E	795	.	103575438	103575439	255,215,0	2	246,42	0,313
chr14	103577206	103577606	A-E	592	.	103577491	103577492	255,215,0	2	178,7	0,393
chr14	105124209	105124541	A-E	651	.	105124353	105124354	255,215,0	2	106,149	0,183
chr14	105143455	105143754	A-E	866	.	105143545	105143546	255,215,0	2	1,118	0,181
chr14	105144100	105144955	A-E	501	.	105144116	105144117	255,215,0	2	4,826	0,29
chr14	105532794	105533222	A-E	962	.	105532997	105532998	255,215,0	2	141,162	0,266
chr14	105536057	105536658	A-E	651	.	105536302	105536303	255,215,0	2	237,347	0,254
chr14	106034793	106034954	A-E	514	.	106034895	106034896	255,215,0	2	45,1	0,160
chr14	106166860	106167518	A-E	952	.	106167398	106167399	255,215,0	2	470,51	0,607
chr14	107252931	107253417	A-E	487	.	107253021	107253022	255,215,0	2	88,392	0,94
chr15	31548083	31548203	A-E	692	.	31548152	31548153	255,215,0	2	20,1	0,119
chr15	38853240	38853506	A-E	556	.	38853362	38853363	255,215,0	2	1,21	0,245
chr15	38944064	38944182	A-E	777	.	38944112	38944113	255,215,0	2	7,28	0,90
chr15	38975132	38975347	A-E	594	.	38975275	38975276	255,215,0	2	91,18	0,197
chr15	38987694	38987941	A-E	872	.	38987779	38987780	255,215,0	2	1,76	0,171
chr15	40339886	40340243	A-E	690	.	40340061	40340062	255,215,0	2	147,152	0,205
chr15	40393486	40393659	A-E	724	.	40393557	40393558	255,215,0	2	11,40	0,133
chr15	40397040	40397227	A-E	559	.	40397202	40397203	255,215,0	2	139,1	0,186
chr15	42260184	42260317	A-E	638	.	42260306	42260307	255,215,0	2	113,1	0,132
chr15	42261117	42261163	A-E	925	.	42261139	42261140	255,215,0	2	1,2	0,44
chr15	42262075	42262564	A-E	945	.	42262365	42262366	255,215,0	2	226,134	0,355
chr15	42327713	42327843	A-E	891	.	42327786	42327787	255,215,0	2	44,27	0,103
chr15	44954800	44955080	A-E	611	.	44954967	44954968	255,215,0	2	152,96	0,184
chr15	45929603	45930187	A-E	787	.	45929916	45929917	255,215,0	2	296,252	0,332
chr15	52028351	52028526	A-E	966	.	52028482	52028483	255,215,0	2	121,32	0,143
chr15	52395777	52396019	A-E	962	.	52395881	52395882	255,215,0	2	100,132	0,110
chr15	52402379	52402574	A-E	972	.	52402477	52402478	255,215,0	2	36,33	0,162
chr15	58712788	58712944	A-E	746	.	58712886	58712887	255,215,0	2	43,1	0,155
chr15	59530226	59530327	A-E	584	.	59530288	59530289	255,215,0	2	30,6	0,95
chr15	59536723	59536869	A-E	790	.	59536794	59536795	255,215,0	2	1,3	0,143
chr15	60865969	60866384	A-E	846	.	60866285	60866286	255,215,0	2	306,87	0,328
chr15	63484209	63484716	A-E	615	.	63484319	63484320	255,215,0	2	106,391	0,116
chr15	63765155	63765456	A-E	917	.	63765305	63765306	255,215,0	2	2,1	0,300
chr15	63766170	63766327	A-E	914	.	63766325	63766326	255,215,0	2	155,1	0,156
chr15	63767138	63767451	A-E	947	.	63767200	63767201	255,215,0	2	1,188	0,125
chr15	63771566	63772233	A-E	855	.	63772015	63772016	255,215,0	2	388,155	0,512
chr15	64188807	64189333	A-E	644	.	64189163	64189164	255,215,0	2	348,160	0,366
chr15	64753700	64753985	A-E	354	.	64753783	64753784	255,215,0	2	49,166	0,119
chr15	65176143	65176677	A-E	938	.	65176390	65176391	255,215,0	2	205,243	0,291
chr15	65185651	65186463	A-E	961	.	65186156	65186157	255,215,0	2	462,263	0,549
chr15	65186654	65187183	A-E	759	.	65187026	65187027	255,215,0	2	329,113	0,416
chr15	65187630	65188212	A-E	741	.	65188049	65188050	255,215,0	2	319,62	0,520
chr15	65596702	65597188	A-E	976	.	65596888	65596889	255,215,0	2	62,175	0,311
chr15	67426476	67426864	A-E	919	.	67426546	67426547	255,215,0	2	7,253	0,135
chr15	68132387	68132778	A-E	926	.	68132513	68132514	255,215,0	2	13,150	0,241
chr15	69958901	69959304	A-E	759	.	69959003	69959004	255,215,0	2	45,242	0,161
chr15	69961329	69961591	A-E	865	.	69961539	69961540	255,215,0	2	161,1	0,261
chr15	74666695	74666987	A-E	711	.	74666836	74666837	255,215,0	2	76,85	0,207
chr15	74677413	74677899	A-E	718	.	74677621	74677622	255,215,0	2	172,241	0,245
chr15	74688835	74689193	A-E	675	.	74688949	74688950	255,215,0	2	56,185	0,173
chr15	74689389	74689592	A-E	982	.	74689449	74689450	255,215,0	2	8,90	0,113
chr15	74689868	74690209	A-E	937	.	74689890	74689891	255,215,0	2	1,297	0,44
chr15	74693129	74693507	A-E	880	.	74693350	74693351	255,215,0	2	181,115	0,263
chr15	74720897	74721014	A-E	785	.	74720955	74720956	255,215,0	2	1,1	0,116
chr15	74722934	74723282	A-E	648	.	74723071	74723072	255,215,0	2	1,74	0,274
chr15	74834290	74834419	A-E	935	.	74834368	74834369	255,215,0	2	53,24	0,105
chr15	75073348	75073866	A-E	857	.	75073497	75073498	255,215,0	2	107,325	0,193
chr15	75075558	75076065	A-E	742	.	75075774	75075775	255,215,0	2	192,265	0,242
chr15	75079224	75079407	A-E	863	.	75079398	75079399	255,215,0	2	169,3	0,180
chr15	75081771	75082003	A-E	959	.	75081871	75081872	255,215,0	2	56,87	0,145
chr15	75339281	75339878	A-E	573	.	75339594	75339595	255,215,0	2	283,252	0,345
chr15	75361968	75362271	A-E	790	.	75362021	75362022	255,215,0	2	48,244	0,59
chr15	75744907	75745094	A-E	863	.	75744992	75744993	255,215,0	2	33,48	0,139
chr15	75745296	75745530	A-E	898	.	75745398	75745399	255,215,0	2	6,35	0,199
chr15	77280831	77281103	A-E	913	.	77280975	77280976	255,215,0	2	35,18	0,254
chr15	79272176	79272521	A-E	550	.	79272350	79272351	255,215,0	2	5,1	0,344
chr15	80258107	80258932	A-E	494	.	80258426	80258427	255,215,0	2	306,492	0,333
chr15	80260488	80260810	A-E	957	.	80260722	80260723	255,215,0	2	186,39	0,283
chr15	80269751	80270867	A-E	988	.	80269984	80269985	255,215,0	2	215,863	0,253
chr15	80270919	80271718	A-E	914	.	80271312	80271313	255,215,0	2	385,397	0,402
chr15	81315785	81316530	A-E	905	.	81316213	81316214	255,215,0	2	381,269	0,476
chr15	83869144	83869263	A-E	870	.	83869182	83869183	255,215,0	2	1,43	0,76
chr15	85458286	85458507	A-E	771	.	85458419	85458420	255,215,0	2	86,39	0,182
chr15	86246557	86246765	A-E	858	.	86246708	86246709	255,215,0	2	147,52	0,156
chr15	86247990	86248195	A-E	865	.	86248101	86248102	255,215,0	2	64,46	0,159
chr15	89183173	89183667	A-E	804	.	89183328	89183329	255,215,0	2	155,338	0,156
chr15	93363497	93364154	A-E	612	.	93363734	93363735	255,215,0	2	215,396	0,261
chr15	94830973	94831315	A-E	581	.	94831183	94831184	255,215,0	2	170,91	0,251
chr15	101481750	101481996	A-E	946	.	101481860	101481861	255,215,0	2	94,119	0,127
chr15	101667775	101667985	A-E	803	.	101667843	101667844	255,215,0	2	32,104	0,106
chr15	101805289	101805580	A-E	911	.	101805450	101805451	255,215,0	2	66,33	0,258
chr16	2518541	2518691	A-E	793	.	2518639	2518640	255,215,0	2	48,1	0,149
chr16	10936885	10937124	A-E	532	.	10937001	10937002	255,215,0	2	2,7	0,232
chr16	10962462	10962962	A-E	848	.	10962664	10962665	255,215,0	2	166,260	0,240
chr16	10982517	10982862	A-E	661	.	10982661	10982662	255,215,0	2	44,100	0,245
chr16	11058771	11058999	A-E	976	.	11058870	11058871	255,215,0	2	63,92	0,136
chr16	11277053	11277355	A-E	637	.	11277216	11277217	255,215,0	2	59,33	0,269
chr16	11296512	11296770	A-E	795	.	11296675	11296676	255,215,0	2	88,18	0,240
chr16	11319095	11319543	A-E	802	.	11319383	11319384	255,215,0	2	256,127	0,321
chr16	11473379	11473565	A-E	721	.	11473515	11473516	255,215,0	2	98,11	0,175
chr16	11670817	11671132	A-E	700	.	11670938	11670939	255,215,0	2	63,135	0,180
chr16	11677764	11678427	A-E	704	.	11678145	11678146	255,215,0	2	368,267	0,396
chr16	11763463	11763899	A-E	524	.	11763737	11763738	255,215,0	2	213,100	0,336
chr16	11764274	11764504	A-E	730	.	11764413	11764414	255,215,0	2	112,63	0,167
chr16	11782918	11783419	A-E	459	.	11783220	11783221	255,215,0	2	273,169	0,332
chr16	12630003	12630276	A-E	954	.	12630126	12630127	255,215,0	2	18,44	0,229
chr16	12638973	12639326	A-E	597	.	12639169	12639170	255,215,0	2	42,2	0,351
chr16	12641085	12641468	A-E	814	.	12641419	12641420	255,215,0	2	288,1	0,382
chr16	13530556	13530750	A-E	824	.	13530663	13530664	255,215,0	2	73,51	0,143
chr16	14050567	14050869	A-E	748	.	14050622	14050623	255,215,0	2	1,192	0,110
chr16	15684514	15685137	A-E	699	.	15684867	15684868	255,215,0	2	310,226	0,397
chr16	17120730	17120891	A-E	932	.	17120791	17120792	255,215,0	2	1,39	0,122
chr16	17463561	17463824	A-E	713	.	17463657	17463658	255,215,0	2	86,155	0,108
chr16	17471804	17472227	A-E	481	.	17471996	17471997	255,215,0	2	185,223	0,200
chr16	17510624	17510767	A-E	625	.	17510686	17510687	255,215,0	2	32,49	0,94
chr16	19222406	19222654	A-E	879	.	19222460	19222461	255,215,0	2	4,142	0,106
chr16	21656930	21657029	A-E	834	.	21656971	21656972	255,215,0	2	32,48	0,51
chr16	22202596	22202946	A-E	598	.	22202678	22202679	255,215,0	2	61,245	0,105
chr16	22203475	22203890	A-E	926	.	22203760	22203761	255,215,0	2	274,118	0,297
chr16	23871062	23871733	A-E	633	.	23871380	23871381	255,215,0	2	232,266	0,405
chr16	23874863	23875389	A-E	754	.	23875219	23875220	255,215,0	2	288,100	0,426
chr16	27248798	27249418	A-E	948	.	27249026	27249027	255,215,0	2	212,375	0,245
chr16	27254406	27254878	A-E	949	.	27254777	27254778	255,215,0	2	335,63	0,409
chr16	27386500	27386691	A-E	991	.	27386619	27386620	255,215,0	2	58,9	0,182
chr16	27415669	27416332	A-E	883	.	27415979	27415980	255,215,0	2	294,335	0,328
chr16	27419263	27419728	A-E	984	.	27419505	27419506	255,215,0	2	192,172	0,293
chr16	30482309	30482674	A-E	962	.	30482423	30482424	255,215,0	2	1,136	0,229
chr16	30885980	30886229	A-E	856	.	30886173	30886174	255,215,0	2	191,53	0,196
chr16	47526942	47527306	A-E	749	.	47527021	47527022	255,215,0	2	29,233	0,131
chr16	50718777	50719003	A-E	875	.	50718903	50718904	255,215,0	2	95,68	0,158
chr16	50719039	50719438	A-E	875	.	50719320	50719321	255,215,0	2	217,53	0,346
chr16	53089565	53089820	A-E	832	.	53089728	53089729	255,215,0	2	73,1	0,254
chr16	53124874	53125001	A-E	826	.	53124923	53124924	255,215,0	2	1,29	0,98
chr16	53125869	53126178	A-E	561	.	53125947	53125948	255,215,0	2	35,187	0,122
chr16	53552731	53552904	A-E	654	.	53552849	53552850	255,215,0	2	77,13	0,160
chr16	56945707	56946108	A-E	623	.	56945895	56945896	255,215,0	2	138,162	0,239
chr16	57034523	57034824	A-E	963	.	57034735	57034736	255,215,0	2	130,5	0,296
chr16	57048506	57048777	A-E	819	.	57048700	57048701	255,215,0	2	130,12	0,259
chr16	57073128	57073339	A-E	522	.	57073200	57073201	255,215,0	2	1,67	0,144
chr16	57294233	57294672	A-E	427	.	57294610	57294611	255,215,0	2	332,15	0,424
chr16	66555983	66556387	A-E	975	.	66556197	66556198	255,215,0	2	155,129	0,275
chr16	67278264	67278626	A-E	801	.	67278471	67278472	255,215,0	2	183,129	0,233
chr16	68504537	68504688	A-E	570	.	68504609	68504610	255,215,0	2	1,6	0,145
chr16	68794775	68795028	A-E	871	.	68794919	68794920	255,215,0	2	113,76	0,177
chr16	69601109	69601332	A-E	363	.	69601244	69601245	255,215,0	2	50,2	0,221
chr16	70461908	70462625	A-E	895	.	70462131	70462132	255,215,0	2	169,438	0,279
chr16	74701397	74701877	A-E	598	.	74701439	74701440	255,215,0	2	31,426	0,54
chr16	75045854	75046060	A-E	470	.	75045917	75045918	255,215,0	2	1,80	0,126
chr16	75598847	75599270	A-E	838	.	75599138	75599139	255,215,0	2	230,70	0,353
chr16	81512608	81512902	A-E	532	.	81512702	81512703	255,215,0	2	54,159	0,135
chr16	81817758	81818047	A-E	864	.	81817849	81817850	255,215,0	2	20,126	0,163
chr16	81855087	81855491	A-E	662	.	81855342	81855343	255,215,0	2	147,40	0,364
chr16	81856913	81857368	A-E	863	.	81857086	81857087	255,215,0	2	32,140	0,315
chr16	81875278	81875726	A-E	670	.	81875460	81875461	255,215,0	2	156,238	0,210
chr16	82685978	82686417	A-E	805	.	82686160	82686161	255,215,0	2	130,204	0,235
chr16	84548498	84548894	A-E	607	.	84548796	84548797	255,215,0	2	282,80	0,316
chr16	84631160	84631348	A-E	783	.	84631296	84631297	255,215,0	2	87,1	0,187
chr16	84634431	84634711	A-E	911	.	84634539	84634540	255,215,0	2	53,116	0,164
chr16	84674948	84675055	A-E	540	.	84674963	84674964	255,215,0	2	1,77	0,30
chr16	85185210	85185759	A-E	490	.	85185516	85185517	255,215,0	2	270,206	0,343
chr16	85603305	85603679	A-E	673	.	85603563	85603564	255,215,0	2	206,63	0,311
chr16	85969764	85970393	A-E	679	.	85969904	85969905	255,215,0	2	139,486	0,143
chr16	86029450	86029748	A-E	719	.	86029581	86029582	255,215,0	2	69,104	0,194
chr16	86698644	86698785	A-E	828	.	86698698	86698699	255,215,0	2	1,32	0,109
chr16	88520905	88521327	A-E	428	.	88521136	88521137	255,215,0	2	220,178	0,244
chr16	88700249	88701257	A-E	693	.	88700630	88700631	255,215,0	2	316,561	0,447
chr16	89045543	89045751	A-E	609	.	89045644	89045645	255,215,0	2	50,55	0,153
chr16	89049819	89050070	A-E	509	.	89049960	89049961	255,215,0	2	121,89	0,162
chr16	89050259	89050442	A-E	843	.	89050348	89050349	255,215,0	2	1,4	0,179
chr16	89126677	89126907	A-E	606	.	89126799	89126800	255,215,0	2	109,94	0,136
chr16	89181535	89182183	A-E	491	.	89181776	89181777	255,215,0	2	156,321	0,327
chr16	89571786	89572109	A-E	734	.	89572033	89572034	255,215,0	2	211,39	0,284
chr17	1390195	1390341	A-E	898	.	1390267	1390268	255,215,0	2	34,34	0,112
chr17	1620806	1621089	A-E	783	.	1620894	1620895	255,215,0	2	54,159	0,124
chr17	2040718	2040966	A-E	462	.	2040823	2040824	255,215,0	2	55,92	0,156
chr17	2143435	2143643	A-E	788	.	2143532	2143533	255,215,0	2	50,63	0,145
chr17	2163031	2163247	A-E	716	.	2163097	2163098	255,215,0	2	3,85	0,131
chr17	2300026	2300553	A-E	973	.	2300287	2300288	255,215,0	2	226,229	0,298
chr17	4278382	4278689	A-E	643	.	4278532	4278533	255,215,0	2	90,96	0,211
chr17	4299458	4299796	A-E	916	.	4299669	4299670	255,215,0	2	163,77	0,261
chr17	7035868	7036444	A-E	919	.	7036276	7036277	255,215,0	2	395,153	0,423
chr17	7737438	7738736	A-E	859	.	7737970	7737971	255,215,0	2	500,733	0,565
chr17	8095551	8095762	A-E	950	.	8095657	8095658	255,215,0	2	57,55	0,156
chr17	8760227	8760351	A-E	803	.	8760303	8760304	255,215,0	2	31,1	0,123
chr17	8761203	8761507	A-E	730	.	8761408	8761409	255,215,0	2	126,18	0,286
chr17	8762126	8762262	A-E	908	.	8762189	8762190	255,215,0	2	1,10	0,126
chr17	8762730	8763052	A-E	959	.	8762925	8762926	255,215,0	2	154,84	0,238
chr17	9916757	9917097	A-E	551	.	9916899	9916900	255,215,0	2	87,141	0,199
chr17	12334623	12334859	A-E	638	.	12334740	12334741	255,215,0	2	12,13	0,223
chr17	16191035	16191327	A-E	928	.	16191108	16191109	255,215,0	2	27,171	0,121
chr17	16310492	16310776	A-E	737	.	16310646	16310647	255,215,0	2	30,4	0,280
chr17	16873777	16874033	A-E	795	.	16873880	16873881	255,215,0	2	1,50	0,206
chr17	17597479	17598220	A-E	474	.	17598133	17598134	255,215,0	2	604,36	0,705
chr17	17655489	17655938	A-E	590	.	17655635	17655636	255,215,0	2	79,235	0,214
chr17	18804175	18804500	A-E	569	.	18804325	18804326	255,215,0	2	1,24	0,301
chr17	18825562	18825708	A-E	678	.	18825646	18825647	255,215,0	2	24,1	0,145
chr17	21002403	21002809	A-E	913	.	21002522	21002523	255,215,0	2	49,216	0,190
chr17	21179100	21179414	A-E	930	.	21179207	21179208	255,215,0	2	73,172	0,142
chr17	25784873	25785075	A-E	473	.	25784938	25784939	255,215,0	2	4,74	0,128
chr17	25800672	25801019	A-E	682	.	25800755	25800756	255,215,0	2	39,219	0,128
chr17	25823612	25823763	A-E	858	.	25823675	25823676	255,215,0	2	21,45	0,106
chr17	26135195	26135302	A-E	772	.	26135248	26135249	255,215,0	2	1,1	0,106
chr17	26137338	26137696	A-E	863	.	26137406	26137407	255,215,0	2	1,221	0,137
chr17	27475765	27476166	A-E	625	.	27476072	27476073	255,215,0	2	215,1	0,400
chr17	28049478	28050072	A-E	652	.	28049902	28049903	255,215,0	2	379,123	0,471
chr17	29136069	29136242	A-E	875	.	29136165	29136166	255,215,0	2	22,1	0,172
chr17	29637373	29637640	A-E	827	.	29637433	29637434	255,215,0	2	1,146	0,121
chr17	30847234	30847756	A-E	977	.	30847476	30847477	255,215,0	2	228,264	0,258
chr17	30850461	30850579	A-E	576	.	30850546	30850547	255,215,0	2	63,10	0,108
chr17	30886393	30886627	A-E	887	.	30886489	30886490	255,215,0	2	19,60	0,174
chr17	33373543	33373969	A-E	535	.	33373833	33373834	255,215,0	2	219,64	0,362
chr17	33414530	33415581	A-E	616	.	33415166	33415167	255,215,0	2	624,402	0,649
chr17	33867743	33868178	A-E	624	.	33867840	33867841	255,215,0	2	91,331	0,104
chr17	33868194	33868343	A-E	592	.	33868265	33868266	255,215,0	2	72,77	0,72
chr17	37027781	37027987	A-E	919	.	37027913	37027914	255,215,0	2	62,3	0,203
chr17	37912171	37912498	A-E	913	.	37912434	37912435	255,215,0	2	206,6	0,321
chr17	38468655	38468865	A-E	440	.	38468705	38468706	255,215,0	2	4,112	0,98
chr17	38480180	38480741	A-E	474	.	38480428	38480429	255,215,0	2	235,298	0,263
chr17	38481659	38482183	A-E	627	.	38482001	38482002	255,215,0	2	320,159	0,365
chr17	38697928	38698065	A-E	675	.	38697995	38697996	255,215,0	2	38,39	0,98
chr17	38699205	38699580	A-E	774	.	38699385	38699386	255,215,0	2	85,99	0,276
chr17	38703564	38704159	A-E	656	.	38703878	38703879	255,215,0	2	281,246	0,349
chr17	38718108	38719166	A-E	834	.	38718393	38718394	255,215,0	2	280,767	0,291
chr17	38755372	38755931	A-E	660	.	38755591	38755592	255,215,0	2	166,285	0,274
chr17	38757926	38758116	A-E	922	.	38757991	38757992	255,215,0	2	5,63	0,127
chr17	38776396	38776659	A-E	509	.	38776549	38776550	255,215,0	2	89,44	0,219
chr17	39832714	39833014	A-E	682	.	39832797	39832798	255,215,0	2	1,133	0,167
chr17	40400517	40401003	A-E	849	.	40400832	40400833	255,215,0	2	265,120	0,366
chr17	43301018	43301609	A-E	888	.	43301301	43301302	255,215,0	2	216,240	0,351
chr17	43303050	43303852	A-E	944	.	43303643	43303644	255,215,0	2	590,204	0,598
chr17	43304336	43305039	A-E	947	.	43304627	43304628	255,215,0	2	283,402	0,301
chr17	43305165	43306978	A-E	991	.	43306452	43306453	255,215,0	2	1194,431	0,1382
chr17	43389475	43389771	A-E	816	.	43389723	43389724	255,215,0	2	203,1	0,295
chr17	43490897	43491137	A-E	461	.	43491062	43491063	255,215,0	2	95,4	0,236
chr17	45282976	45283116	A-E	863	.	45283052	45283053	255,215,0	2	52,38	0,102
chr17	45812231	45812436	A-E	669	.	45812323	45812324	255,215,0	2	80,99	0,106
chr17	46079914	46080281	A-E	908	.	46080130	46080131	255,215,0	2	178,112	0,255
chr17	47270202	47270509	A-E	944	.	47270358	47270359	255,215,0	2	79,72	0,235
chr17	48710151	48710394	A-E	541	.	48710213	48710214	255,215,0	2	1,118	0,125
chr17	55434822	55435211	A-E	762	.	55435066	55435067	255,215,0	2	101,1	0,388
chr17	55447287	55447561	A-E	539	.	55447442	55447443	255,215,0	2	43,6	0,268
chr17	55540558	55540950	A-E	921	.	55540704	55540705	255,215,0	2	74,172	0,220
chr17	56310140	56310517	A-E	767	.	56310330	56310331	255,215,0	2	133,128	0,249
chr17	56410599	56410851	A-E	617	.	56410734	56410735	255,215,0	2	58,39	0,213
chr17	56411173	56411562	A-E	917	.	56411306	56411307	255,215,0	2	127,249	0,140
chr17	56412418	56413089	A-E	839	.	56412536	56412537	255,215,0	2	114,547	0,124
chr17	56413212	56413667	A-E	958	.	56413408	56413409	255,215,0	2	182,244	0,211
chr17	56415976	56416316	A-E	962	.	56416093	56416094	255,215,0	2	44,149	0,191
chr17	56417498	56417914	A-E	912	.	56417644	56417645	255,215,0	2	144,266	0,150
chr17	56419503	56419633	A-E	703	.	56419506	56419507	255,215,0	2	1,123	0,7
chr17	57902814	57903248	A-E	750	.	57902912	57902913	255,215,0	2	41,278	0,156
chr17	57905350	57905555	A-E	987	.	57905419	57905420	255,215,0	2	36,101	0,104
chr17	57906379	57907270	A-E	871	.	57906881	57906882	255,215,0	2	482,367	0,524
chr17	65386872	65387224	A-E	774	.	65386897	65386898	255,215,0	2	2,302	0,50
chr17	65567749	65567899	A-E	959	.	65567851	65567852	255,215,0	2	56,1	0,149
chr17	66284577	66285224	A-E	924	.	66284691	66284692	255,215,0	2	42,459	0,188
chr17	66456929	66457226	A-E	918	.	66456997	66456998	255,215,0	2	18,177	0,120
chr17	70417215	70417683	A-E	541	.	70417548	70417549	255,215,0	2	329,129	0,339
chr17	71287548	71287861	A-E	933	.	71287761	71287762	255,215,0	2	173,59	0,254
chr17	71305759	71306422	A-E	490	.	71306098	71306099	255,215,0	2	294,278	0,385
chr17	72458870	72459093	A-E	930	.	72458876	72458877	255,215,0	2	1,210	0,13
chr17	72734256	72734824	A-E	870	.	72734604	72734605	255,215,0	2	340,210	0,358
chr17	73074678	73074996	A-E	723	.	73074847	73074848	255,215,0	2	22,1	0,317
chr17	74067493	74067877	A-E	803	.	74067629	74067630	255,215,0	2	1,112	0,272
chr17	75103651	75103906	A-E	890	.	75103736	75103737	255,215,0	2	7,91	0,164
chr17	75318595	75318736	A-E	904	.	75318678	75318679	255,215,0	2	83,56	0,85
chr17	75319028	75319523	A-E	976	.	75319371	75319372	255,215,0	2	282,89	0,406
chr17	75319670	75320031	A-E	959	.	75319741	75319742	255,215,0	2	49,267	0,94
chr17	75461802	75462176	A-E	602	.	75461946	75461947	255,215,0	2	101,186	0,188
chr17	76151038	76151473	A-E	862	.	76151367	76151368	255,215,0	2	320,95	0,340
chr17	76312866	76313241	A-E	797	.	76313130	76313131	255,215,0	2	201,46	0,329
chr17	76313584	76313890	A-E	646	.	76313791	76313792	255,215,0	2	142,33	0,273
chr17	76335027	76335218	A-E	668	.	76335119	76335120	255,215,0	2	59,65	0,126
chr17	76730897	76731072	A-E	707	.	76730974	76730975	255,215,0	2	69,88	0,87
chr17	76767876	76768189	A-E	866	.	76768025	76768026	255,215,0	2	82,95	0,218
chr17	76770526	76771358	A-E	983	.	76771189	76771190	255,215,0	2	638,143	0,689
chr17	76775899	76776536	A-E	928	.	76776048	76776049	255,215,0	2	149,486	0,151
chr17	80255299	80255755	A-E	864	.	80255477	80255478	255,215,0	2	178,277	0,179
chr17	80255798	80256475	A-E	650	.	80256186	80256187	255,215,0	2	358,258	0,419
chr17	80817363	80817528	A-E	872	.	80817445	80817446	255,215,0	2	69,68	0,97
chr17	80817904	80818262	A-E	913	.	80818041	80818042	255,215,0	2	131,213	0,145
chr17	80821463	80821609	A-E	974	.	80821519	80821520	255,215,0	2	1,34	0,112
chr17	80821746	80822299	A-E	875	.	80821972	80821973	255,215,0	2	215,314	0,239
chr18	2641738	2642012	A-E	779	.	2641796	2641797	255,215,0	2	24,180	0,94
chr18	2972158	2972493	A-E	964	.	2972360	2972361	255,215,0	2	143,72	0,263
chr18	9066994	9067212	A-E	729	.	9067091	9067092	255,215,0	2	1,24	0,194
chr18	10950842	10951271	A-E	608	.	10951170	10951171	255,215,0	2	273,45	0,384
chr18	10951449	10951581	A-E	883	.	10951500	10951501	255,215,0	2	1,29	0,103
chr18	13562482	13563053	A-E	883	.	13562648	13562649	255,215,0	2	91,329	0,242
chr18	13563394	13563745	A-E	889	.	13563470	13563471	255,215,0	2	55,252	0,99
chr18	13566903	13567274	A-E	993	.	13567095	13567096	255,215,0	2	145,131	0,240
chr18	13567573	13567990	A-E	894	.	13567957	13567958	255,215,0	2	358,6	0,411
chr18	13577393	13578089	A-E	866	.	13577502	13577503	255,215,0	2	78,555	0,141
chr18	29228956	29229096	A-E	945	.	29229025	29229026	255,215,0	2	1,1	0,139
chr18	34215471	34215669	A-E	885	.	34215571	34215572	255,215,0	2	4,1	0,197
chr18	42262294	42262512	A-E	639	.	42262375	42262376	255,215,0	2	21,75	0,143
chr18	42419261	42419416	A-E	793	.	42419315	42419316	255,215,0	2	1,47	0,108
chr18	42686338	42686675	A-E	818	.	42686544	42686545	255,215,0	2	90,14	0,323
chr18	43830546	43830877	A-E	882	.	43830623	43830624	255,215,0	2	13,189	0,142
chr18	46461141	46461770	A-E	954	.	46461392	46461393	255,215,0	2	226,352	0,277
chr18	47834061	47834491	A-E	768	.	47834222	47834223	255,215,0	2	132,238	0,192
chr18	47839738	47839893	A-E	980	.	47839822	47839823	255,215,0	2	18,3	0,152
chr18	55880754	55881007	A-E	754	.	55880893	55880894	255,215,0	2	101,74	0,179
chr18	56208933	56209328	A-E	917	.	56209118	56209119	255,215,0	2	146,169	0,226
chr18	56317461	56317625	A-E	694	.	56317528	56317529	255,215,0	2	1,30	0,134
chr18	56320590	56320820	A-E	870	.	56320651	56320652	255,215,0	2	8,114	0,116
chr18	56325382	56325774	A-E	718	.	56325679	56325680	255,215,0	2	215,11	0,381
chr18	56631378	56631745	A-E	841	.	56631563	56631564	255,215,0	2	6,1	0,366
chr18	56633214	56633485	A-E	720	.	56633409	56633410	255,215,0	2	179,58	0,213
chr18	57585799	57586003	A-E	561	.	57585902	57585903	255,215,0	2	31,27	0,177
chr18	57594468	57594884	A-E	890	.	57594544	57594545	255,215,0	2	59,321	0,95
chr18	60193382	60194139	A-E	592	.	60194064	60194065	255,215,0	2	646,38	0,719
chr18	60805787	60806310	A-E	840	.	60806121	60806122	255,215,0	2	293,146	0,377
chr18	60819978	60820314	A-E	938	.	60820029	60820030	255,215,0	2	1,234	0,102
chr18	60827006	60827299	A-E	896	.	60827154	60827155	255,215,0	2	46,42	0,251
chr18	60827467	60827631	A-E	960	.	60827547	60827548	255,215,0	2	37,40	0,124
chr18	60827980	60828589	A-E	883	.	60828437	60828438	255,215,0	2	437,131	0,478
chr18	60828947	60829338	A-E	717	.	60829222	60829223	255,215,0	2	266,105	0,286
chr18	60979120	60979234	A-E	912	.	60979124	60979125	255,215,0	2	3,107	0,7
chr18	60984165	60984609	A-E	952	.	60984518	60984519	255,215,0	2	350,86	0,358
chr18	61576212	61576423	A-E	657	.	61576319	61576320	255,215,0	2	34,29	0,182
chr18	67553371	67553647	A-E	897	.	67553515	67553516	255,215,0	2	137,124	0,152
chr18	67616100	67616494	A-E	744	.	67616352	67616353	255,215,0	2	218,107	0,287
chr18	68678714	68678943	A-E	893	.	68678831	68678832	255,215,0	2	40,33	0,196
chr18	70342014	70342252	A-E	870	.	70342153	70342154	255,215,0	2	42,1	0,237
chr18	72706567	72706772	A-E	913	.	72706659	72706660	255,215,0	2	63,82	0,123
chr18	72706946	72707254	A-E	905	.	72707047	72707048	255,215,0	2	31,135	0,173
chr18	74766602	74767022	A-E	743	.	74766742	74766743	255,215,0	2	109,248	0,172
chr18	74837664	74837983	A-E	730	.	74837938	74837939	255,215,0	2	244,13	0,306
chr18	74840150	74840705	A-E	777	.	74840387	74840388	255,215,0	2	236,315	0,240
chr18	77220515	77220732	A-E	837	.	77220602	77220603	255,215,0	2	26,68	0,149
chr19	954903	955312	A-E	552	.	954981	954982	255,215,0	2	17,268	0,141
chr19	1028160	1028923	A-E	464	.	1028239	1028240	255,215,0	2	24,628	0,135
chr19	1183874	1184237	A-E	868	.	1184063	1184064	255,215,0	2	99,83	0,280
chr19	1252961	1253429	A-E	617	.	1253035	1253036	255,215,0	2	64,383	0,85
chr19	2061356	2061737	A-E	492	.	2061653	2061654	255,215,0	2	235,20	0,361
chr19	2087738	2088017	A-E	961	.	2087750	2087751	255,215,0	2	4,258	0,21
chr19	2093042	2093330	A-E	983	.	2093187	2093188	255,215,0	2	54,50	0,238
chr19	2094360	2094773	A-E	870	.	2094653	2094654	255,215,0	2	261,86	0,327
chr19	2167436	2167667	A-E	946	.	2167593	2167594	255,215,0	2	139,54	0,177
chr19	2168890	2169464	A-E	749	.	2169081	2169082	255,215,0	2	189,380	0,194
chr19	2543618	2543970	A-E	908	.	2543681	2543682	255,215,0	2	53,277	0,75
chr19	2561938	2562231	A-E	630	.	2562010	2562011	255,215,0	2	26,174	0,119
chr19	2599036	2599584	A-E	977	.	2599133	2599134	255,215,0	2	67,419	0,129
chr19	2620825	2621136	A-E	932	.	2620935	2620936	255,215,0	2	84,173	0,138
chr19	2621859	2622002	A-E	940	.	2621917	2621918	255,215,0	2	40,65	0,78
chr19	3367171	3367852	A-E	459	.	3367501	3367502	255,215,0	2	297,317	0,364
chr19	3369394	3369884	A-E	463	.	3369614	3369615	255,215,0	2	187,236	0,254
chr19	4123124	4123351	A-E	486	.	4123248	4123249	255,215,0	2	23,1	0,226
chr19	4369210	4369467	A-E	788	.	4369255	4369256	255,215,0	2	1,166	0,91
chr19	4375735	4376107	A-E	844	.	4375789	4375790	255,215,0	2	5,268	0,104
chr19	5287522	5287818	A-E	644	.	5287646	5287647	255,215,0	2	115,162	0,134
chr19	6489533	6489689	A-E	800	.	6489611	6489612	255,215,0	2	40,39	0,117
chr19	6518032	6518368	A-E	987	.	6518307	6518308	255,215,0	2	220,5	0,331
chr19	6556475	6556744	A-E	949	.	6556664	6556665	255,215,0	2	115,5	0,264
chr19	6577471	6577956	A-E	931	.	6577653	6577654	255,215,0	2	133,253	0,232
chr19	6587274	6587651	A-E	856	.	6587636	6587637	255,215,0	2	351,2	0,375
chr19	6588124	6588275	A-E	849	.	6588191	6588192	255,215,0	2	26,42	0,109
chr19	6592539	6592761	A-E	879	.	6592713	6592714	255,215,0	2	172,45	0,177
chr19	6674780	6675150	A-E	845	.	6675079	6675080	255,215,0	2	242,13	0,357
chr19	6773738	6774101	A-E	785	.	6773932	6773933	255,215,0	2	27,1	0,362
chr19	6802447	6802718	A-E	727	.	6802568	6802569	255,215,0	2	73,100	0,171
chr19	10215397	10215725	A-E	679	.	10215532	10215533	255,215,0	2	120,176	0,152
chr19	10215832	10216068	A-E	959	.	10215899	10215900	255,215,0	2	50,151	0,85
chr19	10713789	10714290	A-E	938	.	10714178	10714179	255,215,0	2	356,78	0,423
chr19	10714716	10715205	A-E	613	.	10715002	10715003	255,215,0	2	267,183	0,306
chr19	12404552	12404928	A-E	612	.	12404718	12404719	255,215,0	2	82,125	0,251
chr19	13266326	13267156	A-E	684	.	13266575	13266576	255,215,0	2	184,515	0,315
chr19	13273540	13274187	A-E	809	.	13273839	13273840	255,215,0	2	248,296	0,351
chr19	13278382	13278991	A-E	549	.	13278444	13278445	255,215,0	2	25,508	0,101
chr19	13972364	13973309	A-E	666	.	13972779	13972780	255,215,0	2	391,504	0,441
chr19	14126359	14126500	A-E	929	.	14126443	14126444	255,215,0	2	30,1	0,140
chr19	14480472	14481175	A-E	924	.	14480643	14480644	255,215,0	2	139,499	0,204
chr19	14528800	14529217	A-E	747	.	14529141	14529142	255,215,0	2	327,61	0,356
chr19	16188924	16190024	A-E	949	.	16189834	16189835	255,215,0	2	891,170	0,930
chr19	16556086	16556488	A-E	990	.	16556260	16556261	255,215,0	2	125,178	0,224
chr19	16696641	16697052	A-E	823	.	16696796	16696797	255,215,0	2	101,200	0,211
chr19	16704980	16705245	A-E	823	.	16705093	16705094	255,215,0	2	56,93	0,172
chr19	17961350	17961505	A-E	689	.	17961470	17961471	255,215,0	2	105,18	0,137
chr19	18201963	18202321	A-E	858	.	18202145	18202146	255,215,0	2	176,169	0,189
chr19	18401020	18401539	A-E	674	.	18401436	18401437	255,215,0	2	372,57	0,462
chr19	18402387	18403564	A-E	875	.	18402534	18402535	255,215,0	2	128,1009	0,168
chr19	18415031	18416060	A-E	892	.	18415512	18415513	255,215,0	2	449,515	0,514
chr19	19701908	19702346	A-E	893	.	19702067	19702068	255,215,0	2	105,224	0,214
chr19	19708713	19709032	A-E	848	.	19708956	19708957	255,215,0	2	170,1	0,318
chr19	19711724	19712118	A-E	545	.	19712000	19712001	255,215,0	2	216,57	0,337
chr19	30163705	30164366	A-E	844	.	30164026	30164027	255,215,0	2	307,324	0,337
chr19	35821239	35821740	A-E	890	.	35821573	35821574	255,215,0	2	292,124	0,377
chr19	35838526	35838887	A-E	576	.	35838789	35838790	255,215,0	2	259,93	0,268
chr19	35953460	35953779	A-E	576	.	35953548	35953549	255,215,0	2	19,161	0,158
chr19	36193251	36193562	A-E	797	.	36193411	36193412	255,215,0	2	60,49	0,262
chr19	36202440	36202452	A-E	920	.	36202443	36202444	255,215,0	2	1,6	0,6
chr19	38470537	38470671	A-E	865	.	38470618	38470619	255,215,0	2	30,1	0,133
chr19	38539064	38539251	A-E	870	.	38539167	38539168	255,215,0	2	22,1	0,186
chr19	39891902	39892845	A-E	977	.	39892339	39892340	255,215,0	2	412,480	0,463
chr19	40447509	40447978	A-E	817	.	40447856	40447857	255,215,0	2	303,77	0,392
chr19	40459260	40459714	A-E	788	.	40459572	40459573	255,215,0	2	259,88	0,366
chr19	42037922	42038313	A-E	838	.	42037989	42037990	255,215,0	2	7,262	0,129
chr19	42379575	42379860	A-E	898	.	42379641	42379642	255,215,0	2	13,165	0,120
chr19	42381967	42382342	A-E	955	.	42382196	42382197	255,215,0	2	170,85	0,290
chr19	42633561	42634224	A-E	571	.	42633618	42633619	255,215,0	2	29,576	0,87
chr19	42634554	42634824	A-E	919	.	42634790	42634791	255,215,0	2	207,4	0,266
chr19	42774379	42774759	A-E	948	.	42774667	42774668	255,215,0	2	250,52	0,328
chr19	44267676	44267996	A-E	984	.	44267771	44267772	255,215,0	2	38,166	0,154
chr19	44269192	44269953	A-E	814	.	44269533	44269534	255,215,0	2	337,414	0,347
chr19	44281524	44282142	A-E	550	.	44281779	44281780	255,215,0	2	196,303	0,315
chr19	44283400	44283793	A-E	595	.	44283489	44283490	255,215,0	2	63,277	0,116
chr19	44284114	44284247	A-E	628	.	44284151	44284152	255,215,0	2	1,59	0,74
chr19	45393623	45393866	A-E	760	.	45393749	45393750	255,215,0	2	87,77	0,166
chr19	46011701	46012269	A-E	620	.	46011903	46011904	255,215,0	2	170,333	0,235
chr19	46853988	46854113	A-E	968	.	46854076	46854077	255,215,0	2	65,12	0,113
chr19	46854568	46854669	A-E	688	.	46854638	46854639	255,215,0	2	41,1	0,100
chr19	47220951	47221042	A-E	881	.	47220997	47220998	255,215,0	2	3,1	0,90
chr19	47613231	47613789	A-E	800	.	47613255	47613256	255,215,0	2	5,514	0,44
chr19	47613894	47614902	A-E	775	.	47614502	47614503	255,215,0	2	602,392	0,616
chr19	47776748	47776969	A-E	944	.	47776840	47776841	255,215,0	2	68,103	0,118
chr19	48761702	48761955	A-E	519	.	48761772	48761773	255,215,0	2	27,139	0,114
chr19	49465555	49466264	A-E	969	.	49465735	49465736	255,215,0	2	160,507	0,202
chr19	49466802	49467527	A-E	963	.	49467168	49467169	255,215,0	2	343,335	0,390
chr19	49836983	49837445	A-E	871	.	49837292	49837293	255,215,0	2	266,108	0,354
chr19	50414628	50414884	A-E	856	.	50414778	50414779	255,215,0	2	84,38	0,218
chr19	50860908	50861268	A-E	534	.	50861185	50861186	255,215,0	2	257,62	0,298
chr19	51898753	51899047	A-E	824	.	51898850	51898851	255,215,0	2	60,158	0,136
chr19	55627475	55627790	A-E	500	.	55627717	55627718	255,215,0	2	215,44	0,271
chr19	55787779	55788010	A-E	413	.	55787913	55787914	255,215,0	2	94,55	0,176
chr2	8369680	8369964	A-E	872	.	8369924	8369925	255,215,0	2	224,18	0,266
chr2	8452467	8452563	A-E	692	.	8452532	8452533	255,215,0	2	37,1	0,95
chr2	8453183	8453334	A-E	913	.	8453273	8453274	255,215,0	2	31,1	0,150
chr2	8548793	8549175	A-E	878	.	8549041	8549042	255,215,0	2	180,65	0,317
chr2	8610036	8610282	A-E	475	.	8610138	8610139	255,215,0	2	23,64	0,182
chr2	8617164	8617264	A-E	624	.	8617231	8617232	255,215,0	2	37,1	0,99
chr2	8621577	8621887	A-E	934	.	8621771	8621772	255,215,0	2	80,1	0,309
chr2	8626385	8626615	A-E	504	.	8626425	8626426	255,215,0	2	3,151	0,79
chr2	8626752	8626942	A-E	593	.	8626816	8626817	255,215,0	2	32,92	0,98
chr2	8661100	8661349	A-E	910	.	8661221	8661222	255,215,0	2	63,69	0,180
chr2	8691975	8692185	A-E	799	.	8692078	8692079	255,215,0	2	1,4	0,206
chr2	10471190	10471549	A-E	821	.	10471319	10471320	255,215,0	2	92,191	0,168
chr2	11890513	11890846	A-E	814	.	11890739	11890740	255,215,0	2	143,23	0,310
chr2	11893649	11894247	A-E	791	.	11893894	11893895	255,215,0	2	225,332	0,266
chr2	12184966	12185271	A-E	589	.	12185086	12185087	255,215,0	2	1,65	0,240
chr2	20412281	20412403	A-E	810	.	20412380	20412381	255,215,0	2	84,6	0,116
chr2	20776456	20776666	A-E	840	.	20776583	20776584	255,215,0	2	108,63	0,147
chr2	20795868	20796230	A-E	609	.	20795892	20795893	255,215,0	2	1,313	0,49
chr2	25518028	25518279	A-E	575	.	25518197	25518198	255,215,0	2	124,35	0,216
chr2	25781272	25781487	A-E	872	.	25781392	25781393	255,215,0	2	55,29	0,186
chr2	30448125	30448425	A-E	669	.	30448216	30448217	255,215,0	2	63,180	0,120
chr2	30850038	30850385	A-E	852	.	30850171	30850172	255,215,0	2	25,104	0,243
chr2	33702756	33702976	A-E	952	.	33702845	33702846	255,215,0	2	89,129	0,91
chr2	37763462	37763512	A-E	799	.	37763506	37763507	255,215,0	2	40,1	0,49
chr2	37785993	37786119	A-E	765	.	37786054	37786055	255,215,0	2	2,5	0,121
chr2	37797953	37798358	A-E	521	.	37798078	37798079	255,215,0	2	48,202	0,203
chr2	37798952	37799136	A-E	931	.	37799010	37799011	255,215,0	2	13,79	0,105
chr2	37844190	37844662	A-E	725	.	37844372	37844373	255,215,0	2	88,195	0,277
chr2	37851057	37851610	A-E	963	.	37851418	37851419	255,215,0	2	340,170	0,383
chr2	37853380	37853621	A-E	562	.	37853409	37853410	255,215,0	2	1,182	0,59
chr2	37880894	37881162	A-E	722	.	37881055	37881056	255,215,0	2	133,78	0,190
chr2	42332532	42332812	A-E	592	.	42332661	42332662	255,215,0	2	117,137	0,143
chr2	43023230	43023314	A-E	911	.	43023308	43023309	255,215,0	2	74,1	0,83
chr2	43614262	43614508	A-E	946	.	43614388	43614389	255,215,0	2	9,1	0,245
chr2	43630412	43630826	A-E	898	.	43630434	43630435	255,215,0	2	1,370	0,44
chr2	45063166	45063621	A-E	795	.	45063524	45063525	255,215,0	2	345,82	0,373
chr2	46456791	46456944	A-E	975	.	46456827	46456828	255,215,0	2	13,92	0,61
chr2	47171092	47171539	A-E	780	.	47171231	47171232	255,215,0	2	117,284	0,163
chr2	47212237	47212567	A-E	749	.	47212293	47212294	255,215,0	2	30,246	0,84
chr2	54787503	54787764	A-E	897	.	54787622	54787623	255,215,0	2	117,139	0,122
chr2	54796924	54797237	A-E	966	.	54797073	54797074	255,215,0	2	81,94	0,219
chr2	54799241	54799892	A-E	902	.	54799605	54799606	255,215,0	2	356,277	0,374
chr2	54800045	54800558	A-E	822	.	54800205	54800206	255,215,0	2	151,342	0,171
chr2	54801406	54802103	A-E	849	.	54801692	54801693	255,215,0	2	264,388	0,309
chr2	54806978	54807402	A-E	845	.	54807167	54807168	255,215,0	2	137,182	0,242
chr2	54861793	54862155	A-E	928	.	54861955	54861956	255,215,0	2	104,140	0,222
chr2	58135925	58136279	A-E	958	.	58136090	58136091	255,215,0	2	78,101	0,253
chr2	62536871	62537441	A-E	775	.	62537186	62537187	255,215,0	2	271,210	0,360
chr2	64440103	64440511	A-E	982	.	64440294	64440295	255,215,0	2	138,163	0,245
chr2	64554641	64555010	A-E	721	.	64554956	64554957	255,215,0	2	282,20	0,349
chr2	64925964	64926159	A-E	683	.	64926057	64926058	255,215,0	2	34,41	0,154
chr2	65058327	65058875	A-E	921	.	65058617	65058618	255,215,0	2	204,170	0,378
chr2	65164955	65165343	A-E	850	.	65165267	65165268	255,215,0	2	239,1	0,387
chr2	65173308	65173867	A-E	919	.	65173557	65173558	255,215,0	2	219,279	0,280
chr2	65657861	65658229	A-E	557	.	65658007	65658008	255,215,0	2	140,215	0,153
chr2	67625110	67625487	A-E	487	.	67625290	67625291	255,215,0	2	180,196	0,181
chr2	68590983	68591157	A-E	519	.	68591103	68591104	255,215,0	2	68,1	0,173
chr2	68593534	68593956	A-E	690	.	68593556	68593557	255,215,0	2	22,399	0,23
chr2	68651029	68651566	A-E	633	.	68651416	68651417	255,215,0	2	374,135	0,402
chr2	70335985	70336314	A-E	924	.	70336203	70336204	255,215,0	2	171,63	0,266
chr2	70342945	70343256	A-E	948	.	70343170	70343171	255,215,0	2	142,1	0,310
chr2	70346022	70346119	A-E	732	.	70346053	70346054	255,215,0	2	1,34	0,63
chr2	74408934	74409182	A-E	801	.	74409079	74409080	255,215,0	2	44,1	0,247
chr2	74801154	74801351	A-E	581	.	74801199	74801200	255,215,0	2	6,112	0,85
chr2	85116002	85116322	A-E	768	.	85116076	85116077	255,215,0	2	74,244	0,76
chr2	85154234	85154422	A-E	680	.	85154322	85154323	255,215,0	2	51,62	0,126
chr2	85166635	85167198	A-E	917	.	85166949	85166950	255,215,0	2	268,201	0,362
chr2	85173188	85173797	A-E	923	.	85173735	85173736	255,215,0	2	519,33	0,576
chr2	86221169	86221618	A-E	860	.	86221313	86221314	255,215,0	2	53,213	0,236
chr2	86245755	86246075	A-E	849	.	86245858	86245859	255,215,0	2	1,113	0,207
chr2	86262986	86263343	A-E	768	.	86263240	86263241	255,215,0	2	186,33	0,324
chr2	96811828	96812146	A-E	772	.	96811998	96811999	255,215,0	2	143,119	0,199
chr2	96823532	96823852	A-E	771	.	96823716	96823717	255,215,0	2	97,48	0,272
chr2	96829653	96829922	A-E	728	.	96829702	96829703	255,215,0	2	3,172	0,97
chr2	96830596	96830784	A-E	973	.	96830750	96830751	255,215,0	2	125,4	0,184
chr2	97151625	97152085	A-E	744	.	97151838	97151839	255,215,0	2	203,235	0,225
chr2	98628885	98629540	A-E	968	.	98629355	98629356	255,215,0	2	403,117	0,538
chr2	99081402	99081780	A-E	714	.	99081543	99081544	255,215,0	2	100,195	0,183
chr2	99085276	99085461	A-E	798	.	99085368	99085369	255,215,0	2	1,1	0,184
chr2	99104168	99104367	A-E	893	.	99104270	99104271	255,215,0	2	7,1	0,198
chr2	106415106	106415442	A-E	746	.	106415379	106415380	255,215,0	2	241,30	0,306
chr2	106419035	106419424	A-E	706	.	106419177	106419178	255,215,0	2	100,204	0,185
chr2	113450039	113450435	A-E	816	.	113450230	113450231	255,215,0	2	186,198	0,198
chr2	123097863	123098097	A-E	849	.	123097986	123097987	255,215,0	2	16,3	0,231
chr2	123461675	123461905	A-E	977	.	123461786	123461787	255,215,0	2	1,8	0,222
chr2	123464743	123465111	A-E	928	.	123465028	123465029	255,215,0	2	207,3	0,365
chr2	123497457	123498157	A-E	843	.	123497474	123497475	255,215,0	2	1,665	0,35
chr2	127416778	127417376	A-E	869	.	127416885	127416886	255,215,0	2	47,429	0,169
chr2	127844543	127844919	A-E	916	.	127844727	127844728	255,215,0	2	45,51	0,325
chr2	136632932	136633416	A-E	629	.	136633307	136633308	255,215,0	2	355,87	0,397
chr2	136810072	136810283	A-E	903	.	136810189	136810190	255,215,0	2	25,1	0,210
chr2	136816831	136817220	A-E	651	.	136816921	136816922	255,215,0	2	44,251	0,138
chr2	136964808	136965228	A-E	443	.	136964921	136964922	255,215,0	2	76,268	0,152
chr2	137003597	137004126	A-E	858	.	137003956	137003957	255,215,0	2	360,169	0,360
chr2	137063280	137063468	A-E	912	.	137063376	137063377	255,215,0	2	11,5	0,183
chr2	145116388	145116823	A-E	723	.	145116634	145116635	255,215,0	2	187,129	0,306
chr2	151385444	151385651	A-E	539	.	151385487	151385488	255,215,0	2	1,121	0,86
chr2	152144821	152144962	A-E	493	.	152144853	152144854	255,215,0	2	14,89	0,52
chr2	153263916	153264284	A-E	870	.	153263949	153263950	255,215,0	2	4,304	0,64
chr2	157191997	157192231	A-E	490	.	157192219	157192220	255,215,0	2	215,4	0,230
chr2	158297125	158298434	A-E	779	.	158297712	158297713	255,215,0	2	577,710	0,599
chr2	160752173	160752279	A-E	958	.	160752225	160752226	255,215,0	2	5,6	0,100
chr2	170998137	170998714	A-E	791	.	170998491	170998492	255,215,0	2	282,149	0,428
chr2	171069063	171069605	A-E	726	.	171069335	171069336	255,215,0	2	149,145	0,397
chr2	171786835	171787228	A-E	525	.	171786977	171786978	255,215,0	2	80,188	0,205
chr2	175458304	175458790	A-E	845	.	175458406	175458407	255,215,0	2	80,361	0,125
chr2	175459812	175460479	A-E	881	.	175460356	175460357	255,215,0	2	528,106	0,561
chr2	175473281	175473435	A-E	828	.	175473354	175473355	255,215,0	2	1,8	0,146
chr2	177861889	177862194	A-E	913	.	177862096	177862097	255,215,0	2	111,1	0,304
chr2	178030872	178031290	A-E	560	.	178031010	178031011	255,215,0	2	116,257	0,161
chr2	179896524	179896909	A-E	847	.	179896661	179896662	255,215,0	2	70,179	0,206
chr2	182170258	182170790	A-E	836	.	182170549	182170550	255,215,0	2	281,229	0,303
chr2	182171392	182171973	A-E	693	.	182171731	182171732	255,215,0	2	328,229	0,352
chr2	182177260	182177572	A-E	819	.	182177394	182177395	255,215,0	2	1,43	0,269
chr2	191880126	191880291	A-E	770	.	191880210	191880211	255,215,0	2	32,27	0,138
chr2	192544982	192545232	A-E	865	.	192545124	192545125	255,215,0	2	124,89	0,161
chr2	196400983	196401214	A-E	681	.	196401084	196401085	255,215,0	2	33,60	0,171
chr2	196425923	196426330	A-E	745	.	196426250	196426251	255,215,0	2	290,42	0,365
chr2	196427017	196427173	A-E	897	.	196427105	196427106	255,215,0	2	31,10	0,146
chr2	197047464	197047675	A-E	506	.	197047510	197047511	255,215,0	2	2,120	0,91
chr2	197075977	197076359	A-E	487	.	197076176	197076177	255,215,0	2	148,130	0,252
chr2	197098625	197098768	A-E	814	.	197098633	197098634	255,215,0	2	1,127	0,16
chr2	198077478	198077610	A-E	884	.	198077537	198077538	255,215,0	2	1,13	0,119
chr2	198081229	198081750	A-E	751	.	198081369	198081370	255,215,0	2	96,335	0,186
chr2	201990242	201990732	A-E	971	.	201990459	201990460	255,215,0	2	192,246	0,244
chr2	201991403	201992374	A-E	946	.	201991714	201991715	255,215,0	2	252,600	0,371
chr2	201992378	201992654	A-E	872	.	201992499	201992500	255,215,0	2	119,151	0,125
chr2	203830574	203830808	A-E	940	.	203830668	203830669	255,215,0	2	1,46	0,188
chr2	208176046	208176541	A-E	686	.	208176318	208176319	255,215,0	2	224,173	0,322
chr2	208195614	208195873	A-E	938	.	208195760	208195761	255,215,0	2	106,72	0,187
chr2	214022192	214022320	A-E	792	.	214022271	214022272	255,215,0	2	32,1	0,127
chr2	214030882	214031115	A-E	529	.	214031058	214031059	255,215,0	2	121,1	0,232
chr2	214094712	214094811	A-E	783	.	214094764	214094765	255,215,0	2	7,1	0,98
chr2	214108207	214108648	A-E	958	.	214108599	214108600	255,215,0	2	345,1	0,440
chr2	216001903	216002158	A-E	576	.	216002053	216002054	255,215,0	2	54,7	0,248
chr2	216782951	216783107	A-E	965	.	216783014	216783015	255,215,0	2	2,30	0,126
chr2	216869710	216869915	A-E	780	.	216869808	216869809	255,215,0	2	16,24	0,181
chr2	216870818	216871425	A-E	906	.	216871005	216871006	255,215,0	2	182,413	0,194
chr2	219194230	219194517	A-E	792	.	219194377	219194378	255,215,0	2	9,1	0,286
chr2	219194739	219194938	A-E	984	.	219194839	219194840	255,215,0	2	56,53	0,146
chr2	219750853	219751263	A-E	927	.	219750986	219750987	255,215,0	2	130,272	0,138
chr2	219759139	219759434	A-E	591	.	219759369	219759370	255,215,0	2	181,14	0,281
chr2	219760047	219760178	A-E	479	.	219760136	219760137	255,215,0	2	51,2	0,129
chr2	219774108	219774202	A-E	782	.	219774158	219774159	255,215,0	2	8,1	0,93
chr2	223776983	223777159	A-E	653	.	223777059	223777060	255,215,0	2	6,28	0,148
chr2	226140993	226141218	A-E	490	.	226141065	226141066	255,215,0	2	1,80	0,145
chr2	228648268	228648438	A-E	700	.	228648357	228648358	255,215,0	2	32,22	0,148
chr2	228670402	228670815	A-E	876	.	228670562	228670563	255,215,0	2	115,206	0,207
chr2	228713173	228713709	A-E	807	.	228713565	228713566	255,215,0	2	367,117	0,419
chr2	231479752	231479888	A-E	626	.	231479842	231479843	255,215,0	2	47,2	0,134
chr2	231508632	231508937	A-E	741	.	231508778	231508779	255,215,0	2	1,13	0,292
chr2	231515343	231515572	A-E	633	.	231515461	231515462	255,215,0	2	9,1	0,228
chr2	231523565	231523670	A-E	944	.	231523632	231523633	255,215,0	2	60,29	0,76
chr2	231523854	231524330	A-E	858	.	231524234	231524235	255,215,0	2	361,75	0,401
chr2	231528896	231529139	A-E	720	.	231528970	231528971	255,215,0	2	42,136	0,107
chr2	231533310	231533654	A-E	767	.	231533602	231533603	255,215,0	2	245,3	0,341
chr2	231809087	231809409	A-E	922	.	231809220	231809221	255,215,0	2	1,56	0,266
chr2	231812712	231813064	A-E	693	.	231812795	231812796	255,215,0	2	1,186	0,166
chr2	231815227	231815438	A-E	920	.	231815332	231815333	255,215,0	2	1,1	0,210
chr2	231822084	231822525	A-E	864	.	231822232	231822233	255,215,0	2	78,222	0,219
chr2	232479434	232479727	A-E	717	.	232479551	232479552	255,215,0	2	105,162	0,131
chr2	232530920	232531416	A-E	943	.	232531294	232531295	255,215,0	2	356,103	0,393
chr2	232536483	232536778	A-E	984	.	232536605	232536606	255,215,0	2	78,127	0,168
chr2	233703407	233703613	A-E	607	.	233703509	233703510	255,215,0	2	1,1	0,205
chr2	233927963	233928349	A-E	778	.	233928217	233928218	255,215,0	2	186,63	0,323
chr2	233946973	233947142	A-E	689	.	233947079	233947080	255,215,0	2	49,5	0,164
chr2	233949093	233949523	A-E	866	.	233949287	233949288	255,215,0	2	146,186	0,244
chr2	233949832	233950220	A-E	841	.	233949928	233949929	255,215,0	2	1,195	0,193
chr2	233951283	233951765	A-E	911	.	233951417	233951418	255,215,0	2	115,327	0,155
chr2	237453952	237454098	A-E	985	.	237454053	237454054	255,215,0	2	70,13	0,133
chr2	240291335	240291754	A-E	623	.	240291619	240291620	255,215,0	2	231,81	0,338
chr20	4794672	4795153	A-E	716	.	4795056	4795057	255,215,0	2	372,83	0,398
chr20	4954142	4954446	A-E	866	.	4954406	4954407	255,215,0	2	246,21	0,283
chr20	5059148	5059500	A-E	660	.	5059411	5059412	255,215,0	2	176,1	0,351
chr20	5588948	5589498	A-E	508	.	5589340	5589341	255,215,0	2	389,154	0,396
chr20	5589880	5590681	A-E	615	.	5590649	5590650	255,215,0	2	762,23	0,778
chr20	5626124	5626530	A-E	872	.	5626233	5626234	255,215,0	2	107,294	0,112
chr20	5630956	5631337	A-E	975	.	5631202	5631203	255,215,0	2	230,117	0,264
chr20	10492212	10492484	A-E	913	.	10492412	10492413	255,215,0	2	167,38	0,234
chr20	10651368	10651598	A-E	774	.	10651474	10651475	255,215,0	2	34,50	0,180
chr20	17946136	17946538	A-E	621	.	17946495	17946496	255,215,0	2	342,24	0,378
chr20	22213184	22213523	A-E	862	.	22213248	22213249	255,215,0	2	1,211	0,128
chr20	31560072	31560429	A-E	684	.	31560191	31560192	255,215,0	2	47,164	0,193
chr20	32142835	32143155	A-E	647	.	32142947	32142948	255,215,0	2	42,136	0,184
chr20	32366967	32367080	A-E	910	.	32367021	32367022	255,215,0	2	1,4	0,109
chr20	34127589	34128004	A-E	964	.	34127716	34127717	255,215,0	2	64,224	0,191
chr20	34330989	34331372	A-E	835	.	34331293	34331294	255,215,0	2	292,65	0,318
chr20	34356129	34356371	A-E	611	.	34356207	34356208	255,215,0	2	71,155	0,87
chr20	36722822	36723019	A-E	867	.	36722923	36722924	255,215,0	2	55,49	0,148
chr20	37435852	37436332	A-E	694	.	37436111	37436112	255,215,0	2	228,188	0,292
chr20	37501808	37502321	A-E	628	.	37502072	37502073	255,215,0	2	221,204	0,309
chr20	37626282	37626666	A-E	617	.	37626584	37626585	255,215,0	2	300,79	0,305
chr20	39620099	39620424	A-E	788	.	39620301	39620302	255,215,0	2	129,49	0,276
chr20	39785946	39786458	A-E	506	.	39785967	39785968	255,215,0	2	2,471	0,41
chr20	42381187	42381490	A-E	796	.	42381295	42381296	255,215,0	2	1,86	0,217
chr20	42545648	42546044	A-E	471	.	42545952	42545953	255,215,0	2	215,1	0,395
chr20	43214306	43214431	A-E	566	.	43214385	43214386	255,215,0	2	41,6	0,119
chr20	43214930	43215275	A-E	775	.	43215158	43215159	255,215,0	2	184,71	0,274
chr20	45180548	45180762	A-E	447	.	45180741	45180742	255,215,0	2	175,2	0,212
chr20	45181612	45181958	A-E	495	.	45181850	45181851	255,215,0	2	140,9	0,337
chr20	46082300	46082410	A-E	808	.	46082354	46082355	255,215,0	2	1,1	0,109
chr20	46115894	46116142	A-E	496	.	46116063	46116064	255,215,0	2	93,1	0,247
chr20	47463345	47463685	A-E	711	.	47463576	47463577	255,215,0	2	150,27	0,313
chr20	48285223	48285402	A-E	990	.	48285312	48285313	255,215,0	2	3,3	0,176
chr20	48315836	48316073	A-E	874	.	48315911	48315912	255,215,0	2	69,155	0,82
chr20	48367008	48367399	A-E	894	.	48367309	48367310	255,215,0	2	247,35	0,356
chr20	48763277	48763795	A-E	883	.	48763637	48763638	255,215,0	2	351,148	0,370
chr20	49100027	49100544	A-E	742	.	49100220	49100221	255,215,0	2	189,318	0,199
chr20	49432002	49432389	A-E	750	.	49432364	49432365	255,215,0	2	339,1	0,386
chr20	50017073	50017292	A-E	931	.	50017115	50017116	255,215,0	2	14,147	0,72
chr20	50097057	50097533	A-E	945	.	50097331	50097332	255,215,0	2	154,81	0,395
chr20	52201463	52201802	A-E	689	.	52201713	52201714	255,215,0	2	171,8	0,331
chr20	52239995	52240318	A-E	961	.	52240061	52240062	255,215,0	2	59,248	0,75
chr20	52271592	52271787	A-E	874	.	52271701	52271702	255,215,0	2	97,72	0,123
chr20	52272747	52273002	A-E	843	.	52272845	52272846	255,215,0	2	1,59	0,196
chr20	52356771	52357178	A-E	731	.	52357062	52357063	255,215,0	2	272,96	0,311
chr20	52367753	52368082	A-E	921	.	52368001	52368002	255,215,0	2	169,1	0,328
chr20	52371075	52371265	A-E	937	.	52371222	52371223	255,215,0	2	106,1	0,189
chr20	52446362	52446831	A-E	681	.	52446770	52446771	255,215,0	2	367,18	0,451
chr20	52456095	52456522	A-E	625	.	52456188	52456189	255,215,0	2	45,285	0,142
chr20	52483715	52484176	A-E	549	.	52483910	52483911	255,215,0	2	128,198	0,263
chr20	52489475	52489586	A-E	976	.	52489522	52489523	255,215,0	2	1,16	0,95
chr20	52516053	52516507	A-E	831	.	52516331	52516332	255,215,0	2	269,166	0,288
chr20	52532315	52532889	A-E	595	.	52532590	52532591	255,215,0	2	271,293	0,281
chr20	52543055	52543571	A-E	957	.	52543249	52543250	255,215,0	2	152,279	0,237
chr20	52546811	52547086	A-E	893	.	52546961	52546962	255,215,0	2	75,48	0,227
chr20	55976268	55976716	A-E	631	.	55976349	55976350	255,215,0	2	32,316	0,132
chr20	56058118	56058484	A-E	902	.	56058360	56058361	255,215,0	2	155,35	0,331
chr20	61076779	61077313	A-E	795	.	61077047	61077048	255,215,0	2	203,200	0,334
chr21	15825772	15825891	A-E	653	.	15825818	15825819	255,215,0	2	19,45	0,74
chr21	17104761	17105053	A-E	668	.	17104811	17104812	255,215,0	2	4,195	0,97
chr21	19156522	19156877	A-E	897	.	19156577	19156578	255,215,0	2	42,285	0,70
chr21	19157127	19157381	A-E	937	.	19157166	19157167	255,215,0	2	1,176	0,78
chr21	26789718	26789806	A-E	604	.	26789765	26789766	255,215,0	2	38,31	0,57
chr21	26795177	26795760	A-E	837	.	26795473	26795474	255,215,0	2	268,258	0,325
chr21	26797576	26797732	A-E	789	.	26797716	26797717	255,215,0	2	127,1	0,155
chr21	26800874	26801226	A-E	879	.	26801089	26801090	255,215,0	2	189,109	0,243
chr21	26829799	26830175	A-E	775	.	26829910	26829911	255,215,0	2	86,239	0,137
chr21	26831737	26831904	A-E	726	.	26831852	26831853	255,215,0	2	67,2	0,165
chr21	26834834	26835160	A-E	870	.	26834918	26834919	255,215,0	2	59,216	0,110
chr21	26836631	26836800	A-E	861	.	26836705	26836706	255,215,0	2	4,24	0,145
chr21	26859575	26859920	A-E	844	.	26859725	26859726	255,215,0	2	60,104	0,241
chr21	26874070	26874470	A-E	663	.	26874442	26874443	255,215,0	2	348,2	0,398
chr21	26874671	26874986	A-E	810	.	26874901	26874902	255,215,0	2	148,2	0,313
chr21	26932540	26932977	A-E	492	.	26932657	26932658	255,215,0	2	66,267	0,170
chr21	26952057	26952278	A-E	516	.	26952104	26952105	255,215,0	2	5,131	0,90
chr21	30451583	30451905	A-E	749	.	30451777	30451778	255,215,0	2	69,1	0,321
chr21	30567933	30569654	A-E	710	.	30568877	30568878	255,215,0	2	869,701	0,1020
chr21	34577322	34577588	A-E	743	.	34577375	34577376	255,215,0	2	1,160	0,106
chr21	34752926	34753284	A-E	756	.	34753093	34753094	255,215,0	2	161,183	0,175
chr21	34755296	34756154	A-E	849	.	34755533	34755534	255,215,0	2	188,570	0,288
chr21	35391273	35391398	A-E	780	.	35391368	35391369	255,215,0	2	68,1	0,124
chr21	37670543	37670742	A-E	794	.	37670649	37670650	255,215,0	2	75,61	0,138
chr21	38630405	38630786	A-E	824	.	38630709	38630710	255,215,0	2	286,58	0,323
chr21	43835171	43835549	A-E	603	.	43835340	43835341	255,215,0	2	158,197	0,181
chr21	43885293	43886049	A-E	880	.	43885530	43885531	255,215,0	2	180,461	0,295
chr21	43952961	43953452	A-E	510	.	43953159	43953160	255,215,0	2	180,274	0,217
chr21	43956047	43956238	A-E	947	.	43956186	43956187	255,215,0	2	98,10	0,181
chr21	44529146	44529448	A-E	756	.	44529285	44529286	255,215,0	2	106,128	0,174
chr21	44573696	44574026	A-E	436	.	44573783	44573784	255,215,0	2	12,167	0,163
chr21	44597156	44597534	A-E	523	.	44597314	44597315	255,215,0	2	111,171	0,207
chr21	44819332	44820064	A-E	590	.	44819632	44819633	255,215,0	2	261,392	0,340
chr21	44859375	44859527	A-E	730	.	44859441	44859442	255,215,0	2	51,70	0,82
chr21	45563949	45564214	A-E	911	.	45564056	45564057	255,215,0	2	69,119	0,146
chr21	45566076	45566451	A-E	906	.	45566256	45566257	255,215,0	2	130,143	0,232
chr21	45573584	45574271	A-E	510	.	45573953	45573954	255,215,0	2	340,288	0,399
chr21	45577373	45578052	A-E	921	.	45577511	45577512	255,215,0	2	115,516	0,163
chr21	45592447	45593398	A-E	489	.	45592770	45592771	255,215,0	2	318,621	0,330
chr21	45661962	45662435	A-E	509	.	45662160	45662161	255,215,0	2	172,248	0,225
chr21	45663780	45664167	A-E	566	.	45664128	45664129	255,215,0	2	319,9	0,378
chr21	46349799	46350126	A-E	929	.	46349962	46349963	255,215,0	2	1,1	0,326
chr21	46970012	46970208	A-E	734	.	46970089	46970090	255,215,0	2	1,41	0,155
chr21	47788931	47789078	A-E	685	.	47789006	47789007	255,215,0	2	36,31	0,116
chr22	17784917	17785039	A-E	937	.	17784961	17784962	255,215,0	2	1,34	0,88
chr22	18280978	18281337	A-E	720	.	18281097	18281098	255,215,0	2	89,209	0,150
chr22	22396483	22396779	A-E	746	.	22396658	22396659	255,215,0	2	113,57	0,239
chr22	23270855	23271360	A-E	523	.	23271067	23271068	255,215,0	2	115,194	0,311
chr22	23480066	23480419	A-E	569	.	23480307	23480308	255,215,0	2	211,81	0,272
chr22	29595756	29595942	A-E	857	.	29595848	29595849	255,215,0	2	1,1	0,185
chr22	29598879	29599169	A-E	538	.	29599016	29599017	255,215,0	2	90,105	0,185
chr22	29605025	29605391	A-E	683	.	29605211	29605212	255,215,0	2	117,109	0,257
chr22	33599547	33599765	A-E	668	.	33599636	33599637	255,215,0	2	1,39	0,179
chr22	33866683	33867033	A-E	936	.	33866857	33866858	255,215,0	2	1,1	0,349
chr22	36558232	36558675	A-E	693	.	36558462	36558463	255,215,0	2	93,75	0,368
chr22	36727482	36728450	A-E	952	.	36727732	36727733	255,215,0	2	222,688	0,280
chr22	37558444	37558999	A-E	816	.	37558664	37558665	255,215,0	2	206,320	0,235
chr22	37638328	37638951	A-E	595	.	37638749	37638750	255,215,0	2	417,196	0,427
chr22	37703985	37704250	A-E	916	.	37704216	37704217	255,215,0	2	215,16	0,249
chr22	39270050	39270413	A-E	842	.	39270292	39270293	255,215,0	2	123,1	0,362
chr22	39349987	39350551	A-E	626	.	39350214	39350215	255,215,0	2	180,289	0,275
chr22	39462955	39463374	A-E	953	.	39463016	39463017	255,215,0	2	1,296	0,123
chr22	39650923	39651173	A-E	597	.	39651025	39651026	255,215,0	2	31,76	0,174
chr22	39695935	39696099	A-E	818	.	39695990	39695991	255,215,0	2	21,73	0,91
chr22	39838942	39839059	A-E	730	.	39838997	39838998	255,215,0	2	8,14	0,103
chr22	39842406	39842658	A-E	943	.	39842492	39842493	255,215,0	2	54,133	0,119
chr22	42315897	42316153	A-E	782	.	42316013	42316014	255,215,0	2	27,50	0,206
chr22	42332206	42332544	A-E	757	.	42332367	42332368	255,215,0	2	65,79	0,259
chr22	42835802	42836124	A-E	936	.	42835868	42835869	255,215,0	2	1,190	0,132
chr22	45080339	45080681	A-E	691	.	45080663	45080664	255,215,0	2	309,1	0,341
chr22	46983627	46984120	A-E	412	.	46983762	46983763	255,215,0	2	106,328	0,165
chr22	46989093	46989561	A-E	950	.	46989507	46989508	255,215,0	2	403,42	0,426
chr22	48494284	48494646	A-E	827	.	48494434	48494435	255,215,0	2	1,61	0,301
chr22	50232497	50232886	A-E	872	.	50232655	50232656	255,215,0	2	124,196	0,193
chr22	50273824	50274276	A-E	745	.	50274234	50274235	255,215,0	2	398,28	0,424
chr22	50743986	50744741	A-E	676	.	50744426	50744427	255,215,0	2	437,310	0,445
chr22	50744748	50744986	A-E	774	.	50744826	50744827	255,215,0	2	49,129	0,109
chr22	50977955	50978429	A-E	908	.	50978213	50978214	255,215,0	2	182,138	0,336
chr22	50979060	50979802	A-E	822	.	50979495	50979496	255,215,0	2	431,302	0,440
chr22	51060079	51060266	A-E	889	.	51060135	51060136	255,215,0	2	1,75	0,112
chr3	4876052	4876387	A-E	555	.	4876224	4876225	255,215,0	2	104,93	0,242
chr3	4930928	4931069	A-E	722	.	4931038	4931039	255,215,0	2	82,1	0,140
chr3	5028534	5029013	A-E	515	.	5028701	5028702	255,215,0	2	158,302	0,177
chr3	10233695	10234220	A-E	838	.	10233930	10233931	255,215,0	2	190,244	0,281
chr3	10240691	10241307	A-E	744	.	10240998	10240999	255,215,0	2	233,233	0,383
chr3	13061201	13061436	A-E	980	.	13061324	13061325	255,215,0	2	14,1	0,234
chr3	13062449	13062850	A-E	773	.	13062654	13062655	255,215,0	2	155,144	0,257
chr3	13087949	13088097	A-E	763	.	13088022	13088023	255,215,0	2	1,1	0,147
chr3	13111176	13111312	A-E	768	.	13111238	13111239	255,215,0	2	3,14	0,122
chr3	13493281	13493606	A-E	493	.	13493394	13493395	255,215,0	2	86,184	0,141
chr3	14730155	14730277	A-E	749	.	14730195	14730196	255,215,0	2	1,42	0,80
chr3	15835826	15836097	A-E	870	.	15835986	15835987	255,215,0	2	140,90	0,181
chr3	15847096	15847637	A-E	693	.	15847447	15847448	255,215,0	2	318,156	0,385
chr3	16416099	16416434	A-E	834	.	16416324	16416325	255,215,0	2	162,46	0,289
chr3	16440818	16441233	A-E	796	.	16441126	16441127	255,215,0	2	246,44	0,371
chr3	16474276	16474529	A-E	752	.	16474345	16474346	255,215,0	2	1,115	0,138
chr3	16550067	16550455	A-E	820	.	16550404	16550405	255,215,0	2	325,38	0,350
chr3	16556249	16556592	A-E	854	.	16556371	16556372	255,215,0	2	123,220	0,123
chr3	16557386	16557712	A-E	538	.	16557597	16557598	255,215,0	2	172,74	0,252
chr3	16562564	16562943	A-E	572	.	16562810	16562811	255,215,0	2	157,42	0,337
chr3	17789149	17789293	A-E	645	.	17789230	17789231	255,215,0	2	21,1	0,143
chr3	28122948	28123212	A-E	691	.	28123080	28123081	255,215,0	2	3,1	0,263
chr3	32443431	32443555	A-E	607	.	32443472	32443473	255,215,0	2	40,81	0,43
chr3	39369442	39369804	A-E	885	.	39369630	39369631	255,215,0	2	18,2	0,360
chr3	46036343	46036779	A-E	555	.	46036492	46036493	255,215,0	2	90,226	0,210
chr3	52347800	52348029	A-E	737	.	52347875	52347876	255,215,0	2	1,78	0,151
chr3	57969350	57969849	A-E	569	.	57969626	57969627	255,215,0	2	218,164	0,335
chr3	58335663	58335765	A-E	733	.	58335714	58335715	255,215,0	2	2,1	0,101
chr3	58885194	58885598	A-E	915	.	58885456	58885457	255,215,0	2	128,7	0,397
chr3	59360558	59360946	A-E	690	.	59360833	59360834	255,215,0	2	212,49	0,339
chr3	59372016	59372292	A-E	964	.	59372136	59372137	255,215,0	2	52,86	0,190
chr3	59437282	59437448	A-E	742	.	59437327	59437328	255,215,0	2	4,78	0,88
chr3	61507042	61507250	A-E	948	.	61507167	61507168	255,215,0	2	44,1	0,207
chr3	67050514	67050733	A-E	751	.	67050632	67050633	255,215,0	2	77,59	0,160
chr3	69131956	69132274	A-E	897	.	69132163	69132164	255,215,0	2	182,84	0,234
chr3	69135158	69135511	A-E	503	.	69135503	69135504	255,215,0	2	339,1	0,352
chr3	75229755	75230024	A-E	863	.	75229899	75229900	255,215,0	2	112,92	0,177
chr3	98270793	98270966	A-E	889	.	98270896	98270897	255,215,0	2	61,26	0,147
chr3	98282496	98282734	A-E	968	.	98282629	98282630	255,215,0	2	68,38	0,200
chr3	105087492	105087848	A-E	753	.	105087687	105087688	255,215,0	2	133,97	0,259
chr3	105087916	105088171	A-E	584	.	105088020	105088021	255,215,0	2	79,124	0,131
chr3	105974625	105975465	A-E	546	.	105974914	105974915	255,215,0	2	218,478	0,362
chr3	107843189	107843582	A-E	703	.	107843381	107843382	255,215,0	2	157,164	0,229
chr3	107844539	107845078	A-E	911	.	107844605	107844606	255,215,0	2	55,461	0,78
chr3	107846269	107846510	A-E	786	.	107846296	107846297	255,215,0	2	1,186	0,55
chr3	111834106	111834381	A-E	952	.	111834308	111834309	255,215,0	2	132,2	0,273
chr3	118561016	118561389	A-E	494	.	118561158	118561159	255,215,0	2	17,105	0,268
chr3	119274077	119274607	A-E	809	.	119274275	119274276	255,215,0	2	195,327	0,203
chr3	119281143	119281770	A-E	973	.	119281613	119281614	255,215,0	2	366,51	0,576
chr3	119315385	119315520	A-E	518	.	119315494	119315495	255,215,0	2	86,1	0,134
chr3	119357693	119358081	A-E	876	.	119357896	119357897	255,215,0	2	171,151	0,237
chr3	121721972	121722495	A-E	680	.	121722199	121722200	255,215,0	2	114,182	0,341
chr3	121731708	121731977	A-E	547	.	121731831	121731832	255,215,0	2	1,23	0,246
chr3	121749287	121749529	A-E	856	.	121749355	121749356	255,215,0	2	1,105	0,137
chr3	121798487	121798500	A-E	891	.	121798493	121798494	255,215,0	2	1,1	0,12
chr3	121798974	121799563	A-E	578	.	121799189	121799190	255,215,0	2	161,318	0,271
chr3	121800469	121800680	A-E	953	.	121800558	121800559	255,215,0	2	67,98	0,113
chr3	121820083	121820229	A-E	753	.	121820141	121820142	255,215,0	2	20,49	0,97
chr3	121820339	121820854	A-E	537	.	121820539	121820540	255,215,0	2	133,247	0,268
chr3	121987630	121987719	A-E	721	.	121987688	121987689	255,215,0	2	29,1	0,88
chr3	122041409	122041544	A-E	731	.	122041477	122041478	255,215,0	2	6,3	0,132
chr3	122295052	122295483	A-E	824	.	122295146	122295147	255,215,0	2	43,285	0,146
chr3	127469268	127470071	A-E	684	.	127469576	127469577	255,215,0	2	243,428	0,375
chr3	127470580	127470980	A-E	852	.	127470856	127470857	255,215,0	2	220,66	0,334
chr3	127472997	127473428	A-E	873	.	127473060	127473061	255,215,0	2	35,338	0,93
chr3	127473675	127474224	A-E	875	.	127473997	127473998	255,215,0	2	277,180	0,369
chr3	137707770	137708146	A-E	903	.	137707918	137707919	255,215,0	2	1,79	0,297
chr3	141056151	141056465	A-E	905	.	141056210	141056211	255,215,0	2	50,245	0,69
chr3	150102610	150102865	A-E	837	.	150102833	150102834	255,215,0	2	199,7	0,248
chr3	150478267	150478712	A-E	893	.	150478563	150478564	255,215,0	2	246,98	0,347
chr3	165533635	165533716	A-E	630	.	165533675	165533676	255,215,0	2	22,21	0,60
chr3	170073991	170074311	A-E	845	.	170074217	170074218	255,215,0	2	191,57	0,263
chr3	170972971	170973298	A-E	689	.	170973237	170973238	255,215,0	2	230,23	0,304
chr3	171531632	171532210	A-E	743	.	171532035	171532036	255,215,0	2	403,173	0,405
chr3	174984866	174985269	A-E	609	.	174985167	174985168	255,215,0	2	241,41	0,362
chr3	174991972	174992412	A-E	911	.	174992334	174992335	255,215,0	2	313,28	0,412
chr3	178236932	178237225	A-E	815	.	178237102	178237103	255,215,0	2	49,1	0,292
chr3	178787910	178788066	A-E	744	.	178787990	178787991	255,215,0	2	22,17	0,139
chr3	179687230	179687579	A-E	889	.	179687378	179687379	255,215,0	2	1,52	0,297
chr3	183003579	183004143	A-E	584	.	183003749	183003750	255,215,0	2	165,388	0,176
chr3	183244954	183245294	A-E	659	.	183245133	183245134	255,215,0	2	52,33	0,307
chr3	183251473	183251828	A-E	895	.	183251762	183251763	255,215,0	2	263,38	0,317
chr3	183254296	183254410	A-E	797	.	183254309	183254310	255,215,0	2	2,89	0,25
chr3	183271974	183272463	A-E	773	.	183272321	183272322	255,215,0	2	296,89	0,400
chr3	186239156	186239478	A-E	809	.	186239432	186239433	255,215,0	2	256,24	0,298
chr3	186244233	186244290	A-E	742	.	186244261	186244262	255,215,0	2	1,1	0,56
chr3	186252092	186252491	A-E	816	.	186252157	186252158	255,215,0	2	1,268	0,131
chr3	186745346	186745889	A-E	885	.	186745387	186745388	255,215,0	2	5,465	0,78
chr3	189006455	189006689	A-E	810	.	189006535	189006536	255,215,0	2	35,108	0,126
chr3	189025742	189026175	A-E	571	.	189025815	189025816	255,215,0	2	33,319	0,114
chr3	192610862	192611520	A-E	969	.	192611032	192611033	255,215,0	2	120,436	0,222
chr3	194210438	194211060	A-E	885	.	194210798	194210799	255,215,0	2	342,242	0,380
chr3	194850291	194850713	A-E	877	.	194850429	194850430	255,215,0	2	29,173	0,249
chr3	195632869	195633225	A-E	772	.	195632989	195632990	255,215,0	2	77,191	0,165
chr3	195633702	195634304	A-E	871	.	195633875	195633876	255,215,0	2	162,417	0,185
chr3	195906363	195907075	A-E	644	.	195906445	195906446	255,215,0	2	4,550	0,162
chr3	195919060	195919486	A-E	779	.	195919310	195919311	255,215,0	2	221,145	0,281
chr3	197461391	197461841	A-E	584	.	197461699	197461700	255,215,0	2	266,99	0,351
chr4	2413768	2414486	A-E	784	.	2414054	2414055	255,215,0	2	244,389	0,329
chr4	2414575	2415364	A-E	671	.	2414913	2414914	255,215,0	2	304,416	0,373
chr4	2802562	2803388	A-E	946	.	2803115	2803116	255,215,0	2	526,244	0,582
chr4	3390647	3391111	A-E	748	.	3390814	3390815	255,215,0	2	157,285	0,179
chr4	6185514	6185738	A-E	810	.	6185613	6185614	255,215,0	2	53,77	0,147
chr4	6200459	6200744	A-E	914	.	6200583	6200584	255,215,0	2	1,36	0,249
chr4	15773062	15773366	A-E	925	.	15773181	15773182	255,215,0	2	42,106	0,198
chr4	22745096	22745194	A-E	917	.	22745146	22745147	255,215,0	2	25,21	0,77
chr4	38080175	38080435	A-E	620	.	38080303	38080304	255,215,0	2	119,122	0,138
chr4	38763336	38763500	A-E	600	.	38763365	38763366	255,215,0	2	16,120	0,44
chr4	38857753	38857899	A-E	814	.	38857796	38857797	255,215,0	2	22,80	0,66
chr4	38859134	38859762	A-E	751	.	38859409	38859410	255,215,0	2	258,334	0,294
chr4	40187874	40187932	A-E	895	.	40187901	40187902	255,215,0	2	1,4	0,54
chr4	40208219	40208356	A-E	803	.	40208277	40208278	255,215,0	2	36,55	0,82
chr4	40578690	40579499	A-E	949	.	40579159	40579160	255,215,0	2	417,287	0,522
chr4	40674929	40675349	A-E	962	.	40675136	40675137	255,215,0	2	109,114	0,306
chr4	47495543	47495885	A-E	765	.	47495604	47495605	255,215,0	2	3,222	0,120
chr4	54554362	54554806	A-E	914	.	54554502	54554503	255,215,0	2	82,244	0,200
chr4	74472194	74472476	A-E	715	.	74472317	74472318	255,215,0	2	64,98	0,184
chr4	84034119	84034423	A-E	963	.	84034341	84034342	255,215,0	2	207,65	0,239
chr4	84133552	84133853	A-E	402	.	84133828	84133829	255,215,0	2	253,1	0,300
chr4	84138724	84139183	A-E	678	.	84138984	84138985	255,215,0	2	247,185	0,274
chr4	87882810	87883321	A-E	542	.	87882981	87882982	255,215,0	2	144,312	0,199
chr4	90819588	90819848	A-E	564	.	90819709	90819710	255,215,0	2	115,132	0,128
chr4	100325584	100326020	A-E	978	.	100325849	100325850	255,215,0	2	217,121	0,315
chr4	106227483	106227804	A-E	858	.	106227644	106227645	255,215,0	2	103,101	0,220
chr4	111114926	111115298	A-E	557	.	111115103	111115104	255,215,0	2	87,103	0,269
chr4	111116750	111117174	A-E	798	.	111116882	111116883	255,215,0	2	77,235	0,189
chr4	113201272	113201525	A-E	463	.	113201421	113201422	255,215,0	2	48,1	0,252
chr4	113208724	113209105	A-E	806	.	113208999	113209000	255,215,0	2	266,95	0,286
chr4	113209682	113209927	A-E	911	.	113209791	113209792	255,215,0	2	2,28	0,217
chr4	114758655	114758927	A-E	473	.	114758806	114758807	255,215,0	2	32,1	0,271
chr4	147190540	147190781	A-E	695	.	147190700	147190701	255,215,0	2	88,7	0,234
chr4	147192653	147192904	A-E	940	.	147192791	147192792	255,215,0	2	50,24	0,227
chr4	147194396	147194957	A-E	888	.	147194564	147194565	255,215,0	2	167,390	0,171
chr4	147196519	147196807	A-E	633	.	147196608	147196609	255,215,0	2	1,110	0,178
chr4	147379746	147379894	A-E	752	.	147379844	147379845	255,215,0	2	50,1	0,147
chr4	153475381	153475544	A-E	927	.	153475488	153475489	255,215,0	2	53,1	0,162
chr4	154360422	154360809	A-E	801	.	154360777	154360778	255,215,0	2	325,1	0,386
chr4	166966668	166966941	A-E	731	.	166966821	166966822	255,215,0	2	70,36	0,237
chr4	185186820	185187542	A-E	946	.	185187471	185187472	255,215,0	2	613,32	0,690
chr4	185189191	185189340	A-E	787	.	185189322	185189323	255,215,0	2	129,14	0,135
chr4	185201876	185202105	A-E	975	.	185201988	185201989	255,215,0	2	3,6	0,223
chr4	185202640	185202839	A-E	770	.	185202717	185202718	255,215,0	2	55,99	0,100
chr4	185204289	185204819	A-E	675	.	185204535	185204536	255,215,0	2	182,218	0,312
chr4	185205400	185205552	A-E	961	.	185205477	185205478	255,215,0	2	38,34	0,118
chr4	185209648	185210113	A-E	760	.	185209860	185209861	255,215,0	2	70,109	0,356
chr4	185231317	185231632	A-E	761	.	185231619	185231620	255,215,0	2	291,1	0,314
chr4	185234268	185234603	A-E	893	.	185234574	185234575	255,215,0	2	280,1	0,334
chr4	185240359	185240904	A-E	952	.	185240681	185240682	255,215,0	2	261,161	0,384
chr4	185250931	185251612	A-E	929	.	185251273	185251274	255,215,0	2	321,317	0,364
chr4	185269961	185270243	A-E	562	.	185270082	185270083	255,215,0	2	3,41	0,241
chr4	185342208	185342546	A-E	735	.	185342417	185342418	255,215,0	2	110,28	0,310
chr4	185781182	185781867	A-E	715	.	185781491	185781492	255,215,0	2	300,366	0,319
chr5	392668	393182	A-E	942	.	392807	392808	255,215,0	2	119,354	0,160
chr5	1315765	1316275	A-E	541	.	1315842	1315843	255,215,0	2	76,431	0,79
chr5	1485196	1485502	A-E	870	.	1485374	1485375	255,215,0	2	90,39	0,267
chr5	1490323	1490754	A-E	883	.	1490674	1490675	255,215,0	2	316,43	0,388
chr5	6273315	6273566	A-E	638	.	6273419	6273420	255,215,0	2	1,42	0,209
chr5	10562652	10562841	A-E	663	.	10562737	10562738	255,215,0	2	1,18	0,171
chr5	10632197	10632744	A-E	754	.	10632365	10632366	255,215,0	2	108,317	0,230
chr5	14208730	14209007	A-E	913	.	14208811	14208812	255,215,0	2	36,150	0,127
chr5	14264855	14265210	A-E	660	.	14264929	14264930	255,215,0	2	38,243	0,112
chr5	14668408	14668752	A-E	872	.	14668530	14668531	255,215,0	2	72,171	0,173
chr5	32582779	32582965	A-E	572	.	32582855	32582856	255,215,0	2	1,34	0,152
chr5	35319810	35320103	A-E	959	.	35319993	35319994	255,215,0	2	159,84	0,209
chr5	36722958	36723309	A-E	713	.	36723210	36723211	255,215,0	2	202,48	0,303
chr5	42949793	42950117	A-E	902	.	42950047	42950048	255,215,0	2	229,43	0,281
chr5	43009341	43009652	A-E	636	.	43009529	43009530	255,215,0	2	135,69	0,242
chr5	55199167	55199571	A-E	886	.	55199364	55199365	255,215,0	2	145,153	0,251
chr5	55289605	55289989	A-E	737	.	55289923	55289924	255,215,0	2	272,18	0,366
chr5	55708850	55709112	A-E	760	.	55709019	55709020	255,215,0	2	151,74	0,188
chr5	55711184	55711637	A-E	798	.	55711362	55711363	255,215,0	2	132,228	0,225
chr5	71597463	71597663	A-E	447	.	71597589	71597590	255,215,0	2	92,38	0,162
chr5	71761986	71762350	A-E	914	.	71762255	71762256	255,215,0	2	241,66	0,298
chr5	74862624	74863010	A-E	968	.	74862881	74862882	255,215,0	2	202,72	0,314
chr5	74863696	74863807	A-E	752	.	74863783	74863784	255,215,0	2	66,1	0,110
chr5	76034658	76035100	A-E	903	.	76034907	76034908	255,215,0	2	183,125	0,317
chr5	78054058	78054218	A-E	941	.	78054139	78054140	255,215,0	2	5,1	0,159
chr5	79543086	79543324	A-E	768	.	79543241	79543242	255,215,0	2	122,48	0,190
chr5	81469981	81470152	A-E	562	.	81470090	81470091	255,215,0	2	49,1	0,170
chr5	86417249	86417398	A-E	942	.	86417309	86417310	255,215,0	2	3,30	0,119
chr5	88030090	88030417	A-E	587	.	88030348	88030349	255,215,0	2	191,1	0,326
chr5	88125046	88125161	A-E	653	.	88125148	88125149	255,215,0	2	98,7	0,108
chr5	88367349	88367581	A-E	891	.	88367487	88367488	255,215,0	2	47,1	0,231
chr5	88598870	88599245	A-E	754	.	88599099	88599100	255,215,0	2	174,90	0,285
chr5	88609683	88609884	A-E	668	.	88609783	88609784	255,215,0	2	1,1	0,200
chr5	95170754	95171173	A-E	692	.	95170854	95170855	255,215,0	2	89,306	0,113
chr5	96152147	96152486	A-E	591	.	96152311	96152312	255,215,0	2	3,13	0,326
chr5	96217415	96217751	A-E	803	.	96217601	96217602	255,215,0	2	117,79	0,257
chr5	98262747	98263243	A-E	448	.	98263079	98263080	255,215,0	2	329,159	0,337
chr5	100113377	100113868	A-E	593	.	100113541	100113542	255,215,0	2	106,267	0,224
chr5	100163819	100164102	A-E	773	.	100163975	100163976	255,215,0	2	122,91	0,192
chr5	100175986	100176458	A-E	919	.	100176299	100176300	255,215,0	2	286,130	0,342
chr5	102091646	102092087	A-E	737	.	102091845	102091846	255,215,0	2	184,226	0,215
chr5	113754554	113754720	A-E	816	.	113754636	113754637	255,215,0	2	1,1	0,165
chr5	118610393	118610883	A-E	645	.	118610627	118610628	255,215,0	2	215,236	0,254
chr5	118626064	118626362	A-E	614	.	118626185	118626186	255,215,0	2	13,68	0,230
chr5	118677194	118677610	A-E	547	.	118677494	118677495	255,215,0	2	266,81	0,335
chr5	118679433	118679692	A-E	758	.	118679585	118679586	255,215,0	2	82,36	0,223
chr5	122037691	122037879	A-E	634	.	122037802	122037803	255,215,0	2	37,2	0,186
chr5	130560152	130560579	A-E	892	.	130560425	130560426	255,215,0	2	235,114	0,313
chr5	131763102	131763516	A-E	508	.	131763178	131763179	255,215,0	2	40,300	0,114
chr5	131802496	131802987	A-E	944	.	131802659	131802660	255,215,0	2	69,232	0,259
chr5	131998917	131999314	A-E	827	.	131998998	131998999	255,215,0	2	2,236	0,161
chr5	133435759	133436442	A-E	916	.	133436276	133436277	255,215,0	2	497,144	0,539
chr5	133463152	133463566	A-E	895	.	133463253	133463254	255,215,0	2	33,243	0,171
chr5	133890161	133890536	A-E	790	.	133890267	133890268	255,215,0	2	72,234	0,141
chr5	133890594	133890960	A-E	585	.	133890665	133890666	255,215,0	2	19,241	0,125
chr5	139017934	139018665	A-E	687	.	139018226	139018227	255,215,0	2	247,392	0,339
chr5	139040519	139041115	A-E	710	.	139040854	139040855	255,215,0	2	297,221	0,375
chr5	139046727	139046903	A-E	845	.	139046803	139046804	255,215,0	2	1,24	0,152
chr5	139049454	139050310	A-E	597	.	139049801	139049802	255,215,0	2	280,441	0,415
chr5	142596602	142597132	A-E	888	.	142596749	142596750	255,215,0	2	128,362	0,168
chr5	142609232	142609364	A-E	949	.	142609289	142609290	255,215,0	2	18,34	0,98
chr5	143186200	143186441	A-E	677	.	143186299	143186300	255,215,0	2	8,50	0,191
chr5	149789263	149789759	A-E	905	.	149789626	149789627	255,215,0	2	314,83	0,413
chr5	150464543	150466084	A-E	967	.	150465219	150465220	255,215,0	2	661,849	0,692
chr5	150593680	150594043	A-E	689	.	150593884	150593885	255,215,0	2	143,96	0,267
chr5	150635446	150635735	A-E	666	.	150635666	150635667	255,215,0	2	157,5	0,284
chr5	151129219	151129502	A-E	902	.	151129337	151129338	255,215,0	2	62,107	0,176
chr5	156698884	156699173	A-E	829	.	156698940	156698941	255,215,0	2	26,201	0,88
chr5	156700202	156700407	A-E	814	.	156700237	156700238	255,215,0	2	23,156	0,49
chr5	157021166	157021781	A-E	973	.	157021466	157021467	255,215,0	2	249,263	0,352
chr5	157023315	157023779	A-E	620	.	157023636	157023637	255,215,0	2	311,131	0,333
chr5	157156902	157157206	A-E	714	.	157157038	157157039	255,215,0	2	77,107	0,197
chr5	158380752	158381154	A-E	686	.	158381060	158381061	255,215,0	2	218,2	0,400
chr5	158385170	158385443	A-E	631	.	158385353	158385354	255,215,0	2	101,7	0,266
chr5	158438022	158438330	A-E	517	.	158438135	158438136	255,215,0	2	1,81	0,227
chr5	158854760	158855055	A-E	768	.	158854851	158854852	255,215,0	2	37,148	0,147
chr5	158886935	158887155	A-E	551	.	158887039	158887040	255,215,0	2	72,83	0,137
chr5	159861130	159861264	A-E	865	.	159861183	159861184	255,215,0	2	1,27	0,107
chr5	159886073	159886498	A-E	976	.	159886330	159886331	255,215,0	2	180,90	0,335
chr5	169232585	169232701	A-E	983	.	169232644	169232645	255,215,0	2	4,1	0,115
chr5	171602273	171602685	A-E	650	.	171602547	171602548	255,215,0	2	226,89	0,323
chr5	171606484	171606964	A-E	975	.	171606719	171606720	255,215,0	2	233,241	0,239
chr5	173169045	173169768	A-E	884	.	173169684	173169685	255,215,0	2	565,9	0,714
chr5	173311853	173312083	A-E	595	.	173311957	173311958	255,215,0	2	67,88	0,142
chr5	175962179	175962700	A-E	922	.	175962412	175962413	255,215,0	2	199,253	0,268
chr5	176790168	176790403	A-E	545	.	176790362	176790363	255,215,0	2	156,1	0,234
chr5	176791475	176791863	A-E	940	.	176791770	176791771	255,215,0	2	214,10	0,378
chr5	177541057	177541427	A-E	897	.	177541156	177541157	255,215,0	2	69,239	0,131
chr5	177542150	177542670	A-E	458	.	177542237	177542238	255,215,0	2	81,425	0,95
chr5	177543541	177543921	A-E	794	.	177543783	177543784	255,215,0	2	135,29	0,351
chr5	180611137	180611357	A-E	775	.	180611291	180611292	255,215,0	2	122,32	0,188
chr5	180616521	180617006	A-E	510	.	180616798	180616799	255,215,0	2	261,190	0,295
chr6	219974	220134	A-E	665	.	220067	220068	255,215,0	2	29,1	0,159
chr6	226754	226982	A-E	891	.	226911	226912	255,215,0	2	92,5	0,223
chr6	229164	229558	A-E	797	.	229339	229340	255,215,0	2	16,59	0,335
chr6	290595	290748	A-E	867	.	290657	290658	255,215,0	2	10,37	0,116
chr6	297557	297773	A-E	639	.	297629	297630	255,215,0	2	1,71	0,145
chr6	298712	298948	A-E	718	.	298809	298810	255,215,0	2	68,109	0,127
chr6	317745	318083	A-E	859	.	317919	317920	255,215,0	2	61,49	0,289
chr6	319799	320052	A-E	549	.	319898	319899	255,215,0	2	57,110	0,143
chr6	393896	394326	A-E	551	.	394096	394097	255,215,0	2	150,179	0,251
chr6	711154	711526	A-E	823	.	711477	711478	255,215,0	2	299,24	0,348
chr6	2858879	2859560	A-E	958	.	2859430	2859431	255,215,0	2	543,120	0,561
chr6	2862869	2863678	A-E	595	.	2863343	2863344	255,215,0	2	454,313	0,496
chr6	2866705	2867019	A-E	909	.	2866859	2866860	255,215,0	2	95,99	0,215
chr6	2875221	2875651	A-E	909	.	2875269	2875270	255,215,0	2	2,335	0,95
chr6	6391112	6391289	A-E	835	.	6391195	6391196	255,215,0	2	40,49	0,128
chr6	6407628	6407920	A-E	632	.	6407728	6407729	255,215,0	2	67,157	0,135
chr6	6592115	6592710	A-E	836	.	6592544	6592545	255,215,0	2	343,79	0,516
chr6	7137966	7138068	A-E	742	.	7138019	7138020	255,215,0	2	14,9	0,93
chr6	11277838	11278167	A-E	920	.	11278080	11278081	255,215,0	2	222,66	0,263
chr6	11374452	11374883	A-E	560	.	11374762	11374763	255,215,0	2	266,75	0,356
chr6	11459328	11459680	A-E	934	.	11459375	11459376	255,215,0	2	1,258	0,94
chr6	11460199	11460430	A-E	970	.	11460299	11460300	255,215,0	2	69,99	0,132
chr6	11460602	11460937	A-E	898	.	11460640	11460641	255,215,0	2	1,259	0,76
chr6	11713061	11713450	A-E	584	.	11713264	11713265	255,215,0	2	159,140	0,249
chr6	11830397	11830664	A-E	424	.	11830525	11830526	255,215,0	2	52,62	0,205
chr6	12052115	12052407	A-E	941	.	12052201	12052202	255,215,0	2	66,184	0,108
chr6	13261181	13261379	A-E	799	.	13261242	13261243	255,215,0	2	13,87	0,111
chr6	13428547	13428865	A-E	678	.	13428633	13428634	255,215,0	2	24,169	0,149
chr6	14094295	14094789	A-E	681	.	14094527	14094528	255,215,0	2	191,220	0,274
chr6	14108622	14109690	A-E	904	.	14108937	14108938	255,215,0	2	270,706	0,362
chr6	14735052	14735658	A-E	922	.	14735281	14735282	255,215,0	2	207,354	0,252
chr6	15616123	15616332	A-E	532	.	15616206	15616207	255,215,0	2	42,83	0,126
chr6	15901378	15901471	A-E	600	.	15901424	15901425	255,215,0	2	1,1	0,92
chr6	15902018	15902163	A-E	784	.	15902126	15902127	255,215,0	2	87,15	0,130
chr6	16420230	16420457	A-E	964	.	16420356	16420357	255,215,0	2	84,57	0,170
chr6	16420932	16421664	A-E	848	.	16421197	16421198	255,215,0	2	256,457	0,275
chr6	16474193	16474630	A-E	844	.	16474471	16474472	255,215,0	2	245,125	0,312
chr6	16495109	16495178	A-E	932	.	16495162	16495163	255,215,0	2	39,1	0,68
chr6	18263099	18263635	A-E	810	.	18263390	18263391	255,215,0	2	260,213	0,323
chr6	25043414	25043566	A-E	903	.	25043496	25043497	255,215,0	2	26,12	0,140
chr6	25992254	25993073	A-E	750	.	25992839	25992840	255,215,0	2	560,207	0,612
chr6	27145729	27146130	A-E	416	.	27146022	27146023	255,215,0	2	204,18	0,383
chr6	27745023	27745278	A-E	638	.	27745150	27745151	255,215,0	2	2,1	0,254
chr6	27759985	27760333	A-E	531	.	27760031	27760032	255,215,0	2	40,295	0,53
chr6	27862895	27863061	A-E	626	.	27863011	27863012	255,215,0	2	85,18	0,148
chr6	27863298	27863662	A-E	686	.	27863534	27863535	255,215,0	2	113,3	0,361
chr6	30726704	30727354	A-E	700	.	30727014	30727015	255,215,0	2	256,284	0,366
chr6	30735359	30735715	A-E	660	.	30735623	30735624	255,215,0	2	174,1	0,355
chr6	31702368	31703528	A-E	472	.	31702657	31702658	255,215,0	2	289,870	0,290
chr6	31705604	31706142	A-E	963	.	31705905	31705906	255,215,0	2	299,233	0,305
chr6	32405012	32405514	A-E	923	.	32405401	32405402	255,215,0	2	333,55	0,447
chr6	32572305	32572687	A-E	868	.	32572407	32572408	255,215,0	2	12,188	0,194
chr6	32577297	32577935	A-E	983	.	32577769	32577770	255,215,0	2	401,94	0,544
chr6	32590770	32591146	A-E	944	.	32590990	32590991	255,215,0	2	162,97	0,279
chr6	32912229	32912629	A-E	627	.	32912302	32912303	255,215,0	2	26,279	0,121
chr6	32997077	32997532	A-E	991	.	32997300	32997301	255,215,0	2	83,91	0,364
chr6	33546480	33546561	A-E	847	.	33546537	33546538	255,215,0	2	36,1	0,80
chr6	34625381	34625487	A-E	930	.	34625386	34625387	255,215,0	2	1,95	0,11
chr6	36326450	36326703	A-E	780	.	36326559	36326560	255,215,0	2	36,70	0,183
chr6	36634782	36635224	A-E	507	.	36635041	36635042	255,215,0	2	241,164	0,278
chr6	37521439	37521998	A-E	871	.	37521634	37521635	255,215,0	2	177,344	0,215
chr6	37522898	37523251	A-E	962	.	37523221	37523222	255,215,0	2	299,4	0,349
chr6	37523438	37523883	A-E	919	.	37523532	37523533	255,215,0	2	17,273	0,172
chr6	37524660	37525395	A-E	954	.	37524726	37524727	255,215,0	2	42,644	0,91
chr6	37529793	37530180	A-E	500	.	37530040	37530041	255,215,0	2	109,1	0,386
chr6	37745135	37745338	A-E	557	.	37745264	37745265	255,215,0	2	84,28	0,175
chr6	37751286	37751497	A-E	753	.	37751340	37751341	255,215,0	2	1,102	0,109
chr6	41672440	41672821	A-E	618	.	41672621	41672622	255,215,0	2	1,18	0,363
chr6	41674655	41674829	A-E	969	.	41674722	41674723	255,215,0	2	30,68	0,106
chr6	41698347	41698506	A-E	944	.	41698455	41698456	255,215,0	2	64,5	0,154
chr6	42743007	42743021	A-E	872	.	42743016	42743017	255,215,0	2	6,1	0,13
chr6	44044328	44044673	A-E	765	.	44044417	44044418	255,215,0	2	27,193	0,152
chr6	44230828	44231731	A-E	600	.	44231362	44231363	255,215,0	2	481,315	0,588
chr6	52169925	52170002	A-E	556	.	52169963	52169964	255,215,0	2	1,1	0,76
chr6	52170561	52170996	A-E	586	.	52170872	52170873	255,215,0	2	301,112	0,323
chr6	52255288	52255470	A-E	969	.	52255372	52255373	255,215,0	2	36,49	0,133
chr6	74289769	74290568	A-E	925	.	74290414	74290415	255,215,0	2	622,129	0,670
chr6	74295249	74295764	A-E	737	.	74295449	74295450	255,215,0	2	171,284	0,231
chr6	88632431	88632870	A-E	565	.	88632721	88632722	255,215,0	2	252,110	0,329
chr6	105906571	105906609	A-E	905	.	105906589	105906590	255,215,0	2	1,2	0,36
chr6	105907056	105907328	A-E	641	.	105907174	105907175	255,215,0	2	74,108	0,164
chr6	105907845	105908047	A-E	679	.	105907965	105907966	255,215,0	2	41,1	0,201
chr6	106049296	106049799	A-E	706	.	106049570	106049571	255,215,0	2	211,165	0,338
chr6	106094309	106094752	A-E	627	.	106094488	106094489	255,215,0	2	83,167	0,276
chr6	112072134	112072549	A-E	795	.	112072499	112072500	255,215,0	2	333,16	0,399
chr6	113949367	113949484	A-E	969	.	113949426	113949427	255,215,0	2	47,44	0,73
chr6	113951649	113952852	A-E	934	.	113952544	113952545	255,215,0	2	800,211	0,992
chr6	113955337	113956547	A-E	946	.	113956264	113956265	255,215,0	2	924,279	0,931
chr6	113966975	113967088	A-E	663	.	113966979	113966980	255,215,0	2	1,105	0,8
chr6	115036196	115036557	A-E	746	.	115036365	115036366	255,215,0	2	1,23	0,338
chr6	130069572	130069764	A-E	800	.	130069690	130069691	255,215,0	2	54,8	0,184
chr6	132832416	132832580	A-E	549	.	132832523	132832524	255,215,0	2	102,50	0,114
chr6	134700193	134700599	A-E	913	.	134700295	134700296	255,215,0	2	24,224	0,182
chr6	137082760	137083090	A-E	794	.	137082821	137082822	255,215,0	2	1,207	0,123
chr6	137416861	137417114	A-E	780	.	137416979	137416980	255,215,0	2	47,63	0,190
chr6	137418316	137418442	A-E	874	.	137418403	137418404	255,215,0	2	50,1	0,125
chr6	137487023	137487270	A-E	832	.	137487161	137487162	255,215,0	2	31,1	0,246
chr6	137493736	137494019	A-E	775	.	137493818	137493819	255,215,0	2	1,118	0,165
chr6	138111354	138111837	A-E	707	.	138111678	138111679	255,215,0	2	251,84	0,399
chr6	138113661	138114081	A-E	637	.	138114009	138114010	255,215,0	2	318,41	0,379
chr6	138132277	138133056	A-E	418	.	138132649	138132650	255,215,0	2	357,390	0,389
chr6	138140937	138141355	A-E	626	.	138141118	138141119	255,215,0	2	160,214	0,204
chr6	138149142	138149492	A-E	941	.	138149236	138149237	255,215,0	2	4,165	0,185
chr6	138149499	138149821	A-E	799	.	138149636	138149637	255,215,0	2	1,48	0,274
chr6	138194322	138194912	A-E	675	.	138194641	138194642	255,215,0	2	213,164	0,426
chr6	138225639	138226065	A-E	808	.	138225835	138225836	255,215,0	2	162,194	0,232
chr6	138226179	138226660	A-E	467	.	138226367	138226368	255,215,0	2	88,191	0,290
chr6	138230089	138230240	A-E	659	.	138230117	138230118	255,215,0	2	1,94	0,57
chr6	138232915	138233113	A-E	771	.	138232946	138232947	255,215,0	2	11,145	0,53
chr6	139351818	139352158	A-E	347	.	139351991	139351992	255,215,0	2	8,1	0,339
chr6	139611795	139612307	A-E	791	.	139611989	139611990	255,215,0	2	168,290	0,222
chr6	143141084	143141442	A-E	623	.	143141234	143141235	255,215,0	2	116,173	0,185
chr6	143163714	143164598	A-E	944	.	143164217	143164218	255,215,0	2	497,373	0,511
chr6	143166332	143166721	A-E	866	.	143166455	143166456	255,215,0	2	123,264	0,125
chr6	143206296	143206927	A-E	710	.	143206702	143206703	255,215,0	2	338,156	0,475
chr6	143223836	143224147	A-E	646	.	143224034	143224035	255,215,0	2	124,38	0,273
chr6	143247398	143248213	A-E	819	.	143248021	143248022	255,215,0	2	610,178	0,637
chr6	144675203	144675442	A-E	795	.	144675287	144675288	255,215,0	2	34,103	0,136
chr6	147643373	147644201	A-E	712	.	147643792	147643793	255,215,0	2	414,402	0,426
chr6	149081701	149082266	A-E	758	.	149082197	149082198	255,215,0	2	473,44	0,521
chr6	149368124	149368336	A-E	794	.	149368235	149368236	255,215,0	2	26,15	0,197
chr6	149381475	149381972	A-E	912	.	149381594	149381595	255,215,0	2	44,301	0,196
chr6	149461644	149462305	A-E	948	.	149462168	149462169	255,215,0	2	490,101	0,560
chr6	149802219	149802342	A-E	929	.	149802287	149802288	255,215,0	2	55,40	0,83
chr6	149802955	149803363	A-E	982	.	149803023	149803024	255,215,0	2	25,296	0,112
chr6	149803455	149803649	A-E	883	.	149803508	149803509	255,215,0	2	35,121	0,73
chr6	150958103	150958422	A-E	893	.	150958104	150958105	255,215,0	2	1,317	0,2
chr6	152012429	152012574	A-E	803	.	152012474	152012475	255,215,0	2	15,69	0,76
chr6	152024103	152024469	A-E	928	.	152024195	152024196	255,215,0	2	10,191	0,175
chr6	154927537	154927923	A-E	601	.	154927730	154927731	255,215,0	2	3,1	0,385
chr6	157041058	157041538	A-E	771	.	157041247	157041248	255,215,0	2	143,244	0,236
chr6	157101566	157102083	A-E	700	.	157101699	157101700	255,215,0	2	121,370	0,147
chr6	157342507	157343524	A-E	793	.	157343341	157343342	255,215,0	2	768,116	0,901
chr6	157881944	157882245	A-E	913	.	157882132	157882133	255,215,0	2	137,61	0,240
chr6	157978590	157978748	A-E	493	.	157978668	157978669	255,215,0	2	1,1	0,157
chr6	160399624	160399885	A-E	723	.	160399731	160399732	255,215,0	2	61,107	0,154
chr6	160400282	160400543	A-E	882	.	160400409	160400410	255,215,0	2	114,120	0,141
chr6	160402732	160403272	A-E	827	.	160403090	160403091	255,215,0	2	359,181	0,359
chr6	167372859	167373027	A-E	790	.	167372949	167372950	255,215,0	2	54,40	0,128
chr6	167506323	167506574	A-E	883	.	167506339	167506340	255,215,0	2	1,218	0,33
chr6	167507570	167507764	A-E	895	.	167507694	167507695	255,215,0	2	115,59	0,135
chr6	167508392	167508748	A-E	802	.	167508589	167508590	255,215,0	2	157,117	0,239
chr6	167527463	167527857	A-E	931	.	167527692	167527693	255,215,0	2	202,137	0,257
chr6	167534948	167535213	A-E	669	.	167535118	167535119	255,215,0	2	101,25	0,240
chr7	1546424	1546775	A-E	789	.	1546564	1546565	255,215,0	2	67,136	0,215
chr7	2276986	2277172	A-E	728	.	2277057	2277058	255,215,0	2	51,94	0,92
chr7	2298793	2298985	A-E	740	.	2298882	2298883	255,215,0	2	1,13	0,179
chr7	2339596	2339897	A-E	849	.	2339718	2339719	255,215,0	2	50,106	0,195
chr7	2351826	2352447	A-E	862	.	2352373	2352374	255,215,0	2	485,11	0,610
chr7	2672306	2673216	A-E	799	.	2673098	2673099	255,215,0	2	768,92	0,818
chr7	2749963	2750288	A-E	959	.	2750146	2750147	255,215,0	2	131,88	0,237
chr7	2903227	2903785	A-E	915	.	2903461	2903462	255,215,0	2	206,295	0,263
chr7	5571351	5571818	A-E	971	.	5571665	5571666	255,215,0	2	294,132	0,335
chr7	5571967	5572766	A-E	932	.	5572738	5572739	255,215,0	2	758,14	0,785
chr7	5594554	5594977	A-E	484	.	5594836	5594837	255,215,0	2	248,106	0,317
chr7	5595490	5596184	A-E	685	.	5595556	5595557	255,215,0	2	35,596	0,98
chr7	5596196	5596581	A-E	825	.	5596542	5596543	255,215,0	2	310,1	0,384
chr7	5609541	5610012	A-E	869	.	5609879	5609880	255,215,0	2	275,68	0,403
chr7	5634980	5635411	A-E	677	.	5634988	5634989	255,215,0	2	1,414	0,17
chr7	5635420	5636238	A-E	618	.	5635861	5635862	255,215,0	2	416,350	0,468
chr7	5740810	5741077	A-E	964	.	5740966	5740967	255,215,0	2	86,39	0,228
chr7	6145406	6145878	A-E	379	.	6145681	6145682	255,215,0	2	124,44	0,428
chr7	7608686	7608956	A-E	676	.	7608840	7608841	255,215,0	2	112,73	0,197
chr7	8165403	8166093	A-E	777	.	8165751	8165752	255,215,0	2	347,340	0,350
chr7	8168743	8169144	A-E	715	.	8168948	8168949	255,215,0	2	13,3	0,398
chr7	8171530	8172177	A-E	918	.	8171750	8171751	255,215,0	2	196,402	0,245
chr7	8215934	8216623	A-E	930	.	8216094	8216095	255,215,0	2	148,516	0,173
chr7	8216734	8217119	A-E	454	.	8217001	8217002	255,215,0	2	227,76	0,309
chr7	8218168	8218233	A-E	542	.	8218200	8218201	255,215,0	2	1,1	0,64
chr7	20239036	20239390	A-E	759	.	20239181	20239182	255,215,0	2	97,160	0,194
chr7	20239950	20240328	A-E	680	.	20240219	20240220	255,215,0	2	207,46	0,332
chr7	20277450	20277556	A-E	834	.	20277554	20277555	255,215,0	2	105,1	0,105
chr7	20323624	20323835	A-E	931	.	20323729	20323730	255,215,0	2	1,1	0,210
chr7	20330382	20330655	A-E	731	.	20330510	20330511	255,215,0	2	36,52	0,221
chr7	23513815	23514383	A-E	521	.	23514044	23514045	255,215,0	2	174,283	0,285
chr7	24861129	24861331	A-E	706	.	24861203	24861204	255,215,0	2	43,96	0,106
chr7	26004342	26004519	A-E	613	.	26004379	26004380	255,215,0	2	1,102	0,75
chr7	26007044	26007425	A-E	919	.	26007147	26007148	255,215,0	2	76,249	0,132
chr7	26140883	26141586	A-E	769	.	26141234	26141235	255,215,0	2	348,347	0,356
chr7	35768741	35769300	A-E	795	.	35769081	35769082	255,215,0	2	274,151	0,408
chr7	41173932	41174138	A-E	540	.	41174034	41174035	255,215,0	2	1,1	0,205
chr7	44677628	44678244	A-E	926	.	44677872	44677873	255,215,0	2	230,356	0,260
chr7	44678622	44679047	A-E	855	.	44678971	44678972	255,215,0	2	308,34	0,391
chr7	50306514	50306844	A-E	746	.	50306593	50306594	255,215,0	2	43,214	0,116
chr7	50321653	50321864	A-E	919	.	50321739	50321740	255,215,0	2	1,39	0,172
chr7	50346944	50347066	A-E	514	.	50347037	50347038	255,215,0	2	77,11	0,111
chr7	50418144	50418701	A-E	834	.	50418410	50418411	255,215,0	2	194,218	0,339
chr7	50419918	50420354	A-E	861	.	50420175	50420176	255,215,0	2	222,143	0,293
chr7	55599813	55600074	A-E	715	.	55599901	55599902	255,215,0	2	61,145	0,116
chr7	55603072	55603362	A-E	930	.	55603150	55603151	255,215,0	2	53,186	0,104
chr7	55604306	55604799	A-E	957	.	55604688	55604689	255,215,0	2	303,31	0,462
chr7	55635235	55635573	A-E	610	.	55635335	55635336	255,215,0	2	72,209	0,129
chr7	55637465	55637727	A-E	844	.	55637600	55637601	255,215,0	2	77,67	0,195
chr7	55637986	55638270	A-E	903	.	55638070	55638071	255,215,0	2	53,167	0,117
chr7	70113143	70113470	A-E	603	.	70113264	70113265	255,215,0	2	76,160	0,167
chr7	70192009	70192182	A-E	849	.	70192112	70192113	255,215,0	2	35,1	0,172
chr7	72939749	72940060	A-E	729	.	72940005	72940006	255,215,0	2	237,35	0,276
chr7	74074203	74074528	A-E	884	.	74074317	74074318	255,215,0	2	68,164	0,161
chr7	75948116	75948327	A-E	461	.	75948249	75948250	255,215,0	2	73,17	0,194
chr7	76009173	76009680	A-E	891	.	76009430	76009431	255,215,0	2	165,157	0,350
chr7	82013345	82013689	A-E	961	.	82013506	82013507	255,215,0	2	31,51	0,293
chr7	89802453	89802721	A-E	939	.	89802549	89802550	255,215,0	2	16,90	0,178
chr7	89872159	89872438	A-E	639	.	89872339	89872340	255,215,0	2	123,40	0,239
chr7	92271044	92271426	A-E	790	.	92271359	92271360	255,215,0	2	274,24	0,358
chr7	92439060	92439368	A-E	652	.	92439204	92439205	255,215,0	2	141,160	0,148
chr7	92794866	92795133	A-E	700	.	92795010	92795011	255,215,0	2	24,1	0,266
chr7	95129824	95130260	A-E	689	.	95130024	95130025	255,215,0	2	55,90	0,346
chr7	98978423	98978863	A-E	805	.	98978746	98978747	255,215,0	2	252,44	0,396
chr7	100143295	100143664	A-E	852	.	100143515	100143516	255,215,0	2	73,1	0,368
chr7	100144113	100144628	A-E	763	.	100144363	100144364	255,215,0	2	201,215	0,300
chr7	101384323	101384583	A-E	941	.	101384423	101384424	255,215,0	2	47,105	0,155
chr7	104585458	104586124	A-E	646	.	104585639	104585640	255,215,0	2	158,460	0,206
chr7	105449570	105449934	A-E	768	.	105449706	105449707	255,215,0	2	9,99	0,265
chr7	105711914	105712310	A-E	655	.	105712243	105712244	255,215,0	2	274,11	0,385
chr7	114556498	114556779	A-E	596	.	114556612	114556613	255,215,0	2	60,112	0,169
chr7	114571864	114572137	A-E	695	.	114571961	114571962	255,215,0	2	91,168	0,105
chr7	116651956	116652355	A-E	917	.	116652104	116652105	255,215,0	2	88,189	0,210
chr7	120041289	120041698	A-E	705	.	120041338	120041339	255,215,0	2	11,321	0,88
chr7	121025846	121026096	A-E	965	.	121025938	121025939	255,215,0	2	1,65	0,185
chr7	126297710	126298044	A-E	829	.	126297816	126297817	255,215,0	2	1,121	0,213
chr7	126341155	126341491	A-E	849	.	126341267	126341268	255,215,0	2	66,177	0,159
chr7	128603332	128603696	A-E	950	.	128603618	128603619	255,215,0	2	211,1	0,363
chr7	134677531	134677740	A-E	898	.	134677635	134677636	255,215,0	2	1,1	0,208
chr7	134836328	134836759	A-E	625	.	134836548	134836549	255,215,0	2	173,163	0,268
chr7	137505466	137505823	A-E	910	.	137505683	137505684	255,215,0	2	79,1	0,356
chr7	138803807	138803918	A-E	756	.	138803838	138803839	255,215,0	2	15,63	0,48
chr7	139333682	139334086	A-E	633	.	139333874	139333875	255,215,0	2	1,20	0,384
chr7	150132530	150133131	A-E	969	.	150133027	150133028	255,215,0	2	450,55	0,546
chr8	2511685	2511917	A-E	949	.	2511854	2511855	255,215,0	2	110,3	0,229
chr8	8142177	8142516	A-E	834	.	8142346	8142347	255,215,0	2	1,1	0,338
chr8	11315246	11315781	A-E	871	.	11315559	11315560	255,215,0	2	307,215	0,320
chr8	11349402	11349607	A-E	707	.	11349480	11349481	255,215,0	2	1,48	0,157
chr8	21775759	21776194	A-E	782	.	21775972	21775973	255,215,0	2	155,162	0,273
chr8	22301187	22301546	A-E	921	.	22301464	22301465	255,215,0	2	216,19	0,340
chr8	22558443	22558731	A-E	691	.	22558495	22558496	255,215,0	2	28,211	0,77
chr8	22832854	22833100	A-E	496	.	22833062	22833063	255,215,0	2	173,1	0,245
chr8	26433425	26433611	A-E	603	.	26433472	26433473	255,215,0	2	14,104	0,82
chr8	27219743	27220043	A-E	887	.	27219777	27219778	255,215,0	2	19,250	0,50
chr8	27223958	27224492	A-E	695	.	27224190	27224191	255,215,0	2	184,252	0,282
chr8	27236352	27236561	A-E	793	.	27236405	27236406	255,215,0	2	43,144	0,65
chr8	28269273	28269920	A-E	496	.	28269514	28269515	255,215,0	2	226,389	0,258
chr8	29230223	29230556	A-E	723	.	29230410	29230411	255,215,0	2	51,9	0,324
chr8	29265831	29266277	A-E	921	.	29266021	29266022	255,215,0	2	105,169	0,277
chr8	29347920	29348328	A-E	872	.	29348071	29348072	255,215,0	2	5,109	0,299
chr8	29381671	29382175	A-E	895	.	29381936	29381937	255,215,0	2	181,154	0,350
chr8	29413574	29413927	A-E	565	.	29413747	29413748	255,215,0	2	1,7	0,346
chr8	29631359	29631483	A-E	866	.	29631420	29631421	255,215,0	2	1,1	0,123
chr8	37002327	37002551	A-E	635	.	37002442	37002443	255,215,0	2	55,47	0,177
chr8	37738160	37738666	A-E	717	.	37738483	37738484	255,215,0	2	323,181	0,325
chr8	37749222	37749683	A-E	703	.	37749579	37749580	255,215,0	2	334,79	0,382
chr8	37760968	37761285	A-E	544	.	37761069	37761070	255,215,0	2	47,160	0,157
chr8	38627692	38628125	A-E	659	.	38628026	38628027	255,215,0	2	275,38	0,395
chr8	38757431	38758061	A-E	760	.	38757844	38757845	255,215,0	2	413,216	0,414
chr8	41649689	41649828	A-E	969	.	41649743	41649744	255,215,0	2	11,40	0,99
chr8	56756553	56757241	A-E	967	.	56756739	56756740	255,215,0	2	151,466	0,222
chr8	56798106	56798776	A-E	605	.	56798362	56798363	255,215,0	2	217,373	0,297
chr8	61821464	61821801	A-E	866	.	61821595	61821596	255,215,0	2	83,157	0,180
chr8	61824212	61824789	A-E	542	.	61824464	61824465	255,215,0	2	212,284	0,293
chr8	61824831	61825142	A-E	594	.	61824995	61824996	255,215,0	2	19,1	0,310
chr8	61838991	61839469	A-E	684	.	61839165	61839166	255,215,0	2	102,231	0,247
chr8	61840077	61840454	A-E	716	.	61840269	61840270	255,215,0	2	90,81	0,296
chr8	65669426	65669620	A-E	951	.	65669517	65669518	255,215,0	2	1,12	0,182
chr8	65758514	65758852	A-E	942	.	65758663	65758664	255,215,0	2	1,39	0,299
chr8	65775672	65776097	A-E	935	.	65775880	65775881	255,215,0	2	103,110	0,315
chr8	65776373	65776621	A-E	940	.	65776502	65776503	255,215,0	2	33,22	0,226
chr8	66863902	66864441	A-E	777	.	66863991	66863992	255,215,0	2	82,442	0,97
chr8	72752786	72752941	A-E	910	.	72752931	72752932	255,215,0	2	144,8	0,147
chr8	72836370	72836680	A-E	836	.	72836476	72836477	255,215,0	2	33,129	0,181
chr8	81050951	81051119	A-E	695	.	81051009	81051010	255,215,0	2	6,57	0,111
chr8	81059132	81059394	A-E	898	.	81059211	81059212	255,215,0	2	1,104	0,158
chr8	82019096	82019493	A-E	603	.	82019304	82019305	255,215,0	2	92,72	0,325
chr8	82044899	82045275	A-E	922	.	82045237	82045238	255,215,0	2	305,3	0,373
chr8	90845997	90846144	A-E	664	.	90846051	90846052	255,215,0	2	14,52	0,95
chr8	90986800	90987074	A-E	745	.	90986965	90986966	255,215,0	2	120,63	0,211
chr8	101398323	101398795	A-E	748	.	101398413	101398414	255,215,0	2	76,366	0,106
chr8	101455424	101455703	A-E	953	.	101455524	101455525	255,215,0	2	84,161	0,118
chr8	101457496	101457930	A-E	770	.	101457592	101457593	255,215,0	2	43,284	0,150
chr8	101475207	101475346	A-E	730	.	101475255	101475256	255,215,0	2	1,43	0,96
chr8	101486265	101486558	A-E	840	.	101486388	101486389	255,215,0	2	34,79	0,214
chr8	101506755	101507113	A-E	549	.	101506894	101506895	255,215,0	2	106,185	0,173
chr8	101511601	101511939	A-E	768	.	101511748	101511749	255,215,0	2	80,123	0,215
chr8	101512336	101512720	A-E	927	.	101512422	101512423	255,215,0	2	5,215	0,169
chr8	101913945	101914105	A-E	918	.	101914021	101914022	255,215,0	2	58,65	0,95
chr8	101914244	101914460	A-E	791	.	101914401	101914402	255,215,0	2	110,10	0,206
chr8	101920209	101920392	A-E	933	.	101920319	101920320	255,215,0	2	61,23	0,160
chr8	103108677	103108988	A-E	844	.	103108857	103108858	255,215,0	2	87,36	0,275
chr8	103109879	103110286	A-E	594	.	103110194	103110195	255,215,0	2	270,45	0,362
chr8	103118991	103119275	A-E	795	.	103119141	103119142	255,215,0	2	91,73	0,211
chr8	103249003	103249378	A-E	779	.	103249090	103249091	255,215,0	2	56,256	0,119
chr8	103543077	103543292	A-E	852	.	103543135	103543136	255,215,0	2	24,122	0,93
chr8	103567558	103567942	A-E	835	.	103567699	103567700	255,215,0	2	54,155	0,229
chr8	103580180	103580591	A-E	779	.	103580343	103580344	255,215,0	2	103,186	0,225
chr8	103597495	103597662	A-E	695	.	103597588	103597589	255,215,0	2	72,51	0,116
chr8	103669513	103669869	A-E	775	.	103669679	103669680	255,215,0	2	163,185	0,171
chr8	110537386	110537661	A-E	663	.	110537550	110537551	255,215,0	2	55,1	0,274
chr8	114697406	114697676	A-E	538	.	114697473	114697474	255,215,0	2	1,136	0,134
chr8	119536968	119537364	A-E	576	.	119537322	119537323	255,215,0	2	337,23	0,373
chr8	126231490	126231859	A-E	538	.	126231656	126231657	255,215,0	2	142,177	0,192
chr8	127124018	127124391	A-E	689	.	127124084	127124085	255,215,0	2	21,261	0,112
chr8	128196669	128197128	A-E	791	.	128196954	128196955	255,215,0	2	244,132	0,327
chr8	128208934	128209645	A-E	696	.	128209300	128209301	255,215,0	2	346,323	0,388
chr8	128218099	128218752	A-E	911	.	128218686	128218687	255,215,0	2	523,1	0,652
chr8	128219153	128219489	A-E	943	.	128219425	128219426	255,215,0	2	250,41	0,295
chr8	128222835	128223182	A-E	873	.	128223057	128223058	255,215,0	2	211,112	0,235
chr8	128227053	128227754	A-E	822	.	128227490	128227491	255,215,0	2	435,261	0,440
chr8	128227982	128228299	A-E	652	.	128228179	128228180	255,215,0	2	174,96	0,221
chr8	128237300	128237732	A-E	690	.	128237514	128237515	255,215,0	2	160,162	0,270
chr8	128313110	128313516	A-E	693	.	128313210	128313211	255,215,0	2	51,255	0,151
chr8	128313576	128313848	A-E	862	.	128313695	128313696	255,215,0	2	85,118	0,154
chr8	128319902	128320220	A-E	761	.	128320121	128320122	255,215,0	2	190,68	0,250
chr8	128575770	128576030	A-E	902	.	128575896	128575897	255,215,0	2	124,130	0,130
chr8	128578179	128578386	A-E	823	.	128578270	128578271	255,215,0	2	14,38	0,169
chr8	128579214	128579541	A-E	938	.	128579450	128579451	255,215,0	2	160,14	0,313
chr8	129061512	129061955	A-E	799	.	129061597	129061598	255,215,0	2	56,328	0,115
chr8	134510785	134510981	A-E	886	.	134510864	134510865	255,215,0	2	42,78	0,118
chr8	134513057	134513519	A-E	921	.	134513216	134513217	255,215,0	2	150,292	0,170
chr8	134580779	134581429	A-E	558	.	134580914	134580915	255,215,0	2	123,501	0,149
chr8	141598802	141599709	A-E	665	.	141599119	141599120	255,215,0	2	313,585	0,322
chr8	142099604	142099791	A-E	638	.	142099735	142099736	255,215,0	2	90,14	0,173
chr8	142099799	142100197	A-E	911	.	142100107	142100108	255,215,0	2	269,49	0,349
chr8	142105625	142105840	A-E	708	.	142105723	142105724	255,215,0	2	72,89	0,126
chr8	142128241	142128488	A-E	793	.	142128411	142128412	255,215,0	2	96,2	0,245
chr8	142216641	142216829	A-E	641	.	142216750	142216751	255,215,0	2	72,41	0,147
chr8	142411426	142411896	A-E	564	.	142411689	142411690	255,215,0	2	201,144	0,326
chr8	142412543	142413026	A-E	690	.	142412775	142412776	255,215,0	2	170,187	0,296
chr8	142413850	142414371	A-E	828	.	142414166	142414167	255,215,0	2	278,166	0,355
chr8	142416322	142416639	A-E	829	.	142416549	142416550	255,215,0	2	143,5	0,312
chr8	144107532	144108153	A-E	811	.	144107939	144107940	255,215,0	2	384,190	0,431
chr8	145002494	145002937	A-E	504	.	145002708	145002709	255,215,0	2	96,109	0,334
chr8	145025737	145026802	A-E	639	.	145026364	145026365	255,215,0	2	549,359	0,706
chr9	1470036	1470355	A-E	883	.	1470187	1470188	255,215,0	2	1,16	0,303
chr9	1759075	1759256	A-E	874	.	1759135	1759136	255,215,0	2	1,60	0,121
chr9	5451547	5451984	A-E	950	.	5451703	5451704	255,215,0	2	143,266	0,171
chr9	5452329	5452752	A-E	812	.	5452398	5452399	255,215,0	2	55,338	0,85
chr9	5459353	5459726	A-E	800	.	5459435	5459436	255,215,0	2	71,279	0,94
chr9	5493502	5493936	A-E	784	.	5493823	5493824	255,215,0	2	276,67	0,367
chr9	5582977	5583121	A-E	703	.	5583053	5583054	255,215,0	2	27,18	0,126
chr9	5583347	5583481	A-E	779	.	5583452	5583453	255,215,0	2	79,1	0,133
chr9	5627107	5627559	A-E	817	.	5627240	5627241	255,215,0	2	102,287	0,165
chr9	5851473	5851729	A-E	588	.	5851647	5851648	255,215,0	2	95,1	0,255
chr9	6680895	6681975	A-E	514	.	6681335	6681336	255,215,0	2	350,549	0,531
chr9	21096394	21096639	A-E	595	.	21096524	21096525	255,215,0	2	25,9	0,236
chr9	27367250	27367471	A-E	746	.	27367383	27367384	255,215,0	2	47,1	0,220
chr9	33165457	33166051	A-E	883	.	33165899	33165900	255,215,0	2	409,118	0,476
chr9	36765862	36766252	A-E	776	.	36766146	36766147	255,215,0	2	208,29	0,361
chr9	37004568	37004781	A-E	757	.	37004671	37004672	255,215,0	2	40,46	0,167
chr9	37035251	37035762	A-E	466	.	37035525	37035526	255,215,0	2	216,178	0,333
chr9	37036641	37037011	A-E	752	.	37036828	37036829	255,215,0	2	12,6	0,364
chr9	37369722	37370108	A-E	683	.	37369956	37369957	255,215,0	2	196,112	0,274
chr9	37371196	37371387	A-E	639	.	37371280	37371281	255,215,0	2	37,59	0,132
chr9	37378163	37378599	A-E	709	.	37378304	37378305	255,215,0	2	34,187	0,249
chr9	71789916	71790363	A-E	728	.	71790200	71790201	255,215,0	2	253,131	0,316
chr9	75088538	75088711	A-E	891	.	75088619	75088620	255,215,0	2	16,25	0,148
chr9	82185317	82185693	A-E	668	.	82185377	82185378	255,215,0	2	30,284	0,92
chr9	87374322	87374598	A-E	860	.	87374426	87374427	255,215,0	2	1,67	0,209
chr9	95826654	95827012	A-E	567	.	95826883	95826884	255,215,0	2	133,31	0,327
chr9	99182775	99182932	A-E	479	.	99182833	99182834	255,215,0	2	1,40	0,117
chr9	100151128	100151479	A-E	854	.	100151319	100151320	255,215,0	2	38,6	0,345
chr9	101944014	101944235	A-E	653	.	101944096	101944097	255,215,0	2	21,77	0,144
chr9	108266303	108266427	A-E	681	.	108266369	108266370	255,215,0	2	10,1	0,123
chr9	109073182	109073440	A-E	810	.	109073263	109073264	255,215,0	2	1,95	0,163
chr9	109975791	109976065	A-E	930	.	109975988	109975989	255,215,0	2	138,17	0,257
chr9	110514044	110514454	A-E	574	.	110514286	110514287	255,215,0	2	211,136	0,274
chr9	112173287	112173639	A-E	762	.	112173502	112173503	255,215,0	2	139,60	0,292
chr9	113826493	113826918	A-E	529	.	113826588	113826589	255,215,0	2	45,279	0,146
chr9	114745717	114746328	A-E	755	.	114746072	114746073	255,215,0	2	342,242	0,369
chr9	114754924	114755117	A-E	975	.	114754986	114754987	255,215,0	2	1,69	0,124
chr9	114783014	114783329	A-E	981	.	114783191	114783192	255,215,0	2	119,79	0,236
chr9	114790542	114790702	A-E	920	.	114790621	114790622	255,215,0	2	1,1	0,159
chr9	114790932	114791388	A-E	874	.	114791197	114791198	255,215,0	2	214,139	0,317
chr9	114835497	114835862	A-E	656	.	114835755	114835756	255,215,0	2	155,3	0,362
chr9	116281787	116282895	A-E	769	.	116282663	116282664	255,215,0	2	843,197	0,911
chr9	117147567	117148178	A-E	877	.	117147801	117147802	255,215,0	2	215,356	0,255
chr9	123682864	123683506	A-E	871	.	123683208	123683209	255,215,0	2	295,247	0,395
chr9	123696735	123696942	A-E	638	.	123696821	123696822	255,215,0	2	76,110	0,97
chr9	123834049	123834395	A-E	508	.	123834257	123834258	255,215,0	2	198,127	0,219
chr9	126105825	126105916	A-E	855	.	126105881	126105882	255,215,0	2	24,1	0,90
chr9	126959399	126959957	A-E	978	.	126959824	126959825	255,215,0	2	411,117	0,441
chr9	126980824	126981241	A-E	609	.	126981169	126981170	255,215,0	2	307,32	0,385
chr9	127001580	127001742	A-E	760	.	127001673	127001674	255,215,0	2	27,1	0,161
chr9	128394575	128395007	A-E	683	.	128394819	128394820	255,215,0	2	176,118	0,314
chr9	128395270	128395491	A-E	834	.	128395303	128395304	255,215,0	2	1,154	0,67
chr9	128396600	128396979	A-E	674	.	128396803	128396804	255,215,0	2	92,64	0,315
chr9	128422195	128422516	A-E	861	.	128422377	128422378	255,215,0	2	114,70	0,251
chr9	132646480	132646964	A-E	547	.	132646830	132646831	255,215,0	2	308,90	0,394
chr9	132648080	132648314	A-E	822	.	132648192	132648193	255,215,0	2	81,89	0,145
chr9	132751387	132751642	A-E	690	.	132751501	132751502	255,215,0	2	86,112	0,143
chr9	132754435	132754683	A-E	932	.	132754560	132754561	255,215,0	2	88,85	0,163
chr9	132757819	132758165	A-E	652	.	132758069	132758070	255,215,0	2	212,56	0,290
chr9	132772679	132773108	A-E	835	.	132773031	132773032	255,215,0	2	327,51	0,378
chr9	132785309	132785843	A-E	991	.	132785544	132785545	255,215,0	2	175,237	0,297
[truncated: 88 more rows]
