# Supplementary material for: Genome-wide prediction of cis-regulatory regions using supervised deep learning methods
Source: BMC Bioinformatics. 2018 May 31;19:202. doi: 10.1186/s12859-018-2187-1 (PMC5984344; doi:10.1186/s12859-018-2187-1)
Supplement: Supplementary file 3 — Predictions on CAGE supported bidirectional loci. AiA: Active in the FANTOM Enhancer Atlas; IiA: Inactive in the FANTOM Enhancer Atlas; NiA: Not included in the FANTOM Enhancer Atlas; Specific: Predicted cell-specific A-Es. (ZIP 4820 kb) [file 12859_2018_2187_MOESM3_ESM.zip › additional_file3/GM12878_A-E_IiA.bed]

chr1	1014834	1015095	A-E	619	.	1014858	1014859	255,215,0	2	1,213	0,48
chr1	1093610	1093958	A-E	851	.	1093953	1093954	255,215,0	2	341,1	0,347
chr1	1143531	1144198	A-E	630	.	1143598	1143599	255,215,0	2	36,568	0,99
chr1	1714020	1714715	A-E	873	.	1714565	1714566	255,215,0	2	519,123	0,572
chr1	2221868	2222548	A-E	362	.	2222315	2222316	255,215,0	2	408,193	0,487
chr1	3514172	3514403	A-E	385	.	3514293	3514294	255,215,0	2	14,2	0,229
chr1	3634737	3634863	A-E	915	.	3634786	3634787	255,215,0	2	1,28	0,98
chr1	4327537	4327841	A-E	653	.	4327647	4327648	255,215,0	2	1,83	0,221
chr1	6054896	6055025	A-E	607	.	6054947	6054948	255,215,0	2	12,38	0,91
chr1	6350184	6350543	A-E	802	.	6350406	6350407	255,215,0	2	147,61	0,298
chr1	6351007	6351537	A-E	774	.	6351123	6351124	255,215,0	2	83,380	0,150
chr1	7609389	7609632	A-E	750	.	7609503	7609504	255,215,0	2	32,46	0,197
chr1	7843556	7843653	A-E	421	.	7843584	7843585	255,215,0	2	18,57	0,40
chr1	8054249	8054565	A-E	960	.	8054422	8054423	255,215,0	2	32,1	0,315
chr1	8156648	8157003	A-E	886	.	8156917	8156918	255,215,0	2	198,13	0,342
chr1	8343223	8343590	A-E	536	.	8343362	8343363	255,215,0	2	7,95	0,272
chr1	8488165	8488317	A-E	781	.	8488221	8488222	255,215,0	2	37,76	0,76
chr1	8720526	8720683	A-E	651	.	8720607	8720608	255,215,0	2	24,18	0,139
chr1	8724042	8724475	A-E	658	.	8724232	8724233	255,215,0	2	166,217	0,216
chr1	9179840	9180024	A-E	689	.	9179948	9179949	255,215,0	2	62,28	0,156
chr1	9195486	9195787	A-E	776	.	9195689	9195690	255,215,0	2	111,4	0,297
chr1	9223907	9224260	A-E	894	.	9224148	9224149	255,215,0	2	150,19	0,334
chr1	9291783	9292106	A-E	608	.	9291819	9291820	255,215,0	2	1,251	0,72
chr1	9473687	9473864	A-E	982	.	9473790	9473791	255,215,0	2	32,1	0,176
chr1	9960528	9960713	A-E	705	.	9960584	9960585	255,215,0	2	1,72	0,113
chr1	10127211	10127315	A-E	743	.	10127265	10127266	255,215,0	2	6,1	0,103
chr1	11990003	11990329	A-E	513	.	11990104	11990105	255,215,0	2	2,125	0,201
chr1	12210430	12211346	A-E	630	.	12210688	12210689	255,215,0	2	239,638	0,278
chr1	12213128	12213883	A-E	886	.	12213442	12213443	255,215,0	2	255,380	0,375
chr1	12231693	12231881	A-E	614	.	12231815	12231816	255,215,0	2	73,15	0,173
chr1	12233600	12234159	A-E	505	.	12233937	12233938	255,215,0	2	290,173	0,386
chr1	12243852	12244671	A-E	490	.	12244386	12244387	255,215,0	2	505,254	0,565
chr1	14843752	14844090	A-E	909	.	14843929	14843930	255,215,0	2	66,49	0,289
chr1	15059594	15059681	A-E	943	.	15059647	15059648	255,215,0	2	22,1	0,86
chr1	15240254	15240560	A-E	879	.	15240407	15240408	255,215,0	2	2,1	0,305
chr1	15570270	15570435	A-E	579	.	15570341	15570342	255,215,0	2	23,44	0,121
chr1	15575633	15576067	A-E	890	.	15575824	15575825	255,215,0	2	133,183	0,251
chr1	15587144	15587415	A-E	745	.	15587306	15587307	255,215,0	2	112,57	0,214
chr1	15666999	15667145	A-E	953	.	15667069	15667070	255,215,0	2	1,5	0,141
chr1	15738661	15738986	A-E	786	.	15738828	15738829	255,215,0	2	166,155	0,170
chr1	15742467	15743324	A-E	883	.	15742633	15742634	255,215,0	2	148,672	0,185
chr1	16125579	16125747	A-E	534	.	16125669	16125670	255,215,0	2	15,1	0,167
chr1	16176617	16176801	A-E	549	.	16176704	16176705	255,215,0	2	27,35	0,149
chr1	16212759	16213091	A-E	564	.	16212940	16212941	255,215,0	2	96,64	0,268
chr1	16292565	16293101	A-E	853	.	16292652	16292653	255,215,0	2	47,408	0,128
chr1	16339773	16339933	A-E	613	.	16339865	16339866	255,215,0	2	27,1	0,159
chr1	17534687	17534794	A-E	913	.	17534728	17534729	255,215,0	2	1,24	0,83
chr1	18667678	18667962	A-E	497	.	18667803	18667804	255,215,0	2	1,33	0,251
chr1	19278388	19278892	A-E	797	.	19278718	19278719	255,215,0	2	249,92	0,412
chr1	19803336	19803680	A-E	527	.	19803403	19803404	255,215,0	2	1,209	0,135
chr1	19803913	19804113	A-E	626	.	19803997	19803998	255,215,0	2	2,32	0,168
chr1	20993397	20993558	A-E	939	.	20993484	20993485	255,215,0	2	38,24	0,137
chr1	21650806	21651685	A-E	703	.	21651349	21651350	255,215,0	2	518,309	0,570
chr1	22375194	22375332	A-E	613	.	22375260	22375261	255,215,0	2	5,9	0,129
chr1	23076914	23077145	A-E	393	.	23077060	23077061	255,215,0	2	64,2	0,229
chr1	23426690	23427100	A-E	511	.	23426943	23426944	255,215,0	2	189,91	0,319
chr1	23849183	23849405	A-E	815	.	23849279	23849280	255,215,0	2	1,30	0,192
chr1	23961555	23961694	A-E	388	.	23961620	23961621	255,215,0	2	1,9	0,130
chr1	24516156	24516343	A-E	783	.	24516259	24516260	255,215,0	2	46,25	0,162
chr1	24516636	24516983	A-E	438	.	24516739	24516740	255,215,0	2	1,141	0,206
chr1	24518503	24518681	A-E	947	.	24518624	24518625	255,215,0	2	69,3	0,175
chr1	24691833	24692082	A-E	683	.	24691892	24691893	255,215,0	2	5,134	0,115
chr1	24970685	24970736	A-E	485	.	24970724	24970725	255,215,0	2	32,4	0,47
chr1	25051079	25051208	A-E	781	.	25051161	25051162	255,215,0	2	39,3	0,126
chr1	25292573	25292807	A-E	659	.	25292706	25292707	255,215,0	2	63,29	0,205
chr1	25345809	25346202	A-E	863	.	25345888	25345889	255,215,0	2	9,243	0,150
chr1	25347909	25348138	A-E	853	.	25347984	25347985	255,215,0	2	1,78	0,151
chr1	25350325	25350583	A-E	881	.	25350345	25350346	255,215,0	2	12,229	0,29
chr1	25353540	25353869	A-E	902	.	25353758	25353759	255,215,0	2	146,37	0,292
chr1	25354376	25354504	A-E	863	.	25354472	25354473	255,215,0	2	67,1	0,127
chr1	25355154	25355297	A-E	935	.	25355191	25355192	255,215,0	2	1,68	0,75
chr1	25361269	25361784	A-E	840	.	25361392	25361393	255,215,0	2	119,387	0,128
chr1	25466725	25467101	A-E	578	.	25466914	25466915	255,215,0	2	4,1	0,375
chr1	25566195	25566411	A-E	624	.	25566256	25566257	255,215,0	2	47,140	0,76
chr1	25665993	25666367	A-E	660	.	25666179	25666180	255,215,0	2	1,1	0,373
chr1	25942744	25943208	A-E	601	.	25942997	25942998	255,215,0	2	118,74	0,390
chr1	26201699	26201757	A-E	510	.	26201715	26201716	255,215,0	2	4,28	0,30
chr1	26452850	26453250	A-E	936	.	26452987	26452988	255,215,0	2	114,239	0,161
chr1	26615016	26615421	A-E	658	.	26615345	26615346	255,215,0	2	289,34	0,371
chr1	26615527	26615997	A-E	543	.	26615757	26615758	255,215,0	2	222,230	0,240
chr1	26616270	26616483	A-E	558	.	26616359	26616360	255,215,0	2	79,112	0,101
chr1	26616527	26617019	A-E	722	.	26616744	26616745	255,215,0	2	203,259	0,233
chr1	26617206	26617304	A-E	684	.	26617267	26617268	255,215,0	2	27,1	0,97
chr1	26642014	26642169	A-E	782	.	26642068	26642069	255,215,0	2	14,59	0,96
chr1	26907360	26907709	A-E	743	.	26907545	26907546	255,215,0	2	52,29	0,320
chr1	26907862	26908015	A-E	576	.	26907937	26907938	255,215,0	2	3,5	0,148
chr1	26909250	26909546	A-E	542	.	26909437	26909438	255,215,0	2	100,20	0,276
chr1	27691785	27692261	A-E	630	.	27692090	27692091	255,215,0	2	252,117	0,359
chr1	27935491	27936061	A-E	626	.	27935915	27935916	255,215,0	2	381,102	0,468
chr1	27959966	27960344	A-E	894	.	27960142	27960143	255,215,0	2	1,26	0,352
chr1	27963400	27963974	A-E	799	.	27963760	27963761	255,215,0	2	344,197	0,377
chr1	27982664	27982914	A-E	694	.	27982810	27982811	255,215,0	2	81,38	0,212
chr1	27985480	27985709	A-E	987	.	27985577	27985578	255,215,0	2	64,98	0,131
chr1	27985869	27985982	A-E	985	.	27985924	27985925	255,215,0	2	1,3	0,110
chr1	28189568	28190269	A-E	860	.	28189911	28189912	255,215,0	2	330,343	0,358
chr1	28190756	28191157	A-E	926	.	28191021	28191022	255,215,0	2	232,102	0,299
chr1	28199684	28200598	A-E	965	.	28200275	28200276	255,215,0	2	568,299	0,615
chr1	28201800	28202156	A-E	680	.	28201856	28201857	255,215,0	2	23,265	0,91
chr1	28213825	28214033	A-E	683	.	28213969	28213970	255,215,0	2	111,30	0,178
chr1	28454216	28454379	A-E	470	.	28454303	28454304	255,215,0	2	46,34	0,129
chr1	28495580	28496044	A-E	686	.	28495867	28495868	255,215,0	2	227,116	0,348
chr1	31233848	31234393	A-E	817	.	31233969	31233970	255,215,0	2	117,419	0,126
chr1	31238817	31239233	A-E	770	.	31238882	31238883	255,215,0	2	39,324	0,92
chr1	31241795	31242280	A-E	569	.	31242064	31242065	255,215,0	2	239,184	0,301
chr1	31251287	31251533	A-E	777	.	31251451	31251452	255,215,0	2	89,5	0,241
chr1	32253647	32254040	A-E	377	.	32253860	32253861	255,215,0	2	165,130	0,263
chr1	32314121	32314597	A-E	477	.	32314347	32314348	255,215,0	2	98,120	0,356
chr1	32354934	32355150	A-E	856	.	32354986	32354987	255,215,0	2	29,140	0,76
chr1	32423598	32423720	A-E	764	.	32423681	32423682	255,215,0	2	77,31	0,91
chr1	32729476	32729672	A-E	550	.	32729513	32729514	255,215,0	2	1,122	0,74
chr1	32803558	32803627	A-E	948	.	32803621	32803622	255,215,0	2	59,1	0,68
chr1	33077721	33078012	A-E	766	.	33077948	33077949	255,215,0	2	180,16	0,275
chr1	33284832	33285123	A-E	643	.	33284977	33284978	255,215,0	2	1,1	0,290
chr1	33427851	33428169	A-E	577	.	33427990	33427991	255,215,0	2	1,40	0,278
chr1	33450112	33450483	A-E	738	.	33450352	33450353	255,215,0	2	226,115	0,256
chr1	33457406	33457727	A-E	638	.	33457614	33457615	255,215,0	2	182,86	0,235
chr1	33457914	33458607	A-E	717	.	33458310	33458311	255,215,0	2	323,223	0,470
chr1	33458800	33459074	A-E	699	.	33458864	33458865	255,215,0	2	59,203	0,71
chr1	33564918	33565286	A-E	680	.	33565196	33565197	255,215,0	2	207,17	0,351
chr1	33593963	33594340	A-E	780	.	33594179	33594180	255,215,0	2	168,111	0,266
chr1	36555347	36555633	A-E	722	.	36555605	36555606	255,215,0	2	252,20	0,266
chr1	36617554	36617914	A-E	615	.	36617690	36617691	255,215,0	2	90,176	0,184
chr1	36840093	36840535	A-E	852	.	36840444	36840445	255,215,0	2	293,32	0,410
chr1	37944084	37944971	A-E	903	.	37944381	37944382	255,215,0	2	298,589	0,298
chr1	38312444	38312820	A-E	504	.	38312534	38312535	255,215,0	2	87,282	0,94
chr1	39662647	39663006	A-E	536	.	39662737	39662738	255,215,0	2	72,250	0,109
chr1	40283075	40283206	A-E	853	.	40283145	40283146	255,215,0	2	35,25	0,106
chr1	40504860	40505165	A-E	833	.	40505012	40505013	255,215,0	2	1,1	0,304
chr1	40841336	40841595	A-E	722	.	40841378	40841379	255,215,0	2	26,199	0,60
chr1	41164800	41165075	A-E	881	.	41164898	41164899	255,215,0	2	36,114	0,161
chr1	42152892	42153047	A-E	811	.	42152969	42152970	255,215,0	2	1,1	0,154
chr1	42204198	42204327	A-E	768	.	42204252	42204253	255,215,0	2	6,26	0,103
chr1	42268599	42269123	A-E	476	.	42268798	42268799	255,215,0	2	112,237	0,287
chr1	42356899	42357259	A-E	713	.	42356905	42356906	255,215,0	2	1,347	0,13
chr1	42385461	42385560	A-E	556	.	42385510	42385511	255,215,0	2	1,1	0,98
chr1	43400932	43401203	A-E	744	.	43401084	43401085	255,215,0	2	133,99	0,172
chr1	43761236	43761355	A-E	789	.	43761297	43761298	255,215,0	2	5,1	0,118
chr1	44299891	44300630	A-E	503	.	44300421	44300422	255,215,0	2	420,98	0,641
chr1	45787067	45787234	A-E	523	.	45787138	45787139	255,215,0	2	33,56	0,111
chr1	45860300	45860382	A-E	748	.	45860342	45860343	255,215,0	2	6,2	0,80
chr1	46010722	46010902	A-E	950	.	46010811	46010812	255,215,0	2	1,1	0,179
chr1	46712372	46712767	A-E	760	.	46712488	46712489	255,215,0	2	1,162	0,233
chr1	53875866	53875973	A-E	915	.	53875945	53875946	255,215,0	2	54,1	0,106
chr1	54873075	54873515	A-E	915	.	54873405	54873406	255,215,0	2	287,66	0,374
chr1	55414845	55415038	A-E	751	.	55414904	55414905	255,215,0	2	15,89	0,104
chr1	55431735	55431939	A-E	916	.	55431830	55431831	255,215,0	2	1,14	0,190
chr1	55436992	55437436	A-E	946	.	55437097	55437098	255,215,0	2	36,269	0,175
chr1	55753963	55754247	A-E	513	.	55754106	55754107	255,215,0	2	26,22	0,262
chr1	59039624	59039692	A-E	844	.	59039639	59039640	255,215,0	2	1,37	0,31
chr1	59050239	59050578	A-E	562	.	59050487	59050488	255,215,0	2	233,75	0,264
chr1	59281510	59281579	A-E	858	.	59281544	59281545	255,215,0	2	1,1	0,68
chr1	59738174	59738538	A-E	698	.	59738407	59738408	255,215,0	2	138,34	0,330
chr1	61543611	61543877	A-E	371	.	61543751	61543752	255,215,0	2	78,62	0,204
chr1	65363729	65364057	A-E	663	.	65363937	65363938	255,215,0	2	91,1	0,327
chr1	65364183	65364439	A-E	565	.	65364281	65364282	255,215,0	2	7,66	0,190
chr1	66277656	66278058	A-E	720	.	66277919	66277920	255,215,0	2	193,67	0,335
chr1	66793414	66793646	A-E	616	.	66793529	66793530	255,215,0	2	1,1	0,231
chr1	66800202	66800555	A-E	563	.	66800227	66800228	255,215,0	2	24,325	0,28
chr1	66817705	66818086	A-E	453	.	66817817	66817818	255,215,0	2	64,219	0,162
chr1	66862032	66862547	A-E	776	.	66862442	66862443	255,215,0	2	309,3	0,512
chr1	66867082	66867248	A-E	871	.	66867152	66867153	255,215,0	2	5,29	0,137
chr1	66904732	66904991	A-E	617	.	66904858	66904859	255,215,0	2	58,63	0,196
chr1	67223993	67224234	A-E	641	.	67224126	67224127	255,215,0	2	27,1	0,240
chr1	67660119	67660487	A-E	663	.	67660300	67660301	255,215,0	2	1,5	0,363
chr1	70877943	70877992	A-E	969	.	70877967	70877968	255,215,0	2	2,1	0,48
chr1	72750417	72750888	A-E	532	.	72750605	72750606	255,215,0	2	64,157	0,314
chr1	77879256	77879430	A-E	612	.	77879368	77879369	255,215,0	2	52,1	0,173
chr1	79506230	79506516	A-E	518	.	79506372	79506373	255,215,0	2	1,1	0,285
chr1	84971050	84971209	A-E	446	.	84971114	84971115	255,215,0	2	16,46	0,113
chr1	85320078	85320332	A-E	664	.	85320200	85320201	255,215,0	2	43,51	0,203
chr1	85744584	85744829	A-E	737	.	85744750	85744751	255,215,0	2	118,30	0,215
chr1	87082786	87082842	A-E	715	.	87082813	87082814	255,215,0	2	1,1	0,55
chr1	87617475	87617831	A-E	553	.	87617555	87617556	255,215,0	2	1,195	0,161
chr1	89594590	89594813	A-E	683	.	89594735	89594736	255,215,0	2	91,23	0,200
chr1	89752578	89752835	A-E	816	.	89752722	89752723	255,215,0	2	44,11	0,246
chr1	89776158	89776579	A-E	550	.	89776383	89776384	255,215,0	2	172,142	0,279
chr1	89916658	89916807	A-E	895	.	89916735	89916736	255,215,0	2	8,1	0,148
chr1	90077145	90077551	A-E	656	.	90077319	90077320	255,215,0	2	2,58	0,348
chr1	90135818	90136060	A-E	624	.	90135896	90135897	255,215,0	2	19,104	0,138
chr1	90321378	90321621	A-E	907	.	90321466	90321467	255,215,0	2	31,96	0,147
chr1	90372321	90372729	A-E	558	.	90372377	90372378	255,215,0	2	12,306	0,102
chr1	92037669	92037899	A-E	607	.	92037764	92037765	255,215,0	2	14,52	0,178
chr1	92269494	92269966	A-E	640	.	92269777	92269778	255,215,0	2	243,148	0,324
chr1	92270160	92270686	A-E	787	.	92270503	92270504	255,215,0	2	276,115	0,411
chr1	94167175	94167520	A-E	900	.	94167393	94167394	255,215,0	2	155,62	0,283
chr1	94169341	94169462	A-E	696	.	94169390	94169391	255,215,0	2	5,27	0,94
chr1	95186012	95186295	A-E	611	.	95186153	95186154	255,215,0	2	141,141	0,142
chr1	95186895	95187156	A-E	704	.	95187036	95187037	255,215,0	2	79,56	0,205
chr1	100918231	100918546	A-E	511	.	100918400	100918401	255,215,0	2	105,80	0,235
chr1	100996437	100996829	A-E	633	.	100996660	100996661	255,215,0	2	166,111	0,281
chr1	101000887	101001063	A-E	541	.	101001038	101001039	255,215,0	2	145,18	0,158
chr1	101757305	101757513	A-E	875	.	101757429	101757430	255,215,0	2	42,1	0,207
chr1	101758840	101759229	A-E	566	.	101759009	101759010	255,215,0	2	1,51	0,338
chr1	101776223	101776281	A-E	730	.	101776250	101776251	255,215,0	2	1,3	0,55
chr1	101853882	101854194	A-E	717	.	101853979	101853980	255,215,0	2	9,125	0,187
chr1	108478082	108478329	A-E	961	.	108478186	108478187	255,215,0	2	25,62	0,185
chr1	108478963	108479298	A-E	854	.	108479232	108479233	255,215,0	2	217,12	0,323
chr1	109100040	109100237	A-E	505	.	109100057	109100058	255,215,0	2	7,169	0,28
chr1	109981518	109981703	A-E	553	.	109981615	109981616	255,215,0	2	12,1	0,184
chr1	110448900	110449220	A-E	604	.	110448987	110448988	255,215,0	2	50,194	0,126
chr1	111177471	111177854	A-E	479	.	111177558	111177559	255,215,0	2	42,249	0,134
chr1	111189973	111190443	A-E	534	.	111190154	111190155	255,215,0	2	102,209	0,261
chr1	112048437	112048734	A-E	538	.	112048587	112048588	255,215,0	2	142,137	0,160
chr1	112058803	112059167	A-E	466	.	112059004	112059005	255,215,0	2	64,24	0,340
chr1	112135698	112135869	A-E	580	.	112135720	112135721	255,215,0	2	1,127	0,44
chr1	112942216	112942335	A-E	484	.	112942275	112942276	255,215,0	2	2,2	0,117
chr1	113584893	113585079	A-E	749	.	113584960	113584961	255,215,0	2	1,52	0,134
chr1	113734243	113734639	A-E	412	.	113734493	113734494	255,215,0	2	143,38	0,358
chr1	115605190	115605611	A-E	604	.	115605403	115605404	255,215,0	2	125,118	0,303
chr1	116192035	116192337	A-E	956	.	116192185	116192186	255,215,0	2	1,1	0,301
chr1	116923407	116923493	A-E	625	.	116923479	116923480	255,215,0	2	61,1	0,85
chr1	117032033	117032296	A-E	920	.	117032174	117032175	255,215,0	2	22,1	0,262
chr1	117046366	117046546	A-E	774	.	117046442	117046443	255,215,0	2	49,76	0,104
chr1	117047053	117047428	A-E	595	.	117047163	117047164	255,215,0	2	34,188	0,187
chr1	117051576	117051921	A-E	687	.	117051801	117051802	255,215,0	2	166,59	0,286
chr1	117081238	117081452	A-E	920	.	117081380	117081381	255,215,0	2	86,15	0,199
chr1	117111804	117112156	A-E	752	.	117112089	117112090	255,215,0	2	227,7	0,345
chr1	117129425	117129671	A-E	838	.	117129543	117129544	255,215,0	2	1,9	0,237
chr1	117359174	117359463	A-E	464	.	117359378	117359379	255,215,0	2	123,2	0,287
chr1	118198788	118199247	A-E	584	.	118198924	118198925	255,215,0	2	119,305	0,154
chr1	144908312	144908601	A-E	813	.	144908435	144908436	255,215,0	2	2,43	0,246
chr1	145437595	145437817	A-E	840	.	145437680	145437681	255,215,0	2	62,112	0,110
chr1	145454760	145454851	A-E	791	.	145454761	145454762	255,215,0	2	1,89	0,2
chr1	148000699	148000802	A-E	604	.	148000794	148000795	255,215,0	2	95,6	0,97
chr1	150159099	150159241	A-E	508	.	150159134	150159135	255,215,0	2	1,72	0,70
chr1	150585815	150586394	A-E	643	.	150586131	150586132	255,215,0	2	265,210	0,369
chr1	151172142	151172526	A-E	443	.	151172242	151172243	255,215,0	2	1,183	0,201
chr1	153541018	153541368	A-E	374	.	153541268	153541269	255,215,0	2	156,5	0,345
chr1	153716388	153716727	A-E	639	.	153716557	153716558	255,215,0	2	1,1	0,338
chr1	153936554	153936861	A-E	886	.	153936641	153936642	255,215,0	2	47,179	0,128
chr1	154302207	154302441	A-E	506	.	154302287	154302288	255,215,0	2	21,94	0,140
chr1	154359135	154359469	A-E	638	.	154359216	154359217	255,215,0	2	70,240	0,94
chr1	154392646	154393050	A-E	686	.	154392861	154392862	255,215,0	2	175,147	0,257
chr1	154582047	154582244	A-E	881	.	154582144	154582145	255,215,0	2	1,3	0,194
chr1	155945743	155946196	A-E	460	.	155946107	155946108	255,215,0	2	299,23	0,430
chr1	156118146	156118395	A-E	889	.	156118327	156118328	255,215,0	2	151,37	0,212
chr1	156461502	156461819	A-E	876	.	156461754	156461755	255,215,0	2	191,3	0,314
chr1	156468556	156468776	A-E	463	.	156468631	156468632	255,215,0	2	1,70	0,150
chr1	156494222	156494678	A-E	564	.	156494358	156494359	255,215,0	2	126,308	0,148
chr1	156719450	156719815	A-E	586	.	156719707	156719708	255,215,0	2	247,96	0,269
chr1	158256846	158257127	A-E	779	.	158257046	158257047	255,215,0	2	155,35	0,246
chr1	159892447	159892988	A-E	910	.	159892802	159892803	255,215,0	2	324,153	0,388
chr1	160316870	160317108	A-E	417	.	160317001	160317002	255,215,0	2	105,80	0,158
chr1	160407857	160407975	A-E	875	.	160407869	160407870	255,215,0	2	1,94	0,24
chr1	160420742	160421140	A-E	481	.	160420795	160420796	255,215,0	2	1,291	0,107
chr1	160444087	160444465	A-E	830	.	160444323	160444324	255,215,0	2	97,2	0,376
chr1	160537909	160538272	A-E	876	.	160538135	160538136	255,215,0	2	197,106	0,257
chr1	160544770	160545265	A-E	776	.	160545134	160545135	255,215,0	2	326,91	0,404
chr1	160674845	160675222	A-E	613	.	160675180	160675181	255,215,0	2	296,2	0,375
chr1	160680775	160680900	A-E	705	.	160680838	160680839	255,215,0	2	33,30	0,95
chr1	160696081	160696317	A-E	717	.	160696160	160696161	255,215,0	2	62,138	0,98
chr1	160701970	160702334	A-E	722	.	160702066	160702067	255,215,0	2	51,222	0,142
chr1	160703924	160703949	A-E	517	.	160703931	160703932	255,215,0	2	1,10	0,15
chr1	160711781	160712159	A-E	866	.	160711814	160711815	255,215,0	2	14,325	0,53
chr1	160712184	160712818	A-E	777	.	160712466	160712467	255,215,0	2	244,312	0,322
chr1	160714037	160714549	A-E	858	.	160714115	160714116	255,215,0	2	15,370	0,142
chr1	160736716	160737349	A-E	536	.	160737020	160737021	255,215,0	2	298,321	0,312
chr1	160760229	160760454	A-E	584	.	160760357	160760358	255,215,0	2	66,34	0,191
chr1	160767340	160767450	A-E	901	.	160767394	160767395	255,215,0	2	1,1	0,109
chr1	161155908	161155971	A-E	758	.	161155956	161155957	255,215,0	2	40,5	0,58
chr1	161500608	161500899	A-E	611	.	161500815	161500816	255,215,0	2	129,4	0,287
chr1	161582212	161582506	A-E	637	.	161582416	161582417	255,215,0	2	168,52	0,242
chr1	161591982	161592107	A-E	701	.	161592044	161592045	255,215,0	2	1,1	0,124
chr1	161709776	161710006	A-E	453	.	161709883	161709884	255,215,0	2	1,15	0,215
chr1	162603017	162603226	A-E	560	.	162603121	162603122	255,215,0	2	1,1	0,208
chr1	164686304	164686686	A-E	506	.	164686417	164686418	255,215,0	2	67,221	0,161
chr1	167424728	167425462	A-E	727	.	167425238	167425239	255,215,0	2	451,163	0,571
chr1	167586596	167587245	A-E	477	.	167587122	167587123	255,215,0	2	478,74	0,575
chr1	167602083	167602470	A-E	655	.	167602200	167602201	255,215,0	2	10,162	0,225
chr1	167722412	167722527	A-E	507	.	167722510	167722511	255,215,0	2	84,1	0,114
chr1	168149052	168149361	A-E	697	.	168149232	168149233	255,215,0	2	168,115	0,194
chr1	171255417	171255820	A-E	765	.	171255656	171255657	255,215,0	2	193,116	0,287
chr1	172631926	172632270	A-E	409	.	172632094	172632095	255,215,0	2	90,97	0,247
chr1	172715484	172715760	A-E	741	.	172715630	172715631	255,215,0	2	62,45	0,231
chr1	172814602	172814764	A-E	363	.	172814685	172814686	255,215,0	2	17,11	0,151
chr1	173164805	173165199	A-E	723	.	173164999	173165000	255,215,0	2	1,5	0,389
chr1	174175700	174176068	A-E	538	.	174175800	174175801	255,215,0	2	3,170	0,198
chr1	176174471	176174980	A-E	548	.	176174672	176174673	255,215,0	2	161,267	0,242
chr1	178550500	178550885	A-E	682	.	178550673	178550674	255,215,0	2	121,159	0,226
chr1	178995927	178996290	A-E	540	.	178996174	178996175	255,215,0	2	136,3	0,360
chr1	181031700	181031837	A-E	607	.	181031768	181031769	255,215,0	2	1,1	0,136
chr1	181032056	181032215	A-E	722	.	181032128	181032129	255,215,0	2	66,80	0,79
chr1	181056649	181057124	A-E	604	.	181056886	181056887	255,215,0	2	157,157	0,318
chr1	181068595	181069000	A-E	783	.	181068731	181068732	255,215,0	2	5,136	0,269
chr1	181069151	181069617	A-E	549	.	181069304	181069305	255,215,0	2	84,243	0,223
chr1	181122099	181122260	A-E	603	.	181122226	181122227	255,215,0	2	102,7	0,154
chr1	182116340	182116866	A-E	778	.	182116522	182116523	255,215,0	2	138,298	0,228
chr1	183567713	183567879	A-E	782	.	183567842	183567843	255,215,0	2	99,5	0,161
chr1	183578502	183578873	A-E	669	.	183578649	183578650	255,215,0	2	123,198	0,173
chr1	183776671	183777014	A-E	505	.	183776783	183776784	255,215,0	2	43,160	0,183
chr1	183865521	183866190	A-E	596	.	183865846	183865847	255,215,0	2	245,263	0,406
chr1	184132883	184133080	A-E	958	.	184133001	184133002	255,215,0	2	68,28	0,169
chr1	184812869	184813180	A-E	738	.	184813056	184813057	255,215,0	2	128,63	0,248
chr1	184836042	184836526	A-E	691	.	184836375	184836376	255,215,0	2	258,74	0,410
chr1	185528945	185529618	A-E	483	.	185529035	185529036	255,215,0	2	1,493	0,180
chr1	186709575	186709742	A-E	697	.	186709659	186709660	255,215,0	2	7,4	0,163
chr1	186788311	186788564	A-E	468	.	186788476	186788477	255,215,0	2	86,8	0,245
chr1	186818504	186818763	A-E	761	.	186818665	186818666	255,215,0	2	146,81	0,178
chr1	187996792	187997117	A-E	827	.	187996892	187996893	255,215,0	2	1,124	0,201
chr1	192487767	192488105	A-E	874	.	192487935	192487936	255,215,0	2	149,150	0,188
chr1	192500254	192500504	A-E	943	.	192500352	192500353	255,215,0	2	76,129	0,121
chr1	192549613	192549895	A-E	851	.	192549753	192549754	255,215,0	2	1,1	0,281
chr1	192608900	192609547	A-E	953	.	192609290	192609291	255,215,0	2	366,232	0,415
chr1	192921207	192921501	A-E	560	.	192921310	192921311	255,215,0	2	9,95	0,199
chr1	193180704	193180924	A-E	537	.	193180775	193180776	255,215,0	2	1,77	0,143
chr1	193448401	193448721	A-E	541	.	193448535	193448536	255,215,0	2	44,94	0,226
chr1	194258819	194259202	A-E	486	.	194259052	194259053	255,215,0	2	86,1	0,382
chr1	198512892	198513066	A-E	480	.	198512986	198512987	255,215,0	2	63,47	0,127
chr1	198590109	198590618	A-E	734	.	198590183	198590184	255,215,0	2	23,383	0,126
chr1	198625518	198626374	A-E	690	.	198625744	198625745	255,215,0	2	178,580	0,276
chr1	198648160	198648499	A-E	525	.	198648176	198648177	255,215,0	2	4,310	0,29
chr1	198650930	198651643	A-E	824	.	198651115	198651116	255,215,0	2	121,463	0,250
chr1	198903935	198904934	A-E	419	.	198904857	198904858	255,215,0	2	882,36	0,963
chr1	200323350	200323623	A-E	977	.	200323552	200323553	255,215,0	2	146,13	0,260
chr1	200596859	200596971	A-E	698	.	200596895	200596896	255,215,0	2	1,40	0,72
chr1	200849437	200849683	A-E	624	.	200849644	200849645	255,215,0	2	182,12	0,234
chr1	202131734	202131905	A-E	726	.	202131819	202131820	255,215,0	2	1,1	0,170
chr1	203247590	203248072	A-E	542	.	203247768	203247769	255,215,0	2	163,287	0,195
chr1	203293246	203293605	A-E	813	.	203293362	203293363	255,215,0	2	68,193	0,166
chr1	203619380	203619832	A-E	877	.	203619594	203619595	255,215,0	2	192,214	0,238
chr1	203723839	203723956	A-E	811	.	203723896	203723897	255,215,0	2	1,2	0,115
chr1	204430759	204431008	A-E	500	.	204430940	204430941	255,215,0	2	116,1	0,248
chr1	204434923	204435081	A-E	727	.	204435019	204435020	255,215,0	2	36,1	0,157
chr1	204486309	204486424	A-E	779	.	204486366	204486367	255,215,0	2	5,5	0,110
chr1	204684045	204684323	A-E	478	.	204684296	204684297	255,215,0	2	227,1	0,277
chr1	205253892	205254222	A-E	722	.	205253970	205253971	255,215,0	2	11,183	0,147
chr1	205283024	205283394	A-E	589	.	205283338	205283339	255,215,0	2	261,1	0,369
chr1	206291821	206292027	A-E	622	.	206291911	206291912	255,215,0	2	1,25	0,181
chr1	206304417	206304814	A-E	539	.	206304498	206304499	255,215,0	2	3,237	0,160
chr1	206748515	206748888	A-E	411	.	206748590	206748591	255,215,0	2	72,293	0,80
chr1	206748926	206749451	A-E	866	.	206749083	206749084	255,215,0	2	129,339	0,186
chr1	206754982	206755508	A-E	560	.	206755273	206755274	255,215,0	2	227,170	0,356
chr1	206955889	206956132	A-E	773	.	206956010	206956011	255,215,0	2	1,1	0,242
chr1	207509006	207509478	A-E	685	.	207509175	207509176	255,215,0	2	91,224	0,248
chr1	207581369	207581474	A-E	973	.	207581421	207581422	255,215,0	2	1,1	0,104
chr1	207585605	207585767	A-E	832	.	207585683	207585684	255,215,0	2	1,6	0,156
chr1	207598053	207598267	A-E	748	.	207598173	207598174	255,215,0	2	28,1	0,213
chr1	207997315	207997832	A-E	718	.	207997785	207997786	255,215,0	2	425,1	0,516
chr1	208115711	208115874	A-E	466	.	208115792	208115793	255,215,0	2	1,1	0,162
chr1	209830400	209831026	A-E	848	.	209830726	209830727	255,215,0	2	237,210	0,416
chr1	209833148	209833823	A-E	837	.	209833487	209833488	255,215,0	2	285,281	0,394
chr1	209930112	209930553	A-E	708	.	209930289	209930290	255,215,0	2	152,238	0,203
chr1	211500826	211501119	A-E	617	.	211501082	211501083	255,215,0	2	224,4	0,289
chr1	212659054	212659720	A-E	493	.	212659496	212659497	255,215,0	2	435,215	0,451
chr1	212661846	212662402	A-E	743	.	212662103	212662104	255,215,0	2	207,247	0,309
chr1	212809966	212810356	A-E	352	.	212810073	212810074	255,215,0	2	56,230	0,160
chr1	212856011	212856573	A-E	939	.	212856266	212856267	255,215,0	2	220,270	0,292
chr1	212864843	212865470	A-E	459	.	212865176	212865177	255,215,0	2	302,261	0,366
chr1	212993371	212993544	A-E	525	.	212993484	212993485	255,215,0	2	55,1	0,172
chr1	213101984	213102303	A-E	862	.	213102116	213102117	255,215,0	2	16,69	0,250
chr1	213152730	213153023	A-E	843	.	213152875	213152876	255,215,0	2	1,3	0,290
chr1	216774004	216774285	A-E	513	.	216774187	216774188	255,215,0	2	168,82	0,199
chr1	218550674	218551089	A-E	546	.	218550793	218550794	255,215,0	2	60,236	0,179
chr1	219262446	219262621	A-E	540	.	219262478	219262479	255,215,0	2	1,110	0,65
chr1	219498496	219498646	A-E	654	.	219498573	219498574	255,215,0	2	7,1	0,149
chr1	219633860	219634071	A-E	667	.	219633917	219633918	255,215,0	2	1,97	0,114
chr1	221219252	221219404	A-E	469	.	221219359	221219360	255,215,0	2	70,7	0,145
chr1	221219642	221220032	A-E	749	.	221219743	221219744	255,215,0	2	55,242	0,148
chr1	221840936	221841145	A-E	899	.	221841052	221841053	255,215,0	2	68,43	0,166
chr1	221881394	221881826	A-E	668	.	221881628	221881629	255,215,0	2	232,194	0,238
chr1	221899063	221899285	A-E	660	.	221899219	221899220	255,215,0	2	109,17	0,205
chr1	221913881	221914483	A-E	546	.	221914425	221914426	255,215,0	2	534,47	0,555
chr1	221927550	221927769	A-E	683	.	221927691	221927692	255,215,0	2	66,1	0,218
chr1	221949932	221950137	A-E	774	.	221950005	221950006	255,215,0	2	1,59	0,146
chr1	221982394	221982755	A-E	517	.	221982568	221982569	255,215,0	2	1,13	0,348
chr1	221997414	221997699	A-E	680	.	221997619	221997620	255,215,0	2	128,1	0,284
chr1	222000173	222000483	A-E	570	.	222000345	222000346	255,215,0	2	138,102	0,208
chr1	222011312	222011511	A-E	706	.	222011430	222011431	255,215,0	2	107,68	0,131
chr1	222135050	222135329	A-E	805	.	222135214	222135215	255,215,0	2	88,38	0,241
chr1	222167595	222168014	A-E	660	.	222167684	222167685	255,215,0	2	66,306	0,113
chr1	222638782	222639204	A-E	483	.	222638962	222638963	255,215,0	2	114,174	0,248
chr1	223363832	223364028	A-E	861	.	223363933	223363934	255,215,0	2	13,5	0,191
chr1	223914239	223914747	A-E	925	.	223914522	223914523	255,215,0	2	177,118	0,390
chr1	224019430	224020596	A-E	515	.	224019826	224019827	255,215,0	2	397,769	0,397
chr1	224356788	224356993	A-E	658	.	224356890	224356891	255,215,0	2	1,1	0,204
chr1	224685994	224686507	A-E	467	.	224686054	224686055	255,215,0	2	30,422	0,91
chr1	224691192	224691563	A-E	513	.	224691422	224691423	255,215,0	2	109,18	0,353
chr1	224811590	224812043	A-E	522	.	224811759	224811760	255,215,0	2	112,226	0,227
chr1	225613143	225613456	A-E	595	.	225613256	225613257	255,215,0	2	49,134	0,179
chr1	226230458	226230596	A-E	508	.	226230510	226230511	255,215,0	2	1,33	0,105
chr1	226288544	226288864	A-E	504	.	226288783	226288784	255,215,0	2	164,4	0,316
chr1	226841173	226841776	A-E	803	.	226841262	226841263	255,215,0	2	67,491	0,112
chr1	226842095	226842563	A-E	797	.	226842430	226842431	255,215,0	2	273,69	0,399
chr1	226842752	226843521	A-E	747	.	226843148	226843149	255,215,0	2	328,303	0,466
chr1	226864749	226865297	A-E	595	.	226865094	226865095	255,215,0	2	341,198	0,350
chr1	226867580	226868182	A-E	836	.	226867971	226867972	255,215,0	2	361,180	0,422
chr1	226878935	226879345	A-E	558	.	226879206	226879207	255,215,0	2	211,78	0,332
chr1	226927547	226927740	A-E	577	.	226927635	226927636	255,215,0	2	4,20	0,173
chr1	228688608	228688902	A-E	824	.	228688728	228688729	255,215,0	2	1,54	0,240
chr1	229335784	229335916	A-E	483	.	229335794	229335795	255,215,0	2	3,114	0,18
chr1	229366402	229366798	A-E	569	.	229366550	229366551	255,215,0	2	124,222	0,174
chr1	230240540	230240902	A-E	901	.	230240734	230240735	255,215,0	2	29,1	0,361
chr1	230241590	230241986	A-E	961	.	230241848	230241849	255,215,0	2	169,47	0,349
chr1	230258907	230259286	A-E	969	.	230258968	230258969	255,215,0	2	51,306	0,73
chr1	230282048	230282189	A-E	688	.	230282137	230282138	255,215,0	2	39,1	0,140
chr1	230594287	230594609	A-E	579	.	230594446	230594447	255,215,0	2	1,4	0,318
chr1	231113054	231113423	A-E	633	.	231113207	231113208	255,215,0	2	1,63	0,306
chr1	231629288	231629504	A-E	584	.	231629365	231629366	255,215,0	2	1,61	0,155
chr1	231665787	231666093	A-E	775	.	231665980	231665981	255,215,0	2	99,17	0,289
chr1	234534667	234535013	A-E	936	.	234534779	234534780	255,215,0	2	60,181	0,165
chr1	234623892	234624100	A-E	751	.	234623995	234623996	255,215,0	2	1,1	0,207
chr1	234630919	234631525	A-E	674	.	234631417	234631418	255,215,0	2	473,81	0,525
chr1	234792654	234793437	A-E	672	.	234793097	234793098	255,215,0	2	389,285	0,498
chr1	234812067	234812214	A-E	691	.	234812140	234812141	255,215,0	2	48,47	0,100
chr1	234907393	234907835	A-E	488	.	234907494	234907495	255,215,0	2	93,331	0,111
chr1	234976660	234976804	A-E	688	.	234976786	234976787	255,215,0	2	111,1	0,143
chr1	234977482	234978011	A-E	749	.	234977828	234977829	255,215,0	2	252,87	0,442
chr1	234980393	234980645	A-E	671	.	234980478	234980479	255,215,0	2	1,81	0,171
chr1	234981045	234981471	A-E	749	.	234981274	234981275	255,215,0	2	70,36	0,390
chr1	235012060	235012373	A-E	481	.	235012283	235012284	255,215,0	2	135,1	0,312
chr1	235017165	235017382	A-E	755	.	235017273	235017274	255,215,0	2	1,1	0,216
chr1	235068890	235069050	A-E	953	.	235068970	235068971	255,215,0	2	55,53	0,107
chr1	235069269	235069652	A-E	983	.	235069380	235069381	255,215,0	2	61,221	0,162
chr1	235080718	235080947	A-E	525	.	235080874	235080875	255,215,0	2	96,12	0,217
chr1	235090546	235090894	A-E	605	.	235090694	235090695	255,215,0	2	1,52	0,296
chr1	235091427	235091813	A-E	746	.	235091689	235091690	255,215,0	2	231,91	0,295
chr1	235096560	235096855	A-E	618	.	235096618	235096619	255,215,0	2	1,178	0,117
chr1	235108272	235108467	A-E	593	.	235108375	235108376	255,215,0	2	15,3	0,192
chr1	235110834	235111403	A-E	922	.	235111102	235111103	255,215,0	2	254,286	0,283
chr1	235120162	235120433	A-E	570	.	235120340	235120341	255,215,0	2	137,51	0,220
chr1	235122652	235122939	A-E	472	.	235122842	235122843	255,215,0	2	133,39	0,248
chr1	235151923	235152024	A-E	770	.	235152009	235152010	255,215,0	2	74,1	0,100
chr1	235242252	235242564	A-E	954	.	235242409	235242410	255,215,0	2	102,98	0,214
chr1	235460869	235461278	A-E	459	.	235461095	235461096	255,215,0	2	159,115	0,294
chr1	236030835	236031025	A-E	701	.	236030879	236030880	255,215,0	2	35,136	0,54
chr1	236031049	236031919	A-E	590	.	236031790	236031791	255,215,0	2	615,1	0,869
chr1	236039869	236040195	A-E	528	.	236039975	236039976	255,215,0	2	36,149	0,177
chr1	236080566	236081247	A-E	553	.	236080932	236080933	255,215,0	2	351,299	0,382
chr1	236101998	236102489	A-E	486	.	236102171	236102172	255,215,0	2	107,251	0,240
chr1	236109486	236110063	A-E	559	.	236109736	236109737	255,215,0	2	236,312	0,265
chr1	236116403	236116669	A-E	917	.	236116516	236116517	255,215,0	2	4,42	0,224
chr1	236135691	236135959	A-E	604	.	236135880	236135881	255,215,0	2	121,10	0,258
chr1	236150188	236150690	A-E	753	.	236150366	236150367	255,215,0	2	135,280	0,222
chr1	236162583	236163199	A-E	884	.	236162892	236162893	255,215,0	2	250,246	0,370
chr1	241714901	241715765	A-E	670	.	241715554	241715555	255,215,0	2	642,198	0,666
chr1	243585242	243585384	A-E	651	.	243585312	243585313	255,215,0	2	1,1	0,141
chr1	244462616	244463099	A-E	555	.	244462948	244462949	255,215,0	2	267,85	0,398
chr1	244482749	244483387	A-E	740	.	244483097	244483098	255,215,0	2	321,262	0,376
chr1	244486299	244486688	A-E	708	.	244486461	244486462	255,215,0	2	91,155	0,234
chr1	244517098	244517541	A-E	707	.	244517375	244517376	255,215,0	2	260,147	0,296
chr1	244763140	244763529	A-E	875	.	244763407	244763408	255,215,0	2	215,68	0,321
chr1	246591935	246592203	A-E	832	.	246592009	246592010	255,215,0	2	1,119	0,149
chr1	246743297	246743408	A-E	632	.	246743370	246743371	255,215,0	2	70,34	0,77
chr1	246772310	246772610	A-E	648	.	246772420	246772421	255,215,0	2	68,146	0,154
chr1	247123303	247123617	A-E	670	.	247123429	247123430	255,215,0	2	1,61	0,253
chr1	247548599	247548816	A-E	685	.	247548729	247548730	255,215,0	2	46,1	0,216
chr1	247573090	247573644	A-E	837	.	247573272	247573273	255,215,0	2	144,332	0,222
chr1	247603500	247603921	A-E	817	.	247603562	247603563	255,215,0	2	29,324	0,97
chr10	990446	990769	A-E	815	.	990622	990623	255,215,0	2	126,95	0,228
chr10	2992232	2992361	A-E	928	.	2992294	2992295	255,215,0	2	16,20	0,109
chr10	3133662	3133717	A-E	650	.	3133687	3133688	255,215,0	2	1,5	0,50
chr10	3511181	3511689	A-E	413	.	3511506	3511507	255,215,0	2	236,92	0,416
chr10	3524547	3524820	A-E	534	.	3524726	3524727	255,215,0	2	95,8	0,265
chr10	3526849	3527147	A-E	567	.	3526889	3526890	255,215,0	2	2,219	0,79
chr10	3846443	3847038	A-E	596	.	3846803	3846804	255,215,0	2	355,228	0,367
chr10	3852273	3852886	A-E	846	.	3852711	3852712	255,215,0	2	417,152	0,461
chr10	3853393	3854169	A-E	953	.	3853582	3853583	255,215,0	2	188,585	0,191
chr10	3878027	3878387	A-E	786	.	3878158	3878159	255,215,0	2	130,227	0,133
chr10	3893365	3894190	A-E	890	.	3893885	3893886	255,215,0	2	515,299	0,526
chr10	3907871	3908141	A-E	918	.	3907983	3907984	255,215,0	2	33,78	0,192
chr10	3911352	3911510	A-E	495	.	3911438	3911439	255,215,0	2	17,1	0,157
chr10	3917358	3918120	A-E	884	.	3917656	3917657	255,215,0	2	227,392	0,370
chr10	3928866	3929216	A-E	560	.	3928979	3928980	255,215,0	2	43,166	0,184
chr10	3929991	3930887	A-E	507	.	3930289	3930290	255,215,0	2	211,509	0,387
chr10	4088404	4088528	A-E	396	.	4088465	4088466	255,215,0	2	2,3	0,121
chr10	4173688	4174411	A-E	808	.	4173936	4173937	255,215,0	2	234,459	0,264
chr10	5593718	5593999	A-E	765	.	5593815	5593816	255,215,0	2	1,87	0,194
chr10	5883027	5883237	A-E	853	.	5883156	5883157	255,215,0	2	50,1	0,209
chr10	5888274	5888577	A-E	919	.	5888394	5888395	255,215,0	2	1,63	0,240
chr10	6093148	6093558	A-E	647	.	6093319	6093320	255,215,0	2	114,181	0,229
chr10	6095822	6096104	A-E	691	.	6096031	6096032	255,215,0	2	139,1	0,281
chr10	6099241	6099508	A-E	604	.	6099388	6099389	255,215,0	2	96,67	0,200
chr10	6100768	6101025	A-E	951	.	6100868	6100869	255,215,0	2	1,57	0,200
chr10	6110274	6110558	A-E	430	.	6110523	6110524	255,215,0	2	219,3	0,281
chr10	6114381	6114875	A-E	744	.	6114578	6114579	255,215,0	2	178,276	0,218
chr10	6165582	6165745	A-E	507	.	6165675	6165676	255,215,0	2	38,14	0,149
chr10	6190431	6190630	A-E	731	.	6190600	6190601	255,215,0	2	142,1	0,198
chr10	6193132	6193393	A-E	498	.	6193271	6193272	255,215,0	2	126,107	0,154
chr10	6193489	6193806	A-E	567	.	6193646	6193647	255,215,0	2	63,65	0,252
chr10	6213842	6214122	A-E	816	.	6214024	6214025	255,215,0	2	113,27	0,253
chr10	6281305	6281494	A-E	574	.	6281381	6281382	255,215,0	2	8,43	0,146
chr10	6309207	6309569	A-E	960	.	6309402	6309403	255,215,0	2	159,130	0,232
chr10	6342540	6342669	A-E	703	.	6342623	6342624	255,215,0	2	50,11	0,118
chr10	6389510	6390540	A-E	751	.	6390146	6390147	255,215,0	2	625,382	0,648
chr10	6516020	6516190	A-E	914	.	6516055	6516056	255,215,0	2	1,100	0,70
chr10	6970148	6970192	A-E	475	.	6970157	6970158	255,215,0	2	1,26	0,18
chr10	7235109	7235366	A-E	527	.	7235308	7235309	255,215,0	2	143,1	0,256
chr10	7285969	7286078	A-E	442	.	7285997	7285998	255,215,0	2	1,52	0,57
chr10	7300945	7301168	A-E	704	.	7301055	7301056	255,215,0	2	20,21	0,202
chr10	7449887	7450154	A-E	407	.	7450050	7450051	255,215,0	2	153,93	0,174
chr10	7511915	7512238	A-E	644	.	7512076	7512077	255,215,0	2	1,1	0,322
chr10	7998591	7998768	A-E	794	.	7998644	7998645	255,215,0	2	1,71	0,106
chr10	8103293	8103465	A-E	507	.	8103333	8103334	255,215,0	2	1,91	0,81
chr10	8446683	8447080	A-E	590	.	8446822	8446823	255,215,0	2	8,125	0,272
chr10	11651765	11651937	A-E	784	.	11651849	11651850	255,215,0	2	1,3	0,169
chr10	11667101	11667345	A-E	584	.	11667205	11667206	255,215,0	2	3,38	0,206
chr10	12307693	12308050	A-E	461	.	12307911	12307912	255,215,0	2	82,1	0,356
chr10	13390886	13391219	A-E	897	.	13391147	13391148	255,215,0	2	205,14	0,319
chr10	13391797	13392252	A-E	708	.	13392083	13392084	255,215,0	2	259,141	0,314
chr10	14549247	14549550	A-E	475	.	14549401	14549402	255,215,0	2	130,123	0,180
chr10	15165954	15166084	A-E	664	.	15166018	15166019	255,215,0	2	1,1	0,129
chr10	15250805	15251188	A-E	512	.	15250996	15250997	255,215,0	2	1,1	0,382
chr10	16829476	16829735	A-E	478	.	16829601	16829602	255,215,0	2	46,53	0,206
chr10	17044035	17044524	A-E	427	.	17044317	17044318	255,215,0	2	204,128	0,361
chr10	17486063	17486497	A-E	772	.	17486282	17486283	255,215,0	2	151,145	0,289
chr10	17697506	17697813	A-E	940	.	17697678	17697679	255,215,0	2	40,1	0,306
chr10	20292651	20293410	A-E	681	.	20292824	20292825	255,215,0	2	86,498	0,261
chr10	22624164	22624549	A-E	397	.	22624504	22624505	255,215,0	2	303,7	0,378
chr10	22628998	22629520	A-E	696	.	22629109	22629110	255,215,0	2	61,360	0,162
chr10	22886209	22886449	A-E	582	.	22886321	22886322	255,215,0	2	76,91	0,149
chr10	22894198	22894467	A-E	788	.	22894336	22894337	255,215,0	2	26,18	0,251
chr10	22894974	22895386	A-E	663	.	22895289	22895290	255,215,0	2	287,67	0,345
chr10	22900753	22900910	A-E	818	.	22900847	22900848	255,215,0	2	33,1	0,156
chr10	22904639	22904845	A-E	928	.	22904817	22904818	255,215,0	2	153,1	0,205
chr10	23652559	23652701	A-E	600	.	23652621	23652622	255,215,0	2	1,17	0,125
chr10	25176621	25176794	A-E	642	.	25176705	25176706	255,215,0	2	1,5	0,168
chr10	25201195	25201516	A-E	613	.	25201226	25201227	255,215,0	2	1,258	0,63
chr10	26719871	26720136	A-E	874	.	26720033	26720034	255,215,0	2	120,59	0,206
chr10	26737474	26738103	A-E	560	.	26737806	26737807	255,215,0	2	274,238	0,391
chr10	26769950	26770105	A-E	731	.	26770001	26770002	255,215,0	2	2,53	0,102
chr10	26775885	26776759	A-E	931	.	26776045	26776046	255,215,0	2	118,670	0,204
chr10	27026601	27027004	A-E	864	.	27026840	27026841	255,215,0	2	236,159	0,244
chr10	27069899	27070563	A-E	492	.	27070181	27070182	255,215,0	2	211,310	0,354
chr10	28700580	28701041	A-E	957	.	28700795	28700796	255,215,0	2	164,194	0,267
chr10	29922205	29922549	A-E	718	.	29922391	29922392	255,215,0	2	124,94	0,250
chr10	30720407	30720642	A-E	541	.	30720474	30720475	255,215,0	2	17,117	0,118
chr10	30756708	30756891	A-E	510	.	30756778	30756779	255,215,0	2	1,43	0,140
chr10	30782405	30782910	A-E	614	.	30782613	30782614	255,215,0	2	197,285	0,220
chr10	30782963	30783595	A-E	845	.	30783167	30783168	255,215,0	2	204,427	0,205
chr10	30786722	30786944	A-E	864	.	30786876	30786877	255,215,0	2	145,57	0,165
chr10	30791299	30791558	A-E	913	.	30791361	30791362	255,215,0	2	63,196	0,63
chr10	30799622	30800053	A-E	538	.	30799704	30799705	255,215,0	2	43,308	0,123
chr10	30872538	30873163	A-E	638	.	30872702	30872703	255,215,0	2	154,449	0,176
chr10	30876225	30877110	A-E	763	.	30876752	30876753	255,215,0	2	457,286	0,599
chr10	31036627	31036865	A-E	619	.	31036759	31036760	255,215,0	2	35,7	0,231
chr10	31293680	31294164	A-E	656	.	31294018	31294019	255,215,0	2	294,100	0,384
chr10	31870933	31871207	A-E	725	.	31871086	31871087	255,215,0	2	127,93	0,181
chr10	32047879	32048374	A-E	819	.	32048137	32048138	255,215,0	2	244,222	0,273
chr10	32218329	32218518	A-E	393	.	32218507	32218508	255,215,0	2	170,1	0,188
chr10	32607439	32608014	A-E	932	.	32607605	32607606	255,215,0	2	165,406	0,169
chr10	33269452	33269916	A-E	426	.	33269601	33269602	255,215,0	2	139,303	0,161
chr10	33798158	33798349	A-E	436	.	33798266	33798267	255,215,0	2	57,30	0,161
chr10	35425292	35425645	A-E	750	.	35425386	35425387	255,215,0	2	24,188	0,165
chr10	35668149	35668482	A-E	627	.	35668240	35668241	255,215,0	2	1,150	0,183
chr10	43600895	43601120	A-E	517	.	43601048	43601049	255,215,0	2	136,53	0,172
chr10	43616495	43616668	A-E	790	.	43616561	43616562	255,215,0	2	1,40	0,133
chr10	43635714	43636276	A-E	612	.	43636097	43636098	255,215,0	2	323,118	0,444
chr10	43782816	43783033	A-E	349	.	43782933	43782934	255,215,0	2	31,13	0,204
chr10	43905259	43905708	A-E	767	.	43905445	43905446	255,215,0	2	108,183	0,266
chr10	43913618	43913796	A-E	812	.	43913709	43913710	255,215,0	2	6,1	0,177
chr10	45441757	45442014	A-E	498	.	45441852	45441853	255,215,0	2	4,69	0,188
chr10	45442892	45443532	A-E	472	.	45443383	45443384	255,215,0	2	417,74	0,566
chr10	45445885	45445945	A-E	465	.	45445916	45445917	255,215,0	2	6,2	0,58
chr10	45453721	45453921	A-E	591	.	45453863	45453864	255,215,0	2	94,9	0,191
chr10	45464299	45464380	A-E	634	.	45464313	45464314	255,215,0	2	1,53	0,28
chr10	45849565	45849969	A-E	736	.	45849853	45849854	255,215,0	2	199,26	0,378
chr10	45875620	45875915	A-E	689	.	45875806	45875807	255,215,0	2	135,56	0,239
chr10	45914192	45914546	A-E	552	.	45914347	45914348	255,215,0	2	1,43	0,311
chr10	45915972	45916032	A-E	881	.	45916025	45916026	255,215,0	2	48,1	0,59
chr10	48481377	48481591	A-E	735	.	48481448	48481449	255,215,0	2	1,72	0,142
chr10	49842303	49842752	A-E	644	.	49842492	49842493	255,215,0	2	163,233	0,216
chr10	49847565	49847971	A-E	576	.	49847910	49847911	255,215,0	2	325,39	0,367
chr10	50398133	50398290	A-E	500	.	50398227	50398228	255,215,0	2	34,1	0,156
chr10	50571042	50571294	A-E	519	.	50571253	50571254	255,215,0	2	173,1	0,251
chr10	50742859	50743547	A-E	499	.	50743005	50743006	255,215,0	2	133,528	0,160
chr10	50776206	50776746	A-E	587	.	50776484	50776485	255,215,0	2	213,195	0,345
chr10	52216561	52216792	A-E	845	.	52216697	52216698	255,215,0	2	43,1	0,230
chr10	52300578	52300747	A-E	746	.	52300600	52300601	255,215,0	2	1,124	0,45
chr10	60082310	60082557	A-E	818	.	60082419	60082420	255,215,0	2	2,30	0,217
chr10	61665210	61665415	A-E	666	.	61665364	61665365	255,215,0	2	125,20	0,185
chr10	62111952	62112088	A-E	612	.	62112017	62112018	255,215,0	2	1,5	0,131
chr10	63658924	63659147	A-E	517	.	63659030	63659031	255,215,0	2	62,72	0,151
chr10	63702592	63703184	A-E	472	.	63702854	63702855	255,215,0	2	227,293	0,299
chr10	63703432	63703559	A-E	624	.	63703510	63703511	255,215,0	2	68,37	0,90
chr10	63747685	63748213	A-E	822	.	63747936	63747937	255,215,0	2	212,237	0,291
chr10	63779948	63780456	A-E	613	.	63780394	63780395	255,215,0	2	386,1	0,507
chr10	63807017	63807353	A-E	514	.	63807185	63807186	255,215,0	2	116,115	0,221
chr10	63839926	63839992	A-E	732	.	63839960	63839961	255,215,0	2	5,1	0,65
chr10	63842469	63842743	A-E	437	.	63842550	63842551	255,215,0	2	34,145	0,129
chr10	64373293	64373504	A-E	553	.	64373410	64373411	255,215,0	2	39,15	0,196
chr10	64374179	64374536	A-E	857	.	64374337	64374338	255,215,0	2	24,63	0,294
chr10	64378382	64379331	A-E	360	.	64378831	64378832	255,215,0	2	447,497	0,452
chr10	64397818	64398131	A-E	701	.	64397963	64397964	255,215,0	2	136,157	0,156
chr10	64400211	64400508	A-E	655	.	64400346	64400347	255,215,0	2	80,106	0,191
chr10	64468413	64468758	A-E	544	.	64468499	64468500	255,215,0	2	27,198	0,147
chr10	64495564	64495934	A-E	631	.	64495777	64495778	255,215,0	2	147,89	0,281
chr10	65282188	65282459	A-E	506	.	65282344	65282345	255,215,0	2	49,6	0,265
chr10	65467084	65467405	A-E	933	.	65467281	65467282	255,215,0	2	119,44	0,277
chr10	69543460	69543596	A-E	476	.	69543527	69543528	255,215,0	2	1,1	0,135
chr10	70803736	70803851	A-E	633	.	70803770	70803771	255,215,0	2	1,47	0,68
chr10	70804179	70804602	A-E	886	.	70804500	70804501	255,215,0	2	288,67	0,356
chr10	70807891	70808112	A-E	590	.	70808011	70808012	255,215,0	2	114,94	0,127
chr10	70816608	70816807	A-E	661	.	70816703	70816704	255,215,0	2	19,27	0,172
chr10	70821151	70821852	A-E	562	.	70821360	70821361	255,215,0	2	138,419	0,282
chr10	70825489	70826129	A-E	756	.	70825819	70825820	255,215,0	2	319,297	0,343
chr10	70884620	70884824	A-E	675	.	70884717	70884718	255,215,0	2	66,75	0,129
chr10	71169752	71169974	A-E	515	.	71169862	71169863	255,215,0	2	1,1	0,221
chr10	72254726	72255114	A-E	743	.	72254951	72254952	255,215,0	2	65,1	0,387
chr10	73486064	73486279	A-E	771	.	73486144	73486145	255,215,0	2	12,66	0,149
chr10	73486376	73486761	A-E	486	.	73486594	73486595	255,215,0	2	53,1	0,384
chr10	73487625	73488016	A-E	754	.	73487849	73487850	255,215,0	2	77,19	0,372
chr10	73529064	73529499	A-E	795	.	73529393	73529394	255,215,0	2	307,82	0,353
chr10	73595852	73596345	A-E	862	.	73596140	73596141	255,215,0	2	218,134	0,359
chr10	73627974	73628371	A-E	472	.	73628193	73628194	255,215,0	2	171,128	0,269
chr10	73649387	73649415	A-E	741	.	73649392	73649393	255,215,0	2	1,17	0,11
chr10	73745585	73745830	A-E	701	.	73745707	73745708	255,215,0	2	1,1	0,244
chr10	74014911	74015029	A-E	903	.	74015002	74015003	255,215,0	2	76,11	0,107
chr10	74016969	74017226	A-E	663	.	74017049	74017050	255,215,0	2	23,119	0,138
chr10	74055686	74056073	A-E	982	.	74056015	74056016	255,215,0	2	312,40	0,347
chr10	74078612	74078870	A-E	915	.	74078848	74078849	255,215,0	2	217,1	0,257
chr10	74091361	74091474	A-E	821	.	74091417	74091418	255,215,0	2	1,1	0,112
chr10	74323187	74323566	A-E	635	.	74323385	74323386	255,215,0	2	29,11	0,368
chr10	74436264	74436425	A-E	837	.	74436398	74436399	255,215,0	2	110,1	0,160
chr10	79002896	79003188	A-E	488	.	79003041	79003042	255,215,0	2	1,1	0,291
chr10	79596032	79596523	A-E	713	.	79596220	79596221	255,215,0	2	127,240	0,251
chr10	79633336	79633510	A-E	606	.	79633396	79633397	255,215,0	2	1,54	0,120
chr10	79637463	79637788	A-E	505	.	79637653	79637654	255,215,0	2	62,5	0,320
chr10	80166856	80166996	A-E	744	.	80166942	80166943	255,215,0	2	39,5	0,135
chr10	81005366	81005598	A-E	716	.	81005459	81005460	255,215,0	2	81,125	0,107
chr10	81006414	81006827	A-E	897	.	81006669	81006670	255,215,0	2	187,89	0,324
chr10	81009590	81010024	A-E	806	.	81009643	81009644	255,215,0	2	53,379	0,55
chr10	81010188	81010619	A-E	766	.	81010280	81010281	255,215,0	2	71,317	0,114
chr10	81025991	81026714	A-E	927	.	81026491	81026492	255,215,0	2	479,200	0,523
chr10	81083033	81083464	A-E	676	.	81083189	81083190	255,215,0	2	122,240	0,191
chr10	81091409	81091966	A-E	552	.	81091731	81091732	255,215,0	2	291,202	0,355
chr10	81956011	81956585	A-E	937	.	81956251	81956252	255,215,0	2	218,310	0,264
chr10	81962798	81963579	A-E	507	.	81963387	81963388	255,215,0	2	567,168	0,613
chr10	82209051	82209233	A-E	579	.	82209141	82209142	255,215,0	2	1,1	0,181
chr10	82214819	82214901	A-E	464	.	82214870	82214871	255,215,0	2	23,1	0,81
chr10	82215085	82215437	A-E	787	.	82215323	82215324	255,215,0	2	127,1	0,351
chr10	85939285	85939414	A-E	643	.	85939358	85939359	255,215,0	2	19,1	0,128
chr10	86089822	86090305	A-E	701	.	86090053	86090054	255,215,0	2	231,250	0,233
chr10	88471893	88472403	A-E	817	.	88472353	88472354	255,215,0	2	413,1	0,509
chr10	88517208	88517667	A-E	553	.	88517485	88517486	255,215,0	2	257,161	0,298
chr10	89602886	89603081	A-E	527	.	89603055	89603056	255,215,0	2	146,1	0,194
chr10	89735979	89736206	A-E	631	.	89736069	89736070	255,215,0	2	1,46	0,181
chr10	89822298	89822728	A-E	684	.	89822335	89822336	255,215,0	2	7,361	0,69
chr10	89866166	89866329	A-E	516	.	89866240	89866241	255,215,0	2	1,15	0,148
chr10	89867228	89867664	A-E	570	.	89867375	89867376	255,215,0	2	80,221	0,215
chr10	89870251	89870340	A-E	756	.	89870275	89870276	255,215,0	2	1,40	0,49
chr10	90030953	90031359	A-E	826	.	90031180	90031181	255,215,0	2	223,173	0,233
chr10	90031651	90031893	A-E	956	.	90031779	90031780	255,215,0	2	89,74	0,168
chr10	90515549	90515782	A-E	585	.	90515653	90515654	255,215,0	2	4,28	0,205
chr10	90608310	90608527	A-E	733	.	90608425	90608426	255,215,0	2	81,67	0,150
chr10	90643265	90643581	A-E	540	.	90643487	90643488	255,215,0	2	144,14	0,302
chr10	90759367	90759687	A-E	819	.	90759558	90759559	255,215,0	2	93,30	0,290
chr10	90760903	90761071	A-E	630	.	90761027	90761028	255,215,0	2	114,33	0,135
chr10	90923331	90923726	A-E	852	.	90923649	90923650	255,215,0	2	246,4	0,391
chr10	91002651	91002940	A-E	574	.	91002772	91002773	255,215,0	2	53,99	0,190
chr10	91056148	91056487	A-E	606	.	91056303	91056304	255,215,0	2	98,126	0,213
chr10	92760847	92761039	A-E	572	.	92760968	92760969	255,215,0	2	53,1	0,191
chr10	92923893	92924265	A-E	477	.	92924063	92924064	255,215,0	2	1,31	0,341
chr10	93971063	93971200	A-E	864	.	93971171	93971172	255,215,0	2	81,1	0,136
chr10	94516915	94517155	A-E	469	.	94517044	94517045	255,215,0	2	21,1	0,239
chr10	95475202	95475401	A-E	668	.	95475301	95475302	255,215,0	2	1,1	0,198
chr10	97120063	97120328	A-E	489	.	97120193	97120194	255,215,0	2	1,4	0,261
chr10	98455139	98455586	A-E	569	.	98455509	98455510	255,215,0	2	364,69	0,378
chr10	98464941	98465141	A-E	585	.	98465036	98465037	255,215,0	2	1,9	0,191
chr10	98468328	98468564	A-E	684	.	98468492	98468493	255,215,0	2	155,62	0,174
chr10	98476098	98476599	A-E	652	.	98476393	98476394	255,215,0	2	243,152	0,349
chr10	98478120	98479023	A-E	952	.	98478502	98478503	255,215,0	2	351,488	0,415
chr10	101736797	101737134	A-E	533	.	101736958	101736959	255,215,0	2	50,64	0,273
chr10	101744070	101744300	A-E	770	.	101744184	101744185	255,215,0	2	1,1	0,229
chr10	101754114	101754425	A-E	557	.	101754202	101754203	255,215,0	2	64,198	0,113
chr10	101780024	101780319	A-E	535	.	101780172	101780173	255,215,0	2	8,5	0,290
chr10	102086767	102087142	A-E	685	.	102086956	102086957	255,215,0	2	84,79	0,296
chr10	103453403	103453880	A-E	695	.	103453586	103453587	255,215,0	2	163,272	0,205
chr10	103648556	103648892	A-E	669	.	103648723	103648724	255,215,0	2	1,1	0,335
chr10	103662146	103662497	A-E	883	.	103662404	103662405	255,215,0	2	221,55	0,296
chr10	104196250	104196338	A-E	502	.	104196268	104196269	255,215,0	2	9,60	0,28
chr10	104406463	104406725	A-E	807	.	104406694	104406695	255,215,0	2	202,1	0,261
chr10	104406801	104407099	A-E	796	.	104407025	104407026	255,215,0	2	153,1	0,297
chr10	104470539	104470788	A-E	475	.	104470555	104470556	255,215,0	2	1,217	0,32
chr10	104562998	104563277	A-E	444	.	104563136	104563137	255,215,0	2	67,69	0,210
chr10	104953975	104954222	A-E	810	.	104954114	104954115	255,215,0	2	104,72	0,175
chr10	105302775	105302952	A-E	567	.	105302861	105302862	255,215,0	2	1,4	0,173
chr10	105451160	105451473	A-E	686	.	105451218	105451219	255,215,0	2	1,196	0,117
chr10	105519063	105519154	A-E	502	.	105519108	105519109	255,215,0	2	2,1	0,90
chr10	105532054	105532211	A-E	533	.	105532108	105532109	255,215,0	2	1,49	0,108
chr10	105667994	105668449	A-E	708	.	105668209	105668210	255,215,0	2	166,190	0,265
chr10	111834173	111834352	A-E	524	.	111834275	111834276	255,215,0	2	31,4	0,175
chr10	112084573	112085018	A-E	583	.	112084783	112084784	255,215,0	2	47,70	0,375
chr10	112086434	112086715	A-E	521	.	112086566	112086567	255,215,0	2	1,17	0,264
chr10	112168008	112168205	A-E	724	.	112168117	112168118	255,215,0	2	24,1	0,196
chr10	112170161	112170538	A-E	512	.	112170356	112170357	255,215,0	2	107,93	0,284
chr10	112174147	112174523	A-E	726	.	112174255	112174256	255,215,0	2	1,159	0,217
chr10	112183602	112183752	A-E	468	.	112183668	112183669	255,215,0	2	1,18	0,132
chr10	112185759	112186089	A-E	912	.	112185824	112185825	255,215,0	2	31,230	0,100
chr10	112186754	112186909	A-E	687	.	112186850	112186851	255,215,0	2	40,1	0,154
chr10	112432258	112432673	A-E	416	.	112432307	112432308	255,215,0	2	25,341	0,74
chr10	112533972	112534336	A-E	949	.	112534060	112534061	255,215,0	2	1,187	0,177
chr10	112562548	112562691	A-E	803	.	112562670	112562671	255,215,0	2	103,1	0,142
chr10	112617518	112617573	A-E	502	.	112617533	112617534	255,215,0	2	1,24	0,31
chr10	114148894	114149633	A-E	632	.	114149364	114149365	255,215,0	2	422,220	0,519
chr10	114292106	114292272	A-E	795	.	114292195	114292196	255,215,0	2	14,1	0,165
chr10	114929772	114930211	A-E	664	.	114930014	114930015	255,215,0	2	215,169	0,270
chr10	115085951	115086304	A-E	963	.	115086159	115086160	255,215,0	2	77,12	0,341
chr10	115440649	115440877	A-E	904	.	115440798	115440799	255,215,0	2	91,20	0,208
chr10	115441699	115442134	A-E	932	.	115441809	115441810	255,215,0	2	37,250	0,185
chr10	116259358	116259612	A-E	850	.	116259524	116259525	255,215,0	2	80,1	0,253
chr10	116298178	116298480	A-E	546	.	116298374	116298375	255,215,0	2	93,1	0,301
chr10	116582671	116583074	A-E	636	.	116582919	116582920	255,215,0	2	102,7	0,396
chr10	120968752	120969030	A-E	647	.	120968752	120968753	255,215,0	2	1,277	0,1
chr10	121028416	121028802	A-E	673	.	121028727	121028728	255,215,0	2	296,58	0,328
chr10	121030438	121030814	A-E	342	.	121030687	121030688	255,215,0	2	194,70	0,306
chr10	121060989	121061309	A-E	508	.	121061019	121061020	255,215,0	2	4,262	0,58
chr10	121072989	121073553	A-E	570	.	121073309	121073310	255,215,0	2	271,193	0,371
chr10	121075171	121075335	A-E	747	.	121075277	121075278	255,215,0	2	77,28	0,136
chr10	121249100	121249168	A-E	634	.	121249138	121249139	255,215,0	2	12,3	0,65
chr10	121277481	121277683	A-E	604	.	121277592	121277593	255,215,0	2	23,1	0,201
chr10	121452837	121453189	A-E	786	.	121453107	121453108	255,215,0	2	190,1	0,351
chr10	121544240	121544543	A-E	562	.	121544311	121544312	255,215,0	2	19,179	0,124
chr10	122828648	122828948	A-E	627	.	122828801	122828802	255,215,0	2	95,87	0,213
chr10	125795335	125795932	A-E	574	.	125795562	125795563	255,215,0	2	171,313	0,284
chr10	125859213	125859473	A-E	776	.	125859358	125859359	255,215,0	2	45,13	0,247
chr10	125974313	125974551	A-E	894	.	125974471	125974472	255,215,0	2	132,53	0,185
chr10	125978752	125979306	A-E	671	.	125979177	125979178	255,215,0	2	384,87	0,467
chr10	126329186	126329692	A-E	586	.	126329618	126329619	255,215,0	2	410,50	0,456
chr10	126329893	126330183	A-E	555	.	126330083	126330084	255,215,0	2	164,73	0,217
chr10	126336359	126336702	A-E	850	.	126336536	126336537	255,215,0	2	146,134	0,209
chr10	126337254	126337585	A-E	709	.	126337479	126337480	255,215,0	2	219,99	0,232
chr10	126339460	126339914	A-E	886	.	126339617	126339618	255,215,0	2	116,254	0,200
chr10	126377488	126377718	A-E	921	.	126377624	126377625	255,215,0	2	45,1	0,229
chr10	126382372	126382711	A-E	575	.	126382459	126382460	255,215,0	2	1,164	0,175
chr10	126386863	126386994	A-E	595	.	126386933	126386934	255,215,0	2	44,33	0,98
chr10	126406559	126407126	A-E	701	.	126406851	126406852	255,215,0	2	227,209	0,358
chr10	126413244	126413567	A-E	622	.	126413370	126413371	255,215,0	2	1,71	0,252
chr10	126417079	126417297	A-E	554	.	126417240	126417241	255,215,0	2	109,3	0,215
chr10	126429723	126430192	A-E	646	.	126430041	126430042	255,215,0	2	242,73	0,396
chr10	133575509	133575820	A-E	830	.	133575664	133575665	255,215,0	2	1,1	0,310
chr10	133836748	133836839	A-E	448	.	133836755	133836756	255,215,0	2	1,77	0,14
chr10	134234707	134235257	A-E	692	.	134234763	134234764	255,215,0	2	1,437	0,113
chr10	134364689	134365427	A-E	529	.	134365070	134365071	255,215,0	2	378,353	0,385
chr10	134401859	134402261	A-E	547	.	134402218	134402219	255,215,0	2	318,1	0,401
chr10	135072735	135073128	A-E	512	.	135072894	135072895	255,215,0	2	101,174	0,219
chr10	135074691	135075148	A-E	882	.	135074933	135074934	255,215,0	2	231,202	0,255
chr10	135092117	135092276	A-E	791	.	135092146	135092147	255,215,0	2	13,113	0,46
chr11	268826	269269	A-E	864	.	268944	268945	255,215,0	2	102,308	0,135
chr11	312288	312763	A-E	892	.	312358	312359	255,215,0	2	3,336	0,139
chr11	316246	316608	A-E	531	.	316491	316492	255,215,0	2	171,41	0,321
chr11	629192	629570	A-E	507	.	629435	629436	255,215,0	2	158,48	0,330
chr11	1285805	1285940	A-E	788	.	1285876	1285877	255,215,0	2	12,3	0,132
chr11	1404202	1404317	A-E	510	.	1404258	1404259	255,215,0	2	23,25	0,90
chr11	1875032	1875265	A-E	837	.	1875121	1875122	255,215,0	2	31,85	0,148
chr11	2286743	2287171	A-E	498	.	2286813	2286814	255,215,0	2	18,304	0,124
chr11	2488634	2488842	A-E	601	.	2488779	2488780	255,215,0	2	87,4	0,204
chr11	2919958	2920393	A-E	607	.	2920123	2920124	255,215,0	2	131,234	0,201
chr11	3859822	3860019	A-E	595	.	3859940	3859941	255,215,0	2	117,76	0,121
chr11	3902068	3902471	A-E	591	.	3902355	3902356	255,215,0	2	253,81	0,322
chr11	4413870	4414271	A-E	520	.	4414070	4414071	255,215,0	2	1,1	0,400
chr11	5301836	5302123	A-E	585	.	5301937	5301938	255,215,0	2	1,84	0,203
chr11	5836872	5837003	A-E	667	.	5836926	5836927	255,215,0	2	1,23	0,108
chr11	6667820	6668268	A-E	786	.	6668017	6668018	255,215,0	2	151,203	0,245
chr11	8349327	8349765	A-E	824	.	8349512	8349513	255,215,0	2	113,180	0,258
chr11	9587499	9588027	A-E	825	.	9587719	9587720	255,215,0	2	161,247	0,281
chr11	9636768	9636900	A-E	740	.	9636823	9636824	255,215,0	2	4,25	0,107
chr11	9703256	9703389	A-E	522	.	9703322	9703323	255,215,0	2	2,1	0,132
chr11	9770028	9770265	A-E	450	.	9770205	9770206	255,215,0	2	122,3	0,234
chr11	11864878	11865300	A-E	568	.	11864974	11864975	255,215,0	2	83,312	0,110
chr11	13161981	13162352	A-E	778	.	13162106	13162107	255,215,0	2	1,121	0,250
chr11	13359856	13360227	A-E	596	.	13360060	13360061	255,215,0	2	40,1	0,370
chr11	17374298	17375700	A-E	503	.	17374968	17374969	255,215,0	2	633,694	0,708
chr11	18404883	18405218	A-E	534	.	18405077	18405078	255,215,0	2	109,54	0,281
chr11	18405328	18405801	A-E	933	.	18405463	18405464	255,215,0	2	74,275	0,198
chr11	19454203	19454380	A-E	881	.	19454291	19454292	255,215,0	2	1,1	0,176
chr11	19681860	19681955	A-E	687	.	19681907	19681908	255,215,0	2	1,1	0,94
chr11	28128920	28129110	A-E	535	.	28128940	28128941	255,215,0	2	4,153	0,37
chr11	32109882	32110285	A-E	613	.	32110028	32110029	255,215,0	2	1,110	0,293
chr11	32551830	32551992	A-E	637	.	32551944	32551945	255,215,0	2	71,4	0,158
chr11	32728667	32728946	A-E	693	.	32728767	32728768	255,215,0	2	1,79	0,200
chr11	33964663	33964690	A-E	707	.	33964680	33964681	255,215,0	2	9,1	0,26
chr11	34255626	34256042	A-E	749	.	34255738	34255739	255,215,0	2	32,222	0,194
chr11	34426692	34426969	A-E	803	.	34426749	34426750	255,215,0	2	43,205	0,72
chr11	35028328	35028731	A-E	694	.	35028506	35028507	255,215,0	2	131,177	0,226
chr11	35051463	35051997	A-E	711	.	35051694	35051695	255,215,0	2	222,293	0,241
chr11	35057314	35058112	A-E	523	.	35057718	35057719	255,215,0	2	363,351	0,447
chr11	35058254	35058670	A-E	633	.	35058443	35058444	255,215,0	2	125,162	0,254
chr11	35099118	35099616	A-E	623	.	35099382	35099383	255,215,0	2	242,211	0,287
chr11	35186946	35187176	A-E	884	.	35187018	35187019	255,215,0	2	46,131	0,99
chr11	35293930	35294558	A-E	810	.	35294393	35294394	255,215,0	2	401,102	0,526
chr11	35355923	35356216	A-E	809	.	35356037	35356038	255,215,0	2	59,123	0,170
chr11	35366888	35367075	A-E	563	.	35366984	35366985	255,215,0	2	36,29	0,158
chr11	36171228	36171637	A-E	826	.	36171429	36171430	255,215,0	2	142,148	0,261
chr11	36432821	36433142	A-E	499	.	36432954	36432955	255,215,0	2	117,170	0,151
chr11	37525697	37526074	A-E	609	.	37525815	37525816	255,215,0	2	1,141	0,236
chr11	44596231	44596678	A-E	876	.	44596335	44596336	255,215,0	2	96,333	0,114
chr11	44596848	44597017	A-E	835	.	44596917	44596918	255,215,0	2	32,61	0,108
chr11	44633503	44633675	A-E	668	.	44633615	44633616	255,215,0	2	55,1	0,171
chr11	44883806	44884166	A-E	547	.	44884087	44884088	255,215,0	2	208,4	0,356
chr11	47412671	47413114	A-E	615	.	47412744	47412745	255,215,0	2	51,347	0,96
chr11	47422402	47422574	A-E	828	.	47422547	47422548	255,215,0	2	120,1	0,171
chr11	47573563	47574025	A-E	598	.	47573746	47573747	255,215,0	2	165,259	0,203
chr11	47789923	47790126	A-E	835	.	47789983	47789984	255,215,0	2	48,129	0,74
chr11	47939528	47939960	A-E	459	.	47939625	47939626	255,215,0	2	33,270	0,162
chr11	48009293	48009653	A-E	677	.	48009419	48009420	255,215,0	2	41,147	0,213
chr11	48028073	48028508	A-E	916	.	48028178	48028179	255,215,0	2	90,313	0,122
chr11	48029262	48029517	A-E	601	.	48029419	48029420	255,215,0	2	73,12	0,243
chr11	48030442	48030739	A-E	905	.	48030500	48030501	255,215,0	2	1,180	0,117
chr11	48034964	48035405	A-E	679	.	48035032	48035033	255,215,0	2	13,316	0,125
chr11	48040860	48041151	A-E	807	.	48041005	48041006	255,215,0	2	120,120	0,171
chr11	48041550	48042058	A-E	774	.	48041873	48041874	255,215,0	2	303,163	0,345
chr11	57173815	57174163	A-E	540	.	57173967	57173968	255,215,0	2	1,44	0,304
chr11	57200214	57200547	A-E	546	.	57200408	57200409	255,215,0	2	171,114	0,219
chr11	58292918	58293075	A-E	609	.	58292950	58292951	255,215,0	2	19,110	0,47
chr11	58942854	58942992	A-E	643	.	58942910	58942911	255,215,0	2	3,28	0,110
chr11	58967466	58967980	A-E	484	.	58967723	58967724	255,215,0	2	167,166	0,348
chr11	59040322	59040542	A-E	783	.	59040449	59040450	255,215,0	2	56,20	0,200
chr11	60134562	60134814	A-E	552	.	60134696	60134697	255,215,0	2	93,76	0,176
chr11	60678569	60679027	A-E	519	.	60678719	60678720	255,215,0	2	88,244	0,214
chr11	60683096	60683305	A-E	706	.	60683235	60683236	255,215,0	2	78,8	0,201
chr11	60722044	60722202	A-E	725	.	60722055	60722056	255,215,0	2	1,136	0,22
chr11	60789194	60789499	A-E	568	.	60789347	60789348	255,215,0	2	4,2	0,303
chr11	60809729	60810107	A-E	916	.	60810024	60810025	255,215,0	2	215,1	0,377
chr11	60858994	60859090	A-E	835	.	60859004	60859005	255,215,0	2	1,75	0,21
chr11	60930012	60930347	A-E	863	.	60930223	60930224	255,215,0	2	129,41	0,294
chr11	60931528	60932206	A-E	789	.	60931840	60931841	255,215,0	2	291,343	0,335
chr11	61792928	61793609	A-E	441	.	61793203	61793204	255,215,0	2	236,365	0,316
chr11	62308532	62308826	A-E	979	.	62308692	62308693	255,215,0	2	31,3	0,291
chr11	62310227	62311393	A-E	479	.	62310862	62310863	255,215,0	2	608,502	0,664
chr11	62324383	62324580	A-E	868	.	62324455	62324456	255,215,0	2	1,53	0,144
chr11	62624183	62624258	A-E	618	.	62624223	62624224	255,215,0	2	7,1	0,74
chr11	62625165	62625549	A-E	657	.	62625271	62625272	255,215,0	2	99,270	0,114
chr11	63302695	63302884	A-E	654	.	63302832	63302833	255,215,0	2	100,14	0,175
chr11	63321382	63321591	A-E	620	.	63321463	63321464	255,215,0	2	60,106	0,103
chr11	63334518	63335083	A-E	620	.	63334715	63334716	255,215,0	2	164,333	0,232
chr11	63954598	63954956	A-E	605	.	63954813	63954814	255,215,0	2	74,1	0,357
chr11	64102702	64102834	A-E	629	.	64102749	64102750	255,215,0	2	1,37	0,95
chr11	64140304	64140795	A-E	839	.	64140551	64140552	255,215,0	2	161,156	0,335
chr11	64625998	64626454	A-E	914	.	64626154	64626155	255,215,0	2	79,222	0,234
chr11	64631898	64632818	A-E	935	.	64632127	64632128	255,215,0	2	205,665	0,255
chr11	64633111	64633468	A-E	659	.	64633290	64633291	255,215,0	2	111,108	0,249
chr11	64636604	64637051	A-E	727	.	64636909	64636910	255,215,0	2	233,69	0,378
chr11	65058176	65058598	A-E	600	.	65058416	65058417	255,215,0	2	224,164	0,258
chr11	65184888	65185395	A-E	938	.	65184990	65184991	255,215,0	2	82,384	0,123
chr11	65238917	65239096	A-E	854	.	65239036	65239037	255,215,0	2	66,6	0,173
chr11	65259637	65259913	A-E	770	.	65259839	65259840	255,215,0	2	154,25	0,251
chr11	65261229	65261625	A-E	956	.	65261526	65261527	255,215,0	2	283,83	0,313
chr11	65263684	65264604	A-E	923	.	65263855	65263856	255,215,0	2	147,724	0,196
chr11	65342581	65342818	A-E	693	.	65342731	65342732	255,215,0	2	66,1	0,236
chr11	66659730	66659912	A-E	679	.	66659811	66659812	255,215,0	2	17,36	0,146
chr11	66882341	66882514	A-E	521	.	66882427	66882428	255,215,0	2	1,1	0,172
chr11	67037275	67037527	A-E	801	.	67037372	67037373	255,215,0	2	56,112	0,140
chr11	67039199	67039528	A-E	934	.	67039324	67039325	255,215,0	2	70,148	0,181
chr11	67121988	67122388	A-E	801	.	67122126	67122127	255,215,0	2	30,153	0,247
chr11	67326019	67326271	A-E	679	.	67326132	67326133	255,215,0	2	42,67	0,185
chr11	67909547	67909914	A-E	446	.	67909679	67909680	255,215,0	2	1,102	0,265
chr11	68147876	68148306	A-E	856	.	68148094	68148095	255,215,0	2	124,116	0,314
chr11	68596165	68596440	A-E	698	.	68596229	68596230	255,215,0	2	1,147	0,128
chr11	68808319	68808729	A-E	544	.	68808591	68808592	255,215,0	2	140,4	0,406
chr11	69078627	69079142	A-E	545	.	69078813	69078814	255,215,0	2	121,263	0,252
chr11	69197125	69197542	A-E	989	.	69197233	69197234	255,215,0	2	53,252	0,165
chr11	69258094	69258432	A-E	792	.	69258216	69258217	255,215,0	2	21,113	0,225
chr11	71702677	71703050	A-E	660	.	71702868	71702869	255,215,0	2	11,1	0,372
chr11	71780398	71780482	A-E	889	.	71780402	71780403	255,215,0	2	1,75	0,9
chr11	71936800	71937067	A-E	495	.	71937008	71937009	255,215,0	2	152,1	0,266
chr11	72430170	72430475	A-E	871	.	72430363	72430364	255,215,0	2	92,9	0,296
chr11	72447514	72448295	A-E	747	.	72447638	72447639	255,215,0	2	65,596	0,185
chr11	72450733	72450835	A-E	874	.	72450764	72450765	255,215,0	2	32,70	0,32
chr11	72451817	72452230	A-E	758	.	72452043	72452044	255,215,0	2	41,1	0,412
chr11	72454747	72455068	A-E	622	.	72454784	72454785	255,215,0	2	1,246	0,75
chr11	72474033	72474226	A-E	562	.	72474149	72474150	255,215,0	2	86,45	0,148
chr11	72498496	72498726	A-E	932	.	72498678	72498679	255,215,0	2	153,18	0,212
chr11	72686902	72687109	A-E	756	.	72687003	72687004	255,215,0	2	1,4	0,203
chr11	72863566	72863731	A-E	938	.	72863631	72863632	255,215,0	2	23,56	0,109
chr11	73706184	73706513	A-E	465	.	73706421	73706422	255,215,0	2	232,85	0,244
chr11	73722792	73723138	A-E	922	.	73723055	73723056	255,215,0	2	206,25	0,321
chr11	73731710	73731974	A-E	741	.	73731869	73731870	255,215,0	2	100,44	0,220
chr11	75056723	75057130	A-E	578	.	75056826	75056827	255,215,0	2	13,213	0,194
chr11	75400899	75401296	A-E	963	.	75401108	75401109	255,215,0	2	66,44	0,353
chr11	75537561	75537829	A-E	725	.	75537709	75537710	255,215,0	2	102,73	0,195
chr11	75945169	75945568	A-E	539	.	75945241	75945242	255,215,0	2	1,254	0,145
chr11	76383711	76383881	A-E	682	.	76383796	76383797	255,215,0	2	2,1	0,169
chr11	77751153	77751354	A-E	532	.	77751182	77751183	255,215,0	2	2,143	0,58
chr11	77913844	77914005	A-E	491	.	77913926	77913927	255,215,0	2	17,12	0,149
chr11	79117451	79117736	A-E	698	.	79117546	79117547	255,215,0	2	1,95	0,190
chr11	80527927	80527937	A-E	647	.	80527931	80527932	255,215,0	2	1,1	0,9
chr11	85849950	85850344	A-E	623	.	85850226	85850227	255,215,0	2	220,60	0,334
chr11	85894125	85894474	A-E	705	.	85894277	85894278	255,215,0	2	138,182	0,167
chr11	85913184	85913318	A-E	863	.	85913233	85913234	255,215,0	2	8,43	0,91
chr11	88069705	88069944	A-E	639	.	88069772	88069773	255,215,0	2	1,104	0,135
chr11	88087400	88087583	A-E	974	.	88087521	88087522	255,215,0	2	68,7	0,176
chr11	88154831	88155112	A-E	484	.	88154925	88154926	255,215,0	2	48,140	0,141
chr11	88269213	88269357	A-E	644	.	88269283	88269284	255,215,0	2	1,3	0,141
chr11	93257810	93258233	A-E	623	.	93258095	93258096	255,215,0	2	227,78	0,345
chr11	93258917	93259186	A-E	750	.	93259081	93259082	255,215,0	2	120,60	0,209
chr11	93868403	93868611	A-E	503	.	93868482	93868483	255,215,0	2	17,66	0,142
chr11	94336010	94336194	A-E	794	.	94336102	94336103	255,215,0	2	3,1	0,183
chr11	94886240	94886569	A-E	819	.	94886505	94886506	255,215,0	2	239,37	0,292
chr11	95374786	95374968	A-E	611	.	95374867	95374868	255,215,0	2	6,25	0,157
chr11	95422082	95422381	A-E	405	.	95422196	95422197	255,215,0	2	3,73	0,226
chr11	95745158	95745721	A-E	470	.	95745454	95745455	255,215,0	2	225,194	0,369
chr11	95888692	95889856	A-E	722	.	95889447	95889448	255,215,0	2	718,370	0,794
chr11	95890101	95890693	A-E	493	.	95890419	95890420	255,215,0	2	268,223	0,369
chr11	95991442	95991675	A-E	531	.	95991613	95991614	255,215,0	2	165,55	0,178
chr11	96071900	96072294	A-E	523	.	96072195	96072196	255,215,0	2	266,69	0,325
chr11	96072423	96072630	A-E	470	.	96072556	96072557	255,215,0	2	102,42	0,165
chr11	102317826	102318238	A-E	515	.	102318122	102318123	255,215,0	2	252,70	0,342
chr11	104576314	104576795	A-E	456	.	104576667	104576668	255,215,0	2	337,110	0,371
chr11	105590287	105590591	A-E	639	.	105590438	105590439	255,215,0	2	1,1	0,303
chr11	107827878	107828153	A-E	624	.	107827942	107827943	255,215,0	2	11,157	0,118
chr11	110244062	110244430	A-E	816	.	110244332	110244333	255,215,0	2	219,45	0,323
chr11	110668232	110668521	A-E	783	.	110668333	110668334	255,215,0	2	9,94	0,195
chr11	111242187	111242569	A-E	848	.	111242394	111242395	255,215,0	2	107,74	0,308
chr11	115093237	115093486	A-E	737	.	115093407	115093408	255,215,0	2	93,1	0,248
chr11	115372753	115373113	A-E	435	.	115372888	115372889	255,215,0	2	23,112	0,248
chr11	116857252	116857500	A-E	623	.	116857431	116857432	255,215,0	2	166,54	0,194
chr11	117015877	117016035	A-E	862	.	117015995	117015996	255,215,0	2	91,12	0,146
chr11	117050933	117051273	A-E	812	.	117050996	117050997	255,215,0	2	1,214	0,126
chr11	117841460	117841624	A-E	756	.	117841570	117841571	255,215,0	2	61,4	0,160
chr11	117850390	117851092	A-E	527	.	117850727	117850728	255,215,0	2	330,356	0,346
chr11	117878914	117879095	A-E	400	.	117878953	117878954	255,215,0	2	5,106	0,75
chr11	118743137	118743420	A-E	528	.	118743198	118743199	255,215,0	2	4,163	0,120
chr11	118800879	118801266	A-E	591	.	118801160	118801161	255,215,0	2	218,42	0,345
chr11	121107211	121107513	A-E	804	.	121107368	121107369	255,215,0	2	19,5	0,297
chr11	121293459	121293790	A-E	742	.	121293624	121293625	255,215,0	2	1,1	0,330
chr11	121330249	121330515	A-E	490	.	121330349	121330350	255,215,0	2	91,156	0,110
chr11	121335104	121335660	A-E	739	.	121335285	121335286	255,215,0	2	102,295	0,261
chr11	121337416	121337512	A-E	968	.	121337465	121337466	255,215,0	2	4,1	0,95
chr11	121365490	121365631	A-E	536	.	121365560	121365561	255,215,0	2	1,1	0,140
chr11	121526040	121526695	A-E	478	.	121526414	121526415	255,215,0	2	375,280	0,375
chr11	122614600	122615453	A-E	590	.	122614814	122614815	255,215,0	2	197,621	0,232
chr11	122727425	122727730	A-E	914	.	122727612	122727613	255,215,0	2	128,58	0,247
chr11	122940079	122940521	A-E	512	.	122940199	122940200	255,215,0	2	50,250	0,192
chr11	123104152	123104245	A-E	639	.	123104192	123104193	255,215,0	2	1,12	0,81
chr11	123172652	123173022	A-E	686	.	123172940	123172941	255,215,0	2	208,1	0,369
chr11	123381868	123382248	A-E	428	.	123382088	123382089	255,215,0	2	120,58	0,322
chr11	124631233	124631497	A-E	720	.	124631342	124631343	255,215,0	2	1,45	0,219
chr11	124668888	124669222	A-E	680	.	124669021	124669022	255,215,0	2	1,67	0,267
chr11	128169091	128169261	A-E	916	.	128169175	128169176	255,215,0	2	1,1	0,169
chr11	128339730	128340284	A-E	791	.	128340255	128340256	255,215,0	2	507,9	0,545
chr11	128343668	128343835	A-E	736	.	128343814	128343815	255,215,0	2	136,10	0,157
chr11	128352415	128352744	A-E	858	.	128352496	128352497	255,215,0	2	50,216	0,113
chr11	128366966	128367159	A-E	894	.	128367091	128367092	255,215,0	2	60,1	0,192
chr11	128367325	128367539	A-E	662	.	128367440	128367441	255,215,0	2	20,3	0,211
chr11	128388897	128389626	A-E	491	.	128389453	128389454	255,215,0	2	501,117	0,612
chr11	128392930	128393222	A-E	818	.	128393152	128393153	255,215,0	2	155,1	0,291
chr11	128421542	128421887	A-E	936	.	128421714	128421715	255,215,0	2	1,1	0,344
chr11	128498083	128498172	A-E	498	.	128498127	128498128	255,215,0	2	1,1	0,88
chr11	128586554	128587109	A-E	662	.	128586816	128586817	255,215,0	2	203,233	0,322
chr11	128588753	128589006	A-E	779	.	128588881	128588882	255,215,0	2	6,1	0,252
chr11	128596798	128597188	A-E	566	.	128596844	128596845	255,215,0	2	1,297	0,93
chr11	129717042	129717234	A-E	526	.	129717137	129717138	255,215,0	2	1,1	0,191
chr11	130506997	130507161	A-E	849	.	130507117	130507118	255,215,0	2	78,1	0,163
chr11	131759058	131759559	A-E	817	.	131759198	131759199	255,215,0	2	135,355	0,146
chr11	131894522	131894728	A-E	886	.	131894660	131894661	255,215,0	2	72,1	0,205
chr11	132227815	132227948	A-E	919	.	132227881	132227882	255,215,0	2	1,1	0,132
chr12	731666	731908	A-E	376	.	731741	731742	255,215,0	2	9,99	0,143
chr12	777415	777460	A-E	478	.	777436	777437	255,215,0	2	1,2	0,43
chr12	791756	792025	A-E	885	.	791796	791797	255,215,0	2	1,189	0,80
chr12	794631	794815	A-E	766	.	794738	794739	255,215,0	2	64,32	0,152
chr12	2144277	2144357	A-E	540	.	2144307	2144308	255,215,0	2	1,20	0,60
chr12	2467250	2467467	A-E	565	.	2467305	2467306	255,215,0	2	1,107	0,110
chr12	2467815	2468125	A-E	608	.	2467878	2467879	255,215,0	2	1,184	0,126
chr12	3979182	3979441	A-E	759	.	3979275	3979276	255,215,0	2	38,110	0,149
chr12	4140182	4140815	A-E	640	.	4140541	4140542	255,215,0	2	331,245	0,388
chr12	4274113	4274463	A-E	448	.	4274166	4274167	255,215,0	2	34,276	0,74
chr12	4324127	4324267	A-E	568	.	4324196	4324197	255,215,0	2	1,1	0,139
chr12	6276499	6276627	A-E	731	.	6276568	6276569	255,215,0	2	34,23	0,105
chr12	6276820	6277298	A-E	838	.	6277161	6277162	255,215,0	2	306,101	0,377
chr12	6445143	6445640	A-E	805	.	6445506	6445507	255,215,0	2	324,93	0,404
chr12	6537554	6537731	A-E	834	.	6537642	6537643	255,215,0	2	1,1	0,176
chr12	6663248	6663743	A-E	807	.	6663419	6663420	255,215,0	2	129,281	0,214
chr12	6901890	6902092	A-E	443	.	6902005	6902006	255,215,0	2	33,3	0,199
chr12	7058106	7058233	A-E	496	.	7058156	7058157	255,215,0	2	1,26	0,101
chr12	8123968	8124323	A-E	857	.	8124119	8124120	255,215,0	2	112,164	0,191
chr12	8645815	8646074	A-E	708	.	8645902	8645903	255,215,0	2	1,85	0,174
chr12	9802084	9802505	A-E	741	.	9802357	9802358	255,215,0	2	232,105	0,316
chr12	9803369	9803672	A-E	812	.	9803506	9803507	255,215,0	2	115,143	0,160
chr12	9804148	9804385	A-E	811	.	9804239	9804240	255,215,0	2	4,58	0,179
chr12	9855016	9855380	A-E	486	.	9855048	9855049	255,215,0	2	5,304	0,60
chr12	9874465	9874635	A-E	734	.	9874555	9874556	255,215,0	2	74,63	0,107
chr12	9876419	9876688	A-E	740	.	9876553	9876554	255,215,0	2	1,1	0,268
chr12	9884076	9884459	A-E	780	.	9884183	9884184	255,215,0	2	53,221	0,162
chr12	9884485	9884690	A-E	825	.	9884557	9884558	255,215,0	2	49,109	0,96
chr12	10441756	10441953	A-E	406	.	10441791	10441792	255,215,0	2	1,126	0,71
chr12	10707226	10707846	A-E	606	.	10707472	10707473	255,215,0	2	220,347	0,273
chr12	11872628	11873141	A-E	911	.	11872821	11872822	255,215,0	2	150,275	0,238
chr12	11893113	11893308	A-E	781	.	11893154	11893155	255,215,0	2	17,129	0,66
chr12	11915588	11916131	A-E	877	.	11915795	11915796	255,215,0	2	198,326	0,217
chr12	11918792	11919487	A-E	865	.	11919192	11919193	255,215,0	2	388,281	0,414
chr12	11919566	11919967	A-E	562	.	11919674	11919675	255,215,0	2	78,262	0,139
chr12	11926847	11927297	A-E	527	.	11927010	11927011	255,215,0	2	152,275	0,175
chr12	11951921	11952163	A-E	462	.	11952066	11952067	255,215,0	2	50,1	0,241
chr12	11975427	11976011	A-E	726	.	11975686	11975687	255,215,0	2	208,273	0,311
chr12	11976145	11976420	A-E	749	.	11976222	11976223	255,215,0	2	58,178	0,97
chr12	11986979	11987463	A-E	721	.	11987101	11987102	255,215,0	2	76,315	0,169
chr12	12111679	12111898	A-E	728	.	12111692	12111693	255,215,0	2	3,195	0,24
chr12	12133089	12133303	A-E	631	.	12133195	12133196	255,215,0	2	1,1	0,213
chr12	12134000	12134396	A-E	716	.	12134084	12134085	255,215,0	2	1,228	0,168
chr12	12532834	12533375	A-E	476	.	12533098	12533099	255,215,0	2	182,193	0,348
chr12	12889732	12889911	A-E	932	.	12889753	12889754	255,215,0	2	2,138	0,41
chr12	12956264	12956405	A-E	981	.	12956395	12956396	255,215,0	2	123,1	0,140
chr12	12960939	12961466	A-E	940	.	12961073	12961074	255,215,0	2	70,328	0,199
chr12	13247337	13247745	A-E	764	.	13247511	13247512	255,215,0	2	78,136	0,272
chr12	13251023	13251431	A-E	653	.	13251082	13251083	255,215,0	2	47,336	0,72
chr12	13326583	13326856	A-E	784	.	13326644	13326645	255,215,0	2	43,193	0,80
chr12	14410616	14411017	A-E	554	.	14410841	14410842	255,215,0	2	58,8	0,393
chr12	15111199	15111865	A-E	563	.	15111798	15111799	255,215,0	2	572,38	0,628
chr12	15141051	15141286	A-E	526	.	15141168	15141169	255,215,0	2	1,1	0,234
chr12	15853599	15853765	A-E	503	.	15853692	15853693	255,215,0	2	26,4	0,162
chr12	16779980	16780173	A-E	569	.	16780076	16780077	255,215,0	2	1,1	0,192
chr12	20047049	20047293	A-E	495	.	20047236	20047237	255,215,0	2	134,2	0,242
chr12	20047799	20048015	A-E	982	.	20047919	20047920	255,215,0	2	27,2	0,214
chr12	22562588	22562819	A-E	924	.	22562738	22562739	255,215,0	2	101,31	0,200
chr12	24895336	24895635	A-E	731	.	24895538	24895539	255,215,0	2	138,32	0,267
chr12	25075175	25075409	A-E	683	.	25075292	25075293	255,215,0	2	2,1	0,233
chr12	25209428	25209438	A-E	659	.	25209432	25209433	255,215,0	2	2,3	0,7
chr12	26427494	26428032	A-E	544	.	26427843	26427844	255,215,0	2	305,143	0,395
chr12	26626326	26626794	A-E	472	.	26626425	26626426	255,215,0	2	80,349	0,119
chr12	27391259	27391571	A-E	681	.	27391481	27391482	255,215,0	2	135,1	0,311
chr12	27430817	27431042	A-E	912	.	27430894	27430895	255,215,0	2	1,71	0,154
chr12	27975028	27975451	A-E	825	.	27975288	27975289	255,215,0	2	180,81	0,342
chr12	29256492	29256711	A-E	813	.	29256589	29256590	255,215,0	2	1,25	0,194
chr12	29317763	29317994	A-E	577	.	29317896	29317897	255,215,0	2	83,46	0,185
chr12	29844514	29844723	A-E	689	.	29844663	29844664	255,215,0	2	139,48	0,161
chr12	31985707	31986073	A-E	480	.	31985875	31985876	255,215,0	2	4,33	0,333
chr12	32012588	32013002	A-E	577	.	32012858	32012859	255,215,0	2	182,55	0,359
chr12	32059556	32059920	A-E	550	.	32059667	32059668	255,215,0	2	78,218	0,146
chr12	32426821	32426960	A-E	735	.	32426891	32426892	255,215,0	2	4,1	0,138
chr12	32465088	32465196	A-E	685	.	32465141	32465142	255,215,0	2	1,1	0,107
chr12	32635235	32635487	A-E	470	.	32635320	32635321	255,215,0	2	29,109	0,143
chr12	32742557	32742716	A-E	731	.	32742608	32742609	255,215,0	2	4,60	0,99
chr12	39766876	39767120	A-E	551	.	39766997	39766998	255,215,0	2	1,1	0,243
chr12	40602572	40602837	A-E	450	.	40602657	40602658	255,215,0	2	17,111	0,154
chr12	45241724	45241928	A-E	578	.	45241861	45241862	255,215,0	2	138,66	0,138
chr12	45626822	45627300	A-E	525	.	45627013	45627014	255,215,0	2	162,256	0,222
chr12	45627812	45628672	A-E	627	.	45628350	45628351	255,215,0	2	503,285	0,575
chr12	45638356	45638816	A-E	754	.	45638510	45638511	255,215,0	2	98,249	0,211
chr12	47058808	47059020	A-E	662	.	47058971	47058972	255,215,0	2	122,7	0,205
chr12	48202856	48203019	A-E	591	.	48202949	48202950	255,215,0	2	52,27	0,136
chr12	48277511	48277819	A-E	631	.	48277749	48277750	255,215,0	2	170,1	0,307
chr12	49762011	49762098	A-E	481	.	49762054	49762055	255,215,0	2	1,1	0,86
chr12	50064771	50065019	A-E	745	.	50064885	50064886	255,215,0	2	74,92	0,156
chr12	50065195	50065560	A-E	734	.	50065249	50065250	255,215,0	2	11,267	0,98
chr12	50066305	50066717	A-E	674	.	50066640	50066641	255,215,0	2	288,29	0,383
chr12	50096461	50096860	A-E	446	.	50096655	50096656	255,215,0	2	1,11	0,388
chr12	50899744	50900179	A-E	612	.	50899946	50899947	255,215,0	2	189,219	0,216
chr12	50911573	50911988	A-E	599	.	50911665	50911666	255,215,0	2	29,259	0,156
chr12	50932147	50932418	A-E	638	.	50932299	50932300	255,215,0	2	35,1	0,270
chr12	51720540	51720949	A-E	436	.	51720737	51720738	255,215,0	2	146,160	0,249
chr12	52364914	52365223	A-E	957	.	52365051	52365052	255,215,0	2	68,101	0,208
chr12	52418719	52418897	A-E	686	.	52418792	52418793	255,215,0	2	35,66	0,112
chr12	53264136	53264576	A-E	503	.	53264216	53264217	255,215,0	2	31,310	0,130
chr12	54754477	54754933	A-E	461	.	54754657	54754658	255,215,0	2	179,274	0,182
chr12	56132069	56132385	A-E	818	.	56132307	56132308	255,215,0	2	163,2	0,314
chr12	56752579	56752932	A-E	670	.	56752840	56752841	255,215,0	2	207,37	0,316
chr12	57077806	57078249	A-E	760	.	57078183	57078184	255,215,0	2	322,9	0,434
chr12	57094657	57094840	A-E	506	.	57094720	57094721	255,215,0	2	39,94	0,89
chr12	58238225	58238735	A-E	682	.	58238638	58238639	255,215,0	2	389,71	0,439
chr12	58819259	58819609	A-E	743	.	58819395	58819396	255,215,0	2	1,78	0,272
chr12	63124974	63125146	A-E	593	.	63125032	63125033	255,215,0	2	2,57	0,115
chr12	65005842	65006280	A-E	711	.	65005895	65005896	255,215,0	2	42,373	0,65
chr12	65015023	65015259	A-E	858	.	65015144	65015145	255,215,0	2	121,114	0,122
chr12	65063507	65064284	A-E	802	.	65063677	65063678	255,215,0	2	162,597	0,180
chr12	65194398	65194833	A-E	666	.	65194617	65194618	255,215,0	2	170,165	0,270
chr12	66584162	66585501	A-E	482	.	66584508	66584509	255,215,0	2	309,955	0,384
chr12	68382478	68382691	A-E	744	.	68382627	68382628	255,215,0	2	87,1	0,212
chr12	68752884	68753357	A-E	675	.	68753174	68753175	255,215,0	2	257,148	0,325
chr12	68758255	68758343	A-E	534	.	68758298	68758299	255,215,0	2	1,2	0,86
chr12	69006143	69006530	A-E	591	.	69006153	69006154	255,215,0	2	9,375	0,12
chr12	75872211	75872563	A-E	644	.	75872332	75872333	255,215,0	2	52,161	0,191
chr12	76338350	76338647	A-E	755	.	76338467	76338468	255,215,0	2	88,149	0,148
chr12	76414095	76414311	A-E	431	.	76414226	76414227	255,215,0	2	104,56	0,160
chr12	76414369	76415079	A-E	543	.	76414684	76414685	255,215,0	2	277,355	0,355
chr12	76552427	76552994	A-E	775	.	76552691	76552692	255,215,0	2	212,249	0,318
chr12	82203982	82204364	A-E	908	.	82204152	82204153	255,215,0	2	111,151	0,231
chr12	88692589	88692733	A-E	624	.	88692659	88692660	255,215,0	2	1,4	0,140
chr12	88828245	88828424	A-E	937	.	88828302	88828303	255,215,0	2	25,88	0,91
chr12	90115396	90115765	A-E	429	.	90115564	90115565	255,215,0	2	155,186	0,183
chr12	90154457	90154808	A-E	494	.	90154670	90154671	255,215,0	2	187,110	0,241
chr12	90156268	90156641	A-E	815	.	90156422	90156423	255,215,0	2	103,166	0,207
chr12	90251511	90251925	A-E	759	.	90251740	90251741	255,215,0	2	54,8	0,406
chr12	90257323	90257921	A-E	523	.	90257574	90257575	255,215,0	2	205,300	0,298
chr12	90274602	90274800	A-E	826	.	90274693	90274694	255,215,0	2	50,64	0,134
chr12	90344392	90344531	A-E	703	.	90344440	90344441	255,215,0	2	45,87	0,52
chr12	92172402	92172494	A-E	471	.	92172447	92172448	255,215,0	2	1,1	0,91
chr12	92424488	92424877	A-E	582	.	92424861	92424862	255,215,0	2	359,1	0,388
chr12	92458847	92459245	A-E	610	.	92459093	92459094	255,215,0	2	176,80	0,318
chr12	92471870	92472505	A-E	624	.	92472385	92472386	255,215,0	2	464,67	0,568
chr12	92474192	92474586	A-E	641	.	92474422	92474423	255,215,0	2	133,66	0,328
chr12	92517978	92518398	A-E	585	.	92518141	92518142	255,215,0	2	164,256	0,164
chr12	92528487	92528918	A-E	977	.	92528860	92528861	255,215,0	2	362,45	0,386
chr12	92612262	92612534	A-E	485	.	92612320	92612321	255,215,0	2	7,161	0,111
chr12	92838592	92838871	A-E	939	.	92838645	92838646	255,215,0	2	44,215	0,64
chr12	92899278	92900031	A-E	822	.	92899711	92899712	255,215,0	2	412,298	0,455
chr12	92948008	92948384	A-E	529	.	92948132	92948133	255,215,0	2	81,208	0,168
chr12	93320988	93321201	A-E	678	.	93321102	93321103	255,215,0	2	20,4	0,209
chr12	93321551	93321826	A-E	661	.	93321625	93321626	255,215,0	2	1,127	0,148
chr12	93382025	93382373	A-E	533	.	93382198	93382199	255,215,0	2	1,1	0,347
chr12	93531854	93532122	A-E	931	.	93531995	93531996	255,215,0	2	85,70	0,198
chr12	94135673	94136306	A-E	380	.	94136136	94136137	255,215,0	2	441,146	0,487
chr12	94241673	94241891	A-E	388	.	94241709	94241710	255,215,0	2	4,148	0,70
chr12	94568373	94568733	A-E	851	.	94568630	94568631	255,215,0	2	167,11	0,349
chr12	94602535	94602691	A-E	962	.	94602632	94602633	255,215,0	2	71,31	0,125
chr12	94638601	94638893	A-E	787	.	94638704	94638705	255,215,0	2	1,85	0,207
chr12	94657337	94657688	A-E	475	.	94657448	94657449	255,215,0	2	36,164	0,187
chr12	95034280	95034617	A-E	709	.	95034464	95034465	255,215,0	2	154,122	0,215
chr12	95037595	95038737	A-E	600	.	95038538	95038539	255,215,0	2	893,148	0,994
chr12	95069867	95070333	A-E	760	.	95070013	95070014	255,215,0	2	139,311	0,155
chr12	95083150	95083327	A-E	497	.	95083261	95083262	255,215,0	2	63,16	0,161
chr12	95115043	95115252	A-E	440	.	95115127	95115128	255,215,0	2	4,43	0,166
chr12	95225398	95225606	A-E	985	.	95225501	95225502	255,215,0	2	1,1	0,207
chr12	95226806	95227127	A-E	709	.	95226859	95226860	255,215,0	2	1,214	0,107
chr12	95609786	95609977	A-E	640	.	95609895	95609896	255,215,0	2	31,2	0,189
chr12	96592675	96593197	A-E	481	.	96592887	96592888	255,215,0	2	170,266	0,256
chr12	96794959	96795305	A-E	668	.	96795210	96795211	255,215,0	2	167,10	0,336
chr12	96819131	96819446	A-E	717	.	96819341	96819342	255,215,0	2	158,51	0,264
chr12	96828064	96828263	A-E	842	.	96828181	96828182	255,215,0	2	60,23	0,176
chr12	98793447	98793582	A-E	476	.	98793502	98793503	255,215,0	2	4,28	0,107
chr12	99524675	99524919	A-E	617	.	99524729	99524730	255,215,0	2	1,136	0,108
chr12	99524955	99525202	A-E	809	.	99525102	99525103	255,215,0	2	70,22	0,225
chr12	102220478	102220758	A-E	554	.	102220698	102220699	255,215,0	2	221,59	0,221
chr12	102243993	102244371	A-E	573	.	102244114	102244115	255,215,0	2	83,218	0,160
chr12	102248614	102248823	A-E	559	.	102248718	102248719	255,215,0	2	1,1	0,208
chr12	102250819	102251404	A-E	874	.	102251013	102251014	255,215,0	2	128,323	0,262
chr12	102252200	102252416	A-E	662	.	102252325	102252326	255,215,0	2	100,65	0,151
chr12	102254105	102254224	A-E	507	.	102254197	102254198	255,215,0	2	74,7	0,112
chr12	102269445	102269658	A-E	575	.	102269577	102269578	255,215,0	2	103,50	0,163
chr12	102285250	102285626	A-E	523	.	102285358	102285359	255,215,0	2	29,188	0,188
chr12	104301376	104301628	A-E	861	.	104301529	104301530	255,215,0	2	61,6	0,246
chr12	104963305	104963849	A-E	886	.	104963617	104963618	255,215,0	2	282,201	0,343
chr12	104997803	104998291	A-E	869	.	104998124	104998125	255,215,0	2	321,166	0,322
chr12	104998326	104998912	A-E	425	.	104998567	104998568	255,215,0	2	214,316	0,270
chr12	105035767	105036007	A-E	534	.	105035870	105035871	255,215,0	2	41,73	0,167
chr12	105037664	105038031	A-E	673	.	105037899	105037900	255,215,0	2	225,121	0,246
chr12	105076733	105077008	A-E	958	.	105076881	105076882	255,215,0	2	54,31	0,244
chr12	105114255	105114695	A-E	619	.	105114402	105114403	255,215,0	2	110,254	0,186
chr12	105477471	105477556	A-E	556	.	105477525	105477526	255,215,0	2	42,17	0,68
chr12	107153976	107154194	A-E	435	.	107154102	107154103	255,215,0	2	58,22	0,196
chr12	108727976	108728516	A-E	836	.	108728377	108728378	255,215,0	2	359,96	0,444
chr12	109030971	109031245	A-E	763	.	109031127	109031128	255,215,0	2	77,38	0,236
chr12	109032155	109032517	A-E	595	.	109032382	109032383	255,215,0	2	94,1	0,361
chr12	109083720	109083964	A-E	720	.	109083779	109083780	255,215,0	2	3,127	0,117
chr12	109084686	109085066	A-E	693	.	109084866	109084867	255,215,0	2	133,152	0,228
chr12	109088465	109088864	A-E	897	.	109088837	109088838	255,215,0	2	347,1	0,398
chr12	109249389	109249909	A-E	791	.	109249761	109249762	255,215,0	2	369,144	0,376
chr12	110517321	110517546	A-E	617	.	110517447	110517448	255,215,0	2	30,1	0,224
chr12	110809213	110809452	A-E	519	.	110809350	110809351	255,215,0	2	37,1	0,238
chr12	111015565	111016027	A-E	940	.	111015681	111015682	255,215,0	2	67,295	0,167
chr12	111016111	111016444	A-E	803	.	111016310	111016311	255,215,0	2	176,110	0,223
chr12	111019873	111020249	A-E	535	.	111019899	111019900	255,215,0	2	1,323	0,53
chr12	111028698	111029042	A-E	714	.	111028795	111028796	255,215,0	2	31,179	0,165
chr12	111847309	111847501	A-E	541	.	111847414	111847415	255,215,0	2	52,32	0,160
chr12	111847615	111848064	A-E	725	.	111847952	111847953	255,215,0	2	292,66	0,383
chr12	112534496	112534670	A-E	569	.	112534604	112534605	255,215,0	2	44,1	0,173
chr12	112554455	112554606	A-E	471	.	112554535	112554536	255,215,0	2	43,32	0,119
chr12	113524315	113524473	A-E	900	.	113524398	113524399	255,215,0	2	11,1	0,157
chr12	113652796	113652994	A-E	871	.	113652902	113652903	255,215,0	2	33,18	0,180
chr12	115791856	115792156	A-E	714	.	115792051	115792052	255,215,0	2	112,20	0,280
chr12	116773942	116774212	A-E	935	.	116774134	116774135	255,215,0	2	159,43	0,227
chr12	116774503	116774852	A-E	904	.	116774681	116774682	255,215,0	2	136,127	0,222
chr12	116776120	116776308	A-E	766	.	116776213	116776214	255,215,0	2	1,1	0,187
chr12	117032027	117032578	A-E	681	.	117032231	117032232	255,215,0	2	194,335	0,216
chr12	117173952	117174265	A-E	818	.	117174215	117174216	255,215,0	2	221,6	0,307
chr12	117501024	117501320	A-E	779	.	117501280	117501281	255,215,0	2	219,1	0,295
chr12	118497859	118498236	A-E	594	.	118498047	118498048	255,215,0	2	1,1	0,376
chr12	118744725	118745093	A-E	817	.	118744967	118744968	255,215,0	2	199,82	0,286
chr12	118745418	118745709	A-E	884	.	118745622	118745623	255,215,0	2	136,18	0,273
chr12	118784975	118784984	A-E	717	.	118784979	118784980	255,215,0	2	1,1	0,8
chr12	118795182	118795561	A-E	521	.	118795498	118795499	255,215,0	2	288,33	0,346
chr12	118815733	118815925	A-E	682	.	118815735	118815736	255,215,0	2	1,187	0,5
chr12	120451614	120452059	A-E	801	.	120451866	120451867	255,215,0	2	199,139	0,306
chr12	120524802	120525368	A-E	677	.	120525018	120525019	255,215,0	2	183,316	0,250
chr12	120906143	120906276	A-E	533	.	120906235	120906236	255,215,0	2	69,16	0,117
chr12	120976448	120976663	A-E	504	.	120976549	120976550	255,215,0	2	63,75	0,140
chr12	121498035	121498283	A-E	519	.	121498256	121498257	255,215,0	2	196,1	0,247
chr12	121581639	121581946	A-E	662	.	121581767	121581768	255,215,0	2	61,111	0,196
chr12	121838748	121839039	A-E	724	.	121838845	121838846	255,215,0	2	51,146	0,145
chr12	121951651	121951880	A-E	945	.	121951734	121951735	255,215,0	2	12,74	0,155
chr12	121952057	121952425	A-E	778	.	121952167	121952168	255,215,0	2	1,147	0,221
chr12	121968421	121968751	A-E	462	.	121968671	121968672	255,215,0	2	173,1	0,329
chr12	121976471	121976819	A-E	617	.	121976718	121976719	255,215,0	2	148,1	0,347
chr12	121995551	121996008	A-E	630	.	121995762	121995763	255,215,0	2	67,101	0,356
chr12	122067749	122067897	A-E	612	.	122067831	122067832	255,215,0	2	53,35	0,113
chr12	122225058	122225273	A-E	741	.	122225167	122225168	255,215,0	2	6,1	0,214
chr12	122227473	122227629	A-E	914	.	122227503	122227504	255,215,0	2	17,112	0,44
chr12	122228443	122228705	A-E	925	.	122228503	122228504	255,215,0	2	12,152	0,110
chr12	122229588	122230472	A-E	754	.	122229849	122229850	255,215,0	2	227,588	0,296
chr12	122519763	122520228	A-E	696	.	122519935	122519936	255,215,0	2	119,238	0,227
chr12	123218047	123218405	A-E	559	.	123218294	123218295	255,215,0	2	153,16	0,342
chr12	123383124	123383428	A-E	743	.	123383215	123383216	255,215,0	2	19,140	0,164
chr12	123528001	123528432	A-E	348	.	123528292	123528293	255,215,0	2	259,107	0,324
chr12	123916939	123917399	A-E	906	.	123917199	123917200	255,215,0	2	233,171	0,289
chr12	124198913	124199092	A-E	917	.	124199011	124199012	255,215,0	2	28,9	0,170
chr12	124875337	124875736	A-E	864	.	124875418	124875419	255,215,0	2	49,285	0,114
chr12	124875953	124876085	A-E	527	.	124876022	124876023	255,215,0	2	29,21	0,111
chr12	124939391	124939634	A-E	735	.	124939466	124939467	255,215,0	2	17,109	0,134
chr12	124942584	124942823	A-E	537	.	124942637	124942638	255,215,0	2	30,161	0,78
chr12	124961644	124962003	A-E	818	.	124961832	124961833	255,215,0	2	23,4	0,355
chr12	125030186	125030255	A-E	877	.	125030223	125030224	255,215,0	2	7,1	0,68
chr12	125165952	125166242	A-E	601	.	125166056	125166057	255,215,0	2	48,128	0,162
chr12	125197556	125198099	A-E	548	.	125197766	125197767	255,215,0	2	208,330	0,213
chr12	125198204	125198603	A-E	906	.	125198441	125198442	255,215,0	2	234,157	0,242
chr12	125230587	125231048	A-E	718	.	125230628	125230629	255,215,0	2	6,384	0,77
chr12	125259292	125259624	A-E	888	.	125259540	125259541	255,215,0	2	172,6	0,326
chr12	125346086	125346324	A-E	698	.	125346187	125346188	255,215,0	2	1,35	0,203
chr12	125400956	125401141	A-E	861	.	125401045	125401046	255,215,0	2	84,90	0,95
chr12	126578526	126578698	A-E	788	.	126578591	126578592	255,215,0	2	1,41	0,131
chr12	127253182	127253443	A-E	766	.	127253232	127253233	255,215,0	2	1,161	0,100
chr12	127567979	127568114	A-E	511	.	127568033	127568034	255,215,0	2	1,26	0,109
chr12	127610420	127610860	A-E	795	.	127610669	127610670	255,215,0	2	102,43	0,397
chr12	129054843	129055190	A-E	840	.	129054996	129054997	255,215,0	2	1,40	0,307
chr12	129276448	129276714	A-E	676	.	129276634	129276635	255,215,0	2	109,1	0,265
chr12	129306542	129307039	A-E	895	.	129306919	129306920	255,215,0	2	305,46	0,451
chr12	131261153	131261348	A-E	533	.	131261239	131261240	255,215,0	2	40,62	0,133
chr12	131559030	131559505	A-E	680	.	131559261	131559262	255,215,0	2	107,118	0,357
chr12	131576959	131577127	A-E	882	.	131577032	131577033	255,215,0	2	5,26	0,142
chr12	132089084	132089245	A-E	773	.	132089163	132089164	255,215,0	2	1,2	0,159
chr12	133058289	133058810	A-E	485	.	133058526	133058527	255,215,0	2	196,241	0,280
chr12	133069115	133069562	A-E	672	.	133069359	133069360	255,215,0	2	236,194	0,253
chr13	20693405	20693544	A-E	570	.	20693483	20693484	255,215,0	2	69,50	0,89
chr13	20748931	20749662	A-E	439	.	20749407	20749408	255,215,0	2	406,183	0,548
chr13	21102735	21102938	A-E	971	.	21102863	21102864	255,215,0	2	80,26	0,177
chr13	22636222	22636574	A-E	427	.	22636411	22636412	255,215,0	2	28,1	0,351
chr13	22688764	22689136	A-E	505	.	22688962	22688963	255,215,0	2	144,119	0,253
chr13	24841578	24841694	A-E	510	.	24841649	24841650	255,215,0	2	45,17	0,99
chr13	24848604	24849194	A-E	727	.	24848923	24848924	255,215,0	2	260,210	0,380
chr13	24850457	24850700	A-E	502	.	24850615	24850616	255,215,0	2	82,8	0,235
chr13	24854984	24855222	A-E	674	.	24855073	24855074	255,215,0	2	29,87	0,151
chr13	26475840	26476144	A-E	578	.	26475974	26475975	255,215,0	2	46,80	0,224
chr13	27705388	27705668	A-E	970	.	27705627	27705628	255,215,0	2	205,5	0,275
chr13	28611666	28611808	A-E	730	.	28611758	28611759	255,215,0	2	57,14	0,128
chr13	28621846	28622161	A-E	619	.	28622003	28622004	255,215,0	2	1,1	0,314
chr13	28932180	28932593	A-E	496	.	28932334	28932335	255,215,0	2	31,134	0,279
chr13	29042109	29042600	A-E	784	.	29042325	29042326	255,215,0	2	111,169	0,322
chr13	29098028	29098422	A-E	655	.	29098224	29098225	255,215,0	2	1,1	0,393
chr13	29114848	29114983	A-E	476	.	29114926	29114927	255,215,0	2	23,1	0,134
chr13	30332929	30333348	A-E	682	.	30333110	30333111	255,215,0	2	155,210	0,209
chr13	30717135	30717194	A-E	545	.	30717165	30717166	255,215,0	2	3,1	0,58
chr13	31004513	31004723	A-E	884	.	31004586	31004587	255,215,0	2	13,75	0,135
chr13	31151476	31151709	A-E	706	.	31151593	31151594	255,215,0	2	3,1	0,232
chr13	31308709	31309017	A-E	570	.	31308773	31308774	255,215,0	2	63,241	0,67
chr13	31314202	31314673	A-E	739	.	31314361	31314362	255,215,0	2	100,251	0,220
chr13	31370248	31370547	A-E	611	.	31370397	31370398	255,215,0	2	1,1	0,298
chr13	31371316	31371638	A-E	843	.	31371481	31371482	255,215,0	2	11,1	0,321
chr13	31422053	31422459	A-E	778	.	31422279	31422280	255,215,0	2	105,58	0,348
chr13	32470605	32470630	A-E	703	.	32470617	32470618	255,215,0	2	1,1	0,24
chr13	32539898	32540079	A-E	846	.	32539991	32539992	255,215,0	2	12,5	0,176
chr13	33781660	33782051	A-E	420	.	33781891	33781892	255,215,0	2	74,1	0,390
chr13	34304425	34304581	A-E	824	.	34304507	34304508	255,215,0	2	17,8	0,148
chr13	35923856	35924125	A-E	834	.	35924011	35924012	255,215,0	2	80,37	0,232
chr13	40690248	40690533	A-E	648	.	40690363	40690364	255,215,0	2	53,106	0,179
chr13	40962857	40963140	A-E	658	.	40963011	40963012	255,215,0	2	144,117	0,166
chr13	41591294	41591779	A-E	917	.	41591503	41591504	255,215,0	2	156,221	0,264
chr13	42066566	42066810	A-E	619	.	42066697	42066698	255,215,0	2	121,102	0,142
chr13	42066974	42067300	A-E	456	.	42067172	42067173	255,215,0	2	188,116	0,210
chr13	42928710	42929002	A-E	569	.	42928841	42928842	255,215,0	2	1,30	0,262
chr13	42929313	42929481	A-E	546	.	42929381	42929382	255,215,0	2	6,36	0,132
chr13	42969602	42969963	A-E	657	.	42969791	42969792	255,215,0	2	152,133	0,228
chr13	43123702	43124102	A-E	624	.	43123918	43123919	255,215,0	2	174,141	0,259
chr13	43450253	43450616	A-E	795	.	43450522	43450523	255,215,0	2	269,93	0,270
chr13	43451053	43451467	A-E	498	.	43451345	43451346	255,215,0	2	267,95	0,319
chr13	43570775	43570983	A-E	644	.	43570832	43570833	255,215,0	2	3,95	0,113
chr13	43623808	43623875	A-E	921	.	43623841	43623842	255,215,0	2	1,1	0,66
chr13	44833229	44833563	A-E	625	.	44833336	44833337	255,215,0	2	49,167	0,167
chr13	44833973	44834081	A-E	590	.	44834025	44834026	255,215,0	2	1,3	0,105
chr13	44848357	44848873	A-E	598	.	44848718	44848719	255,215,0	2	332,124	0,392
chr13	44875300	44875802	A-E	483	.	44875640	44875641	255,215,0	2	301,121	0,381
chr13	45492137	45492940	A-E	473	.	45492234	45492235	255,215,0	2	96,703	0,100
chr13	46269599	46269883	A-E	896	.	46269736	46269737	255,215,0	2	23,32	0,252
chr13	46913143	46913601	A-E	796	.	46913409	46913410	255,215,0	2	208,133	0,325
chr13	46915187	46915832	A-E	678	.	46915629	46915630	255,215,0	2	404,163	0,482
chr13	48716840	48716908	A-E	574	.	48716873	48716874	255,215,0	2	1,1	0,67
chr13	49105819	49106173	A-E	649	.	49105864	49105865	255,215,0	2	1,263	0,91
chr13	49145630	49145973	A-E	710	.	49145845	49145846	255,215,0	2	207,119	0,224
chr13	49154464	49154790	A-E	468	.	49154626	49154627	255,215,0	2	2,3	0,323
chr13	49466448	49466770	A-E	441	.	49466569	49466570	255,215,0	2	26,105	0,217
chr13	50209681	50209984	A-E	654	.	50209831	50209832	255,215,0	2	1,3	0,300
chr13	50702930	50703071	A-E	777	.	50702983	50702984	255,215,0	2	1,35	0,106
chr13	50703291	50703484	A-E	687	.	50703376	50703377	255,215,0	2	6,27	0,166
chr13	50705225	50705612	A-E	904	.	50705496	50705497	255,215,0	2	181,24	0,363
chr13	50811133	50811504	A-E	654	.	50811324	50811325	255,215,0	2	38,25	0,346
chr13	50819119	50819505	A-E	716	.	50819320	50819321	255,215,0	2	19,1	0,385
chr13	51209543	51210059	A-E	552	.	51209809	51209810	255,215,0	2	144,127	0,389
chr13	51466138	51466579	A-E	764	.	51466442	51466443	255,215,0	2	280,111	0,330
chr13	51467789	51467990	A-E	856	.	51467888	51467889	255,215,0	2	20,21	0,180
chr13	51491068	51491415	A-E	683	.	51491242	51491243	255,215,0	2	4,1	0,346
chr13	52393359	52393648	A-E	752	.	52393502	52393503	255,215,0	2	135,137	0,152
chr13	52769647	52769861	A-E	761	.	52769810	52769811	255,215,0	2	114,1	0,213
chr13	52923212	52923413	A-E	666	.	52923313	52923314	255,215,0	2	3,1	0,200
chr13	53190916	53191040	A-E	623	.	53190999	53191000	255,215,0	2	49,6	0,118
chr13	71865235	71865608	A-E	697	.	71865408	71865409	255,215,0	2	4,30	0,343
chr13	77919513	77919679	A-E	685	.	77919639	77919640	255,215,0	2	88,1	0,165
chr13	77949072	77949238	A-E	563	.	77949195	77949196	255,215,0	2	82,1	0,165
chr13	84711549	84711699	A-E	685	.	84711637	84711638	255,215,0	2	37,9	0,141
chr13	91709082	91709307	A-E	935	.	91709246	91709247	255,215,0	2	156,51	0,174
chr13	94891482	94891695	A-E	485	.	94891601	94891602	255,215,0	2	37,11	0,202
chr13	97913986	97914316	A-E	721	.	97914086	97914087	255,215,0	2	8,137	0,193
chr13	99130571	99130717	A-E	864	.	99130630	99130631	255,215,0	2	4,31	0,115
chr13	99880215	99880463	A-E	509	.	99880359	99880360	255,215,0	2	83,41	0,207
chr13	99933643	99933940	A-E	489	.	99933791	99933792	255,215,0	2	1,1	0,296
chr13	99934075	99934613	A-E	856	.	99934349	99934350	255,215,0	2	208,197	0,341
chr13	99950103	99950501	A-E	483	.	99950499	99950500	255,215,0	2	396,1	0,397
chr13	99953890	99954205	A-E	682	.	99953919	99953920	255,215,0	2	7,263	0,52
chr13	99956842	99956954	A-E	679	.	99956898	99956899	255,215,0	2	2,1	0,111
chr13	99957500	99957664	A-E	735	.	99957597	99957598	255,215,0	2	32,1	0,163
chr13	99957911	99958107	A-E	789	.	99958019	99958020	255,215,0	2	99,77	0,119
chr13	99962652	99963115	A-E	677	.	99962843	99962844	255,215,0	2	183,263	0,200
chr13	99974545	99974749	A-E	912	.	99974636	99974637	255,215,0	2	47,68	0,136
chr13	100008214	100008389	A-E	704	.	100008313	100008314	255,215,0	2	51,26	0,149
chr13	100008605	100009044	A-E	794	.	100008754	100008755	255,215,0	2	124,263	0,176
chr13	100026921	100028247	A-E	957	.	100027780	100027781	255,215,0	2	846,452	0,874
chr13	100033242	100033451	A-E	901	.	100033336	100033337	255,215,0	2	76,95	0,114
chr13	100074069	100075213	A-E	770	.	100074520	100074521	255,215,0	2	373,613	0,531
chr13	100086366	100087191	A-E	909	.	100086746	100086747	255,215,0	2	347,410	0,415
chr13	100154383	100154610	A-E	473	.	100154486	100154487	255,215,0	2	79,98	0,129
chr13	100310859	100311153	A-E	448	.	100311057	100311058	255,215,0	2	115,11	0,283
chr13	101046682	101046918	A-E	803	.	101046815	101046816	255,215,0	2	32,1	0,235
chr13	103244790	103245125	A-E	612	.	103245072	103245073	255,215,0	2	232,1	0,334
chr13	103249969	103250343	A-E	542	.	103250154	103250155	255,215,0	2	1,3	0,371
chr13	105791770	105791914	A-E	581	.	105791834	105791835	255,215,0	2	1,15	0,129
chr13	105792553	105792815	A-E	503	.	105792694	105792695	255,215,0	2	23,1	0,261
chr13	106753025	106753272	A-E	610	.	106753029	106753030	255,215,0	2	1,239	0,8
chr13	107026666	107026873	A-E	694	.	107026770	107026771	255,215,0	2	3,1	0,206
chr13	109568044	109568430	A-E	819	.	109568178	109568179	255,215,0	2	91,207	0,179
chr13	110780432	110780795	A-E	671	.	110780702	110780703	255,215,0	2	179,1	0,362
chr13	111064452	111064750	A-E	570	.	111064654	111064655	255,215,0	2	108,1	0,297
chr13	111184119	111184417	A-E	601	.	111184275	111184276	255,215,0	2	122,107	0,191
chr13	111188602	111188989	A-E	574	.	111188935	111188936	255,215,0	2	331,51	0,336
chr13	111227983	111228269	A-E	875	.	111228195	111228196	255,215,0	2	143,3	0,283
chr13	111564894	111565358	A-E	526	.	111565240	111565241	255,215,0	2	315,85	0,379
chr13	111568618	111569036	A-E	741	.	111568956	111568957	255,215,0	2	287,28	0,390
chr13	111594578	111594832	A-E	852	.	111594692	111594693	255,215,0	2	5,30	0,224
chr13	111607450	111607830	A-E	424	.	111607754	111607755	255,215,0	2	233,4	0,376
chr13	113421890	113422034	A-E	725	.	113421961	113421962	255,215,0	2	1,1	0,143
chr13	113422543	113422856	A-E	911	.	113422606	113422607	255,215,0	2	50,235	0,78
chr13	113695694	113695999	A-E	599	.	113695799	113695800	255,215,0	2	1,94	0,211
chr13	114124603	114124675	A-E	452	.	114124638	114124639	255,215,0	2	1,1	0,71
chr13	114147699	114148153	A-E	484	.	114147799	114147800	255,215,0	2	86,338	0,116
chr13	114814583	114814918	A-E	473	.	114814639	114814640	255,215,0	2	2,224	0,111
chr13	114823856	114824029	A-E	644	.	114823925	114823926	255,215,0	2	31,65	0,108
chr13	114830489	114831626	A-E	979	.	114831333	114831334	255,215,0	2	812,260	0,877
chr13	114832815	114833231	A-E	896	.	114833101	114833102	255,215,0	2	232,75	0,341
chr13	114833587	114834000	A-E	877	.	114833919	114833920	255,215,0	2	321,68	0,345
chr13	114890433	114890784	A-E	787	.	114890661	114890662	255,215,0	2	124,17	0,334
chr13	114913990	114914490	A-E	640	.	114914287	114914288	255,215,0	2	233,137	0,363
chr13	115078776	115079079	A-E	959	.	115078927	115078928	255,215,0	2	1,1	0,302
chr14	21577986	21578258	A-E	965	.	21577999	21578000	255,215,0	2	4,248	0,24
chr14	22953708	22954107	A-E	724	.	22953914	22953915	255,215,0	2	15,1	0,398
chr14	23029996	23030028	A-E	506	.	23030007	23030008	255,215,0	2	1,9	0,23
chr14	23259673	23259774	A-E	711	.	23259708	23259709	255,215,0	2	1,30	0,71
chr14	23260533	23260878	A-E	580	.	23260727	23260728	255,215,0	2	128,84	0,261
chr14	23293879	23294567	A-E	401	.	23294287	23294288	255,215,0	2	379,249	0,439
chr14	24604383	24604748	A-E	504	.	24604549	24604550	255,215,0	2	1,33	0,332
chr14	24712544	24712898	A-E	657	.	24712738	24712739	255,215,0	2	37,1	0,353
chr14	25142710	25142963	A-E	922	.	25142950	25142951	255,215,0	2	229,1	0,252
chr14	25148189	25148528	A-E	719	.	25148391	25148392	255,215,0	2	67,1	0,338
chr14	31752826	31753178	A-E	499	.	31752924	31752925	255,215,0	2	24,179	0,173
chr14	32672212	32672871	A-E	984	.	32672505	32672506	255,215,0	2	271,342	0,317
chr14	34801443	34801630	A-E	434	.	34801552	34801553	255,215,0	2	45,12	0,175
chr14	35400009	35400627	A-E	687	.	35400546	35400547	255,215,0	2	489,32	0,586
chr14	35754543	35755119	A-E	637	.	35754803	35754804	255,215,0	2	217,271	0,305
chr14	35755529	35755685	A-E	857	.	35755572	35755573	255,215,0	2	1,69	0,87
chr14	35755957	35756376	A-E	889	.	35756176	35756177	255,215,0	2	172,151	0,268
chr14	35756728	35757251	A-E	747	.	35757108	35757109	255,215,0	2	342,103	0,420
chr14	35800965	35801124	A-E	742	.	35801021	35801022	255,215,0	2	35,81	0,78
chr14	35801463	35801750	A-E	605	.	35801569	35801570	255,215,0	2	96,169	0,118
chr14	35809142	35809263	A-E	586	.	35809219	35809220	255,215,0	2	36,2	0,119
chr14	35834310	35835208	A-E	739	.	35834854	35834855	255,215,0	2	505,313	0,585
chr14	35869907	35870271	A-E	762	.	35870164	35870165	255,215,0	2	154,3	0,361
chr14	35885285	35885710	A-E	508	.	35885480	35885481	255,215,0	2	111,144	0,281
chr14	38542945	38543074	A-E	513	.	38543010	38543011	255,215,0	2	4,1	0,128
chr14	39900071	39900466	A-E	532	.	39900210	39900211	255,215,0	2	119,234	0,161
chr14	45721298	45721397	A-E	521	.	45721335	45721336	255,215,0	2	1,25	0,74
chr14	50090977	50091033	A-E	778	.	50091006	50091007	255,215,0	2	5,1	0,55
chr14	50328432	50328642	A-E	662	.	50328439	50328440	255,215,0	2	3,197	0,13
chr14	50336723	50336992	A-E	843	.	50336885	50336886	255,215,0	2	62,5	0,264
chr14	50374574	50374717	A-E	571	.	50374656	50374657	255,215,0	2	33,11	0,132
chr14	50429310	50429592	A-E	633	.	50429450	50429451	255,215,0	2	1,1	0,281
chr14	50439731	50439867	A-E	616	.	50439805	50439806	255,215,0	2	14,1	0,135
chr14	50488032	50488193	A-E	534	.	50488124	50488125	255,215,0	2	34,10	0,151
chr14	50537850	50538068	A-E	629	.	50537958	50537959	255,215,0	2	1,1	0,217
chr14	50552755	50553092	A-E	815	.	50552900	50552901	255,215,0	2	143,188	0,149
chr14	50988191	50988449	A-E	745	.	50988342	50988343	255,215,0	2	101,56	0,202
chr14	51144322	51144826	A-E	640	.	51144404	51144405	255,215,0	2	45,384	0,120
chr14	51203796	51203912	A-E	739	.	51203860	51203861	255,215,0	2	15,1	0,115
chr14	51286113	51286196	A-E	506	.	51286154	51286155	255,215,0	2	1,1	0,82
chr14	52063277	52063629	A-E	472	.	52063460	52063461	255,215,0	2	16,1	0,351
chr14	52069018	52069473	A-E	645	.	52069210	52069211	255,215,0	2	90,159	0,296
chr14	52314954	52315088	A-E	825	.	52315017	52315018	255,215,0	2	57,63	0,71
chr14	52315893	52316170	A-E	873	.	52316084	52316085	255,215,0	2	157,50	0,227
chr14	52332665	52333559	A-E	787	.	52333251	52333252	255,215,0	2	536,257	0,637
chr14	52336144	52336756	A-E	490	.	52336578	52336579	255,215,0	2	429,172	0,440
chr14	52339910	52340287	A-E	821	.	52340135	52340136	255,215,0	2	216,141	0,236
chr14	52350999	52351848	A-E	792	.	52351140	52351141	255,215,0	2	30,595	0,254
chr14	52372298	52373220	A-E	826	.	52372435	52372436	255,215,0	2	94,740	0,182
chr14	52778296	52778738	A-E	757	.	52778456	52778457	255,215,0	2	134,254	0,188
chr14	53628560	53628795	A-E	673	.	53628704	53628705	255,215,0	2	63,9	0,226
chr14	54902274	54902529	A-E	888	.	54902414	54902415	255,215,0	2	96,70	0,185
chr14	54917293	54917567	A-E	809	.	54917391	54917392	255,215,0	2	49,125	0,149
chr14	55375075	55375158	A-E	714	.	55375099	55375100	255,215,0	2	1,35	0,48
chr14	55538737	55539349	A-E	890	.	55538845	55538846	255,215,0	2	37,432	0,180
chr14	55565052	55565329	A-E	723	.	55565246	55565247	255,215,0	2	187,75	0,202
chr14	55565587	55565828	A-E	558	.	55565707	55565708	255,215,0	2	1,1	0,240
chr14	55569733	55570176	A-E	912	.	55570086	55570087	255,215,0	2	341,76	0,367
chr14	55570845	55571098	A-E	558	.	55571011	55571012	255,215,0	2	164,84	0,169
chr14	55841053	55841315	A-E	557	.	55841185	55841186	255,215,0	2	4,1	0,261
chr14	55921336	55921695	A-E	477	.	55921411	55921412	255,215,0	2	5,212	0,147
chr14	58748134	58748542	A-E	503	.	58748421	58748422	255,215,0	2	239,71	0,337
chr14	59628600	59628806	A-E	565	.	59628702	59628703	255,215,0	2	1,1	0,205
chr14	59742406	59742712	A-E	806	.	59742573	59742574	255,215,0	2	30,1	0,305
chr14	59949393	59949731	A-E	517	.	59949549	59949550	255,215,0	2	1,26	0,312
chr14	61570265	61570959	A-E	768	.	61570636	61570637	255,215,0	2	336,287	0,407
chr14	61938268	61939375	A-E	609	.	61939157	61939158	255,215,0	2	884,211	0,896
chr14	62061169	62061631	A-E	630	.	62061309	62061310	255,215,0	2	69,249	0,213
chr14	62129212	62129618	A-E	885	.	62129521	62129522	255,215,0	2	219,6	0,400
chr14	62157799	62158071	A-E	674	.	62157920	62157921	255,215,0	2	1,29	0,243
chr14	62219407	62219640	A-E	619	.	62219495	62219496	255,215,0	2	38,94	0,139
chr14	64214663	64214998	A-E	934	.	64214719	64214720	255,215,0	2	2,224	0,111
chr14	64320785	64320937	A-E	558	.	64320841	64320842	255,215,0	2	42,80	0,72
chr14	64968114	64968655	A-E	557	.	64968379	64968380	255,215,0	2	215,224	0,317
chr14	65140427	65140812	A-E	520	.	65140645	65140646	255,215,0	2	155,102	0,283
chr14	65637410	65637773	A-E	540	.	65637586	65637587	255,215,0	2	168,178	0,185
chr14	65646610	65646795	A-E	658	.	65646765	65646766	255,215,0	2	128,1	0,184
chr14	65673021	65673400	A-E	833	.	65673225	65673226	255,215,0	2	118,87	0,292
chr14	65676815	65677190	A-E	667	.	65676898	65676899	255,215,0	2	21,229	0,146
chr14	65691594	65691779	A-E	926	.	65691730	65691731	255,215,0	2	90,1	0,184
chr14	65748716	65749124	A-E	947	.	65748895	65748896	255,215,0	2	131,179	0,229
chr14	65749378	65749653	A-E	688	.	65749573	65749574	255,215,0	2	119,2	0,273
chr14	66104549	66104610	A-E	747	.	66104579	66104580	255,215,0	2	1,1	0,60
chr14	68835621	68835756	A-E	841	.	68835700	68835701	255,215,0	2	25,1	0,134
chr14	68943032	68943562	A-E	825	.	68943134	68943135	255,215,0	2	59,384	0,146
chr14	69162018	69162337	A-E	709	.	69162186	69162187	255,215,0	2	120,102	0,217
chr14	69287375	69287603	A-E	923	.	69287476	69287477	255,215,0	2	1,26	0,202
chr14	70081383	70081681	A-E	959	.	70081507	70081508	255,215,0	2	109,158	0,140
chr14	70104251	70104682	A-E	727	.	70104438	70104439	255,215,0	2	46,102	0,329
chr14	70105047	70105358	A-E	719	.	70105299	70105300	255,215,0	2	195,1	0,310
chr14	70116783	70116977	A-E	553	.	70116878	70116879	255,215,0	2	1,4	0,190
chr14	70161683	70161933	A-E	546	.	70161783	70161784	255,215,0	2	80,128	0,122
chr14	71348625	71348857	A-E	589	.	71348688	71348689	255,215,0	2	1,106	0,126
chr14	71349940	71350165	A-E	870	.	71350034	71350035	255,215,0	2	1,37	0,188
chr14	71865475	71866239	A-E	552	.	71865921	71865922	255,215,0	2	422,293	0,471
chr14	71870372	71870659	A-E	462	.	71870455	71870456	255,215,0	2	1,121	0,166
chr14	72021176	72021324	A-E	769	.	72021236	72021237	255,215,0	2	45,72	0,76
chr14	72423806	72424082	A-E	878	.	72423939	72423940	255,215,0	2	1,9	0,267
chr14	72985924	72986043	A-E	492	.	72985986	72985987	255,215,0	2	10,4	0,115
chr14	74208106	74208498	A-E	581	.	74208297	74208298	255,215,0	2	1,10	0,382
chr14	74210197	74210586	A-E	557	.	74210512	74210513	255,215,0	2	299,57	0,332
chr14	74220065	74220506	A-E	729	.	74220202	74220203	255,215,0	2	113,279	0,162
chr14	74220862	74221204	A-E	565	.	74221001	74221002	255,215,0	2	105,167	0,175
chr14	74224542	74224784	A-E	750	.	74224662	74224663	255,215,0	2	1,1	0,241
chr14	74228325	74228451	A-E	938	.	74228377	74228378	255,215,0	2	12,32	0,94
chr14	74228460	74228789	A-E	927	.	74228680	74228681	255,215,0	2	114,1	0,328
chr14	74868763	74868996	A-E	816	.	74868886	74868887	255,215,0	2	43,29	0,204
chr14	74981330	74981609	A-E	439	.	74981542	74981543	255,215,0	2	166,19	0,260
chr14	75059529	75060083	A-E	552	.	75059742	75059743	255,215,0	2	158,285	0,269
chr14	75406513	75406633	A-E	496	.	75406574	75406575	255,215,0	2	5,1	0,119
chr14	75714210	75714571	A-E	565	.	75714298	75714299	255,215,0	2	1,185	0,176
chr14	75716219	75717010	A-E	619	.	75716483	75716484	255,215,0	2	179,440	0,351
chr14	75800922	75801146	A-E	509	.	75801056	75801057	255,215,0	2	93,47	0,177
chr14	75963682	75963938	A-E	816	.	75963767	75963768	255,215,0	2	1,86	0,170
chr14	75986801	75987047	A-E	607	.	75986914	75986915	255,215,0	2	55,73	0,173
chr14	75990204	75990451	A-E	807	.	75990296	75990297	255,215,0	2	34,96	0,151
chr14	76015506	76015808	A-E	825	.	76015610	76015611	255,215,0	2	69,162	0,140
chr14	76027371	76027398	A-E	663	.	76027384	76027385	255,215,0	2	1,1	0,26
chr14	76032638	76033032	A-E	618	.	76032886	76032887	255,215,0	2	176,73	0,321
chr14	76035300	76035417	A-E	507	.	76035360	76035361	255,215,0	2	34,30	0,87
chr14	76342346	76342569	A-E	718	.	76342454	76342455	255,215,0	2	6,11	0,212
chr14	76734272	76734379	A-E	603	.	76734289	76734290	255,215,0	2	3,74	0,33
chr14	76957190	76957510	A-E	626	.	76957312	76957313	255,215,0	2	1,76	0,244
chr14	77396429	77396646	A-E	574	.	77396561	77396562	255,215,0	2	88,40	0,177
chr14	77423763	77424258	A-E	782	.	77424191	77424192	255,215,0	2	366,3	0,492
chr14	77466876	77467234	A-E	793	.	77466957	77466958	255,215,0	2	21,215	0,143
chr14	77500544	77500911	A-E	820	.	77500764	77500765	255,215,0	2	76,1	0,366
chr14	77509664	77510215	A-E	573	.	77509839	77509840	255,215,0	2	171,370	0,181
chr14	78059840	78060228	A-E	667	.	78060133	78060134	255,215,0	2	274,74	0,314
chr14	81397243	81397817	A-E	464	.	81397506	81397507	255,215,0	2	185,232	0,342
chr14	81588946	81589112	A-E	769	.	81589028	81589029	255,215,0	2	1,2	0,164
chr14	81867886	81868104	A-E	685	.	81867968	81867969	255,215,0	2	38,91	0,127
chr14	82001912	82002020	A-E	643	.	82001965	82001966	255,215,0	2	1,1	0,107
chr14	88336279	88336528	A-E	744	.	88336448	88336449	255,215,0	2	91,1	0,248
chr14	88468736	88469338	A-E	648	.	88468994	88468995	255,215,0	2	250,334	0,268
chr14	89630928	89631154	A-E	681	.	89631020	89631021	255,215,0	2	1,42	0,184
chr14	89771520	89771819	A-E	944	.	89771726	89771727	255,215,0	2	178,64	0,235
chr14	89772713	89772723	A-E	505	.	89772717	89772718	255,215,0	2	1,1	0,9
chr14	89895882	89896217	A-E	864	.	89896118	89896119	255,215,0	2	214,76	0,259
chr14	89897229	89897488	A-E	751	.	89897402	89897403	255,215,0	2	111,22	0,237
chr14	89976845	89976992	A-E	628	.	89976927	89976928	255,215,0	2	45,26	0,121
chr14	90240398	90240621	A-E	639	.	90240509	90240510	255,215,0	2	1,1	0,222
chr14	91529481	91529737	A-E	604	.	91529616	91529617	255,215,0	2	35,20	0,236
chr14	91575388	91575575	A-E	553	.	91575504	91575505	255,215,0	2	54,7	0,180
chr14	92446493	92446853	A-E	973	.	92446679	92446680	255,215,0	2	101,87	0,273
chr14	92927535	92927833	A-E	620	.	92927693	92927694	255,215,0	2	143,124	0,174
chr14	93035062	93035389	A-E	632	.	93035184	93035185	255,215,0	2	43,125	0,202
chr14	93119846	93119961	A-E	543	.	93119892	93119893	255,215,0	2	19,40	0,75
chr14	93310569	93310815	A-E	480	.	93310654	93310655	255,215,0	2	31,105	0,141
chr14	93312795	93313160	A-E	537	.	93313010	93313011	255,215,0	2	162,96	0,269
chr14	93540322	93540650	A-E	519	.	93540528	93540529	255,215,0	2	86,1	0,327
chr14	93540905	93541183	A-E	811	.	93541052	93541053	255,215,0	2	19,1	0,277
chr14	93569992	93570233	A-E	834	.	93570209	93570210	255,215,0	2	195,1	0,240
chr14	93697718	93697880	A-E	561	.	93697786	93697787	255,215,0	2	36,60	0,102
chr14	93993698	93994028	A-E	549	.	93993910	93993911	255,215,0	2	96,1	0,329
chr14	94000396	94000618	A-E	390	.	94000450	94000451	255,215,0	2	4,117	0,105
chr14	94428010	94428282	A-E	730	.	94428145	94428146	255,215,0	2	1,2	0,270
chr14	94429127	94429289	A-E	541	.	94429186	94429187	255,215,0	2	32,74	0,88
chr14	94429465	94429837	A-E	613	.	94429619	94429620	255,215,0	2	67,130	0,242
chr14	94437435	94437683	A-E	891	.	94437528	94437529	255,215,0	2	56,117	0,131
chr14	95981456	95981771	A-E	750	.	95981694	95981695	255,215,0	2	208,45	0,270
chr14	95984814	95985165	A-E	684	.	95984989	95984990	255,215,0	2	1,1	0,350
chr14	96570939	96571330	A-E	573	.	96571108	96571109	255,215,0	2	1,52	0,339
chr14	96592738	96593055	A-E	710	.	96592890	96592891	255,215,0	2	77,89	0,228
chr14	98011080	98011227	A-E	936	.	98011153	98011154	255,215,0	2	1,1	0,146
chr14	99753863	99754151	A-E	763	.	99754064	99754065	255,215,0	2	116,1	0,287
chr14	100413453	100413552	A-E	489	.	100413494	100413495	255,215,0	2	6,21	0,78
chr14	100536033	100536254	A-E	789	.	100536160	100536161	255,215,0	2	46,11	0,210
chr14	100539339	100539601	A-E	815	.	100539489	100539490	255,215,0	2	40,1	0,261
chr14	100545432	100545867	A-E	661	.	100545548	100545549	255,215,0	2	64,265	0,170
chr14	100807709	100808060	A-E	782	.	100808025	100808026	255,215,0	2	307,25	0,326
chr14	100952760	100952992	A-E	690	.	100952838	100952839	255,215,0	2	7,82	0,150
chr14	101454914	101455185	A-E	533	.	101454974	101454975	255,215,0	2	1,151	0,120
chr14	102188292	102188876	A-E	581	.	102188639	102188640	255,215,0	2	297,185	0,399
chr14	102277268	102277494	A-E	491	.	102277346	102277347	255,215,0	2	65,134	0,92
chr14	103785779	103785970	A-E	560	.	103785864	103785865	255,215,0	2	2,22	0,169
chr14	103884711	103885085	A-E	545	.	103884988	103884989	255,215,0	2	233,52	0,322
chr14	104860252	104860616	A-E	742	.	104860548	104860549	255,215,0	2	244,14	0,350
chr14	105124819	105125041	A-E	882	.	105124929	105124930	255,215,0	2	1,1	0,221
chr14	105527058	105527513	A-E	923	.	105527189	105527190	255,215,0	2	87,278	0,177
chr14	105527767	105528238	A-E	911	.	105527898	105527899	255,215,0	2	102,310	0,161
chr14	105529368	105529646	A-E	599	.	105529639	105529640	255,215,0	2	269,3	0,275
chr14	105530571	105530974	A-E	562	.	105530835	105530836	255,215,0	2	148,21	0,382
chr14	105541748	105541955	A-E	647	.	105541830	105541831	255,215,0	2	23,65	0,142
chr14	105760670	105760918	A-E	901	.	105760810	105760811	255,215,0	2	91,57	0,191
chr14	106029905	106030244	A-E	575	.	106030074	106030075	255,215,0	2	1,1	0,338
chr14	106164516	106164556	A-E	810	.	106164554	106164555	255,215,0	2	38,1	0,39
chr14	107253494	107254031	A-E	877	.	107253699	107253700	255,215,0	2	175,301	0,236
chr15	22449488	22449632	A-E	718	.	22449578	22449579	255,215,0	2	51,14	0,130
chr15	31495213	31495478	A-E	515	.	31495341	31495342	255,215,0	2	3,10	0,255
chr15	31555534	31555833	A-E	874	.	31555754	31555755	255,215,0	2	176,33	0,266
chr15	31556077	31556632	A-E	772	.	31556357	31556358	255,215,0	2	218,211	0,344
chr15	31617195	31617521	A-E	812	.	31617243	31617244	255,215,0	2	1,230	0,96
chr15	31620735	31621235	A-E	613	.	31621016	31621017	255,215,0	2	197,134	0,366
chr15	31639578	31639745	A-E	946	.	31639678	31639679	255,215,0	2	36,1	0,166
chr15	31733081	31733438	A-E	495	.	31733351	31733352	255,215,0	2	228,43	0,314
chr15	31751373	31751610	A-E	688	.	31751483	31751484	255,215,0	2	8,24	0,213
chr15	31780397	31780546	A-E	892	.	31780468	31780469	255,215,0	2	1,6	0,143
chr15	33153988	33154297	A-E	481	.	33154059	33154060	255,215,0	2	35,201	0,108
chr15	33162710	33163027	A-E	764	.	33162925	33162926	255,215,0	2	156,42	0,275
chr15	34627277	34627936	A-E	679	.	34627563	34627564	255,215,0	2	253,339	0,320
chr15	35788754	35789006	A-E	857	.	35788879	35788880	255,215,0	2	1,1	0,251
chr15	38376586	38376698	A-E	845	.	38376640	38376641	255,215,0	2	1,3	0,109
chr15	39703846	39704297	A-E	763	.	39704019	39704020	255,215,0	2	117,221	0,230
chr15	39722195	39722553	A-E	465	.	39722497	39722498	255,215,0	2	253,5	0,353
chr15	39915821	39916161	A-E	883	.	39915909	39915910	255,215,0	2	1,164	0,176
chr15	39916943	39917393	A-E	805	.	39917177	39917178	255,215,0	2	229,210	0,240
chr15	40337433	40337595	A-E	446	.	40337463	40337464	255,215,0	2	1,101	0,61
chr15	40340748	40341007	A-E	598	.	40340884	40340885	255,215,0	2	122,107	0,152
chr15	40346483	40347151	A-E	916	.	40346777	40346778	255,215,0	2	283,361	0,307
chr15	40385571	40385715	A-E	458	.	40385642	40385643	255,215,0	2	1,1	0,143
chr15	40390220	40390395	A-E	786	.	40390295	40390296	255,215,0	2	1,24	0,151
chr15	42221521	42221787	A-E	916	.	42221670	42221671	255,215,0	2	102,69	0,197
chr15	42788912	42789178	A-E	710	.	42789134	42789135	255,215,0	2	181,1	0,265
chr15	45340934	45341315	A-E	711	.	45341065	45341066	255,215,0	2	79,196	0,185
chr15	45684379	45684734	A-E	967	.	45684495	45684496	255,215,0	2	1,123	0,232
chr15	45746745	45747578	A-E	690	.	45747237	45747238	255,215,0	2	465,312	0,521
chr15	45748469	45749175	A-E	506	.	45748988	45748989	255,215,0	2	450,117	0,589
chr15	48253775	48254090	A-E	473	.	48253869	48253870	255,215,0	2	1,126	0,189
chr15	50399831	50400157	A-E	902	.	50400013	50400014	255,215,0	2	183,143	0,183
chr15	50552623	50552852	A-E	718	.	50552708	50552709	255,215,0	2	1,59	0,170
chr15	51172834	51173079	A-E	860	.	51172964	51172965	255,215,0	2	85,69	0,176
chr15	51173397	51173629	A-E	779	.	51173519	51173520	255,215,0	2	91,78	0,154
chr15	51177416	51177715	A-E	894	.	51177635	51177636	255,215,0	2	200,59	0,240
chr15	51369445	51369616	A-E	846	.	51369499	51369500	255,215,0	2	2,63	0,108
chr15	51369900	51370046	A-E	574	.	51369952	51369953	255,215,0	2	36,77	0,69
chr15	52305327	52305801	A-E	897	.	52305484	52305485	255,215,0	2	75,233	0,241
chr15	52369278	52369628	A-E	803	.	52369324	52369325	255,215,0	2	6,263	0,87
chr15	52526918	52527038	A-E	676	.	52526971	52526972	255,215,0	2	23,35	0,85
chr15	52796168	52796272	A-E	568	.	52796219	52796220	255,215,0	2	1,1	0,103
chr15	52975108	52975296	A-E	465	.	52975172	52975173	255,215,0	2	32,90	0,98
chr15	55514036	55514211	A-E	598	.	55514087	55514088	255,215,0	2	1,73	0,102
chr15	55514866	55515077	A-E	554	.	55514980	55514981	255,215,0	2	21,2	0,209
chr15	55559739	55560363	A-E	587	.	55560095	55560096	255,215,0	2	347,258	0,366
chr15	55571935	55572134	A-E	882	.	55572018	55572019	255,215,0	2	5,37	0,162
chr15	55977497	55977782	A-E	692	.	55977635	55977636	255,215,0	2	1,9	0,276
chr15	55986919	55987071	A-E	663	.	55986979	55986980	255,215,0	2	2,33	0,119
chr15	57853638	57853874	A-E	750	.	57853725	57853726	255,215,0	2	1,61	0,175
chr15	58809430	58809837	A-E	564	.	58809500	58809501	255,215,0	2	1,267	0,140
chr15	58809905	58810316	A-E	903	.	58810143	58810144	255,215,0	2	235,168	0,243
chr15	58810481	58810649	A-E	766	.	58810567	58810568	255,215,0	2	71,66	0,102
chr15	59566542	59566544	A-E	624	.	59566542	59566543	255,215,0	2	1,1	0,1
chr15	59592534	59592835	A-E	542	.	59592689	59592690	255,215,0	2	144,133	0,168
chr15	59698541	59698940	A-E	442	.	59698701	59698702	255,215,0	2	10,88	0,311
chr15	59705215	59705252	A-E	815	.	59705237	59705238	255,215,0	2	9,1	0,36
chr15	59978652	59978797	A-E	508	.	59978719	59978720	255,215,0	2	1,10	0,135
chr15	60547541	60548010	A-E	767	.	60547774	60547775	255,215,0	2	151,153	0,316
chr15	60840388	60840646	A-E	708	.	60840462	60840463	255,215,0	2	44,152	0,106
chr15	60855817	60856094	A-E	899	.	60855922	60855923	255,215,0	2	41,106	0,171
chr15	60874514	60874871	A-E	801	.	60874791	60874792	255,215,0	2	233,34	0,323
chr15	60927699	60928017	A-E	637	.	60927820	60927821	255,215,0	2	1,75	0,243
chr15	61091060	61091341	A-E	886	.	61091118	61091119	255,215,0	2	28,191	0,90
chr15	63486176	63486338	A-E	758	.	63486266	63486267	255,215,0	2	55,36	0,126
chr15	63773261	63773631	A-E	769	.	63773482	63773483	255,215,0	2	85,12	0,358
chr15	63789918	63790251	A-E	639	.	63790144	63790145	255,215,0	2	213,92	0,241
chr15	64162328	64162563	A-E	893	.	64162528	64162529	255,215,0	2	168,1	0,234
chr15	64185014	64185515	A-E	882	.	64185043	64185044	255,215,0	2	10,452	0,49
chr15	64278991	64279345	A-E	848	.	64279167	64279168	255,215,0	2	1,1	0,353
chr15	64538820	64539298	A-E	935	.	64539121	64539122	255,215,0	2	276,151	0,327
chr15	64540216	64540468	A-E	931	.	64540343	64540344	255,215,0	2	46,43	0,209
chr15	65165332	65165600	A-E	450	.	65165446	65165447	255,215,0	2	104,142	0,126
chr15	65174333	65174776	A-E	725	.	65174648	65174649	255,215,0	2	288,99	0,344
chr15	65175391	65175749	A-E	815	.	65175477	65175478	255,215,0	2	61,245	0,113
chr15	65183983	65184442	A-E	768	.	65184081	65184082	255,215,0	2	43,305	0,154
chr15	66662192	66662458	A-E	829	.	66662266	66662267	255,215,0	2	1,117	0,149
chr15	67385827	67386130	A-E	432	.	67385988	67385989	255,215,0	2	161,141	0,162
chr15	67393197	67393867	A-E	778	.	67393526	67393527	255,215,0	2	314,324	0,346
chr15	67401891	67402640	A-E	773	.	67402086	67402087	255,215,0	2	141,499	0,250
chr15	67409139	67409556	A-E	692	.	67409295	67409296	255,215,0	2	116,219	0,198
chr15	67413336	67413759	A-E	553	.	67413491	67413492	255,215,0	2	111,222	0,201
chr15	67468171	67468380	A-E	667	.	67468280	67468281	255,215,0	2	45,35	0,174
chr15	68075765	68075963	A-E	476	.	68075888	68075889	255,215,0	2	50,1	0,197
chr15	68132952	68133362	A-E	736	.	68133002	68133003	255,215,0	2	1,309	0,101
chr15	68176779	68177152	A-E	536	.	68176933	68176934	255,215,0	2	1,65	0,308
chr15	68818732	68818982	A-E	968	.	68818860	68818861	255,215,0	2	8,1	0,249
chr15	69087536	69088004	A-E	526	.	69087835	69087836	255,215,0	2	258,126	0,342
chr15	69453904	69454158	A-E	508	.	69454120	69454121	255,215,0	2	181,1	0,253
chr15	69866659	69866776	A-E	538	.	69866721	69866722	255,215,0	2	10,1	0,116
chr15	70006588	70006856	A-E	824	.	70006757	70006758	255,215,0	2	74,2	0,266
chr15	70047760	70048370	A-E	781	.	70048205	70048206	255,215,0	2	434,153	0,457
chr15	70391261	70391735	A-E	526	.	70391556	70391557	255,215,0	2	220,102	0,372
chr15	70392960	70393272	A-E	413	.	70393149	70393150	255,215,0	2	186,119	0,193
chr15	70432931	70433327	A-E	762	.	70433203	70433204	255,215,0	2	160,11	0,385
chr15	70433556	70433653	A-E	903	.	70433636	70433637	255,215,0	2	74,10	0,87
chr15	70551051	70551280	A-E	862	.	70551146	70551147	255,215,0	2	34,72	0,157
chr15	70551432	70551570	A-E	812	.	70551487	70551488	255,215,0	2	1,28	0,110
chr15	70755114	70755202	A-E	678	.	70755129	70755130	255,215,0	2	1,57	0,31
chr15	70755364	70755766	A-E	853	.	70755548	70755549	255,215,0	2	149,181	0,221
chr15	70755934	70756114	A-E	625	.	70756015	70756016	255,215,0	2	20,36	0,144
chr15	70771310	70771756	A-E	768	.	70771621	70771622	255,215,0	2	248,71	0,375
chr15	70779021	70779387	A-E	536	.	70779166	70779167	255,215,0	2	1,76	0,290
chr15	70797214	70797333	A-E	823	.	70797234	70797235	255,215,0	2	5,83	0,36
chr15	72520083	72520441	A-E	826	.	72520216	72520217	255,215,0	2	66,156	0,202
chr15	73032689	73032951	A-E	808	.	73032814	73032815	255,215,0	2	1,11	0,251
chr15	73077755	73078078	A-E	826	.	73077899	73077900	255,215,0	2	53,86	0,237
chr15	74258069	74258363	A-E	737	.	74258215	74258216	255,215,0	2	1,1	0,293
chr15	74287730	74287905	A-E	806	.	74287835	74287836	255,215,0	2	62,26	0,149
chr15	74289381	74289564	A-E	589	.	74289453	74289454	255,215,0	2	14,51	0,132
chr15	74679306	74679684	A-E	590	.	74679408	74679409	255,215,0	2	5,177	0,201
chr15	74683456	74683642	A-E	488	.	74683548	74683549	255,215,0	2	9,9	0,177
chr15	74699762	74699966	A-E	647	.	74699868	74699869	255,215,0	2	10,1	0,203
chr15	74721161	74721821	A-E	556	.	74721538	74721539	255,215,0	2	378,282	0,378
chr15	75163276	75163409	A-E	586	.	75163341	75163342	255,215,0	2	1,2	0,131
chr15	75338663	75338960	A-E	878	.	75338802	75338803	255,215,0	2	134,152	0,145
chr15	75353716	75354155	A-E	868	.	75353785	75353786	255,215,0	2	39,338	0,101
chr15	75384189	75384549	A-E	951	.	75384317	75384318	255,215,0	2	73,175	0,185
chr15	75397173	75397774	A-E	868	.	75397427	75397428	255,215,0	2	249,341	0,260
chr15	75398506	75398605	A-E	779	.	75398539	75398540	255,215,0	2	7,38	0,61
chr15	75400106	75401427	A-E	701	.	75400996	75400997	255,215,0	2	844,383	0,938
chr15	75404629	75405178	A-E	978	.	75404815	75404816	255,215,0	2	172,347	0,202
chr15	75423357	75423922	A-E	939	.	75423828	75423829	255,215,0	2	404,25	0,540
chr15	75430605	75430778	A-E	597	.	75430734	75430735	255,215,0	2	87,1	0,172
chr15	75445545	75445830	A-E	736	.	75445693	75445694	255,215,0	2	14,1	0,284
chr15	75495544	75495835	A-E	743	.	75495598	75495599	255,215,0	2	9,191	0,100
chr15	75496316	75496728	A-E	485	.	75496438	75496439	255,215,0	2	55,221	0,191
chr15	75993034	75993216	A-E	524	.	75993123	75993124	255,215,0	2	23,26	0,156
chr15	77785821	77785911	A-E	600	.	77785866	77785867	255,215,0	2	2,1	0,89
chr15	78342444	78343156	A-E	541	.	78342878	78342879	255,215,0	2	373,215	0,497
chr15	78361071	78361580	A-E	765	.	78361228	78361229	255,215,0	2	92,286	0,223
chr15	79049512	79049756	A-E	756	.	79049603	79049604	255,215,0	2	1,62	0,182
chr15	79269322	79269965	A-E	745	.	79269451	79269452	255,215,0	2	1,384	0,259
chr15	79280826	79281229	A-E	840	.	79281126	79281127	255,215,0	2	229,30	0,373
chr15	80194397	80194544	A-E	537	.	80194471	80194472	255,215,0	2	3,1	0,146
chr15	80240668	80240846	A-E	518	.	80240765	80240766	255,215,0	2	43,26	0,152
chr15	80254561	80254851	A-E	827	.	80254750	80254751	255,215,0	2	152,63	0,227
chr15	80259231	80259586	A-E	852	.	80259564	80259565	255,215,0	2	314,2	0,353
chr15	80265919	80266168	A-E	922	.	80266025	80266026	255,215,0	2	85,121	0,128
chr15	80303455	80303586	A-E	918	.	80303520	80303521	255,215,0	2	1,1	0,130
chr15	80453068	80453275	A-E	735	.	80453179	80453180	255,215,0	2	39,23	0,184
chr15	81248296	81248446	A-E	581	.	81248369	81248370	255,215,0	2	1,4	0,146
chr15	81277111	81277444	A-E	683	.	81277388	81277389	255,215,0	2	231,9	0,324
chr15	81576813	81577034	A-E	694	.	81576956	81576957	255,215,0	2	120,53	0,168
chr15	81590185	81590430	A-E	485	.	81590332	81590333	255,215,0	2	148,97	0,148
chr15	83479679	83480264	A-E	590	.	83480016	83480017	255,215,0	2	310,220	0,365
chr15	83731534	83731663	A-E	548	.	83731575	83731576	255,215,0	2	1,47	0,82
chr15	83869308	83869629	A-E	534	.	83869460	83869461	255,215,0	2	1,17	0,304
chr15	85861581	85861931	A-E	856	.	85861752	85861753	255,215,0	2	22,29	0,321
chr15	85874454	85874742	A-E	735	.	85874551	85874552	255,215,0	2	4,97	0,191
chr15	85951204	85951442	A-E	960	.	85951356	85951357	255,215,0	2	137,69	0,169
chr15	85951741	85952026	A-E	870	.	85951781	85951782	255,215,0	2	4,208	0,77
chr15	85956762	85957097	A-E	603	.	85956877	85956878	255,215,0	2	63,167	0,168
chr15	86126699	86127744	A-E	865	.	86127306	86127307	255,215,0	2	546,376	0,669
chr15	90094923	90095099	A-E	766	.	90095010	90095011	255,215,0	2	1,1	0,175
chr15	90324413	90324614	A-E	689	.	90324488	90324489	255,215,0	2	49,98	0,103
chr15	90325168	90325324	A-E	690	.	90325248	90325249	255,215,0	2	17,12	0,144
chr15	90394929	90395092	A-E	993	.	90395006	90395007	255,215,0	2	5,12	0,151
chr15	90441878	90442278	A-E	480	.	90442168	90442169	255,215,0	2	183,1	0,399
chr15	90574620	90575072	A-E	924	.	90574762	90574763	255,215,0	2	107,274	0,178
chr15	90577561	90577868	A-E	783	.	90577653	90577654	255,215,0	2	43,165	0,142
chr15	90581471	90581912	A-E	702	.	90581726	90581727	255,215,0	2	171,100	0,341
chr15	90601701	90601819	A-E	678	.	90601778	90601779	255,215,0	2	50,13	0,105
chr15	90605708	90605863	A-E	507	.	90605755	90605756	255,215,0	2	1,61	0,94
chr15	90722818	90722829	A-E	472	.	90722823	90722824	255,215,0	2	1,1	0,10
chr15	90944087	90944636	A-E	490	.	90944283	90944284	255,215,0	2	166,321	0,228
chr15	91191799	91192162	A-E	562	.	91191975	91191976	255,215,0	2	62,72	0,291
chr15	91361562	91361718	A-E	443	.	91361606	91361607	255,215,0	2	1,68	0,88
chr15	91373203	91373629	A-E	813	.	91373443	91373444	255,215,0	2	192,137	0,289
chr15	91381352	91381687	A-E	506	.	91381525	91381526	255,215,0	2	112,99	0,236
chr15	91394443	91394654	A-E	506	.	91394576	91394577	255,215,0	2	77,20	0,191
chr15	91395931	91396167	A-E	750	.	91396036	91396037	255,215,0	2	51,75	0,161
chr15	91399904	91400195	A-E	493	.	91399998	91399999	255,215,0	2	29,131	0,160
chr15	91412875	91413318	A-E	734	.	91412959	91412960	255,215,0	2	57,330	0,113
chr15	92400967	92401402	A-E	919	.	92401149	92401150	255,215,0	2	103,173	0,262
chr15	92612839	92613223	A-E	687	.	92613005	92613006	255,215,0	2	121,171	0,213
chr15	92639082	92639288	A-E	534	.	92639176	92639177	255,215,0	2	54,70	0,136
chr15	93347056	93347810	A-E	545	.	93347182	93347183	255,215,0	2	72,572	0,182
chr15	93376360	93376528	A-E	613	.	93376443	93376444	255,215,0	2	1,1	0,167
chr15	93425040	93425223	A-E	616	.	93425111	93425112	255,215,0	2	43,83	0,100
chr15	94717689	94718013	A-E	894	.	94717846	94717847	255,215,0	2	45,53	0,271
chr15	94850045	94850297	A-E	958	.	94850154	94850155	255,215,0	2	32,65	0,187
chr15	96516987	96517350	A-E	964	.	96517257	96517258	255,215,0	2	179,1	0,362
chr15	99395486	99396002	A-E	563	.	99395688	99395689	255,215,0	2	129,240	0,276
chr15	99525654	99525915	A-E	896	.	99525784	99525785	255,215,0	2	2,1	0,260
chr15	99965380	99965718	A-E	763	.	99965579	99965580	255,215,0	2	136,75	0,263
chr15	99973623	99973819	A-E	579	.	99973720	99973721	255,215,0	2	1,1	0,195
chr15	100049015	100049413	A-E	862	.	100049232	100049233	255,215,0	2	79,42	0,356
chr15	101481026	101481320	A-E	753	.	101481181	101481182	255,215,0	2	106,88	0,206
chr15	101665058	101665158	A-E	665	.	101665064	101665065	255,215,0	2	1,88	0,12
chr15	101667290	101667533	A-E	802	.	101667377	101667378	255,215,0	2	3,70	0,173
chr15	101739961	101740273	A-E	736	.	101740215	101740216	255,215,0	2	199,1	0,311
chr16	85163	85424	A-E	518	.	85311	85312	255,215,0	2	37,1	0,260
chr16	377235	377950	A-E	528	.	377754	377755	255,215,0	2	476,151	0,564
chr16	575519	575832	A-E	912	.	575765	575766	255,215,0	2	181,1	0,312
chr16	578748	579156	A-E	532	.	578910	578911	255,215,0	2	87,170	0,238
chr16	1381826	1382192	A-E	516	.	1381929	1381930	255,215,0	2	42,200	0,166
chr16	1519780	1519909	A-E	767	.	1519801	1519802	255,215,0	2	14,100	0,29
chr16	2041117	2041468	A-E	960	.	2041265	2041266	255,215,0	2	23,77	0,274
chr16	2057818	2059084	A-E	498	.	2058233	2058234	255,215,0	2	341,776	0,490
chr16	2478608	2478672	A-E	667	.	2478639	2478640	255,215,0	2	1,1	0,63
chr16	2557760	2557909	A-E	821	.	2557834	2557835	255,215,0	2	1,1	0,148
chr16	2582505	2583298	A-E	956	.	2582684	2582685	255,215,0	2	155,589	0,204
chr16	2955389	2955781	A-E	684	.	2955668	2955669	255,215,0	2	169,1	0,391
chr16	3156056	3156304	A-E	470	.	3156226	3156227	255,215,0	2	100,6	0,242
chr16	3931357	3931444	A-E	507	.	3931400	3931401	255,215,0	2	1,1	0,86
chr16	4021311	4021627	A-E	835	.	4021471	4021472	255,215,0	2	139,133	0,183
chr16	4464344	4465352	A-E	635	.	4464552	4464553	255,215,0	2	127,718	0,290
chr16	4944877	4945061	A-E	943	.	4944986	4944987	255,215,0	2	37,1	0,183
chr16	9055639	9056008	A-E	582	.	9055790	9055791	255,215,0	2	129,194	0,175
chr16	9147014	9147397	A-E	799	.	9147239	9147240	255,215,0	2	69,1	0,382
chr16	9221431	9221974	A-E	754	.	9221621	9221622	255,215,0	2	113,275	0,268
chr16	10847001	10847390	A-E	676	.	10847043	10847044	255,215,0	2	30,333	0,56
chr16	10906424	10906836	A-E	875	.	10906714	10906715	255,215,0	2	198,29	0,383
chr16	10927183	10927207	A-E	765	.	10927195	10927196	255,215,0	2	2,1	0,23
chr16	10964024	10964207	A-E	815	.	10964106	10964107	255,215,0	2	2,19	0,164
chr16	10965041	10965252	A-E	926	.	10965109	10965110	255,215,0	2	40,114	0,97
chr16	10973961	10974260	A-E	830	.	10974040	10974041	255,215,0	2	40,179	0,120
chr16	11295999	11296122	A-E	647	.	11296014	11296015	255,215,0	2	4,96	0,27
chr16	11299930	11300255	A-E	887	.	11300087	11300088	255,215,0	2	97,107	0,218
chr16	11352629	11352834	A-E	922	.	11352731	11352732	255,215,0	2	1,1	0,204
chr16	11402836	11403053	A-E	562	.	11402973	11402974	255,215,0	2	107,48	0,169
chr16	11419517	11419755	A-E	865	.	11419647	11419648	255,215,0	2	95,72	0,166
chr16	11420086	11420301	A-E	854	.	11420179	11420180	255,215,0	2	55,82	0,133
chr16	11421314	11421464	A-E	826	.	11421432	11421433	255,215,0	2	88,1	0,149
chr16	11422943	11423238	A-E	877	.	11423116	11423117	255,215,0	2	55,2	0,293
chr16	11705983	11706695	A-E	521	.	11706337	11706338	255,215,0	2	312,315	0,397
chr16	11776552	11776999	A-E	661	.	11776844	11776845	255,215,0	2	244,106	0,341
chr16	11894292	11894377	A-E	891	.	11894334	11894335	255,215,0	2	1,1	0,84
chr16	14397958	14398068	A-E	623	.	14398014	14398015	255,215,0	2	5,2	0,108
chr16	14752031	14752218	A-E	476	.	14752118	14752119	255,215,0	2	1,13	0,174
chr16	15069619	15069687	A-E	554	.	15069630	15069631	255,215,0	2	1,46	0,22
chr16	15730401	15730568	A-E	805	.	15730505	15730506	255,215,0	2	43,1	0,166
chr16	15738027	15738375	A-E	640	.	15738312	15738313	255,215,0	2	271,47	0,301
chr16	16055043	16055430	A-E	889	.	16055121	16055122	255,215,0	2	49,278	0,109
chr16	16092294	16092782	A-E	593	.	16092511	16092512	255,215,0	2	208,261	0,227
chr16	16119128	16119315	A-E	868	.	16119222	16119223	255,215,0	2	3,1	0,186
chr16	17257893	17258025	A-E	689	.	17257959	17257960	255,215,0	2	3,1	0,131
chr16	17436977	17437203	A-E	707	.	17437055	17437056	255,215,0	2	45,114	0,112
chr16	17440554	17440834	A-E	845	.	17440602	17440603	255,215,0	2	35,218	0,62
chr16	17453655	17453984	A-E	619	.	17453791	17453792	255,215,0	2	92,147	0,182
chr16	17462865	17463104	A-E	506	.	17462979	17462980	255,215,0	2	88,98	0,141
chr16	17471383	17471727	A-E	826	.	17471578	17471579	255,215,0	2	161,113	0,231
chr16	17474516	17474881	A-E	608	.	17474732	17474733	255,215,0	2	166,98	0,267
chr16	17510902	17511071	A-E	875	.	17510984	17510985	255,215,0	2	1,5	0,164
chr16	17542654	17543047	A-E	514	.	17542952	17542953	255,215,0	2	256,52	0,341
chr16	18811720	18812078	A-E	543	.	18811898	18811899	255,215,0	2	1,1	0,357
chr16	19221625	19221975	A-E	587	.	19221735	19221736	255,215,0	2	1,130	0,220
chr16	19532119	19532450	A-E	758	.	19532313	19532314	255,215,0	2	165,106	0,225
chr16	20877631	20877934	A-E	782	.	20877767	20877768	255,215,0	2	93,122	0,181
chr16	21611842	21611954	A-E	528	.	21611918	21611919	255,215,0	2	45,4	0,108
chr16	21620302	21620588	A-E	689	.	21620482	21620483	255,215,0	2	140,64	0,222
chr16	22020044	22020453	A-E	530	.	22020258	22020259	255,215,0	2	22,1	0,408
chr16	22206155	22206271	A-E	511	.	22206213	22206214	255,215,0	2	6,5	0,111
chr16	22366801	22367164	A-E	718	.	22366981	22366982	255,215,0	2	1,3	0,360
chr16	23377055	23377415	A-E	787	.	23377278	23377279	255,215,0	2	91,3	0,357
chr16	23516061	23516396	A-E	870	.	23516251	23516252	255,215,0	2	115,69	0,266
chr16	23837875	23838190	A-E	775	.	23838036	23838037	255,215,0	2	130,122	0,193
chr16	23866430	23866734	A-E	796	.	23866589	23866590	255,215,0	2	138,122	0,182
chr16	23869779	23870194	A-E	520	.	23869979	23869980	255,215,0	2	148,161	0,254
chr16	25060889	25061147	A-E	953	.	25061000	25061001	255,215,0	2	56,90	0,168
chr16	25062814	25063119	A-E	734	.	25062970	25062971	255,215,0	2	9,1	0,304
chr16	25121755	25122029	A-E	792	.	25121857	25121858	255,215,0	2	2,70	0,204
chr16	27249665	27249878	A-E	630	.	27249749	27249750	255,215,0	2	41,85	0,128
chr16	27265638	27265791	A-E	865	.	27265718	27265719	255,215,0	2	35,27	0,126
chr16	27312829	27313096	A-E	657	.	27312960	27312961	255,215,0	2	3,7	0,260
chr16	27329776	27330351	A-E	636	.	27329939	27329940	255,215,0	2	161,409	0,166
chr16	27338285	27338559	A-E	402	.	27338368	27338369	255,215,0	2	61,168	0,106
chr16	28153289	28153624	A-E	507	.	28153396	28153397	255,215,0	2	31,151	0,184
chr16	29278013	29278172	A-E	898	.	29278033	29278034	255,215,0	2	8,125	0,34
chr16	29713855	29714040	A-E	878	.	29713925	29713926	255,215,0	2	15,59	0,126
chr16	29796508	29796713	A-E	527	.	29796644	29796645	255,215,0	2	106,38	0,167
chr16	30579441	30579843	A-E	780	.	30579692	30579693	255,215,0	2	194,92	0,310
chr16	31005740	31006063	A-E	746	.	31006001	31006002	255,215,0	2	221,20	0,303
chr16	31363199	31364642	A-E	733	.	31363514	31363515	255,215,0	2	312,1124	0,319
chr16	31880759	31881790	A-E	621	.	31880861	31880862	255,215,0	2	4,829	0,202
chr16	31888166	31888535	A-E	522	.	31888468	31888469	255,215,0	2	279,42	0,327
chr16	31888684	31889219	A-E	983	.	31888997	31888998	255,215,0	2	263,171	0,364
chr16	31891820	31892363	A-E	647	.	31891971	31891972	255,215,0	2	152,391	0,152
chr16	47072084	47072446	A-E	434	.	47072375	47072376	255,215,0	2	222,1	0,361
chr16	47175603	47175949	A-E	476	.	47175814	47175815	255,215,0	2	125,47	0,299
chr16	48400459	48400723	A-E	707	.	48400563	48400564	255,215,0	2	67,121	0,143
chr16	48466132	48466242	A-E	483	.	48466188	48466189	255,215,0	2	5,1	0,109
chr16	48570287	48570591	A-E	672	.	48570515	48570516	255,215,0	2	166,13	0,291
chr16	48645394	48646040	A-E	702	.	48645806	48645807	255,215,0	2	351,172	0,474
chr16	48646666	48646732	A-E	539	.	48646685	48646686	255,215,0	2	1,28	0,38
chr16	48657602	48657960	A-E	643	.	48657801	48657802	255,215,0	2	150,108	0,250
chr16	50101332	50101352	A-E	507	.	50101340	50101341	255,215,0	2	1,4	0,16
chr16	50301586	50301804	A-E	541	.	50301715	50301716	255,215,0	2	117,76	0,142
chr16	50729249	50729875	A-E	485	.	50729683	50729684	255,215,0	2	427,184	0,442
chr16	52526808	52526987	A-E	867	.	52526897	52526898	255,215,0	2	1,1	0,178
chr16	53128013	53128430	A-E	460	.	53128278	53128279	255,215,0	2	116,1	0,416
chr16	55868028	55868350	A-E	497	.	55868124	55868125	255,215,0	2	5,133	0,189
chr16	56644047	56644457	A-E	681	.	56644378	56644379	255,215,0	2	300,47	0,363
chr16	57033385	57033539	A-E	905	.	57033478	57033479	255,215,0	2	35,1	0,153
chr16	57377213	57377564	A-E	697	.	57377301	57377302	255,215,0	2	25,199	0,152
chr16	57422451	57422745	A-E	801	.	57422597	57422598	255,215,0	2	1,1	0,293
chr16	57564039	57564411	A-E	632	.	57564095	57564096	255,215,0	2	8,267	0,105
chr16	57573031	57573089	A-E	755	.	57573066	57573067	255,215,0	2	15,1	0,57
chr16	57635822	57636272	A-E	927	.	57636195	57636196	255,215,0	2	353,55	0,395
chr16	67047765	67048035	A-E	572	.	67047885	67047886	255,215,0	2	1,29	0,241
chr16	67278684	67278969	A-E	900	.	67278831	67278832	255,215,0	2	122,111	0,174
chr16	67345616	67346198	A-E	648	.	67345887	67345888	255,215,0	2	206,244	0,338
chr16	67581625	67581971	A-E	473	.	67581837	67581838	255,215,0	2	160,81	0,265
chr16	67867011	67867153	A-E	524	.	67867059	67867060	255,215,0	2	6,50	0,92
chr16	68029500	68029744	A-E	660	.	68029641	68029642	255,215,0	2	41,1	0,243
chr16	68113537	68113949	A-E	425	.	68113712	68113713	255,215,0	2	65,125	0,287
chr16	68320188	68320357	A-E	568	.	68320232	68320233	255,215,0	2	20,99	0,70
chr16	68451680	68452082	A-E	679	.	68451888	68451889	255,215,0	2	31,16	0,386
chr16	69564577	69564882	A-E	503	.	69564730	69564731	255,215,0	2	81,78	0,227
chr16	69796957	69797361	A-E	780	.	69797155	69797156	255,215,0	2	139,146	0,258
chr16	70451023	70451476	A-E	686	.	70451222	70451223	255,215,0	2	168,222	0,231
chr16	71876202	71876421	A-E	971	.	71876311	71876312	255,215,0	2	1,1	0,218
chr16	72237360	72237779	A-E	513	.	72237528	72237529	255,215,0	2	153,235	0,184
chr16	74970861	74971182	A-E	930	.	74971034	74971035	255,215,0	2	29,2	0,319
chr16	75109200	75109655	A-E	768	.	75109344	75109345	255,215,0	2	121,287	0,168
chr16	75132483	75132887	A-E	545	.	75132603	75132604	255,215,0	2	73,236	0,168
chr16	75454988	75455069	A-E	861	.	75455028	75455029	255,215,0	2	1,1	0,80
chr16	75604496	75604511	A-E	485	.	75604503	75604504	255,215,0	2	1,1	0,14
chr16	78776344	78776829	A-E	877	.	78776565	78776566	255,215,0	2	154,195	0,290
chr16	78830248	78830546	A-E	994	.	78830431	78830432	255,215,0	2	71,1	0,297
chr16	79041696	79041799	A-E	509	.	79041747	79041748	255,215,0	2	1,1	0,102
chr16	80614104	80614217	A-E	865	.	80614174	80614175	255,215,0	2	30,1	0,112
chr16	80617475	80617786	A-E	555	.	80617636	80617637	255,215,0	2	13,1	0,310
chr16	81503648	81503971	A-E	610	.	81503708	81503709	255,215,0	2	21,223	0,100
chr16	81650024	81650627	A-E	618	.	81650532	81650533	255,215,0	2	468,54	0,549
chr16	81659418	81659741	A-E	602	.	81659490	81659491	255,215,0	2	31,208	0,115
chr16	81763852	81764387	A-E	623	.	81764184	81764185	255,215,0	2	273,143	0,392
chr16	81850932	81851457	A-E	726	.	81851112	81851113	255,215,0	2	156,319	0,206
chr16	81866583	81866736	A-E	628	.	81866662	81866663	255,215,0	2	7,1	0,152
chr16	82687139	82687406	A-E	985	.	82687298	82687299	255,215,0	2	154,101	0,166
chr16	82687467	82688028	A-E	817	.	82687714	82687715	255,215,0	2	202,267	0,294
chr16	82689057	82689347	A-E	731	.	82689180	82689181	255,215,0	2	66,108	0,182
chr16	82693893	82694152	A-E	746	.	82693973	82693974	255,215,0	2	29,127	0,132
chr16	84314788	84314946	A-E	992	.	84314874	84314875	255,215,0	2	33,17	0,141
chr16	84545075	84545257	A-E	438	.	84545138	84545139	255,215,0	2	1,56	0,126
chr16	84628696	84628964	A-E	814	.	84628829	84628830	255,215,0	2	4,4	0,264
chr16	84631583	84631836	A-E	800	.	84631711	84631712	255,215,0	2	5,1	0,252
chr16	84633108	84633501	A-E	868	.	84633305	84633306	255,215,0	2	195,193	0,200
chr16	84636685	84637090	A-E	963	.	84636874	84636875	255,215,0	2	173,198	0,207
chr16	84641438	84641605	A-E	570	.	84641501	84641502	255,215,0	2	30,70	0,97
chr16	84785578	84785829	A-E	757	.	84785711	84785712	255,215,0	2	50,34	0,217
chr16	84927563	84927750	A-E	850	.	84927649	84927650	255,215,0	2	24,38	0,149
chr16	85062384	85062545	A-E	830	.	85062426	85062427	255,215,0	2	18,94	0,67
chr16	85187292	85187617	A-E	456	.	85187454	85187455	255,215,0	2	1,1	0,324
chr16	85339922	85340091	A-E	693	.	85340011	85340012	255,215,0	2	48,38	0,131
chr16	85603902	85604423	A-E	703	.	85603948	85603949	255,215,0	2	19,446	0,75
chr16	85789975	85790405	A-E	898	.	85790170	85790171	255,215,0	2	137,175	0,255
chr16	85855311	85855450	A-E	535	.	85855375	85855376	255,215,0	2	7,16	0,123
chr16	85922437	85922658	A-E	806	.	85922588	85922589	255,215,0	2	83,1	0,220
chr16	85947297	85947673	A-E	518	.	85947420	85947421	255,215,0	2	1,130	0,246
chr16	85965310	85965492	A-E	561	.	85965423	85965424	255,215,0	2	59,14	0,168
chr16	86018969	86019433	A-E	627	.	86019249	86019250	255,215,0	2	183,86	0,378
chr16	87758673	87759076	A-E	589	.	87758906	87758907	255,215,0	2	65,1	0,402
chr16	87814047	87814397	A-E	900	.	87814160	87814161	255,215,0	2	1,123	0,227
chr16	87840547	87840941	A-E	789	.	87840912	87840913	255,215,0	2	338,1	0,393
chr16	87899593	87899990	A-E	774	.	87899749	87899750	255,215,0	2	14,98	0,299
chr16	87901718	87902209	A-E	761	.	87902043	87902044	255,215,0	2	275,114	0,377
chr16	87957908	87958324	A-E	445	.	87958192	87958193	255,215,0	2	266,112	0,304
chr16	87978906	87979489	A-E	541	.	87979212	87979213	255,215,0	2	272,242	0,341
chr16	88299166	88299470	A-E	495	.	88299261	88299262	255,215,0	2	1,113	0,191
chr16	88701263	88701663	A-E	475	.	88701373	88701374	255,215,0	2	58,237	0,163
chr16	88771579	88772211	A-E	748	.	88771674	88771675	255,215,0	2	61,502	0,130
chr16	88847421	88847701	A-E	721	.	88847600	88847601	255,215,0	2	87,8	0,272
chr16	88848168	88848452	A-E	773	.	88848342	88848343	255,215,0	2	118,53	0,231
chr16	88848890	88849172	A-E	860	.	88848994	88848995	255,215,0	2	1,73	0,209
chr16	89039891	89040100	A-E	576	.	89039995	89039996	255,215,0	2	1,1	0,208
chr16	89040833	89040974	A-E	568	.	89040902	89040903	255,215,0	2	1,2	0,139
chr16	89050571	89050973	A-E	643	.	89050875	89050876	255,215,0	2	245,38	0,364
chr16	89066514	89066746	A-E	543	.	89066598	89066599	255,215,0	2	2,64	0,168
chr16	89488709	89489334	A-E	781	.	89489045	89489046	255,215,0	2	312,263	0,362
chr16	90143699	90144065	A-E	646	.	90143925	90143926	255,215,0	2	98,10	0,356
chr17	698193	698349	A-E	554	.	698270	698271	255,215,0	2	1,1	0,155
chr17	1092117	1092552	A-E	559	.	1092271	1092272	255,215,0	2	128,254	0,181
chr17	1100738	1101160	A-E	836	.	1100938	1100939	255,215,0	2	150,170	0,252
chr17	1101374	1101675	A-E	553	.	1101480	1101481	255,215,0	2	97,185	0,116
chr17	1459043	1459790	A-E	539	.	1459642	1459643	255,215,0	2	578,125	0,622
chr17	1509587	1509868	A-E	681	.	1509721	1509722	255,215,0	2	83,95	0,186
chr17	1510355	1511124	A-E	728	.	1510941	1510942	255,215,0	2	502,97	0,672
chr17	1953067	1954207	A-E	538	.	1953326	1953327	255,215,0	2	212,832	0,308
chr17	1994416	1994643	A-E	400	.	1994602	1994603	255,215,0	2	164,17	0,210
chr17	2162010	2162402	A-E	641	.	2162192	2162193	255,215,0	2	1,27	0,365
chr17	2241529	2241816	A-E	521	.	2241650	2241651	255,215,0	2	1,44	0,243
chr17	2612424	2612524	A-E	740	.	2612492	2612493	255,215,0	2	39,1	0,99
chr17	2614073	2614260	A-E	459	.	2614118	2614119	255,215,0	2	1,96	0,91
chr17	2717801	2718168	A-E	669	.	2718052	2718053	255,215,0	2	144,8	0,359
chr17	2718511	2718548	A-E	631	.	2718517	2718518	255,215,0	2	1,24	0,13
chr17	2952123	2952503	A-E	707	.	2952283	2952284	255,215,0	2	9,67	0,313
chr17	3641791	3642428	A-E	483	.	3642282	3642283	255,215,0	2	490,144	0,493
chr17	3673855	3674070	A-E	370	.	3673881	3673882	255,215,0	2	1,163	0,52
chr17	3694919	3695190	A-E	861	.	3695000	3695001	255,215,0	2	19,127	0,144
chr17	3698279	3698691	A-E	739	.	3698533	3698534	255,215,0	2	229,131	0,281
chr17	3699697	3700093	A-E	632	.	3699884	3699885	255,215,0	2	137,158	0,238
chr17	3701968	3702398	A-E	697	.	3702111	3702112	255,215,0	2	144,286	0,144
chr17	3817602	3817987	A-E	442	.	3817756	3817757	255,215,0	2	127,203	0,182
chr17	4297300	4297441	A-E	776	.	4297367	4297368	255,215,0	2	1,6	0,135
chr17	4297689	4298014	A-E	874	.	4297722	4297723	255,215,0	2	4,261	0,64
chr17	4614568	4615368	A-E	633	.	4615019	4615020	255,215,0	2	424,320	0,480
chr17	4631435	4631755	A-E	669	.	4631531	4631532	255,215,0	2	6,132	0,188
chr17	4651269	4651456	A-E	580	.	4651406	4651407	255,215,0	2	90,1	0,186
chr17	6478669	6478853	A-E	542	.	6478760	6478761	255,215,0	2	1,1	0,183
chr17	6542489	6542952	A-E	596	.	6542607	6542608	255,215,0	2	80,305	0,158
chr17	6656419	6656747	A-E	574	.	6656460	6656461	255,215,0	2	1,245	0,83
chr17	6839831	6840063	A-E	528	.	6839904	6839905	255,215,0	2	1,86	0,146
chr17	6950063	6950446	A-E	707	.	6950331	6950332	255,215,0	2	164,9	0,374
chr17	7034144	7034547	A-E	491	.	7034234	7034235	255,215,0	2	2,223	0,180
chr17	7233457	7233867	A-E	679	.	7233743	7233744	255,215,0	2	194,31	0,379
chr17	7236036	7236269	A-E	626	.	7236152	7236153	255,215,0	2	2,1	0,232
chr17	7381310	7382154	A-E	520	.	7381843	7381844	255,215,0	2	506,282	0,562
chr17	7456067	7456382	A-E	690	.	7456284	7456285	255,215,0	2	123,3	0,312
chr17	7790181	7790340	A-E	745	.	7790321	7790322	255,215,0	2	124,1	0,158
chr17	8803810	8804043	A-E	798	.	8803963	8803964	255,215,0	2	141,66	0,167
chr17	8804087	8804508	A-E	591	.	8804236	8804237	255,215,0	2	24,146	0,275
chr17	8838354	8838934	A-E	693	.	8838684	8838685	255,215,0	2	312,231	0,349
chr17	8857526	8857964	A-E	919	.	8857838	8857839	255,215,0	2	297,109	0,329
chr17	8866746	8867281	A-E	509	.	8867122	8867123	255,215,0	2	358,140	0,395
chr17	8869986	8870720	A-E	636	.	8870440	8870441	255,215,0	2	429,253	0,481
chr17	8888376	8888874	A-E	864	.	8888547	8888548	255,215,0	2	102,257	0,241
chr17	9966404	9966517	A-E	834	.	9966479	9966480	255,215,0	2	59,21	0,92
chr17	9967021	9967410	A-E	606	.	9967261	9967262	255,215,0	2	93,1	0,388
chr17	10029620	10029815	A-E	479	.	10029717	10029718	255,215,0	2	1,1	0,194
chr17	10055314	10055664	A-E	724	.	10055532	10055533	255,215,0	2	161,74	0,276
chr17	10060257	10060972	A-E	782	.	10060410	10060411	255,215,0	2	111,519	0,196
chr17	10075017	10075299	A-E	634	.	10075197	10075198	255,215,0	2	157,78	0,204
chr17	12719338	12719750	A-E	762	.	12719589	12719590	255,215,0	2	174,83	0,329
chr17	14254817	14255197	A-E	542	.	14255010	14255011	255,215,0	2	147,140	0,240
chr17	14262732	14263315	A-E	500	.	14262961	14262962	255,215,0	2	210,334	0,249
chr17	15862469	15862773	A-E	986	.	15862613	15862614	255,215,0	2	47,61	0,243
chr17	16440164	16440317	A-E	519	.	16440265	16440266	255,215,0	2	52,1	0,152
chr17	16487545	16487788	A-E	641	.	16487742	16487743	255,215,0	2	168,16	0,227
chr17	16878291	16878630	A-E	950	.	16878395	16878396	255,215,0	2	37,166	0,173
chr17	17208754	17209324	A-E	741	.	17208999	17209000	255,215,0	2	202,280	0,290
chr17	17615930	17616232	A-E	879	.	17616055	17616056	255,215,0	2	77,128	0,174
chr17	17654001	17654381	A-E	646	.	17654092	17654093	255,215,0	2	1,198	0,182
chr17	17752508	17752712	A-E	734	.	17752607	17752608	255,215,0	2	1,6	0,198
chr17	17861466	17861608	A-E	642	.	17861561	17861562	255,215,0	2	52,2	0,140
chr17	19366628	19366739	A-E	585	.	19366667	19366668	255,215,0	2	1,32	0,79
chr17	19658150	19658407	A-E	373	.	19658242	19658243	255,215,0	2	45,116	0,141
chr17	19967569	19967807	A-E	620	.	19967643	19967644	255,215,0	2	28,117	0,121
chr17	20943914	20944165	A-E	556	.	20944105	20944106	255,215,0	2	169,37	0,214
chr17	21187096	21187372	A-E	647	.	21187242	21187243	255,215,0	2	72,55	0,221
chr17	21189600	21190105	A-E	587	.	21189863	21189864	255,215,0	2	236,213	0,292
chr17	25566194	25566546	A-E	910	.	25566272	25566273	255,215,0	2	10,205	0,147
chr17	25609022	25609410	A-E	538	.	25609176	25609177	255,215,0	2	89,167	0,221
chr17	25659360	25659787	A-E	890	.	25659570	25659571	255,215,0	2	61,66	0,361
chr17	27255195	27255444	A-E	534	.	27255375	27255376	255,215,0	2	114,1	0,248
chr17	27466057	27466305	A-E	512	.	27466180	27466181	255,215,0	2	1,2	0,246
chr17	27918652	27918967	A-E	462	.	27918816	27918817	255,215,0	2	48,34	0,281
chr17	28019224	28019454	A-E	526	.	28019388	28019389	255,215,0	2	110,11	0,219
chr17	28033249	28033691	A-E	520	.	28033497	28033498	255,215,0	2	181,126	0,316
chr17	28053660	28054255	A-E	782	.	28054184	28054185	255,215,0	2	457,3	0,592
chr17	28258246	28258478	A-E	669	.	28258303	28258304	255,215,0	2	15,131	0,101
chr17	29641803	29641965	A-E	543	.	29641878	29641879	255,215,0	2	1,12	0,150
chr17	29821482	29821571	A-E	725	.	29821528	29821529	255,215,0	2	6,1	0,88
chr17	29907482	29908002	A-E	568	.	29907781	29907782	255,215,0	2	215,136	0,384
chr17	29909272	29909544	A-E	903	.	29909456	29909457	255,215,0	2	133,35	0,237
chr17	30007068	30007435	A-E	700	.	30007338	30007339	255,215,0	2	175,1	0,366
chr17	30851083	30851355	A-E	928	.	30851280	30851281	255,215,0	2	124,1	0,271
chr17	30923806	30924081	A-E	525	.	30923941	30923942	255,215,0	2	1,5	0,270
chr17	31155018	31155230	A-E	851	.	31155071	31155072	255,215,0	2	34,139	0,73
chr17	32627723	32627988	A-E	542	.	32627793	32627794	255,215,0	2	12,136	0,129
chr17	32705791	32706129	A-E	743	.	32705914	32705915	255,215,0	2	5,95	0,243
chr17	33378276	33378529	A-E	452	.	33378386	33378387	255,215,0	2	77,109	0,144
chr17	33863726	33864140	A-E	597	.	33863831	33863832	255,215,0	2	64,267	0,147
chr17	34217615	34217957	A-E	584	.	34217918	34217919	255,215,0	2	267,1	0,341
chr17	34445033	34445052	A-E	838	.	34445043	34445044	255,215,0	2	3,1	0,18
chr17	35446954	35447324	A-E	689	.	35447189	35447190	255,215,0	2	207,106	0,264
chr17	36121040	36121225	A-E	743	.	36121111	36121112	255,215,0	2	1,43	0,142
chr17	36134421	36134864	A-E	801	.	36134539	36134540	255,215,0	2	43,248	0,195
chr17	36207397	36207662	A-E	676	.	36207527	36207528	255,215,0	2	1,4	0,261
chr17	36208825	36209240	A-E	915	.	36208955	36208956	255,215,0	2	81,234	0,181
chr17	36571646	36572076	A-E	495	.	36571708	36571709	255,215,0	2	43,347	0,83
chr17	36748013	36748410	A-E	673	.	36748211	36748212	255,215,0	2	1,1	0,396
chr17	37366071	37366159	A-E	489	.	37366134	37366135	255,215,0	2	44,5	0,83
chr17	38085522	38085789	A-E	825	.	38085696	38085697	255,215,0	2	84,1	0,266
[truncated: 3,144 more rows]
