# Supplementary material for: Genome-wide prediction of cis-regulatory regions using supervised deep learning methods
Source: BMC Bioinformatics. 2018 May 31;19:202. doi: 10.1186/s12859-018-2187-1 (PMC5984344; doi:10.1186/s12859-018-2187-1)
Supplement: Supplementary file 3 — Predictions on CAGE supported bidirectional loci. AiA: Active in the FANTOM Enhancer Atlas; IiA: Inactive in the FANTOM Enhancer Atlas; NiA: Not included in the FANTOM Enhancer Atlas; Specific: Predicted cell-specific A-Es. (ZIP 4820 kb) [file 12859_2018_2187_MOESM3_ESM.zip › additional_file3/GM12878_A-E_Specific.bed]

chr1	840753	841210	A-E	600	.	840811	840812	128,128,128	2	8,347	0,110
chr1	975084	975123	A-E	712	.	975094	975095	128,128,128	2	6,24	0,15
chr1	1003965	1004620	A-E	491	.	1004361	1004362	255,215,0	2	378,240	0,415
chr1	1144376	1144549	A-E	974	.	1144434	1144435	255,215,0	2	32,88	0,85
chr1	1294735	1294978	A-E	670	.	1294894	1294895	128,128,128	2	78,1	0,242
chr1	1609384	1609524	A-E	730	.	1609480	1609481	128,128,128	2	66,12	0,128
chr1	1609619	1609864	A-E	722	.	1609849	1609850	128,128,128	2	218,1	0,244
chr1	2231691	2232185	A-E	873	.	2232045	2232046	128,128,128	2	336,120	0,374
chr1	3514172	3514403	A-E	866	.	3514293	3514294	128,128,128	2	14,2	0,229
chr1	3573384	3573559	A-E	954	.	3573471	3573472	128,128,128	2	1,1	0,174
chr1	3581269	3581645	A-E	946	.	3581599	3581600	128,128,128	2	286,1	0,375
chr1	3582035	3582407	A-E	899	.	3582250	3582251	128,128,128	2	63,4	0,368
chr1	3582577	3582739	A-E	884	.	3582657	3582658	128,128,128	2	1,1	0,161
chr1	3590266	3590494	A-E	958	.	3590372	3590373	128,128,128	2	1,15	0,213
chr1	3594206	3594277	A-E	914	.	3594247	3594248	128,128,128	2	16,4	0,67
chr1	3605114	3605229	A-E	948	.	3605171	3605172	128,128,128	2	1,1	0,114
chr1	4327537	4327841	A-E	804	.	4327647	4327648	128,128,128	2	1,83	0,221
chr1	6054441	6054482	A-E	628	.	6054461	6054462	255,215,0	2	1,1	0,40
chr1	6054896	6055025	A-E	643	.	6054947	6054948	128,128,128	2	12,38	0,91
chr1	6088225	6088518	A-E	938	.	6088327	6088328	128,128,128	2	85,173	0,120
chr1	6350184	6350543	A-E	919	.	6350406	6350407	128,128,128	2	147,61	0,298
chr1	6351007	6351537	A-E	861	.	6351123	6351124	128,128,128	2	83,380	0,150
chr1	8054249	8054565	A-E	893	.	8054422	8054423	128,128,128	2	32,1	0,315
chr1	8343223	8343590	A-E	931	.	8343362	8343363	128,128,128	2	7,95	0,272
chr1	8488165	8488317	A-E	819	.	8488221	8488222	128,128,128	2	37,76	0,76
chr1	8556091	8556412	A-E	660	.	8556220	8556221	128,128,128	2	118,180	0,141
chr1	8556559	8556797	A-E	838	.	8556663	8556664	128,128,128	2	1,30	0,208
chr1	8689544	8689830	A-E	951	.	8689686	8689687	128,128,128	2	1,1	0,285
chr1	8720526	8720683	A-E	882	.	8720607	8720608	128,128,128	2	24,18	0,139
chr1	8724042	8724475	A-E	681	.	8724232	8724233	128,128,128	2	166,217	0,216
chr1	9179840	9180024	A-E	987	.	9179948	9179949	128,128,128	2	62,28	0,156
chr1	9195486	9195787	A-E	938	.	9195689	9195690	128,128,128	2	111,4	0,297
chr1	9239645	9239821	A-E	937	.	9239732	9239733	128,128,128	2	1,1	0,175
chr1	9256119	9256468	A-E	978	.	9256374	9256375	128,128,128	2	163,1	0,348
chr1	9687482	9687636	A-E	922	.	9687558	9687559	255,215,0	2	1,1	0,153
chr1	9689223	9689588	A-E	541	.	9689279	9689280	128,128,128	2	15,267	0,98
chr1	9960528	9960713	A-E	535	.	9960584	9960585	128,128,128	2	1,72	0,113
chr1	10134543	10134840	A-E	752	.	10134562	10134563	128,128,128	2	1,259	0,38
chr1	12114385	12114572	A-E	857	.	12114457	12114458	128,128,128	2	43,84	0,103
chr1	12124472	12125118	A-E	723	.	12124762	12124763	255,215,0	2	267,332	0,314
chr1	12126084	12126429	A-E	664	.	12126130	12126131	128,128,128	2	1,252	0,93
chr1	12127865	12128182	A-E	616	.	12128022	12128023	255,215,0	2	1,2	0,315
chr1	12128503	12128715	A-E	786	.	12128629	12128630	128,128,128	2	44,2	0,210
chr1	12138618	12138871	A-E	511	.	12138651	12138652	128,128,128	2	2,188	0,65
chr1	12139356	12139690	A-E	607	.	12139363	12139364	255,215,0	2	1,319	0,15
chr1	12208544	12208659	A-E	759	.	12208633	12208634	255,215,0	2	65,1	0,114
chr1	12210430	12211346	A-E	813	.	12210688	12210689	128,128,128	2	239,638	0,278
chr1	12212206	12212966	A-E	829	.	12212552	12212553	128,128,128	2	294,360	0,400
chr1	12217396	12217755	A-E	879	.	12217609	12217610	128,128,128	2	192,123	0,236
chr1	12231693	12231881	A-E	608	.	12231815	12231816	128,128,128	2	73,15	0,173
chr1	12233600	12234159	A-E	501	.	12233937	12233938	128,128,128	2	290,173	0,386
chr1	12243852	12244671	A-E	599	.	12244386	12244387	128,128,128	2	505,254	0,565
chr1	12498740	12498981	A-E	836	.	12498751	12498752	128,128,128	2	1,218	0,23
chr1	13994275	13994329	A-E	888	.	13994325	13994326	128,128,128	2	49,1	0,53
chr1	14027926	14028325	A-E	980	.	14027981	14027982	128,128,128	2	7,295	0,104
chr1	14029077	14029879	A-E	975	.	14029436	14029437	128,128,128	2	331,414	0,388
chr1	14843752	14844090	A-E	856	.	14843929	14843930	128,128,128	2	66,49	0,289
chr1	14926383	14926731	A-E	962	.	14926556	14926557	128,128,128	2	117,117	0,231
chr1	15059594	15059681	A-E	947	.	15059647	15059648	128,128,128	2	22,1	0,86
chr1	15071742	15072071	A-E	942	.	15071778	15071779	128,128,128	2	2,258	0,71
chr1	15240254	15240560	A-E	808	.	15240407	15240408	128,128,128	2	2,1	0,305
chr1	15482650	15483252	A-E	904	.	15483071	15483072	128,128,128	2	405,163	0,439
chr1	15570270	15570435	A-E	930	.	15570341	15570342	128,128,128	2	23,44	0,121
chr1	15575633	15576067	A-E	675	.	15575824	15575825	128,128,128	2	133,183	0,251
chr1	16164005	16164165	A-E	775	.	16164075	16164076	128,128,128	2	32,50	0,110
chr1	16289991	16290069	A-E	840	.	16290029	16290030	128,128,128	2	1,1	0,77
chr1	16290424	16290696	A-E	855	.	16290655	16290656	128,128,128	2	193,1	0,271
chr1	16291784	16292062	A-E	895	.	16291896	16291897	128,128,128	2	55,107	0,171
chr1	16747247	16747495	A-E	942	.	16747444	16747445	128,128,128	2	148,1	0,247
chr1	17421315	17421668	A-E	937	.	17421491	17421492	128,128,128	2	1,1	0,352
chr1	17467941	17467957	A-E	897	.	17467948	17467949	128,128,128	2	1,1	0,15
chr1	17468262	17468618	A-E	962	.	17468444	17468445	128,128,128	2	137,127	0,229
chr1	18667678	18667962	A-E	955	.	18667803	18667804	128,128,128	2	1,33	0,251
chr1	19786165	19786381	A-E	745	.	19786348	19786349	255,215,0	2	152,1	0,215
chr1	19789769	19790070	A-E	924	.	19790028	19790029	128,128,128	2	260,41	0,260
chr1	19803913	19804113	A-E	829	.	19803997	19803998	128,128,128	2	2,32	0,168
chr1	20407516	20407737	A-E	977	.	20407709	20407710	128,128,128	2	168,1	0,220
chr1	22503965	22504133	A-E	849	.	22504048	22504049	128,128,128	2	1,1	0,167
chr1	23849183	23849405	A-E	836	.	23849279	23849280	128,128,128	2	1,30	0,192
chr1	23852428	23852818	A-E	718	.	23852635	23852636	128,128,128	2	26,1	0,389
chr1	23927652	23927822	A-E	904	.	23927765	23927766	128,128,128	2	59,1	0,169
chr1	24047223	24047441	A-E	547	.	24047372	24047373	128,128,128	2	93,12	0,206
chr1	24047796	24047863	A-E	908	.	24047829	24047830	128,128,128	2	1,1	0,66
chr1	24049294	24049404	A-E	922	.	24049348	24049349	128,128,128	2	1,1	0,109
chr1	24223686	24223901	A-E	856	.	24223734	24223735	128,128,128	2	1,118	0,97
chr1	24235925	24236209	A-E	514	.	24236106	24236107	128,128,128	2	83,4	0,280
chr1	24237439	24237588	A-E	865	.	24237531	24237532	255,215,0	2	48,11	0,138
chr1	24516156	24516343	A-E	969	.	24516259	24516260	128,128,128	2	46,25	0,162
chr1	25250110	25250319	A-E	971	.	25250227	25250228	128,128,128	2	32,6	0,203
chr1	25281668	25281921	A-E	618	.	25281753	25281754	128,128,128	2	16,97	0,156
chr1	25292573	25292807	A-E	798	.	25292706	25292707	128,128,128	2	63,29	0,205
chr1	25345809	25346202	A-E	758	.	25345888	25345889	128,128,128	2	9,243	0,150
chr1	25347909	25348138	A-E	703	.	25347984	25347985	128,128,128	2	1,78	0,151
chr1	25349371	25349893	A-E	585	.	25349538	25349539	128,128,128	2	162,349	0,173
chr1	25350325	25350583	A-E	974	.	25350345	25350346	128,128,128	2	12,229	0,29
chr1	25353540	25353869	A-E	971	.	25353758	25353759	128,128,128	2	146,37	0,292
chr1	25354376	25354504	A-E	975	.	25354472	25354473	128,128,128	2	67,1	0,127
chr1	25355154	25355297	A-E	950	.	25355191	25355192	128,128,128	2	1,68	0,75
chr1	25355468	25355649	A-E	989	.	25355552	25355553	128,128,128	2	74,85	0,96
chr1	25357149	25357829	A-E	948	.	25357483	25357484	128,128,128	2	286,297	0,383
chr1	25357926	25358422	A-E	979	.	25358238	25358239	128,128,128	2	237,108	0,388
chr1	25358502	25359116	A-E	793	.	25358568	25358569	128,128,128	2	1,481	0,133
chr1	25361269	25361784	A-E	902	.	25361392	25361393	128,128,128	2	119,387	0,128
chr1	25425738	25426059	A-E	903	.	25426055	25426056	128,128,128	2	316,1	0,320
chr1	25466725	25467101	A-E	963	.	25466914	25466915	128,128,128	2	4,1	0,375
chr1	25799141	25799458	A-E	891	.	25799175	25799176	128,128,128	2	31,279	0,38
chr1	26002647	26003045	A-E	963	.	26002845	26002846	128,128,128	2	1,1	0,397
chr1	26452850	26453250	A-E	973	.	26452987	26452988	255,215,0	2	114,239	0,161
chr1	26613887	26614371	A-E	847	.	26614049	26614050	255,215,0	2	115,273	0,211
chr1	26615016	26615421	A-E	952	.	26615345	26615346	255,215,0	2	289,34	0,371
chr1	26615527	26615997	A-E	568	.	26615757	26615758	255,215,0	2	222,230	0,240
chr1	26616270	26616483	A-E	902	.	26616359	26616360	128,128,128	2	79,112	0,101
chr1	26616527	26617019	A-E	917	.	26616744	26616745	128,128,128	2	203,259	0,233
chr1	26617206	26617304	A-E	731	.	26617267	26617268	128,128,128	2	27,1	0,97
chr1	26646215	26646276	A-E	604	.	26646246	26646247	255,215,0	2	3,1	0,60
chr1	26907360	26907709	A-E	833	.	26907545	26907546	128,128,128	2	52,29	0,320
chr1	26907862	26908015	A-E	595	.	26907937	26907938	128,128,128	2	3,5	0,148
chr1	26909250	26909546	A-E	817	.	26909437	26909438	128,128,128	2	100,20	0,276
chr1	27154983	27155478	A-E	583	.	27155097	27155098	128,128,128	2	86,352	0,143
chr1	27155926	27155968	A-E	536	.	27155946	27155947	128,128,128	2	1,1	0,41
chr1	27192523	27192986	A-E	565	.	27192601	27192602	128,128,128	2	62,368	0,95
chr1	27772061	27772370	A-E	959	.	27772215	27772216	128,128,128	2	1,1	0,308
chr1	27935491	27936061	A-E	883	.	27935915	27935916	128,128,128	2	381,102	0,468
chr1	27957022	27957343	A-E	768	.	27957324	27957325	128,128,128	2	285,1	0,320
chr1	27959091	27959725	A-E	890	.	27959402	27959403	128,128,128	2	259,269	0,365
chr1	27959966	27960344	A-E	821	.	27960142	27960143	128,128,128	2	1,26	0,352
chr1	27962964	27963347	A-E	955	.	27963282	27963283	128,128,128	2	256,1	0,382
chr1	27963400	27963974	A-E	936	.	27963760	27963761	128,128,128	2	344,197	0,377
chr1	27982664	27982914	A-E	739	.	27982810	27982811	128,128,128	2	81,38	0,212
chr1	28190756	28191157	A-E	673	.	28191021	28191022	255,215,0	2	232,102	0,299
chr1	28195628	28196024	A-E	936	.	28195737	28195738	255,215,0	2	60,237	0,159
chr1	28199684	28200598	A-E	814	.	28200275	28200276	128,128,128	2	568,299	0,615
chr1	28201800	28202156	A-E	884	.	28201856	28201857	128,128,128	2	23,265	0,91
chr1	28213825	28214033	A-E	744	.	28213969	28213970	128,128,128	2	111,30	0,178
chr1	28216942	28217199	A-E	822	.	28217070	28217071	128,128,128	2	1,1	0,256
chr1	28441546	28442093	A-E	935	.	28441988	28441989	255,215,0	2	416,77	0,470
chr1	28454216	28454379	A-E	621	.	28454303	28454304	255,215,0	2	46,34	0,129
chr1	28495580	28496044	A-E	684	.	28495867	28495868	128,128,128	2	227,116	0,348
chr1	31216468	31217229	A-E	591	.	31216635	31216636	128,128,128	2	139,564	0,197
chr1	31217756	31217986	A-E	613	.	31217967	31217968	128,128,128	2	195,1	0,229
chr1	31218107	31218539	A-E	515	.	31218450	31218451	128,128,128	2	318,62	0,370
chr1	31220962	31221590	A-E	684	.	31221235	31221236	128,128,128	2	235,315	0,313
chr1	31221813	31222211	A-E	530	.	31222198	31222199	255,215,0	2	381,8	0,390
chr1	31222458	31222949	A-E	745	.	31222816	31222817	128,128,128	2	317,91	0,400
chr1	31223594	31223943	A-E	859	.	31223835	31223836	128,128,128	2	160,26	0,323
chr1	31225034	31225313	A-E	709	.	31225247	31225248	128,128,128	2	173,24	0,255
chr1	31226444	31226933	A-E	748	.	31226917	31226918	128,128,128	2	473,15	0,474
chr1	31227443	31228328	A-E	794	.	31227672	31227673	128,128,128	2	220,646	0,239
chr1	31228506	31228921	A-E	721	.	31228855	31228856	128,128,128	2	285,1	0,414
chr1	31232736	31232923	A-E	654	.	31232806	31232807	255,215,0	2	3,48	0,139
chr1	31233848	31234393	A-E	850	.	31233969	31233970	255,215,0	2	117,419	0,126
chr1	31235457	31235817	A-E	559	.	31235676	31235677	128,128,128	2	172,93	0,267
chr1	31238817	31239233	A-E	967	.	31238882	31238883	255,215,0	2	39,324	0,92
chr1	31241795	31242280	A-E	995	.	31242064	31242065	255,215,0	2	239,184	0,301
chr1	31904621	31905031	A-E	744	.	31904983	31904984	255,215,0	2	319,4	0,406
chr1	31950057	31950263	A-E	904	.	31950159	31950160	128,128,128	2	1,1	0,205
chr1	31974451	31975513	A-E	991	.	31974532	31974533	128,128,128	2	7,905	0,157
chr1	32314121	32314597	A-E	778	.	32314347	32314348	128,128,128	2	98,120	0,356
chr1	32721371	32721423	A-E	852	.	32721396	32721397	128,128,128	2	1,1	0,51
chr1	32729476	32729672	A-E	932	.	32729513	32729514	128,128,128	2	1,122	0,74
chr1	32803558	32803627	A-E	915	.	32803621	32803622	128,128,128	2	59,1	0,68
chr1	32805161	32805466	A-E	799	.	32805331	32805332	128,128,128	2	163,126	0,179
chr1	33284832	33285123	A-E	575	.	33284977	33284978	128,128,128	2	1,1	0,290
chr1	33450112	33450483	A-E	849	.	33450352	33450353	128,128,128	2	226,115	0,256
chr1	33458800	33459074	A-E	846	.	33458864	33458865	128,128,128	2	59,203	0,71
chr1	33564918	33565286	A-E	790	.	33565196	33565197	128,128,128	2	207,17	0,351
chr1	36489072	36489418	A-E	899	.	36489190	36489191	128,128,128	2	45,154	0,192
chr1	36814630	36815106	A-E	864	.	36814973	36814974	128,128,128	2	291,80	0,396
chr1	36855485	36855872	A-E	689	.	36855836	36855837	128,128,128	2	318,1	0,386
chr1	38312444	38312820	A-E	839	.	38312534	38312535	128,128,128	2	87,282	0,94
chr1	38388765	38388819	A-E	979	.	38388780	38388781	255,215,0	2	1,24	0,30
chr1	38391755	38391859	A-E	753	.	38391811	38391812	128,128,128	2	10,1	0,103
chr1	38494062	38494192	A-E	891	.	38494126	38494127	128,128,128	2	1,1	0,129
chr1	39682260	39682364	A-E	747	.	39682311	39682312	128,128,128	2	1,1	0,103
chr1	39735826	39736032	A-E	820	.	39735944	39735945	128,128,128	2	33,1	0,205
chr1	40283075	40283206	A-E	932	.	40283145	40283146	255,215,0	2	35,25	0,106
chr1	40426190	40426638	A-E	597	.	40426251	40426252	128,128,128	2	1,325	0,123
chr1	40846593	40846968	A-E	648	.	40846607	40846608	255,215,0	2	1,346	0,29
chr1	40847285	40847710	A-E	535	.	40847386	40847387	255,215,0	2	86,308	0,117
chr1	40848967	40849502	A-E	974	.	40849290	40849291	255,215,0	2	319,207	0,328
chr1	40851431	40851768	A-E	659	.	40851471	40851472	255,215,0	2	3,259	0,78
chr1	40851773	40852167	A-E	657	.	40851843	40851844	255,215,0	2	67,319	0,75
chr1	40852176	40852629	A-E	566	.	40852281	40852282	128,128,128	2	90,331	0,122
chr1	40857443	40857787	A-E	862	.	40857505	40857506	128,128,128	2	1,219	0,125
chr1	40865791	40866095	A-E	753	.	40865805	40865806	255,215,0	2	1,275	0,29
chr1	40866111	40866454	A-E	911	.	40866256	40866257	255,215,0	2	97,149	0,194
chr1	41164800	41165075	A-E	612	.	41164898	41164899	255,215,0	2	36,114	0,161
chr1	41165501	41165644	A-E	864	.	41165571	41165572	128,128,128	2	1,2	0,141
chr1	41952015	41952273	A-E	838	.	41952131	41952132	128,128,128	2	65,90	0,168
chr1	42152892	42153047	A-E	901	.	42152969	42152970	128,128,128	2	1,1	0,154
chr1	42164712	42164909	A-E	980	.	42164792	42164793	128,128,128	2	1,36	0,161
chr1	42192630	42192907	A-E	888	.	42192890	42192891	128,128,128	2	252,8	0,269
chr1	42203814	42204154	A-E	905	.	42203983	42203984	128,128,128	2	1,1	0,339
chr1	42204198	42204327	A-E	942	.	42204252	42204253	128,128,128	2	6,26	0,103
chr1	42204580	42205516	A-E	875	.	42204894	42204895	128,128,128	2	257,563	0,373
chr1	42217644	42218002	A-E	852	.	42217853	42217854	128,128,128	2	151,90	0,268
chr1	42268599	42269123	A-E	817	.	42268798	42268799	128,128,128	2	112,237	0,287
chr1	42272535	42272820	A-E	865	.	42272653	42272654	128,128,128	2	4,51	0,234
chr1	42275404	42275646	A-E	903	.	42275524	42275525	128,128,128	2	49,50	0,192
chr1	42385461	42385560	A-E	873	.	42385510	42385511	128,128,128	2	1,1	0,98
chr1	42385609	42385954	A-E	775	.	42385888	42385889	128,128,128	2	216,2	0,343
chr1	43397496	43398275	A-E	517	.	43397698	43397699	128,128,128	2	180,554	0,225
chr1	43400932	43401203	A-E	546	.	43401084	43401085	128,128,128	2	133,99	0,172
chr1	43761236	43761355	A-E	907	.	43761297	43761298	128,128,128	2	5,1	0,118
chr1	44232971	44233138	A-E	886	.	44233081	44233082	128,128,128	2	56,1	0,166
chr1	44331439	44331658	A-E	801	.	44331561	44331562	128,128,128	2	76,50	0,169
chr1	45787067	45787234	A-E	843	.	45787138	45787139	128,128,128	2	33,56	0,111
chr1	45860300	45860382	A-E	569	.	45860342	45860343	128,128,128	2	6,2	0,80
chr1	46010722	46010902	A-E	587	.	46010811	46010812	128,128,128	2	1,1	0,179
chr1	51979940	51979975	A-E	584	.	51979957	51979958	128,128,128	2	1,1	0,34
chr1	52029722	52030067	A-E	608	.	52029894	52029895	128,128,128	2	1,1	0,344
chr1	53102258	53102490	A-E	733	.	53102438	53102439	128,128,128	2	131,1	0,231
chr1	53875866	53875973	A-E	990	.	53875945	53875946	128,128,128	2	54,1	0,106
chr1	55414845	55415038	A-E	895	.	55414904	55414905	128,128,128	2	15,89	0,104
chr1	55677745	55677788	A-E	501	.	55677766	55677767	128,128,128	2	1,1	0,42
chr1	55753963	55754247	A-E	968	.	55754106	55754107	128,128,128	2	26,22	0,262
chr1	56797895	56798374	A-E	652	.	56798150	56798151	128,128,128	2	191,159	0,320
chr1	56992489	56992799	A-E	933	.	56992672	56992673	128,128,128	2	93,36	0,274
chr1	59738174	59738538	A-E	969	.	59738407	59738408	128,128,128	2	138,34	0,330
chr1	59821110	59821407	A-E	844	.	59821234	59821235	128,128,128	2	119,167	0,130
chr1	66742034	66742092	A-E	899	.	66742042	66742043	128,128,128	2	1,41	0,17
chr1	66747978	66748387	A-E	886	.	66748104	66748105	128,128,128	2	74,229	0,180
chr1	66749223	66749474	A-E	864	.	66749427	66749428	128,128,128	2	160,1	0,250
chr1	66793414	66793646	A-E	887	.	66793529	66793530	128,128,128	2	1,1	0,231
chr1	66800202	66800555	A-E	928	.	66800227	66800228	128,128,128	2	24,325	0,28
chr1	66800868	66802264	A-E	908	.	66801696	66801697	128,128,128	2	804,542	0,854
chr1	66803153	66803427	A-E	970	.	66803168	66803169	128,128,128	2	16,258	0,16
chr1	66808887	66809238	A-E	769	.	66808895	66808896	128,128,128	2	1,334	0,17
chr1	66814989	66815183	A-E	957	.	66815080	66815081	128,128,128	2	1,12	0,182
chr1	66817224	66817680	A-E	952	.	66817353	66817354	128,128,128	2	122,319	0,137
chr1	66817705	66818086	A-E	915	.	66817817	66817818	128,128,128	2	64,219	0,162
chr1	66846053	66846539	A-E	943	.	66846124	66846125	128,128,128	2	25,367	0,119
chr1	66860867	66861812	A-E	925	.	66861381	66861382	128,128,128	2	511,426	0,519
chr1	66862032	66862547	A-E	891	.	66862442	66862443	128,128,128	2	309,3	0,512
chr1	66867082	66867248	A-E	923	.	66867152	66867153	128,128,128	2	5,29	0,137
chr1	66867932	66868143	A-E	966	.	66868075	66868076	128,128,128	2	84,7	0,204
chr1	66904732	66904991	A-E	961	.	66904858	66904859	128,128,128	2	58,63	0,196
chr1	66910997	66911424	A-E	883	.	66911350	66911351	128,128,128	2	350,69	0,358
chr1	66911627	66912010	A-E	836	.	66911818	66911819	128,128,128	2	1,1	0,382
chr1	67223993	67224234	A-E	992	.	67224126	67224127	255,215,0	2	27,1	0,240
chr1	67660119	67660487	A-E	660	.	67660300	67660301	128,128,128	2	1,5	0,363
chr1	76250721	76250813	A-E	870	.	76250768	76250769	255,215,0	2	10,6	0,86
chr1	77402470	77402750	A-E	872	.	77402481	77402482	128,128,128	2	1,258	0,22
chr1	77879256	77879430	A-E	797	.	77879368	77879369	128,128,128	2	52,1	0,173
chr1	79088394	79088638	A-E	860	.	79088416	79088417	128,128,128	2	1,199	0,45
chr1	79117624	79117676	A-E	629	.	79117649	79117650	128,128,128	2	1,1	0,51
chr1	82064400	82064547	A-E	929	.	82064473	82064474	128,128,128	2	1,1	0,146
chr1	85425124	85425415	A-E	932	.	85425342	85425343	128,128,128	2	207,61	0,230
chr1	85435433	85435709	A-E	845	.	85435591	85435592	128,128,128	2	42,1	0,275
chr1	85457149	85457643	A-E	958	.	85457441	85457442	128,128,128	2	284,192	0,302
chr1	85463711	85463809	A-E	973	.	85463760	85463761	128,128,128	2	2,1	0,97
chr1	87082786	87082842	A-E	655	.	87082813	87082814	128,128,128	2	1,1	0,55
chr1	87617475	87617831	A-E	845	.	87617555	87617556	128,128,128	2	1,195	0,161
chr1	89752385	89752492	A-E	765	.	89752438	89752439	128,128,128	2	1,1	0,106
chr1	89752578	89752835	A-E	898	.	89752722	89752723	128,128,128	2	44,11	0,246
chr1	89776158	89776579	A-E	882	.	89776383	89776384	128,128,128	2	172,142	0,279
chr1	89916658	89916807	A-E	897	.	89916735	89916736	128,128,128	2	8,1	0,148
chr1	90077145	90077551	A-E	926	.	90077319	90077320	128,128,128	2	2,58	0,348
chr1	90123296	90123670	A-E	854	.	90123344	90123345	128,128,128	2	1,278	0,96
chr1	90135818	90136060	A-E	870	.	90135896	90135897	128,128,128	2	19,104	0,138
chr1	92037669	92037899	A-E	568	.	92037764	92037765	128,128,128	2	14,52	0,178
chr1	92179029	92179462	A-E	794	.	92179313	92179314	255,215,0	2	180,43	0,390
chr1	92269494	92269966	A-E	706	.	92269777	92269778	255,215,0	2	243,148	0,324
chr1	92270160	92270686	A-E	988	.	92270503	92270504	255,215,0	2	276,115	0,411
chr1	93003662	93004045	A-E	752	.	93003867	93003868	128,128,128	2	38,9	0,374
chr1	93427945	93428408	A-E	576	.	93428078	93428079	128,128,128	2	121,316	0,147
chr1	93441187	93441350	A-E	579	.	93441273	93441274	255,215,0	2	12,1	0,162
chr1	93443213	93443602	A-E	669	.	93443290	93443291	128,128,128	2	1,234	0,155
chr1	93446579	93446961	A-E	834	.	93446955	93446956	128,128,128	2	373,1	0,381
chr1	95186012	95186295	A-E	968	.	95186153	95186154	128,128,128	2	141,141	0,142
chr1	95186895	95187156	A-E	961	.	95187036	95187037	128,128,128	2	79,56	0,205
chr1	100512510	100512716	A-E	854	.	100512571	100512572	128,128,128	2	4,87	0,119
chr1	100543241	100543320	A-E	954	.	100543270	100543271	128,128,128	2	1,21	0,58
chr1	100909707	100909895	A-E	928	.	100909785	100909786	128,128,128	2	55,86	0,102
chr1	100915125	100915584	A-E	916	.	100915293	100915294	128,128,128	2	121,242	0,217
chr1	100918231	100918546	A-E	646	.	100918400	100918401	128,128,128	2	105,80	0,235
chr1	100996437	100996829	A-E	952	.	100996660	100996661	128,128,128	2	166,111	0,281
chr1	101000887	101001063	A-E	950	.	101001038	101001039	128,128,128	2	145,18	0,158
chr1	101001713	101002071	A-E	906	.	101001751	101001752	128,128,128	2	22,303	0,55
chr1	101664975	101665135	A-E	933	.	101665049	101665050	255,215,0	2	2,12	0,148
chr1	101758840	101759229	A-E	954	.	101759009	101759010	128,128,128	2	1,51	0,338
chr1	101773561	101773718	A-E	869	.	101773653	101773654	128,128,128	2	35,7	0,150
chr1	101775588	101775858	A-E	942	.	101775752	101775753	128,128,128	2	60,1	0,269
chr1	101776223	101776281	A-E	887	.	101776250	101776251	128,128,128	2	1,3	0,55
chr1	101853882	101854194	A-E	881	.	101853979	101853980	128,128,128	2	9,125	0,187
chr1	101854563	101854975	A-E	859	.	101854649	101854650	128,128,128	2	66,304	0,108
chr1	101873844	101874040	A-E	677	.	101873936	101873937	128,128,128	2	1,11	0,185
chr1	101875946	101876333	A-E	932	.	101876211	101876212	128,128,128	2	152,7	0,380
chr1	101901539	101902132	A-E	923	.	101901752	101901753	128,128,128	2	206,372	0,221
chr1	108476434	108476655	A-E	868	.	108476580	108476581	128,128,128	2	73,1	0,220
chr1	108478082	108478329	A-E	926	.	108478186	108478187	128,128,128	2	25,62	0,185
chr1	109093990	109094408	A-E	716	.	109094277	109094278	128,128,128	2	247,90	0,328
chr1	109100040	109100237	A-E	595	.	109100057	109100058	255,215,0	2	7,169	0,28
chr1	110448900	110449220	A-E	642	.	110448987	110448988	128,128,128	2	50,194	0,126
chr1	111177471	111177854	A-E	885	.	111177558	111177559	128,128,128	2	42,249	0,134
chr1	111178912	111179243	A-E	952	.	111179088	111179089	128,128,128	2	29,7	0,324
chr1	111189973	111190443	A-E	942	.	111190154	111190155	128,128,128	2	102,209	0,261
chr1	111417124	111417532	A-E	829	.	111417429	111417430	255,215,0	2	282,79	0,329
chr1	111417921	111418495	A-E	849	.	111418141	111418142	255,215,0	2	215,347	0,227
chr1	111745467	111745610	A-E	558	.	111745538	111745539	128,128,128	2	1,1	0,142
chr1	111757482	111757860	A-E	855	.	111757551	111757552	128,128,128	2	3,241	0,137
chr1	111758440	111759106	A-E	836	.	111758810	111758811	128,128,128	2	358,282	0,384
chr1	111759901	111760085	A-E	925	.	111760020	111760021	128,128,128	2	71,16	0,168
chr1	111762260	111762740	A-E	875	.	111762450	111762451	128,128,128	2	184,282	0,198
chr1	112048437	112048734	A-E	859	.	112048587	112048588	128,128,128	2	142,137	0,160
chr1	112143517	112143622	A-E	804	.	112143593	112143594	128,128,128	2	53,4	0,101
chr1	112167119	112167496	A-E	549	.	112167274	112167275	255,215,0	2	89,154	0,223
chr1	112942216	112942335	A-E	958	.	112942275	112942276	128,128,128	2	2,2	0,117
chr1	113734243	113734639	A-E	765	.	113734493	113734494	128,128,128	2	143,38	0,358
chr1	115616004	115616285	A-E	922	.	115616164	115616165	128,128,128	2	42,1	0,280
chr1	116192035	116192337	A-E	747	.	116192185	116192186	255,215,0	2	1,1	0,301
chr1	117046366	117046546	A-E	895	.	117046442	117046443	255,215,0	2	49,76	0,104
chr1	117100772	117101124	A-E	736	.	117100939	117100940	128,128,128	2	166,182	0,170
chr1	117101741	117102040	A-E	884	.	117101894	117101895	128,128,128	2	10,1	0,298
chr1	117102146	117102287	A-E	828	.	117102246	117102247	128,128,128	2	88,28	0,113
chr1	117103380	117103518	A-E	562	.	117103486	117103487	128,128,128	2	77,1	0,137
chr1	117110819	117111233	A-E	789	.	117111145	117111146	128,128,128	2	278,38	0,376
chr1	117111470	117111754	A-E	873	.	117111591	117111592	128,128,128	2	1,42	0,242
chr1	117111804	117112156	A-E	801	.	117112089	117112090	128,128,128	2	227,7	0,345
chr1	117129425	117129671	A-E	895	.	117129543	117129544	128,128,128	2	1,9	0,237
chr1	117280230	117280385	A-E	905	.	117280315	117280316	128,128,128	2	17,1	0,154
chr1	117280613	117280924	A-E	773	.	117280709	117280710	128,128,128	2	42,160	0,151
chr1	117281390	117281752	A-E	804	.	117281591	117281592	128,128,128	2	143,101	0,261
chr1	117359174	117359463	A-E	876	.	117359378	117359379	128,128,128	2	123,2	0,287
chr1	118198788	118199247	A-E	965	.	118198924	118198925	255,215,0	2	119,305	0,154
chr1	149967987	149968184	A-E	959	.	149968171	149968172	128,128,128	2	174,1	0,196
chr1	150124245	150124478	A-E	907	.	150124361	150124362	128,128,128	2	1,1	0,232
chr1	150132781	150133169	A-E	679	.	150132836	150132837	128,128,128	2	1,278	0,110
chr1	150133301	150133735	A-E	533	.	150133651	150133652	255,215,0	2	311,44	0,390
chr1	150134154	150134397	A-E	862	.	150134242	150134243	255,215,0	2	1,66	0,177
chr1	150545618	150546000	A-E	528	.	150545894	150545895	128,128,128	2	172,1	0,381
chr1	150743488	150743628	A-E	770	.	150743575	150743576	128,128,128	2	36,1	0,139
chr1	153703006	153703158	A-E	558	.	153703081	153703082	128,128,128	2	1,1	0,151
chr1	153704738	153704941	A-E	776	.	153704838	153704839	128,128,128	2	1,3	0,200
chr1	153715466	153715694	A-E	897	.	153715558	153715559	128,128,128	2	17,59	0,169
chr1	153716388	153716727	A-E	952	.	153716557	153716558	128,128,128	2	1,1	0,338
chr1	154302207	154302441	A-E	938	.	154302287	154302288	128,128,128	2	21,94	0,140
chr1	154582047	154582244	A-E	758	.	154582144	154582145	128,128,128	2	1,3	0,194
chr1	154764268	154764368	A-E	869	.	154764317	154764318	128,128,128	2	1,1	0,99
chr1	154781443	154781576	A-E	974	.	154781444	154781445	128,128,128	2	1,130	0,3
chr1	154832851	154833092	A-E	874	.	154832963	154832964	255,215,0	2	18,33	0,208
chr1	154914634	154915296	A-E	760	.	154915190	154915191	128,128,128	2	514,63	0,599
chr1	155916072	155916212	A-E	517	.	155916140	155916141	128,128,128	2	9,12	0,128
chr1	156457714	156457876	A-E	899	.	156457810	156457811	128,128,128	2	33,1	0,161
chr1	156459316	156459322	A-E	759	.	156459316	156459317	255,215,0	2	1,5	0,1
chr1	156461502	156461819	A-E	645	.	156461754	156461755	255,215,0	2	191,3	0,314
chr1	156462103	156462305	A-E	733	.	156462234	156462235	255,215,0	2	62,1	0,201
chr1	156462474	156462813	A-E	642	.	156462574	156462575	255,215,0	2	9,147	0,192
chr1	156478154	156478558	A-E	528	.	156478327	156478328	128,128,128	2	70,126	0,278
chr1	156494222	156494678	A-E	740	.	156494358	156494359	255,215,0	2	126,308	0,148
chr1	156805999	156806129	A-E	876	.	156806047	156806048	128,128,128	2	1,34	0,96
chr1	157532312	157532617	A-E	949	.	157532459	157532460	128,128,128	2	65,74	0,231
chr1	158217835	158218199	A-E	950	.	158218077	158218078	128,128,128	2	204,83	0,281
chr1	158253654	158254229	A-E	946	.	158253917	158253918	128,128,128	2	250,298	0,277
chr1	158255393	158256068	A-E	570	.	158255694	158255695	128,128,128	2	244,316	0,359
chr1	158256846	158257127	A-E	910	.	158257046	158257047	128,128,128	2	155,35	0,246
chr1	158983439	158983572	A-E	826	.	158983496	158983497	128,128,128	2	50,68	0,65
chr1	160316870	160317108	A-E	676	.	160317001	160317002	128,128,128	2	105,80	0,158
chr1	160402251	160402521	A-E	539	.	160402354	160402355	128,128,128	2	43,105	0,165
chr1	160407857	160407975	A-E	700	.	160407869	160407870	255,215,0	2	1,94	0,24
chr1	160420742	160421140	A-E	808	.	160420795	160420796	128,128,128	2	1,291	0,107
chr1	160423500	160423891	A-E	744	.	160423695	160423696	128,128,128	2	1,1	0,390
chr1	160444087	160444465	A-E	895	.	160444323	160444324	128,128,128	2	97,2	0,376
chr1	160489695	160490087	A-E	954	.	160489990	160489991	255,215,0	2	264,65	0,327
chr1	160491073	160491111	A-E	818	.	160491091	160491092	128,128,128	2	1,1	0,37
chr1	160537909	160538272	A-E	868	.	160538135	160538136	255,215,0	2	197,106	0,257
chr1	160544770	160545265	A-E	640	.	160545134	160545135	255,215,0	2	326,91	0,404
chr1	160592866	160593252	A-E	863	.	160593178	160593179	128,128,128	2	247,8	0,378
chr1	160594327	160594553	A-E	830	.	160594514	160594515	128,128,128	2	161,11	0,215
chr1	160595772	160595962	A-E	853	.	160595931	160595932	255,215,0	2	131,1	0,189
chr1	160614171	160614312	A-E	916	.	160614241	160614242	128,128,128	2	1,1	0,140
chr1	160615019	160615411	A-E	911	.	160615407	160615408	128,128,128	2	386,1	0,391
chr1	160615754	160615874	A-E	708	.	160615822	160615823	128,128,128	2	24,6	0,114
chr1	160634434	160634737	A-E	661	.	160634641	160634642	128,128,128	2	113,1	0,302
chr1	160644250	160644550	A-E	803	.	160644435	160644436	128,128,128	2	169,98	0,202
chr1	160674845	160675222	A-E	967	.	160675180	160675181	128,128,128	2	296,2	0,375
chr1	160677107	160677423	A-E	954	.	160677372	160677373	128,128,128	2	250,35	0,281
chr1	160677742	160679048	A-E	897	.	160678106	160678107	128,128,128	2	311,888	0,418
chr1	160679377	160679790	A-E	952	.	160679735	160679736	128,128,128	2	348,43	0,370
chr1	160680775	160680900	A-E	974	.	160680838	160680839	128,128,128	2	33,30	0,95
chr1	160682568	160682866	A-E	933	.	160682708	160682709	128,128,128	2	114,130	0,168
chr1	160701970	160702334	A-E	826	.	160702066	160702067	128,128,128	2	51,222	0,142
chr1	160703924	160703949	A-E	900	.	160703931	160703932	128,128,128	2	1,10	0,15
chr1	160710565	160710934	A-E	903	.	160710649	160710650	128,128,128	2	1,200	0,169
chr1	160711095	160711588	A-E	755	.	160711243	160711244	128,128,128	2	135,330	0,163
chr1	160711781	160712159	A-E	622	.	160711814	160711815	128,128,128	2	14,325	0,53
chr1	160712184	160712818	A-E	924	.	160712466	160712467	128,128,128	2	244,312	0,322
chr1	160713171	160713322	A-E	856	.	160713248	160713249	128,128,128	2	7,2	0,149
chr1	160714037	160714549	A-E	891	.	160714115	160714116	128,128,128	2	15,370	0,142
chr1	160715370	160715587	A-E	854	.	160715478	160715479	128,128,128	2	1,1	0,216
chr1	160736716	160737349	A-E	822	.	160737020	160737021	128,128,128	2	298,321	0,312
chr1	160737478	160737714	A-E	641	.	160737603	160737604	128,128,128	2	118,102	0,134
chr1	160737830	160738075	A-E	548	.	160737955	160737956	128,128,128	2	7,1	0,244
chr1	160759511	160759977	A-E	745	.	160759719	160759720	128,128,128	2	177,226	0,240
chr1	160760016	160760204	A-E	924	.	160760065	160760066	128,128,128	2	1,89	0,99
chr1	160760229	160760454	A-E	889	.	160760357	160760358	128,128,128	2	66,34	0,191
chr1	160767340	160767450	A-E	898	.	160767394	160767395	128,128,128	2	1,1	0,109
chr1	161591982	161592107	A-E	961	.	161592044	161592045	255,215,0	2	1,1	0,124
chr1	161709776	161710006	A-E	549	.	161709883	161709884	128,128,128	2	1,15	0,215
chr1	162603017	162603226	A-E	572	.	162603121	162603122	128,128,128	2	1,1	0,208
chr1	164686304	164686686	A-E	891	.	164686417	164686418	128,128,128	2	67,221	0,161
chr1	165812203	165812472	A-E	730	.	165812268	165812269	128,128,128	2	1,138	0,131
chr1	167601337	167601881	A-E	905	.	167601650	167601651	255,215,0	2	288,205	0,339
chr1	167602083	167602470	A-E	554	.	167602200	167602201	128,128,128	2	10,162	0,225
chr1	167606580	167606956	A-E	603	.	167606627	167606628	128,128,128	2	1,282	0,94
chr1	167688867	167689229	A-E	862	.	167689047	167689048	128,128,128	2	1,1	0,361
chr1	167722412	167722527	A-E	901	.	167722510	167722511	128,128,128	2	84,1	0,114
chr1	168379766	168379983	A-E	841	.	168379874	168379875	128,128,128	2	1,1	0,216
chr1	168479157	168479362	A-E	960	.	168479222	168479223	128,128,128	2	1,75	0,130
chr1	168489681	168489889	A-E	911	.	168489788	168489789	128,128,128	2	10,3	0,205
chr1	168523526	168523813	A-E	979	.	168523578	168523579	128,128,128	2	1,183	0,104
chr1	168526949	168527356	A-E	844	.	168527179	168527180	128,128,128	2	55,1	0,406
chr1	168994253	168994531	A-E	934	.	168994399	168994400	128,128,128	2	16,1	0,277
chr1	169860308	169860488	A-E	789	.	169860347	169860348	128,128,128	2	7,107	0,73
chr1	169884881	169885211	A-E	922	.	169885154	169885155	128,128,128	2	241,23	0,307
chr1	171255417	171255820	A-E	646	.	171255656	171255657	128,128,128	2	193,116	0,287
chr1	172360006	172360520	A-E	935	.	172360268	172360269	128,128,128	2	237,225	0,289
chr1	172750590	172750943	A-E	791	.	172750749	172750750	128,128,128	2	1,35	0,318
chr1	172814602	172814764	A-E	789	.	172814685	172814686	128,128,128	2	17,11	0,151
chr1	173164805	173165199	A-E	903	.	173164999	173165000	128,128,128	2	1,5	0,389
chr1	173379357	173379589	A-E	878	.	173379470	173379471	128,128,128	2	1,5	0,227
chr1	173379915	173380349	A-E	941	.	173380193	173380194	128,128,128	2	239,116	0,318
chr1	173382392	173382663	A-E	877	.	173382521	173382522	128,128,128	2	49,60	0,211
chr1	173384654	173384941	A-E	958	.	173384741	173384742	128,128,128	2	1,112	0,175
chr1	174175700	174176068	A-E	550	.	174175800	174175801	128,128,128	2	3,170	0,198
chr1	175158150	175158288	A-E	935	.	175158208	175158209	255,215,0	2	1,21	0,117
chr1	175567282	175567399	A-E	972	.	175567341	175567342	128,128,128	2	4,1	0,116
chr1	178548738	178548966	A-E	953	.	178548895	178548896	128,128,128	2	121,33	0,195
chr1	178550500	178550885	A-E	913	.	178550673	178550674	128,128,128	2	121,159	0,226
chr1	181031700	181031837	A-E	733	.	181031768	181031769	128,128,128	2	1,1	0,136
chr1	181032056	181032215	A-E	895	.	181032128	181032129	128,128,128	2	66,80	0,79
chr1	181056649	181057124	A-E	919	.	181056886	181056887	255,215,0	2	157,157	0,318
chr1	181097947	181098672	A-E	924	.	181098523	181098524	255,215,0	2	551,123	0,602
chr1	181100137	181100521	A-E	919	.	181100328	181100329	128,128,128	2	1,1	0,383
chr1	181100547	181100997	A-E	565	.	181100667	181100668	255,215,0	2	56,265	0,185
chr1	181102636	181102899	A-E	769	.	181102767	181102768	128,128,128	2	1,1	0,262
chr1	181454376	181454805	A-E	983	.	181454501	181454502	128,128,128	2	46,223	0,206
chr1	181455130	181455228	A-E	982	.	181455196	181455197	128,128,128	2	37,1	0,97
chr1	182116340	182116866	A-E	821	.	182116522	182116523	128,128,128	2	138,298	0,228
chr1	182585205	182585710	A-E	968	.	182585423	182585424	128,128,128	2	175,243	0,262
chr1	183447574	183447687	A-E	754	.	183447625	183447626	128,128,128	2	1,10	0,103
chr1	183557915	183558504	A-E	971	.	183558248	183558249	128,128,128	2	328,250	0,339
chr1	183558655	183558919	A-E	916	.	183558731	183558732	128,128,128	2	64,174	0,90
chr1	183562649	183562759	A-E	907	.	183562700	183562701	128,128,128	2	52,58	0,52
chr1	183567713	183567879	A-E	942	.	183567842	183567843	128,128,128	2	99,5	0,161
chr1	183573035	183573933	A-E	882	.	183573834	183573835	255,215,0	2	795,94	0,804
chr1	183574112	183574386	A-E	889	.	183574217	183574218	128,128,128	2	66,128	0,146
chr1	183576409	183576668	A-E	917	.	183576605	183576606	128,128,128	2	135,1	0,258
chr1	183776671	183777014	A-E	889	.	183776783	183776784	128,128,128	2	43,160	0,183
chr1	183777202	183777289	A-E	923	.	183777236	183777237	128,128,128	2	1,18	0,69
chr1	183865521	183866190	A-E	951	.	183865846	183865847	128,128,128	2	245,263	0,406
chr1	183879959	183880115	A-E	903	.	183880036	183880037	128,128,128	2	1,1	0,155
chr1	184715069	184715336	A-E	645	.	184715321	184715322	255,215,0	2	243,5	0,262
chr1	184812869	184813180	A-E	687	.	184813056	184813057	128,128,128	2	128,63	0,248
chr1	184836042	184836526	A-E	700	.	184836375	184836376	128,128,128	2	258,74	0,410
chr1	184861359	184861614	A-E	912	.	184861567	184861568	128,128,128	2	163,1	0,254
chr1	184915128	184915493	A-E	829	.	184915388	184915389	128,128,128	2	202,46	0,319
chr1	185129196	185129366	A-E	701	.	185129281	185129282	128,128,128	2	5,4	0,166
chr1	185308384	185308771	A-E	722	.	185308524	185308525	128,128,128	2	105,210	0,177
chr1	185528945	185529618	A-E	605	.	185529035	185529036	128,128,128	2	1,493	0,180
chr1	186565172	186565202	A-E	857	.	186565186	186565187	128,128,128	2	1,1	0,29
chr1	186709575	186709742	A-E	942	.	186709659	186709660	128,128,128	2	7,4	0,163
chr1	186788311	186788564	A-E	870	.	186788476	186788477	128,128,128	2	86,8	0,245
chr1	186818504	186818763	A-E	814	.	186818665	186818666	128,128,128	2	146,81	0,178
chr1	192485848	192486563	A-E	845	.	192486154	192486155	128,128,128	2	295,397	0,318
chr1	192487767	192488105	A-E	899	.	192487935	192487936	128,128,128	2	149,150	0,188
chr1	192507991	192508486	A-E	828	.	192508240	192508241	128,128,128	2	197,193	0,302
chr1	192519890	192520690	A-E	941	.	192520407	192520408	128,128,128	2	475,239	0,561
chr1	192521878	192522349	A-E	900	.	192522266	192522267	128,128,128	2	316,10	0,461
chr1	192522913	192523029	A-E	811	.	192522970	192522971	128,128,128	2	1,2	0,114
chr1	192524105	192524371	A-E	969	.	192524292	192524293	128,128,128	2	154,45	0,221
chr1	192527145	192527211	A-E	913	.	192527177	192527178	128,128,128	2	1,1	0,65
chr1	192528600	192529008	A-E	875	.	192528898	192528899	128,128,128	2	234,44	0,364
chr1	192549613	192549895	A-E	861	.	192549753	192549754	128,128,128	2	1,1	0,281
chr1	192574180	192574494	A-E	920	.	192574275	192574276	128,128,128	2	27,150	0,164
chr1	192578246	192578789	A-E	853	.	192578442	192578443	128,128,128	2	192,341	0,202
chr1	192578929	192579022	A-E	899	.	192578961	192578962	128,128,128	2	1,29	0,64
chr1	192608900	192609547	A-E	892	.	192609290	192609291	128,128,128	2	366,232	0,415
chr1	192776161	192776913	A-E	879	.	192776581	192776582	128,128,128	2	366,276	0,476
chr1	192952637	192952766	A-E	791	.	192952674	192952675	128,128,128	2	1,55	0,74
chr1	193186112	193186299	A-E	912	.	193186253	193186254	128,128,128	2	98,2	0,185
chr1	193448401	193448721	A-E	919	.	193448535	193448536	128,128,128	2	44,94	0,226
chr1	194258819	194259202	A-E	945	.	194259052	194259053	128,128,128	2	86,1	0,382
chr1	198136529	198137056	A-E	520	.	198136657	198136658	128,128,128	2	115,384	0,143
chr1	198512892	198513066	A-E	807	.	198512986	198512987	128,128,128	2	63,47	0,127
chr1	198590109	198590618	A-E	643	.	198590183	198590184	128,128,128	2	23,383	0,126
chr1	198648160	198648499	A-E	901	.	198648176	198648177	128,128,128	2	4,310	0,29
chr1	198894891	198894966	A-E	862	.	198894921	198894922	128,128,128	2	1,15	0,60
chr1	200122559	200122752	A-E	650	.	200122650	200122651	128,128,128	2	34,43	0,150
chr1	200323350	200323623	A-E	980	.	200323552	200323553	128,128,128	2	146,13	0,260
chr1	200596859	200596971	A-E	534	.	200596895	200596896	128,128,128	2	1,40	0,72
chr1	200831452	200831819	A-E	958	.	200831499	200831500	128,128,128	2	1,273	0,94
chr1	200839092	200839138	A-E	971	.	200839129	200839130	128,128,128	2	30,1	0,45
chr1	200849437	200849683	A-E	992	.	200849644	200849645	128,128,128	2	182,12	0,234
chr1	200857233	200857815	A-E	980	.	200857710	200857711	128,128,128	2	413,40	0,542
chr1	200991623	200991825	A-E	546	.	200991723	200991724	255,215,0	2	1,1	0,201
chr1	202131734	202131905	A-E	985	.	202131819	202131820	255,215,0	2	1,1	0,170
chr1	203247590	203248072	A-E	763	.	203247768	203247769	128,128,128	2	163,287	0,195
chr1	203258547	203259334	A-E	985	.	203258829	203258830	255,215,0	2	238,460	0,327
chr1	203289937	203290406	A-E	721	.	203290260	203290261	255,215,0	2	267,88	0,381
chr1	203293246	203293605	A-E	815	.	203293362	203293363	128,128,128	2	68,193	0,166
chr1	203294160	203294623	A-E	860	.	203294392	203294393	128,128,128	2	196,194	0,269
chr1	203398098	203398266	A-E	949	.	203398168	203398169	128,128,128	2	15,41	0,127
chr1	203723839	203723956	A-E	835	.	203723896	203723897	128,128,128	2	1,2	0,115
chr1	204422279	204422591	A-E	941	.	204422448	204422449	128,128,128	2	29,1	0,311
chr1	204449745	204450007	A-E	880	.	204449875	204449876	128,128,128	2	1,1	0,261
chr1	204490354	204490874	A-E	829	.	204490548	204490549	128,128,128	2	168,298	0,222
chr1	204684045	204684323	A-E	795	.	204684296	204684297	255,215,0	2	227,1	0,277
chr1	205254805	205255191	A-E	652	.	205255038	205255039	128,128,128	2	196,114	0,272
chr1	205255828	205256221	A-E	846	.	205256093	205256094	128,128,128	2	139,1	0,392
chr1	205283024	205283394	A-E	972	.	205283338	205283339	128,128,128	2	261,1	0,369
chr1	205449878	205450140	A-E	965	.	205449949	205449950	128,128,128	2	28,146	0,116
chr1	205637459	205637745	A-E	916	.	205637632	205637633	128,128,128	2	130,69	0,217
chr1	205638734	205639222	A-E	588	.	205638978	205638979	128,128,128	2	202,200	0,288
chr1	206291821	206292027	A-E	957	.	206291911	206291912	128,128,128	2	1,25	0,181
chr1	206304417	206304814	A-E	977	.	206304498	206304499	128,128,128	2	3,237	0,160
chr1	206689612	206689772	A-E	886	.	206689750	206689751	128,128,128	2	119,1	0,159
chr1	206728769	206729044	A-E	957	.	206728852	206728853	255,215,0	2	46,154	0,121
chr1	206733816	206734085	A-E	585	.	206733901	206733902	255,215,0	2	1,99	0,170
chr1	206754982	206755508	A-E	797	.	206755273	206755274	128,128,128	2	227,170	0,356
chr1	206877017	206877220	A-E	905	.	206877080	206877081	128,128,128	2	3,79	0,124
chr1	206881442	206881860	A-E	751	.	206881495	206881496	128,128,128	2	16,326	0,92
chr1	206914420	206914794	A-E	978	.	206914592	206914593	128,128,128	2	1,29	0,345
chr1	206955889	206956132	A-E	952	.	206956010	206956011	128,128,128	2	1,1	0,242
chr1	206959638	206959834	A-E	952	.	206959737	206959738	128,128,128	2	4,1	0,195
chr1	207093797	207094147	A-E	814	.	207094144	207094145	128,128,128	2	347,2	0,348
chr1	207097158	207097916	A-E	657	.	207097867	207097868	128,128,128	2	673,12	0,746
chr1	207097967	207098456	A-E	547	.	207098206	207098207	128,128,128	2	197,207	0,282
chr1	207098778	207098999	A-E	620	.	207098922	207098923	255,215,0	2	114,46	0,175
chr1	207509006	207509478	A-E	777	.	207509175	207509176	128,128,128	2	91,224	0,248
chr1	207581369	207581474	A-E	655	.	207581421	207581422	128,128,128	2	1,1	0,104
chr1	207585605	207585767	A-E	801	.	207585683	207585684	128,128,128	2	1,6	0,156
chr1	207596928	207597030	A-E	712	.	207596979	207596980	128,128,128	2	2,1	0,101
chr1	207598053	207598267	A-E	858	.	207598173	207598174	255,215,0	2	28,1	0,213
chr1	208034956	208035373	A-E	698	.	208035322	208035323	128,128,128	2	357,40	0,377
chr1	209930112	209930553	A-E	784	.	209930289	209930290	128,128,128	2	152,238	0,203
chr1	210567003	210567330	A-E	952	.	210567208	210567209	128,128,128	2	206,121	0,206
chr1	212671545	212672072	A-E	617	.	212671815	212671816	128,128,128	2	269,255	0,272
chr1	212780782	212781279	A-E	971	.	212781264	212781265	128,128,128	2	469,1	0,496
chr1	212856011	212856573	A-E	595	.	212856266	212856267	128,128,128	2	220,270	0,292
chr1	212864843	212865470	A-E	951	.	212865176	212865177	128,128,128	2	302,261	0,366
chr1	212874303	212874437	A-E	935	.	212874367	212874368	128,128,128	2	1,5	0,129
chr1	212926115	212926318	A-E	871	.	212926273	212926274	128,128,128	2	115,1	0,202
chr1	212993371	212993544	A-E	892	.	212993484	212993485	128,128,128	2	55,1	0,172
chr1	213101984	213102303	A-E	864	.	213102116	213102117	128,128,128	2	16,69	0,250
chr1	213128550	213128766	A-E	975	.	213128636	213128637	128,128,128	2	1,44	0,172
chr1	213131559	213131917	A-E	893	.	213131723	213131724	128,128,128	2	2,30	0,328
chr1	213133291	213133472	A-E	921	.	213133377	213133378	128,128,128	2	4,11	0,170
chr1	213151011	213151388	A-E	972	.	213151291	213151292	128,128,128	2	186,1	0,376
chr1	213152730	213153023	A-E	954	.	213152875	213152876	128,128,128	2	1,3	0,290
chr1	219633860	219634071	A-E	903	.	219633917	219633918	128,128,128	2	1,97	0,114
chr1	220393257	220393560	A-E	890	.	220393375	220393376	128,128,128	2	5,70	0,233
chr1	221219252	221219404	A-E	523	.	221219359	221219360	128,128,128	2	70,7	0,145
chr1	221219642	221220032	A-E	724	.	221219743	221219744	255,215,0	2	55,242	0,148
chr1	221242736	221243168	A-E	574	.	221242834	221242835	128,128,128	2	15,249	0,183
chr1	221927550	221927769	A-E	863	.	221927691	221927692	128,128,128	2	66,1	0,218
chr1	221948604	221948790	A-E	801	.	221948686	221948687	128,128,128	2	25,45	0,141
chr1	221950157	221950602	A-E	828	.	221950349	221950350	128,128,128	2	137,196	0,249
chr1	221951868	221952169	A-E	708	.	221952016	221952017	128,128,128	2	121,124	0,177
chr1	221966814	221967995	A-E	936	.	221967176	221967177	128,128,128	2	352,807	0,374
chr1	221982394	221982755	A-E	910	.	221982568	221982569	128,128,128	2	1,13	0,348
chr1	221997414	221997699	A-E	917	.	221997619	221997620	128,128,128	2	128,1	0,284
chr1	222011312	222011511	A-E	948	.	222011430	222011431	128,128,128	2	107,68	0,131
chr1	222112957	222113228	A-E	827	.	222113044	222113045	128,128,128	2	60,156	0,115
chr1	222167595	222168014	A-E	839	.	222167684	222167685	128,128,128	2	66,306	0,113
chr1	223363832	223364028	A-E	897	.	223363933	223363934	128,128,128	2	13,5	0,191
chr1	224019430	224020596	A-E	713	.	224019826	224019827	128,128,128	2	397,769	0,397
chr1	224811590	224812043	A-E	716	.	224811759	224811760	128,128,128	2	112,226	0,227
chr1	224920644	224921194	A-E	981	.	224920854	224920855	128,128,128	2	162,290	0,260
chr1	224924541	224924939	A-E	912	.	224924680	224924681	128,128,128	2	1,120	0,278
chr1	226184684	226184904	A-E	627	.	226184832	226184833	128,128,128	2	79,1	0,219
chr1	226230458	226230596	A-E	847	.	226230510	226230511	128,128,128	2	1,33	0,105
chr1	226288544	226288864	A-E	841	.	226288783	226288784	128,128,128	2	164,4	0,316
chr1	226841173	226841776	A-E	972	.	226841262	226841263	128,128,128	2	67,491	0,112
chr1	226842095	226842563	A-E	900	.	226842430	226842431	128,128,128	2	273,69	0,399
chr1	226842752	226843521	A-E	970	.	226843148	226843149	128,128,128	2	328,303	0,466
chr1	226864749	226865297	A-E	926	.	226865094	226865095	128,128,128	2	341,198	0,350
chr1	226878935	226879345	A-E	943	.	226879206	226879207	128,128,128	2	211,78	0,332
chr1	226899570	226899851	A-E	914	.	226899821	226899822	128,128,128	2	223,1	0,280
chr1	226920607	226920629	A-E	957	.	226920617	226920618	128,128,128	2	3,3	0,19
chr1	226920988	226921418	A-E	658	.	226921366	226921367	128,128,128	2	361,33	0,397
chr1	226927547	226927740	A-E	828	.	226927635	226927636	128,128,128	2	4,20	0,173
chr1	227070508	227070591	A-E	896	.	227070540	227070541	128,128,128	2	1,19	0,64
chr1	228652314	228652573	A-E	924	.	228652442	228652443	128,128,128	2	27,28	0,231
chr1	228666808	228666852	A-E	580	.	228666816	228666817	255,215,0	2	1,27	0,17
chr1	228666990	228667213	A-E	811	.	228667101	228667102	128,128,128	2	1,1	0,222
chr1	230245809	230246298	A-E	859	.	230246048	230246049	128,128,128	2	110,120	0,369
chr1	230258907	230259286	A-E	871	.	230258968	230258969	128,128,128	2	51,306	0,73
chr1	230282048	230282189	A-E	934	.	230282137	230282138	255,215,0	2	39,1	0,140
chr1	230594287	230594609	A-E	859	.	230594446	230594447	128,128,128	2	1,4	0,318
chr1	231629288	231629504	A-E	670	.	231629365	231629366	128,128,128	2	1,61	0,155
chr1	233809261	233809638	A-E	692	.	233809363	233809364	128,128,128	2	53,225	0,152
chr1	234534667	234535013	A-E	644	.	234534779	234534780	255,215,0	2	60,181	0,165
chr1	234623892	234624100	A-E	757	.	234623995	234623996	128,128,128	2	1,1	0,207
chr1	234862404	234862535	A-E	570	.	234862469	234862470	128,128,128	2	2,1	0,130
chr1	234976660	234976804	A-E	614	.	234976786	234976787	128,128,128	2	111,1	0,143
chr1	234977482	234978011	A-E	644	.	234977828	234977829	128,128,128	2	252,87	0,442
chr1	234978594	234979177	A-E	980	.	234979100	234979101	255,215,0	2	433,3	0,580
chr1	234980393	234980645	A-E	569	.	234980478	234980479	128,128,128	2	1,81	0,171
chr1	234981045	234981471	A-E	616	.	234981274	234981275	128,128,128	2	70,36	0,390
chr1	235017165	235017382	A-E	635	.	235017273	235017274	128,128,128	2	1,1	0,216
chr1	235062665	235062809	A-E	743	.	235062745	235062746	128,128,128	2	29,12	0,132
chr1	235068890	235069050	A-E	815	.	235068970	235068971	128,128,128	2	55,53	0,107
chr1	235069269	235069652	A-E	728	.	235069380	235069381	128,128,128	2	61,221	0,162
chr1	235069675	235069753	A-E	863	.	235069713	235069714	128,128,128	2	1,2	0,76
chr1	235080718	235080947	A-E	651	.	235080874	235080875	128,128,128	2	96,12	0,217
chr1	235089980	235090270	A-E	848	.	235090190	235090191	128,128,128	2	133,1	0,289
chr1	235090546	235090894	A-E	574	.	235090694	235090695	128,128,128	2	1,52	0,296
chr1	235091427	235091813	A-E	886	.	235091689	235091690	128,128,128	2	231,91	0,295
chr1	235107452	235107692	A-E	751	.	235107571	235107572	128,128,128	2	1,1	0,239
chr1	235108272	235108467	A-E	743	.	235108375	235108376	255,215,0	2	15,3	0,192
chr1	235146978	235147112	A-E	680	.	235146989	235146990	128,128,128	2	2,113	0,21
chr1	235151501	235151917	A-E	730	.	235151576	235151577	128,128,128	2	31,296	0,120
chr1	235151923	235152024	A-E	664	.	235152009	235152010	128,128,128	2	74,1	0,100
chr1	235186710	235186949	A-E	886	.	235186845	235186846	255,215,0	2	85,52	0,187
chr1	235242252	235242564	A-E	906	.	235242409	235242410	128,128,128	2	102,98	0,214
chr1	235994341	235994597	A-E	936	.	235994468	235994469	128,128,128	2	1,1	0,255
chr1	236019356	236019666	A-E	685	.	236019505	236019506	128,128,128	2	1,12	0,298
chr1	236031049	236031919	A-E	793	.	236031790	236031791	128,128,128	2	615,1	0,869
chr1	236039869	236040195	A-E	931	.	236039975	236039976	128,128,128	2	36,149	0,177
chr1	236043399	236043874	A-E	851	.	236043631	236043632	128,128,128	2	230,240	0,235
chr1	236051513	236051606	A-E	924	.	236051559	236051560	128,128,128	2	1,1	0,92
chr1	236101998	236102489	A-E	973	.	236102171	236102172	128,128,128	2	107,251	0,240
chr1	236109486	236110063	A-E	960	.	236109736	236109737	128,128,128	2	236,312	0,265
chr1	236116403	236116669	A-E	947	.	236116516	236116517	128,128,128	2	4,42	0,224
chr1	236150188	236150690	A-E	916	.	236150366	236150367	128,128,128	2	135,280	0,222
chr1	236230188	236230739	A-E	933	.	236230326	236230327	128,128,128	2	69,342	0,209
chr1	236322986	236323030	A-E	877	.	236323005	236323006	128,128,128	2	1,5	0,39
chr1	236323296	236323699	A-E	635	.	236323518	236323519	128,128,128	2	203,160	0,243
chr1	236438978	236439312	A-E	758	.	236439161	236439162	128,128,128	2	34,1	0,333
chr1	241714901	241715765	A-E	986	.	241715554	241715555	255,215,0	2	642,198	0,666
chr1	243585242	243585384	A-E	500	.	243585312	243585313	255,215,0	2	1,1	0,141
chr1	244482749	244483387	A-E	868	.	244483097	244483098	255,215,0	2	321,262	0,376
chr1	244978973	244979244	A-E	974	.	244979018	244979019	128,128,128	2	7,187	0,84
chr1	246147829	246148201	A-E	621	.	246147972	246147973	128,128,128	2	35,120	0,252
chr1	246948292	246948503	A-E	806	.	246948339	246948340	128,128,128	2	1,116	0,95
chr1	247521124	247521311	A-E	547	.	247521170	247521171	255,215,0	2	1,94	0,93
chr1	247548599	247548816	A-E	937	.	247548729	247548730	128,128,128	2	46,1	0,216
chr1	247570274	247570994	A-E	969	.	247570678	247570679	128,128,128	2	365,276	0,444
chr1	247571423	247571895	A-E	942	.	247571474	247571475	128,128,128	2	1,370	0,102
chr1	247573090	247573644	A-E	966	.	247573272	247573273	128,128,128	2	144,332	0,222
chr1	247603500	247603921	A-E	959	.	247603562	247603563	128,128,128	2	29,324	0,97
chr1	247603926	247604319	A-E	958	.	247603941	247603942	128,128,128	2	1,362	0,31
chr10	496984	497146	A-E	972	.	497084	497085	128,128,128	2	41,1	0,161
chr10	990446	990769	A-E	845	.	990622	990623	128,128,128	2	126,95	0,228
chr10	2992232	2992361	A-E	859	.	2992294	2992295	128,128,128	2	16,20	0,109
chr10	3526849	3527147	A-E	958	.	3526889	3526890	128,128,128	2	2,219	0,79
chr10	3527599	3527883	A-E	953	.	3527756	3527757	128,128,128	2	32,1	0,283
chr10	3800307	3800531	A-E	849	.	3800377	3800378	128,128,128	2	26,108	0,116
chr10	3907871	3908141	A-E	908	.	3907983	3907984	128,128,128	2	33,78	0,192
chr10	3911352	3911510	A-E	693	.	3911438	3911439	128,128,128	2	17,1	0,157
chr10	3917203	3917319	A-E	881	.	3917280	3917281	128,128,128	2	70,30	0,86
chr10	3917358	3918120	A-E	766	.	3917656	3917657	128,128,128	2	227,392	0,370
chr10	4088404	4088528	A-E	794	.	4088465	4088466	128,128,128	2	2,3	0,121
chr10	5625592	5625883	A-E	826	.	5625877	5625878	128,128,128	2	281,1	0,290
chr10	5883027	5883237	A-E	721	.	5883156	5883157	128,128,128	2	50,1	0,209
chr10	5937894	5938282	A-E	600	.	5937958	5937959	255,215,0	2	1,259	0,129
chr10	6087016	6087259	A-E	882	.	6087253	6087254	128,128,128	2	234,1	0,242
chr10	6092346	6093134	A-E	728	.	6093031	6093032	128,128,128	2	626,43	0,745
chr10	6093148	6093558	A-E	828	.	6093319	6093320	128,128,128	2	114,181	0,229
chr10	6093917	6094932	A-E	909	.	6094505	6094506	128,128,128	2	586,424	0,591
chr10	6099241	6099508	A-E	816	.	6099388	6099389	128,128,128	2	96,67	0,200
chr10	6100768	6101025	A-E	943	.	6100868	6100869	128,128,128	2	1,57	0,200
chr10	6110274	6110558	A-E	533	.	6110523	6110524	128,128,128	2	219,3	0,281
chr10	6114381	6114875	A-E	963	.	6114578	6114579	128,128,128	2	178,276	0,218
chr10	6165582	6165745	A-E	764	.	6165675	6165676	128,128,128	2	38,14	0,149
chr10	6171883	6172155	A-E	937	.	6171967	6171968	128,128,128	2	49,151	0,121
chr10	6182474	6182743	A-E	980	.	6182617	6182618	128,128,128	2	103,85	0,184
chr10	6182936	6183230	A-E	973	.	6183050	6183051	128,128,128	2	1,66	0,228
chr10	6183239	6183522	A-E	920	.	6183309	6183310	128,128,128	2	44,185	0,98
chr10	6183553	6183785	A-E	883	.	6183702	6183703	128,128,128	2	130,63	0,169
chr10	6190431	6190630	A-E	916	.	6190600	6190601	128,128,128	2	142,1	0,198
chr10	6213842	6214122	A-E	936	.	6214024	6214025	128,128,128	2	113,27	0,253
chr10	6309207	6309569	A-E	979	.	6309402	6309403	128,128,128	2	159,130	0,232
chr10	6312213	6312820	A-E	966	.	6312391	6312392	128,128,128	2	173,422	0,185
chr10	6341993	6342400	A-E	962	.	6342248	6342249	128,128,128	2	218,114	0,293
chr10	6342540	6342669	A-E	923	.	6342623	6342624	128,128,128	2	50,11	0,118
chr10	6389510	6390540	A-E	905	.	6390146	6390147	128,128,128	2	625,382	0,648
chr10	6516020	6516190	A-E	926	.	6516055	6516056	255,215,0	2	1,100	0,70
chr10	6970148	6970192	A-E	648	.	6970157	6970158	128,128,128	2	1,26	0,18
chr10	7235109	7235366	A-E	898	.	7235308	7235309	128,128,128	2	143,1	0,256
chr10	7285969	7286078	A-E	858	.	7285997	7285998	128,128,128	2	1,52	0,57
chr10	7300945	7301168	A-E	688	.	7301055	7301056	128,128,128	2	20,21	0,202
chr10	7449887	7450154	A-E	583	.	7450050	7450051	128,128,128	2	153,93	0,174
chr10	7511915	7512238	A-E	954	.	7512076	7512077	128,128,128	2	1,1	0,322
chr10	7523024	7523295	A-E	977	.	7523218	7523219	128,128,128	2	175,57	0,214
chr10	7526564	7526721	A-E	943	.	7526649	7526650	128,128,128	2	35,20	0,137
chr10	8446683	8447080	A-E	807	.	8446822	8446823	128,128,128	2	8,125	0,272
chr10	11205067	11205773	A-E	690	.	11205316	11205317	128,128,128	2	230,437	0,269
chr10	11205969	11206142	A-E	868	.	11206093	11206094	128,128,128	2	116,40	0,133
chr10	11209660	11210016	A-E	795	.	11209693	11209694	128,128,128	2	1,289	0,67
chr10	11211427	11212417	A-E	869	.	11211528	11211529	128,128,128	2	97,883	0,107
chr10	11214900	11215653	A-E	830	.	11215049	11215050	128,128,128	2	142,595	0,158
chr10	11217723	11217980	A-E	878	.	11217747	11217748	128,128,128	2	1,209	0,48
chr10	11217991	11218170	A-E	865	.	11218103	11218104	128,128,128	2	65,19	0,160
chr10	11218697	11219244	A-E	647	.	11218965	11218966	128,128,128	2	183,193	0,354
chr10	11219865	11220140	A-E	512	.	11219998	11219999	128,128,128	2	1,9	0,266
chr10	11221921	11222096	A-E	727	.	11222001	11222002	128,128,128	2	1,15	0,160
chr10	11222222	11222709	A-E	605	.	11222491	11222492	255,215,0	2	220,168	0,319
chr10	11239208	11239713	A-E	731	.	11239527	11239528	128,128,128	2	315,180	0,325
chr10	11251454	11251848	A-E	778	.	11251508	11251509	128,128,128	2	18,302	0,92
chr10	11252535	11252766	A-E	934	.	11252700	11252701	128,128,128	2	121,21	0,210
chr10	11277694	11277858	A-E	759	.	11277738	11277739	128,128,128	2	1,76	0,88
chr10	11278416	11278809	A-E	702	.	11278422	11278423	128,128,128	2	1,380	0,13
chr10	11279666	11279984	A-E	828	.	11279840	11279841	128,128,128	2	32,1	0,317
chr10	11285319	11285662	A-E	854	.	11285446	11285447	128,128,128	2	3,91	0,252
chr10	11287589	11287930	A-E	766	.	11287653	11287654	128,128,128	2	7,219	0,122
chr10	11288835	11289294	A-E	772	.	11288903	11288904	128,128,128	2	63,385	0,74
chr10	11328672	11328968	A-E	940	.	11328733	11328734	128,128,128	2	1,173	0,123
chr10	11667101	11667345	A-E	740	.	11667205	11667206	128,128,128	2	3,38	0,206
chr10	11755235	11755413	A-E	925	.	11755323	11755324	255,215,0	2	1,1	0,177
chr10	11929219	11929459	A-E	721	.	11929423	11929424	128,128,128	2	171,1	0,239
chr10	12647600	12648000	A-E	966	.	12647785	12647786	128,128,128	2	1,30	0,370
chr10	12648112	12648303	A-E	982	.	12648172	12648173	128,128,128	2	4,73	0,118
chr10	13747197	13747410	A-E	749	.	13747252	13747253	255,215,0	2	1,103	0,110
chr10	13785282	13785678	A-E	940	.	13785615	13785616	128,128,128	2	273,1	0,395
chr10	13928984	13929094	A-E	982	.	13929037	13929038	128,128,128	2	1,4	0,106
chr10	14227722	14228293	A-E	946	.	14228213	14228214	255,215,0	2	414,1	0,570
chr10	14549247	14549550	A-E	947	.	14549401	14549402	128,128,128	2	130,123	0,180
chr10	14605072	14605183	A-E	954	.	14605127	14605128	128,128,128	2	1,1	0,110
chr10	14625311	14625508	A-E	979	.	14625454	14625455	128,128,128	2	117,27	0,170
chr10	15165954	15166084	A-E	920	.	15166018	15166019	128,128,128	2	1,1	0,129
chr10	15250805	15251188	A-E	648	.	15250996	15250997	255,215,0	2	1,1	0,382
chr10	16561285	16561670	A-E	824	.	16561446	16561447	128,128,128	2	1,63	0,322
chr10	16829476	16829735	A-E	886	.	16829601	16829602	128,128,128	2	46,53	0,206
chr10	17044035	17044524	A-E	805	.	17044317	17044318	128,128,128	2	204,128	0,361
chr10	17486063	17486497	A-E	589	.	17486282	17486283	128,128,128	2	151,145	0,289
chr10	17711637	17711857	A-E	820	.	17711650	17711651	128,128,128	2	1,193	0,27
chr10	17727321	17727588	A-E	639	.	17727322	17727323	128,128,128	2	1,265	0,2
chr10	18688235	18688406	A-E	905	.	18688320	18688321	128,128,128	2	1,1	0,170
chr10	20292651	20293410	A-E	823	.	20292824	20292825	128,128,128	2	86,498	0,261
chr10	22624164	22624549	A-E	838	.	22624504	22624505	128,128,128	2	303,7	0,378
chr10	22886209	22886449	A-E	916	.	22886321	22886322	128,128,128	2	76,91	0,149
chr10	22894198	22894467	A-E	762	.	22894336	22894337	128,128,128	2	26,18	0,251
chr10	22894974	22895386	A-E	670	.	22895289	22895290	128,128,128	2	287,67	0,345
chr10	22900753	22900910	A-E	769	.	22900847	22900848	128,128,128	2	33,1	0,156
chr10	22919359	22919855	A-E	952	.	22919729	22919730	255,215,0	2	320,74	0,422
chr10	22935484	22935576	A-E	778	.	22935529	22935530	128,128,128	2	1,1	0,91
chr10	22938355	22938607	A-E	733	.	22938553	22938554	128,128,128	2	146,1	0,251
chr10	22958106	22958431	A-E	934	.	22958351	22958352	255,215,0	2	167,1	0,324
chr10	23652559	23652701	A-E	868	.	23652621	23652622	128,128,128	2	1,17	0,125
chr10	25176621	25176794	A-E	709	.	25176705	25176706	128,128,128	2	1,5	0,168
chr10	25201195	25201516	A-E	914	.	25201226	25201227	255,215,0	2	1,258	0,63
chr10	26719871	26720136	A-E	846	.	26720033	26720034	128,128,128	2	120,59	0,206
chr10	26728522	26728850	A-E	926	.	26728677	26728678	128,128,128	2	139,155	0,173
chr10	26728870	26729238	A-E	915	.	26729192	26729193	128,128,128	2	279,2	0,366
chr10	26737474	26738103	A-E	816	.	26737806	26737807	128,128,128	2	274,238	0,391
chr10	26768791	26768884	A-E	884	.	26768829	26768830	128,128,128	2	6,21	0,72
chr10	26769554	26769789	A-E	866	.	26769565	26769566	128,128,128	2	1,213	0,22
chr10	26769950	26770105	A-E	861	.	26770001	26770002	128,128,128	2	2,53	0,102
chr10	26775885	26776759	A-E	964	.	26776045	26776046	128,128,128	2	118,670	0,204
chr10	27026601	27027004	A-E	875	.	27026840	27026841	128,128,128	2	236,159	0,244
chr10	27027283	27027541	A-E	947	.	27027356	27027357	128,128,128	2	21,132	0,126
chr10	27027695	27027811	A-E	866	.	27027752	27027753	128,128,128	2	1,2	0,114
chr10	28623868	28624353	A-E	671	.	28624234	28624235	128,128,128	2	299,50	0,435
chr10	28700580	28701041	A-E	661	.	28700795	28700796	128,128,128	2	164,194	0,267
chr10	30756708	30756891	A-E	669	.	30756778	30756779	128,128,128	2	1,43	0,140
chr10	30786722	30786944	A-E	919	.	30786876	30786877	128,128,128	2	145,57	0,165
chr10	30818244	30819051	A-E	502	.	30818561	30818562	255,215,0	2	311,482	0,325
chr10	30994223	30994518	A-E	961	.	30994466	30994467	128,128,128	2	199,7	0,288
chr10	31036627	31036865	A-E	956	.	31036759	31036760	128,128,128	2	35,7	0,231
chr10	31630703	31631062	A-E	922	.	31630713	31630714	128,128,128	2	2,340	0,19
chr10	31631924	31632253	A-E	921	.	31631951	31631952	128,128,128	2	1,274	0,55
chr10	31673226	31673486	A-E	942	.	31673322	31673323	128,128,128	2	1,67	0,193
chr10	31870933	31871207	A-E	913	.	31871086	31871087	128,128,128	2	127,93	0,181
chr10	31991028	31991162	A-E	852	.	31991089	31991090	128,128,128	2	1,12	0,122
chr10	32606832	32606984	A-E	960	.	32606879	32606880	128,128,128	2	1,57	0,95
chr10	32607439	32608014	A-E	830	.	32607605	32607606	128,128,128	2	165,406	0,169
chr10	32615387	32615575	A-E	882	.	32615480	32615481	128,128,128	2	1,1	0,187
chr10	32621222	32621521	A-E	625	.	32621373	32621374	255,215,0	2	76,72	0,227
chr10	35070002	35070125	A-E	967	.	35070066	35070067	128,128,128	2	7,1	0,122
chr10	35421114	35421320	A-E	616	.	35421180	35421181	128,128,128	2	14,86	0,120
chr10	35425292	35425645	A-E	736	.	35425386	35425387	128,128,128	2	24,188	0,165
chr10	35438214	35438795	A-E	879	.	35438572	35438573	128,128,128	2	331,195	0,386
chr10	36110264	36110474	A-E	987	.	36110418	36110419	128,128,128	2	101,1	0,209
chr10	43616495	43616668	A-E	951	.	43616561	43616562	128,128,128	2	1,40	0,133
chr10	45441757	45442014	A-E	927	.	45441852	45441853	128,128,128	2	4,69	0,188
chr10	45442892	45443532	A-E	943	.	45443383	45443384	128,128,128	2	417,74	0,566
chr10	45445885	45445945	A-E	943	.	45445916	45445917	128,128,128	2	6,2	0,58
chr10	45453721	45453921	A-E	927	.	45453863	45453864	128,128,128	2	94,9	0,191
chr10	45458620	45459179	A-E	923	.	45458907	45458908	128,128,128	2	260,243	0,316
chr10	45459640	45459966	A-E	832	.	45459786	45459787	128,128,128	2	1,33	0,293
chr10	45461456	45461865	A-E	707	.	45461639	45461640	128,128,128	2	3,45	0,364
chr10	45464299	45464380	A-E	861	.	45464313	45464314	128,128,128	2	1,53	0,28
chr10	45849565	45849969	A-E	595	.	45849853	45849854	128,128,128	2	199,26	0,378
chr10	45875620	45875915	A-E	886	.	45875806	45875807	128,128,128	2	135,56	0,239
chr10	45914192	45914546	A-E	878	.	45914347	45914348	128,128,128	2	1,43	0,311
chr10	45915972	45916032	A-E	839	.	45916025	45916026	128,128,128	2	48,1	0,59
chr10	45916594	45916964	A-E	683	.	45916943	45916944	128,128,128	2	330,1	0,369
chr10	46075869	46076122	A-E	596	.	46076094	46076095	255,215,0	2	199,1	0,252
chr10	48481377	48481591	A-E	941	.	48481448	48481449	128,128,128	2	1,72	0,142
chr10	49495763	49496101	A-E	897	.	49496062	49496063	128,128,128	2	263,1	0,337
chr10	49842303	49842752	A-E	956	.	49842492	49842493	128,128,128	2	163,233	0,216
chr10	49847565	49847971	A-E	800	.	49847910	49847911	128,128,128	2	325,39	0,367
chr10	49876110	49876652	A-E	961	.	49876469	49876470	128,128,128	2	333,156	0,386
chr10	49879351	49879455	A-E	966	.	49879402	49879403	128,128,128	2	1,1	0,103
chr10	49879628	49879846	A-E	962	.	49879753	49879754	128,128,128	2	82,49	0,169
chr10	49881003	49881077	A-E	986	.	49881035	49881036	128,128,128	2	1,9	0,65
chr10	49891983	49892370	A-E	890	.	49892072	49892073	128,128,128	2	42,249	0,138
chr10	49967237	49967344	A-E	877	.	49967291	49967292	128,128,128	2	5,2	0,105
chr10	49967578	49967897	A-E	952	.	49967654	49967655	128,128,128	2	8,174	0,145
chr10	50008368	50008657	A-E	645	.	50008623	50008624	255,215,0	2	223,1	0,288
chr10	50398133	50398290	A-E	499	.	50398227	50398228	128,128,128	2	34,1	0,156
chr10	50571042	50571294	A-E	898	.	50571253	50571254	128,128,128	2	173,1	0,251
chr10	52107208	52107553	A-E	697	.	52107380	52107381	128,128,128	2	1,1	0,344
chr10	52191787	52192182	A-E	729	.	52191988	52191989	128,128,128	2	10,1	0,394
chr10	52216561	52216792	A-E	942	.	52216697	52216698	128,128,128	2	43,1	0,230
chr10	52300578	52300747	A-E	741	.	52300600	52300601	128,128,128	2	1,124	0,45
chr10	60796573	60796761	A-E	912	.	60796670	60796671	128,128,128	2	8,1	0,187
chr10	60820571	60820938	A-E	882	.	60820754	60820755	128,128,128	2	1,1	0,366
chr10	61997048	61997297	A-E	897	.	61997110	61997111	128,128,128	2	1,124	0,125
chr10	62111952	62112088	A-E	598	.	62112017	62112018	255,215,0	2	1,5	0,131
chr10	63701117	63701444	A-E	896	.	63701169	63701170	128,128,128	2	49,271	0,56
chr10	63701578	63701680	A-E	887	.	63701628	63701629	128,128,128	2	1,1	0,101
chr10	63724155	63724169	A-E	895	.	63724161	63724162	128,128,128	2	1,1	0,13
chr10	63725873	63726180	A-E	835	.	63725955	63725956	128,128,128	2	1,142	0,165
chr10	63747685	63748213	A-E	916	.	63747936	63747937	128,128,128	2	212,237	0,291
chr10	63779948	63780456	A-E	938	.	63780394	63780395	128,128,128	2	386,1	0,507
chr10	63806320	63806697	A-E	781	.	63806403	63806404	128,128,128	2	66,276	0,101
chr10	63807017	63807353	A-E	820	.	63807185	63807186	128,128,128	2	116,115	0,221
chr10	63839926	63839992	A-E	683	.	63839960	63839961	128,128,128	2	5,1	0,65
chr10	64300187	64300318	A-E	902	.	64300221	64300222	128,128,128	2	9,71	0,60
chr10	64373293	64373504	A-E	789	.	64373410	64373411	128,128,128	2	39,15	0,196
chr10	64374179	64374536	A-E	924	.	64374337	64374338	128,128,128	2	24,63	0,294
chr10	64378382	64379331	A-E	938	.	64378831	64378832	128,128,128	2	447,497	0,452
chr10	64391865	64392698	A-E	872	.	64392368	64392369	128,128,128	2	481,306	0,527
chr10	64396638	64397604	A-E	865	.	64397524	64397525	128,128,128	2	809,1	0,965
chr10	64400211	64400508	A-E	868	.	64400346	64400347	128,128,128	2	80,106	0,191
chr10	64468413	64468758	A-E	953	.	64468499	64468500	128,128,128	2	27,198	0,147
chr10	64492733	64493095	A-E	782	.	64492918	64492919	128,128,128	2	163,154	0,208
chr10	64495965	64496426	A-E	841	.	64496252	64496253	128,128,128	2	278,163	0,298
chr10	69543460	69543596	A-E	548	.	69543527	69543528	128,128,128	2	1,1	0,135
chr10	70803736	70803851	A-E	571	.	70803770	70803771	128,128,128	2	1,47	0,68
chr10	70804179	70804602	A-E	508	.	70804500	70804501	128,128,128	2	288,67	0,356
chr10	70805220	70805884	A-E	647	.	70805438	70805439	128,128,128	2	209,435	0,229
chr10	70807891	70808112	A-E	548	.	70808011	70808012	255,215,0	2	114,94	0,127
chr10	70811970	70812239	A-E	800	.	70812006	70812007	128,128,128	2	7,202	0,67
chr10	70816608	70816807	A-E	661	.	70816703	70816704	128,128,128	2	19,27	0,172
chr10	70824962	70825368	A-E	721	.	70825357	70825358	128,128,128	2	389,3	0,403
chr10	70849672	70851282	A-E	570	.	70850022	70850023	128,128,128	2	326,1235	0,375
chr10	70851734	70852160	A-E	725	.	70852000	70852001	128,128,128	2	244,137	0,289
chr10	71077076	71077284	A-E	922	.	71077147	71077148	255,215,0	2	41,105	0,103
chr10	71169752	71169974	A-E	856	.	71169862	71169863	255,215,0	2	1,1	0,221
chr10	72253805	72253950	A-E	975	.	72253867	72253868	128,128,128	2	5,24	0,121
chr10	72254256	72254507	A-E	919	.	72254295	72254296	128,128,128	2	1,172	0,79
chr10	72254726	72255114	A-E	970	.	72254951	72254952	128,128,128	2	65,1	0,387
chr10	72336690	72336887	A-E	608	.	72336710	72336711	128,128,128	2	1,156	0,41
chr10	73454502	73454799	A-E	782	.	73454532	73454533	255,215,0	2	2,237	0,60
chr10	73486064	73486279	A-E	582	.	73486144	73486145	128,128,128	2	12,66	0,149
chr10	73486376	73486761	A-E	908	.	73486594	73486595	128,128,128	2	53,1	0,384
chr10	73595574	73595594	A-E	911	.	73595585	73595586	128,128,128	2	4,1	0,19
chr10	73596416	73596690	A-E	890	.	73596552	73596553	128,128,128	2	1,1	0,273
chr10	73745585	73745830	A-E	981	.	73745707	73745708	128,128,128	2	1,1	0,244
chr10	73978660	73978911	A-E	576	.	73978720	73978721	128,128,128	2	20,150	0,101
chr10	74323187	74323566	A-E	933	.	74323385	74323386	128,128,128	2	29,11	0,368
chr10	76345322	76345611	A-E	797	.	76345418	76345419	128,128,128	2	1,96	0,193
chr10	76358691	76358959	A-E	807	.	76358800	76358801	128,128,128	2	1,49	0,219
chr10	77365986	77366315	A-E	837	.	77366195	77366196	128,128,128	2	168,78	0,251
chr10	77370971	77371342	A-E	861	.	77371092	77371093	128,128,128	2	49,176	0,195
chr10	79002896	79003188	A-E	943	.	79003041	79003042	128,128,128	2	1,1	0,291
chr10	79469822	79470117	A-E	766	.	79469970	79469971	128,128,128	2	63,61	0,234
chr10	79470426	79470624	A-E	957	.	79470597	79470598	128,128,128	2	147,1	0,197
chr10	80166856	80166996	A-E	656	.	80166942	80166943	255,215,0	2	39,5	0,135
chr10	81004002	81004134	A-E	952	.	81004067	81004068	128,128,128	2	1,1	0,131
chr10	81004480	81004949	A-E	926	.	81004782	81004783	128,128,128	2	220,83	0,386
chr10	81005366	81005598	A-E	950	.	81005459	81005460	128,128,128	2	81,125	0,107
chr10	81005925	81006152	A-E	919	.	81005986	81005987	128,128,128	2	1,105	0,122
chr10	81006414	81006827	A-E	916	.	81006669	81006670	128,128,128	2	187,89	0,324
chr10	81008258	81008603	A-E	853	.	81008379	81008380	128,128,128	2	79,181	0,164
chr10	81009590	81010024	A-E	899	.	81009643	81009644	128,128,128	2	53,379	0,55
chr10	81010188	81010619	A-E	935	.	81010280	81010281	128,128,128	2	71,317	0,114
chr10	81083033	81083464	A-E	871	.	81083189	81083190	128,128,128	2	122,240	0,191
chr10	81091409	81091966	A-E	796	.	81091731	81091732	128,128,128	2	291,202	0,355
chr10	81947273	81947482	A-E	691	.	81947376	81947377	128,128,128	2	1,2	0,207
chr10	81947700	81948102	A-E	933	.	81947725	81947726	255,215,0	2	1,352	0,50
chr10	82209051	82209233	A-E	855	.	82209141	82209142	128,128,128	2	1,1	0,181
chr10	85932711	85932830	A-E	983	.	85932797	85932798	128,128,128	2	56,1	0,118
chr10	85937530	85937952	A-E	682	.	85937585	85937586	128,128,128	2	1,311	0,111
chr10	85939285	85939414	A-E	962	.	85939358	85939359	128,128,128	2	19,1	0,128
chr10	88172899	88173132	A-E	931	.	88173111	88173112	128,128,128	2	193,1	0,232
chr10	89602886	89603081	A-E	828	.	89603055	89603056	128,128,128	2	146,1	0,194
chr10	89735979	89736206	A-E	566	.	89736069	89736070	128,128,128	2	1,46	0,181
chr10	89822298	89822728	A-E	803	.	89822335	89822336	128,128,128	2	7,361	0,69
chr10	89840065	89840254	A-E	908	.	89840149	89840150	128,128,128	2	1,21	0,168
chr10	89851162	89851493	A-E	836	.	89851400	89851401	128,128,128	2	148,1	0,330
chr10	89866166	89866329	A-E	904	.	89866240	89866241	128,128,128	2	1,15	0,148
chr10	89867228	89867664	A-E	870	.	89867375	89867376	128,128,128	2	80,221	0,215
chr10	89870251	89870340	A-E	899	.	89870275	89870276	128,128,128	2	1,40	0,49
chr10	89878478	89878771	A-E	781	.	89878680	89878681	128,128,128	2	114,1	0,292
chr10	90030953	90031359	A-E	929	.	90031180	90031181	128,128,128	2	223,173	0,233
chr10	90031651	90031893	A-E	736	.	90031779	90031780	128,128,128	2	89,74	0,168
chr10	90515549	90515782	A-E	879	.	90515653	90515654	128,128,128	2	4,28	0,205
chr10	90753757	90754128	A-E	893	.	90754031	90754032	128,128,128	2	258,80	0,291
chr10	90759367	90759687	A-E	816	.	90759558	90759559	128,128,128	2	93,30	0,290
chr10	90760903	90761071	A-E	938	.	90761027	90761028	128,128,128	2	114,33	0,135
chr10	90923331	90923726	A-E	933	.	90923649	90923650	128,128,128	2	246,4	0,391
chr10	91002651	91002940	A-E	933	.	91002772	91002773	128,128,128	2	53,99	0,190
chr10	91056148	91056487	A-E	843	.	91056303	91056304	128,128,128	2	98,126	0,213
chr10	91647685	91647987	A-E	913	.	91647741	91647742	128,128,128	2	31,219	0,83
chr10	91806926	91807024	A-E	859	.	91806970	91806971	128,128,128	2	1,9	0,89
chr10	91807139	91807513	A-E	839	.	91807325	91807326	128,128,128	2	1,1	0,373
chr10	91811441	91811607	A-E	884	.	91811470	91811471	128,128,128	2	21,127	0,39
chr10	92706865	92707161	A-E	907	.	92706919	92706920	128,128,128	2	13,199	0,97
chr10	92752202	92752539	A-E	804	.	92752353	92752354	128,128,128	2	1,35	0,302
chr10	92758541	92758752	A-E	961	.	92758688	92758689	128,128,128	2	86,2	0,209
chr10	92759082	92759471	A-E	936	.	92759276	92759277	128,128,128	2	2,1	0,388
chr10	92760847	92761039	A-E	948	.	92760968	92760969	128,128,128	2	53,1	0,191
chr10	92958670	92959041	A-E	749	.	92958971	92958972	128,128,128	2	240,7	0,364
chr10	92961080	92961498	A-E	750	.	92961386	92961387	128,128,128	2	197,1	0,417
chr10	95475202	95475401	A-E	961	.	95475301	95475302	128,128,128	2	1,1	0,198
chr10	96366505	96366829	A-E	869	.	96366666	96366667	128,128,128	2	1,1	0,323
chr10	97120063	97120328	A-E	757	.	97120193	97120194	255,215,0	2	1,4	0,261
chr10	97518502	97518757	A-E	920	.	97518659	97518660	255,215,0	2	66,6	0,249
chr10	97521944	97522167	A-E	736	.	97522132	97522133	128,128,128	2	158,3	0,220
chr10	97527766	97528166	A-E	843	.	97527824	97527825	128,128,128	2	4,286	0,114
chr10	97545237	97545501	A-E	903	.	97545357	97545358	128,128,128	2	100,123	0,141
chr10	97545881	97546028	A-E	924	.	97545938	97545939	128,128,128	2	3,34	0,113
chr10	97547373	97547492	A-E	866	.	97547421	97547422	128,128,128	2	38,59	0,60
chr10	97579418	97579569	A-E	903	.	97579493	97579494	128,128,128	2	1,1	0,150
chr10	97591958	97592428	A-E	849	.	97592229	97592230	128,128,128	2	233,159	0,311
chr10	97597277	97597813	A-E	907	.	97597743	97597744	128,128,128	2	398,1	0,535
chr10	98029643	98030010	A-E	940	.	98029863	98029864	128,128,128	2	210,136	0,231
chr10	98032542	98032692	A-E	962	.	98032629	98032630	128,128,128	2	44,18	0,132
chr10	98048117	98048308	A-E	935	.	98048169	98048170	128,128,128	2	6,92	0,99
chr10	98455139	98455586	A-E	511	.	98455509	98455510	255,215,0	2	364,69	0,378
chr10	98463832	98464074	A-E	917	.	98463952	98463953	128,128,128	2	1,1	0,241
chr10	98464941	98465141	A-E	509	.	98465036	98465037	128,128,128	2	1,9	0,191
chr10	98468328	98468564	A-E	762	.	98468492	98468493	128,128,128	2	155,62	0,174
chr10	98476098	98476599	A-E	777	.	98476393	98476394	128,128,128	2	243,152	0,349
chr10	98478120	98479023	A-E	822	.	98478502	98478503	255,215,0	2	351,488	0,415
chr10	101780024	101780319	A-E	936	.	101780172	101780173	128,128,128	2	8,5	0,290
chr10	102086767	102087142	A-E	779	.	102086956	102086957	128,128,128	2	84,79	0,296
chr10	103538980	103539052	A-E	916	.	103539015	103539016	128,128,128	2	1,1	0,71
chr10	103648556	103648892	A-E	813	.	103648723	103648724	128,128,128	2	1,1	0,335
chr10	103661353	103661648	A-E	848	.	103661618	103661619	128,128,128	2	238,1	0,294
chr10	103662146	103662497	A-E	838	.	103662404	103662405	128,128,128	2	221,55	0,296
chr10	104555646	104555966	A-E	928	.	104555807	104555808	128,128,128	2	5,1	0,319
chr10	104562998	104563277	A-E	832	.	104563136	104563137	128,128,128	2	67,69	0,210
chr10	104885050	104885299	A-E	828	.	104885196	104885197	128,128,128	2	45,1	0,248
chr10	104953975	104954222	A-E	994	.	104954114	104954115	255,215,0	2	104,72	0,175
chr10	105451160	105451473	A-E	657	.	105451218	105451219	255,215,0	2	1,196	0,117
chr10	105451742	105452024	A-E	945	.	105451929	105451930	255,215,0	2	95,1	0,281
chr10	105532054	105532211	A-E	941	.	105532108	105532109	255,215,0	2	1,49	0,108
chr10	108691191	108691511	A-E	742	.	108691421	108691422	128,128,128	2	142,1	0,319
chr10	108695824	108695948	A-E	759	.	108695885	108695886	128,128,128	2	1,1	0,123
chr10	109673400	109673693	A-E	934	.	109673479	109673480	128,128,128	2	4,138	0,155
chr10	112084573	112085018	A-E	909	.	112084783	112084784	128,128,128	2	47,70	0,375
chr10	112115007	112115281	A-E	863	.	112115100	112115101	128,128,128	2	45,131	0,143
chr10	112183602	112183752	A-E	877	.	112183668	112183669	128,128,128	2	1,18	0,132
chr10	112296422	112296688	A-E	943	.	112296503	112296504	128,128,128	2	1,103	0,163
chr10	112562548	112562691	A-E	907	.	112562670	112562671	128,128,128	2	103,1	0,142
chr10	112602862	112603073	A-E	872	.	112602999	112603000	128,128,128	2	68,3	0,208
chr10	112620419	112620691	A-E	625	.	112620559	112620560	128,128,128	2	131,121	0,151
chr10	114129198	114129390	A-E	861	.	114129293	114129294	128,128,128	2	1,1	0,191
chr10	114292106	114292272	A-E	791	.	114292195	114292196	128,128,128	2	14,1	0,165
chr10	114929772	114930211	A-E	964	.	114930014	114930015	128,128,128	2	215,169	0,270
chr10	115441699	115442134	A-E	927	.	115441809	115441810	128,128,128	2	37,250	0,185
chr10	115720275	115720846	A-E	785	.	115720657	115720658	128,128,128	2	333,139	0,432
chr10	115721243	115721443	A-E	732	.	115721366	115721367	128,128,128	2	72,25	0,175
chr10	116259358	116259612	A-E	942	.	116259524	116259525	128,128,128	2	80,1	0,253
chr10	116298178	116298480	A-E	948	.	116298374	116298375	128,128,128	2	93,1	0,301
chr10	116561109	116561522	A-E	910	.	116561276	116561277	128,128,128	2	108,186	0,227
chr10	120971614	120971684	A-E	713	.	120971624	120971625	128,128,128	2	1,50	0,20
chr10	121060989	121061309	A-E	884	.	121061019	121061020	128,128,128	2	4,262	0,58
chr10	121072989	121073553	A-E	884	.	121073309	121073310	128,128,128	2	271,193	0,371
chr10	121258857	121259125	A-E	860	.	121258992	121258993	128,128,128	2	4,1	0,267
chr10	121261864	121262026	A-E	923	.	121262017	121262018	128,128,128	2	147,1	0,161
chr10	121357509	121357670	A-E	528	.	121357589	121357590	128,128,128	2	1,1	0,160
chr10	121452837	121453189	A-E	712	.	121453107	121453108	128,128,128	2	190,1	0,351
chr10	121464053	121464453	A-E	908	.	121464170	121464171	128,128,128	2	64,229	0,171
chr10	122828648	122828948	A-E	946	.	122828801	122828802	128,128,128	2	95,87	0,213
chr10	125151294	125151544	A-E	947	.	125151433	125151434	128,128,128	2	30,1	0,249
chr10	125312704	125313049	A-E	925	.	125312863	125312864	128,128,128	2	1,27	0,318
chr10	125802751	125803113	A-E	942	.	125802884	125802885	128,128,128	2	107,201	0,161
chr10	125859213	125859473	A-E	897	.	125859358	125859359	128,128,128	2	45,13	0,247
chr10	125974313	125974551	A-E	904	.	125974471	125974472	128,128,128	2	132,53	0,185
chr10	125978087	125978302	A-E	915	.	125978151	125978152	128,128,128	2	1,87	0,128
chr10	125978455	125978613	A-E	834	.	125978546	125978547	128,128,128	2	27,1	0,157
chr10	125978752	125979306	A-E	583	.	125979177	125979178	128,128,128	2	384,87	0,467
chr10	126004246	126004517	A-E	797	.	126004300	126004301	128,128,128	2	23,184	0,87
chr10	126339460	126339914	A-E	878	.	126339617	126339618	128,128,128	2	116,254	0,200
chr10	126377488	126377718	A-E	901	.	126377624	126377625	255,215,0	2	45,1	0,229
chr10	126382372	126382711	A-E	900	.	126382459	126382460	255,215,0	2	1,164	0,175
chr10	126386863	126386994	A-E	869	.	126386933	126386934	128,128,128	2	44,33	0,98
chr10	126411752	126412342	A-E	688	.	126412026	126412027	128,128,128	2	243,284	0,306
chr10	126417079	126417297	A-E	844	.	126417240	126417241	128,128,128	2	109,3	0,215
chr10	126421726	126422139	A-E	744	.	126421938	126421939	128,128,128	2	159,146	0,267
chr10	129862087	129862986	A-E	947	.	129862658	129862659	128,128,128	2	524,280	0,619
chr10	129863028	129863410	A-E	812	.	129863121	129863122	128,128,128	2	11,206	0,176
chr10	133575509	133575820	A-E	925	.	133575664	133575665	128,128,128	2	1,1	0,310
chr10	134364689	134365427	A-E	753	.	134365070	134365071	255,215,0	2	378,353	0,385
chr10	134388402	134388668	A-E	925	.	134388534	134388535	128,128,128	2	1,1	0,265
chr10	134388737	134389185	A-E	847	.	134389008	134389009	128,128,128	2	220,124	0,324
chr10	134401859	134402261	A-E	777	.	134402218	134402219	128,128,128	2	318,1	0,401
chr10	135205459	135205597	A-E	748	.	135205553	135205554	128,128,128	2	90,39	0,99
chr11	269337	269903	A-E	954	.	269510	269511	255,215,0	2	154,372	0,194
chr11	312288	312763	A-E	808	.	312358	312359	255,215,0	2	3,336	0,139
chr11	316246	316608	A-E	907	.	316491	316492	255,215,0	2	171,41	0,321
chr11	317771	317871	A-E	876	.	317819	317820	255,215,0	2	1,4	0,96
chr11	456694	457084	A-E	749	.	456889	456890	128,128,128	2	3,1	0,389
chr11	628252	628842	A-E	810	.	628807	628808	128,128,128	2	545,24	0,566
chr11	629192	629570	A-E	751	.	629435	629436	128,128,128	2	158,48	0,330
chr11	1404202	1404317	A-E	775	.	1404258	1404259	128,128,128	2	23,25	0,90
chr11	1543133	1543339	A-E	926	.	1543202	1543203	128,128,128	2	25,92	0,114
chr11	1872040	1872627	A-E	948	.	1872054	1872055	128,128,128	2	4,561	0,26
chr11	1875032	1875265	A-E	979	.	1875121	1875122	128,128,128	2	31,85	0,148
chr11	1937236	1937407	A-E	581	.	1937321	1937322	255,215,0	2	1,1	0,170
chr11	2286743	2287171	A-E	897	.	2286813	2286814	128,128,128	2	18,304	0,124
chr11	2402008	2402516	A-E	623	.	2402304	2402305	128,128,128	2	207,121	0,387
chr11	2488634	2488842	A-E	955	.	2488779	2488780	128,128,128	2	87,4	0,204
chr11	3806417	3806908	A-E	799	.	3806631	3806632	128,128,128	2	164,225	0,266
chr11	3859822	3860019	A-E	519	.	3859940	3859941	255,215,0	2	117,76	0,121
chr11	3892609	3892771	A-E	874	.	3892762	3892763	255,215,0	2	146,1	0,161
chr11	3915429	3915739	A-E	660	.	3915571	3915572	255,215,0	2	1,25	0,285
chr11	5836872	5837003	A-E	961	.	5836926	5836927	255,215,0	2	1,23	0,108
chr11	6667820	6668268	A-E	799	.	6668017	6668018	128,128,128	2	151,203	0,245
chr11	7540303	7540389	A-E	880	.	7540345	7540346	128,128,128	2	1,1	0,85
chr11	7541522	7541869	A-E	848	.	7541726	7541727	128,128,128	2	177,115	0,232
chr11	7600846	7601278	A-E	931	.	7601077	7601078	128,128,128	2	33,1	0,431
chr11	8349327	8349765	A-E	946	.	8349512	8349513	128,128,128	2	113,180	0,258
chr11	9636768	9636900	A-E	609	.	9636823	9636824	255,215,0	2	4,25	0,107
chr11	9648585	9648855	A-E	541	.	9648718	9648719	128,128,128	2	5,8	0,262
chr11	9703256	9703389	A-E	861	.	9703322	9703323	128,128,128	2	2,1	0,132
chr11	9737928	9738284	A-E	692	.	9738105	9738106	128,128,128	2	1,1	0,355
chr11	10480550	10480997	A-E	896	.	10480814	10480815	255,215,0	2	217,134	0,313
chr11	14790528	14790650	A-E	941	.	14790576	14790577	128,128,128	2	1,25	0,97
chr11	19454203	19454380	A-E	757	.	19454291	19454292	128,128,128	2	1,1	0,176
chr11	19454626	19454985	A-E	873	.	19454805	19454806	128,128,128	2	1,1	0,358
chr11	19455486	19455868	A-E	929	.	19455676	19455677	128,128,128	2	1,1	0,381
chr11	22691733	22691838	A-E	941	.	22691776	22691777	128,128,128	2	1,19	0,86
chr11	27340641	27340879	A-E	923	.	27340792	27340793	128,128,128	2	67,1	0,237
chr11	32551830	32551992	A-E	836	.	32551944	32551945	128,128,128	2	71,4	0,158
chr11	33342564	33342853	A-E	910	.	33342571	33342572	255,215,0	2	1,274	0,15
chr11	33401733	33401737	A-E	967	.	33401734	33401735	128,128,128	2	1,1	0,3
chr11	33404690	33404834	A-E	954	.	33404692	33404693	128,128,128	2	1,139	0,5
chr11	33915544	33915915	A-E	774	.	33915729	33915730	255,215,0	2	1,1	0,370
chr11	34635177	34635219	A-E	562	.	34635197	34635198	128,128,128	2	1,1	0,41
chr11	35028328	35028731	A-E	881	.	35028506	35028507	128,128,128	2	131,177	0,226
chr11	35088540	35088910	A-E	717	.	35088826	35088827	255,215,0	2	209,5	0,365
chr11	35148142	35148254	A-E	828	.	35148205	35148206	128,128,128	2	17,1	0,111
chr11	35167668	35168224	A-E	907	.	35167729	35167730	128,128,128	2	47,480	0,76
chr11	35293930	35294558	A-E	925	.	35294393	35294394	128,128,128	2	401,102	0,526
chr11	35355923	35356216	A-E	914	.	35356037	35356038	128,128,128	2	59,123	0,170
chr11	35366888	35367075	A-E	843	.	35366984	35366985	128,128,128	2	36,29	0,158
chr11	43167343	43167567	A-E	893	.	43167454	43167455	128,128,128	2	1,1	0,223
chr11	44581215	44581415	A-E	840	.	44581313	44581314	128,128,128	2	1,4	0,196
chr11	44588220	44588426	A-E	913	.	44588294	44588295	128,128,128	2	13,70	0,136
chr11	44588800	44589574	A-E	739	.	44589185	44589186	128,128,128	2	338,340	0,434
chr11	44596231	44596678	A-E	515	.	44596335	44596336	128,128,128	2	96,333	0,114
chr11	44596848	44597017	A-E	562	.	44596917	44596918	128,128,128	2	32,61	0,108
chr11	44630915	44631289	A-E	964	.	44631193	44631194	128,128,128	2	195,12	0,362
chr11	44633503	44633675	A-E	874	.	44633615	44633616	128,128,128	2	55,1	0,171
chr11	46271091	46271256	A-E	971	.	46271173	46271174	255,215,0	2	1,1	0,164
chr11	46367767	46367959	A-E	887	.	46367810	46367811	128,128,128	2	1,106	0,86
chr11	46504687	46505017	A-E	804	.	46504861	46504862	128,128,128	2	21,1	0,329
chr11	47412671	47413114	A-E	514	.	47412744	47412745	128,128,128	2	51,347	0,96
chr11	48005141	48005466	A-E	654	.	48005184	48005185	255,215,0	2	18,255	0,70
chr11	48009293	48009653	A-E	690	.	48009419	48009420	128,128,128	2	41,147	0,213
chr11	48023096	48023657	A-E	933	.	48023373	48023374	128,128,128	2	263,269	0,292
chr11	48028073	48028508	A-E	895	.	48028178	48028179	255,215,0	2	90,313	0,122
chr11	48029262	48029517	A-E	814	.	48029419	48029420	128,128,128	2	73,12	0,243
chr11	48030442	48030739	A-E	746	.	48030500	48030501	255,215,0	2	1,180	0,117
chr11	48040170	48040457	A-E	860	.	48040205	48040206	128,128,128	2	1,217	0,70
chr11	48040860	48041151	A-E	806	.	48041005	48041006	128,128,128	2	120,120	0,171
chr11	48041550	48042058	A-E	880	.	48041873	48041874	128,128,128	2	303,163	0,345
chr11	48069279	48069603	A-E	840	.	48069342	48069343	128,128,128	2	1,197	0,127
chr11	57173815	57174163	A-E	591	.	57173967	57173968	128,128,128	2	1,44	0,304
chr11	57200214	57200547	A-E	986	.	57200408	57200409	255,215,0	2	171,114	0,219
chr11	58292918	58293075	A-E	895	.	58292950	58292951	128,128,128	2	19,110	0,47
chr11	58865473	58865665	A-E	893	.	58865567	58865568	128,128,128	2	1,3	0,189
chr11	58942854	58942992	A-E	970	.	58942910	58942911	128,128,128	2	3,28	0,110
chr11	58967466	58967980	A-E	896	.	58967723	58967724	128,128,128	2	167,166	0,348
chr11	59040322	59040542	A-E	953	.	59040449	59040450	128,128,128	2	56,20	0,200
chr11	59040860	59041244	A-E	910	.	59041080	59041081	128,128,128	2	89,32	0,352
chr11	60134562	60134814	A-E	894	.	60134696	60134697	128,128,128	2	93,76	0,176
chr11	60224789	60224895	A-E	963	.	60224797	60224798	128,128,128	2	1,90	0,16
chr11	60532534	60532714	A-E	965	.	60532623	60532624	128,128,128	2	1,1	0,179
chr11	60678569	60679027	A-E	632	.	60678719	60678720	128,128,128	2	88,244	0,214
chr11	60721289	60721672	A-E	968	.	60721391	60721392	128,128,128	2	52,230	0,153
chr11	60722044	60722202	A-E	971	.	60722055	60722056	128,128,128	2	1,136	0,22
chr11	60746403	60746781	A-E	978	.	60746591	60746592	128,128,128	2	1,1	0,377
chr11	60789194	60789499	A-E	918	.	60789347	60789348	128,128,128	2	4,2	0,303
chr11	60809729	60810107	A-E	973	.	60810024	60810025	128,128,128	2	215,1	0,377
chr11	60858994	60859090	A-E	601	.	60859004	60859005	128,128,128	2	1,75	0,21
chr11	60859623	60860009	A-E	805	.	60859967	60859968	128,128,128	2	326,23	0,363
chr11	60931528	60932206	A-E	982	.	60931840	60931841	255,215,0	2	291,343	0,335
chr11	60934770	60935212	A-E	928	.	60935095	60935096	255,215,0	2	321,112	0,330
chr11	62308532	62308826	A-E	809	.	62308692	62308693	128,128,128	2	31,3	0,291
chr11	63302695	63302884	A-E	534	.	63302832	63302833	255,215,0	2	100,14	0,175
chr11	63321382	63321591	A-E	759	.	63321463	63321464	128,128,128	2	60,106	0,103
chr11	63973210	63973396	A-E	602	.	63973265	63973266	255,215,0	2	1,75	0,111
chr11	64618483	64618579	A-E	585	.	64618530	64618531	128,128,128	2	1,1	0,95
chr11	64625998	64626454	A-E	844	.	64626154	64626155	128,128,128	2	79,222	0,234
chr11	64626594	64626719	A-E	823	.	64626688	64626689	128,128,128	2	68,3	0,122
chr11	64633111	64633468	A-E	816	.	64633290	64633291	128,128,128	2	111,108	0,249
chr11	65171087	65171423	A-E	843	.	65171171	65171172	255,215,0	2	1,168	0,168
chr11	65209522	65209925	A-E	808	.	65209523	65209524	128,128,128	2	1,401	0,2
chr11	65210550	65210922	A-E	882	.	65210591	65210592	128,128,128	2	1,289	0,83
chr11	65223641	65223803	A-E	783	.	65223721	65223722	255,215,0	2	1,1	0,161
chr11	65899724	65899891	A-E	792	.	65899810	65899811	128,128,128	2	8,1	0,166
chr11	65905081	65905308	A-E	887	.	65905251	65905252	128,128,128	2	115,1	0,226
chr11	66882341	66882514	A-E	652	.	66882427	66882428	128,128,128	2	1,1	0,172
chr11	67037275	67037527	A-E	850	.	67037372	67037373	128,128,128	2	56,112	0,140
chr11	67039199	67039528	A-E	924	.	67039324	67039325	128,128,128	2	70,148	0,181
chr11	67039989	67040075	A-E	927	.	67040021	67040022	128,128,128	2	1,21	0,65
chr11	67251647	67252042	A-E	719	.	67251844	67251845	255,215,0	2	1,1	0,394
chr11	67253659	67253853	A-E	584	.	67253759	67253760	128,128,128	2	8,1	0,193
chr11	67326019	67326271	A-E	823	.	67326132	67326133	128,128,128	2	42,67	0,185
chr11	67909547	67909914	A-E	511	.	67909679	67909680	128,128,128	2	1,102	0,265
chr11	68033363	68033583	A-E	923	.	68033472	68033473	128,128,128	2	1,1	0,219
chr11	68050234	68050380	A-E	699	.	68050279	68050280	128,128,128	2	1,55	0,91
chr11	68239344	68239474	A-E	850	.	68239354	68239355	128,128,128	2	1,109	0,21
chr11	68596165	68596440	A-E	889	.	68596229	68596230	128,128,128	2	1,147	0,128
chr11	68808319	68808729	A-E	617	.	68808591	68808592	128,128,128	2	140,4	0,406
chr11	68819125	68819319	A-E	809	.	68819196	68819197	128,128,128	2	13,63	0,131
chr11	68819655	68820046	A-E	946	.	68819873	68819874	128,128,128	2	47,1	0,390
chr11	68820264	68820434	A-E	834	.	68820348	68820349	128,128,128	2	1,1	0,169
chr11	69078627	69079142	A-E	875	.	69078813	69078814	128,128,128	2	121,263	0,252
chr11	71702677	71703050	A-E	820	.	71702868	71702869	128,128,128	2	11,1	0,372
chr11	71704625	71704847	A-E	829	.	71704669	71704670	128,128,128	2	3,136	0,86
chr11	71749092	71749250	A-E	856	.	71749170	71749171	128,128,128	2	1,1	0,157
chr11	72430170	72430475	A-E	863	.	72430363	72430364	128,128,128	2	92,9	0,296
chr11	72449865	72450214	A-E	687	.	72450111	72450112	128,128,128	2	230,85	0,264
chr11	72450733	72450835	A-E	918	.	72450764	72450765	128,128,128	2	32,70	0,32
chr11	72451817	72452230	A-E	733	.	72452043	72452044	128,128,128	2	41,1	0,412
chr11	72454747	72455068	A-E	824	.	72454784	72454785	128,128,128	2	1,246	0,75
chr11	72474033	72474226	A-E	791	.	72474149	72474150	128,128,128	2	86,45	0,148
chr11	72686902	72687109	A-E	708	.	72687003	72687004	128,128,128	2	1,4	0,203
chr11	72863566	72863731	A-E	944	.	72863631	72863632	128,128,128	2	23,56	0,109
chr11	72865306	72865721	A-E	528	.	72865401	72865402	128,128,128	2	91,314	0,101
chr11	73036125	73036359	A-E	848	.	73036192	73036193	128,128,128	2	29,127	0,107
chr11	73093867	73094189	A-E	922	.	73094033	73094034	128,128,128	2	12,1	0,321
chr11	73097153	73097443	A-E	789	.	73097264	73097265	255,215,0	2	84,150	0,140
chr11	73097700	73097961	A-E	865	.	73097722	73097723	128,128,128	2	1,217	0,44
chr11	73706184	73706513	A-E	811	.	73706421	73706422	128,128,128	2	232,85	0,244
chr11	73722792	73723138	A-E	994	.	73723055	73723056	255,215,0	2	206,25	0,321
chr11	73731710	73731974	A-E	916	.	73731869	73731870	128,128,128	2	100,44	0,220
chr11	75056723	75057130	A-E	798	.	75056826	75056827	128,128,128	2	13,213	0,194
chr11	75400899	75401296	A-E	856	.	75401108	75401109	255,215,0	2	66,44	0,353
chr11	75484129	75484148	A-E	853	.	75484138	75484139	128,128,128	2	1,1	0,18
chr11	75537561	75537829	A-E	893	.	75537709	75537710	128,128,128	2	102,73	0,195
chr11	75584383	75584703	A-E	802	.	75584624	75584625	128,128,128	2	171,8	0,312
chr11	76377593	76377787	A-E	812	.	76377731	76377732	128,128,128	2	87,3	0,191
chr11	76383711	76383881	A-E	764	.	76383796	76383797	128,128,128	2	2,1	0,169
chr11	77913844	77914005	A-E	800	.	77913926	77913927	128,128,128	2	17,12	0,149
chr11	79117451	79117736	A-E	927	.	79117546	79117547	128,128,128	2	1,95	0,190
chr11	80527927	80527937	A-E	918	.	80527931	80527932	128,128,128	2	1,1	0,9
chr11	82706804	82707143	A-E	838	.	82706973	82706974	128,128,128	2	1,1	0,338
chr11	82765109	82765402	A-E	790	.	82765177	82765178	255,215,0	2	21,176	0,117
chr11	83324905	83325120	A-E	904	.	83324947	83324948	128,128,128	2	1,131	0,84
chr11	84834996	84835189	A-E	808	.	84835092	84835093	128,128,128	2	1,1	0,192
chr11	85849950	85850344	A-E	636	.	85850226	85850227	128,128,128	2	220,60	0,334
chr11	88041244	88041443	A-E	955	.	88041375	88041376	128,128,128	2	66,1	0,198
chr11	88087400	88087583	A-E	773	.	88087521	88087522	128,128,128	2	68,7	0,176
chr11	93257533	93257589	A-E	866	.	93257560	93257561	128,128,128	2	1,1	0,55
chr11	93257810	93258233	A-E	888	.	93258095	93258096	128,128,128	2	227,78	0,345
chr11	93258917	93259186	A-E	654	.	93259081	93259082	128,128,128	2	120,60	0,209
chr11	94207274	94207669	A-E	940	.	94207644	94207645	128,128,128	2	347,1	0,394
chr11	94315162	94315340	A-E	962	.	94315236	94315237	128,128,128	2	3,31	0,147
chr11	94317425	94317695	A-E	952	.	94317493	94317494	128,128,128	2	15,148	0,122
chr11	94336010	94336194	A-E	920	.	94336102	94336103	128,128,128	2	3,1	0,183
chr11	94826878	94826962	A-E	803	.	94826901	94826902	128,128,128	2	15,52	0,32
chr11	95374786	95374968	A-E	914	.	95374867	95374868	128,128,128	2	6,25	0,157
chr11	95422082	95422381	A-E	978	.	95422196	95422197	128,128,128	2	3,73	0,226
chr11	95444344	95444617	A-E	537	.	95444427	95444428	128,128,128	2	74,179	0,94
chr11	95808686	95809082	A-E	723	.	95809059	95809060	128,128,128	2	360,9	0,387
chr11	95931085	95931298	A-E	560	.	95931189	95931190	128,128,128	2	35,38	0,175
chr11	95948043	95948624	A-E	662	.	95948334	95948335	128,128,128	2	208,206	0,375
chr11	95948672	95948799	A-E	543	.	95948735	95948736	128,128,128	2	1,1	0,126
chr11	95991442	95991675	A-E	835	.	95991613	95991614	128,128,128	2	165,55	0,178
chr11	96000728	96001113	A-E	699	.	96001092	96001093	128,128,128	2	347,2	0,383
chr11	102191573	102191697	A-E	894	.	102191573	102191574	128,128,128	2	1,123	0,1
chr11	102317826	102318238	A-E	866	.	102318122	102318123	128,128,128	2	252,70	0,342
chr11	102424670	102424982	A-E	936	.	102424874	102424875	128,128,128	2	128,30	0,282
chr11	102430698	102430798	A-E	951	.	102430748	102430749	128,128,128	2	3,1	0,99
chr11	102431581	102431954	A-E	766	.	102431770	102431771	128,128,128	2	7,1	0,372
chr11	102450928	102451243	A-E	861	.	102451065	102451066	128,128,128	2	4,44	0,271
chr11	102459806	102460093	A-E	922	.	102459975	102459976	128,128,128	2	58,6	0,281
chr11	102481047	102481230	A-E	952	.	102481117	102481118	128,128,128	2	1,42	0,141
chr11	103775289	103775358	A-E	793	.	103775323	103775324	128,128,128	2	1,1	0,68
chr11	104576314	104576795	A-E	731	.	104576667	104576668	128,128,128	2	337,110	0,371
chr11	107827878	107828153	A-E	888	.	107827942	107827943	128,128,128	2	11,157	0,118
chr11	108107951	108108223	A-E	749	.	108108179	108108180	128,128,128	2	189,3	0,269
chr11	108492280	108492459	A-E	733	.	108492367	108492368	128,128,128	2	1,5	0,174
chr11	109827013	109827194	A-E	724	.	109827080	109827081	128,128,128	2	27,72	0,109
chr11	109843025	109843051	A-E	940	.	109843037	109843038	128,128,128	2	1,2	0,24
chr11	109843330	109843440	A-E	951	.	109843384	109843385	128,128,128	2	1,1	0,109
chr11	109855730	109855951	A-E	632	.	109855839	109855840	255,215,0	2	29,30	0,191
chr11	109897717	109898316	A-E	948	.	109898194	109898195	128,128,128	2	422,66	0,533
chr11	109960350	109960697	A-E	763	.	109960433	109960434	128,128,128	2	7,186	0,161
chr11	110220556	110220727	A-E	941	.	110220625	110220626	128,128,128	2	5,36	0,135
chr11	110244062	110244430	A-E	844	.	110244332	110244333	128,128,128	2	219,45	0,323
chr11	110326620	110326859	A-E	936	.	110326739	110326740	128,128,128	2	1,1	0,238
chr11	110668232	110668521	A-E	907	.	110668333	110668334	128,128,128	2	9,94	0,195
chr11	111241952	111242177	A-E	954	.	111242023	111242024	128,128,128	2	1,83	0,142
chr11	111242187	111242569	A-E	917	.	111242394	111242395	128,128,128	2	107,74	0,308
chr11	115093237	115093486	A-E	897	.	115093407	115093408	128,128,128	2	93,1	0,248
chr11	115790029	115790361	A-E	924	.	115790233	115790234	128,128,128	2	121,43	0,289
chr11	115790587	115790751	A-E	937	.	115790671	115790672	128,128,128	2	7,1	0,163
chr11	115791653	115791806	A-E	951	.	115791729	115791730	128,128,128	2	1,1	0,152
chr11	115792852	115793167	A-E	804	.	115792988	115792989	128,128,128	2	1,42	0,273
chr11	115795812	115796179	A-E	873	.	115795994	115795995	128,128,128	2	1,2	0,365
chr11	115797068	115797132	A-E	914	.	115797096	115797097	128,128,128	2	3,10	0,54
chr11	115797857	115798032	A-E	900	.	115797944	115797945	128,128,128	2	44,44	0,131
chr11	115798855	115799008	A-E	928	.	115798922	115798923	128,128,128	2	9,27	0,126
chr11	115800404	115800633	A-E	973	.	115800534	115800535	128,128,128	2	99,66	0,163
chr11	115801811	115802176	A-E	953	.	115802021	115802022	128,128,128	2	161,104	0,261
chr11	115944744	115945110	A-E	913	.	115944972	115944973	128,128,128	2	93,1	0,365
chr11	115945238	115945510	A-E	786	.	115945464	115945465	128,128,128	2	182,1	0,271
chr11	116799060	116799346	A-E	917	.	116799233	116799234	128,128,128	2	68,7	0,279
chr11	116857252	116857500	A-E	878	.	116857431	116857432	128,128,128	2	166,54	0,194
chr11	116891127	116891381	A-E	811	.	116891253	116891254	128,128,128	2	1,1	0,253
chr11	117685393	117685836	A-E	783	.	117685711	117685712	128,128,128	2	240,46	0,397
chr11	117686136	117686500	A-E	907	.	117686217	117686218	128,128,128	2	17,218	0,146
chr11	117687155	117687391	A-E	774	.	117687273	117687274	128,128,128	2	2,1	0,235
chr11	117841460	117841624	A-E	721	.	117841570	117841571	128,128,128	2	61,4	0,160
chr11	117850390	117851092	A-E	830	.	117850727	117850728	128,128,128	2	330,356	0,346
chr11	117868954	117869140	A-E	774	.	117869016	117869017	128,128,128	2	52,112	0,74
chr11	117878432	117878611	A-E	995	.	117878520	117878521	255,215,0	2	1,3	0,176
chr11	117878914	117879095	A-E	765	.	117878953	117878954	128,128,128	2	5,106	0,75
chr11	118087684	118087962	A-E	970	.	118087840	118087841	128,128,128	2	124,88	0,190
chr11	118314394	118314576	A-E	819	.	118314484	118314485	128,128,128	2	1,1	0,181
chr11	118743137	118743420	A-E	765	.	118743198	118743199	128,128,128	2	4,163	0,120
chr11	118786339	118786431	A-E	829	.	118786384	118786385	128,128,128	2	1,2	0,90
chr11	119622448	119622668	A-E	881	.	119622534	119622535	128,128,128	2	21,68	0,152
chr11	120296348	120296617	A-E	790	.	120296395	120296396	128,128,128	2	1,174	0,95
chr11	120450377	120450712	A-E	945	.	120450534	120450535	128,128,128	2	1,20	0,315
chr11	121107211	121107513	A-E	907	.	121107368	121107369	128,128,128	2	19,5	0,297
chr11	121293459	121293790	A-E	921	.	121293624	121293625	128,128,128	2	1,1	0,330
chr11	121301297	121301451	A-E	940	.	121301373	121301374	128,128,128	2	1,1	0,153
chr11	121324755	121324861	A-E	963	.	121324768	121324769	128,128,128	2	3,82	0,24
chr11	121330249	121330515	A-E	951	.	121330349	121330350	128,128,128	2	91,156	0,110
chr11	121332503	121332952	A-E	934	.	121332761	121332762	128,128,128	2	249,181	0,268
chr11	121338733	121339149	A-E	973	.	121338842	121338843	128,128,128	2	20,216	0,200
chr11	121353016	121353670	A-E	861	.	121353325	121353326	128,128,128	2	280,315	0,339
chr11	121365490	121365631	A-E	838	.	121365560	121365561	128,128,128	2	1,1	0,140
chr11	121445994	121446547	A-E	939	.	121446238	121446239	128,128,128	2	239,302	0,251
chr11	122587982	122588633	A-E	932	.	122588142	122588143	128,128,128	2	82,411	0,240
chr11	122614600	122615453	A-E	897	.	122614814	122614815	128,128,128	2	197,621	0,232
chr11	122714087	122714387	A-E	826	.	122714340	122714341	128,128,128	2	211,4	0,296
chr11	122940079	122940521	A-E	886	.	122940199	122940200	128,128,128	2	50,250	0,192
chr11	122940982	122941487	A-E	909	.	122941457	122941458	128,128,128	2	455,9	0,496
chr11	123104152	123104245	A-E	934	.	123104192	123104193	128,128,128	2	1,12	0,81
chr11	123172652	123173022	A-E	956	.	123172940	123172941	128,128,128	2	208,1	0,369
chr11	123173564	123173848	A-E	909	.	123173612	123173613	128,128,128	2	6,192	0,92
chr11	123174803	123174987	A-E	943	.	123174893	123174894	128,128,128	2	1,3	0,181
chr11	123350180	123350264	A-E	920	.	123350221	123350222	128,128,128	2	1,1	0,83
chr11	123350505	123350682	A-E	881	.	123350593	123350594	128,128,128	2	1,1	0,176
chr11	123381868	123382248	A-E	604	.	123382088	123382089	128,128,128	2	120,58	0,322
chr11	123420736	123421514	A-E	887	.	123421046	123421047	128,128,128	2	208,364	0,414
chr11	124631233	124631497	A-E	904	.	124631342	124631343	128,128,128	2	1,45	0,219
chr11	124942192	124942648	A-E	803	.	124942568	124942569	128,128,128	2	337,39	0,417
chr11	125384251	125384436	A-E	756	.	125384327	125384328	255,215,0	2	23,54	0,131
chr11	126059480	126059691	A-E	912	.	126059635	126059636	128,128,128	2	102,1	0,210
chr11	126175725	126175882	A-E	784	.	126175808	126175809	128,128,128	2	47,36	0,121
chr11	126733282	126733512	A-E	945	.	126733490	126733491	128,128,128	2	188,1	0,229
chr11	126787372	126787594	A-E	866	.	126787535	126787536	128,128,128	2	107,1	0,221
chr11	128169091	128169261	A-E	872	.	128169175	128169176	128,128,128	2	1,1	0,169
chr11	128282901	128283317	A-E	964	.	128282948	128282949	128,128,128	2	1,321	0,95
chr11	128339730	128340284	A-E	902	.	128340255	128340256	128,128,128	2	507,9	0,545
chr11	128341167	128341527	A-E	866	.	128341349	128341350	128,128,128	2	127,121	0,239
chr11	128341794	128342415	A-E	891	.	128342240	128342241	128,128,128	2	382,109	0,512
chr11	128343668	128343835	A-E	968	.	128343814	128343815	128,128,128	2	136,10	0,157
chr11	128352415	128352744	A-E	970	.	128352496	128352497	128,128,128	2	50,216	0,113
chr11	128353312	128353679	A-E	927	.	128353582	128353583	128,128,128	2	175,1	0,366
chr11	128388897	128389626	A-E	870	.	128389453	128389454	128,128,128	2	501,117	0,612
chr11	128421542	128421887	A-E	867	.	128421714	128421715	128,128,128	2	1,1	0,344
chr11	128422697	128422986	A-E	793	.	128422749	128422750	128,128,128	2	13,196	0,93
chr11	128422991	128423282	A-E	728	.	128423120	128423121	128,128,128	2	38,70	0,221
chr11	128480883	128481272	A-E	928	.	128481045	128481046	128,128,128	2	147,211	0,178
chr11	128494733	128494852	A-E	918	.	128494792	128494793	128,128,128	2	1,1	0,118
chr11	128498083	128498172	A-E	896	.	128498127	128498128	128,128,128	2	1,1	0,88
chr11	128586554	128587109	A-E	957	.	128586816	128586817	128,128,128	2	203,233	0,322
chr11	128588753	128589006	A-E	894	.	128588881	128588882	128,128,128	2	6,1	0,252
chr11	128590332	128590660	A-E	927	.	128590580	128590581	128,128,128	2	197,27	0,301
chr11	128594772	128594923	A-E	909	.	128594847	128594848	128,128,128	2	1,1	0,150
chr11	128596798	128597188	A-E	864	.	128596844	128596845	128,128,128	2	1,297	0,93
chr11	128601151	128601387	A-E	861	.	128601176	128601177	128,128,128	2	1,186	0,50
chr11	128602345	128602499	A-E	935	.	128602421	128602422	128,128,128	2	1,1	0,153
chr11	128604610	128604991	A-E	868	.	128604800	128604801	128,128,128	2	1,1	0,380
chr11	129989003	129989170	A-E	890	.	129989017	129989018	128,128,128	2	3,141	0,26
chr11	131759058	131759559	A-E	846	.	131759198	131759199	128,128,128	2	135,355	0,146
chr11	131894522	131894728	A-E	921	.	131894660	131894661	128,128,128	2	72,1	0,205
chr11	132227815	132227948	A-E	825	.	132227881	132227882	128,128,128	2	1,1	0,132
chr12	775890	776284	A-E	913	.	776000	776001	255,215,0	2	1,174	0,220
chr12	777415	777460	A-E	700	.	777436	777437	128,128,128	2	1,2	0,43
chr12	783263	783371	A-E	882	.	783323	783324	128,128,128	2	15,1	0,107
chr12	786496	786565	A-E	927	.	786558	786559	128,128,128	2	58,1	0,68
chr12	787625	787830	A-E	742	.	787737	787738	128,128,128	2	66,45	0,160
chr12	791756	792025	A-E	885	.	791796	791797	128,128,128	2	1,189	0,80
chr12	794631	794815	A-E	624	.	794738	794739	128,128,128	2	64,32	0,152
chr12	831737	831923	A-E	669	.	831793	831794	255,215,0	2	1,74	0,112
chr12	1208361	1208617	A-E	940	.	1208549	1208550	128,128,128	2	122,1	0,255
chr12	1217560	1217684	A-E	810	.	1217621	1217622	128,128,128	2	1,1	0,123
chr12	1532185	1532472	A-E	898	.	1532255	1532256	128,128,128	2	30,175	0,112
chr12	1642572	1643085	A-E	837	.	1642915	1642916	128,128,128	2	329,155	0,358
chr12	1643252	1643620	A-E	835	.	1643469	1643470	128,128,128	2	72,5	0,363
chr12	2467815	2468125	A-E	939	.	2467878	2467879	128,128,128	2	1,184	0,126
chr12	3979182	3979441	A-E	931	.	3979275	3979276	128,128,128	2	38,110	0,149
chr12	4216621	4216774	A-E	731	.	4216697	4216698	255,215,0	2	1,1	0,152
chr12	4228228	4228473	A-E	974	.	4228460	4228461	128,128,128	2	221,1	0,244
chr12	4255485	4255796	A-E	815	.	4255603	4255604	128,128,128	2	35,109	0,202
chr12	4257595	4257888	A-E	852	.	4257740	4257741	128,128,128	2	1,2	0,291
chr12	4262574	4262924	A-E	986	.	4262749	4262750	255,215,0	2	36,34	0,316
chr12	4287709	4287885	A-E	847	.	4287721	4287722	128,128,128	2	1,152	0,24
chr12	4324127	4324267	A-E	954	.	4324196	4324197	128,128,128	2	1,1	0,139
chr12	4324505	4324794	A-E	571	.	4324556	4324557	128,128,128	2	1,186	0,103
chr12	4938668	4939292	A-E	963	.	4938829	4938830	128,128,128	2	118,419	0,205
chr12	6536099	6536375	A-E	649	.	6536310	6536311	128,128,128	2	155,8	0,268
chr12	6537554	6537731	A-E	909	.	6537642	6537643	128,128,128	2	1,1	0,176
chr12	6555033	6555156	A-E	929	.	6555094	6555095	128,128,128	2	1,1	0,122
chr12	6721538	6721673	A-E	954	.	6721599	6721600	255,215,0	2	1,13	0,122
chr12	6741558	6741663	A-E	519	.	6741592	6741593	255,215,0	2	1,36	0,69
chr12	6901890	6902092	A-E	720	.	6902005	6902006	128,128,128	2	33,3	0,199
chr12	7058106	7058233	A-E	790	.	7058156	7058157	128,128,128	2	1,26	0,101
chr12	7058563	7058923	A-E	770	.	7058711	7058712	128,128,128	2	101,164	0,196
chr12	8241203	8241407	A-E	933	.	8241370	8241371	128,128,128	2	134,2	0,202
chr12	8645815	8646074	A-E	983	.	8645902	8645903	128,128,128	2	1,85	0,174
chr12	8763701	8764050	A-E	541	.	8764011	8764012	128,128,128	2	273,1	0,348
chr12	8797579	8797828	A-E	924	.	8797667	8797668	128,128,128	2	42,114	0,135
chr12	8828014	8828577	A-E	743	.	8828320	8828321	128,128,128	2	222,172	0,391
chr12	9823738	9824573	A-E	852	.	9823952	9823953	128,128,128	2	65,470	0,365
chr12	9855016	9855380	A-E	835	.	9855048	9855049	128,128,128	2	5,304	0,60
chr12	9876419	9876688	A-E	910	.	9876553	9876554	128,128,128	2	1,1	0,268
chr12	9884076	9884459	A-E	607	.	9884183	9884184	255,215,0	2	53,221	0,162
chr12	9884485	9884690	A-E	681	.	9884557	9884558	255,215,0	2	49,109	0,96
chr12	9910959	9911930	A-E	910	.	9911333	9911334	255,215,0	2	374,595	0,376
chr12	10441756	10441953	A-E	949	.	10441791	10441792	128,128,128	2	1,126	0,71
chr12	10706811	10707110	A-E	867	.	10706940	10706941	128,128,128	2	113,153	0,146
chr12	10707226	10707846	A-E	769	.	10707472	10707473	128,128,128	2	220,347	0,273
chr12	11698385	11698588	A-E	751	.	11698523	11698524	128,128,128	2	89,15	0,188
chr12	11698780	11698980	A-E	878	.	11698848	11698849	128,128,128	2	23,85	0,115
chr12	11699021	11699226	A-E	831	.	11699122	11699123	128,128,128	2	2,3	0,202
chr12	11716028	11716373	A-E	931	.	11716141	11716142	128,128,128	2	110,228	0,117
chr12	11718162	11718352	A-E	981	.	11718319	11718320	128,128,128	2	156,31	0,159
chr12	11721730	11722060	A-E	933	.	11721926	11721927	128,128,128	2	65,2	0,328
chr12	11731456	11731873	A-E	917	.	11731546	11731547	128,128,128	2	32,267	0,150
chr12	11733141	11733410	A-E	892	.	11733330	11733331	128,128,128	2	113,3	0,266
chr12	11807492	11807687	A-E	920	.	11807627	11807628	128,128,128	2	81,5	0,190
chr12	11807953	11808338	A-E	712	.	11807986	11807987	128,128,128	2	1,319	0,66
chr12	11870499	11870716	A-E	884	.	11870590	11870591	128,128,128	2	1,35	0,182
chr12	11877857	11878112	A-E	560	.	11877922	11877923	128,128,128	2	1,124	0,131
chr12	11878665	11878754	A-E	842	.	11878709	11878710	128,128,128	2	1,1	0,88
chr12	11880176	11880196	A-E	913	.	11880185	11880186	128,128,128	2	1,1	0,19
chr12	11887916	11888050	A-E	894	.	11887981	11887982	128,128,128	2	1,3	0,131
chr12	11893113	11893308	A-E	782	.	11893154	11893155	128,128,128	2	17,129	0,66
chr12	11901955	11902331	A-E	828	.	11901995	11901996	128,128,128	2	1,296	0,80
chr12	11902953	11903896	A-E	945	.	11903426	11903427	128,128,128	2	433,428	0,515
chr12	11911642	11913422	A-E	836	.	11912120	11912121	128,128,128	2	451,1273	0,507
chr12	11915096	11915349	A-E	865	.	11915221	11915222	128,128,128	2	1,2	0,251
chr12	11915588	11916131	A-E	952	.	11915795	11915796	128,128,128	2	198,326	0,217
chr12	11916140	11916400	A-E	855	.	11916249	11916250	128,128,128	2	12,52	0,208
chr12	11917754	11917996	A-E	871	.	11917781	11917782	128,128,128	2	1,188	0,54
chr12	11919566	11919967	A-E	669	.	11919674	11919675	128,128,128	2	78,262	0,139
chr12	11926847	11927297	A-E	921	.	11927010	11927011	128,128,128	2	152,275	0,175
chr12	11933482	11933688	A-E	933	.	11933621	11933622	128,128,128	2	74,1	0,205
chr12	11933880	11934024	A-E	850	.	11933937	11933938	128,128,128	2	8,36	0,108
chr12	11934757	11934829	A-E	857	.	11934792	11934793	128,128,128	2	1,1	0,71
chr12	11975144	11975300	A-E	907	.	11975238	11975239	128,128,128	2	34,1	0,155
chr12	11976145	11976420	A-E	924	.	11976222	11976223	128,128,128	2	58,178	0,97
chr12	11983185	11983541	A-E	877	.	11983218	11983219	128,128,128	2	8,296	0,60
chr12	11983607	11983742	A-E	831	.	11983697	11983698	128,128,128	2	47,1	0,134
chr12	11986979	11987463	A-E	735	.	11987101	11987102	128,128,128	2	76,315	0,169
chr12	11990310	11990603	A-E	918	.	11990351	11990352	128,128,128	2	1,210	0,83
chr12	12133089	12133303	A-E	817	.	12133195	12133196	128,128,128	2	1,1	0,213
chr12	12134000	12134396	A-E	717	.	12134084	12134085	128,128,128	2	1,228	0,168
chr12	12162075	12162513	A-E	911	.	12162341	12162342	128,128,128	2	219,123	0,315
chr12	12163052	12163554	A-E	845	.	12163196	12163197	128,128,128	2	86,299	0,203
chr12	12164191	12164555	A-E	648	.	12164497	12164498	128,128,128	2	289,40	0,324
chr12	12164636	12164912	A-E	881	.	12164797	12164798	128,128,128	2	49,1	0,275
chr12	12177997	12178276	A-E	925	.	12178236	12178237	128,128,128	2	201,1	0,278
chr12	12185324	12185557	A-E	939	.	12185336	12185337	128,128,128	2	1,208	0,25
chr12	12185852	12185959	A-E	913	.	12185897	12185898	128,128,128	2	27,43	0,64
chr12	12532834	12533375	A-E	871	.	12533098	12533099	128,128,128	2	182,193	0,348
chr12	12735834	12736179	A-E	959	.	12735984	12735985	128,128,128	2	1,44	0,301
chr12	12889732	12889911	A-E	650	.	12889753	12889754	128,128,128	2	2,138	0,41
chr12	12971684	12972019	A-E	929	.	12971830	12971831	128,128,128	2	1,43	0,292
chr12	13325394	13325655	A-E	940	.	13325524	13325525	128,128,128	2	1,1	0,260
chr12	13326583	13326856	A-E	937	.	13326644	13326645	128,128,128	2	43,193	0,80
chr12	14392930	14393171	A-E	537	.	14393050	14393051	128,128,128	2	1,1	0,240
chr12	14515407	14515638	A-E	796	.	14515536	14515537	128,128,128	2	32,3	0,228
chr12	14540254	14540527	A-E	555	.	14540352	14540353	255,215,0	2	1,76	0,197
chr12	14549073	14549306	A-E	806	.	14549113	14549114	128,128,128	2	13,165	0,68
chr12	15110831	15110963	A-E	720	.	15110878	15110879	128,128,128	2	1,37	0,95
chr12	15111199	15111865	A-E	816	.	15111798	15111799	128,128,128	2	572,38	0,628
chr12	15141051	15141286	A-E	935	.	15141168	15141169	128,128,128	2	1,1	0,234
chr12	15724023	15724144	A-E	804	.	15724071	15724072	128,128,128	2	4,28	0,93
chr12	16779980	16780173	A-E	796	.	16780076	16780077	128,128,128	2	1,1	0,192
chr12	20047049	20047293	A-E	890	.	20047236	20047237	128,128,128	2	134,2	0,242
chr12	20047799	20048015	A-E	811	.	20047919	20047920	128,128,128	2	27,2	0,214
chr12	21662451	21662546	A-E	877	.	21662498	21662499	128,128,128	2	1,1	0,94
chr12	22562588	22562819	A-E	975	.	22562738	22562739	128,128,128	2	101,31	0,200
chr12	24872050	24872881	A-E	850	.	24872373	24872374	128,128,128	2	309,493	0,338
chr12	24895336	24895635	A-E	757	.	24895538	24895539	128,128,128	2	138,32	0,267
chr12	24992180	24992695	A-E	951	.	24992445	24992446	128,128,128	2	171,155	0,360
chr12	24993015	24993329	A-E	887	.	24993307	24993308	128,128,128	2	272,1	0,313
chr12	25104673	25105123	A-E	972	.	25105028	25105029	255,215,0	2	320,58	0,392
chr12	25105273	25105630	A-E	510	.	25105580	25105581	128,128,128	2	260,1	0,356
chr12	25108295	25108650	A-E	573	.	25108404	25108405	255,215,0	2	24,160	0,195
chr12	25151034	25151427	A-E	974	.	25151310	25151311	128,128,128	2	165,4	0,389
chr12	25207728	25208290	A-E	860	.	25207975	25207976	128,128,128	2	200,266	0,296
chr12	25209428	25209438	A-E	885	.	25209432	25209433	128,128,128	2	2,3	0,7
chr12	25209483	25210213	A-E	948	.	25209860	25209861	128,128,128	2	378,352	0,378
chr12	25211723	25211990	A-E	962	.	25211840	25211841	128,128,128	2	41,73	0,194
chr12	25217301	25217450	A-E	854	.	25217351	25217352	128,128,128	2	1,48	0,101
chr12	25445837	25446089	A-E	968	.	25445961	25445962	128,128,128	2	1,3	0,249
chr12	26626326	26626794	A-E	941	.	26626425	26626426	128,128,128	2	80,349	0,119
chr12	26880999	26881361	A-E	848	.	26881265	26881266	128,128,128	2	193,22	0,340
chr12	27361104	27361528	A-E	907	.	27361216	27361217	128,128,128	2	81,279	0,145
chr12	27391259	27391571	A-E	806	.	27391481	27391482	128,128,128	2	135,1	0,311
chr12	27406008	27406239	A-E	926	.	27406123	27406124	128,128,128	2	1,1	0,230
chr12	27430817	27431042	A-E	923	.	27430894	27430895	128,128,128	2	1,71	0,154
chr12	27438498	27438587	A-E	986	.	27438542	27438543	128,128,128	2	1,1	0,88
chr12	29256492	29256711	A-E	826	.	29256589	29256590	128,128,128	2	1,25	0,194
chr12	29395025	29395583	A-E	535	.	29395356	29395357	128,128,128	2	273,167	0,391
chr12	29844514	29844723	A-E	885	.	29844663	29844664	128,128,128	2	139,48	0,161
chr12	29878912	29879202	A-E	956	.	29879058	29879059	128,128,128	2	5,1	0,289
chr12	29903685	29903894	A-E	880	.	29903853	29903854	128,128,128	2	129,1	0,208
chr12	31904092	31904287	A-E	558	.	31904197	31904198	128,128,128	2	81,64	0,131
chr12	31905231	31905403	A-E	573	.	31905316	31905317	128,128,128	2	1,1	0,171
chr12	31905440	31905706	A-E	736	.	31905590	31905591	128,128,128	2	76,41	0,225
chr12	31960630	31960796	A-E	670	.	31960736	31960737	128,128,128	2	49,1	0,165
chr12	31985707	31986073	A-E	560	.	31985875	31985876	255,215,0	2	4,33	0,333
chr12	32012588	32013002	A-E	801	.	32012858	32012859	128,128,128	2	182,55	0,359
chr12	32050833	32050851	A-E	976	.	32050841	32050842	255,215,0	2	1,1	0,17
chr12	32059556	32059920	A-E	584	.	32059667	32059668	128,128,128	2	78,218	0,146
chr12	32299451	32299708	A-E	944	.	32299472	32299473	128,128,128	2	1,215	0,42
chr12	32405506	32405740	A-E	950	.	32405608	32405609	128,128,128	2	58,87	0,147
chr12	32426821	32426960	A-E	936	.	32426891	32426892	255,215,0	2	4,1	0,138
chr12	32465088	32465196	A-E	817	.	32465141	32465142	128,128,128	2	1,1	0,107
chr12	32635235	32635487	A-E	910	.	32635320	32635321	128,128,128	2	29,109	0,143
chr12	32711882	32712173	A-E	969	.	32711943	32711944	128,128,128	2	1,169	0,122
chr12	32742557	32742716	A-E	828	.	32742608	32742609	128,128,128	2	4,60	0,99
chr12	39008158	39008221	A-E	850	.	39008189	39008190	128,128,128	2	4,4	0,59
chr12	39766876	39767120	A-E	697	.	39766997	39766998	128,128,128	2	1,1	0,243
chr12	40531165	40531312	A-E	884	.	40531254	40531255	128,128,128	2	34,1	0,146
chr12	40552239	40552822	A-E	902	.	40552447	40552448	128,128,128	2	146,312	0,271
chr12	40602572	40602837	A-E	679	.	40602657	40602658	128,128,128	2	17,111	0,154
chr12	40620015	40620358	A-E	793	.	40620108	40620109	128,128,128	2	4,159	0,184
chr12	45241724	45241928	A-E	874	.	45241861	45241862	128,128,128	2	138,66	0,138
chr12	45242629	45242763	A-E	843	.	45242695	45242696	128,128,128	2	1,1	0,133
chr12	45638356	45638816	A-E	809	.	45638510	45638511	128,128,128	2	98,249	0,211
chr12	46568218	46568497	A-E	913	.	46568417	46568418	128,128,128	2	122,1	0,278
chr12	46571692	46571878	A-E	841	.	46571768	46571769	128,128,128	2	1,34	0,152
chr12	46574000	46574234	A-E	914	.	46574129	46574130	128,128,128	2	26,1	0,233
chr12	46603605	46603977	A-E	790	.	46603917	46603918	128,128,128	2	257,4	0,368
chr12	46609835	46610258	A-E	869	.	46610178	46610179	128,128,128	2	309,44	0,379
chr12	46798081	46798094	A-E	715	.	46798087	46798088	128,128,128	2	1,1	0,12
chr12	47601157	47601488	A-E	931	.	47601297	47601298	255,215,0	2	110,159	0,172
chr12	48277511	48277819	A-E	911	.	48277749	48277750	128,128,128	2	170,1	0,307
chr12	48545965	48546160	A-E	919	.	48546080	48546081	255,215,0	2	37,1	0,194
chr12	50058663	50058846	A-E	740	.	50058754	50058755	128,128,128	2	1,1	0,182
chr12	50064771	50065019	A-E	794	.	50064885	50064886	128,128,128	2	74,92	0,156
chr12	50066305	50066717	A-E	686	.	50066640	50066641	128,128,128	2	288,29	0,383
chr12	50096461	50096860	A-E	885	.	50096655	50096656	128,128,128	2	1,11	0,388
chr12	50097438	50097851	A-E	678	.	50097617	50097618	128,128,128	2	155,209	0,204
chr12	50911573	50911988	A-E	721	.	50911665	50911666	128,128,128	2	29,259	0,156
chr12	50932147	50932418	A-E	675	.	50932299	50932300	128,128,128	2	35,1	0,270
chr12	51058239	51058354	A-E	893	.	51058260	51058261	128,128,128	2	1,72	0,43
chr12	51714618	51714996	A-E	978	.	51714634	51714635	255,215,0	2	1,346	0,32
chr12	51716433	51716560	A-E	727	.	51716516	51716517	255,215,0	2	42,1	0,126
chr12	51786511	51786834	A-E	774	.	51786675	51786676	128,128,128	2	139,133	0,190
chr12	53599577	53599816	A-E	586	.	53599628	53599629	128,128,128	2	1,137	0,102
chr12	54144598	54144925	A-E	995	.	54144629	54144630	128,128,128	2	1,264	0,63
chr12	54145620	54145856	A-E	975	.	54145827	54145828	128,128,128	2	180,1	0,235
chr12	54150655	54151094	A-E	488	.	54151054	54151055	128,128,128	2	400,39	0,400
chr12	54954228	54954439	A-E	898	.	54954331	54954332	255,215,0	2	19,22	0,189
chr12	55385213	55385361	A-E	788	.	55385295	55385296	128,128,128	2	52,34	0,114
chr12	56036628	56036862	A-E	916	.	56036686	56036687	128,128,128	2	33,149	0,85
chr12	56730492	56730771	A-E	973	.	56730561	56730562	255,215,0	2	25,165	0,114
chr12	57094657	57094840	A-E	754	.	57094720	57094721	255,215,0	2	39,94	0,89
chr12	62645132	62645284	A-E	674	.	62645229	62645230	255,215,0	2	45,1	0,151
chr12	63034631	63034850	A-E	772	.	63034740	63034741	128,128,128	2	1,1	0,218
chr12	65008873	65009239	A-E	625	.	65009037	65009038	128,128,128	2	1,37	0,329
chr12	65015023	65015259	A-E	745	.	65015144	65015145	128,128,128	2	121,114	0,122
chr12	65015495	65015814	A-E	787	.	65015649	65015650	128,128,128	2	109,119	0,200
chr12	65059299	65059617	A-E	599	.	65059410	65059411	128,128,128	2	1,96	0,222
chr12	65194398	65194833	A-E	978	.	65194617	65194618	128,128,128	2	170,165	0,270
chr12	66444314	66444638	A-E	933	.	66444440	66444441	128,128,128	2	1,72	0,252
chr12	66446777	66447151	A-E	837	.	66446952	66446953	128,128,128	2	1,24	0,350
chr12	66584162	66585501	A-E	985	.	66584508	66584509	128,128,128	2	309,955	0,384
chr12	68382478	68382691	A-E	904	.	68382627	68382628	128,128,128	2	87,1	0,212
chr12	68752884	68753357	A-E	714	.	68753174	68753175	128,128,128	2	257,148	0,325
chr12	68758255	68758343	A-E	589	.	68758298	68758299	128,128,128	2	1,2	0,86
chr12	68876486	68876822	A-E	664	.	68876732	68876733	128,128,128	2	242,85	0,251
chr12	69928288	69928658	A-E	733	.	69928384	69928385	128,128,128	2	23,199	0,171
chr12	75872211	75872563	A-E	960	.	75872332	75872333	128,128,128	2	52,161	0,191
chr12	77454529	77454837	A-E	905	.	77454811	77454812	128,128,128	2	258,1	0,307
chr12	77456593	77456922	A-E	799	.	77456785	77456786	255,215,0	2	75,18	0,311
chr12	78140052	78140235	A-E	865	.	78140143	78140144	128,128,128	2	1,1	0,182
chr12	79462781	79463098	A-E	889	.	79462966	79462967	128,128,128	2	55,1	0,316
chr12	82203982	82204364	A-E	829	.	82204152	82204153	128,128,128	2	111,151	0,231
chr12	82349340	82349900	A-E	842	.	82349590	82349591	128,128,128	2	203,262	0,298
chr12	82350374	82350688	A-E	934	.	82350419	82350420	128,128,128	2	25,248	0,66
chr12	85817664	85817937	A-E	774	.	85817688	85817689	128,128,128	2	1,225	0,48
chr12	90115396	90115765	A-E	645	.	90115564	90115565	128,128,128	2	155,186	0,183
chr12	90154457	90154808	A-E	808	.	90154670	90154671	128,128,128	2	187,110	0,241
chr12	90156268	90156641	A-E	896	.	90156422	90156423	128,128,128	2	103,166	0,207
chr12	90251511	90251925	A-E	794	.	90251740	90251741	128,128,128	2	54,8	0,406
chr12	90256648	90256905	A-E	496	.	90256731	90256732	128,128,128	2	83,173	0,84
chr12	90257323	90257921	A-E	782	.	90257574	90257575	128,128,128	2	205,300	0,298
chr12	90274602	90274800	A-E	641	.	90274693	90274694	128,128,128	2	50,64	0,134
chr12	90321045	90321347	A-E	600	.	90321066	90321067	255,215,0	2	1,260	0,42
chr12	90321377	90321497	A-E	753	.	90321414	90321415	128,128,128	2	1,45	0,75
chr12	90322366	90322553	A-E	889	.	90322443	90322444	128,128,128	2	1,32	0,155
chr12	90353904	90354400	A-E	891	.	90354157	90354158	128,128,128	2	207,195	0,301
chr12	92458847	92459245	A-E	902	.	92459093	92459094	128,128,128	2	176,80	0,318
chr12	92459365	92459881	A-E	887	.	92459551	92459552	128,128,128	2	181,324	0,192
chr12	92517978	92518398	A-E	746	.	92518141	92518142	128,128,128	2	164,256	0,164
chr12	92525957	92526384	A-E	855	.	92526377	92526378	128,128,128	2	415,1	0,426
chr12	92566371	92566752	A-E	829	.	92566459	92566460	128,128,128	2	36,239	0,142
chr12	92612262	92612534	A-E	605	.	92612320	92612321	128,128,128	2	7,161	0,111
chr12	92756580	92756813	A-E	743	.	92756712	92756713	128,128,128	2	63,30	0,203
chr12	92826500	92826668	A-E	865	.	92826607	92826608	128,128,128	2	48,1	0,167
chr12	92838592	92838871	A-E	693	.	92838645	92838646	128,128,128	2	44,215	0,64
chr12	92839025	92839432	A-E	850	.	92839152	92839153	128,128,128	2	111,262	0,145
chr12	92839677	92839866	A-E	913	.	92839783	92839784	128,128,128	2	73,48	0,141
chr12	92855821	92856152	A-E	583	.	92855866	92855867	128,128,128	2	1,241	0,90
chr12	92858698	92859028	A-E	924	.	92858948	92858949	128,128,128	2	176,5	0,325
chr12	92863747	92864031	A-E	815	.	92863807	92863808	128,128,128	2	3,166	0,118
chr12	92864300	92864736	A-E	646	.	92864543	92864544	128,128,128	2	181,130	0,306
chr12	92890570	92890809	A-E	833	.	92890679	92890680	128,128,128	2	1,20	0,219
chr12	92896154	92896581	A-E	762	.	92896500	92896501	128,128,128	2	309,43	0,384
chr12	92896597	92897249	A-E	534	.	92896860	92896861	128,128,128	2	238,362	0,290
chr12	92897281	92898057	A-E	740	.	92897625	92897626	128,128,128	2	303,390	0,386
chr12	92898128	92898287	A-E	841	.	92898207	92898208	128,128,128	2	1,1	0,158
chr12	92933886	92934489	A-E	656	.	92934177	92934178	128,128,128	2	224,243	0,360
chr12	92938242	92938374	A-E	683	.	92938330	92938331	128,128,128	2	47,1	0,131
chr12	92948008	92948384	A-E	868	.	92948132	92948133	128,128,128	2	81,208	0,168
chr12	92950016	92950145	A-E	921	.	92950084	92950085	128,128,128	2	58,49	0,80
chr12	92950835	92951237	A-E	847	.	92950870	92950871	128,128,128	2	1,332	0,70
chr12	92951587	92951941	A-E	744	.	92951930	92951931	128,128,128	2	334,1	0,353
chr12	92952362	92952426	A-E	791	.	92952412	92952413	128,128,128	2	39,1	0,63
chr12	92952576	92953022	A-E	756	.	92952898	92952899	128,128,128	2	311,112	0,334
chr12	92954768	92955161	A-E	883	.	92954883	92954884	128,128,128	2	18,180	0,213
chr12	92955380	92955568	A-E	574	.	92955420	92955421	128,128,128	2	5,111	0,77
chr12	93382025	93382373	A-E	798	.	93382198	93382199	128,128,128	2	1,1	0,347
chr12	93389469	93389782	A-E	801	.	93389625	93389626	128,128,128	2	1,1	0,312
chr12	93560737	93560857	A-E	725	.	93560783	93560784	128,128,128	2	1,28	0,92
chr12	93757893	93758168	A-E	730	.	93758030	93758031	255,215,0	2	1,1	0,274
chr12	94241248	94241386	A-E	540	.	94241303	94241304	128,128,128	2	25,52	0,86
chr12	94241673	94241891	A-E	775	.	94241709	94241710	255,215,0	2	4,148	0,70
chr12	94567521	94567929	A-E	965	.	94567585	94567586	128,128,128	2	21,299	0,109
chr12	94568373	94568733	A-E	885	.	94568630	94568631	128,128,128	2	167,11	0,349
chr12	94598751	94598891	A-E	528	.	94598844	94598845	128,128,128	2	69,21	0,119
chr12	94601562	94601834	A-E	723	.	94601709	94601710	255,215,0	2	130,106	0,166
chr12	94602005	94602423	A-E	696	.	94602108	94602109	255,215,0	2	61,272	0,146
chr12	94602535	94602691	A-E	751	.	94602632	94602633	255,215,0	2	71,31	0,125
chr12	94638601	94638893	A-E	854	.	94638704	94638705	255,215,0	2	1,85	0,207
chr12	94657337	94657688	A-E	755	.	94657448	94657449	128,128,128	2	36,164	0,187
chr12	95034280	95034617	A-E	930	.	95034464	95034465	128,128,128	2	154,122	0,215
chr12	95069867	95070333	A-E	891	.	95070013	95070014	128,128,128	2	139,311	0,155
chr12	95083150	95083327	A-E	965	.	95083261	95083262	128,128,128	2	63,16	0,161
chr12	95115043	95115252	A-E	908	.	95115127	95115128	128,128,128	2	4,43	0,166
chr12	95211893	95212089	A-E	953	.	95212086	95212087	128,128,128	2	193,1	0,195
chr12	95224895	95225184	A-E	923	.	95225070	95225071	128,128,128	2	64,1	0,288
chr12	95225398	95225606	A-E	952	.	95225501	95225502	128,128,128	2	1,1	0,207
chr12	95226806	95227127	A-E	974	.	95226859	95226860	128,128,128	2	1,214	0,107
chr12	95266407	95266688	A-E	931	.	95266572	95266573	128,128,128	2	84,33	0,248
chr12	96828064	96828263	A-E	577	.	96828181	96828182	128,128,128	2	60,23	0,176
chr12	96964943	96965183	A-E	973	.	96965025	96965026	128,128,128	2	2,77	0,163
chr12	99524675	99524919	A-E	906	.	99524729	99524730	128,128,128	2	1,136	0,108
chr12	99524955	99525202	A-E	832	.	99525102	99525103	128,128,128	2	70,22	0,225
chr12	102220478	102220758	A-E	698	.	102220698	102220699	128,128,128	2	221,59	0,221
chr12	102243993	102244371	A-E	807	.	102244114	102244115	255,215,0	2	83,218	0,160
chr12	102248614	102248823	A-E	758	.	102248718	102248719	255,215,0	2	1,1	0,208
chr12	102249824	102250085	A-E	902	.	102249918	102249919	255,215,0	2	7,79	0,182
chr12	102250819	102251404	A-E	610	.	102251013	102251014	128,128,128	2	128,323	0,262
chr12	102252200	102252416	A-E	729	.	102252325	102252326	128,128,128	2	100,65	0,151
chr12	102253465	102253916	A-E	793	.	102253641	102253642	128,128,128	2	62,160	0,291
chr12	102254105	102254224	A-E	830	.	102254197	102254198	128,128,128	2	74,7	0,112
chr12	102269445	102269658	A-E	827	.	102269577	102269578	128,128,128	2	103,50	0,163
chr12	102303533	102303930	A-E	947	.	102303616	102303617	128,128,128	2	2,231	0,166
chr12	102325445	102326145	A-E	958	.	102325672	102325673	128,128,128	2	185,430	0,270
chr12	102892301	102892634	A-E	815	.	102892308	102892309	128,128,128	2	1,319	0,14
chr12	103348133	103348242	A-E	856	.	103348177	103348178	128,128,128	2	22,41	0,68
chr12	104301376	104301628	A-E	685	.	104301529	104301530	128,128,128	2	61,6	0,246
chr12	104867024	104867371	A-E	691	.	104867040	104867041	128,128,128	2	1,315	0,32
chr12	104867692	104867744	A-E	835	.	104867716	104867717	128,128,128	2	1,4	0,48
chr12	104888044	104888349	A-E	876	.	104888073	104888074	255,215,0	2	1,247	0,58
chr12	104888376	104888511	A-E	859	.	104888446	104888447	255,215,0	2	49,42	0,93
chr12	104891278	104891401	A-E	770	.	104891355	104891356	128,128,128	2	34,1	0,122
chr12	104891610	104891715	A-E	846	.	104891661	104891662	128,128,128	2	1,2	0,103
chr12	104963305	104963849	A-E	743	.	104963617	104963618	128,128,128	2	282,201	0,343
chr12	105035767	105036007	A-E	858	.	105035870	105035871	128,128,128	2	41,73	0,167
chr12	105037664	105038031	A-E	862	.	105037899	105037900	128,128,128	2	225,121	0,246
chr12	105063615	105064102	A-E	909	.	105063627	105063628	128,128,128	2	2,464	0,23
chr12	105076733	105077008	A-E	917	.	105076881	105076882	128,128,128	2	54,31	0,244
chr12	105114255	105114695	A-E	838	.	105114402	105114403	128,128,128	2	110,254	0,186
chr12	105324484	105324678	A-E	960	.	105324595	105324596	128,128,128	2	51,22	0,172
chr12	107153976	107154194	A-E	623	.	107154102	107154103	255,215,0	2	58,22	0,196
chr12	108306395	108306530	A-E	951	.	108306463	108306464	255,215,0	2	68,65	0,70
chr12	108727976	108728516	A-E	648	.	108728377	108728378	128,128,128	2	359,96	0,444
chr12	108965662	108965849	A-E	932	.	108965814	108965815	128,128,128	2	125,6	0,181
chr12	108966174	108966560	A-E	940	.	108966404	108966405	128,128,128	2	84,9	0,377
chr12	109010746	109010939	A-E	878	.	109010888	109010889	128,128,128	2	94,1	0,192
chr12	109030971	109031245	A-E	876	.	109031127	109031128	128,128,128	2	77,38	0,236
chr12	109031507	109031714	A-E	832	.	109031639	109031640	128,128,128	2	83,24	0,183
chr12	109032155	109032517	A-E	744	.	109032382	109032383	128,128,128	2	94,1	0,361
chr12	110809213	110809452	A-E	812	.	110809350	110809351	128,128,128	2	37,1	0,238
chr12	111013409	111013660	A-E	809	.	111013535	111013536	128,128,128	2	4,1	0,250
chr12	111028698	111029042	A-E	615	.	111028795	111028796	128,128,128	2	31,179	0,165
chr12	111043428	111043840	A-E	915	.	111043516	111043517	255,215,0	2	10,244	0,168
chr12	111106857	111107111	A-E	973	.	111107058	111107059	128,128,128	2	162,12	0,242
chr12	111107404	111107546	A-E	958	.	111107495	111107496	128,128,128	2	83,42	0,100
chr12	111866764	111867021	A-E	579	.	111866783	111866784	128,128,128	2	9,226	0,31
chr12	111867956	111868269	A-E	921	.	111868100	111868101	128,128,128	2	125,149	0,164
chr12	111868510	111869152	A-E	647	.	111868791	111868792	128,128,128	2	277,355	0,287
chr12	111876373	111876692	A-E	590	.	111876450	111876451	128,128,128	2	10,173	0,146
chr12	112431718	112432025	A-E	491	.	112431874	112431875	255,215,0	2	10,3	0,304
chr12	112741013	112741213	A-E	934	.	112741152	112741153	128,128,128	2	80,1	0,199
chr12	113417200	113417385	A-E	952	.	113417311	113417312	128,128,128	2	40,1	0,184
chr12	113506280	113506406	A-E	982	.	113506342	113506343	128,128,128	2	1,1	0,125
chr12	113507894	113508421	A-E	939	.	113508143	113508144	128,128,128	2	163,190	0,337
chr12	113524315	113524473	A-E	903	.	113524398	113524399	128,128,128	2	11,1	0,157
chr12	113670776	113671150	A-E	906	.	113671093	113671094	128,128,128	2	263,1	0,373
chr12	116773942	116774212	A-E	704	.	116774134	116774135	255,215,0	2	159,43	0,227
chr12	116774503	116774852	A-E	984	.	116774681	116774682	255,215,0	2	136,127	0,222
chr12	116776120	116776308	A-E	596	.	116776213	116776214	128,128,128	2	1,1	0,187
chr12	117032027	117032578	A-E	723	.	117032231	117032232	255,215,0	2	194,335	0,216
chr12	117501024	117501320	A-E	809	.	117501280	117501281	128,128,128	2	219,1	0,295
chr12	118784975	118784984	A-E	826	.	118784979	118784980	255,215,0	2	1,1	0,8
chr12	120570662	120570835	A-E	929	.	120570748	120570749	128,128,128	2	1,1	0,172
chr12	121116362	121116543	A-E	935	.	121116452	121116453	128,128,128	2	1,1	0,180
chr12	121726338	121726484	A-E	777	.	121726410	121726411	128,128,128	2	1,1	0,145
chr12	121952057	121952425	A-E	519	.	121952167	121952168	128,128,128	2	1,147	0,221
chr12	121968421	121968751	A-E	671	.	121968671	121968672	255,215,0	2	173,1	0,329
chr12	121995551	121996008	A-E	532	.	121995762	121995763	128,128,128	2	67,101	0,356
chr12	122225058	122225273	A-E	736	.	122225167	122225168	128,128,128	2	6,1	0,214
chr12	122227473	122227629	A-E	854	.	122227503	122227504	128,128,128	2	17,112	0,44
chr12	122228443	122228705	A-E	826	.	122228503	122228504	128,128,128	2	12,152	0,110
chr12	122418205	122418463	A-E	902	.	122418267	122418268	128,128,128	2	1,133	0,125
chr12	122430108	122430625	A-E	865	.	122430170	122430171	128,128,128	2	48,439	0,78
chr12	122986057	122986308	A-E	715	.	122986221	122986222	128,128,128	2	80,1	0,250
chr12	123218047	123218405	A-E	893	.	123218294	123218295	128,128,128	2	153,16	0,342
chr12	123604475	123604506	A-E	875	.	123604490	123604491	128,128,128	2	1,1	0,30
chr12	123722212	123722236	A-E	801	.	123722223	123722224	128,128,128	2	1,1	0,23
chr12	123916939	123917399	A-E	839	.	123917199	123917200	255,215,0	2	233,171	0,289
chr12	123917456	123917702	A-E	684	.	123917657	123917658	128,128,128	2	193,35	0,211
chr12	123926134	123926514	A-E	546	.	123926191	123926192	128,128,128	2	1,265	0,115
chr12	124198913	124199092	A-E	710	.	124199011	124199012	255,215,0	2	28,9	0,170
chr12	124875337	124875736	A-E	573	.	124875418	124875419	128,128,128	2	49,285	0,114
chr12	124939391	124939634	A-E	800	.	124939466	124939467	128,128,128	2	17,109	0,134
chr12	124941958	124942377	A-E	799	.	124942248	124942249	128,128,128	2	260,97	0,322
chr12	124942584	124942823	A-E	887	.	124942637	124942638	128,128,128	2	30,161	0,78
chr12	124961644	124962003	A-E	748	.	124961832	124961833	128,128,128	2	23,4	0,355
chr12	124978525	124978765	A-E	810	.	124978629	124978630	128,128,128	2	3,34	0,206
chr12	125030186	125030255	A-E	762	.	125030223	125030224	128,128,128	2	7,1	0,68
chr12	125030582	125030858	A-E	903	.	125030782	125030783	128,128,128	2	127,1	0,275
chr12	125198204	125198603	A-E	835	.	125198441	125198442	128,128,128	2	234,157	0,242
chr12	125258641	125259012	A-E	714	.	125258789	125258790	128,128,128	2	82,155	0,216
chr12	125259292	125259624	A-E	953	.	125259540	125259541	255,215,0	2	172,6	0,326
chr12	127253182	127253443	A-E	835	.	127253232	127253233	128,128,128	2	1,161	0,100
chr12	127762515	127762718	A-E	907	.	127762588	127762589	128,128,128	2	24,79	0,124
chr12	129054843	129055190	A-E	917	.	129054996	129054997	128,128,128	2	1,40	0,307
chr12	129267664	129267989	A-E	939	.	129267692	129267693	128,128,128	2	1,269	0,56
chr12	129276448	129276714	A-E	873	.	129276634	129276635	128,128,128	2	109,1	0,265
chr12	129296403	129296565	A-E	903	.	129296504	129296505	128,128,128	2	87,46	0,116
chr12	129301275	129301312	A-E	797	.	129301296	129301297	128,128,128	2	7,1	0,36
chr12	129305431	129305689	A-E	823	.	129305548	129305549	128,128,128	2	98,121	0,137
chr12	129306542	129307039	A-E	527	.	129306919	129306920	128,128,128	2	305,46	0,451
chr12	129314364	129314712	A-E	992	.	129314515	129314516	128,128,128	2	135,180	0,168
chr12	129315070	129315346	A-E	961	.	129315228	129315229	128,128,128	2	96,55	0,221
chr12	129325536	129325762	A-E	971	.	129325609	129325610	128,128,128	2	8,86	0,140
chr12	129340998	129341268	A-E	934	.	129341240	129341241	128,128,128	2	217,1	0,269
chr12	131559030	131559505	A-E	886	.	131559261	131559262	128,128,128	2	107,118	0,357
chr12	131576959	131577127	A-E	961	.	131577032	131577033	128,128,128	2	5,26	0,142
chr12	131577676	131578034	A-E	839	.	131577956	131577957	128,128,128	2	207,3	0,355
chr12	131702988	131703117	A-E	863	.	131703022	131703023	255,215,0	2	1,61	0,68
chr12	132089084	132089245	A-E	546	.	132089163	132089164	128,128,128	2	1,2	0,159
chr12	132555619	132555842	A-E	909	.	132555630	132555631	128,128,128	2	1,200	0,23
chr12	133058289	133058810	A-E	932	.	133058526	133058527	128,128,128	2	196,241	0,280
chr12	133065143	133065512	A-E	677	.	133065232	133065233	255,215,0	2	1,191	0,178
chr12	133069115	133069562	A-E	909	.	133069359	133069360	128,128,128	2	236,194	0,253
chr13	21050661	21050816	A-E	773	.	21050739	21050740	128,128,128	2	4,1	0,154
chr13	21102735	21102938	A-E	605	.	21102863	21102864	128,128,128	2	80,26	0,177
chr13	22635626	22635841	A-E	941	.	22635672	22635673	128,128,128	2	1,123	0,92
chr13	22636222	22636574	A-E	926	.	22636411	22636412	128,128,128	2	28,1	0,351
chr13	22688764	22689136	A-E	893	.	22688962	22688963	128,128,128	2	144,119	0,253
chr13	22700814	22701008	A-E	931	.	22700878	22700879	128,128,128	2	1,65	0,129
chr13	24147047	24147391	A-E	929	.	24147218	24147219	128,128,128	2	1,1	0,343
chr13	24381162	24381261	A-E	921	.	24381211	24381212	128,128,128	2	1,1	0,98
chr13	24423021	24423128	A-E	799	.	24423075	24423076	128,128,128	2	3,1	0,106
chr13	24841578	24841694	A-E	906	.	24841649	24841650	128,128,128	2	45,17	0,99
chr13	24845538	24846279	A-E	985	.	24845978	24845979	128,128,128	2	432,291	0,450
chr13	24848604	24849194	A-E	869	.	24848923	24848924	128,128,128	2	260,210	0,380
chr13	24850457	24850700	A-E	964	.	24850615	24850616	128,128,128	2	82,8	0,235
chr13	24854984	24855222	A-E	860	.	24855073	24855074	128,128,128	2	29,87	0,151
chr13	25192650	25193119	A-E	776	.	25192900	25192901	128,128,128	2	192,160	0,309
chr13	27706563	27707017	A-E	893	.	27706898	27706899	128,128,128	2	303,86	0,368
chr13	28611666	28611808	A-E	934	.	28611758	28611759	128,128,128	2	57,14	0,128
chr13	28621846	28622161	A-E	853	.	28622003	28622004	128,128,128	2	1,1	0,314
chr13	28932180	28932593	A-E	763	.	28932334	28932335	128,128,128	2	31,134	0,279
chr13	29042109	29042600	A-E	908	.	29042325	29042326	128,128,128	2	111,169	0,322
chr13	29098028	29098422	A-E	713	.	29098224	29098225	128,128,128	2	1,1	0,393
chr13	29114848	29114983	A-E	837	.	29114926	29114927	128,128,128	2	23,1	0,134
chr13	29700126	29700781	A-E	902	.	29700340	29700341	128,128,128	2	208,433	0,222
chr13	30332716	30332830	A-E	599	.	30332772	30332773	128,128,128	2	1,1	0,113
chr13	30332929	30333348	A-E	584	.	30333110	30333111	128,128,128	2	155,210	0,209
chr13	30948656	30948925	A-E	850	.	30948888	30948889	128,128,128	2	198,1	0,268
chr13	31151476	31151709	A-E	637	.	31151593	31151594	128,128,128	2	3,1	0,232
chr13	31308709	31309017	A-E	937	.	31308773	31308774	128,128,128	2	63,241	0,67
chr13	31311416	31312607	A-E	894	.	31312324	31312325	128,128,128	2	885,259	0,932
chr13	31371316	31371638	A-E	868	.	31371481	31371482	128,128,128	2	11,1	0,321
chr13	31422053	31422459	A-E	875	.	31422279	31422280	128,128,128	2	105,58	0,348
chr13	32470605	32470630	A-E	906	.	32470617	32470618	128,128,128	2	1,1	0,24
chr13	32539898	32540079	A-E	936	.	32539991	32539992	128,128,128	2	12,5	0,176
chr13	33002934	33003083	A-E	871	.	33003051	33003052	128,128,128	2	88,1	0,148
chr13	33718525	33718794	A-E	960	.	33718657	33718658	128,128,128	2	77,81	0,188
chr13	33721049	33721252	A-E	944	.	33721155	33721156	128,128,128	2	47,37	0,166
chr13	33756999	33757102	A-E	894	.	33757040	33757041	128,128,128	2	1,20	0,83
chr13	33769448	33769840	A-E	952	.	33769615	33769616	128,128,128	2	16,73	0,319
chr13	33776717	33777000	A-E	868	.	33776998	33776999	128,128,128	2	281,1	0,282
chr13	33778049	33778715	A-E	902	.	33778410	33778411	128,128,128	2	337,280	0,386
chr13	33778763	33779029	A-E	945	.	33778993	33778994	128,128,128	2	224,29	0,237
chr13	34304425	34304581	A-E	924	.	34304507	34304508	128,128,128	2	17,8	0,148
chr13	40962857	40963140	A-E	943	.	40963011	40963012	128,128,128	2	144,117	0,166
chr13	41236914	41237229	A-E	867	.	41237189	41237190	128,128,128	2	245,9	0,306
chr13	41558098	41558481	A-E	797	.	41558454	41558455	128,128,128	2	331,1	0,382
chr13	42066566	42066810	A-E	892	.	42066697	42066698	128,128,128	2	121,102	0,142
chr13	42066974	42067300	A-E	876	.	42067172	42067173	128,128,128	2	188,116	0,210
chr13	42849254	42849451	A-E	741	.	42849395	42849396	255,215,0	2	91,4	0,193
chr13	42849774	42850023	A-E	684	.	42849846	42849847	255,215,0	2	12,116	0,133
chr13	42853315	42853364	A-E	658	.	42853319	42853320	255,215,0	2	1,41	0,8
chr13	42928710	42929002	A-E	876	.	42928841	42928842	128,128,128	2	1,30	0,262
chr13	42929313	42929481	A-E	877	.	42929381	42929382	128,128,128	2	6,36	0,132
chr13	42943277	42943525	A-E	982	.	42943496	42943497	128,128,128	2	193,1	0,247
chr13	42969347	42969590	A-E	907	.	42969438	42969439	128,128,128	2	1,61	0,182
chr13	42969602	42969963	A-E	842	.	42969791	42969792	128,128,128	2	152,133	0,228
chr13	42979877	42980186	A-E	976	.	42980019	42980020	128,128,128	2	1,25	0,284
chr13	43123702	43124102	A-E	873	.	43123918	43123919	128,128,128	2	174,141	0,259
chr13	43450253	43450616	A-E	899	.	43450522	43450523	128,128,128	2	269,93	0,270
chr13	43451053	43451467	A-E	811	.	43451345	43451346	128,128,128	2	267,95	0,319
chr13	43623808	43623875	A-E	892	.	43623841	43623842	128,128,128	2	1,1	0,66
chr13	44272104	44272463	A-E	900	.	44272382	44272383	128,128,128	2	199,1	0,358
chr13	44833973	44834081	A-E	587	.	44834025	44834026	128,128,128	2	1,3	0,105
chr13	44848357	44848873	A-E	766	.	44848718	44848719	128,128,128	2	332,124	0,392
chr13	46269599	46269883	A-E	913	.	46269736	46269737	128,128,128	2	23,32	0,252
chr13	46739572	46740633	A-E	772	.	46739907	46739908	128,128,128	2	310,700	0,361
chr13	46746738	46747464	A-E	768	.	46747348	46747349	128,128,128	2	496,1	0,725
chr13	46747616	46748160	A-E	903	.	46748033	46748034	128,128,128	2	416,125	0,419
chr13	46750972	46751177	A-E	525	.	46751168	46751169	128,128,128	2	195,7	0,198
chr13	46757327	46757807	A-E	766	.	46757571	46757572	255,215,0	2	245,235	0,245
chr13	46913143	46913601	A-E	909	.	46913409	46913410	128,128,128	2	208,133	0,325
chr13	46915187	46915832	A-E	914	.	46915629	46915630	128,128,128	2	404,163	0,482
chr13	46944153	46944277	A-E	770	.	46944215	46944216	128,128,128	2	6,4	0,120
chr13	46957218	46957500	A-E	973	.	46957456	46957457	128,128,128	2	196,1	0,281
chr13	46957599	46957965	A-E	958	.	46957819	46957820	128,128,128	2	193,118	0,248
chr13	46959799	46960308	A-E	979	.	46960254	46960255	128,128,128	2	412,9	0,500
chr13	47129209	47129516	A-E	656	.	47129481	47129482	128,128,128	2	240,1	0,306
chr13	47146234	47146543	A-E	941	.	47146295	47146296	128,128,128	2	1,186	0,123
chr13	47149300	47149767	A-E	871	.	47149450	47149451	128,128,128	2	80,245	0,222
chr13	47152736	47153076	A-E	920	.	47152859	47152860	128,128,128	2	66,158	0,182
chr13	47180407	47180639	A-E	818	.	47180482	47180483	128,128,128	2	1,81	0,151
chr13	47242568	47242887	A-E	952	.	47242666	47242667	128,128,128	2	1,122	0,197
chr13	48716840	48716908	A-E	509	.	48716873	48716874	255,215,0	2	1,1	0,67
chr13	49154464	49154790	A-E	646	.	49154626	49154627	128,128,128	2	2,3	0,323
chr13	50209681	50209984	A-E	771	.	50209831	50209832	128,128,128	2	1,3	0,300
chr13	50702930	50703071	A-E	711	.	50702983	50702984	128,128,128	2	1,35	0,106
chr13	50703291	50703484	A-E	834	.	50703376	50703377	128,128,128	2	6,27	0,166
chr13	50705225	50705612	A-E	904	.	50705496	50705497	128,128,128	2	181,24	0,363
chr13	50811133	50811504	A-E	866	.	50811324	50811325	128,128,128	2	38,25	0,346
chr13	51209543	51210059	A-E	511	.	51209809	51209810	128,128,128	2	144,127	0,389
chr13	51288107	51288409	A-E	960	.	51288196	51288197	128,128,128	2	39,161	0,141
chr13	51466138	51466579	A-E	873	.	51466442	51466443	128,128,128	2	280,111	0,330
chr13	51467789	51467990	A-E	961	.	51467888	51467889	128,128,128	2	20,21	0,180
chr13	51486183	51486653	A-E	682	.	51486376	51486377	128,128,128	2	84,167	0,303
chr13	51491068	51491415	A-E	547	.	51491242	51491243	255,215,0	2	4,1	0,346
chr13	51905415	51905439	A-E	764	.	51905429	51905430	128,128,128	2	6,1	0,23
chr13	52368071	52368229	A-E	648	.	52368152	52368153	128,128,128	2	7,1	0,157
chr13	52393359	52393648	A-E	901	.	52393502	52393503	128,128,128	2	135,137	0,152
chr13	52399327	52399718	A-E	722	.	52399455	52399456	128,128,128	2	46,179	0,212
chr13	53300443	53300665	A-E	907	.	53300554	53300555	128,128,128	2	3,1	0,221
chr13	71865235	71865608	A-E	768	.	71865408	71865409	128,128,128	2	4,30	0,343
chr13	74600955	74601171	A-E	894	.	74601085	74601086	128,128,128	2	116,70	0,146
chr13	74637182	74637283	A-E	896	.	74637232	74637233	128,128,128	2	1,1	0,100
chr13	75928073	75928312	A-E	912	.	75928211	75928212	128,128,128	2	40,1	0,238
chr13	75959314	75959499	A-E	585	.	75959331	75959332	128,128,128	2	7,157	0,28
chr13	76560914	76561284	A-E	594	.	76560971	76560972	255,215,0	2	1,255	0,115
chr13	77898193	77898346	A-E	543	.	77898344	77898345	128,128,128	2	151,1	0,152
chr13	77919513	77919679	A-E	924	.	77919639	77919640	128,128,128	2	88,1	0,165
chr13	77949072	77949238	A-E	956	.	77949195	77949196	128,128,128	2	82,1	0,165
chr13	78003842	78004097	A-E	752	.	78003949	78003950	128,128,128	2	10,49	0,206
chr13	78004614	78004984	A-E	893	.	78004662	78004663	128,128,128	2	1,274	0,96
chr13	78005773	78006071	A-E	898	.	78005815	78005816	128,128,128	2	1,213	0,85
chr13	84711549	84711699	A-E	855	.	84711637	84711638	128,128,128	2	37,9	0,141
chr13	88189243	88189252	A-E	864	.	88189247	88189248	128,128,128	2	1,1	0,8
chr13	91709082	91709307	A-E	888	.	91709246	91709247	128,128,128	2	156,51	0,174
chr13	94891482	94891695	A-E	676	.	94891601	94891602	128,128,128	2	37,11	0,202
chr13	97913986	97914316	A-E	733	.	97914086	97914087	128,128,128	2	8,137	0,193
chr13	97943176	97943416	A-E	818	.	97943294	97943295	128,128,128	2	1,4	0,236
chr13	98112777	98112974	A-E	840	.	98112779	98112780	128,128,128	2	1,192	0,5
chr13	99130571	99130717	A-E	907	.	99130630	99130631	128,128,128	2	4,31	0,115
chr13	99169761	99169891	A-E	939	.	99169825	99169826	128,128,128	2	1,1	0,129
chr13	99195188	99195574	A-E	935	.	99195530	99195531	128,128,128	2	301,2	0,384
chr13	99220159	99220229	A-E	896	.	99220206	99220207	128,128,128	2	27,1	0,69
chr13	99880215	99880463	A-E	822	.	99880359	99880360	128,128,128	2	83,41	0,207
chr13	99881073	99881289	A-E	895	.	99881189	99881190	128,128,128	2	54,37	0,179
chr13	99927386	99927620	A-E	899	.	99927470	99927471	128,128,128	2	4,68	0,166
chr13	99933643	99933940	A-E	964	.	99933791	99933792	128,128,128	2	1,1	0,296
chr13	99934075	99934613	A-E	895	.	99934349	99934350	128,128,128	2	208,197	0,341
chr13	99950103	99950501	A-E	726	.	99950499	99950500	128,128,128	2	396,1	0,397
chr13	99953890	99954205	A-E	743	.	99953919	99953920	128,128,128	2	7,263	0,52
chr13	99956041	99956410	A-E	974	.	99956298	99956299	128,128,128	2	227,81	0,288
chr13	99956842	99956954	A-E	905	.	99956898	99956899	128,128,128	2	2,1	0,111
chr13	99957500	99957664	A-E	749	.	99957597	99957598	128,128,128	2	32,1	0,163
chr13	99957911	99958107	A-E	722	.	99958019	99958020	128,128,128	2	99,77	0,119
chr13	99958582	99959072	A-E	846	.	99958635	99958636	128,128,128	2	24,407	0,83
chr13	99962652	99963115	A-E	610	.	99962843	99962844	128,128,128	2	183,263	0,200
chr13	99975804	99976108	A-E	717	.	99975877	99975878	128,128,128	2	1,158	0,146
chr13	100004654	100004861	A-E	955	.	100004777	100004778	128,128,128	2	74,34	0,173
chr13	100007646	100007784	A-E	838	.	100007713	100007714	128,128,128	2	1,3	0,135
chr13	100008214	100008389	A-E	803	.	100008313	100008314	128,128,128	2	51,26	0,149
chr13	100009115	100009556	A-E	695	.	100009268	100009269	128,128,128	2	37,170	0,271
chr13	100026921	100028247	A-E	940	.	100027780	100027781	128,128,128	2	846,452	0,874
chr13	100028420	100028640	A-E	907	.	100028475	100028476	128,128,128	2	1,109	0,111
chr13	100033242	100033451	A-E	909	.	100033336	100033337	128,128,128	2	76,95	0,114
chr13	100072562	100072893	A-E	720	.	100072763	100072764	128,128,128	2	139,66	0,265
chr13	100074069	100075213	A-E	959	.	100074520	100074521	128,128,128	2	373,613	0,531
chr13	100083917	100084775	A-E	791	.	100084716	100084717	128,128,128	2	798,56	0,802
chr13	100310859	100311153	A-E	869	.	100311057	100311058	128,128,128	2	115,11	0,283
chr13	105791770	105791914	A-E	839	.	105791834	105791835	128,128,128	2	1,15	0,129
chr13	105792553	105792815	A-E	910	.	105792694	105792695	128,128,128	2	23,1	0,261
chr13	106753025	106753272	A-E	897	.	106753029	106753030	128,128,128	2	1,239	0,8
chr13	107026326	107026547	A-E	929	.	107026497	107026498	128,128,128	2	124,1	0,220
chr13	107026666	107026873	A-E	826	.	107026770	107026771	128,128,128	2	3,1	0,206
chr13	111116332	111116449	A-E	951	.	111116390	111116391	128,128,128	2	2,1	0,116
chr13	111184119	111184417	A-E	757	.	111184275	111184276	128,128,128	2	122,107	0,191
chr13	111188602	111188989	A-E	850	.	111188935	111188936	255,215,0	2	331,51	0,336
chr13	111227983	111228269	A-E	930	.	111228195	111228196	255,215,0	2	143,3	0,283
chr13	111594578	111594832	A-E	879	.	111594692	111594693	128,128,128	2	5,30	0,224
chr13	111832348	111832466	A-E	922	.	111832406	111832407	128,128,128	2	1,1	0,117
chr13	111853969	111854064	A-E	908	.	111854026	111854027	128,128,128	2	21,1	0,94
chr13	111856457	111856803	A-E	807	.	111856553	111856554	128,128,128	2	1,154	0,192
chr13	113421890	113422034	A-E	857	.	113421961	113421962	128,128,128	2	1,1	0,143
chr13	113422543	113422856	A-E	880	.	113422606	113422607	128,128,128	2	50,235	0,78
chr13	113514166	113514374	A-E	709	.	113514223	113514224	128,128,128	2	1,93	0,115
chr13	113695694	113695999	A-E	890	.	113695799	113695800	128,128,128	2	1,94	0,211
chr13	114124603	114124675	A-E	945	.	114124638	114124639	128,128,128	2	1,1	0,71
chr13	114814583	114814918	A-E	919	.	114814639	114814640	128,128,128	2	2,224	0,111
chr13	114823856	114824029	A-E	720	.	114823925	114823926	128,128,128	2	31,65	0,108
chr13	114832815	114833231	A-E	803	.	114833101	114833102	128,128,128	2	232,75	0,341
chr13	114833302	114833505	A-E	723	.	114833431	114833432	128,128,128	2	58,1	0,202
chr13	114833587	114834000	A-E	853	.	114833919	114833920	128,128,128	2	321,68	0,345
chr13	114913990	114914490	A-E	835	.	114914287	114914288	128,128,128	2	233,137	0,363
chr13	115062370	115062714	A-E	773	.	115062476	115062477	128,128,128	2	1,131	0,213
chr14	20959834	20960116	A-E	774	.	20959975	20959976	128,128,128	2	3,1	0,281
chr14	22080552	22080764	A-E	926	.	22080648	22080649	128,128,128	2	4,22	0,190
chr14	22952580	22952652	A-E	955	.	22952616	22952617	128,128,128	2	2,1	0,71
chr14	22953057	22953676	A-E	933	.	22953593	22953594	128,128,128	2	528,73	0,546
chr14	22953708	22954107	A-E	986	.	22953914	22953915	128,128,128	2	15,1	0,398
chr14	22954399	22954440	A-E	966	.	22954419	22954420	128,128,128	2	1,1	0,40
chr14	22961127	22961337	A-E	969	.	22961230	22961231	128,128,128	2	95,97	0,113
chr14	22986252	22986451	A-E	952	.	22986340	22986341	128,128,128	2	1,22	0,177
chr14	23003194	23003465	A-E	792	.	23003249	23003250	128,128,128	2	1,160	0,111
chr14	23024731	23024775	A-E	826	.	23024751	23024752	128,128,128	2	1,3	0,41
chr14	23033088	23033184	A-E	881	.	23033133	23033134	128,128,128	2	37,41	0,55
chr14	23259673	23259774	A-E	727	.	23259708	23259709	128,128,128	2	1,30	0,71
chr14	23263806	23263919	A-E	893	.	23263869	23263870	128,128,128	2	15,1	0,112
chr14	23280374	23280554	A-E	964	.	23280454	23280455	128,128,128	2	21,39	0,141
chr14	24071678	24071901	A-E	606	.	24071764	24071765	128,128,128	2	1,50	0,173
chr14	24075347	24075692	A-E	976	.	24075499	24075500	128,128,128	2	1,40	0,305
chr14	24604383	24604748	A-E	654	.	24604549	24604550	128,128,128	2	1,33	0,332
chr14	24748520	24749062	A-E	918	.	24748813	24748814	128,128,128	2	253,207	0,335
chr14	25142710	25142963	A-E	943	.	25142950	25142951	128,128,128	2	229,1	0,252
chr14	25143666	25144075	A-E	821	.	25143733	25143734	128,128,128	2	53,327	0,82
chr14	25164584	25164990	A-E	541	.	25164641	25164642	128,128,128	2	22,313	0,93
chr14	31464174	31464478	A-E	642	.	31464425	31464426	128,128,128	2	201,1	0,303
chr14	34483058	34483197	A-E	784	.	34483105	34483106	128,128,128	2	1,45	0,94
chr14	35400009	35400627	A-E	841	.	35400546	35400547	128,128,128	2	489,32	0,586
chr14	35754294	35754501	A-E	872	.	35754397	35754398	128,128,128	2	1,1	0,206
chr14	35754543	35755119	A-E	855	.	35754803	35754804	128,128,128	2	217,271	0,305
chr14	35755529	35755685	A-E	781	.	35755572	35755573	128,128,128	2	1,69	0,87
chr14	35755957	35756376	A-E	798	.	35756176	35756177	128,128,128	2	172,151	0,268
chr14	35756728	35757251	A-E	678	.	35757108	35757109	128,128,128	2	342,103	0,420
chr14	35809142	35809263	A-E	540	.	35809219	35809220	128,128,128	2	36,2	0,119
chr14	35836736	35837215	A-E	994	.	35837044	35837045	255,215,0	2	246,107	0,372
chr14	35869206	35869360	A-E	746	.	35869346	35869347	128,128,128	2	129,1	0,153
chr14	35885285	35885710	A-E	741	.	35885480	35885481	128,128,128	2	111,144	0,281
chr14	35886115	35886382	A-E	895	.	35886279	35886280	128,128,128	2	105,43	0,224
chr14	38542945	38543074	A-E	821	.	38543010	38543011	128,128,128	2	4,1	0,128
chr14	39895772	39895805	A-E	843	.	39895788	39895789	128,128,128	2	2,1	0,32
chr14	50336723	50336992	A-E	736	.	50336885	50336886	128,128,128	2	62,5	0,264
chr14	50443842	50444209	A-E	585	.	50443864	50443865	255,215,0	2	1,323	0,44
chr14	50488032	50488193	A-E	915	.	50488124	50488125	128,128,128	2	34,10	0,151
chr14	50510784	50511042	A-E	799	.	50510832	50510833	128,128,128	2	1,161	0,97
chr14	50537850	50538068	A-E	888	.	50537958	50537959	128,128,128	2	1,1	0,217
chr14	50549012	50549388	A-E	733	.	50549194	50549195	128,128,128	2	163,174	0,202
chr14	50552755	50553092	A-E	790	.	50552900	50552901	128,128,128	2	143,188	0,149
chr14	50554169	50554387	A-E	706	.	50554190	50554191	255,215,0	2	19,194	0,24
chr14	50810957	50811305	A-E	546	.	50811150	50811151	128,128,128	2	40,1	0,347
chr14	51203796	51203912	A-E	839	.	51203860	51203861	128,128,128	2	15,1	0,115
chr14	51257315	51257605	A-E	909	.	51257459	51257460	128,128,128	2	1,1	0,289
chr14	51286113	51286196	A-E	809	.	51286154	51286155	128,128,128	2	1,1	0,82
chr14	51302196	51302378	A-E	950	.	51302286	51302287	128,128,128	2	1,1	0,181
chr14	52063277	52063629	A-E	948	.	52063460	52063461	128,128,128	2	16,1	0,351
chr14	52069018	52069473	A-E	868	.	52069210	52069211	128,128,128	2	90,159	0,296
chr14	52310933	52311192	A-E	927	.	52311143	52311144	128,128,128	2	188,25	0,234
chr14	52314954	52315088	A-E	938	.	52315017	52315018	128,128,128	2	57,63	0,71
chr14	52315893	52316170	A-E	900	.	52316084	52316085	128,128,128	2	157,50	0,227
chr14	52332665	52333559	A-E	838	.	52333251	52333252	128,128,128	2	536,257	0,637
chr14	52334032	52335000	A-E	854	.	52334061	52334062	128,128,128	2	15,923	0,45
chr14	52336144	52336756	A-E	938	.	52336578	52336579	128,128,128	2	429,172	0,440
chr14	52338799	52338981	A-E	928	.	52338849	52338850	128,128,128	2	1,81	0,101
chr14	52339910	52340287	A-E	905	.	52340135	52340136	128,128,128	2	216,141	0,236
chr14	52347353	52347983	A-E	900	.	52347450	52347451	128,128,128	2	85,520	0,110
chr14	52350999	52351848	A-E	940	.	52351140	52351141	128,128,128	2	30,595	0,254
chr14	52372298	52373220	A-E	902	.	52372435	52372436	128,128,128	2	94,740	0,182
chr14	52778296	52778738	A-E	925	.	52778456	52778457	128,128,128	2	134,254	0,188
chr14	53628560	53628795	A-E	890	.	53628704	53628705	128,128,128	2	63,9	0,226
chr14	54904394	54904580	A-E	723	.	54904534	54904535	128,128,128	2	97,1	0,185
chr14	54917293	54917567	A-E	756	.	54917391	54917392	128,128,128	2	49,125	0,149
chr14	55196904	55197254	A-E	971	.	55197080	55197081	255,215,0	2	4,1	0,349
chr14	55357621	55357719	A-E	910	.	55357669	55357670	128,128,128	2	1,1	0,97
chr14	55375075	55375158	A-E	842	.	55375099	55375100	128,128,128	2	1,35	0,48
chr14	55541499	55541595	A-E	541	.	55541546	55541547	128,128,128	2	1,1	0,95
chr14	55565052	55565329	A-E	897	.	55565246	55565247	255,215,0	2	187,75	0,202
chr14	55565587	55565828	A-E	866	.	55565707	55565708	128,128,128	2	1,1	0,240
chr14	55841053	55841315	A-E	673	.	55841185	55841186	128,128,128	2	4,1	0,261
chr14	56471738	56471776	A-E	867	.	56471770	56471771	128,128,128	2	31,4	0,34
chr14	59628600	59628806	A-E	963	.	59628702	59628703	128,128,128	2	1,1	0,205
chr14	60670868	60671093	A-E	659	.	60670972	60670973	255,215,0	2	1,16	0,209
chr14	60679186	60679974	A-E	952	.	60679675	60679676	128,128,128	2	485,294	0,494
chr14	61547219	61547605	A-E	857	.	61547411	61547412	128,128,128	2	1,1	0,385
chr14	61846325	61846507	A-E	905	.	61846398	61846399	128,128,128	2	1,36	0,146
chr14	61968563	61968878	A-E	905	.	61968627	61968628	128,128,128	2	1,187	0,128
chr14	62061169	62061631	A-E	854	.	62061309	62061310	128,128,128	2	69,249	0,213
chr14	62128022	62128121	A-E	940	.	62128071	62128072	128,128,128	2	1,1	0,98
chr14	62130240	62130667	A-E	898	.	62130543	62130544	128,128,128	2	266,86	0,341
chr14	62157799	62158071	A-E	600	.	62157920	62157921	255,215,0	2	1,29	0,243
chr14	62219407	62219640	A-E	681	.	62219495	62219496	255,215,0	2	38,94	0,139
chr14	64214663	64214998	A-E	928	.	64214719	64214720	128,128,128	2	2,224	0,111
chr14	64226559	64226784	A-E	959	.	64226671	64226672	128,128,128	2	1,1	0,224
chr14	64662113	64662272	A-E	780	.	64662186	64662187	128,128,128	2	1,13	0,146
chr14	64702727	64703321	A-E	878	.	64703029	64703030	128,128,128	2	200,189	0,405
chr14	64975195	64975343	A-E	722	.	64975201	64975202	128,128,128	2	1,136	0,12
chr14	65140427	65140812	A-E	927	.	65140645	65140646	128,128,128	2	155,102	0,283
chr14	65567570	65567869	A-E	735	.	65567856	65567857	128,128,128	2	275,1	0,298
chr14	65635732	65635763	A-E	881	.	65635747	65635748	128,128,128	2	2,1	0,30
chr14	65646610	65646795	A-E	882	.	65646765	65646766	128,128,128	2	128,1	0,184
chr14	65673021	65673400	A-E	917	.	65673225	65673226	128,128,128	2	118,87	0,292
chr14	65691594	65691779	A-E	675	.	65691730	65691731	128,128,128	2	90,1	0,184
chr14	65748716	65749124	A-E	780	.	65748895	65748896	128,128,128	2	131,179	0,229
chr14	65749378	65749653	A-E	911	.	65749573	65749574	128,128,128	2	119,2	0,273
chr14	66104549	66104610	A-E	777	.	66104579	66104580	128,128,128	2	1,1	0,60
chr14	68733798	68734208	A-E	862	.	68733982	68733983	128,128,128	2	22,62	0,348
chr14	68749669	68750047	A-E	856	.	68749942	68749943	128,128,128	2	170,1	0,377
chr14	68750140	68750526	A-E	828	.	68750391	68750392	128,128,128	2	215,97	0,289
chr14	68751704	68751957	A-E	835	.	68751806	68751807	128,128,128	2	14,61	0,192
chr14	68752250	68752714	A-E	708	.	68752424	68752425	128,128,128	2	147,262	0,202
chr14	68772978	68773367	A-E	805	.	68773311	68773312	128,128,128	2	287,9	0,380
chr14	68779579	68780003	A-E	855	.	68779854	68779855	128,128,128	2	167,39	0,385
chr14	68784086	68784336	A-E	811	.	68784209	68784210	128,128,128	2	1,3	0,247
chr14	68835621	68835756	A-E	919	.	68835700	68835701	128,128,128	2	25,1	0,134
chr14	68850156	68850330	A-E	877	.	68850198	68850199	128,128,128	2	32,120	0,54
chr14	68870731	68871233	A-E	870	.	68871107	68871108	128,128,128	2	350,99	0,403
chr14	69199843	69200146	A-E	564	.	69200010	69200011	128,128,128	2	162,129	0,174
chr14	69287375	69287603	A-E	679	.	69287476	69287477	128,128,128	2	1,26	0,202
chr14	69287859	69287985	A-E	761	.	69287925	69287926	128,128,128	2	8,1	0,125
chr14	69289049	69289309	A-E	652	.	69289163	69289164	255,215,0	2	58,88	0,172
chr14	69533449	69533600	A-E	964	.	69533522	69533523	128,128,128	2	1,5	0,146
chr14	69821681	69821846	A-E	956	.	69821783	69821784	128,128,128	2	67,27	0,138
chr14	70081383	70081681	A-E	617	.	70081507	70081508	128,128,128	2	109,158	0,140
chr14	70083253	70083533	A-E	602	.	70083317	70083318	128,128,128	2	1,152	0,128
chr14	70104251	70104682	A-E	533	.	70104438	70104439	128,128,128	2	46,102	0,329
chr14	70105047	70105358	A-E	777	.	70105299	70105300	128,128,128	2	195,1	0,310
chr14	70116783	70116977	A-E	821	.	70116878	70116879	128,128,128	2	1,4	0,190
chr14	70119624	70119998	A-E	933	.	70119830	70119831	255,215,0	2	142,102	0,272
chr14	71110305	71110502	A-E	971	.	71110470	71110471	128,128,128	2	135,1	0,196
chr14	71122115	71122520	A-E	908	.	71122360	71122361	128,128,128	2	194,107	0,298
chr14	71130340	71130625	A-E	828	.	71130447	71130448	128,128,128	2	42,111	0,174
chr14	71132254	71132379	A-E	866	.	71132335	71132336	128,128,128	2	54,15	0,110
chr14	71348625	71348857	A-E	974	.	71348688	71348689	128,128,128	2	1,106	0,126
chr14	71349940	71350165	A-E	695	.	71350034	71350035	128,128,128	2	1,37	0,188
chr14	71353477	71353744	A-E	994	.	71353596	71353597	255,215,0	2	67,95	0,172
chr14	71353993	71354334	A-E	929	.	71354323	71354324	128,128,128	2	328,8	0,333
chr14	71791436	71791874	A-E	984	.	71791729	71791730	255,215,0	2	223,74	0,364
chr14	71792122	71792416	A-E	736	.	71792268	71792269	128,128,128	2	1,1	0,293
chr14	71824912	71825219	A-E	721	.	71824985	71824986	128,128,128	2	1,161	0,146
chr14	71865475	71866239	A-E	864	.	71865921	71865922	128,128,128	2	422,293	0,471
chr14	71870372	71870659	A-E	889	.	71870455	71870456	128,128,128	2	1,121	0,166
chr14	72021176	72021324	A-E	659	.	72021236	72021237	128,128,128	2	45,72	0,76
chr14	72423806	72424082	A-E	850	.	72423939	72423940	128,128,128	2	1,9	0,267
chr14	72631139	72631448	A-E	813	.	72631414	72631415	128,128,128	2	243,1	0,308
chr14	72758866	72759043	A-E	936	.	72758954	72758955	128,128,128	2	2,1	0,176
chr14	72985924	72986043	A-E	781	.	72985986	72985987	128,128,128	2	10,4	0,115
chr14	73931867	73932085	A-E	559	.	73931963	73931964	128,128,128	2	14,38	0,180
chr14	74228325	74228451	A-E	802	.	74228377	74228378	128,128,128	2	12,32	0,94
chr14	74237001	74237160	A-E	563	.	74237089	74237090	128,128,128	2	20,1	0,158
chr14	74868763	74868996	A-E	757	.	74868886	74868887	128,128,128	2	43,29	0,204
chr14	74981330	74981609	A-E	957	.	74981542	74981543	128,128,128	2	166,19	0,260
chr14	75059529	75060083	A-E	805	.	75059742	75059743	128,128,128	2	158,285	0,269
chr14	75651235	75651416	A-E	743	.	75651332	75651333	128,128,128	2	96,81	0,100
chr14	75716219	75717010	A-E	595	.	75716483	75716484	128,128,128	2	179,440	0,351
chr14	75800922	75801146	A-E	807	.	75801056	75801057	128,128,128	2	93,47	0,177
chr14	75963682	75963938	A-E	558	.	75963767	75963768	128,128,128	2	1,86	0,170
chr14	75986801	75987047	A-E	581	.	75986914	75986915	128,128,128	2	55,73	0,173
chr14	75988071	75988195	A-E	845	.	75988117	75988118	128,128,128	2	1,32	0,92
chr14	75990204	75990451	A-E	969	.	75990296	75990297	128,128,128	2	34,96	0,151
chr14	76009076	76009592	A-E	775	.	76009287	76009288	255,215,0	2	151,244	0,272
[truncated: 5,016 more rows]
