# Supplementary material for: Genome-wide prediction of cis-regulatory regions using supervised deep learning methods
Source: BMC Bioinformatics. 2018 May 31;19:202. doi: 10.1186/s12859-018-2187-1 (PMC5984344; doi:10.1186/s12859-018-2187-1)
Supplement: Supplementary file 3 — Predictions on CAGE supported bidirectional loci. AiA: Active in the FANTOM Enhancer Atlas; IiA: Inactive in the FANTOM Enhancer Atlas; NiA: Not included in the FANTOM Enhancer Atlas; Specific: Predicted cell-specific A-Es. (ZIP 4820 kb) [file 12859_2018_2187_MOESM3_ESM.zip › additional_file3/HelaS3_A-E.bed]

chr1	840061	840249	A-E	656	.	840142	840143	255,215,0	2	67,91	0,97
chr1	858690	859159	A-E	505	.	858712	858713	255,215,0	2	1,424	0,45
chr1	941791	942135	A-E	742	.	942081	942082	255,215,0	2	238,1	0,343
chr1	956563	956812	A-E	908	.	956664	956665	255,215,0	2	57,102	0,147
chr1	957000	957103	A-E	863	.	957045	957046	255,215,0	2	1,12	0,91
chr1	1004646	1004927	A-E	481	.	1004765	1004766	255,215,0	2	78,120	0,161
chr1	1014834	1015095	A-E	937	.	1014858	1014859	255,215,0	2	1,213	0,48
chr1	1015105	1015503	A-E	964	.	1015204	1015205	255,215,0	2	9,208	0,190
chr1	1093610	1093958	A-E	576	.	1093953	1093954	255,215,0	2	341,1	0,347
chr1	1143531	1144198	A-E	646	.	1143598	1143599	255,215,0	2	36,568	0,99
chr1	1173386	1173736	A-E	781	.	1173660	1173661	255,215,0	2	216,17	0,333
chr1	1283060	1283559	A-E	812	.	1283200	1283201	255,215,0	2	51,268	0,231
chr1	1714020	1714715	A-E	749	.	1714565	1714566	255,215,0	2	519,123	0,572
chr1	1840449	1840835	A-E	815	.	1840667	1840668	255,215,0	2	142,91	0,295
chr1	2140151	2140337	A-E	788	.	2140251	2140252	255,215,0	2	17,1	0,185
chr1	2162137	2162268	A-E	517	.	2162159	2162160	255,215,0	2	1,86	0,45
chr1	2162325	2162996	A-E	752	.	2162732	2162733	255,215,0	2	400,255	0,416
chr1	2165759	2166444	A-E	747	.	2166130	2166131	255,215,0	2	327,268	0,417
chr1	2477499	2477891	A-E	900	.	2477676	2477677	255,215,0	2	48,85	0,307
chr1	2478276	2478817	A-E	946	.	2478473	2478474	255,215,0	2	146,291	0,250
chr1	2478937	2479118	A-E	802	.	2479041	2479042	255,215,0	2	30,1	0,180
chr1	3229711	3230157	A-E	853	.	3229864	3229865	255,215,0	2	102,241	0,205
chr1	3398864	3399114	A-E	948	.	3399051	3399052	255,215,0	2	126,1	0,249
chr1	3420761	3421065	A-E	893	.	3420919	3420920	255,215,0	2	134,120	0,184
chr1	3421438	3421558	A-E	683	.	3421505	3421506	255,215,0	2	17,1	0,119
chr1	3459907	3460197	A-E	903	.	3460077	3460078	255,215,0	2	53,1	0,289
chr1	3463934	3464260	A-E	859	.	3464144	3464145	255,215,0	2	139,44	0,282
chr1	3540326	3540651	A-E	497	.	3540618	3540619	255,215,0	2	262,1	0,324
chr1	3816045	3816228	A-E	604	.	3816098	3816099	255,215,0	2	1,76	0,107
chr1	3817648	3818071	A-E	439	.	3817968	3817969	255,215,0	2	259,40	0,383
chr1	6053603	6054107	A-E	542	.	6053838	6053839	255,215,0	2	206,238	0,266
chr1	6377548	6377688	A-E	518	.	6377627	6377628	255,215,0	2	21,1	0,139
chr1	6661008	6661639	A-E	952	.	6661310	6661311	255,215,0	2	265,291	0,340
chr1	6855984	6856221	A-E	554	.	6856006	6856007	255,215,0	2	1,193	0,44
chr1	7327634	7328033	A-E	934	.	7327872	7327873	255,215,0	2	79,1	0,398
chr1	7359415	7359679	A-E	964	.	7359555	7359556	255,215,0	2	96,79	0,185
chr1	7461964	7462325	A-E	980	.	7462106	7462107	255,215,0	2	1,76	0,285
chr1	7531062	7531540	A-E	953	.	7531159	7531160	255,215,0	2	34,316	0,162
chr1	7609389	7609632	A-E	974	.	7609503	7609504	255,215,0	2	32,46	0,197
chr1	7832014	7832094	A-E	812	.	7832053	7832054	255,215,0	2	1,1	0,79
chr1	8080017	8080517	A-E	834	.	8080461	8080462	255,215,0	2	399,9	0,491
chr1	8107848	8108157	A-E	938	.	8108000	8108001	255,215,0	2	1,5	0,304
chr1	8121436	8121582	A-E	941	.	8121496	8121497	255,215,0	2	3,28	0,118
chr1	8137301	8137519	A-E	847	.	8137379	8137380	255,215,0	2	1,61	0,157
chr1	8138373	8138738	A-E	608	.	8138387	8138388	255,215,0	2	1,336	0,29
chr1	8154517	8154933	A-E	654	.	8154753	8154754	255,215,0	2	191,133	0,283
chr1	8156400	8156409	A-E	943	.	8156404	8156405	255,215,0	2	1,1	0,8
chr1	8156648	8157003	A-E	925	.	8156917	8156918	255,215,0	2	198,13	0,342
chr1	8157417	8157780	A-E	775	.	8157542	8157543	255,215,0	2	44,156	0,207
chr1	8181009	8181247	A-E	806	.	8181097	8181098	255,215,0	2	1,62	0,176
chr1	8194345	8194402	A-E	693	.	8194373	8194374	255,215,0	2	1,1	0,56
chr1	8198088	8198334	A-E	811	.	8198234	8198235	255,215,0	2	116,68	0,178
chr1	8229904	8230047	A-E	618	.	8229995	8229996	255,215,0	2	72,32	0,111
chr1	8254637	8254907	A-E	870	.	8254797	8254798	255,215,0	2	53,1	0,269
chr1	8257762	8258040	A-E	972	.	8257905	8257906	255,215,0	2	11,1	0,277
chr1	8261058	8261575	A-E	632	.	8261408	8261409	255,215,0	2	332,148	0,369
chr1	8262223	8262541	A-E	852	.	8262359	8262360	255,215,0	2	90,135	0,183
chr1	8263853	8264184	A-E	793	.	8264018	8264019	255,215,0	2	1,1	0,330
chr1	8264458	8264788	A-E	945	.	8264712	8264713	255,215,0	2	182,2	0,328
chr1	8272041	8272390	A-E	895	.	8272276	8272277	255,215,0	2	123,1	0,348
chr1	8319137	8319616	A-E	872	.	8319396	8319397	255,215,0	2	137,97	0,382
chr1	8457012	8457408	A-E	760	.	8457306	8457307	255,215,0	2	217,23	0,373
chr1	8686491	8686867	A-E	941	.	8686744	8686745	255,215,0	2	197,66	0,310
chr1	8761158	8761218	A-E	833	.	8761187	8761188	255,215,0	2	1,1	0,59
chr1	8772139	8772488	A-E	767	.	8772399	8772400	255,215,0	2	181,8	0,341
chr1	8933581	8933925	A-E	921	.	8933846	8933847	255,215,0	2	229,41	0,303
chr1	8964053	8964236	A-E	965	.	8964144	8964145	255,215,0	2	1,1	0,182
chr1	9127395	9127559	A-E	831	.	9127484	9127485	255,215,0	2	59,44	0,120
chr1	9222919	9223181	A-E	978	.	9223072	9223073	255,215,0	2	130,84	0,178
chr1	9223693	9223873	A-E	785	.	9223839	9223840	255,215,0	2	115,1	0,179
chr1	9223907	9224260	A-E	854	.	9224148	9224149	255,215,0	2	150,19	0,334
chr1	9239831	9240324	A-E	603	.	9240271	9240272	255,215,0	2	390,1	0,492
chr1	9291783	9292106	A-E	535	.	9291819	9291820	255,215,0	2	1,251	0,72
chr1	9293549	9293739	A-E	516	.	9293590	9293591	255,215,0	2	1,108	0,82
chr1	9335683	9335930	A-E	528	.	9335746	9335747	255,215,0	2	2,121	0,126
chr1	9927472	9927774	A-E	519	.	9927622	9927623	255,215,0	2	1,1	0,301
chr1	9969608	9969774	A-E	549	.	9969766	9969767	255,215,0	2	152,1	0,165
chr1	9971022	9971188	A-E	871	.	9971030	9971031	255,215,0	2	1,149	0,17
chr1	10571006	10571306	A-E	600	.	10571097	10571098	255,215,0	2	32,149	0,151
chr1	10784192	10784484	A-E	971	.	10784351	10784352	255,215,0	2	29,1	0,291
chr1	10927237	10927380	A-E	535	.	10927308	10927309	255,215,0	2	1,1	0,142
chr1	10960432	10960567	A-E	597	.	10960497	10960498	255,215,0	2	1,4	0,131
chr1	10961413	10961655	A-E	879	.	10961548	10961549	255,215,0	2	30,1	0,241
chr1	11753086	11753651	A-E	807	.	11753385	11753386	255,215,0	2	272,238	0,327
chr1	11968510	11969143	A-E	712	.	11969020	11969021	255,215,0	2	427,39	0,594
chr1	11990003	11990329	A-E	980	.	11990104	11990105	255,215,0	2	2,125	0,201
chr1	12112067	12112502	A-E	917	.	12112282	12112283	255,215,0	2	149,152	0,283
chr1	12193120	12193399	A-E	949	.	12193250	12193251	255,215,0	2	122,140	0,139
chr1	12221931	12222397	A-E	920	.	12222090	12222091	255,215,0	2	115,261	0,205
chr1	12599928	12600179	A-E	781	.	12600027	12600028	255,215,0	2	11,63	0,188
chr1	12600525	12600853	A-E	558	.	12600636	12600637	255,215,0	2	1,106	0,222
chr1	12609717	12610039	A-E	966	.	12609906	12609907	255,215,0	2	81,23	0,299
chr1	12675687	12675874	A-E	620	.	12675778	12675779	255,215,0	2	1,5	0,182
chr1	12678858	12679239	A-E	847	.	12679194	12679195	255,215,0	2	326,33	0,348
chr1	15664307	15664455	A-E	946	.	15664337	15664338	255,215,0	2	19,105	0,43
chr1	15666999	15667145	A-E	922	.	15667069	15667070	255,215,0	2	1,5	0,141
chr1	15673118	15673422	A-E	592	.	15673269	15673270	255,215,0	2	1,1	0,303
chr1	15683527	15683747	A-E	911	.	15683636	15683637	255,215,0	2	1,1	0,219
chr1	15738146	15738632	A-E	626	.	15738364	15738365	255,215,0	2	203,251	0,235
chr1	15738661	15738986	A-E	686	.	15738828	15738829	255,215,0	2	166,155	0,170
chr1	15742467	15743324	A-E	863	.	15742633	15742634	255,215,0	2	148,672	0,185
chr1	15743639	15744318	A-E	911	.	15744204	15744205	255,215,0	2	494,42	0,637
chr1	15786440	15786713	A-E	986	.	15786641	15786642	255,215,0	2	136,5	0,268
chr1	15945161	15945530	A-E	705	.	15945348	15945349	255,215,0	2	7,1	0,368
chr1	15946733	15946892	A-E	792	.	15946830	15946831	255,215,0	2	37,1	0,158
chr1	15947326	15947695	A-E	500	.	15947510	15947511	255,215,0	2	1,1	0,368
chr1	16005275	16005436	A-E	866	.	16005283	16005284	255,215,0	2	1,145	0,16
chr1	16007283	16007579	A-E	889	.	16007389	16007390	255,215,0	2	25,107	0,189
chr1	16121816	16121868	A-E	959	.	16121841	16121842	255,215,0	2	1,1	0,51
chr1	16125579	16125747	A-E	986	.	16125669	16125670	255,215,0	2	15,1	0,167
chr1	16126194	16126235	A-E	965	.	16126206	16126207	255,215,0	2	1,17	0,24
chr1	16126684	16127221	A-E	961	.	16126886	16126887	255,215,0	2	154,285	0,252
chr1	16176617	16176801	A-E	867	.	16176704	16176705	255,215,0	2	27,35	0,149
chr1	16212759	16213091	A-E	860	.	16212940	16212941	255,215,0	2	96,64	0,268
chr1	16339773	16339933	A-E	503	.	16339865	16339866	255,215,0	2	27,1	0,159
chr1	16479299	16479465	A-E	503	.	16479381	16479382	255,215,0	2	1,1	0,165
chr1	16499761	16499895	A-E	964	.	16499825	16499826	255,215,0	2	54,59	0,75
chr1	16502532	16502678	A-E	943	.	16502611	16502612	255,215,0	2	15,1	0,145
chr1	16508402	16508642	A-E	917	.	16508564	16508565	255,215,0	2	87,1	0,239
chr1	16694742	16694834	A-E	678	.	16694744	16694745	255,215,0	2	1,88	0,4
chr1	16840307	16840566	A-E	528	.	16840557	16840558	255,215,0	2	246,4	0,255
chr1	17240337	17240757	A-E	650	.	17240514	17240515	255,215,0	2	153,217	0,203
chr1	17454855	17455288	A-E	993	.	17455071	17455072	255,215,0	2	193,193	0,240
chr1	17518130	17518260	A-E	706	.	17518141	17518142	255,215,0	2	8,114	0,16
chr1	17518941	17519138	A-E	632	.	17519053	17519054	255,215,0	2	39,10	0,187
chr1	17534687	17534794	A-E	972	.	17534728	17534729	255,215,0	2	1,24	0,83
chr1	17539551	17539607	A-E	605	.	17539556	17539557	255,215,0	2	1,46	0,10
chr1	17578205	17578469	A-E	589	.	17578333	17578334	255,215,0	2	1,8	0,256
chr1	17767194	17767501	A-E	710	.	17767486	17767487	255,215,0	2	280,1	0,306
chr1	17767804	17768363	A-E	960	.	17768125	17768126	255,215,0	2	305,220	0,339
chr1	17896198	17896624	A-E	949	.	17896361	17896362	255,215,0	2	128,226	0,200
chr1	19253034	19253391	A-E	699	.	19253291	19253292	255,215,0	2	215,57	0,300
chr1	19253626	19253670	A-E	799	.	19253647	19253648	255,215,0	2	1,1	0,43
chr1	19336477	19336714	A-E	504	.	19336578	19336579	255,215,0	2	1,34	0,203
chr1	19337563	19337942	A-E	863	.	19337698	19337699	255,215,0	2	72,180	0,199
chr1	19535326	19535674	A-E	542	.	19535636	19535637	255,215,0	2	275,1	0,347
chr1	19814311	19814587	A-E	646	.	19814447	19814448	255,215,0	2	1,3	0,273
chr1	20930711	20931037	A-E	954	.	20930890	20930891	255,215,0	2	155,122	0,204
chr1	20993397	20993558	A-E	942	.	20993484	20993485	255,215,0	2	38,24	0,137
chr1	21023277	21023600	A-E	850	.	21023330	21023331	255,215,0	2	1,216	0,107
chr1	21111723	21112043	A-E	556	.	21111898	21111899	255,215,0	2	33,1	0,319
chr1	21348947	21349299	A-E	906	.	21348997	21348998	255,215,0	2	45,296	0,56
chr1	21558552	21558736	A-E	623	.	21558643	21558644	255,215,0	2	1,1	0,183
chr1	21588176	21588724	A-E	969	.	21588521	21588522	255,215,0	2	294,150	0,398
chr1	21588829	21589430	A-E	962	.	21588895	21588896	255,215,0	2	1,469	0,132
chr1	21643831	21644195	A-E	660	.	21643954	21643955	255,215,0	2	119,235	0,129
chr1	21649091	21649481	A-E	742	.	21649331	21649332	255,215,0	2	191,99	0,291
chr1	21650806	21651685	A-E	922	.	21651349	21651350	255,215,0	2	518,309	0,570
chr1	21651763	21652173	A-E	733	.	21651922	21651923	255,215,0	2	39,130	0,280
chr1	21663991	21664182	A-E	509	.	21664144	21664145	255,215,0	2	151,35	0,156
chr1	21664400	21664833	A-E	931	.	21664667	21664668	255,215,0	2	240,137	0,296
chr1	21664947	21665143	A-E	898	.	21665069	21665070	255,215,0	2	115,66	0,130
chr1	21965161	21965473	A-E	983	.	21965376	21965377	255,215,0	2	120,1	0,311
chr1	22094900	22095074	A-E	505	.	22094986	22094987	255,215,0	2	1,1	0,173
chr1	22262171	22262515	A-E	559	.	22262451	22262452	255,215,0	2	261,44	0,300
chr1	22262845	22263063	A-E	947	.	22262953	22262954	255,215,0	2	1,1	0,217
chr1	22266159	22266438	A-E	555	.	22266332	22266333	255,215,0	2	69,1	0,278
chr1	22345590	22345859	A-E	645	.	22345702	22345703	255,215,0	2	51,95	0,174
chr1	22366226	22366841	A-E	769	.	22366515	22366516	255,215,0	2	217,253	0,362
chr1	22375194	22375332	A-E	841	.	22375260	22375261	255,215,0	2	5,9	0,129
chr1	22380436	22380835	A-E	680	.	22380480	22380481	255,215,0	2	1,310	0,89
chr1	23076914	23077145	A-E	894	.	23077060	23077061	255,215,0	2	64,2	0,229
chr1	23426690	23427100	A-E	769	.	23426943	23426944	255,215,0	2	189,91	0,319
chr1	23523350	23523682	A-E	956	.	23523501	23523502	255,215,0	2	10,38	0,294
chr1	23542417	23542518	A-E	598	.	23542467	23542468	255,215,0	2	1,1	0,100
chr1	23852428	23852818	A-E	623	.	23852635	23852636	255,215,0	2	26,1	0,389
chr1	23855166	23855420	A-E	924	.	23855243	23855244	255,215,0	2	36,135	0,119
chr1	23856110	23856564	A-E	907	.	23856478	23856479	255,215,0	2	326,42	0,412
chr1	23881180	23881765	A-E	462	.	23881496	23881497	255,215,0	2	262,214	0,371
chr1	23882500	23882866	A-E	925	.	23882599	23882600	255,215,0	2	1,168	0,198
chr1	23888678	23889201	A-E	848	.	23888996	23888997	255,215,0	2	247,132	0,391
chr1	23903714	23904323	A-E	936	.	23904233	23904234	255,215,0	2	457,26	0,583
chr1	23912037	23912393	A-E	964	.	23912292	23912293	255,215,0	2	205,49	0,307
chr1	23916918	23917225	A-E	554	.	23917104	23917105	255,215,0	2	123,56	0,251
chr1	23918101	23918449	A-E	851	.	23918187	23918188	255,215,0	2	71,246	0,102
chr1	23961555	23961694	A-E	897	.	23961620	23961621	255,215,0	2	1,9	0,130
chr1	24071370	24071449	A-E	927	.	24071409	24071410	255,215,0	2	1,1	0,78
chr1	24223686	24223901	A-E	902	.	24223734	24223735	255,215,0	2	1,118	0,97
chr1	24278072	24278180	A-E	890	.	24278125	24278126	255,215,0	2	1,1	0,107
chr1	24345154	24345565	A-E	936	.	24345189	24345190	255,215,0	2	1,340	0,71
chr1	24349340	24349488	A-E	979	.	24349410	24349411	255,215,0	2	1,7	0,141
chr1	24476382	24476609	A-E	896	.	24476495	24476496	255,215,0	2	2,1	0,226
chr1	24518503	24518681	A-E	976	.	24518624	24518625	255,215,0	2	69,3	0,175
chr1	24519628	24519970	A-E	587	.	24519646	24519647	255,215,0	2	1,306	0,36
chr1	24691833	24692082	A-E	943	.	24691892	24691893	255,215,0	2	5,134	0,115
chr1	24736156	24736250	A-E	703	.	24736198	24736199	255,215,0	2	1,10	0,84
chr1	24970685	24970736	A-E	823	.	24970724	24970725	255,215,0	2	32,4	0,47
chr1	25051079	25051208	A-E	893	.	25051161	25051162	255,215,0	2	39,3	0,126
chr1	25074073	25074178	A-E	599	.	25074130	25074131	255,215,0	2	11,1	0,104
chr1	25258786	25259024	A-E	448	.	25258871	25258872	255,215,0	2	1,68	0,170
chr1	25281668	25281921	A-E	510	.	25281753	25281754	255,215,0	2	16,97	0,156
chr1	25344029	25344296	A-E	755	.	25344109	25344110	255,215,0	2	52,157	0,110
chr1	25348659	25349200	A-E	531	.	25348943	25348944	255,215,0	2	212,183	0,358
chr1	25349371	25349893	A-E	641	.	25349538	25349539	255,215,0	2	162,349	0,173
chr1	25559638	25560067	A-E	916	.	25559795	25559796	255,215,0	2	82,196	0,233
chr1	25566195	25566411	A-E	690	.	25566256	25566257	255,215,0	2	47,140	0,76
chr1	25566618	25566670	A-E	473	.	25566638	25566639	255,215,0	2	1,11	0,41
chr1	25665993	25666367	A-E	530	.	25666179	25666180	255,215,0	2	1,1	0,373
chr1	25942744	25943208	A-E	605	.	25942997	25942998	255,215,0	2	118,74	0,390
chr1	26022319	26022793	A-E	477	.	26022554	26022555	255,215,0	2	210,212	0,262
chr1	26123444	26123824	A-E	637	.	26123739	26123740	255,215,0	2	216,4	0,376
chr1	26184900	26185246	A-E	900	.	26185070	26185071	255,215,0	2	1,5	0,341
chr1	26201939	26202488	A-E	793	.	26202472	26202473	255,215,0	2	520,1	0,548
chr1	26420880	26421124	A-E	904	.	26421001	26421002	255,215,0	2	1,1	0,243
chr1	26642014	26642169	A-E	504	.	26642068	26642069	255,215,0	2	14,59	0,96
chr1	26677301	26677628	A-E	834	.	26677412	26677413	255,215,0	2	60,163	0,164
chr1	26678060	26678317	A-E	918	.	26678199	26678200	255,215,0	2	24,1	0,256
chr1	26683687	26684084	A-E	577	.	26683889	26683890	255,215,0	2	9,1	0,396
chr1	26826817	26827162	A-E	446	.	26826848	26826849	255,215,0	2	8,289	0,56
chr1	26827232	26827869	A-E	536	.	26827507	26827508	255,215,0	2	265,351	0,286
chr1	26946261	26946815	A-E	761	.	26946580	26946581	255,215,0	2	290,205	0,349
chr1	26946837	26947249	A-E	441	.	26947075	26947076	255,215,0	2	72,6	0,406
chr1	26947342	26948198	A-E	699	.	26947480	26947481	255,215,0	2	79,658	0,198
chr1	27024638	27025138	A-E	757	.	27024824	27024825	255,215,0	2	142,268	0,232
chr1	27126395	27126599	A-E	656	.	27126541	27126542	255,215,0	2	91,2	0,202
chr1	27175784	27176273	A-E	853	.	27175983	27175984	255,215,0	2	131,220	0,269
chr1	27188560	27188835	A-E	863	.	27188683	27188684	255,215,0	2	1,28	0,247
chr1	27191386	27191927	A-E	478	.	27191660	27191661	255,215,0	2	204,195	0,346
chr1	27336678	27336931	A-E	616	.	27336803	27336804	255,215,0	2	1,3	0,250
chr1	27518479	27518500	A-E	634	.	27518488	27518489	255,215,0	2	1,3	0,18
chr1	27519342	27519481	A-E	948	.	27519411	27519412	255,215,0	2	1,1	0,138
chr1	27691785	27692261	A-E	694	.	27692090	27692091	255,215,0	2	252,117	0,359
chr1	27762936	27763307	A-E	557	.	27763205	27763206	255,215,0	2	226,58	0,313
chr1	27866905	27867128	A-E	964	.	27866969	27866970	255,215,0	2	3,97	0,126
chr1	27868928	27869249	A-E	971	.	27868953	27868954	255,215,0	2	1,271	0,50
chr1	27869425	27869556	A-E	789	.	27869493	27869494	255,215,0	2	35,28	0,103
chr1	27883844	27884140	A-E	863	.	27883934	27883935	255,215,0	2	42,157	0,139
chr1	27890194	27890387	A-E	773	.	27890290	27890291	255,215,0	2	1,1	0,192
chr1	27917739	27917877	A-E	675	.	27917813	27917814	255,215,0	2	12,1	0,137
chr1	27976905	27977430	A-E	947	.	27977240	27977241	255,215,0	2	261,115	0,410
chr1	27985480	27985709	A-E	664	.	27985577	27985578	255,215,0	2	64,98	0,131
chr1	27985869	27985982	A-E	844	.	27985924	27985925	255,215,0	2	1,3	0,110
chr1	27986111	27986384	A-E	534	.	27986267	27986268	255,215,0	2	116,75	0,198
chr1	28189568	28190269	A-E	624	.	28189911	28189912	255,215,0	2	330,343	0,358
chr1	28449970	28450467	A-E	558	.	28450216	28450217	255,215,0	2	200,203	0,294
chr1	28470998	28471254	A-E	904	.	28471208	28471209	255,215,0	2	170,4	0,252
chr1	28576012	28576248	A-E	933	.	28576108	28576109	255,215,0	2	17,59	0,177
chr1	28578296	28578325	A-E	595	.	28578310	28578311	255,215,0	2	1,1	0,28
chr1	28587338	28587737	A-E	899	.	28587563	28587564	255,215,0	2	53,1	0,398
chr1	28640564	28640739	A-E	820	.	28640691	28640692	255,215,0	2	82,1	0,174
chr1	28736467	28736498	A-E	531	.	28736482	28736483	255,215,0	2	1,1	0,30
chr1	28743049	28743263	A-E	719	.	28743105	28743106	255,215,0	2	1,101	0,113
chr1	28776524	28777127	A-E	608	.	28776809	28776810	255,215,0	2	280,312	0,291
chr1	28975596	28975767	A-E	526	.	28975681	28975682	255,215,0	2	1,1	0,170
chr1	28995839	28995924	A-E	503	.	28995863	28995864	255,215,0	2	1,36	0,49
chr1	29211316	29211750	A-E	985	.	29211744	29211745	255,215,0	2	424,1	0,433
chr1	29253461	29253677	A-E	691	.	29253524	29253525	255,215,0	2	1,90	0,126
chr1	29506105	29506507	A-E	527	.	29506463	29506464	255,215,0	2	324,8	0,394
chr1	29565515	29565732	A-E	661	.	29565597	29565598	255,215,0	2	1,52	0,165
chr1	29565762	29566055	A-E	950	.	29565978	29565979	255,215,0	2	141,1	0,292
chr1	31231715	31232072	A-E	626	.	31231885	31231886	255,215,0	2	122,137	0,220
chr1	31251287	31251533	A-E	610	.	31251451	31251452	255,215,0	2	89,5	0,241
chr1	31271110	31271203	A-E	798	.	31271156	31271157	255,215,0	2	1,1	0,92
chr1	31271573	31271754	A-E	817	.	31271650	31271651	255,215,0	2	4,30	0,151
chr1	31537719	31538012	A-E	481	.	31537813	31537814	255,215,0	2	63,167	0,126
chr1	31627566	31627958	A-E	512	.	31627873	31627874	255,215,0	2	260,37	0,355
chr1	31628220	31628457	A-E	771	.	31628358	31628359	255,215,0	2	116,76	0,161
chr1	31643824	31643962	A-E	930	.	31643870	31643871	255,215,0	2	1,45	0,93
chr1	31918040	31918109	A-E	904	.	31918074	31918075	255,215,0	2	1,1	0,68
chr1	31944306	31944695	A-E	990	.	31944577	31944578	255,215,0	2	194,39	0,350
chr1	31956203	31956482	A-E	975	.	31956383	31956384	255,215,0	2	117,34	0,245
chr1	32015159	32015590	A-E	554	.	32015320	32015321	255,215,0	2	132,239	0,192
chr1	32166698	32166999	A-E	981	.	32166823	32166824	255,215,0	2	1,51	0,250
chr1	32178476	32178689	A-E	549	.	32178685	32178686	255,215,0	2	207,1	0,212
chr1	32253647	32254040	A-E	650	.	32253860	32253861	255,215,0	2	165,130	0,263
chr1	32394382	32394617	A-E	511	.	32394591	32394592	255,215,0	2	186,1	0,234
chr1	32402000	32402067	A-E	666	.	32402033	32402034	255,215,0	2	1,1	0,66
chr1	32402078	32402487	A-E	699	.	32402462	32402463	255,215,0	2	384,23	0,386
chr1	32405536	32405898	A-E	966	.	32405617	32405618	255,215,0	2	8,207	0,155
chr1	32420307	32420572	A-E	965	.	32420413	32420414	255,215,0	2	84,135	0,130
chr1	32421622	32422096	A-E	960	.	32421695	32421696	255,215,0	2	35,362	0,112
chr1	32423598	32423720	A-E	693	.	32423681	32423682	255,215,0	2	77,31	0,91
chr1	32480660	32480781	A-E	621	.	32480720	32480721	255,215,0	2	1,1	0,120
chr1	32701561	32701886	A-E	787	.	32701723	32701724	255,215,0	2	1,1	0,324
chr1	33077721	33078012	A-E	885	.	33077948	33077949	255,215,0	2	180,16	0,275
chr1	33182280	33182513	A-E	852	.	33182367	33182368	255,215,0	2	1,59	0,174
chr1	33225254	33225508	A-E	911	.	33225380	33225381	255,215,0	2	1,1	0,253
chr1	33225777	33226084	A-E	957	.	33225889	33225890	255,215,0	2	1,82	0,225
chr1	33226574	33226719	A-E	867	.	33226666	33226667	255,215,0	2	42,1	0,144
chr1	33227148	33227387	A-E	895	.	33227319	33227320	255,215,0	2	105,1	0,238
chr1	33427851	33428169	A-E	788	.	33427990	33427991	255,215,0	2	1,40	0,278
chr1	33428474	33429020	A-E	791	.	33428769	33428770	255,215,0	2	253,208	0,338
chr1	33446568	33446686	A-E	594	.	33446630	33446631	255,215,0	2	10,3	0,115
chr1	33446816	33447482	A-E	565	.	33446949	33446950	255,215,0	2	86,485	0,181
chr1	33454437	33454737	A-E	552	.	33454680	33454681	255,215,0	2	188,1	0,299
chr1	33454783	33455472	A-E	654	.	33455324	33455325	255,215,0	2	506,112	0,577
chr1	33457406	33457727	A-E	520	.	33457614	33457615	255,215,0	2	182,86	0,235
chr1	33457914	33458607	A-E	827	.	33458310	33458311	255,215,0	2	323,223	0,470
chr1	33500817	33500865	A-E	675	.	33500842	33500843	255,215,0	2	4,1	0,47
chr1	33515825	33516245	A-E	967	.	33515959	33515960	255,215,0	2	55,206	0,214
chr1	33593963	33594340	A-E	470	.	33594179	33594180	255,215,0	2	168,111	0,266
chr1	33685276	33685676	A-E	542	.	33685469	33685470	255,215,0	2	1,13	0,387
chr1	35208387	35208476	A-E	619	.	35208437	35208438	255,215,0	2	14,1	0,88
chr1	35667940	35667942	A-E	606	.	35667940	35667941	255,215,0	2	1,1	0,1
chr1	35811471	35811605	A-E	510	.	35811501	35811502	255,215,0	2	1,73	0,61
chr1	36103028	36103162	A-E	768	.	36103143	36103144	255,215,0	2	98,1	0,133
chr1	36183411	36183689	A-E	759	.	36183587	36183588	255,215,0	2	130,54	0,224
chr1	36555347	36555633	A-E	814	.	36555605	36555606	255,215,0	2	252,20	0,266
chr1	36616041	36616095	A-E	696	.	36616066	36616067	255,215,0	2	2,4	0,50
chr1	36616485	36616868	A-E	865	.	36616576	36616577	255,215,0	2	88,288	0,95
chr1	36713857	36714069	A-E	882	.	36713962	36713963	255,215,0	2	1,2	0,210
chr1	36839449	36839891	A-E	927	.	36839557	36839558	255,215,0	2	42,266	0,176
chr1	36840093	36840535	A-E	902	.	36840444	36840445	255,215,0	2	293,32	0,410
chr1	36866636	36866899	A-E	842	.	36866719	36866720	255,215,0	2	54,149	0,114
chr1	36877554	36877832	A-E	610	.	36877692	36877693	255,215,0	2	5,6	0,272
chr1	37169397	37169618	A-E	721	.	37169482	37169483	255,215,0	2	61,110	0,111
chr1	37937293	37937526	A-E	954	.	37937470	37937471	255,215,0	2	126,4	0,229
chr1	37942874	37943354	A-E	547	.	37943026	37943027	255,215,0	2	147,322	0,158
chr1	37943723	37943795	A-E	858	.	37943753	37943754	255,215,0	2	2,12	0,60
chr1	37944084	37944971	A-E	854	.	37944381	37944382	255,215,0	2	298,589	0,298
chr1	37963580	37963746	A-E	772	.	37963662	37963663	255,215,0	2	1,1	0,165
chr1	38018684	38018725	A-E	673	.	38018715	38018716	255,215,0	2	24,1	0,40
chr1	38460822	38461070	A-E	582	.	38460945	38460946	255,215,0	2	1,1	0,247
chr1	38465723	38465839	A-E	874	.	38465778	38465779	255,215,0	2	1,6	0,110
chr1	38469752	38469964	A-E	852	.	38469807	38469808	255,215,0	2	1,102	0,110
chr1	39569453	39569618	A-E	866	.	39569543	39569544	255,215,0	2	18,1	0,164
chr1	39593257	39593498	A-E	587	.	39593377	39593378	255,215,0	2	1,1	0,240
chr1	39633654	39634014	A-E	980	.	39633701	39633702	255,215,0	2	1,266	0,94
chr1	39649524	39649781	A-E	873	.	39649613	39649614	255,215,0	2	1,79	0,178
chr1	39649837	39650144	A-E	742	.	39649896	39649897	255,215,0	2	1,188	0,119
chr1	39658064	39658129	A-E	954	.	39658081	39658082	255,215,0	2	1,31	0,34
chr1	39857791	39857995	A-E	737	.	39857868	39857869	255,215,0	2	13,62	0,142
chr1	39874208	39874673	A-E	555	.	39874341	39874342	255,215,0	2	118,315	0,150
chr1	40040053	40040157	A-E	821	.	40040104	40040105	255,215,0	2	1,1	0,103
chr1	40264989	40265119	A-E	985	.	40265044	40265045	255,215,0	2	16,34	0,96
chr1	40504860	40505165	A-E	630	.	40505012	40505013	255,215,0	2	1,1	0,304
chr1	41367669	41367867	A-E	840	.	41367800	41367801	255,215,0	2	69,3	0,195
chr1	41825927	41826139	A-E	941	.	41826061	41826062	255,215,0	2	64,7	0,205
chr1	41826658	41826983	A-E	838	.	41826744	41826745	255,215,0	2	12,163	0,162
chr1	41837492	41837663	A-E	819	.	41837577	41837578	255,215,0	2	1,1	0,170
chr1	41885108	41885337	A-E	694	.	41885222	41885223	255,215,0	2	1,1	0,228
chr1	41961925	41962146	A-E	682	.	41962028	41962029	255,215,0	2	51,64	0,157
chr1	41981831	41982007	A-E	863	.	41981925	41981926	255,215,0	2	15,1	0,175
chr1	42248889	42249252	A-E	826	.	42248980	42248981	255,215,0	2	1,181	0,182
chr1	42327794	42328248	A-E	686	.	42327996	42327997	255,215,0	2	148,197	0,257
chr1	42328578	42328878	A-E	870	.	42328729	42328730	255,215,0	2	102,98	0,202
chr1	42366364	42366624	A-E	943	.	42366513	42366514	255,215,0	2	90,50	0,210
chr1	42366819	42367026	A-E	809	.	42366960	42366961	255,215,0	2	77,1	0,206
chr1	43150309	43150677	A-E	726	.	43150373	43150374	255,215,0	2	1,240	0,128
chr1	43402214	43402581	A-E	910	.	43402424	43402425	255,215,0	2	177,123	0,244
chr1	43402778	43403133	A-E	773	.	43403048	43403049	255,215,0	2	213,27	0,328
chr1	43406108	43407009	A-E	755	.	43406835	43406836	255,215,0	2	682,128	0,773
chr1	43407355	43407700	A-E	947	.	43407615	43407616	255,215,0	2	224,47	0,298
chr1	43421452	43421835	A-E	561	.	43421669	43421670	255,215,0	2	212,160	0,223
chr1	43432863	43433109	A-E	951	.	43432937	43432938	255,215,0	2	1,98	0,148
chr1	43760174	43760222	A-E	971	.	43760210	43760211	255,215,0	2	27,1	0,47
chr1	43839359	43839523	A-E	688	.	43839440	43839441	255,215,0	2	1,1	0,163
chr1	43988888	43989038	A-E	782	.	43988935	43988936	255,215,0	2	1,55	0,95
chr1	43997843	43998152	A-E	511	.	43997976	43997977	255,215,0	2	1,43	0,266
chr1	44023345	44023711	A-E	826	.	44023412	44023413	255,215,0	2	1,232	0,134
chr1	44240162	44240471	A-E	519	.	44240216	44240217	255,215,0	2	2,201	0,108
chr1	44249274	44249663	A-E	897	.	44249468	44249469	255,215,0	2	2,1	0,388
chr1	44302297	44302456	A-E	792	.	44302337	44302338	255,215,0	2	1,78	0,81
chr1	44338102	44338268	A-E	883	.	44338176	44338177	255,215,0	2	1,18	0,148
chr1	44378405	44378587	A-E	499	.	44378507	44378508	255,215,0	2	44,21	0,161
chr1	44692988	44693156	A-E	726	.	44693051	44693052	255,215,0	2	26,67	0,101
chr1	44951424	44951733	A-E	806	.	44951501	44951502	255,215,0	2	1,155	0,154
chr1	45142875	45143128	A-E	627	.	45143001	45143002	255,215,0	2	2,1	0,252
chr1	45187064	45187481	A-E	451	.	45187394	45187395	255,215,0	2	246,2	0,415
chr1	45187567	45187848	A-E	542	.	45187824	45187825	255,215,0	2	235,1	0,280
chr1	45195062	45195154	A-E	772	.	45195108	45195109	255,215,0	2	3,1	0,91
chr1	45196708	45197102	A-E	924	.	45197064	45197065	255,215,0	2	320,1	0,393
chr1	45670767	45670868	A-E	535	.	45670820	45670821	255,215,0	2	8,2	0,99
chr1	45990749	45991039	A-E	672	.	45990945	45990946	255,215,0	2	104,1	0,289
chr1	46268583	46268737	A-E	953	.	46268650	46268651	255,215,0	2	1,20	0,134
chr1	46689426	46689696	A-E	675	.	46689548	46689549	255,215,0	2	1,26	0,244
chr1	46986321	46986408	A-E	854	.	46986364	46986365	255,215,0	2	1,1	0,86
chr1	47185464	47185602	A-E	966	.	47185532	47185533	255,215,0	2	1,1	0,137
chr1	47800262	47800514	A-E	716	.	47800435	47800436	255,215,0	2	169,73	0,179
chr1	48224075	48224507	A-E	918	.	48224158	48224159	255,215,0	2	42,306	0,126
chr1	48515615	48515747	A-E	730	.	48515670	48515671	255,215,0	2	34,54	0,78
chr1	49038282	49038602	A-E	506	.	49038502	49038503	255,215,0	2	123,1	0,319
chr1	49397467	49397500	A-E	981	.	49397483	49397484	255,215,0	2	1,1	0,32
chr1	51443962	51444181	A-E	531	.	51444160	51444161	255,215,0	2	182,4	0,215
chr1	51444500	51444960	A-E	827	.	51444563	51444564	255,215,0	2	1,334	0,126
chr1	51445633	51445976	A-E	592	.	51445804	51445805	255,215,0	2	1,1	0,342
chr1	51703075	51703494	A-E	600	.	51703243	51703244	255,215,0	2	22,104	0,315
chr1	51703497	51703848	A-E	661	.	51703586	51703587	255,215,0	2	5,176	0,175
chr1	52088228	52088763	A-E	617	.	52088496	52088497	255,215,0	2	143,140	0,395
chr1	52110368	52110491	A-E	822	.	52110429	52110430	255,215,0	2	1,1	0,122
chr1	52830922	52831212	A-E	948	.	52831003	52831004	255,215,0	2	42,168	0,122
chr1	53482500	53482782	A-E	573	.	53482640	53482641	255,215,0	2	1,1	0,281
chr1	53601216	53601312	A-E	987	.	53601264	53601265	255,215,0	2	4,3	0,93
chr1	53663042	53663408	A-E	688	.	53663104	53663105	255,215,0	2	1,241	0,125
chr1	54204694	54205092	A-E	588	.	54204988	54204989	255,215,0	2	250,58	0,340
chr1	54715450	54715803	A-E	693	.	54715578	54715579	255,215,0	2	1,96	0,257
chr1	54739027	54739187	A-E	936	.	54739055	54739056	255,215,0	2	1,103	0,57
chr1	54739679	54739787	A-E	953	.	54739709	54739710	255,215,0	2	1,47	0,61
chr1	54842500	54842749	A-E	547	.	54842624	54842625	255,215,0	2	1,1	0,248
chr1	54873075	54873515	A-E	839	.	54873405	54873406	255,215,0	2	287,66	0,374
chr1	54875187	54875373	A-E	622	.	54875226	54875227	255,215,0	2	1,108	0,78
chr1	54953784	54954325	A-E	733	.	54954089	54954090	255,215,0	2	241,171	0,370
chr1	55411305	55411465	A-E	851	.	55411370	55411371	255,215,0	2	1,29	0,131
chr1	55418708	55418921	A-E	987	.	55418810	55418811	255,215,0	2	8,15	0,198
chr1	55431735	55431939	A-E	922	.	55431830	55431831	255,215,0	2	1,14	0,190
chr1	55436992	55437436	A-E	969	.	55437097	55437098	255,215,0	2	36,269	0,175
chr1	55461973	55462255	A-E	878	.	55462114	55462115	255,215,0	2	2,1	0,281
chr1	55506956	55507037	A-E	917	.	55506996	55506997	255,215,0	2	1,1	0,80
chr1	55894779	55895033	A-E	971	.	55894905	55894906	255,215,0	2	1,1	0,253
chr1	55909250	55909597	A-E	967	.	55909488	55909489	255,215,0	2	131,1	0,346
chr1	56184456	56184884	A-E	945	.	56184685	56184686	255,215,0	2	42,10	0,418
chr1	56974162	56974535	A-E	981	.	56974380	56974381	255,215,0	2	171,106	0,267
chr1	57042744	57043185	A-E	561	.	57043023	57043024	255,215,0	2	203,84	0,357
chr1	57043287	57044160	A-E	513	.	57043620	57043621	255,215,0	2	311,516	0,357
chr1	57984368	57984560	A-E	964	.	57984407	57984408	255,215,0	2	1,113	0,79
chr1	57985042	57985102	A-E	760	.	57985070	57985071	255,215,0	2	1,4	0,56
chr1	59011232	59011517	A-E	594	.	59011298	59011299	255,215,0	2	1,152	0,133
chr1	59049880	59049917	A-E	922	.	59049901	59049902	255,215,0	2	8,1	0,36
chr1	59050239	59050578	A-E	970	.	59050487	59050488	255,215,0	2	233,75	0,264
chr1	59083966	59084335	A-E	550	.	59084185	59084186	255,215,0	2	162,91	0,278
chr1	59221049	59221462	A-E	977	.	59221386	59221387	255,215,0	2	297,34	0,379
chr1	59228706	59229186	A-E	651	.	59229034	59229035	255,215,0	2	269,91	0,389
chr1	59280364	59280505	A-E	743	.	59280396	59280397	255,215,0	2	1,76	0,65
chr1	59280773	59281281	A-E	871	.	59281051	59281052	255,215,0	2	263,214	0,294
chr1	59281510	59281579	A-E	960	.	59281544	59281545	255,215,0	2	1,1	0,68
chr1	59281873	59282217	A-E	785	.	59282124	59282125	255,215,0	2	231,72	0,272
chr1	59347262	59347482	A-E	900	.	59347403	59347404	255,215,0	2	72,8	0,212
chr1	59394323	59394565	A-E	873	.	59394422	59394423	255,215,0	2	4,46	0,196
chr1	59395500	59395772	A-E	821	.	59395633	59395634	255,215,0	2	70,74	0,198
chr1	59495421	59495772	A-E	952	.	59495710	59495711	255,215,0	2	229,1	0,350
chr1	59509588	59509786	A-E	913	.	59509692	59509693	255,215,0	2	12,1	0,197
chr1	59761390	59761720	A-E	515	.	59761438	59761439	255,215,0	2	1,233	0,97
chr1	59892933	59893062	A-E	986	.	59892953	59892954	255,215,0	2	1,88	0,41
chr1	59910700	59911009	A-E	894	.	59910819	59910820	255,215,0	2	1,70	0,239
chr1	60172811	60173111	A-E	639	.	60172975	60172976	255,215,0	2	30,1	0,299
chr1	61543611	61543877	A-E	792	.	61543751	61543752	255,215,0	2	78,62	0,204
chr1	61586776	61586881	A-E	486	.	61586801	61586802	255,215,0	2	23,77	0,28
chr1	61605788	61605945	A-E	517	.	61605827	61605828	255,215,0	2	1,78	0,79
chr1	61784447	61784809	A-E	822	.	61784577	61784578	255,215,0	2	1,102	0,260
chr1	61918819	61919182	A-E	479	.	61919003	61919004	255,215,0	2	50,43	0,320
chr1	62208896	62209266	A-E	874	.	62209263	62209264	255,215,0	2	367,1	0,369
chr1	62542241	62542264	A-E	692	.	62542251	62542252	255,215,0	2	1,2	0,21
chr1	62773248	62773553	A-E	580	.	62773400	62773401	255,215,0	2	1,1	0,304
chr1	62822173	62822473	A-E	974	.	62822318	62822319	255,215,0	2	68,76	0,224
chr1	64127998	64128504	A-E	984	.	64128153	64128154	255,215,0	2	143,337	0,169
chr1	64197270	64197475	A-E	941	.	64197384	64197385	255,215,0	2	28,4	0,201
chr1	64505281	64505575	A-E	948	.	64505360	64505361	255,215,0	2	1,135	0,159
chr1	65363729	65364057	A-E	984	.	65363937	65363938	255,215,0	2	91,1	0,327
chr1	65364183	65364439	A-E	888	.	65364281	65364282	255,215,0	2	7,66	0,190
chr1	65381647	65381826	A-E	926	.	65381743	65381744	255,215,0	2	45,31	0,148
chr1	65383044	65383557	A-E	983	.	65383224	65383225	255,215,0	2	172,323	0,190
chr1	65414892	65415081	A-E	652	.	65415056	65415057	255,215,0	2	142,1	0,188
chr1	66714465	66714786	A-E	486	.	66714642	66714643	255,215,0	2	98,64	0,257
chr1	66724458	66724790	A-E	814	.	66724561	66724562	255,215,0	2	1,125	0,207
chr1	66728047	66728190	A-E	982	.	66728183	66728184	255,215,0	2	131,1	0,142
chr1	66736293	66736539	A-E	593	.	66736357	66736358	255,215,0	2	11,127	0,119
chr1	66737013	66737268	A-E	966	.	66737092	66737093	255,215,0	2	4,99	0,156
chr1	66737653	66738054	A-E	931	.	66737694	66737695	255,215,0	2	1,319	0,82
chr1	66747978	66748387	A-E	527	.	66748104	66748105	255,215,0	2	74,229	0,180
chr1	66757072	66757442	A-E	846	.	66757256	66757257	255,215,0	2	1,1	0,369
chr1	66760490	66760831	A-E	971	.	66760660	66760661	255,215,0	2	1,1	0,340
chr1	67029191	67029437	A-E	676	.	67029358	67029359	255,215,0	2	98,9	0,237
chr1	67029939	67030347	A-E	956	.	67030121	67030122	255,215,0	2	113,155	0,253
chr1	67400555	67400887	A-E	575	.	67400571	67400572	255,215,0	2	1,299	0,33
chr1	67893161	67893491	A-E	635	.	67893378	67893379	255,215,0	2	107,1	0,329
chr1	68036173	68036524	A-E	539	.	68036290	68036291	255,215,0	2	26,142	0,209
chr1	68118588	68118809	A-E	685	.	68118773	68118774	255,215,0	2	152,1	0,220
chr1	68149978	68150225	A-E	774	.	68149981	68149982	255,215,0	2	1,241	0,6
chr1	68166463	68166766	A-E	768	.	68166596	68166597	255,215,0	2	11,46	0,257
chr1	68179338	68179520	A-E	710	.	68179429	68179430	255,215,0	2	2,1	0,181
chr1	68215256	68215932	A-E	954	.	68215329	68215330	255,215,0	2	1,529	0,147
chr1	68257383	68257657	A-E	831	.	68257524	68257525	255,215,0	2	92,83	0,191
chr1	68257818	68258216	A-E	843	.	68258147	68258148	255,215,0	2	263,1	0,397
chr1	68345947	68346247	A-E	932	.	68346096	68346097	255,215,0	2	1,1	0,299
chr1	68849988	68850367	A-E	989	.	68850178	68850179	255,215,0	2	3,1	0,378
chr1	68961350	68961555	A-E	806	.	68961471	68961472	255,215,0	2	39,1	0,204
chr1	70442682	70442884	A-E	568	.	70442787	70442788	255,215,0	2	10,1	0,201
chr1	70877943	70877992	A-E	831	.	70877967	70877968	255,215,0	2	2,1	0,48
chr1	72750151	72750388	A-E	702	.	72750328	72750329	255,215,0	2	120,1	0,236
chr1	72750417	72750888	A-E	937	.	72750605	72750606	255,215,0	2	64,157	0,314
chr1	78567287	78567595	A-E	961	.	78567374	78567375	255,215,0	2	12,144	0,164
chr1	79154444	79154658	A-E	432	.	79154580	79154581	255,215,0	2	60,1	0,213
chr1	82168687	82169067	A-E	867	.	82168778	82168779	255,215,0	2	25,221	0,159
chr1	82172386	82172576	A-E	507	.	82172502	82172503	255,215,0	2	44,1	0,189
chr1	84621935	84622234	A-E	963	.	84622084	84622085	255,215,0	2	2,1	0,298
chr1	84719698	84719921	A-E	639	.	84719810	84719811	255,215,0	2	3,1	0,222
chr1	84893957	84893994	A-E	681	.	84893975	84893976	255,215,0	2	2,1	0,36
chr1	84970291	84970670	A-E	921	.	84970306	84970307	255,215,0	2	1,348	0,31
chr1	84971050	84971209	A-E	518	.	84971114	84971115	255,215,0	2	16,46	0,113
chr1	85038681	85038996	A-E	683	.	85038863	85038864	255,215,0	2	119,69	0,246
chr1	85085332	85085345	A-E	543	.	85085337	85085338	255,215,0	2	1,2	0,11
chr1	85164684	85164910	A-E	554	.	85164796	85164797	255,215,0	2	1,1	0,225
chr1	85313015	85313206	A-E	806	.	85313126	85313127	255,215,0	2	35,3	0,188
chr1	85320078	85320332	A-E	949	.	85320200	85320201	255,215,0	2	43,51	0,203
chr1	85740963	85741154	A-E	854	.	85741038	85741039	255,215,0	2	41,81	0,110
chr1	85744584	85744829	A-E	973	.	85744750	85744751	255,215,0	2	118,30	0,215
chr1	85763971	85764258	A-E	568	.	85764065	85764066	255,215,0	2	1,99	0,188
chr1	85779776	85780132	A-E	964	.	85779837	85779838	255,215,0	2	3,235	0,121
chr1	85794698	85795078	A-E	988	.	85794847	85794848	255,215,0	2	65,146	0,234
chr1	85795855	85796291	A-E	922	.	85796119	85796120	255,215,0	2	144,50	0,386
chr1	85796595	85797055	A-E	884	.	85796821	85796822	255,215,0	2	151,157	0,303
chr1	85810010	85810182	A-E	675	.	85810129	85810130	255,215,0	2	113,46	0,126
chr1	86072885	86073441	A-E	870	.	86073155	86073156	255,215,0	2	229,243	0,313
chr1	86078461	86078819	A-E	736	.	86078679	86078680	255,215,0	2	189,109	0,249
chr1	87171187	87171726	A-E	597	.	87171421	87171422	255,215,0	2	228,298	0,241
chr1	87239429	87239698	A-E	907	.	87239490	87239491	255,215,0	2	1,147	0,122
chr1	87240012	87240427	A-E	819	.	87240201	87240202	255,215,0	2	114,149	0,266
chr1	87253936	87254322	A-E	650	.	87254170	87254171	255,215,0	2	105,21	0,365
chr1	87258759	87259068	A-E	476	.	87258987	87258988	255,215,0	2	178,30	0,279
chr1	87311891	87312243	A-E	858	.	87312066	87312067	255,215,0	2	1,1	0,351
chr1	87795981	87796645	A-E	806	.	87796066	87796067	255,215,0	2	1,493	0,171
chr1	87800631	87801610	A-E	432	.	87800747	87800748	255,215,0	2	19,764	0,215
chr1	89240079	89240319	A-E	957	.	89240197	89240198	255,215,0	2	1,4	0,236
chr1	89358212	89358439	A-E	707	.	89358315	89358316	255,215,0	2	5,25	0,202
chr1	89457267	89457549	A-E	764	.	89457407	89457408	255,215,0	2	1,1	0,281
chr1	89594590	89594813	A-E	743	.	89594735	89594736	255,215,0	2	91,23	0,200
chr1	89739985	89740544	A-E	947	.	89740196	89740197	255,215,0	2	187,322	0,237
chr1	90185639	90185820	A-E	726	.	90185727	90185728	255,215,0	2	56,59	0,122
chr1	90187003	90187162	A-E	925	.	90187105	90187106	255,215,0	2	95,49	0,110
chr1	90274070	90274340	A-E	716	.	90274209	90274210	255,215,0	2	11,1	0,269
chr1	90289247	90289293	A-E	527	.	90289269	90289270	255,215,0	2	1,1	0,45
chr1	90309838	90310280	A-E	815	.	90310071	90310072	255,215,0	2	214,188	0,254
chr1	90320845	90321084	A-E	581	.	90320896	90320897	255,215,0	2	41,177	0,62
chr1	90372321	90372729	A-E	789	.	90372377	90372378	255,215,0	2	12,306	0,102
chr1	90374317	90375036	A-E	774	.	90374523	90374524	255,215,0	2	190,496	0,223
chr1	90376424	90376756	A-E	882	.	90376560	90376561	255,215,0	2	6,65	0,267
chr1	90461797	90461945	A-E	564	.	90461858	90461859	255,215,0	2	1,26	0,122
chr1	90466598	90466642	A-E	616	.	90466619	90466620	255,215,0	2	1,1	0,43
chr1	92021775	92022091	A-E	593	.	92021978	92021979	255,215,0	2	103,12	0,304
chr1	92035219	92035770	A-E	887	.	92035547	92035548	255,215,0	2	304,197	0,354
chr1	92048213	92048455	A-E	535	.	92048329	92048330	255,215,0	2	1,9	0,233
chr1	92196214	92196626	A-E	790	.	92196447	92196448	255,215,0	2	169,113	0,299
chr1	92197507	92197667	A-E	729	.	92197586	92197587	255,215,0	2	1,1	0,159
chr1	92198149	92198440	A-E	958	.	92198226	92198227	255,215,0	2	2,137	0,154
chr1	92201825	92202076	A-E	570	.	92201950	92201951	255,215,0	2	1,1	0,250
chr1	92202579	92202753	A-E	944	.	92202665	92202666	255,215,0	2	1,1	0,173
chr1	92295673	92296022	A-E	859	.	92295847	92295848	255,215,0	2	1,1	0,348
chr1	93270252	93270588	A-E	958	.	93270466	93270467	255,215,0	2	94,1	0,335
chr1	93324554	93324784	A-E	778	.	93324668	93324669	255,215,0	2	1,1	0,229
chr1	93416699	93417072	A-E	731	.	93416986	93416987	255,215,0	2	203,1	0,372
chr1	94089710	94089715	A-E	642	.	94089712	94089713	255,215,0	2	1,1	0,4
chr1	94127789	94128026	A-E	917	.	94127839	94127840	255,215,0	2	50,186	0,51
chr1	94130951	94131239	A-E	648	.	94131094	94131095	255,215,0	2	1,1	0,287
chr1	94158127	94158185	A-E	902	.	94158166	94158167	255,215,0	2	22,1	0,57
chr1	94158601	94159338	A-E	983	.	94158653	94158654	255,215,0	2	6,637	0,100
chr1	94160495	94160662	A-E	853	.	94160586	94160587	255,215,0	2	17,1	0,166
chr1	94167175	94167520	A-E	966	.	94167393	94167394	255,215,0	2	155,62	0,283
chr1	94169341	94169462	A-E	769	.	94169390	94169391	255,215,0	2	5,27	0,94
chr1	94169670	94169961	A-E	685	.	94169879	94169880	255,215,0	2	135,6	0,285
chr1	94224034	94224429	A-E	617	.	94224105	94224106	255,215,0	2	15,266	0,129
chr1	94224546	94224929	A-E	779	.	94224683	94224684	255,215,0	2	46,153	0,230
chr1	94244939	94245309	A-E	974	.	94245198	94245199	255,215,0	2	153,4	0,366
chr1	94371317	94371601	A-E	742	.	94371444	94371445	255,215,0	2	1,29	0,255
chr1	94788386	94788592	A-E	531	.	94788435	94788436	255,215,0	2	1,107	0,99
chr1	95007995	95008302	A-E	713	.	95008218	95008219	255,215,0	2	141,1	0,306
chr1	95008693	95008821	A-E	634	.	95008773	95008774	255,215,0	2	34,1	0,127
chr1	95028441	95028830	A-E	880	.	95028549	95028550	255,215,0	2	1,172	0,217
chr1	95063321	95063608	A-E	588	.	95063417	95063418	255,215,0	2	1,94	0,193
chr1	95107584	95108052	A-E	601	.	95107917	95107918	255,215,0	2	275,75	0,393
chr1	95112003	95112217	A-E	989	.	95112109	95112110	255,215,0	2	1,1	0,213
chr1	95113814	95114327	A-E	912	.	95114012	95114013	255,215,0	2	191,306	0,207
chr1	95179307	95179605	A-E	844	.	95179477	95179478	255,215,0	2	146,102	0,196
chr1	95193393	95193837	A-E	692	.	95193666	95193667	255,215,0	2	169,66	0,378
chr1	95221261	95221551	A-E	497	.	95221306	95221307	255,215,0	2	34,232	0,58
chr1	95249173	95249377	A-E	864	.	95249274	95249275	255,215,0	2	1,1	0,203
chr1	95267524	95267667	A-E	663	.	95267595	95267596	255,215,0	2	1,1	0,142
chr1	95328690	95328856	A-E	650	.	95328772	95328773	255,215,0	2	1,1	0,165
chr1	95484241	95484316	A-E	503	.	95484278	95484279	255,215,0	2	1,1	0,74
chr1	96208444	96208679	A-E	562	.	96208503	96208504	255,215,0	2	1,116	0,119
chr1	96828119	96828533	A-E	992	.	96828301	96828302	255,215,0	2	97,145	0,269
chr1	97331396	97331825	A-E	922	.	97331593	97331594	255,215,0	2	1,34	0,395
chr1	97559749	97560125	A-E	858	.	97559944	97559945	255,215,0	2	16,1	0,375
chr1	98315619	98315765	A-E	972	.	98315701	98315702	255,215,0	2	26,6	0,140
chr1	98403373	98403764	A-E	985	.	98403702	98403703	255,215,0	2	270,1	0,390
chr1	98788970	98789228	A-E	959	.	98789134	98789135	255,215,0	2	100,29	0,229
chr1	98789496	98789901	A-E	990	.	98789700	98789701	255,215,0	2	23,18	0,387
chr1	100000188	100000393	A-E	893	.	100000273	100000274	255,215,0	2	1,35	0,170
chr1	100113218	100113273	A-E	876	.	100113245	100113246	255,215,0	2	1,1	0,54
chr1	100113534	100114036	A-E	454	.	100113878	100113879	255,215,0	2	298,111	0,391
chr1	100138206	100138591	A-E	923	.	100138310	100138311	255,215,0	2	39,214	0,171
chr1	100140321	100140582	A-E	601	.	100140448	100140449	255,215,0	2	1,7	0,254
chr1	100506335	100506338	A-E	537	.	100506336	100506337	255,215,0	2	1,1	0,2
chr1	100820585	100820838	A-E	671	.	100820682	100820683	255,215,0	2	92,150	0,103
chr1	101202267	101202571	A-E	792	.	101202417	101202418	255,215,0	2	3,5	0,299
chr1	101362717	101362876	A-E	582	.	101362782	101362783	255,215,0	2	1,28	0,131
chr1	101666298	101666377	A-E	570	.	101666321	101666322	255,215,0	2	1,33	0,46
chr1	101725356	101725679	A-E	555	.	101725469	101725470	255,215,0	2	41,137	0,186
chr1	101757305	101757513	A-E	561	.	101757429	101757430	255,215,0	2	42,1	0,207
chr1	108478963	108479298	A-E	917	.	108479232	108479233	255,215,0	2	217,12	0,323
chr1	108741685	108742156	A-E	876	.	108741930	108741931	255,215,0	2	192,172	0,299
chr1	109079557	109079899	A-E	693	.	109079742	109079743	255,215,0	2	32,3	0,339
chr1	109093990	109094408	A-E	575	.	109094277	109094278	255,215,0	2	247,90	0,328
chr1	109104473	109104583	A-E	918	.	109104555	109104556	255,215,0	2	57,1	0,109
chr1	109127044	109127234	A-E	980	.	109127072	109127073	255,215,0	2	2,134	0,56
chr1	109128797	109129190	A-E	791	.	109128896	109128897	255,215,0	2	84,278	0,115
chr1	109133120	109133338	A-E	811	.	109133231	109133232	255,215,0	2	99,94	0,124
chr1	109134248	109134380	A-E	841	.	109134273	109134274	255,215,0	2	1,81	0,51
chr1	109134609	109134927	A-E	639	.	109134860	109134861	255,215,0	2	187,1	0,317
chr1	109189516	109189718	A-E	508	.	109189616	109189617	255,215,0	2	54,55	0,147
chr1	109262615	109262764	A-E	798	.	109262671	109262672	255,215,0	2	1,36	0,113
chr1	109981518	109981703	A-E	754	.	109981615	109981616	255,215,0	2	12,1	0,184
chr1	110334849	110335164	A-E	779	.	110334976	110334977	255,215,0	2	86,146	0,169
chr1	110335775	110336041	A-E	532	.	110335952	110335953	255,215,0	2	124,34	0,232
chr1	110363861	110364229	A-E	967	.	110364028	110364029	255,215,0	2	144,176	0,192
chr1	110364297	110364570	A-E	870	.	110364433	110364434	255,215,0	2	1,1	0,272
chr1	110364881	110365302	A-E	917	.	110365224	110365225	255,215,0	2	277,10	0,411
chr1	110366477	110366702	A-E	895	.	110366586	110366587	255,215,0	2	5,11	0,214
chr1	110406868	110407271	A-E	511	.	110407020	110407021	255,215,0	2	46,144	0,259
chr1	110420039	110420145	A-E	718	.	110420091	110420092	255,215,0	2	1,1	0,105
chr1	110435112	110435421	A-E	629	.	110435323	110435324	255,215,0	2	115,1	0,308
chr1	110438276	110438910	A-E	930	.	110438606	110438607	255,215,0	2	260,233	0,401
chr1	110443259	110443410	A-E	574	.	110443323	110443324	255,215,0	2	1,23	0,128
chr1	110444415	110444738	A-E	976	.	110444537	110444538	255,215,0	2	38,116	0,207
chr1	110528950	110529259	A-E	573	.	110528955	110528956	255,215,0	2	1,298	0,11
chr1	110879130	110879445	A-E	719	.	110879276	110879277	255,215,0	2	84,105	0,210
chr1	110963862	110964269	A-E	779	.	110963970	110963971	255,215,0	2	36,225	0,182
chr1	110976504	110976901	A-E	940	.	110976672	110976673	255,215,0	2	109,168	0,229
chr1	111423491	111424046	A-E	674	.	111423548	111423549	255,215,0	2	7,447	0,108
chr1	111992836	111993234	A-E	807	.	111992983	111992984	255,215,0	2	1,103	0,295
chr1	112050724	112051096	A-E	868	.	112051025	112051026	255,215,0	2	251,20	0,352
chr1	112135698	112135869	A-E	711	.	112135720	112135721	255,215,0	2	1,127	0,44
chr1	112163412	112163797	A-E	644	.	112163621	112163622	255,215,0	2	35,1	0,384
chr1	112163826	112164071	A-E	554	.	112163876	112163877	255,215,0	2	31,175	0,70
chr1	112901525	112901779	A-E	479	.	112901651	112901652	255,215,0	2	1,1	0,253
chr1	112933901	112934058	A-E	699	.	112933923	112933924	255,215,0	2	1,112	0,45
chr1	112939938	112939941	A-E	564	.	112939939	112939940	255,215,0	2	1,1	0,2
chr1	113086746	113087141	A-E	779	.	113086829	113086830	255,215,0	2	1,229	0,166
chr1	113684444	113684648	A-E	585	.	113684531	113684532	255,215,0	2	28,56	0,148
chr1	114997819	114998047	A-E	560	.	114997989	114997990	255,215,0	2	123,9	0,219
chr1	115000867	115001249	A-E	843	.	115000939	115000940	255,215,0	2	65,302	0,80
chr1	115050901	115051300	A-E	628	.	115051245	115051246	255,215,0	2	291,1	0,398
chr1	115298602	115298842	A-E	743	.	115298746	115298747	255,215,0	2	55,6	0,234
chr1	115605190	115605611	A-E	896	.	115605403	115605404	255,215,0	2	125,118	0,303
chr1	115722074	115722498	A-E	973	.	115722180	115722181	255,215,0	2	53,263	0,161
chr1	115732772	115733197	A-E	951	.	115732899	115732900	255,215,0	2	25,194	0,231
chr1	115782991	115783256	A-E	958	.	115783112	115783113	255,215,0	2	1,23	0,242
chr1	115873164	115873576	A-E	527	.	115873408	115873409	255,215,0	2	174,96	0,316
chr1	115875771	115876223	A-E	686	.	115876201	115876202	255,215,0	2	410,1	0,451
chr1	115968975	115969167	A-E	870	.	115969070	115969071	255,215,0	2	1,1	0,191
chr1	116039640	116039989	A-E	860	.	116039910	116039911	255,215,0	2	195,2	0,347
chr1	116088478	116088732	A-E	979	.	116088605	116088606	255,215,0	2	3,1	0,253
chr1	116221756	116221883	A-E	541	.	116221819	116221820	255,215,0	2	1,1	0,126
chr1	116291091	116291334	A-E	902	.	116291214	116291215	255,215,0	2	5,1	0,242
chr1	116520279	116520650	A-E	905	.	116520379	116520380	255,215,0	2	64,234	0,137
chr1	116652137	116652418	A-E	939	.	116652277	116652278	255,215,0	2	1,1	0,280
chr1	116918331	116918655	A-E	774	.	116918397	116918398	255,215,0	2	8,199	0,125
chr1	116918925	116919548	A-E	898	.	116919273	116919274	255,215,0	2	289,215	0,408
chr1	116920142	116920291	A-E	765	.	116920214	116920215	255,215,0	2	1,4	0,145
chr1	116920378	116921129	A-E	932	.	116920739	116920740	255,215,0	2	351,378	0,373
chr1	117030831	117031034	A-E	821	.	117030888	117030889	255,215,0	2	1,89	0,114
chr1	117032033	117032296	A-E	922	.	117032174	117032175	255,215,0	2	22,1	0,262
chr1	117047053	117047428	A-E	940	.	117047163	117047164	255,215,0	2	34,188	0,187
chr1	117048846	117049039	A-E	720	.	117048970	117048971	255,215,0	2	76,20	0,173
chr1	117051576	117051921	A-E	701	.	117051801	117051802	255,215,0	2	166,59	0,286
chr1	117080047	117080432	A-E	936	.	117080231	117080232	255,215,0	2	25,41	0,344
chr1	117081238	117081452	A-E	778	.	117081380	117081381	255,215,0	2	86,15	0,199
chr1	117096111	117096225	A-E	555	.	117096190	117096191	255,215,0	2	46,1	0,113
chr1	117111804	117112156	A-E	566	.	117112089	117112090	255,215,0	2	227,7	0,345
chr1	117112460	117112738	A-E	787	.	117112566	117112567	255,215,0	2	81,146	0,132
chr1	117132073	117132239	A-E	832	.	117132153	117132154	255,215,0	2	12,17	0,149
chr1	117619913	117620299	A-E	936	.	117620135	117620136	255,215,0	2	60,1	0,385
chr1	118155568	118155679	A-E	764	.	118155578	118155579	255,215,0	2	2,92	0,19
chr1	118197868	118198044	A-E	728	.	118197955	118197956	255,215,0	2	1,1	0,175
chr1	118277814	118277871	A-E	595	.	118277841	118277842	255,215,0	2	1,2	0,55
chr1	119506251	119506502	A-E	494	.	119506376	119506377	255,215,0	2	1,1	0,250
chr1	120188428	120188927	A-E	552	.	120188666	120188667	255,215,0	2	177,199	0,300
chr1	120255895	120256325	A-E	942	.	120256049	120256050	255,215,0	2	48,168	0,262
chr1	120530218	120530524	A-E	507	.	120530430	120530431	255,215,0	2	212,93	0,213
chr1	145396760	145397198	A-E	819	.	145397043	145397044	255,215,0	2	211,81	0,357
chr1	145435103	145435641	A-E	765	.	145435220	145435221	255,215,0	2	88,391	0,147
chr1	145437595	145437817	A-E	695	.	145437680	145437681	255,215,0	2	62,112	0,110
chr1	145454760	145454851	A-E	567	.	145454761	145454762	255,215,0	2	1,89	0,2
chr1	145455122	145455741	A-E	925	.	145455464	145455465	255,215,0	2	289,222	0,397
chr1	147072793	147072971	A-E	601	.	147072881	147072882	255,215,0	2	1,1	0,177
chr1	147721223	147721375	A-E	863	.	147721280	147721281	255,215,0	2	5,42	0,110
chr1	147806841	147807184	A-E	481	.	147807139	147807140	255,215,0	2	270,16	0,327
chr1	148241863	148242092	A-E	472	.	148241950	148241951	255,215,0	2	1,54	0,175
chr1	149223485	149223931	A-E	515	.	149223915	149223916	255,215,0	2	417,2	0,444
chr1	149224402	149224656	A-E	398	.	149224467	149224468	255,215,0	2	14,137	0,117
chr1	149815237	149815620	A-E	725	.	149815346	149815347	255,215,0	2	1,164	0,219
chr1	149815849	149816206	A-E	872	.	149815855	149815856	255,215,0	2	1,344	0,13
chr1	149816287	149817606	A-E	574	.	149817165	149817166	255,215,0	2	823,385	0,934
chr1	149820361	149820952	A-E	783	.	149820608	149820609	255,215,0	2	166,261	0,330
chr1	149821015	149821647	A-E	911	.	149821348	149821349	255,215,0	2	298,262	0,370
chr1	149860379	149860754	A-E	512	.	149860456	149860457	255,215,0	2	1,221	0,154
chr1	149910900	149911219	A-E	944	.	149911178	149911179	255,215,0	2	239,1	0,318
chr1	149981648	149981889	A-E	616	.	149981682	149981683	255,215,0	2	11,183	0,58
chr1	150159099	150159241	A-E	853	.	150159134	150159135	255,215,0	2	1,72	0,70
chr1	150185878	150186128	A-E	949	.	150186011	150186012	255,215,0	2	84,67	0,183
chr1	150294873	150295138	A-E	852	.	150294977	150294978	255,215,0	2	31,87	0,178
chr1	150337933	150337954	A-E	680	.	150337943	150337944	255,215,0	2	1,1	0,20
chr1	150535145	150535582	A-E	733	.	150535511	150535512	255,215,0	2	358,62	0,375
chr1	150535666	150536874	A-E	789	.	150536852	150536853	255,215,0	2	1167,1	0,1207
chr1	150539630	150541082	A-E	507	.	150540776	150540777	255,215,0	2	1124,283	0,1169
chr1	150577042	150577503	A-E	990	.	150577390	150577391	255,215,0	2	308,72	0,389
chr1	150585815	150586394	A-E	975	.	150586131	150586132	255,215,0	2	265,210	0,369
chr1	150592182	150592667	A-E	873	.	150592571	150592572	255,215,0	2	348,54	0,431
chr1	150600412	150600701	A-E	667	.	150600560	150600561	255,215,0	2	20,12	0,277
chr1	150847217	150847607	A-E	548	.	150847430	150847431	255,215,0	2	147,109	0,281
chr1	150949569	150950014	A-E	676	.	150949932	150949933	255,215,0	2	303,20	0,425
chr1	151168297	151168505	A-E	694	.	151168390	151168391	255,215,0	2	1,21	0,187
chr1	151172142	151172526	A-E	711	.	151172242	151172243	255,215,0	2	1,183	0,201
chr1	151255796	151255919	A-E	518	.	151255862	151255863	255,215,0	2	37,26	0,97
chr1	151284018	151284391	A-E	973	.	151284245	151284246	255,215,0	2	151,69	0,304
chr1	151579004	151579225	A-E	963	.	151579122	151579123	255,215,0	2	21,4	0,217
chr1	151802687	151802699	A-E	523	.	151802692	151802693	255,215,0	2	1,1	0,11
chr1	151809390	151809745	A-E	801	.	151809545	151809546	255,215,0	2	4,48	0,307
chr1	151913815	151914271	A-E	497	.	151914053	151914054	255,215,0	2	191,169	0,287
chr1	151916920	151917624	A-E	816	.	151917270	151917271	255,215,0	2	342,344	0,360
chr1	151918166	151918684	A-E	935	.	151918433	151918434	255,215,0	2	217,199	0,319
chr1	151918898	151919222	A-E	931	.	151919023	151919024	255,215,0	2	113,185	0,139
chr1	151945068	151945221	A-E	846	.	151945145	151945146	255,215,0	2	4,1	0,152
chr1	151952953	151953143	A-E	888	.	151953047	151953048	255,215,0	2	1,1	0,189
chr1	151960875	151961433	A-E	986	.	151961101	151961102	255,215,0	2	122,227	0,331
chr1	151961675	151962369	A-E	897	.	151962068	151962069	255,215,0	2	387,293	0,401
chr1	151962673	151962839	A-E	815	.	151962755	151962756	255,215,0	2	1,1	0,165
chr1	152001678	152001977	A-E	485	.	152001893	152001894	255,215,0	2	156,23	0,276
chr1	152006910	152007460	A-E	926	.	152006990	152006991	255,215,0	2	19,408	0,142
chr1	152007615	152008057	A-E	941	.	152007720	152007721	255,215,0	2	84,315	0,127
chr1	152008322	152008604	A-E	751	.	152008462	152008463	255,215,0	2	1,1	0,281
chr1	152023808	152023922	A-E	796	.	152023864	152023865	255,215,0	2	1,1	0,113
chr1	153095466	153095607	A-E	844	.	153095518	153095519	255,215,0	2	1,36	0,105
chr1	153337774	153338142	A-E	512	.	153337962	153337963	255,215,0	2	101,92	0,276
chr1	153488459	153488748	A-E	887	.	153488621	153488622	255,215,0	2	38,1	0,288
chr1	153510895	153511054	A-E	978	.	153510974	153510975	255,215,0	2	2,1	0,158
chr1	153515520	153515695	A-E	672	.	153515622	153515623	255,215,0	2	34,3	0,172
chr1	153541018	153541368	A-E	808	.	153541268	153541269	255,215,0	2	156,5	0,345
chr1	153545204	153545219	A-E	847	.	153545211	153545212	255,215,0	2	2,1	0,14
chr1	153550279	153550357	A-E	495	.	153550317	153550318	255,215,0	2	1,1	0,77
chr1	153583449	153583810	A-E	910	.	153583691	153583692	255,215,0	2	159,35	0,326
chr1	153584192	153584444	A-E	802	.	153584262	153584263	255,215,0	2	1,111	0,141
chr1	153584539	153584862	A-E	518	.	153584749	153584750	255,215,0	2	205,106	0,217
chr1	153670755	153671012	A-E	971	.	153670884	153670885	255,215,0	2	4,1	0,256
chr1	153893953	153894174	A-E	775	.	153894096	153894097	255,215,0	2	68,1	0,220
chr1	153929776	153930098	A-E	917	.	153929953	153929954	255,215,0	2	35,1	0,321
chr1	153936554	153936861	A-E	960	.	153936641	153936642	255,215,0	2	47,179	0,128
chr1	154151566	154151965	A-E	564	.	154151765	154151766	255,215,0	2	1,1	0,398
chr1	154154606	154155027	A-E	924	.	154154829	154154830	255,215,0	2	154,128	0,293
chr1	154299137	154299452	A-E	676	.	154299352	154299353	255,215,0	2	145,28	0,287
chr1	154391539	154392211	A-E	891	.	154392183	154392184	255,215,0	2	641,24	0,648
chr1	154392646	154393050	A-E	981	.	154392861	154392862	255,215,0	2	175,147	0,257
chr1	154397743	154397997	A-E	780	.	154397804	154397805	255,215,0	2	3,133	0,121
chr1	154404002	154404256	A-E	681	.	154404109	154404110	255,215,0	2	71,110	0,144
chr1	154405619	154406249	A-E	776	.	154405787	154405788	255,215,0	2	102,395	0,235
chr1	154529043	154529152	A-E	702	.	154529117	154529118	255,215,0	2	42,1	0,108
chr1	154579303	154579782	A-E	617	.	154579554	154579555	255,215,0	2	107,83	0,396
chr1	154582047	154582244	A-E	517	.	154582144	154582145	255,215,0	2	1,3	0,194
chr1	154910155	154910399	A-E	691	.	154910215	154910216	255,215,0	2	29,151	0,93
chr1	154944844	154945021	A-E	908	.	154944953	154944954	255,215,0	2	101,58	0,119
chr1	154972628	154972915	A-E	561	.	154972667	154972668	255,215,0	2	6,214	0,73
chr1	154973335	154973935	A-E	525	.	154973655	154973656	255,215,0	2	289,247	0,353
chr1	154977099	154977253	A-E	897	.	154977189	154977190	255,215,0	2	38,10	0,144
chr1	155098409	155098801	A-E	784	.	155098459	155098460	255,215,0	2	1,292	0,100
chr1	155945743	155946196	A-E	946	.	155946107	155946108	255,215,0	2	299,23	0,430
chr1	155946363	155946660	A-E	789	.	155946475	155946476	255,215,0	2	30,102	0,195
chr1	155949677	155950033	A-E	909	.	155949992	155949993	255,215,0	2	276,1	0,355
chr1	156073142	156073699	A-E	730	.	156073531	156073532	255,215,0	2	390,167	0,390
chr1	156073854	156074351	A-E	942	.	156074084	156074085	255,215,0	2	204,240	0,257
chr1	156074715	156075305	A-E	923	.	156075041	156075042	255,215,0	2	258,194	0,396
chr1	156083653	156083749	A-E	939	.	156083667	156083668	255,215,0	2	1,67	0,29
chr1	156088196	156088818	A-E	913	.	156088293	156088294	255,215,0	2	13,439	0,183
chr1	156089405	156089622	A-E	790	.	156089465	156089466	255,215,0	2	58,154	0,63
chr1	156094487	156094888	A-E	894	.	156094549	156094550	255,215,0	2	1,277	0,124
chr1	156095033	156095181	A-E	960	.	156095050	156095051	255,215,0	2	15,127	0,21
chr1	156099403	156099409	A-E	946	.	156099405	156099406	255,215,0	2	1,1	0,5
chr1	156251648	156251762	A-E	881	.	156251689	156251690	255,215,0	2	12,43	0,71
chr1	156426931	156427503	A-E	865	.	156427196	156427197	255,215,0	2	246,286	0,286
chr1	156468556	156468776	A-E	857	.	156468631	156468632	255,215,0	2	1,70	0,150
chr1	156472693	156472952	A-E	956	.	156472779	156472780	255,215,0	2	53,138	0,121
chr1	156473111	156473378	A-E	982	.	156473325	156473326	255,215,0	2	167,5	0,262
chr1	156474686	156475018	A-E	974	.	156474922	156474923	255,215,0	2	206,65	0,267
chr1	156480721	156480806	A-E	692	.	156480763	156480764	255,215,0	2	1,1	0,84
chr1	156541089	156541488	A-E	760	.	156541191	156541192	255,215,0	2	3,197	0,202
chr1	156629760	156630406	A-E	753	.	156629966	156629967	255,215,0	2	119,352	0,294
chr1	156679562	156679883	A-E	921	.	156679726	156679727	255,215,0	2	9,1	0,320
chr1	156716044	156716402	A-E	880	.	156716252	156716253	255,215,0	2	61,1	0,357
chr1	156718145	156718311	A-E	966	.	156718259	156718260	255,215,0	2	64,1	0,165
chr1	156718467	156719136	A-E	929	.	156718867	156718868	255,215,0	2	323,191	0,478
chr1	156719450	156719815	A-E	898	.	156719707	156719708	255,215,0	2	247,96	0,269
chr1	156738559	156738937	A-E	765	.	156738580	156738581	255,215,0	2	1,335	0,43
chr1	157106691	157107326	A-E	922	.	157106961	157106962	255,215,0	2	262,356	0,279
chr1	157124774	157125221	A-E	593	.	157124854	157124855	255,215,0	2	53,339	0,108
chr1	157964633	157965029	A-E	601	.	157964830	157964831	255,215,0	2	1,1	0,395
chr1	157980631	157980890	A-E	813	.	157980707	157980708	255,215,0	2	15,120	0,139
chr1	157989414	157989935	A-E	880	.	157989468	157989469	255,215,0	2	1,413	0,108
chr1	157991640	157991845	A-E	801	.	157991692	157991693	255,215,0	2	1,100	0,105
chr1	158119500	158119689	A-E	727	.	158119552	158119553	255,215,0	2	52,136	0,53
chr1	158982200	158982857	A-E	671	.	158982479	158982480	255,215,0	2	268,365	0,292
chr1	159061476	159061533	A-E	904	.	159061504	159061505	255,215,0	2	1,1	0,56
chr1	159851477	159851987	A-E	876	.	159851824	159851825	255,215,0	2	309,124	0,386
chr1	159852272	159852569	A-E	904	.	159852525	159852526	255,215,0	2	211,1	0,296
chr1	159859603	159860031	A-E	940	.	159859944	159859945	255,215,0	2	314,58	0,370
chr1	159880076	159880706	A-E	474	.	159880436	159880437	255,215,0	2	325,233	0,397
chr1	159886226	159886307	A-E	948	.	159886266	159886267	255,215,0	2	1,1	0,80
chr1	159887185	159887340	A-E	554	.	159887283	159887284	255,215,0	2	71,29	0,126
chr1	159892447	159892988	A-E	900	.	159892802	159892803	255,215,0	2	324,153	0,388
chr1	160312399	160312427	A-E	568	.	160312413	160312414	255,215,0	2	4,3	0,25
chr1	161369073	161369991	A-E	825	.	161369485	161369486	255,215,0	2	359,451	0,467
chr1	161391658	161392048	A-E	958	.	161391797	161391798	255,215,0	2	1,111	0,279
chr1	161509910	161510226	A-E	965	.	161510123	161510124	255,215,0	2	114,2	0,314
chr1	161582212	161582506	A-E	867	.	161582416	161582417	255,215,0	2	168,52	0,242
chr1	162659800	162660152	A-E	502	.	162659975	162659976	255,215,0	2	1,1	0,351
chr1	163005587	163006022	A-E	960	.	163005932	163005933	255,215,0	2	329,73	0,362
chr1	163006587	163006657	A-E	550	.	163006632	163006633	255,215,0	2	23,1	0,69
chr1	164530890	164531202	A-E	547	.	164531049	164531050	255,215,0	2	45,37	0,275
chr1	164572243	164572418	A-E	543	.	164572246	164572247	255,215,0	2	1,169	0,6
chr1	164581088	164581415	A-E	723	.	164581303	164581304	255,215,0	2	105,1	0,326
chr1	164591730	164592081	A-E	549	.	164591783	164591784	255,215,0	2	52,295	0,56
chr1	164677350	164677747	A-E	614	.	164677508	164677509	255,215,0	2	80,159	0,238
chr1	164717528	164717907	A-E	968	.	164717705	164717706	255,215,0	2	1,25	0,354
chr1	164734934	164735098	A-E	729	.	164735028	164735029	255,215,0	2	27,1	0,163
chr1	165797615	165798367	A-E	829	.	165798307	165798308	255,215,0	2	658,24	0,728
chr1	167035961	167036358	A-E	808	.	167035974	167035975	255,215,0	2	11,380	0,17
chr1	167191021	167191933	A-E	686	.	167191617	167191618	255,215,0	2	544,262	0,650
chr1	167233382	167233783	A-E	871	.	167233390	167233391	255,215,0	2	1,384	0,17
chr1	167266550	167266873	A-E	868	.	167266711	167266712	255,215,0	2	1,1	0,322
chr1	167630871	167631089	A-E	938	.	167630979	167630980	255,215,0	2	1,1	0,217
chr1	167766380	167766616	A-E	878	.	167766547	167766548	255,215,0	2	110,11	0,225
chr1	168149052	168149361	A-E	785	.	168149232	168149233	255,215,0	2	168,115	0,194
chr1	168196557	168196684	A-E	634	.	168196567	168196568	255,215,0	2	1,107	0,20
chr1	168368318	168368620	A-E	668	.	168368437	168368438	255,215,0	2	67,130	0,172
chr1	168440429	168440721	A-E	523	.	168440574	168440575	255,215,0	2	1,1	0,291
chr1	168473309	168473887	A-E	473	.	168473603	168473604	255,215,0	2	241,229	0,349
chr1	169071998	169072131	A-E	664	.	169072048	169072049	255,215,0	2	1,33	0,100
chr1	169078346	169078451	A-E	854	.	169078398	169078399	255,215,0	2	1,1	0,104
chr1	169088756	169089011	A-E	584	.	169088761	169088762	255,215,0	2	1,245	0,10
chr1	169452846	169453010	A-E	982	.	169452997	169452998	255,215,0	2	149,10	0,154
chr1	169453300	169453554	A-E	670	.	169453430	169453431	255,215,0	2	8,1	0,253
chr1	170677232	170677374	A-E	663	.	170677310	170677311	255,215,0	2	17,1	0,141
chr1	171403967	171404283	A-E	809	.	171404080	171404081	255,215,0	2	55,144	0,172
chr1	171407653	171408026	A-E	824	.	171407771	171407772	255,215,0	2	47,182	0,191
chr1	171712214	171712716	A-E	851	.	171712398	171712399	255,215,0	2	141,274	0,228
chr1	172150675	172151005	A-E	790	.	172150696	172150697	255,215,0	2	1,287	0,43
chr1	172291507	172291926	A-E	898	.	172291558	172291559	255,215,0	2	31,346	0,73
chr1	172312870	172313144	A-E	705	.	172313003	172313004	255,215,0	2	1,8	0,266
chr1	172327558	172328156	A-E	786	.	172327707	172327708	255,215,0	2	95,393	0,205
chr1	172828423	172828792	A-E	836	.	172828523	172828524	255,215,0	2	1,169	0,200
chr1	172862488	172862855	A-E	740	.	172862576	172862577	255,215,0	2	1,191	0,176
chr1	172878579	172879356	A-E	569	.	172878830	172878831	255,215,0	2	133,407	0,370
chr1	172887147	172887473	A-E	983	.	172887266	172887267	255,215,0	2	1,88	0,238
chr1	172903010	172903534	A-E	993	.	172903240	172903241	255,215,0	2	153,216	0,308
chr1	172921869	172921979	A-E	773	.	172921923	172921924	255,215,0	2	1,1	0,109
chr1	172938789	172938985	A-E	742	.	172938852	172938853	255,215,0	2	1,70	0,126
chr1	173091914	173092434	A-E	869	.	173092231	173092232	255,215,0	2	246,130	0,390
chr1	173092552	173092771	A-E	831	.	173092713	173092714	255,215,0	2	106,1	0,218
chr1	173398914	173399297	A-E	883	.	173399233	173399234	255,215,0	2	258,1	0,382
chr1	173447359	173447668	A-E	946	.	173447398	173447399	255,215,0	2	1,231	0,78
chr1	173458528	173458763	A-E	525	.	173458655	173458656	255,215,0	2	25,4	0,231
chr1	174122877	174123205	A-E	728	.	174123040	174123041	255,215,0	2	1,1	0,327
chr1	175145439	175145838	A-E	539	.	175145618	175145619	255,215,0	2	155,194	0,205
chr1	175160901	175161109	A-E	797	.	175161017	175161018	255,215,0	2	78,52	0,156
chr1	175809381	175809640	A-E	901	.	175809508	175809509	255,215,0	2	1,4	0,255
chr1	176174471	176174980	A-E	659	.	176174672	176174673	255,215,0	2	161,267	0,242
chr1	176210588	176210854	A-E	975	.	176210712	176210713	255,215,0	2	103,120	0,146
chr1	177178348	177178736	A-E	785	.	177178541	177178542	255,215,0	2	1,1	0,387
chr1	178095904	178096296	A-E	967	.	178095943	178095944	255,215,0	2	1,313	0,79
chr1	178207948	178208160	A-E	983	.	178207998	178207999	255,215,0	2	26,137	0,75
chr1	178210313	178210444	A-E	860	.	178210378	178210379	255,215,0	2	1,1	0,130
chr1	178236819	178237171	A-E	675	.	178236833	178236834	255,215,0	2	1,324	0,28
chr1	179098902	179099008	A-E	627	.	179098956	179098957	255,215,0	2	4,1	0,105
chr1	179110934	179111289	A-E	923	.	179111200	179111201	255,215,0	2	209,31	0,324
chr1	179144823	179145001	A-E	518	.	179144949	179144950	255,215,0	2	76,1	0,177
chr1	179264418	179264593	A-E	751	.	179264505	179264506	255,215,0	2	4,3	0,172
chr1	179279883	179280253	A-E	585	.	179280029	179280030	255,215,0	2	86,163	0,207
chr1	179924965	179925120	A-E	596	.	179925040	179925041	255,215,0	2	1,5	0,150
chr1	180120187	180120425	A-E	669	.	180120329	180120330	255,215,0	2	90,42	0,196
chr1	180554738	180554883	A-E	509	.	180554799	180554800	255,215,0	2	18,39	0,106
chr1	181042855	181043067	A-E	990	.	181042960	181042961	255,215,0	2	1,1	0,211
chr1	181056250	181056427	A-E	600	.	181056291	181056292	255,215,0	2	1,95	0,82
chr1	181060502	181060611	A-E	545	.	181060566	181060567	255,215,0	2	62,41	0,68
chr1	181073429	181073824	A-E	692	.	181073567	181073568	255,215,0	2	1,119	0,276
chr1	181074349	181074924	A-E	471	.	181074644	181074645	255,215,0	2	221,204	0,371
chr1	181096103	181096331	A-E	531	.	181096187	181096188	255,215,0	2	1,60	0,168
chr1	181104473	181105818	A-E	651	.	181105426	181105427	255,215,0	2	896,333	0,1012
chr1	182585205	182585710	A-E	905	.	182585423	182585424	255,215,0	2	175,243	0,262
chr1	182991493	182991892	A-E	746	.	182991567	182991568	255,215,0	2	70,319	0,80
chr1	182998797	182999044	A-E	626	.	182998923	182998924	255,215,0	2	7,1	0,246
chr1	183001755	183002070	A-E	620	.	183001798	183001799	255,215,0	2	1,229	0,86
chr1	183129116	183129507	A-E	900	.	183129295	183129296	255,215,0	2	93,125	0,266
chr1	183132366	183132749	A-E	980	.	183132652	183132653	255,215,0	2	193,3	0,380
chr1	183133608	183133779	A-E	942	.	183133663	183133664	255,215,0	2	17,76	0,95
chr1	183178797	183178927	A-E	978	.	183178860	183178861	255,215,0	2	1,4	0,126
chr1	183204133	183204476	A-E	887	.	183204148	183204149	255,215,0	2	1,313	0,30
chr1	183239968	183240242	A-E	755	.	183240111	183240112	255,215,0	2	29,16	0,258
chr1	183241451	183241867	A-E	833	.	183241649	183241650	255,215,0	2	45,64	0,352
chr1	183248987	183249454	A-E	779	.	183249211	183249212	255,215,0	2	152,169	0,298
chr1	183569402	183569759	A-E	789	.	183569450	183569451	255,215,0	2	20,279	0,78
chr1	183577563	183577895	A-E	840	.	183577670	183577671	255,215,0	2	1,118	0,214
chr1	183578502	183578873	A-E	952	.	183578649	183578650	255,215,0	2	123,198	0,173
chr1	183579279	183579568	A-E	703	.	183579439	183579440	255,215,0	2	33,1	0,288
chr1	184132883	184133080	A-E	535	.	184133001	184133002	255,215,0	2	68,28	0,169
chr1	184724887	184725142	A-E	505	.	184725035	184725036	255,215,0	2	44,1	0,254
chr1	184812869	184813180	A-E	986	.	184813056	184813057	255,215,0	2	128,63	0,248
chr1	184836042	184836526	A-E	664	.	184836375	184836376	255,215,0	2	258,74	0,410
chr1	184922808	184923031	A-E	773	.	184922922	184922923	255,215,0	2	11,4	0,219
chr1	184986501	184986896	A-E	832	.	184986677	184986678	255,215,0	2	23,65	0,330
chr1	185127324	185127657	A-E	551	.	185127490	185127491	255,215,0	2	1,1	0,332
chr1	185283485	185283858	A-E	610	.	185283843	185283844	255,215,0	2	346,1	0,372
chr1	185284624	185285027	A-E	504	.	185285004	185285005	255,215,0	2	360,1	0,402
chr1	185374355	185374736	A-E	572	.	185374481	185374482	255,215,0	2	75,202	0,179
chr1	185408687	185409225	A-E	990	.	185409009	185409010	255,215,0	2	289,182	0,356
chr1	185453251	185453699	A-E	627	.	185453468	185453469	255,215,0	2	195,207	0,241
chr1	185489364	185489582	A-E	730	.	185489472	185489473	255,215,0	2	1,2	0,216
chr1	185489650	185490072	A-E	642	.	185489850	185489851	255,215,0	2	72,92	0,330
chr1	186587444	186588060	A-E	577	.	186587742	186587743	255,215,0	2	270,288	0,328
chr1	186612873	186613046	A-E	970	.	186612916	186612917	255,215,0	2	7,92	0,81
chr1	186651096	186651206	A-E	526	.	186651113	186651114	255,215,0	2	1,75	0,35
chr1	186970666	186971051	A-E	983	.	186970862	186970863	255,215,0	2	103,95	0,290
chr1	187657223	187657261	A-E	543	.	187657250	187657251	255,215,0	2	19,1	0,37
chr1	187996792	187997117	A-E	979	.	187996892	187996893	255,215,0	2	1,124	0,201
chr1	192445728	192446040	A-E	661	.	192445879	192445880	255,215,0	2	1,10	0,302
chr1	192446152	192446393	A-E	907	.	192446246	192446247	255,215,0	2	20,71	0,170
chr1	192500254	192500504	A-E	805	.	192500352	192500353	255,215,0	2	76,129	0,121
chr1	192549613	192549895	A-E	673	.	192549753	192549754	255,215,0	2	1,1	0,281
chr1	192608900	192609547	A-E	693	.	192609290	192609291	255,215,0	2	366,232	0,415
chr1	192733103	192733287	A-E	541	.	192733191	192733192	255,215,0	2	1,8	0,176
chr1	192873637	192874003	A-E	881	.	192873740	192873741	255,215,0	2	24,182	0,184
chr1	193180704	193180924	A-E	721	.	193180775	193180776	255,215,0	2	1,77	0,143
chr1	193583968	193584211	A-E	847	.	193584007	193584008	255,215,0	2	1,165	0,78
chr1	197114565	197114914	A-E	500	.	197114739	197114740	255,215,0	2	1,1	0,348
chr1	198087299	198087585	A-E	849	.	198087453	198087454	255,215,0	2	47,24	0,262
chr1	198090244	198090551	A-E	968	.	198090352	198090353	255,215,0	2	25,114	0,193
chr1	198092315	198092633	A-E	660	.	198092472	198092473	255,215,0	2	1,4	0,314
chr1	198124316	198124670	A-E	947	.	198124457	198124458	255,215,0	2	2,73	0,281
chr1	198127475	198127965	A-E	821	.	198127579	198127580	255,215,0	2	1,281	0,209
chr1	198128112	198128944	A-E	814	.	198128292	198128293	255,215,0	2	134,605	0,227
chr1	198222944	198223214	A-E	577	.	198223133	198223134	255,215,0	2	112,3	0,267
chr1	198237267	198237596	A-E	889	.	198237276	198237277	255,215,0	2	1,311	0,18
chr1	198241726	198242076	A-E	766	.	198241743	198241744	255,215,0	2	1,316	0,34
chr1	198431538	198431860	A-E	917	.	198431693	198431694	255,215,0	2	1,12	0,310
chr1	198625518	198626374	A-E	904	.	198625744	198625745	255,215,0	2	178,580	0,276
chr1	198638155	198638627	A-E	974	.	198638235	198638236	255,215,0	2	55,366	0,106
chr1	198641231	198641603	A-E	926	.	198641399	198641400	255,215,0	2	158,192	0,180
chr1	198650584	198650806	A-E	501	.	198650596	198650597	255,215,0	2	2,198	0,24
chr1	198650930	198651643	A-E	846	.	198651115	198651116	255,215,0	2	121,463	0,250
chr1	198850238	198850638	A-E	989	.	198850584	198850585	255,215,0	2	323,30	0,370
chr1	199267147	199267291	A-E	956	.	199267215	199267216	255,215,0	2	1,7	0,137
chr1	199711776	199712042	A-E	987	.	199711894	199711895	255,215,0	2	81,110	0,156
chr1	199828633	199828987	A-E	719	.	199828820	199828821	255,215,0	2	25,3	0,351
chr1	200076437	200076447	A-E	521	.	200076440	200076441	255,215,0	2	1,4	0,6
chr1	200306357	200306483	A-E	825	.	200306419	200306420	255,215,0	2	1,1	0,125
chr1	200321353	200321596	A-E	510	.	200321469	200321470	255,215,0	2	76,86	0,157
chr1	200341273	200341515	A-E	538	.	200341437	200341438	255,215,0	2	126,38	0,204
chr1	200609197	200609463	A-E	964	.	200609290	200609291	255,215,0	2	40,118	0,148
chr1	200639691	200639895	A-E	873	.	200639792	200639793	255,215,0	2	1,1	0,203
chr1	200865457	200866265	A-E	821	.	200866097	200866098	255,215,0	2	564,91	0,717
chr1	201139670	201140154	A-E	492	.	201139904	201139905	255,215,0	2	117,132	0,352
chr1	201160901	201161255	A-E	633	.	201161021	201161022	255,215,0	2	67,179	0,175
chr1	201236006	201236165	A-E	944	.	201236053	201236054	255,215,0	2	7,70	0,89
chr1	201244405	201244769	A-E	696	.	201244525	201244526	255,215,0	2	1,123	0,241
chr1	201246115	201246382	A-E	621	.	201246193	201246194	255,215,0	2	1,110	0,157
chr1	201265071	201265270	A-E	821	.	201265149	201265150	255,215,0	2	3,45	0,154
chr1	201277329	201277484	A-E	861	.	201277405	201277406	255,215,0	2	1,2	0,153
chr1	201280694	201280963	A-E	660	.	201280828	201280829	255,215,0	2	1,1	0,268
chr1	201426190	201426373	A-E	699	.	201426281	201426282	255,215,0	2	1,1	0,182
chr1	201431088	201431253	A-E	933	.	201431175	201431176	255,215,0	2	12,1	0,164
chr1	201449602	201449822	A-E	526	.	201449715	201449716	255,215,0	2	9,1	0,219
chr1	201449846	201450129	A-E	606	.	201449932	201449933	255,215,0	2	1,111	0,172
chr1	201471477	201471698	A-E	810	.	201471587	201471588	255,215,0	2	1,1	0,220
chr1	201472589	201472996	A-E	915	.	201472807	201472808	255,215,0	2	152,122	0,285
chr1	201682596	201682901	A-E	865	.	201682783	201682784	255,215,0	2	111,40	0,265
chr1	201683757	201684312	A-E	944	.	201683981	201683982	255,215,0	2	169,274	0,281
chr1	201987611	201988279	A-E	948	.	201987792	201987793	255,215,0	2	76,380	0,288
chr1	202016172	202016526	A-E	536	.	202016315	202016316	255,215,0	2	1,68	0,286
chr1	202045307	202045525	A-E	849	.	202045415	202045416	255,215,0	2	1,1	0,217
chr1	202055098	202055409	A-E	639	.	202055276	202055277	255,215,0	2	119,73	0,238
chr1	202075010	202075191	A-E	968	.	202075096	202075097	255,215,0	2	6,13	0,168
chr1	202075502	202075811	A-E	961	.	202075604	202075605	255,215,0	2	1,104	0,205
chr1	202077636	202077876	A-E	922	.	202077755	202077756	255,215,0	2	1,1	0,239
chr1	203122696	203123081	A-E	523	.	203122888	203122889	255,215,0	2	1,1	0,384
chr1	203296046	203296157	A-E	630	.	203296101	203296102	255,215,0	2	1,1	0,110
chr1	203296328	203297068	A-E	633	.	203296685	203296686	255,215,0	2	347,372	0,368
chr1	203297101	203297334	A-E	840	.	203297255	203297256	255,215,0	2	114,38	0,195
chr1	203481982	203482534	A-E	969	.	203482092	203482093	255,215,0	2	109,440	0,112
chr1	203489584	203489741	A-E	662	.	203489634	203489635	255,215,0	2	11,66	0,91
chr1	203506114	203506504	A-E	978	.	203506388	203506389	255,215,0	2	161,1	0,389
chr1	203524939	203525564	A-E	538	.	203525324	203525325	255,215,0	2	374,227	0,398
chr1	203526746	203526853	A-E	550	.	203526756	203526757	255,215,0	2	1,87	0,20
chr1	203576404	203576703	A-E	873	.	203576574	203576575	255,215,0	2	80,37	0,262
chr1	203597460	203597545	A-E	852	.	203597502	203597503	255,215,0	2	1,1	0,84
chr1	203597868	203598263	A-E	833	.	203597868	203597869	255,215,0	2	1,394	0,1
chr1	203643182	203643803	A-E	952	.	203643473	203643474	255,215,0	2	235,272	0,349
chr1	203661733	203662076	A-E	921	.	203661794	203661795	255,215,0	2	1,221	0,122
chr1	204049581	204049822	A-E	876	.	204049644	204049645	255,215,0	2	11,124	0,117
chr1	204071387	204071653	A-E	862	.	204071531	204071532	255,215,0	2	127,104	0,162
chr1	204073791	204074252	A-E	968	.	204073933	204073934	255,215,0	2	81,257	0,204
chr1	204257409	204257720	A-E	856	.	204257622	204257623	255,215,0	2	124,8	0,303
chr1	204289566	204289863	A-E	950	.	204289751	204289752	255,215,0	2	80,6	0,291
chr1	204383374	204383435	A-E	544	.	204383376	204383377	255,215,0	2	2,58	0,3
chr1	204386150	204386414	A-E	918	.	204386374	204386375	255,215,0	2	208,22	0,242
chr1	204386444	204387188	A-E	989	.	204386897	204386898	255,215,0	2	443,280	0,464
chr1	204387566	204387645	A-E	681	.	204387628	204387629	255,215,0	2	47,1	0,78
chr1	204389721	204389989	A-E	708	.	204389957	204389958	255,215,0	2	225,20	0,248
chr1	204395183	204395520	A-E	900	.	204395302	204395303	255,215,0	2	102,199	0,138
chr1	204419822	204420142	A-E	899	.	204420128	204420129	255,215,0	2	295,1	0,319
chr1	204486309	204486424	A-E	689	.	204486366	204486367	255,215,0	2	5,5	0,110
chr1	205090261	205090406	A-E	878	.	205090394	205090395	255,215,0	2	123,1	0,144
chr1	205144631	205144860	A-E	989	.	205144784	205144785	255,215,0	2	84,5	0,224
chr1	205216742	205217034	A-E	540	.	205216849	205216850	255,215,0	2	22,98	0,194
chr1	205218253	205218732	A-E	624	.	205218516	205218517	255,215,0	2	172,123	0,356
chr1	205253892	205254222	A-E	894	.	205253970	205253971	255,215,0	2	11,183	0,147
chr1	205262860	205263030	A-E	591	.	205262954	205262955	255,215,0	2	39,19	0,151
chr1	205263599	205264019	A-E	883	.	205263854	205263855	255,215,0	2	183,91	0,329
chr1	205267691	205267999	A-E	879	.	205267800	205267801	255,215,0	2	8,97	0,211
chr1	205270500	205270865	A-E	880	.	205270691	205270692	255,215,0	2	19,1	0,364
chr1	205288770	205288915	A-E	825	.	205288817	205288818	255,215,0	2	26,75	0,70
chr1	205474556	205474866	A-E	692	.	205474574	205474575	255,215,0	2	9,281	0,29
chr1	205599222	205599660	A-E	667	.	205599574	205599575	255,215,0	2	331,64	0,374
chr1	206674740	206675114	A-E	877	.	206674960	206674961	255,215,0	2	69,1	0,373
chr1	206677196	206677895	A-E	840	.	206677558	206677559	255,215,0	2	336,310	0,389
chr1	206688246	206688461	A-E	927	.	206688319	206688320	255,215,0	2	17,85	0,130
chr1	206859748	206860259	A-E	849	.	206859962	206859963	255,215,0	2	168,250	0,261
chr1	206861410	206861458	A-E	739	.	206861433	206861434	255,215,0	2	4,5	0,43
chr1	206897147	206897463	A-E	962	.	206897234	206897235	255,215,0	2	66,206	0,110
chr1	207063537	207063710	A-E	963	.	207063659	207063660	255,215,0	2	81,8	0,165
chr1	207064076	207064429	A-E	885	.	207064212	207064213	255,215,0	2	83,162	0,191
chr1	207064869	207064994	A-E	708	.	207064934	207064935	255,215,0	2	11,5	0,120
chr1	207413364	207413503	A-E	985	.	207413410	207413411	255,215,0	2	1,47	0,92
chr1	207414217	207414394	A-E	946	.	207414308	207414309	255,215,0	2	7,1	0,176
chr1	207483401	207483459	A-E	949	.	207483429	207483430	255,215,0	2	1,1	0,57
chr1	207489914	207490291	A-E	952	.	207489980	207489981	255,215,0	2	1,244	0,133
chr1	207509006	207509478	A-E	588	.	207509175	207509176	255,215,0	2	91,224	0,248
chr1	207997315	207997832	A-E	498	.	207997785	207997786	255,215,0	2	425,1	0,516
chr1	208357688	208357785	A-E	953	.	208357774	208357775	255,215,0	2	78,1	0,96
chr1	208358361	208358485	A-E	603	.	208358422	208358423	255,215,0	2	1,1	0,123
chr1	208376518	208376879	A-E	644	.	208376688	208376689	255,215,0	2	1,21	0,340
chr1	208412497	208412696	A-E	556	.	208412590	208412591	255,215,0	2	1,13	0,186
chr1	208418631	208418859	A-E	793	.	208418805	208418806	255,215,0	2	123,1	0,227
chr1	209215272	209215534	A-E	615	.	209215453	209215454	255,215,0	2	103,2	0,260
chr1	209542596	209542897	A-E	893	.	209542762	209542763	255,215,0	2	33,1	0,300
chr1	209562668	209562976	A-E	983	.	209562781	209562782	255,215,0	2	1,82	0,226
chr1	209571959	209572357	A-E	624	.	209572219	209572220	255,215,0	2	189,65	0,333
chr1	209577571	209577627	A-E	593	.	209577600	209577601	255,215,0	2	4,1	0,55
chr1	209820544	209820823	A-E	642	.	209820625	209820626	255,215,0	2	1,116	0,163
chr1	209822403	209823008	A-E	775	.	209822757	209822758	255,215,0	2	329,225	0,380
chr1	209844084	209844533	A-E	579	.	209844245	209844246	255,215,0	2	92,217	0,232
chr1	209845976	209846960	A-E	596	.	209846667	209846668	255,215,0	2	648,248	0,736
chr1	209915892	209915995	A-E	539	.	209915979	209915980	255,215,0	2	74,1	0,102
chr1	209921200	209921357	A-E	617	.	209921277	209921278	255,215,0	2	1,3	0,154
chr1	210058060	210058292	A-E	992	.	210058163	210058164	255,215,0	2	26,50	0,182
chr1	211500826	211501119	A-E	620	.	211501082	211501083	255,215,0	2	224,4	0,289
chr1	211688648	211688771	A-E	722	.	211688710	211688711	255,215,0	2	3,1	0,122
chr1	211753366	211753524	A-E	542	.	211753444	211753445	255,215,0	2	1,1	0,157
chr1	211786767	211786827	A-E	902	.	211786796	211786797	255,215,0	2	1,1	0,59
chr1	211908896	211908973	A-E	712	.	211908930	211908931	255,215,0	2	2,9	0,68
chr1	212101620	212101942	A-E	963	.	212101744	212101745	255,215,0	2	1,74	0,248
chr1	212213916	212214090	A-E	507	.	212213963	212213964	255,215,0	2	1,79	0,95
chr1	212311960	212312104	A-E	841	.	212312055	212312056	255,215,0	2	48,1	0,143
chr1	212458080	212458253	A-E	549	.	212458112	212458113	255,215,0	2	1,108	0,65
chr1	212643548	212643711	A-E	734	.	212643611	212643612	255,215,0	2	2,38	0,125
chr1	212650622	212650921	A-E	486	.	212650682	212650683	255,215,0	2	1,179	0,120
chr1	212658172	212658571	A-E	878	.	212658327	212658328	255,215,0	2	89,177	0,222
chr1	212659054	212659720	A-E	957	.	212659496	212659497	255,215,0	2	435,215	0,451
chr1	212659876	212660103	A-E	982	.	212659989	212659990	255,215,0	2	1,1	0,226
chr1	212661846	212662402	A-E	984	.	212662103	212662104	255,215,0	2	207,247	0,309
chr1	212671545	212672072	A-E	562	.	212671815	212671816	255,215,0	2	269,255	0,272
chr1	212686677	212686828	A-E	936	.	212686751	212686752	255,215,0	2	1,2	0,149
chr1	212731490	212732709	A-E	513	.	212732385	212732386	255,215,0	2	865,293	0,926
chr1	212739888	212740789	A-E	888	.	212739944	212739945	255,215,0	2	23,811	0,90
chr1	212769584	212769966	A-E	762	.	212769787	212769788	255,215,0	2	110,85	0,297
chr1	214612784	214613126	A-E	946	.	214613016	214613017	255,215,0	2	211,88	0,254
chr1	214619335	214619608	A-E	922	.	214619471	214619472	255,215,0	2	1,1	0,272
chr1	214620076	214620672	A-E	873	.	214620309	214620310	255,215,0	2	150,278	0,318
chr1	214723447	214723492	A-E	729	.	214723469	214723470	255,215,0	2	1,1	0,44
chr1	215130656	215131050	A-E	971	.	215130799	215130800	255,215,0	2	25,131	0,263
chr1	215743425	215743588	A-E	902	.	215743506	215743507	255,215,0	2	1,1	0,162
chr1	216774004	216774285	A-E	842	.	216774187	216774188	255,215,0	2	168,82	0,199
chr1	218459429	218459823	A-E	544	.	218459431	218459432	255,215,0	2	1,389	0,5
chr1	218550674	218551089	A-E	971	.	218550793	218550794	255,215,0	2	60,236	0,179
chr1	218553747	218554091	A-E	962	.	218553918	218553919	255,215,0	2	1,1	0,343
chr1	218633382	218633612	A-E	862	.	218633511	218633512	255,215,0	2	30,1	0,229
chr1	218636802	218637167	A-E	622	.	218637003	218637004	255,215,0	2	191,153	0,212
chr1	218758903	218759111	A-E	961	.	218758976	218758977	255,215,0	2	1,61	0,147
chr1	218847947	218848245	A-E	780	.	218848112	218848113	255,215,0	2	35,1	0,297
chr1	219262446	219262621	A-E	896	.	219262478	219262479	255,215,0	2	1,110	0,65
chr1	219498496	219498646	A-E	945	.	219498573	219498574	255,215,0	2	7,1	0,149
chr1	220510650	220511010	A-E	779	.	220510829	220510830	255,215,0	2	1,1	0,359
chr1	220922775	220922792	A-E	538	.	220922783	220922784	255,215,0	2	1,1	0,16
chr1	221209079	221209530	A-E	934	.	221209424	221209425	255,215,0	2	302,61	0,390
chr1	221273966	221274169	A-E	853	.	221274089	221274090	255,215,0	2	115,70	0,133
chr1	221536365	221536752	A-E	768	.	221536518	221536519	255,215,0	2	1,80	0,307
chr1	221567491	221567844	A-E	943	.	221567648	221567649	255,215,0	2	1,38	0,315
chr1	221612801	221613016	A-E	960	.	221612979	221612980	255,215,0	2	161,18	0,197
chr1	221613404	221613745	A-E	978	.	221613475	221613476	255,215,0	2	1,198	0,143
chr1	221614030	221614267	A-E	675	.	221614236	221614237	255,215,0	2	178,1	0,236
chr1	221631911	221632097	A-E	432	.	221631998	221631999	255,215,0	2	1,12	0,174
chr1	221840936	221841145	A-E	964	.	221841052	221841053	255,215,0	2	68,43	0,166
chr1	221881394	221881826	A-E	493	.	221881628	221881629	255,215,0	2	232,194	0,238
chr1	221896721	221897112	A-E	569	.	221896915	221896916	255,215,0	2	1,3	0,388
chr1	221899063	221899285	A-E	662	.	221899219	221899220	255,215,0	2	109,17	0,205
chr1	221913881	221914483	A-E	676	.	221914425	221914426	255,215,0	2	534,47	0,555
chr1	221916049	221916599	A-E	564	.	221916318	221916319	255,215,0	2	267,278	0,272
chr1	221916785	221917321	A-E	832	.	221917267	221917268	255,215,0	2	458,28	0,508
chr1	221949932	221950137	A-E	657	.	221950005	221950006	255,215,0	2	1,59	0,146
chr1	222000173	222000483	A-E	964	.	222000345	222000346	255,215,0	2	138,102	0,208
chr1	222002644	222003471	A-E	784	.	222003176	222003177	255,215,0	2	531,292	0,535
chr1	222135050	222135329	A-E	988	.	222135214	222135215	255,215,0	2	88,38	0,241
chr1	222161205	222161607	A-E	979	.	222161393	222161394	255,215,0	2	105,129	0,273
chr1	222461432	222461724	A-E	978	.	222461568	222461569	255,215,0	2	30,49	0,243
chr1	222544700	222544953	A-E	955	.	222544837	222544838	255,215,0	2	23,1	0,252
chr1	222638782	222639204	A-E	817	.	222638962	222638963	255,215,0	2	114,174	0,248
chr1	223254562	223254777	A-E	856	.	223254748	223254749	255,215,0	2	159,1	0,214
chr1	223895493	223895874	A-E	835	.	223895798	223895799	255,215,0	2	234,3	0,378
chr1	223901276	223901546	A-E	959	.	223901310	223901311	255,215,0	2	33,234	0,36
chr1	223902604	223902857	A-E	908	.	223902730	223902731	255,215,0	2	1,1	0,252
chr1	223903033	223903347	A-E	955	.	223903116	223903117	255,215,0	2	35,181	0,133
chr1	223914239	223914747	A-E	958	.	223914522	223914523	255,215,0	2	177,118	0,390
chr1	224007556	224007795	A-E	840	.	224007675	224007676	255,215,0	2	1,1	0,238
chr1	224032316	224032686	A-E	634	.	224032417	224032418	255,215,0	2	68,234	0,136
chr1	224439419	224439564	A-E	916	.	224439491	224439492	255,215,0	2	1,1	0,144
chr1	224453322	224453657	A-E	706	.	224453489	224453490	255,215,0	2	1,1	0,334
chr1	224545542	224546006	A-E	884	.	224545660	224545661	255,215,0	2	67,293	0,171
chr1	224685994	224686507	A-E	678	.	224686054	224686055	255,215,0	2	30,422	0,91
chr1	224691192	224691563	A-E	847	.	224691422	224691423	255,215,0	2	109,18	0,353
chr1	224730441	224730985	A-E	568	.	224730668	224730669	255,215,0	2	165,254	0,290
chr1	225613143	225613456	A-E	921	.	225613256	225613257	255,215,0	2	49,134	0,179
chr1	225633550	225633807	A-E	831	.	225633691	225633692	255,215,0	2	28,1	0,256
chr1	225642606	225642805	A-E	980	.	225642651	225642652	255,215,0	2	1,109	0,90
chr1	225650299	225650342	A-E	549	.	225650335	225650336	255,215,0	2	32,1	0,42
chr1	225843222	225843438	A-E	959	.	225843340	225843341	255,215,0	2	23,1	0,215
chr1	225845408	225845613	A-E	981	.	225845515	225845516	255,215,0	2	15,5	0,200
chr1	225881856	225882162	A-E	883	.	225882023	225882024	255,215,0	2	106,76	0,230
chr1	225934674	225934968	A-E	723	.	225934832	225934833	255,215,0	2	24,1	0,293
chr1	226310252	226310595	A-E	804	.	226310593	226310594	255,215,0	2	342,1	0,342
chr1	226315308	226315548	A-E	708	.	226315419	226315420	255,215,0	2	3,19	0,221
chr1	226315631	226315825	A-E	710	.	226315780	226315781	255,215,0	2	114,9	0,185
chr1	226370122	226370365	A-E	542	.	226370223	226370224	255,215,0	2	97,136	0,107
chr1	226372653	226373566	A-E	869	.	226373328	226373329	255,215,0	2	668,229	0,684
chr1	226850198	226851014	A-E	948	.	226850625	226850626	255,215,0	2	396,357	0,459
chr1	226911425	226911742	A-E	584	.	226911462	226911463	255,215,0	2	6,247	0,70
chr1	227002760	227003096	A-E	963	.	227002964	227002965	255,215,0	2	75,1	0,335
chr1	227009018	227009221	A-E	630	.	227009119	227009120	255,215,0	2	1,1	0,202
chr1	227128899	227129131	A-E	523	.	227129031	227129032	255,215,0	2	34,1	0,231
chr1	227413379	227413783	A-E	778	.	227413538	227413539	255,215,0	2	9,93	0,311
chr1	227503653	227503962	A-E	588	.	227503923	227503924	255,215,0	2	233,1	0,308
chr1	227975609	227976156	A-E	573	.	227975811	227975812	255,215,0	2	168,310	0,237
chr1	228271438	228271734	A-E	619	.	228271714	228271715	255,215,0	2	258,1	0,295
chr1	228272073	228272409	A-E	847	.	228272247	228272248	255,215,0	2	169,155	0,181
chr1	228273208	228273318	A-E	590	.	228273278	228273279	255,215,0	2	34,2	0,108
chr1	228273480	228273740	A-E	549	.	228273632	228273633	255,215,0	2	47,1	0,259
chr1	228350789	228351109	A-E	775	.	228350863	228350864	255,215,0	2	34,204	0,116
chr1	228688608	228688902	A-E	895	.	228688728	228688729	255,215,0	2	1,54	0,240
chr1	228782602	228782868	A-E	625	.	228782774	228782775	255,215,0	2	151,71	0,195
chr1	228783266	228783899	A-E	610	.	228783494	228783495	255,215,0	2	204,379	0,254
chr1	228945464	228945740	A-E	788	.	228945560	228945561	255,215,0	2	5,87	0,189
chr1	228962635	228963190	A-E	697	.	228962904	228962905	255,215,0	2	262,278	0,277
chr1	228973832	228974198	A-E	779	.	228974018	228974019	255,215,0	2	8,1	0,365
chr1	228978086	228978245	A-E	972	.	228978169	228978170	255,215,0	2	42,34	0,125
chr1	229206013	229206222	A-E	943	.	229206092	229206093	255,215,0	2	1,50	0,159
chr1	229326926	229327085	A-E	822	.	229327015	229327016	255,215,0	2	27,6	0,153
chr1	229327820	229328069	A-E	564	.	229327969	229327970	255,215,0	2	87,37	0,212
chr1	229335784	229335916	A-E	949	.	229335794	229335795	255,215,0	2	3,114	0,18
chr1	229357329	229357959	A-E	829	.	229357667	229357668	255,215,0	2	269,221	0,409
chr1	229365571	229365974	A-E	806	.	229365757	229365758	255,215,0	2	1,31	0,372
chr1	229366402	229366798	A-E	799	.	229366550	229366551	255,215,0	2	124,222	0,174
chr1	229367559	229367656	A-E	767	.	229367607	229367608	255,215,0	2	1,1	0,96
chr1	229388898	229389111	A-E	595	.	229388967	229388968	255,215,0	2	1,75	0,138
chr1	229546837	229547142	A-E	750	.	229546974	229546975	255,215,0	2	112,141	0,164
chr1	229692979	229693368	A-E	559	.	229693286	229693287	255,215,0	2	231,4	0,385
chr1	230209242	230209573	A-E	947	.	230209355	230209356	255,215,0	2	2,105	0,226
chr1	230220164	230220282	A-E	856	.	230220222	230220223	255,215,0	2	1,1	0,117
chr1	230220475	230220731	A-E	959	.	230220559	230220560	255,215,0	2	1,87	0,169
chr1	230240540	230240902	A-E	938	.	230240734	230240735	255,215,0	2	29,1	0,361
chr1	230241590	230241986	A-E	970	.	230241848	230241849	255,215,0	2	169,47	0,349
chr1	230245809	230246298	A-E	683	.	230246048	230246049	255,215,0	2	110,120	0,369
chr1	230248068	230248475	A-E	649	.	230248107	230248108	255,215,0	2	4,331	0,76
chr1	230249347	230250007	A-E	961	.	230249644	230249645	255,215,0	2	275,340	0,320
chr1	230250113	230250458	A-E	837	.	230250285	230250286	255,215,0	2	1,1	0,344
chr1	230594287	230594609	A-E	913	.	230594446	230594447	255,215,0	2	1,4	0,318
chr1	230595195	230595532	A-E	974	.	230595328	230595329	255,215,0	2	44,114	0,223
chr1	230844254	230844609	A-E	903	.	230844330	230844331	255,215,0	2	1,202	0,153
chr1	231113054	231113423	A-E	524	.	231113207	231113208	255,215,0	2	1,63	0,306
chr1	231347338	231347496	A-E	734	.	231347362	231347363	255,215,0	2	2,111	0,47
chr1	231531776	231531955	A-E	579	.	231531803	231531804	255,215,0	2	1,125	0,54
chr1	231665787	231666093	A-E	606	.	231665980	231665981	255,215,0	2	99,17	0,289
chr1	231944869	231945038	A-E	772	.	231944952	231944953	255,215,0	2	4,6	0,163
chr1	231963650	231963669	A-E	920	.	231963659	231963660	255,215,0	2	1,1	0,18
chr1	232765644	232766127	A-E	697	.	232765955	232765956	255,215,0	2	262,121	0,362
chr1	232840612	232840778	A-E	987	.	232840694	232840695	255,215,0	2	1,1	0,165
chr1	233004898	233005213	A-E	703	.	233005057	233005058	255,215,0	2	6,1	0,314
chr1	233249275	233249581	A-E	959	.	233249333	233249334	255,215,0	2	1,190	0,116
chr1	233250112	233250251	A-E	829	.	233250217	233250218	255,215,0	2	73,1	0,138
chr1	233751116	233751484	A-E	736	.	233751256	233751257	255,215,0	2	140,227	0,141
chr1	233811305	233811449	A-E	512	.	233811377	233811378	255,215,0	2	3,1	0,143
chr1	233856724	233857076	A-E	952	.	233856899	233856900	255,215,0	2	1,1	0,351
chr1	234275805	234276023	A-E	987	.	234275905	234275906	255,215,0	2	12,28	0,190
chr1	234630750	234630905	A-E	690	.	234630824	234630825	255,215,0	2	2,7	0,148
chr1	234630919	234631525	A-E	781	.	234631417	234631418	255,215,0	2	473,81	0,525
chr1	234658291	234658851	A-E	768	.	234658373	234658374	255,215,0	2	40,434	0,126
chr1	234659231	234659760	A-E	777	.	234659518	234659519	255,215,0	2	238,191	0,338
chr1	234668185	234668630	A-E	509	.	234668442	234668443	255,215,0	2	178,107	0,338
chr1	234668851	234669143	A-E	734	.	234668985	234668986	255,215,0	2	19,42	0,250
chr1	234680207	234680593	A-E	589	.	234680359	234680360	255,215,0	2	15,95	0,291
chr1	234735284	234736216	A-E	541	.	234735683	234735684	255,215,0	2	375,507	0,425
chr1	234736336	234736615	A-E	646	.	234736484	234736485	255,215,0	2	86,67	0,212
chr1	234737347	234737653	A-E	653	.	234737497	234737498	255,215,0	2	88,92	0,214
chr1	234738546	234738834	A-E	769	.	234738623	234738624	255,215,0	2	5,137	0,151
chr1	234747710	234748018	A-E	819	.	234747832	234747833	255,215,0	2	74,137	0,171
chr1	234748100	234748931	A-E	827	.	234748565	234748566	255,215,0	2	464,364	0,467
chr1	234749021	234749143	A-E	794	.	234749022	234749023	255,215,0	2	1,119	0,3
chr1	234749342	234749645	A-E	829	.	234749569	234749570	255,215,0	2	154,1	0,302
chr1	234767593	234767925	A-E	947	.	234767749	234767750	255,215,0	2	66,85	0,247
chr1	234792654	234793437	A-E	969	.	234793097	234793098	255,215,0	2	389,285	0,498
chr1	234793934	234794239	A-E	914	.	234794124	234794125	255,215,0	2	77,1	0,304
chr1	234858306	234858323	A-E	680	.	234858315	234858316	255,215,0	2	3,1	0,16
chr1	234858843	234859287	A-E	681	.	234859153	234859154	255,215,0	2	262,85	0,359
chr1	234891292	234891478	A-E	980	.	234891344	234891345	255,215,0	2	1,82	0,104
chr1	234908151	234908764	A-E	911	.	234908276	234908277	255,215,0	2	73,435	0,178
chr1	234987212	234987644	A-E	934	.	234987393	234987394	255,215,0	2	81,149	0,283
chr1	235012060	235012373	A-E	878	.	235012283	235012284	255,215,0	2	135,1	0,312
chr1	235061804	235062063	A-E	602	.	235061885	235061886	255,215,0	2	1,96	0,163
chr1	235096560	235096855	A-E	570	.	235096618	235096619	255,215,0	2	1,178	0,117
chr1	235097868	235098070	A-E	730	.	235097978	235097979	255,215,0	2	85,66	0,136
chr1	235106929	235107153	A-E	938	.	235107058	235107059	255,215,0	2	129,94	0,130
chr1	235110834	235111403	A-E	968	.	235111102	235111103	255,215,0	2	254,286	0,283
chr1	235114050	235115068	A-E	955	.	235114635	235114636	255,215,0	2	581,428	0,590
chr1	235122652	235122939	A-E	808	.	235122842	235122843	255,215,0	2	133,39	0,248
chr1	235123254	235123645	A-E	854	.	235123511	235123512	255,215,0	2	129,4	0,387
chr1	235133014	235133422	A-E	926	.	235133154	235133155	255,215,0	2	31,158	0,250
chr1	235134086	235134438	A-E	948	.	235134231	235134232	255,215,0	2	99,159	0,193
chr1	235147478	235148138	A-E	577	.	235147819	235147820	255,215,0	2	286,262	0,398
chr1	235183936	235184197	A-E	663	.	235184017	235184018	255,215,0	2	16,113	0,148
chr1	235242792	235242999	A-E	593	.	235242933	235242934	255,215,0	2	78,1	0,206
chr1	235243001	235243596	A-E	528	.	235243520	235243521	255,215,0	2	476,31	0,564
chr1	235246558	235246857	A-E	938	.	235246619	235246620	255,215,0	2	18,193	0,106
chr1	235267591	235267744	A-E	449	.	235267677	235267678	255,215,0	2	21,1	0,152
chr1	236030835	236031025	A-E	588	.	236030879	236030880	255,215,0	2	35,136	0,54
chr1	236072112	236072729	A-E	949	.	236072178	236072179	255,215,0	2	1,485	0,132
chr1	236073752	236073816	A-E	851	.	236073802	236073803	255,215,0	2	39,1	0,63
chr1	236080566	236081247	A-E	924	.	236080932	236080933	255,215,0	2	351,299	0,382
chr1	236135691	236135959	A-E	887	.	236135880	236135881	255,215,0	2	121,10	0,258
chr1	236147814	236148198	A-E	749	.	236148006	236148007	255,215,0	2	113,111	0,273
chr1	236162583	236163199	A-E	988	.	236162892	236162893	255,215,0	2	250,246	0,370
chr1	236666572	236666591	A-E	530	.	236666581	236666582	255,215,0	2	1,1	0,18
chr1	237634251	237634535	A-E	818	.	237634322	237634323	255,215,0	2	4,144	0,140
chr1	239977642	239977992	A-E	957	.	239977695	239977696	255,215,0	2	1,243	0,107
chr1	240476321	240476487	A-E	848	.	240476381	240476382	255,215,0	2	1,45	0,121
chr1	240562823	240563040	A-E	884	.	240562930	240562931	255,215,0	2	33,35	0,182
chr1	241646029	241646431	A-E	864	.	241646167	241646168	255,215,0	2	139,263	0,139
chr1	241775803	241776227	A-E	635	.	241776009	241776010	255,215,0	2	198,209	0,215
chr1	241800652	241800786	A-E	650	.	241800768	241800769	255,215,0	2	101,1	0,133
chr1	242108255	242108348	A-E	729	.	242108323	242108324	255,215,0	2	45,1	0,92
chr1	243431437	243431793	A-E	543	.	243431508	243431509	255,215,0	2	17,230	0,126
chr1	243451071	243451374	A-E	498	.	243451086	243451087	255,215,0	2	14,286	0,17
chr1	244210956	244211944	A-E	953	.	244211574	244211575	255,215,0	2	592,343	0,645
chr1	244462616	244463099	A-E	810	.	244462948	244462949	255,215,0	2	267,85	0,398
chr1	244466323	244466598	A-E	965	.	244466460	244466461	255,215,0	2	1,1	0,274
chr1	244467525	244467677	A-E	823	.	244467618	244467619	255,215,0	2	54,19	0,133
chr1	244486299	244486688	A-E	973	.	244486461	244486462	255,215,0	2	91,155	0,234
chr1	244512430	244512879	A-E	587	.	244512495	244512496	255,215,0	2	48,366	0,83
chr1	244517098	244517541	A-E	717	.	244517375	244517376	255,215,0	2	260,147	0,296
chr1	244763140	244763529	A-E	956	.	244763407	244763408	255,215,0	2	215,68	0,321
chr1	245000795	245001057	A-E	523	.	245000960	245000961	255,215,0	2	70,1	0,261
chr1	245082176	245082355	A-E	515	.	245082236	245082237	255,215,0	2	50,107	0,72
chr1	245255337	245255432	A-E	528	.	245255384	245255385	255,215,0	2	1,1	0,94
chr1	246730569	246731007	A-E	614	.	246730620	246730621	255,215,0	2	5,340	0,98
chr1	246746796	246747287	A-E	546	.	246747026	246747027	255,215,0	2	183,212	0,279
chr1	246772310	246772610	A-E	973	.	246772420	246772421	255,215,0	2	68,146	0,154
chr1	246862505	246862699	A-E	851	.	246862611	246862612	255,215,0	2	30,10	0,184
chr1	247093396	247093478	A-E	546	.	247093436	247093437	255,215,0	2	1,1	0,81
chr10	500969	501047	A-E	555	.	501007	501008	255,215,0	2	1,1	0,77
chr10	557102	557353	A-E	611	.	557316	557317	255,215,0	2	180,1	0,250
chr10	975785	976368	A-E	813	.	976034	976035	255,215,0	2	246,329	0,254
chr10	1100843	1101035	A-E	676	.	1100897	1100898	255,215,0	2	1,84	0,108
chr10	1541138	1541906	A-E	982	.	1541671	1541672	255,215,0	2	504,205	0,563
chr10	1999579	1999892	A-E	913	.	1999689	1999690	255,215,0	2	1,93	0,220
chr10	2256285	2256680	A-E	974	.	2256408	2256409	255,215,0	2	1,149	0,246
chr10	2992232	2992361	A-E	823	.	2992294	2992295	255,215,0	2	16,20	0,109
chr10	3028046	3028193	A-E	895	.	3028122	3028123	255,215,0	2	8,2	0,145
chr10	3133662	3133717	A-E	727	.	3133687	3133688	255,215,0	2	1,5	0,50
chr10	3137328	3137458	A-E	779	.	3137392	3137393	255,215,0	2	1,1	0,129
chr10	3137708	3138098	A-E	948	.	3138048	3138049	255,215,0	2	299,7	0,383
chr10	3509617	3509911	A-E	927	.	3509758	3509759	255,215,0	2	82,92	0,202
chr10	3510310	3510716	A-E	626	.	3510596	3510597	255,215,0	2	243,75	0,331
chr10	3511181	3511689	A-E	908	.	3511506	3511507	255,215,0	2	236,92	0,416
chr10	3524547	3524820	A-E	927	.	3524726	3524727	255,215,0	2	95,8	0,265
chr10	3568141	3568290	A-E	980	.	3568191	3568192	255,215,0	2	1,49	0,100
chr10	3598970	3599136	A-E	596	.	3599050	3599051	255,215,0	2	1,5	0,161
chr10	3710838	3711066	A-E	898	.	3710975	3710976	255,215,0	2	90,42	0,186
chr10	3762746	3763172	A-E	576	.	3762856	3762857	255,215,0	2	47,251	0,175
chr10	3782727	3783283	A-E	494	.	3782914	3782915	255,215,0	2	164,344	0,212
chr10	3797195	3797502	A-E	930	.	3797388	3797389	255,215,0	2	120,40	0,267
chr10	3826027	3826670	A-E	707	.	3826391	3826392	255,215,0	2	355,268	0,375
chr10	3847352	3847708	A-E	576	.	3847560	3847561	255,215,0	2	152,91	0,265
chr10	3852273	3852886	A-E	869	.	3852711	3852712	255,215,0	2	417,152	0,461
chr10	3853393	3854169	A-E	763	.	3853582	3853583	255,215,0	2	188,585	0,191
chr10	3867491	3867713	A-E	911	.	3867638	3867639	255,215,0	2	75,1	0,221
chr10	3870489	3871262	A-E	705	.	3871175	3871176	255,215,0	2	624,24	0,749
chr10	3890689	3890931	A-E	617	.	3890822	3890823	255,215,0	2	26,1	0,241
chr10	3890952	3891240	A-E	553	.	3891129	3891130	255,215,0	2	151,83	0,205
chr10	3893365	3894190	A-E	687	.	3893885	3893886	255,215,0	2	515,299	0,526
chr10	3894416	3895012	A-E	943	.	3894735	3894736	255,215,0	2	318,274	0,322
chr10	3937227	3937631	A-E	928	.	3937382	3937383	255,215,0	2	119,211	0,193
chr10	3939370	3939796	A-E	582	.	3939788	3939789	255,215,0	2	413,1	0,425
chr10	4172866	4173257	A-E	520	.	4173062	4173063	255,215,0	2	153,151	0,240
chr10	4174431	4174586	A-E	539	.	4174572	4174573	255,215,0	2	134,5	0,150
chr10	4289203	4289519	A-E	543	.	4289250	4289251	255,215,0	2	3,223	0,93
chr10	4386754	4387085	A-E	912	.	4386857	4386858	255,215,0	2	1,124	0,207
chr10	4396174	4396330	A-E	868	.	4396295	4396296	255,215,0	2	88,1	0,155
chr10	4562295	4562487	A-E	470	.	4562386	4562387	255,215,0	2	8,16	0,176
chr10	4705159	4705783	A-E	991	.	4705485	4705486	255,215,0	2	259,229	0,395
chr10	4855217	4855416	A-E	890	.	4855348	4855349	255,215,0	2	65,1	0,198
chr10	4891874	4892173	A-E	777	.	4892029	4892030	255,215,0	2	14,1	0,298
chr10	4989909	4990226	A-E	937	.	4990067	4990068	255,215,0	2	1,1	0,316
chr10	5064109	5064385	A-E	672	.	5064246	5064247	255,215,0	2	1,1	0,275
chr10	5113568	5113720	A-E	947	.	5113630	5113631	255,215,0	2	4,31	0,121
chr10	5113786	5114179	A-E	981	.	5114064	5114065	255,215,0	2	166,1	0,392
chr10	5190608	5190854	A-E	678	.	5190730	5190731	255,215,0	2	1,1	0,245
chr10	5333644	5334212	A-E	985	.	5333928	5333929	255,215,0	2	233,231	0,337
chr10	5334474	5334640	A-E	594	.	5334543	5334544	255,215,0	2	46,72	0,94
chr10	5339443	5339719	A-E	636	.	5339663	5339664	255,215,0	2	174,9	0,267
chr10	5359534	5359986	A-E	852	.	5359834	5359835	255,215,0	2	301,151	0,301
chr10	5587810	5588190	A-E	941	.	5587922	5587923	255,215,0	2	1,155	0,225
chr10	5588881	5589169	A-E	942	.	5589083	5589084	255,215,0	2	119,1	0,287
chr10	5590010	5590295	A-E	965	.	5590292	5590293	255,215,0	2	282,1	0,284
chr10	5590507	5590769	A-E	895	.	5590637	5590638	255,215,0	2	1,2	0,260
chr10	5590959	5591270	A-E	871	.	5591034	5591035	255,215,0	2	1,161	0,150
chr10	6013642	6013801	A-E	832	.	6013713	6013714	255,215,0	2	1,17	0,142
chr10	6017924	6018316	A-E	607	.	6018089	6018090	255,215,0	2	141,202	0,190
chr10	6199678	6199898	A-E	559	.	6199787	6199788	255,215,0	2	1,1	0,219
chr10	6205598	6205977	A-E	955	.	6205686	6205687	255,215,0	2	9,211	0,168
chr10	6281305	6281494	A-E	992	.	6281381	6281382	255,215,0	2	8,43	0,146
chr10	6316910	6317660	A-E	780	.	6317379	6317380	255,215,0	2	447,257	0,493
chr10	6321537	6321781	A-E	919	.	6321617	6321618	255,215,0	2	2,84	0,160
chr10	6443408	6443712	A-E	821	.	6443448	6443449	255,215,0	2	4,226	0,78
chr10	6764164	6764384	A-E	978	.	6764288	6764289	255,215,0	2	59,29	0,191
chr10	7153471	7153932	A-E	883	.	7153700	7153701	255,215,0	2	120,121	0,340
chr10	7306886	7306912	A-E	797	.	7306904	7306905	255,215,0	2	12,1	0,25
chr10	7353469	7353511	A-E	980	.	7353508	7353509	255,215,0	2	38,1	0,41
chr10	7356268	7356516	A-E	644	.	7356366	7356367	255,215,0	2	1,51	0,197
chr10	11651765	11651937	A-E	602	.	11651849	11651850	255,215,0	2	1,3	0,169
chr10	11726836	11727046	A-E	974	.	11726883	11726884	255,215,0	2	37,151	0,59
chr10	11727121	11727339	A-E	883	.	11727290	11727291	255,215,0	2	122,1	0,217
chr10	11835953	11836243	A-E	725	.	11836175	11836176	255,215,0	2	157,1	0,289
chr10	11866902	11867068	A-E	561	.	11866971	11866972	255,215,0	2	1,27	0,139
chr10	11917828	11918087	A-E	782	.	11917939	11917940	255,215,0	2	13,48	0,211
chr10	11924114	11924319	A-E	569	.	11924231	11924232	255,215,0	2	31,1	0,204
chr10	11940231	11940446	A-E	836	.	11940381	11940382	255,215,0	2	87,1	0,214
chr10	11940492	11940889	A-E	764	.	11940731	11940732	255,215,0	2	83,1	0,396
chr10	12306536	12306777	A-E	729	.	12306587	12306588	255,215,0	2	5,142	0,99
chr10	12307693	12308050	A-E	946	.	12307911	12307912	255,215,0	2	82,1	0,356
chr10	12313010	12313140	A-E	980	.	12313021	12313022	255,215,0	2	1,107	0,23
chr10	12375218	12375432	A-E	692	.	12375324	12375325	255,215,0	2	1,1	0,213
chr10	12490797	12491318	A-E	815	.	12490958	12490959	255,215,0	2	10,208	0,313
chr10	12497927	12498063	A-E	704	.	12497994	12497995	255,215,0	2	1,1	0,135
chr10	12751328	12751588	A-E	653	.	12751333	12751334	255,215,0	2	1,250	0,10
chr10	12761753	12761851	A-E	831	.	12761801	12761802	255,215,0	2	1,1	0,97
chr10	12762455	12762628	A-E	921	.	12762542	12762543	255,215,0	2	3,1	0,172
chr10	13142941	13143287	A-E	648	.	13143114	13143115	255,215,0	2	110,109	0,237
chr10	13390886	13391219	A-E	902	.	13391147	13391148	255,215,0	2	205,14	0,319
chr10	13908291	13908478	A-E	890	.	13908415	13908416	255,215,0	2	64,1	0,186
chr10	14602319	14602604	A-E	838	.	14602482	14602483	255,215,0	2	151,109	0,176
chr10	14645173	14645673	A-E	545	.	14645667	14645668	255,215,0	2	490,1	0,499
chr10	14647138	14647588	A-E	946	.	14647477	14647478	255,215,0	2	273,44	0,406
chr10	15898066	15898980	A-E	833	.	15898413	15898414	255,215,0	2	344,562	0,352
chr10	16480998	16481284	A-E	553	.	16481139	16481140	255,215,0	2	1,3	0,283
chr10	16481463	16481634	A-E	798	.	16481560	16481561	255,215,0	2	25,1	0,170
chr10	17071536	17072103	A-E	535	.	17071683	17071684	255,215,0	2	90,362	0,205
chr10	17104584	17104750	A-E	518	.	17104680	17104681	255,215,0	2	31,4	0,162
chr10	17105178	17105416	A-E	852	.	17105256	17105257	255,215,0	2	42,122	0,116
chr10	17241491	17241704	A-E	787	.	17241674	17241675	255,215,0	2	159,4	0,209
chr10	17269399	17269729	A-E	669	.	17269683	17269684	255,215,0	2	273,33	0,297
chr10	17553346	17553542	A-E	924	.	17553508	17553509	255,215,0	2	131,1	0,195
chr10	17569630	17569764	A-E	897	.	17569655	17569656	255,215,0	2	23,106	0,28
chr10	17688038	17688270	A-E	607	.	17688135	17688136	255,215,0	2	1,37	0,195
chr10	17697506	17697813	A-E	962	.	17697678	17697679	255,215,0	2	40,1	0,306
chr10	17707752	17708081	A-E	987	.	17707912	17707913	255,215,0	2	125,132	0,197
chr10	17715914	17716040	A-E	987	.	17715976	17715977	255,215,0	2	1,1	0,125
chr10	21386477	21386751	A-E	406	.	21386611	21386612	255,215,0	2	1,5	0,269
chr10	21581688	21582509	A-E	877	.	21582284	21582285	255,215,0	2	573,201	0,620
chr10	21604405	21604764	A-E	516	.	21604604	21604605	255,215,0	2	42,1	0,358
chr10	21652812	21653264	A-E	749	.	21652877	21652878	255,215,0	2	62,382	0,70
chr10	22519481	22519667	A-E	748	.	22519579	22519580	255,215,0	2	70,59	0,127
chr10	22535612	22535856	A-E	865	.	22535690	22535691	255,215,0	2	1,87	0,157
chr10	22535914	22536341	A-E	857	.	22536049	22536050	255,215,0	2	61,216	0,211
chr10	22628998	22629520	A-E	661	.	22629109	22629110	255,215,0	2	61,360	0,162
chr10	22630393	22630515	A-E	509	.	22630453	22630454	255,215,0	2	1,1	0,121
chr10	22722910	22723095	A-E	605	.	22723002	22723003	255,215,0	2	2,1	0,184
chr10	22887940	22888243	A-E	847	.	22888208	22888209	255,215,0	2	235,1	0,302
chr10	22904639	22904845	A-E	646	.	22904817	22904818	255,215,0	2	153,1	0,205
chr10	23701011	23701549	A-E	673	.	23701304	23701305	255,215,0	2	237,187	0,351
chr10	23801336	23801634	A-E	889	.	23801482	23801483	255,215,0	2	88,92	0,206
chr10	24772710	24773084	A-E	911	.	24772821	24772822	255,215,0	2	1,151	0,223
chr10	25007692	25008010	A-E	502	.	25007978	25007979	255,215,0	2	257,1	0,317
chr10	25020959	25021168	A-E	722	.	25021071	25021072	255,215,0	2	17,1	0,208
chr10	25190845	25191315	A-E	972	.	25190946	25190947	255,215,0	2	76,343	0,127
chr10	25240272	25240935	A-E	597	.	25240715	25240716	255,215,0	2	324,100	0,563
chr10	25247749	25247926	A-E	602	.	25247837	25247838	255,215,0	2	1,1	0,176
chr10	25348919	25349256	A-E	983	.	25349120	25349121	255,215,0	2	176,109	0,228
chr10	26775274	26775560	A-E	965	.	26775411	26775412	255,215,0	2	110,120	0,166
chr10	26775885	26776759	A-E	802	.	26776045	26776046	255,215,0	2	118,670	0,204
chr10	27069899	27070563	A-E	976	.	27070181	27070182	255,215,0	2	211,310	0,354
chr10	27147453	27147834	A-E	743	.	27147771	27147772	255,215,0	2	268,11	0,370
chr10	27441760	27441941	A-E	861	.	27441924	27441925	255,215,0	2	150,1	0,180
chr10	27481306	27481450	A-E	989	.	27481355	27481356	255,215,0	2	1,45	0,99
chr10	27531769	27532240	A-E	882	.	27532023	27532024	255,215,0	2	246,208	0,263
chr10	27608918	27609295	A-E	578	.	27609158	27609159	255,215,0	2	105,1	0,376
chr10	28467299	28467468	A-E	774	.	28467382	28467383	255,215,0	2	1,2	0,167
chr10	28506828	28506942	A-E	979	.	28506921	28506922	255,215,0	2	75,1	0,113
chr10	28694229	28694387	A-E	642	.	28694303	28694304	255,215,0	2	17,25	0,133
chr10	28700580	28701041	A-E	850	.	28700795	28700796	255,215,0	2	164,194	0,267
chr10	29008942	29008995	A-E	555	.	29008968	29008969	255,215,0	2	1,1	0,52
chr10	29421778	29421876	A-E	700	.	29421871	29421872	255,215,0	2	90,1	0,97
chr10	29449059	29449232	A-E	990	.	29449153	29449154	255,215,0	2	17,1	0,172
chr10	29947803	29948305	A-E	964	.	29948002	29948003	255,215,0	2	120,223	0,279
chr10	29948331	29948643	A-E	738	.	29948336	29948337	255,215,0	2	1,302	0,10
chr10	29978009	29978233	A-E	744	.	29978172	29978173	255,215,0	2	161,57	0,167
chr10	30073207	30073608	A-E	978	.	30073570	30073571	255,215,0	2	327,1	0,400
chr10	30092989	30093361	A-E	951	.	30093262	30093263	255,215,0	2	194,18	0,354
chr10	30441068	30441357	A-E	547	.	30441149	30441150	255,215,0	2	1,127	0,162
chr10	30711320	30711474	A-E	641	.	30711380	30711381	255,215,0	2	2,35	0,119
chr10	30720407	30720642	A-E	905	.	30720474	30720475	255,215,0	2	17,117	0,118
chr10	30782065	30782163	A-E	707	.	30782076	30782077	255,215,0	2	1,75	0,23
chr10	30782405	30782910	A-E	902	.	30782613	30782614	255,215,0	2	197,285	0,220
chr10	30782963	30783595	A-E	941	.	30783167	30783168	255,215,0	2	204,427	0,205
chr10	30791299	30791558	A-E	801	.	30791361	30791362	255,215,0	2	63,196	0,63
chr10	30799622	30800053	A-E	920	.	30799704	30799705	255,215,0	2	43,308	0,123
chr10	30827186	30827387	A-E	563	.	30827306	30827307	255,215,0	2	82,42	0,159
chr10	30831188	30831972	A-E	990	.	30831673	30831674	255,215,0	2	353,166	0,618
chr10	30927139	30927274	A-E	980	.	30927202	30927203	255,215,0	2	5,12	0,123
chr10	31274439	31274738	A-E	856	.	31274699	31274700	255,215,0	2	223,1	0,298
chr10	31293680	31294164	A-E	553	.	31294018	31294019	255,215,0	2	294,100	0,384
chr10	31892273	31892723	A-E	567	.	31892642	31892643	255,215,0	2	335,46	0,404
chr10	32047879	32048374	A-E	880	.	32048137	32048138	255,215,0	2	244,222	0,273
chr10	32215994	32216384	A-E	780	.	32216154	32216155	255,215,0	2	132,200	0,190
chr10	32218329	32218518	A-E	674	.	32218507	32218508	255,215,0	2	170,1	0,188
chr10	32438323	32438553	A-E	943	.	32438445	32438446	255,215,0	2	17,1	0,229
chr10	33239987	33240188	A-E	702	.	33240168	33240169	255,215,0	2	164,1	0,200
chr10	33245417	33245789	A-E	607	.	33245670	33245671	255,215,0	2	140,5	0,367
chr10	33250851	33251304	A-E	932	.	33251057	33251058	255,215,0	2	180,220	0,233
chr10	33269452	33269916	A-E	942	.	33269601	33269602	255,215,0	2	139,303	0,161
chr10	33272272	33272613	A-E	945	.	33272372	33272373	255,215,0	2	43,183	0,158
chr10	33422989	33423776	A-E	846	.	33423206	33423207	255,215,0	2	192,543	0,244
chr10	33425212	33425871	A-E	504	.	33425403	33425404	255,215,0	2	184,460	0,199
chr10	33425894	33425989	A-E	705	.	33425945	33425946	255,215,0	2	13,4	0,91
chr10	33432348	33432470	A-E	501	.	33432408	33432409	255,215,0	2	1,1	0,121
chr10	33562254	33562552	A-E	726	.	33562424	33562425	255,215,0	2	111,67	0,231
chr10	33621123	33621423	A-E	495	.	33621242	33621243	255,215,0	2	33,93	0,207
chr10	33654776	33655204	A-E	902	.	33655008	33655009	255,215,0	2	40,3	0,425
chr10	33798158	33798349	A-E	915	.	33798266	33798267	255,215,0	2	57,30	0,161
chr10	34815720	34815820	A-E	870	.	34815795	34815796	255,215,0	2	53,1	0,99
chr10	34816179	34816294	A-E	863	.	34816236	34816237	255,215,0	2	1,1	0,114
chr10	34817271	34817427	A-E	974	.	34817425	34817426	255,215,0	2	155,1	0,155
chr10	35195075	35195256	A-E	529	.	35195165	35195166	255,215,0	2	1,1	0,180
chr10	35381746	35382053	A-E	959	.	35381925	35381926	255,215,0	2	54,1	0,306
chr10	35417102	35417427	A-E	787	.	35417117	35417118	255,215,0	2	2,295	0,30
chr10	35589038	35589427	A-E	854	.	35589189	35589190	255,215,0	2	70,156	0,233
chr10	35702143	35702240	A-E	821	.	35702150	35702151	255,215,0	2	1,83	0,14
chr10	35710568	35710954	A-E	914	.	35710591	35710592	255,215,0	2	1,340	0,46
chr10	35930944	35931373	A-E	488	.	35931287	35931288	255,215,0	2	287,29	0,400
chr10	36823544	36823839	A-E	818	.	36823734	36823735	255,215,0	2	87,1	0,294
chr10	38149659	38150080	A-E	534	.	38149944	38149945	255,215,0	2	219,68	0,353
chr10	43600895	43601120	A-E	797	.	43601048	43601049	255,215,0	2	136,53	0,172
chr10	43761301	43761565	A-E	495	.	43761417	43761418	255,215,0	2	1,31	0,233
chr10	43782816	43783033	A-E	913	.	43782933	43782934	255,215,0	2	31,13	0,204
chr10	43905259	43905708	A-E	865	.	43905445	43905446	255,215,0	2	108,183	0,266
chr10	43950893	43951349	A-E	626	.	43951097	43951098	255,215,0	2	85,132	0,324
chr10	45470476	45470795	A-E	553	.	45470516	45470517	255,215,0	2	39,276	0,43
chr10	45870250	45870628	A-E	598	.	45870300	45870301	255,215,0	2	34,311	0,67
chr10	45915972	45916032	A-E	536	.	45916025	45916026	255,215,0	2	48,1	0,59
chr10	47057751	47058301	A-E	896	.	47057800	47057801	255,215,0	2	1,451	0,99
chr10	47058501	47058910	A-E	823	.	47058514	47058515	255,215,0	2	1,383	0,26
chr10	47078728	47079087	A-E	511	.	47078740	47078741	255,215,0	2	1,334	0,25
chr10	47093518	47093811	A-E	720	.	47093664	47093665	255,215,0	2	1,1	0,292
chr10	47655672	47656071	A-E	568	.	47655888	47655889	255,215,0	2	210,176	0,223
chr10	50595145	50595278	A-E	658	.	50595226	50595227	255,215,0	2	34,4	0,129
chr10	50742859	50743547	A-E	717	.	50743005	50743006	255,215,0	2	133,528	0,160
chr10	50776206	50776746	A-E	946	.	50776484	50776485	255,215,0	2	213,195	0,345
chr10	52085013	52085461	A-E	740	.	52085350	52085351	255,215,0	2	295,67	0,381
chr10	52140136	52140480	A-E	559	.	52140247	52140248	255,215,0	2	73,194	0,150
chr10	52153406	52153805	A-E	900	.	52153734	52153735	255,215,0	2	271,12	0,387
chr10	52154516	52154956	A-E	572	.	52154687	52154688	255,215,0	2	121,217	0,223
chr10	52163360	52163458	A-E	528	.	52163408	52163409	255,215,0	2	1,1	0,97
chr10	52167205	52167434	A-E	754	.	52167401	52167402	255,215,0	2	166,1	0,228
chr10	52271779	52272070	A-E	965	.	52271924	52271925	255,215,0	2	1,1	0,290
chr10	52385542	52385659	A-E	885	.	52385601	52385602	255,215,0	2	5,2	0,115
chr10	53445683	53445981	A-E	717	.	53445831	53445832	255,215,0	2	1,1	0,297
chr10	54078781	54079176	A-E	981	.	54078965	54078966	255,215,0	2	2,28	0,367
chr10	54203502	54203868	A-E	971	.	54203679	54203680	255,215,0	2	1,11	0,355
chr10	54246557	54246950	A-E	912	.	54246726	54246727	255,215,0	2	80,134	0,259
chr10	54463846	54464030	A-E	663	.	54463935	54463936	255,215,0	2	1,5	0,179
chr10	54539957	54540289	A-E	440	.	54540145	54540146	255,215,0	2	46,1	0,331
chr10	60026015	60026385	A-E	747	.	60026201	60026202	255,215,0	2	163,160	0,210
chr10	60082310	60082557	A-E	647	.	60082419	60082420	255,215,0	2	2,30	0,217
chr10	60421235	60421505	A-E	664	.	60421241	60421242	255,215,0	2	1,258	0,12
chr10	60422217	60422354	A-E	944	.	60422285	60422286	255,215,0	2	1,1	0,136
chr10	61664143	61664354	A-E	576	.	61664248	61664249	255,215,0	2	1,1	0,210
chr10	61664562	61664999	A-E	681	.	61664892	61664893	255,215,0	2	283,58	0,379
chr10	61667658	61667858	A-E	822	.	61667725	61667726	255,215,0	2	4,69	0,131
chr10	61860000	61860017	A-E	613	.	61860007	61860008	255,215,0	2	1,2	0,15
chr10	62174641	62174784	A-E	958	.	62174749	62174750	255,215,0	2	75,1	0,142
chr10	62185134	62185430	A-E	682	.	62185370	62185371	255,215,0	2	198,21	0,275
chr10	63224711	63225008	A-E	969	.	63224837	63224838	255,215,0	2	1,45	0,252
chr10	63225634	63225799	A-E	524	.	63225693	63225694	255,215,0	2	21,67	0,98
chr10	63658924	63659147	A-E	932	.	63659030	63659031	255,215,0	2	62,72	0,151
chr10	63663977	63664360	A-E	716	.	63664280	63664281	255,215,0	2	226,1	0,382
chr10	63664488	63664743	A-E	644	.	63664649	63664650	255,215,0	2	115,47	0,208
chr10	63699354	63699643	A-E	874	.	63699472	63699473	255,215,0	2	35,86	0,203
chr10	63752119	63752912	A-E	938	.	63752631	63752632	255,215,0	2	473,240	0,553
chr10	63805800	63806070	A-E	742	.	63805930	63805931	255,215,0	2	83,92	0,178
chr10	64004719	64005076	A-E	633	.	64004898	64004899	255,215,0	2	3,1	0,356
chr10	64024468	64024613	A-E	678	.	64024558	64024559	255,215,0	2	40,4	0,141
chr10	64192955	64193371	A-E	940	.	64193072	64193073	255,215,0	2	41,221	0,195
chr10	64495564	64495934	A-E	625	.	64495777	64495778	255,215,0	2	147,89	0,281
chr10	65190142	65190352	A-E	580	.	65190230	65190231	255,215,0	2	1,33	0,177
chr10	65388414	65388608	A-E	497	.	65388511	65388512	255,215,0	2	24,22	0,172
chr10	65389035	65389639	A-E	827	.	65389214	65389215	255,215,0	2	164,408	0,196
chr10	65389810	65390882	A-E	457	.	65390596	65390597	255,215,0	2	758,257	0,815
chr10	65442010	65442306	A-E	637	.	65442157	65442158	255,215,0	2	1,1	0,295
chr10	65460115	65460254	A-E	916	.	65460184	65460185	255,215,0	2	1,1	0,138
chr10	65467084	65467405	A-E	988	.	65467281	65467282	255,215,0	2	119,44	0,277
chr10	69523690	69523854	A-E	648	.	69523845	69523846	255,215,0	2	148,1	0,163
chr10	69579652	69579872	A-E	979	.	69579787	69579788	255,215,0	2	100,49	0,171
chr10	69609160	69609390	A-E	485	.	69609210	69609211	255,215,0	2	24,153	0,77
chr10	69646378	69646646	A-E	536	.	69646463	69646464	255,215,0	2	86,182	0,86
chr10	69854882	69855277	A-E	698	.	69855186	69855187	255,215,0	2	221,6	0,389
chr10	69913307	69913725	A-E	992	.	69913571	69913572	255,215,0	2	144,32	0,386
chr10	70088080	70088572	A-E	980	.	70088235	70088236	255,215,0	2	129,309	0,183
chr10	70821151	70821852	A-E	935	.	70821360	70821361	255,215,0	2	138,419	0,282
chr10	70852777	70853304	A-E	569	.	70852811	70852812	255,215,0	2	1,459	0,68
chr10	70853829	70854114	A-E	578	.	70853838	70853839	255,215,0	2	1,267	0,18
chr10	70884620	70884824	A-E	753	.	70884717	70884718	255,215,0	2	66,75	0,129
chr10	70976966	70977432	A-E	959	.	70977123	70977124	255,215,0	2	84,234	0,232
chr10	72027304	72027694	A-E	819	.	72027414	72027415	255,215,0	2	34,203	0,187
chr10	73004042	73004245	A-E	841	.	73004143	73004144	255,215,0	2	1,1	0,202
chr10	73137195	73137343	A-E	432	.	73137282	73137283	255,215,0	2	57,30	0,118
chr10	73489038	73489396	A-E	923	.	73489203	73489204	255,215,0	2	1,27	0,331
chr10	73526437	73526878	A-E	979	.	73526653	73526654	255,215,0	2	133,141	0,300
chr10	73526896	73527242	A-E	980	.	73527132	73527133	255,215,0	2	186,58	0,288
chr10	73527255	73527625	A-E	975	.	73527402	73527403	255,215,0	2	1,75	0,295
chr10	73527859	73527864	A-E	845	.	73527861	73527862	255,215,0	2	1,1	0,4
chr10	73531831	73532355	A-E	795	.	73532129	73532130	255,215,0	2	241,168	0,356
chr10	73608035	73608361	A-E	549	.	73608197	73608198	255,215,0	2	1,1	0,325
chr10	73608383	73608926	A-E	557	.	73608872	73608873	255,215,0	2	476,39	0,504
chr10	73609618	73609997	A-E	597	.	73609854	73609855	255,215,0	2	95,1	0,378
chr10	73620184	73620641	A-E	899	.	73620391	73620392	255,215,0	2	139,181	0,276
chr10	73627974	73628371	A-E	995	.	73628193	73628194	255,215,0	2	171,128	0,269
chr10	73631235	73631324	A-E	952	.	73631253	73631254	255,215,0	2	1,53	0,36
chr10	73648286	73649131	A-E	579	.	73648792	73648793	255,215,0	2	501,333	0,512
chr10	73649387	73649415	A-E	951	.	73649392	73649393	255,215,0	2	1,17	0,11
chr10	73724652	73724948	A-E	694	.	73724655	73724656	255,215,0	2	1,290	0,6
chr10	73724975	73725342	A-E	861	.	73725061	73725062	255,215,0	2	86,279	0,88
chr10	73725868	73726411	A-E	825	.	73726296	73726297	255,215,0	2	316,1	0,542
chr10	73735710	73735972	A-E	957	.	73735865	73735866	255,215,0	2	50,1	0,261
chr10	73867257	73867312	A-E	856	.	73867284	73867285	255,215,0	2	1,1	0,54
chr10	74007983	74008154	A-E	498	.	74008116	74008117	255,215,0	2	97,1	0,170
chr10	74008485	74008869	A-E	812	.	74008773	74008774	255,215,0	2	254,61	0,323
chr10	74014911	74015029	A-E	944	.	74015002	74015003	255,215,0	2	76,11	0,107
chr10	74016969	74017226	A-E	573	.	74017049	74017050	255,215,0	2	23,119	0,138
chr10	74019515	74019657	A-E	902	.	74019543	74019544	255,215,0	2	2,87	0,55
chr10	74020239	74021717	A-E	973	.	74020384	74020385	255,215,0	2	135,1321	0,157
chr10	74032298	74032824	A-E	919	.	74032473	74032474	255,215,0	2	147,321	0,205
chr10	74036556	74036733	A-E	599	.	74036717	74036718	255,215,0	2	148,1	0,176
chr10	74055686	74056073	A-E	833	.	74056015	74056016	255,215,0	2	312,40	0,347
chr10	74056833	74058104	A-E	725	.	74057178	74057179	255,215,0	2	305,884	0,387
chr10	74058141	74058368	A-E	727	.	74058254	74058255	255,215,0	2	1,1	0,226
chr10	74068319	74068595	A-E	729	.	74068529	74068530	255,215,0	2	206,61	0,215
chr10	74076833	74077036	A-E	957	.	74076911	74076912	255,215,0	2	1,46	0,157
chr10	74078612	74078870	A-E	778	.	74078848	74078849	255,215,0	2	217,1	0,257
chr10	74079061	74079324	A-E	910	.	74079213	74079214	255,215,0	2	103,60	0,203
chr10	74079380	74080359	A-E	987	.	74079579	74079580	255,215,0	2	167,746	0,233
chr10	74080430	74080993	A-E	947	.	74080645	74080646	255,215,0	2	193,325	0,238
chr10	74081865	74082262	A-E	738	.	74082020	74082021	255,215,0	2	107,192	0,205
chr10	74082335	74082540	A-E	704	.	74082411	74082412	255,215,0	2	1,53	0,152
chr10	74085147	74085316	A-E	890	.	74085304	74085305	255,215,0	2	148,1	0,168
chr10	74090770	74091153	A-E	927	.	74090818	74090819	255,215,0	2	1,286	0,97
chr10	74091361	74091474	A-E	950	.	74091417	74091418	255,215,0	2	1,1	0,112
chr10	74091661	74092150	A-E	648	.	74091919	74091920	255,215,0	2	210,181	0,308
chr10	74436264	74436425	A-E	988	.	74436398	74436399	255,215,0	2	110,1	0,160
chr10	74453097	74453245	A-E	636	.	74453140	74453141	255,215,0	2	20,80	0,68
chr10	74804020	74804378	A-E	569	.	74804285	74804286	255,215,0	2	175,1	0,357
chr10	74854101	74854377	A-E	662	.	74854238	74854239	255,215,0	2	1,1	0,275
chr10	74877758	74878048	A-E	967	.	74877900	74877901	255,215,0	2	1,6	0,284
chr10	75004761	75005017	A-E	785	.	75004931	75004932	255,215,0	2	87,1	0,255
chr10	75022023	75022098	A-E	949	.	75022059	75022060	255,215,0	2	1,2	0,73
chr10	75172714	75173185	A-E	906	.	75172804	75172805	255,215,0	2	63,352	0,119
chr10	75253773	75253975	A-E	563	.	75253904	75253905	255,215,0	2	62,1	0,201
chr10	75348621	75348690	A-E	503	.	75348647	75348648	255,215,0	2	1,16	0,53
chr10	75386302	75386455	A-E	746	.	75386382	75386383	255,215,0	2	10,1	0,152
chr10	75639469	75639705	A-E	803	.	75639591	75639592	255,215,0	2	12,3	0,233
chr10	75648556	75649146	A-E	826	.	75648995	75648996	255,215,0	2	396,107	0,483
chr10	75653245	75653472	A-E	976	.	75653358	75653359	255,215,0	2	1,1	0,226
chr10	75654322	75654573	A-E	881	.	75654436	75654437	255,215,0	2	1,23	0,228
chr10	75658836	75659127	A-E	628	.	75658981	75658982	255,215,0	2	1,1	0,290
chr10	75666465	75666800	A-E	948	.	75666553	75666554	255,215,0	2	82,240	0,95
chr10	75667698	75668137	A-E	728	.	75667868	75667869	255,215,0	2	152,250	0,189
chr10	75692229	75692636	A-E	828	.	75692432	75692433	255,215,0	2	9,9	0,398
chr10	75716399	75716797	A-E	670	.	75716500	75716501	255,215,0	2	47,241	0,157
chr10	75725888	75726135	A-E	834	.	75726025	75726026	255,215,0	2	46,18	0,229
chr10	75768391	75768772	A-E	578	.	75768418	75768419	255,215,0	2	1,326	0,55
chr10	75781133	75781512	A-E	933	.	75781144	75781145	255,215,0	2	1,356	0,23
chr10	76043064	76043097	A-E	611	.	76043080	76043081	255,215,0	2	1,1	0,32
chr10	77189888	77190112	A-E	625	.	77189952	77189953	255,215,0	2	1,95	0,129
chr10	77228916	77229404	A-E	942	.	77229153	77229154	255,215,0	2	85,98	0,390
chr10	77290134	77290404	A-E	728	.	77290260	77290261	255,215,0	2	77,93	0,177
chr10	79291052	79291779	A-E	749	.	79291329	79291330	255,215,0	2	229,400	0,327
chr10	79346819	79347304	A-E	778	.	79347004	79347005	255,215,0	2	93,207	0,278
chr10	79659031	79659428	A-E	552	.	79659247	79659248	255,215,0	2	38,1	0,396
chr10	79670022	79670276	A-E	785	.	79670148	79670149	255,215,0	2	1,2	0,252
chr10	79685177	79685457	A-E	712	.	79685287	79685288	255,215,0	2	1,59	0,221
chr10	79731077	79731252	A-E	962	.	79731164	79731165	255,215,0	2	1,1	0,174
chr10	80015725	80016226	A-E	899	.	80016047	80016048	255,215,0	2	279,135	0,366
chr10	80516479	80516892	A-E	959	.	80516666	80516667	255,215,0	2	30,68	0,345
chr10	80685644	80685960	A-E	648	.	80685826	80685827	255,215,0	2	56,6	0,310
chr10	80732492	80734123	A-E	904	.	80733459	80733460	255,215,0	2	949,644	0,987
chr10	80734291	80734943	A-E	916	.	80734462	80734463	255,215,0	2	102,411	0,241
chr10	80737664	80737999	A-E	870	.	80737881	80737882	255,215,0	2	194,94	0,241
chr10	80830818	80831199	A-E	592	.	80831076	80831077	255,215,0	2	195,59	0,322
chr10	80839632	80840033	A-E	873	.	80839795	80839796	255,215,0	2	1,75	0,326
chr10	80843292	80843560	A-E	726	.	80843311	80843312	255,215,0	2	1,229	0,39
chr10	80844589	80844820	A-E	616	.	80844638	80844639	255,215,0	2	1,133	0,98
chr10	80887204	80887376	A-E	580	.	80887289	80887290	255,215,0	2	1,2	0,170
chr10	80908110	80908810	A-E	709	.	80908485	80908486	255,215,0	2	272,220	0,480
chr10	80909772	80910251	A-E	766	.	80909996	80909997	255,215,0	2	190,219	0,260
chr10	80911539	80911799	A-E	960	.	80911618	80911619	255,215,0	2	45,146	0,114
chr10	80912242	80912363	A-E	595	.	80912302	80912303	255,215,0	2	2,2	0,119
chr10	80917330	80917751	A-E	811	.	80917472	80917473	255,215,0	2	69,204	0,217
chr10	80944003	80944349	A-E	966	.	80944212	80944213	255,215,0	2	74,1	0,345
chr10	81033900	81034354	A-E	796	.	81034134	81034135	255,215,0	2	215,199	0,255
chr10	81077317	81078576	A-E	829	.	81077647	81077648	255,215,0	2	253,850	0,409
chr10	81080549	81080812	A-E	840	.	81080732	81080733	255,215,0	2	131,27	0,236
chr10	81080868	81081434	A-E	976	.	81081103	81081104	255,215,0	2	188,283	0,283
chr10	81088418	81088982	A-E	506	.	81088640	81088641	255,215,0	2	178,296	0,268
chr10	81956011	81956585	A-E	649	.	81956251	81956252	255,215,0	2	218,310	0,264
chr10	81962798	81963579	A-E	918	.	81963387	81963388	255,215,0	2	567,168	0,613
chr10	82215085	82215437	A-E	711	.	82215323	82215324	255,215,0	2	127,1	0,351
chr10	82237584	82237869	A-E	860	.	82237662	82237663	255,215,0	2	78,206	0,79
chr10	82255056	82255440	A-E	784	.	82255172	82255173	255,215,0	2	50,201	0,183
chr10	82258642	82258780	A-E	824	.	82258736	82258737	255,215,0	2	56,5	0,133
chr10	82261189	82261615	A-E	784	.	82261384	82261385	255,215,0	2	1,35	0,391
chr10	82290071	82290345	A-E	663	.	82290208	82290209	255,215,0	2	3,1	0,273
chr10	85609014	85609374	A-E	934	.	85609151	85609152	255,215,0	2	1,85	0,275
chr10	88097799	88098090	A-E	809	.	88097943	88097944	255,215,0	2	1,2	0,289
chr10	88159465	88159827	A-E	907	.	88159631	88159632	255,215,0	2	1,30	0,332
chr10	88279257	88279444	A-E	518	.	88279350	88279351	255,215,0	2	1,1	0,186
chr10	88470805	88471213	A-E	730	.	88471022	88471023	255,215,0	2	175,148	0,260
chr10	88471893	88472403	A-E	557	.	88472353	88472354	255,215,0	2	413,1	0,509
chr10	88517208	88517667	A-E	676	.	88517485	88517486	255,215,0	2	257,161	0,298
chr10	89260494	89260864	A-E	606	.	89260668	89260669	255,215,0	2	19,39	0,331
chr10	89417361	89417513	A-E	802	.	89417445	89417446	255,215,0	2	18,1	0,151
chr10	89500062	89500398	A-E	798	.	89500216	89500217	255,215,0	2	51,77	0,259
chr10	89870251	89870340	A-E	983	.	89870275	89870276	255,215,0	2	1,40	0,49
chr10	89912666	89913039	A-E	962	.	89912908	89912909	255,215,0	2	113,1	0,372
chr10	90145334	90145344	A-E	592	.	90145338	90145339	255,215,0	2	2,2	0,8
chr10	90145688	90145942	A-E	502	.	90145818	90145819	255,215,0	2	60,52	0,202
chr10	90146861	90147221	A-E	759	.	90147115	90147116	255,215,0	2	174,24	0,336
chr10	90552469	90552762	A-E	642	.	90552636	90552637	255,215,0	2	97,55	0,238
chr10	90608310	90608527	A-E	783	.	90608425	90608426	255,215,0	2	81,67	0,150
chr10	90643265	90643581	A-E	546	.	90643487	90643488	255,215,0	2	144,14	0,302
chr10	90753005	90753409	A-E	631	.	90753060	90753061	255,215,0	2	43,336	0,68
chr10	91020368	91020477	A-E	564	.	91020400	91020401	255,215,0	2	6,50	0,59
chr10	91022220	91022613	A-E	951	.	91022416	91022417	255,215,0	2	1,1	0,392
chr10	91055339	91055743	A-E	692	.	91055571	91055572	255,215,0	2	206,144	0,260
chr10	91056148	91056487	A-E	582	.	91056303	91056304	255,215,0	2	98,126	0,213
chr10	91462035	91462111	A-E	673	.	91462090	91462091	255,215,0	2	36,1	0,75
chr10	92645106	92645278	A-E	838	.	92645140	92645141	255,215,0	2	1,104	0,68
chr10	92689979	92690344	A-E	937	.	92690245	92690246	255,215,0	2	182,13	0,352
chr10	92923893	92924265	A-E	535	.	92924063	92924064	255,215,0	2	1,31	0,341
chr10	93300438	93300742	A-E	704	.	93300616	93300617	255,215,0	2	55,1	0,303
chr10	93364636	93364917	A-E	743	.	93364794	93364795	255,215,0	2	37,1	0,280
chr10	93367671	93367850	A-E	630	.	93367761	93367762	255,215,0	2	3,1	0,178
chr10	93373148	93373298	A-E	616	.	93373227	93373228	255,215,0	2	10,1	0,149
chr10	93373465	93373915	A-E	928	.	93373561	93373562	255,215,0	2	53,310	0,140
chr10	94051942	94052323	A-E	859	.	94052147	94052148	255,215,0	2	31,1	0,380
chr10	94351391	94351691	A-E	725	.	94351484	94351485	255,215,0	2	84,197	0,103
chr10	94353992	94354203	A-E	674	.	94354150	94354151	255,215,0	2	108,2	0,209
chr10	94516915	94517155	A-E	836	.	94517044	94517045	255,215,0	2	21,1	0,239
chr10	94520397	94520594	A-E	760	.	94520522	94520523	255,215,0	2	83,28	0,169
chr10	94593194	94593285	A-E	739	.	94593239	94593240	255,215,0	2	1,1	0,90
chr10	95136235	95136595	A-E	561	.	95136449	95136450	255,215,0	2	142,72	0,288
chr10	95143890	95144047	A-E	983	.	95143999	95144000	255,215,0	2	63,1	0,156
chr10	95196959	95197603	A-E	932	.	95197263	95197264	255,215,0	2	269,303	0,341
chr10	95197787	95197992	A-E	646	.	95197918	95197919	255,215,0	2	68,9	0,196
chr10	95205346	95205630	A-E	756	.	95205523	95205524	255,215,0	2	86,15	0,269
chr10	95218561	95218998	A-E	960	.	95218659	95218660	255,215,0	2	60,299	0,138
chr10	95222493	95222944	A-E	700	.	95222695	95222696	255,215,0	2	151,196	0,255
chr10	95224699	95224811	A-E	632	.	95224753	95224754	255,215,0	2	1,3	0,109
chr10	95225325	95225770	A-E	873	.	95225710	95225711	255,215,0	2	357,31	0,414
chr10	95226262	95226423	A-E	875	.	95226290	95226291	255,215,0	2	1,105	0,56
chr10	95228207	95228553	A-E	902	.	95228470	95228471	255,215,0	2	233,51	0,295
chr10	95240696	95240870	A-E	966	.	95240758	95240759	255,215,0	2	2,51	0,123
chr10	97026412	97026787	A-E	531	.	97026669	97026670	255,215,0	2	217,77	0,298
chr10	97239155	97239567	A-E	534	.	97239499	97239500	255,215,0	2	301,24	0,388
chr10	97884603	97884785	A-E	902	.	97884693	97884694	255,215,0	2	1,1	0,181
chr10	98345191	98345807	A-E	555	.	98345520	98345521	255,215,0	2	289,245	0,371
chr10	99302007	99302242	A-E	944	.	99302123	99302124	255,215,0	2	65,66	0,169
chr10	99302907	99303185	A-E	895	.	99303056	99303057	255,215,0	2	112,91	0,187
chr10	99401742	99402052	A-E	833	.	99401840	99401841	255,215,0	2	1,114	0,196
chr10	99408798	99409067	A-E	985	.	99408957	99408958	255,215,0	2	94,44	0,225
chr10	99448013	99448219	A-E	945	.	99448157	99448158	255,215,0	2	86,2	0,204
chr10	99449337	99449738	A-E	985	.	99449606	99449607	255,215,0	2	226,87	0,314
chr10	100074404	100074582	A-E	967	.	100074524	100074525	255,215,0	2	70,7	0,171
chr10	100082942	100083374	A-E	944	.	100083162	100083163	255,215,0	2	145,136	0,296
chr10	100163862	100164068	A-E	556	.	100163984	100163985	255,215,0	2	40,1	0,205
chr10	100164456	100164686	A-E	826	.	100164575	100164576	255,215,0	2	17,7	0,223
chr10	101537826	101537964	A-E	927	.	101537918	101537919	255,215,0	2	48,1	0,137
chr10	101539519	101539906	A-E	961	.	101539725	101539726	255,215,0	2	181,155	0,232
chr10	101543856	101543953	A-E	947	.	101543935	101543936	255,215,0	2	63,1	0,96
chr10	101548358	101548460	A-E	537	.	101548408	101548409	255,215,0	2	1,1	0,101
chr10	101736797	101737134	A-E	960	.	101736958	101736959	255,215,0	2	50,64	0,273
chr10	101744070	101744300	A-E	748	.	101744184	101744185	255,215,0	2	1,1	0,229
chr10	101754114	101754425	A-E	806	.	101754202	101754203	255,215,0	2	64,198	0,113
chr10	101765990	101766360	A-E	756	.	101766266	101766267	255,215,0	2	218,34	0,336
chr10	102067493	102067821	A-E	978	.	102067630	102067631	255,215,0	2	8,60	0,268
chr10	102130336	102130669	A-E	974	.	102130534	102130535	255,215,0	2	158,94	0,239
chr10	102130783	102131327	A-E	953	.	102130954	102130955	255,215,0	2	116,317	0,227
chr10	102134769	102135010	A-E	657	.	102134854	102134855	255,215,0	2	1,71	0,170
chr10	102792815	102793017	A-E	960	.	102792916	102792917	255,215,0	2	3,1	0,201
chr10	102802779	102802966	A-E	559	.	102802786	102802787	255,215,0	2	1,172	0,15
chr10	103453403	103453880	A-E	820	.	103453586	103453587	255,215,0	2	163,272	0,205
chr10	103574394	103574831	A-E	673	.	103574800	103574801	255,215,0	2	378,1	0,436
chr10	103698203	103698357	A-E	957	.	103698279	103698280	255,215,0	2	1,1	0,153
chr10	103699141	103699397	A-E	955	.	103699241	103699242	255,215,0	2	1,55	0,201
chr10	103877464	103877788	A-E	553	.	103877717	103877718	255,215,0	2	225,41	0,283
chr10	104194497	104194603	A-E	496	.	104194549	104194550	255,215,0	2	1,2	0,104
chr10	104401759	104402330	A-E	537	.	104401988	104401989	255,215,0	2	159,271	0,300
chr10	104406463	104406725	A-E	812	.	104406694	104406695	255,215,0	2	202,1	0,261
chr10	104406801	104407099	A-E	643	.	104407025	104407026	255,215,0	2	153,1	0,297
chr10	104504643	104504897	A-E	758	.	104504710	104504711	255,215,0	2	1,119	0,135
chr10	104542827	104543107	A-E	569	.	104542930	104542931	255,215,0	2	1,73	0,207
chr10	104683249	104683568	A-E	558	.	104683409	104683410	255,215,0	2	3,1	0,318
chr10	104725243	104725588	A-E	919	.	104725399	104725400	255,215,0	2	1,33	0,312
chr10	104780741	104781119	A-E	787	.	104780929	104780930	255,215,0	2	1,1	0,377
chr10	104951460	104951728	A-E	708	.	104951686	104951687	255,215,0	2	186,1	0,267
chr10	104956992	104957240	A-E	945	.	104957081	104957082	255,215,0	2	45,114	0,134
chr10	105001224	105001453	A-E	940	.	105001330	105001331	255,215,0	2	8,23	0,206
chr10	105001544	105001968	A-E	983	.	105001662	105001663	255,215,0	2	88,275	0,149
chr10	105302775	105302952	A-E	532	.	105302861	105302862	255,215,0	2	1,4	0,173
chr10	105419490	105419843	A-E	510	.	105419665	105419666	255,215,0	2	1,2	0,351
chr10	105436153	105436400	A-E	612	.	105436274	105436275	255,215,0	2	1,4	0,243
chr10	105456300	105456542	A-E	807	.	105456433	105456434	255,215,0	2	118,93	0,149
chr10	105650011	105650288	A-E	905	.	105650236	105650237	255,215,0	2	180,6	0,271
chr10	105654409	105654593	A-E	879	.	105654517	105654518	255,215,0	2	38,4	0,180
chr10	105667994	105668449	A-E	924	.	105668209	105668210	255,215,0	2	166,190	0,265
chr10	105725440	105725838	A-E	611	.	105725744	105725745	255,215,0	2	212,1	0,397
chr10	105853545	105853890	A-E	640	.	105853636	105853637	255,215,0	2	35,197	0,148
chr10	105869782	105869970	A-E	841	.	105869883	105869884	255,215,0	2	55,40	0,148
chr10	106065321	106065564	A-E	568	.	106065442	106065443	255,215,0	2	1,1	0,242
chr10	106087819	106088091	A-E	680	.	106087905	106087906	255,215,0	2	1,100	0,172
chr10	106089575	106089860	A-E	851	.	106089797	106089798	255,215,0	2	161,1	0,284
chr10	106096287	106096870	A-E	769	.	106096610	106096611	255,215,0	2	269,204	0,379
chr10	106109390	106109845	A-E	518	.	106109500	106109501	255,215,0	2	49,282	0,173
chr10	111827805	111828011	A-E	941	.	111827810	111827811	255,215,0	2	1,196	0,10
chr10	111971446	111971590	A-E	604	.	111971517	111971518	255,215,0	2	1,1	0,143
chr10	111981639	111982026	A-E	769	.	111981733	111981734	255,215,0	2	74,272	0,115
chr10	112116359	112116685	A-E	914	.	112116466	112116467	255,215,0	2	22,132	0,194
chr10	112117126	112117443	A-E	836	.	112117280	112117281	255,215,0	2	104,112	0,205
chr10	112155518	112156031	A-E	976	.	112155807	112155808	255,215,0	2	223,157	0,356
chr10	112158460	112158738	A-E	947	.	112158532	112158533	255,215,0	2	1,134	0,144
chr10	112159079	112159451	A-E	867	.	112159257	112159258	255,215,0	2	33,47	0,325
chr10	112168008	112168205	A-E	907	.	112168117	112168118	255,215,0	2	24,1	0,196
chr10	112169656	112169922	A-E	531	.	112169804	112169805	255,215,0	2	130,98	0,168
chr10	112170161	112170538	A-E	919	.	112170356	112170357	255,215,0	2	107,93	0,284
chr10	112174147	112174523	A-E	951	.	112174255	112174256	255,215,0	2	1,159	0,217
chr10	112174673	112174737	A-E	950	.	112174701	112174702	255,215,0	2	1,8	0,56
chr10	112185759	112186089	A-E	920	.	112185824	112185825	255,215,0	2	31,230	0,100
chr10	112186426	112186714	A-E	813	.	112186474	112186475	255,215,0	2	1,191	0,97
chr10	112186754	112186909	A-E	869	.	112186850	112186851	255,215,0	2	40,1	0,154
chr10	112207134	112207519	A-E	635	.	112207378	112207379	255,215,0	2	105,1	0,384
chr10	112220227	112220521	A-E	896	.	112220466	112220467	255,215,0	2	187,1	0,293
chr10	112258853	112259007	A-E	649	.	112258922	112258923	255,215,0	2	1,15	0,139
chr10	112259301	112259712	A-E	819	.	112259444	112259445	255,215,0	2	115,239	0,172
chr10	112261043	112261328	A-E	955	.	112261184	112261185	255,215,0	2	113,114	0,171
chr10	112263780	112264181	A-E	873	.	112263964	112263965	255,215,0	2	98,130	0,271
chr10	112272592	112272848	A-E	822	.	112272746	112272747	255,215,0	2	96,42	0,214
chr10	112290201	112290297	A-E	698	.	112290248	112290249	255,215,0	2	1,1	0,95
chr10	112432258	112432673	A-E	561	.	112432307	112432308	255,215,0	2	25,341	0,74
chr10	112533972	112534336	A-E	990	.	112534060	112534061	255,215,0	2	1,187	0,177
chr10	112562548	112562691	A-E	975	.	112562670	112562671	255,215,0	2	103,1	0,142
chr10	112617518	112617573	A-E	901	.	112617533	112617534	255,215,0	2	1,24	0,31
chr10	113639834	113639959	A-E	698	.	113639896	113639897	255,215,0	2	1,1	0,124
chr10	113852369	113852641	A-E	988	.	113852487	113852488	255,215,0	2	41,76	0,196
chr10	113855611	113855893	A-E	914	.	113855722	113855723	255,215,0	2	21,79	0,203
chr10	114035592	114035948	A-E	571	.	114035763	114035764	255,215,0	2	120,132	0,224
chr10	114139786	114140040	A-E	979	.	114139909	114139910	255,215,0	2	27,34	0,220
chr10	114144019	114144177	A-E	718	.	114144081	114144082	255,215,0	2	1,34	0,124
chr10	114148894	114149633	A-E	925	.	114149364	114149365	255,215,0	2	422,220	0,519
chr10	114491992	114492306	A-E	471	.	114492078	114492079	255,215,0	2	1,141	0,173
chr10	114816164	114816362	A-E	907	.	114816262	114816263	255,215,0	2	1,1	0,197
chr10	114818562	114818849	A-E	893	.	114818629	114818630	255,215,0	2	1,153	0,134
chr10	114819041	114819296	A-E	903	.	114819168	114819169	255,215,0	2	1,1	0,254
chr10	114823270	114823456	A-E	933	.	114823362	114823363	255,215,0	2	1,1	0,185
chr10	114847181	114847492	A-E	944	.	114847279	114847280	255,215,0	2	5,119	0,192
chr10	114891441	114891844	A-E	655	.	114891553	114891554	255,215,0	2	11,188	0,215
chr10	115085951	115086304	A-E	918	.	115086159	115086160	255,215,0	2	77,12	0,341
chr10	115122408	115122600	A-E	814	.	115122508	115122509	255,215,0	2	58,49	0,143
chr10	115440649	115440877	A-E	791	.	115440798	115440799	255,215,0	2	91,20	0,208
chr10	116080506	116080782	A-E	913	.	116080644	116080645	255,215,0	2	129,127	0,149
chr10	116284912	116285501	A-E	697	.	116285491	116285492	255,215,0	2	572,1	0,588
chr10	116392908	116393338	A-E	974	.	116393222	116393223	255,215,0	2	241,42	0,388
chr10	116394389	116394785	A-E	960	.	116394495	116394496	255,215,0	2	1,184	0,212
chr10	116546345	116546444	A-E	538	.	116546380	116546381	255,215,0	2	1,29	0,70
chr10	120264129	120264325	A-E	910	.	120264226	120264227	255,215,0	2	1,1	0,195
chr10	120512808	120512859	A-E	707	.	120512833	120512834	255,215,0	2	2,1	0,50
chr10	120839095	120839206	A-E	578	.	120839151	120839152	255,215,0	2	3,1	0,110
chr10	120850460	120850786	A-E	944	.	120850707	120850708	255,215,0	2	181,12	0,314
chr10	120966081	120966599	A-E	563	.	120966112	120966113	255,215,0	2	1,455	0,63
chr10	120968752	120969030	A-E	869	.	120968752	120968753	255,215,0	2	1,277	0,1
chr10	120969094	120969298	A-E	903	.	120969178	120969179	255,215,0	2	2,36	0,168
chr10	120969592	120969911	A-E	532	.	120969777	120969778	255,215,0	2	71,18	0,301
chr10	121006615	121006956	A-E	806	.	121006908	121006909	255,215,0	2	248,1	0,340
chr10	121030438	121030814	A-E	887	.	121030687	121030688	255,215,0	2	194,70	0,306
chr10	121031141	121031480	A-E	951	.	121031338	121031339	255,215,0	2	135,78	0,261
chr10	121065390	121065964	A-E	951	.	121065435	121065436	255,215,0	2	19,502	0,72
chr10	121075171	121075335	A-E	983	.	121075277	121075278	255,215,0	2	77,28	0,136
chr10	121076325	121076636	A-E	991	.	121076480	121076481	255,215,0	2	1,1	0,310
chr10	121161203	121161864	A-E	666	.	121161441	121161442	255,215,0	2	137,320	0,341
chr10	121412148	121412380	A-E	623	.	121412195	121412196	255,215,0	2	1,138	0,94
chr10	121417930	121418047	A-E	952	.	121417977	121417978	255,215,0	2	1,23	0,94
chr10	121446232	121446592	A-E	818	.	121446403	121446404	255,215,0	2	1,17	0,343
chr10	121446860	121447206	A-E	805	.	121446966	121446967	255,215,0	2	56,188	0,158
chr10	121544240	121544543	A-E	989	.	121544311	121544312	255,215,0	2	19,179	0,124
chr10	121545430	121545887	A-E	901	.	121545839	121545840	255,215,0	2	386,23	0,434
chr10	121625601	121625612	A-E	501	.	121625606	121625607	255,215,0	2	1,1	0,10
chr10	123822805	123823045	A-E	971	.	123822956	123822957	255,215,0	2	147,84	0,156
chr10	123873239	123873409	A-E	778	.	123873289	123873290	255,215,0	2	5,74	0,96
chr10	123900074	123900243	A-E	923	.	123900142	123900143	255,215,0	2	1,32	0,137
chr10	123900798	123900950	A-E	935	.	123900923	123900924	255,215,0	2	100,1	0,151
chr10	124067478	124067825	A-E	949	.	124067683	124067684	255,215,0	2	182,117	0,230
chr10	124228546	124229001	A-E	976	.	124228736	124228737	255,215,0	2	51,125	0,330
chr10	124289730	124290013	A-E	858	.	124289867	124289868	255,215,0	2	59,67	0,216
chr10	125318995	125319085	A-E	647	.	125319039	125319040	255,215,0	2	1,1	0,89
chr10	126315526	126315929	A-E	782	.	126315822	126315823	255,215,0	2	227,36	0,367
chr10	126360075	126360476	A-E	666	.	126360333	126360334	255,215,0	2	126,9	0,392
chr10	126407586	126408269	A-E	624	.	126407948	126407949	255,215,0	2	358,315	0,368
chr10	126429723	126430192	A-E	615	.	126430041	126430042	255,215,0	2	242,73	0,396
chr10	126491006	126491131	A-E	621	.	126491099	126491100	255,215,0	2	64,1	0,124
chr10	126725580	126725947	A-E	830	.	126725919	126725920	255,215,0	2	314,1	0,366
chr10	126837951	126838191	A-E	853	.	126838019	126838020	255,215,0	2	1,104	0,136
chr10	126845706	126845902	A-E	877	.	126845803	126845804	255,215,0	2	1,1	0,195
chr10	127380021	127380100	A-E	753	.	127380063	127380064	255,215,0	2	8,1	0,78
chr10	127751033	127751319	A-E	948	.	127751197	127751198	255,215,0	2	106,62	0,224
chr10	127751937	127752037	A-E	648	.	127751986	127751987	255,215,0	2	1,1	0,99
chr10	127822846	127823186	A-E	755	.	127823127	127823128	255,215,0	2	277,53	0,287
chr10	127916240	127916659	A-E	718	.	127916464	127916465	255,215,0	2	48,18	0,401
chr10	127936160	127936570	A-E	943	.	127936367	127936368	255,215,0	2	42,36	0,374
chr10	127941452	127942303	A-E	695	.	127942295	127942296	255,215,0	2	838,1	0,850
chr10	128258462	128258762	A-E	859	.	128258557	128258558	255,215,0	2	15,123	0,177
chr10	128328889	128329275	A-E	954	.	128329081	128329082	255,215,0	2	1,1	0,385
chr10	128810998	128811260	A-E	693	.	128811124	128811125	255,215,0	2	2,10	0,252
chr10	129706206	129706827	A-E	905	.	129706527	129706528	255,215,0	2	290,268	0,353
chr10	129707008	129707239	A-E	966	.	129707126	129707127	255,215,0	2	7,1	0,230
chr10	129718681	129718836	A-E	563	.	129718758	129718759	255,215,0	2	1,1	0,154
chr10	129775759	129776314	A-E	497	.	129776064	129776065	255,215,0	2	231,175	0,380
chr10	129787844	129788203	A-E	655	.	129788090	129788091	255,215,0	2	183,49	0,310
chr10	129788832	129789034	A-E	604	.	129788860	129788861	255,215,0	2	1,146	0,56
chr10	129789575	129789766	A-E	781	.	129789636	129789637	255,215,0	2	1,68	0,123
chr10	132429890	132430021	A-E	804	.	132429955	132429956	255,215,0	2	1,1	0,130
chr10	133454610	133454819	A-E	918	.	133454662	133454663	255,215,0	2	1,104	0,105
chr10	133836748	133836839	A-E	629	.	133836755	133836756	255,215,0	2	1,77	0,14
chr10	133879324	133879524	A-E	569	.	133879429	133879430	255,215,0	2	94,83	0,117
chr10	134134276	134134677	A-E	958	.	134134476	134134477	255,215,0	2	1,1	0,400
chr10	134234707	134235257	A-E	970	.	134234763	134234764	255,215,0	2	1,437	0,113
chr10	134260341	134260546	A-E	958	.	134260484	134260485	255,215,0	2	120,38	0,167
chr10	134266616	134267060	A-E	620	.	134266752	134266753	255,215,0	2	89,259	0,185
chr10	134330832	134331178	A-E	935	.	134331004	134331005	255,215,0	2	1,1	0,345
chr10	134385594	134385710	A-E	954	.	134385630	134385631	255,215,0	2	1,43	0,73
chr10	134822785	134823167	A-E	871	.	134822848	134822849	255,215,0	2	14,268	0,114
chr10	134823192	134823422	A-E	942	.	134823203	134823204	255,215,0	2	1,208	0,22
chr10	134824178	134824537	A-E	724	.	134824328	134824329	255,215,0	2	136,193	0,166
chr10	135071993	135072118	A-E	626	.	135072055	135072056	255,215,0	2	2,1	0,124
chr10	135072735	135073128	A-E	926	.	135072894	135072895	255,215,0	2	101,174	0,219
chr10	135074691	135075148	A-E	958	.	135074933	135074934	255,215,0	2	231,202	0,255
chr10	135120688	135120872	A-E	518	.	135120785	135120786	255,215,0	2	13,1	0,183
chr10	135143215	135143462	A-E	820	.	135143338	135143339	255,215,0	2	1,1	0,246
chr11	237589	237684	A-E	857	.	237617	237618	255,215,0	2	1,39	0,56
chr11	268826	269269	A-E	685	.	268944	268945	255,215,0	2	102,308	0,135
chr11	353403	353830	A-E	719	.	353518	353519	255,215,0	2	103,298	0,129
chr11	355877	356724	A-E	568	.	356384	356385	255,215,0	2	493,325	0,522
chr11	741538	741804	A-E	892	.	741721	741722	255,215,0	2	104,2	0,264
chr11	748070	748861	A-E	665	.	748126	748127	255,215,0	2	12,689	0,102
chr11	749835	750077	A-E	651	.	749966	749967	255,215,0	2	22,1	0,241
chr11	926738	926879	A-E	867	.	926800	926801	255,215,0	2	1,17	0,124
chr11	1039894	1040259	A-E	667	.	1040093	1040094	255,215,0	2	36,1	0,364
chr11	1053255	1053594	A-E	820	.	1053286	1053287	255,215,0	2	1,276	0,63
chr11	1073369	1073545	A-E	953	.	1073511	1073512	255,215,0	2	111,1	0,175
chr11	1320394	1320580	A-E	496	.	1320543	1320544	255,215,0	2	114,1	0,185
chr11	1331682	1331784	A-E	638	.	1331732	1331733	255,215,0	2	1,1	0,101
chr11	1569740	1569888	A-E	642	.	1569765	1569766	255,215,0	2	1,97	0,51
chr11	1793842	1794035	A-E	945	.	1793937	1793938	255,215,0	2	67,69	0,124
chr11	1794819	1794975	A-E	897	.	1794879	1794880	255,215,0	2	1,36	0,120
chr11	1804182	1804577	A-E	973	.	1804352	1804353	255,215,0	2	115,168	0,227
chr11	2009660	2010154	A-E	539	.	2009975	2009976	255,215,0	2	251,114	0,380
chr11	2019694	2019767	A-E	773	.	2019730	2019731	255,215,0	2	1,1	0,72
chr11	2200082	2200579	A-E	542	.	2200534	2200535	255,215,0	2	409,1	0,496
chr11	2790402	2790588	A-E	935	.	2790506	2790507	255,215,0	2	24,1	0,185
chr11	2790945	2791119	A-E	795	.	2791010	2791011	255,215,0	2	1,44	0,130
chr11	2799950	2800256	A-E	917	.	2800113	2800114	255,215,0	2	22,1	0,305
chr11	2847272	2847432	A-E	789	.	2847346	2847347	255,215,0	2	1,11	0,149
chr11	2847671	2847794	A-E	679	.	2847732	2847733	255,215,0	2	1,1	0,122
chr11	2919958	2920393	A-E	989	.	2920123	2920124	255,215,0	2	131,234	0,201
chr11	2951529	2951649	A-E	664	.	2951618	2951619	255,215,0	2	82,23	0,97
chr11	2954251	2954383	A-E	838	.	2954324	2954325	255,215,0	2	32,16	0,116
chr11	2954660	2954908	A-E	910	.	2954797	2954798	255,215,0	2	65,38	0,210
chr11	2961841	2962060	A-E	938	.	2961968	2961969	255,215,0	2	73,36	0,183
chr11	3071101	3071227	A-E	984	.	3071110	3071111	255,215,0	2	6,112	0,14
chr11	3077664	3078057	A-E	892	.	3077727	3077728	255,215,0	2	1,266	0,127
chr11	3817692	3817772	A-E	838	.	3817716	3817717	255,215,0	2	1,32	0,48
chr11	3856455	3856581	A-E	525	.	3856497	3856498	255,215,0	2	9,50	0,76
chr11	3860929	3861033	A-E	586	.	3861029	3861030	255,215,0	2	98,1	0,103
chr11	5301836	5302123	A-E	987	.	5301937	5301938	255,215,0	2	1,84	0,203
chr11	6240600	6240982	A-E	788	.	6240756	6240757	255,215,0	2	87,155	0,227
chr11	6343181	6343345	A-E	694	.	6343262	6343263	255,215,0	2	1,1	0,163
chr11	6460467	6460609	A-E	577	.	6460593	6460594	255,215,0	2	113,1	0,141
chr11	8251033	8251182	A-E	934	.	8251106	8251107	255,215,0	2	27,29	0,120
chr11	8835782	8835932	A-E	660	.	8835808	8835809	255,215,0	2	1,98	0,52
chr11	8836001	8836402	A-E	729	.	8836229	8836230	255,215,0	2	61,4	0,397
chr11	8889520	8889803	A-E	929	.	8889778	8889779	255,215,0	2	235,1	0,282
chr11	9385760	9386326	A-E	734	.	9386091	9386092	255,215,0	2	303,206	0,360
chr11	9587499	9588027	A-E	981	.	9587719	9587720	255,215,0	2	161,247	0,281
chr11	9588297	9588534	A-E	590	.	9588392	9588393	255,215,0	2	42,87	0,150
chr11	9590279	9590748	A-E	819	.	9590468	9590469	255,215,0	2	170,260	0,209
chr11	9594309	9594667	A-E	917	.	9594365	9594366	255,215,0	2	1,245	0,113
chr11	9634763	9635206	A-E	728	.	9634870	9634871	255,215,0	2	70,297	0,146
chr11	9639557	9639822	A-E	560	.	9639716	9639717	255,215,0	2	55,1	0,264
chr11	9770028	9770265	A-E	696	.	9770205	9770206	255,215,0	2	122,3	0,234
chr11	9928220	9928312	A-E	942	.	9928248	9928249	255,215,0	2	1,35	0,57
chr11	10347188	10347587	A-E	970	.	10347387	10347388	255,215,0	2	1,1	0,398
chr11	10348834	10349113	A-E	559	.	10348971	10348972	255,215,0	2	1,5	0,274
chr11	10350347	10350728	A-E	977	.	10350537	10350538	255,215,0	2	1,1	0,380
chr11	10373282	10373523	A-E	698	.	10373407	10373408	255,215,0	2	80,70	0,171
chr11	10373591	10373913	A-E	640	.	10373707	10373708	255,215,0	2	1,90	0,232
chr11	10388178	10388602	A-E	833	.	10388328	10388329	255,215,0	2	78,201	0,223
chr11	10509895	10510060	A-E	993	.	10509977	10509978	255,215,0	2	1,1	0,164
chr11	10510755	10511001	A-E	949	.	10510867	10510868	255,215,0	2	1,21	0,225
chr11	10681207	10681687	A-E	990	.	10681410	10681411	255,215,0	2	200,272	0,208
chr11	10921943	10922208	A-E	953	.	10922067	10922068	255,215,0	2	82,98	0,167
chr11	10938352	10938640	A-E	572	.	10938493	10938494	255,215,0	2	1,5	0,283
chr11	10955517	10955651	A-E	725	.	10955532	10955533	255,215,0	2	2,105	0,29
chr11	11864878	11865300	A-E	712	.	11864974	11864975	255,215,0	2	83,312	0,110
chr11	11899555	11899888	A-E	595	.	11899584	11899585	255,215,0	2	2,276	0,57
chr11	11998818	11999068	A-E	952	.	11999002	11999003	255,215,0	2	158,39	0,211
chr11	12013824	12014110	A-E	759	.	12014065	12014066	255,215,0	2	198,1	0,285
chr11	12101706	12102070	A-E	867	.	12101802	12101803	255,215,0	2	7,177	0,187
chr11	12109558	12109847	A-E	630	.	12109696	12109697	255,215,0	2	82,93	0,196
chr11	12111660	12111980	A-E	502	.	12111764	12111765	255,215,0	2	63,173	0,147
chr11	12112235	12112506	A-E	542	.	12112370	12112371	255,215,0	2	1,1	0,270
chr11	12146355	12146795	A-E	449	.	12146567	12146568	255,215,0	2	154,168	0,272
chr11	12181262	12181458	A-E	854	.	12181362	12181363	255,215,0	2	39,34	0,162
chr11	12188567	12188982	A-E	979	.	12188725	12188726	255,215,0	2	139,237	0,178
chr11	12197316	12197738	A-E	612	.	12197632	12197633	255,215,0	2	262,50	0,372
chr11	12199343	12199732	A-E	661	.	12199430	12199431	255,215,0	2	4,217	0,172
chr11	12204138	12204505	A-E	914	.	12204341	12204342	255,215,0	2	41,1	0,366
chr11	12204570	12205016	A-E	591	.	12204698	12204699	255,215,0	2	94,283	0,163
chr11	12309352	12309734	A-E	864	.	12309587	12309588	255,215,0	2	205,116	0,266
chr11	12352954	12352993	A-E	916	.	12352973	12352974	255,215,0	2	1,1	0,38
chr11	12399936	12400144	A-E	833	.	12400037	12400038	255,215,0	2	1,5	0,203
chr11	12433721	12433819	A-E	698	.	12433769	12433770	255,215,0	2	1,1	0,97
chr11	12440019	12440319	A-E	868	.	12440168	12440169	255,215,0	2	1,1	0,299
chr11	12697923	12698543	A-E	554	.	12698250	12698251	255,215,0	2	322,287	0,333
chr11	12698857	12698926	A-E	683	.	12698895	12698896	255,215,0	2	9,1	0,68
chr11	12715486	12715658	A-E	945	.	12715496	12715497	255,215,0	2	2,152	0,20
chr11	12715908	12715972	A-E	846	.	12715940	12715941	255,215,0	2	3,1	0,63
chr11	12728532	12728687	A-E	500	.	12728559	12728560	255,215,0	2	1,101	0,54
chr11	12748974	12749142	A-E	602	.	12749057	12749058	255,215,0	2	1,1	0,167
chr11	12824175	12824668	A-E	779	.	12824394	12824395	255,215,0	2	177,231	0,262
chr11	12836464	12836776	A-E	659	.	12836619	12836620	255,215,0	2	1,1	0,311
chr11	13238046	13238305	A-E	913	.	13238119	13238120	255,215,0	2	21,132	0,127
chr11	13283262	13283494	A-E	984	.	13283391	13283392	255,215,0	2	45,18	0,214
chr11	13357052	13357095	A-E	775	.	13357072	13357073	255,215,0	2	1,2	0,41
chr11	13359856	13360227	A-E	982	.	13360060	13360061	255,215,0	2	40,1	0,370
chr11	13961618	13961770	A-E	911	.	13961693	13961694	255,215,0	2	1,1	0,151
chr11	14443887	14444060	A-E	921	.	14443963	14443964	255,215,0	2	1,21	0,152
chr11	14600110	14600431	A-E	517	.	14600206	14600207	255,215,0	2	31,159	0,162
chr11	14785995	14786323	A-E	640	.	14786007	14786008	255,215,0	2	1,304	0,24
chr11	14786761	14787055	A-E	759	.	14786863	14786864	255,215,0	2	1,89	0,205
chr11	15837558	15838109	A-E	890	.	15837857	15837858	255,215,0	2	262,214	0,337
chr11	16945489	16945781	A-E	706	.	16945646	16945647	255,215,0	2	28,5	0,287
chr11	16946459	16946879	A-E	604	.	16946839	16946840	255,215,0	2	343,1	0,419
chr11	16947156	16947529	A-E	721	.	16947486	16947487	255,215,0	2	290,1	0,372
chr11	17230717	17231092	A-E	732	.	17230802	17230803	255,215,0	2	41,245	0,130
chr11	18404883	18405218	A-E	757	.	18405077	18405078	255,215,0	2	109,54	0,281
chr11	18405328	18405801	A-E	965	.	18405463	18405464	255,215,0	2	74,275	0,198
chr11	18654728	18655018	A-E	799	.	18654881	18654882	255,215,0	2	31,13	0,277
chr11	19619509	19619831	A-E	548	.	19619568	19619569	255,215,0	2	1,204	0,118
chr11	19681860	19681955	A-E	923	.	19681907	19681908	255,215,0	2	1,1	0,94
chr11	19701731	19702025	A-E	769	.	19701817	19701818	255,215,0	2	1,121	0,173
chr11	20016658	20016921	A-E	957	.	20016769	20016770	255,215,0	2	1,41	0,222
chr11	22814174	22814335	A-E	831	.	22814254	22814255	255,215,0	2	1,1	0,160
chr11	23924626	23924923	A-E	987	.	23924774	23924775	255,215,0	2	1,1	0,296
chr11	26003639	26003950	A-E	714	.	26003794	26003795	255,215,0	2	1,1	0,310
chr11	26223138	26223326	A-E	977	.	26223231	26223232	255,215,0	2	1,1	0,187
chr11	26256131	26256272	A-E	650	.	26256201	26256202	255,215,0	2	1,1	0,140
chr11	27223366	27223764	A-E	901	.	27223564	27223565	255,215,0	2	1,1	0,397
chr11	27231187	27231325	A-E	982	.	27231257	27231258	255,215,0	2	4,1	0,137
chr11	27235010	27235184	A-E	969	.	27235093	27235094	255,215,0	2	9,15	0,159
chr11	27255766	27256168	A-E	933	.	27256010	27256011	255,215,0	2	113,26	0,376
chr11	27340641	27340879	A-E	703	.	27340792	27340793	255,215,0	2	67,1	0,237
chr11	27444970	27445119	A-E	583	.	27445044	27445045	255,215,0	2	2,1	0,148
chr11	27739901	27740316	A-E	472	.	27740091	27740092	255,215,0	2	161,195	0,220
chr11	27955494	27955699	A-E	815	.	27955625	27955626	255,215,0	2	59,1	0,204
chr11	27955713	27956134	A-E	803	.	27955919	27955920	255,215,0	2	130,137	0,284
chr11	27956455	27956618	A-E	991	.	27956526	27956527	255,215,0	2	6,26	0,137
chr11	28128920	28129110	A-E	559	.	28128940	28128941	255,215,0	2	4,153	0,37
chr11	28588177	28588553	A-E	819	.	28588409	28588410	255,215,0	2	118,29	0,347
chr11	28764751	28764902	A-E	480	.	28764828	28764829	255,215,0	2	5,1	0,150
chr11	28778513	28778891	A-E	524	.	28778700	28778701	255,215,0	2	103,106	0,272
chr11	28855204	28855664	A-E	631	.	28855371	28855372	255,215,0	2	101,225	0,235
chr11	28857853	28858464	A-E	673	.	28857990	28857991	255,215,0	2	102,438	0,173
chr11	29141109	29141502	A-E	888	.	29141305	29141306	255,215,0	2	1,1	0,392
chr11	29141601	29141895	A-E	973	.	29141705	29141706	255,215,0	2	7,92	0,202
chr11	29207165	29207501	A-E	485	.	29207311	29207312	255,215,0	2	49,92	0,244
chr11	29321986	29322293	A-E	602	.	29322122	29322123	255,215,0	2	12,46	0,261
chr11	29328209	29328391	A-E	732	.	29328295	29328296	255,215,0	2	1,9	0,173
chr11	29332369	29332503	A-E	602	.	29332435	29332436	255,215,0	2	1,1	0,133
chr11	29350601	29350886	A-E	930	.	29350743	29350744	255,215,0	2	1,1	0,284
chr11	30510063	30510254	A-E	618	.	30510125	30510126	255,215,0	2	1,67	0,124
chr11	32109882	32110285	A-E	841	.	32110028	32110029	255,215,0	2	1,110	0,293
chr11	32728667	32728946	A-E	833	.	32728767	32728768	255,215,0	2	1,79	0,200
chr11	33181903	33182005	A-E	747	.	33181953	33181954	255,215,0	2	1,1	0,101
[truncated: 10,743 more rows]
