# Supplementary material for: Genome-wide prediction of cis-regulatory regions using supervised deep learning methods
Source: BMC Bioinformatics. 2018 May 31;19:202. doi: 10.1186/s12859-018-2187-1 (PMC5984344; doi:10.1186/s12859-018-2187-1)
Supplement: Supplementary file 3 — Predictions on CAGE supported bidirectional loci. AiA: Active in the FANTOM Enhancer Atlas; IiA: Inactive in the FANTOM Enhancer Atlas; NiA: Not included in the FANTOM Enhancer Atlas; Specific: Predicted cell-specific A-Es. (ZIP 4820 kb) [file 12859_2018_2187_MOESM3_ESM.zip › additional_file3/HelaS3_A-E_NiA.bed]

chr1	840061	840249	A-E	656	.	840142	840143	255,215,0	2	67,91	0,97
chr1	858690	859159	A-E	505	.	858712	858713	255,215,0	2	1,424	0,45
chr1	957000	957103	A-E	863	.	957045	957046	255,215,0	2	1,12	0,91
chr1	1004646	1004927	A-E	481	.	1004765	1004766	255,215,0	2	78,120	0,161
chr1	1015105	1015503	A-E	964	.	1015204	1015205	255,215,0	2	9,208	0,190
chr1	1283060	1283559	A-E	812	.	1283200	1283201	255,215,0	2	51,268	0,231
chr1	2162137	2162268	A-E	517	.	2162159	2162160	255,215,0	2	1,86	0,45
chr1	2165759	2166444	A-E	747	.	2166130	2166131	255,215,0	2	327,268	0,417
chr1	2477499	2477891	A-E	900	.	2477676	2477677	255,215,0	2	48,85	0,307
chr1	2478937	2479118	A-E	802	.	2479041	2479042	255,215,0	2	30,1	0,180
chr1	3398864	3399114	A-E	948	.	3399051	3399052	255,215,0	2	126,1	0,249
chr1	3540326	3540651	A-E	497	.	3540618	3540619	255,215,0	2	262,1	0,324
chr1	3816045	3816228	A-E	604	.	3816098	3816099	255,215,0	2	1,76	0,107
chr1	6377548	6377688	A-E	518	.	6377627	6377628	255,215,0	2	21,1	0,139
chr1	6855984	6856221	A-E	554	.	6856006	6856007	255,215,0	2	1,193	0,44
chr1	7832014	7832094	A-E	812	.	7832053	7832054	255,215,0	2	1,1	0,79
chr1	8080017	8080517	A-E	834	.	8080461	8080462	255,215,0	2	399,9	0,491
chr1	8137301	8137519	A-E	847	.	8137379	8137380	255,215,0	2	1,61	0,157
chr1	8138373	8138738	A-E	608	.	8138387	8138388	255,215,0	2	1,336	0,29
chr1	8156400	8156409	A-E	943	.	8156404	8156405	255,215,0	2	1,1	0,8
chr1	8261058	8261575	A-E	632	.	8261408	8261409	255,215,0	2	332,148	0,369
chr1	8457012	8457408	A-E	760	.	8457306	8457307	255,215,0	2	217,23	0,373
chr1	8761158	8761218	A-E	833	.	8761187	8761188	255,215,0	2	1,1	0,59
chr1	8772139	8772488	A-E	767	.	8772399	8772400	255,215,0	2	181,8	0,341
chr1	9223693	9223873	A-E	785	.	9223839	9223840	255,215,0	2	115,1	0,179
chr1	9239831	9240324	A-E	603	.	9240271	9240272	255,215,0	2	390,1	0,492
chr1	9927472	9927774	A-E	519	.	9927622	9927623	255,215,0	2	1,1	0,301
chr1	9969608	9969774	A-E	549	.	9969766	9969767	255,215,0	2	152,1	0,165
chr1	9971022	9971188	A-E	871	.	9971030	9971031	255,215,0	2	1,149	0,17
chr1	10571006	10571306	A-E	600	.	10571097	10571098	255,215,0	2	32,149	0,151
chr1	10784192	10784484	A-E	971	.	10784351	10784352	255,215,0	2	29,1	0,291
chr1	10961413	10961655	A-E	879	.	10961548	10961549	255,215,0	2	30,1	0,241
chr1	12678858	12679239	A-E	847	.	12679194	12679195	255,215,0	2	326,33	0,348
chr1	15673118	15673422	A-E	592	.	15673269	15673270	255,215,0	2	1,1	0,303
chr1	15683527	15683747	A-E	911	.	15683636	15683637	255,215,0	2	1,1	0,219
chr1	15743639	15744318	A-E	911	.	15744204	15744205	255,215,0	2	494,42	0,637
chr1	15945161	15945530	A-E	705	.	15945348	15945349	255,215,0	2	7,1	0,368
chr1	15947326	15947695	A-E	500	.	15947510	15947511	255,215,0	2	1,1	0,368
chr1	16005275	16005436	A-E	866	.	16005283	16005284	255,215,0	2	1,145	0,16
chr1	16121816	16121868	A-E	959	.	16121841	16121842	255,215,0	2	1,1	0,51
chr1	16126194	16126235	A-E	965	.	16126206	16126207	255,215,0	2	1,17	0,24
chr1	16126684	16127221	A-E	961	.	16126886	16126887	255,215,0	2	154,285	0,252
chr1	16694742	16694834	A-E	678	.	16694744	16694745	255,215,0	2	1,88	0,4
chr1	16840307	16840566	A-E	528	.	16840557	16840558	255,215,0	2	246,4	0,255
chr1	17240337	17240757	A-E	650	.	17240514	17240515	255,215,0	2	153,217	0,203
chr1	17539551	17539607	A-E	605	.	17539556	17539557	255,215,0	2	1,46	0,10
chr1	17767194	17767501	A-E	710	.	17767486	17767487	255,215,0	2	280,1	0,306
chr1	17767804	17768363	A-E	960	.	17768125	17768126	255,215,0	2	305,220	0,339
chr1	19253626	19253670	A-E	799	.	19253647	19253648	255,215,0	2	1,1	0,43
chr1	19337563	19337942	A-E	863	.	19337698	19337699	255,215,0	2	72,180	0,199
chr1	19535326	19535674	A-E	542	.	19535636	19535637	255,215,0	2	275,1	0,347
chr1	19814311	19814587	A-E	646	.	19814447	19814448	255,215,0	2	1,3	0,273
chr1	21023277	21023600	A-E	850	.	21023330	21023331	255,215,0	2	1,216	0,107
chr1	21111723	21112043	A-E	556	.	21111898	21111899	255,215,0	2	33,1	0,319
chr1	21651763	21652173	A-E	733	.	21651922	21651923	255,215,0	2	39,130	0,280
chr1	22094900	22095074	A-E	505	.	22094986	22094987	255,215,0	2	1,1	0,173
chr1	22262171	22262515	A-E	559	.	22262451	22262452	255,215,0	2	261,44	0,300
chr1	22262845	22263063	A-E	947	.	22262953	22262954	255,215,0	2	1,1	0,217
chr1	22380436	22380835	A-E	680	.	22380480	22380481	255,215,0	2	1,310	0,89
chr1	23852428	23852818	A-E	623	.	23852635	23852636	255,215,0	2	26,1	0,389
chr1	23855166	23855420	A-E	924	.	23855243	23855244	255,215,0	2	36,135	0,119
chr1	23856110	23856564	A-E	907	.	23856478	23856479	255,215,0	2	326,42	0,412
chr1	23881180	23881765	A-E	462	.	23881496	23881497	255,215,0	2	262,214	0,371
chr1	24071370	24071449	A-E	927	.	24071409	24071410	255,215,0	2	1,1	0,78
chr1	24223686	24223901	A-E	902	.	24223734	24223735	255,215,0	2	1,118	0,97
chr1	24278072	24278180	A-E	890	.	24278125	24278126	255,215,0	2	1,1	0,107
chr1	24345154	24345565	A-E	936	.	24345189	24345190	255,215,0	2	1,340	0,71
chr1	25074073	25074178	A-E	599	.	25074130	25074131	255,215,0	2	11,1	0,104
chr1	25258786	25259024	A-E	448	.	25258871	25258872	255,215,0	2	1,68	0,170
chr1	25281668	25281921	A-E	510	.	25281753	25281754	255,215,0	2	16,97	0,156
chr1	25349371	25349893	A-E	641	.	25349538	25349539	255,215,0	2	162,349	0,173
chr1	26123444	26123824	A-E	637	.	26123739	26123740	255,215,0	2	216,4	0,376
chr1	26201939	26202488	A-E	793	.	26202472	26202473	255,215,0	2	520,1	0,548
chr1	26420880	26421124	A-E	904	.	26421001	26421002	255,215,0	2	1,1	0,243
chr1	26826817	26827162	A-E	446	.	26826848	26826849	255,215,0	2	8,289	0,56
chr1	26946261	26946815	A-E	761	.	26946580	26946581	255,215,0	2	290,205	0,349
chr1	27126395	27126599	A-E	656	.	27126541	27126542	255,215,0	2	91,2	0,202
chr1	27188560	27188835	A-E	863	.	27188683	27188684	255,215,0	2	1,28	0,247
chr1	27518479	27518500	A-E	634	.	27518488	27518489	255,215,0	2	1,3	0,18
chr1	27866905	27867128	A-E	964	.	27866969	27866970	255,215,0	2	3,97	0,126
chr1	27868928	27869249	A-E	971	.	27868953	27868954	255,215,0	2	1,271	0,50
chr1	27883844	27884140	A-E	863	.	27883934	27883935	255,215,0	2	42,157	0,139
chr1	27917739	27917877	A-E	675	.	27917813	27917814	255,215,0	2	12,1	0,137
chr1	28470998	28471254	A-E	904	.	28471208	28471209	255,215,0	2	170,4	0,252
chr1	28578296	28578325	A-E	595	.	28578310	28578311	255,215,0	2	1,1	0,28
chr1	28587338	28587737	A-E	899	.	28587563	28587564	255,215,0	2	53,1	0,398
chr1	28736467	28736498	A-E	531	.	28736482	28736483	255,215,0	2	1,1	0,30
chr1	28743049	28743263	A-E	719	.	28743105	28743106	255,215,0	2	1,101	0,113
chr1	28776524	28777127	A-E	608	.	28776809	28776810	255,215,0	2	280,312	0,291
chr1	28975596	28975767	A-E	526	.	28975681	28975682	255,215,0	2	1,1	0,170
chr1	28995839	28995924	A-E	503	.	28995863	28995864	255,215,0	2	1,36	0,49
chr1	29211316	29211750	A-E	985	.	29211744	29211745	255,215,0	2	424,1	0,433
chr1	29506105	29506507	A-E	527	.	29506463	29506464	255,215,0	2	324,8	0,394
chr1	31231715	31232072	A-E	626	.	31231885	31231886	255,215,0	2	122,137	0,220
chr1	31271110	31271203	A-E	798	.	31271156	31271157	255,215,0	2	1,1	0,92
chr1	31271573	31271754	A-E	817	.	31271650	31271651	255,215,0	2	4,30	0,151
chr1	31628220	31628457	A-E	771	.	31628358	31628359	255,215,0	2	116,76	0,161
chr1	31918040	31918109	A-E	904	.	31918074	31918075	255,215,0	2	1,1	0,68
chr1	31944306	31944695	A-E	990	.	31944577	31944578	255,215,0	2	194,39	0,350
chr1	32178476	32178689	A-E	549	.	32178685	32178686	255,215,0	2	207,1	0,212
chr1	32394382	32394617	A-E	511	.	32394591	32394592	255,215,0	2	186,1	0,234
chr1	32402000	32402067	A-E	666	.	32402033	32402034	255,215,0	2	1,1	0,66
chr1	32402078	32402487	A-E	699	.	32402462	32402463	255,215,0	2	384,23	0,386
chr1	32480660	32480781	A-E	621	.	32480720	32480721	255,215,0	2	1,1	0,120
chr1	33225254	33225508	A-E	911	.	33225380	33225381	255,215,0	2	1,1	0,253
chr1	33428474	33429020	A-E	791	.	33428769	33428770	255,215,0	2	253,208	0,338
chr1	33446568	33446686	A-E	594	.	33446630	33446631	255,215,0	2	10,3	0,115
chr1	33454437	33454737	A-E	552	.	33454680	33454681	255,215,0	2	188,1	0,299
chr1	33500817	33500865	A-E	675	.	33500842	33500843	255,215,0	2	4,1	0,47
chr1	35208387	35208476	A-E	619	.	35208437	35208438	255,215,0	2	14,1	0,88
chr1	35667940	35667942	A-E	606	.	35667940	35667941	255,215,0	2	1,1	0,1
chr1	36103028	36103162	A-E	768	.	36103143	36103144	255,215,0	2	98,1	0,133
chr1	36616041	36616095	A-E	696	.	36616066	36616067	255,215,0	2	2,4	0,50
chr1	36713857	36714069	A-E	882	.	36713962	36713963	255,215,0	2	1,2	0,210
chr1	36877554	36877832	A-E	610	.	36877692	36877693	255,215,0	2	5,6	0,272
chr1	37943723	37943795	A-E	858	.	37943753	37943754	255,215,0	2	2,12	0,60
chr1	37963580	37963746	A-E	772	.	37963662	37963663	255,215,0	2	1,1	0,165
chr1	38018684	38018725	A-E	673	.	38018715	38018716	255,215,0	2	24,1	0,40
chr1	38460822	38461070	A-E	582	.	38460945	38460946	255,215,0	2	1,1	0,247
chr1	38469752	38469964	A-E	852	.	38469807	38469808	255,215,0	2	1,102	0,110
chr1	39569453	39569618	A-E	866	.	39569543	39569544	255,215,0	2	18,1	0,164
chr1	39593257	39593498	A-E	587	.	39593377	39593378	255,215,0	2	1,1	0,240
chr1	39649524	39649781	A-E	873	.	39649613	39649614	255,215,0	2	1,79	0,178
chr1	39649837	39650144	A-E	742	.	39649896	39649897	255,215,0	2	1,188	0,119
chr1	39658064	39658129	A-E	954	.	39658081	39658082	255,215,0	2	1,31	0,34
chr1	40040053	40040157	A-E	821	.	40040104	40040105	255,215,0	2	1,1	0,103
chr1	40264989	40265119	A-E	985	.	40265044	40265045	255,215,0	2	16,34	0,96
chr1	41826658	41826983	A-E	838	.	41826744	41826745	255,215,0	2	12,163	0,162
chr1	41837492	41837663	A-E	819	.	41837577	41837578	255,215,0	2	1,1	0,170
chr1	42327794	42328248	A-E	686	.	42327996	42327997	255,215,0	2	148,197	0,257
chr1	42366819	42367026	A-E	809	.	42366960	42366961	255,215,0	2	77,1	0,206
chr1	43150309	43150677	A-E	726	.	43150373	43150374	255,215,0	2	1,240	0,128
chr1	43421452	43421835	A-E	561	.	43421669	43421670	255,215,0	2	212,160	0,223
chr1	44023345	44023711	A-E	826	.	44023412	44023413	255,215,0	2	1,232	0,134
chr1	44249274	44249663	A-E	897	.	44249468	44249469	255,215,0	2	2,1	0,388
chr1	44338102	44338268	A-E	883	.	44338176	44338177	255,215,0	2	1,18	0,148
chr1	45142875	45143128	A-E	627	.	45143001	45143002	255,215,0	2	2,1	0,252
chr1	45187064	45187481	A-E	451	.	45187394	45187395	255,215,0	2	246,2	0,415
chr1	45187567	45187848	A-E	542	.	45187824	45187825	255,215,0	2	235,1	0,280
chr1	45196708	45197102	A-E	924	.	45197064	45197065	255,215,0	2	320,1	0,393
chr1	45990749	45991039	A-E	672	.	45990945	45990946	255,215,0	2	104,1	0,289
chr1	47185464	47185602	A-E	966	.	47185532	47185533	255,215,0	2	1,1	0,137
chr1	51443962	51444181	A-E	531	.	51444160	51444161	255,215,0	2	182,4	0,215
chr1	51444500	51444960	A-E	827	.	51444563	51444564	255,215,0	2	1,334	0,126
chr1	51445633	51445976	A-E	592	.	51445804	51445805	255,215,0	2	1,1	0,342
chr1	51703497	51703848	A-E	661	.	51703586	51703587	255,215,0	2	5,176	0,175
chr1	52088228	52088763	A-E	617	.	52088496	52088497	255,215,0	2	143,140	0,395
chr1	52830922	52831212	A-E	948	.	52831003	52831004	255,215,0	2	42,168	0,122
chr1	53482500	53482782	A-E	573	.	53482640	53482641	255,215,0	2	1,1	0,281
chr1	53601216	53601312	A-E	987	.	53601264	53601265	255,215,0	2	4,3	0,93
chr1	53663042	53663408	A-E	688	.	53663104	53663105	255,215,0	2	1,241	0,125
chr1	54204694	54205092	A-E	588	.	54204988	54204989	255,215,0	2	250,58	0,340
chr1	54739027	54739187	A-E	936	.	54739055	54739056	255,215,0	2	1,103	0,57
chr1	54842500	54842749	A-E	547	.	54842624	54842625	255,215,0	2	1,1	0,248
chr1	54875187	54875373	A-E	622	.	54875226	54875227	255,215,0	2	1,108	0,78
chr1	55461973	55462255	A-E	878	.	55462114	55462115	255,215,0	2	2,1	0,281
chr1	57984368	57984560	A-E	964	.	57984407	57984408	255,215,0	2	1,113	0,79
chr1	57985042	57985102	A-E	760	.	57985070	57985071	255,215,0	2	1,4	0,56
chr1	59011232	59011517	A-E	594	.	59011298	59011299	255,215,0	2	1,152	0,133
chr1	59049880	59049917	A-E	922	.	59049901	59049902	255,215,0	2	8,1	0,36
chr1	59495421	59495772	A-E	952	.	59495710	59495711	255,215,0	2	229,1	0,350
chr1	59761390	59761720	A-E	515	.	59761438	59761439	255,215,0	2	1,233	0,97
chr1	59892933	59893062	A-E	986	.	59892953	59892954	255,215,0	2	1,88	0,41
chr1	59910700	59911009	A-E	894	.	59910819	59910820	255,215,0	2	1,70	0,239
chr1	61586776	61586881	A-E	486	.	61586801	61586802	255,215,0	2	23,77	0,28
chr1	61605788	61605945	A-E	517	.	61605827	61605828	255,215,0	2	1,78	0,79
chr1	61784447	61784809	A-E	822	.	61784577	61784578	255,215,0	2	1,102	0,260
chr1	62208896	62209266	A-E	874	.	62209263	62209264	255,215,0	2	367,1	0,369
chr1	62542241	62542264	A-E	692	.	62542251	62542252	255,215,0	2	1,2	0,21
chr1	65414892	65415081	A-E	652	.	65415056	65415057	255,215,0	2	142,1	0,188
chr1	66737013	66737268	A-E	966	.	66737092	66737093	255,215,0	2	4,99	0,156
chr1	66737653	66738054	A-E	931	.	66737694	66737695	255,215,0	2	1,319	0,82
chr1	66757072	66757442	A-E	846	.	66757256	66757257	255,215,0	2	1,1	0,369
chr1	66760490	66760831	A-E	971	.	66760660	66760661	255,215,0	2	1,1	0,340
chr1	67400555	67400887	A-E	575	.	67400571	67400572	255,215,0	2	1,299	0,33
chr1	67893161	67893491	A-E	635	.	67893378	67893379	255,215,0	2	107,1	0,329
chr1	68149978	68150225	A-E	774	.	68149981	68149982	255,215,0	2	1,241	0,6
chr1	68179338	68179520	A-E	710	.	68179429	68179430	255,215,0	2	2,1	0,181
chr1	68257383	68257657	A-E	831	.	68257524	68257525	255,215,0	2	92,83	0,191
chr1	68961350	68961555	A-E	806	.	68961471	68961472	255,215,0	2	39,1	0,204
chr1	70442682	70442884	A-E	568	.	70442787	70442788	255,215,0	2	10,1	0,201
chr1	72750151	72750388	A-E	702	.	72750328	72750329	255,215,0	2	120,1	0,236
chr1	82172386	82172576	A-E	507	.	82172502	82172503	255,215,0	2	44,1	0,189
chr1	84621935	84622234	A-E	963	.	84622084	84622085	255,215,0	2	2,1	0,298
chr1	84719698	84719921	A-E	639	.	84719810	84719811	255,215,0	2	3,1	0,222
chr1	84893957	84893994	A-E	681	.	84893975	84893976	255,215,0	2	2,1	0,36
chr1	84970291	84970670	A-E	921	.	84970306	84970307	255,215,0	2	1,348	0,31
chr1	85085332	85085345	A-E	543	.	85085337	85085338	255,215,0	2	1,2	0,11
chr1	85164684	85164910	A-E	554	.	85164796	85164797	255,215,0	2	1,1	0,225
chr1	85740963	85741154	A-E	854	.	85741038	85741039	255,215,0	2	41,81	0,110
chr1	85763971	85764258	A-E	568	.	85764065	85764066	255,215,0	2	1,99	0,188
chr1	85810010	85810182	A-E	675	.	85810129	85810130	255,215,0	2	113,46	0,126
chr1	87239429	87239698	A-E	907	.	87239490	87239491	255,215,0	2	1,147	0,122
chr1	87795981	87796645	A-E	806	.	87796066	87796067	255,215,0	2	1,493	0,171
chr1	89240079	89240319	A-E	957	.	89240197	89240198	255,215,0	2	1,4	0,236
chr1	89457267	89457549	A-E	764	.	89457407	89457408	255,215,0	2	1,1	0,281
chr1	90289247	90289293	A-E	527	.	90289269	90289270	255,215,0	2	1,1	0,45
chr1	90320845	90321084	A-E	581	.	90320896	90320897	255,215,0	2	41,177	0,62
chr1	90461797	90461945	A-E	564	.	90461858	90461859	255,215,0	2	1,26	0,122
chr1	90466598	90466642	A-E	616	.	90466619	90466620	255,215,0	2	1,1	0,43
chr1	92021775	92022091	A-E	593	.	92021978	92021979	255,215,0	2	103,12	0,304
chr1	92035219	92035770	A-E	887	.	92035547	92035548	255,215,0	2	304,197	0,354
chr1	92197507	92197667	A-E	729	.	92197586	92197587	255,215,0	2	1,1	0,159
chr1	92201825	92202076	A-E	570	.	92201950	92201951	255,215,0	2	1,1	0,250
chr1	93416699	93417072	A-E	731	.	93416986	93416987	255,215,0	2	203,1	0,372
chr1	94130951	94131239	A-E	648	.	94131094	94131095	255,215,0	2	1,1	0,287
chr1	94160495	94160662	A-E	853	.	94160586	94160587	255,215,0	2	17,1	0,166
chr1	94371317	94371601	A-E	742	.	94371444	94371445	255,215,0	2	1,29	0,255
chr1	95007995	95008302	A-E	713	.	95008218	95008219	255,215,0	2	141,1	0,306
chr1	95008693	95008821	A-E	634	.	95008773	95008774	255,215,0	2	34,1	0,127
chr1	95028441	95028830	A-E	880	.	95028549	95028550	255,215,0	2	1,172	0,217
chr1	95112003	95112217	A-E	989	.	95112109	95112110	255,215,0	2	1,1	0,213
chr1	95249173	95249377	A-E	864	.	95249274	95249275	255,215,0	2	1,1	0,203
chr1	95267524	95267667	A-E	663	.	95267595	95267596	255,215,0	2	1,1	0,142
chr1	95328690	95328856	A-E	650	.	95328772	95328773	255,215,0	2	1,1	0,165
chr1	95484241	95484316	A-E	503	.	95484278	95484279	255,215,0	2	1,1	0,74
chr1	96208444	96208679	A-E	562	.	96208503	96208504	255,215,0	2	1,116	0,119
chr1	97559749	97560125	A-E	858	.	97559944	97559945	255,215,0	2	16,1	0,375
chr1	100113218	100113273	A-E	876	.	100113245	100113246	255,215,0	2	1,1	0,54
chr1	100506335	100506338	A-E	537	.	100506336	100506337	255,215,0	2	1,1	0,2
chr1	101362717	101362876	A-E	582	.	101362782	101362783	255,215,0	2	1,28	0,131
chr1	101666298	101666377	A-E	570	.	101666321	101666322	255,215,0	2	1,33	0,46
chr1	109093990	109094408	A-E	575	.	109094277	109094278	255,215,0	2	247,90	0,328
chr1	109128797	109129190	A-E	791	.	109128896	109128897	255,215,0	2	84,278	0,115
chr1	109134248	109134380	A-E	841	.	109134273	109134274	255,215,0	2	1,81	0,51
chr1	109134609	109134927	A-E	639	.	109134860	109134861	255,215,0	2	187,1	0,317
chr1	110364297	110364570	A-E	870	.	110364433	110364434	255,215,0	2	1,1	0,272
chr1	110438276	110438910	A-E	930	.	110438606	110438607	255,215,0	2	260,233	0,401
chr1	110528950	110529259	A-E	573	.	110528955	110528956	255,215,0	2	1,298	0,11
chr1	111423491	111424046	A-E	674	.	111423548	111423549	255,215,0	2	7,447	0,108
chr1	111992836	111993234	A-E	807	.	111992983	111992984	255,215,0	2	1,103	0,295
chr1	112050724	112051096	A-E	868	.	112051025	112051026	255,215,0	2	251,20	0,352
chr1	112933901	112934058	A-E	699	.	112933923	112933924	255,215,0	2	1,112	0,45
chr1	112939938	112939941	A-E	564	.	112939939	112939940	255,215,0	2	1,1	0,2
chr1	115000867	115001249	A-E	843	.	115000939	115000940	255,215,0	2	65,302	0,80
chr1	115050901	115051300	A-E	628	.	115051245	115051246	255,215,0	2	291,1	0,398
chr1	115298602	115298842	A-E	743	.	115298746	115298747	255,215,0	2	55,6	0,234
chr1	115782991	115783256	A-E	958	.	115783112	115783113	255,215,0	2	1,23	0,242
chr1	115875771	115876223	A-E	686	.	115876201	115876202	255,215,0	2	410,1	0,451
chr1	116652137	116652418	A-E	939	.	116652277	116652278	255,215,0	2	1,1	0,280
chr1	116918331	116918655	A-E	774	.	116918397	116918398	255,215,0	2	8,199	0,125
chr1	116920142	116920291	A-E	765	.	116920214	116920215	255,215,0	2	1,4	0,145
chr1	117048846	117049039	A-E	720	.	117048970	117048971	255,215,0	2	76,20	0,173
chr1	117096111	117096225	A-E	555	.	117096190	117096191	255,215,0	2	46,1	0,113
chr1	118155568	118155679	A-E	764	.	118155578	118155579	255,215,0	2	2,92	0,19
chr1	118277814	118277871	A-E	595	.	118277841	118277842	255,215,0	2	1,2	0,55
chr1	120188428	120188927	A-E	552	.	120188666	120188667	255,215,0	2	177,199	0,300
chr1	145396760	145397198	A-E	819	.	145397043	145397044	255,215,0	2	211,81	0,357
chr1	147072793	147072971	A-E	601	.	147072881	147072882	255,215,0	2	1,1	0,177
chr1	147721223	147721375	A-E	863	.	147721280	147721281	255,215,0	2	5,42	0,110
chr1	148241863	148242092	A-E	472	.	148241950	148241951	255,215,0	2	1,54	0,175
chr1	149223485	149223931	A-E	515	.	149223915	149223916	255,215,0	2	417,2	0,444
chr1	149224402	149224656	A-E	398	.	149224467	149224468	255,215,0	2	14,137	0,117
chr1	149815237	149815620	A-E	725	.	149815346	149815347	255,215,0	2	1,164	0,219
chr1	149815849	149816206	A-E	872	.	149815855	149815856	255,215,0	2	1,344	0,13
chr1	149816287	149817606	A-E	574	.	149817165	149817166	255,215,0	2	823,385	0,934
chr1	149820361	149820952	A-E	783	.	149820608	149820609	255,215,0	2	166,261	0,330
chr1	149821015	149821647	A-E	911	.	149821348	149821349	255,215,0	2	298,262	0,370
chr1	149860379	149860754	A-E	512	.	149860456	149860457	255,215,0	2	1,221	0,154
chr1	149910900	149911219	A-E	944	.	149911178	149911179	255,215,0	2	239,1	0,318
chr1	150337933	150337954	A-E	680	.	150337943	150337944	255,215,0	2	1,1	0,20
chr1	150535145	150535582	A-E	733	.	150535511	150535512	255,215,0	2	358,62	0,375
chr1	150535666	150536874	A-E	789	.	150536852	150536853	255,215,0	2	1167,1	0,1207
chr1	150539630	150541082	A-E	507	.	150540776	150540777	255,215,0	2	1124,283	0,1169
chr1	150847217	150847607	A-E	548	.	150847430	150847431	255,215,0	2	147,109	0,281
chr1	151255796	151255919	A-E	518	.	151255862	151255863	255,215,0	2	37,26	0,97
chr1	151802687	151802699	A-E	523	.	151802692	151802693	255,215,0	2	1,1	0,11
chr1	151918166	151918684	A-E	935	.	151918433	151918434	255,215,0	2	217,199	0,319
chr1	151952953	151953143	A-E	888	.	151953047	151953048	255,215,0	2	1,1	0,189
chr1	151962673	151962839	A-E	815	.	151962755	151962756	255,215,0	2	1,1	0,165
chr1	152008322	152008604	A-E	751	.	152008462	152008463	255,215,0	2	1,1	0,281
chr1	152023808	152023922	A-E	796	.	152023864	152023865	255,215,0	2	1,1	0,113
chr1	153095466	153095607	A-E	844	.	153095518	153095519	255,215,0	2	1,36	0,105
chr1	153510895	153511054	A-E	978	.	153510974	153510975	255,215,0	2	2,1	0,158
chr1	153515520	153515695	A-E	672	.	153515622	153515623	255,215,0	2	34,3	0,172
chr1	153545204	153545219	A-E	847	.	153545211	153545212	255,215,0	2	2,1	0,14
chr1	153550279	153550357	A-E	495	.	153550317	153550318	255,215,0	2	1,1	0,77
chr1	153584192	153584444	A-E	802	.	153584262	153584263	255,215,0	2	1,111	0,141
chr1	153584539	153584862	A-E	518	.	153584749	153584750	255,215,0	2	205,106	0,217
chr1	153893953	153894174	A-E	775	.	153894096	153894097	255,215,0	2	68,1	0,220
chr1	153929776	153930098	A-E	917	.	153929953	153929954	255,215,0	2	35,1	0,321
chr1	154151566	154151965	A-E	564	.	154151765	154151766	255,215,0	2	1,1	0,398
chr1	154404002	154404256	A-E	681	.	154404109	154404110	255,215,0	2	71,110	0,144
chr1	154529043	154529152	A-E	702	.	154529117	154529118	255,215,0	2	42,1	0,108
chr1	154944844	154945021	A-E	908	.	154944953	154944954	255,215,0	2	101,58	0,119
chr1	155949677	155950033	A-E	909	.	155949992	155949993	255,215,0	2	276,1	0,355
chr1	156083653	156083749	A-E	939	.	156083667	156083668	255,215,0	2	1,67	0,29
chr1	156088196	156088818	A-E	913	.	156088293	156088294	255,215,0	2	13,439	0,183
chr1	156094487	156094888	A-E	894	.	156094549	156094550	255,215,0	2	1,277	0,124
chr1	156099403	156099409	A-E	946	.	156099405	156099406	255,215,0	2	1,1	0,5
chr1	156480721	156480806	A-E	692	.	156480763	156480764	255,215,0	2	1,1	0,84
chr1	156679562	156679883	A-E	921	.	156679726	156679727	255,215,0	2	9,1	0,320
chr1	156716044	156716402	A-E	880	.	156716252	156716253	255,215,0	2	61,1	0,357
chr1	156718145	156718311	A-E	966	.	156718259	156718260	255,215,0	2	64,1	0,165
chr1	156738559	156738937	A-E	765	.	156738580	156738581	255,215,0	2	1,335	0,43
chr1	157991640	157991845	A-E	801	.	157991692	157991693	255,215,0	2	1,100	0,105
chr1	158119500	158119689	A-E	727	.	158119552	158119553	255,215,0	2	52,136	0,53
chr1	159061476	159061533	A-E	904	.	159061504	159061505	255,215,0	2	1,1	0,56
chr1	159886226	159886307	A-E	948	.	159886266	159886267	255,215,0	2	1,1	0,80
chr1	159887185	159887340	A-E	554	.	159887283	159887284	255,215,0	2	71,29	0,126
chr1	160312399	160312427	A-E	568	.	160312413	160312414	255,215,0	2	4,3	0,25
chr1	161369073	161369991	A-E	825	.	161369485	161369486	255,215,0	2	359,451	0,467
chr1	161391658	161392048	A-E	958	.	161391797	161391798	255,215,0	2	1,111	0,279
chr1	161509910	161510226	A-E	965	.	161510123	161510124	255,215,0	2	114,2	0,314
chr1	164530890	164531202	A-E	547	.	164531049	164531050	255,215,0	2	45,37	0,275
chr1	164572243	164572418	A-E	543	.	164572246	164572247	255,215,0	2	1,169	0,6
chr1	164581088	164581415	A-E	723	.	164581303	164581304	255,215,0	2	105,1	0,326
chr1	164591730	164592081	A-E	549	.	164591783	164591784	255,215,0	2	52,295	0,56
chr1	164677350	164677747	A-E	614	.	164677508	164677509	255,215,0	2	80,159	0,238
chr1	167035961	167036358	A-E	808	.	167035974	167035975	255,215,0	2	11,380	0,17
chr1	167191021	167191933	A-E	686	.	167191617	167191618	255,215,0	2	544,262	0,650
chr1	167233382	167233783	A-E	871	.	167233390	167233391	255,215,0	2	1,384	0,17
chr1	167266550	167266873	A-E	868	.	167266711	167266712	255,215,0	2	1,1	0,322
chr1	167630871	167631089	A-E	938	.	167630979	167630980	255,215,0	2	1,1	0,217
chr1	168196557	168196684	A-E	634	.	168196567	168196568	255,215,0	2	1,107	0,20
chr1	168473309	168473887	A-E	473	.	168473603	168473604	255,215,0	2	241,229	0,349
chr1	169078346	169078451	A-E	854	.	169078398	169078399	255,215,0	2	1,1	0,104
chr1	169088756	169089011	A-E	584	.	169088761	169088762	255,215,0	2	1,245	0,10
chr1	169452846	169453010	A-E	982	.	169452997	169452998	255,215,0	2	149,10	0,154
chr1	169453300	169453554	A-E	670	.	169453430	169453431	255,215,0	2	8,1	0,253
chr1	171403967	171404283	A-E	809	.	171404080	171404081	255,215,0	2	55,144	0,172
chr1	172312870	172313144	A-E	705	.	172313003	172313004	255,215,0	2	1,8	0,266
chr1	172862488	172862855	A-E	740	.	172862576	172862577	255,215,0	2	1,191	0,176
chr1	172921869	172921979	A-E	773	.	172921923	172921924	255,215,0	2	1,1	0,109
chr1	173458528	173458763	A-E	525	.	173458655	173458656	255,215,0	2	25,4	0,231
chr1	175809381	175809640	A-E	901	.	175809508	175809509	255,215,0	2	1,4	0,255
chr1	176210588	176210854	A-E	975	.	176210712	176210713	255,215,0	2	103,120	0,146
chr1	178095904	178096296	A-E	967	.	178095943	178095944	255,215,0	2	1,313	0,79
chr1	178210313	178210444	A-E	860	.	178210378	178210379	255,215,0	2	1,1	0,130
chr1	178236819	178237171	A-E	675	.	178236833	178236834	255,215,0	2	1,324	0,28
chr1	179098902	179099008	A-E	627	.	179098956	179098957	255,215,0	2	4,1	0,105
chr1	179144823	179145001	A-E	518	.	179144949	179144950	255,215,0	2	76,1	0,177
chr1	179264418	179264593	A-E	751	.	179264505	179264506	255,215,0	2	4,3	0,172
chr1	179924965	179925120	A-E	596	.	179925040	179925041	255,215,0	2	1,5	0,150
chr1	181056250	181056427	A-E	600	.	181056291	181056292	255,215,0	2	1,95	0,82
chr1	181073429	181073824	A-E	692	.	181073567	181073568	255,215,0	2	1,119	0,276
chr1	182585205	182585710	A-E	905	.	182585423	182585424	255,215,0	2	175,243	0,262
chr1	182991493	182991892	A-E	746	.	182991567	182991568	255,215,0	2	70,319	0,80
chr1	183001755	183002070	A-E	620	.	183001798	183001799	255,215,0	2	1,229	0,86
chr1	183178797	183178927	A-E	978	.	183178860	183178861	255,215,0	2	1,4	0,126
chr1	183204133	183204476	A-E	887	.	183204148	183204149	255,215,0	2	1,313	0,30
chr1	183569402	183569759	A-E	789	.	183569450	183569451	255,215,0	2	20,279	0,78
chr1	185283485	185283858	A-E	610	.	185283843	185283844	255,215,0	2	346,1	0,372
chr1	185284624	185285027	A-E	504	.	185285004	185285005	255,215,0	2	360,1	0,402
chr1	185408687	185409225	A-E	990	.	185409009	185409010	255,215,0	2	289,182	0,356
chr1	185489364	185489582	A-E	730	.	185489472	185489473	255,215,0	2	1,2	0,216
chr1	185489650	185490072	A-E	642	.	185489850	185489851	255,215,0	2	72,92	0,330
chr1	186651096	186651206	A-E	526	.	186651113	186651114	255,215,0	2	1,75	0,35
chr1	187657223	187657261	A-E	543	.	187657250	187657251	255,215,0	2	19,1	0,37
chr1	192445728	192446040	A-E	661	.	192445879	192445880	255,215,0	2	1,10	0,302
chr1	197114565	197114914	A-E	500	.	197114739	197114740	255,215,0	2	1,1	0,348
chr1	198127475	198127965	A-E	821	.	198127579	198127580	255,215,0	2	1,281	0,209
chr1	198222944	198223214	A-E	577	.	198223133	198223134	255,215,0	2	112,3	0,267
chr1	198237267	198237596	A-E	889	.	198237276	198237277	255,215,0	2	1,311	0,18
chr1	198241726	198242076	A-E	766	.	198241743	198241744	255,215,0	2	1,316	0,34
chr1	198638155	198638627	A-E	974	.	198638235	198638236	255,215,0	2	55,366	0,106
chr1	198641231	198641603	A-E	926	.	198641399	198641400	255,215,0	2	158,192	0,180
chr1	198650584	198650806	A-E	501	.	198650596	198650597	255,215,0	2	2,198	0,24
chr1	199267147	199267291	A-E	956	.	199267215	199267216	255,215,0	2	1,7	0,137
chr1	200306357	200306483	A-E	825	.	200306419	200306420	255,215,0	2	1,1	0,125
chr1	200609197	200609463	A-E	964	.	200609290	200609291	255,215,0	2	40,118	0,148
chr1	200639691	200639895	A-E	873	.	200639792	200639793	255,215,0	2	1,1	0,203
chr1	201265071	201265270	A-E	821	.	201265149	201265150	255,215,0	2	3,45	0,154
chr1	201426190	201426373	A-E	699	.	201426281	201426282	255,215,0	2	1,1	0,182
chr1	201449846	201450129	A-E	606	.	201449932	201449933	255,215,0	2	1,111	0,172
chr1	201471477	201471698	A-E	810	.	201471587	201471588	255,215,0	2	1,1	0,220
chr1	201683757	201684312	A-E	944	.	201683981	201683982	255,215,0	2	169,274	0,281
chr1	202075502	202075811	A-E	961	.	202075604	202075605	255,215,0	2	1,104	0,205
chr1	203296046	203296157	A-E	630	.	203296101	203296102	255,215,0	2	1,1	0,110
chr1	203524939	203525564	A-E	538	.	203525324	203525325	255,215,0	2	374,227	0,398
chr1	203526746	203526853	A-E	550	.	203526756	203526757	255,215,0	2	1,87	0,20
chr1	203597460	203597545	A-E	852	.	203597502	203597503	255,215,0	2	1,1	0,84
chr1	203597868	203598263	A-E	833	.	203597868	203597869	255,215,0	2	1,394	0,1
chr1	204257409	204257720	A-E	856	.	204257622	204257623	255,215,0	2	124,8	0,303
chr1	204386150	204386414	A-E	918	.	204386374	204386375	255,215,0	2	208,22	0,242
chr1	204395183	204395520	A-E	900	.	204395302	204395303	255,215,0	2	102,199	0,138
chr1	204419822	204420142	A-E	899	.	204420128	204420129	255,215,0	2	295,1	0,319
chr1	205090261	205090406	A-E	878	.	205090394	205090395	255,215,0	2	123,1	0,144
chr1	205263599	205264019	A-E	883	.	205263854	205263855	255,215,0	2	183,91	0,329
chr1	205474556	205474866	A-E	692	.	205474574	205474575	255,215,0	2	9,281	0,29
chr1	205599222	205599660	A-E	667	.	205599574	205599575	255,215,0	2	331,64	0,374
chr1	206674740	206675114	A-E	877	.	206674960	206674961	255,215,0	2	69,1	0,373
chr1	206677196	206677895	A-E	840	.	206677558	206677559	255,215,0	2	336,310	0,389
chr1	206861410	206861458	A-E	739	.	206861433	206861434	255,215,0	2	4,5	0,43
chr1	207064076	207064429	A-E	885	.	207064212	207064213	255,215,0	2	83,162	0,191
chr1	207064869	207064994	A-E	708	.	207064934	207064935	255,215,0	2	11,5	0,120
chr1	207483401	207483459	A-E	949	.	207483429	207483430	255,215,0	2	1,1	0,57
chr1	208357688	208357785	A-E	953	.	208357774	208357775	255,215,0	2	78,1	0,96
chr1	208358361	208358485	A-E	603	.	208358422	208358423	255,215,0	2	1,1	0,123
chr1	208376518	208376879	A-E	644	.	208376688	208376689	255,215,0	2	1,21	0,340
chr1	209844084	209844533	A-E	579	.	209844245	209844246	255,215,0	2	92,217	0,232
chr1	209845976	209846960	A-E	596	.	209846667	209846668	255,215,0	2	648,248	0,736
chr1	209915892	209915995	A-E	539	.	209915979	209915980	255,215,0	2	74,1	0,102
chr1	211786767	211786827	A-E	902	.	211786796	211786797	255,215,0	2	1,1	0,59
chr1	211908896	211908973	A-E	712	.	211908930	211908931	255,215,0	2	2,9	0,68
chr1	212101620	212101942	A-E	963	.	212101744	212101745	255,215,0	2	1,74	0,248
chr1	212213916	212214090	A-E	507	.	212213963	212213964	255,215,0	2	1,79	0,95
chr1	212659876	212660103	A-E	982	.	212659989	212659990	255,215,0	2	1,1	0,226
chr1	212671545	212672072	A-E	562	.	212671815	212671816	255,215,0	2	269,255	0,272
chr1	212686677	212686828	A-E	936	.	212686751	212686752	255,215,0	2	1,2	0,149
chr1	212731490	212732709	A-E	513	.	212732385	212732386	255,215,0	2	865,293	0,926
chr1	212739888	212740789	A-E	888	.	212739944	212739945	255,215,0	2	23,811	0,90
chr1	214620076	214620672	A-E	873	.	214620309	214620310	255,215,0	2	150,278	0,318
chr1	214723447	214723492	A-E	729	.	214723469	214723470	255,215,0	2	1,1	0,44
chr1	215743425	215743588	A-E	902	.	215743506	215743507	255,215,0	2	1,1	0,162
chr1	218459429	218459823	A-E	544	.	218459431	218459432	255,215,0	2	1,389	0,5
chr1	218553747	218554091	A-E	962	.	218553918	218553919	255,215,0	2	1,1	0,343
chr1	220922775	220922792	A-E	538	.	220922783	220922784	255,215,0	2	1,1	0,16
chr1	221613404	221613745	A-E	978	.	221613475	221613476	255,215,0	2	1,198	0,143
chr1	221896721	221897112	A-E	569	.	221896915	221896916	255,215,0	2	1,3	0,388
chr1	221916785	221917321	A-E	832	.	221917267	221917268	255,215,0	2	458,28	0,508
chr1	223254562	223254777	A-E	856	.	223254748	223254749	255,215,0	2	159,1	0,214
chr1	223895493	223895874	A-E	835	.	223895798	223895799	255,215,0	2	234,3	0,378
chr1	223902604	223902857	A-E	908	.	223902730	223902731	255,215,0	2	1,1	0,252
chr1	224007556	224007795	A-E	840	.	224007675	224007676	255,215,0	2	1,1	0,238
chr1	224439419	224439564	A-E	916	.	224439491	224439492	255,215,0	2	1,1	0,144
chr1	224453322	224453657	A-E	706	.	224453489	224453490	255,215,0	2	1,1	0,334
chr1	225633550	225633807	A-E	831	.	225633691	225633692	255,215,0	2	28,1	0,256
chr1	225650299	225650342	A-E	549	.	225650335	225650336	255,215,0	2	32,1	0,42
chr1	225843222	225843438	A-E	959	.	225843340	225843341	255,215,0	2	23,1	0,215
chr1	226310252	226310595	A-E	804	.	226310593	226310594	255,215,0	2	342,1	0,342
chr1	226372653	226373566	A-E	869	.	226373328	226373329	255,215,0	2	668,229	0,684
chr1	226850198	226851014	A-E	948	.	226850625	226850626	255,215,0	2	396,357	0,459
chr1	227413379	227413783	A-E	778	.	227413538	227413539	255,215,0	2	9,93	0,311
chr1	227503653	227503962	A-E	588	.	227503923	227503924	255,215,0	2	233,1	0,308
chr1	227975609	227976156	A-E	573	.	227975811	227975812	255,215,0	2	168,310	0,237
chr1	228271438	228271734	A-E	619	.	228271714	228271715	255,215,0	2	258,1	0,295
chr1	228272073	228272409	A-E	847	.	228272247	228272248	255,215,0	2	169,155	0,181
chr1	228273208	228273318	A-E	590	.	228273278	228273279	255,215,0	2	34,2	0,108
chr1	228782602	228782868	A-E	625	.	228782774	228782775	255,215,0	2	151,71	0,195
chr1	229367559	229367656	A-E	767	.	229367607	229367608	255,215,0	2	1,1	0,96
chr1	230209242	230209573	A-E	947	.	230209355	230209356	255,215,0	2	2,105	0,226
chr1	230220164	230220282	A-E	856	.	230220222	230220223	255,215,0	2	1,1	0,117
chr1	230245809	230246298	A-E	683	.	230246048	230246049	255,215,0	2	110,120	0,369
chr1	230250113	230250458	A-E	837	.	230250285	230250286	255,215,0	2	1,1	0,344
chr1	230844254	230844609	A-E	903	.	230844330	230844331	255,215,0	2	1,202	0,153
chr1	231531776	231531955	A-E	579	.	231531803	231531804	255,215,0	2	1,125	0,54
chr1	231963650	231963669	A-E	920	.	231963659	231963660	255,215,0	2	1,1	0,18
chr1	232765644	232766127	A-E	697	.	232765955	232765956	255,215,0	2	262,121	0,362
chr1	233004898	233005213	A-E	703	.	233005057	233005058	255,215,0	2	6,1	0,314
chr1	233250112	233250251	A-E	829	.	233250217	233250218	255,215,0	2	73,1	0,138
chr1	233751116	233751484	A-E	736	.	233751256	233751257	255,215,0	2	140,227	0,141
chr1	233811305	233811449	A-E	512	.	233811377	233811378	255,215,0	2	3,1	0,143
chr1	234630750	234630905	A-E	690	.	234630824	234630825	255,215,0	2	2,7	0,148
chr1	234668185	234668630	A-E	509	.	234668442	234668443	255,215,0	2	178,107	0,338
chr1	234668851	234669143	A-E	734	.	234668985	234668986	255,215,0	2	19,42	0,250
chr1	234735284	234736216	A-E	541	.	234735683	234735684	255,215,0	2	375,507	0,425
chr1	234747710	234748018	A-E	819	.	234747832	234747833	255,215,0	2	74,137	0,171
chr1	234749021	234749143	A-E	794	.	234749022	234749023	255,215,0	2	1,119	0,3
chr1	234858306	234858323	A-E	680	.	234858315	234858316	255,215,0	2	3,1	0,16
chr1	235061804	235062063	A-E	602	.	235061885	235061886	255,215,0	2	1,96	0,163
chr1	235123254	235123645	A-E	854	.	235123511	235123512	255,215,0	2	129,4	0,387
chr1	235147478	235148138	A-E	577	.	235147819	235147820	255,215,0	2	286,262	0,398
chr1	235242792	235242999	A-E	593	.	235242933	235242934	255,215,0	2	78,1	0,206
chr1	236072112	236072729	A-E	949	.	236072178	236072179	255,215,0	2	1,485	0,132
chr1	236073752	236073816	A-E	851	.	236073802	236073803	255,215,0	2	39,1	0,63
chr1	236666572	236666591	A-E	530	.	236666581	236666582	255,215,0	2	1,1	0,18
chr1	237634251	237634535	A-E	818	.	237634322	237634323	255,215,0	2	4,144	0,140
chr1	239977642	239977992	A-E	957	.	239977695	239977696	255,215,0	2	1,243	0,107
chr1	241800652	241800786	A-E	650	.	241800768	241800769	255,215,0	2	101,1	0,133
chr1	244210956	244211944	A-E	953	.	244211574	244211575	255,215,0	2	592,343	0,645
chr1	245000795	245001057	A-E	523	.	245000960	245000961	255,215,0	2	70,1	0,261
chr1	246746796	246747287	A-E	546	.	246747026	246747027	255,215,0	2	183,212	0,279
chr10	975785	976368	A-E	813	.	976034	976035	255,215,0	2	246,329	0,254
chr10	1999579	1999892	A-E	913	.	1999689	1999690	255,215,0	2	1,93	0,220
chr10	3137328	3137458	A-E	779	.	3137392	3137393	255,215,0	2	1,1	0,129
chr10	3826027	3826670	A-E	707	.	3826391	3826392	255,215,0	2	355,268	0,375
chr10	3847352	3847708	A-E	576	.	3847560	3847561	255,215,0	2	152,91	0,265
chr10	3890689	3890931	A-E	617	.	3890822	3890823	255,215,0	2	26,1	0,241
chr10	3894416	3895012	A-E	943	.	3894735	3894736	255,215,0	2	318,274	0,322
chr10	3937227	3937631	A-E	928	.	3937382	3937383	255,215,0	2	119,211	0,193
chr10	3939370	3939796	A-E	582	.	3939788	3939789	255,215,0	2	413,1	0,425
chr10	4174431	4174586	A-E	539	.	4174572	4174573	255,215,0	2	134,5	0,150
chr10	5113568	5113720	A-E	947	.	5113630	5113631	255,215,0	2	4,31	0,121
chr10	5190608	5190854	A-E	678	.	5190730	5190731	255,215,0	2	1,1	0,245
chr10	6199678	6199898	A-E	559	.	6199787	6199788	255,215,0	2	1,1	0,219
chr10	6205598	6205977	A-E	955	.	6205686	6205687	255,215,0	2	9,211	0,168
chr10	6316910	6317660	A-E	780	.	6317379	6317380	255,215,0	2	447,257	0,493
chr10	7306886	7306912	A-E	797	.	7306904	7306905	255,215,0	2	12,1	0,25
chr10	7353469	7353511	A-E	980	.	7353508	7353509	255,215,0	2	38,1	0,41
chr10	11726836	11727046	A-E	974	.	11726883	11726884	255,215,0	2	37,151	0,59
chr10	11727121	11727339	A-E	883	.	11727290	11727291	255,215,0	2	122,1	0,217
chr10	11940231	11940446	A-E	836	.	11940381	11940382	255,215,0	2	87,1	0,214
chr10	12761753	12761851	A-E	831	.	12761801	12761802	255,215,0	2	1,1	0,97
chr10	12762455	12762628	A-E	921	.	12762542	12762543	255,215,0	2	3,1	0,172
chr10	13908291	13908478	A-E	890	.	13908415	13908416	255,215,0	2	64,1	0,186
chr10	14645173	14645673	A-E	545	.	14645667	14645668	255,215,0	2	490,1	0,499
chr10	15898066	15898980	A-E	833	.	15898413	15898414	255,215,0	2	344,562	0,352
chr10	16480998	16481284	A-E	553	.	16481139	16481140	255,215,0	2	1,3	0,283
chr10	17241491	17241704	A-E	787	.	17241674	17241675	255,215,0	2	159,4	0,209
chr10	17269399	17269729	A-E	669	.	17269683	17269684	255,215,0	2	273,33	0,297
chr10	17553346	17553542	A-E	924	.	17553508	17553509	255,215,0	2	131,1	0,195
chr10	17688038	17688270	A-E	607	.	17688135	17688136	255,215,0	2	1,37	0,195
chr10	17715914	17716040	A-E	987	.	17715976	17715977	255,215,0	2	1,1	0,125
chr10	21386477	21386751	A-E	406	.	21386611	21386612	255,215,0	2	1,5	0,269
chr10	21604405	21604764	A-E	516	.	21604604	21604605	255,215,0	2	42,1	0,358
chr10	21652812	21653264	A-E	749	.	21652877	21652878	255,215,0	2	62,382	0,70
chr10	22535612	22535856	A-E	865	.	22535690	22535691	255,215,0	2	1,87	0,157
chr10	22535914	22536341	A-E	857	.	22536049	22536050	255,215,0	2	61,216	0,211
chr10	22630393	22630515	A-E	509	.	22630453	22630454	255,215,0	2	1,1	0,121
chr10	22887940	22888243	A-E	847	.	22888208	22888209	255,215,0	2	235,1	0,302
chr10	24772710	24773084	A-E	911	.	24772821	24772822	255,215,0	2	1,151	0,223
chr10	25007692	25008010	A-E	502	.	25007978	25007979	255,215,0	2	257,1	0,317
chr10	25020959	25021168	A-E	722	.	25021071	25021072	255,215,0	2	17,1	0,208
chr10	27441760	27441941	A-E	861	.	27441924	27441925	255,215,0	2	150,1	0,180
chr10	28506828	28506942	A-E	979	.	28506921	28506922	255,215,0	2	75,1	0,113
chr10	29008942	29008995	A-E	555	.	29008968	29008969	255,215,0	2	1,1	0,52
chr10	29421778	29421876	A-E	700	.	29421871	29421872	255,215,0	2	90,1	0,97
chr10	29947803	29948305	A-E	964	.	29948002	29948003	255,215,0	2	120,223	0,279
chr10	29948331	29948643	A-E	738	.	29948336	29948337	255,215,0	2	1,302	0,10
chr10	30782065	30782163	A-E	707	.	30782076	30782077	255,215,0	2	1,75	0,23
chr10	31274439	31274738	A-E	856	.	31274699	31274700	255,215,0	2	223,1	0,298
chr10	32215994	32216384	A-E	780	.	32216154	32216155	255,215,0	2	132,200	0,190
chr10	32438323	32438553	A-E	943	.	32438445	32438446	255,215,0	2	17,1	0,229
chr10	33239987	33240188	A-E	702	.	33240168	33240169	255,215,0	2	164,1	0,200
chr10	33245417	33245789	A-E	607	.	33245670	33245671	255,215,0	2	140,5	0,367
chr10	34815720	34815820	A-E	870	.	34815795	34815796	255,215,0	2	53,1	0,99
chr10	34817271	34817427	A-E	974	.	34817425	34817426	255,215,0	2	155,1	0,155
chr10	35417102	35417427	A-E	787	.	35417117	35417118	255,215,0	2	2,295	0,30
chr10	35702143	35702240	A-E	821	.	35702150	35702151	255,215,0	2	1,83	0,14
chr10	35710568	35710954	A-E	914	.	35710591	35710592	255,215,0	2	1,340	0,46
chr10	35930944	35931373	A-E	488	.	35931287	35931288	255,215,0	2	287,29	0,400
chr10	47057751	47058301	A-E	896	.	47057800	47057801	255,215,0	2	1,451	0,99
chr10	47058501	47058910	A-E	823	.	47058514	47058515	255,215,0	2	1,383	0,26
chr10	47078728	47079087	A-E	511	.	47078740	47078741	255,215,0	2	1,334	0,25
chr10	47655672	47656071	A-E	568	.	47655888	47655889	255,215,0	2	210,176	0,223
chr10	52140136	52140480	A-E	559	.	52140247	52140248	255,215,0	2	73,194	0,150
chr10	52163360	52163458	A-E	528	.	52163408	52163409	255,215,0	2	1,1	0,97
chr10	52167205	52167434	A-E	754	.	52167401	52167402	255,215,0	2	166,1	0,228
chr10	52271779	52272070	A-E	965	.	52271924	52271925	255,215,0	2	1,1	0,290
chr10	53445683	53445981	A-E	717	.	53445831	53445832	255,215,0	2	1,1	0,297
chr10	54463846	54464030	A-E	663	.	54463935	54463936	255,215,0	2	1,5	0,179
chr10	54539957	54540289	A-E	440	.	54540145	54540146	255,215,0	2	46,1	0,331
chr10	60421235	60421505	A-E	664	.	60421241	60421242	255,215,0	2	1,258	0,12
chr10	61664143	61664354	A-E	576	.	61664248	61664249	255,215,0	2	1,1	0,210
chr10	62174641	62174784	A-E	958	.	62174749	62174750	255,215,0	2	75,1	0,142
chr10	62185134	62185430	A-E	682	.	62185370	62185371	255,215,0	2	198,21	0,275
chr10	63224711	63225008	A-E	969	.	63224837	63224838	255,215,0	2	1,45	0,252
chr10	63663977	63664360	A-E	716	.	63664280	63664281	255,215,0	2	226,1	0,382
chr10	63664488	63664743	A-E	644	.	63664649	63664650	255,215,0	2	115,47	0,208
chr10	63699354	63699643	A-E	874	.	63699472	63699473	255,215,0	2	35,86	0,203
chr10	65190142	65190352	A-E	580	.	65190230	65190231	255,215,0	2	1,33	0,177
chr10	65389035	65389639	A-E	827	.	65389214	65389215	255,215,0	2	164,408	0,196
chr10	65389810	65390882	A-E	457	.	65390596	65390597	255,215,0	2	758,257	0,815
chr10	65442010	65442306	A-E	637	.	65442157	65442158	255,215,0	2	1,1	0,295
chr10	69523690	69523854	A-E	648	.	69523845	69523846	255,215,0	2	148,1	0,163
chr10	69609160	69609390	A-E	485	.	69609210	69609211	255,215,0	2	24,153	0,77
chr10	69646378	69646646	A-E	536	.	69646463	69646464	255,215,0	2	86,182	0,86
chr10	70852777	70853304	A-E	569	.	70852811	70852812	255,215,0	2	1,459	0,68
chr10	70853829	70854114	A-E	578	.	70853838	70853839	255,215,0	2	1,267	0,18
chr10	73004042	73004245	A-E	841	.	73004143	73004144	255,215,0	2	1,1	0,202
chr10	73137195	73137343	A-E	432	.	73137282	73137283	255,215,0	2	57,30	0,118
chr10	73527255	73527625	A-E	975	.	73527402	73527403	255,215,0	2	1,75	0,295
chr10	73527859	73527864	A-E	845	.	73527861	73527862	255,215,0	2	1,1	0,4
chr10	73608035	73608361	A-E	549	.	73608197	73608198	255,215,0	2	1,1	0,325
chr10	73608383	73608926	A-E	557	.	73608872	73608873	255,215,0	2	476,39	0,504
chr10	73609618	73609997	A-E	597	.	73609854	73609855	255,215,0	2	95,1	0,378
chr10	73631235	73631324	A-E	952	.	73631253	73631254	255,215,0	2	1,53	0,36
chr10	73648286	73649131	A-E	579	.	73648792	73648793	255,215,0	2	501,333	0,512
chr10	73724652	73724948	A-E	694	.	73724655	73724656	255,215,0	2	1,290	0,6
chr10	73724975	73725342	A-E	861	.	73725061	73725062	255,215,0	2	86,279	0,88
chr10	73735710	73735972	A-E	957	.	73735865	73735866	255,215,0	2	50,1	0,261
chr10	73867257	73867312	A-E	856	.	73867284	73867285	255,215,0	2	1,1	0,54
chr10	74008485	74008869	A-E	812	.	74008773	74008774	255,215,0	2	254,61	0,323
chr10	74032298	74032824	A-E	919	.	74032473	74032474	255,215,0	2	147,321	0,205
chr10	74036556	74036733	A-E	599	.	74036717	74036718	255,215,0	2	148,1	0,176
chr10	74058141	74058368	A-E	727	.	74058254	74058255	255,215,0	2	1,1	0,226
chr10	74079061	74079324	A-E	910	.	74079213	74079214	255,215,0	2	103,60	0,203
chr10	74090770	74091153	A-E	927	.	74090818	74090819	255,215,0	2	1,286	0,97
chr10	74804020	74804378	A-E	569	.	74804285	74804286	255,215,0	2	175,1	0,357
chr10	74854101	74854377	A-E	662	.	74854238	74854239	255,215,0	2	1,1	0,275
chr10	74877758	74878048	A-E	967	.	74877900	74877901	255,215,0	2	1,6	0,284
chr10	75004761	75005017	A-E	785	.	75004931	75004932	255,215,0	2	87,1	0,255
chr10	75172714	75173185	A-E	906	.	75172804	75172805	255,215,0	2	63,352	0,119
chr10	75253773	75253975	A-E	563	.	75253904	75253905	255,215,0	2	62,1	0,201
chr10	75348621	75348690	A-E	503	.	75348647	75348648	255,215,0	2	1,16	0,53
chr10	75386302	75386455	A-E	746	.	75386382	75386383	255,215,0	2	10,1	0,152
chr10	75667698	75668137	A-E	728	.	75667868	75667869	255,215,0	2	152,250	0,189
chr10	75692229	75692636	A-E	828	.	75692432	75692433	255,215,0	2	9,9	0,398
chr10	75768391	75768772	A-E	578	.	75768418	75768419	255,215,0	2	1,326	0,55
chr10	75781133	75781512	A-E	933	.	75781144	75781145	255,215,0	2	1,356	0,23
chr10	76043064	76043097	A-E	611	.	76043080	76043081	255,215,0	2	1,1	0,32
chr10	77189888	77190112	A-E	625	.	77189952	77189953	255,215,0	2	1,95	0,129
chr10	77228916	77229404	A-E	942	.	77229153	77229154	255,215,0	2	85,98	0,390
chr10	79659031	79659428	A-E	552	.	79659247	79659248	255,215,0	2	38,1	0,396
chr10	79685177	79685457	A-E	712	.	79685287	79685288	255,215,0	2	1,59	0,221
chr10	80839632	80840033	A-E	873	.	80839795	80839796	255,215,0	2	1,75	0,326
chr10	80843292	80843560	A-E	726	.	80843311	80843312	255,215,0	2	1,229	0,39
chr10	80844589	80844820	A-E	616	.	80844638	80844639	255,215,0	2	1,133	0,98
chr10	80887204	80887376	A-E	580	.	80887289	80887290	255,215,0	2	1,2	0,170
chr10	80908110	80908810	A-E	709	.	80908485	80908486	255,215,0	2	272,220	0,480
chr10	80909772	80910251	A-E	766	.	80909996	80909997	255,215,0	2	190,219	0,260
chr10	80944003	80944349	A-E	966	.	80944212	80944213	255,215,0	2	74,1	0,345
chr10	81080549	81080812	A-E	840	.	81080732	81080733	255,215,0	2	131,27	0,236
chr10	82255056	82255440	A-E	784	.	82255172	82255173	255,215,0	2	50,201	0,183
chr10	82261189	82261615	A-E	784	.	82261384	82261385	255,215,0	2	1,35	0,391
chr10	82290071	82290345	A-E	663	.	82290208	82290209	255,215,0	2	3,1	0,273
chr10	88097799	88098090	A-E	809	.	88097943	88097944	255,215,0	2	1,2	0,289
chr10	88159465	88159827	A-E	907	.	88159631	88159632	255,215,0	2	1,30	0,332
chr10	88279257	88279444	A-E	518	.	88279350	88279351	255,215,0	2	1,1	0,186
chr10	89260494	89260864	A-E	606	.	89260668	89260669	255,215,0	2	19,39	0,331
chr10	90145334	90145344	A-E	592	.	90145338	90145339	255,215,0	2	2,2	0,8
chr10	90146861	90147221	A-E	759	.	90147115	90147116	255,215,0	2	174,24	0,336
chr10	90753005	90753409	A-E	631	.	90753060	90753061	255,215,0	2	43,336	0,68
chr10	91022220	91022613	A-E	951	.	91022416	91022417	255,215,0	2	1,1	0,392
chr10	91055339	91055743	A-E	692	.	91055571	91055572	255,215,0	2	206,144	0,260
chr10	91462035	91462111	A-E	673	.	91462090	91462091	255,215,0	2	36,1	0,75
chr10	92645106	92645278	A-E	838	.	92645140	92645141	255,215,0	2	1,104	0,68
chr10	92689979	92690344	A-E	937	.	92690245	92690246	255,215,0	2	182,13	0,352
chr10	94051942	94052323	A-E	859	.	94052147	94052148	255,215,0	2	31,1	0,380
chr10	95143890	95144047	A-E	983	.	95143999	95144000	255,215,0	2	63,1	0,156
chr10	95222493	95222944	A-E	700	.	95222695	95222696	255,215,0	2	151,196	0,255
chr10	95240696	95240870	A-E	966	.	95240758	95240759	255,215,0	2	2,51	0,123
chr10	97884603	97884785	A-E	902	.	97884693	97884694	255,215,0	2	1,1	0,181
chr10	98345191	98345807	A-E	555	.	98345520	98345521	255,215,0	2	289,245	0,371
chr10	99408798	99409067	A-E	985	.	99408957	99408958	255,215,0	2	94,44	0,225
chr10	99448013	99448219	A-E	945	.	99448157	99448158	255,215,0	2	86,2	0,204
chr10	100163862	100164068	A-E	556	.	100163984	100163985	255,215,0	2	40,1	0,205
chr10	100164456	100164686	A-E	826	.	100164575	100164576	255,215,0	2	17,7	0,223
chr10	101765990	101766360	A-E	756	.	101766266	101766267	255,215,0	2	218,34	0,336
chr10	102134769	102135010	A-E	657	.	102134854	102134855	255,215,0	2	1,71	0,170
chr10	102802779	102802966	A-E	559	.	102802786	102802787	255,215,0	2	1,172	0,15
chr10	103574394	103574831	A-E	673	.	103574800	103574801	255,215,0	2	378,1	0,436
chr10	103698203	103698357	A-E	957	.	103698279	103698280	255,215,0	2	1,1	0,153
chr10	104194497	104194603	A-E	496	.	104194549	104194550	255,215,0	2	1,2	0,104
chr10	104401759	104402330	A-E	537	.	104401988	104401989	255,215,0	2	159,271	0,300
chr10	104504643	104504897	A-E	758	.	104504710	104504711	255,215,0	2	1,119	0,135
chr10	104542827	104543107	A-E	569	.	104542930	104542931	255,215,0	2	1,73	0,207
chr10	104683249	104683568	A-E	558	.	104683409	104683410	255,215,0	2	3,1	0,318
chr10	104725243	104725588	A-E	919	.	104725399	104725400	255,215,0	2	1,33	0,312
chr10	104951460	104951728	A-E	708	.	104951686	104951687	255,215,0	2	186,1	0,267
chr10	105725440	105725838	A-E	611	.	105725744	105725745	255,215,0	2	212,1	0,397
chr10	105853545	105853890	A-E	640	.	105853636	105853637	255,215,0	2	35,197	0,148
chr10	106065321	106065564	A-E	568	.	106065442	106065443	255,215,0	2	1,1	0,242
chr10	106089575	106089860	A-E	851	.	106089797	106089798	255,215,0	2	161,1	0,284
chr10	111827805	111828011	A-E	941	.	111827810	111827811	255,215,0	2	1,196	0,10
chr10	112174673	112174737	A-E	950	.	112174701	112174702	255,215,0	2	1,8	0,56
chr10	112186426	112186714	A-E	813	.	112186474	112186475	255,215,0	2	1,191	0,97
chr10	112207134	112207519	A-E	635	.	112207378	112207379	255,215,0	2	105,1	0,384
chr10	112258853	112259007	A-E	649	.	112258922	112258923	255,215,0	2	1,15	0,139
chr10	112290201	112290297	A-E	698	.	112290248	112290249	255,215,0	2	1,1	0,95
chr10	114491992	114492306	A-E	471	.	114492078	114492079	255,215,0	2	1,141	0,173
chr10	114819041	114819296	A-E	903	.	114819168	114819169	255,215,0	2	1,1	0,254
chr10	114823270	114823456	A-E	933	.	114823362	114823363	255,215,0	2	1,1	0,185
chr10	116284912	116285501	A-E	697	.	116285491	116285492	255,215,0	2	572,1	0,588
chr10	116546345	116546444	A-E	538	.	116546380	116546381	255,215,0	2	1,29	0,70
chr10	120264129	120264325	A-E	910	.	120264226	120264227	255,215,0	2	1,1	0,195
chr10	120512808	120512859	A-E	707	.	120512833	120512834	255,215,0	2	2,1	0,50
chr10	120839095	120839206	A-E	578	.	120839151	120839152	255,215,0	2	3,1	0,110
chr10	120966081	120966599	A-E	563	.	120966112	120966113	255,215,0	2	1,455	0,63
chr10	120969094	120969298	A-E	903	.	120969178	120969179	255,215,0	2	2,36	0,168
chr10	120969592	120969911	A-E	532	.	120969777	120969778	255,215,0	2	71,18	0,301
chr10	121006615	121006956	A-E	806	.	121006908	121006909	255,215,0	2	248,1	0,340
chr10	121065390	121065964	A-E	951	.	121065435	121065436	255,215,0	2	19,502	0,72
chr10	121446232	121446592	A-E	818	.	121446403	121446404	255,215,0	2	1,17	0,343
chr10	121446860	121447206	A-E	805	.	121446966	121446967	255,215,0	2	56,188	0,158
chr10	121545430	121545887	A-E	901	.	121545839	121545840	255,215,0	2	386,23	0,434
chr10	121625601	121625612	A-E	501	.	121625606	121625607	255,215,0	2	1,1	0,10
chr10	124289730	124290013	A-E	858	.	124289867	124289868	255,215,0	2	59,67	0,216
chr10	126491006	126491131	A-E	621	.	126491099	126491100	255,215,0	2	64,1	0,124
chr10	126725580	126725947	A-E	830	.	126725919	126725920	255,215,0	2	314,1	0,366
chr10	126845706	126845902	A-E	877	.	126845803	126845804	255,215,0	2	1,1	0,195
chr10	127380021	127380100	A-E	753	.	127380063	127380064	255,215,0	2	8,1	0,78
chr10	127936160	127936570	A-E	943	.	127936367	127936368	255,215,0	2	42,36	0,374
chr10	127941452	127942303	A-E	695	.	127942295	127942296	255,215,0	2	838,1	0,850
chr10	128328889	128329275	A-E	954	.	128329081	128329082	255,215,0	2	1,1	0,385
chr10	128810998	128811260	A-E	693	.	128811124	128811125	255,215,0	2	2,10	0,252
chr10	129787844	129788203	A-E	655	.	129788090	129788091	255,215,0	2	183,49	0,310
chr10	129788832	129789034	A-E	604	.	129788860	129788861	255,215,0	2	1,146	0,56
chr10	133454610	133454819	A-E	918	.	133454662	133454663	255,215,0	2	1,104	0,105
chr10	133879324	133879524	A-E	569	.	133879429	133879430	255,215,0	2	94,83	0,117
chr10	134134276	134134677	A-E	958	.	134134476	134134477	255,215,0	2	1,1	0,400
chr10	134822785	134823167	A-E	871	.	134822848	134822849	255,215,0	2	14,268	0,114
chr10	134823192	134823422	A-E	942	.	134823203	134823204	255,215,0	2	1,208	0,22
chr10	134824178	134824537	A-E	724	.	134824328	134824329	255,215,0	2	136,193	0,166
chr10	135120688	135120872	A-E	518	.	135120785	135120786	255,215,0	2	13,1	0,183
chr11	237589	237684	A-E	857	.	237617	237618	255,215,0	2	1,39	0,56
chr11	355877	356724	A-E	568	.	356384	356385	255,215,0	2	493,325	0,522
chr11	748070	748861	A-E	665	.	748126	748127	255,215,0	2	12,689	0,102
chr11	1053255	1053594	A-E	820	.	1053286	1053287	255,215,0	2	1,276	0,63
chr11	1331682	1331784	A-E	638	.	1331732	1331733	255,215,0	2	1,1	0,101
chr11	2019694	2019767	A-E	773	.	2019730	2019731	255,215,0	2	1,1	0,72
chr11	2954660	2954908	A-E	910	.	2954797	2954798	255,215,0	2	65,38	0,210
chr11	3071101	3071227	A-E	984	.	3071110	3071111	255,215,0	2	6,112	0,14
chr11	3077664	3078057	A-E	892	.	3077727	3077728	255,215,0	2	1,266	0,127
chr11	3817692	3817772	A-E	838	.	3817716	3817717	255,215,0	2	1,32	0,48
chr11	3860929	3861033	A-E	586	.	3861029	3861030	255,215,0	2	98,1	0,103
chr11	6343181	6343345	A-E	694	.	6343262	6343263	255,215,0	2	1,1	0,163
chr11	6460467	6460609	A-E	577	.	6460593	6460594	255,215,0	2	113,1	0,141
chr11	8835782	8835932	A-E	660	.	8835808	8835809	255,215,0	2	1,98	0,52
chr11	8836001	8836402	A-E	729	.	8836229	8836230	255,215,0	2	61,4	0,397
chr11	9594309	9594667	A-E	917	.	9594365	9594366	255,215,0	2	1,245	0,113
chr11	9634763	9635206	A-E	728	.	9634870	9634871	255,215,0	2	70,297	0,146
chr11	10348834	10349113	A-E	559	.	10348971	10348972	255,215,0	2	1,5	0,274
chr11	10373591	10373913	A-E	640	.	10373707	10373708	255,215,0	2	1,90	0,232
chr11	10509895	10510060	A-E	993	.	10509977	10509978	255,215,0	2	1,1	0,164
chr11	10955517	10955651	A-E	725	.	10955532	10955533	255,215,0	2	2,105	0,29
chr11	12112235	12112506	A-E	542	.	12112370	12112371	255,215,0	2	1,1	0,270
chr11	12352954	12352993	A-E	916	.	12352973	12352974	255,215,0	2	1,1	0,38
chr11	12399936	12400144	A-E	833	.	12400037	12400038	255,215,0	2	1,5	0,203
chr11	12433721	12433819	A-E	698	.	12433769	12433770	255,215,0	2	1,1	0,97
chr11	12440019	12440319	A-E	868	.	12440168	12440169	255,215,0	2	1,1	0,299
chr11	12715486	12715658	A-E	945	.	12715496	12715497	255,215,0	2	2,152	0,20
chr11	12715908	12715972	A-E	846	.	12715940	12715941	255,215,0	2	3,1	0,63
chr11	12728532	12728687	A-E	500	.	12728559	12728560	255,215,0	2	1,101	0,54
chr11	12748974	12749142	A-E	602	.	12749057	12749058	255,215,0	2	1,1	0,167
chr11	12836464	12836776	A-E	659	.	12836619	12836620	255,215,0	2	1,1	0,311
chr11	13357052	13357095	A-E	775	.	13357072	13357073	255,215,0	2	1,2	0,41
chr11	14785995	14786323	A-E	640	.	14786007	14786008	255,215,0	2	1,304	0,24
chr11	14786761	14787055	A-E	759	.	14786863	14786864	255,215,0	2	1,89	0,205
chr11	16946459	16946879	A-E	604	.	16946839	16946840	255,215,0	2	343,1	0,419
chr11	16947156	16947529	A-E	721	.	16947486	16947487	255,215,0	2	290,1	0,372
chr11	18654728	18655018	A-E	799	.	18654881	18654882	255,215,0	2	31,13	0,277
chr11	19619509	19619831	A-E	548	.	19619568	19619569	255,215,0	2	1,204	0,118
chr11	27223366	27223764	A-E	901	.	27223564	27223565	255,215,0	2	1,1	0,397
chr11	27340641	27340879	A-E	703	.	27340792	27340793	255,215,0	2	67,1	0,237
chr11	27444970	27445119	A-E	583	.	27445044	27445045	255,215,0	2	2,1	0,148
chr11	27955494	27955699	A-E	815	.	27955625	27955626	255,215,0	2	59,1	0,204
chr11	29141109	29141502	A-E	888	.	29141305	29141306	255,215,0	2	1,1	0,392
chr11	29328209	29328391	A-E	732	.	29328295	29328296	255,215,0	2	1,9	0,173
chr11	29332369	29332503	A-E	602	.	29332435	29332436	255,215,0	2	1,1	0,133
chr11	29350601	29350886	A-E	930	.	29350743	29350744	255,215,0	2	1,1	0,284
chr11	33181903	33182005	A-E	747	.	33181953	33181954	255,215,0	2	1,1	0,101
chr11	33657782	33657850	A-E	807	.	33657815	33657816	255,215,0	2	1,1	0,67
chr11	33743193	33743486	A-E	879	.	33743418	33743419	255,215,0	2	160,1	0,292
chr11	33755886	33756210	A-E	737	.	33756005	33756006	255,215,0	2	4,88	0,236
chr11	34285017	34285401	A-E	948	.	34285262	34285263	255,215,0	2	109,1	0,383
chr11	34661901	34662003	A-E	730	.	34661951	34661952	255,215,0	2	1,1	0,101
chr11	35052044	35052216	A-E	597	.	35052096	35052097	255,215,0	2	6,72	0,100
chr11	35099738	35099961	A-E	761	.	35099800	35099801	255,215,0	2	23,121	0,102
chr11	35163554	35163738	A-E	532	.	35163582	35163583	255,215,0	2	1,128	0,56
chr11	35164193	35164636	A-E	555	.	35164233	35164234	255,215,0	2	7,369	0,74
chr11	35184140	35184815	A-E	909	.	35184177	35184178	255,215,0	2	35,635	0,40
chr11	35189286	35189519	A-E	789	.	35189367	35189368	255,215,0	2	1,71	0,162
chr11	35194810	35195153	A-E	709	.	35194880	35194881	255,215,0	2	14,216	0,127
chr11	35195400	35195707	A-E	678	.	35195496	35195497	255,215,0	2	73,187	0,120
chr11	35195717	35196097	A-E	641	.	35195832	35195833	255,215,0	2	1,150	0,230
chr11	35196323	35196719	A-E	704	.	35196333	35196334	255,215,0	2	1,376	0,20
chr11	35296969	35297094	A-E	759	.	35297066	35297067	255,215,0	2	71,1	0,124
chr11	35385714	35386108	A-E	897	.	35385914	35385915	255,215,0	2	9,1	0,393
chr11	35818329	35818552	A-E	989	.	35818409	35818410	255,215,0	2	1,62	0,161
chr11	43382092	43382278	A-E	597	.	43382156	43382157	255,215,0	2	1,57	0,129
chr11	45202160	45202606	A-E	450	.	45202215	45202216	255,215,0	2	47,382	0,64
chr11	45864713	45865116	A-E	716	.	45864825	45864826	255,215,0	2	1,179	0,224
chr11	46264657	46264698	A-E	898	.	46264677	46264678	255,215,0	2	1,1	0,40
chr11	46370464	46370503	A-E	656	.	46370500	46370501	255,215,0	2	35,1	0,38
chr11	46385171	46385493	A-E	802	.	46385284	46385285	255,215,0	2	39,133	0,189
chr11	46575544	46575835	A-E	578	.	46575689	46575690	255,215,0	2	1,1	0,290
chr11	46576289	46576671	A-E	801	.	46576479	46576480	255,215,0	2	1,1	0,381
chr11	46640546	46640662	A-E	639	.	46640576	46640577	255,215,0	2	1,55	0,61
chr11	46865846	46865999	A-E	575	.	46865939	46865940	255,215,0	2	36,1	0,152
chr11	46951670	46951944	A-E	956	.	46951732	46951733	255,215,0	2	22,170	0,104
chr11	47787636	47788014	A-E	591	.	47787824	47787825	255,215,0	2	1,1	0,377
chr11	47870658	47870749	A-E	614	.	47870703	47870704	255,215,0	2	1,1	0,90
chr11	47945333	47945562	A-E	903	.	47945399	47945400	255,215,0	2	1,97	0,132
chr11	48023096	48023657	A-E	861	.	48023373	48023374	255,215,0	2	263,269	0,292
chr11	48085235	48085388	A-E	691	.	48085326	48085327	255,215,0	2	32,1	0,152
chr11	48130834	48131124	A-E	929	.	48130977	48130978	255,215,0	2	1,3	0,287
chr11	57045766	57045851	A-E	964	.	57045814	57045815	255,215,0	2	13,1	0,84
chr11	57298790	57298907	A-E	878	.	57298867	57298868	255,215,0	2	41,2	0,115
chr11	57545584	57545846	A-E	878	.	57545605	57545606	255,215,0	2	1,219	0,43
chr11	57566741	57567044	A-E	518	.	57566744	57566745	255,215,0	2	1,296	0,7
chr11	58941437	58941606	A-E	861	.	58941532	58941533	255,215,0	2	31,8	0,161
chr11	59317871	59317936	A-E	704	.	59317898	59317899	255,215,0	2	1,10	0,55
chr11	59323878	59323962	A-E	991	.	59323919	59323920	255,215,0	2	1,1	0,83
chr11	59434938	59435299	A-E	618	.	59435282	59435283	255,215,0	2	329,1	0,360
chr11	61463994	61464090	A-E	498	.	61464041	61464042	255,215,0	2	1,1	0,95
chr11	61738836	61739751	A-E	977	.	61739486	61739487	255,215,0	2	566,180	0,735
chr11	61739817	61739835	A-E	931	.	61739825	61739826	255,215,0	2	1,1	0,17
chr11	61739990	61740514	A-E	761	.	61740300	61740301	255,215,0	2	252,154	0,370
chr11	61740518	61740958	A-E	874	.	61740778	61740779	255,215,0	2	251,169	0,271
chr11	61780079	61780291	A-E	906	.	61780204	61780205	255,215,0	2	41,1	0,211
chr11	61792482	61792563	A-E	802	.	61792509	61792510	255,215,0	2	1,26	0,55
chr11	61809540	61809876	A-E	969	.	61809690	61809691	255,215,0	2	1,36	0,300
chr11	61809884	61809995	A-E	952	.	61809956	61809957	255,215,0	2	36,1	0,110
chr11	61812067	61812132	A-E	935	.	61812098	61812099	255,215,0	2	1,2	0,63
chr11	62320065	62320478	A-E	901	.	62320185	62320186	255,215,0	2	6,178	0,235
chr11	62320696	62320905	A-E	964	.	62320823	62320824	255,215,0	2	47,1	0,208
chr11	62320979	62321244	A-E	953	.	62321105	62321106	255,215,0	2	81,93	0,172
chr11	62321348	62321821	A-E	955	.	62321540	62321541	255,215,0	2	183,270	0,203
chr11	62413039	62413428	A-E	909	.	62413233	62413234	255,215,0	2	1,1	0,388
chr11	63449733	63450134	A-E	704	.	63449976	63449977	255,215,0	2	232,146	0,255
chr11	63570492	63570739	A-E	988	.	63570628	63570629	255,215,0	2	27,1	0,246
chr11	63685297	63685680	A-E	648	.	63685427	63685428	255,215,0	2	85,207	0,176
chr11	63949134	63949273	A-E	987	.	63949234	63949235	255,215,0	2	64,1	0,138
chr11	64420660	64420731	A-E	767	.	64420719	64420720	255,215,0	2	50,2	0,69
chr11	64455963	64456049	A-E	785	.	64456005	64456006	255,215,0	2	1,1	0,85
chr11	64618483	64618579	A-E	494	.	64618530	64618531	255,215,0	2	1,1	0,95
chr11	65081389	65081410	A-E	708	.	65081399	65081400	255,215,0	2	1,1	0,20
chr11	65102116	65102483	A-E	860	.	65102210	65102211	255,215,0	2	1,179	0,188
chr11	65183881	65184154	A-E	882	.	65183950	65183951	255,215,0	2	1,135	0,138
chr11	65184378	65184504	A-E	971	.	65184409	65184410	255,215,0	2	1,64	0,62
chr11	65185589	65187086	A-E	940	.	65186566	65186567	255,215,0	2	899,441	0,1056
chr11	65220740	65221001	A-E	600	.	65220851	65220852	255,215,0	2	1,39	0,222
chr11	65243955	65243972	A-E	977	.	65243963	65243964	255,215,0	2	1,1	0,16
chr11	65244187	65244456	A-E	947	.	65244362	65244363	255,215,0	2	83,1	0,268
chr11	65245445	65245517	A-E	982	.	65245502	65245503	255,215,0	2	45,1	0,71
chr11	65246802	65247261	A-E	962	.	65246903	65246904	255,215,0	2	30,286	0,173
chr11	65247290	65247507	A-E	854	.	65247377	65247378	255,215,0	2	1,42	0,175
chr11	65254949	65255610	A-E	986	.	65255241	65255242	255,215,0	2	268,343	0,318
chr11	65255662	65255791	A-E	979	.	65255708	65255709	255,215,0	2	1,36	0,93
chr11	65255966	65256180	A-E	969	.	65256072	65256073	255,215,0	2	1,1	0,213
chr11	65256318	65257363	A-E	981	.	65256981	65256982	255,215,0	2	652,370	0,675
chr11	65257502	65257849	A-E	969	.	65257675	65257676	255,215,0	2	1,1	0,346
chr11	65257877	65258058	A-E	948	.	65257945	65257946	255,215,0	2	1,44	0,137
chr11	65259221	65259522	A-E	989	.	65259456	65259457	255,215,0	2	171,1	0,300
chr11	65264635	65265953	A-E	797	.	65265056	65265057	255,215,0	2	421,896	0,422
chr11	65273934	65274467	A-E	731	.	65274181	65274182	255,215,0	2	204,241	0,292
chr11	65274877	65275342	A-E	907	.	65274879	65274880	255,215,0	2	2,462	0,3
chr11	65342301	65342491	A-E	783	.	65342436	65342437	255,215,0	2	82,1	0,189
chr11	65344371	65344467	A-E	962	.	65344418	65344419	255,215,0	2	1,1	0,95
chr11	65344535	65344786	A-E	932	.	65344742	65344743	255,215,0	2	166,1	0,250
chr11	65419478	65419532	A-E	522	.	65419528	65419529	255,215,0	2	49,1	0,53
chr11	65537213	65537543	A-E	583	.	65537498	65537499	255,215,0	2	243,1	0,329
chr11	65666160	65666319	A-E	829	.	65666239	65666240	255,215,0	2	1,1	0,158
chr11	65683146	65683625	A-E	976	.	65683269	65683270	255,215,0	2	99,330	0,149
chr11	65683766	65683803	A-E	910	.	65683784	65683785	255,215,0	2	1,1	0,36
chr11	65730289	65730697	A-E	742	.	65730392	65730393	255,215,0	2	27,228	0,180
chr11	65870695	65871013	A-E	504	.	65870853	65870854	255,215,0	2	1,2	0,316
chr11	65875756	65875846	A-E	621	.	65875801	65875802	255,215,0	2	2,1	0,89
chr11	65990194	65990468	A-E	974	.	65990355	65990356	255,215,0	2	51,1	0,273
chr11	66036653	66036863	A-E	493	.	66036759	66036760	255,215,0	2	105,101	0,109
chr11	66408910	66409309	A-E	701	.	66408934	66408935	255,215,0	2	1,351	0,48
chr11	66673424	66673739	A-E	883	.	66673623	66673624	255,215,0	2	146,62	0,253
chr11	66700774	66701027	A-E	787	.	66700900	66700901	255,215,0	2	1,1	0,252
chr11	67030511	67030631	A-E	547	.	67030573	67030574	255,215,0	2	25,19	0,101
chr11	67138852	67139304	A-E	837	.	67139253	67139254	255,215,0	2	386,34	0,418
chr11	67146676	67146868	A-E	933	.	67146771	67146772	255,215,0	2	1,2	0,190
chr11	68038156	68038390	A-E	679	.	68038272	68038273	255,215,0	2	1,1	0,233
chr11	68611298	68611581	A-E	787	.	68611497	68611498	255,215,0	2	122,6	0,277
chr11	69002371	69002534	A-E	820	.	69002469	69002470	255,215,0	2	36,1	0,162
chr11	69451342	69451588	A-E	916	.	69451398	69451399	255,215,0	2	1,134	0,112
chr11	69639961	69640299	A-E	904	.	69640037	69640038	255,215,0	2	56,241	0,97
chr11	69794356	69794524	A-E	725	.	69794449	69794450	255,215,0	2	21,1	0,167
chr11	70050475	70050636	A-E	939	.	70050493	70050494	255,215,0	2	1,124	0,37
chr11	70090856	70091139	A-E	661	.	70091024	70091025	255,215,0	2	55,1	0,282
chr11	71648208	71648302	A-E	960	.	71648237	71648238	255,215,0	2	1,36	0,58
chr11	71658678	71659025	A-E	760	.	71658707	71658708	255,215,0	2	1,288	0,59
chr11	71792430	71792445	A-E	631	.	71792434	71792435	255,215,0	2	1,6	0,9
chr11	71852168	71852427	A-E	941	.	71852295	71852296	255,215,0	2	1,4	0,255
chr11	72446820	72446930	A-E	566	.	72446839	72446840	255,215,0	2	1,71	0,39
chr11	72462370	72462467	A-E	915	.	72462398	72462399	255,215,0	2	1,41	0,56
chr11	73307824	73308211	A-E	507	.	73308203	73308204	255,215,0	2	373,1	0,386
chr11	73999270	73999518	A-E	952	.	73999438	73999439	255,215,0	2	91,1	0,247
chr11	74384037	74384591	A-E	876	.	74384298	74384299	255,215,0	2	127,158	0,396
chr11	75946013	75946250	A-E	800	.	75946167	75946168	255,215,0	2	73,1	0,236
chr11	75946917	75947052	A-E	471	.	75946990	75946991	255,215,0	2	14,1	0,134
chr11	75981586	75981797	A-E	864	.	75981691	75981692	255,215,0	2	1,1	0,210
chr11	76090719	76091094	A-E	651	.	76090976	76090977	255,215,0	2	141,1	0,374
chr11	76480789	76480971	A-E	958	.	76480904	76480905	255,215,0	2	63,13	0,169
chr11	76758609	76758839	A-E	642	.	76758615	76758616	255,215,0	2	1,217	0,13
chr11	79794635	79795000	A-E	706	.	79794858	79794859	255,215,0	2	83,1	0,364
chr11	82736513	82736555	A-E	771	.	82736533	82736534	255,215,0	2	1,1	0,41
chr11	83427114	83427249	A-E	528	.	83427181	83427182	255,215,0	2	1,1	0,134
chr11	83432385	83432572	A-E	971	.	83432476	83432477	255,215,0	2	1,5	0,182
chr11	85758144	85758540	A-E	861	.	85758464	85758465	255,215,0	2	247,1	0,395
chr11	85763949	85764461	A-E	984	.	85764422	85764423	255,215,0	2	439,3	0,509
chr11	85774531	85774740	A-E	620	.	85774711	85774712	255,215,0	2	153,1	0,208
chr11	85775193	85775483	A-E	613	.	85775458	85775459	255,215,0	2	243,1	0,289
chr11	85884942	85885680	A-E	963	.	85885303	85885304	255,215,0	2	348,362	0,376
chr11	86167534	86167844	A-E	535	.	86167688	86167689	255,215,0	2	1,1	0,309
chr11	86171239	86171389	A-E	957	.	86171358	86171359	255,215,0	2	91,1	0,149
chr11	86195168	86195425	A-E	972	.	86195350	86195351	255,215,0	2	109,1	0,256
chr11	86447030	86447398	A-E	980	.	86447212	86447213	255,215,0	2	1,3	0,365
chr11	86512834	86513226	A-E	805	.	86513029	86513030	255,215,0	2	1,1	0,391
chr11	86517187	86517342	A-E	686	.	86517237	86517238	255,215,0	2	1,54	0,101
chr11	86627695	86627964	A-E	749	.	86627829	86627830	255,215,0	2	1,1	0,268
chr11	89955220	89955305	A-E	687	.	89955262	89955263	255,215,0	2	1,1	0,84
chr11	93473124	93473502	A-E	595	.	93473492	93473493	255,215,0	2	361,1	0,377
chr11	93863219	93863504	A-E	744	.	93863327	93863328	255,215,0	2	81,148	0,137
chr11	93865480	93865610	A-E	526	.	93865534	93865535	255,215,0	2	1,22	0,108
chr11	94372152	94372491	A-E	538	.	94372429	94372430	255,215,0	2	218,1	0,338
chr11	94483645	94484024	A-E	589	.	94483819	94483820	255,215,0	2	1,30	0,349
chr11	95920999	95921337	A-E	934	.	95921081	95921082	255,215,0	2	1,174	0,164
chr11	95945612	95946382	A-E	886	.	95945973	95945974	255,215,0	2	359,405	0,365
chr11	95961875	95962014	A-E	688	.	95961943	95961944	255,215,0	2	2,3	0,136
chr11	95975945	95976150	A-E	578	.	95976122	95976123	255,215,0	2	152,1	0,204
chr11	95993406	95993416	A-E	680	.	95993410	95993411	255,215,0	2	1,1	0,9
chr11	96036133	96036430	A-E	926	.	96036373	96036374	255,215,0	2	186,1	0,296
chr11	100590591	100590774	A-E	992	.	100590678	100590679	255,215,0	2	35,43	0,140
chr11	104565133	104565650	A-E	831	.	104565487	104565488	255,215,0	2	285,93	0,424
chr11	107727726	107727969	A-E	508	.	107727846	107727847	255,215,0	2	1,3	0,240
chr11	107986432	107986807	A-E	688	.	107986619	107986620	255,215,0	2	1,1	0,374
chr11	108211832	108212235	A-E	939	.	108212106	108212107	255,215,0	2	203,57	0,346
chr11	109811608	109811847	A-E	533	.	109811653	109811654	255,215,0	2	1,148	0,91
chr11	109966397	109966711	A-E	571	.	109966536	109966537	255,215,0	2	98,133	0,181
chr11	110019493	110019867	A-E	983	.	110019717	110019718	255,215,0	2	170,94	0,280
chr11	110067293	110067585	A-E	889	.	110067438	110067439	255,215,0	2	1,1	0,291
chr11	110122523	110122748	A-E	741	.	110122539	110122540	255,215,0	2	1,193	0,32
chr11	110182497	110182806	A-E	986	.	110182739	110182740	255,215,0	2	177,1	0,308
chr11	110243483	110243818	A-E	527	.	110243701	110243702	255,215,0	2	104,1	0,334
chr11	110304156	110304294	A-E	527	.	110304200	110304201	255,215,0	2	1,50	0,88
chr11	110968020	110968026	A-E	502	.	110968022	110968023	255,215,0	2	1,1	0,5
chr11	111474571	111474729	A-E	679	.	111474655	111474656	255,215,0	2	12,1	0,157
chr11	111717187	111717540	A-E	645	.	111717514	111717515	255,215,0	2	304,1	0,352
chr11	111990651	111990899	A-E	865	.	111990829	111990830	255,215,0	2	110,1	0,247
chr11	112029979	112030931	A-E	551	.	112030588	112030589	255,215,0	2	596,328	0,624
chr11	112848761	112848859	A-E	439	.	112848809	112848810	255,215,0	2	1,1	0,97
chr11	114068744	114069221	A-E	981	.	114068989	114068990	255,215,0	2	127,113	0,364
chr11	116966583	116966796	A-E	836	.	116966647	116966648	255,215,0	2	9,93	0,120
chr11	116967104	116967680	A-E	815	.	116967589	116967590	255,215,0	2	423,28	0,548
chr11	117016262	117016599	A-E	698	.	117016430	117016431	255,215,0	2	1,1	0,336
chr11	118162370	118162624	A-E	729	.	118162482	118162483	255,215,0	2	1,29	0,225
chr11	118787661	118788054	A-E	933	.	118787860	118787861	255,215,0	2	28,21	0,372
chr11	118790377	118790846	A-E	783	.	118790623	118790624	255,215,0	2	162,137	0,332
chr11	118792756	118792981	A-E	746	.	118792849	118792850	255,215,0	2	1,38	0,187
chr11	118798862	118799415	A-E	965	.	118799046	118799047	255,215,0	2	166,349	0,204
chr11	118801266	118801534	A-E	598	.	118801392	118801393	255,215,0	2	1,16	0,252
chr11	118937272	118937596	A-E	717	.	118937433	118937434	255,215,0	2	1,1	0,323
chr11	119239130	119239276	A-E	959	.	119239214	119239215	255,215,0	2	42,18	0,128
chr11	120000346	120000386	A-E	726	.	120000364	120000365	255,215,0	2	1,3	0,37
chr11	120210323	120210584	A-E	955	.	120210478	120210479	255,215,0	2	118,67	0,194
chr11	122312218	122312460	A-E	942	.	122312342	122312343	255,215,0	2	9,1	0,241
chr11	122936469	122936659	A-E	635	.	122936648	122936649	255,215,0	2	171,1	0,189
chr11	122993000	122993335	A-E	803	.	122993227	122993228	255,215,0	2	124,3	0,332
chr11	126180283	126180534	A-E	500	.	126180408	126180409	255,215,0	2	1,1	0,250
chr11	126210227	126210580	A-E	747	.	126210403	126210404	255,215,0	2	1,1	0,352
chr11	126223298	126223446	A-E	982	.	126223412	126223413	255,215,0	2	91,9	0,139
chr11	126227458	126227634	A-E	727	.	126227545	126227546	255,215,0	2	1,1	0,175
chr11	126271611	126271994	A-E	615	.	126271683	126271684	255,215,0	2	1,239	0,144
chr11	127965475	127965894	A-E	601	.	127965556	127965557	255,215,0	2	1,257	0,162
chr11	128077779	128078154	A-E	931	.	128077966	128077967	255,215,0	2	1,1	0,374
chr11	128372797	128373170	A-E	787	.	128372983	128372984	255,215,0	2	1,1	0,372
chr11	128377750	128378126	A-E	649	.	128378043	128378044	255,215,0	2	213,2	0,374
chr11	129941400	129941602	A-E	595	.	129941485	129941486	255,215,0	2	58,88	0,114
chr11	130033742	130034093	A-E	725	.	130033807	130033808	255,215,0	2	1,221	0,130
chr11	130304444	130304666	A-E	745	.	130304510	130304511	255,215,0	2	1,89	0,133
chr11	130450344	130450649	A-E	508	.	130450537	130450538	255,215,0	2	117,34	0,271
chr11	130501041	130501274	A-E	766	.	130501102	130501103	255,215,0	2	1,110	0,123
chr11	131300322	131300556	A-E	844	.	131300480	131300481	255,215,0	2	85,1	0,233
chr12	679711	679957	A-E	893	.	679749	679750	255,215,0	2	1,170	0,76
chr12	860776	861145	A-E	747	.	860976	860977	255,215,0	2	33,1	0,368
chr12	1239809	1240096	A-E	542	.	1239810	1239811	255,215,0	2	1,285	0,2
chr12	1714448	1714623	A-E	791	.	1714591	1714592	255,215,0	2	114,1	0,174
chr12	1714900	1715050	A-E	822	.	1714973	1714974	255,215,0	2	35,38	0,112
chr12	1715084	1715424	A-E	936	.	1715333	1715334	255,215,0	2	186,27	0,313
chr12	1905312	1905680	A-E	772	.	1905402	1905403	255,215,0	2	1,187	0,181
chr12	1913774	1913921	A-E	945	.	1913837	1913838	255,215,0	2	18,37	0,110
chr12	3069740	3069856	A-E	834	.	3069799	3069800	255,215,0	2	5,1	0,115
chr12	4649016	4649061	A-E	768	.	4649038	4649039	255,215,0	2	1,1	0,44
chr12	4714987	4715304	A-E	642	.	4715230	4715231	255,215,0	2	171,1	0,316
chr12	4758977	4759134	A-E	613	.	4759055	4759056	255,215,0	2	1,1	0,156
chr12	4759448	4759596	A-E	522	.	4759520	4759521	255,215,0	2	1,4	0,144
chr12	6193943	6194171	A-E	987	.	6194050	6194051	255,215,0	2	1,14	0,214
chr12	6289882	6289953	A-E	822	.	6289890	6289891	255,215,0	2	1,55	0,16
chr12	6311409	6311775	A-E	548	.	6311431	6311432	255,215,0	2	1,321	0,45
chr12	6325035	6325634	A-E	908	.	6325510	6325511	255,215,0	2	391,39	0,560
chr12	6387822	6388134	A-E	818	.	6388040	6388041	255,215,0	2	126,1	0,311
chr12	6404239	6404667	A-E	944	.	6404530	6404531	255,215,0	2	243,87	0,341
chr12	6432335	6432644	A-E	554	.	6432442	6432443	255,215,0	2	1,94	0,215
chr12	6444284	6444426	A-E	813	.	6444345	6444346	255,215,0	2	8,27	0,115
chr12	6445792	6446033	A-E	917	.	6445869	6445870	255,215,0	2	38,124	0,117
chr12	6470486	6470513	A-E	690	.	6470499	6470500	255,215,0	2	1,1	0,26
chr12	6482248	6482309	A-E	852	.	6482278	6482279	255,215,0	2	1,1	0,60
chr12	6723070	6723436	A-E	862	.	6723369	6723370	255,215,0	2	252,18	0,348
chr12	6877197	6877546	A-E	631	.	6877393	6877394	255,215,0	2	97,53	0,296
chr12	7034339	7034673	A-E	748	.	7034505	7034506	255,215,0	2	1,1	0,333
chr12	7035275	7035601	A-E	726	.	7035277	7035278	255,215,0	2	1,322	0,4
chr12	8113365	8113701	A-E	910	.	8113448	8113449	255,215,0	2	26,195	0,141
chr12	8142544	8143152	A-E	801	.	8142899	8142900	255,215,0	2	344,241	0,367
chr12	8147487	8147710	A-E	559	.	8147610	8147611	255,215,0	2	30,5	0,218
chr12	8178667	8178970	A-E	765	.	8178942	8178943	255,215,0	2	251,2	0,301
chr12	8179132	8179551	A-E	743	.	8179334	8179335	255,215,0	2	122,136	0,283
chr12	9284763	9285148	A-E	884	.	9284792	9284793	255,215,0	2	1,326	0,59
chr12	9297224	9297596	A-E	972	.	9297359	9297360	255,215,0	2	4,104	0,268
chr12	9299326	9300058	A-E	634	.	9299365	9299366	255,215,0	2	12,664	0,68
chr12	9300114	9300529	A-E	579	.	9300214	9300215	255,215,0	2	97,310	0,105
chr12	10033333	10033475	A-E	712	.	10033403	10033404	255,215,0	2	1,1	0,141
chr12	10183932	10184410	A-E	572	.	10184371	10184372	255,215,0	2	403,1	0,477
chr12	10515405	10515669	A-E	507	.	10515566	10515567	255,215,0	2	139,79	0,185
chr12	10516954	10517177	A-E	898	.	10517124	10517125	255,215,0	2	120,1	0,222
chr12	10517487	10517775	A-E	865	.	10517754	10517755	255,215,0	2	250,3	0,285
chr12	10545052	10545407	A-E	877	.	10545286	10545287	255,215,0	2	117,2	0,353
chr12	10547012	10547252	A-E	821	.	10547232	10547233	255,215,0	2	207,6	0,234
chr12	10724894	10725157	A-E	917	.	10724961	10724962	255,215,0	2	1,128	0,135
chr12	10869298	10869573	A-E	907	.	10869480	10869481	255,215,0	2	132,42	0,233
chr12	11094843	11095148	A-E	636	.	11095019	11095020	255,215,0	2	50,1	0,304
chr12	11325047	11325438	A-E	528	.	11325060	11325061	255,215,0	2	1,365	0,26
chr12	12511053	12511368	A-E	657	.	12511190	12511191	255,215,0	2	1,41	0,274
chr12	12540569	12540744	A-E	626	.	12540638	12540639	255,215,0	2	1,36	0,139
chr12	12890034	12890213	A-E	526	.	12890101	12890102	255,215,0	2	1,45	0,134
chr12	12968470	12968855	A-E	608	.	12968488	12968489	255,215,0	2	1,349	0,36
chr12	12969602	12969725	A-E	605	.	12969663	12969664	255,215,0	2	1,1	0,122
chr12	12991466	12991515	A-E	881	.	12991490	12991491	255,215,0	2	1,1	0,48
chr12	13023528	13023710	A-E	983	.	13023533	13023534	255,215,0	2	1,172	0,10
chr12	13025127	13025393	A-E	964	.	13025202	13025203	255,215,0	2	32,146	0,120
chr12	13025396	13025711	A-E	968	.	13025553	13025554	255,215,0	2	1,1	0,314
chr12	13332646	13332915	A-E	941	.	13332781	13332782	255,215,0	2	3,1	0,268
chr12	13351193	13351475	A-E	704	.	13351203	13351204	255,215,0	2	1,262	0,20
chr12	13365057	13365402	A-E	821	.	13365078	13365079	255,215,0	2	1,303	0,42
chr12	14989611	14989653	A-E	860	.	14989623	14989624	255,215,0	2	1,18	0,24
chr12	15782028	15782386	A-E	665	.	15782101	15782102	255,215,0	2	4,215	0,143
chr12	19426532	19426645	A-E	503	.	19426559	19426560	255,215,0	2	9,66	0,47
chr12	20044969	20045132	A-E	806	.	20045070	20045071	255,215,0	2	42,1	0,162
chr12	20521122	20521563	A-E	863	.	20521172	20521173	255,215,0	2	38,378	0,63
chr12	20526172	20526434	A-E	700	.	20526180	20526181	255,215,0	2	1,245	0,17
chr12	22779570	22779624	A-E	798	.	22779587	22779588	255,215,0	2	2,21	0,33
chr12	24231386	24231567	A-E	888	.	24231489	24231490	255,215,0	2	62,35	0,146
chr12	25538390	25538869	A-E	631	.	25538542	25538543	255,215,0	2	108,282	0,197
chr12	25539458	25539791	A-E	964	.	25539650	25539651	255,215,0	2	193,140	0,193
chr12	26113238	26113306	A-E	802	.	26113249	26113250	255,215,0	2	1,46	0,22
chr12	26114307	26114583	A-E	689	.	26114406	26114407	255,215,0	2	1,78	0,198
chr12	26267263	26267811	A-E	934	.	26267632	26267633	255,215,0	2	286,95	0,453
chr12	27089035	27089146	A-E	798	.	27089134	27089135	255,215,0	2	91,2	0,109
chr12	27090234	27090287	A-E	669	.	27090258	27090259	255,215,0	2	1,5	0,48
chr12	27093941	27094471	A-E	553	.	27093967	27093968	255,215,0	2	26,502	0,28
chr12	27488364	27488600	A-E	545	.	27488367	27488368	255,215,0	2	1,229	0,7
chr12	27772381	27772681	A-E	639	.	27772516	27772517	255,215,0	2	1,29	0,271
chr12	29581721	29581917	A-E	996	.	29581812	29581813	255,215,0	2	33,45	0,151
chr12	30945631	30945952	A-E	937	.	30945771	30945772	255,215,0	2	1,41	0,280
chr12	30949923	30950294	A-E	966	.	30950189	30950190	255,215,0	2	164,1	0,370
chr12	31004388	31004701	A-E	968	.	31004637	31004638	255,215,0	2	192,5	0,308
chr12	31886733	31886952	A-E	938	.	31886809	31886810	255,215,0	2	1,67	0,152
chr12	31902571	31902641	A-E	670	.	31902616	31902617	255,215,0	2	23,1	0,69
chr12	33741113	33741380	A-E	971	.	33741220	33741221	255,215,0	2	1,52	0,215
chr12	42537125	42537342	A-E	821	.	42537233	42537234	255,215,0	2	1,1	0,216
chr12	45653639	45653825	A-E	536	.	45653731	45653732	255,215,0	2	1,1	0,185
chr12	45654086	45654401	A-E	927	.	45654189	45654190	255,215,0	2	75,183	0,132
chr12	45667543	45667919	A-E	992	.	45667564	45667565	255,215,0	2	1,334	0,42
chr12	46126135	46126254	A-E	746	.	46126153	46126154	255,215,0	2	1,82	0,37
chr12	46613469	46613873	A-E	929	.	46613854	46613855	255,215,0	2	368,1	0,403
chr12	46653606	46653939	A-E	738	.	46653926	46653927	255,215,0	2	309,1	0,332
chr12	46654012	46654419	A-E	580	.	46654408	46654409	255,215,0	2	388,1	0,406
chr12	46654536	46654928	A-E	733	.	46654910	46654911	255,215,0	2	358,1	0,391
chr12	46659320	46659678	A-E	553	.	46659667	46659668	255,215,0	2	339,1	0,357
chr12	46745757	46745884	A-E	697	.	46745821	46745822	255,215,0	2	3,1	0,126
chr12	46762964	46763310	A-E	685	.	46763294	46763295	255,215,0	2	316,1	0,345
chr12	46796467	46796616	A-E	543	.	46796525	46796526	255,215,0	2	1,33	0,116
chr12	46824163	46824471	A-E	985	.	46824385	46824386	255,215,0	2	188,51	0,257
chr12	46834040	46834452	A-E	886	.	46834104	46834105	255,215,0	2	1,284	0,128
chr12	46887634	46887815	A-E	929	.	46887678	46887679	255,215,0	2	1,92	0,89
chr12	46888160	46888549	A-E	706	.	46888434	46888435	255,215,0	2	162,1	0,388
chr12	46917975	46918280	A-E	606	.	46918141	46918142	255,215,0	2	110,81	0,224
chr12	46943265	46943463	A-E	732	.	46943360	46943361	255,215,0	2	2,9	0,189
chr12	46956105	46956310	A-E	910	.	46956187	46956188	255,215,0	2	8,48	0,157
chr12	47055040	47055271	A-E	788	.	47055267	47055268	255,215,0	2	225,1	0,230
chr12	47474356	47474907	A-E	845	.	47474880	47474881	255,215,0	2	504,5	0,546
chr12	47476752	47477096	A-E	933	.	47476923	47476924	255,215,0	2	1,1	0,343
chr12	47701468	47701752	A-E	568	.	47701722	47701723	255,215,0	2	236,11	0,273
chr12	48219277	48219409	A-E	949	.	48219340	48219341	255,215,0	2	1,5	0,127
chr12	49181605	49181981	A-E	688	.	49181854	49181855	255,215,0	2	124,1	0,375
chr12	49182018	49182154	A-E	622	.	49182085	49182086	255,215,0	2	1,1	0,135
chr12	49244545	49244961	A-E	710	.	49244741	49244742	255,215,0	2	1,24	0,392
chr12	49502762	49502877	A-E	845	.	49502819	49502820	255,215,0	2	1,1	0,114
chr12	50354424	50354539	A-E	833	.	50354481	50354482	255,215,0	2	1,1	0,114
chr12	50635857	50636030	A-E	601	.	50635942	50635943	255,215,0	2	1,2	0,171
chr12	50640086	50640615	A-E	628	.	50640374	50640375	255,215,0	2	241,193	0,336
chr12	50640810	50641336	A-E	985	.	50641093	50641094	255,215,0	2	258,216	0,310
chr12	50926707	50927114	A-E	858	.	50926973	50926974	255,215,0	2	138,12	0,395
chr12	50927364	50927719	A-E	500	.	50927365	50927366	255,215,0	2	1,353	0,2
chr12	51158840	51159242	A-E	726	.	51159046	51159047	255,215,0	2	12,1	0,401
chr12	51612022	51612416	A-E	741	.	51612393	51612394	255,215,0	2	350,1	0,393
chr12	52457240	52457572	A-E	881	.	52457372	52457373	255,215,0	2	1,68	0,264
chr12	52609471	52609778	A-E	965	.	52609592	52609593	255,215,0	2	1,64	0,243
chr12	53267291	53267612	A-E	884	.	53267588	53267589	255,215,0	2	276,1	0,320
chr12	53289086	53289398	A-E	854	.	53289351	53289352	255,215,0	2	222,2	0,310
chr12	53341577	53341898	A-E	569	.	53341701	53341702	255,215,0	2	1,73	0,248
chr12	53398450	53398634	A-E	766	.	53398517	53398518	255,215,0	2	1,50	0,134
chr12	53441595	53441766	A-E	690	.	53441689	53441690	255,215,0	2	19,1	0,170
chr12	53610853	53611063	A-E	604	.	53610957	53610958	255,215,0	2	1,1	0,209
chr12	53764627	53764841	A-E	975	.	53764754	53764755	255,215,0	2	43,1	0,213
chr12	53955466	53955638	A-E	685	.	53955505	53955506	255,215,0	2	28,121	0,51
chr12	54068606	54069047	A-E	550	.	54068945	54068946	255,215,0	2	330,92	0,349
chr12	54090300	54090537	A-E	840	.	54090318	54090319	255,215,0	2	6,206	0,31
chr12	54374349	54374386	A-E	531	.	54374367	54374368	255,215,0	2	1,1	0,36
chr12	54585152	54585482	A-E	619	.	54585474	54585475	255,215,0	2	317,1	0,329
chr12	54610828	54611089	A-E	819	.	54611004	54611005	255,215,0	2	93,1	0,260
chr12	54773508	54773783	A-E	814	.	54773645	54773646	255,215,0	2	1,1	0,274
chr12	54777021	54777369	A-E	787	.	54777104	54777105	255,215,0	2	1,181	0,167
chr12	54781898	54782325	A-E	696	.	54782214	54782215	255,215,0	2	237,30	0,397
chr12	54825759	54826090	A-E	687	.	54826080	54826081	255,215,0	2	313,1	0,330
chr12	56319715	56319875	A-E	711	.	56319871	56319872	255,215,0	2	155,1	0,159
chr12	56614575	56614693	A-E	885	.	56614608	56614609	255,215,0	2	1,51	0,67
chr12	57022322	57022652	A-E	797	.	57022521	57022522	255,215,0	2	70,1	0,329
chr12	57028911	57029302	A-E	848	.	57029144	57029145	255,215,0	2	77,1	0,390
chr12	62654943	62655321	A-E	533	.	62655132	62655133	255,215,0	2	2,1	0,377
chr12	62997968	62998306	A-E	574	.	62998046	62998047	255,215,0	2	1,181	0,157
chr12	63118880	63118986	A-E	991	.	63118910	63118911	255,215,0	2	1,46	0,60
chr12	64256174	64256217	A-E	981	.	64256196	64256197	255,215,0	2	3,1	0,42
chr12	64311746	64312216	A-E	972	.	64312043	64312044	255,215,0	2	247,122	0,348
chr12	64482601	64482727	A-E	910	.	64482673	64482674	255,215,0	2	20,1	0,125
chr12	65073341	65073736	A-E	956	.	65073639	65073640	255,215,0	2	254,52	0,343
chr12	65565612	65565788	A-E	590	.	65565699	65565700	255,215,0	2	1,2	0,174
chr12	66279447	66279485	A-E	545	.	66279465	66279466	255,215,0	2	1,1	0,37
chr12	67662259	67662366	A-E	554	.	67662313	67662314	255,215,0	2	4,1	0,106
chr12	68633859	68633980	A-E	840	.	68633912	68633913	255,215,0	2	1,14	0,107
chr12	68752733	68752875	A-E	710	.	68752785	68752786	255,215,0	2	2,38	0,104
chr12	69006532	69006889	A-E	554	.	69006556	69006557	255,215,0	2	9,317	0,40
chr12	69180946	69181662	A-E	607	.	69181340	69181341	255,215,0	2	307,233	0,483
chr12	69865616	69865907	A-E	579	.	69865621	69865622	255,215,0	2	1,280	0,11
chr12	70635547	70635872	A-E	784	.	70635709	70635710	255,215,0	2	1,1	0,324
chr12	71127373	71127661	A-E	586	.	71127516	71127517	255,215,0	2	1,1	0,287
chr12	72055970	72056150	A-E	673	.	72056133	72056134	255,215,0	2	149,1	0,179
chr12	76053871	76054229	A-E	818	.	76054023	76054024	255,215,0	2	67,119	0,239
chr12	76328487	76328537	A-E	680	.	76328511	76328512	255,215,0	2	1,1	0,49
chr12	76371613	76372127	A-E	951	.	76371871	76371872	255,215,0	2	199,195	0,319
chr12	76372584	76372644	A-E	851	.	76372630	76372631	255,215,0	2	35,1	0,59
chr12	76476370	76476746	A-E	636	.	76476629	76476630	255,215,0	2	145,1	0,375
chr12	78337423	78337564	A-E	745	.	78337489	78337490	255,215,0	2	1,9	0,132
chr12	82062430	82062792	A-E	528	.	82062610	82062611	255,215,0	2	1,1	0,361
chr12	85550971	85551077	A-E	494	.	85551000	85551001	255,215,0	2	1,47	0,59
chr12	85647637	85647954	A-E	903	.	85647787	85647788	255,215,0	2	85,100	0,217
chr12	88214637	88214925	A-E	965	.	88214824	88214825	255,215,0	2	89,1	0,287
chr12	88693461	88693867	A-E	989	.	88693585	88693586	255,215,0	2	1,158	0,248
chr12	88972780	88973156	A-E	754	.	88973077	88973078	255,215,0	2	221,1	0,375
chr12	89554110	89556960	A-E	550	.	89554594	89554595	255,215,0	2	482,2362	0,488
chr12	89577739	89578051	A-E	683	.	89578023	89578024	255,215,0	2	259,1	0,311
chr12	89747699	89748479	A-E	481	.	89747863	89747864	255,215,0	2	157,608	0,172
chr12	89777876	89777950	A-E	671	.	89777932	89777933	255,215,0	2	41,1	0,73
chr12	90150035	90150283	A-E	584	.	90150181	90150182	255,215,0	2	118,72	0,176
chr12	90150470	90150910	A-E	956	.	90150737	90150738	255,215,0	2	148,53	0,387
chr12	90151050	90151250	A-E	942	.	90151070	90151071	255,215,0	2	1,159	0,41
chr12	90151268	90151502	A-E	618	.	90151392	90151393	255,215,0	2	17,1	0,233
chr12	92526870	92527318	A-E	563	.	92527251	92527252	255,215,0	2	379,64	0,384
chr12	92527448	92527846	A-E	840	.	92527817	92527818	255,215,0	2	342,1	0,397
chr12	92533303	92533745	A-E	810	.	92533664	92533665	255,215,0	2	342,60	0,382
chr12	92945583	92946110	A-E	740	.	92945810	92945811	255,215,0	2	183,255	0,272
chr12	93623805	93623878	A-E	704	.	93623841	93623842	255,215,0	2	1,1	0,72
chr12	93773923	93773948	A-E	760	.	93773935	93773936	255,215,0	2	1,1	0,24
chr12	94177634	94178003	A-E	914	.	94177683	94177684	255,215,0	2	1,270	0,99
chr12	94494075	94494497	A-E	840	.	94494296	94494297	255,215,0	2	210,189	0,233
chr12	94495077	94495392	A-E	859	.	94495167	94495168	255,215,0	2	2,135	0,180
chr12	95597894	95598075	A-E	934	.	95598005	95598006	255,215,0	2	44,1	0,180
chr12	95612680	95613169	A-E	625	.	95612719	95612720	255,215,0	2	23,433	0,56
chr12	96200148	96200177	A-E	946	.	96200162	96200163	255,215,0	2	1,1	0,28
chr12	96589005	96589343	A-E	628	.	96589149	96589150	255,215,0	2	131,179	0,159
chr12	96753253	96753359	A-E	644	.	96753305	96753306	255,215,0	2	1,1	0,105
chr12	96809808	96810044	A-E	585	.	96809925	96809926	255,215,0	2	1,1	0,235
chr12	96819918	96820022	A-E	771	.	96819969	96819970	255,215,0	2	1,1	0,103
chr12	96821027	96821590	A-E	966	.	96821324	96821325	255,215,0	2	256,224	0,339
chr12	100662737	100662817	A-E	630	.	100662805	100662806	255,215,0	2	58,1	0,79
chr12	100970637	100970954	A-E	908	.	100970698	100970699	255,215,0	2	1,195	0,122
chr12	102167524	102167739	A-E	550	.	102167635	102167636	255,215,0	2	9,1	0,214
chr12	102217689	102217948	A-E	736	.	102217882	102217883	255,215,0	2	134,5	0,254
chr12	102878119	102878520	A-E	486	.	102878279	102878280	255,215,0	2	61,141	0,260
chr12	104693851	104694220	A-E	579	.	104693857	104693858	255,215,0	2	1,356	0,13
chr12	105502481	105502878	A-E	685	.	105502680	105502681	255,215,0	2	3,1	0,396
chr12	105837759	105838125	A-E	931	.	105838028	105838029	255,215,0	2	175,1	0,365
chr12	105956191	105956455	A-E	942	.	105956193	105956194	255,215,0	2	1,260	0,4
chr12	106529993	106530447	A-E	885	.	106530147	106530148	255,215,0	2	106,251	0,203
chr12	106639693	106639915	A-E	744	.	106639803	106639804	255,215,0	2	1,1	0,221
chr12	109058088	109058464	A-E	514	.	109058367	109058368	255,215,0	2	184,1	0,375
chr12	109058635	109058851	A-E	815	.	109058742	109058743	255,215,0	2	1,1	0,215
chr12	109085304	109086305	A-E	875	.	109085702	109085703	255,215,0	2	391,595	0,406
chr12	109232847	109232874	A-E	665	.	109232860	109232861	255,215,0	2	1,1	0,26
chr12	109249958	109250591	A-E	729	.	109250395	109250396	255,215,0	2	415,172	0,461
chr12	110547095	110547380	A-E	663	.	110547261	110547262	255,215,0	2	97,49	0,236
chr12	110720977	110721365	A-E	606	.	110720992	110720993	255,215,0	2	1,357	0,31
chr12	110750652	110751139	A-E	639	.	110750938	110750939	255,215,0	2	214,127	0,360
chr12	111001824	111001977	A-E	879	.	111001903	111001904	255,215,0	2	7,1	0,152
chr12	111844455	111845240	A-E	545	.	111844701	111844702	255,215,0	2	223,514	0,271
chr12	112545371	112545379	A-E	922	.	112545374	112545375	255,215,0	2	1,1	0,7
chr12	112545865	112545906	A-E	707	.	112545884	112545885	255,215,0	2	1,2	0,39
chr12	113659964	113660296	A-E	860	.	113660129	113660130	255,215,0	2	1,2	0,330
chr12	113853956	113854421	A-E	966	.	113854205	113854206	255,215,0	2	106,71	0,394
chr12	114268627	114268721	A-E	566	.	114268673	114268674	255,215,0	2	1,1	0,93
chr12	114403085	114403469	A-E	709	.	114403276	114403277	255,215,0	2	1,1	0,383
chr12	115207521	115207539	A-E	957	.	115207529	115207530	255,215,0	2	1,1	0,17
chr12	115212322	115212346	A-E	968	.	115212333	115212334	255,215,0	2	1,1	0,23
chr12	115775302	115775698	A-E	511	.	115775652	115775653	255,215,0	2	307,1	0,395
chr12	116796896	116797249	A-E	550	.	116796983	116796984	255,215,0	2	23,201	0,152
chr12	116989656	116990244	A-E	677	.	116989970	116989971	255,215,0	2	240,199	0,389
chr12	120426531	120426889	A-E	635	.	120426593	120426594	255,215,0	2	39,271	0,87
chr12	120553385	120553639	A-E	771	.	120553512	120553513	255,215,0	2	2,1	0,253
chr12	120667764	120667949	A-E	981	.	120667947	120667948	255,215,0	2	183,1	0,184
chr12	120670392	120671017	A-E	757	.	120670715	120670716	255,215,0	2	275,252	0,373
chr12	120700472	120700518	A-E	874	.	120700494	120700495	255,215,0	2	1,1	0,45
chr12	120755326	120755718	A-E	948	.	120755562	120755563	255,215,0	2	98,16	0,376
chr12	120912509	120912692	A-E	529	.	120912666	120912667	255,215,0	2	133,1	0,182
chr12	121148943	121148994	A-E	706	.	121148968	121148969	255,215,0	2	1,1	0,50
chr12	121628270	121628751	A-E	570	.	121628389	121628390	255,215,0	2	77,318	0,163
chr12	121648704	121649024	A-E	531	.	121648861	121648862	255,215,0	2	152,156	0,164
chr12	121733109	121733746	A-E	778	.	121733621	121733622	255,215,0	2	506,118	0,519
chr12	122101786	122102063	A-E	726	.	122101930	122101931	255,215,0	2	85,73	0,204
chr12	122251342	122251687	A-E	521	.	122251514	122251515	255,215,0	2	1,1	0,344
chr12	122461378	122461791	A-E	648	.	122461732	122461733	255,215,0	2	297,1	0,412
chr12	122891172	122891419	A-E	689	.	122891358	122891359	255,215,0	2	127,1	0,246
chr12	122949403	122949567	A-E	532	.	122949474	122949475	255,215,0	2	1,22	0,142
chr12	122970956	122970985	A-E	831	.	122970970	122970971	255,215,0	2	2,1	0,28
chr12	123009984	123010255	A-E	511	.	123010187	123010188	255,215,0	2	137,1	0,270
chr12	123321250	123321426	A-E	698	.	123321269	123321270	255,215,0	2	1,138	0,38
chr12	123378994	123379428	A-E	640	.	123379207	123379208	255,215,0	2	59,65	0,369
chr12	123401215	123401403	A-E	902	.	123401333	123401334	255,215,0	2	51,1	0,187
chr12	125118633	125118671	A-E	985	.	125118663	125118664	255,215,0	2	24,1	0,37
chr12	125200090	125200365	A-E	908	.	125200207	125200208	255,215,0	2	1,40	0,235
chr12	125347630	125347766	A-E	951	.	125347648	125347649	255,215,0	2	1,99	0,37
chr12	125402597	125402957	A-E	920	.	125402776	125402777	255,215,0	2	1,1	0,359
chr12	125405950	125406366	A-E	721	.	125406165	125406166	255,215,0	2	17,1	0,415
chr12	125412421	125412524	A-E	971	.	125412467	125412468	255,215,0	2	1,10	0,93
chr12	125412895	125413201	A-E	843	.	125413084	125413085	255,215,0	2	75,1	0,305
chr12	125423658	125423970	A-E	890	.	125423901	125423902	255,215,0	2	176,1	0,311
chr12	125424077	125424667	A-E	920	.	125424515	125424516	255,215,0	2	423,136	0,454
chr12	125479851	125480155	A-E	718	.	125479862	125479863	255,215,0	2	1,282	0,22
chr12	125550830	125551017	A-E	734	.	125550922	125550923	255,215,0	2	1,2	0,185
chr12	126540184	126540393	A-E	612	.	126540288	126540289	255,215,0	2	1,1	0,208
chr12	131910367	131910495	A-E	985	.	131910428	131910429	255,215,0	2	1,5	0,123
chr12	132380984	132381463	A-E	870	.	132381226	132381227	255,215,0	2	164,157	0,322
chr12	133047649	133048032	A-E	855	.	133047825	133047826	255,215,0	2	142,172	0,211
chr12	133068109	133068464	A-E	773	.	133068121	133068122	255,215,0	2	1,331	0,24
chr13	20193100	20193521	A-E	781	.	20193281	20193282	255,215,0	2	136,193	0,228
chr13	20993930	20994321	A-E	899	.	20994125	20994126	255,215,0	2	1,1	0,390
chr13	22009901	22010336	A-E	980	.	22010210	22010211	255,215,0	2	260,75	0,360
chr13	24735500	24735872	A-E	595	.	24735685	24735686	255,215,0	2	1,1	0,371
chr13	24736116	24736356	A-E	626	.	24736119	24736120	255,215,0	2	1,234	0,6
chr13	25077123	25077156	A-E	945	.	25077139	25077140	255,215,0	2	1,1	0,32
chr13	27826306	27826676	A-E	796	.	27826490	27826491	255,215,0	2	1,1	0,369
chr13	28025374	28025562	A-E	605	.	28025487	28025488	255,215,0	2	42,3	0,185
chr13	28713985	28714194	A-E	539	.	28714106	28714107	255,215,0	2	47,12	0,197
chr13	28755639	28756027	A-E	778	.	28755673	28755674	255,215,0	2	1,319	0,69
chr13	29050365	29050586	A-E	742	.	29050483	29050484	255,215,0	2	54,38	0,183
chr13	30415465	30415864	A-E	566	.	30415856	30415857	255,215,0	2	386,1	0,398
chr13	30688461	30688851	A-E	671	.	30688655	30688656	255,215,0	2	1,1	0,389
chr13	30982567	30982782	A-E	577	.	30982668	30982669	255,215,0	2	65,77	0,138
chr13	30995694	30995847	A-E	566	.	30995772	30995773	255,215,0	2	5,1	0,152
chr13	32502187	32502452	A-E	532	.	32502319	32502320	255,215,0	2	1,1	0,264
chr13	33792287	33792535	A-E	706	.	33792435	33792436	255,215,0	2	55,5	0,243
chr13	33838871	33839075	A-E	515	.	33838984	33838985	255,215,0	2	24,1	0,203
chr13	33854104	33854187	A-E	973	.	33854173	33854174	255,215,0	2	57,1	0,82
chr13	34731217	34731418	A-E	973	.	34731350	34731351	255,215,0	2	69,2	0,199
chr13	36918287	36918673	A-E	817	.	36918578	36918579	255,215,0	2	264,67	0,319
chr13	37708992	37709261	A-E	661	.	37709126	37709127	255,215,0	2	1,1	0,268
chr13	39609346	39609577	A-E	778	.	39609525	39609526	255,215,0	2	129,1	0,230
chr13	39610555	39610725	A-E	770	.	39610566	39610567	255,215,0	2	8,154	0,16
chr13	41213387	41213713	A-E	922	.	41213460	41213461	255,215,0	2	55,234	0,92
chr13	41633770	41634104	A-E	659	.	41633936	41633937	255,215,0	2	1,1	0,333
chr13	43069149	43069472	A-E	714	.	43069310	43069311	255,215,0	2	1,1	0,322
chr13	43294593	43294957	A-E	991	.	43294756	43294757	255,215,0	2	1,38	0,326
chr13	43321568	43321964	A-E	927	.	43321779	43321780	255,215,0	2	29,1	0,395
chr13	43382131	43382356	A-E	852	.	43382243	43382244	255,215,0	2	1,1	0,224
chr13	43388932	43389149	A-E	959	.	43389110	43389111	255,215,0	2	141,1	0,216
chr13	43467454	43467751	A-E	714	.	43467676	43467677	255,215,0	2	149,1	0,296
chr13	43629373	43629704	A-E	636	.	43629375	43629376	255,215,0	2	2,327	0,4
chr13	43636197	43636378	A-E	671	.	43636202	43636203	255,215,0	2	1,170	0,11
chr13	44811516	44811943	A-E	820	.	44811700	44811701	255,215,0	2	121,179	0,248
chr13	44842198	44842378	A-E	862	.	44842273	44842274	255,215,0	2	1,30	0,150
chr13	44879250	44879284	A-E	521	.	44879266	44879267	255,215,0	2	1,1	0,33
chr13	44881130	44881264	A-E	951	.	44881136	44881137	255,215,0	2	6,127	0,7
chr13	44883962	44884184	A-E	982	.	44884085	44884086	255,215,0	2	97,72	0,150
chr13	44887804	44888217	A-E	985	.	44888086	44888087	255,215,0	2	232,79	0,334
chr13	45742542	45742888	A-E	936	.	45742552	45742553	255,215,0	2	1,326	0,20
chr13	48809522	48810227	A-E	544	.	48809851	48809852	255,215,0	2	310,355	0,350
chr13	48810781	48811062	A-E	527	.	48810803	48810804	255,215,0	2	19,254	0,27
chr13	49324068	49324506	A-E	749	.	49324162	49324163	255,215,0	2	85,334	0,104
chr13	49356526	49356925	A-E	846	.	49356725	49356726	255,215,0	2	1,1	0,398
chr13	49357309	49357845	A-E	931	.	49357558	49357559	255,215,0	2	196,232	0,304
chr13	49554088	49554415	A-E	673	.	49554220	49554221	255,215,0	2	1,63	0,264
chr13	49789183	49789422	A-E	825	.	49789362	49789363	255,215,0	2	122,1	0,238
chr13	50365581	50365834	A-E	714	.	50365629	50365630	255,215,0	2	1,157	0,96
chr13	50651552	50651878	A-E	666	.	50651809	50651810	255,215,0	2	191,1	0,325
chr13	50931848	50932208	A-E	503	.	50932104	50932105	255,215,0	2	154,1	0,359
chr13	52009334	52009441	A-E	434	.	52009387	52009388	255,215,0	2	1,1	0,106
chr13	52219478	52219830	A-E	656	.	52219628	52219629	255,215,0	2	85,135	0,217
chr13	52220066	52220219	A-E	854	.	52220099	52220100	255,215,0	2	13,98	0,55
chr13	52376411	52376647	A-E	825	.	52376470	52376471	255,215,0	2	8,124	0,112
chr13	52572353	52572390	A-E	743	.	52572372	52572373	255,215,0	2	3,1	0,36
chr13	53028749	53028807	A-E	590	.	53028778	53028779	255,215,0	2	2,1	0,57
chr13	67695425	67695706	A-E	867	.	67695684	67695685	255,215,0	2	239,1	0,280
chr13	73354539	73354623	A-E	521	.	73354580	73354581	255,215,0	2	1,1	0,83
chr13	73743072	73743220	A-E	502	.	73743145	73743146	255,215,0	2	1,1	0,147
chr13	73768530	73768732	A-E	876	.	73768574	73768575	255,215,0	2	1,113	0,89
chr13	73908638	73908819	A-E	805	.	73908695	73908696	255,215,0	2	1,66	0,115
chr13	74039616	74040003	A-E	587	.	74039802	74039803	255,215,0	2	1,14	0,373
chr13	74622004	74622237	A-E	834	.	74622120	74622121	255,215,0	2	1,1	0,232
chr13	74706733	74707088	A-E	691	.	74706946	74706947	255,215,0	2	73,1	0,354
chr13	74707257	74707359	A-E	499	.	74707329	74707330	255,215,0	2	45,1	0,101
chr13	76279211	76279429	A-E	980	.	76279238	76279239	255,215,0	2	1,163	0,55
chr13	76344321	76344485	A-E	590	.	76344324	76344325	255,215,0	2	1,158	0,6
chr13	77511508	77512016	A-E	879	.	77511742	77511743	255,215,0	2	123,161	0,347
chr13	79232495	79232747	A-E	728	.	79232545	79232546	255,215,0	2	1,151	0,101
chr13	80057650	80057969	A-E	626	.	80057745	80057746	255,215,0	2	1,129	0,190
chr13	80059429	80059754	A-E	731	.	80059479	80059480	255,215,0	2	1,225	0,100
chr13	80065850	80066230	A-E	756	.	80065955	80065956	255,215,0	2	36,204	0,176
chr13	80705470	80705610	A-E	678	.	80705559	80705560	255,215,0	2	69,29	0,111
chr13	87776313	87776722	A-E	984	.	87776524	87776525	255,215,0	2	16,1	0,408
chr13	91491761	91491770	A-E	650	.	91491765	91491766	255,215,0	2	1,1	0,8
chr13	92055207	92055296	A-E	575	.	92055252	92055253	255,215,0	2	3,1	0,88
chr13	95201580	95202169	A-E	549	.	95201892	95201893	255,215,0	2	199,162	0,427
chr13	95948975	95948980	A-E	650	.	95948977	95948978	255,215,0	2	1,1	0,4
chr13	96330209	96330682	A-E	513	.	96330491	96330492	255,215,0	2	190,97	0,376
chr13	97877945	97878102	A-E	663	.	97878064	97878065	255,215,0	2	83,1	0,156
chr13	97907279	97907333	A-E	944	.	97907305	97907306	255,215,0	2	1,1	0,53
chr13	97908706	97909024	A-E	985	.	97908750	97908751	255,215,0	2	1,229	0,89
chr13	97909104	97909427	A-E	574	.	97909130	97909131	255,215,0	2	2,271	0,52
chr13	97909528	97909612	A-E	777	.	97909586	97909587	255,215,0	2	35,1	0,83
chr13	97910139	97910631	A-E	908	.	97910411	97910412	255,215,0	2	207,154	0,338
chr13	97926897	97927243	A-E	692	.	97927068	97927069	255,215,0	2	1,4	0,342
chr13	99136542	99137502	A-E	946	.	99137323	99137324	255,215,0	2	755,151	0,809
chr13	99161455	99162128	A-E	632	.	99161863	99161864	255,215,0	2	334,190	0,483
chr13	99227072	99227385	A-E	617	.	99227228	99227229	255,215,0	2	1,1	0,312
chr13	101045000	101045481	A-E	993	.	101045416	101045417	255,215,0	2	353,1	0,480
chr13	102844809	102845069	A-E	522	.	102845052	102845053	255,215,0	2	228,1	0,259
chr13	103499357	103499665	A-E	505	.	103499429	103499430	255,215,0	2	1,164	0,144
chr13	107188809	107188962	A-E	576	.	107188921	107188922	255,215,0	2	74,1	0,152
chr13	107222695	107222773	A-E	491	.	107222771	107222772	255,215,0	2	76,1	0,77
chr13	109917136	109917255	A-E	974	.	109917214	109917215	255,215,0	2	39,1	0,118
chr13	109923612	109923926	A-E	823	.	109923768	109923769	255,215,0	2	1,1	0,313
chr13	109924354	109924728	A-E	847	.	109924404	109924405	255,215,0	2	30,302	0,72
chr13	110396271	110396629	A-E	615	.	110396330	110396331	255,215,0	2	1,239	0,119
chr13	110430431	110430792	A-E	726	.	110430666	110430667	255,215,0	2	117,6	0,355
chr13	110431483	110431755	A-E	574	.	110431722	110431723	255,215,0	2	209,1	0,271
chr13	110440213	110440518	A-E	676	.	110440411	110440412	255,215,0	2	94,1	0,304
chr13	111161836	111162133	A-E	585	.	111161983	111161984	255,215,0	2	1,2	0,295
chr13	111369768	111369905	A-E	610	.	111369835	111369836	255,215,0	2	1,2	0,135
chr13	111560970	111561133	A-E	760	.	111561108	111561109	255,215,0	2	116,1	0,162
chr13	111565652	111565807	A-E	815	.	111565744	111565745	255,215,0	2	37,7	0,148
chr13	113260725	113260828	A-E	502	.	113260809	113260810	255,215,0	2	68,1	0,102
chr13	113677028	113677343	A-E	874	.	113677295	113677296	255,215,0	2	245,25	0,290
chr13	113952633	113952751	A-E	628	.	113952649	113952650	255,215,0	2	1,85	0,33
chr13	114829459	114829992	A-E	954	.	114829550	114829551	255,215,0	2	47,397	0,136
chr13	114884745	114884926	A-E	803	.	114884872	114884873	255,215,0	2	79,4	0,177
chr14	21093472	21093639	A-E	884	.	21093496	21093497	255,215,0	2	1,118	0,49
chr14	21149440	21149603	A-E	663	.	21149458	21149459	255,215,0	2	14,140	0,23
chr14	21151333	21151694	A-E	846	.	21151410	21151411	255,215,0	2	70,275	0,86
chr14	21734619	21734786	A-E	597	.	21734702	21734703	255,215,0	2	1,1	0,166
chr14	22736763	22737132	A-E	818	.	22736963	22736964	255,215,0	2	33,1	0,368
chr14	22802337	22802712	A-E	992	.	22802522	22802523	255,215,0	2	5,8	0,367
chr14	22896809	22896968	A-E	608	.	22896893	22896894	255,215,0	2	12,1	0,158
chr14	23707213	23707310	A-E	922	.	23707299	23707300	255,215,0	2	78,1	0,96
chr14	24766933	24766954	A-E	692	.	24766943	24766944	255,215,0	2	1,1	0,20
chr14	25435593	25435704	A-E	987	.	25435648	25435649	255,215,0	2	1,1	0,110
chr14	25476676	25476861	A-E	754	.	25476695	25476696	255,215,0	2	1,146	0,39
chr14	27311220	27311475	A-E	952	.	27311344	27311345	255,215,0	2	1,7	0,248
chr14	34966252	34966448	A-E	936	.	34966303	34966304	255,215,0	2	1,93	0,103
chr14	35312116	35312435	A-E	574	.	35312392	35312393	255,215,0	2	261,26	0,293
chr14	35763545	35763924	A-E	894	.	35763621	35763622	255,215,0	2	69,294	0,85
chr14	35839188	35839529	A-E	738	.	35839226	35839227	255,215,0	2	1,264	0,77
chr14	35843665	35844239	A-E	709	.	35843677	35843678	255,215,0	2	1,549	0,25
chr14	35874928	35875109	A-E	733	.	35875018	35875019	255,215,0	2	1,1	0,180
chr14	37122043	37122373	A-E	772	.	37122207	37122208	255,215,0	2	1,1	0,329
chr14	37586141	37586465	A-E	736	.	37586449	37586450	255,215,0	2	295,1	0,323
chr14	39309006	39309203	A-E	863	.	39309104	39309105	255,215,0	2	1,1	0,196
chr14	39637601	39637824	A-E	775	.	39637712	39637713	255,215,0	2	1,1	0,222
chr14	39737909	39738305	A-E	576	.	39738021	39738022	255,215,0	2	1,172	0,224
chr14	39837684	39837907	A-E	623	.	39837684	39837685	255,215,0	2	1,222	0,1
chr14	39902484	39902605	A-E	742	.	39902559	39902560	255,215,0	2	31,1	0,120
chr14	50329576	50329987	A-E	721	.	50329650	50329651	255,215,0	2	43,304	0,107
chr14	50347127	50347284	A-E	621	.	50347179	50347180	255,215,0	2	1,52	0,105
chr14	50358902	50358959	A-E	719	.	50358930	50358931	255,215,0	2	1,1	0,56
chr14	50465888	50466432	A-E	913	.	50466065	50466066	255,215,0	2	177,366	0,178
chr14	50528497	50528810	A-E	729	.	50528554	50528555	255,215,0	2	33,230	0,83
chr14	50528971	50529615	A-E	659	.	50529531	50529532	255,215,0	2	497,19	0,625
chr14	51326707	51326879	A-E	678	.	51326873	51326874	255,215,0	2	163,1	0,171
chr14	52457302	52457470	A-E	617	.	52457344	52457345	255,215,0	2	1,84	0,84
chr14	53020859	53021201	A-E	615	.	53021029	53021030	255,215,0	2	1,1	0,341
chr14	53416093	53416263	A-E	824	.	53416178	53416179	255,215,0	2	4,3	0,167
chr14	54600599	54600877	A-E	946	.	54600737	54600738	255,215,0	2	1,1	0,277
chr14	54954614	54954814	A-E	836	.	54954642	54954643	255,215,0	2	2,144	0,56
chr14	55144129	55144372	A-E	987	.	55144229	55144230	255,215,0	2	1,42	0,201
chr14	55239756	55240587	A-E	878	.	55240233	55240234	255,215,0	2	452,327	0,504
chr14	55367406	55368224	A-E	697	.	55367734	55367735	255,215,0	2	315,475	0,343
chr14	55368350	55368647	A-E	535	.	55368634	55368635	255,215,0	2	273,1	0,296
chr14	55494954	55495117	A-E	734	.	55495036	55495037	255,215,0	2	4,1	0,162
chr14	55519503	55519897	A-E	828	.	55519521	55519522	255,215,0	2	1,357	0,37
chr14	55598336	55599122	A-E	852	.	55598431	55598432	255,215,0	2	49,643	0,143
chr14	55926046	55926156	A-E	512	.	55926099	55926100	255,215,0	2	1,4	0,106
chr14	56047993	56048394	A-E	749	.	56048193	56048194	255,215,0	2	1,1	0,400
chr14	56665768	56666292	A-E	979	.	56665773	56665774	255,215,0	2	1,513	0,11
chr14	57047515	57047622	A-E	549	.	57047565	57047566	255,215,0	2	1,7	0,100
chr14	59213319	59213338	A-E	576	.	59213328	59213329	255,215,0	2	1,1	0,18
chr14	59564429	59564659	A-E	694	.	59564449	59564450	255,215,0	2	1,190	0,40
chr14	59565112	59565513	A-E	965	.	59565266	59565267	255,215,0	2	1,92	0,309
chr14	59656140	59656484	A-E	569	.	59656167	59656168	255,215,0	2	1,289	0,55
chr14	61227511	61227614	A-E	504	.	61227557	61227558	255,215,0	2	3,13	0,90
chr14	61905361	61905909	A-E	831	.	61905876	61905877	255,215,0	2	485,1	0,547
chr14	61906308	61906491	A-E	699	.	61906308	61906309	255,215,0	2	1,182	0,1
chr14	61937176	61937563	A-E	743	.	61937281	61937282	255,215,0	2	5,180	0,207
chr14	61937563	61937893	A-E	699	.	61937593	61937594	255,215,0	2	1,269	0,61
chr14	61944579	61946135	A-E	551	.	61945786	61945787	255,215,0	2	1206,346	0,1210
chr14	61946868	61947374	A-E	767	.	61946993	61946994	255,215,0	2	99,354	0,152
chr14	62001958	62002288	A-E	590	.	62001986	62001987	255,215,0	2	1,273	0,57
chr14	62019521	62020052	A-E	864	.	62019779	62019780	255,215,0	2	205,219	0,312
chr14	62020578	62020981	A-E	959	.	62020708	62020709	255,215,0	2	123,264	0,139
chr14	62033455	62033917	A-E	618	.	62033735	62033736	255,215,0	2	171,72	0,390
chr14	62041005	62041355	A-E	879	.	62041181	62041182	255,215,0	2	4,1	0,349
chr14	63904522	63904526	A-E	652	.	63904523	63904524	255,215,0	2	1,1	0,3
chr14	63938043	63938317	A-E	875	.	63938153	63938154	255,215,0	2	1,53	0,221
chr14	63959501	63959650	A-E	511	.	63959570	63959571	255,215,0	2	30,40	0,109
chr14	64336846	64336902	A-E	499	.	64336873	64336874	255,215,0	2	1,1	0,55
chr14	64968682	64968912	A-E	893	.	64968720	64968721	255,215,0	2	1,153	0,77
chr14	65697079	65697411	A-E	583	.	65697331	65697332	255,215,0	2	175,1	0,331
chr14	65705887	65706189	A-E	674	.	65706011	65706012	255,215,0	2	1,53	0,249
chr14	65722117	65722472	A-E	638	.	65722294	65722295	255,215,0	2	1,1	0,354
chr14	68140284	68140628	A-E	652	.	68140455	68140456	255,215,0	2	1,1	0,343
chr14	68407691	68408022	A-E	703	.	68407853	68407854	255,215,0	2	1,7	0,324
chr14	68431172	68431539	A-E	644	.	68431179	68431180	255,215,0	2	1,352	0,15
chr14	68608409	68608664	A-E	809	.	68608536	68608537	255,215,0	2	1,1	0,254
chr14	68613665	68613950	A-E	652	.	68613750	68613751	255,215,0	2	1,114	0,171
chr14	68868313	68868335	A-E	587	.	68868321	68868322	255,215,0	2	1,5	0,17
chr14	68940594	68940807	A-E	988	.	68940611	68940612	255,215,0	2	2,180	0,33
chr14	69283130	69283453	A-E	602	.	69283447	69283448	255,215,0	2	314,1	0,322
chr14	69443195	69443555	A-E	588	.	69443425	69443426	255,215,0	2	102,1	0,359
chr14	70079261	70079549	A-E	906	.	70079400	70079401	255,215,0	2	125,134	0,154
chr14	70079600	70079905	A-E	837	.	70079704	70079705	255,215,0	2	1,96	0,209
chr14	70163677	70163850	A-E	718	.	70163760	70163761	255,215,0	2	5,10	0,163
chr14	70464665	70464959	A-E	964	.	70464782	70464783	255,215,0	2	12,70	0,224
chr14	71936268	71936528	A-E	663	.	71936397	71936398	255,215,0	2	1,1	0,259
chr14	72058773	72058924	A-E	814	.	72058894	72058895	255,215,0	2	94,1	0,150
chr14	73131912	73132517	A-E	531	.	73132186	73132187	255,215,0	2	206,262	0,343
chr14	73705242	73705320	A-E	694	.	73705280	73705281	255,215,0	2	1,1	0,77
chr14	73923751	73923922	A-E	683	.	73923804	73923805	255,215,0	2	1,65	0,106
chr14	74222975	74223354	A-E	657	.	74223304	74223305	255,215,0	2	283,2	0,377
chr14	74224987	74225469	A-E	937	.	74225101	74225102	255,215,0	2	85,338	0,144
chr14	74225472	74225633	A-E	826	.	74225511	74225512	255,215,0	2	3,85	0,76
chr14	74250697	74250857	A-E	718	.	74250776	74250777	255,215,0	2	1,1	0,159
chr14	74252217	74252537	A-E	905	.	74252229	74252230	255,215,0	2	1,296	0,24
chr14	74252651	74252986	A-E	860	.	74252699	74252700	255,215,0	2	15,252	0,83
chr14	74319294	74319582	A-E	966	.	74319535	74319536	255,215,0	2	196,1	0,287
chr14	74768904	74768975	A-E	478	.	74768937	74768938	255,215,0	2	1,5	0,66
chr14	75122451	75122538	A-E	876	.	75122494	75122495	255,215,0	2	1,1	0,86
chr14	75535272	75535353	A-E	626	.	75535307	75535308	255,215,0	2	21,31	0,50
chr14	75592667	75593037	A-E	781	.	75593003	75593004	255,215,0	2	307,4	0,366
chr14	75649442	75649626	A-E	544	.	75649524	75649525	255,215,0	2	1,20	0,164
chr14	75651235	75651416	A-E	573	.	75651332	75651333	255,215,0	2	96,81	0,100
chr14	75696845	75697219	A-E	855	.	75696910	75696911	255,215,0	2	1,243	0,131
chr14	75697275	75697400	A-E	791	.	75697328	75697329	255,215,0	2	1,18	0,107
chr14	75724942	75725530	A-E	923	.	75725477	75725478	255,215,0	2	505,22	0,566
chr14	75743496	75744812	A-E	526	.	75743939	75743940	255,215,0	2	434,863	0,453
chr14	75762262	75762527	A-E	967	.	75762422	75762423	255,215,0	2	83,27	0,238
chr14	75988071	75988195	A-E	501	.	75988117	75988118	255,215,0	2	1,32	0,92
chr14	76334268	76334588	A-E	669	.	76334389	76334390	255,215,0	2	1,77	0,243
chr14	77419996	77420082	A-E	957	.	77420015	77420016	255,215,0	2	10,56	0,30
chr14	77422705	77423545	A-E	890	.	77423104	77423105	255,215,0	2	373,413	0,427
chr14	77426554	77426698	A-E	732	.	77426625	77426626	255,215,0	2	2,3	0,141
chr14	77495718	77495873	A-E	910	.	77495814	77495815	255,215,0	2	39,1	0,154
chr14	77499139	77499421	A-E	901	.	77499369	77499370	255,215,0	2	223,43	0,239
chr14	77506077	77506276	A-E	833	.	77506101	77506102	255,215,0	2	1,151	0,48
chr14	77510589	77510600	A-E	706	.	77510594	77510595	255,215,0	2	1,1	0,10
chr14	77769943	77770369	A-E	988	.	77770176	77770177	255,215,0	2	168,127	0,299
chr14	78047366	78047707	A-E	499	.	78047417	78047418	255,215,0	2	25,263	0,78
chr14	80891991	80892378	A-E	986	.	80892243	80892244	255,215,0	2	120,1	0,386
chr14	81866516	81866907	A-E	907	.	81866862	81866863	255,215,0	2	307,5	0,386
chr14	85887942	85888119	A-E	651	.	85888030	85888031	255,215,0	2	1,1	0,176
chr14	86032259	86032658	A-E	697	.	86032297	86032298	255,215,0	2	1,322	0,77
chr14	86039244	86039594	A-E	881	.	86039271	86039272	255,215,0	2	15,309	0,41
chr14	89297612	89297892	A-E	582	.	89297673	89297674	255,215,0	2	1,158	0,122
chr14	89884393	89884742	A-E	921	.	89884606	89884607	255,215,0	2	79,1	0,348
chr14	91281966	91282097	A-E	620	.	91282080	91282081	255,215,0	2	100,1	0,130
chr14	91583338	91583593	A-E	615	.	91583461	91583462	255,215,0	2	1,9	0,246
chr14	91696898	91697262	A-E	919	.	91696957	91696958	255,215,0	2	1,245	0,119
chr14	93347327	93347486	A-E	705	.	93347406	93347407	255,215,0	2	1,1	0,158
chr14	93499320	93499712	A-E	903	.	93499515	93499516	255,215,0	2	1,1	0,391
chr14	93616488	93616799	A-E	667	.	93616643	93616644	255,215,0	2	1,1	0,310
chr14	94425623	94426674	A-E	978	.	94426013	94426014	255,215,0	2	332,602	0,449
chr14	94453312	94453802	A-E	500	.	94453543	94453544	255,215,0	2	206,233	0,257
chr14	95946443	95946810	A-E	679	.	95946551	95946552	255,215,0	2	77,226	0,141
chr14	96712563	96712694	A-E	847	.	96712630	96712631	255,215,0	2	5,1	0,130
chr14	97646734	97646983	A-E	499	.	97646790	97646791	255,215,0	2	1,137	0,112
chr14	100447072	100447417	A-E	509	.	100447216	100447217	255,215,0	2	1,56	0,289
chr14	100570818	100571220	A-E	768	.	100570857	100570858	255,215,0	2	1,324	0,78
chr14	100680429	100680617	A-E	616	.	100680522	100680523	255,215,0	2	1,1	0,187
chr14	100680804	100681084	A-E	703	.	100680930	100680931	255,215,0	2	111,138	0,142
chr14	100891151	100891495	A-E	936	.	100891357	100891358	255,215,0	2	70,1	0,343
chr14	100906618	100906752	A-E	884	.	100906683	100906684	255,215,0	2	1,3	0,131
chr14	102414226	102414964	A-E	834	.	102414564	102414565	255,215,0	2	288,349	0,389
chr14	102415545	102415736	A-E	708	.	102415628	102415629	255,215,0	2	17,40	0,151
chr14	102992536	102992609	A-E	795	.	102992572	102992573	255,215,0	2	1,1	0,72
chr14	103051810	103052039	A-E	634	.	103051995	103051996	255,215,0	2	143,1	0,228
chr14	103060012	103060367	A-E	591	.	103060310	103060311	255,215,0	2	244,1	0,354
chr14	103539359	103539722	A-E	959	.	103539622	103539623	255,215,0	2	166,1	0,362
chr14	103587623	103588330	A-E	894	.	103587727	103587728	255,215,0	2	73,571	0,136
chr14	103674889	103675043	A-E	791	.	103674980	103674981	255,215,0	2	30,1	0,153
chr14	105199267	105199624	A-E	942	.	105199350	105199351	255,215,0	2	4,193	0,164
chr14	105439784	105440161	A-E	926	.	105439972	105439973	255,215,0	2	1,1	0,376
chr14	105488438	105488707	A-E	625	.	105488700	105488701	255,215,0	2	258,1	0,268
chr14	105491233	105491512	A-E	965	.	105491452	105491453	255,215,0	2	196,36	0,243
chr14	105947247	105947589	A-E	956	.	105947316	105947317	255,215,0	2	4,207	0,135
chr14	105947910	105948133	A-E	860	.	105948081	105948082	255,215,0	2	124,3	0,220
chr14	105948139	105949025	A-E	970	.	105948431	105948432	255,215,0	2	251,552	0,334
chr15	21927373	21927566	A-E	531	.	21927469	21927470	255,215,0	2	1,1	0,192
chr15	22527599	22527744	A-E	966	.	22527680	22527681	255,215,0	2	23,4	0,141
chr15	22893836	22894205	A-E	514	.	22894023	22894024	255,215,0	2	8,1	0,368
chr15	23032367	23032437	A-E	633	.	23032401	23032402	255,215,0	2	1,1	0,69
chr15	25661698	25662399	A-E	568	.	25662051	25662052	255,215,0	2	310,304	0,397
chr15	25682714	25683138	A-E	693	.	25683027	25683028	255,215,0	2	256,53	0,371
chr15	33248304	33248443	A-E	627	.	33248383	33248384	255,215,0	2	22,1	0,138
chr15	33360918	33361240	A-E	785	.	33361191	33361192	255,215,0	2	226,1	0,321
chr15	34531616	34532056	A-E	875	.	34531744	34531745	255,215,0	2	88,270	0,170
chr15	35014105	35014549	A-E	714	.	35014216	35014217	255,215,0	2	74,295	0,149
chr15	36017618	36017903	A-E	866	.	36017703	36017704	255,215,0	2	1,115	0,170
chr15	38546646	38546996	A-E	945	.	38546933	38546934	255,215,0	2	239,14	0,336
chr15	38820654	38820765	A-E	493	.	38820716	38820717	255,215,0	2	45,31	0,80
chr15	39420258	39420755	A-E	990	.	39420469	39420470	255,215,0	2	186,260	0,237
chr15	39488134	39488660	A-E	927	.	39488397	39488398	255,215,0	2	170,169	0,357
chr15	39505537	39506019	A-E	962	.	39505742	39505743	255,215,0	2	109,180	0,302
chr15	39684780	39684908	A-E	612	.	39684878	39684879	255,215,0	2	70,1	0,127
chr15	39695863	39696290	A-E	752	.	39696177	39696178	255,215,0	2	306,103	0,324
chr15	41264604	41264924	A-E	507	.	41264762	41264763	255,215,0	2	2,4	0,316
chr15	41628747	41629063	A-E	528	.	41628807	41628808	255,215,0	2	1,196	0,120
chr15	41717813	41717926	A-E	511	.	41717815	41717816	255,215,0	2	1,108	0,5
chr15	42083275	42083582	A-E	570	.	42083458	42083459	255,215,0	2	61,1	0,306
chr15	42222276	42222667	A-E	722	.	42222630	42222631	255,215,0	2	327,9	0,382
chr15	43212001	43212174	A-E	716	.	43212144	43212145	255,215,0	2	115,1	0,172
chr15	43415014	43415563	A-E	694	.	43415336	43415337	255,215,0	2	322,225	0,324
chr15	44114337	44114409	A-E	541	.	44114402	44114403	255,215,0	2	60,1	0,71
chr15	44588949	44589024	A-E	681	.	44588986	44588987	255,215,0	2	1,1	0,74
chr15	44760894	44761150	A-E	539	.	44760907	44760908	255,215,0	2	3,232	0,24
chr15	44781815	44781981	A-E	979	.	44781821	44781822	255,215,0	2	1,154	0,12
chr15	44830286	44830693	A-E	579	.	44830413	44830414	255,215,0	2	41,192	0,215
chr15	45018690	45019271	A-E	928	.	45019006	45019007	255,215,0	2	293,241	0,340
chr15	45934410	45934853	A-E	835	.	45934616	45934617	255,215,0	2	80,110	0,333
chr15	45937628	45938153	A-E	507	.	45937706	45937707	255,215,0	2	23,390	0,135
chr15	48012051	48012221	A-E	578	.	48012135	48012136	255,215,0	2	1,1	0,169
chr15	48049292	48049428	A-E	923	.	48049300	48049301	255,215,0	2	1,120	0,16
chr15	49914171	49914422	A-E	891	.	49914306	49914307	255,215,0	2	30,9	0,242
chr15	50148602	50148763	A-E	806	.	50148688	50148689	255,215,0	2	58,45	0,116
chr15	50427574	50427814	A-E	858	.	50427744	50427745	255,215,0	2	117,15	0,225
chr15	51178221	51178337	A-E	834	.	51178278	51178279	255,215,0	2	1,1	0,115
chr15	51520545	51520950	A-E	862	.	51520859	51520860	255,215,0	2	226,2	0,403
chr15	51868899	51870333	A-E	548	.	51869554	51869555	255,215,0	2	580,702	0,732
chr15	52138652	52139048	A-E	941	.	52138894	52138895	255,215,0	2	93,3	0,393
chr15	52171021	52171570	A-E	708	.	52171186	52171187	255,215,0	2	147,364	0,185
chr15	52274281	52274516	A-E	924	.	52274504	52274505	255,215,0	2	213,1	0,234
chr15	52386148	52386492	A-E	914	.	52386319	52386320	255,215,0	2	1,1	0,343
chr15	52387071	52387489	A-E	804	.	52387279	52387280	255,215,0	2	24,24	0,394
chr15	52471141	52471267	A-E	739	.	52471203	52471204	255,215,0	2	1,1	0,125
chr15	52576404	52576647	A-E	737	.	52576609	52576610	255,215,0	2	170,1	0,242
chr15	52684587	52684775	A-E	782	.	52684685	52684686	255,215,0	2	12,2	0,186
chr15	52775985	52776386	A-E	556	.	52776073	52776074	255,215,0	2	1,224	0,177
chr15	52972245	52972482	A-E	632	.	52972363	52972364	255,215,0	2	1,1	0,236
chr15	55487220	55487236	A-E	576	.	55487228	55487229	255,215,0	2	3,1	0,15
chr15	55487267	55487658	A-E	582	.	55487505	55487506	255,215,0	2	88,1	0,390
chr15	55574303	55574707	A-E	523	.	55574532	55574533	255,215,0	2	60,5	0,399
chr15	56165534	56165844	A-E	736	.	56165688	56165689	255,215,0	2	1,1	0,309
chr15	56331775	56332089	A-E	622	.	56331932	56331933	255,215,0	2	2,1	0,313
chr15	56533555	56533911	A-E	564	.	56533732	56533733	255,215,0	2	1,1	0,355
chr15	57024151	57024543	A-E	615	.	57024346	57024347	255,215,0	2	1,1	0,391
chr15	57844002	57844282	A-E	944	.	57844062	57844063	255,215,0	2	9,168	0,112
chr15	58839029	58839409	A-E	604	.	58839089	58839090	255,215,0	2	1,260	0,120
chr15	59561034	59561243	A-E	863	.	59561143	59561144	255,215,0	2	11,1	0,208
chr15	59587780	59588061	A-E	944	.	59587920	59587921	255,215,0	2	1,1	0,280
chr15	59590619	59590895	A-E	574	.	59590675	59590676	255,215,0	2	1,164	0,112
chr15	59662622	59662858	A-E	892	.	59662797	59662798	255,215,0	2	117,1	0,235
chr15	60681961	60682028	A-E	595	.	60682019	60682020	255,215,0	2	51,1	0,66
chr15	60684643	60685026	A-E	761	.	60684963	60684964	255,215,0	2	260,1	0,382
chr15	60687278	60687633	A-E	776	.	60687622	60687623	255,215,0	2	336,1	0,354
chr15	62391258	62391391	A-E	725	.	62391374	62391375	255,215,0	2	101,1	0,132
chr15	63189451	63189664	A-E	844	.	63189511	63189512	255,215,0	2	1,93	0,120
chr15	63343382	63343975	A-E	806	.	63343384	63343385	255,215,0	2	1,589	0,4
chr15	63345307	63345666	A-E	833	.	63345309	63345310	255,215,0	2	1,354	0,5
chr15	63372351	63372591	A-E	492	.	63372566	63372567	255,215,0	2	192,1	0,239
chr15	63526726	63526956	A-E	609	.	63526784	63526785	255,215,0	2	1,114	0,116
chr15	63795379	63795825	A-E	787	.	63795542	63795543	255,215,0	2	134,253	0,193
chr15	63798790	63799223	A-E	765	.	63798842	63798843	255,215,0	2	44,372	0,61
chr15	63802823	63803195	A-E	676	.	63802858	63802859	255,215,0	2	25,325	0,47
chr15	64301909	64302485	A-E	760	.	64302105	64302106	255,215,0	2	176,358	0,218
chr15	64302988	64303332	A-E	932	.	64303075	64303076	255,215,0	2	77,246	0,98
chr15	64385304	64385413	A-E	841	.	64385383	64385384	255,215,0	2	54,4	0,105
chr15	64943796	64943958	A-E	582	.	64943876	64943877	255,215,0	2	1,1	0,161
chr15	65475796	65476156	A-E	772	.	65476084	65476085	255,215,0	2	219,1	0,359
chr15	65597342	65597825	A-E	741	.	65597631	65597632	255,215,0	2	258,161	0,322
chr15	66082476	66082709	A-E	623	.	66082697	66082698	255,215,0	2	212,1	0,232
chr15	66648415	66648431	A-E	852	.	66648422	66648423	255,215,0	2	1,1	0,15
chr15	67013950	67014229	A-E	530	.	67014118	67014119	255,215,0	2	60,1	0,278
chr15	67056257	67056648	A-E	913	.	67056262	67056263	255,215,0	2	1,381	0,10
chr15	67134448	67134928	A-E	880	.	67134630	67134631	255,215,0	2	142,256	0,224
chr15	67135153	67135447	A-E	445	.	67135429	67135430	255,215,0	2	261,1	0,293
chr15	67143614	67144207	A-E	841	.	67143867	67143868	255,215,0	2	216,302	0,291
chr15	67333778	67334142	A-E	660	.	67333978	67333979	255,215,0	2	137,99	0,265
chr15	67359902	67360290	A-E	660	.	67360057	67360058	255,215,0	2	113,190	0,198
chr15	67368799	67369095	A-E	751	.	67368928	67368929	255,215,0	2	1,37	0,259
chr15	67374642	67374798	A-E	907	.	67374719	67374720	255,215,0	2	1,1	0,155
chr15	67397721	67398290	A-E	933	.	67397953	67397954	255,215,0	2	176,280	0,289
chr15	67399833	67400186	A-E	886	.	67399897	67399898	255,215,0	2	58,282	0,71
chr15	67441750	67442005	A-E	623	.	67441876	67441877	255,215,0	2	1,3	0,252
chr15	67467323	67467615	A-E	562	.	67467549	67467550	255,215,0	2	180,18	0,274
chr15	67545811	67546164	A-E	577	.	67546152	67546153	255,215,0	2	332,1	0,352
chr15	68238127	68238449	A-E	614	.	68238155	68238156	255,215,0	2	1,266	0,56
chr15	68571566	68571853	A-E	735	.	68571709	68571710	255,215,0	2	1,1	0,286
chr15	68573354	68573573	A-E	655	.	68573463	68573464	255,215,0	2	1,1	0,218
chr15	69108632	69108883	A-E	532	.	69108871	69108872	255,215,0	2	230,1	0,250
chr15	69374698	69374920	A-E	801	.	69374808	69374809	255,215,0	2	1,1	0,221
chr15	69650842	69650990	A-E	594	.	69650915	69650916	255,215,0	2	1,2	0,146
chr15	70394017	70394314	A-E	716	.	70394165	70394166	255,215,0	2	1,1	0,296
chr15	70800249	70800665	A-E	955	.	70800576	70800577	255,215,0	2	273,33	0,383
chr15	71363701	71363722	A-E	536	.	71363710	71363711	255,215,0	2	1,3	0,18
chr15	71385768	71386181	A-E	795	.	71385995	71385996	255,215,0	2	71,28	0,385
chr15	71571969	71572363	A-E	595	.	71572174	71572175	255,215,0	2	18,1	0,393
chr15	71587632	71588027	A-E	952	.	71587782	71587783	255,215,0	2	141,235	0,160
chr15	71740261	71740275	A-E	782	.	71740267	71740268	255,215,0	2	1,1	0,13
chr15	72514866	72515071	A-E	889	.	72514984	72514985	255,215,0	2	94,61	0,144
chr15	72529849	72530124	A-E	859	.	72529996	72529997	255,215,0	2	67,47	0,228
chr15	72564874	72565308	A-E	889	.	72565150	72565151	255,215,0	2	276,157	0,277
chr15	72768182	72768492	A-E	657	.	72768283	72768284	255,215,0	2	66,173	0,137
chr15	72769094	72769386	A-E	518	.	72769104	72769105	255,215,0	2	1,272	0,20
chr15	73939698	73939908	A-E	963	.	73939793	73939794	255,215,0	2	1,19	0,191
chr15	74249268	74249465	A-E	968	.	74249317	74249318	255,215,0	2	4,101	0,96
chr15	74275126	74275290	A-E	580	.	74275265	74275266	255,215,0	2	117,1	0,163
chr15	74343813	74343998	A-E	628	.	74343905	74343906	255,215,0	2	4,4	0,181
chr15	74392546	74392650	A-E	923	.	74392609	74392610	255,215,0	2	33,10	0,94
chr15	74632373	74632702	A-E	915	.	74632651	74632652	255,215,0	2	245,17	0,312
chr15	74651953	74652022	A-E	598	.	74651987	74651988	255,215,0	2	1,1	0,68
chr15	74908840	74909023	A-E	585	.	74908945	74908946	255,215,0	2	41,13	0,170
chr15	74909072	74909376	A-E	661	.	74909223	74909224	255,215,0	2	1,1	0,303
chr15	74987298	74987310	A-E	673	.	74987303	74987304	255,215,0	2	1,1	0,11
chr15	75322184	75322252	A-E	506	.	75322210	75322211	255,215,0	2	1,16	0,52
chr15	75442509	75442696	A-E	913	.	75442600	75442601	255,215,0	2	1,5	0,182
chr15	75493300	75493569	A-E	935	.	75493428	75493429	255,215,0	2	10,22	0,247
chr15	75497298	75497689	A-E	516	.	75497493	75497494	255,215,0	2	1,1	0,390
chr15	75742691	75742962	A-E	950	.	75742916	75742917	255,215,0	2	183,2	0,269
chr15	75746015	75746308	A-E	953	.	75746282	75746283	255,215,0	2	244,1	0,292
chr15	75959529	75959781	A-E	866	.	75959595	75959596	255,215,0	2	1,120	0,132
chr15	76050803	76051078	A-E	956	.	76050852	76050853	255,215,0	2	34,210	0,65
chr15	76094513	76094533	A-E	739	.	76094522	76094523	255,215,0	2	1,1	0,19
chr15	76184368	76184477	A-E	665	.	76184422	76184423	255,215,0	2	1,1	0,108
chr15	77359765	77360149	A-E	503	.	77359984	77359985	255,215,0	2	56,1	0,383
chr15	77711297	77711793	A-E	510	.	77711477	77711478	255,215,0	2	135,270	0,226
chr15	78286845	78286973	A-E	835	.	78286908	78286909	255,215,0	2	1,1	0,127
chr15	78349020	78349061	A-E	606	.	78349040	78349041	255,215,0	2	1,1	0,40
chr15	79152222	79152439	A-E	660	.	79152327	79152328	255,215,0	2	1,6	0,211
chr15	79167451	79167677	A-E	805	.	79167527	79167528	255,215,0	2	1,73	0,153
chr15	80748113	80748490	A-E	722	.	80748300	80748301	255,215,0	2	1,3	0,374
chr15	80989876	80990005	A-E	541	.	80989900	80989901	255,215,0	2	1,81	0,48
chr15	83680959	83681167	A-E	502	.	83681098	83681099	255,215,0	2	73,1	0,207
chr15	83954581	83954845	A-E	655	.	83954784	83954785	255,215,0	2	181,38	0,226
chr15	85278485	85278605	A-E	964	.	85278507	85278508	255,215,0	2	1,75	0,45
chr15	85535505	85535618	A-E	728	.	85535514	85535515	255,215,0	2	1,94	0,19
chr15	86337296	86337374	A-E	611	.	86337334	86337335	255,215,0	2	1,1	0,77
chr15	88191723	88191894	A-E	840	.	88191808	88191809	255,215,0	2	1,1	0,170
chr15	89648424	89648609	A-E	930	.	89648516	89648517	255,215,0	2	1,1	0,184
chr15	89655617	89655997	A-E	781	.	89655673	89655674	255,215,0	2	1,268	0,112
chr15	89672730	89673081	A-E	599	.	89673050	89673051	255,215,0	2	292,1	0,350
chr15	89974045	89974416	A-E	580	.	89974246	89974247	255,215,0	2	34,1	0,370
chr15	90005846	90006063	A-E	594	.	90005952	90005953	255,215,0	2	2,5	0,212
chr15	90366635	90367145	A-E	600	.	90366907	90366908	255,215,0	2	218,183	0,327
chr15	90418263	90418454	A-E	742	.	90418315	90418316	255,215,0	2	34,120	0,71
chr15	90547918	90548344	A-E	574	.	90548144	90548145	255,215,0	2	223,195	0,231
chr15	90641433	90641611	A-E	830	.	90641525	90641526	255,215,0	2	8,1	0,177
chr15	90932475	90932593	A-E	768	.	90932533	90932534	255,215,0	2	1,2	0,116
chr15	90956663	90957017	A-E	772	.	90956753	90956754	255,215,0	2	7,180	0,174
chr15	91006619	91006874	A-E	494	.	91006745	91006746	255,215,0	2	31,33	0,222
chr15	91105278	91105623	A-E	522	.	91105362	91105363	255,215,0	2	4,179	0,166
chr15	91414182	91414812	A-E	476	.	91414231	91414232	255,215,0	2	48,578	0,52
chr15	92409805	92409861	A-E	604	.	92409832	92409833	255,215,0	2	1,1	0,55
chr15	92509195	92509613	A-E	930	.	92509419	92509420	255,215,0	2	33,1	0,417
chr15	93362726	93362768	A-E	826	.	93362746	93362747	255,215,0	2	1,1	0,41
chr15	93374780	93375598	A-E	916	.	93375183	93375184	255,215,0	2	363,373	0,445
chr15	93413615	93413777	A-E	884	.	93413693	93413694	255,215,0	2	4,8	0,154
chr15	93446316	93446752	A-E	788	.	93446384	93446385	255,215,0	2	8,306	0,130
chr15	93458042	93458417	A-E	734	.	93458140	93458141	255,215,0	2	64,242	0,133
chr15	93464812	93465068	A-E	717	.	93464860	93464861	255,215,0	2	7,165	0,91
chr15	93465072	93465427	A-E	767	.	93465182	93465183	255,215,0	2	11,144	0,211
chr15	93579195	93579384	A-E	561	.	93579289	93579290	255,215,0	2	1,1	0,188
chr15	95456119	95456183	A-E	984	.	95456150	95456151	255,215,0	2	1,1	0,63
chr15	96100868	96101018	A-E	991	.	96100979	96100980	255,215,0	2	74,1	0,149
chr15	96797361	96797665	A-E	550	.	96797596	96797597	255,215,0	2	169,1	0,303
chr15	96880003	96880282	A-E	879	.	96880040	96880041	255,215,0	2	2,205	0,74
chr15	96883860	96883905	A-E	651	.	96883883	96883884	255,215,0	2	4,2	0,43
chr15	99194920	99195445	A-E	836	.	99195035	99195036	255,215,0	2	1,294	0,231
chr15	99343831	99344108	A-E	908	.	99344057	99344058	255,215,0	2	182,6	0,271
chr15	99366453	99366700	A-E	931	.	99366574	99366575	255,215,0	2	1,5	0,242
chr15	99418136	99418506	A-E	621	.	99418277	99418278	255,215,0	2	1,87	0,283
chr15	99419582	99419943	A-E	608	.	99419762	99419763	255,215,0	2	1,1	0,360
chr15	99663514	99663523	A-E	738	.	99663518	99663519	255,215,0	2	2,2	0,7
chr15	100243956	100244145	A-E	472	.	100244049	100244050	255,215,0	2	1,2	0,187
chr15	101273505	101273638	A-E	498	.	101273540	101273541	255,215,0	2	1,63	0,70
chr15	101610937	101611062	A-E	782	.	101610939	101610940	255,215,0	2	1,120	0,5
chr15	101611095	101611494	A-E	737	.	101611257	101611258	255,215,0	2	1,74	0,325
chr15	101790495	101790786	A-E	810	.	101790608	101790609	255,215,0	2	1,64	0,227
chr16	121883	122010	A-E	717	.	121946	121947	255,215,0	2	1,1	0,126
chr16	579212	579381	A-E	801	.	579342	579343	255,215,0	2	95,2	0,167
chr16	729341	729555	A-E	663	.	729449	729450	255,215,0	2	51,48	0,166
chr16	1047571	1047969	A-E	578	.	1047955	1047956	255,215,0	2	373,1	0,397
chr16	1663596	1664040	A-E	633	.	1663777	1663778	255,215,0	2	1,81	0,363
chr16	2060366	2060419	A-E	966	.	2060385	2060386	255,215,0	2	1,15	0,38
chr16	2517608	2517963	A-E	755	.	2517699	2517700	255,215,0	2	40,212	0,143
chr16	2565508	2565886	A-E	525	.	2565581	2565582	255,215,0	2	49,279	0,99
chr16	2801504	2801643	A-E	831	.	2801573	2801574	255,215,0	2	1,1	0,138
chr16	2804659	2804942	A-E	901	.	2804690	2804691	255,215,0	2	1,221	0,62
chr16	2917931	2918273	A-E	928	.	2918245	2918246	255,215,0	2	305,17	0,325
chr16	2963024	2963143	A-E	846	.	2963082	2963083	255,215,0	2	1,2	0,117
chr16	3174225	3174888	A-E	755	.	3174857	3174858	255,215,0	2	604,1	0,662
chr16	3183822	3184065	A-E	788	.	3184054	3184055	255,215,0	2	224,1	0,242
chr16	3200393	3200919	A-E	814	.	3200596	3200597	255,215,0	2	197,315	0,211
chr16	3202679	3202971	A-E	556	.	3202883	3202884	255,215,0	2	194,77	0,215
chr16	3208597	3209146	A-E	687	.	3208817	3208818	255,215,0	2	170,278	0,271
chr16	3996222	3996431	A-E	942	.	3996342	3996343	255,215,0	2	70,37	0,172
chr16	4103455	4103815	A-E	806	.	4103501	4103502	255,215,0	2	30,297	0,63
chr16	4233149	4233551	A-E	511	.	4233168	4233169	255,215,0	2	11,373	0,29
chr16	4233647	4234082	A-E	473	.	4234012	4234013	255,215,0	2	334,37	0,398
chr16	4321264	4321411	A-E	947	.	4321304	4321305	255,215,0	2	2,67	0,80
chr16	4474765	4474960	A-E	796	.	4474927	4474928	255,215,0	2	132,1	0,194
chr16	4899106	4899190	A-E	524	.	4899147	4899148	255,215,0	2	1,1	0,83
chr16	4994756	4994904	A-E	968	.	4994829	4994830	255,215,0	2	1,1	0,147
chr16	9187518	9187809	A-E	695	.	9187582	9187583	255,215,0	2	2,163	0,128
chr16	10746087	10746264	A-E	561	.	10746175	10746176	255,215,0	2	1,1	0,176
chr16	10746791	10746898	A-E	943	.	10746844	10746845	255,215,0	2	1,1	0,106
chr16	10838262	10838635	A-E	898	.	10838364	10838365	255,215,0	2	38,206	0,167
chr16	11086769	11086952	A-E	621	.	11086816	11086817	255,215,0	2	1,89	0,94
chr16	11227291	11227569	A-E	994	.	11227429	11227430	255,215,0	2	1,1	0,277
chr16	11229337	11229477	A-E	737	.	11229406	11229407	255,215,0	2	1,1	0,139
chr16	11422424	11422646	A-E	834	.	11422551	11422552	255,215,0	2	103,69	0,153
chr16	11590987	11591371	A-E	755	.	11591181	11591182	255,215,0	2	61,55	0,329
chr16	11678542	11678746	A-E	731	.	11678702	11678703	255,215,0	2	141,24	0,180
chr16	11720946	11721117	A-E	959	.	11721060	11721061	255,215,0	2	59,1	0,170
chr16	11722066	11722256	A-E	940	.	11722069	11722070	255,215,0	2	1,184	0,6
chr16	11735243	11735249	A-E	969	.	11735245	11735246	255,215,0	2	1,1	0,5
chr16	12007429	12007866	A-E	719	.	12007780	12007781	255,215,0	2	324,57	0,380
chr16	12007980	12008307	A-E	768	.	12008283	12008284	255,215,0	2	285,4	0,323
chr16	12008398	12008797	A-E	770	.	12008597	12008598	255,215,0	2	1,1	0,398
chr16	14050993	14051200	A-E	522	.	14051171	14051172	255,215,0	2	152,1	0,206
chr16	14403974	14403986	A-E	802	.	14403977	14403978	255,215,0	2	1,6	0,6
chr16	14404276	14404618	A-E	733	.	14404407	14404408	255,215,0	2	15,94	0,248
chr16	14595290	14595675	A-E	706	.	14595460	14595461	255,215,0	2	3,47	0,338
chr16	14659265	14659290	A-E	495	.	14659277	14659278	255,215,0	2	1,1	0,24
chr16	14727896	14728123	A-E	949	.	14728041	14728042	255,215,0	2	66,1	0,226
chr16	15767410	15767423	A-E	595	.	15767415	15767416	255,215,0	2	1,3	0,10
chr16	16044554	16044968	A-E	733	.	16044691	16044692	255,215,0	2	31,169	0,245
chr16	16121929	16122152	A-E	513	.	16121980	16121981	255,215,0	2	10,129	0,94
chr16	19016900	19017201	A-E	747	.	19017061	19017062	255,215,0	2	23,1	0,300
chr16	19097906	19098206	A-E	559	.	19097970	19097971	255,215,0	2	25,196	0,104
chr16	20917792	20918142	A-E	713	.	20917910	20917911	255,215,0	2	1,114	0,236
chr16	21313038	21313245	A-E	529	.	21313157	21313158	255,215,0	2	84,51	0,156
chr16	21623052	21623702	A-E	651	.	21623332	21623333	255,215,0	2	259,347	0,303
chr16	22202219	22202461	A-E	627	.	22202316	22202317	255,215,0	2	1,47	0,195
chr16	22207042	22207397	A-E	577	.	22207175	22207176	255,215,0	2	115,203	0,152
chr16	23520476	23520789	A-E	810	.	23520770	23520771	255,215,0	2	277,1	0,312
chr16	24150705	24150908	A-E	924	.	24150806	24150807	255,215,0	2	1,1	0,202
chr16	25005690	25005854	A-E	810	.	25005771	25005772	255,215,0	2	1,1	0,163
chr16	25017768	25017970	A-E	873	.	25017932	25017933	255,215,0	2	129,1	0,201
chr16	25025498	25025571	A-E	566	.	25025534	25025535	255,215,0	2	1,1	0,72
chr16	25025647	25025977	A-E	749	.	25025928	25025929	255,215,0	2	234,1	0,329
chr16	25430499	25430826	A-E	598	.	25430662	25430663	255,215,0	2	1,1	0,326
chr16	27338686	27338882	A-E	968	.	27338761	27338762	255,215,0	2	23,67	0,129
chr16	27379401	27379520	A-E	627	.	27379511	27379512	255,215,0	2	103,1	0,118
chr16	28985191	28985568	A-E	754	.	28985309	28985310	255,215,0	2	1,140	0,237
chr16	30797544	30797562	A-E	518	.	30797550	30797551	255,215,0	2	1,6	0,12
chr16	30887816	30887992	A-E	832	.	30887963	30887964	255,215,0	2	121,1	0,175
chr16	30961321	30961801	A-E	840	.	30961649	30961650	255,215,0	2	282,104	0,376
chr16	31520268	31520460	A-E	790	.	31520453	31520454	255,215,0	2	180,1	0,191
chr16	31886412	31887088	A-E	642	.	31886499	31886500	255,215,0	2	80,580	0,96
chr16	31891540	31891812	A-E	720	.	31891604	31891605	255,215,0	2	1,144	0,128
chr16	46863838	46863969	A-E	515	.	46863903	46863904	255,215,0	2	1,1	0,130
chr16	47071767	47071978	A-E	549	.	47071903	47071904	255,215,0	2	64,1	0,210
chr16	48640888	48641249	A-E	666	.	48640999	48641000	255,215,0	2	52,189	0,172
chr16	48657176	48657539	A-E	861	.	48657279	48657280	255,215,0	2	46,202	0,161
chr16	50279322	50279680	A-E	864	.	50279377	50279378	255,215,0	2	1,248	0,110
chr16	50840423	50840781	A-E	765	.	50840495	50840496	255,215,0	2	1,213	0,145
chr16	54691459	54691790	A-E	982	.	54691624	54691625	255,215,0	2	2,1	0,330
chr16	55471492	55471915	A-E	717	.	55471742	55471743	255,215,0	2	200,121	0,302
chr16	55813376	55813628	A-E	860	.	55813425	55813426	255,215,0	2	1,153	0,99
chr16	56483112	56483275	A-E	504	.	56483222	56483223	255,215,0	2	59,1	0,162
chr16	56552506	56552614	A-E	929	.	56552559	56552560	255,215,0	2	1,1	0,107
chr16	56841049	56841253	A-E	754	.	56841150	56841151	255,215,0	2	1,1	0,203
chr16	56882732	56882812	A-E	653	.	56882772	56882773	255,215,0	2	2,1	0,79
chr16	56882936	56883304	A-E	920	.	56883135	56883136	255,215,0	2	33,1	0,367
chr16	56895392	56895762	A-E	716	.	56895680	56895681	255,215,0	2	208,1	0,369
chr16	57316761	57317116	A-E	718	.	57317046	57317047	255,215,0	2	218,1	0,354
chr16	57422104	57422156	A-E	798	.	57422115	57422116	255,215,0	2	2,30	0,22
chr16	57514262	57514399	A-E	592	.	57514367	57514368	255,215,0	2	75,1	0,136
chr16	57654869	57655095	A-E	553	.	57654934	57654935	255,215,0	2	1,96	0,130
chr16	57834524	57834622	A-E	766	.	57834572	57834573	255,215,0	2	1,1	0,97
chr16	57835113	57835336	A-E	802	.	57835224	57835225	255,215,0	2	1,1	0,222
chr16	57841964	57842337	A-E	792	.	57842235	57842236	255,215,0	2	259,88	0,285
chr16	57843832	57843998	A-E	865	.	57843861	57843862	255,215,0	2	1,107	0,59
chr16	58161363	58161722	A-E	624	.	58161409	58161410	255,215,0	2	1,267	0,92
chr16	66587187	66587393	A-E	760	.	66587310	66587311	255,215,0	2	95,54	0,152
chr16	66614563	66614735	A-E	852	.	66614684	66614685	255,215,0	2	72,1	0,171
chr16	66775565	66775648	A-E	722	.	66775606	66775607	255,215,0	2	1,1	0,82
chr16	67011641	67011860	A-E	406	.	67011694	67011695	255,215,0	2	1,113	0,106
chr16	67102429	67102470	A-E	666	.	67102435	67102436	255,215,0	2	1,28	0,13
chr16	67145215	67145380	A-E	579	.	67145275	67145276	255,215,0	2	1,44	0,121
chr16	67302156	67302249	A-E	527	.	67302214	67302215	255,215,0	2	28,3	0,90
chr16	67538327	67538734	A-E	945	.	67538467	67538468	255,215,0	2	46,171	0,236
chr16	67548404	67548498	A-E	779	.	67548450	67548451	255,215,0	2	1,1	0,93
chr16	67550593	67550814	A-E	655	.	67550727	67550728	255,215,0	2	49,1	0,220
chr16	68234152	68234239	A-E	810	.	68234195	68234196	255,215,0	2	1,1	0,86
chr16	68268512	68268873	A-E	884	.	68268523	68268524	255,215,0	2	4,341	0,20
chr16	68366402	68366673	A-E	621	.	68366537	68366538	255,215,0	2	1,1	0,270
chr16	68554402	68554684	A-E	597	.	68554542	68554543	255,215,0	2	1,1	0,281
chr16	69478106	69478209	A-E	666	.	69478130	69478131	255,215,0	2	1,55	0,48
chr16	70438069	70438636	A-E	547	.	70438387	70438388	255,215,0	2	256,186	0,381
chr16	70470997	70471281	A-E	519	.	70471213	70471214	255,215,0	2	150,1	0,283
chr16	70741237	70741599	A-E	765	.	70741417	70741418	255,215,0	2	1,1	0,361
chr16	71850535	71850824	A-E	664	.	71850760	71850761	255,215,0	2	164,1	0,288
chr16	72501011	72501297	A-E	640	.	72501153	72501154	255,215,0	2	1,1	0,285
chr16	72942270	72942637	A-E	701	.	72942453	72942454	255,215,0	2	1,1	0,366
chr16	73084736	73084829	A-E	582	.	73084782	73084783	255,215,0	2	1,1	0,92
chr16	73085906	73086006	A-E	498	.	73085955	73085956	255,215,0	2	1,1	0,99
chr16	73087213	73087865	A-E	988	.	73087512	73087513	255,215,0	2	287,340	0,312
chr16	73088640	73089206	A-E	545	.	73088990	73088991	255,215,0	2	301,166	0,400
chr16	73089476	73089837	A-E	921	.	73089547	73089548	255,215,0	2	2,219	0,142
chr16	73090275	73090565	A-E	904	.	73090442	73090443	255,215,0	2	46,1	0,289
chr16	73098144	73098678	A-E	800	.	73098167	73098168	255,215,0	2	1,487	0,47
chr16	75034794	75034994	A-E	693	.	75034868	75034869	255,215,0	2	13,64	0,136
chr16	75283958	75284198	A-E	739	.	75284077	75284078	255,215,0	2	1,1	0,239
chr16	75376248	75376522	A-E	656	.	75376384	75376385	255,215,0	2	1,1	0,273
chr16	75683626	75683906	A-E	728	.	75683765	75683766	255,215,0	2	1,2	0,278
chr16	80872012	80872061	A-E	896	.	80872036	80872037	255,215,0	2	1,1	0,48
chr16	80966654	80967021	A-E	964	.	80966958	80966959	255,215,0	2	244,1	0,366
chr16	81038389	81038511	A-E	602	.	81038493	81038494	255,215,0	2	89,1	0,121
chr16	81479712	81480701	A-E	786	.	81480092	81480093	255,215,0	2	312,540	0,449
chr16	84734426	84734578	A-E	507	.	84734456	84734457	255,215,0	2	1,91	0,61
chr16	84763438	84763832	A-E	858	.	84763591	84763592	255,215,0	2	4,90	0,304
chr16	84764167	84764606	A-E	642	.	84764266	84764267	255,215,0	2	58,297	0,142
chr16	84840048	84840432	A-E	598	.	84840056	84840057	255,215,0	2	2,368	0,16
chr16	85028030	85028100	A-E	726	.	85028086	85028087	255,215,0	2	47,3	0,67
chr16	85406416	85406610	A-E	835	.	85406495	85406496	255,215,0	2	1,36	0,158
chr16	85558554	85558944	A-E	515	.	85558787	85558788	255,215,0	2	79,1	0,389
chr16	85586975	85588809	A-E	789	.	85587300	85587301	255,215,0	2	286,1469	0,365
chr16	85591610	85591727	A-E	799	.	85591694	85591695	255,215,0	2	53,1	0,116
chr16	85766968	85767111	A-E	621	.	85767080	85767081	255,215,0	2	84,1	0,142
chr16	85767272	85767637	A-E	594	.	85767454	85767455	255,215,0	2	2,1	0,364
chr16	85995905	85996102	A-E	910	.	85996007	85996008	255,215,0	2	42,33	0,164
chr16	86377448	86377670	A-E	911	.	86377558	86377559	255,215,0	2	1,1	0,221
chr16	86500923	86500937	A-E	755	.	86500929	86500930	255,215,0	2	1,1	0,13
chr16	86774538	86774673	A-E	579	.	86774605	86774606	255,215,0	2	1,1	0,134
chr16	86775121	86775409	A-E	757	.	86775224	86775225	255,215,0	2	12,93	0,195
chr16	87421939	87422407	A-E	954	.	87422147	87422148	255,215,0	2	118,169	0,299
chr16	87428117	87428209	A-E	557	.	87428176	87428177	255,215,0	2	29,1	0,91
chr16	87491369	87491565	A-E	913	.	87491536	87491537	255,215,0	2	141,1	0,195
chr16	87498033	87498705	A-E	856	.	87498431	87498432	255,215,0	2	351,225	0,447
chr16	87551665	87551671	A-E	805	.	87551666	87551667	255,215,0	2	1,3	0,3
chr16	87811524	87811882	A-E	970	.	87811664	87811665	255,215,0	2	139,215	0,143
chr16	87812654	87813065	A-E	662	.	87812977	87812978	255,215,0	2	300,64	0,347
chr16	87823862	87824034	A-E	969	.	87823947	87823948	255,215,0	2	1,1	0,171
chr16	87840082	87840209	A-E	930	.	87840163	87840164	255,215,0	2	41,4	0,123
chr16	87886784	87888048	A-E	922	.	87887610	87887611	255,215,0	2	751,361	0,903
chr16	87894119	87894523	A-E	864	.	87894516	87894517	255,215,0	2	393,1	0,403
chr16	88278862	88278971	A-E	679	.	88278917	88278918	255,215,0	2	7,4	0,105
chr16	89307359	89308128	A-E	459	.	89307554	89307555	255,215,0	2	87,465	0,304
chr16	89392350	89392687	A-E	653	.	89392627	89392628	255,215,0	2	226,8	0,329
chr16	89461543	89461797	A-E	879	.	89461694	89461695	255,215,0	2	51,1	0,253
chr16	89557852	89558189	A-E	778	.	89558049	89558050	255,215,0	2	63,4	0,333
chr16	89573610	89573931	A-E	825	.	89573737	89573738	255,215,0	2	1,66	0,255
chr16	89723117	89723204	A-E	620	.	89723195	89723196	255,215,0	2	71,1	0,86
chr16	89766423	89766917	A-E	855	.	89766616	89766617	255,215,0	2	126,233	0,261
chr16	89941008	89941206	A-E	509	.	89941036	89941037	255,215,0	2	3,144	0,54
chr16	90148459	90148644	A-E	564	.	90148517	90148518	255,215,0	2	1,69	0,116
chr17	597417	597783	A-E	980	.	597744	597745	255,215,0	2	307,18	0,348
chr17	654300	654699	A-E	919	.	654469	654470	255,215,0	2	1,61	0,338
chr17	964236	964407	A-E	956	.	964320	964321	255,215,0	2	1,3	0,168
chr17	1015120	1015213	A-E	762	.	1015185	1015186	255,215,0	2	39,1	0,92
chr17	1018420	1018605	A-E	982	.	1018497	1018498	255,215,0	2	13,43	0,142
chr17	1018605	1018859	A-E	948	.	1018815	1018816	255,215,0	2	169,1	0,253
chr17	1106581	1106981	A-E	697	.	1106716	1106717	255,215,0	2	10,139	0,261
chr17	1301431	1301699	A-E	721	.	1301658	1301659	255,215,0	2	188,1	0,267
chr17	1391218	1391512	A-E	928	.	1391433	1391434	255,215,0	2	182,45	0,249
chr17	1391926	1392071	A-E	847	.	1392007	1392008	255,215,0	2	20,1	0,144
chr17	1464237	1465325	A-E	813	.	1465272	1465273	255,215,0	2	984,1	0,1087
chr17	2004980	2005161	A-E	836	.	2005148	2005149	255,215,0	2	157,1	0,180
chr17	2497984	2498430	A-E	546	.	2498255	2498256	255,215,0	2	178,81	0,365
chr17	2498555	2498733	A-E	829	.	2498642	2498643	255,215,0	2	1,3	0,175
chr17	2907694	2907946	A-E	596	.	2907736	2907737	255,215,0	2	1,168	0,84
chr17	3625826	3625979	A-E	568	.	3625834	3625835	255,215,0	2	1,137	0,16
chr17	4063608	4063850	A-E	567	.	4063611	4063612	255,215,0	2	1,236	0,6
chr17	4233037	4233303	A-E	640	.	4233169	4233170	255,215,0	2	1,1	0,265
chr17	6396224	6396493	A-E	991	.	6396379	6396380	255,215,0	2	45,2	0,267
chr17	7118039	7118178	A-E	514	.	7118096	7118097	255,215,0	2	1,24	0,115
chr17	7740833	7740947	A-E	690	.	7740890	7740891	255,215,0	2	2,1	0,113
chr17	7746295	7746944	A-E	861	.	7746430	7746431	255,215,0	2	105,482	0,167
chr17	7747771	7748016	A-E	614	.	7747912	7747913	255,215,0	2	40,1	0,244
chr17	7790544	7791169	A-E	676	.	7790987	7790988	255,215,0	2	392,130	0,495
chr17	8041932	8042438	A-E	787	.	8042327	8042328	255,215,0	2	358,73	0,433
chr17	8056609	8057165	A-E	924	.	8057154	8057155	255,215,0	2	538,2	0,554
chr17	8090038	8090540	A-E	947	.	8090162	8090163	255,215,0	2	109,362	0,140
chr17	8090795	8091158	A-E	909	.	8090848	8090849	255,215,0	2	1,256	0,107
chr17	8103328	8103700	A-E	785	.	8103594	8103595	255,215,0	2	224,62	0,310
chr17	9432511	9432744	A-E	720	.	9432626	9432627	255,215,0	2	1,2	0,231
chr17	9667038	9667443	A-E	962	.	9667124	9667125	255,215,0	2	13,244	0,161
chr17	10601889	10601931	A-E	876	.	10601909	10601910	255,215,0	2	1,1	0,41
chr17	15366911	15366949	A-E	669	.	15366929	15366930	255,215,0	2	1,1	0,37
chr17	15818144	15818549	A-E	772	.	15818287	15818288	255,215,0	2	97,215	0,190
chr17	16190220	16190341	A-E	957	.	16190279	16190280	255,215,0	2	1,2	0,119
chr17	17590307	17590669	A-E	518	.	17590487	17590488	255,215,0	2	1,1	0,361
chr17	17615512	17615802	A-E	569	.	17615656	17615657	255,215,0	2	1,1	0,289
chr17	17655099	17655297	A-E	692	.	17655198	17655199	255,215,0	2	71,69	0,129
chr17	17655973	17656078	A-E	668	.	17655982	17655983	255,215,0	2	1,86	0,19
chr17	17738470	17738790	A-E	773	.	17738763	17738764	255,215,0	2	269,1	0,319
chr17	17943789	17944137	A-E	706	.	17944134	17944135	255,215,0	2	344,1	0,347
chr17	18216884	18217230	A-E	820	.	18217058	18217059	255,215,0	2	4,1	0,345
chr17	18753063	18753386	A-E	591	.	18753224	18753225	255,215,0	2	1,1	0,322
chr17	19550353	19550703	A-E	928	.	19550673	19550674	255,215,0	2	293,1	0,349
chr17	19769871	19770055	A-E	861	.	19769962	19769963	255,215,0	2	1,1	0,183
chr17	19800672	19801026	A-E	795	.	19800940	19800941	255,215,0	2	191,7	0,347
chr17	19967263	19967481	A-E	846	.	19967299	19967300	255,215,0	2	1,146	0,72
chr17	20811880	20812088	A-E	784	.	20812035	20812036	255,215,0	2	120,16	0,192
chr17	21003102	21003338	A-E	841	.	21003244	21003245	255,215,0	2	50,1	0,235
chr17	21115793	21115977	A-E	679	.	21115884	21115885	255,215,0	2	1,1	0,183
chr17	21190362	21190811	A-E	952	.	21190457	21190458	255,215,0	2	1,258	0,191
chr17	21226380	21226540	A-E	951	.	21226470	21226471	255,215,0	2	47,25	0,135
chr17	21314266	21314620	A-E	904	.	21314559	21314560	255,215,0	2	250,16	0,338
chr17	21360373	21360746	A-E	777	.	21360456	21360457	255,215,0	2	1,207	0,166
chr17	25659975	25660361	A-E	844	.	25659996	25659997	255,215,0	2	1,343	0,43
chr17	25660393	25660448	A-E	983	.	25660426	25660427	255,215,0	2	16,3	0,52
chr17	25680773	25681097	A-E	546	.	25680982	25680983	255,215,0	2	186,90	0,234
chr17	25821729	25821988	A-E	872	.	25821799	25821800	255,215,0	2	1,118	0,141
chr17	25878348	25878597	A-E	562	.	25878365	25878366	255,215,0	2	1,214	0,35
chr17	25897301	25897581	A-E	841	.	25897457	25897458	255,215,0	2	36,3	0,277
chr17	26216019	26216352	A-E	900	.	26216294	26216295	255,215,0	2	219,1	0,332
chr17	26384986	26385325	A-E	680	.	26384991	26384992	255,215,0	2	1,328	0,11
chr17	26683418	26683540	A-E	536	.	26683514	26683515	255,215,0	2	73,1	0,121
chr17	26973464	26973577	A-E	596	.	26973552	26973553	255,215,0	2	84,19	0,94
chr17	26990389	26990780	A-E	735	.	26990401	26990402	255,215,0	2	1,366	0,25
chr17	27435027	27435299	A-E	974	.	27435162	27435163	255,215,0	2	1,1	0,271
chr17	27505122	27505447	A-E	906	.	27505416	27505417	255,215,0	2	265,1	0,324
chr17	27505855	27506182	A-E	898	.	27506150	27506151	255,215,0	2	265,1	0,326
chr17	27618828	27619089	A-E	504	.	27618984	27618985	255,215,0	2	54,1	0,260
chr17	27919265	27919579	A-E	867	.	27919302	27919303	255,215,0	2	1,239	0,75
chr17	28037853	28038223	A-E	974	.	28038203	28038204	255,215,0	2	332,1	0,369
chr17	28071562	28071784	A-E	607	.	28071773	28071774	255,215,0	2	202,1	0,221
chr17	28431711	28432027	A-E	689	.	28431732	28431733	255,215,0	2	1,274	0,42
chr17	28690878	28691275	A-E	749	.	28691029	28691030	255,215,0	2	1,95	0,302
chr17	29423002	29423043	A-E	747	.	29423035	29423036	255,215,0	2	27,1	0,40
chr17	29876692	29877391	A-E	629	.	29877038	29877039	255,215,0	2	308,314	0,385
chr17	29886078	29886383	A-E	513	.	29886186	29886187	255,215,0	2	93,180	0,125
chr17	30454508	30454866	A-E	901	.	30454536	30454537	255,215,0	2	23,324	0,34
chr17	33308105	33308518	A-E	762	.	33308342	33308343	255,215,0	2	219,156	0,257
chr17	33409289	33409591	A-E	793	.	33409564	33409565	255,215,0	2	251,1	0,301
chr17	33411990	33412300	A-E	769	.	33412230	33412231	255,215,0	2	220,49	0,261
chr17	33894728	33895271	A-E	836	.	33895035	33895036	255,215,0	2	253,181	0,362
chr17	33915597	33915666	A-E	762	.	33915623	33915624	255,215,0	2	1,16	0,53
chr17	34889359	34889514	A-E	671	.	34889436	34889437	255,215,0	2	1,1	0,154
chr17	34949303	34949524	A-E	694	.	34949360	34949361	255,215,0	2	1,106	0,115
chr17	35307010	35307210	A-E	630	.	35307109	35307110	255,215,0	2	1,1	0,199
chr17	35848496	35848677	A-E	769	.	35848578	35848579	255,215,0	2	1,17	0,164
chr17	35854732	35854898	A-E	780	.	35854814	35854815	255,215,0	2	1,2	0,164
chr17	36620233	36620512	A-E	607	.	36620237	36620238	255,215,0	2	3,273	0,6
chr17	36621049	36621379	A-E	785	.	36621105	36621106	255,215,0	2	1,217	0,113
chr17	36621427	36621860	A-E	978	.	36621461	36621462	255,215,0	2	9,373	0,60
chr17	36762702	36763027	A-E	657	.	36762884	36762885	255,215,0	2	42,2	0,323
chr17	36859229	36859333	A-E	907	.	36859331	36859332	255,215,0	2	103,1	0,103
chr17	36907984	36908100	A-E	833	.	36908041	36908042	255,215,0	2	1,1	0,115
chr17	36954843	36955016	A-E	777	.	36954929	36954930	255,215,0	2	1,1	0,172
chr17	37024555	37024788	A-E	576	.	37024706	37024707	255,215,0	2	77,7	0,226
chr17	37183411	37183573	A-E	838	.	37183458	37183459	255,215,0	2	9,76	0,86
chr17	37310639	37310894	A-E	879	.	37310823	37310824	255,215,0	2	116,1	0,254
chr17	37558785	37559227	A-E	943	.	37559070	37559071	255,215,0	2	130,1	0,441
chr17	37773995	37774122	A-E	824	.	37774042	37774043	255,215,0	2	1,32	0,95
chr17	37845270	37845675	A-E	554	.	37845492	37845493	255,215,0	2	42,1	0,404
chr17	38226507	38226618	A-E	955	.	38226562	38226563	255,215,0	2	1,1	0,110
chr17	38228645	38228860	A-E	892	.	38228725	38228726	255,215,0	2	1,55	0,160
chr17	38231838	38232188	A-E	966	.	38231910	38231911	255,215,0	2	1,206	0,144
chr17	38267464	38267896	A-E	701	.	38267786	38267787	255,215,0	2	214,1	0,431
chr17	38280546	38280817	A-E	665	.	38280584	38280585	255,215,0	2	1,194	0,77
chr17	38335803	38336070	A-E	694	.	38335850	38335851	255,215,0	2	1,173	0,94
chr17	38475289	38475609	A-E	781	.	38475514	38475515	255,215,0	2	133,1	0,319
chr17	38503168	38503421	A-E	689	.	38503286	38503287	255,215,0	2	1,17	0,236
chr17	38630978	38631299	A-E	555	.	38631287	38631288	255,215,0	2	300,1	0,320
chr17	38641814	38641838	A-E	530	.	38641825	38641826	255,215,0	2	1,1	0,23
chr17	38656248	38656649	A-E	917	.	38656317	38656318	255,215,0	2	1,262	0,139
chr17	38678609	38678667	A-E	812	.	38678637	38678638	255,215,0	2	1,1	0,57
chr17	39653200	39653351	A-E	848	.	39653234	39653235	255,215,0	2	2,83	0,68
chr17	39667444	39667684	A-E	640	.	39667580	39667581	255,215,0	2	40,6	0,234
chr17	39701027	39701102	A-E	506	.	39701064	39701065	255,215,0	2	1,1	0,74
chr17	39704244	39704516	A-E	951	.	39704342	39704343	255,215,0	2	87,162	0,110
chr17	39737248	39737601	A-E	706	.	39737500	39737501	255,215,0	2	154,1	0,352
chr17	39804842	39804901	A-E	745	.	39804871	39804872	255,215,0	2	1,1	0,58
chr17	39811070	39811272	A-E	686	.	39811170	39811171	255,215,0	2	1,1	0,201
chr17	39822130	39822941	A-E	578	.	39822322	39822323	255,215,0	2	165,591	0,220
chr17	39823354	39823685	A-E	604	.	39823436	39823437	255,215,0	2	31,197	0,134
chr17	39853449	39853779	A-E	695	.	39853613	39853614	255,215,0	2	1,1	0,329
chr17	39940309	39940757	A-E	557	.	39940739	39940740	255,215,0	2	414,1	0,447
chr17	40073385	40073744	A-E	623	.	40073440	40073441	255,215,0	2	1,248	0,111
chr17	40073979	40074424	A-E	803	.	40074193	40074194	255,215,0	2	80,96	0,349
chr17	40425234	40425914	A-E	588	.	40425771	40425772	255,215,0	2	467,72	0,608
chr17	40426759	40427449	A-E	658	.	40427014	40427015	255,215,0	2	204,383	0,307
chr17	40517094	40517456	A-E	568	.	40517392	40517393	255,215,0	2	288,53	0,309
chr17	40519226	40519364	A-E	496	.	40519358	40519359	255,215,0	2	130,2	0,136
chr17	40530997	40531540	A-E	613	.	40531422	40531423	255,215,0	2	377,68	0,475
chr17	40539110	40539537	A-E	828	.	40539348	40539349	255,215,0	2	216,166	0,261
chr17	41324007	41324241	A-E	949	.	41324142	41324143	255,215,0	2	38,1	0,233
chr17	41392991	41393278	A-E	867	.	41393147	41393148	255,215,0	2	41,15	0,272
chr17	41393441	41393870	A-E	541	.	41393578	41393579	255,215,0	2	125,279	0,150
chr17	41434052	41434419	A-E	595	.	41434288	41434289	255,215,0	2	107,1	0,366
chr17	41438716	41439191	A-E	658	.	41438854	41438855	255,215,0	2	19,217	0,258
chr17	41445318	41445807	A-E	858	.	41445579	41445580	255,215,0	2	142,107	0,382
chr17	41496344	41496621	A-E	960	.	41496570	41496571	255,215,0	2	178,1	0,276
chr17	41534328	41534567	A-E	876	.	41534444	41534445	255,215,0	2	1,7	0,232
chr17	41562688	41562974	A-E	826	.	41562830	41562831	255,215,0	2	1,1	0,285
chr17	42142976	42143260	A-E	849	.	42143117	42143118	255,215,0	2	1,1	0,283
chr17	42185965	42186235	A-E	491	.	42186194	42186195	255,215,0	2	200,10	0,260
chr17	42188482	42188774	A-E	614	.	42188659	42188660	255,215,0	2	152,88	0,204
chr17	42423764	42423791	A-E	668	.	42423777	42423778	255,215,0	2	1,1	0,26
chr17	42579431	42579600	A-E	638	.	42579462	42579463	255,215,0	2	20,126	0,43
chr17	43129691	43129890	A-E	903	.	43129790	43129791	255,215,0	2	1,1	0,198
chr17	43200086	43200194	A-E	995	.	43200153	43200154	255,215,0	2	29,1	0,107
chr17	43250463	43250520	A-E	926	.	43250476	43250477	255,215,0	2	3,32	0,25
chr17	43302646	43302970	A-E	921	.	43302879	43302880	255,215,0	2	182,38	0,286
chr17	43304078	43304186	A-E	927	.	43304103	43304104	255,215,0	2	1,58	0,50
chr17	43392230	43392677	A-E	674	.	43392516	43392517	255,215,0	2	229,103	0,344
chr17	43395148	43395219	A-E	926	.	43395185	43395186	255,215,0	2	6,1	0,70
chr17	44344862	44344962	A-E	806	.	44344911	44344912	255,215,0	2	1,1	0,99
chr17	45144155	45144236	A-E	734	.	45144195	45144196	255,215,0	2	2,1	0,80
chr17	45147616	45147886	A-E	912	.	45147749	45147750	255,215,0	2	1,4	0,266
chr17	45307426	45307656	A-E	848	.	45307541	45307542	255,215,0	2	2,1	0,229
chr17	47269063	47269444	A-E	955	.	47269065	47269066	255,215,0	2	1,377	0,4
chr17	47269529	47269632	A-E	790	.	47269558	47269559	255,215,0	2	3,47	0,56
chr17	47269826	47270180	A-E	569	.	47270047	47270048	255,215,0	2	91,1	0,353
chr17	47338084	47338345	A-E	955	.	47338251	47338252	255,215,0	2	75,1	0,260
chr17	47393361	47393686	A-E	772	.	47393636	47393637	255,215,0	2	227,1	0,324
chr17	47426525	47426914	A-E	583	.	47426721	47426722	255,215,0	2	5,1	0,388
chr17	48037163	48037296	A-E	878	.	48037229	48037230	255,215,0	2	1,1	0,132
chr17	48124902	48125227	A-E	606	.	48124994	48124995	255,215,0	2	41,181	0,144
chr17	48134519	48134659	A-E	812	.	48134585	48134586	255,215,0	2	1,7	0,133
chr17	48135535	48135805	A-E	644	.	48135714	48135715	255,215,0	2	91,1	0,269
chr17	48468966	48469246	A-E	502	.	48469105	48469106	255,215,0	2	1,1	0,279
chr17	48504877	48504976	A-E	934	.	48504926	48504927	255,215,0	2	1,1	0,98
chr17	48716263	48716537	A-E	914	.	48716479	48716480	255,215,0	2	161,1	0,273
chr17	49196679	49197054	A-E	767	.	49196964	49196965	255,215,0	2	285,89	0,286
chr17	52978962	52979139	A-E	897	.	52979050	52979051	255,215,0	2	1,1	0,176
[truncated: 2,849 more rows]
