# Supplementary material for: Genome-wide prediction of cis-regulatory regions using supervised deep learning methods
Source: BMC Bioinformatics. 2018 May 31;19:202. doi: 10.1186/s12859-018-2187-1 (PMC5984344; doi:10.1186/s12859-018-2187-1)
Supplement: Supplementary file 3 — Predictions on CAGE supported bidirectional loci. AiA: Active in the FANTOM Enhancer Atlas; IiA: Inactive in the FANTOM Enhancer Atlas; NiA: Not included in the FANTOM Enhancer Atlas; Specific: Predicted cell-specific A-Es. (ZIP 4820 kb) [file 12859_2018_2187_MOESM3_ESM.zip › additional_file3/HelaS3_A-E_AiA.bed]

chr1	956563	956812	A-E	908	.	956664	956665	255,215,0	2	57,102	0,147
chr1	1840449	1840835	A-E	815	.	1840667	1840668	255,215,0	2	142,91	0,295
chr1	2140151	2140337	A-E	788	.	2140251	2140252	255,215,0	2	17,1	0,185
chr1	2478276	2478817	A-E	946	.	2478473	2478474	255,215,0	2	146,291	0,250
chr1	3420761	3421065	A-E	893	.	3420919	3420920	255,215,0	2	134,120	0,184
chr1	3459907	3460197	A-E	903	.	3460077	3460078	255,215,0	2	53,1	0,289
chr1	3463934	3464260	A-E	859	.	3464144	3464145	255,215,0	2	139,44	0,282
chr1	3817648	3818071	A-E	439	.	3817968	3817969	255,215,0	2	259,40	0,383
chr1	7359415	7359679	A-E	964	.	7359555	7359556	255,215,0	2	96,79	0,185
chr1	7461964	7462325	A-E	980	.	7462106	7462107	255,215,0	2	1,76	0,285
chr1	7531062	7531540	A-E	953	.	7531159	7531160	255,215,0	2	34,316	0,162
chr1	7609389	7609632	A-E	974	.	7609503	7609504	255,215,0	2	32,46	0,197
chr1	8254637	8254907	A-E	870	.	8254797	8254798	255,215,0	2	53,1	0,269
chr1	8257762	8258040	A-E	972	.	8257905	8257906	255,215,0	2	11,1	0,277
chr1	8262223	8262541	A-E	852	.	8262359	8262360	255,215,0	2	90,135	0,183
chr1	8272041	8272390	A-E	895	.	8272276	8272277	255,215,0	2	123,1	0,348
chr1	8933581	8933925	A-E	921	.	8933846	8933847	255,215,0	2	229,41	0,303
chr1	15664307	15664455	A-E	946	.	15664337	15664338	255,215,0	2	19,105	0,43
chr1	15786440	15786713	A-E	986	.	15786641	15786642	255,215,0	2	136,5	0,268
chr1	16125579	16125747	A-E	986	.	16125669	16125670	255,215,0	2	15,1	0,167
chr1	16499761	16499895	A-E	964	.	16499825	16499826	255,215,0	2	54,59	0,75
chr1	16502532	16502678	A-E	943	.	16502611	16502612	255,215,0	2	15,1	0,145
chr1	16508402	16508642	A-E	917	.	16508564	16508565	255,215,0	2	87,1	0,239
chr1	17896198	17896624	A-E	949	.	17896361	17896362	255,215,0	2	128,226	0,200
chr1	21588176	21588724	A-E	969	.	21588521	21588522	255,215,0	2	294,150	0,398
chr1	21965161	21965473	A-E	983	.	21965376	21965377	255,215,0	2	120,1	0,311
chr1	23882500	23882866	A-E	925	.	23882599	23882600	255,215,0	2	1,168	0,198
chr1	23888678	23889201	A-E	848	.	23888996	23888997	255,215,0	2	247,132	0,391
chr1	23912037	23912393	A-E	964	.	23912292	23912293	255,215,0	2	205,49	0,307
chr1	23961555	23961694	A-E	897	.	23961620	23961621	255,215,0	2	1,9	0,130
chr1	24691833	24692082	A-E	943	.	24691892	24691893	255,215,0	2	5,134	0,115
chr1	25344029	25344296	A-E	755	.	25344109	25344110	255,215,0	2	52,157	0,110
chr1	25348659	25349200	A-E	531	.	25348943	25348944	255,215,0	2	212,183	0,358
chr1	25566195	25566411	A-E	690	.	25566256	25566257	255,215,0	2	47,140	0,76
chr1	25566618	25566670	A-E	473	.	25566638	25566639	255,215,0	2	1,11	0,41
chr1	26683687	26684084	A-E	577	.	26683889	26683890	255,215,0	2	9,1	0,396
chr1	26827232	26827869	A-E	536	.	26827507	26827508	255,215,0	2	265,351	0,286
chr1	26946837	26947249	A-E	441	.	26947075	26947076	255,215,0	2	72,6	0,406
chr1	26947342	26948198	A-E	699	.	26947480	26947481	255,215,0	2	79,658	0,198
chr1	27024638	27025138	A-E	757	.	27024824	27024825	255,215,0	2	142,268	0,232
chr1	27191386	27191927	A-E	478	.	27191660	27191661	255,215,0	2	204,195	0,346
chr1	27691785	27692261	A-E	694	.	27692090	27692091	255,215,0	2	252,117	0,359
chr1	28576012	28576248	A-E	933	.	28576108	28576109	255,215,0	2	17,59	0,177
chr1	31627566	31627958	A-E	512	.	31627873	31627874	255,215,0	2	260,37	0,355
chr1	31643824	31643962	A-E	930	.	31643870	31643871	255,215,0	2	1,45	0,93
chr1	32405536	32405898	A-E	966	.	32405617	32405618	255,215,0	2	8,207	0,155
chr1	32420307	32420572	A-E	965	.	32420413	32420414	255,215,0	2	84,135	0,130
chr1	32421622	32422096	A-E	960	.	32421695	32421696	255,215,0	2	35,362	0,112
chr1	33225777	33226084	A-E	957	.	33225889	33225890	255,215,0	2	1,82	0,225
chr1	33515825	33516245	A-E	967	.	33515959	33515960	255,215,0	2	55,206	0,214
chr1	36183411	36183689	A-E	759	.	36183587	36183588	255,215,0	2	130,54	0,224
chr1	36555347	36555633	A-E	814	.	36555605	36555606	255,215,0	2	252,20	0,266
chr1	36866636	36866899	A-E	842	.	36866719	36866720	255,215,0	2	54,149	0,114
chr1	37937293	37937526	A-E	954	.	37937470	37937471	255,215,0	2	126,4	0,229
chr1	41961925	41962146	A-E	682	.	41962028	41962029	255,215,0	2	51,64	0,157
chr1	43988888	43989038	A-E	782	.	43988935	43988936	255,215,0	2	1,55	0,95
chr1	46986321	46986408	A-E	854	.	46986364	46986365	255,215,0	2	1,1	0,86
chr1	47800262	47800514	A-E	716	.	47800435	47800436	255,215,0	2	169,73	0,179
chr1	48224075	48224507	A-E	918	.	48224158	48224159	255,215,0	2	42,306	0,126
chr1	54739679	54739787	A-E	953	.	54739709	54739710	255,215,0	2	1,47	0,61
chr1	54873075	54873515	A-E	839	.	54873405	54873406	255,215,0	2	287,66	0,374
chr1	54953784	54954325	A-E	733	.	54954089	54954090	255,215,0	2	241,171	0,370
chr1	55506956	55507037	A-E	917	.	55506996	55506997	255,215,0	2	1,1	0,80
chr1	59221049	59221462	A-E	977	.	59221386	59221387	255,215,0	2	297,34	0,379
chr1	59280364	59280505	A-E	743	.	59280396	59280397	255,215,0	2	1,76	0,65
chr1	59280773	59281281	A-E	871	.	59281051	59281052	255,215,0	2	263,214	0,294
chr1	59281873	59282217	A-E	785	.	59282124	59282125	255,215,0	2	231,72	0,272
chr1	59395500	59395772	A-E	821	.	59395633	59395634	255,215,0	2	70,74	0,198
chr1	84971050	84971209	A-E	518	.	84971114	84971115	255,215,0	2	16,46	0,113
chr1	89358212	89358439	A-E	707	.	89358315	89358316	255,215,0	2	5,25	0,202
chr1	90372321	90372729	A-E	789	.	90372377	90372378	255,215,0	2	12,306	0,102
chr1	90376424	90376756	A-E	882	.	90376560	90376561	255,215,0	2	6,65	0,267
chr1	92202579	92202753	A-E	944	.	92202665	92202666	255,215,0	2	1,1	0,173
chr1	94158601	94159338	A-E	983	.	94158653	94158654	255,215,0	2	6,637	0,100
chr1	94244939	94245309	A-E	974	.	94245198	94245199	255,215,0	2	153,4	0,366
chr1	108741685	108742156	A-E	876	.	108741930	108741931	255,215,0	2	192,172	0,299
chr1	109079557	109079899	A-E	693	.	109079742	109079743	255,215,0	2	32,3	0,339
chr1	110364881	110365302	A-E	917	.	110365224	110365225	255,215,0	2	277,10	0,411
chr1	110366477	110366702	A-E	895	.	110366586	110366587	255,215,0	2	5,11	0,214
chr1	110420039	110420145	A-E	718	.	110420091	110420092	255,215,0	2	1,1	0,105
chr1	145455122	145455741	A-E	925	.	145455464	145455465	255,215,0	2	289,222	0,397
chr1	147806841	147807184	A-E	481	.	147807139	147807140	255,215,0	2	270,16	0,327
chr1	149981648	149981889	A-E	616	.	149981682	149981683	255,215,0	2	11,183	0,58
chr1	150185878	150186128	A-E	949	.	150186011	150186012	255,215,0	2	84,67	0,183
chr1	150577042	150577503	A-E	990	.	150577390	150577391	255,215,0	2	308,72	0,389
chr1	150949569	150950014	A-E	676	.	150949932	150949933	255,215,0	2	303,20	0,425
chr1	151172142	151172526	A-E	711	.	151172242	151172243	255,215,0	2	1,183	0,201
chr1	152007615	152008057	A-E	941	.	152007720	152007721	255,215,0	2	84,315	0,127
chr1	153488459	153488748	A-E	887	.	153488621	153488622	255,215,0	2	38,1	0,288
chr1	153541018	153541368	A-E	808	.	153541268	153541269	255,215,0	2	156,5	0,345
chr1	153583449	153583810	A-E	910	.	153583691	153583692	255,215,0	2	159,35	0,326
chr1	153670755	153671012	A-E	971	.	153670884	153670885	255,215,0	2	4,1	0,256
chr1	153936554	153936861	A-E	960	.	153936641	153936642	255,215,0	2	47,179	0,128
chr1	154154606	154155027	A-E	924	.	154154829	154154830	255,215,0	2	154,128	0,293
chr1	154973335	154973935	A-E	525	.	154973655	154973656	255,215,0	2	289,247	0,353
chr1	155098409	155098801	A-E	784	.	155098459	155098460	255,215,0	2	1,292	0,100
chr1	155946363	155946660	A-E	789	.	155946475	155946476	255,215,0	2	30,102	0,195
chr1	156074715	156075305	A-E	923	.	156075041	156075042	255,215,0	2	258,194	0,396
chr1	156095033	156095181	A-E	960	.	156095050	156095051	255,215,0	2	15,127	0,21
chr1	156426931	156427503	A-E	865	.	156427196	156427197	255,215,0	2	246,286	0,286
chr1	156472693	156472952	A-E	956	.	156472779	156472780	255,215,0	2	53,138	0,121
chr1	156473111	156473378	A-E	982	.	156473325	156473326	255,215,0	2	167,5	0,262
chr1	156474686	156475018	A-E	974	.	156474922	156474923	255,215,0	2	206,65	0,267
chr1	156629760	156630406	A-E	753	.	156629966	156629967	255,215,0	2	119,352	0,294
chr1	159851477	159851987	A-E	876	.	159851824	159851825	255,215,0	2	309,124	0,386
chr1	159859603	159860031	A-E	940	.	159859944	159859945	255,215,0	2	314,58	0,370
chr1	161582212	161582506	A-E	867	.	161582416	161582417	255,215,0	2	168,52	0,242
chr1	164717528	164717907	A-E	968	.	164717705	164717706	255,215,0	2	1,25	0,354
chr1	165797615	165798367	A-E	829	.	165798307	165798308	255,215,0	2	658,24	0,728
chr1	168149052	168149361	A-E	785	.	168149232	168149233	255,215,0	2	168,115	0,194
chr1	172327558	172328156	A-E	786	.	172327707	172327708	255,215,0	2	95,393	0,205
chr1	173447359	173447668	A-E	946	.	173447398	173447399	255,215,0	2	1,231	0,78
chr1	198124316	198124670	A-E	947	.	198124457	198124458	255,215,0	2	2,73	0,281
chr1	198128112	198128944	A-E	814	.	198128292	198128293	255,215,0	2	134,605	0,227
chr1	198650930	198651643	A-E	846	.	198651115	198651116	255,215,0	2	121,463	0,250
chr1	201139670	201140154	A-E	492	.	201139904	201139905	255,215,0	2	117,132	0,352
chr1	201236006	201236165	A-E	944	.	201236053	201236054	255,215,0	2	7,70	0,89
chr1	201244405	201244769	A-E	696	.	201244525	201244526	255,215,0	2	1,123	0,241
chr1	201449602	201449822	A-E	526	.	201449715	201449716	255,215,0	2	9,1	0,219
chr1	201682596	201682901	A-E	865	.	201682783	201682784	255,215,0	2	111,40	0,265
chr1	201987611	201988279	A-E	948	.	201987792	201987793	255,215,0	2	76,380	0,288
chr1	202075010	202075191	A-E	968	.	202075096	202075097	255,215,0	2	6,13	0,168
chr1	203296328	203297068	A-E	633	.	203296685	203296686	255,215,0	2	347,372	0,368
chr1	203297101	203297334	A-E	840	.	203297255	203297256	255,215,0	2	114,38	0,195
chr1	203481982	203482534	A-E	969	.	203482092	203482093	255,215,0	2	109,440	0,112
chr1	203506114	203506504	A-E	978	.	203506388	203506389	255,215,0	2	161,1	0,389
chr1	204386444	204387188	A-E	989	.	204386897	204386898	255,215,0	2	443,280	0,464
chr1	205288770	205288915	A-E	825	.	205288817	205288818	255,215,0	2	26,75	0,70
chr1	206688246	206688461	A-E	927	.	206688319	206688320	255,215,0	2	17,85	0,130
chr1	206897147	206897463	A-E	962	.	206897234	206897235	255,215,0	2	66,206	0,110
chr1	207413364	207413503	A-E	985	.	207413410	207413411	255,215,0	2	1,47	0,92
chr1	207414217	207414394	A-E	946	.	207414308	207414309	255,215,0	2	7,1	0,176
chr1	207489914	207490291	A-E	952	.	207489980	207489981	255,215,0	2	1,244	0,133
chr1	211688648	211688771	A-E	722	.	211688710	211688711	255,215,0	2	3,1	0,122
chr1	221567491	221567844	A-E	943	.	221567648	221567649	255,215,0	2	1,38	0,315
chr1	221916049	221916599	A-E	564	.	221916318	221916319	255,215,0	2	267,278	0,272
chr1	226315631	226315825	A-E	710	.	226315780	226315781	255,215,0	2	114,9	0,185
chr1	228350789	228351109	A-E	775	.	228350863	228350864	255,215,0	2	34,204	0,116
chr1	228783266	228783899	A-E	610	.	228783494	228783495	255,215,0	2	204,379	0,254
chr1	229335784	229335916	A-E	949	.	229335794	229335795	255,215,0	2	3,114	0,18
chr1	229388898	229389111	A-E	595	.	229388967	229388968	255,215,0	2	1,75	0,138
chr1	230249347	230250007	A-E	961	.	230249644	230249645	255,215,0	2	275,340	0,320
chr1	234275805	234276023	A-E	987	.	234275905	234275906	255,215,0	2	12,28	0,190
chr1	234659231	234659760	A-E	777	.	234659518	234659519	255,215,0	2	238,191	0,338
chr1	234748100	234748931	A-E	827	.	234748565	234748566	255,215,0	2	464,364	0,467
chr1	244462616	244463099	A-E	810	.	244462948	244462949	255,215,0	2	267,85	0,398
chr10	2256285	2256680	A-E	974	.	2256408	2256409	255,215,0	2	1,149	0,246
chr10	3028046	3028193	A-E	895	.	3028122	3028123	255,215,0	2	8,2	0,145
chr10	5113786	5114179	A-E	981	.	5114064	5114065	255,215,0	2	166,1	0,392
chr10	5333644	5334212	A-E	985	.	5333928	5333929	255,215,0	2	233,231	0,337
chr10	5587810	5588190	A-E	941	.	5587922	5587923	255,215,0	2	1,155	0,225
chr10	5588881	5589169	A-E	942	.	5589083	5589084	255,215,0	2	119,1	0,287
chr10	5590959	5591270	A-E	871	.	5591034	5591035	255,215,0	2	1,161	0,150
chr10	13390886	13391219	A-E	902	.	13391147	13391148	255,215,0	2	205,14	0,319
chr10	25240272	25240935	A-E	597	.	25240715	25240716	255,215,0	2	324,100	0,563
chr10	27531769	27532240	A-E	882	.	27532023	27532024	255,215,0	2	246,208	0,263
chr10	30711320	30711474	A-E	641	.	30711380	30711381	255,215,0	2	2,35	0,119
chr10	31892273	31892723	A-E	567	.	31892642	31892643	255,215,0	2	335,46	0,404
chr10	33250851	33251304	A-E	932	.	33251057	33251058	255,215,0	2	180,220	0,233
chr10	33269452	33269916	A-E	942	.	33269601	33269602	255,215,0	2	139,303	0,161
chr10	33562254	33562552	A-E	726	.	33562424	33562425	255,215,0	2	111,67	0,231
chr10	43950893	43951349	A-E	626	.	43951097	43951098	255,215,0	2	85,132	0,324
chr10	50776206	50776746	A-E	946	.	50776484	50776485	255,215,0	2	213,195	0,345
chr10	63658924	63659147	A-E	932	.	63659030	63659031	255,215,0	2	62,72	0,151
chr10	69579652	69579872	A-E	979	.	69579787	69579788	255,215,0	2	100,49	0,171
chr10	69854882	69855277	A-E	698	.	69855186	69855187	255,215,0	2	221,6	0,389
chr10	69913307	69913725	A-E	992	.	69913571	69913572	255,215,0	2	144,32	0,386
chr10	70976966	70977432	A-E	959	.	70977123	70977124	255,215,0	2	84,234	0,232
chr10	74014911	74015029	A-E	944	.	74015002	74015003	255,215,0	2	76,11	0,107
chr10	74019515	74019657	A-E	902	.	74019543	74019544	255,215,0	2	2,87	0,55
chr10	74020239	74021717	A-E	973	.	74020384	74020385	255,215,0	2	135,1321	0,157
chr10	74076833	74077036	A-E	957	.	74076911	74076912	255,215,0	2	1,46	0,157
chr10	74079380	74080359	A-E	987	.	74079579	74079580	255,215,0	2	167,746	0,233
chr10	74080430	74080993	A-E	947	.	74080645	74080646	255,215,0	2	193,325	0,238
chr10	74085147	74085316	A-E	890	.	74085304	74085305	255,215,0	2	148,1	0,168
chr10	74091661	74092150	A-E	648	.	74091919	74091920	255,215,0	2	210,181	0,308
chr10	74453097	74453245	A-E	636	.	74453140	74453141	255,215,0	2	20,80	0,68
chr10	75022023	75022098	A-E	949	.	75022059	75022060	255,215,0	2	1,2	0,73
chr10	75648556	75649146	A-E	826	.	75648995	75648996	255,215,0	2	396,107	0,483
chr10	75666465	75666800	A-E	948	.	75666553	75666554	255,215,0	2	82,240	0,95
chr10	80732492	80734123	A-E	904	.	80733459	80733460	255,215,0	2	949,644	0,987
chr10	80737664	80737999	A-E	870	.	80737881	80737882	255,215,0	2	194,94	0,241
chr10	80911539	80911799	A-E	960	.	80911618	80911619	255,215,0	2	45,146	0,114
chr10	85609014	85609374	A-E	934	.	85609151	85609152	255,215,0	2	1,85	0,275
chr10	88470805	88471213	A-E	730	.	88471022	88471023	255,215,0	2	175,148	0,260
chr10	88517208	88517667	A-E	676	.	88517485	88517486	255,215,0	2	257,161	0,298
chr10	93373465	93373915	A-E	928	.	93373561	93373562	255,215,0	2	53,310	0,140
chr10	94351391	94351691	A-E	725	.	94351484	94351485	255,215,0	2	84,197	0,103
chr10	95225325	95225770	A-E	873	.	95225710	95225711	255,215,0	2	357,31	0,414
chr10	95228207	95228553	A-E	902	.	95228470	95228471	255,215,0	2	233,51	0,295
chr10	99449337	99449738	A-E	985	.	99449606	99449607	255,215,0	2	226,87	0,314
chr10	101537826	101537964	A-E	927	.	101537918	101537919	255,215,0	2	48,1	0,137
chr10	101539519	101539906	A-E	961	.	101539725	101539726	255,215,0	2	181,155	0,232
chr10	101543856	101543953	A-E	947	.	101543935	101543936	255,215,0	2	63,1	0,96
chr10	102130336	102130669	A-E	974	.	102130534	102130535	255,215,0	2	158,94	0,239
chr10	102792815	102793017	A-E	960	.	102792916	102792917	255,215,0	2	3,1	0,201
chr10	105650011	105650288	A-E	905	.	105650236	105650237	255,215,0	2	180,6	0,271
chr10	112174147	112174523	A-E	951	.	112174255	112174256	255,215,0	2	1,159	0,217
chr10	112220227	112220521	A-E	896	.	112220466	112220467	255,215,0	2	187,1	0,293
chr10	113852369	113852641	A-E	988	.	113852487	113852488	255,215,0	2	41,76	0,196
chr10	113855611	113855893	A-E	914	.	113855722	113855723	255,215,0	2	21,79	0,203
chr10	121030438	121030814	A-E	887	.	121030687	121030688	255,215,0	2	194,70	0,306
chr10	123873239	123873409	A-E	778	.	123873289	123873290	255,215,0	2	5,74	0,96
chr10	134234707	134235257	A-E	970	.	134234763	134234764	255,215,0	2	1,437	0,113
chr10	134260341	134260546	A-E	958	.	134260484	134260485	255,215,0	2	120,38	0,167
chr10	134330832	134331178	A-E	935	.	134331004	134331005	255,215,0	2	1,1	0,345
chr10	135074691	135075148	A-E	958	.	135074933	135074934	255,215,0	2	231,202	0,255
chr11	1073369	1073545	A-E	953	.	1073511	1073512	255,215,0	2	111,1	0,175
chr11	1569740	1569888	A-E	642	.	1569765	1569766	255,215,0	2	1,97	0,51
chr11	1794819	1794975	A-E	897	.	1794879	1794880	255,215,0	2	1,36	0,120
chr11	2009660	2010154	A-E	539	.	2009975	2009976	255,215,0	2	251,114	0,380
chr11	2790402	2790588	A-E	935	.	2790506	2790507	255,215,0	2	24,1	0,185
chr11	2790945	2791119	A-E	795	.	2791010	2791011	255,215,0	2	1,44	0,130
chr11	2919958	2920393	A-E	989	.	2920123	2920124	255,215,0	2	131,234	0,201
chr11	9385760	9386326	A-E	734	.	9386091	9386092	255,215,0	2	303,206	0,360
chr11	12188567	12188982	A-E	979	.	12188725	12188726	255,215,0	2	139,237	0,178
chr11	12697923	12698543	A-E	554	.	12698250	12698251	255,215,0	2	322,287	0,333
chr11	12698857	12698926	A-E	683	.	12698895	12698896	255,215,0	2	9,1	0,68
chr11	27739901	27740316	A-E	472	.	27740091	27740092	255,215,0	2	161,195	0,220
chr11	34393112	34393337	A-E	990	.	34393188	34393189	255,215,0	2	28,99	0,126
chr11	35052236	35052689	A-E	963	.	35052492	35052493	255,215,0	2	186,125	0,328
chr11	35103874	35105511	A-E	767	.	35104329	35104330	255,215,0	2	413,1138	0,499
chr11	46258702	46259233	A-E	931	.	46258864	46258865	255,215,0	2	95,300	0,231
chr11	46264726	46265198	A-E	499	.	46265008	46265009	255,215,0	2	226,133	0,339
chr11	47208524	47208884	A-E	515	.	47208579	47208580	255,215,0	2	25,274	0,86
chr11	47573563	47574025	A-E	876	.	47573746	47573747	255,215,0	2	165,259	0,203
chr11	47789923	47790126	A-E	939	.	47789983	47789984	255,215,0	2	48,129	0,74
chr11	47891173	47891544	A-E	932	.	47891407	47891408	255,215,0	2	132,33	0,338
chr11	47939528	47939960	A-E	990	.	47939625	47939626	255,215,0	2	33,270	0,162
chr11	57242995	57243389	A-E	727	.	57243186	57243187	255,215,0	2	1,12	0,382
chr11	61319246	61319400	A-E	736	.	61319341	61319342	255,215,0	2	38,1	0,153
chr11	61780516	61780626	A-E	960	.	61780617	61780618	255,215,0	2	95,2	0,108
chr11	61781118	61781313	A-E	937	.	61781281	61781282	255,215,0	2	137,5	0,190
chr11	61792928	61793609	A-E	958	.	61793203	61793204	255,215,0	2	236,365	0,316
chr11	62312037	62312397	A-E	924	.	62312244	62312245	255,215,0	2	185,129	0,231
chr11	62625165	62625549	A-E	796	.	62625271	62625272	255,215,0	2	99,270	0,114
chr11	63858567	63858836	A-E	910	.	63858755	63858756	255,215,0	2	151,43	0,226
chr11	64102702	64102834	A-E	944	.	64102749	64102750	255,215,0	2	1,37	0,95
chr11	64125464	64125650	A-E	952	.	64125509	64125510	255,215,0	2	1,96	0,90
chr11	65059026	65059409	A-E	982	.	65059334	65059335	255,215,0	2	282,48	0,335
chr11	65059737	65059988	A-E	958	.	65059826	65059827	255,215,0	2	55,127	0,124
chr11	65075657	65076292	A-E	837	.	65075966	65075967	255,215,0	2	255,270	0,365
chr11	65187297	65188198	A-E	932	.	65187552	65187553	255,215,0	2	248,638	0,263
chr11	65238917	65239096	A-E	981	.	65239036	65239037	255,215,0	2	66,6	0,173
chr11	65239550	65239870	A-E	965	.	65239750	65239751	255,215,0	2	189,107	0,213
chr11	65244638	65245303	A-E	832	.	65245020	65245021	255,215,0	2	365,264	0,401
chr11	65246279	65246484	A-E	620	.	65246386	65246387	255,215,0	2	76,66	0,139
chr11	65248969	65249218	A-E	945	.	65249207	65249208	255,215,0	2	231,3	0,246
chr11	65249962	65250245	A-E	870	.	65250145	65250146	255,215,0	2	143,58	0,225
chr11	65252951	65253044	A-E	988	.	65253025	65253026	255,215,0	2	58,1	0,92
chr11	65259637	65259913	A-E	913	.	65259839	65259840	255,215,0	2	154,25	0,251
chr11	65259930	65260851	A-E	964	.	65260541	65260542	255,215,0	2	600,298	0,623
chr11	65261229	65261625	A-E	974	.	65261526	65261527	255,215,0	2	283,83	0,313
chr11	65420425	65420654	A-E	766	.	65420490	65420491	255,215,0	2	43,141	0,88
chr11	65666492	65667203	A-E	484	.	65666863	65666864	255,215,0	2	352,320	0,391
chr11	65782974	65783337	A-E	885	.	65783106	65783107	255,215,0	2	38,135	0,228
chr11	66094685	66094783	A-E	970	.	66094734	66094735	255,215,0	2	2,1	0,97
chr11	66511038	66511198	A-E	867	.	66511075	66511076	255,215,0	2	4,89	0,71
chr11	66738286	66738892	A-E	942	.	66738414	66738415	255,215,0	2	64,412	0,194
chr11	66844888	66845141	A-E	807	.	66844943	66844944	255,215,0	2	1,142	0,111
chr11	66845381	66845631	A-E	495	.	66845496	66845497	255,215,0	2	8,26	0,224
chr11	66845907	66846062	A-E	968	.	66845989	66845990	255,215,0	2	12,1	0,154
chr11	70245269	70246141	A-E	907	.	70245675	70245676	255,215,0	2	399,457	0,415
chr11	73490470	73490918	A-E	648	.	73490607	73490608	255,215,0	2	89,261	0,187
chr11	74465903	74466299	A-E	713	.	74466069	74466070	255,215,0	2	6,69	0,327
chr11	75248214	75248465	A-E	955	.	75248263	75248264	255,215,0	2	1,152	0,99
chr11	75919893	75920246	A-E	605	.	75919995	75919996	255,215,0	2	94,242	0,111
chr11	75945169	75945568	A-E	939	.	75945241	75945242	255,215,0	2	1,254	0,145
chr11	76463883	76464042	A-E	829	.	76463969	76463970	255,215,0	2	49,34	0,125
chr11	77751153	77751354	A-E	956	.	77751182	77751183	255,215,0	2	2,143	0,58
chr11	83278002	83278167	A-E	865	.	83278159	83278160	255,215,0	2	154,4	0,161
chr11	85894125	85894474	A-E	985	.	85894277	85894278	255,215,0	2	138,182	0,167
chr11	86454484	86454767	A-E	986	.	86454606	86454607	255,215,0	2	49,87	0,196
chr11	86454778	86455149	A-E	985	.	86454966	86454967	255,215,0	2	179,173	0,198
chr11	88071526	88071793	A-E	856	.	88071706	88071707	255,215,0	2	115,20	0,247
chr11	102042993	102043398	A-E	682	.	102043046	102043047	255,215,0	2	43,340	0,65
chr11	118146006	118146232	A-E	942	.	118146061	118146062	255,215,0	2	1,115	0,111
chr11	118782911	118783378	A-E	978	.	118783220	118783221	255,215,0	2	281,129	0,338
chr11	118791529	118792348	A-E	933	.	118792151	118792152	255,215,0	2	524,97	0,722
chr11	118794621	118795305	A-E	762	.	118795012	118795013	255,215,0	2	388,288	0,396
chr11	118800245	118800827	A-E	596	.	118800412	118800413	255,215,0	2	139,386	0,196
chr11	122292534	122292605	A-E	940	.	122292584	122292585	255,215,0	2	32,1	0,70
chr11	122312513	122312743	A-E	722	.	122312627	122312628	255,215,0	2	1,2	0,228
chr11	123343327	123343490	A-E	571	.	123343415	123343416	255,215,0	2	35,21	0,142
chr11	123984777	123984974	A-E	884	.	123984887	123984888	255,215,0	2	35,10	0,187
chr11	125983623	125983738	A-E	987	.	125983672	125983673	255,215,0	2	6,21	0,94
chr11	129731747	129732130	A-E	883	.	129731879	129731880	255,215,0	2	74,192	0,191
chr12	680187	680377	A-E	917	.	680236	680237	255,215,0	2	1,91	0,99
chr12	860254	860664	A-E	658	.	860543	860544	255,215,0	2	285,116	0,294
chr12	1770869	1771337	A-E	792	.	1771068	1771069	255,215,0	2	141,209	0,259
chr12	6445143	6445640	A-E	986	.	6445506	6445507	255,215,0	2	324,93	0,404
chr12	6455086	6455266	A-E	880	.	6455190	6455191	255,215,0	2	59,30	0,150
chr12	6539566	6540029	A-E	900	.	6539920	6539921	255,215,0	2	315,68	0,395
chr12	6873427	6873901	A-E	876	.	6873602	6873603	255,215,0	2	114,236	0,238
chr12	7000184	7000641	A-E	811	.	7000293	7000294	255,215,0	2	110,347	0,110
chr12	7034730	7034838	A-E	898	.	7034793	7034794	255,215,0	2	20,1	0,107
chr12	8112195	8112747	A-E	939	.	8112461	8112462	255,215,0	2	228,247	0,305
chr12	8123169	8123746	A-E	623	.	8123394	8123395	255,215,0	2	209,334	0,243
chr12	8840377	8840836	A-E	891	.	8840578	8840579	255,215,0	2	159,214	0,245
chr12	10547253	10547637	A-E	713	.	10547462	10547463	255,215,0	2	48,12	0,372
chr12	12956264	12956405	A-E	965	.	12956395	12956396	255,215,0	2	123,1	0,140
chr12	12960939	12961466	A-E	832	.	12961073	12961074	255,215,0	2	70,328	0,199
chr12	13034551	13034650	A-E	926	.	13034601	13034602	255,215,0	2	4,1	0,98
chr12	19932429	19932596	A-E	971	.	19932500	19932501	255,215,0	2	37,61	0,106
chr12	20039612	20040013	A-E	901	.	20039812	20039813	255,215,0	2	1,1	0,400
chr12	20047799	20048015	A-E	873	.	20047919	20047920	255,215,0	2	27,2	0,214
chr12	20061866	20062155	A-E	556	.	20061951	20061952	255,215,0	2	15,133	0,156
chr12	20099675	20099840	A-E	989	.	20099741	20099742	255,215,0	2	10,42	0,123
chr12	20124309	20124606	A-E	982	.	20124451	20124452	255,215,0	2	54,66	0,231
chr12	20975224	20975562	A-E	662	.	20975348	20975349	255,215,0	2	2,90	0,248
chr12	31899631	31900083	A-E	982	.	31899900	31899901	255,215,0	2	240,153	0,299
chr12	39436965	39437093	A-E	966	.	39437021	39437022	255,215,0	2	37,52	0,76
chr12	46867492	46867759	A-E	979	.	46867535	46867536	255,215,0	2	14,194	0,73
chr12	46943558	46944140	A-E	946	.	46943793	46943794	255,215,0	2	181,292	0,290
chr12	46956686	46956942	A-E	973	.	46956799	46956800	255,215,0	2	86,114	0,142
chr12	48395275	48395444	A-E	805	.	48395392	48395393	255,215,0	2	82,15	0,154
chr12	49628278	49628526	A-E	611	.	49628404	49628405	255,215,0	2	98,92	0,156
chr12	51180627	51180997	A-E	983	.	51180726	51180727	255,215,0	2	90,260	0,110
chr12	51720540	51720949	A-E	897	.	51720737	51720738	255,215,0	2	146,160	0,249
chr12	52457778	52458372	A-E	843	.	52458109	52458110	255,215,0	2	278,208	0,386
chr12	52539319	52539712	A-E	937	.	52539620	52539621	255,215,0	2	252,41	0,352
chr12	52540964	52541526	A-E	856	.	52541223	52541224	255,215,0	2	252,294	0,268
chr12	52542210	52542726	A-E	941	.	52542512	52542513	255,215,0	2	215,126	0,390
chr12	52543416	52543547	A-E	867	.	52543481	52543482	255,215,0	2	1,1	0,130
chr12	52545730	52546132	A-E	808	.	52545993	52545994	255,215,0	2	145,20	0,382
chr12	52596776	52597514	A-E	952	.	52597150	52597151	255,215,0	2	342,330	0,408
chr12	52624014	52624394	A-E	575	.	52624157	52624158	255,215,0	2	1,93	0,287
chr12	52624687	52625139	A-E	886	.	52624913	52624914	255,215,0	2	148,147	0,305
chr12	52674043	52674518	A-E	915	.	52674246	52674247	255,215,0	2	150,217	0,258
chr12	52674655	52675081	A-E	926	.	52674842	52674843	255,215,0	2	67,117	0,309
chr12	53267781	53268340	A-E	644	.	53268092	53268093	255,215,0	2	255,191	0,368
chr12	53301815	53302147	A-E	891	.	53302071	53302072	255,215,0	2	182,1	0,331
chr12	53765037	53765535	A-E	938	.	53765114	53765115	255,215,0	2	61,403	0,95
chr12	54372759	54373189	A-E	792	.	54372956	54372957	255,215,0	2	29,63	0,367
chr12	54411861	54412590	A-E	507	.	54411907	54411908	255,215,0	2	1,636	0,93
chr12	54752671	54753884	A-E	795	.	54753118	54753119	255,215,0	2	418,735	0,478
chr12	56132069	56132385	A-E	911	.	56132307	56132308	255,215,0	2	163,2	0,314
chr12	64482177	64482504	A-E	995	.	64482345	64482346	255,215,0	2	128,118	0,209
chr12	65074143	65074354	A-E	964	.	65074185	65074186	255,215,0	2	1,126	0,85
chr12	69401246	69401453	A-E	948	.	69401352	69401353	255,215,0	2	98,92	0,115
chr12	69402346	69402644	A-E	900	.	69402508	69402509	255,215,0	2	90,62	0,236
chr12	69460304	69460567	A-E	788	.	69460396	69460397	255,215,0	2	34,112	0,151
chr12	69462130	69462730	A-E	978	.	69462406	69462407	255,215,0	2	222,268	0,332
chr12	85389492	85389695	A-E	969	.	85389593	85389594	255,215,0	2	1,1	0,202
chr12	94179016	94179409	A-E	993	.	94179113	94179114	255,215,0	2	58,256	0,137
chr12	96047992	96048216	A-E	949	.	96048101	96048102	255,215,0	2	1,5	0,219
chr12	96839212	96840356	A-E	913	.	96839675	96839676	255,215,0	2	439,655	0,489
chr12	104671230	104671489	A-E	983	.	104671316	104671317	255,215,0	2	2,87	0,172
chr12	104675995	104676292	A-E	638	.	104676136	104676137	255,215,0	2	33,47	0,250
chr12	109023569	109024011	A-E	963	.	109023687	109023688	255,215,0	2	84,289	0,153
chr12	109232143	109232504	A-E	925	.	109232327	109232328	255,215,0	2	153,145	0,216
chr12	112554455	112554606	A-E	948	.	112554535	112554536	255,215,0	2	43,32	0,119
chr12	120639993	120640274	A-E	846	.	120640077	120640078	255,215,0	2	1,113	0,168
chr12	121838748	121839039	A-E	954	.	121838845	121838846	255,215,0	2	51,146	0,145
chr12	121976471	121976819	A-E	912	.	121976718	121976719	255,215,0	2	148,1	0,347
chr12	122124782	122125118	A-E	650	.	122124935	122124936	255,215,0	2	126,155	0,181
chr12	122224293	122224471	A-E	950	.	122224350	122224351	255,215,0	2	9,71	0,107
chr12	122229588	122230472	A-E	977	.	122229849	122229850	255,215,0	2	227,588	0,296
chr12	122908043	122908483	A-E	855	.	122908328	122908329	255,215,0	2	218,87	0,353
chr12	123930588	123930862	A-E	800	.	123930770	123930771	255,215,0	2	96,5	0,269
chr12	124907545	124908050	A-E	955	.	124907791	124907792	255,215,0	2	189,200	0,305
chr12	125110878	125111184	A-E	882	.	125111028	125111029	255,215,0	2	28,32	0,274
chr12	125117108	125117622	A-E	975	.	125117162	125117163	255,215,0	2	9,414	0,100
chr12	125117895	125118180	A-E	874	.	125118037	125118038	255,215,0	2	1,1	0,284
chr12	125400956	125401141	A-E	947	.	125401045	125401046	255,215,0	2	84,90	0,95
chr12	130610556	130610854	A-E	936	.	130610700	130610701	255,215,0	2	1,10	0,288
chr12	130624608	130625033	A-E	898	.	130624822	130624823	255,215,0	2	17,13	0,412
chr12	132221686	132221872	A-E	891	.	132221812	132221813	255,215,0	2	68,1	0,185
chr12	132345340	132345736	A-E	904	.	132345588	132345589	255,215,0	2	204,103	0,293
chr12	132903795	132904258	A-E	951	.	132904059	132904060	255,215,0	2	219,153	0,310
chr12	132970087	132970237	A-E	891	.	132970176	132970177	255,215,0	2	31,1	0,149
chr13	27557231	27557465	A-E	923	.	27557333	27557334	255,215,0	2	61,89	0,145
chr13	43727960	43728297	A-E	983	.	43728106	43728107	255,215,0	2	107,151	0,186
chr13	44875300	44875802	A-E	948	.	44875640	44875641	255,215,0	2	301,121	0,381
chr13	44880536	44881091	A-E	949	.	44880741	44880742	255,215,0	2	160,304	0,251
chr13	44882133	44882330	A-E	971	.	44882201	44882202	255,215,0	2	1,60	0,137
chr13	44884974	44885381	A-E	833	.	44885133	44885134	255,215,0	2	5,92	0,315
chr13	45492137	45492940	A-E	858	.	45492234	45492235	255,215,0	2	96,703	0,100
chr13	47128564	47128952	A-E	407	.	47128886	47128887	255,215,0	2	273,16	0,372
chr13	48073971	48074167	A-E	980	.	48074082	48074083	255,215,0	2	56,29	0,167
chr13	67674730	67675228	A-E	826	.	67675033	67675034	255,215,0	2	292,182	0,316
chr13	70523555	70523686	A-E	928	.	70523620	70523621	255,215,0	2	1,1	0,130
chr13	73909414	73909609	A-E	970	.	73909562	73909563	255,215,0	2	107,4	0,191
chr13	76279599	76280073	A-E	908	.	76279763	76279764	255,215,0	2	99,244	0,230
chr13	97912286	97912462	A-E	980	.	97912388	97912389	255,215,0	2	30,1	0,175
chr13	109568044	109568430	A-E	974	.	109568178	109568179	255,215,0	2	91,207	0,179
chr13	110132729	110132862	A-E	938	.	110132797	110132798	255,215,0	2	6,1	0,132
chr13	110147333	110147690	A-E	771	.	110147510	110147511	255,215,0	2	1,3	0,354
chr13	114080351	114080489	A-E	917	.	114080410	114080411	255,215,0	2	30,48	0,90
chr13	114147699	114148153	A-E	790	.	114147799	114147800	255,215,0	2	86,338	0,116
chr13	114830489	114831626	A-E	971	.	114831333	114831334	255,215,0	2	812,260	0,877
chr14	21150605	21151121	A-E	578	.	21150986	21150987	255,215,0	2	349,102	0,414
chr14	21577986	21578258	A-E	844	.	21577999	21578000	255,215,0	2	4,248	0,24
chr14	23611395	23611621	A-E	973	.	23611509	23611510	255,215,0	2	4,1	0,225
chr14	32979007	32979394	A-E	877	.	32979290	32979291	255,215,0	2	208,27	0,360
chr14	35810635	35811251	A-E	764	.	35810910	35810911	255,215,0	2	245,310	0,306
chr14	35825324	35825456	A-E	925	.	35825404	35825405	255,215,0	2	36,6	0,126
chr14	35854902	35855043	A-E	726	.	35854958	35854959	255,215,0	2	7,35	0,106
chr14	50328432	50328642	A-E	825	.	50328439	50328440	255,215,0	2	3,197	0,13
chr14	50334846	50335244	A-E	753	.	50334991	50334992	255,215,0	2	55,162	0,236
chr14	50467375	50468846	A-E	549	.	50468074	50468075	255,215,0	2	661,733	0,738
chr14	50475850	50475934	A-E	869	.	50475888	50475889	255,215,0	2	1,7	0,77
chr14	51410207	51410388	A-E	700	.	51410281	51410282	255,215,0	2	1,33	0,148
chr14	52547300	52547782	A-E	842	.	52547648	52547649	255,215,0	2	317,102	0,380
chr14	53294197	53294464	A-E	830	.	53294328	53294329	255,215,0	2	1,4	0,263
chr14	53302326	53302477	A-E	985	.	53302406	53302407	255,215,0	2	23,13	0,138
chr14	53416335	53416646	A-E	771	.	53416598	53416599	255,215,0	2	244,27	0,284
chr14	55544307	55544654	A-E	961	.	55544517	55544518	255,215,0	2	164,89	0,258
chr14	55569733	55570176	A-E	928	.	55570086	55570087	255,215,0	2	341,76	0,367
chr14	55574465	55575376	A-E	946	.	55574638	55574639	255,215,0	2	110,674	0,237
chr14	61938268	61939375	A-E	952	.	61939157	61939158	255,215,0	2	884,211	0,896
chr14	61978357	61978646	A-E	943	.	61978425	61978426	255,215,0	2	20,172	0,117
chr14	61978878	61979019	A-E	991	.	61978951	61978952	255,215,0	2	36,30	0,111
chr14	61979288	61979588	A-E	877	.	61979393	61979394	255,215,0	2	51,140	0,160
chr14	62032593	62032996	A-E	574	.	62032784	62032785	255,215,0	2	141,161	0,242
chr14	62052734	62053075	A-E	951	.	62053014	62053015	255,215,0	2	222,1	0,340
chr14	64109095	64109326	A-E	737	.	64109155	64109156	255,215,0	2	1,111	0,120
chr14	64320785	64320937	A-E	630	.	64320841	64320842	255,215,0	2	42,80	0,72
chr14	64968114	64968655	A-E	791	.	64968379	64968380	255,215,0	2	215,224	0,317
chr14	68161499	68161767	A-E	766	.	68161615	68161616	255,215,0	2	49,83	0,185
chr14	68925660	68925982	A-E	954	.	68925836	68925837	255,215,0	2	148,116	0,206
chr14	69014304	69014714	A-E	957	.	69014452	69014453	255,215,0	2	99,212	0,198
chr14	69014972	69015327	A-E	842	.	69015082	69015083	255,215,0	2	28,162	0,193
chr14	70020113	70020453	A-E	817	.	70020281	70020282	255,215,0	2	1,4	0,336
chr14	71164534	71164679	A-E	863	.	71164624	71164625	255,215,0	2	53,16	0,129
chr14	75649674	75650038	A-E	917	.	75649825	75649826	255,215,0	2	1,62	0,302
chr14	75761897	75762132	A-E	943	.	75762063	75762064	255,215,0	2	133,35	0,200
chr14	75920164	75920191	A-E	944	.	75920177	75920178	255,215,0	2	1,1	0,26
chr14	77499482	77500543	A-E	863	.	77500475	77500476	255,215,0	2	985,59	0,1002
chr14	92572132	92572295	A-E	851	.	92572248	92572249	255,215,0	2	80,10	0,153
chr14	93509801	93510236	A-E	797	.	93510093	93510094	255,215,0	2	208,58	0,377
chr14	100659173	100659604	A-E	851	.	100659489	100659490	255,215,0	2	296,93	0,338
chr14	100751761	100751840	A-E	746	.	100751789	100751790	255,215,0	2	7,29	0,50
chr14	100874667	100875097	A-E	951	.	100874986	100874987	255,215,0	2	259,50	0,380
chr14	100883887	100884104	A-E	907	.	100884056	100884057	255,215,0	2	129,7	0,210
chr14	100905618	100905757	A-E	978	.	100905694	100905695	255,215,0	2	16,1	0,138
chr14	101020509	101020866	A-E	898	.	101020627	101020628	255,215,0	2	37,157	0,200
chr14	101023349	101023562	A-E	646	.	101023454	101023455	255,215,0	2	18,19	0,194
chr14	101159258	101159870	A-E	886	.	101159707	101159708	255,215,0	2	416,128	0,484
chr14	102991046	102991386	A-E	963	.	102991123	102991124	255,215,0	2	1,186	0,154
chr14	102991831	102991939	A-E	835	.	102991899	102991900	255,215,0	2	65,35	0,73
chr14	102993844	102994139	A-E	936	.	102994009	102994010	255,215,0	2	43,7	0,288
chr14	102997284	102997579	A-E	825	.	102997374	102997375	255,215,0	2	22,135	0,160
chr14	103537585	103537989	A-E	953	.	103537774	103537775	255,215,0	2	8,33	0,371
chr14	103540554	103540738	A-E	947	.	103540644	103540645	255,215,0	2	1,4	0,180
chr14	103541337	103541574	A-E	912	.	103541445	103541446	255,215,0	2	20,39	0,198
chr14	103577206	103577606	A-E	905	.	103577491	103577492	255,215,0	2	178,7	0,393
chr14	103828242	103828602	A-E	976	.	103828383	103828384	255,215,0	2	44,121	0,239
chr14	104763034	104763369	A-E	845	.	104763106	104763107	255,215,0	2	1,190	0,145
chr14	105148231	105148612	A-E	941	.	105148590	105148591	255,215,0	2	340,1	0,380
chr14	105154013	105154712	A-E	865	.	105154272	105154273	255,215,0	2	175,355	0,344
chr14	105198821	105199110	A-E	961	.	105199004	105199005	255,215,0	2	88,10	0,279
chr14	105438668	105438757	A-E	975	.	105438724	105438725	255,215,0	2	27,2	0,87
chr14	105439556	105439771	A-E	958	.	105439691	105439692	255,215,0	2	78,21	0,194
chr15	40601054	40601299	A-E	809	.	40601246	40601247	255,215,0	2	176,35	0,210
chr15	41158071	41158384	A-E	638	.	41158227	41158228	255,215,0	2	1,1	0,312
chr15	41953918	41954236	A-E	945	.	41954126	41954127	255,215,0	2	207,108	0,210
chr15	45748469	45749175	A-E	913	.	45748988	45748989	255,215,0	2	450,117	0,589
chr15	48104672	48105061	A-E	992	.	48104768	48104769	255,215,0	2	1,196	0,193
chr15	50140337	50140734	A-E	796	.	50140508	50140509	255,215,0	2	1,54	0,343
chr15	50429549	50429984	A-E	974	.	50429687	50429688	255,215,0	2	103,260	0,175
chr15	50475759	50476090	A-E	949	.	50475832	50475833	255,215,0	2	35,219	0,112
chr15	52120789	52121195	A-E	950	.	52120953	52120954	255,215,0	2	60,136	0,270
chr15	52385766	52385957	A-E	959	.	52385876	52385877	255,215,0	2	32,1	0,190
chr15	52395777	52396019	A-E	966	.	52395881	52395882	255,215,0	2	100,132	0,110
chr15	56332751	56332969	A-E	991	.	56332910	56332911	255,215,0	2	102,1	0,217
chr15	59576201	59576407	A-E	936	.	59576332	59576333	255,215,0	2	62,5	0,201
chr15	59592534	59592835	A-E	942	.	59592689	59592690	255,215,0	2	144,133	0,168
chr15	64753700	64753985	A-E	761	.	64753783	64753784	255,215,0	2	49,166	0,119
chr15	65823475	65823857	A-E	753	.	65823544	65823545	255,215,0	2	48,290	0,92
chr15	66162838	66163256	A-E	595	.	66163113	66163114	255,215,0	2	174,40	0,378
chr15	66993287	66993569	A-E	499	.	66993486	66993487	255,215,0	2	127,10	0,272
chr15	67095524	67095803	A-E	917	.	67095670	67095671	255,215,0	2	141,126	0,153
chr15	70391851	70392235	A-E	562	.	70392004	70392005	255,215,0	2	38,115	0,269
chr15	70767457	70767783	A-E	905	.	70767603	70767604	255,215,0	2	100,132	0,194
chr15	70787270	70787553	A-E	950	.	70787301	70787302	255,215,0	2	1,220	0,63
chr15	74666695	74666987	A-E	755	.	74666836	74666837	255,215,0	2	76,85	0,207
chr15	75744907	75745094	A-E	870	.	75744992	75744993	255,215,0	2	33,48	0,139
chr15	75959061	75959441	A-E	919	.	75959309	75959310	255,215,0	2	175,57	0,323
chr15	76455838	76456047	A-E	885	.	76455942	76455943	255,215,0	2	1,1	0,208
chr15	82339167	82339811	A-E	729	.	82339477	82339478	255,215,0	2	269,291	0,353
chr15	85455479	85455863	A-E	961	.	85455739	85455740	255,215,0	2	241,104	0,280
chr15	85458286	85458507	A-E	939	.	85458419	85458420	255,215,0	2	86,39	0,182
chr15	85861581	85861931	A-E	894	.	85861752	85861753	255,215,0	2	22,29	0,321
chr15	85890027	85890200	A-E	978	.	85890119	85890120	255,215,0	2	13,1	0,172
chr15	90701535	90701765	A-E	857	.	90701608	90701609	255,215,0	2	53,135	0,95
chr15	90754464	90755447	A-E	954	.	90755259	90755260	255,215,0	2	774,166	0,817
chr15	91114363	91114916	A-E	888	.	91114452	91114453	255,215,0	2	56,429	0,124
chr15	93344993	93345488	A-E	769	.	93345069	93345070	255,215,0	2	60,401	0,94
chr15	93363497	93364154	A-E	845	.	93363734	93363735	255,215,0	2	215,396	0,261
chr15	99270923	99271213	A-E	823	.	99270974	99270975	255,215,0	2	19,205	0,85
chr15	99395486	99396002	A-E	554	.	99395688	99395689	255,215,0	2	129,240	0,276
chr15	99397047	99397167	A-E	592	.	99397104	99397105	255,215,0	2	2,7	0,113
chr15	99408611	99408985	A-E	975	.	99408682	99408683	255,215,0	2	6,236	0,138
chr15	99409255	99409515	A-E	808	.	99409376	99409377	255,215,0	2	105,121	0,139
chr15	99416036	99416369	A-E	981	.	99416102	99416103	255,215,0	2	1,200	0,133
chr15	99444571	99445210	A-E	829	.	99444853	99444854	255,215,0	2	274,348	0,291
chr15	99450086	99450215	A-E	933	.	99450156	99450157	255,215,0	2	13,1	0,128
chr15	99559007	99559192	A-E	903	.	99559061	99559062	255,215,0	2	43,118	0,67
chr15	99665380	99665686	A-E	927	.	99665570	99665571	255,215,0	2	94,18	0,288
chr15	101261855	101262549	A-E	984	.	101262220	101262221	255,215,0	2	314,276	0,418
chr16	578748	579156	A-E	935	.	578910	578911	255,215,0	2	87,170	0,238
chr16	1132307	1132794	A-E	902	.	1132673	1132674	255,215,0	2	342,96	0,391
chr16	1133120	1133226	A-E	712	.	1133174	1133175	255,215,0	2	5,1	0,105
chr16	2518541	2518691	A-E	846	.	2518639	2518640	255,215,0	2	48,1	0,149
chr16	2518760	2519270	A-E	797	.	2519087	2519088	255,215,0	2	310,164	0,346
chr16	2845811	2846048	A-E	951	.	2845883	2845884	255,215,0	2	7,98	0,139
chr16	3156056	3156304	A-E	560	.	3156226	3156227	255,215,0	2	100,6	0,242
chr16	4186619	4186736	A-E	988	.	4186681	4186682	255,215,0	2	10,1	0,116
chr16	4321625	4322178	A-E	717	.	4321907	4321908	255,215,0	2	255,243	0,310
chr16	4357393	4358110	A-E	530	.	4357823	4357824	255,215,0	2	357,212	0,505
chr16	4818680	4818913	A-E	618	.	4818757	4818758	255,215,0	2	41,119	0,114
chr16	4993356	4993730	A-E	880	.	4993476	4993477	255,215,0	2	5,138	0,236
chr16	10710964	10711341	A-E	928	.	10711184	10711185	255,215,0	2	66,1	0,376
chr16	10713350	10713596	A-E	712	.	10713515	10713516	255,215,0	2	120,34	0,212
chr16	11705983	11706695	A-E	899	.	11706337	11706338	255,215,0	2	312,315	0,397
chr16	11734091	11734770	A-E	971	.	11734261	11734262	255,215,0	2	126,463	0,216
chr16	15583408	15583655	A-E	983	.	15583540	15583541	255,215,0	2	84,65	0,182
chr16	15766632	15767024	A-E	865	.	15766842	15766843	255,215,0	2	208,178	0,214
chr16	22202596	22202946	A-E	666	.	22202678	22202679	255,215,0	2	61,245	0,105
chr16	27338285	27338559	A-E	958	.	27338368	27338369	255,215,0	2	61,168	0,106
chr16	30645556	30645885	A-E	526	.	30645775	30645776	255,215,0	2	174,63	0,266
chr16	30885980	30886229	A-E	528	.	30886173	30886174	255,215,0	2	191,53	0,196
chr16	48400459	48400723	A-E	914	.	48400563	48400564	255,215,0	2	67,121	0,143
chr16	57655846	57656393	A-E	906	.	57655973	57655974	255,215,0	2	107,399	0,148
chr16	57701111	57701632	A-E	658	.	57701436	57701437	255,215,0	2	284,153	0,368
chr16	66906996	66907469	A-E	860	.	66907328	66907329	255,215,0	2	299,107	0,366
chr16	67597304	67597932	A-E	463	.	67597898	67597899	255,215,0	2	564,3	0,625
chr16	67993555	67993691	A-E	911	.	67993620	67993621	255,215,0	2	1,5	0,131
chr16	68271348	68271876	A-E	660	.	68271590	68271591	255,215,0	2	177,219	0,309
chr16	69563572	69563696	A-E	966	.	69563626	69563627	255,215,0	2	15,30	0,94
chr16	69564577	69564882	A-E	980	.	69564730	69564731	255,215,0	2	81,78	0,227
chr16	73102955	73103191	A-E	769	.	73103081	73103082	255,215,0	2	53,36	0,200
chr16	73104505	73104770	A-E	983	.	73104566	73104567	255,215,0	2	4,145	0,120
chr16	73158236	73158440	A-E	892	.	73158307	73158308	255,215,0	2	8,68	0,136
chr16	73206454	73206866	A-E	766	.	73206667	73206668	255,215,0	2	161,145	0,267
chr16	74774732	74775110	A-E	962	.	74775063	74775064	255,215,0	2	288,2	0,376
chr16	74777612	74777799	A-E	933	.	74777726	74777727	255,215,0	2	44,2	0,185
chr16	75410566	75410863	A-E	905	.	75410754	75410755	255,215,0	2	83,3	0,294
chr16	80838768	80839127	A-E	880	.	80839023	80839024	255,215,0	2	155,2	0,357
chr16	80971971	80972227	A-E	979	.	80972104	80972105	255,215,0	2	79,67	0,189
chr16	84208911	84209121	A-E	900	.	84208991	84208992	255,215,0	2	45,94	0,116
chr16	85548685	85548970	A-E	881	.	85548790	85548791	255,215,0	2	1,74	0,211
chr16	86377089	86377400	A-E	879	.	86377244	86377245	255,215,0	2	1,1	0,310
chr16	86417419	86417805	A-E	921	.	86417700	86417701	255,215,0	2	178,1	0,385
chr16	86421149	86421325	A-E	913	.	86421221	86421222	255,215,0	2	3,34	0,142
chr16	86499961	86500190	A-E	779	.	86500097	86500098	255,215,0	2	135,90	0,139
chr16	86609499	86609840	A-E	601	.	86609549	86609550	255,215,0	2	2,242	0,99
chr16	86795224	86795595	A-E	930	.	86795409	86795410	255,215,0	2	1,1	0,370
chr16	86855510	86855797	A-E	752	.	86855531	86855532	255,215,0	2	9,252	0,35
chr16	87839693	87840050	A-E	846	.	87839855	87839856	255,215,0	2	92,124	0,233
chr16	87840547	87840941	A-E	910	.	87840912	87840913	255,215,0	2	338,1	0,393
chr16	89313669	89314138	A-E	458	.	89313992	89313993	255,215,0	2	266,88	0,381
chr16	89568763	89569125	A-E	966	.	89568978	89568979	255,215,0	2	71,1	0,361
chr16	89571786	89572109	A-E	882	.	89572033	89572034	255,215,0	2	211,39	0,284
chr16	89893816	89894170	A-E	976	.	89893992	89893993	255,215,0	2	1,1	0,353
chr17	1390195	1390341	A-E	950	.	1390267	1390268	255,215,0	2	34,34	0,112
chr17	1953067	1954207	A-E	494	.	1953326	1953327	255,215,0	2	212,832	0,308
chr17	2300026	2300553	A-E	919	.	2300287	2300288	255,215,0	2	226,229	0,298
chr17	2305266	2305571	A-E	597	.	2305414	2305415	255,215,0	2	109,116	0,189
chr17	2627139	2627523	A-E	448	.	2627310	2627311	255,215,0	2	95,136	0,248
chr17	3791812	3792145	A-E	795	.	3792007	3792008	255,215,0	2	150,92	0,241
chr17	4064613	4064785	A-E	957	.	4064716	4064717	255,215,0	2	37,1	0,171
chr17	4737531	4737755	A-E	910	.	4737557	4737558	255,215,0	2	1,171	0,53
chr17	6375097	6375395	A-E	893	.	6375261	6375262	255,215,0	2	33,1	0,297
chr17	6771162	6771276	A-E	740	.	6771218	6771219	255,215,0	2	1,1	0,113
chr17	7737438	7738736	A-E	871	.	7737970	7737971	255,215,0	2	500,733	0,565
chr17	7738822	7740614	A-E	606	.	7739045	7739046	255,215,0	2	111,1455	0,337
chr17	7790181	7790340	A-E	841	.	7790321	7790322	255,215,0	2	124,1	0,158
chr17	8057335	8058055	A-E	686	.	8057701	8057702	255,215,0	2	356,342	0,378
chr17	9731829	9732213	A-E	900	.	9732091	9732092	255,215,0	2	156,14	0,370
chr17	9741106	9741641	A-E	945	.	9741381	9741382	255,215,0	2	209,192	0,343
chr17	16189250	16189597	A-E	654	.	16189493	16189494	255,215,0	2	192,52	0,295
chr17	16924574	16924970	A-E	794	.	16924628	16924629	255,215,0	2	1,288	0,108
chr17	17597479	17598220	A-E	805	.	17598133	17598134	255,215,0	2	604,36	0,705
chr17	17655489	17655938	A-E	732	.	17655635	17655636	255,215,0	2	79,235	0,214
chr17	17743258	17743857	A-E	801	.	17743526	17743527	255,215,0	2	208,270	0,329
chr17	19656390	19656618	A-E	959	.	19656530	19656531	255,215,0	2	123,70	0,158
chr17	21002403	21002809	A-E	978	.	21002522	21002523	255,215,0	2	49,216	0,190
chr17	21179100	21179414	A-E	924	.	21179207	21179208	255,215,0	2	73,172	0,142
chr17	21189600	21190105	A-E	770	.	21189863	21189864	255,215,0	2	236,213	0,292
chr17	27506307	27506816	A-E	787	.	27506503	27506504	255,215,0	2	167,282	0,227
chr17	27918115	27918172	A-E	489	.	27918143	27918144	255,215,0	2	1,1	0,56
chr17	27918652	27918967	A-E	786	.	27918816	27918817	255,215,0	2	48,34	0,281
chr17	36412216	36412471	A-E	521	.	36412262	36412263	255,215,0	2	4,165	0,90
chr17	36571646	36572076	A-E	773	.	36571708	36571709	255,215,0	2	43,347	0,83
chr17	37027781	37027987	A-E	976	.	37027913	37027914	255,215,0	2	62,3	0,203
chr17	37910411	37911394	A-E	545	.	37910786	37910787	255,215,0	2	334,565	0,418
chr17	38227405	38227627	A-E	840	.	38227515	38227516	255,215,0	2	1,1	0,221
chr17	38227745	38227903	A-E	889	.	38227870	38227871	255,215,0	2	95,1	0,157
chr17	38229285	38229466	A-E	804	.	38229391	38229392	255,215,0	2	34,1	0,180
chr17	38655848	38656036	A-E	875	.	38655906	38655907	255,215,0	2	15,86	0,102
chr17	38705273	38706158	A-E	879	.	38705805	38705806	255,215,0	2	493,313	0,572
chr17	39003172	39003257	A-E	939	.	39003185	39003186	255,215,0	2	1,58	0,27
chr17	39686458	39686891	A-E	983	.	39686665	39686666	255,215,0	2	121,139	0,294
chr17	39807728	39808143	A-E	713	.	39807933	39807934	255,215,0	2	173,177	0,238
chr17	39810156	39810822	A-E	842	.	39810529	39810530	255,215,0	2	358,277	0,389
chr17	39949116	39949497	A-E	957	.	39949167	39949168	255,215,0	2	1,278	0,103
chr17	39949517	39949745	A-E	929	.	39949565	39949566	255,215,0	2	23,154	0,74
chr17	42173050	42173151	A-E	924	.	42173100	42173101	255,215,0	2	1,1	0,100
chr17	42173326	42173627	A-E	965	.	42173469	42173470	255,215,0	2	115,128	0,173
chr17	42215472	42215904	A-E	833	.	42215678	42215679	255,215,0	2	59,78	0,354
chr17	43201428	43201633	A-E	955	.	43201516	43201517	255,215,0	2	1,29	0,176
chr17	43249989	43250354	A-E	727	.	43250020	43250021	255,215,0	2	1,303	0,62
chr17	43253543	43253622	A-E	906	.	43253573	43253574	255,215,0	2	5,23	0,56
chr17	43303050	43303852	A-E	938	.	43303643	43303644	255,215,0	2	590,204	0,598
chr17	43304336	43305039	A-E	877	.	43304627	43304628	255,215,0	2	283,402	0,301
chr17	43305165	43306978	A-E	970	.	43306452	43306453	255,215,0	2	1194,431	0,1382
chr17	47467973	47468124	A-E	914	.	47468043	47468044	255,215,0	2	27,36	0,115
chr17	48139711	48140314	A-E	852	.	48140011	48140012	255,215,0	2	240,241	0,362
chr17	48228924	48229616	A-E	508	.	48229503	48229504	255,215,0	2	548,80	0,612
chr17	48367346	48367814	A-E	941	.	48367642	48367643	255,215,0	2	250,125	0,343
chr17	49027288	49027482	A-E	925	.	49027365	49027366	255,215,0	2	2,40	0,154
chr17	55292764	55293032	A-E	970	.	55292915	55292916	255,215,0	2	37,1	0,267
chr17	57831888	57832338	A-E	938	.	57832061	57832062	255,215,0	2	113,215	0,235
chr17	57860256	57860659	A-E	826	.	57860445	57860446	255,215,0	2	26,50	0,353
chr17	57861698	57862055	A-E	888	.	57862023	57862024	255,215,0	2	296,1	0,356
chr17	57882537	57882682	A-E	924	.	57882622	57882623	255,215,0	2	49,23	0,122
chr17	57905350	57905555	A-E	625	.	57905419	57905420	255,215,0	2	36,101	0,104
chr17	57906379	57907270	A-E	897	.	57906881	57906882	255,215,0	2	482,367	0,524
chr17	58212242	58212405	A-E	652	.	58212343	58212344	255,215,0	2	55,15	0,148
chr17	59327837	59328038	A-E	975	.	59327937	59327938	255,215,0	2	1,1	0,200
chr17	59328360	59328558	A-E	973	.	59328441	59328442	255,215,0	2	7,41	0,157
chr17	59329573	59329874	A-E	832	.	59329790	59329791	255,215,0	2	159,24	0,277
chr17	59939507	59939855	A-E	537	.	59939760	59939761	255,215,0	2	202,43	0,305
chr17	60856273	60856623	A-E	965	.	60856560	60856561	255,215,0	2	227,1	0,349
chr17	60869162	60869387	A-E	967	.	60869274	60869275	255,215,0	2	1,1	0,224
chr17	62159440	62159790	A-E	825	.	62159612	62159613	255,215,0	2	164,169	0,181
chr17	62403904	62404562	A-E	922	.	62404233	62404234	255,215,0	2	277,276	0,382
chr17	62409252	62409599	A-E	918	.	62409467	62409468	255,215,0	2	154,69	0,278
chr17	62409604	62410133	A-E	904	.	62409976	62409977	255,215,0	2	372,156	0,373
chr17	66374219	66374806	A-E	989	.	66374506	66374507	255,215,0	2	208,220	0,367
chr17	66374808	66375131	A-E	920	.	66375015	66375016	255,215,0	2	138,45	0,278
chr17	66379549	66379922	A-E	987	.	66379701	66379702	255,215,0	2	1,69	0,304
chr17	71305759	71306422	A-E	978	.	71306098	71306099	255,215,0	2	294,278	0,385
chr17	73120387	73120767	A-E	957	.	73120527	73120528	255,215,0	2	45,143	0,237
chr17	73426423	73426691	A-E	602	.	73426651	73426652	255,215,0	2	191,1	0,267
chr17	73696530	73696897	A-E	921	.	73696706	73696707	255,215,0	2	91,105	0,262
chr17	73719261	73719909	A-E	945	.	73719548	73719549	255,215,0	2	274,347	0,301
chr17	76310071	76310633	A-E	768	.	76310435	76310436	255,215,0	2	352,185	0,377
chr17	76312866	76313241	A-E	875	.	76313130	76313131	255,215,0	2	201,46	0,329
chr17	76313584	76313890	A-E	915	.	76313791	76313792	255,215,0	2	142,33	0,273
chr17	76325206	76325964	A-E	939	.	76325661	76325662	255,215,0	2	405,251	0,507
chr17	76337607	76338208	A-E	525	.	76338067	76338068	255,215,0	2	409,88	0,513
chr17	76349549	76349649	A-E	952	.	76349632	76349633	255,215,0	2	68,1	0,99
chr17	76356993	76357093	A-E	778	.	76357046	76357047	255,215,0	2	37,30	0,70
chr17	76480175	76480442	A-E	802	.	76480308	76480309	255,215,0	2	1,1	0,266
chr17	76879007	76879631	A-E	983	.	76879399	76879400	255,215,0	2	385,223	0,401
chr17	76930060	76930674	A-E	874	.	76930418	76930419	255,215,0	2	327,224	0,390
chr17	77967532	77967765	A-E	943	.	77967640	77967641	255,215,0	2	16,31	0,202
chr17	78149249	78149503	A-E	986	.	78149363	78149364	255,215,0	2	1,25	0,229
chr17	78228476	78228940	A-E	984	.	78228763	78228764	255,215,0	2	228,117	0,347
chr17	79107096	79107396	A-E	950	.	79107263	79107264	255,215,0	2	45,9	0,291
chr17	79451287	79451558	A-E	575	.	79451461	79451462	255,215,0	2	128,50	0,221
chr17	80245965	80246238	A-E	990	.	80246056	80246057	255,215,0	2	30,120	0,153
chr17	80255299	80255755	A-E	979	.	80255477	80255478	255,215,0	2	178,277	0,179
chr17	80255798	80256475	A-E	941	.	80256186	80256187	255,215,0	2	358,258	0,419
chr17	80454894	80455238	A-E	976	.	80455174	80455175	255,215,0	2	256,39	0,305
chr17	81031472	81031760	A-E	927	.	81031657	81031658	255,215,0	2	152,68	0,220
chr17	81049749	81049909	A-E	886	.	81049814	81049815	255,215,0	2	1,30	0,130
chr17	81066773	81067186	A-E	786	.	81066923	81066924	255,215,0	2	97,208	0,205
chr17	81067352	81067511	A-E	947	.	81067417	81067418	255,215,0	2	1,29	0,130
chr18	3015219	3015501	A-E	969	.	3015350	3015351	255,215,0	2	1,19	0,263
chr18	3383416	3383792	A-E	932	.	3383690	3383691	255,215,0	2	175,1	0,375
chr18	3446696	3446930	A-E	967	.	3446872	3446873	255,215,0	2	121,1	0,233
chr18	3594733	3596177	A-E	912	.	3595595	3595596	255,215,0	2	837,555	0,889
chr18	3623872	3624258	A-E	829	.	3624139	3624140	255,215,0	2	228,78	0,308
chr18	3624338	3624601	A-E	840	.	3624481	3624482	255,215,0	2	106,82	0,181
chr18	3624841	3625119	A-E	965	.	3625034	3625035	255,215,0	2	153,44	0,234
chr18	3665613	3666165	A-E	888	.	3665883	3665884	255,215,0	2	143,153	0,399
chr18	3794813	3795294	A-E	962	.	3795020	3795021	255,215,0	2	151,217	0,264
chr18	3816827	3817202	A-E	986	.	3817014	3817015	255,215,0	2	1,1	0,374
chr18	7048074	7048376	A-E	743	.	7048211	7048212	255,215,0	2	6,32	0,270
chr18	7950764	7950916	A-E	922	.	7950842	7950843	255,215,0	2	9,3	0,149
chr18	8801229	8801479	A-E	950	.	8801314	8801315	255,215,0	2	76,154	0,96
chr18	9743544	9744009	A-E	960	.	9743683	9743684	255,215,0	2	91,276	0,189
chr18	9753891	9754160	A-E	959	.	9754062	9754063	255,215,0	2	133,58	0,211
chr18	9828298	9828524	A-E	952	.	9828427	9828428	255,215,0	2	55,22	0,204
chr18	9869849	9870152	A-E	931	.	9869994	9869995	255,215,0	2	1,12	0,291
chr18	9877272	9877635	A-E	982	.	9877452	9877453	255,215,0	2	103,104	0,259
chr18	9899069	9899359	A-E	982	.	9899166	9899167	255,215,0	2	49,143	0,147
chr18	9914998	9915501	A-E	740	.	9915127	9915128	255,215,0	2	84,328	0,175
chr18	11849903	11850727	A-E	966	.	11850168	11850169	255,215,0	2	259,551	0,273
chr18	11859926	11860218	A-E	958	.	11860180	11860181	255,215,0	2	232,15	0,277
chr18	11947272	11947721	A-E	936	.	11947411	11947412	255,215,0	2	120,289	0,160
chr18	20046739	20046926	A-E	972	.	20046742	20046743	255,215,0	2	1,181	0,6
chr18	35000619	35000729	A-E	946	.	35000674	35000675	255,215,0	2	45,44	0,66
chr18	35028363	35028565	A-E	968	.	35028478	35028479	255,215,0	2	32,2	0,200
chr18	45494348	45494736	A-E	985	.	45494571	45494572	255,215,0	2	60,1	0,387
chr18	45529364	45529594	A-E	967	.	45529518	45529519	255,215,0	2	81,1	0,229
chr18	45530162	45530545	A-E	977	.	45530367	45530368	255,215,0	2	29,1	0,382
chr18	45688048	45688324	A-E	563	.	45688109	45688110	255,215,0	2	27,179	0,97
chr18	46066779	46067121	A-E	444	.	46067051	46067052	255,215,0	2	269,65	0,277
chr18	46478230	46479206	A-E	672	.	46479121	46479122	255,215,0	2	861,54	0,922
chr18	55109141	55109496	A-E	520	.	55109317	55109318	255,215,0	2	1,3	0,352
chr18	60189219	60189514	A-E	779	.	60189361	60189362	255,215,0	2	4,13	0,282
chr18	60193382	60194139	A-E	684	.	60194064	60194065	255,215,0	2	646,38	0,719
chr18	61033511	61033750	A-E	871	.	61033686	61033687	255,215,0	2	158,45	0,194
chr18	61121848	61122109	A-E	968	.	61121955	61121956	255,215,0	2	1,46	0,215
chr18	61185797	61185958	A-E	840	.	61185851	61185852	255,215,0	2	1,53	0,108
chr18	61350519	61350880	A-E	971	.	61350697	61350698	255,215,0	2	76,80	0,281
chr18	63434118	63434346	A-E	984	.	63434233	63434234	255,215,0	2	4,1	0,227
chr18	73944750	73944917	A-E	521	.	73944844	73944845	255,215,0	2	61,38	0,129
chr18	74766602	74767022	A-E	905	.	74766742	74766743	255,215,0	2	109,248	0,172
chr19	289700	289869	A-E	888	.	289783	289784	255,215,0	2	75,77	0,92
chr19	290136	290651	A-E	966	.	290315	290316	255,215,0	2	118,273	0,242
chr19	675402	675838	A-E	806	.	675676	675677	255,215,0	2	206,92	0,344
chr19	751766	752111	A-E	893	.	751821	751822	255,215,0	2	2,236	0,109
chr19	752652	753043	A-E	869	.	752776	752777	255,215,0	2	99,241	0,150
chr19	753188	753320	A-E	974	.	753237	753238	255,215,0	2	10,42	0,90
chr19	778993	779222	A-E	924	.	779047	779048	255,215,0	2	1,120	0,109
chr19	1172839	1173266	A-E	605	.	1172914	1172915	255,215,0	2	64,339	0,88
chr19	1183874	1184237	A-E	957	.	1184063	1184064	255,215,0	2	99,83	0,280
chr19	1252961	1253429	A-E	915	.	1253035	1253036	255,215,0	2	64,383	0,85
chr19	1266359	1266798	A-E	802	.	1266588	1266589	255,215,0	2	183,162	0,277
chr19	1747200	1747550	A-E	701	.	1747425	1747426	255,215,0	2	103,1	0,349
chr19	1855247	1855761	A-E	925	.	1855484	1855485	255,215,0	2	158,197	0,317
chr19	1942393	1942508	A-E	617	.	1942450	1942451	255,215,0	2	1,1	0,114
chr19	2032329	2032652	A-E	902	.	2032523	2032524	255,215,0	2	108,41	0,282
chr19	2056461	2056895	A-E	662	.	2056706	2056707	255,215,0	2	92,34	0,400
chr19	2059605	2060167	A-E	953	.	2060112	2060113	255,215,0	2	484,31	0,531
chr19	2061356	2061737	A-E	527	.	2061653	2061654	255,215,0	2	235,20	0,361
chr19	2165096	2165788	A-E	566	.	2165319	2165320	255,215,0	2	177,421	0,271
chr19	2507206	2507458	A-E	932	.	2507334	2507335	255,215,0	2	88,83	0,169
chr19	2524971	2525260	A-E	840	.	2525065	2525066	255,215,0	2	80,180	0,109
chr19	2540691	2541097	A-E	932	.	2540880	2540881	255,215,0	2	131,157	0,249
chr19	2543618	2543970	A-E	857	.	2543681	2543682	255,215,0	2	53,277	0,75
chr19	3035530	3035851	A-E	597	.	3035685	3035686	255,215,0	2	93,103	0,218
chr19	3367171	3367852	A-E	522	.	3367501	3367502	255,215,0	2	297,317	0,364
chr19	3562421	3562565	A-E	983	.	3562488	3562489	255,215,0	2	10,18	0,126
chr19	3570616	3571018	A-E	740	.	3570828	3570829	255,215,0	2	77,53	0,349
chr19	4123124	4123351	A-E	806	.	4123248	4123249	255,215,0	2	23,1	0,226
chr19	4575288	4575908	A-E	957	.	4575612	4575613	255,215,0	2	297,267	0,353
chr19	6273754	6274259	A-E	865	.	6273939	6273940	255,215,0	2	163,296	0,209
chr19	6577471	6577956	A-E	906	.	6577653	6577654	255,215,0	2	133,253	0,232
chr19	7525376	7525563	A-E	860	.	7525474	7525475	255,215,0	2	12,1	0,186
chr19	7547905	7548376	A-E	717	.	7548023	7548024	255,215,0	2	10,243	0,228
chr19	8115456	8115774	A-E	818	.	8115630	8115631	255,215,0	2	33,1	0,317
chr19	10715339	10715596	A-E	941	.	10715545	10715546	255,215,0	2	158,1	0,256
chr19	11202212	11202837	A-E	938	.	11202667	11202668	255,215,0	2	432,146	0,479
chr19	11205696	11206011	A-E	966	.	11205900	11205901	255,215,0	2	198,104	0,211
chr19	11253262	11253482	A-E	957	.	11253340	11253341	255,215,0	2	48,111	0,109
chr19	11253991	11254271	A-E	927	.	11254205	11254206	255,215,0	2	151,1	0,279
chr19	12892961	12894040	A-E	734	.	12893342	12893343	255,215,0	2	333,649	0,430
chr19	12894545	12895330	A-E	683	.	12894817	12894818	255,215,0	2	196,436	0,349
chr19	13262107	13262928	A-E	500	.	13262694	13262695	255,215,0	2	470,115	0,706
chr19	13273540	13274187	A-E	610	.	13273839	13273840	255,215,0	2	248,296	0,351
chr19	13274586	13275096	A-E	888	.	13274695	13274696	255,215,0	2	46,337	0,173
chr19	13278382	13278991	A-E	901	.	13278444	13278445	255,215,0	2	25,508	0,101
chr19	13955108	13955589	A-E	819	.	13955297	13955298	255,215,0	2	138,240	0,241
chr19	13972364	13973309	A-E	943	.	13972779	13972780	255,215,0	2	391,504	0,441
chr19	14616908	14617174	A-E	920	.	14617016	14617017	255,215,0	2	59,108	0,158
chr19	15321082	15321623	A-E	955	.	15321223	15321224	255,215,0	2	122,379	0,162
chr19	15947617	15948119	A-E	812	.	15947979	15947980	255,215,0	2	322,99	0,403
chr19	16188924	16190024	A-E	928	.	16189834	16189835	255,215,0	2	891,170	0,930
chr19	17345747	17345835	A-E	836	.	17345790	17345791	255,215,0	2	1,2	0,86
chr19	18133045	18133309	A-E	962	.	18133129	18133130	255,215,0	2	26,121	0,143
chr19	18402387	18403564	A-E	874	.	18402534	18402535	255,215,0	2	128,1009	0,168
chr19	18415031	18416060	A-E	836	.	18415512	18415513	255,215,0	2	449,515	0,514
chr19	18439179	18439536	A-E	779	.	18439333	18439334	255,215,0	2	1,49	0,308
chr19	18485152	18485556	A-E	990	.	18485411	18485412	255,215,0	2	163,47	0,357
chr19	18497624	18497977	A-E	955	.	18497707	18497708	255,215,0	2	66,252	0,101
chr19	18527231	18527472	A-E	904	.	18527361	18527362	255,215,0	2	73,52	0,189
chr19	18527701	18528040	A-E	759	.	18527799	18527800	255,215,0	2	74,215	0,124
chr19	18528263	18528792	A-E	644	.	18528576	18528577	255,215,0	2	285,186	0,343
chr19	34625713	34625998	A-E	691	.	34625853	34625854	255,215,0	2	3,7	0,278
chr19	34850085	34850642	A-E	530	.	34850350	34850351	255,215,0	2	243,269	0,288
chr19	35809679	35810380	A-E	993	.	35810035	35810036	255,215,0	2	275,262	0,439
chr19	39175000	39175365	A-E	923	.	39175140	39175141	255,215,0	2	1,84	0,281
chr19	39894353	39894945	A-E	560	.	39894612	39894613	255,215,0	2	224,297	0,295
chr19	40939716	40940068	A-E	640	.	40940021	40940022	255,215,0	2	287,28	0,324
chr19	41108162	41108528	A-E	474	.	41108431	41108432	255,215,0	2	200,26	0,340
chr19	41109606	41110134	A-E	817	.	41110045	41110046	255,215,0	2	352,1	0,527
chr19	41771602	41771660	A-E	734	.	41771635	41771636	255,215,0	2	13,4	0,54
chr19	42772804	42773312	A-E	514	.	42773019	42773020	255,215,0	2	138,214	0,294
chr19	44179506	44179853	A-E	938	.	44179715	44179716	255,215,0	2	166,94	0,253
chr19	45228436	45228775	A-E	702	.	45228694	45228695	255,215,0	2	181,2	0,337
chr19	45393623	45393866	A-E	788	.	45393749	45393750	255,215,0	2	87,77	0,166
chr19	45905744	45905944	A-E	911	.	45905843	45905844	255,215,0	2	1,2	0,198
chr19	47363167	47364689	A-E	562	.	47363470	47363471	255,215,0	2	233,1148	0,374
chr19	47552678	47552827	A-E	653	.	47552749	47552750	255,215,0	2	1,7	0,142
chr19	47776748	47776969	A-E	556	.	47776840	47776841	255,215,0	2	68,103	0,118
chr19	47814150	47814595	A-E	813	.	47814331	47814332	255,215,0	2	155,237	0,208
chr19	48102180	48102576	A-E	940	.	48102417	48102418	255,215,0	2	81,1	0,395
chr19	48103581	48103982	A-E	655	.	48103688	48103689	255,215,0	2	22,207	0,194
chr19	49092091	49092636	A-E	849	.	49092296	49092297	255,215,0	2	172,306	0,239
chr19	49465555	49466264	A-E	971	.	49465735	49465736	255,215,0	2	160,507	0,202
chr19	49466802	49467527	A-E	977	.	49467168	49467169	255,215,0	2	343,335	0,390
chr19	49495555	49495708	A-E	906	.	49495608	49495609	255,215,0	2	10,55	0,98
chr19	50141205	50141513	A-E	849	.	50141451	50141452	255,215,0	2	191,5	0,303
chr19	53426305	53426488	A-E	699	.	53426353	53426354	255,215,0	2	4,90	0,93
chr19	55627475	55627790	A-E	766	.	55627717	55627718	255,215,0	2	215,44	0,271
chr19	55988531	55988605	A-E	871	.	55988567	55988568	255,215,0	2	1,2	0,72
chr19	56060798	56061018	A-E	707	.	56060897	56060898	255,215,0	2	1,21	0,199
chr2	393939	394227	A-E	785	.	394174	394175	255,215,0	2	202,19	0,269
chr2	1590812	1591204	A-E	891	.	1590898	1590899	255,215,0	2	1,220	0,172
chr2	9893339	9893657	A-E	980	.	9893441	9893442	255,215,0	2	57,169	0,149
chr2	9894353	9894610	A-E	875	.	9894568	9894569	255,215,0	2	179,4	0,253
chr2	10260365	10260994	A-E	363	.	10260485	10260486	255,215,0	2	53,440	0,189
chr2	10423423	10423670	A-E	954	.	10423575	10423576	255,215,0	2	68,9	0,238
chr2	10425680	10425925	A-E	990	.	10425802	10425803	255,215,0	2	90,89	0,156
chr2	10549320	10549595	A-E	801	.	10549371	10549372	255,215,0	2	3,175	0,100
chr2	10572027	10572239	A-E	664	.	10572153	10572154	255,215,0	2	114,72	0,140
chr2	11514785	11514933	A-E	937	.	11514925	11514926	255,215,0	2	136,2	0,146
chr2	20732744	20733106	A-E	970	.	20733036	20733037	255,215,0	2	225,1	0,361
chr2	25096617	25097268	A-E	811	.	25096770	25096771	255,215,0	2	104,447	0,204
chr2	26946934	26947339	A-E	945	.	26946997	26946998	255,215,0	2	19,297	0,108
chr2	26980806	26981182	A-E	698	.	26980969	26980970	255,215,0	2	3,52	0,324
chr2	27304052	27304486	A-E	902	.	27304233	27304234	255,215,0	2	137,207	0,227
chr2	28492228	28492339	A-E	985	.	28492283	28492284	255,215,0	2	1,1	0,110
chr2	28492364	28492732	A-E	524	.	28492560	28492561	255,215,0	2	26,1	0,367
chr2	28579030	28579220	A-E	918	.	28579082	28579083	255,215,0	2	27,112	0,78
chr2	28767576	28768254	A-E	946	.	28768063	28768064	255,215,0	2	454,156	0,522
chr2	29331222	29331429	A-E	938	.	29331306	29331307	255,215,0	2	11,49	0,158
chr2	38375670	38375904	A-E	958	.	38375802	38375803	255,215,0	2	60,29	0,205
chr2	39665108	39665339	A-E	966	.	39665265	39665266	255,215,0	2	132,47	0,184
chr2	42157961	42158315	A-E	972	.	42158138	42158139	255,215,0	2	3,1	0,353
chr2	42190702	42191089	A-E	893	.	42190886	42190887	255,215,0	2	1,18	0,369
chr2	42193606	42193918	A-E	856	.	42193677	42193678	255,215,0	2	1,170	0,142
chr2	42368874	42369229	A-E	765	.	42369000	42369001	255,215,0	2	39,141	0,214
chr2	43385938	43386506	A-E	927	.	43386185	43386186	255,215,0	2	203,275	0,293
chr2	43405877	43406433	A-E	935	.	43406205	43406206	255,215,0	2	303,202	0,354
chr2	46303554	46303874	A-E	909	.	46303713	46303714	255,215,0	2	1,1	0,319
chr2	47195176	47195614	A-E	955	.	47195245	47195246	255,215,0	2	49,348	0,90
chr2	54786900	54787386	A-E	734	.	54787055	54787056	255,215,0	2	110,285	0,201
chr2	54787503	54787764	A-E	803	.	54787622	54787623	255,215,0	2	117,139	0,122
chr2	58339709	58340405	A-E	793	.	58340031	58340032	255,215,0	2	275,325	0,371
chr2	64978173	64978610	A-E	728	.	64978384	64978385	255,215,0	2	27,40	0,397
chr2	65065938	65066285	A-E	846	.	65066135	65066136	255,215,0	2	178,129	0,218
chr2	65657861	65658229	A-E	796	.	65658007	65658008	255,215,0	2	140,215	0,153
chr2	67625110	67625487	A-E	736	.	67625290	67625291	255,215,0	2	180,196	0,181
chr2	70335985	70336314	A-E	918	.	70336203	70336204	255,215,0	2	171,63	0,266
chr2	70350372	70350687	A-E	856	.	70350607	70350608	255,215,0	2	157,1	0,314
chr2	70363059	70363462	A-E	990	.	70363143	70363144	255,215,0	2	41,274	0,129
chr2	72372444	72372716	A-E	528	.	72372573	72372574	255,215,0	2	1,14	0,258
chr2	74968770	74968998	A-E	955	.	74968972	74968973	255,215,0	2	178,1	0,227
chr2	85034355	85034669	A-E	911	.	85034420	85034421	255,215,0	2	1,183	0,131
chr2	85147093	85147556	A-E	977	.	85147170	85147171	255,215,0	2	36,343	0,120
chr2	85154234	85154422	A-E	762	.	85154322	85154323	255,215,0	2	51,62	0,126
chr2	85173188	85173797	A-E	937	.	85173735	85173736	255,215,0	2	519,33	0,576
chr2	85664544	85665596	A-E	617	.	85664829	85664830	255,215,0	2	251,731	0,321
chr2	85673142	85673285	A-E	907	.	85673213	85673214	255,215,0	2	17,17	0,126
chr2	85764802	85765239	A-E	960	.	85764814	85764815	255,215,0	2	1,412	0,25
chr2	85969500	85969917	A-E	782	.	85969747	85969748	255,215,0	2	201,122	0,295
chr2	88353539	88354148	A-E	504	.	88353799	88353800	255,215,0	2	224,312	0,297
chr2	100908504	100908788	A-E	970	.	100908726	100908727	255,215,0	2	163,1	0,283
chr2	101435496	101435968	A-E	651	.	101435615	101435616	255,215,0	2	80,312	0,160
chr2	101972073	101972519	A-E	949	.	101972433	101972434	255,215,0	2	337,62	0,384
chr2	102844003	102844653	A-E	990	.	102844434	102844435	255,215,0	2	381,168	0,482
chr2	109859358	109859584	A-E	911	.	109859495	109859496	255,215,0	2	55,5	0,221
chr2	110859077	110859497	A-E	868	.	110859212	110859213	255,215,0	2	73,222	0,198
chr2	112417011	112417329	A-E	980	.	112417183	112417184	255,215,0	2	95,67	0,251
chr2	113450039	113450435	A-E	973	.	113450230	113450231	255,215,0	2	186,198	0,198
chr2	131555592	131555820	A-E	558	.	131555688	131555689	255,215,0	2	35,69	0,159
chr2	134084028	134084575	A-E	991	.	134084300	134084301	255,215,0	2	166,167	0,380
chr2	134193030	134193115	A-E	972	.	134193061	134193062	255,215,0	2	1,23	0,62
chr2	136996318	136996892	A-E	877	.	136996518	136996519	255,215,0	2	157,329	0,245
chr2	137003597	137004126	A-E	572	.	137003956	137003957	255,215,0	2	360,169	0,360
chr2	143614638	143615023	A-E	606	.	143614909	143614910	255,215,0	2	160,1	0,384
chr2	143615203	143615596	A-E	666	.	143615530	143615531	255,215,0	2	266,3	0,390
chr2	143615896	143616223	A-E	675	.	143616081	143616082	255,215,0	2	180,136	0,191
chr2	143625721	143626570	A-E	798	.	143625925	143625926	255,215,0	2	84,523	0,326
chr2	143630782	143631707	A-E	865	.	143631170	143631171	255,215,0	2	385,532	0,393
chr2	150222263	150222576	A-E	702	.	150222420	150222421	255,215,0	2	3,1	0,312
chr2	154333342	154333495	A-E	730	.	154333418	154333419	255,215,0	2	1,1	0,152
chr2	154335936	154336181	A-E	766	.	154336133	154336134	255,215,0	2	156,6	0,239
chr2	157190328	157191531	A-E	416	.	157191234	157191235	255,215,0	2	869,259	0,944
chr2	161064664	161064880	A-E	727	.	161064793	161064794	255,215,0	2	88,44	0,172
chr2	161078300	161078513	A-E	896	.	161078432	161078433	255,215,0	2	94,42	0,171
chr2	161083916	161084239	A-E	904	.	161083957	161083958	255,215,0	2	6,245	0,78
chr2	161098241	161098623	A-E	988	.	161098427	161098428	255,215,0	2	3,11	0,371
chr2	161232354	161232597	A-E	676	.	161232497	161232498	255,215,0	2	135,91	0,152
chr2	178104644	178105169	A-E	925	.	178104871	178104872	255,215,0	2	214,283	0,242
chr2	182741385	182741846	A-E	959	.	182741531	182741532	255,215,0	2	120,288	0,173
chr2	191443312	191443866	A-E	861	.	191443667	191443668	255,215,0	2	334,176	0,378
chr2	196425923	196426330	A-E	981	.	196426250	196426251	255,215,0	2	290,42	0,365
chr2	196428777	196429172	A-E	852	.	196429091	196429092	255,215,0	2	235,1	0,394
chr2	196523919	196524096	A-E	748	.	196523990	196523991	255,215,0	2	42,76	0,101
chr2	197466180	197466534	A-E	938	.	197466306	197466307	255,215,0	2	9,109	0,245
chr2	201652202	201652395	A-E	970	.	201652319	201652320	255,215,0	2	62,19	0,174
chr2	211413660	211414008	A-E	937	.	211413842	211413843	255,215,0	2	18,1	0,347
chr2	211423571	211423754	A-E	678	.	211423674	211423675	255,215,0	2	25,1	0,182
chr2	211423993	211424366	A-E	956	.	211424118	211424119	255,215,0	2	44,165	0,208
chr2	211426065	211426416	A-E	910	.	211426367	211426368	255,215,0	2	256,2	0,349
chr2	218857857	218858115	A-E	631	.	218857950	218857951	255,215,0	2	5,76	0,182
chr2	219270976	219271406	A-E	700	.	219271229	219271230	255,215,0	2	199,122	0,308
chr2	219434664	219435146	A-E	742	.	219434777	219434778	255,215,0	2	73,327	0,155
chr2	219759139	219759434	A-E	762	.	219759369	219759370	255,215,0	2	181,14	0,281
chr2	232468888	232470128	A-E	550	.	232469531	232469532	255,215,0	2	604,556	0,684
chr2	232478392	232478857	A-E	889	.	232478527	232478528	255,215,0	2	105,299	0,166
chr2	232478879	232479328	A-E	617	.	232479052	232479053	255,215,0	2	142,243	0,206
chr2	232526700	232527324	A-E	519	.	232527118	232527119	255,215,0	2	352,139	0,485
chr2	232530920	232531416	A-E	927	.	232531294	232531295	255,215,0	2	356,103	0,393
chr2	232531704	232531853	A-E	853	.	232531744	232531745	255,215,0	2	23,91	0,58
chr2	232536483	232536778	A-E	756	.	232536605	232536606	255,215,0	2	78,127	0,168
chr2	232537656	232538064	A-E	956	.	232537747	232537748	255,215,0	2	15,240	0,168
chr2	232545684	232546083	A-E	774	.	232545867	232545868	255,215,0	2	108,140	0,259
chr2	235935583	235936015	A-E	947	.	235935760	235935761	255,215,0	2	121,197	0,235
chr2	239347857	239348510	A-E	917	.	239348284	239348285	255,215,0	2	333,131	0,522
chr2	240196255	240196671	A-E	960	.	240196553	240196554	255,215,0	2	231,49	0,367
chr2	240196933	240197336	A-E	909	.	240197048	240197049	255,215,0	2	93,264	0,139
chr2	241309624	241309945	A-E	882	.	241309790	241309791	255,215,0	2	142,129	0,192
chr2	241366341	241366661	A-E	857	.	241366470	241366471	255,215,0	2	50,110	0,210
chr2	241373489	241373922	A-E	899	.	241373593	241373594	255,215,0	2	54,278	0,155
chr2	241374162	241374480	A-E	879	.	241374228	241374229	255,215,0	2	22,206	0,112
chr20	352488	352859	A-E	917	.	352624	352625	255,215,0	2	83,181	0,190
chr20	3788108	3788452	A-E	986	.	3788408	3788409	255,215,0	2	259,1	0,343
chr20	4090299	4090467	A-E	923	.	4090407	4090408	255,215,0	2	50,1	0,167
chr20	4116351	4116485	A-E	856	.	4116422	4116423	255,215,0	2	46,36	0,98
chr20	6688727	6688944	A-E	800	.	6688821	6688822	255,215,0	2	1,29	0,188
chr20	11831025	11831188	A-E	939	.	11831106	11831107	255,215,0	2	6,5	0,158
chr20	25218471	25218756	A-E	977	.	25218633	25218634	255,215,0	2	147,106	0,179
chr20	30183712	30184220	A-E	735	.	30184084	30184085	255,215,0	2	325,87	0,421
chr20	30190743	30190994	A-E	952	.	30190796	30190797	255,215,0	2	1,144	0,107
chr20	30191850	30192346	A-E	574	.	30192158	30192159	255,215,0	2	259,138	0,358
chr20	30196293	30196740	A-E	532	.	30196416	30196417	255,215,0	2	107,306	0,141
chr20	30200712	30201016	A-E	655	.	30200863	30200864	255,215,0	2	1,1	0,303
chr20	30307720	30308274	A-E	931	.	30308103	30308104	255,215,0	2	366,153	0,401
chr20	32321714	32321896	A-E	956	.	32321831	32321832	255,215,0	2	69,16	0,166
chr20	34463368	34463773	A-E	984	.	34463623	34463624	255,215,0	2	146,39	0,366
chr20	34471781	34472424	A-E	891	.	34472100	34472101	255,215,0	2	255,259	0,384
chr20	35464098	35464342	A-E	863	.	35464181	35464182	255,215,0	2	53,129	0,115
chr20	35490387	35490628	A-E	883	.	35490525	35490526	255,215,0	2	94,58	0,183
chr20	36772576	36772945	A-E	759	.	36772676	36772677	255,215,0	2	46,214	0,155
chr20	42948601	42948866	A-E	733	.	42948736	42948737	255,215,0	2	42,36	0,229
chr20	43321614	43322020	A-E	881	.	43321837	43321838	255,215,0	2	50,8	0,398
chr20	43327095	43327376	A-E	781	.	43327210	43327211	255,215,0	2	3,52	0,229
chr20	45946049	45946481	A-E	908	.	45946178	45946179	255,215,0	2	89,262	0,170
chr20	45987479	45988292	A-E	971	.	45987960	45987961	255,215,0	2	424,274	0,539
chr20	45989347	45989834	A-E	861	.	45989659	45989660	255,215,0	2	263,124	0,363
chr20	48315836	48316073	A-E	956	.	48315911	48315912	255,215,0	2	69,155	0,82
chr20	48388811	48389348	A-E	758	.	48388939	48388940	255,215,0	2	114,393	0,144
chr20	48391675	48392320	A-E	946	.	48391994	48391995	255,215,0	2	267,273	0,372
chr20	48804007	48804349	A-E	842	.	48804186	48804187	255,215,0	2	134,117	0,225
chr20	48876301	48877479	A-E	625	.	48876570	48876571	255,215,0	2	230,869	0,309
chr20	48900220	48901229	A-E	976	.	48900599	48900600	255,215,0	2	338,587	0,422
chr20	48903106	48903611	A-E	988	.	48903351	48903352	255,215,0	2	184,198	0,307
chr20	48924890	48925591	A-E	863	.	48925259	48925260	255,215,0	2	343,305	0,396
chr20	49032230	49032497	A-E	716	.	49032296	49032297	255,215,0	2	6,139	0,128
chr20	49055532	49055924	A-E	886	.	49055756	49055757	255,215,0	2	207,150	0,242
chr20	49407275	49407470	A-E	749	.	49407370	49407371	255,215,0	2	68,71	0,124
chr20	49982609	49983533	A-E	556	.	49983214	49983215	255,215,0	2	598,310	0,614
chr20	50366772	50367203	A-E	947	.	50366880	50366881	255,215,0	2	43,256	0,175
chr20	52238527	52238650	A-E	909	.	52238554	52238555	255,215,0	2	1,68	0,55
chr20	52239995	52240318	A-E	863	.	52240061	52240062	255,215,0	2	59,248	0,75
chr20	55362710	55362938	A-E	967	.	55362791	55362792	255,215,0	2	1,65	0,163
chr20	60719468	60719634	A-E	488	.	60719592	60719593	255,215,0	2	94,10	0,156
chr20	60933408	60933760	A-E	979	.	60933691	60933692	255,215,0	2	245,29	0,323
chr20	60934143	60934390	A-E	966	.	60934308	60934309	255,215,0	2	117,32	0,215
chr20	60940876	60941209	A-E	746	.	60940967	60940968	255,215,0	2	38,188	0,145
chr20	60943690	60943839	A-E	821	.	60943759	60943760	255,215,0	2	1,11	0,138
chr20	61187660	61187821	A-E	862	.	61187740	61187741	255,215,0	2	1,1	0,160
chr20	62887659	62888425	A-E	733	.	62887861	62887862	255,215,0	2	135,496	0,270
chr21	17568022	17568137	A-E	856	.	17568067	17568068	255,215,0	2	34,57	0,58
chr21	17959400	17959753	A-E	844	.	17959558	17959559	255,215,0	2	115,151	0,202
chr21	28173911	28174139	A-E	557	.	28174004	28174005	255,215,0	2	21,62	0,166
chr21	30374865	30375265	A-E	518	.	30375124	30375125	255,215,0	2	256,137	0,263
chr21	30555048	30555502	A-E	764	.	30555258	30555259	255,215,0	2	175,207	0,247
chr21	30604921	30605035	A-E	975	.	30604986	30604987	255,215,0	2	19,1	0,113
chr21	33893754	33894020	A-E	931	.	33893929	33893930	255,215,0	2	98,13	0,253
chr21	34752926	34753284	A-E	842	.	34753093	34753094	255,215,0	2	161,183	0,175
chr21	36208387	36209191	A-E	929	.	36208565	36208566	255,215,0	2	169,616	0,188
chr21	38232574	38232719	A-E	831	.	38232636	38232637	255,215,0	2	1,21	0,124
chr21	38935728	38936411	A-E	892	.	38936234	38936235	255,215,0	2	485,154	0,529
chr21	38936686	38937128	A-E	942	.	38936851	38936852	255,215,0	2	126,237	0,205
chr21	39649239	39650359	A-E	981	.	39649643	39649644	255,215,0	2	383,693	0,427
chr21	39723755	39724311	A-E	812	.	39724013	39724014	255,215,0	2	252,290	0,266
chr21	40225341	40225561	A-E	929	.	40225500	40225501	255,215,0	2	100,1	0,219
chr21	40278958	40279421	A-E	989	.	40279191	40279192	255,215,0	2	234,229	0,234
chr21	40753076	40753485	A-E	712	.	40753291	40753292	255,215,0	2	23,1	0,408
chr21	43835171	43835549	A-E	813	.	43835340	43835341	255,215,0	2	158,197	0,181
chr21	44395482	44395891	A-E	682	.	44395809	44395810	255,215,0	2	274,27	0,382
chr21	44597156	44597534	A-E	966	.	44597314	44597315	255,215,0	2	111,171	0,207
chr21	44631329	44631684	A-E	920	.	44631487	44631488	255,215,0	2	5,43	0,312
chr21	44631926	44632172	A-E	977	.	44632048	44632049	255,215,0	2	1,1	0,245
chr21	44752617	44753007	A-E	899	.	44752873	44752874	255,215,0	2	124,1	0,389
chr21	44753292	44753457	A-E	954	.	44753455	44753456	255,215,0	2	164,1	0,164
chr21	44753663	44753942	A-E	886	.	44753874	44753875	255,215,0	2	170,25	0,254
chr21	44760713	44760913	A-E	981	.	44760829	44760830	255,215,0	2	68,35	0,165
chr21	44761192	44761567	A-E	963	.	44761445	44761446	255,215,0	2	135,3	0,372
chr21	44765825	44766380	A-E	985	.	44766073	44766074	255,215,0	2	164,221	0,334
chr21	44792965	44793192	A-E	955	.	44793095	44793096	255,215,0	2	36,1	0,226
chr21	44796506	44796705	A-E	885	.	44796659	44796660	255,215,0	2	112,3	0,196
chr21	44816664	44817004	A-E	926	.	44816884	44816885	255,215,0	2	173,71	0,269
chr21	44830426	44830842	A-E	717	.	44830488	44830489	255,215,0	2	32,323	0,93
chr21	44859375	44859527	A-E	669	.	44859441	44859442	255,215,0	2	51,70	0,82
chr21	44860778	44861412	A-E	972	.	44860949	44860950	255,215,0	2	107,397	0,237
chr21	44862613	44862764	A-E	714	.	44862680	44862681	255,215,0	2	20,35	0,116
chr21	44914466	44914931	A-E	967	.	44914659	44914660	255,215,0	2	147,225	0,240
chr21	44918002	44918401	A-E	945	.	44918082	44918083	255,215,0	2	70,307	0,92
chr21	44936784	44937143	A-E	880	.	44936906	44936907	255,215,0	2	68,182	0,177
chr21	45080522	45080871	A-E	916	.	45080625	45080626	255,215,0	2	57,199	0,150
chr21	45132062	45132504	A-E	985	.	45132249	45132250	255,215,0	2	94,160	0,282
chr21	45187861	45188442	A-E	945	.	45188175	45188176	255,215,0	2	290,242	0,339
chr21	46387960	46388437	A-E	934	.	46388172	46388173	255,215,0	2	110,162	0,315
chr21	46461202	46461645	A-E	846	.	46461340	46461341	255,215,0	2	53,219	0,224
chr21	46470710	46471152	A-E	967	.	46470921	46470922	255,215,0	2	43,61	0,381
chr21	46738832	46739011	A-E	938	.	46738963	46738964	255,215,0	2	86,1	0,178
chr22	17652206	17652871	A-E	638	.	17652784	17652785	255,215,0	2	576,84	0,581
chr22	24255997	24256450	A-E	603	.	24256301	24256302	255,215,0	2	241,84	0,369
chr22	25373601	25373706	A-E	961	.	25373653	25373654	255,215,0	2	1,1	0,104
chr22	28065247	28065726	A-E	921	.	28065529	28065530	255,215,0	2	273,186	0,293
chr22	28114157	28114741	A-E	899	.	28114405	28114406	255,215,0	2	234,320	0,264
chr22	28122669	28123242	A-E	956	.	28122948	28122949	255,215,0	2	186,199	0,374
chr22	30653574	30654311	A-E	707	.	30654074	30654075	255,215,0	2	475,210	0,527
chr22	31219107	31219239	A-E	929	.	31219179	31219180	255,215,0	2	53,39	0,93
chr22	31226011	31226350	A-E	895	.	31226246	31226247	255,215,0	2	176,43	0,296
chr22	31229455	31229575	A-E	929	.	31229535	31229536	255,215,0	2	44,2	0,118
chr22	35998340	35998679	A-E	935	.	35998417	35998418	255,215,0	2	59,242	0,97
chr22	37942064	37942352	A-E	955	.	37942191	37942192	255,215,0	2	66,99	0,189
chr22	38614588	38614867	A-E	747	.	38614784	38614785	255,215,0	2	148,33	0,246
chr22	39541576	39542088	A-E	725	.	39541729	39541730	255,215,0	2	84,289	0,223
chr22	39649567	39649736	A-E	790	.	39649594	39649595	255,215,0	2	1,115	0,54
chr22	41047729	41047883	A-E	970	.	41047795	41047796	255,215,0	2	13,33	0,121
chr22	41048065	41048352	A-E	769	.	41048231	41048232	255,215,0	2	124,78	0,209
chr22	41417973	41418366	A-E	524	.	41418066	41418067	255,215,0	2	26,231	0,162
chr22	41418482	41418837	A-E	974	.	41418725	41418726	255,215,0	2	241,108	0,247
chr22	41684313	41684541	A-E	978	.	41684478	41684479	255,215,0	2	104,1	0,227
chr22	44756999	44757252	A-E	953	.	44757124	44757125	255,215,0	2	1,2	0,251
chr22	44757371	44757617	A-E	927	.	44757492	44757493	255,215,0	2	1,3	0,243
chr22	44759236	44759683	A-E	932	.	44759588	44759589	255,215,0	2	306,47	0,400
chr22	46464940	46465203	A-E	935	.	46464975	46464976	255,215,0	2	16,207	0,56
chr22	46474643	46475112	A-E	965	.	46474790	46474791	255,215,0	2	120,294	0,175
chr22	46480881	46481264	A-E	893	.	46481016	46481017	255,215,0	2	108,219	0,164
chr22	50327730	50328489	A-E	944	.	50328001	50328002	255,215,0	2	268,484	0,275
chr22	50329443	50330313	A-E	826	.	50330024	50330025	255,215,0	2	572,279	0,591
chr22	50341970	50342055	A-E	795	.	50341994	50341995	255,215,0	2	1,36	0,49
chr22	50342658	50342932	A-E	925	.	50342772	50342773	255,215,0	2	100,145	0,129
chr22	50743986	50744741	A-E	863	.	50744426	50744427	255,215,0	2	437,310	0,445
chr22	50977955	50978429	A-E	988	.	50978213	50978214	255,215,0	2	182,138	0,336
chr3	742885	743118	A-E	825	.	742976	742977	255,215,0	2	1,50	0,183
chr3	5028534	5029013	A-E	521	.	5028701	5028702	255,215,0	2	158,302	0,177
chr3	5065036	5065378	A-E	937	.	5065160	5065161	255,215,0	2	24,117	0,225
chr3	5067974	5068590	A-E	533	.	5068208	5068209	255,215,0	2	150,296	0,320
chr3	13493281	13493606	A-E	858	.	13493394	13493395	255,215,0	2	86,184	0,141
chr3	14167210	14167731	A-E	920	.	14167390	14167391	255,215,0	2	158,318	0,203
chr3	14246419	14246703	A-E	944	.	14246617	14246618	255,215,0	2	140,27	0,257
chr3	15334615	15334919	A-E	969	.	15334861	15334862	255,215,0	2	246,56	0,248
chr3	27524458	27524952	A-E	658	.	27524716	27524717	255,215,0	2	231,208	0,286
chr3	48128782	48129302	A-E	810	.	48129028	48129029	255,215,0	2	167,194	0,326
chr3	50201601	50201845	A-E	772	.	50201759	50201760	255,215,0	2	102,28	0,216
chr3	50208155	50208394	A-E	970	.	50208278	50208279	255,215,0	2	29,21	0,218
chr3	50264852	50265230	A-E	562	.	50265011	50265012	255,215,0	2	142,201	0,177
chr3	50302065	50302532	A-E	796	.	50302295	50302296	255,215,0	2	91,97	0,370
chr3	51377903	51378233	A-E	993	.	51378112	51378113	255,215,0	2	151,61	0,269
chr3	52080287	52080923	A-E	930	.	52080750	52080751	255,215,0	2	440,149	0,487
chr3	52091161	52091675	A-E	950	.	52091444	52091445	255,215,0	2	169,115	0,399
chr3	53270281	53270430	A-E	829	.	53270370	53270371	255,215,0	2	43,12	0,137
chr3	53304049	53304491	A-E	928	.	53304264	53304265	255,215,0	2	165,175	0,267
chr3	54389983	54390168	A-E	719	.	54390066	54390067	255,215,0	2	1,19	0,166
chr3	54390282	54390612	A-E	974	.	54390583	54390584	255,215,0	2	277,4	0,326
chr3	55398457	55398867	A-E	949	.	55398716	55398717	255,215,0	2	113,3	0,407
chr3	57937235	57937402	A-E	931	.	57937347	57937348	255,215,0	2	59,1	0,166
chr3	57945627	57945950	A-E	911	.	57945778	57945779	255,215,0	2	96,115	0,208
chr3	57955527	57955938	A-E	884	.	57955799	57955800	255,215,0	2	173,39	0,372
chr3	57958534	57958833	A-E	899	.	57958767	57958768	255,215,0	2	174,5	0,294
chr3	57960548	57960842	A-E	989	.	57960814	57960815	255,215,0	2	240,1	0,293
chr3	57964155	57964263	A-E	960	.	57964208	57964209	255,215,0	2	1,1	0,107
chr3	57969350	57969849	A-E	948	.	57969626	57969627	255,215,0	2	218,164	0,335
chr3	58457172	58457525	A-E	926	.	58457254	58457255	255,215,0	2	27,215	0,138
chr3	69135158	69135511	A-E	843	.	69135503	69135504	255,215,0	2	339,1	0,352
chr3	101444542	101444901	A-E	611	.	101444614	101444615	255,215,0	2	15,229	0,130
chr3	111623667	111623869	A-E	978	.	111623802	111623803	255,215,0	2	75,6	0,196
chr3	115502758	115503253	A-E	615	.	115502969	115502970	255,215,0	2	201,272	0,223
chr3	123304962	123305362	A-E	551	.	123305192	123305193	255,215,0	2	184,122	0,278
chr3	123324068	123324437	A-E	839	.	123324252	123324253	255,215,0	2	1,1	0,368
chr3	126701397	126702091	A-E	661	.	126701496	126701497	255,215,0	2	86,581	0,113
chr3	127465577	127465875	A-E	946	.	127465732	127465733	255,215,0	2	147,133	0,165
chr3	128134219	128134423	A-E	903	.	128134320	128134321	255,215,0	2	30,31	0,173
chr3	128135736	128135843	A-E	969	.	128135789	128135790	255,215,0	2	1,1	0,106
chr3	133811108	133811508	A-E	870	.	133811146	133811147	255,215,0	2	9,331	0,69
chr3	134050159	134050571	A-E	830	.	134050485	134050486	255,215,0	2	289,48	0,364
chr3	139018358	139018692	A-E	919	.	139018411	139018412	255,215,0	2	1,227	0,107
chr3	146031799	146032049	A-E	840	.	146031856	146031857	255,215,0	2	8,142	0,108
chr3	149099928	149100323	A-E	865	.	149100051	149100052	255,215,0	2	88,235	0,160
chr3	149104739	149105065	A-E	984	.	149104980	149104981	255,215,0	2	193,35	0,291
chr3	171684878	171685278	A-E	899	.	171685187	171685188	255,215,0	2	244,25	0,375
chr3	172467147	172467552	A-E	901	.	172467258	172467259	255,215,0	2	47,229	0,176
chr3	183003579	183004143	A-E	958	.	183003749	183003750	255,215,0	2	165,388	0,176
chr3	186819692	186820086	A-E	860	.	186819739	186819740	255,215,0	2	23,321	0,73
chr3	187004502	187004623	A-E	920	.	187004525	187004526	255,215,0	2	7,80	0,41
chr3	193807302	193807696	A-E	910	.	193807487	193807488	255,215,0	2	42,65	0,329
chr3	193851636	193853009	A-E	496	.	193852911	193852912	255,215,0	2	1264,86	0,1287
chr3	193858651	193858843	A-E	566	.	193858730	193858731	255,215,0	2	1,34	0,158
chr3	194040514	194040910	A-E	931	.	194040839	194040840	255,215,0	2	257,1	0,395
chr3	196696811	196697020	A-E	837	.	196696956	196696957	255,215,0	2	90,8	0,201
chr4	3438789	3438989	A-E	898	.	3438899	3438900	255,215,0	2	23,1	0,199
chr4	6734442	6734743	A-E	856	.	6734532	6734533	255,215,0	2	59,178	0,123
chr4	6785099	6785509	A-E	665	.	6785390	6785391	255,215,0	2	208,34	0,376
chr4	15907638	15908044	A-E	913	.	15907858	15907859	255,215,0	2	154,118	0,288
chr4	24212017	24212413	A-E	943	.	24212208	24212209	255,215,0	2	2,14	0,382
chr4	24220772	24221175	A-E	969	.	24221046	24221047	255,215,0	2	152,5	0,398
chr4	24263661	24263923	A-E	894	.	24263767	24263768	255,215,0	2	1,50	0,212
chr4	24322640	24323331	A-E	800	.	24322978	24322979	255,215,0	2	293,307	0,384
chr4	24324211	24324732	A-E	952	.	24324356	24324357	255,215,0	2	126,356	0,165
chr4	24324929	24325054	A-E	491	.	24324991	24324992	255,215,0	2	1,1	0,124
chr4	24332761	24333117	A-E	676	.	24332938	24332939	255,215,0	2	1,1	0,355
chr4	38159115	38159505	A-E	821	.	38159286	38159287	255,215,0	2	9,55	0,335
chr4	38859134	38859762	A-E	971	.	38859409	38859410	255,215,0	2	258,334	0,294
chr4	40910052	40910602	A-E	911	.	40910541	40910542	255,215,0	2	431,1	0,549
chr4	41363966	41364137	A-E	727	.	41364014	41364015	255,215,0	2	16,90	0,81
chr4	41509451	41509766	A-E	776	.	41509556	41509557	255,215,0	2	1,104	0,211
chr4	74975298	74975961	A-E	934	.	74975833	74975834	255,215,0	2	516,108	0,555
chr4	87849171	87849370	A-E	917	.	87849271	87849272	255,215,0	2	4,1	0,198
chr4	134077378	134077602	A-E	527	.	134077485	134077486	255,215,0	2	83,92	0,132
chr4	139156559	139157143	A-E	649	.	139156949	139156950	255,215,0	2	377,179	0,405
chr4	140003738	140004448	A-E	709	.	140004113	140004114	255,215,0	2	371,329	0,381
chr4	143012897	143013276	A-E	972	.	143013056	143013057	255,215,0	2	32,92	0,287
chr4	152246032	152246165	A-E	825	.	152246085	152246086	255,215,0	2	1,26	0,107
chr4	169479701	169480223	A-E	516	.	169479960	169479961	255,215,0	2	190,192	0,330
chr4	184328356	184328744	A-E	808	.	184328446	184328447	255,215,0	2	37,243	0,145
chr4	184330014	184330225	A-E	674	.	184330124	184330125	255,215,0	2	38,27	0,184
chr4	189048639	189048958	A-E	991	.	189048818	189048819	255,215,0	2	134,94	0,225
chr5	373392	373627	A-E	877	.	373428	373429	255,215,0	2	1,163	0,72
chr5	413817	414070	A-E	819	.	413959	413960	255,215,0	2	121,89	0,164
chr5	5351586	5351742	A-E	907	.	5351663	5351664	255,215,0	2	1,1	0,155
chr5	10485180	10485474	A-E	971	.	10485336	10485337	255,215,0	2	27,8	0,286
chr5	14264855	14265210	A-E	773	.	14264929	14264930	255,215,0	2	38,243	0,112
chr5	17302742	17303327	A-E	536	.	17302997	17302998	255,215,0	2	209,283	0,302
chr5	24272966	24273308	A-E	883	.	24273184	24273185	255,215,0	2	96,1	0,341
chr5	24283282	24283641	A-E	516	.	24283410	24283411	255,215,0	2	121,222	0,137
chr5	30099812	30100097	A-E	881	.	30099949	30099950	255,215,0	2	1,10	0,275
chr5	32391012	32391652	A-E	851	.	32391273	32391274	255,215,0	2	229,346	0,294
chr5	32760271	32760413	A-E	792	.	32760370	32760371	255,215,0	2	61,4	0,138
chr5	32768263	32768639	A-E	955	.	32768421	32768422	255,215,0	2	32,91	0,285
chr5	36151218	36151404	A-E	662	.	36151251	36151252	255,215,0	2	1,119	0,67
chr5	37272795	37272956	A-E	908	.	37272875	37272876	255,215,0	2	1,1	0,160
chr5	38660472	38660667	A-E	720	.	38660593	38660594	255,215,0	2	52,4	0,191
chr5	43020158	43020617	A-E	687	.	43020274	43020275	255,215,0	2	100,326	0,133
chr5	54897039	54897427	A-E	958	.	54897237	54897238	255,215,0	2	127,118	0,270
chr5	55830072	55830234	A-E	975	.	55830152	55830153	255,215,0	2	1,1	0,161
chr5	58186995	58187365	A-E	927	.	58187084	58187085	255,215,0	2	3,194	0,176
chr5	58422372	58422713	A-E	846	.	58422579	58422580	255,215,0	2	76,1	0,340
chr5	58423311	58423752	A-E	937	.	58423510	58423511	255,215,0	2	117,158	0,283
chr5	59041159	59041490	A-E	912	.	59041318	59041319	255,215,0	2	86,97	0,234
chr5	59086263	59086677	A-E	939	.	59086405	59086406	255,215,0	2	126,254	0,160
chr5	60626321	60626538	A-E	589	.	60626369	60626370	255,215,0	2	1,120	0,97
chr5	93853995	93854051	A-E	943	.	93854005	93854006	255,215,0	2	1,35	0,21
chr5	94033836	94034405	A-E	734	.	94034123	94034124	255,215,0	2	227,221	0,348
chr5	95170754	95171173	A-E	526	.	95170854	95170855	255,215,0	2	89,306	0,113
chr5	95295681	95296335	A-E	569	.	95296055	95296056	255,215,0	2	334,238	0,416
chr5	102091646	102092087	A-E	878	.	102091845	102091846	255,215,0	2	184,226	0,215
chr5	118610393	118610883	A-E	834	.	118610627	118610628	255,215,0	2	215,236	0,254
chr5	122087226	122087448	A-E	893	.	122087365	122087366	255,215,0	2	58,1	0,221
chr5	131629178	131629624	A-E	711	.	131629351	131629352	255,215,0	2	102,200	0,246
chr5	133801466	133801754	A-E	539	.	133801588	133801589	255,215,0	2	72,114	0,174
chr5	133891612	133892163	A-E	599	.	133891822	133891823	255,215,0	2	195,325	0,226
chr5	134471631	134472059	A-E	965	.	134471709	134471710	255,215,0	2	40,311	0,117
chr5	134475601	134475808	A-E	954	.	134475691	134475692	255,215,0	2	5,31	0,176
chr5	137799770	137800154	A-E	582	.	137799915	137799916	255,215,0	2	96,189	0,195
chr5	138897527	138897822	A-E	488	.	138897661	138897662	255,215,0	2	116,141	0,154
chr5	139040519	139041115	A-E	647	.	139040854	139040855	255,215,0	2	297,221	0,375
chr5	141736379	141736797	A-E	538	.	141736669	141736670	255,215,0	2	231,68	0,350
chr5	142623562	142623962	A-E	937	.	142623718	142623719	255,215,0	2	133,220	0,180
chr5	142785420	142785784	A-E	661	.	142785542	142785543	255,215,0	2	22,141	0,223
chr5	147603808	147604119	A-E	829	.	147603865	147603866	255,215,0	2	27,222	0,89
chr5	147722722	147723108	A-E	809	.	147722792	147722793	255,215,0	2	1,246	0,140
chr5	153903267	153903411	A-E	631	.	153903356	153903357	255,215,0	2	40,5	0,139
chr5	153963327	153963532	A-E	981	.	153963422	153963423	255,215,0	2	78,92	0,113
chr5	159592107	159592427	A-E	961	.	159592335	159592336	255,215,0	2	180,42	0,278
chr5	159592617	159593055	A-E	969	.	159592884	159592885	255,215,0	2	156,59	0,379
chr5	171788471	171789086	A-E	987	.	171788772	171788773	255,215,0	2	249,260	0,355
chr5	172160417	172160946	A-E	924	.	172160787	172160788	255,215,0	2	363,151	0,378
chr5	172192263	172193766	A-E	890	.	172192582	172192583	255,215,0	2	271,1134	0,369
chr5	172198749	172199959	A-E	833	.	172199635	172199636	255,215,0	2	799,235	0,975
chr5	172882283	172882785	A-E	964	.	172882502	172882503	255,215,0	2	101,163	0,339
chr5	173208911	173209406	A-E	939	.	173209233	173209234	255,215,0	2	281,131	0,364
chr5	173312606	173312854	A-E	918	.	173312732	173312733	255,215,0	2	11,6	0,242
chr6	2684459	2684567	A-E	770	.	2684518	2684519	255,215,0	2	13,1	0,107
chr6	2877769	2878087	A-E	924	.	2877932	2877933	255,215,0	2	20,10	0,308
chr6	2980500	2980669	A-E	868	.	2980574	2980575	255,215,0	2	2,22	0,147
chr6	2982794	2982947	A-E	965	.	2982868	2982869	255,215,0	2	1,4	0,149
chr6	3160462	3160701	A-E	791	.	3160582	3160583	255,215,0	2	109,107	0,132
chr6	4317088	4317563	A-E	944	.	4317433	4317434	255,215,0	2	305,88	0,387
chr6	6750084	6750462	A-E	949	.	6750413	6750414	255,215,0	2	308,27	0,351
chr6	6803868	6804205	A-E	863	.	6804017	6804018	255,215,0	2	17,54	0,283
chr6	6811454	6812228	A-E	922	.	6812085	6812086	255,215,0	2	585,95	0,679
chr6	6851413	6851674	A-E	984	.	6851487	6851488	255,215,0	2	1,112	0,149
chr6	6856813	6857789	A-E	894	.	6856949	6856950	255,215,0	2	96,799	0,177
chr6	6879215	6879409	A-E	689	.	6879308	6879309	255,215,0	2	55,61	0,133
chr6	6885637	6886125	A-E	948	.	6885853	6885854	255,215,0	2	200,255	0,233
chr6	6886373	6886682	A-E	986	.	6886448	6886449	255,215,0	2	23,180	0,129
chr6	7052517	7053280	A-E	492	.	7052960	7052961	255,215,0	2	442,317	0,446
chr6	7058764	7058925	A-E	819	.	7058839	7058840	255,215,0	2	1,10	0,151
chr6	10315279	10315501	A-E	960	.	10315367	10315368	255,215,0	2	30,75	0,147
chr6	10316491	10316897	A-E	933	.	10316817	10316818	255,215,0	2	286,39	0,367
chr6	10383571	10383981	A-E	569	.	10383823	10383824	255,215,0	2	212,116	0,294
chr6	10403752	10404250	A-E	975	.	10404029	10404030	255,215,0	2	258,200	0,298
chr6	10407698	10407754	A-E	580	.	10407724	10407725	255,215,0	2	1,3	0,53
chr6	10441526	10441791	A-E	980	.	10441654	10441655	255,215,0	2	48,56	0,209
chr6	14211061	14211714	A-E	878	.	14211397	14211398	255,215,0	2	304,284	0,369
chr6	20811412	20811642	A-E	980	.	20811579	20811580	255,215,0	2	112,6	0,224
chr6	25992254	25993073	A-E	743	.	25992839	25992840	255,215,0	2	560,207	0,612
chr6	26026306	26026795	A-E	788	.	26026678	26026679	255,215,0	2	309,52	0,437
chr6	26126352	26126787	A-E	902	.	26126532	26126533	255,215,0	2	164,237	0,198
chr6	27145729	27146130	A-E	459	.	27146022	27146023	255,215,0	2	204,18	0,383
chr6	27759985	27760333	A-E	842	.	27760031	27760032	255,215,0	2	40,295	0,53
chr6	27807310	27807672	A-E	859	.	27807616	27807617	255,215,0	2	294,43	0,319
chr6	27862895	27863061	A-E	754	.	27863011	27863012	255,215,0	2	85,18	0,148
chr6	27863298	27863662	A-E	860	.	27863534	27863535	255,215,0	2	113,3	0,361
chr6	29932777	29932958	A-E	946	.	29932801	29932802	255,215,0	2	3,134	0,47
chr6	30069810	30070038	A-E	577	.	30069950	30069951	255,215,0	2	78,25	0,203
chr6	30717441	30717627	A-E	959	.	30717502	30717503	255,215,0	2	1,63	0,123
chr6	30720004	30720713	A-E	767	.	30720324	30720325	255,215,0	2	273,340	0,369
chr6	30737456	30737900	A-E	937	.	30737559	30737560	255,215,0	2	66,302	0,142
chr6	30785907	30786494	A-E	793	.	30786278	30786279	255,215,0	2	363,207	0,380
chr6	30787859	30788252	A-E	953	.	30788205	30788206	255,215,0	2	343,42	0,351
chr6	32050642	32051035	A-E	894	.	32051002	32051003	255,215,0	2	335,7	0,386
chr6	33538911	33539356	A-E	430	.	33539168	33539169	255,215,0	2	234,163	0,282
chr6	34191726	34192136	A-E	912	.	34191829	34191830	255,215,0	2	48,250	0,160
chr6	36391024	36391283	A-E	857	.	36391226	36391227	255,215,0	2	150,3	0,256
chr6	36409257	36409482	A-E	859	.	36409372	36409373	255,215,0	2	78,72	0,153
chr6	37094186	37094408	A-E	898	.	37094275	37094276	255,215,0	2	48,91	0,131
chr6	37104908	37105418	A-E	976	.	37105404	37105405	255,215,0	2	484,1	0,509
chr6	41889955	41890338	A-E	758	.	41890118	41890119	255,215,0	2	1,56	0,327
chr6	43692783	43693195	A-E	637	.	43692964	43692965	255,215,0	2	163,211	0,201
chr6	43878497	43878687	A-E	830	.	43878562	43878563	255,215,0	2	5,63	0,127
chr6	43894411	43894725	A-E	742	.	43894583	43894584	255,215,0	2	79,48	0,266
chr6	44009201	44009753	A-E	971	.	44009483	44009484	255,215,0	2	234,220	0,332
chr6	44010067	44010199	A-E	604	.	44010132	44010133	255,215,0	2	1,2	0,130
chr6	44026121	44027353	A-E	923	.	44026479	44026480	255,215,0	2	331,846	0,386
chr6	44205272	44205504	A-E	928	.	44205345	44205346	255,215,0	2	21,106	0,126
chr6	53224045	53224723	A-E	600	.	53224314	53224315	255,215,0	2	256,394	0,284
chr6	53412768	53413364	A-E	908	.	53413025	53413026	255,215,0	2	238,319	0,277
chr6	74295249	74295764	A-E	774	.	74295449	74295450	255,215,0	2	171,284	0,231
chr6	106440406	106440671	A-E	989	.	106440472	106440473	255,215,0	2	36,168	0,97
chr6	106442778	106443178	A-E	798	.	106442989	106442990	255,215,0	2	210,186	0,214
chr6	117804575	117804878	A-E	512	.	117804738	117804739	255,215,0	2	70,45	0,258
chr6	126112858	126113033	A-E	862	.	126112984	126112985	255,215,0	2	79,1	0,174
chr6	126265741	126265870	A-E	900	.	126265826	126265827	255,215,0	2	48,5	0,124
chr6	126267356	126267782	A-E	980	.	126267583	126267584	255,215,0	2	123,93	0,333
chr6	133890779	133890909	A-E	979	.	133890843	133890844	255,215,0	2	6,7	0,123
chr6	134614780	134615032	A-E	942	.	134614955	134614956	255,215,0	2	133,33	0,219
chr6	134616841	134617592	A-E	991	.	134617238	134617239	255,215,0	2	396,352	0,399
chr6	134669516	134669878	A-E	938	.	134669819	134669820	255,215,0	2	250,4	0,358
chr6	134679459	134679725	A-E	932	.	134679552	134679553	255,215,0	2	1,80	0,186
chr6	135045910	135046288	A-E	600	.	135046220	135046221	255,215,0	2	300,56	0,322
chr6	136724164	136724966	A-E	981	.	136724404	136724405	255,215,0	2	177,498	0,304
chr6	136729350	136729610	A-E	955	.	136729524	136729525	255,215,0	2	92,2	0,258
chr6	151178746	151179109	A-E	940	.	151178840	151178841	255,215,0	2	18,191	0,172
chr6	157041058	157041538	A-E	699	.	157041247	157041248	255,215,0	2	143,244	0,236
chr6	157101566	157102083	A-E	513	.	157101699	157101700	255,215,0	2	121,370	0,147
chr6	159273925	159274893	A-E	969	.	159274525	159274526	255,215,0	2	563,330	0,638
chr6	166398427	166398527	A-E	628	.	166398478	166398479	255,215,0	2	4,1	0,99
chr6	166419567	166419719	A-E	607	.	166419696	166419697	255,215,0	2	108,1	0,151
chr6	166420168	166420416	A-E	908	.	166420183	166420184	255,215,0	2	1,217	0,31
chr7	373094	373351	A-E	850	.	373246	373247	255,215,0	2	151,102	0,155
chr7	577876	578141	A-E	948	.	578014	578015	255,215,0	2	59,47	0,218
chr7	1553000	1553189	A-E	917	.	1553119	1553120	255,215,0	2	109,58	0,131
chr7	1560213	1560697	A-E	716	.	1560425	1560426	255,215,0	2	90,148	0,336
chr7	1571273	1571500	A-E	833	.	1571365	1571366	255,215,0	2	52,94	0,133
chr7	1572262	1572844	A-E	905	.	1572635	1572636	255,215,0	2	348,182	0,400
chr7	2903227	2903785	A-E	944	.	2903461	2903462	255,215,0	2	206,295	0,263
chr7	4681329	4681565	A-E	488	.	4681442	4681443	255,215,0	2	103,111	0,125
chr7	5594554	5594977	A-E	737	.	5594836	5594837	255,215,0	2	248,106	0,317
chr7	5595490	5596184	A-E	689	.	5595556	5595557	255,215,0	2	35,596	0,98
chr7	5609541	5610012	A-E	603	.	5609879	5609880	255,215,0	2	275,68	0,403
chr7	5634980	5635411	A-E	842	.	5634988	5634989	255,215,0	2	1,414	0,17
chr7	5635420	5636238	A-E	806	.	5635861	5635862	255,215,0	2	416,350	0,468
chr7	8300852	8301132	A-E	483	.	8300959	8300960	255,215,0	2	1,66	0,214
chr7	12755276	12755712	A-E	713	.	12755431	12755432	255,215,0	2	120,245	0,191
chr7	17412000	17412058	A-E	971	.	17412027	17412028	255,215,0	2	1,4	0,54
chr7	22622740	22623204	A-E	946	.	22623069	22623070	255,215,0	2	274,79	0,385
chr7	22894313	22894860	A-E	572	.	22894667	22894668	255,215,0	2	289,127	0,420
chr7	23904639	23904947	A-E	973	.	23904792	23904793	255,215,0	2	1,1	0,307
chr7	24092646	24092866	A-E	988	.	24092723	24092724	255,215,0	2	1,66	0,154
chr7	37706109	37706403	A-E	963	.	37706264	37706265	255,215,0	2	18,1	0,293
chr7	40938770	40939089	A-E	844	.	40938936	40938937	255,215,0	2	119,105	0,214
chr7	40961938	40962183	A-E	966	.	40962106	40962107	255,215,0	2	99,7	0,238
chr7	41025919	41026252	A-E	693	.	41026111	41026112	255,215,0	2	54,1	0,332
chr7	41046291	41046547	A-E	966	.	41046418	41046419	255,215,0	2	1,1	0,255
chr7	44674941	44675231	A-E	883	.	44675111	44675112	255,215,0	2	120,69	0,221
chr7	44677628	44678244	A-E	954	.	44677872	44677873	255,215,0	2	230,356	0,260
chr7	44678622	44679047	A-E	971	.	44678971	44678972	255,215,0	2	308,34	0,391
chr7	45019224	45019585	A-E	935	.	45019469	45019470	255,215,0	2	220,90	0,271
chr7	47631233	47631542	A-E	826	.	47631344	47631345	255,215,0	2	1,87	0,222
chr7	55322570	55322956	A-E	465	.	55322610	55322611	255,215,0	2	16,320	0,66
chr7	73037168	73037552	A-E	901	.	73037435	73037436	255,215,0	2	153,1	0,383
chr7	73062013	73062614	A-E	633	.	73062578	73062579	255,215,0	2	531,1	0,600
chr7	73694024	73694283	A-E	972	.	73694117	73694118	255,215,0	2	23,94	0,165
chr7	73866647	73867033	A-E	971	.	73866767	73866768	255,215,0	2	6,150	0,236
chr7	73869724	73869891	A-E	832	.	73869862	73869863	255,215,0	2	111,1	0,166
chr7	73897037	73897256	A-E	989	.	73897155	73897156	255,215,0	2	19,1	0,218
chr7	74050043	74050194	A-E	918	.	74050048	74050049	255,215,0	2	1,141	0,10
chr7	75567331	75567651	A-E	992	.	75567436	75567437	255,215,0	2	9,117	0,203
chr7	75923846	75924306	A-E	933	.	75924204	75924205	255,215,0	2	327,69	0,391
chr7	75947305	75947626	A-E	600	.	75947471	75947472	255,215,0	2	82,69	0,252
chr7	75948116	75948327	A-E	932	.	75948249	75948250	255,215,0	2	73,17	0,194
chr7	76009173	76009680	A-E	517	.	76009430	76009431	255,215,0	2	165,157	0,350
chr7	87918906	87919150	A-E	992	.	87919042	87919043	255,215,0	2	37,7	0,237
chr7	87937179	87937443	A-E	641	.	87937283	87937284	255,215,0	2	1,55	0,209
chr7	93812688	93813130	A-E	938	.	93812920	93812921	255,215,0	2	141,117	0,325
chr7	95238124	95238400	A-E	880	.	95238251	95238252	255,215,0	2	10,31	0,245
chr7	98973055	98973209	A-E	756	.	98973128	98973129	255,215,0	2	1,7	0,147
chr7	100743461	100743946	A-E	896	.	100743575	100743576	255,215,0	2	32,288	0,197
chr7	101372678	101373024	A-E	803	.	101372860	101372861	255,215,0	2	60,41	0,305
chr7	101526005	101526525	A-E	908	.	101526437	101526438	255,215,0	2	367,21	0,499
chr7	105705488	105705603	A-E	951	.	105705541	105705542	255,215,0	2	1,9	0,106
chr7	111641194	111641556	A-E	949	.	111641397	111641398	255,215,0	2	128,83	0,279
chr7	129465628	129465864	A-E	445	.	129465721	129465722	255,215,0	2	1,50	0,186
chr7	130013597	130013906	A-E	948	.	130013822	130013823	255,215,0	2	172,29	0,280
chr7	130795999	130796263	A-E	736	.	130796170	130796171	255,215,0	2	125,46	0,218
chr7	131271012	131271384	A-E	924	.	131271092	131271093	255,215,0	2	21,232	0,140
chr7	148788628	148788884	A-E	557	.	148788862	148788863	255,215,0	2	219,5	0,251
chr7	151157060	151157432	A-E	944	.	151157202	151157203	255,215,0	2	1,87	0,285
chr7	151493401	151493985	A-E	909	.	151493753	151493754	255,215,0	2	316,194	0,390
chr7	157082177	157082296	A-E	924	.	157082242	157082243	255,215,0	2	35,23	0,96
chr7	157092515	157093215	A-E	756	.	157092988	157092989	255,215,0	2	465,217	0,483
chr7	158656529	158657066	A-E	716	.	158657014	158657015	255,215,0	2	436,2	0,535
chr7	158808159	158808606	A-E	967	.	158808257	158808258	255,215,0	2	50,299	0,148
chr8	8153597	8154098	A-E	957	.	8153800	8153801	255,215,0	2	147,241	0,260
chr8	19436473	19436611	A-E	987	.	19436571	19436572	255,215,0	2	61,1	0,137
chr8	19518773	19518959	A-E	990	.	19518865	19518866	255,215,0	2	1,1	0,185
chr8	19522969	19523285	A-E	988	.	19523138	19523139	255,215,0	2	161,137	0,179
chr8	22551843	22553123	A-E	717	.	22552847	22552848	255,215,0	2	909,180	0,1100
chr8	24858208	24858485	A-E	781	.	24858355	24858356	255,215,0	2	103,84	0,193
chr8	26305968	26306033	A-E	810	.	26305996	26305997	255,215,0	2	1,8	0,57
chr8	26306627	26307336	A-E	563	.	26307212	26307213	255,215,0	2	563,101	0,608
chr8	26429509	26429959	A-E	828	.	26429866	26429867	255,215,0	2	348,82	0,368
chr8	27192227	27192436	A-E	982	.	27192261	27192262	255,215,0	2	8,148	0,61
chr8	27730121	27730534	A-E	953	.	27730321	27730322	255,215,0	2	7,18	0,395
chr8	28269273	28269920	A-E	548	.	28269514	28269515	255,215,0	2	226,389	0,258
chr8	38794203	38794537	A-E	959	.	38794323	38794324	255,215,0	2	115,208	0,126
chr8	38794582	38795442	A-E	913	.	38794756	38794757	255,215,0	2	149,659	0,201
chr8	40016557	40016909	A-E	962	.	40016732	40016733	255,215,0	2	1,1	0,351
chr8	49426952	49427328	A-E	780	.	49427171	49427172	255,215,0	2	183,119	0,257
chr8	49427546	49427722	A-E	901	.	49427632	49427633	255,215,0	2	24,26	0,150
chr8	53379796	53380092	A-E	889	.	53379873	53379874	255,215,0	2	25,165	0,131
chr8	62634023	62634407	A-E	984	.	62634125	62634126	255,215,0	2	89,267	0,117
chr8	62679636	62680132	A-E	945	.	62679873	62679874	255,215,0	2	212,233	0,263
chr8	80696342	80696550	A-E	953	.	80696512	80696513	255,215,0	2	161,28	0,180
chr8	80705910	80706255	A-E	981	.	80706053	80706054	255,215,0	2	125,183	0,162
chr8	101427912	101428321	A-E	978	.	101428111	101428112	255,215,0	2	149,159	0,250
chr8	102038562	102039020	A-E	981	.	102038730	102038731	255,215,0	2	162,283	0,175
chr8	102039589	102039925	A-E	921	.	102039832	102039833	255,215,0	2	152,1	0,335
chr8	102075998	102076526	A-E	948	.	102076186	102076187	255,215,0	2	131,282	0,246
chr8	103549220	103549421	A-E	947	.	103549329	103549330	255,215,0	2	99,80	0,121
chr8	103613012	103613469	A-E	732	.	103613323	103613324	255,215,0	2	257,91	0,366
chr8	103669513	103669869	A-E	944	.	103669679	103669680	255,215,0	2	163,185	0,171
chr8	103743323	103743460	A-E	963	.	103743417	103743418	255,215,0	2	53,1	0,136
chr8	103795045	103795342	A-E	531	.	103795197	103795198	255,215,0	2	9,1	0,296
chr8	103803215	103803631	A-E	927	.	103803452	103803453	255,215,0	2	236,177	0,239
chr8	114058689	114058941	A-E	835	.	114058781	114058782	255,215,0	2	5,72	0,180
chr8	120063756	120064086	A-E	974	.	120063926	120063927	255,215,0	2	40,29	0,301
chr8	125638890	125639286	A-E	723	.	125639199	125639200	255,215,0	2	299,76	0,320
chr8	126290719	126290948	A-E	953	.	126290835	126290836	255,215,0	2	6,1	0,228
chr8	128218099	128218752	A-E	691	.	128218686	128218687	255,215,0	2	523,1	0,652
chr8	128227053	128227754	A-E	650	.	128227490	128227491	255,215,0	2	435,261	0,440
chr8	128237300	128237732	A-E	890	.	128237514	128237515	255,215,0	2	160,162	0,270
chr8	128352367	128352670	A-E	810	.	128352527	128352528	255,215,0	2	77,59	0,244
chr8	128519696	128520090	A-E	956	.	128519908	128519909	255,215,0	2	37,5	0,389
chr8	128680816	128681380	A-E	905	.	128681306	128681307	255,215,0	2	448,31	0,533
chr8	128822019	128822203	A-E	982	.	128822034	128822035	255,215,0	2	10,163	0,21
chr8	131054431	131054834	A-E	977	.	131054757	131054758	255,215,0	2	281,31	0,372
chr8	131454495	131454885	A-E	967	.	131454764	131454765	255,215,0	2	216,66	0,324
chr8	134368494	134368766	A-E	940	.	134368632	134368633	255,215,0	2	6,1	0,271
chr8	134387761	134388081	A-E	981	.	134387915	134387916	255,215,0	2	28,39	0,281
chr8	141598802	141599709	A-E	880	.	141599119	141599120	255,215,0	2	313,585	0,322
chr8	142163740	142163864	A-E	971	.	142163752	142163753	255,215,0	2	1,100	0,24
chr8	143809767	143809928	A-E	865	.	143809817	143809818	255,215,0	2	24,83	0,78
chr8	144948428	144948782	A-E	590	.	144948623	144948624	255,215,0	2	46,8	0,346
chr8	144950990	144951185	A-E	901	.	144951054	144951055	255,215,0	2	1,66	0,129
chr8	145022492	145023108	A-E	935	.	145022823	145022824	255,215,0	2	295,248	0,368
chr8	145025737	145026802	A-E	681	.	145026364	145026365	255,215,0	2	549,359	0,706
chr9	4174938	4175110	A-E	877	.	4175023	4175024	255,215,0	2	1,1	0,171
chr9	4293316	4293716	A-E	770	.	4293484	4293485	255,215,0	2	65,128	0,272
chr9	4296901	4297617	A-E	934	.	4297145	4297146	255,215,0	2	218,445	0,271
chr9	6680895	6681975	A-E	732	.	6681335	6681336	255,215,0	2	350,549	0,531
chr9	14316018	14316353	A-E	512	.	14316262	14316263	255,215,0	2	155,1	0,334
chr9	14320331	14320603	A-E	784	.	14320384	14320385	255,215,0	2	1,165	0,107
chr9	14347993	14348154	A-E	945	.	14348105	14348106	255,215,0	2	66,1	0,160
chr9	21996542	21996712	A-E	876	.	21996655	21996656	255,215,0	2	59,1	0,169
chr9	22103396	22103678	A-E	836	.	22103510	22103511	255,215,0	2	41,93	0,189
chr9	26260192	26260607	A-E	974	.	26260417	26260418	255,215,0	2	133,96	0,319
chr9	33160944	33161390	A-E	950	.	33161235	33161236	255,215,0	2	266,129	0,317
chr9	33162668	33163130	A-E	831	.	33162953	33162954	255,215,0	2	225,116	0,346
chr9	33165457	33166051	A-E	887	.	33165899	33165900	255,215,0	2	409,118	0,476
chr9	35907858	35908401	A-E	946	.	35908281	35908282	255,215,0	2	409,105	0,438
chr9	73033763	73035382	A-E	773	.	73035075	73035076	255,215,0	2	1273,266	0,1353
chr9	73035561	73035945	A-E	899	.	73035862	73035863	255,215,0	2	266,46	0,338
chr9	75747117	75747734	A-E	940	.	75747348	75747349	255,215,0	2	205,358	0,259
chr9	80911003	80911373	A-E	787	.	80911118	80911119	255,215,0	2	2,140	0,230
chr9	88358353	88358730	A-E	868	.	88358393	88358394	255,215,0	2	14,309	0,68
chr9	90328172	90328868	A-E	777	.	90328485	90328486	255,215,0	2	294,362	0,334
chr9	91147328	91147523	A-E	940	.	91147435	91147436	255,215,0	2	21,1	0,194
chr9	91795136	91795669	A-E	544	.	91795493	91795494	255,215,0	2	334,152	0,381
chr9	96928143	96928630	A-E	654	.	96928258	96928259	255,215,0	2	87,343	0,144
chr9	97411409	97411895	A-E	947	.	97411584	97411585	255,215,0	2	104,238	0,248
chr9	97633078	97633398	A-E	968	.	97633276	97633277	255,215,0	2	114,37	0,283
chr9	107730510	107730878	A-E	386	.	107730707	107730708	255,215,0	2	59,31	0,337
chr9	110310627	110311050	A-E	968	.	110310825	110310826	255,215,0	2	152,177	0,246
chr9	110512153	110512586	A-E	963	.	110512215	110512216	255,215,0	2	27,335	0,98
chr9	114828005	114828556	A-E	941	.	114828287	114828288	255,215,0	2	226,211	0,340
chr9	117314293	117314590	A-E	980	.	117314354	117314355	255,215,0	2	54,227	0,70
chr9	124499221	124499709	A-E	831	.	124499391	124499392	255,215,0	2	133,279	0,209
chr9	126695812	126695993	A-E	970	.	126695904	126695905	255,215,0	2	5,1	0,180
chr9	130328926	130329278	A-E	865	.	130329069	130329070	255,215,0	2	123,187	0,165
chr9	130329548	130329691	A-E	935	.	130329604	130329605	255,215,0	2	5,34	0,109
chr9	130336494	130336746	A-E	930	.	130336627	130336628	255,215,0	2	109,93	0,159
chr9	131929415	131929566	A-E	843	.	131929472	131929473	255,215,0	2	3,38	0,113
chr9	131930457	131930532	A-E	961	.	131930509	131930510	255,215,0	2	31,1	0,74
chr9	131936354	131936600	A-E	554	.	131936397	131936398	255,215,0	2	2,161	0,85
chr9	131937094	131937487	A-E	648	.	131937261	131937262	255,215,0	2	152,209	0,184
chr9	131988173	131988389	A-E	921	.	131988341	131988342	255,215,0	2	135,14	0,202
chr9	132168772	132168919	A-E	893	.	132168822	132168823	255,215,0	2	26,72	0,75
chr9	132249112	132249430	A-E	880	.	132249267	132249268	255,215,0	2	132,139	0,179
chr9	132257886	132258547	A-E	904	.	132258347	132258348	255,215,0	2	416,153	0,508
chr9	132319720	132320056	A-E	965	.	132319893	132319894	255,215,0	2	121,110	0,226
chr9	132330057	132330508	A-E	862	.	132330200	132330201	255,215,0	2	89,253	0,198
chr9	132369856	132370376	A-E	926	.	132370135	132370136	255,215,0	2	236,196	0,324
chr9	132539303	132540203	A-E	951	.	132539701	132539702	255,215,0	2	345,448	0,452
chr9	132646480	132646964	A-E	872	.	132646830	132646831	255,215,0	2	308,90	0,394
chr9	133321021	133321306	A-E	741	.	133321113	133321114	255,215,0	2	24,123	0,162
chr9	134131602	134132161	A-E	877	.	134131828	134131829	255,215,0	2	219,324	0,235
chr9	136009131	136009458	A-E	902	.	136009276	136009277	255,215,0	2	93,128	0,199
chr9	136739075	136739598	A-E	975	.	136739372	136739373	255,215,0	2	249,176	0,347
chr9	137264490	137265116	A-E	862	.	137264819	137264820	255,215,0	2	280,247	0,379
chr9	137348030	137348540	A-E	931	.	137348199	137348200	255,215,0	2	145,316	0,194
chr9	137536549	137536868	A-E	987	.	137536738	137536739	255,215,0	2	64,4	0,315
chr9	138021937	138022314	A-E	875	.	138022176	138022177	255,215,0	2	104,1	0,376
chr9	138818727	138819161	A-E	940	.	138818917	138818918	255,215,0	2	98,150	0,284
chr9	138986008	138986159	A-E	877	.	138986117	138986118	255,215,0	2	107,39	0,112
chr9	139462526	139462651	A-E	993	.	139462612	139462613	255,215,0	2	50,1	0,124
chr9	139858882	139858961	A-E	979	.	139858921	139858922	255,215,0	2	1,1	0,78
chr9	140117588	140118357	A-E	615	.	140118102	140118103	255,215,0	2	485,224	0,545
chr9	140134697	140134985	A-E	850	.	140134926	140134927	255,215,0	2	189,18	0,270
chr9	140306093	140306345	A-E	711	.	140306288	140306289	255,215,0	2	177,37	0,215
chrX	1367285	1367756	A-E	844	.	1367428	1367429	255,215,0	2	113,296	0,175
chrX	1368332	1368760	A-E	973	.	1368585	1368586	255,215,0	2	229,149	0,279
chrX	3732842	3733263	A-E	553	.	3733001	3733002	255,215,0	2	54,156	0,265
chrX	12974184	12974672	A-E	975	.	12974537	12974538	255,215,0	2	343,124	0,364
chrX	18693104	18693424	A-E	336	.	18693140	18693141	255,215,0	2	2,249	0,71
chrX	18904688	18905149	A-E	830	.	18904994	18904995	255,215,0	2	282,129	0,332
chrX	39729530	39729742	A-E	904	.	39729628	39729629	255,215,0	2	1,16	0,196
chrX	39871700	39871985	A-E	881	.	39871949	39871950	255,215,0	2	216,1	0,284
chrX	39872499	39873023	A-E	502	.	39872595	39872596	255,215,0	2	67,398	0,126
chrX	39966584	39967157	A-E	731	.	39966962	39966963	255,215,0	2	377,193	0,380
chrX	40012729	40012965	A-E	878	.	40012839	40012840	255,215,0	2	31,45	0,191
chrX	40034694	40035505	A-E	666	.	40035055	40035056	255,215,0	2	318,405	0,406
chrX	40869399	40869667	A-E	959	.	40869504	40869505	255,215,0	2	17,74	0,194
chrX	40869896	40870061	A-E	919	.	40869954	40869955	255,215,0	2	15,63	0,102
chrX	40943673	40944218	A-E	861	.	40943772	40943773	255,215,0	2	75,421	0,124
chrX	41242516	41242827	A-E	950	.	41242697	41242698	255,215,0	2	135,83	0,228
chrX	47360973	47361468	A-E	964	.	47361217	47361218	255,215,0	2	222,228	0,267
chrX	47374044	47374207	A-E	985	.	47374094	47374095	255,215,0	2	1,62	0,101
chrX	52949996	52950343	A-E	499	.	52950128	52950129	255,215,0	2	106,187	0,160
chrX	53467837	53468052	A-E	881	.	53468002	53468003	255,215,0	2	121,5	0,210
chrX	53468564	53468782	A-E	544	.	53468715	53468716	255,215,0	2	118,33	0,185
chrX	69654278	69654566	A-E	589	.	69654416	69654417	255,215,0	2	107,117	0,171
chrX	70401853	70402134	A-E	529	.	70401992	70401993	255,215,0	2	74,75	0,206
chrX	73338544	73338621	A-E	836	.	73338581	73338582	255,215,0	2	1,2	0,75
chrX	106920003	106920801	A-E	699	.	106920324	106920325	255,215,0	2	299,453	0,345
chrX	106979997	106980351	A-E	844	.	106980179	106980180	255,215,0	2	12,1	0,353
chrX	107552407	107552661	A-E	988	.	107552545	107552546	255,215,0	2	24,1	0,253
chrX	107639720	107640073	A-E	958	.	107639885	107639886	255,215,0	2	36,57	0,296
chrX	122898767	122899176	A-E	746	.	122898997	122898998	255,215,0	2	170,118	0,291
chrX	134138094	134138444	A-E	521	.	134138242	134138243	255,215,0	2	1,53	0,297
chrX	153166203	153166850	A-E	940	.	153166547	153166548	255,215,0	2	316,274	0,373
chrX	153771070	153771275	A-E	990	.	153771200	153771201	255,215,0	2	115,59	0,146
