# Supplementary material for: Genome-wide prediction of cis-regulatory regions using supervised deep learning methods
Source: BMC Bioinformatics. 2018 May 31;19:202. doi: 10.1186/s12859-018-2187-1 (PMC5984344; doi:10.1186/s12859-018-2187-1)
Supplement: Supplementary file 3 — Predictions on CAGE supported bidirectional loci. AiA: Active in the FANTOM Enhancer Atlas; IiA: Inactive in the FANTOM Enhancer Atlas; NiA: Not included in the FANTOM Enhancer Atlas; Specific: Predicted cell-specific A-Es. (ZIP 4820 kb) [file 12859_2018_2187_MOESM3_ESM.zip › additional_file3/HelaS3_A-E_IiA.bed]

chr1	941791	942135	A-E	742	.	942081	942082	255,215,0	2	238,1	0,343
chr1	1014834	1015095	A-E	937	.	1014858	1014859	255,215,0	2	1,213	0,48
chr1	1093610	1093958	A-E	576	.	1093953	1093954	255,215,0	2	341,1	0,347
chr1	1143531	1144198	A-E	646	.	1143598	1143599	255,215,0	2	36,568	0,99
chr1	1173386	1173736	A-E	781	.	1173660	1173661	255,215,0	2	216,17	0,333
chr1	1714020	1714715	A-E	749	.	1714565	1714566	255,215,0	2	519,123	0,572
chr1	2162325	2162996	A-E	752	.	2162732	2162733	255,215,0	2	400,255	0,416
chr1	3229711	3230157	A-E	853	.	3229864	3229865	255,215,0	2	102,241	0,205
chr1	3421438	3421558	A-E	683	.	3421505	3421506	255,215,0	2	17,1	0,119
chr1	6053603	6054107	A-E	542	.	6053838	6053839	255,215,0	2	206,238	0,266
chr1	6661008	6661639	A-E	952	.	6661310	6661311	255,215,0	2	265,291	0,340
chr1	7327634	7328033	A-E	934	.	7327872	7327873	255,215,0	2	79,1	0,398
chr1	8107848	8108157	A-E	938	.	8108000	8108001	255,215,0	2	1,5	0,304
chr1	8121436	8121582	A-E	941	.	8121496	8121497	255,215,0	2	3,28	0,118
chr1	8154517	8154933	A-E	654	.	8154753	8154754	255,215,0	2	191,133	0,283
chr1	8156648	8157003	A-E	925	.	8156917	8156918	255,215,0	2	198,13	0,342
chr1	8157417	8157780	A-E	775	.	8157542	8157543	255,215,0	2	44,156	0,207
chr1	8181009	8181247	A-E	806	.	8181097	8181098	255,215,0	2	1,62	0,176
chr1	8194345	8194402	A-E	693	.	8194373	8194374	255,215,0	2	1,1	0,56
chr1	8198088	8198334	A-E	811	.	8198234	8198235	255,215,0	2	116,68	0,178
chr1	8229904	8230047	A-E	618	.	8229995	8229996	255,215,0	2	72,32	0,111
chr1	8263853	8264184	A-E	793	.	8264018	8264019	255,215,0	2	1,1	0,330
chr1	8264458	8264788	A-E	945	.	8264712	8264713	255,215,0	2	182,2	0,328
chr1	8319137	8319616	A-E	872	.	8319396	8319397	255,215,0	2	137,97	0,382
chr1	8686491	8686867	A-E	941	.	8686744	8686745	255,215,0	2	197,66	0,310
chr1	8964053	8964236	A-E	965	.	8964144	8964145	255,215,0	2	1,1	0,182
chr1	9127395	9127559	A-E	831	.	9127484	9127485	255,215,0	2	59,44	0,120
chr1	9222919	9223181	A-E	978	.	9223072	9223073	255,215,0	2	130,84	0,178
chr1	9223907	9224260	A-E	854	.	9224148	9224149	255,215,0	2	150,19	0,334
chr1	9291783	9292106	A-E	535	.	9291819	9291820	255,215,0	2	1,251	0,72
chr1	9293549	9293739	A-E	516	.	9293590	9293591	255,215,0	2	1,108	0,82
chr1	9335683	9335930	A-E	528	.	9335746	9335747	255,215,0	2	2,121	0,126
chr1	10927237	10927380	A-E	535	.	10927308	10927309	255,215,0	2	1,1	0,142
chr1	10960432	10960567	A-E	597	.	10960497	10960498	255,215,0	2	1,4	0,131
chr1	11753086	11753651	A-E	807	.	11753385	11753386	255,215,0	2	272,238	0,327
chr1	11968510	11969143	A-E	712	.	11969020	11969021	255,215,0	2	427,39	0,594
chr1	11990003	11990329	A-E	980	.	11990104	11990105	255,215,0	2	2,125	0,201
chr1	12112067	12112502	A-E	917	.	12112282	12112283	255,215,0	2	149,152	0,283
chr1	12193120	12193399	A-E	949	.	12193250	12193251	255,215,0	2	122,140	0,139
chr1	12221931	12222397	A-E	920	.	12222090	12222091	255,215,0	2	115,261	0,205
chr1	12599928	12600179	A-E	781	.	12600027	12600028	255,215,0	2	11,63	0,188
chr1	12600525	12600853	A-E	558	.	12600636	12600637	255,215,0	2	1,106	0,222
chr1	12609717	12610039	A-E	966	.	12609906	12609907	255,215,0	2	81,23	0,299
chr1	12675687	12675874	A-E	620	.	12675778	12675779	255,215,0	2	1,5	0,182
chr1	15666999	15667145	A-E	922	.	15667069	15667070	255,215,0	2	1,5	0,141
chr1	15738146	15738632	A-E	626	.	15738364	15738365	255,215,0	2	203,251	0,235
chr1	15738661	15738986	A-E	686	.	15738828	15738829	255,215,0	2	166,155	0,170
chr1	15742467	15743324	A-E	863	.	15742633	15742634	255,215,0	2	148,672	0,185
chr1	15946733	15946892	A-E	792	.	15946830	15946831	255,215,0	2	37,1	0,158
chr1	16007283	16007579	A-E	889	.	16007389	16007390	255,215,0	2	25,107	0,189
chr1	16176617	16176801	A-E	867	.	16176704	16176705	255,215,0	2	27,35	0,149
chr1	16212759	16213091	A-E	860	.	16212940	16212941	255,215,0	2	96,64	0,268
chr1	16339773	16339933	A-E	503	.	16339865	16339866	255,215,0	2	27,1	0,159
chr1	16479299	16479465	A-E	503	.	16479381	16479382	255,215,0	2	1,1	0,165
chr1	17454855	17455288	A-E	993	.	17455071	17455072	255,215,0	2	193,193	0,240
chr1	17518130	17518260	A-E	706	.	17518141	17518142	255,215,0	2	8,114	0,16
chr1	17518941	17519138	A-E	632	.	17519053	17519054	255,215,0	2	39,10	0,187
chr1	17534687	17534794	A-E	972	.	17534728	17534729	255,215,0	2	1,24	0,83
chr1	17578205	17578469	A-E	589	.	17578333	17578334	255,215,0	2	1,8	0,256
chr1	19253034	19253391	A-E	699	.	19253291	19253292	255,215,0	2	215,57	0,300
chr1	19336477	19336714	A-E	504	.	19336578	19336579	255,215,0	2	1,34	0,203
chr1	20930711	20931037	A-E	954	.	20930890	20930891	255,215,0	2	155,122	0,204
chr1	20993397	20993558	A-E	942	.	20993484	20993485	255,215,0	2	38,24	0,137
chr1	21348947	21349299	A-E	906	.	21348997	21348998	255,215,0	2	45,296	0,56
chr1	21558552	21558736	A-E	623	.	21558643	21558644	255,215,0	2	1,1	0,183
chr1	21588829	21589430	A-E	962	.	21588895	21588896	255,215,0	2	1,469	0,132
chr1	21643831	21644195	A-E	660	.	21643954	21643955	255,215,0	2	119,235	0,129
chr1	21649091	21649481	A-E	742	.	21649331	21649332	255,215,0	2	191,99	0,291
chr1	21650806	21651685	A-E	922	.	21651349	21651350	255,215,0	2	518,309	0,570
chr1	21663991	21664182	A-E	509	.	21664144	21664145	255,215,0	2	151,35	0,156
chr1	21664400	21664833	A-E	931	.	21664667	21664668	255,215,0	2	240,137	0,296
chr1	21664947	21665143	A-E	898	.	21665069	21665070	255,215,0	2	115,66	0,130
chr1	22266159	22266438	A-E	555	.	22266332	22266333	255,215,0	2	69,1	0,278
chr1	22345590	22345859	A-E	645	.	22345702	22345703	255,215,0	2	51,95	0,174
chr1	22366226	22366841	A-E	769	.	22366515	22366516	255,215,0	2	217,253	0,362
chr1	22375194	22375332	A-E	841	.	22375260	22375261	255,215,0	2	5,9	0,129
chr1	23076914	23077145	A-E	894	.	23077060	23077061	255,215,0	2	64,2	0,229
chr1	23426690	23427100	A-E	769	.	23426943	23426944	255,215,0	2	189,91	0,319
chr1	23523350	23523682	A-E	956	.	23523501	23523502	255,215,0	2	10,38	0,294
chr1	23542417	23542518	A-E	598	.	23542467	23542468	255,215,0	2	1,1	0,100
chr1	23903714	23904323	A-E	936	.	23904233	23904234	255,215,0	2	457,26	0,583
chr1	23916918	23917225	A-E	554	.	23917104	23917105	255,215,0	2	123,56	0,251
chr1	23918101	23918449	A-E	851	.	23918187	23918188	255,215,0	2	71,246	0,102
chr1	24349340	24349488	A-E	979	.	24349410	24349411	255,215,0	2	1,7	0,141
chr1	24476382	24476609	A-E	896	.	24476495	24476496	255,215,0	2	2,1	0,226
chr1	24518503	24518681	A-E	976	.	24518624	24518625	255,215,0	2	69,3	0,175
chr1	24519628	24519970	A-E	587	.	24519646	24519647	255,215,0	2	1,306	0,36
chr1	24736156	24736250	A-E	703	.	24736198	24736199	255,215,0	2	1,10	0,84
chr1	24970685	24970736	A-E	823	.	24970724	24970725	255,215,0	2	32,4	0,47
chr1	25051079	25051208	A-E	893	.	25051161	25051162	255,215,0	2	39,3	0,126
chr1	25559638	25560067	A-E	916	.	25559795	25559796	255,215,0	2	82,196	0,233
chr1	25665993	25666367	A-E	530	.	25666179	25666180	255,215,0	2	1,1	0,373
chr1	25942744	25943208	A-E	605	.	25942997	25942998	255,215,0	2	118,74	0,390
chr1	26022319	26022793	A-E	477	.	26022554	26022555	255,215,0	2	210,212	0,262
chr1	26184900	26185246	A-E	900	.	26185070	26185071	255,215,0	2	1,5	0,341
chr1	26642014	26642169	A-E	504	.	26642068	26642069	255,215,0	2	14,59	0,96
chr1	26677301	26677628	A-E	834	.	26677412	26677413	255,215,0	2	60,163	0,164
chr1	26678060	26678317	A-E	918	.	26678199	26678200	255,215,0	2	24,1	0,256
chr1	27175784	27176273	A-E	853	.	27175983	27175984	255,215,0	2	131,220	0,269
chr1	27336678	27336931	A-E	616	.	27336803	27336804	255,215,0	2	1,3	0,250
chr1	27519342	27519481	A-E	948	.	27519411	27519412	255,215,0	2	1,1	0,138
chr1	27762936	27763307	A-E	557	.	27763205	27763206	255,215,0	2	226,58	0,313
chr1	27869425	27869556	A-E	789	.	27869493	27869494	255,215,0	2	35,28	0,103
chr1	27890194	27890387	A-E	773	.	27890290	27890291	255,215,0	2	1,1	0,192
chr1	27976905	27977430	A-E	947	.	27977240	27977241	255,215,0	2	261,115	0,410
chr1	27985480	27985709	A-E	664	.	27985577	27985578	255,215,0	2	64,98	0,131
chr1	27985869	27985982	A-E	844	.	27985924	27985925	255,215,0	2	1,3	0,110
chr1	27986111	27986384	A-E	534	.	27986267	27986268	255,215,0	2	116,75	0,198
chr1	28189568	28190269	A-E	624	.	28189911	28189912	255,215,0	2	330,343	0,358
chr1	28449970	28450467	A-E	558	.	28450216	28450217	255,215,0	2	200,203	0,294
chr1	28640564	28640739	A-E	820	.	28640691	28640692	255,215,0	2	82,1	0,174
chr1	29253461	29253677	A-E	691	.	29253524	29253525	255,215,0	2	1,90	0,126
chr1	29565515	29565732	A-E	661	.	29565597	29565598	255,215,0	2	1,52	0,165
chr1	29565762	29566055	A-E	950	.	29565978	29565979	255,215,0	2	141,1	0,292
chr1	31251287	31251533	A-E	610	.	31251451	31251452	255,215,0	2	89,5	0,241
chr1	31537719	31538012	A-E	481	.	31537813	31537814	255,215,0	2	63,167	0,126
chr1	31956203	31956482	A-E	975	.	31956383	31956384	255,215,0	2	117,34	0,245
chr1	32015159	32015590	A-E	554	.	32015320	32015321	255,215,0	2	132,239	0,192
chr1	32166698	32166999	A-E	981	.	32166823	32166824	255,215,0	2	1,51	0,250
chr1	32253647	32254040	A-E	650	.	32253860	32253861	255,215,0	2	165,130	0,263
chr1	32423598	32423720	A-E	693	.	32423681	32423682	255,215,0	2	77,31	0,91
chr1	32701561	32701886	A-E	787	.	32701723	32701724	255,215,0	2	1,1	0,324
chr1	33077721	33078012	A-E	885	.	33077948	33077949	255,215,0	2	180,16	0,275
chr1	33182280	33182513	A-E	852	.	33182367	33182368	255,215,0	2	1,59	0,174
chr1	33226574	33226719	A-E	867	.	33226666	33226667	255,215,0	2	42,1	0,144
chr1	33227148	33227387	A-E	895	.	33227319	33227320	255,215,0	2	105,1	0,238
chr1	33427851	33428169	A-E	788	.	33427990	33427991	255,215,0	2	1,40	0,278
chr1	33446816	33447482	A-E	565	.	33446949	33446950	255,215,0	2	86,485	0,181
chr1	33454783	33455472	A-E	654	.	33455324	33455325	255,215,0	2	506,112	0,577
chr1	33457406	33457727	A-E	520	.	33457614	33457615	255,215,0	2	182,86	0,235
chr1	33457914	33458607	A-E	827	.	33458310	33458311	255,215,0	2	323,223	0,470
chr1	33593963	33594340	A-E	470	.	33594179	33594180	255,215,0	2	168,111	0,266
chr1	33685276	33685676	A-E	542	.	33685469	33685470	255,215,0	2	1,13	0,387
chr1	35811471	35811605	A-E	510	.	35811501	35811502	255,215,0	2	1,73	0,61
chr1	36616485	36616868	A-E	865	.	36616576	36616577	255,215,0	2	88,288	0,95
chr1	36839449	36839891	A-E	927	.	36839557	36839558	255,215,0	2	42,266	0,176
chr1	36840093	36840535	A-E	902	.	36840444	36840445	255,215,0	2	293,32	0,410
chr1	37169397	37169618	A-E	721	.	37169482	37169483	255,215,0	2	61,110	0,111
chr1	37942874	37943354	A-E	547	.	37943026	37943027	255,215,0	2	147,322	0,158
chr1	37944084	37944971	A-E	854	.	37944381	37944382	255,215,0	2	298,589	0,298
chr1	38465723	38465839	A-E	874	.	38465778	38465779	255,215,0	2	1,6	0,110
chr1	39633654	39634014	A-E	980	.	39633701	39633702	255,215,0	2	1,266	0,94
chr1	39857791	39857995	A-E	737	.	39857868	39857869	255,215,0	2	13,62	0,142
chr1	39874208	39874673	A-E	555	.	39874341	39874342	255,215,0	2	118,315	0,150
chr1	40504860	40505165	A-E	630	.	40505012	40505013	255,215,0	2	1,1	0,304
chr1	41367669	41367867	A-E	840	.	41367800	41367801	255,215,0	2	69,3	0,195
chr1	41825927	41826139	A-E	941	.	41826061	41826062	255,215,0	2	64,7	0,205
chr1	41885108	41885337	A-E	694	.	41885222	41885223	255,215,0	2	1,1	0,228
chr1	41981831	41982007	A-E	863	.	41981925	41981926	255,215,0	2	15,1	0,175
chr1	42248889	42249252	A-E	826	.	42248980	42248981	255,215,0	2	1,181	0,182
chr1	42328578	42328878	A-E	870	.	42328729	42328730	255,215,0	2	102,98	0,202
chr1	42366364	42366624	A-E	943	.	42366513	42366514	255,215,0	2	90,50	0,210
chr1	43402214	43402581	A-E	910	.	43402424	43402425	255,215,0	2	177,123	0,244
chr1	43402778	43403133	A-E	773	.	43403048	43403049	255,215,0	2	213,27	0,328
chr1	43406108	43407009	A-E	755	.	43406835	43406836	255,215,0	2	682,128	0,773
chr1	43407355	43407700	A-E	947	.	43407615	43407616	255,215,0	2	224,47	0,298
chr1	43432863	43433109	A-E	951	.	43432937	43432938	255,215,0	2	1,98	0,148
chr1	43760174	43760222	A-E	971	.	43760210	43760211	255,215,0	2	27,1	0,47
chr1	43839359	43839523	A-E	688	.	43839440	43839441	255,215,0	2	1,1	0,163
chr1	43997843	43998152	A-E	511	.	43997976	43997977	255,215,0	2	1,43	0,266
chr1	44240162	44240471	A-E	519	.	44240216	44240217	255,215,0	2	2,201	0,108
chr1	44302297	44302456	A-E	792	.	44302337	44302338	255,215,0	2	1,78	0,81
chr1	44378405	44378587	A-E	499	.	44378507	44378508	255,215,0	2	44,21	0,161
chr1	44692988	44693156	A-E	726	.	44693051	44693052	255,215,0	2	26,67	0,101
chr1	44951424	44951733	A-E	806	.	44951501	44951502	255,215,0	2	1,155	0,154
chr1	45195062	45195154	A-E	772	.	45195108	45195109	255,215,0	2	3,1	0,91
chr1	45670767	45670868	A-E	535	.	45670820	45670821	255,215,0	2	8,2	0,99
chr1	46268583	46268737	A-E	953	.	46268650	46268651	255,215,0	2	1,20	0,134
chr1	46689426	46689696	A-E	675	.	46689548	46689549	255,215,0	2	1,26	0,244
chr1	48515615	48515747	A-E	730	.	48515670	48515671	255,215,0	2	34,54	0,78
chr1	49038282	49038602	A-E	506	.	49038502	49038503	255,215,0	2	123,1	0,319
chr1	49397467	49397500	A-E	981	.	49397483	49397484	255,215,0	2	1,1	0,32
chr1	51703075	51703494	A-E	600	.	51703243	51703244	255,215,0	2	22,104	0,315
chr1	52110368	52110491	A-E	822	.	52110429	52110430	255,215,0	2	1,1	0,122
chr1	54715450	54715803	A-E	693	.	54715578	54715579	255,215,0	2	1,96	0,257
chr1	55411305	55411465	A-E	851	.	55411370	55411371	255,215,0	2	1,29	0,131
chr1	55418708	55418921	A-E	987	.	55418810	55418811	255,215,0	2	8,15	0,198
chr1	55431735	55431939	A-E	922	.	55431830	55431831	255,215,0	2	1,14	0,190
chr1	55436992	55437436	A-E	969	.	55437097	55437098	255,215,0	2	36,269	0,175
chr1	55894779	55895033	A-E	971	.	55894905	55894906	255,215,0	2	1,1	0,253
chr1	55909250	55909597	A-E	967	.	55909488	55909489	255,215,0	2	131,1	0,346
chr1	56184456	56184884	A-E	945	.	56184685	56184686	255,215,0	2	42,10	0,418
chr1	56974162	56974535	A-E	981	.	56974380	56974381	255,215,0	2	171,106	0,267
chr1	57042744	57043185	A-E	561	.	57043023	57043024	255,215,0	2	203,84	0,357
chr1	57043287	57044160	A-E	513	.	57043620	57043621	255,215,0	2	311,516	0,357
chr1	59050239	59050578	A-E	970	.	59050487	59050488	255,215,0	2	233,75	0,264
chr1	59083966	59084335	A-E	550	.	59084185	59084186	255,215,0	2	162,91	0,278
chr1	59228706	59229186	A-E	651	.	59229034	59229035	255,215,0	2	269,91	0,389
chr1	59281510	59281579	A-E	960	.	59281544	59281545	255,215,0	2	1,1	0,68
chr1	59347262	59347482	A-E	900	.	59347403	59347404	255,215,0	2	72,8	0,212
chr1	59394323	59394565	A-E	873	.	59394422	59394423	255,215,0	2	4,46	0,196
chr1	59509588	59509786	A-E	913	.	59509692	59509693	255,215,0	2	12,1	0,197
chr1	60172811	60173111	A-E	639	.	60172975	60172976	255,215,0	2	30,1	0,299
chr1	61543611	61543877	A-E	792	.	61543751	61543752	255,215,0	2	78,62	0,204
chr1	61918819	61919182	A-E	479	.	61919003	61919004	255,215,0	2	50,43	0,320
chr1	62773248	62773553	A-E	580	.	62773400	62773401	255,215,0	2	1,1	0,304
chr1	62822173	62822473	A-E	974	.	62822318	62822319	255,215,0	2	68,76	0,224
chr1	64127998	64128504	A-E	984	.	64128153	64128154	255,215,0	2	143,337	0,169
chr1	64197270	64197475	A-E	941	.	64197384	64197385	255,215,0	2	28,4	0,201
chr1	64505281	64505575	A-E	948	.	64505360	64505361	255,215,0	2	1,135	0,159
chr1	65363729	65364057	A-E	984	.	65363937	65363938	255,215,0	2	91,1	0,327
chr1	65364183	65364439	A-E	888	.	65364281	65364282	255,215,0	2	7,66	0,190
chr1	65381647	65381826	A-E	926	.	65381743	65381744	255,215,0	2	45,31	0,148
chr1	65383044	65383557	A-E	983	.	65383224	65383225	255,215,0	2	172,323	0,190
chr1	66714465	66714786	A-E	486	.	66714642	66714643	255,215,0	2	98,64	0,257
chr1	66724458	66724790	A-E	814	.	66724561	66724562	255,215,0	2	1,125	0,207
chr1	66728047	66728190	A-E	982	.	66728183	66728184	255,215,0	2	131,1	0,142
chr1	66736293	66736539	A-E	593	.	66736357	66736358	255,215,0	2	11,127	0,119
chr1	66747978	66748387	A-E	527	.	66748104	66748105	255,215,0	2	74,229	0,180
chr1	67029191	67029437	A-E	676	.	67029358	67029359	255,215,0	2	98,9	0,237
chr1	67029939	67030347	A-E	956	.	67030121	67030122	255,215,0	2	113,155	0,253
chr1	68036173	68036524	A-E	539	.	68036290	68036291	255,215,0	2	26,142	0,209
chr1	68118588	68118809	A-E	685	.	68118773	68118774	255,215,0	2	152,1	0,220
chr1	68166463	68166766	A-E	768	.	68166596	68166597	255,215,0	2	11,46	0,257
chr1	68215256	68215932	A-E	954	.	68215329	68215330	255,215,0	2	1,529	0,147
chr1	68257818	68258216	A-E	843	.	68258147	68258148	255,215,0	2	263,1	0,397
chr1	68345947	68346247	A-E	932	.	68346096	68346097	255,215,0	2	1,1	0,299
chr1	68849988	68850367	A-E	989	.	68850178	68850179	255,215,0	2	3,1	0,378
chr1	70877943	70877992	A-E	831	.	70877967	70877968	255,215,0	2	2,1	0,48
chr1	72750417	72750888	A-E	937	.	72750605	72750606	255,215,0	2	64,157	0,314
chr1	78567287	78567595	A-E	961	.	78567374	78567375	255,215,0	2	12,144	0,164
chr1	79154444	79154658	A-E	432	.	79154580	79154581	255,215,0	2	60,1	0,213
chr1	82168687	82169067	A-E	867	.	82168778	82168779	255,215,0	2	25,221	0,159
chr1	85038681	85038996	A-E	683	.	85038863	85038864	255,215,0	2	119,69	0,246
chr1	85313015	85313206	A-E	806	.	85313126	85313127	255,215,0	2	35,3	0,188
chr1	85320078	85320332	A-E	949	.	85320200	85320201	255,215,0	2	43,51	0,203
chr1	85744584	85744829	A-E	973	.	85744750	85744751	255,215,0	2	118,30	0,215
chr1	85779776	85780132	A-E	964	.	85779837	85779838	255,215,0	2	3,235	0,121
chr1	85794698	85795078	A-E	988	.	85794847	85794848	255,215,0	2	65,146	0,234
chr1	85795855	85796291	A-E	922	.	85796119	85796120	255,215,0	2	144,50	0,386
chr1	85796595	85797055	A-E	884	.	85796821	85796822	255,215,0	2	151,157	0,303
chr1	86072885	86073441	A-E	870	.	86073155	86073156	255,215,0	2	229,243	0,313
chr1	86078461	86078819	A-E	736	.	86078679	86078680	255,215,0	2	189,109	0,249
chr1	87171187	87171726	A-E	597	.	87171421	87171422	255,215,0	2	228,298	0,241
chr1	87240012	87240427	A-E	819	.	87240201	87240202	255,215,0	2	114,149	0,266
chr1	87253936	87254322	A-E	650	.	87254170	87254171	255,215,0	2	105,21	0,365
chr1	87258759	87259068	A-E	476	.	87258987	87258988	255,215,0	2	178,30	0,279
chr1	87311891	87312243	A-E	858	.	87312066	87312067	255,215,0	2	1,1	0,351
chr1	87800631	87801610	A-E	432	.	87800747	87800748	255,215,0	2	19,764	0,215
chr1	89594590	89594813	A-E	743	.	89594735	89594736	255,215,0	2	91,23	0,200
chr1	89739985	89740544	A-E	947	.	89740196	89740197	255,215,0	2	187,322	0,237
chr1	90185639	90185820	A-E	726	.	90185727	90185728	255,215,0	2	56,59	0,122
chr1	90187003	90187162	A-E	925	.	90187105	90187106	255,215,0	2	95,49	0,110
chr1	90274070	90274340	A-E	716	.	90274209	90274210	255,215,0	2	11,1	0,269
chr1	90309838	90310280	A-E	815	.	90310071	90310072	255,215,0	2	214,188	0,254
chr1	90374317	90375036	A-E	774	.	90374523	90374524	255,215,0	2	190,496	0,223
chr1	92048213	92048455	A-E	535	.	92048329	92048330	255,215,0	2	1,9	0,233
chr1	92196214	92196626	A-E	790	.	92196447	92196448	255,215,0	2	169,113	0,299
chr1	92198149	92198440	A-E	958	.	92198226	92198227	255,215,0	2	2,137	0,154
chr1	92295673	92296022	A-E	859	.	92295847	92295848	255,215,0	2	1,1	0,348
chr1	93270252	93270588	A-E	958	.	93270466	93270467	255,215,0	2	94,1	0,335
chr1	93324554	93324784	A-E	778	.	93324668	93324669	255,215,0	2	1,1	0,229
chr1	94089710	94089715	A-E	642	.	94089712	94089713	255,215,0	2	1,1	0,4
chr1	94127789	94128026	A-E	917	.	94127839	94127840	255,215,0	2	50,186	0,51
chr1	94158127	94158185	A-E	902	.	94158166	94158167	255,215,0	2	22,1	0,57
chr1	94167175	94167520	A-E	966	.	94167393	94167394	255,215,0	2	155,62	0,283
chr1	94169341	94169462	A-E	769	.	94169390	94169391	255,215,0	2	5,27	0,94
chr1	94169670	94169961	A-E	685	.	94169879	94169880	255,215,0	2	135,6	0,285
chr1	94224034	94224429	A-E	617	.	94224105	94224106	255,215,0	2	15,266	0,129
chr1	94224546	94224929	A-E	779	.	94224683	94224684	255,215,0	2	46,153	0,230
chr1	94788386	94788592	A-E	531	.	94788435	94788436	255,215,0	2	1,107	0,99
chr1	95063321	95063608	A-E	588	.	95063417	95063418	255,215,0	2	1,94	0,193
chr1	95107584	95108052	A-E	601	.	95107917	95107918	255,215,0	2	275,75	0,393
chr1	95113814	95114327	A-E	912	.	95114012	95114013	255,215,0	2	191,306	0,207
chr1	95179307	95179605	A-E	844	.	95179477	95179478	255,215,0	2	146,102	0,196
chr1	95193393	95193837	A-E	692	.	95193666	95193667	255,215,0	2	169,66	0,378
chr1	95221261	95221551	A-E	497	.	95221306	95221307	255,215,0	2	34,232	0,58
chr1	96828119	96828533	A-E	992	.	96828301	96828302	255,215,0	2	97,145	0,269
chr1	97331396	97331825	A-E	922	.	97331593	97331594	255,215,0	2	1,34	0,395
chr1	98315619	98315765	A-E	972	.	98315701	98315702	255,215,0	2	26,6	0,140
chr1	98403373	98403764	A-E	985	.	98403702	98403703	255,215,0	2	270,1	0,390
chr1	98788970	98789228	A-E	959	.	98789134	98789135	255,215,0	2	100,29	0,229
chr1	98789496	98789901	A-E	990	.	98789700	98789701	255,215,0	2	23,18	0,387
chr1	100000188	100000393	A-E	893	.	100000273	100000274	255,215,0	2	1,35	0,170
chr1	100113534	100114036	A-E	454	.	100113878	100113879	255,215,0	2	298,111	0,391
chr1	100138206	100138591	A-E	923	.	100138310	100138311	255,215,0	2	39,214	0,171
chr1	100140321	100140582	A-E	601	.	100140448	100140449	255,215,0	2	1,7	0,254
chr1	100820585	100820838	A-E	671	.	100820682	100820683	255,215,0	2	92,150	0,103
chr1	101202267	101202571	A-E	792	.	101202417	101202418	255,215,0	2	3,5	0,299
chr1	101725356	101725679	A-E	555	.	101725469	101725470	255,215,0	2	41,137	0,186
chr1	101757305	101757513	A-E	561	.	101757429	101757430	255,215,0	2	42,1	0,207
chr1	108478963	108479298	A-E	917	.	108479232	108479233	255,215,0	2	217,12	0,323
chr1	109104473	109104583	A-E	918	.	109104555	109104556	255,215,0	2	57,1	0,109
chr1	109127044	109127234	A-E	980	.	109127072	109127073	255,215,0	2	2,134	0,56
chr1	109133120	109133338	A-E	811	.	109133231	109133232	255,215,0	2	99,94	0,124
chr1	109189516	109189718	A-E	508	.	109189616	109189617	255,215,0	2	54,55	0,147
chr1	109262615	109262764	A-E	798	.	109262671	109262672	255,215,0	2	1,36	0,113
chr1	109981518	109981703	A-E	754	.	109981615	109981616	255,215,0	2	12,1	0,184
chr1	110334849	110335164	A-E	779	.	110334976	110334977	255,215,0	2	86,146	0,169
chr1	110335775	110336041	A-E	532	.	110335952	110335953	255,215,0	2	124,34	0,232
chr1	110363861	110364229	A-E	967	.	110364028	110364029	255,215,0	2	144,176	0,192
chr1	110406868	110407271	A-E	511	.	110407020	110407021	255,215,0	2	46,144	0,259
chr1	110435112	110435421	A-E	629	.	110435323	110435324	255,215,0	2	115,1	0,308
chr1	110443259	110443410	A-E	574	.	110443323	110443324	255,215,0	2	1,23	0,128
chr1	110444415	110444738	A-E	976	.	110444537	110444538	255,215,0	2	38,116	0,207
chr1	110879130	110879445	A-E	719	.	110879276	110879277	255,215,0	2	84,105	0,210
chr1	110963862	110964269	A-E	779	.	110963970	110963971	255,215,0	2	36,225	0,182
chr1	110976504	110976901	A-E	940	.	110976672	110976673	255,215,0	2	109,168	0,229
chr1	112135698	112135869	A-E	711	.	112135720	112135721	255,215,0	2	1,127	0,44
chr1	112163412	112163797	A-E	644	.	112163621	112163622	255,215,0	2	35,1	0,384
chr1	112163826	112164071	A-E	554	.	112163876	112163877	255,215,0	2	31,175	0,70
chr1	112901525	112901779	A-E	479	.	112901651	112901652	255,215,0	2	1,1	0,253
chr1	113086746	113087141	A-E	779	.	113086829	113086830	255,215,0	2	1,229	0,166
chr1	113684444	113684648	A-E	585	.	113684531	113684532	255,215,0	2	28,56	0,148
chr1	114997819	114998047	A-E	560	.	114997989	114997990	255,215,0	2	123,9	0,219
chr1	115605190	115605611	A-E	896	.	115605403	115605404	255,215,0	2	125,118	0,303
chr1	115722074	115722498	A-E	973	.	115722180	115722181	255,215,0	2	53,263	0,161
chr1	115732772	115733197	A-E	951	.	115732899	115732900	255,215,0	2	25,194	0,231
chr1	115873164	115873576	A-E	527	.	115873408	115873409	255,215,0	2	174,96	0,316
chr1	115968975	115969167	A-E	870	.	115969070	115969071	255,215,0	2	1,1	0,191
chr1	116039640	116039989	A-E	860	.	116039910	116039911	255,215,0	2	195,2	0,347
chr1	116088478	116088732	A-E	979	.	116088605	116088606	255,215,0	2	3,1	0,253
chr1	116221756	116221883	A-E	541	.	116221819	116221820	255,215,0	2	1,1	0,126
chr1	116291091	116291334	A-E	902	.	116291214	116291215	255,215,0	2	5,1	0,242
chr1	116520279	116520650	A-E	905	.	116520379	116520380	255,215,0	2	64,234	0,137
chr1	116918925	116919548	A-E	898	.	116919273	116919274	255,215,0	2	289,215	0,408
chr1	116920378	116921129	A-E	932	.	116920739	116920740	255,215,0	2	351,378	0,373
chr1	117030831	117031034	A-E	821	.	117030888	117030889	255,215,0	2	1,89	0,114
chr1	117032033	117032296	A-E	922	.	117032174	117032175	255,215,0	2	22,1	0,262
chr1	117047053	117047428	A-E	940	.	117047163	117047164	255,215,0	2	34,188	0,187
chr1	117051576	117051921	A-E	701	.	117051801	117051802	255,215,0	2	166,59	0,286
chr1	117080047	117080432	A-E	936	.	117080231	117080232	255,215,0	2	25,41	0,344
chr1	117081238	117081452	A-E	778	.	117081380	117081381	255,215,0	2	86,15	0,199
chr1	117111804	117112156	A-E	566	.	117112089	117112090	255,215,0	2	227,7	0,345
chr1	117112460	117112738	A-E	787	.	117112566	117112567	255,215,0	2	81,146	0,132
chr1	117132073	117132239	A-E	832	.	117132153	117132154	255,215,0	2	12,17	0,149
chr1	117619913	117620299	A-E	936	.	117620135	117620136	255,215,0	2	60,1	0,385
chr1	118197868	118198044	A-E	728	.	118197955	118197956	255,215,0	2	1,1	0,175
chr1	119506251	119506502	A-E	494	.	119506376	119506377	255,215,0	2	1,1	0,250
chr1	120255895	120256325	A-E	942	.	120256049	120256050	255,215,0	2	48,168	0,262
chr1	120530218	120530524	A-E	507	.	120530430	120530431	255,215,0	2	212,93	0,213
chr1	145435103	145435641	A-E	765	.	145435220	145435221	255,215,0	2	88,391	0,147
chr1	145437595	145437817	A-E	695	.	145437680	145437681	255,215,0	2	62,112	0,110
chr1	145454760	145454851	A-E	567	.	145454761	145454762	255,215,0	2	1,89	0,2
chr1	150159099	150159241	A-E	853	.	150159134	150159135	255,215,0	2	1,72	0,70
chr1	150294873	150295138	A-E	852	.	150294977	150294978	255,215,0	2	31,87	0,178
chr1	150585815	150586394	A-E	975	.	150586131	150586132	255,215,0	2	265,210	0,369
chr1	150592182	150592667	A-E	873	.	150592571	150592572	255,215,0	2	348,54	0,431
chr1	150600412	150600701	A-E	667	.	150600560	150600561	255,215,0	2	20,12	0,277
chr1	151168297	151168505	A-E	694	.	151168390	151168391	255,215,0	2	1,21	0,187
chr1	151284018	151284391	A-E	973	.	151284245	151284246	255,215,0	2	151,69	0,304
chr1	151579004	151579225	A-E	963	.	151579122	151579123	255,215,0	2	21,4	0,217
chr1	151809390	151809745	A-E	801	.	151809545	151809546	255,215,0	2	4,48	0,307
chr1	151913815	151914271	A-E	497	.	151914053	151914054	255,215,0	2	191,169	0,287
chr1	151916920	151917624	A-E	816	.	151917270	151917271	255,215,0	2	342,344	0,360
chr1	151918898	151919222	A-E	931	.	151919023	151919024	255,215,0	2	113,185	0,139
chr1	151945068	151945221	A-E	846	.	151945145	151945146	255,215,0	2	4,1	0,152
chr1	151960875	151961433	A-E	986	.	151961101	151961102	255,215,0	2	122,227	0,331
chr1	151961675	151962369	A-E	897	.	151962068	151962069	255,215,0	2	387,293	0,401
chr1	152001678	152001977	A-E	485	.	152001893	152001894	255,215,0	2	156,23	0,276
chr1	152006910	152007460	A-E	926	.	152006990	152006991	255,215,0	2	19,408	0,142
chr1	153337774	153338142	A-E	512	.	153337962	153337963	255,215,0	2	101,92	0,276
chr1	154299137	154299452	A-E	676	.	154299352	154299353	255,215,0	2	145,28	0,287
chr1	154391539	154392211	A-E	891	.	154392183	154392184	255,215,0	2	641,24	0,648
chr1	154392646	154393050	A-E	981	.	154392861	154392862	255,215,0	2	175,147	0,257
chr1	154397743	154397997	A-E	780	.	154397804	154397805	255,215,0	2	3,133	0,121
chr1	154405619	154406249	A-E	776	.	154405787	154405788	255,215,0	2	102,395	0,235
chr1	154579303	154579782	A-E	617	.	154579554	154579555	255,215,0	2	107,83	0,396
chr1	154582047	154582244	A-E	517	.	154582144	154582145	255,215,0	2	1,3	0,194
chr1	154910155	154910399	A-E	691	.	154910215	154910216	255,215,0	2	29,151	0,93
chr1	154972628	154972915	A-E	561	.	154972667	154972668	255,215,0	2	6,214	0,73
chr1	154977099	154977253	A-E	897	.	154977189	154977190	255,215,0	2	38,10	0,144
chr1	155945743	155946196	A-E	946	.	155946107	155946108	255,215,0	2	299,23	0,430
chr1	156073142	156073699	A-E	730	.	156073531	156073532	255,215,0	2	390,167	0,390
chr1	156073854	156074351	A-E	942	.	156074084	156074085	255,215,0	2	204,240	0,257
chr1	156089405	156089622	A-E	790	.	156089465	156089466	255,215,0	2	58,154	0,63
chr1	156251648	156251762	A-E	881	.	156251689	156251690	255,215,0	2	12,43	0,71
chr1	156468556	156468776	A-E	857	.	156468631	156468632	255,215,0	2	1,70	0,150
chr1	156541089	156541488	A-E	760	.	156541191	156541192	255,215,0	2	3,197	0,202
chr1	156718467	156719136	A-E	929	.	156718867	156718868	255,215,0	2	323,191	0,478
chr1	156719450	156719815	A-E	898	.	156719707	156719708	255,215,0	2	247,96	0,269
chr1	157106691	157107326	A-E	922	.	157106961	157106962	255,215,0	2	262,356	0,279
chr1	157124774	157125221	A-E	593	.	157124854	157124855	255,215,0	2	53,339	0,108
chr1	157964633	157965029	A-E	601	.	157964830	157964831	255,215,0	2	1,1	0,395
chr1	157980631	157980890	A-E	813	.	157980707	157980708	255,215,0	2	15,120	0,139
chr1	157989414	157989935	A-E	880	.	157989468	157989469	255,215,0	2	1,413	0,108
chr1	158982200	158982857	A-E	671	.	158982479	158982480	255,215,0	2	268,365	0,292
chr1	159852272	159852569	A-E	904	.	159852525	159852526	255,215,0	2	211,1	0,296
chr1	159880076	159880706	A-E	474	.	159880436	159880437	255,215,0	2	325,233	0,397
chr1	159892447	159892988	A-E	900	.	159892802	159892803	255,215,0	2	324,153	0,388
chr1	162659800	162660152	A-E	502	.	162659975	162659976	255,215,0	2	1,1	0,351
chr1	163005587	163006022	A-E	960	.	163005932	163005933	255,215,0	2	329,73	0,362
chr1	163006587	163006657	A-E	550	.	163006632	163006633	255,215,0	2	23,1	0,69
chr1	164734934	164735098	A-E	729	.	164735028	164735029	255,215,0	2	27,1	0,163
chr1	167766380	167766616	A-E	878	.	167766547	167766548	255,215,0	2	110,11	0,225
chr1	168368318	168368620	A-E	668	.	168368437	168368438	255,215,0	2	67,130	0,172
chr1	168440429	168440721	A-E	523	.	168440574	168440575	255,215,0	2	1,1	0,291
chr1	169071998	169072131	A-E	664	.	169072048	169072049	255,215,0	2	1,33	0,100
chr1	170677232	170677374	A-E	663	.	170677310	170677311	255,215,0	2	17,1	0,141
chr1	171407653	171408026	A-E	824	.	171407771	171407772	255,215,0	2	47,182	0,191
chr1	171712214	171712716	A-E	851	.	171712398	171712399	255,215,0	2	141,274	0,228
chr1	172150675	172151005	A-E	790	.	172150696	172150697	255,215,0	2	1,287	0,43
chr1	172291507	172291926	A-E	898	.	172291558	172291559	255,215,0	2	31,346	0,73
chr1	172828423	172828792	A-E	836	.	172828523	172828524	255,215,0	2	1,169	0,200
chr1	172878579	172879356	A-E	569	.	172878830	172878831	255,215,0	2	133,407	0,370
chr1	172887147	172887473	A-E	983	.	172887266	172887267	255,215,0	2	1,88	0,238
chr1	172903010	172903534	A-E	993	.	172903240	172903241	255,215,0	2	153,216	0,308
chr1	172938789	172938985	A-E	742	.	172938852	172938853	255,215,0	2	1,70	0,126
chr1	173091914	173092434	A-E	869	.	173092231	173092232	255,215,0	2	246,130	0,390
chr1	173092552	173092771	A-E	831	.	173092713	173092714	255,215,0	2	106,1	0,218
chr1	173398914	173399297	A-E	883	.	173399233	173399234	255,215,0	2	258,1	0,382
chr1	174122877	174123205	A-E	728	.	174123040	174123041	255,215,0	2	1,1	0,327
chr1	175145439	175145838	A-E	539	.	175145618	175145619	255,215,0	2	155,194	0,205
chr1	175160901	175161109	A-E	797	.	175161017	175161018	255,215,0	2	78,52	0,156
chr1	176174471	176174980	A-E	659	.	176174672	176174673	255,215,0	2	161,267	0,242
chr1	177178348	177178736	A-E	785	.	177178541	177178542	255,215,0	2	1,1	0,387
chr1	178207948	178208160	A-E	983	.	178207998	178207999	255,215,0	2	26,137	0,75
chr1	179110934	179111289	A-E	923	.	179111200	179111201	255,215,0	2	209,31	0,324
chr1	179279883	179280253	A-E	585	.	179280029	179280030	255,215,0	2	86,163	0,207
chr1	180120187	180120425	A-E	669	.	180120329	180120330	255,215,0	2	90,42	0,196
chr1	180554738	180554883	A-E	509	.	180554799	180554800	255,215,0	2	18,39	0,106
chr1	181042855	181043067	A-E	990	.	181042960	181042961	255,215,0	2	1,1	0,211
chr1	181060502	181060611	A-E	545	.	181060566	181060567	255,215,0	2	62,41	0,68
chr1	181074349	181074924	A-E	471	.	181074644	181074645	255,215,0	2	221,204	0,371
chr1	181096103	181096331	A-E	531	.	181096187	181096188	255,215,0	2	1,60	0,168
chr1	181104473	181105818	A-E	651	.	181105426	181105427	255,215,0	2	896,333	0,1012
chr1	182998797	182999044	A-E	626	.	182998923	182998924	255,215,0	2	7,1	0,246
chr1	183129116	183129507	A-E	900	.	183129295	183129296	255,215,0	2	93,125	0,266
chr1	183132366	183132749	A-E	980	.	183132652	183132653	255,215,0	2	193,3	0,380
chr1	183133608	183133779	A-E	942	.	183133663	183133664	255,215,0	2	17,76	0,95
chr1	183239968	183240242	A-E	755	.	183240111	183240112	255,215,0	2	29,16	0,258
chr1	183241451	183241867	A-E	833	.	183241649	183241650	255,215,0	2	45,64	0,352
chr1	183248987	183249454	A-E	779	.	183249211	183249212	255,215,0	2	152,169	0,298
chr1	183577563	183577895	A-E	840	.	183577670	183577671	255,215,0	2	1,118	0,214
chr1	183578502	183578873	A-E	952	.	183578649	183578650	255,215,0	2	123,198	0,173
chr1	183579279	183579568	A-E	703	.	183579439	183579440	255,215,0	2	33,1	0,288
chr1	184132883	184133080	A-E	535	.	184133001	184133002	255,215,0	2	68,28	0,169
chr1	184724887	184725142	A-E	505	.	184725035	184725036	255,215,0	2	44,1	0,254
chr1	184812869	184813180	A-E	986	.	184813056	184813057	255,215,0	2	128,63	0,248
chr1	184836042	184836526	A-E	664	.	184836375	184836376	255,215,0	2	258,74	0,410
chr1	184922808	184923031	A-E	773	.	184922922	184922923	255,215,0	2	11,4	0,219
chr1	184986501	184986896	A-E	832	.	184986677	184986678	255,215,0	2	23,65	0,330
chr1	185127324	185127657	A-E	551	.	185127490	185127491	255,215,0	2	1,1	0,332
chr1	185374355	185374736	A-E	572	.	185374481	185374482	255,215,0	2	75,202	0,179
chr1	185453251	185453699	A-E	627	.	185453468	185453469	255,215,0	2	195,207	0,241
chr1	186587444	186588060	A-E	577	.	186587742	186587743	255,215,0	2	270,288	0,328
chr1	186612873	186613046	A-E	970	.	186612916	186612917	255,215,0	2	7,92	0,81
chr1	186970666	186971051	A-E	983	.	186970862	186970863	255,215,0	2	103,95	0,290
chr1	187996792	187997117	A-E	979	.	187996892	187996893	255,215,0	2	1,124	0,201
chr1	192446152	192446393	A-E	907	.	192446246	192446247	255,215,0	2	20,71	0,170
chr1	192500254	192500504	A-E	805	.	192500352	192500353	255,215,0	2	76,129	0,121
chr1	192549613	192549895	A-E	673	.	192549753	192549754	255,215,0	2	1,1	0,281
chr1	192608900	192609547	A-E	693	.	192609290	192609291	255,215,0	2	366,232	0,415
chr1	192733103	192733287	A-E	541	.	192733191	192733192	255,215,0	2	1,8	0,176
chr1	192873637	192874003	A-E	881	.	192873740	192873741	255,215,0	2	24,182	0,184
chr1	193180704	193180924	A-E	721	.	193180775	193180776	255,215,0	2	1,77	0,143
chr1	193583968	193584211	A-E	847	.	193584007	193584008	255,215,0	2	1,165	0,78
chr1	198087299	198087585	A-E	849	.	198087453	198087454	255,215,0	2	47,24	0,262
chr1	198090244	198090551	A-E	968	.	198090352	198090353	255,215,0	2	25,114	0,193
chr1	198092315	198092633	A-E	660	.	198092472	198092473	255,215,0	2	1,4	0,314
chr1	198431538	198431860	A-E	917	.	198431693	198431694	255,215,0	2	1,12	0,310
chr1	198625518	198626374	A-E	904	.	198625744	198625745	255,215,0	2	178,580	0,276
chr1	198850238	198850638	A-E	989	.	198850584	198850585	255,215,0	2	323,30	0,370
chr1	199711776	199712042	A-E	987	.	199711894	199711895	255,215,0	2	81,110	0,156
chr1	199828633	199828987	A-E	719	.	199828820	199828821	255,215,0	2	25,3	0,351
chr1	200076437	200076447	A-E	521	.	200076440	200076441	255,215,0	2	1,4	0,6
chr1	200321353	200321596	A-E	510	.	200321469	200321470	255,215,0	2	76,86	0,157
chr1	200341273	200341515	A-E	538	.	200341437	200341438	255,215,0	2	126,38	0,204
chr1	200865457	200866265	A-E	821	.	200866097	200866098	255,215,0	2	564,91	0,717
chr1	201160901	201161255	A-E	633	.	201161021	201161022	255,215,0	2	67,179	0,175
chr1	201246115	201246382	A-E	621	.	201246193	201246194	255,215,0	2	1,110	0,157
chr1	201277329	201277484	A-E	861	.	201277405	201277406	255,215,0	2	1,2	0,153
chr1	201280694	201280963	A-E	660	.	201280828	201280829	255,215,0	2	1,1	0,268
chr1	201431088	201431253	A-E	933	.	201431175	201431176	255,215,0	2	12,1	0,164
chr1	201472589	201472996	A-E	915	.	201472807	201472808	255,215,0	2	152,122	0,285
chr1	202016172	202016526	A-E	536	.	202016315	202016316	255,215,0	2	1,68	0,286
chr1	202045307	202045525	A-E	849	.	202045415	202045416	255,215,0	2	1,1	0,217
chr1	202055098	202055409	A-E	639	.	202055276	202055277	255,215,0	2	119,73	0,238
chr1	202077636	202077876	A-E	922	.	202077755	202077756	255,215,0	2	1,1	0,239
chr1	203122696	203123081	A-E	523	.	203122888	203122889	255,215,0	2	1,1	0,384
chr1	203489584	203489741	A-E	662	.	203489634	203489635	255,215,0	2	11,66	0,91
chr1	203576404	203576703	A-E	873	.	203576574	203576575	255,215,0	2	80,37	0,262
chr1	203643182	203643803	A-E	952	.	203643473	203643474	255,215,0	2	235,272	0,349
chr1	203661733	203662076	A-E	921	.	203661794	203661795	255,215,0	2	1,221	0,122
chr1	204049581	204049822	A-E	876	.	204049644	204049645	255,215,0	2	11,124	0,117
chr1	204071387	204071653	A-E	862	.	204071531	204071532	255,215,0	2	127,104	0,162
chr1	204073791	204074252	A-E	968	.	204073933	204073934	255,215,0	2	81,257	0,204
chr1	204289566	204289863	A-E	950	.	204289751	204289752	255,215,0	2	80,6	0,291
chr1	204383374	204383435	A-E	544	.	204383376	204383377	255,215,0	2	2,58	0,3
chr1	204387566	204387645	A-E	681	.	204387628	204387629	255,215,0	2	47,1	0,78
chr1	204389721	204389989	A-E	708	.	204389957	204389958	255,215,0	2	225,20	0,248
chr1	204486309	204486424	A-E	689	.	204486366	204486367	255,215,0	2	5,5	0,110
chr1	205144631	205144860	A-E	989	.	205144784	205144785	255,215,0	2	84,5	0,224
chr1	205216742	205217034	A-E	540	.	205216849	205216850	255,215,0	2	22,98	0,194
chr1	205218253	205218732	A-E	624	.	205218516	205218517	255,215,0	2	172,123	0,356
chr1	205253892	205254222	A-E	894	.	205253970	205253971	255,215,0	2	11,183	0,147
chr1	205262860	205263030	A-E	591	.	205262954	205262955	255,215,0	2	39,19	0,151
chr1	205267691	205267999	A-E	879	.	205267800	205267801	255,215,0	2	8,97	0,211
chr1	205270500	205270865	A-E	880	.	205270691	205270692	255,215,0	2	19,1	0,364
chr1	206859748	206860259	A-E	849	.	206859962	206859963	255,215,0	2	168,250	0,261
chr1	207063537	207063710	A-E	963	.	207063659	207063660	255,215,0	2	81,8	0,165
chr1	207509006	207509478	A-E	588	.	207509175	207509176	255,215,0	2	91,224	0,248
chr1	207997315	207997832	A-E	498	.	207997785	207997786	255,215,0	2	425,1	0,516
chr1	208412497	208412696	A-E	556	.	208412590	208412591	255,215,0	2	1,13	0,186
chr1	208418631	208418859	A-E	793	.	208418805	208418806	255,215,0	2	123,1	0,227
chr1	209215272	209215534	A-E	615	.	209215453	209215454	255,215,0	2	103,2	0,260
chr1	209542596	209542897	A-E	893	.	209542762	209542763	255,215,0	2	33,1	0,300
chr1	209562668	209562976	A-E	983	.	209562781	209562782	255,215,0	2	1,82	0,226
chr1	209571959	209572357	A-E	624	.	209572219	209572220	255,215,0	2	189,65	0,333
chr1	209577571	209577627	A-E	593	.	209577600	209577601	255,215,0	2	4,1	0,55
chr1	209820544	209820823	A-E	642	.	209820625	209820626	255,215,0	2	1,116	0,163
chr1	209822403	209823008	A-E	775	.	209822757	209822758	255,215,0	2	329,225	0,380
chr1	209921200	209921357	A-E	617	.	209921277	209921278	255,215,0	2	1,3	0,154
chr1	210058060	210058292	A-E	992	.	210058163	210058164	255,215,0	2	26,50	0,182
chr1	211500826	211501119	A-E	620	.	211501082	211501083	255,215,0	2	224,4	0,289
chr1	211753366	211753524	A-E	542	.	211753444	211753445	255,215,0	2	1,1	0,157
chr1	212311960	212312104	A-E	841	.	212312055	212312056	255,215,0	2	48,1	0,143
chr1	212458080	212458253	A-E	549	.	212458112	212458113	255,215,0	2	1,108	0,65
chr1	212643548	212643711	A-E	734	.	212643611	212643612	255,215,0	2	2,38	0,125
chr1	212650622	212650921	A-E	486	.	212650682	212650683	255,215,0	2	1,179	0,120
chr1	212658172	212658571	A-E	878	.	212658327	212658328	255,215,0	2	89,177	0,222
chr1	212659054	212659720	A-E	957	.	212659496	212659497	255,215,0	2	435,215	0,451
chr1	212661846	212662402	A-E	984	.	212662103	212662104	255,215,0	2	207,247	0,309
chr1	212769584	212769966	A-E	762	.	212769787	212769788	255,215,0	2	110,85	0,297
chr1	214612784	214613126	A-E	946	.	214613016	214613017	255,215,0	2	211,88	0,254
chr1	214619335	214619608	A-E	922	.	214619471	214619472	255,215,0	2	1,1	0,272
chr1	215130656	215131050	A-E	971	.	215130799	215130800	255,215,0	2	25,131	0,263
chr1	216774004	216774285	A-E	842	.	216774187	216774188	255,215,0	2	168,82	0,199
chr1	218550674	218551089	A-E	971	.	218550793	218550794	255,215,0	2	60,236	0,179
chr1	218633382	218633612	A-E	862	.	218633511	218633512	255,215,0	2	30,1	0,229
chr1	218636802	218637167	A-E	622	.	218637003	218637004	255,215,0	2	191,153	0,212
chr1	218758903	218759111	A-E	961	.	218758976	218758977	255,215,0	2	1,61	0,147
chr1	218847947	218848245	A-E	780	.	218848112	218848113	255,215,0	2	35,1	0,297
chr1	219262446	219262621	A-E	896	.	219262478	219262479	255,215,0	2	1,110	0,65
chr1	219498496	219498646	A-E	945	.	219498573	219498574	255,215,0	2	7,1	0,149
chr1	220510650	220511010	A-E	779	.	220510829	220510830	255,215,0	2	1,1	0,359
chr1	221209079	221209530	A-E	934	.	221209424	221209425	255,215,0	2	302,61	0,390
chr1	221273966	221274169	A-E	853	.	221274089	221274090	255,215,0	2	115,70	0,133
chr1	221536365	221536752	A-E	768	.	221536518	221536519	255,215,0	2	1,80	0,307
chr1	221612801	221613016	A-E	960	.	221612979	221612980	255,215,0	2	161,18	0,197
chr1	221614030	221614267	A-E	675	.	221614236	221614237	255,215,0	2	178,1	0,236
chr1	221631911	221632097	A-E	432	.	221631998	221631999	255,215,0	2	1,12	0,174
chr1	221840936	221841145	A-E	964	.	221841052	221841053	255,215,0	2	68,43	0,166
chr1	221881394	221881826	A-E	493	.	221881628	221881629	255,215,0	2	232,194	0,238
chr1	221899063	221899285	A-E	662	.	221899219	221899220	255,215,0	2	109,17	0,205
chr1	221913881	221914483	A-E	676	.	221914425	221914426	255,215,0	2	534,47	0,555
chr1	221949932	221950137	A-E	657	.	221950005	221950006	255,215,0	2	1,59	0,146
chr1	222000173	222000483	A-E	964	.	222000345	222000346	255,215,0	2	138,102	0,208
chr1	222002644	222003471	A-E	784	.	222003176	222003177	255,215,0	2	531,292	0,535
chr1	222135050	222135329	A-E	988	.	222135214	222135215	255,215,0	2	88,38	0,241
chr1	222161205	222161607	A-E	979	.	222161393	222161394	255,215,0	2	105,129	0,273
chr1	222461432	222461724	A-E	978	.	222461568	222461569	255,215,0	2	30,49	0,243
chr1	222544700	222544953	A-E	955	.	222544837	222544838	255,215,0	2	23,1	0,252
chr1	222638782	222639204	A-E	817	.	222638962	222638963	255,215,0	2	114,174	0,248
chr1	223901276	223901546	A-E	959	.	223901310	223901311	255,215,0	2	33,234	0,36
chr1	223903033	223903347	A-E	955	.	223903116	223903117	255,215,0	2	35,181	0,133
chr1	223914239	223914747	A-E	958	.	223914522	223914523	255,215,0	2	177,118	0,390
chr1	224032316	224032686	A-E	634	.	224032417	224032418	255,215,0	2	68,234	0,136
chr1	224545542	224546006	A-E	884	.	224545660	224545661	255,215,0	2	67,293	0,171
chr1	224685994	224686507	A-E	678	.	224686054	224686055	255,215,0	2	30,422	0,91
chr1	224691192	224691563	A-E	847	.	224691422	224691423	255,215,0	2	109,18	0,353
chr1	224730441	224730985	A-E	568	.	224730668	224730669	255,215,0	2	165,254	0,290
chr1	225613143	225613456	A-E	921	.	225613256	225613257	255,215,0	2	49,134	0,179
chr1	225642606	225642805	A-E	980	.	225642651	225642652	255,215,0	2	1,109	0,90
chr1	225845408	225845613	A-E	981	.	225845515	225845516	255,215,0	2	15,5	0,200
chr1	225881856	225882162	A-E	883	.	225882023	225882024	255,215,0	2	106,76	0,230
chr1	225934674	225934968	A-E	723	.	225934832	225934833	255,215,0	2	24,1	0,293
chr1	226315308	226315548	A-E	708	.	226315419	226315420	255,215,0	2	3,19	0,221
chr1	226370122	226370365	A-E	542	.	226370223	226370224	255,215,0	2	97,136	0,107
chr1	226911425	226911742	A-E	584	.	226911462	226911463	255,215,0	2	6,247	0,70
chr1	227002760	227003096	A-E	963	.	227002964	227002965	255,215,0	2	75,1	0,335
chr1	227009018	227009221	A-E	630	.	227009119	227009120	255,215,0	2	1,1	0,202
chr1	227128899	227129131	A-E	523	.	227129031	227129032	255,215,0	2	34,1	0,231
chr1	228273480	228273740	A-E	549	.	228273632	228273633	255,215,0	2	47,1	0,259
chr1	228688608	228688902	A-E	895	.	228688728	228688729	255,215,0	2	1,54	0,240
chr1	228945464	228945740	A-E	788	.	228945560	228945561	255,215,0	2	5,87	0,189
chr1	228962635	228963190	A-E	697	.	228962904	228962905	255,215,0	2	262,278	0,277
chr1	228973832	228974198	A-E	779	.	228974018	228974019	255,215,0	2	8,1	0,365
chr1	228978086	228978245	A-E	972	.	228978169	228978170	255,215,0	2	42,34	0,125
chr1	229206013	229206222	A-E	943	.	229206092	229206093	255,215,0	2	1,50	0,159
chr1	229326926	229327085	A-E	822	.	229327015	229327016	255,215,0	2	27,6	0,153
chr1	229327820	229328069	A-E	564	.	229327969	229327970	255,215,0	2	87,37	0,212
chr1	229357329	229357959	A-E	829	.	229357667	229357668	255,215,0	2	269,221	0,409
chr1	229365571	229365974	A-E	806	.	229365757	229365758	255,215,0	2	1,31	0,372
chr1	229366402	229366798	A-E	799	.	229366550	229366551	255,215,0	2	124,222	0,174
chr1	229546837	229547142	A-E	750	.	229546974	229546975	255,215,0	2	112,141	0,164
chr1	229692979	229693368	A-E	559	.	229693286	229693287	255,215,0	2	231,4	0,385
chr1	230220475	230220731	A-E	959	.	230220559	230220560	255,215,0	2	1,87	0,169
chr1	230240540	230240902	A-E	938	.	230240734	230240735	255,215,0	2	29,1	0,361
chr1	230241590	230241986	A-E	970	.	230241848	230241849	255,215,0	2	169,47	0,349
chr1	230248068	230248475	A-E	649	.	230248107	230248108	255,215,0	2	4,331	0,76
chr1	230594287	230594609	A-E	913	.	230594446	230594447	255,215,0	2	1,4	0,318
chr1	230595195	230595532	A-E	974	.	230595328	230595329	255,215,0	2	44,114	0,223
chr1	231113054	231113423	A-E	524	.	231113207	231113208	255,215,0	2	1,63	0,306
chr1	231347338	231347496	A-E	734	.	231347362	231347363	255,215,0	2	2,111	0,47
chr1	231665787	231666093	A-E	606	.	231665980	231665981	255,215,0	2	99,17	0,289
chr1	231944869	231945038	A-E	772	.	231944952	231944953	255,215,0	2	4,6	0,163
chr1	232840612	232840778	A-E	987	.	232840694	232840695	255,215,0	2	1,1	0,165
chr1	233249275	233249581	A-E	959	.	233249333	233249334	255,215,0	2	1,190	0,116
chr1	233856724	233857076	A-E	952	.	233856899	233856900	255,215,0	2	1,1	0,351
chr1	234630919	234631525	A-E	781	.	234631417	234631418	255,215,0	2	473,81	0,525
chr1	234658291	234658851	A-E	768	.	234658373	234658374	255,215,0	2	40,434	0,126
chr1	234680207	234680593	A-E	589	.	234680359	234680360	255,215,0	2	15,95	0,291
chr1	234736336	234736615	A-E	646	.	234736484	234736485	255,215,0	2	86,67	0,212
chr1	234737347	234737653	A-E	653	.	234737497	234737498	255,215,0	2	88,92	0,214
chr1	234738546	234738834	A-E	769	.	234738623	234738624	255,215,0	2	5,137	0,151
chr1	234749342	234749645	A-E	829	.	234749569	234749570	255,215,0	2	154,1	0,302
chr1	234767593	234767925	A-E	947	.	234767749	234767750	255,215,0	2	66,85	0,247
chr1	234792654	234793437	A-E	969	.	234793097	234793098	255,215,0	2	389,285	0,498
chr1	234793934	234794239	A-E	914	.	234794124	234794125	255,215,0	2	77,1	0,304
chr1	234858843	234859287	A-E	681	.	234859153	234859154	255,215,0	2	262,85	0,359
chr1	234891292	234891478	A-E	980	.	234891344	234891345	255,215,0	2	1,82	0,104
chr1	234908151	234908764	A-E	911	.	234908276	234908277	255,215,0	2	73,435	0,178
chr1	234987212	234987644	A-E	934	.	234987393	234987394	255,215,0	2	81,149	0,283
chr1	235012060	235012373	A-E	878	.	235012283	235012284	255,215,0	2	135,1	0,312
chr1	235096560	235096855	A-E	570	.	235096618	235096619	255,215,0	2	1,178	0,117
chr1	235097868	235098070	A-E	730	.	235097978	235097979	255,215,0	2	85,66	0,136
chr1	235106929	235107153	A-E	938	.	235107058	235107059	255,215,0	2	129,94	0,130
chr1	235110834	235111403	A-E	968	.	235111102	235111103	255,215,0	2	254,286	0,283
chr1	235114050	235115068	A-E	955	.	235114635	235114636	255,215,0	2	581,428	0,590
chr1	235122652	235122939	A-E	808	.	235122842	235122843	255,215,0	2	133,39	0,248
chr1	235133014	235133422	A-E	926	.	235133154	235133155	255,215,0	2	31,158	0,250
chr1	235134086	235134438	A-E	948	.	235134231	235134232	255,215,0	2	99,159	0,193
chr1	235183936	235184197	A-E	663	.	235184017	235184018	255,215,0	2	16,113	0,148
chr1	235243001	235243596	A-E	528	.	235243520	235243521	255,215,0	2	476,31	0,564
chr1	235246558	235246857	A-E	938	.	235246619	235246620	255,215,0	2	18,193	0,106
chr1	235267591	235267744	A-E	449	.	235267677	235267678	255,215,0	2	21,1	0,152
chr1	236030835	236031025	A-E	588	.	236030879	236030880	255,215,0	2	35,136	0,54
chr1	236080566	236081247	A-E	924	.	236080932	236080933	255,215,0	2	351,299	0,382
chr1	236135691	236135959	A-E	887	.	236135880	236135881	255,215,0	2	121,10	0,258
chr1	236147814	236148198	A-E	749	.	236148006	236148007	255,215,0	2	113,111	0,273
chr1	236162583	236163199	A-E	988	.	236162892	236162893	255,215,0	2	250,246	0,370
chr1	240476321	240476487	A-E	848	.	240476381	240476382	255,215,0	2	1,45	0,121
chr1	240562823	240563040	A-E	884	.	240562930	240562931	255,215,0	2	33,35	0,182
chr1	241646029	241646431	A-E	864	.	241646167	241646168	255,215,0	2	139,263	0,139
chr1	241775803	241776227	A-E	635	.	241776009	241776010	255,215,0	2	198,209	0,215
chr1	242108255	242108348	A-E	729	.	242108323	242108324	255,215,0	2	45,1	0,92
chr1	243431437	243431793	A-E	543	.	243431508	243431509	255,215,0	2	17,230	0,126
chr1	243451071	243451374	A-E	498	.	243451086	243451087	255,215,0	2	14,286	0,17
chr1	244466323	244466598	A-E	965	.	244466460	244466461	255,215,0	2	1,1	0,274
chr1	244467525	244467677	A-E	823	.	244467618	244467619	255,215,0	2	54,19	0,133
chr1	244486299	244486688	A-E	973	.	244486461	244486462	255,215,0	2	91,155	0,234
chr1	244512430	244512879	A-E	587	.	244512495	244512496	255,215,0	2	48,366	0,83
chr1	244517098	244517541	A-E	717	.	244517375	244517376	255,215,0	2	260,147	0,296
chr1	244763140	244763529	A-E	956	.	244763407	244763408	255,215,0	2	215,68	0,321
chr1	245082176	245082355	A-E	515	.	245082236	245082237	255,215,0	2	50,107	0,72
chr1	245255337	245255432	A-E	528	.	245255384	245255385	255,215,0	2	1,1	0,94
chr1	246730569	246731007	A-E	614	.	246730620	246730621	255,215,0	2	5,340	0,98
chr1	246772310	246772610	A-E	973	.	246772420	246772421	255,215,0	2	68,146	0,154
chr1	246862505	246862699	A-E	851	.	246862611	246862612	255,215,0	2	30,10	0,184
chr1	247093396	247093478	A-E	546	.	247093436	247093437	255,215,0	2	1,1	0,81
chr10	500969	501047	A-E	555	.	501007	501008	255,215,0	2	1,1	0,77
chr10	557102	557353	A-E	611	.	557316	557317	255,215,0	2	180,1	0,250
chr10	1100843	1101035	A-E	676	.	1100897	1100898	255,215,0	2	1,84	0,108
chr10	1541138	1541906	A-E	982	.	1541671	1541672	255,215,0	2	504,205	0,563
chr10	2992232	2992361	A-E	823	.	2992294	2992295	255,215,0	2	16,20	0,109
chr10	3133662	3133717	A-E	727	.	3133687	3133688	255,215,0	2	1,5	0,50
chr10	3137708	3138098	A-E	948	.	3138048	3138049	255,215,0	2	299,7	0,383
chr10	3509617	3509911	A-E	927	.	3509758	3509759	255,215,0	2	82,92	0,202
chr10	3510310	3510716	A-E	626	.	3510596	3510597	255,215,0	2	243,75	0,331
chr10	3511181	3511689	A-E	908	.	3511506	3511507	255,215,0	2	236,92	0,416
chr10	3524547	3524820	A-E	927	.	3524726	3524727	255,215,0	2	95,8	0,265
chr10	3568141	3568290	A-E	980	.	3568191	3568192	255,215,0	2	1,49	0,100
chr10	3598970	3599136	A-E	596	.	3599050	3599051	255,215,0	2	1,5	0,161
chr10	3710838	3711066	A-E	898	.	3710975	3710976	255,215,0	2	90,42	0,186
chr10	3762746	3763172	A-E	576	.	3762856	3762857	255,215,0	2	47,251	0,175
chr10	3782727	3783283	A-E	494	.	3782914	3782915	255,215,0	2	164,344	0,212
chr10	3797195	3797502	A-E	930	.	3797388	3797389	255,215,0	2	120,40	0,267
chr10	3852273	3852886	A-E	869	.	3852711	3852712	255,215,0	2	417,152	0,461
chr10	3853393	3854169	A-E	763	.	3853582	3853583	255,215,0	2	188,585	0,191
chr10	3867491	3867713	A-E	911	.	3867638	3867639	255,215,0	2	75,1	0,221
chr10	3870489	3871262	A-E	705	.	3871175	3871176	255,215,0	2	624,24	0,749
chr10	3890952	3891240	A-E	553	.	3891129	3891130	255,215,0	2	151,83	0,205
chr10	3893365	3894190	A-E	687	.	3893885	3893886	255,215,0	2	515,299	0,526
chr10	4172866	4173257	A-E	520	.	4173062	4173063	255,215,0	2	153,151	0,240
chr10	4289203	4289519	A-E	543	.	4289250	4289251	255,215,0	2	3,223	0,93
chr10	4386754	4387085	A-E	912	.	4386857	4386858	255,215,0	2	1,124	0,207
chr10	4396174	4396330	A-E	868	.	4396295	4396296	255,215,0	2	88,1	0,155
chr10	4562295	4562487	A-E	470	.	4562386	4562387	255,215,0	2	8,16	0,176
chr10	4705159	4705783	A-E	991	.	4705485	4705486	255,215,0	2	259,229	0,395
chr10	4855217	4855416	A-E	890	.	4855348	4855349	255,215,0	2	65,1	0,198
chr10	4891874	4892173	A-E	777	.	4892029	4892030	255,215,0	2	14,1	0,298
chr10	4989909	4990226	A-E	937	.	4990067	4990068	255,215,0	2	1,1	0,316
chr10	5064109	5064385	A-E	672	.	5064246	5064247	255,215,0	2	1,1	0,275
chr10	5334474	5334640	A-E	594	.	5334543	5334544	255,215,0	2	46,72	0,94
chr10	5339443	5339719	A-E	636	.	5339663	5339664	255,215,0	2	174,9	0,267
chr10	5359534	5359986	A-E	852	.	5359834	5359835	255,215,0	2	301,151	0,301
chr10	5590010	5590295	A-E	965	.	5590292	5590293	255,215,0	2	282,1	0,284
chr10	5590507	5590769	A-E	895	.	5590637	5590638	255,215,0	2	1,2	0,260
chr10	6013642	6013801	A-E	832	.	6013713	6013714	255,215,0	2	1,17	0,142
chr10	6017924	6018316	A-E	607	.	6018089	6018090	255,215,0	2	141,202	0,190
chr10	6281305	6281494	A-E	992	.	6281381	6281382	255,215,0	2	8,43	0,146
chr10	6321537	6321781	A-E	919	.	6321617	6321618	255,215,0	2	2,84	0,160
chr10	6443408	6443712	A-E	821	.	6443448	6443449	255,215,0	2	4,226	0,78
chr10	6764164	6764384	A-E	978	.	6764288	6764289	255,215,0	2	59,29	0,191
chr10	7153471	7153932	A-E	883	.	7153700	7153701	255,215,0	2	120,121	0,340
chr10	7356268	7356516	A-E	644	.	7356366	7356367	255,215,0	2	1,51	0,197
chr10	11651765	11651937	A-E	602	.	11651849	11651850	255,215,0	2	1,3	0,169
chr10	11835953	11836243	A-E	725	.	11836175	11836176	255,215,0	2	157,1	0,289
chr10	11866902	11867068	A-E	561	.	11866971	11866972	255,215,0	2	1,27	0,139
chr10	11917828	11918087	A-E	782	.	11917939	11917940	255,215,0	2	13,48	0,211
chr10	11924114	11924319	A-E	569	.	11924231	11924232	255,215,0	2	31,1	0,204
chr10	11940492	11940889	A-E	764	.	11940731	11940732	255,215,0	2	83,1	0,396
chr10	12306536	12306777	A-E	729	.	12306587	12306588	255,215,0	2	5,142	0,99
chr10	12307693	12308050	A-E	946	.	12307911	12307912	255,215,0	2	82,1	0,356
chr10	12313010	12313140	A-E	980	.	12313021	12313022	255,215,0	2	1,107	0,23
chr10	12375218	12375432	A-E	692	.	12375324	12375325	255,215,0	2	1,1	0,213
chr10	12490797	12491318	A-E	815	.	12490958	12490959	255,215,0	2	10,208	0,313
chr10	12497927	12498063	A-E	704	.	12497994	12497995	255,215,0	2	1,1	0,135
chr10	12751328	12751588	A-E	653	.	12751333	12751334	255,215,0	2	1,250	0,10
chr10	13142941	13143287	A-E	648	.	13143114	13143115	255,215,0	2	110,109	0,237
chr10	14602319	14602604	A-E	838	.	14602482	14602483	255,215,0	2	151,109	0,176
chr10	14647138	14647588	A-E	946	.	14647477	14647478	255,215,0	2	273,44	0,406
chr10	16481463	16481634	A-E	798	.	16481560	16481561	255,215,0	2	25,1	0,170
chr10	17071536	17072103	A-E	535	.	17071683	17071684	255,215,0	2	90,362	0,205
chr10	17104584	17104750	A-E	518	.	17104680	17104681	255,215,0	2	31,4	0,162
chr10	17105178	17105416	A-E	852	.	17105256	17105257	255,215,0	2	42,122	0,116
chr10	17569630	17569764	A-E	897	.	17569655	17569656	255,215,0	2	23,106	0,28
chr10	17697506	17697813	A-E	962	.	17697678	17697679	255,215,0	2	40,1	0,306
chr10	17707752	17708081	A-E	987	.	17707912	17707913	255,215,0	2	125,132	0,197
chr10	21581688	21582509	A-E	877	.	21582284	21582285	255,215,0	2	573,201	0,620
chr10	22519481	22519667	A-E	748	.	22519579	22519580	255,215,0	2	70,59	0,127
chr10	22628998	22629520	A-E	661	.	22629109	22629110	255,215,0	2	61,360	0,162
chr10	22722910	22723095	A-E	605	.	22723002	22723003	255,215,0	2	2,1	0,184
chr10	22904639	22904845	A-E	646	.	22904817	22904818	255,215,0	2	153,1	0,205
chr10	23701011	23701549	A-E	673	.	23701304	23701305	255,215,0	2	237,187	0,351
chr10	23801336	23801634	A-E	889	.	23801482	23801483	255,215,0	2	88,92	0,206
chr10	25190845	25191315	A-E	972	.	25190946	25190947	255,215,0	2	76,343	0,127
chr10	25247749	25247926	A-E	602	.	25247837	25247838	255,215,0	2	1,1	0,176
chr10	25348919	25349256	A-E	983	.	25349120	25349121	255,215,0	2	176,109	0,228
chr10	26775274	26775560	A-E	965	.	26775411	26775412	255,215,0	2	110,120	0,166
chr10	26775885	26776759	A-E	802	.	26776045	26776046	255,215,0	2	118,670	0,204
chr10	27069899	27070563	A-E	976	.	27070181	27070182	255,215,0	2	211,310	0,354
chr10	27147453	27147834	A-E	743	.	27147771	27147772	255,215,0	2	268,11	0,370
chr10	27481306	27481450	A-E	989	.	27481355	27481356	255,215,0	2	1,45	0,99
chr10	27608918	27609295	A-E	578	.	27609158	27609159	255,215,0	2	105,1	0,376
chr10	28467299	28467468	A-E	774	.	28467382	28467383	255,215,0	2	1,2	0,167
chr10	28694229	28694387	A-E	642	.	28694303	28694304	255,215,0	2	17,25	0,133
chr10	28700580	28701041	A-E	850	.	28700795	28700796	255,215,0	2	164,194	0,267
chr10	29449059	29449232	A-E	990	.	29449153	29449154	255,215,0	2	17,1	0,172
chr10	29978009	29978233	A-E	744	.	29978172	29978173	255,215,0	2	161,57	0,167
chr10	30073207	30073608	A-E	978	.	30073570	30073571	255,215,0	2	327,1	0,400
chr10	30092989	30093361	A-E	951	.	30093262	30093263	255,215,0	2	194,18	0,354
chr10	30441068	30441357	A-E	547	.	30441149	30441150	255,215,0	2	1,127	0,162
chr10	30720407	30720642	A-E	905	.	30720474	30720475	255,215,0	2	17,117	0,118
chr10	30782405	30782910	A-E	902	.	30782613	30782614	255,215,0	2	197,285	0,220
chr10	30782963	30783595	A-E	941	.	30783167	30783168	255,215,0	2	204,427	0,205
chr10	30791299	30791558	A-E	801	.	30791361	30791362	255,215,0	2	63,196	0,63
chr10	30799622	30800053	A-E	920	.	30799704	30799705	255,215,0	2	43,308	0,123
chr10	30827186	30827387	A-E	563	.	30827306	30827307	255,215,0	2	82,42	0,159
chr10	30831188	30831972	A-E	990	.	30831673	30831674	255,215,0	2	353,166	0,618
chr10	30927139	30927274	A-E	980	.	30927202	30927203	255,215,0	2	5,12	0,123
chr10	31293680	31294164	A-E	553	.	31294018	31294019	255,215,0	2	294,100	0,384
chr10	32047879	32048374	A-E	880	.	32048137	32048138	255,215,0	2	244,222	0,273
chr10	32218329	32218518	A-E	674	.	32218507	32218508	255,215,0	2	170,1	0,188
chr10	33272272	33272613	A-E	945	.	33272372	33272373	255,215,0	2	43,183	0,158
chr10	33422989	33423776	A-E	846	.	33423206	33423207	255,215,0	2	192,543	0,244
chr10	33425212	33425871	A-E	504	.	33425403	33425404	255,215,0	2	184,460	0,199
chr10	33425894	33425989	A-E	705	.	33425945	33425946	255,215,0	2	13,4	0,91
chr10	33432348	33432470	A-E	501	.	33432408	33432409	255,215,0	2	1,1	0,121
chr10	33621123	33621423	A-E	495	.	33621242	33621243	255,215,0	2	33,93	0,207
chr10	33654776	33655204	A-E	902	.	33655008	33655009	255,215,0	2	40,3	0,425
chr10	33798158	33798349	A-E	915	.	33798266	33798267	255,215,0	2	57,30	0,161
chr10	34816179	34816294	A-E	863	.	34816236	34816237	255,215,0	2	1,1	0,114
chr10	35195075	35195256	A-E	529	.	35195165	35195166	255,215,0	2	1,1	0,180
chr10	35381746	35382053	A-E	959	.	35381925	35381926	255,215,0	2	54,1	0,306
chr10	35589038	35589427	A-E	854	.	35589189	35589190	255,215,0	2	70,156	0,233
chr10	36823544	36823839	A-E	818	.	36823734	36823735	255,215,0	2	87,1	0,294
chr10	38149659	38150080	A-E	534	.	38149944	38149945	255,215,0	2	219,68	0,353
chr10	43600895	43601120	A-E	797	.	43601048	43601049	255,215,0	2	136,53	0,172
chr10	43761301	43761565	A-E	495	.	43761417	43761418	255,215,0	2	1,31	0,233
chr10	43782816	43783033	A-E	913	.	43782933	43782934	255,215,0	2	31,13	0,204
chr10	43905259	43905708	A-E	865	.	43905445	43905446	255,215,0	2	108,183	0,266
chr10	45470476	45470795	A-E	553	.	45470516	45470517	255,215,0	2	39,276	0,43
chr10	45870250	45870628	A-E	598	.	45870300	45870301	255,215,0	2	34,311	0,67
chr10	45915972	45916032	A-E	536	.	45916025	45916026	255,215,0	2	48,1	0,59
chr10	47093518	47093811	A-E	720	.	47093664	47093665	255,215,0	2	1,1	0,292
chr10	50595145	50595278	A-E	658	.	50595226	50595227	255,215,0	2	34,4	0,129
chr10	50742859	50743547	A-E	717	.	50743005	50743006	255,215,0	2	133,528	0,160
chr10	52085013	52085461	A-E	740	.	52085350	52085351	255,215,0	2	295,67	0,381
chr10	52153406	52153805	A-E	900	.	52153734	52153735	255,215,0	2	271,12	0,387
chr10	52154516	52154956	A-E	572	.	52154687	52154688	255,215,0	2	121,217	0,223
chr10	52385542	52385659	A-E	885	.	52385601	52385602	255,215,0	2	5,2	0,115
chr10	54078781	54079176	A-E	981	.	54078965	54078966	255,215,0	2	2,28	0,367
chr10	54203502	54203868	A-E	971	.	54203679	54203680	255,215,0	2	1,11	0,355
chr10	54246557	54246950	A-E	912	.	54246726	54246727	255,215,0	2	80,134	0,259
chr10	60026015	60026385	A-E	747	.	60026201	60026202	255,215,0	2	163,160	0,210
chr10	60082310	60082557	A-E	647	.	60082419	60082420	255,215,0	2	2,30	0,217
chr10	60422217	60422354	A-E	944	.	60422285	60422286	255,215,0	2	1,1	0,136
chr10	61664562	61664999	A-E	681	.	61664892	61664893	255,215,0	2	283,58	0,379
chr10	61667658	61667858	A-E	822	.	61667725	61667726	255,215,0	2	4,69	0,131
chr10	61860000	61860017	A-E	613	.	61860007	61860008	255,215,0	2	1,2	0,15
chr10	63225634	63225799	A-E	524	.	63225693	63225694	255,215,0	2	21,67	0,98
chr10	63752119	63752912	A-E	938	.	63752631	63752632	255,215,0	2	473,240	0,553
chr10	63805800	63806070	A-E	742	.	63805930	63805931	255,215,0	2	83,92	0,178
chr10	64004719	64005076	A-E	633	.	64004898	64004899	255,215,0	2	3,1	0,356
chr10	64024468	64024613	A-E	678	.	64024558	64024559	255,215,0	2	40,4	0,141
chr10	64192955	64193371	A-E	940	.	64193072	64193073	255,215,0	2	41,221	0,195
chr10	64495564	64495934	A-E	625	.	64495777	64495778	255,215,0	2	147,89	0,281
chr10	65388414	65388608	A-E	497	.	65388511	65388512	255,215,0	2	24,22	0,172
chr10	65460115	65460254	A-E	916	.	65460184	65460185	255,215,0	2	1,1	0,138
chr10	65467084	65467405	A-E	988	.	65467281	65467282	255,215,0	2	119,44	0,277
chr10	70088080	70088572	A-E	980	.	70088235	70088236	255,215,0	2	129,309	0,183
chr10	70821151	70821852	A-E	935	.	70821360	70821361	255,215,0	2	138,419	0,282
chr10	70884620	70884824	A-E	753	.	70884717	70884718	255,215,0	2	66,75	0,129
chr10	72027304	72027694	A-E	819	.	72027414	72027415	255,215,0	2	34,203	0,187
chr10	73489038	73489396	A-E	923	.	73489203	73489204	255,215,0	2	1,27	0,331
chr10	73526437	73526878	A-E	979	.	73526653	73526654	255,215,0	2	133,141	0,300
chr10	73526896	73527242	A-E	980	.	73527132	73527133	255,215,0	2	186,58	0,288
chr10	73531831	73532355	A-E	795	.	73532129	73532130	255,215,0	2	241,168	0,356
chr10	73620184	73620641	A-E	899	.	73620391	73620392	255,215,0	2	139,181	0,276
chr10	73627974	73628371	A-E	995	.	73628193	73628194	255,215,0	2	171,128	0,269
chr10	73649387	73649415	A-E	951	.	73649392	73649393	255,215,0	2	1,17	0,11
chr10	73725868	73726411	A-E	825	.	73726296	73726297	255,215,0	2	316,1	0,542
chr10	74007983	74008154	A-E	498	.	74008116	74008117	255,215,0	2	97,1	0,170
chr10	74016969	74017226	A-E	573	.	74017049	74017050	255,215,0	2	23,119	0,138
chr10	74055686	74056073	A-E	833	.	74056015	74056016	255,215,0	2	312,40	0,347
chr10	74056833	74058104	A-E	725	.	74057178	74057179	255,215,0	2	305,884	0,387
chr10	74068319	74068595	A-E	729	.	74068529	74068530	255,215,0	2	206,61	0,215
chr10	74078612	74078870	A-E	778	.	74078848	74078849	255,215,0	2	217,1	0,257
chr10	74081865	74082262	A-E	738	.	74082020	74082021	255,215,0	2	107,192	0,205
chr10	74082335	74082540	A-E	704	.	74082411	74082412	255,215,0	2	1,53	0,152
chr10	74091361	74091474	A-E	950	.	74091417	74091418	255,215,0	2	1,1	0,112
chr10	74436264	74436425	A-E	988	.	74436398	74436399	255,215,0	2	110,1	0,160
chr10	75639469	75639705	A-E	803	.	75639591	75639592	255,215,0	2	12,3	0,233
chr10	75653245	75653472	A-E	976	.	75653358	75653359	255,215,0	2	1,1	0,226
chr10	75654322	75654573	A-E	881	.	75654436	75654437	255,215,0	2	1,23	0,228
chr10	75658836	75659127	A-E	628	.	75658981	75658982	255,215,0	2	1,1	0,290
chr10	75716399	75716797	A-E	670	.	75716500	75716501	255,215,0	2	47,241	0,157
chr10	75725888	75726135	A-E	834	.	75726025	75726026	255,215,0	2	46,18	0,229
chr10	77290134	77290404	A-E	728	.	77290260	77290261	255,215,0	2	77,93	0,177
chr10	79291052	79291779	A-E	749	.	79291329	79291330	255,215,0	2	229,400	0,327
chr10	79346819	79347304	A-E	778	.	79347004	79347005	255,215,0	2	93,207	0,278
chr10	79670022	79670276	A-E	785	.	79670148	79670149	255,215,0	2	1,2	0,252
chr10	79731077	79731252	A-E	962	.	79731164	79731165	255,215,0	2	1,1	0,174
chr10	80015725	80016226	A-E	899	.	80016047	80016048	255,215,0	2	279,135	0,366
chr10	80516479	80516892	A-E	959	.	80516666	80516667	255,215,0	2	30,68	0,345
chr10	80685644	80685960	A-E	648	.	80685826	80685827	255,215,0	2	56,6	0,310
chr10	80734291	80734943	A-E	916	.	80734462	80734463	255,215,0	2	102,411	0,241
chr10	80830818	80831199	A-E	592	.	80831076	80831077	255,215,0	2	195,59	0,322
chr10	80912242	80912363	A-E	595	.	80912302	80912303	255,215,0	2	2,2	0,119
chr10	80917330	80917751	A-E	811	.	80917472	80917473	255,215,0	2	69,204	0,217
chr10	81033900	81034354	A-E	796	.	81034134	81034135	255,215,0	2	215,199	0,255
chr10	81077317	81078576	A-E	829	.	81077647	81077648	255,215,0	2	253,850	0,409
chr10	81080868	81081434	A-E	976	.	81081103	81081104	255,215,0	2	188,283	0,283
chr10	81088418	81088982	A-E	506	.	81088640	81088641	255,215,0	2	178,296	0,268
chr10	81956011	81956585	A-E	649	.	81956251	81956252	255,215,0	2	218,310	0,264
chr10	81962798	81963579	A-E	918	.	81963387	81963388	255,215,0	2	567,168	0,613
chr10	82215085	82215437	A-E	711	.	82215323	82215324	255,215,0	2	127,1	0,351
chr10	82237584	82237869	A-E	860	.	82237662	82237663	255,215,0	2	78,206	0,79
chr10	82258642	82258780	A-E	824	.	82258736	82258737	255,215,0	2	56,5	0,133
chr10	88471893	88472403	A-E	557	.	88472353	88472354	255,215,0	2	413,1	0,509
chr10	89417361	89417513	A-E	802	.	89417445	89417446	255,215,0	2	18,1	0,151
chr10	89500062	89500398	A-E	798	.	89500216	89500217	255,215,0	2	51,77	0,259
chr10	89870251	89870340	A-E	983	.	89870275	89870276	255,215,0	2	1,40	0,49
chr10	89912666	89913039	A-E	962	.	89912908	89912909	255,215,0	2	113,1	0,372
chr10	90145688	90145942	A-E	502	.	90145818	90145819	255,215,0	2	60,52	0,202
chr10	90552469	90552762	A-E	642	.	90552636	90552637	255,215,0	2	97,55	0,238
chr10	90608310	90608527	A-E	783	.	90608425	90608426	255,215,0	2	81,67	0,150
chr10	90643265	90643581	A-E	546	.	90643487	90643488	255,215,0	2	144,14	0,302
chr10	91020368	91020477	A-E	564	.	91020400	91020401	255,215,0	2	6,50	0,59
chr10	91056148	91056487	A-E	582	.	91056303	91056304	255,215,0	2	98,126	0,213
chr10	92923893	92924265	A-E	535	.	92924063	92924064	255,215,0	2	1,31	0,341
chr10	93300438	93300742	A-E	704	.	93300616	93300617	255,215,0	2	55,1	0,303
chr10	93364636	93364917	A-E	743	.	93364794	93364795	255,215,0	2	37,1	0,280
chr10	93367671	93367850	A-E	630	.	93367761	93367762	255,215,0	2	3,1	0,178
chr10	93373148	93373298	A-E	616	.	93373227	93373228	255,215,0	2	10,1	0,149
chr10	94353992	94354203	A-E	674	.	94354150	94354151	255,215,0	2	108,2	0,209
chr10	94516915	94517155	A-E	836	.	94517044	94517045	255,215,0	2	21,1	0,239
chr10	94520397	94520594	A-E	760	.	94520522	94520523	255,215,0	2	83,28	0,169
chr10	94593194	94593285	A-E	739	.	94593239	94593240	255,215,0	2	1,1	0,90
chr10	95136235	95136595	A-E	561	.	95136449	95136450	255,215,0	2	142,72	0,288
chr10	95196959	95197603	A-E	932	.	95197263	95197264	255,215,0	2	269,303	0,341
chr10	95197787	95197992	A-E	646	.	95197918	95197919	255,215,0	2	68,9	0,196
chr10	95205346	95205630	A-E	756	.	95205523	95205524	255,215,0	2	86,15	0,269
chr10	95218561	95218998	A-E	960	.	95218659	95218660	255,215,0	2	60,299	0,138
chr10	95224699	95224811	A-E	632	.	95224753	95224754	255,215,0	2	1,3	0,109
chr10	95226262	95226423	A-E	875	.	95226290	95226291	255,215,0	2	1,105	0,56
chr10	97026412	97026787	A-E	531	.	97026669	97026670	255,215,0	2	217,77	0,298
chr10	97239155	97239567	A-E	534	.	97239499	97239500	255,215,0	2	301,24	0,388
chr10	99302007	99302242	A-E	944	.	99302123	99302124	255,215,0	2	65,66	0,169
chr10	99302907	99303185	A-E	895	.	99303056	99303057	255,215,0	2	112,91	0,187
chr10	99401742	99402052	A-E	833	.	99401840	99401841	255,215,0	2	1,114	0,196
chr10	100074404	100074582	A-E	967	.	100074524	100074525	255,215,0	2	70,7	0,171
chr10	100082942	100083374	A-E	944	.	100083162	100083163	255,215,0	2	145,136	0,296
chr10	101548358	101548460	A-E	537	.	101548408	101548409	255,215,0	2	1,1	0,101
chr10	101736797	101737134	A-E	960	.	101736958	101736959	255,215,0	2	50,64	0,273
chr10	101744070	101744300	A-E	748	.	101744184	101744185	255,215,0	2	1,1	0,229
chr10	101754114	101754425	A-E	806	.	101754202	101754203	255,215,0	2	64,198	0,113
chr10	102067493	102067821	A-E	978	.	102067630	102067631	255,215,0	2	8,60	0,268
chr10	102130783	102131327	A-E	953	.	102130954	102130955	255,215,0	2	116,317	0,227
chr10	103453403	103453880	A-E	820	.	103453586	103453587	255,215,0	2	163,272	0,205
chr10	103699141	103699397	A-E	955	.	103699241	103699242	255,215,0	2	1,55	0,201
chr10	103877464	103877788	A-E	553	.	103877717	103877718	255,215,0	2	225,41	0,283
chr10	104406463	104406725	A-E	812	.	104406694	104406695	255,215,0	2	202,1	0,261
chr10	104406801	104407099	A-E	643	.	104407025	104407026	255,215,0	2	153,1	0,297
chr10	104780741	104781119	A-E	787	.	104780929	104780930	255,215,0	2	1,1	0,377
chr10	104956992	104957240	A-E	945	.	104957081	104957082	255,215,0	2	45,114	0,134
chr10	105001224	105001453	A-E	940	.	105001330	105001331	255,215,0	2	8,23	0,206
chr10	105001544	105001968	A-E	983	.	105001662	105001663	255,215,0	2	88,275	0,149
chr10	105302775	105302952	A-E	532	.	105302861	105302862	255,215,0	2	1,4	0,173
chr10	105419490	105419843	A-E	510	.	105419665	105419666	255,215,0	2	1,2	0,351
chr10	105436153	105436400	A-E	612	.	105436274	105436275	255,215,0	2	1,4	0,243
chr10	105456300	105456542	A-E	807	.	105456433	105456434	255,215,0	2	118,93	0,149
chr10	105654409	105654593	A-E	879	.	105654517	105654518	255,215,0	2	38,4	0,180
chr10	105667994	105668449	A-E	924	.	105668209	105668210	255,215,0	2	166,190	0,265
chr10	105869782	105869970	A-E	841	.	105869883	105869884	255,215,0	2	55,40	0,148
chr10	106087819	106088091	A-E	680	.	106087905	106087906	255,215,0	2	1,100	0,172
chr10	106096287	106096870	A-E	769	.	106096610	106096611	255,215,0	2	269,204	0,379
chr10	106109390	106109845	A-E	518	.	106109500	106109501	255,215,0	2	49,282	0,173
chr10	111971446	111971590	A-E	604	.	111971517	111971518	255,215,0	2	1,1	0,143
chr10	111981639	111982026	A-E	769	.	111981733	111981734	255,215,0	2	74,272	0,115
chr10	112116359	112116685	A-E	914	.	112116466	112116467	255,215,0	2	22,132	0,194
chr10	112117126	112117443	A-E	836	.	112117280	112117281	255,215,0	2	104,112	0,205
chr10	112155518	112156031	A-E	976	.	112155807	112155808	255,215,0	2	223,157	0,356
chr10	112158460	112158738	A-E	947	.	112158532	112158533	255,215,0	2	1,134	0,144
chr10	112159079	112159451	A-E	867	.	112159257	112159258	255,215,0	2	33,47	0,325
chr10	112168008	112168205	A-E	907	.	112168117	112168118	255,215,0	2	24,1	0,196
chr10	112169656	112169922	A-E	531	.	112169804	112169805	255,215,0	2	130,98	0,168
chr10	112170161	112170538	A-E	919	.	112170356	112170357	255,215,0	2	107,93	0,284
chr10	112185759	112186089	A-E	920	.	112185824	112185825	255,215,0	2	31,230	0,100
chr10	112186754	112186909	A-E	869	.	112186850	112186851	255,215,0	2	40,1	0,154
chr10	112259301	112259712	A-E	819	.	112259444	112259445	255,215,0	2	115,239	0,172
chr10	112261043	112261328	A-E	955	.	112261184	112261185	255,215,0	2	113,114	0,171
chr10	112263780	112264181	A-E	873	.	112263964	112263965	255,215,0	2	98,130	0,271
chr10	112272592	112272848	A-E	822	.	112272746	112272747	255,215,0	2	96,42	0,214
chr10	112432258	112432673	A-E	561	.	112432307	112432308	255,215,0	2	25,341	0,74
chr10	112533972	112534336	A-E	990	.	112534060	112534061	255,215,0	2	1,187	0,177
chr10	112562548	112562691	A-E	975	.	112562670	112562671	255,215,0	2	103,1	0,142
chr10	112617518	112617573	A-E	901	.	112617533	112617534	255,215,0	2	1,24	0,31
chr10	113639834	113639959	A-E	698	.	113639896	113639897	255,215,0	2	1,1	0,124
chr10	114035592	114035948	A-E	571	.	114035763	114035764	255,215,0	2	120,132	0,224
chr10	114139786	114140040	A-E	979	.	114139909	114139910	255,215,0	2	27,34	0,220
chr10	114144019	114144177	A-E	718	.	114144081	114144082	255,215,0	2	1,34	0,124
chr10	114148894	114149633	A-E	925	.	114149364	114149365	255,215,0	2	422,220	0,519
chr10	114816164	114816362	A-E	907	.	114816262	114816263	255,215,0	2	1,1	0,197
chr10	114818562	114818849	A-E	893	.	114818629	114818630	255,215,0	2	1,153	0,134
chr10	114847181	114847492	A-E	944	.	114847279	114847280	255,215,0	2	5,119	0,192
chr10	114891441	114891844	A-E	655	.	114891553	114891554	255,215,0	2	11,188	0,215
chr10	115085951	115086304	A-E	918	.	115086159	115086160	255,215,0	2	77,12	0,341
chr10	115122408	115122600	A-E	814	.	115122508	115122509	255,215,0	2	58,49	0,143
chr10	115440649	115440877	A-E	791	.	115440798	115440799	255,215,0	2	91,20	0,208
chr10	116080506	116080782	A-E	913	.	116080644	116080645	255,215,0	2	129,127	0,149
chr10	116392908	116393338	A-E	974	.	116393222	116393223	255,215,0	2	241,42	0,388
chr10	116394389	116394785	A-E	960	.	116394495	116394496	255,215,0	2	1,184	0,212
chr10	120850460	120850786	A-E	944	.	120850707	120850708	255,215,0	2	181,12	0,314
chr10	120968752	120969030	A-E	869	.	120968752	120968753	255,215,0	2	1,277	0,1
chr10	121031141	121031480	A-E	951	.	121031338	121031339	255,215,0	2	135,78	0,261
chr10	121075171	121075335	A-E	983	.	121075277	121075278	255,215,0	2	77,28	0,136
chr10	121076325	121076636	A-E	991	.	121076480	121076481	255,215,0	2	1,1	0,310
chr10	121161203	121161864	A-E	666	.	121161441	121161442	255,215,0	2	137,320	0,341
chr10	121412148	121412380	A-E	623	.	121412195	121412196	255,215,0	2	1,138	0,94
chr10	121417930	121418047	A-E	952	.	121417977	121417978	255,215,0	2	1,23	0,94
chr10	121544240	121544543	A-E	989	.	121544311	121544312	255,215,0	2	19,179	0,124
chr10	123822805	123823045	A-E	971	.	123822956	123822957	255,215,0	2	147,84	0,156
chr10	123900074	123900243	A-E	923	.	123900142	123900143	255,215,0	2	1,32	0,137
chr10	123900798	123900950	A-E	935	.	123900923	123900924	255,215,0	2	100,1	0,151
chr10	124067478	124067825	A-E	949	.	124067683	124067684	255,215,0	2	182,117	0,230
chr10	124228546	124229001	A-E	976	.	124228736	124228737	255,215,0	2	51,125	0,330
chr10	125318995	125319085	A-E	647	.	125319039	125319040	255,215,0	2	1,1	0,89
chr10	126315526	126315929	A-E	782	.	126315822	126315823	255,215,0	2	227,36	0,367
chr10	126360075	126360476	A-E	666	.	126360333	126360334	255,215,0	2	126,9	0,392
chr10	126407586	126408269	A-E	624	.	126407948	126407949	255,215,0	2	358,315	0,368
chr10	126429723	126430192	A-E	615	.	126430041	126430042	255,215,0	2	242,73	0,396
chr10	126837951	126838191	A-E	853	.	126838019	126838020	255,215,0	2	1,104	0,136
chr10	127751033	127751319	A-E	948	.	127751197	127751198	255,215,0	2	106,62	0,224
chr10	127751937	127752037	A-E	648	.	127751986	127751987	255,215,0	2	1,1	0,99
chr10	127822846	127823186	A-E	755	.	127823127	127823128	255,215,0	2	277,53	0,287
chr10	127916240	127916659	A-E	718	.	127916464	127916465	255,215,0	2	48,18	0,401
chr10	128258462	128258762	A-E	859	.	128258557	128258558	255,215,0	2	15,123	0,177
chr10	129706206	129706827	A-E	905	.	129706527	129706528	255,215,0	2	290,268	0,353
chr10	129707008	129707239	A-E	966	.	129707126	129707127	255,215,0	2	7,1	0,230
chr10	129718681	129718836	A-E	563	.	129718758	129718759	255,215,0	2	1,1	0,154
chr10	129775759	129776314	A-E	497	.	129776064	129776065	255,215,0	2	231,175	0,380
chr10	129789575	129789766	A-E	781	.	129789636	129789637	255,215,0	2	1,68	0,123
chr10	132429890	132430021	A-E	804	.	132429955	132429956	255,215,0	2	1,1	0,130
chr10	133836748	133836839	A-E	629	.	133836755	133836756	255,215,0	2	1,77	0,14
chr10	134266616	134267060	A-E	620	.	134266752	134266753	255,215,0	2	89,259	0,185
chr10	134385594	134385710	A-E	954	.	134385630	134385631	255,215,0	2	1,43	0,73
chr10	135071993	135072118	A-E	626	.	135072055	135072056	255,215,0	2	2,1	0,124
chr10	135072735	135073128	A-E	926	.	135072894	135072895	255,215,0	2	101,174	0,219
chr10	135143215	135143462	A-E	820	.	135143338	135143339	255,215,0	2	1,1	0,246
chr11	268826	269269	A-E	685	.	268944	268945	255,215,0	2	102,308	0,135
chr11	353403	353830	A-E	719	.	353518	353519	255,215,0	2	103,298	0,129
chr11	741538	741804	A-E	892	.	741721	741722	255,215,0	2	104,2	0,264
chr11	749835	750077	A-E	651	.	749966	749967	255,215,0	2	22,1	0,241
chr11	926738	926879	A-E	867	.	926800	926801	255,215,0	2	1,17	0,124
chr11	1039894	1040259	A-E	667	.	1040093	1040094	255,215,0	2	36,1	0,364
chr11	1320394	1320580	A-E	496	.	1320543	1320544	255,215,0	2	114,1	0,185
chr11	1793842	1794035	A-E	945	.	1793937	1793938	255,215,0	2	67,69	0,124
chr11	1804182	1804577	A-E	973	.	1804352	1804353	255,215,0	2	115,168	0,227
chr11	2200082	2200579	A-E	542	.	2200534	2200535	255,215,0	2	409,1	0,496
chr11	2799950	2800256	A-E	917	.	2800113	2800114	255,215,0	2	22,1	0,305
chr11	2847272	2847432	A-E	789	.	2847346	2847347	255,215,0	2	1,11	0,149
chr11	2847671	2847794	A-E	679	.	2847732	2847733	255,215,0	2	1,1	0,122
chr11	2951529	2951649	A-E	664	.	2951618	2951619	255,215,0	2	82,23	0,97
chr11	2954251	2954383	A-E	838	.	2954324	2954325	255,215,0	2	32,16	0,116
chr11	2961841	2962060	A-E	938	.	2961968	2961969	255,215,0	2	73,36	0,183
chr11	3856455	3856581	A-E	525	.	3856497	3856498	255,215,0	2	9,50	0,76
chr11	5301836	5302123	A-E	987	.	5301937	5301938	255,215,0	2	1,84	0,203
chr11	6240600	6240982	A-E	788	.	6240756	6240757	255,215,0	2	87,155	0,227
chr11	8251033	8251182	A-E	934	.	8251106	8251107	255,215,0	2	27,29	0,120
chr11	8889520	8889803	A-E	929	.	8889778	8889779	255,215,0	2	235,1	0,282
chr11	9587499	9588027	A-E	981	.	9587719	9587720	255,215,0	2	161,247	0,281
chr11	9588297	9588534	A-E	590	.	9588392	9588393	255,215,0	2	42,87	0,150
chr11	9590279	9590748	A-E	819	.	9590468	9590469	255,215,0	2	170,260	0,209
chr11	9639557	9639822	A-E	560	.	9639716	9639717	255,215,0	2	55,1	0,264
chr11	9770028	9770265	A-E	696	.	9770205	9770206	255,215,0	2	122,3	0,234
chr11	9928220	9928312	A-E	942	.	9928248	9928249	255,215,0	2	1,35	0,57
chr11	10347188	10347587	A-E	970	.	10347387	10347388	255,215,0	2	1,1	0,398
chr11	10350347	10350728	A-E	977	.	10350537	10350538	255,215,0	2	1,1	0,380
chr11	10373282	10373523	A-E	698	.	10373407	10373408	255,215,0	2	80,70	0,171
chr11	10388178	10388602	A-E	833	.	10388328	10388329	255,215,0	2	78,201	0,223
chr11	10510755	10511001	A-E	949	.	10510867	10510868	255,215,0	2	1,21	0,225
chr11	10681207	10681687	A-E	990	.	10681410	10681411	255,215,0	2	200,272	0,208
chr11	10921943	10922208	A-E	953	.	10922067	10922068	255,215,0	2	82,98	0,167
chr11	10938352	10938640	A-E	572	.	10938493	10938494	255,215,0	2	1,5	0,283
chr11	11864878	11865300	A-E	712	.	11864974	11864975	255,215,0	2	83,312	0,110
chr11	11899555	11899888	A-E	595	.	11899584	11899585	255,215,0	2	2,276	0,57
chr11	11998818	11999068	A-E	952	.	11999002	11999003	255,215,0	2	158,39	0,211
chr11	12013824	12014110	A-E	759	.	12014065	12014066	255,215,0	2	198,1	0,285
chr11	12101706	12102070	A-E	867	.	12101802	12101803	255,215,0	2	7,177	0,187
chr11	12109558	12109847	A-E	630	.	12109696	12109697	255,215,0	2	82,93	0,196
chr11	12111660	12111980	A-E	502	.	12111764	12111765	255,215,0	2	63,173	0,147
chr11	12146355	12146795	A-E	449	.	12146567	12146568	255,215,0	2	154,168	0,272
chr11	12181262	12181458	A-E	854	.	12181362	12181363	255,215,0	2	39,34	0,162
chr11	12197316	12197738	A-E	612	.	12197632	12197633	255,215,0	2	262,50	0,372
chr11	12199343	12199732	A-E	661	.	12199430	12199431	255,215,0	2	4,217	0,172
chr11	12204138	12204505	A-E	914	.	12204341	12204342	255,215,0	2	41,1	0,366
chr11	12204570	12205016	A-E	591	.	12204698	12204699	255,215,0	2	94,283	0,163
chr11	12309352	12309734	A-E	864	.	12309587	12309588	255,215,0	2	205,116	0,266
chr11	12824175	12824668	A-E	779	.	12824394	12824395	255,215,0	2	177,231	0,262
chr11	13238046	13238305	A-E	913	.	13238119	13238120	255,215,0	2	21,132	0,127
chr11	13283262	13283494	A-E	984	.	13283391	13283392	255,215,0	2	45,18	0,214
chr11	13359856	13360227	A-E	982	.	13360060	13360061	255,215,0	2	40,1	0,370
chr11	13961618	13961770	A-E	911	.	13961693	13961694	255,215,0	2	1,1	0,151
chr11	14443887	14444060	A-E	921	.	14443963	14443964	255,215,0	2	1,21	0,152
chr11	14600110	14600431	A-E	517	.	14600206	14600207	255,215,0	2	31,159	0,162
chr11	15837558	15838109	A-E	890	.	15837857	15837858	255,215,0	2	262,214	0,337
chr11	16945489	16945781	A-E	706	.	16945646	16945647	255,215,0	2	28,5	0,287
chr11	17230717	17231092	A-E	732	.	17230802	17230803	255,215,0	2	41,245	0,130
chr11	18404883	18405218	A-E	757	.	18405077	18405078	255,215,0	2	109,54	0,281
chr11	18405328	18405801	A-E	965	.	18405463	18405464	255,215,0	2	74,275	0,198
chr11	19681860	19681955	A-E	923	.	19681907	19681908	255,215,0	2	1,1	0,94
chr11	19701731	19702025	A-E	769	.	19701817	19701818	255,215,0	2	1,121	0,173
chr11	20016658	20016921	A-E	957	.	20016769	20016770	255,215,0	2	1,41	0,222
chr11	22814174	22814335	A-E	831	.	22814254	22814255	255,215,0	2	1,1	0,160
chr11	23924626	23924923	A-E	987	.	23924774	23924775	255,215,0	2	1,1	0,296
chr11	26003639	26003950	A-E	714	.	26003794	26003795	255,215,0	2	1,1	0,310
chr11	26223138	26223326	A-E	977	.	26223231	26223232	255,215,0	2	1,1	0,187
chr11	26256131	26256272	A-E	650	.	26256201	26256202	255,215,0	2	1,1	0,140
chr11	27231187	27231325	A-E	982	.	27231257	27231258	255,215,0	2	4,1	0,137
chr11	27235010	27235184	A-E	969	.	27235093	27235094	255,215,0	2	9,15	0,159
chr11	27255766	27256168	A-E	933	.	27256010	27256011	255,215,0	2	113,26	0,376
chr11	27955713	27956134	A-E	803	.	27955919	27955920	255,215,0	2	130,137	0,284
chr11	27956455	27956618	A-E	991	.	27956526	27956527	255,215,0	2	6,26	0,137
chr11	28128920	28129110	A-E	559	.	28128940	28128941	255,215,0	2	4,153	0,37
chr11	28588177	28588553	A-E	819	.	28588409	28588410	255,215,0	2	118,29	0,347
chr11	28764751	28764902	A-E	480	.	28764828	28764829	255,215,0	2	5,1	0,150
chr11	28778513	28778891	A-E	524	.	28778700	28778701	255,215,0	2	103,106	0,272
chr11	28855204	28855664	A-E	631	.	28855371	28855372	255,215,0	2	101,225	0,235
chr11	28857853	28858464	A-E	673	.	28857990	28857991	255,215,0	2	102,438	0,173
chr11	29141601	29141895	A-E	973	.	29141705	29141706	255,215,0	2	7,92	0,202
chr11	29207165	29207501	A-E	485	.	29207311	29207312	255,215,0	2	49,92	0,244
chr11	29321986	29322293	A-E	602	.	29322122	29322123	255,215,0	2	12,46	0,261
chr11	30510063	30510254	A-E	618	.	30510125	30510126	255,215,0	2	1,67	0,124
chr11	32109882	32110285	A-E	841	.	32110028	32110029	255,215,0	2	1,110	0,293
chr11	32728667	32728946	A-E	833	.	32728767	32728768	255,215,0	2	1,79	0,200
chr11	33711808	33712191	A-E	828	.	33712001	33712002	255,215,0	2	20,15	0,368
chr11	33713598	33714029	A-E	881	.	33713918	33713919	255,215,0	2	270,60	0,371
chr11	34230085	34230408	A-E	761	.	34230172	34230173	255,215,0	2	28,175	0,148
chr11	34236527	34236812	A-E	750	.	34236616	34236617	255,215,0	2	33,138	0,147
chr11	34255626	34256042	A-E	802	.	34255738	34255739	255,215,0	2	32,222	0,194
chr11	34265315	34265482	A-E	978	.	34265398	34265399	255,215,0	2	31,30	0,137
chr11	34272631	34272979	A-E	882	.	34272745	34272746	255,215,0	2	47,165	0,183
chr11	34426692	34426969	A-E	993	.	34426749	34426750	255,215,0	2	43,205	0,72
chr11	34621875	34622041	A-E	829	.	34621972	34621973	255,215,0	2	31,1	0,165
chr11	34675579	34675977	A-E	917	.	34675663	34675664	255,215,0	2	27,256	0,142
chr11	34676467	34676782	A-E	928	.	34676554	34676555	255,215,0	2	76,215	0,100
chr11	34706877	34707176	A-E	757	.	34707109	34707110	255,215,0	2	168,1	0,298
chr11	35051463	35051997	A-E	971	.	35051694	35051695	255,215,0	2	222,293	0,241
chr11	35053022	35053283	A-E	577	.	35053108	35053109	255,215,0	2	55,142	0,119
chr11	35053542	35053729	A-E	989	.	35053592	35053593	255,215,0	2	39,124	0,63
chr11	35099118	35099616	A-E	878	.	35099382	35099383	255,215,0	2	242,211	0,287
chr11	35186946	35187176	A-E	615	.	35187018	35187019	255,215,0	2	46,131	0,99
chr11	35188303	35189153	A-E	690	.	35188419	35188420	255,215,0	2	92,708	0,142
chr11	35257615	35257771	A-E	497	.	35257692	35257693	255,215,0	2	1,1	0,155
chr11	35297997	35298240	A-E	704	.	35298172	35298173	255,215,0	2	112,3	0,240
chr11	35358493	35359078	A-E	852	.	35358890	35358891	255,215,0	2	382,172	0,413
chr11	35571458	35571651	A-E	546	.	35571554	35571555	255,215,0	2	1,1	0,192
chr11	36171228	36171637	A-E	987	.	36171429	36171430	255,215,0	2	142,148	0,261
chr11	36442519	36442687	A-E	956	.	36442603	36442604	255,215,0	2	4,3	0,165
chr11	37525697	37526074	A-E	983	.	37525815	37525816	255,215,0	2	1,141	0,236
chr11	43760547	43760939	A-E	698	.	43760742	43760743	255,215,0	2	1,1	0,391
chr11	44883806	44884166	A-E	701	.	44884087	44884088	255,215,0	2	208,4	0,356
chr11	45067583	45067753	A-E	734	.	45067678	45067679	255,215,0	2	23,2	0,168
chr11	45255111	45255224	A-E	562	.	45255171	45255172	255,215,0	2	9,1	0,112
chr11	46270167	46270467	A-E	950	.	46270345	46270346	255,215,0	2	127,69	0,231
chr11	47395886	47396392	A-E	764	.	47396203	47396204	255,215,0	2	268,138	0,368
chr11	47531687	47531996	A-E	728	.	47531878	47531879	255,215,0	2	158,83	0,226
chr11	47787265	47787534	A-E	670	.	47787399	47787400	255,215,0	2	1,1	0,268
chr11	47968538	47968912	A-E	964	.	47968650	47968651	255,215,0	2	39,188	0,186
chr11	57044676	57044864	A-E	684	.	57044769	57044770	255,215,0	2	1,1	0,187
chr11	57224938	57225034	A-E	699	.	57225000	57225001	255,215,0	2	31,1	0,95
chr11	57333685	57333973	A-E	877	.	57333757	57333758	255,215,0	2	23,165	0,123
chr11	57546018	57546724	A-E	839	.	57546104	57546105	255,215,0	2	54,586	0,120
chr11	58340867	58341571	A-E	953	.	58341166	58341167	255,215,0	2	253,357	0,347
chr11	59524471	59524655	A-E	764	.	59524595	59524596	255,215,0	2	106,41	0,143
chr11	59544042	59544226	A-E	994	.	59544123	59544124	255,215,0	2	7,28	0,156
chr11	60683096	60683305	A-E	812	.	60683235	60683236	255,215,0	2	78,8	0,201
chr11	61146248	61146454	A-E	943	.	61146375	61146376	255,215,0	2	50,1	0,205
chr11	61456345	61456647	A-E	969	.	61456519	61456520	255,215,0	2	73,25	0,277
chr11	61463458	61463769	A-E	922	.	61463629	61463630	255,215,0	2	125,93	0,218
chr11	61467819	61468013	A-E	965	.	61467905	61467906	255,215,0	2	1,22	0,172
chr11	61523945	61524112	A-E	706	.	61524088	61524089	255,215,0	2	135,15	0,152
chr11	61742606	61743000	A-E	556	.	61742908	61742909	255,215,0	2	289,78	0,316
chr11	61800988	61801486	A-E	682	.	61801079	61801080	255,215,0	2	48,362	0,136
chr11	61872496	61872975	A-E	620	.	61872790	61872791	255,215,0	2	212,102	0,377
chr11	62264935	62265137	A-E	886	.	62265062	62265063	255,215,0	2	54,1	0,201
chr11	62305940	62306223	A-E	545	.	62306071	62306072	255,215,0	2	1,21	0,262
chr11	62306762	62307027	A-E	669	.	62306933	62306934	255,215,0	2	148,69	0,196
chr11	62310227	62311393	A-E	897	.	62310862	62310863	255,215,0	2	608,502	0,664
chr11	62311446	62311797	A-E	763	.	62311500	62311501	255,215,0	2	5,246	0,105
chr11	62324383	62324580	A-E	955	.	62324455	62324456	255,215,0	2	1,53	0,144
chr11	62624183	62624258	A-E	631	.	62624223	62624224	255,215,0	2	7,1	0,74
chr11	63328335	63328557	A-E	709	.	63328445	63328446	255,215,0	2	1,1	0,221
chr11	63334518	63335083	A-E	764	.	63334715	63334716	255,215,0	2	164,333	0,232
chr11	63954598	63954956	A-E	691	.	63954813	63954814	255,215,0	2	74,1	0,357
chr11	64140304	64140795	A-E	781	.	64140551	64140552	255,215,0	2	161,156	0,335
chr11	65042835	65043130	A-E	646	.	65042857	65042858	255,215,0	2	1,250	0,45
chr11	65058176	65058598	A-E	757	.	65058416	65058417	255,215,0	2	224,164	0,258
chr11	65076655	65076852	A-E	841	.	65076687	65076688	255,215,0	2	1,133	0,64
chr11	65152750	65152863	A-E	515	.	65152818	65152819	255,215,0	2	37,13	0,100
chr11	65184888	65185395	A-E	948	.	65184990	65184991	255,215,0	2	82,384	0,123
chr11	65261988	65262329	A-E	904	.	65262151	65262152	255,215,0	2	137,151	0,190
chr11	65263684	65264604	A-E	865	.	65263855	65263856	255,215,0	2	147,724	0,196
chr11	65323331	65323567	A-E	924	.	65323508	65323509	255,215,0	2	121,1	0,235
chr11	65342581	65342818	A-E	718	.	65342731	65342732	255,215,0	2	66,1	0,236
chr11	65670692	65670945	A-E	954	.	65670844	65670845	255,215,0	2	54,1	0,252
chr11	65678943	65679154	A-E	715	.	65679018	65679019	255,215,0	2	17,77	0,134
chr11	65679250	65679576	A-E	952	.	65679372	65679373	255,215,0	2	39,119	0,207
chr11	66093813	66094193	A-E	691	.	66094102	66094103	255,215,0	2	249,50	0,330
chr11	66659730	66659912	A-E	986	.	66659811	66659812	255,215,0	2	17,36	0,146
chr11	66697442	66697531	A-E	547	.	66697486	66697487	255,215,0	2	1,1	0,88
chr11	66717584	66717809	A-E	931	.	66717708	66717709	255,215,0	2	74,50	0,175
chr11	66801218	66801427	A-E	610	.	66801322	66801323	255,215,0	2	1,1	0,208
chr11	67121988	67122388	A-E	853	.	67122126	67122127	255,215,0	2	30,153	0,247
chr11	68121765	68121884	A-E	904	.	68121803	68121804	255,215,0	2	1,42	0,77
chr11	68776292	68776545	A-E	940	.	68776409	68776410	255,215,0	2	45,62	0,191
chr11	68778534	68778789	A-E	648	.	68778693	68778694	255,215,0	2	66,1	0,254
chr11	68847694	68848091	A-E	965	.	68847775	68847776	255,215,0	2	18,252	0,145
chr11	69067534	69068152	A-E	860	.	69067998	69067999	255,215,0	2	445,134	0,484
chr11	69069179	69069344	A-E	940	.	69069259	69069260	255,215,0	2	71,74	0,91
chr11	69069522	69069665	A-E	940	.	69069597	69069598	255,215,0	2	13,5	0,138
chr11	69794643	69794820	A-E	878	.	69794755	69794756	255,215,0	2	51,2	0,175
chr11	69795546	69795838	A-E	934	.	69795682	69795683	255,215,0	2	23,41	0,251
chr11	70005779	70006157	A-E	884	.	70005921	70005922	255,215,0	2	1,94	0,284
chr11	70079442	70079825	A-E	865	.	70079632	70079633	255,215,0	2	3,5	0,378
chr11	71780398	71780482	A-E	682	.	71780402	71780403	255,215,0	2	1,75	0,9
chr11	71936800	71937067	A-E	908	.	71937008	71937009	255,215,0	2	152,1	0,266
chr11	72194831	72195144	A-E	762	.	72194990	72194991	255,215,0	2	93,87	0,226
chr11	72447514	72448295	A-E	966	.	72447638	72447639	255,215,0	2	65,596	0,185
chr11	72449101	72449742	A-E	526	.	72449391	72449392	255,215,0	2	247,307	0,334
chr11	72452508	72452870	A-E	568	.	72452655	72452656	255,215,0	2	95,161	0,201
chr11	72686902	72687109	A-E	616	.	72687003	72687004	255,215,0	2	1,4	0,203
chr11	72906397	72906513	A-E	960	.	72906452	72906453	255,215,0	2	1,6	0,110
chr11	72909664	72909952	A-E	987	.	72909863	72909864	255,215,0	2	147,35	0,253
chr11	75048473	75048863	A-E	687	.	75048533	75048534	255,215,0	2	1,270	0,120
chr11	75051761	75052000	A-E	578	.	75051846	75051847	255,215,0	2	1,69	0,170
chr11	75060875	75061139	A-E	711	.	75061044	75061045	255,215,0	2	139,63	0,201
chr11	76271336	76271661	A-E	620	.	76271498	76271499	255,215,0	2	1,1	0,324
chr11	76534548	76534939	A-E	904	.	76534879	76534880	255,215,0	2	275,2	0,389
chr11	77762280	77762565	A-E	496	.	77762351	77762352	255,215,0	2	1,142	0,143
chr11	77898869	77899120	A-E	668	.	77899015	77899016	255,215,0	2	127,85	0,166
chr11	78001305	78001608	A-E	943	.	78001427	78001428	255,215,0	2	75,133	0,170
chr11	78130392	78130692	A-E	461	.	78130609	78130610	255,215,0	2	214,79	0,221
chr11	79874131	79874327	A-E	638	.	79874228	79874229	255,215,0	2	1,1	0,195
chr11	82961020	82961401	A-E	422	.	82961210	82961211	255,215,0	2	1,1	0,380
chr11	85521123	85521272	A-E	538	.	85521225	85521226	255,215,0	2	58,1	0,148
chr11	85862564	85862776	A-E	791	.	85862630	85862631	255,215,0	2	1,79	0,133
chr11	85873395	85873578	A-E	985	.	85873504	85873505	255,215,0	2	37,1	0,182
chr11	85874366	85874506	A-E	793	.	85874419	85874420	255,215,0	2	2,35	0,105
chr11	85887618	85887919	A-E	985	.	85887679	85887680	255,215,0	2	18,195	0,106
chr11	85888378	85888509	A-E	986	.	85888437	85888438	255,215,0	2	1,13	0,118
chr11	85917048	85917219	A-E	477	.	85917117	85917118	255,215,0	2	20,51	0,120
chr11	85929463	85929753	A-E	567	.	85929607	85929608	255,215,0	2	1,1	0,289
chr11	86222200	86222363	A-E	777	.	86222314	86222315	255,215,0	2	68,1	0,162
chr11	86262463	86262643	A-E	949	.	86262562	86262563	255,215,0	2	21,1	0,179
chr11	86343883	86344000	A-E	920	.	86343959	86343960	255,215,0	2	38,1	0,116
chr11	86430919	86431170	A-E	985	.	86431044	86431045	255,215,0	2	1,1	0,250
chr11	86451588	86451883	A-E	990	.	86451812	86451813	255,215,0	2	155,1	0,294
chr11	86514780	86515120	A-E	544	.	86515007	86515008	255,215,0	2	117,1	0,339
chr11	86527382	86527750	A-E	773	.	86527625	86527626	255,215,0	2	121,1	0,367
chr11	86627337	86627645	A-E	872	.	86627490	86627491	255,215,0	2	1,1	0,307
chr11	86642953	86643307	A-E	967	.	86643129	86643130	255,215,0	2	1,1	0,353
chr11	87637570	87637859	A-E	812	.	87637714	87637715	255,215,0	2	1,1	0,288
chr11	88069705	88069944	A-E	788	.	88069772	88069773	255,215,0	2	1,104	0,135
chr11	88269213	88269357	A-E	936	.	88269283	88269284	255,215,0	2	1,3	0,141
chr11	88288248	88288652	A-E	973	.	88288405	88288406	255,215,0	2	41,129	0,275
chr11	92818375	92818514	A-E	819	.	92818425	92818426	255,215,0	2	19,57	0,82
chr11	93868403	93868611	A-E	838	.	93868482	93868483	255,215,0	2	17,66	0,142
chr11	94336010	94336194	A-E	962	.	94336102	94336103	255,215,0	2	3,1	0,183
chr11	94480491	94481212	A-E	964	.	94480555	94480556	255,215,0	2	2,594	0,127
chr11	94978287	94978585	A-E	542	.	94978435	94978436	255,215,0	2	6,7	0,291
chr11	94987550	94987767	A-E	472	.	94987638	94987639	255,215,0	2	42,81	0,136
chr11	95831850	95832175	A-E	502	.	95832092	95832093	255,215,0	2	179,18	0,307
chr11	95888692	95889856	A-E	615	.	95889447	95889448	255,215,0	2	718,370	0,794
chr11	95890101	95890693	A-E	550	.	95890419	95890420	255,215,0	2	268,223	0,369
chr11	95901866	95902123	A-E	975	.	95902032	95902033	255,215,0	2	87,11	0,246
chr11	95976157	95976737	A-E	546	.	95976477	95976478	255,215,0	2	272,211	0,369
chr11	95996412	95996766	A-E	970	.	95996623	95996624	255,215,0	2	119,49	0,305
chr11	96040167	96040456	A-E	925	.	96040281	96040282	255,215,0	2	41,100	0,189
chr11	96047326	96047750	A-E	670	.	96047694	96047695	255,215,0	2	323,9	0,415
chr11	96071900	96072294	A-E	480	.	96072195	96072196	255,215,0	2	266,69	0,325
chr11	97161593	97161821	A-E	658	.	97161710	97161711	255,215,0	2	8,1	0,227
chr11	97836778	97837204	A-E	677	.	97837003	97837004	255,215,0	2	121,96	0,330
chr11	101881929	101882102	A-E	989	.	101882030	101882031	255,215,0	2	31,1	0,172
chr11	102176886	102177264	A-E	981	.	102177168	102177169	255,215,0	2	191,3	0,375
chr11	102177495	102177798	A-E	962	.	102177652	102177653	255,215,0	2	63,51	0,252
chr11	102189237	102189699	A-E	704	.	102189427	102189428	255,215,0	2	163,243	0,219
chr11	102631066	102631384	A-E	831	.	102631341	102631342	255,215,0	2	235,1	0,317
chr11	102867069	102867245	A-E	974	.	102867156	102867157	255,215,0	2	1,1	0,175
chr11	103495901	103496466	A-E	699	.	103496274	103496275	255,215,0	2	297,115	0,450
chr11	104838372	104838510	A-E	806	.	104838470	104838471	255,215,0	2	63,3	0,135
chr11	104917614	104917898	A-E	954	.	104917724	104917725	255,215,0	2	1,64	0,220
chr11	105115100	105115515	A-E	976	.	105115328	105115329	255,215,0	2	217,175	0,240
chr11	105590287	105590591	A-E	834	.	105590438	105590439	255,215,0	2	1,1	0,303
chr11	106239516	106239921	A-E	687	.	106239715	106239716	255,215,0	2	1,7	0,398
chr11	106577276	106577400	A-E	532	.	106577280	106577281	255,215,0	2	1,115	0,9
chr11	108487361	108487672	A-E	966	.	108487556	108487557	255,215,0	2	175,94	0,217
chr11	108844177	108844477	A-E	979	.	108844315	108844316	255,215,0	2	1,24	0,276
chr11	109870773	109871141	A-E	555	.	109870858	109870859	255,215,0	2	24,220	0,148
chr11	109939977	109940512	A-E	754	.	109940365	109940366	255,215,0	2	380,137	0,398
chr11	109947189	109947580	A-E	576	.	109947294	109947295	255,215,0	2	64,244	0,147
chr11	110228106	110228348	A-E	967	.	110228288	110228289	255,215,0	2	127,4	0,238
chr11	111664556	111665052	A-E	485	.	111664795	111664796	255,215,0	2	121,138	0,358
chr11	111990973	111991528	A-E	967	.	111991377	111991378	255,215,0	2	399,144	0,411
chr11	112028082	112028533	A-E	962	.	112028264	112028265	255,215,0	2	163,249	0,202
chr11	112031842	112032080	A-E	682	.	112031913	112031914	255,215,0	2	25,120	0,118
chr11	112188870	112189262	A-E	796	.	112188961	112188962	255,215,0	2	5,214	0,178
chr11	113055291	113055738	A-E	988	.	113055451	113055452	255,215,0	2	99,225	0,222
chr11	114030720	114031134	A-E	914	.	114030933	114030934	255,215,0	2	124,111	0,303
chr11	114152118	114152374	A-E	655	.	114152252	114152253	255,215,0	2	15,1	0,255
chr11	114224881	114225192	A-E	520	.	114225036	114225037	255,215,0	2	1,1	0,310
chr11	117015877	117016035	A-E	755	.	117015995	117015996	255,215,0	2	91,12	0,146
chr11	117675861	117676013	A-E	969	.	117675933	117675934	255,215,0	2	2,8	0,144
chr11	118065939	118066307	A-E	853	.	118065951	118065952	255,215,0	2	4,347	0,21
chr11	118112268	118112532	A-E	770	.	118112410	118112411	255,215,0	2	99,78	0,186
chr11	118148186	118148361	A-E	970	.	118148274	118148275	255,215,0	2	3,1	0,174
chr11	118785112	118785368	A-E	591	.	118785331	118785332	255,215,0	2	208,25	0,231
chr11	118788249	118788453	A-E	951	.	118788293	118788294	255,215,0	2	2,116	0,88
chr11	118800879	118801266	A-E	874	.	118801160	118801161	255,215,0	2	218,42	0,345
chr11	119239478	119239727	A-E	683	.	119239578	119239579	255,215,0	2	1,48	0,201
chr11	119242685	119242777	A-E	524	.	119242730	119242731	255,215,0	2	1,1	0,91
chr11	119461410	119461749	A-E	616	.	119461530	119461531	255,215,0	2	40,138	0,201
chr11	120079363	120079802	A-E	802	.	120079707	120079708	255,215,0	2	283,32	0,407
chr11	120080670	120080875	A-E	626	.	120080710	120080711	255,215,0	2	4,128	0,77
chr11	120302835	120303154	A-E	948	.	120303087	120303088	255,215,0	2	187,1	0,318
chr11	120895811	120895984	A-E	693	.	120895885	120895886	255,215,0	2	5,28	0,145
chr11	121337416	121337512	A-E	985	.	121337465	121337466	255,215,0	2	4,1	0,95
chr11	121526040	121526695	A-E	838	.	121526414	121526415	255,215,0	2	375,280	0,375
chr11	121526794	121527145	A-E	569	.	121526878	121526879	255,215,0	2	1,182	0,169
chr11	122727425	122727730	A-E	943	.	122727612	122727613	255,215,0	2	128,58	0,247
chr11	122989373	122989577	A-E	810	.	122989477	122989478	255,215,0	2	7,1	0,203
chr11	123002865	123003144	A-E	764	.	123002951	123002952	255,215,0	2	1,107	0,172
chr11	123015903	123016112	A-E	914	.	123016007	123016008	255,215,0	2	1,1	0,208
chr11	123327975	123328380	A-E	954	.	123328055	123328056	255,215,0	2	75,319	0,86
chr11	123345048	123345386	A-E	793	.	123345162	123345163	255,215,0	2	59,167	0,171
chr11	123381868	123382248	A-E	774	.	123382088	123382089	255,215,0	2	120,58	0,322
chr11	123414630	123415056	A-E	785	.	123414665	123414666	255,215,0	2	35,390	0,36
chr11	123951200	123951810	A-E	745	.	123951502	123951503	255,215,0	2	236,241	0,369
chr11	124048157	124048385	A-E	509	.	124048275	124048276	255,215,0	2	58,48	0,180
chr11	124514246	124514548	A-E	732	.	124514257	124514258	255,215,0	2	3,282	0,20
chr11	124668888	124669222	A-E	646	.	124669021	124669022	255,215,0	2	1,67	0,267
chr11	124940571	124941111	A-E	680	.	124940840	124940841	255,215,0	2	229,229	0,311
chr11	125985079	125985242	A-E	929	.	125985161	125985162	255,215,0	2	4,1	0,162
chr11	125985923	125986168	A-E	943	.	125986012	125986013	255,215,0	2	41,107	0,138
chr11	126002239	126002432	A-E	867	.	126002335	126002336	255,215,0	2	1,1	0,192
chr11	126209269	126209556	A-E	709	.	126209429	126209430	255,215,0	2	35,1	0,286
chr11	128078462	128078679	A-E	748	.	128078486	128078487	255,215,0	2	3,170	0,47
chr11	128318387	128318699	A-E	651	.	128318621	128318622	255,215,0	2	158,1	0,311
chr11	128366966	128367159	A-E	940	.	128367091	128367092	255,215,0	2	60,1	0,192
chr11	128367325	128367539	A-E	965	.	128367440	128367441	255,215,0	2	20,3	0,211
chr11	128373673	128373898	A-E	517	.	128373812	128373813	255,215,0	2	94,39	0,186
chr11	128376891	128377234	A-E	902	.	128377095	128377096	255,215,0	2	134,68	0,275
chr11	128377315	128377487	A-E	897	.	128377421	128377422	255,215,0	2	46,5	0,167
chr11	129013172	129013631	A-E	988	.	129013444	129013445	255,215,0	2	203,116	0,343
chr11	129507501	129507545	A-E	678	.	129507522	129507523	255,215,0	2	1,1	0,43
chr11	129509159	129509661	A-E	977	.	129509389	129509390	255,215,0	2	176,216	0,286
chr11	129512959	129513316	A-E	691	.	129513038	129513039	255,215,0	2	1,199	0,158
chr11	129601384	129601709	A-E	814	.	129601598	129601599	255,215,0	2	105,1	0,324
chr11	129695386	129695610	A-E	714	.	129695526	129695527	255,215,0	2	85,27	0,197
chr11	129716429	129716681	A-E	893	.	129716539	129716540	255,215,0	2	1,32	0,220
chr11	129717042	129717234	A-E	738	.	129717137	129717138	255,215,0	2	1,1	0,191
chr11	129723853	129724184	A-E	923	.	129723901	129723902	255,215,0	2	1,234	0,97
chr11	129993921	129994394	A-E	840	.	129994166	129994167	255,215,0	2	222,203	0,270
chr11	130016455	130016576	A-E	781	.	130016491	130016492	255,215,0	2	1,48	0,73
chr11	130036262	130036668	A-E	971	.	130036367	130036368	255,215,0	2	44,238	0,168
chr11	130392180	130392594	A-E	906	.	130392284	130392285	255,215,0	2	63,268	0,146
chr11	130505078	130505260	A-E	710	.	130505179	130505180	255,215,0	2	55,34	0,148
chr11	130506997	130507161	A-E	938	.	130507117	130507118	255,215,0	2	78,1	0,163
chr11	130697653	130698000	A-E	686	.	130697724	130697725	255,215,0	2	1,205	0,142
chr11	134124453	134124658	A-E	548	.	134124639	134124640	255,215,0	2	169,1	0,204
chr12	864034	864343	A-E	608	.	864157	864158	255,215,0	2	51,113	0,196
chr12	4140182	4140815	A-E	604	.	4140541	4140542	255,215,0	2	331,245	0,388
chr12	6202352	6202551	A-E	967	.	6202451	6202452	255,215,0	2	1,1	0,198
chr12	6276499	6276627	A-E	905	.	6276568	6276569	255,215,0	2	34,23	0,105
chr12	6276820	6277298	A-E	984	.	6277161	6277162	255,215,0	2	306,101	0,377
chr12	6288535	6288780	A-E	501	.	6288631	6288632	255,215,0	2	32,84	0,161
chr12	6304942	6305291	A-E	870	.	6305113	6305114	255,215,0	2	1,6	0,343
chr12	6389072	6389528	A-E	932	.	6389362	6389363	255,215,0	2	228,103	0,353
chr12	6403662	6404056	A-E	919	.	6403859	6403860	255,215,0	2	3,1	0,393
chr12	6444583	6445131	A-E	955	.	6444860	6444861	255,215,0	2	276,269	0,279
chr12	6454526	6454970	A-E	980	.	6454792	6454793	255,215,0	2	118,29	0,415
chr12	6482550	6482923	A-E	749	.	6482686	6482687	255,215,0	2	4,103	0,270
chr12	6663248	6663743	A-E	498	.	6663419	6663420	255,215,0	2	129,281	0,214
chr12	6713710	6714101	A-E	618	.	6713904	6713905	255,215,0	2	1,2	0,389
chr12	6962211	6962407	A-E	787	.	6962303	6962304	255,215,0	2	1,12	0,184
chr12	8013004	8013217	A-E	866	.	8013211	8013212	255,215,0	2	204,1	0,212
chr12	8147722	8148111	A-E	855	.	8148025	8148026	255,215,0	2	222,4	0,385
chr12	8771795	8772138	A-E	853	.	8772007	8772008	255,215,0	2	84,1	0,342
chr12	8813796	8814159	A-E	745	.	8813976	8813977	255,215,0	2	1,3	0,360
chr12	9874465	9874635	A-E	549	.	9874555	9874556	255,215,0	2	74,63	0,107
chr12	9966772	9967089	A-E	573	.	9966968	9966969	255,215,0	2	88,12	0,305
chr12	9982493	9982805	A-E	807	.	9982657	9982658	255,215,0	2	123,105	0,207
chr12	10514396	10514426	A-E	768	.	10514410	10514411	255,215,0	2	1,1	0,29
chr12	12532834	12533375	A-E	623	.	12533098	12533099	255,215,0	2	182,193	0,348
chr12	12592534	12593034	A-E	564	.	12592767	12592768	255,215,0	2	178,211	0,289
chr12	12602381	12602995	A-E	908	.	12602705	12602706	255,215,0	2	312,277	0,337
chr12	12872470	12873013	A-E	716	.	12872651	12872652	255,215,0	2	171,350	0,193
chr12	12911881	12912260	A-E	926	.	12911940	12911941	255,215,0	2	1,261	0,118
chr12	12957478	12957757	A-E	931	.	12957558	12957559	255,215,0	2	20,138	0,141
chr12	13049170	13049423	A-E	892	.	13049294	13049295	255,215,0	2	1,4	0,249
chr12	13247337	13247745	A-E	735	.	13247511	13247512	255,215,0	2	78,136	0,272
chr12	13251023	13251431	A-E	956	.	13251082	13251083	255,215,0	2	47,336	0,72
chr12	13251588	13252400	A-E	931	.	13252037	13252038	255,215,0	2	449,361	0,451
chr12	13252845	13253278	A-E	769	.	13252953	13252954	255,215,0	2	75,290	0,143
chr12	13255105	13255488	A-E	836	.	13255166	13255167	255,215,0	2	26,285	0,98
chr12	13277970	13278212	A-E	779	.	13278172	13278173	255,215,0	2	164,1	0,241
chr12	13359236	13359687	A-E	978	.	13359414	13359415	255,215,0	2	62,156	0,295
chr12	13376138	13376415	A-E	832	.	13376268	13376269	255,215,0	2	4,19	0,258
chr12	14410616	14411017	A-E	519	.	14410841	14410842	255,215,0	2	58,8	0,393
chr12	14994752	14995023	A-E	918	.	14994925	14994926	255,215,0	2	82,6	0,265
chr12	15105208	15105676	A-E	754	.	15105380	15105381	255,215,0	2	131,254	0,214
chr12	15409824	15410065	A-E	929	.	15409953	15409954	255,215,0	2	19,1	0,240
chr12	15853599	15853765	A-E	985	.	15853692	15853693	255,215,0	2	26,4	0,162
chr12	15910995	15911177	A-E	981	.	15911084	15911085	255,215,0	2	22,25	0,157
chr12	19343816	19343915	A-E	495	.	19343890	19343891	255,215,0	2	51,1	0,98
chr12	19550535	19550852	A-E	669	.	19550633	19550634	255,215,0	2	1,121	0,196
chr12	20047049	20047293	A-E	580	.	20047236	20047237	255,215,0	2	134,2	0,242
chr12	22428776	22428931	A-E	565	.	22428866	22428867	255,215,0	2	28,2	0,153
chr12	25402760	25403150	A-E	747	.	25403053	25403054	255,215,0	2	230,33	0,357
chr12	26427494	26428032	A-E	913	.	26427843	26427844	255,215,0	2	305,143	0,395
chr12	26451676	26451798	A-E	557	.	26451754	26451755	255,215,0	2	72,37	0,85
chr12	26676709	26676991	A-E	524	.	26676899	26676900	255,215,0	2	164,64	0,218
chr12	27329757	27330097	A-E	777	.	27329963	27329964	255,215,0	2	131,58	0,282
chr12	27484254	27484540	A-E	902	.	27484415	27484416	255,215,0	2	112,75	0,211
chr12	27678028	27678417	A-E	787	.	27678220	27678221	255,215,0	2	3,7	0,382
chr12	27678444	27678624	A-E	543	.	27678472	27678473	255,215,0	2	2,124	0,56
chr12	27702695	27702969	A-E	952	.	27702864	27702865	255,215,0	2	109,44	0,230
chr12	28119724	28120118	A-E	987	.	28120114	28120115	255,215,0	2	389,1	0,393
chr12	28179755	28179885	A-E	526	.	28179816	28179817	255,215,0	2	1,7	0,123
chr12	28933073	28933289	A-E	986	.	28933190	28933191	255,215,0	2	26,6	0,210
chr12	29317763	29317994	A-E	488	.	29317896	29317897	255,215,0	2	83,46	0,185
chr12	29793130	29793229	A-E	684	.	29793209	29793210	255,215,0	2	61,1	0,98
chr12	31902136	31902566	A-E	974	.	31902239	31902240	255,215,0	2	31,254	0,176
chr12	31909925	31910440	A-E	919	.	31910294	31910295	255,215,0	2	322,98	0,417
chr12	32204633	32204870	A-E	803	.	32204739	32204740	255,215,0	2	1,24	0,213
chr12	32465088	32465196	A-E	621	.	32465141	32465142	255,215,0	2	1,1	0,107
chr12	32607110	32607326	A-E	889	.	32607202	32607203	255,215,0	2	78,109	0,107
chr12	32688261	32688652	A-E	688	.	32688565	32688566	255,215,0	2	219,1	0,390
chr12	33072560	33072656	A-E	909	.	33072596	33072597	255,215,0	2	1,23	0,73
chr12	45626822	45627300	A-E	576	.	45627013	45627014	255,215,0	2	162,256	0,222
chr12	45627812	45628672	A-E	757	.	45628350	45628351	255,215,0	2	503,285	0,575
chr12	45628991	45629732	A-E	736	.	45629166	45629167	255,215,0	2	173,563	0,178
chr12	46786554	46786766	A-E	965	.	46786570	46786571	255,215,0	2	1,179	0,33
chr12	46886273	46886657	A-E	892	.	46886464	46886465	255,215,0	2	1,1	0,383
chr12	46942703	46943018	A-E	630	.	46942759	46942760	255,215,0	2	11,212	0,103
chr12	46947043	46947401	A-E	645	.	46947165	46947166	255,215,0	2	74,187	0,171
chr12	46949340	46949533	A-E	738	.	46949436	46949437	255,215,0	2	1,1	0,192
chr12	46949913	46950236	A-E	974	.	46950180	46950181	255,215,0	2	242,29	0,294
chr12	47058276	47058667	A-E	558	.	47058610	47058611	255,215,0	2	299,21	0,370
chr12	47058808	47059020	A-E	992	.	47058971	47058972	255,215,0	2	122,7	0,205
chr12	47670448	47670925	A-E	915	.	47670782	47670783	255,215,0	2	291,99	0,378
chr12	47671815	47672221	A-E	987	.	47672058	47672059	255,215,0	2	188,107	0,299
chr12	48100473	48100834	A-E	663	.	48100652	48100653	255,215,0	2	1,3	0,358
chr12	48297772	48297979	A-E	903	.	48297885	48297886	255,215,0	2	56,36	0,171
chr12	49449678	49450138	A-E	506	.	49449973	49449974	255,215,0	2	227,96	0,364
chr12	49595765	49596022	A-E	578	.	49595887	49595888	255,215,0	2	42,54	0,203
chr12	49762011	49762098	A-E	595	.	49762054	49762055	255,215,0	2	1,1	0,86
chr12	50221084	50221421	A-E	675	.	50221230	50221231	255,215,0	2	1,44	0,293
chr12	50339326	50339779	A-E	855	.	50339532	50339533	255,215,0	2	171,211	0,242
chr12	50899744	50900179	A-E	941	.	50899946	50899947	255,215,0	2	189,219	0,216
chr12	51765347	51765619	A-E	946	.	51765516	51765517	255,215,0	2	116,49	0,223
chr12	52278286	52278855	A-E	987	.	52278612	52278613	255,215,0	2	265,180	0,389
chr12	52279748	52280043	A-E	983	.	52279837	52279838	255,215,0	2	61,177	0,118
chr12	52364914	52365223	A-E	875	.	52365051	52365052	255,215,0	2	68,101	0,208
chr12	52419301	52419935	A-E	820	.	52419632	52419633	255,215,0	2	260,231	0,403
chr12	52423514	52423824	A-E	708	.	52423678	52423679	255,215,0	2	114,95	0,215
chr12	52426305	52426422	A-E	642	.	52426333	52426334	255,215,0	2	1,60	0,57
chr12	52439738	52439919	A-E	841	.	52439766	52439767	255,215,0	2	1,124	0,57
chr12	52582905	52583052	A-E	540	.	52582978	52582979	255,215,0	2	1,1	0,146
chr12	52584709	52584955	A-E	947	.	52584806	52584807	255,215,0	2	8,59	0,187
chr12	52587798	52588065	A-E	720	.	52587860	52587861	255,215,0	2	50,191	0,76
chr12	52591671	52592071	A-E	957	.	52591818	52591819	255,215,0	2	106,211	0,189
chr12	52592399	52592846	A-E	835	.	52592465	52592466	255,215,0	2	48,362	0,85
chr12	52597722	52597879	A-E	768	.	52597815	52597816	255,215,0	2	31,1	0,156
chr12	52916140	52916794	A-E	552	.	52916223	52916224	255,215,0	2	32,519	0,135
chr12	53264136	53264576	A-E	926	.	53264216	53264217	255,215,0	2	31,310	0,130
chr12	53265042	53265518	A-E	929	.	53265315	53265316	255,215,0	2	242,171	0,305
chr12	53339346	53339557	A-E	843	.	53339458	53339459	255,215,0	2	100,85	0,126
chr12	53445016	53445392	A-E	777	.	53445119	53445120	255,215,0	2	20,189	0,187
chr12	53611077	53612140	A-E	841	.	53611273	53611274	255,215,0	2	126,795	0,268
chr12	53615195	53615822	A-E	679	.	53615500	53615501	255,215,0	2	269,285	0,342
chr12	53890170	53890360	A-E	608	.	53890250	53890251	255,215,0	2	8,36	0,154
chr12	54384983	54385161	A-E	521	.	54385071	54385072	255,215,0	2	1,1	0,177
chr12	54698103	54698502	A-E	513	.	54698287	54698288	255,215,0	2	160,189	0,210
chr12	54700865	54701198	A-E	719	.	54701062	54701063	255,215,0	2	86,24	0,309
chr12	54754477	54754933	A-E	823	.	54754657	54754658	255,215,0	2	179,274	0,182
chr12	54810296	54811355	A-E	542	.	54811224	54811225	255,215,0	2	836,37	0,1022
chr12	54817026	54817278	A-E	703	.	54817201	54817202	255,215,0	2	109,9	0,243
chr12	56219844	56220081	A-E	664	.	56219961	56219962	255,215,0	2	1,2	0,235
chr12	56752579	56752932	A-E	813	.	56752840	56752841	255,215,0	2	207,37	0,316
chr12	57077806	57078249	A-E	584	.	57078183	57078184	255,215,0	2	322,9	0,434
chr12	58187748	58188085	A-E	918	.	58187956	58187957	255,215,0	2	99,19	0,318
chr12	58238225	58238735	A-E	915	.	58238638	58238639	255,215,0	2	389,71	0,439
chr12	58281637	58282038	A-E	857	.	58281776	58281777	255,215,0	2	6,127	0,274
chr12	58758718	58759055	A-E	591	.	58758892	58758893	255,215,0	2	14,1	0,336
chr12	58819259	58819609	A-E	953	.	58819395	58819396	255,215,0	2	1,78	0,272
chr12	59449084	59449472	A-E	823	.	59449405	59449406	255,215,0	2	283,27	0,361
chr12	62605397	62605543	A-E	854	.	62605464	62605465	255,215,0	2	1,11	0,135
chr12	62608712	62608913	A-E	511	.	62608867	62608868	255,215,0	2	149,39	0,162
chr12	62998747	62999127	A-E	561	.	62998790	62998791	255,215,0	2	1,293	0,87
chr12	63126917	63127025	A-E	941	.	63126970	63126971	255,215,0	2	1,1	0,107
chr12	63179567	63180349	A-E	915	.	63179722	63179723	255,215,0	2	141,612	0,170
chr12	63256455	63256601	A-E	535	.	63256527	63256528	255,215,0	2	1,1	0,145
chr12	64310301	64310738	A-E	706	.	64310489	64310490	255,215,0	2	132,191	0,246
chr12	64312639	64312950	A-E	939	.	64312682	64312683	255,215,0	2	21,244	0,67
chr12	64574864	64574988	A-E	820	.	64574910	64574911	255,215,0	2	12,42	0,82
chr12	64955008	64955199	A-E	939	.	64955102	64955103	255,215,0	2	1,2	0,189
chr12	65005842	65006280	A-E	683	.	65005895	65005896	255,215,0	2	42,373	0,65
chr12	65012959	65013250	A-E	560	.	65013087	65013088	255,215,0	2	117,150	0,141
chr12	65019058	65019979	A-E	991	.	65019209	65019210	255,215,0	2	123,741	0,180
chr12	65065216	65065277	A-E	953	.	65065241	65065242	255,215,0	2	3,13	0,48
chr12	65930655	65931175	A-E	768	.	65930933	65930934	255,215,0	2	172,134	0,386
chr12	65997532	65998101	A-E	739	.	65997898	65997899	255,215,0	2	330,166	0,403
chr12	66025227	66025796	A-E	974	.	66025502	66025503	255,215,0	2	162,179	0,390
chr12	66042799	66043321	A-E	952	.	66043055	66043056	255,215,0	2	193,201	0,321
chr12	66050559	66051086	A-E	965	.	66050840	66050841	255,215,0	2	174,137	0,390
chr12	66285844	66286273	A-E	684	.	66285966	66285967	255,215,0	2	60,244	0,185
chr12	68758917	68759565	A-E	611	.	68759228	68759229	255,215,0	2	255,279	0,369
chr12	68773026	68773359	A-E	865	.	68773242	68773243	255,215,0	2	183,82	0,251
chr12	68799801	68800197	A-E	546	.	68799998	68799999	255,215,0	2	1,1	0,395
chr12	68959428	68959486	A-E	973	.	68959456	68959457	255,215,0	2	1,1	0,57
chr12	69006143	69006530	A-E	835	.	69006153	69006154	255,215,0	2	9,375	0,12
chr12	69418832	69418872	A-E	683	.	69418850	69418851	255,215,0	2	1,4	0,36
chr12	69446892	69447106	A-E	958	.	69446964	69446965	255,215,0	2	7,75	0,139
chr12	69453304	69453583	A-E	951	.	69453489	69453490	255,215,0	2	123,30	0,249
chr12	69458795	69459104	A-E	610	.	69458949	69458950	255,215,0	2	1,1	0,308
chr12	70360347	70360458	A-E	876	.	70360403	70360404	255,215,0	2	4,1	0,110
chr12	70360720	70360860	A-E	803	.	70360788	70360789	255,215,0	2	1,3	0,137
chr12	71037443	71037574	A-E	566	.	71037508	71037509	255,215,0	2	1,1	0,130
chr12	71039604	71039990	A-E	969	.	71039714	71039715	255,215,0	2	1,166	0,220
chr12	71085208	71085379	A-E	511	.	71085279	71085280	255,215,0	2	1,29	0,142
chr12	75571924	75571966	A-E	881	.	75571944	75571945	255,215,0	2	1,1	0,41
chr12	76052717	76052819	A-E	868	.	76052767	76052768	255,215,0	2	1,2	0,100
chr12	76119368	76119573	A-E	675	.	76119470	76119471	255,215,0	2	1,1	0,204
chr12	76256504	76256678	A-E	709	.	76256591	76256592	255,215,0	2	3,1	0,173
chr12	76337836	76338217	A-E	963	.	76338129	76338130	255,215,0	2	253,46	0,335
chr12	76338350	76338647	A-E	914	.	76338467	76338468	255,215,0	2	88,149	0,148
chr12	76345818	76345948	A-E	888	.	76345926	76345927	255,215,0	2	89,1	0,129
chr12	76347823	76348161	A-E	974	.	76347982	76347983	255,215,0	2	89,108	0,230
chr12	76373014	76373318	A-E	765	.	76373235	76373236	255,215,0	2	200,60	0,244
chr12	76414095	76414311	A-E	865	.	76414226	76414227	255,215,0	2	104,56	0,160
chr12	76414369	76415079	A-E	908	.	76414684	76414685	255,215,0	2	277,355	0,355
chr12	76552427	76552994	A-E	715	.	76552691	76552692	255,215,0	2	212,249	0,318
chr12	77005504	77005696	A-E	943	.	77005595	77005596	255,215,0	2	37,46	0,146
chr12	79817950	79818263	A-E	862	.	79818027	79818028	255,215,0	2	1,158	0,155
chr12	79941021	79941361	A-E	924	.	79941198	79941199	255,215,0	2	16,1	0,339
chr12	80085577	80085980	A-E	951	.	80085872	80085873	255,215,0	2	190,1	0,402
chr12	81096686	81096945	A-E	777	.	81096787	81096788	255,215,0	2	5,60	0,199
chr12	81171843	81172335	A-E	846	.	81171904	81171905	255,215,0	2	17,386	0,106
chr12	84902694	84902984	A-E	609	.	84902887	84902888	255,215,0	2	99,1	0,289
chr12	87822808	87822965	A-E	538	.	87822870	87822871	255,215,0	2	6,38	0,119
chr12	89458658	89458863	A-E	963	.	89458773	89458774	255,215,0	2	65,39	0,166
chr12	89520522	89520961	A-E	761	.	89520665	89520666	255,215,0	2	63,214	0,225
chr12	89521055	89521297	A-E	507	.	89521139	89521140	255,215,0	2	41,113	0,129
chr12	89529729	89530218	A-E	983	.	89529962	89529963	255,215,0	2	212,234	0,255
chr12	89532084	89532176	A-E	640	.	89532143	89532144	255,215,0	2	28,1	0,91
chr12	89573766	89574183	A-E	797	.	89574006	89574007	255,215,0	2	191,126	0,291
chr12	89575359	89575615	A-E	776	.	89575471	89575472	255,215,0	2	70,100	0,156
chr12	89619217	89620117	A-E	823	.	89619717	89619718	255,215,0	2	499,398	0,502
chr12	90124876	90125258	A-E	562	.	90125113	90125114	255,215,0	2	215,121	0,261
chr12	90125293	90125953	A-E	911	.	90125607	90125608	255,215,0	2	301,332	0,328
chr12	90162772	90163253	A-E	978	.	90163115	90163116	255,215,0	2	299,93	0,388
chr12	90344392	90344531	A-E	771	.	90344440	90344441	255,215,0	2	45,87	0,52
chr12	90345013	90345239	A-E	948	.	90345183	90345184	255,215,0	2	117,1	0,225
chr12	90484866	90485476	A-E	951	.	90485212	90485213	255,215,0	2	295,212	0,398
chr12	91583363	91583659	A-E	687	.	91583510	91583511	255,215,0	2	1,1	0,295
chr12	91619121	91619386	A-E	684	.	91619270	91619271	255,215,0	2	37,3	0,262
chr12	92172402	92172494	A-E	807	.	92172447	92172448	255,215,0	2	1,1	0,91
chr12	92172749	92173207	A-E	988	.	92172878	92172879	255,215,0	2	65,263	0,195
chr12	92464901	92465146	A-E	904	.	92464997	92464998	255,215,0	2	64,116	0,129
chr12	92471870	92472505	A-E	958	.	92472385	92472386	255,215,0	2	464,67	0,568
chr12	92474192	92474586	A-E	993	.	92474422	92474423	255,215,0	2	133,66	0,328
chr12	92528487	92528918	A-E	778	.	92528860	92528861	255,215,0	2	362,45	0,386
chr12	92863747	92864031	A-E	570	.	92863807	92863808	255,215,0	2	3,166	0,118
chr12	92932983	92933476	A-E	750	.	92933229	92933230	255,215,0	2	183,183	0,310
chr12	92955380	92955568	A-E	720	.	92955420	92955421	255,215,0	2	5,111	0,77
chr12	92987343	92988147	A-E	492	.	92987836	92987837	255,215,0	2	443,259	0,545
chr12	93320988	93321201	A-E	699	.	93321102	93321103	255,215,0	2	20,4	0,209
chr12	93321551	93321826	A-E	820	.	93321625	93321626	255,215,0	2	1,127	0,148
chr12	93531854	93532122	A-E	954	.	93531995	93531996	255,215,0	2	85,70	0,198
chr12	94135673	94136306	A-E	730	.	94136136	94136137	255,215,0	2	441,146	0,487
chr12	94178297	94178734	A-E	982	.	94178343	94178344	255,215,0	2	1,345	0,92
chr12	94316416	94316795	A-E	884	.	94316597	94316598	255,215,0	2	1,17	0,362
chr12	94495978	94496358	A-E	776	.	94496186	94496187	255,215,0	2	143,105	0,275
chr12	94954640	94954945	A-E	960	.	94954834	94954835	255,215,0	2	116,31	0,274
chr12	95012768	95013068	A-E	545	.	95012913	95012914	255,215,0	2	86,94	0,206
chr12	95155432	95155603	A-E	711	.	95155502	95155503	255,215,0	2	3,32	0,139
chr12	95594660	95595399	A-E	885	.	95595278	95595279	255,215,0	2	544,45	0,694
chr12	95609786	95609977	A-E	695	.	95609895	95609896	255,215,0	2	31,2	0,189
chr12	96027120	96027372	A-E	981	.	96027185	96027186	255,215,0	2	4,125	0,127
chr12	96027575	96027687	A-E	860	.	96027628	96027629	255,215,0	2	1,5	0,107
chr12	96438108	96438277	A-E	565	.	96438221	96438222	255,215,0	2	59,1	0,168
chr12	96592675	96593197	A-E	567	.	96592887	96592888	255,215,0	2	170,266	0,256
chr12	96613519	96613922	A-E	904	.	96613764	96613765	255,215,0	2	173,84	0,319
chr12	96794959	96795305	A-E	792	.	96795210	96795211	255,215,0	2	167,10	0,336
chr12	96810217	96810461	A-E	748	.	96810409	96810410	255,215,0	2	145,3	0,241
chr12	96819131	96819446	A-E	625	.	96819341	96819342	255,215,0	2	158,51	0,264
chr12	96842223	96842407	A-E	833	.	96842328	96842329	255,215,0	2	36,9	0,175
chr12	98793447	98793582	A-E	891	.	98793502	98793503	255,215,0	2	4,28	0,107
chr12	98818500	98818672	A-E	823	.	98818665	98818666	255,215,0	2	161,1	0,171
chr12	98833710	98834204	A-E	815	.	98834051	98834052	255,215,0	2	286,97	0,397
chr12	100628061	100628323	A-E	600	.	100628190	100628191	255,215,0	2	2,5	0,257
chr12	102009746	102010171	A-E	662	.	102009967	102009968	255,215,0	2	107,89	0,336
chr12	102250819	102251404	A-E	809	.	102251013	102251014	255,215,0	2	128,323	0,262
chr12	102254105	102254224	A-E	502	.	102254197	102254198	255,215,0	2	74,7	0,112
chr12	102285250	102285626	A-E	819	.	102285358	102285359	255,215,0	2	29,188	0,188
chr12	102329942	102330412	A-E	914	.	102330196	102330197	255,215,0	2	189,150	0,320
chr12	104193580	104193857	A-E	952	.	104193838	104193839	255,215,0	2	245,5	0,272
chr12	104199621	104199645	A-E	672	.	104199633	104199634	255,215,0	2	2,1	0,23
chr12	104252933	104253121	A-E	964	.	104253025	104253026	255,215,0	2	1,3	0,185
chr12	104452729	104452893	A-E	743	.	104452810	104452811	255,215,0	2	1,1	0,163
chr12	104613052	104613575	A-E	948	.	104613266	104613267	255,215,0	2	126,219	0,304
chr12	104613868	104614024	A-E	987	.	104613969	104613970	255,215,0	2	48,1	0,155
chr12	104997803	104998291	A-E	954	.	104998124	104998125	255,215,0	2	321,166	0,322
chr12	104998326	104998912	A-E	565	.	104998567	104998568	255,215,0	2	214,316	0,270
chr12	105064571	105065844	A-E	905	.	105065440	105065441	255,215,0	2	853,386	0,887
chr12	105066347	105066673	A-E	756	.	105066396	105066397	255,215,0	2	41,268	0,58
chr12	105812004	105812354	A-E	981	.	105812178	105812179	255,215,0	2	1,1	0,349
chr12	105879077	105879400	A-E	523	.	105879272	105879273	255,215,0	2	70,1	0,322
chr12	106328094	106328476	A-E	937	.	106328237	106328238	255,215,0	2	27,121	0,261
chr12	106423903	106423941	A-E	571	.	106423921	106423922	255,215,0	2	1,1	0,37
chr12	106621316	106621679	A-E	548	.	106621541	106621542	255,215,0	2	178,89	0,274
chr12	106640032	106640193	A-E	541	.	106640139	106640140	255,215,0	2	104,50	0,111
chr12	106682328	106682503	A-E	971	.	106682421	106682422	255,215,0	2	20,7	0,168
chr12	106694592	106694855	A-E	715	.	106694697	106694698	255,215,0	2	49,100	0,163
chr12	109037814	109037911	A-E	925	.	109037860	109037861	255,215,0	2	1,4	0,93
chr12	109227089	109227462	A-E	935	.	109227319	109227320	255,215,0	2	182,94	0,279
chr12	109248007	109248657	A-E	933	.	109248410	109248411	255,215,0	2	376,218	0,432
chr12	109249389	109249909	A-E	837	.	109249761	109249762	255,215,0	2	369,144	0,376
chr12	109900309	109900503	A-E	902	.	109900402	109900403	255,215,0	2	25,32	0,162
chr12	109900993	109901418	A-E	653	.	109901151	109901152	255,215,0	2	54,161	0,264
chr12	110704832	110705217	A-E	484	.	110705053	110705054	255,215,0	2	91,33	0,352
chr12	111015565	111016027	A-E	888	.	111015681	111015682	255,215,0	2	67,295	0,167
chr12	111016111	111016444	A-E	898	.	111016310	111016311	255,215,0	2	176,110	0,223
chr12	112534496	112534670	A-E	802	.	112534604	112534605	255,215,0	2	44,1	0,173
chr12	113478524	113478983	A-E	696	.	113478678	113478679	255,215,0	2	102,251	0,208
chr12	113652796	113652994	A-E	939	.	113652902	113652903	255,215,0	2	33,18	0,180
chr12	113660919	113661318	A-E	927	.	113661187	113661188	255,215,0	2	238,100	0,299
chr12	115791856	115792156	A-E	848	.	115792051	115792052	255,215,0	2	112,20	0,280
chr12	116602727	116603094	A-E	940	.	116602909	116602910	255,215,0	2	1,3	0,364
chr12	116872632	116872752	A-E	895	.	116872691	116872692	255,215,0	2	1,1	0,119
chr12	117039313	117039620	A-E	680	.	117039516	117039517	255,215,0	2	149,49	0,258
chr12	117039794	117039983	A-E	711	.	117039913	117039914	255,215,0	2	51,1	0,188
chr12	117173952	117174265	A-E	793	.	117174215	117174216	255,215,0	2	221,6	0,307
chr12	117480044	117480441	A-E	559	.	117480322	117480323	255,215,0	2	212,52	0,345
chr12	118497859	118498236	A-E	748	.	118498047	118498048	255,215,0	2	1,1	0,376
chr12	118815733	118815925	A-E	821	.	118815735	118815736	255,215,0	2	1,187	0,5
chr12	119618645	119618705	A-E	965	.	119618686	119618687	255,215,0	2	24,1	0,59
chr12	119646482	119646796	A-E	553	.	119646669	119646670	255,215,0	2	63,1	0,313
chr12	120451614	120452059	A-E	951	.	120451866	120451867	255,215,0	2	199,139	0,306
chr12	120524802	120525368	A-E	905	.	120525018	120525019	255,215,0	2	183,316	0,250
chr12	120666780	120666906	A-E	863	.	120666822	120666823	255,215,0	2	1,41	0,85
chr12	120668258	120668871	A-E	983	.	120668568	120668569	255,215,0	2	291,282	0,331
chr12	120669025	120669761	A-E	955	.	120669333	120669334	255,215,0	2	267,385	0,351
chr12	120672500	120673016	A-E	866	.	120672698	120672699	255,215,0	2	149,268	0,248
chr12	120675783	120676003	A-E	884	.	120675892	120675893	255,215,0	2	1,1	0,219
chr12	120689817	120690140	A-E	633	.	120689964	120689965	255,215,0	2	89,116	0,207
chr12	120700086	120700381	A-E	942	.	120700232	120700233	255,215,0	2	1,2	0,293
chr12	120700935	120701192	A-E	591	.	120701120	120701121	255,215,0	2	115,1	0,256
chr12	120906143	120906276	A-E	838	.	120906235	120906236	255,215,0	2	69,16	0,117
chr12	121471797	121472025	A-E	711	.	121471885	121471886	255,215,0	2	28,78	0,150
chr12	121498035	121498283	A-E	626	.	121498256	121498257	255,215,0	2	196,1	0,247
chr12	121581639	121581946	A-E	493	.	121581767	121581768	255,215,0	2	61,111	0,196
chr12	122067749	122067897	A-E	978	.	122067831	122067832	255,215,0	2	53,35	0,113
chr12	122155083	122155323	A-E	880	.	122155203	122155204	255,215,0	2	3,1	0,239
chr12	122225058	122225273	A-E	882	.	122225167	122225168	255,215,0	2	6,1	0,214
chr12	122227473	122227629	A-E	574	.	122227503	122227504	255,215,0	2	17,112	0,44
chr12	122227826	122228273	A-E	741	.	122227973	122227974	255,215,0	2	99,251	0,196
chr12	122228443	122228705	A-E	955	.	122228503	122228504	255,215,0	2	12,152	0,110
chr12	122517490	122517922	A-E	659	.	122517628	122517629	255,215,0	2	109,264	0,168
chr12	122518432	122518585	A-E	729	.	122518506	122518507	255,215,0	2	2,5	0,148
chr12	123528001	123528432	A-E	771	.	123528292	123528293	255,215,0	2	259,107	0,324
chr12	123625857	123625976	A-E	886	.	123625909	123625910	255,215,0	2	1,15	0,104
chr12	123627472	123627989	A-E	686	.	123627682	123627683	255,215,0	2	141,236	0,281
chr12	123933894	123934077	A-E	738	.	123933999	123934000	255,215,0	2	63,35	0,148
chr12	124866398	124866679	A-E	918	.	124866459	124866460	255,215,0	2	1,159	0,122
chr12	124937911	124938596	A-E	942	.	124938281	124938282	255,215,0	2	339,283	0,402
chr12	125003619	125003834	A-E	980	.	125003726	125003727	255,215,0	2	1,1	0,214
chr12	125008756	125009019	A-E	566	.	125008887	125008888	255,215,0	2	1,1	0,262
chr12	125028947	125029179	A-E	498	.	125029053	125029054	255,215,0	2	1,20	0,212
chr12	125110562	125110683	A-E	921	.	125110641	125110642	255,215,0	2	39,1	0,120
chr12	125124773	125124965	A-E	886	.	125124866	125124867	255,215,0	2	1,6	0,186
chr12	125165952	125166242	A-E	904	.	125166056	125166057	255,215,0	2	48,128	0,162
chr12	125166598	125166935	A-E	936	.	125166766	125166767	255,215,0	2	1,1	0,336
chr12	125167246	125167625	A-E	814	.	125167325	125167326	255,215,0	2	26,246	0,133
chr12	125169582	125169721	A-E	904	.	125169664	125169665	255,215,0	2	49,22	0,117
chr12	125179424	125179850	A-E	894	.	125179504	125179505	255,215,0	2	18,282	0,144
chr12	125185875	125186011	A-E	704	.	125185946	125185947	255,215,0	2	9,1	0,135
chr12	125188436	125188747	A-E	914	.	125188584	125188585	255,215,0	2	1,14	0,297
chr12	125197556	125198099	A-E	769	.	125197766	125197767	255,215,0	2	208,330	0,213
chr12	125204801	125205082	A-E	760	.	125204927	125204928	255,215,0	2	1,28	0,253
chr12	125205619	125206047	A-E	492	.	125205966	125205967	255,215,0	2	325,57	0,371
chr12	125211865	125212230	A-E	844	.	125212111	125212112	255,215,0	2	189,61	0,304
chr12	125218943	125219209	A-E	566	.	125219141	125219142	255,215,0	2	145,14	0,252
chr12	125230587	125231048	A-E	989	.	125230628	125230629	255,215,0	2	6,384	0,77
chr12	125231951	125232267	A-E	834	.	125232148	125232149	255,215,0	2	83,4	0,312
chr12	125288540	125288810	A-E	726	.	125288725	125288726	255,215,0	2	103,2	0,268
chr12	125389117	125389584	A-E	986	.	125389421	125389422	255,215,0	2	219,76	0,391
chr12	125403508	125403991	A-E	511	.	125403766	125403767	255,215,0	2	232,197	0,286
chr12	125404545	125404922	A-E	834	.	125404789	125404790	255,215,0	2	182,69	0,308
chr12	125405622	125405939	A-E	557	.	125405922	125405923	255,215,0	2	287,3	0,314
chr12	125423202	125423335	A-E	833	.	125423284	125423285	255,215,0	2	35,2	0,131
chr12	125425237	125425455	A-E	937	.	125425373	125425374	255,215,0	2	60,5	0,213
chr12	125565000	125565015	A-E	862	.	125565007	125565008	255,215,0	2	1,1	0,14
chr12	126578526	126578698	A-E	873	.	126578591	126578592	255,215,0	2	1,41	0,131
chr12	127567979	127568114	A-E	945	.	127568033	127568034	255,215,0	2	1,26	0,109
chr12	127610420	127610860	A-E	978	.	127610669	127610670	255,215,0	2	102,43	0,397
chr12	130824673	130824982	A-E	795	.	130824767	130824768	255,215,0	2	47,167	0,142
chr12	131405313	131405624	A-E	888	.	131405468	131405469	255,215,0	2	1,1	0,310
chr12	132315038	132315239	A-E	688	.	132315114	132315115	255,215,0	2	24,72	0,129
chr12	132356836	132357024	A-E	936	.	132356893	132356894	255,215,0	2	1,74	0,114
chr12	132861217	132861370	A-E	786	.	132861293	132861294	255,215,0	2	1,1	0,152
chr13	20419964	20420131	A-E	983	.	20420035	20420036	255,215,0	2	23,46	0,121
chr13	20748931	20749662	A-E	945	.	20749407	20749408	255,215,0	2	406,183	0,548
chr13	21517643	21517924	A-E	824	.	21517793	21517794	255,215,0	2	21,1	0,280
chr13	24062649	24062979	A-E	898	.	24062813	24062814	255,215,0	2	1,2	0,328
chr13	24722927	24723324	A-E	985	.	24723036	24723037	255,215,0	2	56,233	0,164
chr13	25485313	25485583	A-E	961	.	25485397	25485398	255,215,0	2	37,138	0,132
chr13	26760531	26760858	A-E	639	.	26760711	26760712	255,215,0	2	149,114	0,213
chr13	27705388	27705668	A-E	992	.	27705627	27705628	255,215,0	2	205,5	0,275
chr13	29232247	29232368	A-E	610	.	29232341	29232342	255,215,0	2	70,1	0,120
chr13	29290769	29291025	A-E	936	.	29290845	29290846	255,215,0	2	13,115	0,141
chr13	30717135	30717194	A-E	650	.	30717165	30717166	255,215,0	2	3,1	0,58
chr13	30969684	30969817	A-E	991	.	30969775	30969776	255,215,0	2	59,8	0,125
chr13	31004513	31004723	A-E	946	.	31004586	31004587	255,215,0	2	13,75	0,135
chr13	31151476	31151709	A-E	878	.	31151593	31151594	255,215,0	2	3,1	0,232
chr13	31256059	31256350	A-E	527	.	31256260	31256261	255,215,0	2	114,2	0,289
chr13	31314202	31314673	A-E	527	.	31314361	31314362	255,215,0	2	100,251	0,220
chr13	31407198	31407336	A-E	497	.	31407267	31407268	255,215,0	2	3,1	0,137
chr13	31619955	31620221	A-E	900	.	31620065	31620066	255,215,0	2	74,118	0,148
chr13	32556798	32557016	A-E	975	.	32556859	32556860	255,215,0	2	1,95	0,123
chr13	32620673	32620873	A-E	915	.	32620776	32620777	255,215,0	2	75,68	0,132
chr13	32699240	32700118	A-E	859	.	32699475	32699476	255,215,0	2	122,528	0,350
chr13	34069113	34069239	A-E	907	.	34069160	34069161	255,215,0	2	1,32	0,94
chr13	34216569	34217156	A-E	757	.	34216981	34216982	255,215,0	2	409,171	0,416
chr13	34217614	34217741	A-E	938	.	34217659	34217660	255,215,0	2	1,36	0,91
chr13	34914782	34915013	A-E	668	.	34914897	34914898	255,215,0	2	1,1	0,230
chr13	35923856	35924125	A-E	844	.	35924011	35924012	255,215,0	2	80,37	0,232
chr13	36992146	36992544	A-E	870	.	36992306	36992307	255,215,0	2	1,77	0,321
chr13	38192754	38192981	A-E	809	.	38192893	38192894	255,215,0	2	53,1	0,226
chr13	40690248	40690533	A-E	989	.	40690363	40690364	255,215,0	2	53,106	0,179
chr13	41591294	41591779	A-E	774	.	41591503	41591504	255,215,0	2	156,221	0,264
chr13	42162855	42163294	A-E	777	.	42163200	42163201	255,215,0	2	320,67	0,372
chr13	42269057	42269475	A-E	857	.	42269217	42269218	255,215,0	2	107,204	0,214
chr13	43451053	43451467	A-E	840	.	43451345	43451346	255,215,0	2	267,95	0,319
chr13	43570775	43570983	A-E	959	.	43570832	43570833	255,215,0	2	3,95	0,113
chr13	44379216	44379443	A-E	789	.	44379335	44379336	255,215,0	2	73,60	0,167
chr13	44440154	44440346	A-E	858	.	44440261	44440262	255,215,0	2	25,1	0,191
chr13	44833229	44833563	A-E	494	.	44833336	44833337	255,215,0	2	49,167	0,167
chr13	44845135	44845603	A-E	806	.	44845340	44845341	255,215,0	2	130,187	0,281
chr13	44846792	44847050	A-E	958	.	44846981	44846982	255,215,0	2	123,1	0,257
chr13	44887042	44887399	A-E	947	.	44887171	44887172	255,215,0	2	51,148	0,209
chr13	45288309	45288506	A-E	902	.	45288431	45288432	255,215,0	2	66,17	0,180
chr13	45629728	45629998	A-E	856	.	45629865	45629866	255,215,0	2	6,1	0,269
chr13	45941510	45941762	A-E	897	.	45941694	45941695	255,215,0	2	152,35	0,217
chr13	48730170	48730306	A-E	905	.	48730223	48730224	255,215,0	2	8,36	0,100
chr13	49154464	49154790	A-E	552	.	49154626	49154627	255,215,0	2	2,3	0,323
chr13	49305362	49305702	A-E	685	.	49305474	49305475	255,215,0	2	1,116	0,224
chr13	49365956	49366344	A-E	720	.	49366102	49366103	255,215,0	2	85,179	0,209
chr13	49465792	49465869	A-E	695	.	49465854	49465855	255,215,0	2	49,1	0,76
chr13	49466448	49466770	A-E	848	.	49466569	49466570	255,215,0	2	26,105	0,217
chr13	49470564	49470768	A-E	809	.	49470656	49470657	255,215,0	2	16,35	0,169
chr13	49888133	49888426	A-E	874	.	49888279	49888280	255,215,0	2	1,1	0,292
chr13	50216185	50216584	A-E	925	.	50216279	50216280	255,215,0	2	42,251	0,148
chr13	50819119	50819505	A-E	963	.	50819320	50819321	255,215,0	2	19,1	0,385
chr13	50897882	50898235	A-E	528	.	50898045	50898046	255,215,0	2	56,81	0,272
chr13	51486183	51486653	A-E	795	.	51486376	51486377	255,215,0	2	84,167	0,303
chr13	52108681	52108727	A-E	895	.	52108703	52108704	255,215,0	2	1,1	0,45
chr13	52218212	52218391	A-E	976	.	52218308	52218309	255,215,0	2	15,1	0,178
chr13	52218923	52219366	A-E	633	.	52219002	52219003	255,215,0	2	69,353	0,90
chr13	52376068	52376210	A-E	509	.	52376138	52376139	255,215,0	2	1,2	0,140
chr13	52923212	52923413	A-E	989	.	52923313	52923314	255,215,0	2	3,1	0,200
chr13	73911808	73911975	A-E	766	.	73911902	73911903	255,215,0	2	24,1	0,166
chr13	73942793	73943059	A-E	834	.	73942971	73942972	255,215,0	2	92,1	0,265
chr13	74002389	74002533	A-E	829	.	74002462	74002463	255,215,0	2	4,1	0,143
chr13	74508678	74508943	A-E	701	.	74508853	74508854	255,215,0	2	88,1	0,264
chr13	74864558	74864878	A-E	542	.	74864746	74864747	255,215,0	2	78,21	0,299
chr13	75939887	75940324	A-E	502	.	75940050	75940051	255,215,0	2	86,195	0,242
chr13	76290964	76291186	A-E	963	.	76291006	76291007	255,215,0	2	1,138	0,84
chr13	76336754	76337033	A-E	834	.	76336913	76336914	255,215,0	2	157,116	0,163
chr13	77518651	77518968	A-E	923	.	77518785	77518786	255,215,0	2	83,131	0,186
chr13	77899332	77899971	A-E	519	.	77899635	77899636	255,215,0	2	277,308	0,331
chr13	80614628	80615478	A-E	798	.	80614936	80614937	255,215,0	2	301,534	0,316
chr13	90167002	90167321	A-E	911	.	90167159	90167160	255,215,0	2	1,4	0,315
chr13	95951518	95951672	A-E	887	.	95951595	95951596	255,215,0	2	3,1	0,153
chr13	97877294	97877762	A-E	810	.	97877399	97877400	255,215,0	2	80,336	0,132
chr13	99223213	99223429	A-E	607	.	99223416	99223417	255,215,0	2	192,1	0,215
chr13	99562711	99562955	A-E	546	.	99562840	99562841	255,215,0	2	66,51	0,193
chr13	99974545	99974749	A-E	608	.	99974636	99974637	255,215,0	2	47,68	0,136
chr13	100154383	100154610	A-E	720	.	100154486	100154487	255,215,0	2	79,98	0,129
chr13	102403781	102404089	A-E	962	.	102404034	102404035	255,215,0	2	200,1	0,307
chr13	103249969	103250343	A-E	683	.	103250154	103250155	255,215,0	2	1,3	0,371
chr13	107222796	107223196	A-E	577	.	107222997	107222998	255,215,0	2	4,1	0,399
chr13	109572126	109572187	A-E	834	.	109572156	109572157	255,215,0	2	1,1	0,60
chr13	109597213	109597584	A-E	505	.	109597275	109597276	255,215,0	2	1,246	0,125
chr13	109807507	109807975	A-E	920	.	109807754	109807755	255,215,0	2	183,155	0,313
chr13	109808669	109809037	A-E	710	.	109808799	109808800	255,215,0	2	68,175	0,193
chr13	109895773	109895899	A-E	933	.	109895835	109895836	255,215,0	2	1,1	0,125
chr13	109909294	109909814	A-E	975	.	109909610	109909611	255,215,0	2	222,108	0,412
chr13	110042212	110042565	A-E	662	.	110042392	110042393	255,215,0	2	48,39	0,314
chr13	110299478	110299796	A-E	647	.	110299636	110299637	255,215,0	2	1,1	0,317
chr13	110337257	110337548	A-E	483	.	110337428	110337429	255,215,0	2	53,1	0,290
chr13	110443694	110443751	A-E	848	.	110443734	110443735	255,215,0	2	26,1	0,56
chr13	110664530	110664847	A-E	595	.	110664694	110664695	255,215,0	2	64,51	0,266
chr13	110746992	110747342	A-E	804	.	110747117	110747118	255,215,0	2	82,180	0,170
chr13	111064452	111064750	A-E	920	.	111064654	111064655	255,215,0	2	108,1	0,297
chr13	111068169	111068419	A-E	797	.	111068293	111068294	255,215,0	2	1,1	0,249
chr13	111176913	111177121	A-E	870	.	111177091	111177092	255,215,0	2	173,23	0,185
chr13	111564894	111565358	A-E	701	.	111565240	111565241	255,215,0	2	315,85	0,379
chr13	111607450	111607830	A-E	898	.	111607754	111607755	255,215,0	2	233,4	0,376
chr13	113377120	113377559	A-E	946	.	113377251	113377252	255,215,0	2	76,252	0,187
chr13	113597069	113597276	A-E	714	.	113597159	113597160	255,215,0	2	55,81	0,126
chr13	113870568	113870732	A-E	595	.	113870681	113870682	255,215,0	2	65,1	0,163
chr13	114064803	114065029	A-E	779	.	114064947	114064948	255,215,0	2	64,1	0,225
chr13	114065698	114065892	A-E	949	.	114065793	114065794	255,215,0	2	62,64	0,130
chr13	114301802	114302224	A-E	951	.	114301871	114301872	255,215,0	2	9,291	0,131
chr13	114445132	114445240	A-E	909	.	114445182	114445183	255,215,0	2	1,8	0,100
chr13	114864762	114865011	A-E	850	.	114864823	114864824	255,215,0	2	18,143	0,106
chr13	115046177	115046319	A-E	931	.	115046228	115046229	255,215,0	2	32,71	0,71
chr13	115078776	115079079	A-E	650	.	115078927	115078928	255,215,0	2	1,1	0,302
chr14	22898076	22898384	A-E	660	.	22898210	22898211	255,215,0	2	101,139	0,169
chr14	23058743	23059118	A-E	817	.	23058930	23058931	255,215,0	2	1,1	0,374
chr14	23083172	23083436	A-E	954	.	23083303	23083304	255,215,0	2	1,2	0,262
chr14	23158454	23158656	A-E	986	.	23158577	23158578	255,215,0	2	47,1	0,201
chr14	23169368	23169492	A-E	752	.	23169429	23169430	255,215,0	2	1,1	0,123
chr14	23260533	23260878	A-E	896	.	23260727	23260728	255,215,0	2	128,84	0,261
chr14	23357263	23357473	A-E	772	.	23357435	23357436	255,215,0	2	136,1	0,209
chr14	23449151	23449315	A-E	883	.	23449233	23449234	255,215,0	2	53,51	0,113
chr14	23584186	23584501	A-E	899	.	23584298	23584299	255,215,0	2	1,91	0,224
chr14	24712544	24712898	A-E	733	.	24712738	24712739	255,215,0	2	37,1	0,353
chr14	25148189	25148528	A-E	893	.	25148391	25148392	255,215,0	2	67,1	0,338
chr14	25385464	25385666	A-E	700	.	25385564	25385565	255,215,0	2	1,1	0,201
chr14	29706068	29706381	A-E	399	.	29706227	29706228	255,215,0	2	99,92	0,221
chr14	31559968	31560471	A-E	948	.	31560184	31560185	255,215,0	2	133,202	0,301
chr14	31698850	31699225	A-E	886	.	31699034	31699035	255,215,0	2	49,55	0,320
chr14	31732842	31733131	A-E	962	.	31732939	31732940	255,215,0	2	5,99	0,190
chr14	32672212	32672871	A-E	859	.	32672505	32672506	255,215,0	2	271,342	0,317
chr14	32941850	32942320	A-E	566	.	32942111	32942112	255,215,0	2	165,111	0,359
chr14	32976944	32977104	A-E	819	.	32977023	32977024	255,215,0	2	1,1	0,159
chr14	33366513	33366604	A-E	718	.	33366562	33366563	255,215,0	2	10,1	0,90
chr14	34407631	34407737	A-E	841	.	34407683	34407684	255,215,0	2	1,1	0,105
chr14	34504920	34505230	A-E	774	.	34505077	34505078	255,215,0	2	8,2	0,308
chr14	34529400	34529785	A-E	655	.	34529475	34529476	255,215,0	2	44,278	0,107
chr14	34801443	34801630	A-E	914	.	34801552	34801553	255,215,0	2	45,12	0,175
chr14	34802064	34802306	A-E	702	.	34802185	34802186	255,215,0	2	3,1	0,241
chr14	34837330	34837452	A-E	817	.	34837390	34837391	255,215,0	2	1,1	0,121
chr14	35120187	35120582	A-E	976	.	35120410	35120411	255,215,0	2	53,1	0,394
chr14	35666202	35666508	A-E	988	.	35666413	35666414	255,215,0	2	155,38	0,268
chr14	35802308	35802726	A-E	678	.	35802408	35802409	255,215,0	2	84,301	0,117
chr14	35802936	35803364	A-E	705	.	35803177	35803178	255,215,0	2	202,146	0,282
chr14	35805683	35806194	A-E	923	.	35806002	35806003	255,215,0	2	256,128	0,383
chr14	35826010	35826241	A-E	715	.	35826125	35826126	255,215,0	2	1,1	0,230
chr14	35834310	35835208	A-E	979	.	35834854	35834855	255,215,0	2	505,313	0,585
chr14	35869907	35870271	A-E	595	.	35870164	35870165	255,215,0	2	154,3	0,361
chr14	35876265	35876636	A-E	561	.	35876450	35876451	255,215,0	2	1,1	0,370
chr14	36277376	36277519	A-E	642	.	36277443	36277444	255,215,0	2	1,9	0,134
chr14	37445830	37445969	A-E	765	.	37445899	37445900	255,215,0	2	1,1	0,138
chr14	39900071	39900466	A-E	582	.	39900210	39900211	255,215,0	2	119,234	0,161
chr14	45714299	45714525	A-E	656	.	45714378	45714379	255,215,0	2	17,83	0,143
chr14	45721298	45721397	A-E	512	.	45721335	45721336	255,215,0	2	1,25	0,74
chr14	45723245	45723364	A-E	749	.	45723319	45723320	255,215,0	2	31,1	0,118
chr14	49979013	49979291	A-E	775	.	49979167	49979168	255,215,0	2	33,1	0,277
chr14	50237132	50237443	A-E	598	.	50237217	50237218	255,215,0	2	8,147	0,164
chr14	50349630	50349838	A-E	743	.	50349717	50349718	255,215,0	2	45,78	0,130
chr14	50374574	50374717	A-E	954	.	50374656	50374657	255,215,0	2	33,11	0,132
chr14	50378479	50378620	A-E	948	.	50378547	50378548	255,215,0	2	1,5	0,136
chr14	50437883	50438206	A-E	542	.	50438090	50438091	255,215,0	2	137,44	0,279
chr14	50439731	50439867	A-E	944	.	50439805	50439806	255,215,0	2	14,1	0,135
chr14	50527611	50528257	A-E	894	.	50527920	50527921	255,215,0	2	285,312	0,334
chr14	50988191	50988449	A-E	967	.	50988342	50988343	255,215,0	2	101,56	0,202
chr14	51865642	51865984	A-E	888	.	51865868	51865869	255,215,0	2	194,82	0,260
chr14	52119936	52120349	A-E	611	.	52120007	52120008	255,215,0	2	33,302	0,111
chr14	52339910	52340287	A-E	912	.	52340135	52340136	255,215,0	2	216,141	0,236
chr14	52544712	52544946	A-E	647	.	52544827	52544828	255,215,0	2	1,4	0,230
chr14	53020677	53020806	A-E	868	.	53020734	53020735	255,215,0	2	29,42	0,87
chr14	54075172	54075431	A-E	913	.	54075301	54075302	255,215,0	2	1,1	0,258
chr14	54465835	54466164	A-E	514	.	54465917	54465918	255,215,0	2	33,197	0,132
chr14	54573774	54574066	A-E	754	.	54573952	54573953	255,215,0	2	66,1	0,291
chr14	54902274	54902529	A-E	572	.	54902414	54902415	255,215,0	2	96,70	0,185
chr14	55152891	55153126	A-E	790	.	55153103	55153104	255,215,0	2	192,2	0,233
chr14	55544097	55544118	A-E	951	.	55544107	55544108	255,215,0	2	1,1	0,20
chr14	55564563	55564801	A-E	565	.	55564722	55564723	255,215,0	2	82,1	0,237
chr14	55569033	55569319	A-E	898	.	55569206	55569207	255,215,0	2	85,23	0,263
chr14	55584452	55585250	A-E	555	.	55584590	55584591	255,215,0	2	97,618	0,180
chr14	55587240	55587572	A-E	664	.	55587402	55587403	255,215,0	2	126,132	0,200
chr14	55589903	55590059	A-E	631	.	55589992	55589993	255,215,0	2	29,5	0,151
chr14	55592226	55592437	A-E	546	.	55592321	55592322	255,215,0	2	71,90	0,121
chr14	55592942	55593103	A-E	730	.	55593022	55593023	255,215,0	2	1,1	0,160
chr14	55593915	55594674	A-E	921	.	55594040	55594041	255,215,0	2	70,577	0,182
chr14	55921336	55921695	A-E	919	.	55921411	55921412	255,215,0	2	5,212	0,147
chr14	56045964	56046135	A-E	513	.	56045994	56045995	255,215,0	2	1,110	0,61
chr14	56274024	56274269	A-E	821	.	56274147	56274148	255,215,0	2	3,1	0,244
chr14	56800514	56800817	A-E	540	.	56800665	56800666	255,215,0	2	1,1	0,302
chr14	56806823	56806983	A-E	705	.	56806902	56806903	255,215,0	2	1,1	0,159
chr14	58637905	58638297	A-E	847	.	58638124	58638125	255,215,0	2	49,1	0,391
chr14	59216036	59216189	A-E	957	.	59216095	59216096	255,215,0	2	3,36	0,117
chr14	59656513	59656908	A-E	631	.	59656841	59656842	255,215,0	2	325,62	0,333
chr14	59742406	59742712	A-E	976	.	59742573	59742574	255,215,0	2	30,1	0,305
chr14	59949393	59949731	A-E	947	.	59949549	59949550	255,215,0	2	1,26	0,312
chr14	60618583	60618767	A-E	961	.	60618658	60618659	255,215,0	2	3,35	0,149
chr14	60778203	60778479	A-E	848	.	60778368	60778369	255,215,0	2	100,45	0,231
chr14	61570265	61570959	A-E	971	.	61570636	61570637	255,215,0	2	336,287	0,407
chr14	61645426	61645731	A-E	958	.	61645593	61645594	255,215,0	2	32,2	0,303
chr14	61928092	61928322	A-E	676	.	61928206	61928207	255,215,0	2	1,1	0,229
chr14	61933004	61933260	A-E	685	.	61933131	61933132	255,215,0	2	1,1	0,255
chr14	61939634	61940081	A-E	645	.	61939866	61939867	255,215,0	2	205,186	0,261
chr14	61946614	61946719	A-E	664	.	61946666	61946667	255,215,0	2	1,1	0,104
chr14	61960014	61960497	A-E	783	.	61960230	61960231	255,215,0	2	99,149	0,334
chr14	61983792	61983968	A-E	524	.	61983884	61983885	255,215,0	2	10,1	0,175
chr14	62025043	62025333	A-E	601	.	62025149	62025150	255,215,0	2	3,80	0,210
chr14	62026213	62026731	A-E	922	.	62026532	62026533	255,215,0	2	241,120	0,398
chr14	62052395	62052634	A-E	819	.	62052477	62052478	255,215,0	2	1,75	0,164
chr14	62082808	62083073	A-E	493	.	62082920	62082921	255,215,0	2	1,41	0,224
chr14	62129212	62129618	A-E	875	.	62129521	62129522	255,215,0	2	219,6	0,400
chr14	63159002	63159168	A-E	982	.	63159086	63159087	255,215,0	2	4,1	0,165
chr14	65148642	65149174	A-E	802	.	65148979	65148980	255,215,0	2	275,132	0,400
chr14	65172114	65172865	A-E	912	.	65172413	65172414	255,215,0	2	248,399	0,352
chr14	65193422	65193546	A-E	507	.	65193483	65193484	255,215,0	2	1,1	0,123
chr14	65224783	65224915	A-E	794	.	65224849	65224850	255,215,0	2	32,31	0,101
chr14	65229015	65229197	A-E	903	.	65229105	65229106	255,215,0	2	1,1	0,181
chr14	65705173	65705467	A-E	698	.	65705274	65705275	255,215,0	2	1,92	0,202
chr14	65801624	65801887	A-E	562	.	65801777	65801778	255,215,0	2	46,1	0,262
chr14	68408350	68408505	A-E	701	.	68408420	68408421	255,215,0	2	56,70	0,85
chr14	68604521	68604895	A-E	806	.	68604638	68604639	255,215,0	2	56,194	0,180
chr14	68607037	68607479	A-E	938	.	68607160	68607161	255,215,0	2	35,229	0,213
chr14	68658646	68658820	A-E	617	.	68658747	68658748	255,215,0	2	30,1	0,173
chr14	68677466	68677903	A-E	605	.	68677625	68677626	255,215,0	2	98,215	0,222
chr14	68699331	68699744	A-E	879	.	68699519	68699520	255,215,0	2	91,126	0,287
chr14	68712620	68712855	A-E	859	.	68712737	68712738	255,215,0	2	1,1	0,234
chr14	68933312	68933746	A-E	830	.	68933511	68933512	255,215,0	2	176,210	0,224
chr14	68943032	68943562	A-E	495	.	68943134	68943135	255,215,0	2	59,384	0,146
chr14	68987766	68987894	A-E	679	.	68987824	68987825	255,215,0	2	1,11	0,117
chr14	69013502	69013901	A-E	979	.	69013729	69013730	255,215,0	2	198,142	0,257
chr14	69065409	69066172	A-E	893	.	69065452	69065453	255,215,0	2	16,691	0,72
chr14	69162018	69162337	A-E	740	.	69162186	69162187	255,215,0	2	120,102	0,217
chr14	69169939	69170184	A-E	776	.	69170013	69170014	255,215,0	2	20,115	0,130
chr14	69281323	69281785	A-E	680	.	69281440	69281441	255,215,0	2	97,323	0,139
chr14	69417780	69418181	A-E	767	.	69417963	69417964	255,215,0	2	97,130	0,271
chr14	69472543	69472713	A-E	549	.	69472612	69472613	255,215,0	2	10,40	0,130
chr14	69516483	69516670	A-E	716	.	69516576	69516577	255,215,0	2	1,1	0,186
chr14	70110235	70110559	A-E	925	.	70110278	70110279	255,215,0	2	6,242	0,82
chr14	70465984	70466470	A-E	844	.	70466190	70466191	255,215,0	2	101,173	0,313
chr14	71838643	71839069	A-E	529	.	71838908	71838909	255,215,0	2	247,142	0,284
chr14	71839144	71839386	A-E	615	.	71839256	71839257	255,215,0	2	33,50	0,192
chr14	72021992	72022911	A-E	552	.	72022767	72022768	255,215,0	2	654,21	0,898
chr14	74207610	74207866	A-E	906	.	74207659	74207660	255,215,0	2	1,157	0,99
chr14	74208106	74208498	A-E	867	.	74208297	74208298	255,215,0	2	1,10	0,382
chr14	74224542	74224784	A-E	605	.	74224662	74224663	255,215,0	2	1,1	0,241
chr14	74868763	74868996	A-E	582	.	74868886	74868887	255,215,0	2	43,29	0,204
chr14	75038441	75039020	A-E	718	.	75038724	75038725	255,215,0	2	222,234	0,345
chr14	75086409	75086922	A-E	779	.	75086552	75086553	255,215,0	2	86,311	0,202
chr14	75087327	75087770	A-E	930	.	75087538	75087539	255,215,0	2	76,96	0,347
chr14	75765697	75765964	A-E	930	.	75765860	75765861	255,215,0	2	89,29	0,238
chr14	76002139	76002648	A-E	983	.	76002336	76002337	255,215,0	2	149,263	0,246
chr14	76027371	76027398	A-E	876	.	76027384	76027385	255,215,0	2	1,1	0,26
chr14	77277377	77277692	A-E	570	.	77277534	77277535	255,215,0	2	1,1	0,314
chr14	77384574	77384777	A-E	929	.	77384607	77384608	255,215,0	2	1,137	0,66
chr14	77384980	77385465	A-E	926	.	77385223	77385224	255,215,0	2	95,93	0,392
chr14	77422240	77422571	A-E	953	.	77422457	77422458	255,215,0	2	199,94	0,237
chr14	77423763	77424258	A-E	950	.	77424191	77424192	255,215,0	2	366,3	0,492
chr14	77425025	77425260	A-E	685	.	77425131	77425132	255,215,0	2	62,83	0,152
chr14	77427398	77427552	A-E	931	.	77427468	77427469	255,215,0	2	36,49	0,105
chr14	77500544	77500911	A-E	793	.	77500764	77500765	255,215,0	2	76,1	0,366
chr14	77509664	77510215	A-E	592	.	77509839	77509840	255,215,0	2	171,370	0,181
chr14	77780620	77780713	A-E	991	.	77780666	77780667	255,215,0	2	1,1	0,92
chr14	78129695	78129950	A-E	616	.	78129825	78129826	255,215,0	2	7,1	0,254
chr14	80050129	80050354	A-E	949	.	80050305	80050306	255,215,0	2	130,1	0,224
chr14	80051183	80051363	A-E	972	.	80051264	80051265	255,215,0	2	1,17	0,163
chr14	81088140	81088388	A-E	988	.	81088235	81088236	255,215,0	2	1,57	0,191
chr14	81462656	81462921	A-E	657	.	81462743	81462744	255,215,0	2	2,91	0,174
chr14	81867255	81867616	A-E	978	.	81867434	81867435	255,215,0	2	143,145	0,216
chr14	81867886	81868104	A-E	954	.	81867968	81867969	255,215,0	2	38,91	0,127
chr14	81868469	81868528	A-E	565	.	81868518	81868519	255,215,0	2	43,2	0,57
chr14	85881762	85881957	A-E	932	.	85881955	85881956	255,215,0	2	193,1	0,194
chr14	86053629	86053936	A-E	552	.	86053650	86053651	255,215,0	2	1,265	0,42
chr14	86073952	86074255	A-E	915	.	86074108	86074109	255,215,0	2	118,108	0,195
chr14	88336279	88336528	A-E	538	.	88336448	88336449	255,215,0	2	91,1	0,248
chr14	89466992	89467193	A-E	825	.	89467100	89467101	255,215,0	2	17,1	0,200
chr14	90553823	90554142	A-E	585	.	90553942	90553943	255,215,0	2	1,81	0,238
chr14	91090658	91091172	A-E	727	.	91090731	91090732	255,215,0	2	25,392	0,122
chr14	91224328	91224362	A-E	530	.	91224342	91224343	255,215,0	2	1,5	0,29
chr14	91528012	91528136	A-E	518	.	91528073	91528074	255,215,0	2	1,1	0,123
chr14	91827435	91827790	A-E	482	.	91827658	91827659	255,215,0	2	126,34	0,321
chr14	92446493	92446853	A-E	975	.	92446679	92446680	255,215,0	2	101,87	0,273
chr14	92970203	92970533	A-E	827	.	92970301	92970302	255,215,0	2	35,167	0,163
chr14	93192576	93192808	A-E	903	.	93192661	93192662	255,215,0	2	54,115	0,117
chr14	93252078	93252440	A-E	495	.	93252260	93252261	255,215,0	2	5,1	0,361
chr14	93312795	93313160	A-E	615	.	93313010	93313011	255,215,0	2	162,96	0,269
chr14	93510584	93510744	A-E	982	.	93510685	93510686	255,215,0	2	83,40	0,120
chr14	93569992	93570233	A-E	843	.	93570209	93570210	255,215,0	2	195,1	0,240
chr14	94429465	94429837	A-E	780	.	94429619	94429620	255,215,0	2	67,130	0,242
chr14	95065322	95065753	A-E	517	.	95065522	95065523	255,215,0	2	3,32	0,399
chr14	95066800	95067322	A-E	864	.	95067073	95067074	255,215,0	2	158,133	0,389
chr14	95731733	95732288	A-E	992	.	95732035	95732036	255,215,0	2	284,233	0,322
chr14	96012218	96012367	A-E	983	.	96012291	96012292	255,215,0	2	1,3	0,146
chr14	96570939	96571330	A-E	833	.	96571108	96571109	255,215,0	2	1,52	0,339
chr14	96739430	96739734	A-E	965	.	96739581	96739582	255,215,0	2	1,1	0,303
chr14	99423594	99423887	A-E	785	.	99423721	99423722	255,215,0	2	114,151	0,142
chr14	100029558	100029810	A-E	815	.	100029706	100029707	255,215,0	2	50,5	0,247
chr14	100040610	100041006	A-E	901	.	100040946	100040947	255,215,0	2	279,1	0,395
chr14	100068632	100068970	A-E	954	.	100068686	100068687	255,215,0	2	1,230	0,108
chr14	100497913	100498157	A-E	987	.	100498034	100498035	255,215,0	2	1,2	0,242
chr14	100807709	100808060	A-E	977	.	100808025	100808026	255,215,0	2	307,25	0,326
chr14	100889838	100890227	A-E	827	.	100890040	100890041	255,215,0	2	29,12	0,377
chr14	100901180	100901603	A-E	577	.	100901492	100901493	255,215,0	2	262,59	0,364
chr14	101454914	101455185	A-E	572	.	101454974	101454975	255,215,0	2	1,151	0,120
chr14	102172620	102172772	A-E	691	.	102172675	102172676	255,215,0	2	26,66	0,86
chr14	102226478	102227031	A-E	737	.	102226823	102226824	255,215,0	2	331,192	0,361
chr14	102277268	102277494	A-E	658	.	102277346	102277347	255,215,0	2	65,134	0,92
chr14	102438747	102439113	A-E	974	.	102438817	102438818	255,215,0	2	22,246	0,120
chr14	103557952	103558007	A-E	553	.	103557979	103557980	255,215,0	2	1,1	0,54
chr14	103575159	103575514	A-E	878	.	103575438	103575439	255,215,0	2	246,42	0,313
chr14	103577820	103578081	A-E	864	.	103577990	103577991	255,215,0	2	82,1	0,260
chr14	103584331	103584767	A-E	560	.	103584435	103584436	255,215,0	2	40,267	0,169
chr14	103672309	103672597	A-E	936	.	103672448	103672449	255,215,0	2	1,9	0,279
chr14	103726827	103727460	A-E	637	.	103727138	103727139	255,215,0	2	301,311	0,322
chr14	103884711	103885085	A-E	618	.	103884988	103884989	255,215,0	2	233,52	0,322
chr14	105144100	105144955	A-E	821	.	105144116	105144117	255,215,0	2	4,826	0,29
chr14	105433766	105434012	A-E	923	.	105433863	105433864	255,215,0	2	2,52	0,194
chr14	105434660	105434907	A-E	872	.	105434733	105434734	255,215,0	2	16,116	0,131
chr14	105435117	105435479	A-E	841	.	105435280	105435281	255,215,0	2	144,178	0,184
chr15	30216999	30217403	A-E	665	.	30217069	30217070	255,215,0	2	1,264	0,140
chr15	31617195	31617521	A-E	532	.	31617243	31617244	255,215,0	2	1,230	0,96
chr15	31620735	31621235	A-E	696	.	31621016	31621017	255,215,0	2	197,134	0,366
chr15	31689645	31689781	A-E	852	.	31689724	31689725	255,215,0	2	68,45	0,91
chr15	31690304	31690476	A-E	645	.	31690389	31690390	255,215,0	2	1,1	0,171
chr15	31697812	31698002	A-E	740	.	31697894	31697895	255,215,0	2	1,25	0,165
chr15	31757580	31757887	A-E	505	.	31757713	31757714	255,215,0	2	1,41	0,266
chr15	32962221	32962756	A-E	731	.	32962660	32962661	255,215,0	2	346,1	0,534
chr15	32974763	32975144	A-E	519	.	32974960	32974961	255,215,0	2	137,123	0,258
chr15	33148173	33148432	A-E	898	.	33148369	33148370	255,215,0	2	136,1	0,258
chr15	33418806	33419006	A-E	876	.	33418853	33418854	255,215,0	2	1,105	0,95
chr15	33494122	33494379	A-E	910	.	33494250	33494251	255,215,0	2	76,76	0,181
chr15	35599049	35599138	A-E	806	.	35599101	35599102	255,215,0	2	18,1	0,88
chr15	35989992	35990298	A-E	839	.	35990144	35990145	255,215,0	2	1,1	0,305
chr15	36720333	36720777	A-E	979	.	36720653	36720654	255,215,0	2	253,55	0,389
chr15	39420923	39421276	A-E	606	.	39421055	39421056	255,215,0	2	100,188	0,165
chr15	39425474	39425830	A-E	573	.	39425674	39425675	255,215,0	2	141,95	0,261
chr15	39432291	39432412	A-E	711	.	39432367	39432368	255,215,0	2	37,5	0,116
chr15	39484062	39484453	A-E	641	.	39484281	39484282	255,215,0	2	49,1	0,390
chr15	39494999	39495184	A-E	713	.	39495093	39495094	255,215,0	2	5,1	0,184
chr15	39593792	39594300	A-E	435	.	39594107	39594108	255,215,0	2	212,88	0,420
chr15	39683457	39683798	A-E	988	.	39683638	39683639	255,215,0	2	103,80	0,261
chr15	39685855	39686105	A-E	607	.	39686011	39686012	255,215,0	2	64,1	0,249
chr15	39696909	39697463	A-E	948	.	39697287	39697288	255,215,0	2	369,165	0,389
chr15	39722195	39722553	A-E	615	.	39722497	39722498	255,215,0	2	253,5	0,353
chr15	39916943	39917393	A-E	733	.	39917177	39917178	255,215,0	2	229,210	0,240
chr15	40180090	40180249	A-E	795	.	40180215	40180216	255,215,0	2	93,1	0,158
chr15	40337433	40337595	A-E	946	.	40337463	40337464	255,215,0	2	1,101	0,61
chr15	40339886	40340243	A-E	834	.	40340061	40340062	255,215,0	2	147,152	0,205
chr15	40385571	40385715	A-E	805	.	40385642	40385643	255,215,0	2	1,1	0,143
chr15	40391032	40391342	A-E	955	.	40391132	40391133	255,215,0	2	68,176	0,134
chr15	40395466	40395787	A-E	971	.	40395612	40395613	255,215,0	2	1,28	0,293
chr15	40397040	40397227	A-E	927	.	40397202	40397203	255,215,0	2	139,1	0,186
chr15	40397293	40397725	A-E	508	.	40397604	40397605	255,215,0	2	264,72	0,360
chr15	41138213	41138409	A-E	927	.	41138268	41138269	255,215,0	2	1,86	0,110
chr15	41139695	41139794	A-E	735	.	41139737	41139738	255,215,0	2	23,36	0,63
chr15	41852021	41852342	A-E	604	.	41852129	41852130	255,215,0	2	78,182	0,139
chr15	42221521	42221787	A-E	738	.	42221670	42221671	255,215,0	2	102,69	0,197
chr15	42226071	42226526	A-E	868	.	42226164	42226165	255,215,0	2	57,324	0,131
chr15	42349424	42349982	A-E	871	.	42349742	42349743	255,215,0	2	269,189	0,369
chr15	45004703	45005017	A-E	521	.	45004886	45004887	255,215,0	2	181,127	0,187
chr15	45005185	45005759	A-E	650	.	45005375	45005376	255,215,0	2	181,374	0,200
chr15	45076532	45076874	A-E	962	.	45076593	45076594	255,215,0	2	11,229	0,113
chr15	45737363	45738279	A-E	893	.	45737764	45737765	255,215,0	2	305,418	0,498
chr15	45746745	45747578	A-E	858	.	45747237	45747238	255,215,0	2	465,312	0,521
chr15	45929603	45930187	A-E	791	.	45929916	45929917	255,215,0	2	296,252	0,332
chr15	45932818	45933115	A-E	834	.	45932935	45932936	255,215,0	2	45,107	0,190
chr15	45933530	45934014	A-E	607	.	45933605	45933606	255,215,0	2	24,356	0,128
chr15	48975243	48975418	A-E	937	.	48975259	48975260	255,215,0	2	1,142	0,33
chr15	49217829	49218211	A-E	956	.	49218107	49218108	255,215,0	2	226,51	0,331
chr15	49268018	49268116	A-E	749	.	49268066	49268067	255,215,0	2	1,1	0,97
chr15	49785048	49785439	A-E	799	.	49785237	49785238	255,215,0	2	8,20	0,371
chr15	49967299	49967495	A-E	875	.	49967407	49967408	255,215,0	2	23,1	0,195
chr15	50408630	50408976	A-E	659	.	50408932	50408933	255,215,0	2	286,27	0,319
chr15	50426655	50427246	A-E	931	.	50427086	50427087	255,215,0	2	410,137	0,454
chr15	51169242	51169420	A-E	811	.	51169338	51169339	255,215,0	2	17,1	0,177
[truncated: 4,435 more rows]
