# Supplementary material for: Genome-wide prediction of cis-regulatory regions using supervised deep learning methods
Source: BMC Bioinformatics. 2018 May 31;19:202. doi: 10.1186/s12859-018-2187-1 (PMC5984344; doi:10.1186/s12859-018-2187-1)
Supplement: Supplementary file 3 — Predictions on CAGE supported bidirectional loci. AiA: Active in the FANTOM Enhancer Atlas; IiA: Inactive in the FANTOM Enhancer Atlas; NiA: Not included in the FANTOM Enhancer Atlas; Specific: Predicted cell-specific A-Es. (ZIP 4820 kb) [file 12859_2018_2187_MOESM3_ESM.zip › additional_file3/HelaS3_A-E_Specific.bed]

chr1	858690	859159	A-E	790	.	858712	858713	128,128,128	2	1,424	0,45
chr1	941791	942135	A-E	611	.	942081	942082	128,128,128	2	238,1	0,343
chr1	2140151	2140337	A-E	828	.	2140251	2140252	128,128,128	2	17,1	0,185
chr1	3398864	3399114	A-E	627	.	3399051	3399052	128,128,128	2	126,1	0,249
chr1	3420761	3421065	A-E	923	.	3420919	3420920	128,128,128	2	134,120	0,184
chr1	3421438	3421558	A-E	971	.	3421505	3421506	128,128,128	2	17,1	0,119
chr1	3463934	3464260	A-E	948	.	3464144	3464145	128,128,128	2	139,44	0,282
chr1	6855984	6856221	A-E	841	.	6856006	6856007	128,128,128	2	1,193	0,44
chr1	7327634	7328033	A-E	944	.	7327872	7327873	128,128,128	2	79,1	0,398
chr1	8261058	8261575	A-E	845	.	8261408	8261409	128,128,128	2	332,148	0,369
chr1	8263853	8264184	A-E	910	.	8264018	8264019	128,128,128	2	1,1	0,330
chr1	8264458	8264788	A-E	878	.	8264712	8264713	128,128,128	2	182,2	0,328
chr1	9293549	9293739	A-E	816	.	9293590	9293591	128,128,128	2	1,108	0,82
chr1	9927472	9927774	A-E	523	.	9927622	9927623	128,128,128	2	1,1	0,301
chr1	10784192	10784484	A-E	973	.	10784351	10784352	128,128,128	2	29,1	0,291
chr1	10960432	10960567	A-E	766	.	10960497	10960498	128,128,128	2	1,4	0,131
chr1	10961413	10961655	A-E	976	.	10961548	10961549	128,128,128	2	30,1	0,241
chr1	12599928	12600179	A-E	508	.	12600027	12600028	128,128,128	2	11,63	0,188
chr1	12600525	12600853	A-E	605	.	12600636	12600637	128,128,128	2	1,106	0,222
chr1	15664307	15664455	A-E	502	.	15664337	15664338	128,128,128	2	19,105	0,43
chr1	15673118	15673422	A-E	613	.	15673269	15673270	128,128,128	2	1,1	0,303
chr1	15786440	15786713	A-E	817	.	15786641	15786642	255,215,0	2	136,5	0,268
chr1	15947326	15947695	A-E	692	.	15947510	15947511	128,128,128	2	1,1	0,368
chr1	16005275	16005436	A-E	716	.	16005283	16005284	128,128,128	2	1,145	0,16
chr1	17518130	17518260	A-E	807	.	17518141	17518142	255,215,0	2	8,114	0,16
chr1	17518941	17519138	A-E	798	.	17519053	17519054	255,215,0	2	39,10	0,187
chr1	17539551	17539607	A-E	869	.	17539556	17539557	128,128,128	2	1,46	0,10
chr1	19814311	19814587	A-E	666	.	19814447	19814448	128,128,128	2	1,3	0,273
chr1	20930711	20931037	A-E	871	.	20930890	20930891	128,128,128	2	155,122	0,204
chr1	21643831	21644195	A-E	879	.	21643954	21643955	128,128,128	2	119,235	0,129
chr1	21663991	21664182	A-E	908	.	21664144	21664145	128,128,128	2	151,35	0,156
chr1	22094900	22095074	A-E	980	.	22094986	22094987	255,215,0	2	1,1	0,173
chr1	23542417	23542518	A-E	930	.	23542467	23542468	128,128,128	2	1,1	0,100
chr1	23852428	23852818	A-E	718	.	23852635	23852636	128,128,128	2	26,1	0,389
chr1	24223686	24223901	A-E	856	.	24223734	24223735	128,128,128	2	1,118	0,97
chr1	24519628	24519970	A-E	852	.	24519646	24519647	128,128,128	2	1,306	0,36
chr1	25074073	25074178	A-E	735	.	25074130	25074131	128,128,128	2	11,1	0,104
chr1	25281668	25281921	A-E	618	.	25281753	25281754	128,128,128	2	16,97	0,156
chr1	25344029	25344296	A-E	922	.	25344109	25344110	128,128,128	2	52,157	0,110
chr1	25349371	25349893	A-E	585	.	25349538	25349539	128,128,128	2	162,349	0,173
chr1	26022319	26022793	A-E	952	.	26022554	26022555	128,128,128	2	210,212	0,262
chr1	26123444	26123824	A-E	699	.	26123739	26123740	128,128,128	2	216,4	0,376
chr1	26420880	26421124	A-E	940	.	26421001	26421002	255,215,0	2	1,1	0,243
chr1	26683687	26684084	A-E	533	.	26683889	26683890	128,128,128	2	9,1	0,396
chr1	27188560	27188835	A-E	801	.	27188683	27188684	128,128,128	2	1,28	0,247
chr1	27336678	27336931	A-E	756	.	27336803	27336804	128,128,128	2	1,3	0,250
chr1	27518479	27518500	A-E	677	.	27518488	27518489	128,128,128	2	1,3	0,18
chr1	27519342	27519481	A-E	859	.	27519411	27519412	255,215,0	2	1,1	0,138
chr1	27917739	27917877	A-E	944	.	27917813	27917814	128,128,128	2	12,1	0,137
chr1	27976905	27977430	A-E	884	.	27977240	27977241	255,215,0	2	261,115	0,410
chr1	28578296	28578325	A-E	635	.	28578310	28578311	128,128,128	2	1,1	0,28
chr1	28736467	28736498	A-E	687	.	28736482	28736483	255,215,0	2	1,1	0,30
chr1	31271110	31271203	A-E	513	.	31271156	31271157	255,215,0	2	1,1	0,92
chr1	31271573	31271754	A-E	715	.	31271650	31271651	128,128,128	2	4,30	0,151
chr1	32178476	32178689	A-E	863	.	32178685	32178686	128,128,128	2	207,1	0,212
chr1	33500817	33500865	A-E	560	.	33500842	33500843	128,128,128	2	4,1	0,47
chr1	33685276	33685676	A-E	917	.	33685469	33685470	128,128,128	2	1,13	0,387
chr1	35208387	35208476	A-E	652	.	35208437	35208438	255,215,0	2	14,1	0,88
chr1	35811471	35811605	A-E	923	.	35811501	35811502	128,128,128	2	1,73	0,61
chr1	36877554	36877832	A-E	862	.	36877692	36877693	255,215,0	2	5,6	0,272
chr1	37169397	37169618	A-E	966	.	37169482	37169483	255,215,0	2	61,110	0,111
chr1	37963580	37963746	A-E	874	.	37963662	37963663	128,128,128	2	1,1	0,165
chr1	38460822	38461070	A-E	927	.	38460945	38460946	128,128,128	2	1,1	0,247
chr1	41367669	41367867	A-E	941	.	41367800	41367801	128,128,128	2	69,3	0,195
chr1	41825927	41826139	A-E	861	.	41826061	41826062	128,128,128	2	64,7	0,205
chr1	41885108	41885337	A-E	845	.	41885222	41885223	128,128,128	2	1,1	0,228
chr1	42366364	42366624	A-E	846	.	42366513	42366514	128,128,128	2	90,50	0,210
chr1	43150309	43150677	A-E	716	.	43150373	43150374	128,128,128	2	1,240	0,128
chr1	43402778	43403133	A-E	758	.	43403048	43403049	128,128,128	2	213,27	0,328
chr1	43760174	43760222	A-E	946	.	43760210	43760211	128,128,128	2	27,1	0,47
chr1	44023345	44023711	A-E	552	.	44023412	44023413	255,215,0	2	1,232	0,134
chr1	44240162	44240471	A-E	842	.	44240216	44240217	128,128,128	2	2,201	0,108
chr1	44338102	44338268	A-E	874	.	44338176	44338177	128,128,128	2	1,18	0,148
chr1	44378405	44378587	A-E	835	.	44378507	44378508	128,128,128	2	44,21	0,161
chr1	44692988	44693156	A-E	659	.	44693051	44693052	255,215,0	2	26,67	0,101
chr1	45195062	45195154	A-E	782	.	45195108	45195109	255,215,0	2	3,1	0,91
chr1	45670767	45670868	A-E	966	.	45670820	45670821	128,128,128	2	8,2	0,99
chr1	45990749	45991039	A-E	796	.	45990945	45990946	128,128,128	2	104,1	0,289
chr1	48224075	48224507	A-E	937	.	48224158	48224159	128,128,128	2	42,306	0,126
chr1	48515615	48515747	A-E	898	.	48515670	48515671	128,128,128	2	34,54	0,78
chr1	49038282	49038602	A-E	884	.	49038502	49038503	128,128,128	2	123,1	0,319
chr1	49397467	49397500	A-E	961	.	49397483	49397484	128,128,128	2	1,1	0,32
chr1	51445633	51445976	A-E	774	.	51445804	51445805	255,215,0	2	1,1	0,342
chr1	52110368	52110491	A-E	725	.	52110429	52110430	128,128,128	2	1,1	0,122
chr1	53482500	53482782	A-E	590	.	53482640	53482641	128,128,128	2	1,1	0,281
chr1	53601216	53601312	A-E	612	.	53601264	53601265	255,215,0	2	4,3	0,93
chr1	54739679	54739787	A-E	982	.	54739709	54739710	255,215,0	2	1,47	0,61
chr1	54875187	54875373	A-E	993	.	54875226	54875227	255,215,0	2	1,108	0,78
chr1	55411305	55411465	A-E	783	.	55411370	55411371	128,128,128	2	1,29	0,131
chr1	55418708	55418921	A-E	649	.	55418810	55418811	128,128,128	2	8,15	0,198
chr1	55461973	55462255	A-E	613	.	55462114	55462115	255,215,0	2	2,1	0,281
chr1	55506956	55507037	A-E	708	.	55506996	55506997	128,128,128	2	1,1	0,80
chr1	55909250	55909597	A-E	593	.	55909488	55909489	128,128,128	2	131,1	0,346
chr1	56184456	56184884	A-E	855	.	56184685	56184686	128,128,128	2	42,10	0,418
chr1	56974162	56974535	A-E	613	.	56974380	56974381	128,128,128	2	171,106	0,267
chr1	57042744	57043185	A-E	902	.	57043023	57043024	128,128,128	2	203,84	0,357
chr1	57043287	57044160	A-E	951	.	57043620	57043621	128,128,128	2	311,516	0,357
chr1	57984368	57984560	A-E	881	.	57984407	57984408	128,128,128	2	1,113	0,79
chr1	57985042	57985102	A-E	861	.	57985070	57985071	128,128,128	2	1,4	0,56
chr1	59394323	59394565	A-E	919	.	59394422	59394423	255,215,0	2	4,46	0,196
chr1	59495421	59495772	A-E	789	.	59495710	59495711	128,128,128	2	229,1	0,350
chr1	59892933	59893062	A-E	946	.	59892953	59892954	255,215,0	2	1,88	0,41
chr1	59910700	59911009	A-E	706	.	59910819	59910820	128,128,128	2	1,70	0,239
chr1	62542241	62542264	A-E	540	.	62542251	62542252	255,215,0	2	1,2	0,21
chr1	62773248	62773553	A-E	928	.	62773400	62773401	128,128,128	2	1,1	0,304
chr1	62822173	62822473	A-E	899	.	62822318	62822319	128,128,128	2	68,76	0,224
chr1	64127998	64128504	A-E	964	.	64128153	64128154	128,128,128	2	143,337	0,169
chr1	65414892	65415081	A-E	603	.	65415056	65415057	128,128,128	2	142,1	0,188
chr1	66714465	66714786	A-E	891	.	66714642	66714643	128,128,128	2	98,64	0,257
chr1	66724458	66724790	A-E	953	.	66724561	66724562	128,128,128	2	1,125	0,207
chr1	66728047	66728190	A-E	970	.	66728183	66728184	128,128,128	2	131,1	0,142
chr1	66736293	66736539	A-E	890	.	66736357	66736358	128,128,128	2	11,127	0,119
chr1	66737013	66737268	A-E	758	.	66737092	66737093	128,128,128	2	4,99	0,156
chr1	66737653	66738054	A-E	769	.	66737694	66737695	128,128,128	2	1,319	0,82
chr1	66747978	66748387	A-E	886	.	66748104	66748105	128,128,128	2	74,229	0,180
chr1	66757072	66757442	A-E	899	.	66757256	66757257	128,128,128	2	1,1	0,369
chr1	67893161	67893491	A-E	861	.	67893378	67893379	128,128,128	2	107,1	0,329
chr1	68118588	68118809	A-E	677	.	68118773	68118774	255,215,0	2	152,1	0,220
chr1	78567287	78567595	A-E	896	.	78567374	78567375	128,128,128	2	12,144	0,164
chr1	79154444	79154658	A-E	791	.	79154580	79154581	128,128,128	2	60,1	0,213
chr1	84621935	84622234	A-E	834	.	84622084	84622085	128,128,128	2	2,1	0,298
chr1	84893957	84893994	A-E	829	.	84893975	84893976	128,128,128	2	2,1	0,36
chr1	85164684	85164910	A-E	555	.	85164796	85164797	255,215,0	2	1,1	0,225
chr1	85313015	85313206	A-E	909	.	85313126	85313127	128,128,128	2	35,3	0,188
chr1	87311891	87312243	A-E	873	.	87312066	87312067	128,128,128	2	1,1	0,351
chr1	89240079	89240319	A-E	861	.	89240197	89240198	128,128,128	2	1,4	0,236
chr1	89739985	89740544	A-E	903	.	89740196	89740197	128,128,128	2	187,322	0,237
chr1	90274070	90274340	A-E	772	.	90274209	90274210	128,128,128	2	11,1	0,269
chr1	90289247	90289293	A-E	986	.	90289269	90289270	255,215,0	2	1,1	0,45
chr1	90466598	90466642	A-E	816	.	90466619	90466620	128,128,128	2	1,1	0,43
chr1	92048213	92048455	A-E	575	.	92048329	92048330	128,128,128	2	1,9	0,233
chr1	92196214	92196626	A-E	690	.	92196447	92196448	255,215,0	2	169,113	0,299
chr1	92198149	92198440	A-E	994	.	92198226	92198227	255,215,0	2	2,137	0,154
chr1	92201825	92202076	A-E	865	.	92201950	92201951	128,128,128	2	1,1	0,250
chr1	92295673	92296022	A-E	914	.	92295847	92295848	128,128,128	2	1,1	0,348
chr1	94089710	94089715	A-E	915	.	94089712	94089713	128,128,128	2	1,1	0,4
chr1	94130951	94131239	A-E	597	.	94131094	94131095	128,128,128	2	1,1	0,287
chr1	94160495	94160662	A-E	964	.	94160586	94160587	128,128,128	2	17,1	0,166
chr1	94224034	94224429	A-E	844	.	94224105	94224106	128,128,128	2	15,266	0,129
chr1	94224546	94224929	A-E	926	.	94224683	94224684	128,128,128	2	46,153	0,230
chr1	95008693	95008821	A-E	960	.	95008773	95008774	128,128,128	2	34,1	0,127
chr1	95028441	95028830	A-E	944	.	95028549	95028550	128,128,128	2	1,172	0,217
chr1	95063321	95063608	A-E	917	.	95063417	95063418	128,128,128	2	1,94	0,193
chr1	95107584	95108052	A-E	909	.	95107917	95107918	128,128,128	2	275,75	0,393
chr1	95112003	95112217	A-E	819	.	95112109	95112110	128,128,128	2	1,1	0,213
chr1	95484241	95484316	A-E	970	.	95484278	95484279	128,128,128	2	1,1	0,74
chr1	96208444	96208679	A-E	871	.	96208503	96208504	128,128,128	2	1,116	0,119
chr1	97331396	97331825	A-E	767	.	97331593	97331594	128,128,128	2	1,34	0,395
chr1	97559749	97560125	A-E	907	.	97559944	97559945	128,128,128	2	16,1	0,375
chr1	98315619	98315765	A-E	893	.	98315701	98315702	128,128,128	2	26,6	0,140
chr1	100138206	100138591	A-E	945	.	100138310	100138311	128,128,128	2	39,214	0,171
chr1	100140321	100140582	A-E	861	.	100140448	100140449	128,128,128	2	1,7	0,254
chr1	100506335	100506338	A-E	700	.	100506336	100506337	128,128,128	2	1,1	0,2
chr1	100820585	100820838	A-E	520	.	100820682	100820683	128,128,128	2	92,150	0,103
chr1	101202267	101202571	A-E	955	.	101202417	101202418	128,128,128	2	3,5	0,299
chr1	101666298	101666377	A-E	921	.	101666321	101666322	128,128,128	2	1,33	0,46
chr1	109079557	109079899	A-E	737	.	109079742	109079743	255,215,0	2	32,3	0,339
chr1	109093990	109094408	A-E	716	.	109094277	109094278	128,128,128	2	247,90	0,328
chr1	109128797	109129190	A-E	819	.	109128896	109128897	128,128,128	2	84,278	0,115
chr1	109133120	109133338	A-E	955	.	109133231	109133232	128,128,128	2	99,94	0,124
chr1	109134248	109134380	A-E	926	.	109134273	109134274	128,128,128	2	1,81	0,51
chr1	109134609	109134927	A-E	783	.	109134860	109134861	128,128,128	2	187,1	0,317
chr1	110363861	110364229	A-E	582	.	110364028	110364029	128,128,128	2	144,176	0,192
chr1	110364881	110365302	A-E	984	.	110365224	110365225	255,215,0	2	277,10	0,411
chr1	110406868	110407271	A-E	861	.	110407020	110407021	255,215,0	2	46,144	0,259
chr1	110443259	110443410	A-E	750	.	110443323	110443324	128,128,128	2	1,23	0,128
chr1	110963862	110964269	A-E	891	.	110963970	110963971	255,215,0	2	36,225	0,182
chr1	110976504	110976901	A-E	789	.	110976672	110976673	255,215,0	2	109,168	0,229
chr1	112901525	112901779	A-E	905	.	112901651	112901652	128,128,128	2	1,1	0,253
chr1	114997819	114998047	A-E	572	.	114997989	114997990	255,215,0	2	123,9	0,219
chr1	115050901	115051300	A-E	586	.	115051245	115051246	128,128,128	2	291,1	0,398
chr1	115782991	115783256	A-E	970	.	115783112	115783113	128,128,128	2	1,23	0,242
chr1	115873164	115873576	A-E	931	.	115873408	115873409	128,128,128	2	174,96	0,316
chr1	115875771	115876223	A-E	917	.	115876201	115876202	128,128,128	2	410,1	0,451
chr1	116039640	116039989	A-E	847	.	116039910	116039911	128,128,128	2	195,2	0,347
chr1	116221756	116221883	A-E	611	.	116221819	116221820	128,128,128	2	1,1	0,126
chr1	116291091	116291334	A-E	889	.	116291214	116291215	128,128,128	2	5,1	0,242
chr1	116652137	116652418	A-E	886	.	116652277	116652278	128,128,128	2	1,1	0,280
chr1	117030831	117031034	A-E	945	.	117030888	117030889	128,128,128	2	1,89	0,114
chr1	117080047	117080432	A-E	808	.	117080231	117080232	128,128,128	2	25,41	0,344
chr1	117111804	117112156	A-E	801	.	117112089	117112090	128,128,128	2	227,7	0,345
chr1	117132073	117132239	A-E	733	.	117132153	117132154	128,128,128	2	12,17	0,149
chr1	117619913	117620299	A-E	921	.	117620135	117620136	128,128,128	2	60,1	0,385
chr1	118155568	118155679	A-E	901	.	118155578	118155579	255,215,0	2	2,92	0,19
chr1	120530218	120530524	A-E	940	.	120530430	120530431	128,128,128	2	212,93	0,213
chr1	145435103	145435641	A-E	538	.	145435220	145435221	128,128,128	2	88,391	0,147
chr1	147072793	147072971	A-E	544	.	147072881	147072882	128,128,128	2	1,1	0,177
chr1	147721223	147721375	A-E	816	.	147721280	147721281	128,128,128	2	5,42	0,110
chr1	149816287	149817606	A-E	576	.	149817165	149817166	128,128,128	2	823,385	0,934
chr1	150592182	150592667	A-E	966	.	150592571	150592572	255,215,0	2	348,54	0,431
chr1	151168297	151168505	A-E	656	.	151168390	151168391	128,128,128	2	1,21	0,187
chr1	151579004	151579225	A-E	866	.	151579122	151579123	128,128,128	2	21,4	0,217
chr1	151802687	151802699	A-E	761	.	151802692	151802693	128,128,128	2	1,1	0,11
chr1	151809390	151809745	A-E	743	.	151809545	151809546	128,128,128	2	4,48	0,307
chr1	151913815	151914271	A-E	793	.	151914053	151914054	128,128,128	2	191,169	0,287
chr1	151916920	151917624	A-E	803	.	151917270	151917271	128,128,128	2	342,344	0,360
chr1	151918898	151919222	A-E	600	.	151919023	151919024	128,128,128	2	113,185	0,139
chr1	151952953	151953143	A-E	963	.	151953047	151953048	128,128,128	2	1,1	0,189
chr1	152023808	152023922	A-E	548	.	152023864	152023865	128,128,128	2	1,1	0,113
chr1	153337774	153338142	A-E	828	.	153337962	153337963	128,128,128	2	101,92	0,276
chr1	153515520	153515695	A-E	506	.	153515622	153515623	255,215,0	2	34,3	0,172
chr1	153550279	153550357	A-E	809	.	153550317	153550318	128,128,128	2	1,1	0,77
chr1	154397743	154397997	A-E	951	.	154397804	154397805	128,128,128	2	3,133	0,121
chr1	154404002	154404256	A-E	554	.	154404109	154404110	128,128,128	2	71,110	0,144
chr1	154405619	154406249	A-E	870	.	154405787	154405788	128,128,128	2	102,395	0,235
chr1	154582047	154582244	A-E	758	.	154582144	154582145	128,128,128	2	1,3	0,194
chr1	156480721	156480806	A-E	903	.	156480763	156480764	128,128,128	2	1,1	0,84
chr1	156679562	156679883	A-E	880	.	156679726	156679727	128,128,128	2	9,1	0,320
chr1	159886226	159886307	A-E	627	.	159886266	159886267	128,128,128	2	1,1	0,80
chr1	159887185	159887340	A-E	688	.	159887283	159887284	128,128,128	2	71,29	0,126
chr1	163006587	163006657	A-E	928	.	163006632	163006633	128,128,128	2	23,1	0,69
chr1	164572243	164572418	A-E	982	.	164572246	164572247	128,128,128	2	1,169	0,6
chr1	164591730	164592081	A-E	953	.	164591783	164591784	128,128,128	2	52,295	0,56
chr1	164677350	164677747	A-E	727	.	164677508	164677509	128,128,128	2	80,159	0,238
chr1	164717528	164717907	A-E	763	.	164717705	164717706	128,128,128	2	1,25	0,354
chr1	164734934	164735098	A-E	880	.	164735028	164735029	128,128,128	2	27,1	0,163
chr1	167233382	167233783	A-E	866	.	167233390	167233391	128,128,128	2	1,384	0,17
chr1	167266550	167266873	A-E	744	.	167266711	167266712	128,128,128	2	1,1	0,322
chr1	167630871	167631089	A-E	867	.	167630979	167630980	128,128,128	2	1,1	0,217
chr1	168473309	168473887	A-E	926	.	168473603	168473604	128,128,128	2	241,229	0,349
chr1	169071998	169072131	A-E	932	.	169072048	169072049	128,128,128	2	1,33	0,100
chr1	169088756	169089011	A-E	808	.	169088761	169088762	128,128,128	2	1,245	0,10
chr1	170677232	170677374	A-E	910	.	170677310	170677311	128,128,128	2	17,1	0,141
chr1	171407653	171408026	A-E	922	.	171407771	171407772	128,128,128	2	47,182	0,191
chr1	172828423	172828792	A-E	817	.	172828523	172828524	128,128,128	2	1,169	0,200
chr1	172862488	172862855	A-E	924	.	172862576	172862577	128,128,128	2	1,191	0,176
chr1	172921869	172921979	A-E	828	.	172921923	172921924	128,128,128	2	1,1	0,109
chr1	174122877	174123205	A-E	815	.	174123040	174123041	255,215,0	2	1,1	0,327
chr1	175145439	175145838	A-E	830	.	175145618	175145619	128,128,128	2	155,194	0,205
chr1	175809381	175809640	A-E	666	.	175809508	175809509	128,128,128	2	1,4	0,255
chr1	177178348	177178736	A-E	926	.	177178541	177178542	128,128,128	2	1,1	0,387
chr1	179144823	179145001	A-E	676	.	179144949	179144950	128,128,128	2	76,1	0,177
chr1	179264418	179264593	A-E	846	.	179264505	179264506	128,128,128	2	4,3	0,172
chr1	179279883	179280253	A-E	674	.	179280029	179280030	128,128,128	2	86,163	0,207
chr1	180120187	180120425	A-E	701	.	180120329	180120330	128,128,128	2	90,42	0,196
chr1	181042855	181043067	A-E	655	.	181042960	181042961	128,128,128	2	1,1	0,211
chr1	181056250	181056427	A-E	623	.	181056291	181056292	128,128,128	2	1,95	0,82
chr1	181096103	181096331	A-E	860	.	181096187	181096188	128,128,128	2	1,60	0,168
chr1	182585205	182585710	A-E	968	.	182585423	182585424	128,128,128	2	175,243	0,262
chr1	183001755	183002070	A-E	956	.	183001798	183001799	128,128,128	2	1,229	0,86
chr1	183129116	183129507	A-E	802	.	183129295	183129296	128,128,128	2	93,125	0,266
chr1	183178797	183178927	A-E	949	.	183178860	183178861	128,128,128	2	1,4	0,126
chr1	183239968	183240242	A-E	922	.	183240111	183240112	128,128,128	2	29,16	0,258
chr1	183248987	183249454	A-E	918	.	183249211	183249212	128,128,128	2	152,169	0,298
chr1	183569402	183569759	A-E	913	.	183569450	183569451	128,128,128	2	20,279	0,78
chr1	183579279	183579568	A-E	856	.	183579439	183579440	128,128,128	2	33,1	0,288
chr1	184812869	184813180	A-E	687	.	184813056	184813057	128,128,128	2	128,63	0,248
chr1	184836042	184836526	A-E	700	.	184836375	184836376	128,128,128	2	258,74	0,410
chr1	184986501	184986896	A-E	504	.	184986677	184986678	128,128,128	2	23,65	0,330
chr1	185374355	185374736	A-E	930	.	185374481	185374482	128,128,128	2	75,202	0,179
chr1	185408687	185409225	A-E	650	.	185409009	185409010	128,128,128	2	289,182	0,356
chr1	185453251	185453699	A-E	555	.	185453468	185453469	255,215,0	2	195,207	0,241
chr1	186612873	186613046	A-E	782	.	186612916	186612917	128,128,128	2	7,92	0,81
chr1	186970666	186971051	A-E	893	.	186970862	186970863	128,128,128	2	103,95	0,290
chr1	187657223	187657261	A-E	895	.	187657250	187657251	128,128,128	2	19,1	0,37
chr1	192445728	192446040	A-E	755	.	192445879	192445880	128,128,128	2	1,10	0,302
chr1	192446152	192446393	A-E	686	.	192446246	192446247	128,128,128	2	20,71	0,170
chr1	192549613	192549895	A-E	861	.	192549753	192549754	128,128,128	2	1,1	0,281
chr1	192608900	192609547	A-E	892	.	192609290	192609291	128,128,128	2	366,232	0,415
chr1	192733103	192733287	A-E	851	.	192733191	192733192	128,128,128	2	1,8	0,176
chr1	192873637	192874003	A-E	972	.	192873740	192873741	128,128,128	2	24,182	0,184
chr1	193583968	193584211	A-E	937	.	193584007	193584008	128,128,128	2	1,165	0,78
chr1	198087299	198087585	A-E	801	.	198087453	198087454	128,128,128	2	47,24	0,262
chr1	198092315	198092633	A-E	675	.	198092472	198092473	128,128,128	2	1,4	0,314
chr1	198124316	198124670	A-E	599	.	198124457	198124458	128,128,128	2	2,73	0,281
chr1	198237267	198237596	A-E	901	.	198237276	198237277	128,128,128	2	1,311	0,18
chr1	198241726	198242076	A-E	522	.	198241743	198241744	128,128,128	2	1,316	0,34
chr1	198431538	198431860	A-E	938	.	198431693	198431694	128,128,128	2	1,12	0,310
chr1	198641231	198641603	A-E	793	.	198641399	198641400	128,128,128	2	158,192	0,180
chr1	198650584	198650806	A-E	506	.	198650596	198650597	255,215,0	2	2,198	0,24
chr1	198850238	198850638	A-E	683	.	198850584	198850585	128,128,128	2	323,30	0,370
chr1	199267147	199267291	A-E	851	.	199267215	199267216	128,128,128	2	1,7	0,137
chr1	199828633	199828987	A-E	878	.	199828820	199828821	128,128,128	2	25,3	0,351
chr1	200076437	200076447	A-E	933	.	200076440	200076441	128,128,128	2	1,4	0,6
chr1	200306357	200306483	A-E	950	.	200306419	200306420	128,128,128	2	1,1	0,125
chr1	200321353	200321596	A-E	978	.	200321469	200321470	128,128,128	2	76,86	0,157
chr1	201160901	201161255	A-E	544	.	201161021	201161022	128,128,128	2	67,179	0,175
chr1	201236006	201236165	A-E	980	.	201236053	201236054	128,128,128	2	7,70	0,89
chr1	201244405	201244769	A-E	984	.	201244525	201244526	128,128,128	2	1,123	0,241
chr1	201246115	201246382	A-E	909	.	201246193	201246194	128,128,128	2	1,110	0,157
chr1	201265071	201265270	A-E	973	.	201265149	201265150	128,128,128	2	3,45	0,154
chr1	201277329	201277484	A-E	970	.	201277405	201277406	128,128,128	2	1,2	0,153
chr1	201280694	201280963	A-E	892	.	201280828	201280829	128,128,128	2	1,1	0,268
chr1	201449602	201449822	A-E	960	.	201449715	201449716	255,215,0	2	9,1	0,219
chr1	202016172	202016526	A-E	909	.	202016315	202016316	128,128,128	2	1,68	0,286
chr1	202055098	202055409	A-E	878	.	202055276	202055277	128,128,128	2	119,73	0,238
chr1	202077636	202077876	A-E	852	.	202077755	202077756	128,128,128	2	1,1	0,239
chr1	203489584	203489741	A-E	873	.	203489634	203489635	128,128,128	2	11,66	0,91
chr1	203506114	203506504	A-E	950	.	203506388	203506389	128,128,128	2	161,1	0,389
chr1	203524939	203525564	A-E	947	.	203525324	203525325	128,128,128	2	374,227	0,398
chr1	203526746	203526853	A-E	955	.	203526756	203526757	128,128,128	2	1,87	0,20
chr1	204383374	204383435	A-E	863	.	204383376	204383377	128,128,128	2	2,58	0,3
chr1	204389721	204389989	A-E	871	.	204389957	204389958	128,128,128	2	225,20	0,248
chr1	204395183	204395520	A-E	753	.	204395302	204395303	128,128,128	2	102,199	0,138
chr1	204419822	204420142	A-E	840	.	204420128	204420129	128,128,128	2	295,1	0,319
chr1	205216742	205217034	A-E	896	.	205216849	205216850	128,128,128	2	22,98	0,194
chr1	205218253	205218732	A-E	711	.	205218516	205218517	255,215,0	2	172,123	0,356
chr1	206674740	206675114	A-E	824	.	206674960	206674961	255,215,0	2	69,1	0,373
chr1	206688246	206688461	A-E	889	.	206688319	206688320	128,128,128	2	17,85	0,130
chr1	206897147	206897463	A-E	880	.	206897234	206897235	128,128,128	2	66,206	0,110
chr1	207063537	207063710	A-E	821	.	207063659	207063660	128,128,128	2	81,8	0,165
chr1	207064076	207064429	A-E	883	.	207064212	207064213	128,128,128	2	83,162	0,191
chr1	207064869	207064994	A-E	935	.	207064934	207064935	128,128,128	2	11,5	0,120
chr1	207509006	207509478	A-E	777	.	207509175	207509176	128,128,128	2	91,224	0,248
chr1	208358361	208358485	A-E	857	.	208358422	208358423	128,128,128	2	1,1	0,123
chr1	209215272	209215534	A-E	913	.	209215453	209215454	128,128,128	2	103,2	0,260
chr1	209542596	209542897	A-E	882	.	209542762	209542763	128,128,128	2	33,1	0,300
chr1	209562668	209562976	A-E	904	.	209562781	209562782	128,128,128	2	1,82	0,226
chr1	209577571	209577627	A-E	766	.	209577600	209577601	128,128,128	2	4,1	0,55
chr1	209820544	209820823	A-E	852	.	209820625	209820626	255,215,0	2	1,116	0,163
chr1	209844084	209844533	A-E	882	.	209844245	209844246	128,128,128	2	92,217	0,232
chr1	209845976	209846960	A-E	611	.	209846667	209846668	128,128,128	2	648,248	0,736
chr1	209915892	209915995	A-E	947	.	209915979	209915980	128,128,128	2	74,1	0,102
chr1	211908896	211908973	A-E	510	.	211908930	211908931	255,215,0	2	2,9	0,68
chr1	212311960	212312104	A-E	554	.	212312055	212312056	128,128,128	2	48,1	0,143
chr1	212643548	212643711	A-E	791	.	212643611	212643612	128,128,128	2	2,38	0,125
chr1	212659876	212660103	A-E	737	.	212659989	212659990	128,128,128	2	1,1	0,226
chr1	212671545	212672072	A-E	617	.	212671815	212671816	128,128,128	2	269,255	0,272
chr1	212686677	212686828	A-E	858	.	212686751	212686752	128,128,128	2	1,2	0,149
chr1	215130656	215131050	A-E	919	.	215130799	215130800	128,128,128	2	25,131	0,263
chr1	218636802	218637167	A-E	897	.	218637003	218637004	128,128,128	2	191,153	0,212
chr1	220510650	220511010	A-E	639	.	220510829	220510830	128,128,128	2	1,1	0,359
chr1	220922775	220922792	A-E	943	.	220922783	220922784	128,128,128	2	1,1	0,16
chr1	221536365	221536752	A-E	885	.	221536518	221536519	128,128,128	2	1,80	0,307
chr1	221567491	221567844	A-E	885	.	221567648	221567649	128,128,128	2	1,38	0,315
chr1	221631911	221632097	A-E	945	.	221631998	221631999	128,128,128	2	1,12	0,174
chr1	221896721	221897112	A-E	924	.	221896915	221896916	255,215,0	2	1,3	0,388
chr1	222461432	222461724	A-E	759	.	222461568	222461569	128,128,128	2	30,49	0,243
chr1	222544700	222544953	A-E	835	.	222544837	222544838	128,128,128	2	23,1	0,252
chr1	224007556	224007795	A-E	730	.	224007675	224007676	255,215,0	2	1,1	0,238
chr1	224439419	224439564	A-E	924	.	224439491	224439492	128,128,128	2	1,1	0,144
chr1	224453322	224453657	A-E	860	.	224453489	224453490	128,128,128	2	1,1	0,334
chr1	225633550	225633807	A-E	716	.	225633691	225633692	128,128,128	2	28,1	0,256
chr1	225650299	225650342	A-E	891	.	225650335	225650336	128,128,128	2	32,1	0,42
chr1	226370122	226370365	A-E	861	.	226370223	226370224	128,128,128	2	97,136	0,107
chr1	226911425	226911742	A-E	748	.	226911462	226911463	128,128,128	2	6,247	0,70
chr1	227002760	227003096	A-E	944	.	227002964	227002965	128,128,128	2	75,1	0,335
chr1	227009018	227009221	A-E	878	.	227009119	227009120	128,128,128	2	1,1	0,202
chr1	227128899	227129131	A-E	523	.	227129031	227129032	128,128,128	2	34,1	0,231
chr1	228273480	228273740	A-E	749	.	228273632	228273633	128,128,128	2	47,1	0,259
chr1	228945464	228945740	A-E	930	.	228945560	228945561	128,128,128	2	5,87	0,189
chr1	228962635	228963190	A-E	867	.	228962904	228962905	128,128,128	2	262,278	0,277
chr1	229206013	229206222	A-E	773	.	229206092	229206093	128,128,128	2	1,50	0,159
chr1	229326926	229327085	A-E	909	.	229327015	229327016	128,128,128	2	27,6	0,153
chr1	229327820	229328069	A-E	831	.	229327969	229327970	128,128,128	2	87,37	0,212
chr1	229357329	229357959	A-E	791	.	229357667	229357668	128,128,128	2	269,221	0,409
chr1	229365571	229365974	A-E	966	.	229365757	229365758	128,128,128	2	1,31	0,372
chr1	229546837	229547142	A-E	926	.	229546974	229546975	128,128,128	2	112,141	0,164
chr1	230209242	230209573	A-E	755	.	230209355	230209356	128,128,128	2	2,105	0,226
chr1	230245809	230246298	A-E	859	.	230246048	230246049	128,128,128	2	110,120	0,369
chr1	230248068	230248475	A-E	732	.	230248107	230248108	128,128,128	2	4,331	0,76
chr1	230249347	230250007	A-E	803	.	230249644	230249645	128,128,128	2	275,340	0,320
chr1	230250113	230250458	A-E	926	.	230250285	230250286	128,128,128	2	1,1	0,344
chr1	230594287	230594609	A-E	859	.	230594446	230594447	128,128,128	2	1,4	0,318
chr1	230595195	230595532	A-E	943	.	230595328	230595329	128,128,128	2	44,114	0,223
chr1	233004898	233005213	A-E	813	.	233005057	233005058	128,128,128	2	6,1	0,314
chr1	233811305	233811449	A-E	845	.	233811377	233811378	128,128,128	2	3,1	0,143
chr1	233856724	233857076	A-E	900	.	233856899	233856900	128,128,128	2	1,1	0,351
chr1	234275805	234276023	A-E	968	.	234275905	234275906	128,128,128	2	12,28	0,190
chr1	234668185	234668630	A-E	902	.	234668442	234668443	128,128,128	2	178,107	0,338
chr1	234668851	234669143	A-E	864	.	234668985	234668986	128,128,128	2	19,42	0,250
chr1	234891292	234891478	A-E	884	.	234891344	234891345	255,215,0	2	1,82	0,104
chr1	236147814	236148198	A-E	942	.	236148006	236148007	128,128,128	2	113,111	0,273
chr1	237634251	237634535	A-E	777	.	237634322	237634323	128,128,128	2	4,144	0,140
chr1	239977642	239977992	A-E	914	.	239977695	239977696	128,128,128	2	1,243	0,107
chr1	240476321	240476487	A-E	686	.	240476381	240476382	128,128,128	2	1,45	0,121
chr1	240562823	240563040	A-E	542	.	240562930	240562931	128,128,128	2	33,35	0,182
chr1	241646029	241646431	A-E	673	.	241646167	241646168	128,128,128	2	139,263	0,139
chr1	242108255	242108348	A-E	945	.	242108323	242108324	255,215,0	2	45,1	0,92
chr1	244467525	244467677	A-E	742	.	244467618	244467619	128,128,128	2	54,19	0,133
chr1	244512430	244512879	A-E	690	.	244512495	244512496	128,128,128	2	48,366	0,83
chr10	500969	501047	A-E	987	.	501007	501008	128,128,128	2	1,1	0,77
chr10	1541138	1541906	A-E	756	.	1541671	1541672	128,128,128	2	504,205	0,563
chr10	1999579	1999892	A-E	919	.	1999689	1999690	128,128,128	2	1,93	0,220
chr10	2256285	2256680	A-E	818	.	2256408	2256409	128,128,128	2	1,149	0,246
chr10	2992232	2992361	A-E	859	.	2992294	2992295	128,128,128	2	16,20	0,109
chr10	3598970	3599136	A-E	882	.	3599050	3599051	255,215,0	2	1,5	0,161
chr10	3762746	3763172	A-E	876	.	3762856	3762857	128,128,128	2	47,251	0,175
chr10	3890689	3890931	A-E	790	.	3890822	3890823	128,128,128	2	26,1	0,241
chr10	3890952	3891240	A-E	720	.	3891129	3891130	128,128,128	2	151,83	0,205
chr10	4386754	4387085	A-E	951	.	4386857	4386858	128,128,128	2	1,124	0,207
chr10	4562295	4562487	A-E	866	.	4562386	4562387	128,128,128	2	8,16	0,176
chr10	5064109	5064385	A-E	899	.	5064246	5064247	128,128,128	2	1,1	0,275
chr10	5190608	5190854	A-E	825	.	5190730	5190731	128,128,128	2	1,1	0,245
chr10	5339443	5339719	A-E	536	.	5339663	5339664	128,128,128	2	174,9	0,267
chr10	5359534	5359986	A-E	956	.	5359834	5359835	255,215,0	2	301,151	0,301
chr10	6199678	6199898	A-E	876	.	6199787	6199788	128,128,128	2	1,1	0,219
chr10	7153471	7153932	A-E	812	.	7153700	7153701	128,128,128	2	120,121	0,340
chr10	7306886	7306912	A-E	669	.	7306904	7306905	128,128,128	2	12,1	0,25
chr10	7353469	7353511	A-E	582	.	7353508	7353509	128,128,128	2	38,1	0,41
chr10	7356268	7356516	A-E	516	.	7356366	7356367	128,128,128	2	1,51	0,197
chr10	11924114	11924319	A-E	636	.	11924231	11924232	128,128,128	2	31,1	0,204
chr10	12313010	12313140	A-E	613	.	12313021	12313022	128,128,128	2	1,107	0,23
chr10	12375218	12375432	A-E	917	.	12375324	12375325	128,128,128	2	1,1	0,213
chr10	12490797	12491318	A-E	641	.	12490958	12490959	128,128,128	2	10,208	0,313
chr10	12497927	12498063	A-E	959	.	12497994	12497995	128,128,128	2	1,1	0,135
chr10	12751328	12751588	A-E	940	.	12751333	12751334	128,128,128	2	1,250	0,10
chr10	14602319	14602604	A-E	958	.	14602482	14602483	128,128,128	2	151,109	0,176
chr10	14645173	14645673	A-E	957	.	14645667	14645668	128,128,128	2	490,1	0,499
chr10	15898066	15898980	A-E	548	.	15898413	15898414	128,128,128	2	344,562	0,352
chr10	16480998	16481284	A-E	569	.	16481139	16481140	128,128,128	2	1,3	0,283
chr10	16481463	16481634	A-E	702	.	16481560	16481561	128,128,128	2	25,1	0,170
chr10	17715914	17716040	A-E	584	.	17715976	17715977	128,128,128	2	1,1	0,125
chr10	22630393	22630515	A-E	907	.	22630453	22630454	255,215,0	2	1,1	0,121
chr10	23701011	23701549	A-E	852	.	23701304	23701305	128,128,128	2	237,187	0,351
chr10	23801336	23801634	A-E	986	.	23801482	23801483	255,215,0	2	88,92	0,206
chr10	24772710	24773084	A-E	949	.	24772821	24772822	128,128,128	2	1,151	0,223
chr10	25020959	25021168	A-E	758	.	25021071	25021072	128,128,128	2	17,1	0,208
chr10	25240272	25240935	A-E	974	.	25240715	25240716	255,215,0	2	324,100	0,563
chr10	26775274	26775560	A-E	986	.	26775411	26775412	128,128,128	2	110,120	0,166
chr10	26775885	26776759	A-E	964	.	26776045	26776046	128,128,128	2	118,670	0,204
chr10	27481306	27481450	A-E	835	.	27481355	27481356	128,128,128	2	1,45	0,99
chr10	28506828	28506942	A-E	979	.	28506921	28506922	128,128,128	2	75,1	0,113
chr10	28694229	28694387	A-E	830	.	28694303	28694304	128,128,128	2	17,25	0,133
chr10	28700580	28701041	A-E	661	.	28700795	28700796	128,128,128	2	164,194	0,267
chr10	29449059	29449232	A-E	672	.	29449153	29449154	128,128,128	2	17,1	0,172
chr10	29978009	29978233	A-E	958	.	29978172	29978173	128,128,128	2	161,57	0,167
chr10	30441068	30441357	A-E	992	.	30441149	30441150	255,215,0	2	1,127	0,162
chr10	30711320	30711474	A-E	515	.	30711380	30711381	255,215,0	2	2,35	0,119
chr10	30782065	30782163	A-E	795	.	30782076	30782077	128,128,128	2	1,75	0,23
chr10	30827186	30827387	A-E	632	.	30827306	30827307	128,128,128	2	82,42	0,159
chr10	33422989	33423776	A-E	956	.	33423206	33423207	128,128,128	2	192,543	0,244
chr10	33425212	33425871	A-E	910	.	33425403	33425404	128,128,128	2	184,460	0,199
chr10	33425894	33425989	A-E	933	.	33425945	33425946	128,128,128	2	13,4	0,91
chr10	33432348	33432470	A-E	959	.	33432408	33432409	128,128,128	2	1,1	0,121
chr10	33654776	33655204	A-E	843	.	33655008	33655009	128,128,128	2	40,3	0,425
chr10	35195075	35195256	A-E	678	.	35195165	35195166	128,128,128	2	1,1	0,180
chr10	35381746	35382053	A-E	621	.	35381925	35381926	255,215,0	2	54,1	0,306
chr10	35589038	35589427	A-E	592	.	35589189	35589190	255,215,0	2	70,156	0,233
chr10	36823544	36823839	A-E	831	.	36823734	36823735	128,128,128	2	87,1	0,294
chr10	38149659	38150080	A-E	634	.	38149944	38149945	128,128,128	2	219,68	0,353
chr10	43761301	43761565	A-E	874	.	43761417	43761418	128,128,128	2	1,31	0,233
chr10	45870250	45870628	A-E	878	.	45870300	45870301	128,128,128	2	34,311	0,67
chr10	45915972	45916032	A-E	839	.	45916025	45916026	128,128,128	2	48,1	0,59
chr10	47058501	47058910	A-E	738	.	47058514	47058515	128,128,128	2	1,383	0,26
chr10	47078728	47079087	A-E	966	.	47078740	47078741	128,128,128	2	1,334	0,25
chr10	47093518	47093811	A-E	881	.	47093664	47093665	128,128,128	2	1,1	0,292
chr10	50595145	50595278	A-E	910	.	50595226	50595227	128,128,128	2	34,4	0,129
chr10	52140136	52140480	A-E	922	.	52140247	52140248	128,128,128	2	73,194	0,150
chr10	52154516	52154956	A-E	924	.	52154687	52154688	128,128,128	2	121,217	0,223
chr10	52163360	52163458	A-E	681	.	52163408	52163409	128,128,128	2	1,1	0,97
chr10	53445683	53445981	A-E	872	.	53445831	53445832	128,128,128	2	1,1	0,297
chr10	54078781	54079176	A-E	750	.	54078965	54078966	128,128,128	2	2,28	0,367
chr10	54463846	54464030	A-E	816	.	54463935	54463936	128,128,128	2	1,5	0,179
chr10	60421235	60421505	A-E	867	.	60421241	60421242	128,128,128	2	1,258	0,12
chr10	61860000	61860017	A-E	616	.	61860007	61860008	128,128,128	2	1,2	0,15
chr10	62174641	62174784	A-E	533	.	62174749	62174750	128,128,128	2	75,1	0,142
chr10	62185134	62185430	A-E	529	.	62185370	62185371	128,128,128	2	198,21	0,275
chr10	63224711	63225008	A-E	769	.	63224837	63224838	128,128,128	2	1,45	0,252
chr10	63225634	63225799	A-E	683	.	63225693	63225694	128,128,128	2	21,67	0,98
chr10	64024468	64024613	A-E	729	.	64024558	64024559	128,128,128	2	40,4	0,141
chr10	65442010	65442306	A-E	925	.	65442157	65442158	128,128,128	2	1,1	0,295
chr10	69579652	69579872	A-E	958	.	69579787	69579788	128,128,128	2	100,49	0,171
chr10	70853829	70854114	A-E	542	.	70853838	70853839	128,128,128	2	1,267	0,18
chr10	72027304	72027694	A-E	861	.	72027414	72027415	128,128,128	2	34,203	0,187
chr10	73004042	73004245	A-E	811	.	73004143	73004144	128,128,128	2	1,1	0,202
chr10	73531831	73532355	A-E	584	.	73532129	73532130	255,215,0	2	241,168	0,356
chr10	73867257	73867312	A-E	916	.	73867284	73867285	128,128,128	2	1,1	0,54
chr10	75348621	75348690	A-E	761	.	75348647	75348648	128,128,128	2	1,16	0,53
chr10	76043064	76043097	A-E	678	.	76043080	76043081	128,128,128	2	1,1	0,32
chr10	77290134	77290404	A-E	927	.	77290260	77290261	128,128,128	2	77,93	0,177
chr10	79346819	79347304	A-E	618	.	79347004	79347005	128,128,128	2	93,207	0,278
chr10	79659031	79659428	A-E	831	.	79659247	79659248	128,128,128	2	38,1	0,396
chr10	80685644	80685960	A-E	882	.	80685826	80685827	255,215,0	2	56,6	0,310
chr10	80844589	80844820	A-E	680	.	80844638	80844639	128,128,128	2	1,133	0,98
chr10	81033900	81034354	A-E	913	.	81034134	81034135	128,128,128	2	215,199	0,255
chr10	81080549	81080812	A-E	939	.	81080732	81080733	128,128,128	2	131,27	0,236
chr10	81080868	81081434	A-E	928	.	81081103	81081104	128,128,128	2	188,283	0,283
chr10	81088418	81088982	A-E	654	.	81088640	81088641	128,128,128	2	178,296	0,268
chr10	82290071	82290345	A-E	900	.	82290208	82290209	128,128,128	2	3,1	0,273
chr10	85609014	85609374	A-E	868	.	85609151	85609152	128,128,128	2	1,85	0,275
chr10	89417361	89417513	A-E	680	.	89417445	89417446	128,128,128	2	18,1	0,151
chr10	89500062	89500398	A-E	910	.	89500216	89500217	128,128,128	2	51,77	0,259
chr10	89870251	89870340	A-E	899	.	89870275	89870276	128,128,128	2	1,40	0,49
chr10	90552469	90552762	A-E	921	.	90552636	90552637	128,128,128	2	97,55	0,238
chr10	91022220	91022613	A-E	870	.	91022416	91022417	128,128,128	2	1,1	0,392
chr10	91055339	91055743	A-E	718	.	91055571	91055572	128,128,128	2	206,144	0,260
chr10	91056148	91056487	A-E	843	.	91056303	91056304	128,128,128	2	98,126	0,213
chr10	92645106	92645278	A-E	923	.	92645140	92645141	128,128,128	2	1,104	0,68
chr10	93300438	93300742	A-E	936	.	93300616	93300617	128,128,128	2	55,1	0,303
chr10	93367671	93367850	A-E	972	.	93367761	93367762	255,215,0	2	3,1	0,178
chr10	97239155	97239567	A-E	530	.	97239499	97239500	128,128,128	2	301,24	0,388
chr10	100074404	100074582	A-E	885	.	100074524	100074525	128,128,128	2	70,7	0,171
chr10	101537826	101537964	A-E	831	.	101537918	101537919	128,128,128	2	48,1	0,137
chr10	101548358	101548460	A-E	946	.	101548408	101548409	128,128,128	2	1,1	0,101
chr10	102067493	102067821	A-E	866	.	102067630	102067631	128,128,128	2	8,60	0,268
chr10	103698203	103698357	A-E	812	.	103698279	103698280	128,128,128	2	1,1	0,153
chr10	103699141	103699397	A-E	839	.	103699241	103699242	128,128,128	2	1,55	0,201
chr10	104683249	104683568	A-E	859	.	104683409	104683410	128,128,128	2	3,1	0,318
chr10	104725243	104725588	A-E	571	.	104725399	104725400	128,128,128	2	1,33	0,312
chr10	104780741	104781119	A-E	896	.	104780929	104780930	128,128,128	2	1,1	0,377
chr10	105436153	105436400	A-E	818	.	105436274	105436275	128,128,128	2	1,4	0,243
chr10	105725440	105725838	A-E	921	.	105725744	105725745	255,215,0	2	212,1	0,397
chr10	106065321	106065564	A-E	668	.	106065442	106065443	128,128,128	2	1,1	0,242
chr10	112186426	112186714	A-E	619	.	112186474	112186475	128,128,128	2	1,191	0,97
chr10	112562548	112562691	A-E	907	.	112562670	112562671	128,128,128	2	103,1	0,142
chr10	113639834	113639959	A-E	954	.	113639896	113639897	128,128,128	2	1,1	0,124
chr10	113852369	113852641	A-E	915	.	113852487	113852488	128,128,128	2	41,76	0,196
chr10	113855611	113855893	A-E	941	.	113855722	113855723	128,128,128	2	21,79	0,203
chr10	114035592	114035948	A-E	910	.	114035763	114035764	128,128,128	2	120,132	0,224
chr10	114144019	114144177	A-E	802	.	114144081	114144082	128,128,128	2	1,34	0,124
chr10	114491992	114492306	A-E	910	.	114492078	114492079	128,128,128	2	1,141	0,173
chr10	114816164	114816362	A-E	680	.	114816262	114816263	128,128,128	2	1,1	0,197
chr10	114823270	114823456	A-E	994	.	114823362	114823363	255,215,0	2	1,1	0,185
chr10	114891441	114891844	A-E	985	.	114891553	114891554	128,128,128	2	11,188	0,215
chr10	115122408	115122600	A-E	949	.	115122508	115122509	128,128,128	2	58,49	0,143
chr10	116080506	116080782	A-E	919	.	116080644	116080645	128,128,128	2	129,127	0,149
chr10	116392908	116393338	A-E	906	.	116393222	116393223	128,128,128	2	241,42	0,388
chr10	116546345	116546444	A-E	688	.	116546380	116546381	128,128,128	2	1,29	0,70
chr10	120850460	120850786	A-E	990	.	120850707	120850708	255,215,0	2	181,12	0,314
chr10	120969592	120969911	A-E	811	.	120969777	120969778	128,128,128	2	71,18	0,301
chr10	121006615	121006956	A-E	552	.	121006908	121006909	128,128,128	2	248,1	0,340
chr10	121161203	121161864	A-E	526	.	121161441	121161442	128,128,128	2	137,320	0,341
chr10	121625601	121625612	A-E	820	.	121625606	121625607	128,128,128	2	1,1	0,10
chr10	124228546	124229001	A-E	897	.	124228736	124228737	128,128,128	2	51,125	0,330
chr10	124289730	124290013	A-E	951	.	124289867	124289868	128,128,128	2	59,67	0,216
chr10	126360075	126360476	A-E	985	.	126360333	126360334	255,215,0	2	126,9	0,392
chr10	126725580	126725947	A-E	828	.	126725919	126725920	128,128,128	2	314,1	0,366
chr10	126837951	126838191	A-E	784	.	126838019	126838020	128,128,128	2	1,104	0,136
chr10	127380021	127380100	A-E	986	.	127380063	127380064	128,128,128	2	8,1	0,78
chr10	127751937	127752037	A-E	878	.	127751986	127751987	128,128,128	2	1,1	0,99
chr10	127822846	127823186	A-E	820	.	127823127	127823128	128,128,128	2	277,53	0,287
chr10	127916240	127916659	A-E	895	.	127916464	127916465	128,128,128	2	48,18	0,401
chr10	127936160	127936570	A-E	848	.	127936367	127936368	128,128,128	2	42,36	0,374
chr10	127941452	127942303	A-E	506	.	127942295	127942296	128,128,128	2	838,1	0,850
chr10	128258462	128258762	A-E	778	.	128258557	128258558	128,128,128	2	15,123	0,177
chr10	128328889	128329275	A-E	857	.	128329081	128329082	128,128,128	2	1,1	0,385
chr10	128810998	128811260	A-E	865	.	128811124	128811125	128,128,128	2	2,10	0,252
chr10	129706206	129706827	A-E	883	.	129706527	129706528	128,128,128	2	290,268	0,353
chr10	129707008	129707239	A-E	898	.	129707126	129707127	128,128,128	2	7,1	0,230
chr10	129718681	129718836	A-E	909	.	129718758	129718759	128,128,128	2	1,1	0,154
chr10	129787844	129788203	A-E	870	.	129788090	129788091	128,128,128	2	183,49	0,310
chr10	132429890	132430021	A-E	548	.	132429955	132429956	255,215,0	2	1,1	0,130
chr10	133454610	133454819	A-E	891	.	133454662	133454663	128,128,128	2	1,104	0,105
chr10	134134276	134134677	A-E	588	.	134134476	134134477	128,128,128	2	1,1	0,400
chr10	134822785	134823167	A-E	656	.	134822848	134822849	128,128,128	2	14,268	0,114
chr10	134823192	134823422	A-E	928	.	134823203	134823204	128,128,128	2	1,208	0,22
chr10	134824178	134824537	A-E	807	.	134824328	134824329	128,128,128	2	136,193	0,166
chr10	135071993	135072118	A-E	708	.	135072055	135072056	128,128,128	2	2,1	0,124
chr10	135120688	135120872	A-E	983	.	135120785	135120786	255,215,0	2	13,1	0,183
chr10	135143215	135143462	A-E	699	.	135143338	135143339	255,215,0	2	1,1	0,246
chr11	741538	741804	A-E	814	.	741721	741722	255,215,0	2	104,2	0,264
chr11	1039894	1040259	A-E	856	.	1040093	1040094	128,128,128	2	36,1	0,364
chr11	1053255	1053594	A-E	974	.	1053286	1053287	128,128,128	2	1,276	0,63
chr11	1320394	1320580	A-E	784	.	1320543	1320544	128,128,128	2	114,1	0,185
chr11	1569740	1569888	A-E	773	.	1569765	1569766	128,128,128	2	1,97	0,51
chr11	1794819	1794975	A-E	864	.	1794879	1794880	128,128,128	2	1,36	0,120
chr11	1804182	1804577	A-E	953	.	1804352	1804353	255,215,0	2	115,168	0,227
chr11	2019694	2019767	A-E	721	.	2019730	2019731	128,128,128	2	1,1	0,72
chr11	2200082	2200579	A-E	909	.	2200534	2200535	128,128,128	2	409,1	0,496
chr11	2790402	2790588	A-E	796	.	2790506	2790507	255,215,0	2	24,1	0,185
chr11	2790945	2791119	A-E	624	.	2791010	2791011	128,128,128	2	1,44	0,130
chr11	2799950	2800256	A-E	997	.	2800113	2800114	255,215,0	2	22,1	0,305
chr11	2847671	2847794	A-E	920	.	2847732	2847733	128,128,128	2	1,1	0,122
chr11	6240600	6240982	A-E	845	.	6240756	6240757	128,128,128	2	87,155	0,227
chr11	6460467	6460609	A-E	555	.	6460593	6460594	128,128,128	2	113,1	0,141
chr11	8251033	8251182	A-E	912	.	8251106	8251107	128,128,128	2	27,29	0,120
chr11	8836001	8836402	A-E	739	.	8836229	8836230	128,128,128	2	61,4	0,397
chr11	8889520	8889803	A-E	964	.	8889778	8889779	128,128,128	2	235,1	0,282
chr11	9639557	9639822	A-E	649	.	9639716	9639717	128,128,128	2	55,1	0,264
chr11	10347188	10347587	A-E	948	.	10347387	10347388	128,128,128	2	1,1	0,398
chr11	10350347	10350728	A-E	637	.	10350537	10350538	128,128,128	2	1,1	0,380
chr11	10509895	10510060	A-E	863	.	10509977	10509978	128,128,128	2	1,1	0,164
chr11	10510755	10511001	A-E	929	.	10510867	10510868	128,128,128	2	1,21	0,225
chr11	10938352	10938640	A-E	809	.	10938493	10938494	128,128,128	2	1,5	0,283
chr11	11899555	11899888	A-E	870	.	11899584	11899585	128,128,128	2	2,276	0,57
chr11	12181262	12181458	A-E	505	.	12181362	12181363	255,215,0	2	39,34	0,162
chr11	12352954	12352993	A-E	590	.	12352973	12352974	255,215,0	2	1,1	0,38
chr11	12728532	12728687	A-E	596	.	12728559	12728560	128,128,128	2	1,101	0,54
chr11	12748974	12749142	A-E	729	.	12749057	12749058	128,128,128	2	1,1	0,167
chr11	13357052	13357095	A-E	884	.	13357072	13357073	128,128,128	2	1,2	0,41
chr11	13961618	13961770	A-E	738	.	13961693	13961694	128,128,128	2	1,1	0,151
chr11	14785995	14786323	A-E	825	.	14786007	14786008	128,128,128	2	1,304	0,24
chr11	15837558	15838109	A-E	832	.	15837857	15837858	128,128,128	2	262,214	0,337
chr11	16945489	16945781	A-E	885	.	16945646	16945647	128,128,128	2	28,5	0,287
chr11	16946459	16946879	A-E	987	.	16946839	16946840	128,128,128	2	343,1	0,419
chr11	19619509	19619831	A-E	952	.	19619568	19619569	128,128,128	2	1,204	0,118
chr11	23924626	23924923	A-E	898	.	23924774	23924775	128,128,128	2	1,1	0,296
chr11	26003639	26003950	A-E	860	.	26003794	26003795	128,128,128	2	1,1	0,310
chr11	26223138	26223326	A-E	812	.	26223231	26223232	128,128,128	2	1,1	0,187
chr11	26256131	26256272	A-E	847	.	26256201	26256202	128,128,128	2	1,1	0,140
chr11	27235010	27235184	A-E	843	.	27235093	27235094	128,128,128	2	9,15	0,159
chr11	27340641	27340879	A-E	923	.	27340792	27340793	128,128,128	2	67,1	0,237
chr11	27444970	27445119	A-E	870	.	27445044	27445045	128,128,128	2	2,1	0,148
chr11	27739901	27740316	A-E	875	.	27740091	27740092	128,128,128	2	161,195	0,220
chr11	27955494	27955699	A-E	756	.	27955625	27955626	128,128,128	2	59,1	0,204
chr11	27955713	27956134	A-E	870	.	27955919	27955920	128,128,128	2	130,137	0,284
chr11	27956455	27956618	A-E	869	.	27956526	27956527	128,128,128	2	6,26	0,137
chr11	28764751	28764902	A-E	770	.	28764828	28764829	128,128,128	2	5,1	0,150
chr11	28778513	28778891	A-E	795	.	28778700	28778701	128,128,128	2	103,106	0,272
chr11	29141109	29141502	A-E	902	.	29141305	29141306	128,128,128	2	1,1	0,392
chr11	29141601	29141895	A-E	913	.	29141705	29141706	128,128,128	2	7,92	0,202
chr11	29207165	29207501	A-E	714	.	29207311	29207312	128,128,128	2	49,92	0,244
chr11	29332369	29332503	A-E	855	.	29332435	29332436	128,128,128	2	1,1	0,133
chr11	29350601	29350886	A-E	861	.	29350743	29350744	128,128,128	2	1,1	0,284
chr11	30510063	30510254	A-E	975	.	30510125	30510126	128,128,128	2	1,67	0,124
chr11	33657782	33657850	A-E	860	.	33657815	33657816	128,128,128	2	1,1	0,67
chr11	34230085	34230408	A-E	806	.	34230172	34230173	255,215,0	2	28,175	0,148
chr11	34236527	34236812	A-E	977	.	34236616	34236617	128,128,128	2	33,138	0,147
chr11	34272631	34272979	A-E	884	.	34272745	34272746	128,128,128	2	47,165	0,183
chr11	34285017	34285401	A-E	979	.	34285262	34285263	128,128,128	2	109,1	0,383
chr11	34661901	34662003	A-E	635	.	34661951	34661952	128,128,128	2	1,1	0,101
chr11	35053022	35053283	A-E	751	.	35053108	35053109	128,128,128	2	55,142	0,119
chr11	35053542	35053729	A-E	714	.	35053592	35053593	128,128,128	2	39,124	0,63
chr11	35184140	35184815	A-E	927	.	35184177	35184178	128,128,128	2	35,635	0,40
chr11	35195400	35195707	A-E	945	.	35195496	35195497	128,128,128	2	73,187	0,120
chr11	35195717	35196097	A-E	965	.	35195832	35195833	128,128,128	2	1,150	0,230
chr11	35196323	35196719	A-E	950	.	35196333	35196334	128,128,128	2	1,376	0,20
chr11	35257615	35257771	A-E	949	.	35257692	35257693	128,128,128	2	1,1	0,155
chr11	35296969	35297094	A-E	934	.	35297066	35297067	128,128,128	2	71,1	0,124
chr11	35297997	35298240	A-E	860	.	35298172	35298173	128,128,128	2	112,3	0,240
chr11	35385714	35386108	A-E	844	.	35385914	35385915	128,128,128	2	9,1	0,393
chr11	35571458	35571651	A-E	957	.	35571554	35571555	128,128,128	2	1,1	0,192
chr11	35818329	35818552	A-E	913	.	35818409	35818410	128,128,128	2	1,62	0,161
chr11	36442519	36442687	A-E	664	.	36442603	36442604	128,128,128	2	4,3	0,165
chr11	43760547	43760939	A-E	848	.	43760742	43760743	255,215,0	2	1,1	0,391
chr11	45067583	45067753	A-E	878	.	45067678	45067679	128,128,128	2	23,2	0,168
chr11	45255111	45255224	A-E	938	.	45255171	45255172	128,128,128	2	9,1	0,112
chr11	46385171	46385493	A-E	858	.	46385284	46385285	128,128,128	2	39,133	0,189
chr11	47531687	47531996	A-E	890	.	47531878	47531879	128,128,128	2	158,83	0,226
chr11	47891173	47891544	A-E	903	.	47891407	47891408	128,128,128	2	132,33	0,338
chr11	47945333	47945562	A-E	711	.	47945399	47945400	128,128,128	2	1,97	0,132
chr11	48023096	48023657	A-E	933	.	48023373	48023374	128,128,128	2	263,269	0,292
chr11	48130834	48131124	A-E	665	.	48130977	48130978	255,215,0	2	1,3	0,287
chr11	57044676	57044864	A-E	518	.	57044769	57044770	255,215,0	2	1,1	0,187
chr11	57242995	57243389	A-E	886	.	57243186	57243187	128,128,128	2	1,12	0,382
chr11	59524471	59524655	A-E	908	.	59524595	59524596	255,215,0	2	106,41	0,143
chr11	61319246	61319400	A-E	944	.	61319341	61319342	128,128,128	2	38,1	0,153
chr11	61456345	61456647	A-E	984	.	61456519	61456520	128,128,128	2	73,25	0,277
chr11	61463994	61464090	A-E	876	.	61464041	61464042	128,128,128	2	1,1	0,95
chr11	61781118	61781313	A-E	699	.	61781281	61781282	128,128,128	2	137,5	0,190
chr11	61800988	61801486	A-E	818	.	61801079	61801080	128,128,128	2	48,362	0,136
chr11	61809884	61809995	A-E	873	.	61809956	61809957	255,215,0	2	36,1	0,110
chr11	61812067	61812132	A-E	832	.	61812098	61812099	128,128,128	2	1,2	0,63
chr11	61872496	61872975	A-E	967	.	61872790	61872791	255,215,0	2	212,102	0,377
chr11	62305940	62306223	A-E	685	.	62306071	62306072	128,128,128	2	1,21	0,262
chr11	63328335	63328557	A-E	847	.	63328445	63328446	128,128,128	2	1,1	0,221
chr11	63858567	63858836	A-E	680	.	63858755	63858756	128,128,128	2	151,43	0,226
chr11	64420660	64420731	A-E	924	.	64420719	64420720	255,215,0	2	50,2	0,69
chr11	64618483	64618579	A-E	585	.	64618530	64618531	128,128,128	2	1,1	0,95
chr11	65059026	65059409	A-E	829	.	65059334	65059335	128,128,128	2	282,48	0,335
chr11	65059737	65059988	A-E	862	.	65059826	65059827	128,128,128	2	55,127	0,124
chr11	65075657	65076292	A-E	840	.	65075966	65075967	128,128,128	2	255,270	0,365
chr11	65076655	65076852	A-E	842	.	65076687	65076688	128,128,128	2	1,133	0,64
chr11	65081389	65081410	A-E	944	.	65081399	65081400	128,128,128	2	1,1	0,20
chr11	65152750	65152863	A-E	551	.	65152818	65152819	255,215,0	2	37,13	0,100
chr11	65220740	65221001	A-E	675	.	65220851	65220852	128,128,128	2	1,39	0,222
chr11	65537213	65537543	A-E	556	.	65537498	65537499	128,128,128	2	243,1	0,329
chr11	65870695	65871013	A-E	932	.	65870853	65870854	128,128,128	2	1,2	0,316
chr11	65875756	65875846	A-E	732	.	65875801	65875802	128,128,128	2	2,1	0,89
chr11	66093813	66094193	A-E	542	.	66094102	66094103	255,215,0	2	249,50	0,330
chr11	66408910	66409309	A-E	591	.	66408934	66408935	128,128,128	2	1,351	0,48
chr11	66697442	66697531	A-E	515	.	66697486	66697487	255,215,0	2	1,1	0,88
chr11	66700774	66701027	A-E	498	.	66700900	66700901	128,128,128	2	1,1	0,252
chr11	66801218	66801427	A-E	981	.	66801322	66801323	128,128,128	2	1,1	0,208
chr11	66844888	66845141	A-E	781	.	66844943	66844944	128,128,128	2	1,142	0,111
chr11	66845381	66845631	A-E	803	.	66845496	66845497	128,128,128	2	8,26	0,224
chr11	68121765	68121884	A-E	930	.	68121803	68121804	128,128,128	2	1,42	0,77
chr11	68778534	68778789	A-E	968	.	68778693	68778694	255,215,0	2	66,1	0,254
chr11	68847694	68848091	A-E	851	.	68847775	68847776	128,128,128	2	18,252	0,145
chr11	69451342	69451588	A-E	923	.	69451398	69451399	128,128,128	2	1,134	0,112
chr11	69639961	69640299	A-E	970	.	69640037	69640038	128,128,128	2	56,241	0,97
chr11	70005779	70006157	A-E	983	.	70005921	70005922	128,128,128	2	1,94	0,284
chr11	70090856	70091139	A-E	948	.	70091024	70091025	128,128,128	2	55,1	0,282
chr11	71648208	71648302	A-E	742	.	71648237	71648238	128,128,128	2	1,36	0,58
chr11	71852168	71852427	A-E	690	.	71852295	71852296	128,128,128	2	1,4	0,255
chr11	72686902	72687109	A-E	708	.	72687003	72687004	128,128,128	2	1,4	0,203
chr11	73307824	73308211	A-E	853	.	73308203	73308204	128,128,128	2	373,1	0,386
chr11	74465903	74466299	A-E	823	.	74466069	74466070	128,128,128	2	6,69	0,327
chr11	75919893	75920246	A-E	710	.	75919995	75919996	128,128,128	2	94,242	0,111
chr11	75981586	75981797	A-E	950	.	75981691	75981692	128,128,128	2	1,1	0,210
chr11	76271336	76271661	A-E	968	.	76271498	76271499	128,128,128	2	1,1	0,324
chr11	76463883	76464042	A-E	662	.	76463969	76463970	255,215,0	2	49,34	0,125
chr11	76480789	76480971	A-E	798	.	76480904	76480905	128,128,128	2	63,13	0,169
chr11	78130392	78130692	A-E	710	.	78130609	78130610	128,128,128	2	214,79	0,221
chr11	79794635	79795000	A-E	821	.	79794858	79794859	128,128,128	2	83,1	0,364
chr11	79874131	79874327	A-E	890	.	79874228	79874229	128,128,128	2	1,1	0,195
chr11	82736513	82736555	A-E	851	.	82736533	82736534	128,128,128	2	1,1	0,41
chr11	82961020	82961401	A-E	506	.	82961210	82961211	255,215,0	2	1,1	0,380
chr11	83278002	83278167	A-E	930	.	83278159	83278160	128,128,128	2	154,4	0,161
chr11	83427114	83427249	A-E	893	.	83427181	83427182	128,128,128	2	1,1	0,134
chr11	83432385	83432572	A-E	931	.	83432476	83432477	128,128,128	2	1,5	0,182
chr11	85521123	85521272	A-E	843	.	85521225	85521226	128,128,128	2	58,1	0,148
chr11	85758144	85758540	A-E	796	.	85758464	85758465	128,128,128	2	247,1	0,395
chr11	85763949	85764461	A-E	770	.	85764422	85764423	128,128,128	2	439,3	0,509
chr11	85874366	85874506	A-E	973	.	85874419	85874420	255,215,0	2	2,35	0,105
chr11	85888378	85888509	A-E	855	.	85888437	85888438	255,215,0	2	1,13	0,118
chr11	85917048	85917219	A-E	748	.	85917117	85917118	128,128,128	2	20,51	0,120
chr11	86167534	86167844	A-E	870	.	86167688	86167689	128,128,128	2	1,1	0,309
chr11	86262463	86262643	A-E	579	.	86262562	86262563	128,128,128	2	21,1	0,179
chr11	86430919	86431170	A-E	909	.	86431044	86431045	128,128,128	2	1,1	0,250
chr11	86447030	86447398	A-E	859	.	86447212	86447213	128,128,128	2	1,3	0,365
chr11	86527382	86527750	A-E	925	.	86527625	86527626	128,128,128	2	121,1	0,367
chr11	87637570	87637859	A-E	826	.	87637714	87637715	128,128,128	2	1,1	0,288
chr11	92818375	92818514	A-E	949	.	92818425	92818426	128,128,128	2	19,57	0,82
chr11	94336010	94336194	A-E	920	.	94336102	94336103	128,128,128	2	3,1	0,183
chr11	94372152	94372491	A-E	498	.	94372429	94372430	128,128,128	2	218,1	0,338
chr11	94480491	94481212	A-E	881	.	94480555	94480556	128,128,128	2	2,594	0,127
chr11	94978287	94978585	A-E	940	.	94978435	94978436	128,128,128	2	6,7	0,291
chr11	94987550	94987767	A-E	672	.	94987638	94987639	128,128,128	2	42,81	0,136
chr11	97161593	97161821	A-E	772	.	97161710	97161711	128,128,128	2	8,1	0,227
chr11	102177495	102177798	A-E	824	.	102177652	102177653	128,128,128	2	63,51	0,252
chr11	102631066	102631384	A-E	707	.	102631341	102631342	128,128,128	2	235,1	0,317
chr11	104565133	104565650	A-E	876	.	104565487	104565488	128,128,128	2	285,93	0,424
chr11	105115100	105115515	A-E	760	.	105115328	105115329	128,128,128	2	217,175	0,240
chr11	106239516	106239921	A-E	962	.	106239715	106239716	128,128,128	2	1,7	0,398
chr11	106577276	106577400	A-E	868	.	106577280	106577281	128,128,128	2	1,115	0,9
chr11	107727726	107727969	A-E	897	.	107727846	107727847	255,215,0	2	1,3	0,240
chr11	107986432	107986807	A-E	690	.	107986619	107986620	128,128,128	2	1,1	0,374
chr11	108211832	108212235	A-E	596	.	108212106	108212107	255,215,0	2	203,57	0,346
chr11	108844177	108844477	A-E	908	.	108844315	108844316	128,128,128	2	1,24	0,276
chr11	109811608	109811847	A-E	978	.	109811653	109811654	255,215,0	2	1,148	0,91
chr11	109966397	109966711	A-E	630	.	109966536	109966537	128,128,128	2	98,133	0,181
chr11	110122523	110122748	A-E	947	.	110122539	110122540	128,128,128	2	1,193	0,32
chr11	110304156	110304294	A-E	853	.	110304200	110304201	128,128,128	2	1,50	0,88
chr11	110968020	110968026	A-E	946	.	110968022	110968023	128,128,128	2	1,1	0,5
chr11	111664556	111665052	A-E	615	.	111664795	111664796	128,128,128	2	121,138	0,358
chr11	111717187	111717540	A-E	518	.	111717514	111717515	255,215,0	2	304,1	0,352
chr11	112029979	112030931	A-E	588	.	112030588	112030589	128,128,128	2	596,328	0,624
chr11	112031842	112032080	A-E	728	.	112031913	112031914	128,128,128	2	25,120	0,118
chr11	112848761	112848859	A-E	723	.	112848809	112848810	255,215,0	2	1,1	0,97
chr11	113055291	113055738	A-E	980	.	113055451	113055452	128,128,128	2	99,225	0,222
chr11	114152118	114152374	A-E	728	.	114152252	114152253	128,128,128	2	15,1	0,255
chr11	114224881	114225192	A-E	900	.	114225036	114225037	128,128,128	2	1,1	0,310
chr11	117675861	117676013	A-E	936	.	117675933	117675934	128,128,128	2	2,8	0,144
chr11	118065939	118066307	A-E	955	.	118065951	118065952	128,128,128	2	4,347	0,21
chr11	118162370	118162624	A-E	892	.	118162482	118162483	128,128,128	2	1,29	0,225
chr11	119239478	119239727	A-E	581	.	119239578	119239579	128,128,128	2	1,48	0,201
chr11	119242685	119242777	A-E	882	.	119242730	119242731	128,128,128	2	1,1	0,91
chr11	119461410	119461749	A-E	703	.	119461530	119461531	255,215,0	2	40,138	0,201
chr11	120000346	120000386	A-E	971	.	120000364	120000365	128,128,128	2	1,3	0,37
chr11	120080670	120080875	A-E	843	.	120080710	120080711	128,128,128	2	4,128	0,77
chr11	122292534	122292605	A-E	787	.	122292584	122292585	128,128,128	2	32,1	0,70
chr11	122312218	122312460	A-E	887	.	122312342	122312343	128,128,128	2	9,1	0,241
chr11	122312513	122312743	A-E	888	.	122312627	122312628	128,128,128	2	1,2	0,228
chr11	122936469	122936659	A-E	850	.	122936648	122936649	128,128,128	2	171,1	0,189
chr11	123002865	123003144	A-E	956	.	123002951	123002952	128,128,128	2	1,107	0,172
chr11	123015903	123016112	A-E	960	.	123016007	123016008	128,128,128	2	1,1	0,208
chr11	123327975	123328380	A-E	943	.	123328055	123328056	128,128,128	2	75,319	0,86
chr11	123343327	123343490	A-E	699	.	123343415	123343416	128,128,128	2	35,21	0,142
chr11	123345048	123345386	A-E	900	.	123345162	123345163	128,128,128	2	59,167	0,171
chr11	123381868	123382248	A-E	604	.	123382088	123382089	128,128,128	2	120,58	0,322
chr11	123414630	123415056	A-E	895	.	123414665	123414666	128,128,128	2	35,390	0,36
chr11	123951200	123951810	A-E	524	.	123951502	123951503	128,128,128	2	236,241	0,369
chr11	123984777	123984974	A-E	680	.	123984887	123984888	128,128,128	2	35,10	0,187
chr11	124048157	124048385	A-E	890	.	124048275	124048276	128,128,128	2	58,48	0,180
chr11	125983623	125983738	A-E	932	.	125983672	125983673	128,128,128	2	6,21	0,94
chr11	125985079	125985242	A-E	981	.	125985161	125985162	128,128,128	2	4,1	0,162
chr11	125985923	125986168	A-E	912	.	125986012	125986013	128,128,128	2	41,107	0,138
chr11	126002239	126002432	A-E	819	.	126002335	126002336	128,128,128	2	1,1	0,192
chr11	126180283	126180534	A-E	883	.	126180408	126180409	128,128,128	2	1,1	0,250
chr11	126209269	126209556	A-E	793	.	126209429	126209430	128,128,128	2	35,1	0,286
chr11	126210227	126210580	A-E	915	.	126210403	126210404	128,128,128	2	1,1	0,352
chr11	126227458	126227634	A-E	865	.	126227545	126227546	128,128,128	2	1,1	0,175
chr11	126271611	126271994	A-E	834	.	126271683	126271684	128,128,128	2	1,239	0,144
chr11	129507501	129507545	A-E	973	.	129507522	129507523	128,128,128	2	1,1	0,43
chr11	129512959	129513316	A-E	943	.	129513038	129513039	128,128,128	2	1,199	0,158
chr11	129601384	129601709	A-E	977	.	129601598	129601599	128,128,128	2	105,1	0,324
chr11	129716429	129716681	A-E	629	.	129716539	129716540	128,128,128	2	1,32	0,220
chr11	130016455	130016576	A-E	919	.	130016491	130016492	128,128,128	2	1,48	0,73
chr11	130501041	130501274	A-E	900	.	130501102	130501103	128,128,128	2	1,110	0,123
chr11	130697653	130698000	A-E	667	.	130697724	130697725	128,128,128	2	1,205	0,142
chr11	131300322	131300556	A-E	950	.	131300480	131300481	128,128,128	2	85,1	0,233
chr12	1239809	1240096	A-E	741	.	1239810	1239811	128,128,128	2	1,285	0,2
chr12	4714987	4715304	A-E	877	.	4715230	4715231	128,128,128	2	171,1	0,316
chr12	6288535	6288780	A-E	842	.	6288631	6288632	128,128,128	2	32,84	0,161
chr12	6289882	6289953	A-E	745	.	6289890	6289891	128,128,128	2	1,55	0,16
chr12	6470486	6470513	A-E	768	.	6470499	6470500	128,128,128	2	1,1	0,26
chr12	6482550	6482923	A-E	696	.	6482686	6482687	128,128,128	2	4,103	0,270
chr12	8147722	8148111	A-E	666	.	8148025	8148026	128,128,128	2	222,4	0,385
chr12	8813796	8814159	A-E	932	.	8813976	8813977	128,128,128	2	1,3	0,360
chr12	8840377	8840836	A-E	892	.	8840578	8840579	128,128,128	2	159,214	0,245
chr12	9284763	9285148	A-E	897	.	9284792	9284793	128,128,128	2	1,326	0,59
chr12	9297224	9297596	A-E	918	.	9297359	9297360	128,128,128	2	4,104	0,268
chr12	9299326	9300058	A-E	852	.	9299365	9299366	128,128,128	2	12,664	0,68
chr12	9300114	9300529	A-E	895	.	9300214	9300215	128,128,128	2	97,310	0,105
chr12	9982493	9982805	A-E	835	.	9982657	9982658	128,128,128	2	123,105	0,207
chr12	10033333	10033475	A-E	698	.	10033403	10033404	128,128,128	2	1,1	0,141
chr12	10547012	10547252	A-E	950	.	10547232	10547233	128,128,128	2	207,6	0,234
chr12	10547253	10547637	A-E	873	.	10547462	10547463	128,128,128	2	48,12	0,372
chr12	10724894	10725157	A-E	819	.	10724961	10724962	128,128,128	2	1,128	0,135
chr12	12532834	12533375	A-E	871	.	12533098	12533099	128,128,128	2	182,193	0,348
chr12	12968470	12968855	A-E	819	.	12968488	12968489	128,128,128	2	1,349	0,36
chr12	12969602	12969725	A-E	938	.	12969663	12969664	128,128,128	2	1,1	0,122
chr12	13049170	13049423	A-E	983	.	13049294	13049295	128,128,128	2	1,4	0,249
chr12	13277970	13278212	A-E	946	.	13278172	13278173	128,128,128	2	164,1	0,241
chr12	13332646	13332915	A-E	937	.	13332781	13332782	128,128,128	2	3,1	0,268
chr12	13365057	13365402	A-E	668	.	13365078	13365079	128,128,128	2	1,303	0,42
chr12	15409824	15410065	A-E	921	.	15409953	15409954	128,128,128	2	19,1	0,240
chr12	19343816	19343915	A-E	867	.	19343890	19343891	128,128,128	2	51,1	0,98
chr12	19550535	19550852	A-E	780	.	19550633	19550634	128,128,128	2	1,121	0,196
chr12	19932429	19932596	A-E	906	.	19932500	19932501	128,128,128	2	37,61	0,106
chr12	20039612	20040013	A-E	758	.	20039812	20039813	128,128,128	2	1,1	0,400
chr12	20044969	20045132	A-E	832	.	20045070	20045071	128,128,128	2	42,1	0,162
chr12	20047049	20047293	A-E	890	.	20047236	20047237	128,128,128	2	134,2	0,242
chr12	20047799	20048015	A-E	811	.	20047919	20047920	128,128,128	2	27,2	0,214
chr12	20061866	20062155	A-E	902	.	20061951	20061952	128,128,128	2	15,133	0,156
chr12	20099675	20099840	A-E	823	.	20099741	20099742	128,128,128	2	10,42	0,123
chr12	20124309	20124606	A-E	851	.	20124451	20124452	128,128,128	2	54,66	0,231
chr12	20526172	20526434	A-E	802	.	20526180	20526181	128,128,128	2	1,245	0,17
chr12	20975224	20975562	A-E	907	.	20975348	20975349	128,128,128	2	2,90	0,248
chr12	22428776	22428931	A-E	885	.	22428866	22428867	128,128,128	2	28,2	0,153
chr12	24231386	24231567	A-E	894	.	24231489	24231490	128,128,128	2	62,35	0,146
chr12	26114307	26114583	A-E	963	.	26114406	26114407	128,128,128	2	1,78	0,198
chr12	26676709	26676991	A-E	945	.	26676899	26676900	128,128,128	2	164,64	0,218
chr12	27329757	27330097	A-E	912	.	27329963	27329964	128,128,128	2	131,58	0,282
chr12	27488364	27488600	A-E	993	.	27488367	27488368	128,128,128	2	1,229	0,7
chr12	27772381	27772681	A-E	741	.	27772516	27772517	128,128,128	2	1,29	0,271
chr12	28933073	28933289	A-E	691	.	28933190	28933191	128,128,128	2	26,6	0,210
chr12	29793130	29793229	A-E	731	.	29793209	29793210	128,128,128	2	61,1	0,98
chr12	30945631	30945952	A-E	923	.	30945771	30945772	128,128,128	2	1,41	0,280
chr12	32204633	32204870	A-E	744	.	32204739	32204740	255,215,0	2	1,24	0,213
chr12	32465088	32465196	A-E	817	.	32465141	32465142	128,128,128	2	1,1	0,107
chr12	39436965	39437093	A-E	699	.	39437021	39437022	128,128,128	2	37,52	0,76
chr12	46653606	46653939	A-E	737	.	46653926	46653927	128,128,128	2	309,1	0,332
chr12	46654012	46654419	A-E	836	.	46654408	46654409	128,128,128	2	388,1	0,406
chr12	46654536	46654928	A-E	844	.	46654910	46654911	128,128,128	2	358,1	0,391
chr12	46745757	46745884	A-E	867	.	46745821	46745822	128,128,128	2	3,1	0,126
chr12	46942703	46943018	A-E	669	.	46942759	46942760	128,128,128	2	11,212	0,103
chr12	47476752	47477096	A-E	529	.	47476923	47476924	128,128,128	2	1,1	0,343
chr12	47701468	47701752	A-E	519	.	47701722	47701723	128,128,128	2	236,11	0,273
chr12	48219277	48219409	A-E	744	.	48219340	48219341	128,128,128	2	1,5	0,127
chr12	50354424	50354539	A-E	870	.	50354481	50354482	128,128,128	2	1,1	0,114
chr12	50635857	50636030	A-E	570	.	50635942	50635943	128,128,128	2	1,2	0,171
chr12	52423514	52423824	A-E	621	.	52423678	52423679	128,128,128	2	114,95	0,215
chr12	52457240	52457572	A-E	891	.	52457372	52457373	255,215,0	2	1,68	0,264
chr12	52539319	52539712	A-E	818	.	52539620	52539621	128,128,128	2	252,41	0,352
chr12	52542210	52542726	A-E	666	.	52542512	52542513	128,128,128	2	215,126	0,390
chr12	52543416	52543547	A-E	633	.	52543481	52543482	128,128,128	2	1,1	0,130
chr12	52582905	52583052	A-E	926	.	52582978	52582979	128,128,128	2	1,1	0,146
chr12	52584709	52584955	A-E	956	.	52584806	52584807	128,128,128	2	8,59	0,187
chr12	52587798	52588065	A-E	803	.	52587860	52587861	128,128,128	2	50,191	0,76
chr12	52591671	52592071	A-E	931	.	52591818	52591819	128,128,128	2	106,211	0,189
chr12	52592399	52592846	A-E	961	.	52592465	52592466	128,128,128	2	48,362	0,85
chr12	52596776	52597514	A-E	981	.	52597150	52597151	128,128,128	2	342,330	0,408
chr12	52597722	52597879	A-E	948	.	52597815	52597816	128,128,128	2	31,1	0,156
chr12	52609471	52609778	A-E	790	.	52609592	52609593	128,128,128	2	1,64	0,243
chr12	52916140	52916794	A-E	963	.	52916223	52916224	128,128,128	2	32,519	0,135
chr12	53265042	53265518	A-E	766	.	53265315	53265316	128,128,128	2	242,171	0,305
chr12	53289086	53289398	A-E	504	.	53289351	53289352	128,128,128	2	222,2	0,310
chr12	53398450	53398634	A-E	705	.	53398517	53398518	255,215,0	2	1,50	0,134
chr12	53610853	53611063	A-E	591	.	53610957	53610958	128,128,128	2	1,1	0,209
chr12	53611077	53612140	A-E	558	.	53611273	53611274	128,128,128	2	126,795	0,268
chr12	53890170	53890360	A-E	750	.	53890250	53890251	255,215,0	2	8,36	0,154
chr12	54090300	54090537	A-E	970	.	54090318	54090319	128,128,128	2	6,206	0,31
chr12	54372759	54373189	A-E	923	.	54372956	54372957	128,128,128	2	29,63	0,367
chr12	54374349	54374386	A-E	930	.	54374367	54374368	128,128,128	2	1,1	0,36
chr12	54384983	54385161	A-E	702	.	54385071	54385072	128,128,128	2	1,1	0,177
chr12	54781898	54782325	A-E	520	.	54782214	54782215	255,215,0	2	237,30	0,397
chr12	56219844	56220081	A-E	682	.	56219961	56219962	255,215,0	2	1,2	0,235
chr12	58758718	58759055	A-E	835	.	58758892	58758893	128,128,128	2	14,1	0,336
chr12	62605397	62605543	A-E	685	.	62605464	62605465	128,128,128	2	1,11	0,135
chr12	62608712	62608913	A-E	533	.	62608867	62608868	128,128,128	2	149,39	0,162
chr12	63256455	63256601	A-E	722	.	63256527	63256528	128,128,128	2	1,1	0,145
chr12	64256174	64256217	A-E	947	.	64256196	64256197	128,128,128	2	3,1	0,42
chr12	64955008	64955199	A-E	769	.	64955102	64955103	128,128,128	2	1,2	0,189
chr12	66279447	66279485	A-E	946	.	66279465	66279466	128,128,128	2	1,1	0,37
chr12	68633859	68633980	A-E	643	.	68633912	68633913	128,128,128	2	1,14	0,107
chr12	68773026	68773359	A-E	868	.	68773242	68773243	255,215,0	2	183,82	0,251
chr12	68799801	68800197	A-E	887	.	68799998	68799999	128,128,128	2	1,1	0,395
chr12	69401246	69401453	A-E	885	.	69401352	69401353	128,128,128	2	98,92	0,115
chr12	69402346	69402644	A-E	898	.	69402508	69402509	128,128,128	2	90,62	0,236
chr12	69418832	69418872	A-E	879	.	69418850	69418851	128,128,128	2	1,4	0,36
chr12	69453304	69453583	A-E	740	.	69453489	69453490	128,128,128	2	123,30	0,249
chr12	69458795	69459104	A-E	956	.	69458949	69458950	128,128,128	2	1,1	0,308
chr12	69460304	69460567	A-E	966	.	69460396	69460397	128,128,128	2	34,112	0,151
chr12	69865616	69865907	A-E	701	.	69865621	69865622	128,128,128	2	1,280	0,11
chr12	70360347	70360458	A-E	866	.	70360403	70360404	128,128,128	2	4,1	0,110
chr12	70360720	70360860	A-E	840	.	70360788	70360789	128,128,128	2	1,3	0,137
chr12	71037443	71037574	A-E	810	.	71037508	71037509	128,128,128	2	1,1	0,130
chr12	71085208	71085379	A-E	691	.	71085279	71085280	128,128,128	2	1,29	0,142
chr12	71127373	71127661	A-E	588	.	71127516	71127517	128,128,128	2	1,1	0,287
chr12	75571924	75571966	A-E	875	.	75571944	75571945	128,128,128	2	1,1	0,41
chr12	76053871	76054229	A-E	834	.	76054023	76054024	128,128,128	2	67,119	0,239
chr12	76476370	76476746	A-E	510	.	76476629	76476630	128,128,128	2	145,1	0,375
chr12	77005504	77005696	A-E	900	.	77005595	77005596	128,128,128	2	37,46	0,146
chr12	81096686	81096945	A-E	919	.	81096787	81096788	128,128,128	2	5,60	0,199
chr12	82062430	82062792	A-E	885	.	82062610	82062611	128,128,128	2	1,1	0,361
chr12	84902694	84902984	A-E	912	.	84902887	84902888	128,128,128	2	99,1	0,289
chr12	85389492	85389695	A-E	891	.	85389593	85389594	128,128,128	2	1,1	0,202
chr12	85550971	85551077	A-E	891	.	85551000	85551001	128,128,128	2	1,47	0,59
chr12	85647637	85647954	A-E	932	.	85647787	85647788	128,128,128	2	85,100	0,217
chr12	87822808	87822965	A-E	880	.	87822870	87822871	128,128,128	2	6,38	0,119
chr12	88214637	88214925	A-E	901	.	88214824	88214825	128,128,128	2	89,1	0,287
chr12	89458658	89458863	A-E	761	.	89458773	89458774	128,128,128	2	65,39	0,166
chr12	89520522	89520961	A-E	899	.	89520665	89520666	128,128,128	2	63,214	0,225
chr12	89521055	89521297	A-E	888	.	89521139	89521140	128,128,128	2	41,113	0,129
chr12	89529729	89530218	A-E	813	.	89529962	89529963	128,128,128	2	212,234	0,255
chr12	89532084	89532176	A-E	701	.	89532143	89532144	128,128,128	2	28,1	0,91
chr12	89554110	89556960	A-E	857	.	89554594	89554595	128,128,128	2	482,2362	0,488
chr12	89577739	89578051	A-E	860	.	89578023	89578024	128,128,128	2	259,1	0,311
chr12	90124876	90125258	A-E	757	.	90125113	90125114	128,128,128	2	215,121	0,261
chr12	90125293	90125953	A-E	815	.	90125607	90125608	128,128,128	2	301,332	0,328
chr12	90151268	90151502	A-E	817	.	90151392	90151393	128,128,128	2	17,1	0,233
chr12	90162772	90163253	A-E	500	.	90163115	90163116	128,128,128	2	299,93	0,388
chr12	90345013	90345239	A-E	903	.	90345183	90345184	128,128,128	2	117,1	0,225
chr12	91583363	91583659	A-E	792	.	91583510	91583511	128,128,128	2	1,1	0,295
chr12	91619121	91619386	A-E	891	.	91619270	91619271	128,128,128	2	37,3	0,262
chr12	92464901	92465146	A-E	829	.	92464997	92464998	128,128,128	2	64,116	0,129
chr12	92527448	92527846	A-E	929	.	92527817	92527818	128,128,128	2	342,1	0,397
chr12	92863747	92864031	A-E	815	.	92863807	92863808	128,128,128	2	3,166	0,118
chr12	92955380	92955568	A-E	574	.	92955420	92955421	128,128,128	2	5,111	0,77
chr12	94177634	94178003	A-E	716	.	94177683	94177684	128,128,128	2	1,270	0,99
chr12	94316416	94316795	A-E	958	.	94316597	94316598	255,215,0	2	1,17	0,362
chr12	96047992	96048216	A-E	885	.	96048101	96048102	128,128,128	2	1,5	0,219
chr12	96438108	96438277	A-E	674	.	96438221	96438222	255,215,0	2	59,1	0,168
chr12	96753253	96753359	A-E	680	.	96753305	96753306	128,128,128	2	1,1	0,105
chr12	98818500	98818672	A-E	750	.	98818665	98818666	128,128,128	2	161,1	0,171
chr12	100628061	100628323	A-E	923	.	100628190	100628191	128,128,128	2	2,5	0,257
chr12	102009746	102010171	A-E	866	.	102009967	102009968	128,128,128	2	107,89	0,336
chr12	102217689	102217948	A-E	958	.	102217882	102217883	255,215,0	2	134,5	0,254
chr12	102250819	102251404	A-E	610	.	102251013	102251014	128,128,128	2	128,323	0,262
chr12	102254105	102254224	A-E	830	.	102254197	102254198	128,128,128	2	74,7	0,112
chr12	104199621	104199645	A-E	827	.	104199633	104199634	128,128,128	2	2,1	0,23
chr12	104452729	104452893	A-E	939	.	104452810	104452811	128,128,128	2	1,1	0,163
chr12	104675995	104676292	A-E	695	.	104676136	104676137	255,215,0	2	33,47	0,250
chr12	104693851	104694220	A-E	857	.	104693857	104693858	128,128,128	2	1,356	0,13
chr12	105812004	105812354	A-E	938	.	105812178	105812179	128,128,128	2	1,1	0,349
chr12	105879077	105879400	A-E	819	.	105879272	105879273	128,128,128	2	70,1	0,322
chr12	105956191	105956455	A-E	911	.	105956193	105956194	128,128,128	2	1,260	0,4
chr12	106423903	106423941	A-E	955	.	106423921	106423922	128,128,128	2	1,1	0,37
chr12	106621316	106621679	A-E	933	.	106621541	106621542	128,128,128	2	178,89	0,274
chr12	106639693	106639915	A-E	991	.	106639803	106639804	128,128,128	2	1,1	0,221
chr12	110704832	110705217	A-E	582	.	110705053	110705054	255,215,0	2	91,33	0,352
chr12	110750652	110751139	A-E	912	.	110750938	110750939	128,128,128	2	214,127	0,360
chr12	111001824	111001977	A-E	905	.	111001903	111001904	128,128,128	2	7,1	0,152
chr12	113853956	113854421	A-E	956	.	113854205	113854206	255,215,0	2	106,71	0,394
chr12	114268627	114268721	A-E	882	.	114268673	114268674	128,128,128	2	1,1	0,93
chr12	115207521	115207539	A-E	879	.	115207529	115207530	128,128,128	2	1,1	0,17
chr12	115212322	115212346	A-E	962	.	115212333	115212334	128,128,128	2	1,1	0,23
chr12	115775302	115775698	A-E	918	.	115775652	115775653	128,128,128	2	307,1	0,395
chr12	116602727	116603094	A-E	588	.	116602909	116602910	128,128,128	2	1,3	0,364
chr12	116872632	116872752	A-E	716	.	116872691	116872692	128,128,128	2	1,1	0,119
chr12	116989656	116990244	A-E	988	.	116989970	116989971	255,215,0	2	240,199	0,389
chr12	117039794	117039983	A-E	670	.	117039913	117039914	128,128,128	2	51,1	0,188
chr12	119618645	119618705	A-E	829	.	119618686	119618687	128,128,128	2	24,1	0,59
chr12	119646482	119646796	A-E	924	.	119646669	119646670	128,128,128	2	63,1	0,313
chr12	120689817	120690140	A-E	823	.	120689964	120689965	128,128,128	2	89,116	0,207
chr12	121471797	121472025	A-E	886	.	121471885	121471886	128,128,128	2	28,78	0,150
chr12	122155083	122155323	A-E	979	.	122155203	122155204	255,215,0	2	3,1	0,239
chr12	122224293	122224471	A-E	908	.	122224350	122224351	128,128,128	2	9,71	0,107
chr12	122225058	122225273	A-E	736	.	122225167	122225168	128,128,128	2	6,1	0,214
chr12	122227473	122227629	A-E	854	.	122227503	122227504	128,128,128	2	17,112	0,44
chr12	122228443	122228705	A-E	826	.	122228503	122228504	128,128,128	2	12,152	0,110
chr12	122251342	122251687	A-E	811	.	122251514	122251515	128,128,128	2	1,1	0,344
chr12	122949403	122949567	A-E	751	.	122949474	122949475	128,128,128	2	1,22	0,142
chr12	122970956	122970985	A-E	784	.	122970970	122970971	128,128,128	2	2,1	0,28
chr12	123627472	123627989	A-E	679	.	123627682	123627683	128,128,128	2	141,236	0,281
chr12	125008756	125009019	A-E	778	.	125008887	125008888	128,128,128	2	1,1	0,262
chr12	125028947	125029179	A-E	889	.	125029053	125029054	128,128,128	2	1,20	0,212
chr12	125124773	125124965	A-E	808	.	125124866	125124867	128,128,128	2	1,6	0,186
chr12	125166598	125166935	A-E	869	.	125166766	125166767	128,128,128	2	1,1	0,336
chr12	125167246	125167625	A-E	904	.	125167325	125167326	128,128,128	2	26,246	0,133
chr12	125185875	125186011	A-E	966	.	125185946	125185947	128,128,128	2	9,1	0,135
chr12	125188436	125188747	A-E	941	.	125188584	125188585	128,128,128	2	1,14	0,297
chr12	125200090	125200365	A-E	582	.	125200207	125200208	255,215,0	2	1,40	0,235
chr12	125204801	125205082	A-E	863	.	125204927	125204928	128,128,128	2	1,28	0,253
chr12	125205619	125206047	A-E	971	.	125205966	125205967	128,128,128	2	325,57	0,371
chr12	125218943	125219209	A-E	949	.	125219141	125219142	255,215,0	2	145,14	0,252
chr12	125231951	125232267	A-E	943	.	125232148	125232149	128,128,128	2	83,4	0,312
chr12	125288540	125288810	A-E	975	.	125288725	125288726	255,215,0	2	103,2	0,268
chr12	125565000	125565015	A-E	674	.	125565007	125565008	128,128,128	2	1,1	0,14
chr12	126540184	126540393	A-E	865	.	126540288	126540289	128,128,128	2	1,1	0,208
chr12	130610556	130610854	A-E	897	.	130610700	130610701	128,128,128	2	1,10	0,288
chr12	130624608	130625033	A-E	908	.	130624822	130624823	128,128,128	2	17,13	0,412
chr12	130824673	130824982	A-E	865	.	130824767	130824768	128,128,128	2	47,167	0,142
chr12	131405313	131405624	A-E	963	.	131405468	131405469	128,128,128	2	1,1	0,310
chr12	131910367	131910495	A-E	592	.	131910428	131910429	128,128,128	2	1,5	0,123
chr12	132356836	132357024	A-E	797	.	132356893	132356894	128,128,128	2	1,74	0,114
chr12	132861217	132861370	A-E	976	.	132861293	132861294	128,128,128	2	1,1	0,152
chr12	132903795	132904258	A-E	981	.	132904059	132904060	128,128,128	2	219,153	0,310
chr12	132970087	132970237	A-E	779	.	132970176	132970177	255,215,0	2	31,1	0,149
chr12	133068109	133068464	A-E	853	.	133068121	133068122	128,128,128	2	1,331	0,24
chr13	20193100	20193521	A-E	782	.	20193281	20193282	128,128,128	2	136,193	0,228
chr13	24062649	24062979	A-E	922	.	24062813	24062814	128,128,128	2	1,2	0,328
chr13	24735500	24735872	A-E	890	.	24735685	24735686	128,128,128	2	1,1	0,371
chr13	28755639	28756027	A-E	795	.	28755673	28755674	128,128,128	2	1,319	0,69
chr13	30415465	30415864	A-E	893	.	30415856	30415857	128,128,128	2	386,1	0,398
chr13	31151476	31151709	A-E	637	.	31151593	31151594	128,128,128	2	3,1	0,232
chr13	31256059	31256350	A-E	956	.	31256260	31256261	128,128,128	2	114,2	0,289
chr13	32556798	32557016	A-E	756	.	32556859	32556860	128,128,128	2	1,95	0,123
chr13	32620673	32620873	A-E	600	.	32620776	32620777	128,128,128	2	75,68	0,132
chr13	32699240	32700118	A-E	926	.	32699475	32699476	128,128,128	2	122,528	0,350
chr13	33792287	33792535	A-E	947	.	33792435	33792436	128,128,128	2	55,5	0,243
chr13	33838871	33839075	A-E	962	.	33838984	33838985	128,128,128	2	24,1	0,203
chr13	34216569	34217156	A-E	904	.	34216981	34216982	128,128,128	2	409,171	0,416
chr13	34217614	34217741	A-E	928	.	34217659	34217660	128,128,128	2	1,36	0,91
chr13	34914782	34915013	A-E	883	.	34914897	34914898	128,128,128	2	1,1	0,230
chr13	37708992	37709261	A-E	875	.	37709126	37709127	128,128,128	2	1,1	0,268
chr13	38192754	38192981	A-E	944	.	38192893	38192894	128,128,128	2	53,1	0,226
chr13	41213387	41213713	A-E	946	.	41213460	41213461	128,128,128	2	55,234	0,92
chr13	43069149	43069472	A-E	596	.	43069310	43069311	128,128,128	2	1,1	0,322
chr13	43294593	43294957	A-E	551	.	43294756	43294757	128,128,128	2	1,38	0,326
chr13	43321568	43321964	A-E	927	.	43321779	43321780	128,128,128	2	29,1	0,395
chr13	43382131	43382356	A-E	772	.	43382243	43382244	128,128,128	2	1,1	0,224
chr13	43388932	43389149	A-E	811	.	43389110	43389111	128,128,128	2	141,1	0,216
chr13	43451053	43451467	A-E	811	.	43451345	43451346	128,128,128	2	267,95	0,319
chr13	43467454	43467751	A-E	882	.	43467676	43467677	128,128,128	2	149,1	0,296
chr13	43636197	43636378	A-E	913	.	43636202	43636203	128,128,128	2	1,170	0,11
chr13	43727960	43728297	A-E	918	.	43728106	43728107	128,128,128	2	107,151	0,186
chr13	44440154	44440346	A-E	865	.	44440261	44440262	128,128,128	2	25,1	0,191
chr13	44842198	44842378	A-E	943	.	44842273	44842274	128,128,128	2	1,30	0,150
chr13	44845135	44845603	A-E	663	.	44845340	44845341	255,215,0	2	130,187	0,281
chr13	44846792	44847050	A-E	701	.	44846981	44846982	128,128,128	2	123,1	0,257
chr13	44879250	44879284	A-E	945	.	44879266	44879267	128,128,128	2	1,1	0,33
chr13	44882133	44882330	A-E	944	.	44882201	44882202	128,128,128	2	1,60	0,137
chr13	44883962	44884184	A-E	980	.	44884085	44884086	128,128,128	2	97,72	0,150
chr13	44884974	44885381	A-E	941	.	44885133	44885134	128,128,128	2	5,92	0,315
chr13	45629728	45629998	A-E	778	.	45629865	45629866	128,128,128	2	6,1	0,269
chr13	45742542	45742888	A-E	673	.	45742552	45742553	128,128,128	2	1,326	0,20
chr13	48073971	48074167	A-E	896	.	48074082	48074083	128,128,128	2	56,29	0,167
chr13	49154464	49154790	A-E	646	.	49154626	49154627	128,128,128	2	2,3	0,323
chr13	49305362	49305702	A-E	952	.	49305474	49305475	128,128,128	2	1,116	0,224
chr13	49356526	49356925	A-E	933	.	49356725	49356726	128,128,128	2	1,1	0,398
chr13	49357309	49357845	A-E	757	.	49357558	49357559	128,128,128	2	196,232	0,304
chr13	49365956	49366344	A-E	889	.	49366102	49366103	128,128,128	2	85,179	0,209
chr13	49789183	49789422	A-E	727	.	49789362	49789363	128,128,128	2	122,1	0,238
chr13	50897882	50898235	A-E	801	.	50898045	50898046	128,128,128	2	56,81	0,272
chr13	50931848	50932208	A-E	857	.	50932104	50932105	255,215,0	2	154,1	0,359
chr13	51486183	51486653	A-E	682	.	51486376	51486377	128,128,128	2	84,167	0,303
chr13	52009334	52009441	A-E	700	.	52009387	52009388	128,128,128	2	1,1	0,106
chr13	52219478	52219830	A-E	860	.	52219628	52219629	128,128,128	2	85,135	0,217
chr13	52220066	52220219	A-E	874	.	52220099	52220100	128,128,128	2	13,98	0,55
chr13	67674730	67675228	A-E	892	.	67675033	67675034	128,128,128	2	292,182	0,316
chr13	67695425	67695706	A-E	927	.	67695684	67695685	255,215,0	2	239,1	0,280
chr13	70523555	70523686	A-E	841	.	70523620	70523621	128,128,128	2	1,1	0,130
chr13	73743072	73743220	A-E	744	.	73743145	73743146	128,128,128	2	1,1	0,147
chr13	73768530	73768732	A-E	872	.	73768574	73768575	128,128,128	2	1,113	0,89
chr13	73908638	73908819	A-E	823	.	73908695	73908696	128,128,128	2	1,66	0,115
chr13	73911808	73911975	A-E	927	.	73911902	73911903	128,128,128	2	24,1	0,166
chr13	73942793	73943059	A-E	827	.	73942971	73942972	128,128,128	2	92,1	0,265
chr13	74002389	74002533	A-E	913	.	74002462	74002463	128,128,128	2	4,1	0,143
chr13	74622004	74622237	A-E	934	.	74622120	74622121	128,128,128	2	1,1	0,232
chr13	74706733	74707088	A-E	837	.	74706946	74706947	128,128,128	2	73,1	0,354
chr13	74864558	74864878	A-E	855	.	74864746	74864747	128,128,128	2	78,21	0,299
chr13	76290964	76291186	A-E	896	.	76291006	76291007	128,128,128	2	1,138	0,84
chr13	76344321	76344485	A-E	901	.	76344324	76344325	128,128,128	2	1,158	0,6
chr13	77518651	77518968	A-E	884	.	77518785	77518786	128,128,128	2	83,131	0,186
chr13	80057650	80057969	A-E	701	.	80057745	80057746	128,128,128	2	1,129	0,190
chr13	80065850	80066230	A-E	630	.	80065955	80065956	128,128,128	2	36,204	0,176
chr13	80705470	80705610	A-E	840	.	80705559	80705560	128,128,128	2	69,29	0,111
chr13	87776313	87776722	A-E	780	.	87776524	87776525	128,128,128	2	16,1	0,408
chr13	91491761	91491770	A-E	878	.	91491765	91491766	128,128,128	2	1,1	0,8
chr13	92055207	92055296	A-E	931	.	92055252	92055253	128,128,128	2	3,1	0,88
chr13	102403781	102404089	A-E	911	.	102404034	102404035	128,128,128	2	200,1	0,307
chr13	102844809	102845069	A-E	898	.	102845052	102845053	128,128,128	2	228,1	0,259
chr13	107222796	107223196	A-E	876	.	107222997	107222998	255,215,0	2	4,1	0,399
chr13	109572126	109572187	A-E	920	.	109572156	109572157	128,128,128	2	1,1	0,60
chr13	109597213	109597584	A-E	657	.	109597275	109597276	128,128,128	2	1,246	0,125
chr13	109909294	109909814	A-E	890	.	109909610	109909611	128,128,128	2	222,108	0,412
chr13	109917136	109917255	A-E	672	.	109917214	109917215	128,128,128	2	39,1	0,118
chr13	109923612	109923926	A-E	973	.	109923768	109923769	128,128,128	2	1,1	0,313
chr13	109924354	109924728	A-E	755	.	109924404	109924405	128,128,128	2	30,302	0,72
chr13	110042212	110042565	A-E	928	.	110042392	110042393	128,128,128	2	48,39	0,314
chr13	110132729	110132862	A-E	950	.	110132797	110132798	128,128,128	2	6,1	0,132
chr13	110147333	110147690	A-E	975	.	110147510	110147511	128,128,128	2	1,3	0,354
chr13	110299478	110299796	A-E	937	.	110299636	110299637	128,128,128	2	1,1	0,317
chr13	110337257	110337548	A-E	883	.	110337428	110337429	128,128,128	2	53,1	0,290
chr13	110396271	110396629	A-E	951	.	110396330	110396331	128,128,128	2	1,239	0,119
chr13	110430431	110430792	A-E	509	.	110430666	110430667	255,215,0	2	117,6	0,355
chr13	110431483	110431755	A-E	567	.	110431722	110431723	128,128,128	2	209,1	0,271
chr13	110443694	110443751	A-E	983	.	110443734	110443735	255,215,0	2	26,1	0,56
chr13	111068169	111068419	A-E	959	.	111068293	111068294	128,128,128	2	1,1	0,249
chr13	111161836	111162133	A-E	983	.	111161983	111161984	255,215,0	2	1,2	0,295
chr13	111176913	111177121	A-E	642	.	111177091	111177092	128,128,128	2	173,23	0,185
chr13	114064803	114065029	A-E	975	.	114064947	114064948	128,128,128	2	64,1	0,225
chr13	114065698	114065892	A-E	921	.	114065793	114065794	128,128,128	2	62,64	0,130
chr13	114080351	114080489	A-E	978	.	114080410	114080411	128,128,128	2	30,48	0,90
chr13	114301802	114302224	A-E	773	.	114301871	114301872	128,128,128	2	9,291	0,131
chr14	21734619	21734786	A-E	720	.	21734702	21734703	128,128,128	2	1,1	0,166
chr14	22736763	22737132	A-E	857	.	22736963	22736964	128,128,128	2	33,1	0,368
chr14	22898076	22898384	A-E	567	.	22898210	22898211	128,128,128	2	101,139	0,169
chr14	23611395	23611621	A-E	899	.	23611509	23611510	128,128,128	2	4,1	0,225
chr14	25385464	25385666	A-E	836	.	25385564	25385565	128,128,128	2	1,1	0,201
chr14	25435593	25435704	A-E	603	.	25435648	25435649	255,215,0	2	1,1	0,110
chr14	25476676	25476861	A-E	903	.	25476695	25476696	128,128,128	2	1,146	0,39
chr14	29706068	29706381	A-E	868	.	29706227	29706228	128,128,128	2	99,92	0,221
chr14	32941850	32942320	A-E	808	.	32942111	32942112	128,128,128	2	165,111	0,359
chr14	32976944	32977104	A-E	650	.	32977023	32977024	128,128,128	2	1,1	0,159
chr14	34802064	34802306	A-E	768	.	34802185	34802186	128,128,128	2	3,1	0,241
chr14	34837330	34837452	A-E	955	.	34837390	34837391	128,128,128	2	1,1	0,121
chr14	35666202	35666508	A-E	669	.	35666413	35666414	128,128,128	2	155,38	0,268
chr14	35826010	35826241	A-E	671	.	35826125	35826126	255,215,0	2	1,1	0,230
chr14	35839188	35839529	A-E	618	.	35839226	35839227	128,128,128	2	1,264	0,77
chr14	35876265	35876636	A-E	713	.	35876450	35876451	128,128,128	2	1,1	0,370
chr14	37122043	37122373	A-E	919	.	37122207	37122208	128,128,128	2	1,1	0,329
chr14	37445830	37445969	A-E	985	.	37445899	37445900	255,215,0	2	1,1	0,138
chr14	39309006	39309203	A-E	946	.	39309104	39309105	128,128,128	2	1,1	0,196
chr14	39837684	39837907	A-E	920	.	39837684	39837685	128,128,128	2	1,222	0,1
chr14	45714299	45714525	A-E	848	.	45714378	45714379	128,128,128	2	17,83	0,143
chr14	50237132	50237443	A-E	535	.	50237217	50237218	128,128,128	2	8,147	0,164
chr14	50347127	50347284	A-E	777	.	50347179	50347180	255,215,0	2	1,52	0,105
chr14	50349630	50349838	A-E	985	.	50349717	50349718	255,215,0	2	45,78	0,130
chr14	52339910	52340287	A-E	905	.	52340135	52340136	128,128,128	2	216,141	0,236
chr14	52547300	52547782	A-E	835	.	52547648	52547649	128,128,128	2	317,102	0,380
chr14	53020859	53021201	A-E	809	.	53021029	53021030	128,128,128	2	1,1	0,341
chr14	53294197	53294464	A-E	877	.	53294328	53294329	128,128,128	2	1,4	0,263
chr14	54075172	54075431	A-E	943	.	54075301	54075302	128,128,128	2	1,1	0,258
chr14	54465835	54466164	A-E	844	.	54465917	54465918	128,128,128	2	33,197	0,132
chr14	55152891	55153126	A-E	868	.	55153103	55153104	128,128,128	2	192,2	0,233
chr14	55564563	55564801	A-E	568	.	55564722	55564723	255,215,0	2	82,1	0,237
chr14	55584452	55585250	A-E	754	.	55584590	55584591	255,215,0	2	97,618	0,180
chr14	55587240	55587572	A-E	870	.	55587402	55587403	128,128,128	2	126,132	0,200
chr14	55589903	55590059	A-E	847	.	55589992	55589993	128,128,128	2	29,5	0,151
chr14	55592226	55592437	A-E	847	.	55592321	55592322	128,128,128	2	71,90	0,121
chr14	55592942	55593103	A-E	944	.	55593022	55593023	128,128,128	2	1,1	0,160
chr14	55593915	55594674	A-E	894	.	55594040	55594041	128,128,128	2	70,577	0,182
chr14	55598336	55599122	A-E	729	.	55598431	55598432	128,128,128	2	49,643	0,143
chr14	59213319	59213338	A-E	878	.	59213328	59213329	128,128,128	2	1,1	0,18
chr14	59564429	59564659	A-E	935	.	59564449	59564450	128,128,128	2	1,190	0,40
chr14	59565112	59565513	A-E	732	.	59565266	59565267	128,128,128	2	1,92	0,309
chr14	61928092	61928322	A-E	670	.	61928206	61928207	128,128,128	2	1,1	0,229
chr14	61937563	61937893	A-E	871	.	61937593	61937594	128,128,128	2	1,269	0,61
chr14	61939634	61940081	A-E	932	.	61939866	61939867	128,128,128	2	205,186	0,261
chr14	61946614	61946719	A-E	825	.	61946666	61946667	128,128,128	2	1,1	0,104
chr14	61946868	61947374	A-E	845	.	61946993	61946994	128,128,128	2	99,354	0,152
chr14	61960014	61960497	A-E	950	.	61960230	61960231	128,128,128	2	99,149	0,334
chr14	61978357	61978646	A-E	931	.	61978425	61978426	128,128,128	2	20,172	0,117
chr14	61978878	61979019	A-E	891	.	61978951	61978952	128,128,128	2	36,30	0,111
chr14	61979288	61979588	A-E	920	.	61979393	61979394	128,128,128	2	51,140	0,160
chr14	61983792	61983968	A-E	947	.	61983884	61983885	128,128,128	2	10,1	0,175
chr14	62001958	62002288	A-E	941	.	62001986	62001987	128,128,128	2	1,273	0,57
chr14	62025043	62025333	A-E	844	.	62025149	62025150	128,128,128	2	3,80	0,210
chr14	62033455	62033917	A-E	671	.	62033735	62033736	128,128,128	2	171,72	0,390
chr14	62041005	62041355	A-E	982	.	62041181	62041182	128,128,128	2	4,1	0,349
chr14	63904522	63904526	A-E	953	.	63904523	63904524	128,128,128	2	1,1	0,3
chr14	63959501	63959650	A-E	911	.	63959570	63959571	128,128,128	2	30,40	0,109
chr14	65148642	65149174	A-E	830	.	65148979	65148980	128,128,128	2	275,132	0,400
chr14	65224783	65224915	A-E	860	.	65224849	65224850	128,128,128	2	32,31	0,101
chr14	65722117	65722472	A-E	800	.	65722294	65722295	128,128,128	2	1,1	0,354
chr14	65801624	65801887	A-E	803	.	65801777	65801778	128,128,128	2	46,1	0,262
chr14	68407691	68408022	A-E	859	.	68407853	68407854	128,128,128	2	1,7	0,324
chr14	68408350	68408505	A-E	894	.	68408420	68408421	128,128,128	2	56,70	0,85
chr14	68431172	68431539	A-E	783	.	68431179	68431180	128,128,128	2	1,352	0,15
chr14	68604521	68604895	A-E	728	.	68604638	68604639	128,128,128	2	56,194	0,180
chr14	68608409	68608664	A-E	826	.	68608536	68608537	128,128,128	2	1,1	0,254
chr14	68613665	68613950	A-E	790	.	68613750	68613751	128,128,128	2	1,114	0,171
chr14	68658646	68658820	A-E	885	.	68658747	68658748	128,128,128	2	30,1	0,173
chr14	68712620	68712855	A-E	734	.	68712737	68712738	255,215,0	2	1,1	0,234
chr14	68940594	68940807	A-E	512	.	68940611	68940612	128,128,128	2	2,180	0,33
chr14	69013502	69013901	A-E	911	.	69013729	69013730	128,128,128	2	198,142	0,257
chr14	69014972	69015327	A-E	744	.	69015082	69015083	128,128,128	2	28,162	0,193
chr14	70020113	70020453	A-E	880	.	70020281	70020282	128,128,128	2	1,4	0,336
chr14	70163677	70163850	A-E	947	.	70163760	70163761	255,215,0	2	5,10	0,163
chr14	70464665	70464959	A-E	960	.	70464782	70464783	128,128,128	2	12,70	0,224
chr14	70465984	70466470	A-E	911	.	70466190	70466191	128,128,128	2	101,173	0,313
chr14	71164534	71164679	A-E	572	.	71164624	71164625	128,128,128	2	53,16	0,129
chr14	71936268	71936528	A-E	911	.	71936397	71936398	128,128,128	2	1,1	0,259
chr14	73131912	73132517	A-E	917	.	73132186	73132187	128,128,128	2	206,262	0,343
chr14	73705242	73705320	A-E	965	.	73705280	73705281	128,128,128	2	1,1	0,77
chr14	74868763	74868996	A-E	757	.	74868886	74868887	128,128,128	2	43,29	0,204
chr14	75122451	75122538	A-E	861	.	75122494	75122495	128,128,128	2	1,1	0,86
chr14	75649442	75649626	A-E	620	.	75649524	75649525	128,128,128	2	1,20	0,164
chr14	75649674	75650038	A-E	814	.	75649825	75649826	128,128,128	2	1,62	0,302
chr14	75651235	75651416	A-E	743	.	75651332	75651333	128,128,128	2	96,81	0,100
chr14	75988071	75988195	A-E	845	.	75988117	75988118	128,128,128	2	1,32	0,92
chr14	77780620	77780713	A-E	924	.	77780666	77780667	128,128,128	2	1,1	0,92
chr14	78129695	78129950	A-E	876	.	78129825	78129826	128,128,128	2	7,1	0,254
chr14	80050129	80050354	A-E	860	.	80050305	80050306	128,128,128	2	130,1	0,224
chr14	80051183	80051363	A-E	779	.	80051264	80051265	128,128,128	2	1,17	0,163
chr14	81462656	81462921	A-E	786	.	81462743	81462744	255,215,0	2	2,91	0,174
chr14	85887942	85888119	A-E	915	.	85888030	85888031	128,128,128	2	1,1	0,176
chr14	86039244	86039594	A-E	855	.	86039271	86039272	128,128,128	2	15,309	0,41
chr14	86053629	86053936	A-E	874	.	86053650	86053651	128,128,128	2	1,265	0,42
chr14	86073952	86074255	A-E	868	.	86074108	86074109	128,128,128	2	118,108	0,195
chr14	89297612	89297892	A-E	707	.	89297673	89297674	128,128,128	2	1,158	0,122
chr14	90553823	90554142	A-E	918	.	90553942	90553943	128,128,128	2	1,81	0,238
chr14	91224328	91224362	A-E	594	.	91224342	91224343	128,128,128	2	1,5	0,29
chr14	91583338	91583593	A-E	519	.	91583461	91583462	255,215,0	2	1,9	0,246
chr14	91696898	91697262	A-E	590	.	91696957	91696958	128,128,128	2	1,245	0,119
chr14	92970203	92970533	A-E	526	.	92970301	92970302	128,128,128	2	35,167	0,163
chr14	93347327	93347486	A-E	957	.	93347406	93347407	128,128,128	2	1,1	0,158
chr14	93499320	93499712	A-E	813	.	93499515	93499516	128,128,128	2	1,1	0,391
chr14	93569992	93570233	A-E	857	.	93570209	93570210	128,128,128	2	195,1	0,240
chr14	93616488	93616799	A-E	777	.	93616643	93616644	128,128,128	2	1,1	0,310
chr14	94429465	94429837	A-E	876	.	94429619	94429620	128,128,128	2	67,130	0,242
chr14	94453312	94453802	A-E	801	.	94453543	94453544	128,128,128	2	206,233	0,257
chr14	95946443	95946810	A-E	885	.	95946551	95946552	128,128,128	2	77,226	0,141
chr14	96712563	96712694	A-E	898	.	96712630	96712631	128,128,128	2	5,1	0,130
chr14	96739430	96739734	A-E	824	.	96739581	96739582	128,128,128	2	1,1	0,303
chr14	99423594	99423887	A-E	929	.	99423721	99423722	128,128,128	2	114,151	0,142
chr14	100040610	100041006	A-E	923	.	100040946	100040947	128,128,128	2	279,1	0,395
chr14	100447072	100447417	A-E	716	.	100447216	100447217	128,128,128	2	1,56	0,289
chr14	100570818	100571220	A-E	875	.	100570857	100570858	128,128,128	2	1,324	0,78
chr14	100874667	100875097	A-E	891	.	100874986	100874987	255,215,0	2	259,50	0,380
chr14	100889838	100890227	A-E	935	.	100890040	100890041	255,215,0	2	29,12	0,377
chr14	100891151	100891495	A-E	540	.	100891357	100891358	128,128,128	2	70,1	0,343
chr14	100901180	100901603	A-E	957	.	100901492	100901493	128,128,128	2	262,59	0,364
chr14	100905618	100905757	A-E	691	.	100905694	100905695	128,128,128	2	16,1	0,138
chr14	101020509	101020866	A-E	931	.	101020627	101020628	255,215,0	2	37,157	0,200
chr14	101023349	101023562	A-E	932	.	101023454	101023455	128,128,128	2	18,19	0,194
chr14	102172620	102172772	A-E	752	.	102172675	102172676	128,128,128	2	26,66	0,86
chr14	102997284	102997579	A-E	858	.	102997374	102997375	255,215,0	2	22,135	0,160
chr14	103537585	103537989	A-E	580	.	103537774	103537775	128,128,128	2	8,33	0,371
chr14	103539359	103539722	A-E	689	.	103539622	103539623	128,128,128	2	166,1	0,362
chr14	103540554	103540738	A-E	832	.	103540644	103540645	128,128,128	2	1,4	0,180
chr14	103577206	103577606	A-E	781	.	103577491	103577492	128,128,128	2	178,7	0,393
chr14	103587623	103588330	A-E	607	.	103587727	103587728	128,128,128	2	73,571	0,136
chr14	103672309	103672597	A-E	870	.	103672448	103672449	255,215,0	2	1,9	0,279
chr14	103674889	103675043	A-E	870	.	103674980	103674981	255,215,0	2	30,1	0,153
chr14	104763034	104763369	A-E	946	.	104763106	104763107	128,128,128	2	1,190	0,145
chr14	105198821	105199110	A-E	916	.	105199004	105199005	128,128,128	2	88,10	0,279
chr14	105199267	105199624	A-E	797	.	105199350	105199351	128,128,128	2	4,193	0,164
chr15	21927373	21927566	A-E	575	.	21927469	21927470	128,128,128	2	1,1	0,192
chr15	22527599	22527744	A-E	973	.	22527680	22527681	128,128,128	2	23,4	0,141
chr15	22893836	22894205	A-E	829	.	22894023	22894024	128,128,128	2	8,1	0,368
chr15	25661698	25662399	A-E	855	.	25662051	25662052	128,128,128	2	310,304	0,397
chr15	31757580	31757887	A-E	955	.	31757713	31757714	128,128,128	2	1,41	0,266
chr15	32962221	32962756	A-E	978	.	32962660	32962661	128,128,128	2	346,1	0,534
chr15	32974763	32975144	A-E	907	.	32974960	32974961	128,128,128	2	137,123	0,258
chr15	33248304	33248443	A-E	716	.	33248383	33248384	128,128,128	2	22,1	0,138
chr15	33494122	33494379	A-E	931	.	33494250	33494251	128,128,128	2	76,76	0,181
chr15	36017618	36017903	A-E	680	.	36017703	36017704	128,128,128	2	1,115	0,170
chr15	38820654	38820765	A-E	612	.	38820716	38820717	128,128,128	2	45,31	0,80
chr15	39484062	39484453	A-E	813	.	39484281	39484282	128,128,128	2	49,1	0,390
chr15	39593792	39594300	A-E	973	.	39594107	39594108	128,128,128	2	212,88	0,420
chr15	39683457	39683798	A-E	882	.	39683638	39683639	128,128,128	2	103,80	0,261
chr15	39684780	39684908	A-E	865	.	39684878	39684879	128,128,128	2	70,1	0,127
chr15	39685855	39686105	A-E	976	.	39686011	39686012	128,128,128	2	64,1	0,249
chr15	40180090	40180249	A-E	881	.	40180215	40180216	128,128,128	2	93,1	0,158
chr15	40601054	40601299	A-E	967	.	40601246	40601247	255,215,0	2	176,35	0,210
chr15	41158071	41158384	A-E	556	.	41158227	41158228	128,128,128	2	1,1	0,312
chr15	41264604	41264924	A-E	711	.	41264762	41264763	128,128,128	2	2,4	0,316
chr15	41628747	41629063	A-E	573	.	41628807	41628808	128,128,128	2	1,196	0,120
chr15	41717813	41717926	A-E	782	.	41717815	41717816	128,128,128	2	1,108	0,5
chr15	42222276	42222667	A-E	888	.	42222630	42222631	128,128,128	2	327,9	0,382
chr15	44760894	44761150	A-E	735	.	44760907	44760908	128,128,128	2	3,232	0,24
chr15	44781815	44781981	A-E	643	.	44781821	44781822	128,128,128	2	1,154	0,12
chr15	45737363	45738279	A-E	958	.	45737764	45737765	128,128,128	2	305,418	0,498
chr15	45934410	45934853	A-E	976	.	45934616	45934617	128,128,128	2	80,110	0,333
chr15	45937628	45938153	A-E	894	.	45937706	45937707	128,128,128	2	23,390	0,135
chr15	48012051	48012221	A-E	908	.	48012135	48012136	128,128,128	2	1,1	0,169
chr15	48049292	48049428	A-E	932	.	48049300	48049301	128,128,128	2	1,120	0,16
chr15	49785048	49785439	A-E	846	.	49785237	49785238	128,128,128	2	8,20	0,371
chr15	49967299	49967495	A-E	920	.	49967407	49967408	128,128,128	2	23,1	0,195
chr15	50140337	50140734	A-E	933	.	50140508	50140509	128,128,128	2	1,54	0,343
chr15	50148602	50148763	A-E	753	.	50148688	50148689	128,128,128	2	58,45	0,116
chr15	50408630	50408976	A-E	559	.	50408932	50408933	128,128,128	2	286,27	0,319
chr15	50426655	50427246	A-E	785	.	50427086	50427087	128,128,128	2	410,137	0,454
chr15	50427574	50427814	A-E	768	.	50427744	50427745	128,128,128	2	117,15	0,225
chr15	50429549	50429984	A-E	700	.	50429687	50429688	128,128,128	2	103,260	0,175
chr15	51868899	51870333	A-E	615	.	51869554	51869555	255,215,0	2	580,702	0,732
chr15	51926806	51927145	A-E	563	.	51926983	51926984	128,128,128	2	40,23	0,316
chr15	52576404	52576647	A-E	834	.	52576609	52576610	128,128,128	2	170,1	0,242
chr15	52580530	52580869	A-E	886	.	52580786	52580787	128,128,128	2	178,3	0,336
chr15	52684587	52684775	A-E	939	.	52684685	52684686	128,128,128	2	12,2	0,186
chr15	52972245	52972482	A-E	637	.	52972363	52972364	128,128,128	2	1,1	0,236
chr15	55095328	55096039	A-E	813	.	55095749	55095750	128,128,128	2	361,229	0,482
chr15	55487220	55487236	A-E	680	.	55487228	55487229	128,128,128	2	3,1	0,15
chr15	55986919	55987071	A-E	975	.	55986979	55986980	128,128,128	2	2,33	0,119
chr15	56165534	56165844	A-E	791	.	56165688	56165689	128,128,128	2	1,1	0,309
chr15	56331775	56332089	A-E	568	.	56331932	56331933	255,215,0	2	2,1	0,313
chr15	59492312	59492582	A-E	934	.	59492436	59492437	128,128,128	2	36,56	0,214
chr15	59848106	59848258	A-E	916	.	59848123	59848124	128,128,128	2	1,117	0,35
chr15	59862569	59862935	A-E	864	.	59862764	59862765	128,128,128	2	27,1	0,365
chr15	60681961	60682028	A-E	923	.	60682019	60682020	128,128,128	2	51,1	0,66
chr15	60818402	60818756	A-E	980	.	60818739	60818740	128,128,128	2	333,12	0,342
chr15	62391258	62391391	A-E	938	.	62391374	62391375	128,128,128	2	101,1	0,132
chr15	62402832	62402995	A-E	953	.	62402914	62402915	128,128,128	2	4,1	0,162
chr15	62430374	62430555	A-E	867	.	62430465	62430466	128,128,128	2	3,1	0,180
chr15	63372351	63372591	A-E	881	.	63372566	63372567	128,128,128	2	192,1	0,239
chr15	63526726	63526956	A-E	931	.	63526784	63526785	128,128,128	2	1,114	0,116
chr15	63539312	63539664	A-E	760	.	63539445	63539446	128,128,128	2	13,97	0,255
chr15	63773261	63773631	A-E	855	.	63773482	63773483	128,128,128	2	85,12	0,358
chr15	63785022	63785122	A-E	784	.	63785070	63785071	128,128,128	2	1,3	0,97
chr15	63802823	63803195	A-E	769	.	63802858	63802859	128,128,128	2	25,325	0,47
chr15	64151144	64151340	A-E	793	.	64151241	64151242	128,128,128	2	1,1	0,195
chr15	64162328	64162563	A-E	745	.	64162528	64162529	128,128,128	2	168,1	0,234
chr15	67013950	67014229	A-E	717	.	67014118	67014119	255,215,0	2	60,1	0,278
chr15	67056257	67056648	A-E	795	.	67056262	67056263	128,128,128	2	1,381	0,10
chr15	68238127	68238449	A-E	562	.	68238155	68238156	128,128,128	2	1,266	0,56
chr15	69108632	69108883	A-E	678	.	69108871	69108872	128,128,128	2	230,1	0,250
chr15	69374698	69374920	A-E	873	.	69374808	69374809	128,128,128	2	1,1	0,221
chr15	69376017	69376173	A-E	966	.	69376095	69376096	128,128,128	2	2,1	0,155
chr15	69385602	69385765	A-E	871	.	69385703	69385704	255,215,0	2	55,14	0,149
chr15	69650842	69650990	A-E	833	.	69650915	69650916	128,128,128	2	1,2	0,146
chr15	69916364	69916890	A-E	946	.	69916681	69916682	128,128,128	2	266,157	0,369
chr15	70052375	70052953	A-E	923	.	70052735	70052736	128,128,128	2	337,193	0,385
chr15	70146031	70146330	A-E	929	.	70146180	70146181	128,128,128	2	1,1	0,298
chr15	70452625	70452932	A-E	935	.	70452814	70452815	128,128,128	2	114,42	0,265
chr15	70787270	70787553	A-E	966	.	70787301	70787302	128,128,128	2	1,220	0,63
chr15	70800249	70800665	A-E	653	.	70800576	70800577	128,128,128	2	273,33	0,383
chr15	70801545	70802091	A-E	735	.	70801762	70801763	128,128,128	2	166,276	0,270
chr15	71084406	71084742	A-E	910	.	71084643	71084644	128,128,128	2	142,2	0,334
chr15	71149072	71149436	A-E	868	.	71149200	71149201	128,128,128	2	76,182	0,182
chr15	71155799	71156069	A-E	842	.	71155992	71155993	128,128,128	2	118,1	0,269
chr15	71335765	71335967	A-E	941	.	71335866	71335867	128,128,128	2	6,4	0,198
chr15	71363701	71363722	A-E	926	.	71363710	71363711	128,128,128	2	1,3	0,18
chr15	71371688	71372044	A-E	827	.	71371800	71371801	128,128,128	2	3,133	0,223
chr15	71385768	71386181	A-E	915	.	71385995	71385996	128,128,128	2	71,28	0,385
chr15	71409431	71409745	A-E	976	.	71409524	71409525	128,128,128	2	33,160	0,154
chr15	72514866	72515071	A-E	918	.	72514984	72514985	128,128,128	2	94,61	0,144
chr15	73939698	73939908	A-E	956	.	73939793	73939794	128,128,128	2	1,19	0,191
chr15	74343813	74343998	A-E	812	.	74343905	74343906	128,128,128	2	4,4	0,181
chr15	74493587	74493665	A-E	891	.	74493591	74493592	128,128,128	2	1,70	0,8
chr15	74632373	74632702	A-E	941	.	74632651	74632652	128,128,128	2	245,17	0,312
chr15	74651953	74652022	A-E	926	.	74651987	74651988	128,128,128	2	1,1	0,68
chr15	75250602	75250974	A-E	894	.	75250782	75250783	128,128,128	2	133,143	0,229
chr15	75328661	75328897	A-E	688	.	75328777	75328778	128,128,128	2	1,3	0,233
chr15	75442509	75442696	A-E	906	.	75442600	75442601	255,215,0	2	1,5	0,182
chr15	76455838	76456047	A-E	722	.	76455942	76455943	128,128,128	2	1,1	0,208
chr15	78113789	78114060	A-E	950	.	78113964	78113965	128,128,128	2	82,1	0,270
chr15	80748113	80748490	A-E	823	.	80748300	80748301	128,128,128	2	1,3	0,374
chr15	80873166	80873354	A-E	951	.	80873250	80873251	128,128,128	2	1,20	0,168
chr15	80880322	80880600	A-E	794	.	80880403	80880404	128,128,128	2	1,116	0,162
chr15	80989876	80990005	A-E	934	.	80989900	80989901	128,128,128	2	1,81	0,48
chr15	83954581	83954845	A-E	958	.	83954784	83954785	128,128,128	2	181,38	0,226
chr15	84048302	84048583	A-E	950	.	84048505	84048506	128,128,128	2	128,1	0,280
chr15	85535505	85535618	A-E	871	.	85535514	85535515	128,128,128	2	1,94	0,19
chr15	85890027	85890200	A-E	580	.	85890119	85890120	128,128,128	2	13,1	0,172
chr15	88191723	88191894	A-E	714	.	88191808	88191809	128,128,128	2	1,1	0,170
chr15	89974045	89974416	A-E	497	.	89974246	89974247	128,128,128	2	34,1	0,370
chr15	90641433	90641611	A-E	723	.	90641525	90641526	128,128,128	2	8,1	0,177
chr15	91006619	91006874	A-E	927	.	91006745	91006746	128,128,128	2	31,33	0,222
chr15	91105278	91105623	A-E	754	.	91105362	91105363	128,128,128	2	4,179	0,166
chr15	91114363	91114916	A-E	838	.	91114452	91114453	255,215,0	2	56,429	0,124
chr15	91406787	91406881	A-E	783	.	91406833	91406834	128,128,128	2	1,1	0,93
chr15	92409805	92409861	A-E	895	.	92409832	92409833	128,128,128	2	1,1	0,55
chr15	92486040	92486252	A-E	950	.	92486095	92486096	128,128,128	2	36,136	0,76
chr15	92486330	92486707	A-E	926	.	92486432	92486433	128,128,128	2	59,230	0,147
chr15	92491090	92491332	A-E	904	.	92491213	92491214	128,128,128	2	6,1	0,241
chr15	92491615	92492039	A-E	969	.	92491743	92491744	128,128,128	2	53,220	0,204
chr15	92509195	92509613	A-E	934	.	92509419	92509420	128,128,128	2	33,1	0,417
chr15	93579195	93579384	A-E	982	.	93579289	93579290	255,215,0	2	1,1	0,188
chr15	95456119	95456183	A-E	944	.	95456150	95456151	255,215,0	2	1,1	0,63
chr15	96797361	96797665	A-E	834	.	96797596	96797597	128,128,128	2	169,1	0,303
chr15	98047383	98047776	A-E	648	.	98047509	98047510	128,128,128	2	81,221	0,172
chr15	98964843	98965105	A-E	524	.	98964973	98964974	128,128,128	2	1,1	0,261
chr15	99366453	99366700	A-E	910	.	99366574	99366575	128,128,128	2	1,5	0,242
chr15	99397047	99397167	A-E	985	.	99397104	99397105	128,128,128	2	2,7	0,113
chr15	99416036	99416369	A-E	984	.	99416102	99416103	128,128,128	2	1,200	0,133
chr15	99418136	99418506	A-E	978	.	99418277	99418278	128,128,128	2	1,87	0,283
chr15	99419582	99419943	A-E	920	.	99419762	99419763	128,128,128	2	1,1	0,360
chr15	99444571	99445210	A-E	985	.	99444853	99444854	128,128,128	2	274,348	0,291
chr15	99559007	99559192	A-E	956	.	99559061	99559062	128,128,128	2	43,118	0,67
chr15	99665380	99665686	A-E	870	.	99665570	99665571	128,128,128	2	94,18	0,288
chr15	99975346	99975780	A-E	974	.	99975665	99975666	128,128,128	2	260,55	0,379
chr15	101273505	101273638	A-E	923	.	101273540	101273541	128,128,128	2	1,63	0,70
chr15	101741612	101741900	A-E	580	.	101741752	101741753	128,128,128	2	54,60	0,228
chr16	1047571	1047969	A-E	977	.	1047955	1047956	128,128,128	2	373,1	0,397
chr16	2844544	2844902	A-E	786	.	2844722	2844723	128,128,128	2	1,1	0,357
chr16	2845811	2846048	A-E	758	.	2845883	2845884	255,215,0	2	7,98	0,139
chr16	3309129	3309539	A-E	945	.	3309315	3309316	128,128,128	2	127,163	0,247
chr16	3996222	3996431	A-E	975	.	3996342	3996343	128,128,128	2	70,37	0,172
chr16	4010667	4011135	A-E	963	.	4010933	4010934	128,128,128	2	250,185	0,283
chr16	4063476	4063638	A-E	955	.	4063555	4063556	128,128,128	2	1,3	0,159
chr16	4102835	4103049	A-E	974	.	4102864	4102865	128,128,128	2	1,155	0,59
chr16	4186619	4186736	A-E	935	.	4186681	4186682	128,128,128	2	10,1	0,116
chr16	8978616	8978978	A-E	643	.	8978796	8978797	128,128,128	2	1,1	0,361
chr16	10746087	10746264	A-E	818	.	10746175	10746176	128,128,128	2	1,1	0,176
chr16	10922717	10923252	A-E	989	.	10923011	10923012	128,128,128	2	272,217	0,318
chr16	10956294	10956664	A-E	943	.	10956434	10956435	128,128,128	2	82,170	0,200
chr16	11012685	11013009	A-E	603	.	11012729	11012730	128,128,128	2	34,269	0,55
chr16	11155783	11156117	A-E	799	.	11155980	11155981	128,128,128	2	63,1	0,333
chr16	11229337	11229477	A-E	856	.	11229406	11229407	128,128,128	2	1,1	0,139
chr16	11249162	11249647	A-E	505	.	11249551	11249552	255,215,0	2	329,34	0,451
chr16	11691003	11692063	A-E	878	.	11691251	11691252	128,128,128	2	224,787	0,273
chr16	11713232	11713400	A-E	735	.	11713275	11713276	128,128,128	2	1,82	0,86
chr16	11720946	11721117	A-E	777	.	11721060	11721061	128,128,128	2	59,1	0,170
chr16	14050567	14050869	A-E	848	.	14050622	14050623	128,128,128	2	1,192	0,110
chr16	14659265	14659290	A-E	922	.	14659277	14659278	128,128,128	2	1,1	0,24
chr16	16121929	16122152	A-E	713	.	16121980	16121981	128,128,128	2	10,129	0,94
chr16	21622558	21622759	A-E	504	.	21622642	21622643	255,215,0	2	76,107	0,94
chr16	21623052	21623702	A-E	974	.	21623332	21623333	255,215,0	2	259,347	0,303
chr16	24150705	24150908	A-E	818	.	24150806	24150807	128,128,128	2	1,1	0,202
chr16	24538501	24538703	A-E	679	.	24538597	24538598	128,128,128	2	1,10	0,192
chr16	25430499	25430826	A-E	812	.	25430662	25430663	128,128,128	2	1,1	0,326
chr16	28543579	28543953	A-E	661	.	28543731	28543732	128,128,128	2	1,69	0,305
chr16	28545865	28546104	A-E	732	.	28546000	28546001	255,215,0	2	34,1	0,238
chr16	48640888	48641249	A-E	856	.	48640999	48641000	128,128,128	2	52,189	0,172
chr16	51795949	51796284	A-E	547	.	51796181	51796182	128,128,128	2	170,40	0,295
chr16	53946175	53946412	A-E	796	.	53946270	53946271	128,128,128	2	2,47	0,190
chr16	54114585	54114959	A-E	967	.	54114771	54114772	128,128,128	2	1,1	0,373
chr16	54691459	54691790	A-E	855	.	54691624	54691625	128,128,128	2	2,1	0,330
chr16	55471492	55471915	A-E	768	.	55471742	55471743	128,128,128	2	200,121	0,302
chr16	55813376	55813628	A-E	905	.	55813425	55813426	128,128,128	2	1,153	0,99
chr16	55869661	55869957	A-E	775	.	55869813	55869814	128,128,128	2	17,8	0,288
chr16	55870128	55870546	A-E	640	.	55870372	55870373	128,128,128	2	235,164	0,254
chr16	56552506	56552614	A-E	895	.	56552559	56552560	128,128,128	2	1,1	0,107
chr16	56841049	56841253	A-E	917	.	56841150	56841151	128,128,128	2	1,1	0,203
chr16	56895392	56895762	A-E	913	.	56895680	56895681	128,128,128	2	208,1	0,369
chr16	57316761	57317116	A-E	812	.	57317046	57317047	128,128,128	2	218,1	0,354
chr16	57422104	57422156	A-E	982	.	57422115	57422116	128,128,128	2	2,30	0,22
chr16	57422451	57422745	A-E	966	.	57422597	57422598	128,128,128	2	1,1	0,293
chr16	57428268	57428658	A-E	744	.	57428437	57428438	128,128,128	2	1,52	0,338
chr16	57654869	57655095	A-E	928	.	57654934	57654935	128,128,128	2	1,96	0,130
chr16	57655846	57656393	A-E	722	.	57655973	57655974	128,128,128	2	107,399	0,148
chr16	61921949	61922053	A-E	902	.	61922000	61922001	128,128,128	2	1,1	0,103
chr16	66536058	66536398	A-E	546	.	66536346	66536347	255,215,0	2	239,1	0,339
chr16	66614563	66614735	A-E	951	.	66614684	66614685	128,128,128	2	72,1	0,171
chr16	66960903	66961306	A-E	547	.	66961105	66961106	128,128,128	2	146,143	0,260
chr16	67102429	67102470	A-E	797	.	67102435	67102436	128,128,128	2	1,28	0,13
chr16	67550593	67550814	A-E	919	.	67550727	67550728	128,128,128	2	49,1	0,220
chr16	67892470	67892795	A-E	749	.	67892733	67892734	128,128,128	2	203,1	0,324
chr16	67993555	67993691	A-E	845	.	67993620	67993621	255,215,0	2	1,5	0,131
chr16	68234152	68234239	A-E	646	.	68234195	68234196	128,128,128	2	1,1	0,86
chr16	68451680	68452082	A-E	651	.	68451888	68451889	128,128,128	2	31,16	0,386
chr16	68554402	68554684	A-E	665	.	68554542	68554543	128,128,128	2	1,1	0,281
chr16	69442470	69442627	A-E	852	.	69442556	69442557	128,128,128	2	58,41	0,116
chr16	69556739	69556897	A-E	867	.	69556826	69556827	255,215,0	2	36,19	0,139
chr16	72223687	72224048	A-E	777	.	72223870	72223871	128,128,128	2	112,106	0,255
chr16	72501011	72501297	A-E	750	.	72501153	72501154	128,128,128	2	1,1	0,285
chr16	72942270	72942637	A-E	920	.	72942453	72942454	128,128,128	2	1,1	0,366
chr16	73031148	73031384	A-E	962	.	73031284	73031285	128,128,128	2	76,38	0,198
chr16	73084736	73084829	A-E	952	.	73084782	73084783	128,128,128	2	1,1	0,92
chr16	73085906	73086006	A-E	956	.	73085955	73085956	128,128,128	2	1,1	0,99
chr16	73158236	73158440	A-E	926	.	73158307	73158308	128,128,128	2	8,68	0,136
chr16	73175958	73176260	A-E	964	.	73176057	73176058	128,128,128	2	33,136	0,166
chr16	73206454	73206866	A-E	828	.	73206667	73206668	128,128,128	2	161,145	0,267
chr16	73210679	73210897	A-E	975	.	73210787	73210788	128,128,128	2	1,1	0,217
chr16	74772099	74772485	A-E	905	.	74772391	74772392	128,128,128	2	259,60	0,326
chr16	74774732	74775110	A-E	964	.	74775063	74775064	128,128,128	2	288,2	0,376
chr16	75376248	75376522	A-E	956	.	75376384	75376385	128,128,128	2	1,1	0,273
chr16	75410566	75410863	A-E	816	.	75410754	75410755	128,128,128	2	83,3	0,294
chr16	75411958	75412267	A-E	949	.	75412158	75412159	128,128,128	2	93,1	0,308
chr16	80838768	80839127	A-E	912	.	80839023	80839024	128,128,128	2	155,2	0,357
chr16	80872012	80872061	A-E	968	.	80872036	80872037	128,128,128	2	1,1	0,48
chr16	80966654	80967021	A-E	989	.	80966958	80966959	128,128,128	2	244,1	0,366
chr16	80971971	80972227	A-E	941	.	80972104	80972105	128,128,128	2	79,67	0,189
chr16	83859753	83860142	A-E	768	.	83859842	83859843	255,215,0	2	1,210	0,179
chr16	84208911	84209121	A-E	852	.	84208991	84208992	128,128,128	2	45,94	0,116
chr16	85406416	85406610	A-E	827	.	85406495	85406496	255,215,0	2	1,36	0,158
chr16	85767272	85767637	A-E	498	.	85767454	85767455	128,128,128	2	2,1	0,364
chr16	85995905	85996102	A-E	805	.	85996007	85996008	255,215,0	2	42,33	0,164
chr16	86108709	86108885	A-E	947	.	86108796	86108797	128,128,128	2	1,1	0,175
chr16	86374799	86375066	A-E	964	.	86374871	86374872	128,128,128	2	1,123	0,144
chr16	86377089	86377400	A-E	927	.	86377244	86377245	128,128,128	2	1,1	0,310
chr16	86377448	86377670	A-E	922	.	86377558	86377559	128,128,128	2	1,1	0,221
chr16	86417419	86417805	A-E	694	.	86417700	86417701	255,215,0	2	178,1	0,385
chr16	86421149	86421325	A-E	908	.	86421221	86421222	128,128,128	2	3,34	0,142
chr16	86499961	86500190	A-E	911	.	86500097	86500098	128,128,128	2	135,90	0,139
chr16	86500923	86500937	A-E	960	.	86500929	86500930	128,128,128	2	1,1	0,13
chr16	86774538	86774673	A-E	988	.	86774605	86774606	128,128,128	2	1,1	0,134
chr16	86775121	86775409	A-E	990	.	86775224	86775225	128,128,128	2	12,93	0,195
chr16	86795224	86795595	A-E	915	.	86795409	86795410	128,128,128	2	1,1	0,370
chr16	86855510	86855797	A-E	713	.	86855531	86855532	128,128,128	2	9,252	0,35
chr16	87892287	87892434	A-E	922	.	87892360	87892361	128,128,128	2	1,1	0,146
chr16	87958916	87959287	A-E	951	.	87959163	87959164	128,128,128	2	151,26	0,345
chr16	88278862	88278971	A-E	834	.	88278917	88278918	128,128,128	2	7,4	0,105
chr16	89382399	89382987	A-E	580	.	89382650	89382651	128,128,128	2	195,280	0,308
chr16	90024486	90024764	A-E	813	.	90024609	90024610	255,215,0	2	34,64	0,214
chr17	773525	773702	A-E	975	.	773654	773655	128,128,128	2	85,2	0,175
chr17	964236	964407	A-E	916	.	964320	964321	128,128,128	2	1,3	0,168
chr17	2004980	2005161	A-E	839	.	2005148	2005149	128,128,128	2	157,1	0,180
chr17	2095819	2096093	A-E	613	.	2095902	2095903	128,128,128	2	13,120	0,154
chr17	2627139	2627523	A-E	900	.	2627310	2627311	128,128,128	2	95,136	0,248
chr17	3625826	3625979	A-E	805	.	3625834	3625835	128,128,128	2	1,137	0,16
chr17	4063608	4063850	A-E	603	.	4063611	4063612	128,128,128	2	1,236	0,6
chr17	4752478	4752731	A-E	815	.	4752551	4752552	128,128,128	2	1,106	0,147
chr17	4753672	4753828	A-E	836	.	4753713	4753714	128,128,128	2	2,75	0,81
chr17	6375097	6375395	A-E	832	.	6375261	6375262	128,128,128	2	33,1	0,297
chr17	6396224	6396493	A-E	625	.	6396379	6396380	255,215,0	2	45,2	0,267
chr17	6470839	6471155	A-E	875	.	6470958	6470959	128,128,128	2	27,103	0,213
chr17	6771162	6771276	A-E	894	.	6771218	6771219	128,128,128	2	1,1	0,113
chr17	8315497	8315747	A-E	979	.	8315605	8315606	255,215,0	2	29,62	0,188
chr17	9432511	9432744	A-E	844	.	9432626	9432627	128,128,128	2	1,2	0,231
chr17	9667038	9667443	A-E	913	.	9667124	9667125	128,128,128	2	13,244	0,161
chr17	9731829	9732213	A-E	823	.	9732091	9732092	128,128,128	2	156,14	0,370
chr17	9741106	9741641	A-E	968	.	9741381	9741382	128,128,128	2	209,192	0,343
chr17	9797524	9797769	A-E	941	.	9797646	9797647	128,128,128	2	1,1	0,244
chr17	10220640	10220911	A-E	701	.	10220833	10220834	128,128,128	2	148,32	0,239
chr17	14641682	14642082	A-E	852	.	14641821	14641822	128,128,128	2	27,147	0,253
chr17	15366911	15366949	A-E	884	.	15366929	15366930	128,128,128	2	1,1	0,37
chr17	15817745	15818011	A-E	823	.	15817857	15817858	128,128,128	2	49,89	0,177
chr17	15818144	15818549	A-E	922	.	15818287	15818288	128,128,128	2	97,215	0,190
chr17	15860629	15861165	A-E	542	.	15860791	15860792	128,128,128	2	136,347	0,189
chr17	16275124	16275367	A-E	498	.	16275236	16275237	128,128,128	2	20,37	0,206
chr17	17590307	17590669	A-E	885	.	17590487	17590488	128,128,128	2	1,1	0,361
chr17	17838975	17839310	A-E	826	.	17839077	17839078	128,128,128	2	1,131	0,204
chr17	18753063	18753386	A-E	651	.	18753224	18753225	128,128,128	2	1,1	0,322
chr17	19630628	19631028	A-E	959	.	19630954	19630955	128,128,128	2	255,1	0,399
chr17	19800672	19801026	A-E	906	.	19800940	19800941	128,128,128	2	191,7	0,347
chr17	21272298	21272502	A-E	957	.	21272398	21272399	128,128,128	2	1,4	0,200
chr17	21314266	21314620	A-E	934	.	21314559	21314560	128,128,128	2	250,16	0,338
chr17	21360373	21360746	A-E	933	.	21360456	21360457	255,215,0	2	1,207	0,166
chr17	25572576	25572861	A-E	537	.	25572642	25572643	128,128,128	2	1,153	0,132
chr17	25816130	25816488	A-E	818	.	25816249	25816250	128,128,128	2	49,168	0,190
chr17	25878348	25878597	A-E	725	.	25878365	25878366	128,128,128	2	1,214	0,35
chr17	26216019	26216352	A-E	866	.	26216294	26216295	128,128,128	2	219,1	0,332
chr17	27435027	27435299	A-E	804	.	27435162	27435163	128,128,128	2	1,1	0,271
chr17	27466057	27466305	A-E	892	.	27466180	27466181	128,128,128	2	1,2	0,246
chr17	28690878	28691275	A-E	878	.	28691029	28691030	128,128,128	2	1,95	0,302
chr17	34889359	34889514	A-E	586	.	34889436	34889437	128,128,128	2	1,1	0,154
chr17	35208602	35208822	A-E	922	.	35208706	35208707	128,128,128	2	1,12	0,208
chr17	36062721	36062883	A-E	887	.	36062776	36062777	128,128,128	2	1,52	0,110
chr17	36620233	36620512	A-E	838	.	36620237	36620238	128,128,128	2	3,273	0,6
chr17	36748013	36748410	A-E	775	.	36748211	36748212	128,128,128	2	1,1	0,396
chr17	37183411	37183573	A-E	876	.	37183458	37183459	255,215,0	2	9,76	0,86
chr17	37926668	37927007	A-E	929	.	37926743	37926744	128,128,128	2	6,193	0,146
chr17	38335803	38336070	A-E	812	.	38335850	38335851	128,128,128	2	1,173	0,94
chr17	38463315	38463694	A-E	858	.	38463487	38463488	255,215,0	2	1,35	0,344
chr17	38466457	38466702	A-E	752	.	38466561	38466562	128,128,128	2	54,89	0,156
chr17	38488015	38488253	A-E	716	.	38488145	38488146	128,128,128	2	88,64	0,174
chr17	38630978	38631299	A-E	663	.	38631287	38631288	128,128,128	2	300,1	0,320
chr17	38641814	38641838	A-E	671	.	38641825	38641826	128,128,128	2	1,1	0,23
chr17	38646848	38646954	A-E	697	.	38646880	38646881	255,215,0	2	1,42	0,64
chr17	38666550	38666883	A-E	864	.	38666716	38666717	128,128,128	2	1,1	0,332
chr17	38678609	38678667	A-E	707	.	38678637	38678638	128,128,128	2	1,1	0,57
chr17	38707495	38707811	A-E	789	.	38707585	38707586	128,128,128	2	14,148	0,168
chr17	39003172	39003257	A-E	842	.	39003185	39003186	128,128,128	2	1,58	0,27
chr17	39667444	39667684	A-E	968	.	39667580	39667581	255,215,0	2	40,6	0,234
chr17	39683248	39683750	A-E	867	.	39683385	39683386	255,215,0	2	119,346	0,156
chr17	39701027	39701102	A-E	558	.	39701064	39701065	255,215,0	2	1,1	0,74
chr17	39737248	39737601	A-E	951	.	39737500	39737501	128,128,128	2	154,1	0,352
chr17	39782029	39782271	A-E	958	.	39782147	39782148	128,128,128	2	9,13	0,229
chr17	39807728	39808143	A-E	790	.	39807933	39807934	128,128,128	2	173,177	0,238
chr17	39810156	39810822	A-E	942	.	39810529	39810530	128,128,128	2	358,277	0,389
chr17	39811070	39811272	A-E	878	.	39811170	39811171	128,128,128	2	1,1	0,201
chr17	39811785	39812247	A-E	873	.	39811995	39811996	128,128,128	2	147,188	0,274
chr17	39829419	39829739	A-E	957	.	39829574	39829575	255,215,0	2	1,10	0,310
chr17	39853449	39853779	A-E	728	.	39853613	39853614	255,215,0	2	1,1	0,329
chr17	40418689	40419364	A-E	987	.	40419074	40419075	255,215,0	2	377,280	0,395
chr17	40425234	40425914	A-E	797	.	40425771	40425772	255,215,0	2	467,72	0,608
chr17	40517094	40517456	A-E	757	.	40517392	40517393	255,215,0	2	288,53	0,309
chr17	40519226	40519364	A-E	551	.	40519358	40519359	128,128,128	2	130,2	0,136
chr17	41434052	41434419	A-E	847	.	41434288	41434289	128,128,128	2	107,1	0,366
chr17	42410887	42411017	A-E	884	.	42410921	42410922	128,128,128	2	6,67	0,63
chr17	42416163	42416367	A-E	719	.	42416281	42416282	128,128,128	2	116,82	0,122
chr17	42423764	42423791	A-E	749	.	42423777	42423778	128,128,128	2	1,1	0,26
chr17	42620927	42621257	A-E	535	.	42621089	42621090	128,128,128	2	1,5	0,325
chr17	43200086	43200194	A-E	920	.	43200153	43200154	128,128,128	2	29,1	0,107
chr17	43253543	43253622	A-E	962	.	43253573	43253574	128,128,128	2	5,23	0,56
chr17	43301681	43302194	A-E	697	.	43301891	43301892	128,128,128	2	182,273	0,240
chr17	43309202	43309383	A-E	618	.	43309262	43309263	128,128,128	2	13,73	0,108
chr17	44341762	44341942	A-E	768	.	44341849	44341850	128,128,128	2	36,41	0,139
chr17	44342171	44342447	A-E	720	.	44342243	44342244	128,128,128	2	3,133	0,143
chr17	47393361	47393686	A-E	892	.	47393636	47393637	128,128,128	2	227,1	0,324
chr17	47426525	47426914	A-E	914	.	47426721	47426722	128,128,128	2	5,1	0,388
chr17	47586040	47586243	A-E	969	.	47586211	47586212	128,128,128	2	141,1	0,202
chr17	48037163	48037296	A-E	845	.	48037229	48037230	128,128,128	2	1,1	0,132
chr17	48135535	48135805	A-E	961	.	48135714	48135715	128,128,128	2	91,1	0,269
chr17	54673757	54673968	A-E	950	.	54673848	54673849	128,128,128	2	1,29	0,182
chr17	54987224	54987877	A-E	773	.	54987629	54987630	255,215,0	2	401,242	0,411
chr17	55502182	55502572	A-E	904	.	55502379	55502380	128,128,128	2	6,1	0,389
chr17	57512618	57512946	A-E	770	.	57512829	57512830	128,128,128	2	142,47	0,281
chr17	57860256	57860659	A-E	688	.	57860445	57860446	128,128,128	2	26,50	0,353
chr17	58159945	58160147	A-E	591	.	58160034	58160035	128,128,128	2	1,24	0,178
chr17	58164130	58164403	A-E	836	.	58164245	58164246	128,128,128	2	1,43	0,230
chr17	58164513	58164635	A-E	895	.	58164538	58164539	128,128,128	2	25,96	0,26
chr17	58450434	58450824	A-E	766	.	58450628	58450629	128,128,128	2	1,1	0,389
chr17	59018495	59018735	A-E	967	.	59018603	59018604	128,128,128	2	1,24	0,216
chr17	59316832	59316971	A-E	933	.	59316867	59316868	128,128,128	2	1,69	0,70
chr17	59327837	59328038	A-E	935	.	59327937	59327938	128,128,128	2	1,1	0,200
chr17	59328360	59328558	A-E	978	.	59328441	59328442	128,128,128	2	7,41	0,157
chr17	59329573	59329874	A-E	862	.	59329790	59329791	128,128,128	2	159,24	0,277
chr17	59476268	59476603	A-E	848	.	59476552	59476553	128,128,128	2	235,1	0,334
chr17	60255991	60256253	A-E	599	.	60256150	60256151	128,128,128	2	110,52	0,210
chr17	60856273	60856623	A-E	952	.	60856560	60856561	128,128,128	2	227,1	0,349
chr17	60868132	60868307	A-E	974	.	60868205	60868206	128,128,128	2	1,28	0,147
chr17	60868640	60868941	A-E	946	.	60868826	60868827	128,128,128	2	105,33	0,268
chr17	60869162	60869387	A-E	971	.	60869274	60869275	128,128,128	2	1,1	0,224
chr17	60960341	60960509	A-E	833	.	60960431	60960432	128,128,128	2	50,37	0,131
chr17	62174589	62174791	A-E	912	.	62174689	62174690	128,128,128	2	1,1	0,201
chr17	62196117	62196293	A-E	845	.	62196168	62196169	255,215,0	2	49,122	0,54
chr17	62985207	62985536	A-E	752	.	62985391	62985392	128,128,128	2	161,121	0,208
chr17	62987154	62987384	A-E	865	.	62987199	62987200	128,128,128	2	38,177	0,53
chr17	64669772	64670163	A-E	868	.	64669987	64669988	128,128,128	2	42,1	0,390
chr17	64688326	64688555	A-E	813	.	64688440	64688441	128,128,128	2	1,1	0,228
chr17	65220181	65220399	A-E	609	.	65220278	65220279	255,215,0	2	26,48	0,170
chr17	65386440	65386639	A-E	974	.	65386525	65386526	128,128,128	2	1,28	0,171
chr17	65418011	65418377	A-E	982	.	65418256	65418257	128,128,128	2	196,71	0,295
chr17	65470400	65470556	A-E	959	.	65470468	65470469	128,128,128	2	1,19	0,137
chr17	65487114	65487504	A-E	964	.	65487448	65487449	128,128,128	2	285,5	0,385
chr17	66284577	66285224	A-E	781	.	66284691	66284692	128,128,128	2	42,459	0,188
chr17	66306496	66306595	A-E	687	.	66306535	66306536	128,128,128	2	3,22	0,77
chr17	66311166	66311345	A-E	942	.	66311241	66311242	128,128,128	2	22,50	0,129
chr17	66314385	66314893	A-E	921	.	66314730	66314731	128,128,128	2	323,140	0,368
chr17	66322964	66323100	A-E	984	.	66323037	66323038	128,128,128	2	13,1	0,135
chr17	66376984	66377775	A-E	986	.	66377395	66377396	128,128,128	2	405,372	0,419
chr17	66382740	66382853	A-E	929	.	66382786	66382787	128,128,128	2	1,20	0,93
chr17	67463547	67463710	A-E	848	.	67463573	67463574	128,128,128	2	1,111	0,52
chr17	67729924	67730199	A-E	983	.	67729926	67729927	128,128,128	2	1,271	0,4
chr17	67753778	67754160	A-E	802	.	67754024	67754025	128,128,128	2	112,1	0,381
chr17	67760385	67760690	A-E	854	.	67760467	67760468	128,128,128	2	1,141	0,164
chr17	68340579	68340874	A-E	920	.	68340664	68340665	128,128,128	2	27,151	0,144
chr17	68340909	68341138	A-E	886	.	68341107	68341108	128,128,128	2	173,5	0,224
chr17	69068013	69068257	A-E	910	.	69068111	69068112	128,128,128	2	1,47	0,197
chr17	69420386	69420664	A-E	874	.	69420526	69420527	128,128,128	2	5,1	0,277
chr17	70404828	70405012	A-E	911	.	70404924	70404925	128,128,128	2	11,1	0,183
chr17	70499253	70499546	A-E	932	.	70499534	70499535	128,128,128	2	272,1	0,292
chr17	70610080	70610203	A-E	969	.	70610141	70610142	128,128,128	2	2,1	0,122
chr17	71152430	71152655	A-E	602	.	71152529	71152530	128,128,128	2	69,94	0,131
chr17	71286924	71287020	A-E	747	.	71286971	71286972	128,128,128	2	1,1	0,95
chr17	71338255	71338354	A-E	870	.	71338322	71338323	128,128,128	2	38,1	0,98
chr17	72375946	72375992	A-E	812	.	72375968	72375969	128,128,128	2	1,1	0,45
chr17	72453815	72453911	A-E	613	.	72453862	72453863	128,128,128	2	1,1	0,95
chr17	72746562	72746964	A-E	843	.	72746679	72746680	128,128,128	2	57,223	0,179
chr17	72774335	72774465	A-E	759	.	72774390	72774391	128,128,128	2	1,19	0,111
chr17	72777113	72777455	A-E	750	.	72777159	72777160	128,128,128	2	1,249	0,93
chr17	73091198	73091317	A-E	630	.	73091256	73091257	128,128,128	2	10,11	0,108
chr17	73641652	73641951	A-E	916	.	73641722	73641723	128,128,128	2	10,167	0,132
chr17	73719261	73719909	A-E	931	.	73719548	73719549	128,128,128	2	274,347	0,301
chr17	75321432	75321562	A-E	550	.	75321438	75321439	128,128,128	2	1,117	0,13
chr17	76376373	76376718	A-E	657	.	76376481	76376482	128,128,128	2	1,129	0,216
chr17	76438570	76439399	A-E	983	.	76439025	76439026	128,128,128	2	448,366	0,463
chr17	76480175	76480442	A-E	957	.	76480308	76480309	128,128,128	2	1,1	0,266
chr17	76529146	76529333	A-E	978	.	76529215	76529216	128,128,128	2	27,75	0,112
chr17	76669146	76669243	A-E	803	.	76669180	76669181	128,128,128	2	1,28	0,69
chr17	76730897	76731072	A-E	863	.	76730974	76730975	128,128,128	2	69,88	0,87
chr17	76912078	76912524	A-E	970	.	76912122	76912123	128,128,128	2	1,357	0,89
chr17	77384531	77384807	A-E	914	.	77384668	77384669	128,128,128	2	1,1	0,275
chr17	77469809	77469864	A-E	933	.	77469836	77469837	255,215,0	2	1,1	0,54
chr17	77967120	77967471	A-E	842	.	77967399	77967400	128,128,128	2	209,1	0,350
chr17	77967532	77967765	A-E	551	.	77967640	77967641	128,128,128	2	16,31	0,202
chr17	78149249	78149503	A-E	988	.	78149363	78149364	128,128,128	2	1,25	0,229
chr17	78388030	78388188	A-E	909	.	78388108	78388109	128,128,128	2	1,1	0,157
chr17	78754047	78754707	A-E	868	.	78754060	78754061	128,128,128	2	1,633	0,27
chr17	78829812	78829934	A-E	648	.	78829863	78829864	128,128,128	2	1,20	0,102
chr17	78958668	78958859	A-E	676	.	78958763	78958764	128,128,128	2	1,1	0,190
chr17	79107096	79107396	A-E	637	.	79107263	79107264	128,128,128	2	45,9	0,291
chr17	80239829	80239997	A-E	624	.	80239936	80239937	128,128,128	2	49,1	0,167
chr17	81049749	81049909	A-E	928	.	81049814	81049815	128,128,128	2	1,30	0,130
chr17	81057799	81057924	A-E	931	.	81057863	81057864	128,128,128	2	5,1	0,124
chr17	81142837	81143061	A-E	819	.	81142875	81142876	128,128,128	2	1,148	0,76
chr17	81143253	81143688	A-E	793	.	81143679	81143680	128,128,128	2	420,1	0,434
chr18	2627903	2628175	A-E	605	.	2627991	2627992	255,215,0	2	1,96	0,176
chr18	3052192	3052477	A-E	762	.	3052330	3052331	128,128,128	2	1,9	0,276
chr18	3117540	3117987	A-E	917	.	3117659	3117660	128,128,128	2	108,316	0,131
chr18	3383416	3383792	A-E	816	.	3383690	3383691	128,128,128	2	175,1	0,375
chr18	3639477	3639730	A-E	858	.	3639609	3639610	255,215,0	2	14,1	0,252
chr18	3723580	3723761	A-E	943	.	3723748	3723749	128,128,128	2	158,1	0,180
chr18	3747502	3747863	A-E	914	.	3747721	3747722	128,128,128	2	81,3	0,358
chr18	3816827	3817202	A-E	904	.	3817014	3817015	128,128,128	2	1,1	0,374
chr18	3965938	3966317	A-E	923	.	3966050	3966051	128,128,128	2	46,199	0,180
chr18	3966568	3967600	A-E	920	.	3967274	3967275	128,128,128	2	602,220	0,812
chr18	3995356	3995772	A-E	937	.	3995746	3995747	128,128,128	2	366,1	0,415
chr18	6355893	6356010	A-E	878	.	6355961	6355962	128,128,128	2	22,2	0,115
chr18	6624543	6624930	A-E	861	.	6624550	6624551	128,128,128	2	1,373	0,14
chr18	6661988	6662345	A-E	929	.	6662166	6662167	128,128,128	2	1,1	0,356
chr18	6747633	6747949	A-E	944	.	6747790	6747791	128,128,128	2	1,1	0,315
chr18	7048074	7048376	A-E	956	.	7048211	7048212	128,128,128	2	6,32	0,270
chr18	7273554	7273981	A-E	942	.	7273851	7273852	128,128,128	2	237,69	0,358
chr18	7950764	7950916	A-E	929	.	7950842	7950843	128,128,128	2	9,3	0,149
chr18	8801229	8801479	A-E	725	.	8801314	8801315	128,128,128	2	76,154	0,96
chr18	9658069	9658457	A-E	713	.	9658200	9658201	128,128,128	2	40,164	0,224
chr18	9711641	9712077	A-E	528	.	9711749	9711750	128,128,128	2	39,258	0,178
chr18	9753891	9754160	A-E	860	.	9754062	9754063	128,128,128	2	133,58	0,211
chr18	9758210	9758472	A-E	703	.	9758413	9758414	255,215,0	2	147,1	0,261
chr18	9782521	9782650	A-E	798	.	9782586	9782587	128,128,128	2	3,1	0,128
chr18	9824351	9824715	A-E	538	.	9824531	9824532	128,128,128	2	1,3	0,361
chr18	10057757	10058101	A-E	903	.	10057856	10057857	128,128,128	2	47,192	0,152
chr18	10086468	10086802	A-E	893	.	10086634	10086635	128,128,128	2	1,2	0,332
chr18	11858804	11859003	A-E	798	.	11858842	11858843	128,128,128	2	1,123	0,76
chr18	11859265	11859418	A-E	732	.	11859410	11859411	128,128,128	2	140,1	0,152
chr18	11994860	11995225	A-E	877	.	11995081	11995082	128,128,128	2	79,1	0,364
chr18	18688746	18689015	A-E	685	.	18688995	18688996	128,128,128	2	232,1	0,268
chr18	19754956	19754990	A-E	971	.	19754967	19754968	128,128,128	2	1,11	0,23
chr18	19926493	19926623	A-E	984	.	19926530	19926531	128,128,128	2	1,56	0,74
chr18	19971591	19971926	A-E	943	.	19971754	19971755	128,128,128	2	48,55	0,280
chr18	20274994	20275099	A-E	907	.	20275065	20275066	128,128,128	2	47,8	0,97
chr18	20402088	20402300	A-E	970	.	20402138	20402139	128,128,128	2	1,112	0,100
chr18	21552370	21552656	A-E	859	.	21552581	21552582	128,128,128	2	159,21	0,265
chr18	21562459	21562628	A-E	932	.	21562606	21562607	128,128,128	2	127,1	0,168
chr18	21596127	21596356	A-E	899	.	21596241	21596242	128,128,128	2	1,1	0,228
chr18	21849050	21849700	A-E	738	.	21849647	21849648	128,128,128	2	547,1	0,649
chr18	21975077	21975273	A-E	948	.	21975219	21975220	128,128,128	2	91,1	0,195
chr18	22334780	22335136	A-E	845	.	22334957	22334958	128,128,128	2	1,1	0,355
chr18	25502058	25502147	A-E	887	.	25502102	25502103	128,128,128	2	1,1	0,88
chr18	29034115	29034481	A-E	795	.	29034297	29034298	128,128,128	2	1,1	0,365
chr18	29228956	29229096	A-E	860	.	29229025	29229026	128,128,128	2	1,1	0,139
chr18	29897352	29897676	A-E	883	.	29897514	29897515	128,128,128	2	3,1	0,323
chr18	32227377	32227612	A-E	861	.	32227548	32227549	128,128,128	2	110,1	0,234
chr18	32289089	32289403	A-E	910	.	32289193	32289194	128,128,128	2	1,105	0,209
chr18	32439346	32439714	A-E	823	.	32439475	32439476	128,128,128	2	1,110	0,258
chr18	32527945	32528002	A-E	790	.	32527973	32527974	128,128,128	2	2,2	0,55
chr18	32619678	32619870	A-E	531	.	32619773	32619774	128,128,128	2	1,1	0,191
chr18	32990022	32990156	A-E	562	.	32990088	32990089	255,215,0	2	1,1	0,133
chr18	33071303	33071471	A-E	847	.	33071397	33071398	128,128,128	2	22,1	0,167
chr18	33093148	33093751	A-E	605	.	33093627	33093628	128,128,128	2	359,3	0,600
chr18	33711498	33711801	A-E	704	.	33711649	33711650	128,128,128	2	1,1	0,302
chr18	33876540	33877026	A-E	720	.	33876702	33876703	128,128,128	2	92,252	0,234
chr18	35000619	35000729	A-E	874	.	35000674	35000675	128,128,128	2	45,44	0,66
chr18	35028363	35028565	A-E	936	.	35028478	35028479	128,128,128	2	32,2	0,200
chr18	38447528	38447658	A-E	904	.	38447615	38447616	128,128,128	2	46,1	0,129
chr18	38655284	38655543	A-E	833	.	38655422	38655423	128,128,128	2	20,1	0,258
chr18	42309623	42309688	A-E	597	.	42309655	42309656	255,215,0	2	1,1	0,64
chr18	42406581	42406600	A-E	939	.	42406590	42406591	128,128,128	2	1,1	0,18
chr18	43168331	43168536	A-E	946	.	43168433	43168434	128,128,128	2	1,1	0,204
chr18	43250326	43250536	A-E	991	.	43250380	43250381	255,215,0	2	8,109	0,101
chr18	43373390	43373776	A-E	879	.	43373582	43373583	128,128,128	2	1,1	0,385
chr18	43874380	43874525	A-E	961	.	43874457	43874458	128,128,128	2	25,14	0,131
chr18	43902064	43902707	A-E	941	.	43902386	43902387	128,128,128	2	321,319	0,324
chr18	45420480	45420806	A-E	557	.	45420652	45420653	128,128,128	2	22,2	0,324
chr18	45447675	45447929	A-E	931	.	45447801	45447802	128,128,128	2	1,1	0,253
chr18	45494348	45494736	A-E	794	.	45494571	45494572	128,128,128	2	60,1	0,387
chr18	45529364	45529594	A-E	848	.	45529518	45529519	128,128,128	2	81,1	0,229
chr18	45530162	45530545	A-E	851	.	45530367	45530368	128,128,128	2	29,1	0,382
chr18	46365443	46365671	A-E	918	.	46365553	46365554	128,128,128	2	86,93	0,135
chr18	46399154	46399403	A-E	829	.	46399278	46399279	255,215,0	2	60,60	0,189
chr18	46482815	46483020	A-E	779	.	46482938	46482939	128,128,128	2	45,2	0,203
chr18	46518186	46518409	A-E	865	.	46518320	46518321	128,128,128	2	48,1	0,222
chr18	46519156	46519437	A-E	899	.	46519249	46519250	255,215,0	2	48,142	0,139
chr18	48380307	48380600	A-E	589	.	48380463	48380464	128,128,128	2	119,98	0,195
chr18	48554475	48554820	A-E	636	.	48554550	48554551	255,215,0	2	13,207	0,138
chr18	52755312	52755656	A-E	938	.	52755483	52755484	128,128,128	2	1,1	0,343
chr18	55100768	55101208	A-E	951	.	55100937	55100938	128,128,128	2	98,198	0,242
chr18	55101566	55101949	A-E	798	.	55101757	55101758	128,128,128	2	1,1	0,382
chr18	55108837	55109086	A-E	886	.	55108935	55108936	128,128,128	2	67,119	0,130
chr18	55109141	55109496	A-E	824	.	55109317	55109318	128,128,128	2	1,3	0,352
chr18	55480522	55480777	A-E	910	.	55480649	55480650	128,128,128	2	2,1	0,254
chr18	55883355	55883681	A-E	683	.	55883364	55883365	128,128,128	2	1,308	0,18
chr18	56248728	56248836	A-E	888	.	56248807	56248808	128,128,128	2	53,1	0,107
chr18	56526446	56526759	A-E	808	.	56526518	56526519	128,128,128	2	1,168	0,145
chr18	57572110	57572452	A-E	611	.	57572281	57572282	128,128,128	2	10,8	0,334
chr18	57625333	57625491	A-E	928	.	57625397	57625398	255,215,0	2	1,30	0,128
chr18	60908383	60908771	A-E	871	.	60908576	60908577	128,128,128	2	1,1	0,387
chr18	61112588	61112600	A-E	903	.	61112593	61112594	128,128,128	2	1,1	0,11
chr18	61121848	61122109	A-E	887	.	61121955	61121956	128,128,128	2	1,46	0,215
chr18	61175928	61176082	A-E	522	.	61176002	61176003	255,215,0	2	1,5	0,149
chr18	61185797	61185958	A-E	893	.	61185851	61185852	128,128,128	2	1,53	0,108
chr18	61536612	61537057	A-E	889	.	61536824	61536825	128,128,128	2	130,150	0,295
chr18	61537184	61537386	A-E	949	.	61537257	61537258	128,128,128	2	8,62	0,140
chr18	61537611	61537785	A-E	908	.	61537629	61537630	128,128,128	2	1,138	0,36
chr18	61545693	61545873	A-E	761	.	61545821	61545822	128,128,128	2	114,37	0,143
chr18	61546322	61546524	A-E	889	.	61546454	61546455	128,128,128	2	65,1	0,201
chr18	61546959	61547303	A-E	798	.	61547087	61547088	128,128,128	2	63,149	0,195
chr18	63434118	63434346	A-E	863	.	63434233	63434234	128,128,128	2	4,1	0,227
chr18	65434285	65434424	A-E	902	.	65434345	65434346	128,128,128	2	13,31	0,108
chr18	73944750	73944917	A-E	827	.	73944844	73944845	128,128,128	2	61,38	0,129
chr18	74276166	74276377	A-E	929	.	74276251	74276252	128,128,128	2	1,40	0,171
chr18	74277589	74278024	A-E	896	.	74277905	74277906	128,128,128	2	262,63	0,372
chr18	74766250	74766444	A-E	890	.	74766357	74766358	128,128,128	2	43,22	0,172
chr18	74767591	74768136	A-E	920	.	74768024	74768025	128,128,128	2	432,109	0,436
chr18	74774000	74774964	A-E	928	.	74774472	74774473	128,128,128	2	467,486	0,478
chr18	74783964	74784198	A-E	967	.	74784016	74784017	128,128,128	2	3,132	0,102
chr18	74839427	74840022	A-E	873	.	74839970	74839971	128,128,128	2	494,1	0,594
chr18	74841905	74842663	A-E	895	.	74842143	74842144	128,128,128	2	229,509	0,249
chr18	74919538	74919864	A-E	618	.	74919567	74919568	128,128,128	2	1,267	0,59
chr18	77551694	77552094	A-E	969	.	77551809	77551810	128,128,128	2	9,177	0,223
chr19	289700	289869	A-E	756	.	289783	289784	128,128,128	2	75,77	0,92
chr19	675402	675838	A-E	821	.	675676	675677	128,128,128	2	206,92	0,344
chr19	678997	679265	A-E	864	.	679213	679214	128,128,128	2	166,1	0,267
chr19	752652	753043	A-E	705	.	752776	752777	128,128,128	2	99,241	0,150
chr19	823657	823956	A-E	986	.	823873	823874	255,215,0	2	177,43	0,256
chr19	1016614	1016952	A-E	832	.	1016782	1016783	128,128,128	2	1,2	0,336
chr19	1126082	1126504	A-E	808	.	1126270	1126271	128,128,128	2	93,137	0,285
chr19	1161691	1161983	A-E	932	.	1161921	1161922	255,215,0	2	195,25	0,267
chr19	1170759	1170946	A-E	856	.	1170797	1170798	128,128,128	2	2,112	0,75
chr19	1453873	1454140	A-E	512	.	1454044	1454045	255,215,0	2	83,6	0,261
chr19	1522879	1523112	A-E	774	.	1522960	1522961	128,128,128	2	1,70	0,163
chr19	2162744	2162943	A-E	969	.	2162859	2162860	255,215,0	2	33,1	0,198
chr19	2495780	2495940	A-E	720	.	2495858	2495859	128,128,128	2	1,3	0,157
chr19	2495983	2496309	A-E	774	.	2496145	2496146	128,128,128	2	1,1	0,325
chr19	2616819	2617162	A-E	678	.	2616939	2616940	128,128,128	2	79,180	0,163
chr19	3070640	3070805	A-E	674	.	3070722	3070723	255,215,0	2	1,1	0,164
chr19	3152525	3152731	A-E	808	.	3152620	3152621	128,128,128	2	1,15	0,191
chr19	3338656	3338812	A-E	767	.	3338732	3338733	128,128,128	2	1,3	0,153
chr19	3484915	3485311	A-E	765	.	3484975	3484976	255,215,0	2	1,276	0,120
chr19	3562421	3562565	A-E	586	.	3562488	3562489	255,215,0	2	10,18	0,126
chr19	3570616	3571018	A-E	751	.	3570828	3570829	128,128,128	2	77,53	0,349
chr19	4053092	4053572	A-E	893	.	4053300	4053301	128,128,128	2	143,206	0,274
chr19	4057405	4058198	A-E	919	.	4058043	4058044	128,128,128	2	601,117	0,676
chr19	4377238	4377615	A-E	668	.	4377429	4377430	128,128,128	2	7,1	0,376
chr19	5046594	5046918	A-E	905	.	5046668	5046669	128,128,128	2	1,175	0,149
chr19	5625028	5625286	A-E	521	.	5625083	5625084	128,128,128	2	2,148	0,110
chr19	6076501	6076965	A-E	810	.	6076756	6076757	128,128,128	2	111,63	0,401
chr19	6076969	6077154	A-E	892	.	6077061	6077062	128,128,128	2	1,1	0,184
chr19	7135098	7135119	A-E	949	.	7135109	7135110	128,128,128	2	3,1	0,20
chr19	7525376	7525563	A-E	857	.	7525474	7525475	128,128,128	2	12,1	0,186
chr19	8635978	8636196	A-E	739	.	8636013	8636014	128,128,128	2	17,164	0,54
chr19	9121076	9121182	A-E	988	.	9121137	9121138	128,128,128	2	18,1	0,105
chr19	9128934	9129115	A-E	982	.	9129007	9129008	128,128,128	2	2,35	0,146
chr19	12890492	12890682	A-E	592	.	12890616	12890617	128,128,128	2	60,1	0,189
chr19	13732373	13732509	A-E	823	.	13732440	13732441	128,128,128	2	1,1	0,135
chr19	13743837	13744244	A-E	960	.	13743992	13743993	128,128,128	2	107,202	0,205
chr19	13955108	13955589	A-E	607	.	13955297	13955298	128,128,128	2	138,240	0,241
chr19	13955999	13956157	A-E	735	.	13956100	13956101	128,128,128	2	46,1	0,157
chr19	13959901	13960035	A-E	766	.	13959977	13959978	128,128,128	2	57,38	0,96
chr19	13969453	13969696	A-E	629	.	13969573	13969574	128,128,128	2	1,2	0,241
chr19	14617819	14618098	A-E	741	.	14617968	14617969	128,128,128	2	99,78	0,201
chr19	15941155	15941518	A-E	853	.	15941184	15941185	255,215,0	2	2,306	0,57
chr19	15944737	15944873	A-E	591	.	15944828	15944829	128,128,128	2	49,1	0,135
chr19	16364400	16364769	A-E	644	.	16364667	16364668	128,128,128	2	167,1	0,368
chr19	16573693	16573897	A-E	952	.	16573762	16573763	128,128,128	2	3,68	0,136
chr19	17131866	17131983	A-E	768	.	17131924	17131925	255,215,0	2	1,1	0,116
chr19	18128099	18128520	A-E	853	.	18128433	18128434	128,128,128	2	295,46	0,375
chr19	18405007	18405224	A-E	623	.	18405100	18405101	128,128,128	2	1,31	0,186
chr19	18579448	18579643	A-E	886	.	18579544	18579545	128,128,128	2	1,2	0,193
chr19	19083211	19083621	A-E	708	.	19083296	19083297	128,128,128	2	14,252	0,158
chr19	19514283	19514636	A-E	858	.	19514392	19514393	255,215,0	2	56,190	0,163
chr19	19726151	19726213	A-E	779	.	19726164	19726165	128,128,128	2	1,36	0,26
chr19	28816313	28816675	A-E	584	.	28816494	28816495	128,128,128	2	2,1	0,361
chr19	33532238	33532582	A-E	815	.	33532338	33532339	128,128,128	2	19,162	0,182
chr19	33538325	33538659	A-E	821	.	33538478	33538479	128,128,128	2	1,28	0,306
chr19	34679263	34679663	A-E	939	.	34679462	34679463	128,128,128	2	1,2	0,398
chr19	35546840	35546849	A-E	697	.	35546844	35546845	128,128,128	2	1,1	0,8
chr19	35600610	35600880	A-E	639	.	35600778	35600779	128,128,128	2	69,1	0,269
chr19	39627416	39627544	A-E	901	.	39627473	39627474	128,128,128	2	24,37	0,91
chr19	39749029	39749270	A-E	998	.	39749150	39749151	255,215,0	2	7,4	0,237
chr19	39834145	39834478	A-E	554	.	39834152	39834153	128,128,128	2	1,318	0,15
chr19	39919610	39919819	A-E	867	.	39919722	39919723	128,128,128	2	18,1	0,208
chr19	40054124	40054293	A-E	949	.	40054197	40054198	128,128,128	2	2,23	0,146
chr19	40725451	40725706	A-E	836	.	40725676	40725677	128,128,128	2	197,1	0,254
chr19	41091708	41092110	A-E	855	.	41091834	41091835	128,128,128	2	52,200	0,202
chr19	42925830	42926271	A-E	900	.	42926102	42926103	128,128,128	2	146,41	0,400
chr19	43267088	43267316	A-E	890	.	43267246	43267247	128,128,128	2	95,5	0,223
chr19	43336424	43336800	A-E	934	.	43336611	43336612	128,128,128	2	1,1	0,375
chr19	43355116	43355369	A-E	925	.	43355286	43355287	128,128,128	2	89,1	0,252
chr19	43525971	43526126	A-E	920	.	43526035	43526036	128,128,128	2	1,26	0,129
chr19	43832197	43832259	A-E	888	.	43832251	43832252	128,128,128	2	49,1	0,61
chr19	43943414	43943644	A-E	879	.	43943559	43943560	128,128,128	2	83,21	0,209
chr19	43973146	43973524	A-E	889	.	43973448	43973449	128,128,128	2	281,54	0,324
chr19	44178453	44178782	A-E	669	.	44178556	44178557	128,128,128	2	79,200	0,129
chr19	44178912	44179361	A-E	841	.	44178990	44178991	128,128,128	2	41,333	0,116
chr19	44204650	44204922	A-E	757	.	44204785	44204786	128,128,128	2	1,2	0,270
chr19	44717926	44718308	A-E	718	.	44718116	44718117	128,128,128	2	1,1	0,381
chr19	45279679	45279961	A-E	700	.	45279835	45279836	128,128,128	2	113,81	0,201
chr19	46683956	46684287	A-E	912	.	46684190	46684191	128,128,128	2	186,48	0,283
chr19	46704491	46704870	A-E	936	.	46704794	46704795	128,128,128	2	273,45	0,334
chr19	46705117	46705273	A-E	853	.	46705194	46705195	128,128,128	2	1,2	0,154
chr19	46705309	46705574	A-E	821	.	46705441	46705442	128,128,128	2	1,1	0,264
chr19	46877153	46877367	A-E	934	.	46877268	46877269	128,128,128	2	25,7	0,207
chr19	47295326	47295559	A-E	588	.	47295463	47295464	255,215,0	2	44,1	0,232
chr19	47394206	47394341	A-E	766	.	47394273	47394274	128,128,128	2	1,1	0,134
chr19	47792934	47793256	A-E	697	.	47793044	47793045	128,128,128	2	6,106	0,216
chr19	47814150	47814595	A-E	620	.	47814331	47814332	255,215,0	2	155,237	0,208
chr19	47886542	47886975	A-E	567	.	47886850	47886851	255,215,0	2	237,52	0,381
chr19	48166987	48167048	A-E	615	.	48167017	48167018	128,128,128	2	1,1	0,60
chr19	50116585	50116794	A-E	834	.	50116664	50116665	128,128,128	2	1,50	0,159
chr19	54484037	54484381	A-E	591	.	54484123	54484124	128,128,128	2	2,173	0,171
chr19	54538982	54539278	A-E	917	.	54539124	54539125	128,128,128	2	1,11	0,285
chr19	55699968	55700281	A-E	675	.	55700218	55700219	128,128,128	2	190,1	0,312
chr19	56603212	56603388	A-E	913	.	56603234	56603235	128,128,128	2	1,131	0,45
chr2	393939	394227	A-E	965	.	394174	394175	128,128,128	2	202,19	0,269
chr2	1590812	1591204	A-E	866	.	1590898	1590899	128,128,128	2	1,220	0,172
chr2	1799625	1799932	A-E	964	.	1799646	1799647	128,128,128	2	1,265	0,42
chr2	9353070	9353417	A-E	778	.	9353106	9353107	128,128,128	2	15,288	0,59
chr2	9843184	9843905	A-E	629	.	9843527	9843528	128,128,128	2	330,363	0,358
chr2	10265406	10265503	A-E	510	.	10265454	10265455	128,128,128	2	1,1	0,96
chr2	10430004	10430228	A-E	730	.	10430115	10430116	128,128,128	2	1,1	0,223
chr2	10445049	10445240	A-E	877	.	10445144	10445145	128,128,128	2	1,1	0,190
chr2	10495902	10496234	A-E	938	.	10495905	10495906	128,128,128	2	1,325	0,7
chr2	10538675	10539312	A-E	775	.	10538693	10538694	128,128,128	2	9,608	0,29
chr2	10572027	10572239	A-E	649	.	10572153	10572154	128,128,128	2	114,72	0,140
chr2	10572698	10572847	A-E	878	.	10572796	10572797	128,128,128	2	49,1	0,148
chr2	10573413	10573712	A-E	790	.	10573692	10573693	128,128,128	2	277,17	0,282
chr2	10675052	10675201	A-E	919	.	10675140	10675141	255,215,0	2	29,1	0,148
chr2	10905639	10905837	A-E	964	.	10905720	10905721	128,128,128	2	31,66	0,132
chr2	11547236	11547448	A-E	722	.	11547320	11547321	255,215,0	2	19,62	0,150
chr2	11837707	11837887	A-E	964	.	11837796	11837797	128,128,128	2	1,1	0,179
chr2	12633247	12633315	A-E	988	.	12633290	12633291	255,215,0	2	21,1	0,67
chr2	15332010	15332377	A-E	791	.	15332191	15332192	128,128,128	2	1,4	0,363
chr2	16052366	16052485	A-E	909	.	16052449	16052450	128,128,128	2	49,1	0,118
chr2	20431248	20431615	A-E	841	.	20431534	20431535	128,128,128	2	223,16	0,351
chr2	20435780	20436055	A-E	951	.	20435964	20435965	128,128,128	2	107,13	0,262
chr2	20706791	20707147	A-E	734	.	20707051	20707052	128,128,128	2	222,57	0,299
chr2	20732744	20733106	A-E	978	.	20733036	20733037	128,128,128	2	225,1	0,361
chr2	23634972	23634974	A-E	891	.	23634972	23634973	128,128,128	2	1,1	0,1
chr2	25096617	25097268	A-E	841	.	25096770	25096771	128,128,128	2	104,447	0,204
chr2	25352140	25352468	A-E	661	.	25352149	25352150	128,128,128	2	4,313	0,15
chr2	25735754	25735927	A-E	922	.	25735840	25735841	128,128,128	2	1,1	0,172
chr2	25874787	25874953	A-E	974	.	25874847	25874848	128,128,128	2	1,46	0,120
chr2	26223489	26223709	A-E	821	.	26223626	26223627	128,128,128	2	74,19	0,201
chr2	26943701	26943984	A-E	729	.	26943833	26943834	128,128,128	2	1,19	0,264
chr2	28021914	28022357	A-E	945	.	28022175	28022176	128,128,128	2	203,123	0,320
chr2	28496743	28497020	A-E	868	.	28496827	28496828	128,128,128	2	45,152	0,125
chr2	28583371	28583537	A-E	560	.	28583467	28583468	128,128,128	2	66,38	0,128
chr2	28583784	28584228	A-E	726	.	28583974	28583975	255,215,0	2	112,174	0,270
chr2	28600937	28601380	A-E	729	.	28601350	28601351	128,128,128	2	389,4	0,439
chr2	28621403	28621758	A-E	918	.	28621596	28621597	128,128,128	2	169,136	0,219
chr2	28632075	28632521	A-E	912	.	28632224	28632225	128,128,128	2	103,249	0,197
chr2	28731273	28731592	A-E	709	.	28731423	28731424	255,215,0	2	1,18	0,301
chr2	28833397	28833696	A-E	861	.	28833545	28833546	128,128,128	2	1,3	0,296
chr2	30372610	30373004	A-E	607	.	30372625	30372626	128,128,128	2	1,364	0,30
chr2	30489009	30489377	A-E	911	.	30489251	30489252	128,128,128	2	243,125	0,243
chr2	36596788	36597127	A-E	968	.	36596820	36596821	128,128,128	2	1,275	0,64
chr2	36601024	36601375	A-E	819	.	36601199	36601200	128,128,128	2	1,1	0,350
chr2	36790527	36791185	A-E	885	.	36791161	36791162	128,128,128	2	613,1	0,657
chr2	36795570	36795942	A-E	945	.	36795824	36795825	128,128,128	2	172,34	0,338
chr2	36928473	36928766	A-E	959	.	36928620	36928621	128,128,128	2	3,1	0,292
chr2	37800677	37800820	A-E	758	.	37800748	37800749	128,128,128	2	1,1	0,142
chr2	37811087	37811457	A-E	932	.	37811149	37811150	128,128,128	2	30,274	0,96
chr2	38023099	38023324	A-E	868	.	38023153	38023154	128,128,128	2	1,117	0,108
chr2	38395987	38396176	A-E	981	.	38396065	38396066	128,128,128	2	71,102	0,87
chr2	39054755	39055116	A-E	986	.	39054791	39054792	255,215,0	2	1,288	0,73
chr2	40579608	40580001	A-E	879	.	40579993	40579994	128,128,128	2	379,1	0,392
chr2	42149327	42149700	A-E	997	.	42149495	42149496	255,215,0	2	65,100	0,273
chr2	42155945	42156078	A-E	981	.	42156067	42156068	128,128,128	2	117,5	0,128
chr2	42157961	42158315	A-E	891	.	42158138	42158139	128,128,128	2	3,1	0,353
chr2	42190702	42191089	A-E	975	.	42190886	42190887	128,128,128	2	1,18	0,369
chr2	42193606	42193918	A-E	987	.	42193677	42193678	128,128,128	2	1,170	0,142
chr2	42217488	42217883	A-E	873	.	42217563	42217564	128,128,128	2	1,245	0,150
chr2	42359577	42359846	A-E	912	.	42359731	42359732	128,128,128	2	80,40	0,229
chr2	43532128	43532543	A-E	564	.	43532332	43532333	128,128,128	2	87,92	0,323
chr2	43532812	43532954	A-E	799	.	43532931	43532932	128,128,128	2	113,15	0,127
chr2	43567873	43568259	A-E	630	.	43568065	43568066	128,128,128	2	1,1	0,385
chr2	43666042	43666391	A-E	813	.	43666187	43666188	128,128,128	2	123,180	0,169
chr2	44805618	44805736	A-E	972	.	44805676	44805677	128,128,128	2	1,1	0,117
chr2	45225232	45225342	A-E	547	.	45225295	45225296	128,128,128	2	19,1	0,109
chr2	45237112	45237533	A-E	978	.	45237324	45237325	128,128,128	2	120,116	0,305
chr2	45405025	45405418	A-E	934	.	45405217	45405218	128,128,128	2	1,8	0,385
chr2	45411635	45411970	A-E	926	.	45411803	45411804	128,128,128	2	4,1	0,334
chr2	45834799	45835123	A-E	549	.	45834960	45834961	255,215,0	2	1,1	0,323
chr2	45908949	45909092	A-E	970	.	45908952	45908953	128,128,128	2	1,136	0,7
chr2	46303554	46303874	A-E	960	.	46303713	46303714	128,128,128	2	1,1	0,319
chr2	46409270	46409537	A-E	828	.	46409435	46409436	128,128,128	2	70,6	0,261
chr2	46532410	46532581	A-E	685	.	46532472	46532473	128,128,128	2	8,53	0,118
chr2	46534437	46534696	A-E	649	.	46534455	46534456	128,128,128	2	13,234	0,25
chr2	46554101	46554217	A-E	840	.	46554158	46554159	128,128,128	2	1,1	0,115
chr2	46557036	46557117	A-E	659	.	46557076	46557077	128,128,128	2	1,1	0,80
chr2	47075244	47075442	A-E	739	.	47075378	47075379	128,128,128	2	73,1	0,197
chr2	47418967	47419222	A-E	952	.	47419128	47419129	128,128,128	2	69,1	0,254
chr2	48347949	48348272	A-E	981	.	48348149	48348150	255,215,0	2	150,72	0,251
chr2	50763714	50763746	A-E	825	.	50763729	50763730	128,128,128	2	1,1	0,31
chr2	54811747	54812089	A-E	836	.	54811917	54811918	128,128,128	2	1,1	0,341
chr2	55392815	55393012	A-E	796	.	55392913	55392914	128,128,128	2	1,1	0,196
chr2	55914571	55914579	A-E	820	.	55914574	55914575	128,128,128	2	1,1	0,7
chr2	56107215	56107460	A-E	957	.	56107451	56107452	128,128,128	2	229,1	0,244
chr2	57600725	57600909	A-E	925	.	57600816	57600817	128,128,128	2	1,1	0,183
chr2	58339709	58340405	A-E	617	.	58340031	58340032	128,128,128	2	275,325	0,371
chr2	58340445	58340503	A-E	807	.	58340463	58340464	128,128,128	2	1,22	0,36
chr2	58743495	58743539	A-E	518	.	58743510	58743511	255,215,0	2	1,13	0,31
chr2	64015274	64015563	A-E	912	.	64015418	64015419	128,128,128	2	1,1	0,288
chr2	64587056	64587400	A-E	951	.	64587327	64587328	128,128,128	2	201,1	0,343
chr2	65065938	65066285	A-E	763	.	65066135	65066136	128,128,128	2	178,129	0,218
chr2	65081925	65082185	A-E	986	.	65082092	65082093	255,215,0	2	134,58	0,202
chr2	65857789	65857806	A-E	780	.	65857797	65857798	128,128,128	2	1,1	0,16
chr2	66804160	66804425	A-E	990	.	66804359	66804360	128,128,128	2	136,1	0,264
chr2	67067097	67067512	A-E	760	.	67067389	67067390	128,128,128	2	196,25	0,390
chr2	67487204	67487274	A-E	956	.	67487212	67487213	128,128,128	2	1,53	0,17
chr2	67876596	67876952	A-E	928	.	67876754	67876755	128,128,128	2	9,48	0,308
chr2	69310637	69310814	A-E	952	.	69310717	69310718	128,128,128	2	1,17	0,160
chr2	69390293	69390547	A-E	529	.	69390354	69390355	128,128,128	2	19,149	0,105
chr2	69481133	69481450	A-E	962	.	69481228	69481229	128,128,128	2	3,128	0,189
chr2	69763250	69763359	A-E	887	.	69763309	69763310	128,128,128	2	11,1	0,108
chr2	69797480	69797851	A-E	834	.	69797665	69797666	128,128,128	2	1,1	0,370
chr2	70000495	70000634	A-E	722	.	70000555	70000556	128,128,128	2	6,24	0,115
chr2	70154281	70154743	A-E	932	.	70154416	70154417	128,128,128	2	68,258	0,204
chr2	70174757	70175015	A-E	555	.	70174884	70174885	128,128,128	2	24,27	0,231
chr2	70205559	70206094	A-E	990	.	70205927	70205928	255,215,0	2	341,138	0,397
chr2	70350372	70350687	A-E	902	.	70350607	70350608	255,215,0	2	157,1	0,314
chr2	70608938	70609447	A-E	982	.	70609174	70609175	128,128,128	2	151,187	0,322
chr2	71679813	71679928	A-E	982	.	71679868	71679869	255,215,0	2	1,4	0,111
chr2	72180048	72180197	A-E	948	.	72180122	72180123	128,128,128	2	1,1	0,148
chr2	72372444	72372716	A-E	860	.	72372573	72372574	128,128,128	2	1,14	0,258
chr2	72426245	72426403	A-E	931	.	72426322	72426323	128,128,128	2	1,3	0,155
chr2	72789053	72789322	A-E	876	.	72789270	72789271	128,128,128	2	171,5	0,264
chr2	72789461	72789923	A-E	664	.	72789791	72789792	128,128,128	2	265,65	0,397
chr2	74968770	74968998	A-E	943	.	74968972	74968973	128,128,128	2	178,1	0,227
chr2	75103488	75103536	A-E	799	.	75103514	75103515	128,128,128	2	6,1	0,47
chr2	76538969	76539122	A-E	888	.	76539039	76539040	128,128,128	2	1,12	0,141
chr2	77740456	77740539	A-E	865	.	77740498	77740499	128,128,128	2	4,1	0,82
chr2	85034355	85034669	A-E	869	.	85034420	85034421	255,215,0	2	1,183	0,131
chr2	85035097	85035189	A-E	831	.	85035142	85035143	128,128,128	2	1,1	0,91
chr2	85216594	85216998	A-E	901	.	85216599	85216600	128,128,128	2	1,393	0,11
chr2	85863972	85864080	A-E	860	.	85864025	85864026	128,128,128	2	32,32	0,76
chr2	85932755	85933081	A-E	700	.	85932923	85932924	128,128,128	2	134,122	0,204
chr2	85956315	85956539	A-E	958	.	85956422	85956423	128,128,128	2	36,44	0,180
chr2	85998828	85999095	A-E	985	.	85998919	85998920	128,128,128	2	1,85	0,182
chr2	86151754	86152089	A-E	591	.	86151849	86151850	128,128,128	2	1,144	0,191
chr2	86163596	86163679	A-E	769	.	86163637	86163638	128,128,128	2	1,1	0,82
chr2	86562971	86563338	A-E	932	.	86563024	86563025	128,128,128	2	1,260	0,107
chr2	87782814	87783110	A-E	853	.	87782844	87782845	128,128,128	2	12,247	0,49
chr2	88629818	88629863	A-E	964	.	88629840	88629841	128,128,128	2	1,1	0,44
chr2	91786584	91786786	A-E	889	.	91786660	91786661	128,128,128	2	1,50	0,152
chr2	91954549	91954973	A-E	690	.	91954633	91954634	128,128,128	2	35,289	0,135
chr2	96871048	96871111	A-E	639	.	96871052	96871053	128,128,128	2	1,55	0,8
chr2	97284469	97284668	A-E	812	.	97284532	97284533	128,128,128	2	26,97	0,102
chr2	100630312	100630613	A-E	875	.	100630506	100630507	255,215,0	2	124,35	0,266
chr2	100908504	100908788	A-E	979	.	100908726	100908727	255,215,0	2	163,1	0,283
chr2	101791736	101791919	A-E	939	.	101791832	101791833	128,128,128	2	38,28	0,155
chr2	101972073	101972519	A-E	938	.	101972433	101972434	128,128,128	2	337,62	0,384
chr2	102133779	102134093	A-E	919	.	102133971	102133972	128,128,128	2	177,106	0,208
chr2	102375893	102375898	A-E	521	.	102375893	102375894	128,128,128	2	1,4	0,1
chr2	102711352	102711649	A-E	895	.	102711576	102711577	255,215,0	2	173,21	0,276
chr2	102854655	102855173	A-E	812	.	102854990	102854991	128,128,128	2	283,130	0,388
chr2	103280963	103281189	A-E	988	.	103281016	103281017	255,215,0	2	1,119	0,107
chr2	106005378	106005753	A-E	759	.	106005600	106005601	128,128,128	2	71,1	0,374
chr2	109191860	109192110	A-E	902	.	109191997	109191998	128,128,128	2	26,1	0,249
chr2	109859358	109859584	A-E	974	.	109859495	109859496	128,128,128	2	55,5	0,221
chr2	110460262	110460350	A-E	903	.	110460305	110460306	128,128,128	2	1,1	0,87
chr2	112224549	112224600	A-E	901	.	112224565	112224566	128,128,128	2	1,18	0,33
chr2	112292558	112292777	A-E	837	.	112292635	112292636	128,128,128	2	22,85	0,134
chr2	112376562	112376898	A-E	889	.	112376750	112376751	128,128,128	2	43,1	0,335
chr2	112383763	112383890	A-E	990	.	112383827	112383828	255,215,0	2	3,1	0,126
chr2	112420062	112420336	A-E	862	.	112420199	112420200	128,128,128	2	2,1	0,273
chr2	112462014	112462125	A-E	927	.	112462054	112462055	128,128,128	2	1,30	0,81
chr2	113058633	113059002	A-E	777	.	113058900	113058901	128,128,128	2	167,1	0,368
chr2	113380153	113380493	A-E	728	.	113380322	113380323	255,215,0	2	1,1	0,339
chr2	118738362	118738806	A-E	861	.	118738650	118738651	128,128,128	2	226,92	0,352
chr2	119671340	119671864	A-E	922	.	119671547	119671548	128,128,128	2	149,258	0,266
chr2	122480192	122480543	A-E	621	.	122480331	122480332	128,128,128	2	66,137	0,214
chr2	127906928	127907295	A-E	867	.	127907031	127907032	128,128,128	2	1,160	0,207
chr2	127975624	127975823	A-E	973	.	127975719	127975720	128,128,128	2	59,67	0,132
chr2	128169566	128169991	A-E	752	.	128169901	128169902	128,128,128	2	314,67	0,358
chr2	131586593	131586950	A-E	964	.	131586771	131586772	128,128,128	2	1,1	0,356
chr2	131775067	131775102	A-E	944	.	131775084	131775085	128,128,128	2	1,1	0,34
chr2	134084028	134084575	A-E	816	.	134084300	134084301	128,128,128	2	166,167	0,380
chr2	134119675	134119957	A-E	791	.	134119936	134119937	128,128,128	2	242,1	0,281
chr2	134193030	134193115	A-E	952	.	134193061	134193062	128,128,128	2	1,23	0,62
chr2	134193619	134193983	A-E	835	.	134193801	134193802	128,128,128	2	2,1	0,363
chr2	134570885	134571181	A-E	947	.	134570988	134570989	128,128,128	2	36,124	0,172
chr2	134575786	134576043	A-E	969	.	134575914	134575915	128,128,128	2	1,1	0,256
chr2	136894529	136894959	A-E	914	.	136894770	136894771	128,128,128	2	182,129	0,301
chr2	136971782	136972392	A-E	873	.	136972030	136972031	128,128,128	2	184,296	0,314
chr2	136973752	136974110	A-E	760	.	136973838	136973839	128,128,128	2	21,206	0,152
chr2	136974678	136974771	A-E	900	.	136974723	136974724	128,128,128	2	1,3	0,90
chr2	136995840	136996132	A-E	895	.	136995942	136995943	128,128,128	2	53,140	0,152
chr2	141284265	141284563	A-E	869	.	141284413	141284414	128,128,128	2	2,2	0,296
chr2	141452810	141453016	A-E	828	.	141452942	141452943	128,128,128	2	61,1	0,205
[truncated: 2,009 more rows]
