# Supplementary material for: Genome-wide prediction of cis-regulatory regions using supervised deep learning methods
Source: BMC Bioinformatics. 2018 May 31;19:202. doi: 10.1186/s12859-018-2187-1 (PMC5984344; doi:10.1186/s12859-018-2187-1)
Supplement: Supplementary file 3 — Predictions on CAGE supported bidirectional loci. AiA: Active in the FANTOM Enhancer Atlas; IiA: Inactive in the FANTOM Enhancer Atlas; NiA: Not included in the FANTOM Enhancer Atlas; Specific: Predicted cell-specific A-Es. (ZIP 4820 kb) [file 12859_2018_2187_MOESM3_ESM.zip › additional_file3/HepG2_A-E.bed]

chr1	840061	840249	A-E	542	.	840142	840143	255,215,0	2	67,91	0,97
chr1	941791	942135	A-E	952	.	942081	942082	255,215,0	2	238,1	0,343
chr1	956563	956812	A-E	704	.	956664	956665	255,215,0	2	57,102	0,147
chr1	957000	957103	A-E	537	.	957045	957046	255,215,0	2	1,12	0,91
chr1	993498	993878	A-E	827	.	993663	993664	255,215,0	2	1,50	0,330
chr1	1004646	1004927	A-E	533	.	1004765	1004766	255,215,0	2	78,120	0,161
chr1	1014834	1015095	A-E	781	.	1014858	1014859	255,215,0	2	1,213	0,48
chr1	1015105	1015503	A-E	659	.	1015204	1015205	255,215,0	2	9,208	0,190
chr1	1060905	1061095	A-E	914	.	1060999	1061000	255,215,0	2	1,1	0,189
chr1	1063914	1064111	A-E	926	.	1063978	1063979	255,215,0	2	45,112	0,85
chr1	1093610	1093958	A-E	781	.	1093953	1093954	255,215,0	2	341,1	0,347
chr1	1100057	1100470	A-E	651	.	1100411	1100412	255,215,0	2	309,13	0,400
chr1	1173386	1173736	A-E	859	.	1173660	1173661	255,215,0	2	216,17	0,333
chr1	1283060	1283559	A-E	960	.	1283200	1283201	255,215,0	2	51,268	0,231
chr1	1294735	1294978	A-E	724	.	1294894	1294895	255,215,0	2	78,1	0,242
chr1	1295535	1296332	A-E	490	.	1296025	1296026	255,215,0	2	464,279	0,518
chr1	1368471	1368786	A-E	959	.	1368619	1368620	255,215,0	2	22,39	0,276
chr1	1368801	1368936	A-E	942	.	1368854	1368855	255,215,0	2	5,32	0,103
chr1	1714020	1714715	A-E	958	.	1714565	1714566	255,215,0	2	519,123	0,572
chr1	1765009	1765365	A-E	612	.	1765244	1765245	255,215,0	2	116,1	0,355
chr1	1809312	1809695	A-E	619	.	1809523	1809524	255,215,0	2	42,1	0,382
chr1	1814762	1815124	A-E	679	.	1815034	1815035	255,215,0	2	186,3	0,359
chr1	1840449	1840835	A-E	727	.	1840667	1840668	255,215,0	2	142,91	0,295
chr1	1978731	1978937	A-E	874	.	1978886	1978887	255,215,0	2	106,1	0,205
chr1	2140151	2140337	A-E	517	.	2140251	2140252	255,215,0	2	17,1	0,185
chr1	2162137	2162268	A-E	759	.	2162159	2162160	255,215,0	2	1,86	0,45
chr1	2162325	2162996	A-E	599	.	2162732	2162733	255,215,0	2	400,255	0,416
chr1	2165759	2166444	A-E	955	.	2166130	2166131	255,215,0	2	327,268	0,417
chr1	2171824	2171946	A-E	589	.	2171896	2171897	255,215,0	2	24,1	0,121
chr1	2478276	2478817	A-E	556	.	2478473	2478474	255,215,0	2	146,291	0,250
chr1	2478937	2479118	A-E	642	.	2479041	2479042	255,215,0	2	30,1	0,180
chr1	2480134	2480417	A-E	819	.	2480357	2480358	255,215,0	2	211,47	0,236
chr1	2509702	2510198	A-E	895	.	2509854	2509855	255,215,0	2	139,329	0,167
chr1	2574343	2574764	A-E	369	.	2574704	2574705	255,215,0	2	332,29	0,392
chr1	3086923	3087330	A-E	743	.	3087112	3087113	255,215,0	2	1,29	0,378
chr1	3136013	3136207	A-E	914	.	3136055	3136056	255,215,0	2	1,109	0,85
chr1	3229711	3230157	A-E	715	.	3229864	3229865	255,215,0	2	102,241	0,205
chr1	3237165	3237518	A-E	947	.	3237289	3237290	255,215,0	2	80,184	0,169
chr1	3238635	3238995	A-E	593	.	3238969	3238970	255,215,0	2	310,1	0,359
chr1	3243464	3243615	A-E	949	.	3243539	3243540	255,215,0	2	1,1	0,150
chr1	3373716	3374006	A-E	874	.	3373817	3373818	255,215,0	2	4,91	0,199
chr1	3374928	3375314	A-E	702	.	3374966	3374967	255,215,0	2	1,309	0,77
chr1	3540326	3540651	A-E	668	.	3540618	3540619	255,215,0	2	262,1	0,324
chr1	3634737	3634863	A-E	965	.	3634786	3634787	255,215,0	2	1,28	0,98
chr1	3816045	3816228	A-E	584	.	3816098	3816099	255,215,0	2	1,76	0,107
chr1	3817648	3818071	A-E	840	.	3817968	3817969	255,215,0	2	259,40	0,383
chr1	4327537	4327841	A-E	948	.	4327647	4327648	255,215,0	2	1,83	0,221
chr1	6053603	6054107	A-E	510	.	6053838	6053839	255,215,0	2	206,238	0,266
chr1	6062900	6063104	A-E	535	.	6062989	6062990	255,215,0	2	3,28	0,176
chr1	6320124	6320269	A-E	503	.	6320169	6320170	255,215,0	2	1,54	0,91
chr1	6341896	6342142	A-E	920	.	6342066	6342067	255,215,0	2	97,1	0,245
chr1	6661008	6661639	A-E	892	.	6661310	6661311	255,215,0	2	265,291	0,340
chr1	7609389	7609632	A-E	570	.	7609503	7609504	255,215,0	2	32,46	0,197
chr1	7668972	7669193	A-E	600	.	7669114	7669115	255,215,0	2	66,1	0,220
chr1	7763522	7763684	A-E	697	.	7763676	7763677	255,215,0	2	148,1	0,161
chr1	7843556	7843653	A-E	521	.	7843584	7843585	255,215,0	2	18,57	0,40
chr1	8070132	8070398	A-E	676	.	8070298	8070299	255,215,0	2	69,1	0,265
chr1	8076289	8076986	A-E	514	.	8076887	8076888	255,215,0	2	501,1	0,696
chr1	8080017	8080517	A-E	555	.	8080461	8080462	255,215,0	2	399,9	0,491
chr1	8121436	8121582	A-E	927	.	8121496	8121497	255,215,0	2	3,28	0,118
chr1	8137301	8137519	A-E	917	.	8137379	8137380	255,215,0	2	1,61	0,157
chr1	8138373	8138738	A-E	708	.	8138387	8138388	255,215,0	2	1,336	0,29
chr1	8143203	8143348	A-E	484	.	8143234	8143235	255,215,0	2	1,82	0,63
chr1	8154517	8154933	A-E	713	.	8154753	8154754	255,215,0	2	191,133	0,283
chr1	8156400	8156409	A-E	768	.	8156404	8156405	255,215,0	2	1,1	0,8
chr1	8156648	8157003	A-E	518	.	8156917	8156918	255,215,0	2	198,13	0,342
chr1	8157417	8157780	A-E	940	.	8157542	8157543	255,215,0	2	44,156	0,207
chr1	8181009	8181247	A-E	773	.	8181097	8181098	255,215,0	2	1,62	0,176
chr1	8214748	8215059	A-E	974	.	8214906	8214907	255,215,0	2	7,1	0,310
chr1	8215795	8215905	A-E	774	.	8215838	8215839	255,215,0	2	1,24	0,86
chr1	8229904	8230047	A-E	975	.	8229995	8229996	255,215,0	2	72,32	0,111
chr1	8230370	8230423	A-E	957	.	8230396	8230397	255,215,0	2	1,1	0,52
chr1	8254637	8254907	A-E	809	.	8254797	8254798	255,215,0	2	53,1	0,269
chr1	8257762	8258040	A-E	774	.	8257905	8257906	255,215,0	2	11,1	0,277
chr1	8261058	8261575	A-E	671	.	8261408	8261409	255,215,0	2	332,148	0,369
chr1	8262223	8262541	A-E	811	.	8262359	8262360	255,215,0	2	90,135	0,183
chr1	8272041	8272390	A-E	971	.	8272276	8272277	255,215,0	2	123,1	0,348
chr1	8319137	8319616	A-E	867	.	8319396	8319397	255,215,0	2	137,97	0,382
chr1	8686491	8686867	A-E	471	.	8686744	8686745	255,215,0	2	197,66	0,310
chr1	8721526	8721579	A-E	642	.	8721566	8721567	255,215,0	2	30,1	0,52
chr1	8724042	8724475	A-E	884	.	8724232	8724233	255,215,0	2	166,217	0,216
chr1	8761158	8761218	A-E	794	.	8761187	8761188	255,215,0	2	1,1	0,59
chr1	8772139	8772488	A-E	899	.	8772399	8772400	255,215,0	2	181,8	0,341
chr1	8875545	8875930	A-E	766	.	8875842	8875843	255,215,0	2	211,1	0,384
chr1	8933581	8933925	A-E	795	.	8933846	8933847	255,215,0	2	229,41	0,303
chr1	8964053	8964236	A-E	407	.	8964144	8964145	255,215,0	2	1,1	0,182
chr1	9127395	9127559	A-E	654	.	9127484	9127485	255,215,0	2	59,44	0,120
chr1	9222919	9223181	A-E	843	.	9223072	9223073	255,215,0	2	130,84	0,178
chr1	9223693	9223873	A-E	911	.	9223839	9223840	255,215,0	2	115,1	0,179
chr1	9223907	9224260	A-E	898	.	9224148	9224149	255,215,0	2	150,19	0,334
chr1	9239831	9240324	A-E	513	.	9240271	9240272	255,215,0	2	390,1	0,492
chr1	9271499	9271772	A-E	656	.	9271634	9271635	255,215,0	2	1,3	0,270
chr1	9293549	9293739	A-E	917	.	9293590	9293591	255,215,0	2	1,108	0,82
chr1	9298798	9298942	A-E	544	.	9298852	9298853	255,215,0	2	1,36	0,108
chr1	9302697	9302939	A-E	591	.	9302743	9302744	255,215,0	2	1,150	0,92
chr1	9335683	9335930	A-E	785	.	9335746	9335747	255,215,0	2	2,121	0,126
chr1	9352310	9352402	A-E	588	.	9352318	9352319	255,215,0	2	1,76	0,16
chr1	9488839	9489227	A-E	444	.	9489153	9489154	255,215,0	2	285,43	0,345
chr1	9601050	9601232	A-E	562	.	9601140	9601141	255,215,0	2	1,1	0,181
chr1	9960528	9960713	A-E	738	.	9960584	9960585	255,215,0	2	1,72	0,113
chr1	9969608	9969774	A-E	686	.	9969766	9969767	255,215,0	2	152,1	0,165
chr1	9971022	9971188	A-E	782	.	9971030	9971031	255,215,0	2	1,149	0,17
chr1	10447707	10448367	A-E	647	.	10448023	10448024	255,215,0	2	311,338	0,322
chr1	10496880	10497075	A-E	494	.	10496977	10496978	255,215,0	2	1,1	0,194
chr1	10571006	10571306	A-E	444	.	10571097	10571098	255,215,0	2	32,149	0,151
chr1	10927237	10927380	A-E	378	.	10927308	10927309	255,215,0	2	1,1	0,142
chr1	10997518	10997835	A-E	922	.	10997574	10997575	255,215,0	2	1,204	0,113
chr1	11335835	11336022	A-E	725	.	11335842	11335843	255,215,0	2	1,172	0,15
chr1	11919652	11919839	A-E	541	.	11919815	11919816	255,215,0	2	141,1	0,186
chr1	11942925	11943217	A-E	508	.	11943159	11943160	255,215,0	2	179,1	0,291
chr1	11968510	11969143	A-E	821	.	11969020	11969021	255,215,0	2	427,39	0,594
chr1	11990003	11990329	A-E	698	.	11990104	11990105	255,215,0	2	2,125	0,201
chr1	12050736	12051137	A-E	885	.	12050879	12050880	255,215,0	2	1,115	0,286
chr1	12094399	12094712	A-E	771	.	12094553	12094554	255,215,0	2	1,4	0,309
chr1	12441297	12441679	A-E	957	.	12441481	12441482	255,215,0	2	1,13	0,369
chr1	12493313	12493712	A-E	819	.	12493477	12493478	255,215,0	2	1,70	0,329
chr1	12513404	12513748	A-E	842	.	12513534	12513535	255,215,0	2	1,83	0,261
chr1	12589452	12589763	A-E	952	.	12589647	12589648	255,215,0	2	85,4	0,307
chr1	12599928	12600179	A-E	785	.	12600027	12600028	255,215,0	2	11,63	0,188
chr1	12609717	12610039	A-E	928	.	12609906	12609907	255,215,0	2	81,23	0,299
chr1	12616547	12616769	A-E	552	.	12616711	12616712	255,215,0	2	109,1	0,221
chr1	12674514	12674729	A-E	976	.	12674684	12674685	255,215,0	2	128,2	0,213
chr1	12675687	12675874	A-E	652	.	12675778	12675779	255,215,0	2	1,5	0,182
chr1	12678858	12679239	A-E	839	.	12679194	12679195	255,215,0	2	326,33	0,348
chr1	14078577	14078933	A-E	509	.	14078666	14078667	255,215,0	2	1,178	0,178
chr1	15416988	15417263	A-E	657	.	15417152	15417153	255,215,0	2	55,1	0,274
chr1	15587144	15587415	A-E	705	.	15587306	15587307	255,215,0	2	112,57	0,214
chr1	15683527	15683747	A-E	746	.	15683636	15683637	255,215,0	2	1,1	0,219
chr1	15697702	15697752	A-E	858	.	15697726	15697727	255,215,0	2	1,1	0,49
chr1	15945161	15945530	A-E	977	.	15945348	15945349	255,215,0	2	7,1	0,368
chr1	15946733	15946892	A-E	682	.	15946830	15946831	255,215,0	2	37,1	0,158
chr1	16087189	16087372	A-E	436	.	16087265	16087266	255,215,0	2	4,34	0,149
chr1	16121816	16121868	A-E	550	.	16121841	16121842	255,215,0	2	1,1	0,51
chr1	16125579	16125747	A-E	922	.	16125669	16125670	255,215,0	2	15,1	0,167
chr1	16126194	16126235	A-E	896	.	16126206	16126207	255,215,0	2	1,17	0,24
chr1	16126684	16127221	A-E	945	.	16126886	16126887	255,215,0	2	154,285	0,252
chr1	16158409	16158760	A-E	964	.	16158689	16158690	255,215,0	2	216,6	0,345
chr1	16175691	16176167	A-E	708	.	16176099	16176100	255,215,0	2	366,25	0,451
chr1	16176617	16176801	A-E	892	.	16176704	16176705	255,215,0	2	27,35	0,149
chr1	16212759	16213091	A-E	680	.	16212940	16212941	255,215,0	2	96,64	0,268
chr1	16292565	16293101	A-E	550	.	16292652	16292653	255,215,0	2	47,408	0,128
chr1	16339773	16339933	A-E	914	.	16339865	16339866	255,215,0	2	27,1	0,159
chr1	16478939	16479163	A-E	677	.	16479033	16479034	255,215,0	2	44,79	0,145
chr1	16479299	16479465	A-E	839	.	16479381	16479382	255,215,0	2	1,1	0,165
chr1	16502532	16502678	A-E	525	.	16502611	16502612	255,215,0	2	15,1	0,145
chr1	16508402	16508642	A-E	834	.	16508564	16508565	255,215,0	2	87,1	0,239
chr1	16677236	16677843	A-E	601	.	16677568	16677569	255,215,0	2	197,138	0,469
chr1	16694742	16694834	A-E	745	.	16694744	16694745	255,215,0	2	1,88	0,4
chr1	16699732	16699745	A-E	540	.	16699736	16699737	255,215,0	2	1,4	0,9
chr1	16840307	16840566	A-E	831	.	16840557	16840558	255,215,0	2	246,4	0,255
chr1	17023723	17023998	A-E	928	.	17023840	17023841	255,215,0	2	96,136	0,139
chr1	17231253	17231704	A-E	510	.	17231391	17231392	255,215,0	2	88,262	0,189
chr1	17425016	17425355	A-E	487	.	17425115	17425116	255,215,0	2	48,187	0,152
chr1	17896198	17896624	A-E	650	.	17896361	17896362	255,215,0	2	128,226	0,200
chr1	19248887	19249092	A-E	745	.	19248942	19248943	255,215,0	2	1,94	0,111
chr1	19264079	19264209	A-E	683	.	19264143	19264144	255,215,0	2	1,1	0,129
chr1	19274997	19275345	A-E	603	.	19275067	19275068	255,215,0	2	44,250	0,98
chr1	19276270	19276542	A-E	864	.	19276360	19276361	255,215,0	2	1,91	0,181
chr1	19277155	19277462	A-E	910	.	19277360	19277361	255,215,0	2	181,76	0,231
chr1	19280139	19280583	A-E	538	.	19280394	19280395	255,215,0	2	181,114	0,330
chr1	19281204	19281307	A-E	818	.	19281255	19281256	255,215,0	2	1,1	0,102
chr1	19333976	19334220	A-E	848	.	19334097	19334098	255,215,0	2	1,1	0,243
chr1	19336477	19336714	A-E	819	.	19336578	19336579	255,215,0	2	1,34	0,203
chr1	19337563	19337942	A-E	953	.	19337698	19337699	255,215,0	2	72,180	0,199
chr1	19756992	19757194	A-E	706	.	19757146	19757147	255,215,0	2	108,1	0,201
chr1	19762527	19762798	A-E	486	.	19762679	19762680	255,215,0	2	35,1	0,270
chr1	19794978	19795283	A-E	724	.	19795049	19795050	255,215,0	2	1,163	0,142
chr1	19796024	19796128	A-E	550	.	19796096	19796097	255,215,0	2	46,4	0,100
chr1	20307927	20308140	A-E	796	.	20308052	20308053	255,215,0	2	39,1	0,212
chr1	20806851	20807214	A-E	962	.	20807063	20807064	255,215,0	2	122,60	0,303
chr1	20988952	20988962	A-E	549	.	20988956	20988957	255,215,0	2	1,1	0,9
chr1	21023277	21023600	A-E	555	.	21023330	21023331	255,215,0	2	1,216	0,107
chr1	21111723	21112043	A-E	522	.	21111898	21111899	255,215,0	2	33,1	0,319
chr1	21348947	21349299	A-E	633	.	21348997	21348998	255,215,0	2	45,296	0,56
chr1	21558552	21558736	A-E	467	.	21558643	21558644	255,215,0	2	1,1	0,183
chr1	21588176	21588724	A-E	605	.	21588521	21588522	255,215,0	2	294,150	0,398
chr1	21649091	21649481	A-E	776	.	21649331	21649332	255,215,0	2	191,99	0,291
chr1	21650806	21651685	A-E	785	.	21651349	21651350	255,215,0	2	518,309	0,570
chr1	21651763	21652173	A-E	520	.	21651922	21651923	255,215,0	2	39,130	0,280
chr1	21660622	21661187	A-E	739	.	21660788	21660789	255,215,0	2	150,382	0,183
chr1	21661659	21661688	A-E	554	.	21661673	21661674	255,215,0	2	1,1	0,28
chr1	21664400	21664833	A-E	706	.	21664667	21664668	255,215,0	2	240,137	0,296
chr1	21664947	21665143	A-E	648	.	21665069	21665070	255,215,0	2	115,66	0,130
chr1	21965161	21965473	A-E	763	.	21965376	21965377	255,215,0	2	120,1	0,311
chr1	22262171	22262515	A-E	885	.	22262451	22262452	255,215,0	2	261,44	0,300
chr1	22262845	22263063	A-E	829	.	22262953	22262954	255,215,0	2	1,1	0,217
chr1	22266159	22266438	A-E	570	.	22266332	22266333	255,215,0	2	69,1	0,278
chr1	22380436	22380835	A-E	794	.	22380480	22380481	255,215,0	2	1,310	0,89
chr1	22611972	22612241	A-E	558	.	22612106	22612107	255,215,0	2	1,1	0,268
chr1	23076914	23077145	A-E	364	.	23077060	23077061	255,215,0	2	64,2	0,229
chr1	23494233	23494500	A-E	482	.	23494450	23494451	255,215,0	2	169,1	0,266
chr1	23703996	23704149	A-E	926	.	23704142	23704143	255,215,0	2	141,1	0,152
chr1	23881180	23881765	A-E	907	.	23881496	23881497	255,215,0	2	262,214	0,371
chr1	23882500	23882866	A-E	675	.	23882599	23882600	255,215,0	2	1,168	0,198
chr1	23888678	23889201	A-E	875	.	23888996	23888997	255,215,0	2	247,132	0,391
chr1	23903714	23904323	A-E	645	.	23904233	23904234	255,215,0	2	457,26	0,583
chr1	23912037	23912393	A-E	478	.	23912292	23912293	255,215,0	2	205,49	0,307
chr1	23918101	23918449	A-E	903	.	23918187	23918188	255,215,0	2	71,246	0,102
chr1	23961555	23961694	A-E	514	.	23961620	23961621	255,215,0	2	1,9	0,130
chr1	24071370	24071449	A-E	681	.	24071409	24071410	255,215,0	2	1,1	0,78
chr1	24278072	24278180	A-E	686	.	24278125	24278126	255,215,0	2	1,1	0,107
chr1	24345154	24345565	A-E	761	.	24345189	24345190	255,215,0	2	1,340	0,71
chr1	24349340	24349488	A-E	960	.	24349410	24349411	255,215,0	2	1,7	0,141
chr1	24516636	24516983	A-E	755	.	24516739	24516740	255,215,0	2	1,141	0,206
chr1	24518503	24518681	A-E	768	.	24518624	24518625	255,215,0	2	69,3	0,175
chr1	24828102	24828134	A-E	673	.	24828117	24828118	255,215,0	2	1,1	0,31
chr1	24878735	24879052	A-E	916	.	24878917	24878918	255,215,0	2	112,64	0,253
chr1	24970685	24970736	A-E	780	.	24970724	24970725	255,215,0	2	32,4	0,47
chr1	25051079	25051208	A-E	541	.	25051161	25051162	255,215,0	2	39,3	0,126
chr1	25051605	25051987	A-E	871	.	25051743	25051744	255,215,0	2	1,105	0,277
chr1	25075762	25076041	A-E	574	.	25075838	25075839	255,215,0	2	1,126	0,153
chr1	25174625	25174992	A-E	519	.	25174662	25174663	255,215,0	2	1,293	0,74
chr1	25237083	25237520	A-E	510	.	25237459	25237460	255,215,0	2	373,57	0,380
chr1	25237621	25238129	A-E	949	.	25237860	25237861	255,215,0	2	185,213	0,295
chr1	25240751	25240928	A-E	773	.	25240845	25240846	255,215,0	2	25,13	0,164
chr1	25466725	25467101	A-E	767	.	25466914	25466915	255,215,0	2	4,1	0,375
chr1	25559638	25560067	A-E	683	.	25559795	25559796	255,215,0	2	82,196	0,233
chr1	25566195	25566411	A-E	830	.	25566256	25566257	255,215,0	2	47,140	0,76
chr1	25566618	25566670	A-E	491	.	25566638	25566639	255,215,0	2	1,11	0,41
chr1	26184900	26185246	A-E	572	.	26185070	26185071	255,215,0	2	1,5	0,341
chr1	26193861	26194038	A-E	635	.	26193949	26193950	255,215,0	2	1,1	0,176
chr1	26201939	26202488	A-E	916	.	26202472	26202473	255,215,0	2	520,1	0,548
chr1	26677301	26677628	A-E	900	.	26677412	26677413	255,215,0	2	60,163	0,164
chr1	26678060	26678317	A-E	924	.	26678199	26678200	255,215,0	2	24,1	0,256
chr1	26826817	26827162	A-E	638	.	26826848	26826849	255,215,0	2	8,289	0,56
chr1	26827232	26827869	A-E	895	.	26827507	26827508	255,215,0	2	265,351	0,286
chr1	26947342	26948198	A-E	483	.	26947480	26947481	255,215,0	2	79,658	0,198
chr1	27024638	27025138	A-E	804	.	27024824	27024825	255,215,0	2	142,268	0,232
chr1	27049688	27050030	A-E	686	.	27049858	27049859	255,215,0	2	1,1	0,341
chr1	27112764	27112917	A-E	625	.	27112858	27112859	255,215,0	2	82,46	0,107
chr1	27175784	27176273	A-E	686	.	27175983	27175984	255,215,0	2	131,220	0,269
chr1	27242006	27242269	A-E	540	.	27242137	27242138	255,215,0	2	1,1	0,262
chr1	27321452	27321840	A-E	788	.	27321631	27321632	255,215,0	2	48,77	0,311
chr1	27323110	27323149	A-E	617	.	27323129	27323130	255,215,0	2	1,1	0,38
chr1	27328104	27328201	A-E	760	.	27328152	27328153	255,215,0	2	1,1	0,96
chr1	27328515	27328660	A-E	796	.	27328582	27328583	255,215,0	2	34,44	0,101
chr1	27691785	27692261	A-E	930	.	27692090	27692091	255,215,0	2	252,117	0,359
chr1	27848725	27849287	A-E	787	.	27848934	27848935	255,215,0	2	207,349	0,213
chr1	27853113	27853241	A-E	837	.	27853176	27853177	255,215,0	2	1,1	0,127
chr1	27853337	27853919	A-E	717	.	27853857	27853858	255,215,0	2	489,30	0,552
chr1	27868928	27869249	A-E	948	.	27868953	27868954	255,215,0	2	1,271	0,50
chr1	27869425	27869556	A-E	843	.	27869493	27869494	255,215,0	2	35,28	0,103
chr1	27890194	27890387	A-E	938	.	27890290	27890291	255,215,0	2	1,1	0,192
chr1	27986111	27986384	A-E	521	.	27986267	27986268	255,215,0	2	116,75	0,198
chr1	28143878	28144081	A-E	884	.	28143935	28143936	255,215,0	2	1,88	0,115
chr1	28184958	28185109	A-E	830	.	28185017	28185018	255,215,0	2	3,35	0,116
chr1	28269913	28270209	A-E	974	.	28270120	28270121	255,215,0	2	156,37	0,259
chr1	28431716	28431884	A-E	654	.	28431797	28431798	255,215,0	2	37,42	0,126
chr1	28439074	28439949	A-E	519	.	28439425	28439426	255,215,0	2	293,465	0,410
chr1	28470998	28471254	A-E	561	.	28471208	28471209	255,215,0	2	170,4	0,252
chr1	28496557	28496804	A-E	843	.	28496652	28496653	255,215,0	2	12,68	0,179
chr1	28500052	28500411	A-E	499	.	28500177	28500178	255,215,0	2	74,181	0,178
chr1	28576012	28576248	A-E	572	.	28576108	28576109	255,215,0	2	17,59	0,177
chr1	28587338	28587737	A-E	636	.	28587563	28587564	255,215,0	2	53,1	0,398
chr1	28595999	28596311	A-E	591	.	28596002	28596003	255,215,0	2	1,305	0,7
chr1	28640564	28640739	A-E	851	.	28640691	28640692	255,215,0	2	82,1	0,174
chr1	28975596	28975767	A-E	795	.	28975681	28975682	255,215,0	2	1,1	0,170
chr1	28995839	28995924	A-E	605	.	28995863	28995864	255,215,0	2	1,36	0,49
chr1	29081518	29081568	A-E	515	.	29081542	29081543	255,215,0	2	1,1	0,49
chr1	29211316	29211750	A-E	931	.	29211744	29211745	255,215,0	2	424,1	0,433
chr1	29253461	29253677	A-E	874	.	29253524	29253525	255,215,0	2	1,90	0,126
chr1	29504261	29504387	A-E	879	.	29504316	29504317	255,215,0	2	50,64	0,62
chr1	29563709	29564430	A-E	680	.	29563876	29563877	255,215,0	2	128,513	0,208
chr1	29564766	29564995	A-E	714	.	29564880	29564881	255,215,0	2	3,3	0,226
chr1	29565515	29565732	A-E	556	.	29565597	29565598	255,215,0	2	1,52	0,165
chr1	29565762	29566055	A-E	901	.	29565978	29565979	255,215,0	2	141,1	0,292
chr1	31213144	31213372	A-E	529	.	31213308	31213309	255,215,0	2	102,1	0,227
chr1	31218107	31218539	A-E	604	.	31218450	31218451	255,215,0	2	318,62	0,370
chr1	31320336	31320627	A-E	724	.	31320523	31320524	255,215,0	2	85,1	0,290
chr1	31537719	31538012	A-E	589	.	31537813	31537814	255,215,0	2	63,167	0,126
chr1	31567824	31567910	A-E	704	.	31567865	31567866	255,215,0	2	18,21	0,65
chr1	31627566	31627958	A-E	725	.	31627873	31627874	255,215,0	2	260,37	0,355
chr1	31628220	31628457	A-E	922	.	31628358	31628359	255,215,0	2	116,76	0,161
chr1	31643824	31643962	A-E	866	.	31643870	31643871	255,215,0	2	1,45	0,93
chr1	31915699	31916071	A-E	491	.	31915884	31915885	255,215,0	2	1,1	0,371
chr1	31918040	31918109	A-E	929	.	31918074	31918075	255,215,0	2	1,1	0,68
chr1	31944306	31944695	A-E	546	.	31944577	31944578	255,215,0	2	194,39	0,350
chr1	31956203	31956482	A-E	685	.	31956383	31956384	255,215,0	2	117,34	0,245
chr1	31974451	31975513	A-E	963	.	31974532	31974533	255,215,0	2	7,905	0,157
chr1	31976608	31977048	A-E	656	.	31976951	31976952	255,215,0	2	317,69	0,371
chr1	32015159	32015590	A-E	841	.	32015320	32015321	255,215,0	2	132,239	0,192
chr1	32166698	32166999	A-E	534	.	32166823	32166824	255,215,0	2	1,51	0,250
chr1	32180603	32180986	A-E	623	.	32180866	32180867	255,215,0	2	196,51	0,332
chr1	32397067	32397490	A-E	729	.	32397348	32397349	255,215,0	2	228,87	0,336
chr1	32405536	32405898	A-E	805	.	32405617	32405618	255,215,0	2	8,207	0,155
chr1	32420307	32420572	A-E	906	.	32420413	32420414	255,215,0	2	84,135	0,130
chr1	32421622	32422096	A-E	657	.	32421695	32421696	255,215,0	2	35,362	0,112
chr1	32715599	32716062	A-E	955	.	32715680	32715681	255,215,0	2	52,351	0,112
chr1	32732571	32732683	A-E	526	.	32732625	32732626	255,215,0	2	8,10	0,102
chr1	33077721	33078012	A-E	735	.	33077948	33077949	255,215,0	2	180,16	0,275
chr1	33182280	33182513	A-E	739	.	33182367	33182368	255,215,0	2	1,59	0,174
chr1	33203093	33203146	A-E	972	.	33203105	33203106	255,215,0	2	1,29	0,24
chr1	33225254	33225508	A-E	938	.	33225380	33225381	255,215,0	2	1,1	0,253
chr1	33225777	33226084	A-E	922	.	33225889	33225890	255,215,0	2	1,82	0,225
chr1	33226574	33226719	A-E	604	.	33226666	33226667	255,215,0	2	42,1	0,144
chr1	33427851	33428169	A-E	487	.	33427990	33427991	255,215,0	2	1,40	0,278
chr1	33428474	33429020	A-E	708	.	33428769	33428770	255,215,0	2	253,208	0,338
chr1	33446568	33446686	A-E	683	.	33446630	33446631	255,215,0	2	10,3	0,115
chr1	33593963	33594340	A-E	757	.	33594179	33594180	255,215,0	2	168,111	0,266
chr1	33804359	33804743	A-E	566	.	33804678	33804679	255,215,0	2	306,50	0,334
chr1	33807842	33808213	A-E	980	.	33808019	33808020	255,215,0	2	1,17	0,354
chr1	33829513	33829825	A-E	477	.	33829683	33829684	255,215,0	2	30,1	0,311
chr1	35811471	35811605	A-E	844	.	35811501	35811502	255,215,0	2	1,73	0,61
chr1	36397577	36397741	A-E	625	.	36397664	36397665	255,215,0	2	12,1	0,163
chr1	36555347	36555633	A-E	689	.	36555605	36555606	255,215,0	2	252,20	0,266
chr1	36616485	36616868	A-E	888	.	36616576	36616577	255,215,0	2	88,288	0,95
chr1	36626561	36626969	A-E	829	.	36626608	36626609	255,215,0	2	44,356	0,52
chr1	36713857	36714069	A-E	867	.	36713962	36713963	255,215,0	2	1,2	0,210
chr1	36715455	36715834	A-E	479	.	36715644	36715645	255,215,0	2	1,1	0,378
chr1	36839449	36839891	A-E	841	.	36839557	36839558	255,215,0	2	42,266	0,176
chr1	36840093	36840535	A-E	937	.	36840444	36840445	255,215,0	2	293,32	0,410
chr1	36866636	36866899	A-E	980	.	36866719	36866720	255,215,0	2	54,149	0,114
chr1	36952484	36952865	A-E	976	.	36952714	36952715	255,215,0	2	178,97	0,284
chr1	37937293	37937526	A-E	911	.	37937470	37937471	255,215,0	2	126,4	0,229
chr1	37942874	37943354	A-E	866	.	37943026	37943027	255,215,0	2	147,322	0,158
chr1	37943723	37943795	A-E	516	.	37943753	37943754	255,215,0	2	2,12	0,60
chr1	37944084	37944971	A-E	796	.	37944381	37944382	255,215,0	2	298,589	0,298
chr1	38018684	38018725	A-E	841	.	38018715	38018716	255,215,0	2	24,1	0,40
chr1	38465723	38465839	A-E	866	.	38465778	38465779	255,215,0	2	1,6	0,110
chr1	38469752	38469964	A-E	756	.	38469807	38469808	255,215,0	2	1,102	0,110
chr1	38471999	38472226	A-E	677	.	38472112	38472113	255,215,0	2	1,1	0,226
chr1	39573175	39573548	A-E	597	.	39573186	39573187	255,215,0	2	6,356	0,17
chr1	39593257	39593498	A-E	719	.	39593377	39593378	255,215,0	2	1,1	0,240
chr1	39598673	39599090	A-E	716	.	39598721	39598722	255,215,0	2	29,349	0,68
chr1	39625112	39625154	A-E	718	.	39625132	39625133	255,215,0	2	1,1	0,41
chr1	39633654	39634014	A-E	561	.	39633701	39633702	255,215,0	2	1,266	0,94
chr1	39649524	39649781	A-E	618	.	39649613	39649614	255,215,0	2	1,79	0,178
chr1	39658064	39658129	A-E	491	.	39658081	39658082	255,215,0	2	1,31	0,34
chr1	39679852	39680079	A-E	726	.	39679865	39679866	255,215,0	2	1,201	0,26
chr1	39857791	39857995	A-E	809	.	39857868	39857869	255,215,0	2	13,62	0,142
chr1	40040053	40040157	A-E	586	.	40040104	40040105	255,215,0	2	1,1	0,103
chr1	40504860	40505165	A-E	518	.	40505012	40505013	255,215,0	2	1,1	0,304
chr1	40691806	40692191	A-E	504	.	40691918	40691919	255,215,0	2	1,160	0,225
chr1	40841336	40841595	A-E	740	.	40841378	40841379	255,215,0	2	26,199	0,60
chr1	40846970	40847281	A-E	498	.	40846992	40846993	255,215,0	2	1,266	0,45
chr1	40855054	40855570	A-E	774	.	40855063	40855064	255,215,0	2	1,498	0,18
chr1	40855626	40855971	A-E	964	.	40855647	40855648	255,215,0	2	1,302	0,43
chr1	40930797	40930908	A-E	521	.	40930851	40930852	255,215,0	2	1,3	0,108
chr1	41125185	41125514	A-E	663	.	41125218	41125219	255,215,0	2	1,263	0,66
chr1	41704083	41704341	A-E	693	.	41704260	41704261	255,215,0	2	99,1	0,257
chr1	41837492	41837663	A-E	624	.	41837577	41837578	255,215,0	2	1,1	0,170
chr1	41961925	41962146	A-E	690	.	41962028	41962029	255,215,0	2	51,64	0,157
chr1	43407355	43407700	A-E	615	.	43407615	43407616	255,215,0	2	224,47	0,298
chr1	43415030	43415208	A-E	551	.	43415203	43415204	255,215,0	2	170,1	0,177
chr1	43421452	43421835	A-E	852	.	43421669	43421670	255,215,0	2	212,160	0,223
chr1	43426742	43427095	A-E	674	.	43427088	43427089	255,215,0	2	341,1	0,352
chr1	43427522	43427762	A-E	830	.	43427665	43427666	255,215,0	2	49,1	0,239
chr1	43428386	43429108	A-E	935	.	43428579	43428580	255,215,0	2	186,520	0,202
chr1	43432863	43433109	A-E	676	.	43432937	43432938	255,215,0	2	1,98	0,148
chr1	43446213	43446611	A-E	925	.	43446419	43446420	255,215,0	2	16,1	0,397
chr1	43474145	43474512	A-E	713	.	43474501	43474502	255,215,0	2	347,1	0,366
chr1	43524188	43524462	A-E	609	.	43524345	43524346	255,215,0	2	42,1	0,273
chr1	43988888	43989038	A-E	842	.	43988935	43988936	255,215,0	2	1,55	0,95
chr1	43997843	43998152	A-E	655	.	43997976	43997977	255,215,0	2	1,43	0,266
chr1	44302297	44302456	A-E	479	.	44302337	44302338	255,215,0	2	1,78	0,81
chr1	44452990	44453115	A-E	947	.	44453038	44453039	255,215,0	2	1,28	0,97
chr1	44495684	44496307	A-E	858	.	44495778	44495779	255,215,0	2	70,504	0,119
chr1	45142875	45143128	A-E	776	.	45143001	45143002	255,215,0	2	2,1	0,252
chr1	45187064	45187481	A-E	771	.	45187394	45187395	255,215,0	2	246,2	0,415
chr1	45187567	45187848	A-E	507	.	45187824	45187825	255,215,0	2	235,1	0,280
chr1	45196157	45196620	A-E	770	.	45196606	45196607	255,215,0	2	445,8	0,455
chr1	45196708	45197102	A-E	510	.	45197064	45197065	255,215,0	2	320,1	0,393
chr1	45670767	45670868	A-E	775	.	45670820	45670821	255,215,0	2	8,2	0,99
chr1	46008399	46008548	A-E	979	.	46008475	46008476	255,215,0	2	42,37	0,112
chr1	46009549	46009894	A-E	717	.	46009665	46009666	255,215,0	2	90,201	0,144
chr1	46150736	46150911	A-E	766	.	46150798	46150799	255,215,0	2	1,51	0,124
chr1	46268583	46268737	A-E	826	.	46268650	46268651	255,215,0	2	1,20	0,134
chr1	46689426	46689696	A-E	517	.	46689548	46689549	255,215,0	2	1,26	0,244
chr1	46712372	46712767	A-E	631	.	46712488	46712489	255,215,0	2	1,162	0,233
chr1	46799439	46799583	A-E	500	.	46799509	46799510	255,215,0	2	1,3	0,141
chr1	47658330	47658731	A-E	759	.	47658530	47658531	255,215,0	2	1,1	0,400
chr1	47800262	47800514	A-E	817	.	47800435	47800436	255,215,0	2	169,73	0,179
chr1	48290650	48291031	A-E	605	.	48290840	48290841	255,215,0	2	2,1	0,380
chr1	48331662	48331884	A-E	962	.	48331772	48331773	255,215,0	2	1,1	0,221
chr1	51443962	51444181	A-E	694	.	51444160	51444161	255,215,0	2	182,4	0,215
chr1	51444500	51444960	A-E	842	.	51444563	51444564	255,215,0	2	1,334	0,126
chr1	51703497	51703848	A-E	698	.	51703586	51703587	255,215,0	2	5,176	0,175
chr1	52830922	52831212	A-E	806	.	52831003	52831004	255,215,0	2	42,168	0,122
chr1	53020482	53020832	A-E	530	.	53020656	53020657	255,215,0	2	1,1	0,349
chr1	53168640	53169047	A-E	765	.	53168726	53168727	255,215,0	2	35,269	0,138
chr1	53482500	53482782	A-E	498	.	53482640	53482641	255,215,0	2	1,1	0,281
chr1	53663042	53663408	A-E	626	.	53663104	53663105	255,215,0	2	1,241	0,125
chr1	54715450	54715803	A-E	526	.	54715578	54715579	255,215,0	2	1,96	0,257
chr1	54842500	54842749	A-E	535	.	54842624	54842625	255,215,0	2	1,1	0,248
chr1	54873075	54873515	A-E	827	.	54873405	54873406	255,215,0	2	287,66	0,374
chr1	54953784	54954325	A-E	551	.	54954089	54954090	255,215,0	2	241,171	0,370
chr1	55044971	55045319	A-E	902	.	55045144	55045145	255,215,0	2	1,1	0,347
chr1	55400798	55400903	A-E	402	.	55400846	55400847	255,215,0	2	1,8	0,97
chr1	55506956	55507037	A-E	825	.	55506996	55506997	255,215,0	2	1,1	0,80
chr1	55594097	55594408	A-E	507	.	55594327	55594328	255,215,0	2	151,1	0,310
chr1	55677745	55677788	A-E	670	.	55677766	55677767	255,215,0	2	1,1	0,42
chr1	55678785	55679185	A-E	713	.	55678892	55678893	255,215,0	2	14,198	0,202
chr1	55909250	55909597	A-E	585	.	55909488	55909489	255,215,0	2	131,1	0,346
chr1	56184456	56184884	A-E	701	.	56184685	56184686	255,215,0	2	42,10	0,418
chr1	56797895	56798374	A-E	889	.	56798150	56798151	255,215,0	2	191,159	0,320
chr1	56902668	56903037	A-E	907	.	56902852	56902853	255,215,0	2	1,1	0,368
chr1	56942823	56943411	A-E	880	.	56943039	56943040	255,215,0	2	198,353	0,235
chr1	56972838	56973186	A-E	528	.	56972946	56972947	255,215,0	2	1,131	0,217
chr1	56974162	56974535	A-E	994	.	56974380	56974381	255,215,0	2	171,106	0,267
chr1	56998367	56998746	A-E	942	.	56998556	56998557	255,215,0	2	1,1	0,378
chr1	57029217	57029554	A-E	905	.	57029369	57029370	255,215,0	2	1,32	0,305
chr1	57042744	57043185	A-E	718	.	57043023	57043024	255,215,0	2	203,84	0,357
chr1	57297629	57297838	A-E	502	.	57297784	57297785	255,215,0	2	103,1	0,208
chr1	57376305	57376674	A-E	968	.	57376417	57376418	255,215,0	2	1,144	0,225
chr1	57746875	57747249	A-E	864	.	57747061	57747062	255,215,0	2	1,1	0,373
chr1	59050239	59050578	A-E	499	.	59050487	59050488	255,215,0	2	233,75	0,264
chr1	59221049	59221462	A-E	789	.	59221386	59221387	255,215,0	2	297,34	0,379
chr1	59228706	59229186	A-E	854	.	59229034	59229035	255,215,0	2	269,91	0,389
chr1	59280773	59281281	A-E	774	.	59281051	59281052	255,215,0	2	263,214	0,294
chr1	59281510	59281579	A-E	672	.	59281544	59281545	255,215,0	2	1,1	0,68
chr1	59340531	59340917	A-E	568	.	59340723	59340724	255,215,0	2	1,1	0,385
chr1	59347262	59347482	A-E	980	.	59347403	59347404	255,215,0	2	72,8	0,212
chr1	59350687	59351233	A-E	944	.	59350858	59350859	255,215,0	2	146,348	0,198
chr1	59369049	59370138	A-E	491	.	59369601	59369602	255,215,0	2	491,475	0,614
chr1	59395500	59395772	A-E	492	.	59395633	59395634	255,215,0	2	70,74	0,198
chr1	59509588	59509786	A-E	844	.	59509692	59509693	255,215,0	2	12,1	0,197
chr1	59758328	59758666	A-E	492	.	59758446	59758447	255,215,0	2	58,159	0,179
chr1	59761390	59761720	A-E	533	.	59761438	59761439	255,215,0	2	1,233	0,97
chr1	60009140	60009290	A-E	631	.	60009213	60009214	255,215,0	2	1,4	0,146
chr1	60015651	60015887	A-E	908	.	60015757	60015758	255,215,0	2	25,48	0,188
chr1	60036299	60036428	A-E	541	.	60036352	60036353	255,215,0	2	9,31	0,98
chr1	60140214	60140519	A-E	818	.	60140374	60140375	255,215,0	2	43,27	0,278
chr1	61039424	61039611	A-E	406	.	61039554	61039555	255,215,0	2	76,1	0,186
chr1	61522505	61523042	A-E	529	.	61522704	61522705	255,215,0	2	182,320	0,217
chr1	61586776	61586881	A-E	952	.	61586801	61586802	255,215,0	2	23,77	0,28
chr1	61608577	61608890	A-E	527	.	61608752	61608753	255,215,0	2	39,1	0,312
chr1	61649786	61650305	A-E	992	.	61649983	61649984	255,215,0	2	151,274	0,245
chr1	61918819	61919182	A-E	744	.	61919003	61919004	255,215,0	2	50,43	0,320
chr1	62208896	62209266	A-E	851	.	62209263	62209264	255,215,0	2	367,1	0,369
chr1	65363729	65364057	A-E	808	.	65363937	65363938	255,215,0	2	91,1	0,327
chr1	65364183	65364439	A-E	588	.	65364281	65364282	255,215,0	2	7,66	0,190
chr1	65381647	65381826	A-E	967	.	65381743	65381744	255,215,0	2	45,31	0,148
chr1	65383044	65383557	A-E	783	.	65383224	65383225	255,215,0	2	172,323	0,190
chr1	65399664	65400008	A-E	527	.	65399943	65399944	255,215,0	2	229,13	0,331
chr1	65731337	65731853	A-E	714	.	65731406	65731407	255,215,0	2	1,378	0,138
chr1	65888047	65888596	A-E	620	.	65888065	65888066	255,215,0	2	1,512	0,37
chr1	67029191	67029437	A-E	411	.	67029358	67029359	255,215,0	2	98,9	0,237
chr1	67029939	67030347	A-E	687	.	67030121	67030122	255,215,0	2	113,155	0,253
chr1	68000341	68000585	A-E	947	.	68000455	68000456	255,215,0	2	1,16	0,228
chr1	68149978	68150225	A-E	666	.	68149981	68149982	255,215,0	2	1,241	0,6
chr1	68166463	68166766	A-E	903	.	68166596	68166597	255,215,0	2	11,46	0,257
chr1	68215256	68215932	A-E	523	.	68215329	68215330	255,215,0	2	1,529	0,147
chr1	76080205	76080672	A-E	539	.	76080320	76080321	255,215,0	2	22,258	0,209
chr1	76080988	76081082	A-E	539	.	76081039	76081040	255,215,0	2	11,1	0,93
chr1	84284633	84284926	A-E	675	.	84284780	84284781	255,215,0	2	71,68	0,225
chr1	84719698	84719921	A-E	839	.	84719810	84719811	255,215,0	2	3,1	0,222
chr1	84970291	84970670	A-E	870	.	84970306	84970307	255,215,0	2	1,348	0,31
chr1	84971050	84971209	A-E	909	.	84971114	84971115	255,215,0	2	16,46	0,113
chr1	85038681	85038996	A-E	948	.	85038863	85038864	255,215,0	2	119,69	0,246
chr1	85049005	85049203	A-E	756	.	85049108	85049109	255,215,0	2	12,2	0,196
chr1	85740963	85741154	A-E	679	.	85741038	85741039	255,215,0	2	41,81	0,110
chr1	85744584	85744829	A-E	546	.	85744750	85744751	255,215,0	2	118,30	0,215
chr1	85763971	85764258	A-E	498	.	85764065	85764066	255,215,0	2	1,99	0,188
chr1	85794698	85795078	A-E	882	.	85794847	85794848	255,215,0	2	65,146	0,234
chr1	85968002	85968172	A-E	611	.	85968086	85968087	255,215,0	2	1,1	0,169
chr1	86049987	86050100	A-E	481	.	86050043	86050044	255,215,0	2	1,1	0,112
chr1	86077578	86077925	A-E	490	.	86077748	86077749	255,215,0	2	116,121	0,226
chr1	86078461	86078819	A-E	591	.	86078679	86078680	255,215,0	2	189,109	0,249
chr1	87171187	87171726	A-E	528	.	87171421	87171422	255,215,0	2	228,298	0,241
chr1	87239429	87239698	A-E	520	.	87239490	87239491	255,215,0	2	1,147	0,122
chr1	87240012	87240427	A-E	735	.	87240201	87240202	255,215,0	2	114,149	0,266
chr1	87241358	87241518	A-E	685	.	87241437	87241438	255,215,0	2	1,1	0,159
chr1	87253936	87254322	A-E	927	.	87254170	87254171	255,215,0	2	105,21	0,365
chr1	87258759	87259068	A-E	819	.	87258987	87258988	255,215,0	2	178,30	0,279
chr1	87795981	87796645	A-E	634	.	87796066	87796067	255,215,0	2	1,493	0,171
chr1	87800631	87801610	A-E	540	.	87800747	87800748	255,215,0	2	19,764	0,215
chr1	89358212	89358439	A-E	731	.	89358315	89358316	255,215,0	2	5,25	0,202
chr1	89457267	89457549	A-E	851	.	89457407	89457408	255,215,0	2	1,1	0,281
chr1	90367960	90368115	A-E	841	.	90368037	90368038	255,215,0	2	1,1	0,154
chr1	90372321	90372729	A-E	597	.	90372377	90372378	255,215,0	2	12,306	0,102
chr1	92202579	92202753	A-E	645	.	92202665	92202666	255,215,0	2	1,1	0,173
chr1	92291657	92291934	A-E	737	.	92291677	92291678	255,215,0	2	1,236	0,41
chr1	92295673	92296022	A-E	529	.	92295847	92295848	255,215,0	2	1,1	0,348
chr1	92907491	92907587	A-E	919	.	92907557	92907558	255,215,0	2	38,1	0,95
chr1	93002551	93002867	A-E	978	.	93002760	93002761	255,215,0	2	174,71	0,245
chr1	93324554	93324784	A-E	486	.	93324668	93324669	255,215,0	2	1,1	0,229
chr1	93416699	93417072	A-E	951	.	93416986	93416987	255,215,0	2	203,1	0,372
chr1	93425408	93425540	A-E	495	.	93425470	93425471	255,215,0	2	1,8	0,124
chr1	93914812	93914954	A-E	462	.	93914880	93914881	255,215,0	2	63,68	0,74
chr1	94060777	94061226	A-E	645	.	94061087	94061088	255,215,0	2	255,83	0,366
chr1	94080175	94080586	A-E	882	.	94080575	94080576	255,215,0	2	394,4	0,407
chr1	94127789	94128026	A-E	504	.	94127839	94127840	255,215,0	2	50,186	0,51
chr1	94167175	94167520	A-E	666	.	94167393	94167394	255,215,0	2	155,62	0,283
chr1	94169341	94169462	A-E	828	.	94169390	94169391	255,215,0	2	5,27	0,94
chr1	94224034	94224429	A-E	642	.	94224105	94224106	255,215,0	2	15,266	0,129
chr1	94224546	94224929	A-E	910	.	94224683	94224684	255,215,0	2	46,153	0,230
chr1	94234014	94234407	A-E	585	.	94234232	94234233	255,215,0	2	48,4	0,389
chr1	94371317	94371601	A-E	657	.	94371444	94371445	255,215,0	2	1,29	0,255
chr1	94429275	94429464	A-E	818	.	94429370	94429371	255,215,0	2	74,71	0,118
chr1	94509601	94509922	A-E	724	.	94509761	94509762	255,215,0	2	1,1	0,320
chr1	94527681	94527931	A-E	644	.	94527842	94527843	255,215,0	2	75,1	0,249
chr1	94534630	94534985	A-E	901	.	94534842	94534843	255,215,0	2	72,1	0,354
chr1	94701813	94701865	A-E	632	.	94701838	94701839	255,215,0	2	1,1	0,51
chr1	94712395	94712617	A-E	529	.	94712501	94712502	255,215,0	2	51,60	0,162
chr1	94784984	94785158	A-E	480	.	94785070	94785071	255,215,0	2	2,3	0,171
chr1	95028441	95028830	A-E	869	.	95028549	95028550	255,215,0	2	1,172	0,217
chr1	95179307	95179605	A-E	984	.	95179477	95179478	255,215,0	2	146,102	0,196
chr1	95193393	95193837	A-E	475	.	95193666	95193667	255,215,0	2	169,66	0,378
chr1	95221261	95221551	A-E	875	.	95221306	95221307	255,215,0	2	34,232	0,58
chr1	95264854	95265185	A-E	477	.	95265082	95265083	255,215,0	2	148,22	0,309
chr1	95267524	95267667	A-E	471	.	95267595	95267596	255,215,0	2	1,1	0,142
chr1	95387128	95387471	A-E	503	.	95387351	95387352	255,215,0	2	105,1	0,342
chr1	95388205	95388559	A-E	693	.	95388522	95388523	255,215,0	2	283,1	0,353
chr1	98789496	98789901	A-E	454	.	98789700	98789701	255,215,0	2	23,18	0,387
chr1	100113218	100113273	A-E	789	.	100113245	100113246	255,215,0	2	1,1	0,54
chr1	100113534	100114036	A-E	518	.	100113878	100113879	255,215,0	2	298,111	0,391
chr1	100221255	100221423	A-E	573	.	100221338	100221339	255,215,0	2	1,1	0,167
chr1	101757305	101757513	A-E	880	.	101757429	101757430	255,215,0	2	42,1	0,207
chr1	101774729	101775525	A-E	685	.	101775306	101775307	255,215,0	2	550,191	0,605
chr1	108594435	108594579	A-E	649	.	108594474	108594475	255,215,0	2	28,93	0,51
chr1	108741685	108742156	A-E	633	.	108741930	108741931	255,215,0	2	192,172	0,299
chr1	109127044	109127234	A-E	908	.	109127072	109127073	255,215,0	2	2,134	0,56
chr1	109189516	109189718	A-E	915	.	109189616	109189617	255,215,0	2	54,55	0,147
chr1	109642591	109642861	A-E	539	.	109642716	109642717	255,215,0	2	44,62	0,208
chr1	109642898	109643544	A-E	582	.	109643306	109643307	255,215,0	2	388,216	0,430
chr1	109693905	109693990	A-E	882	.	109693947	109693948	255,215,0	2	1,1	0,84
chr1	109841804	109842152	A-E	839	.	109841977	109841978	255,215,0	2	1,1	0,347
chr1	109842394	109842833	A-E	827	.	109842648	109842649	255,215,0	2	71,1	0,438
chr1	109914177	109914362	A-E	739	.	109914301	109914302	255,215,0	2	78,13	0,172
chr1	109915594	109915940	A-E	950	.	109915865	109915866	255,215,0	2	199,1	0,345
chr1	109938897	109939079	A-E	763	.	109938974	109938975	255,215,0	2	1,27	0,155
chr1	109981518	109981703	A-E	836	.	109981615	109981616	255,215,0	2	12,1	0,184
chr1	110131738	110132207	A-E	687	.	110131747	110131748	255,215,0	2	1,450	0,19
chr1	110160052	110160461	A-E	642	.	110160230	110160231	255,215,0	2	126,177	0,232
chr1	110333273	110333688	A-E	713	.	110333591	110333592	255,215,0	2	261,38	0,377
chr1	110334849	110335164	A-E	829	.	110334976	110334977	255,215,0	2	86,146	0,169
chr1	110366477	110366702	A-E	958	.	110366586	110366587	255,215,0	2	5,11	0,214
chr1	110420039	110420145	A-E	760	.	110420091	110420092	255,215,0	2	1,1	0,105
chr1	110435112	110435421	A-E	477	.	110435323	110435324	255,215,0	2	115,1	0,308
chr1	110438276	110438910	A-E	915	.	110438606	110438607	255,215,0	2	260,233	0,401
chr1	110444415	110444738	A-E	511	.	110444537	110444538	255,215,0	2	38,116	0,207
chr1	110476602	110476703	A-E	766	.	110476652	110476653	255,215,0	2	1,1	0,100
chr1	110528950	110529259	A-E	518	.	110528955	110528956	255,215,0	2	1,298	0,11
chr1	110879130	110879445	A-E	539	.	110879276	110879277	255,215,0	2	84,105	0,210
chr1	111262637	111262920	A-E	510	.	111262790	111262791	255,215,0	2	115,90	0,193
chr1	111733520	111733879	A-E	684	.	111733739	111733740	255,215,0	2	185,105	0,254
chr1	111745467	111745610	A-E	481	.	111745538	111745539	255,215,0	2	1,1	0,142
chr1	111992836	111993234	A-E	696	.	111992983	111992984	255,215,0	2	1,103	0,295
chr1	112050044	112050594	A-E	700	.	112050327	112050328	255,215,0	2	236,218	0,332
chr1	112078528	112078792	A-E	915	.	112078644	112078645	255,215,0	2	6,37	0,227
chr1	112135698	112135869	A-E	628	.	112135720	112135721	255,215,0	2	1,127	0,44
chr1	112163412	112163797	A-E	811	.	112163621	112163622	255,215,0	2	35,1	0,384
chr1	112163826	112164071	A-E	590	.	112163876	112163877	255,215,0	2	31,175	0,70
chr1	112276731	112276883	A-E	561	.	112276806	112276807	255,215,0	2	1,1	0,151
chr1	112280469	112280538	A-E	607	.	112280503	112280504	255,215,0	2	1,1	0,68
chr1	112939938	112939941	A-E	722	.	112939939	112939940	255,215,0	2	1,1	0,2
chr1	113584893	113585079	A-E	552	.	113584960	113584961	255,215,0	2	1,52	0,134
chr1	113948223	113948517	A-E	563	.	113948361	113948362	255,215,0	2	1,18	0,276
chr1	114050900	114051151	A-E	957	.	114051025	114051026	255,215,0	2	1,1	0,250
chr1	114474083	114474466	A-E	530	.	114474113	114474114	255,215,0	2	7,328	0,55
chr1	114488806	114489135	A-E	691	.	114488970	114488971	255,215,0	2	1,1	0,328
chr1	115000867	115001249	A-E	786	.	115000939	115000940	255,215,0	2	65,302	0,80
chr1	115010404	115010467	A-E	914	.	115010430	115010431	255,215,0	2	1,11	0,52
chr1	115052481	115052766	A-E	621	.	115052571	115052572	255,215,0	2	1,104	0,181
chr1	115298602	115298842	A-E	775	.	115298746	115298747	255,215,0	2	55,6	0,234
chr1	115722074	115722498	A-E	621	.	115722180	115722181	255,215,0	2	53,263	0,161
chr1	116520279	116520650	A-E	788	.	116520379	116520380	255,215,0	2	64,234	0,137
chr1	116652137	116652418	A-E	721	.	116652277	116652278	255,215,0	2	1,1	0,280
chr1	116918925	116919548	A-E	922	.	116919273	116919274	255,215,0	2	289,215	0,408
chr1	116920142	116920291	A-E	785	.	116920214	116920215	255,215,0	2	1,4	0,145
chr1	116920378	116921129	A-E	900	.	116920739	116920740	255,215,0	2	351,378	0,373
chr1	116923407	116923493	A-E	505	.	116923479	116923480	255,215,0	2	61,1	0,85
chr1	117017908	117018073	A-E	969	.	117017955	117017956	255,215,0	2	2,71	0,94
chr1	117032033	117032296	A-E	917	.	117032174	117032175	255,215,0	2	22,1	0,262
chr1	117047053	117047428	A-E	512	.	117047163	117047164	255,215,0	2	34,188	0,187
chr1	117051576	117051921	A-E	751	.	117051801	117051802	255,215,0	2	166,59	0,286
chr1	117081238	117081452	A-E	918	.	117081380	117081381	255,215,0	2	86,15	0,199
chr1	117112460	117112738	A-E	780	.	117112566	117112567	255,215,0	2	81,146	0,132
chr1	117132073	117132239	A-E	533	.	117132153	117132154	255,215,0	2	12,17	0,149
chr1	118197868	118198044	A-E	507	.	118197955	118197956	255,215,0	2	1,1	0,175
chr1	118277814	118277871	A-E	557	.	118277841	118277842	255,215,0	2	1,2	0,55
chr1	119457484	119457627	A-E	499	.	119457555	119457556	255,215,0	2	1,1	0,142
chr1	119503304	119503581	A-E	969	.	119503429	119503430	255,215,0	2	1,27	0,250
chr1	119506251	119506502	A-E	978	.	119506376	119506377	255,215,0	2	1,1	0,250
chr1	120188428	120188927	A-E	574	.	120188666	120188667	255,215,0	2	177,199	0,300
chr1	120255895	120256325	A-E	946	.	120256049	120256050	255,215,0	2	48,168	0,262
chr1	120760883	120761040	A-E	562	.	120760951	120760952	255,215,0	2	23,42	0,115
chr1	144533627	144534178	A-E	359	.	144533763	144533764	255,215,0	2	119,396	0,155
chr1	145092450	145092883	A-E	505	.	145092732	145092733	255,215,0	2	238,105	0,328
chr1	145139235	145139466	A-E	566	.	145139390	145139391	255,215,0	2	155,74	0,157
chr1	145396760	145397198	A-E	641	.	145397043	145397044	255,215,0	2	211,81	0,357
chr1	145437595	145437817	A-E	969	.	145437680	145437681	255,215,0	2	62,112	0,110
chr1	146556145	146556634	A-E	604	.	146556510	146556511	255,215,0	2	334,92	0,397
chr1	147072793	147072971	A-E	639	.	147072881	147072882	255,215,0	2	1,1	0,177
chr1	147735779	147736093	A-E	687	.	147735832	147735833	255,215,0	2	1,208	0,106
chr1	147737312	147737432	A-E	660	.	147737363	147737364	255,215,0	2	1,18	0,102
chr1	147806841	147807184	A-E	665	.	147807139	147807140	255,215,0	2	270,16	0,327
chr1	147994566	147994835	A-E	496	.	147994616	147994617	255,215,0	2	1,169	0,100
chr1	149223485	149223931	A-E	881	.	149223915	149223916	255,215,0	2	417,2	0,444
chr1	149815237	149815620	A-E	606	.	149815346	149815347	255,215,0	2	1,164	0,219
chr1	149820361	149820952	A-E	483	.	149820608	149820609	255,215,0	2	166,261	0,330
chr1	149821015	149821647	A-E	642	.	149821348	149821349	255,215,0	2	298,262	0,370
chr1	149860379	149860754	A-E	613	.	149860456	149860457	255,215,0	2	1,221	0,154
chr1	149910900	149911219	A-E	959	.	149911178	149911179	255,215,0	2	239,1	0,318
chr1	150135231	150135764	A-E	715	.	150135535	150135536	255,215,0	2	247,170	0,363
chr1	150159099	150159241	A-E	502	.	150159134	150159135	255,215,0	2	1,72	0,70
chr1	150185878	150186128	A-E	578	.	150186011	150186012	255,215,0	2	84,67	0,183
chr1	150231710	150231944	A-E	884	.	150231777	150231778	255,215,0	2	12,110	0,124
chr1	150252822	150252947	A-E	923	.	150252884	150252885	255,215,0	2	1,1	0,124
chr1	150294873	150295138	A-E	876	.	150294977	150294978	255,215,0	2	31,87	0,178
chr1	150337933	150337954	A-E	602	.	150337943	150337944	255,215,0	2	1,1	0,20
chr1	150383126	150383519	A-E	929	.	150383322	150383323	255,215,0	2	1,1	0,392
chr1	150504793	150504993	A-E	732	.	150504805	150504806	255,215,0	2	1,176	0,24
chr1	150535145	150535582	A-E	957	.	150535511	150535512	255,215,0	2	358,62	0,375
chr1	150535666	150536874	A-E	707	.	150536852	150536853	255,215,0	2	1167,1	0,1207
chr1	150539630	150541082	A-E	694	.	150540776	150540777	255,215,0	2	1124,283	0,1169
chr1	150577042	150577503	A-E	846	.	150577390	150577391	255,215,0	2	308,72	0,389
chr1	150585815	150586394	A-E	842	.	150586131	150586132	255,215,0	2	265,210	0,369
chr1	150600412	150600701	A-E	533	.	150600560	150600561	255,215,0	2	20,12	0,277
chr1	150847217	150847607	A-E	752	.	150847430	150847431	255,215,0	2	147,109	0,281
chr1	150949569	150950014	A-E	599	.	150949932	150949933	255,215,0	2	303,20	0,425
chr1	150951633	150951719	A-E	657	.	150951653	150951654	255,215,0	2	1,46	0,40
chr1	151172142	151172526	A-E	839	.	151172242	151172243	255,215,0	2	1,183	0,201
chr1	151172620	151173197	A-E	707	.	151172668	151172669	255,215,0	2	29,508	0,69
chr1	151255796	151255919	A-E	804	.	151255862	151255863	255,215,0	2	37,26	0,97
chr1	151284018	151284391	A-E	622	.	151284245	151284246	255,215,0	2	151,69	0,304
chr1	151486181	151486300	A-E	700	.	151486230	151486231	255,215,0	2	3,23	0,96
chr1	151579004	151579225	A-E	739	.	151579122	151579123	255,215,0	2	21,4	0,217
chr1	151913574	151913780	A-E	491	.	151913674	151913675	255,215,0	2	57,61	0,145
chr1	151960875	151961433	A-E	585	.	151961101	151961102	255,215,0	2	122,227	0,331
chr1	151962673	151962839	A-E	583	.	151962755	151962756	255,215,0	2	1,1	0,165
chr1	152006910	152007460	A-E	486	.	152006990	152006991	255,215,0	2	19,408	0,142
chr1	152007615	152008057	A-E	508	.	152007720	152007721	255,215,0	2	84,315	0,127
chr1	153505144	153505346	A-E	936	.	153505244	153505245	255,215,0	2	1,1	0,201
chr1	153541018	153541368	A-E	544	.	153541268	153541269	255,215,0	2	156,5	0,345
chr1	153545204	153545219	A-E	546	.	153545211	153545212	255,215,0	2	2,1	0,14
chr1	153584192	153584444	A-E	512	.	153584262	153584263	255,215,0	2	1,111	0,141
chr1	153584539	153584862	A-E	590	.	153584749	153584750	255,215,0	2	205,106	0,217
chr1	153755915	153756341	A-E	692	.	153756292	153756293	255,215,0	2	344,15	0,411
chr1	153893953	153894174	A-E	616	.	153894096	153894097	255,215,0	2	68,1	0,220
chr1	153929776	153930098	A-E	592	.	153929953	153929954	255,215,0	2	35,1	0,321
chr1	153936554	153936861	A-E	788	.	153936641	153936642	255,215,0	2	47,179	0,128
chr1	154151566	154151965	A-E	932	.	154151765	154151766	255,215,0	2	1,1	0,398
chr1	154154606	154155027	A-E	852	.	154154829	154154830	255,215,0	2	154,128	0,293
chr1	154359135	154359469	A-E	877	.	154359216	154359217	255,215,0	2	70,240	0,94
chr1	154380711	154381076	A-E	523	.	154380877	154380878	255,215,0	2	136,168	0,197
chr1	154391539	154392211	A-E	695	.	154392183	154392184	255,215,0	2	641,24	0,648
chr1	154392646	154393050	A-E	751	.	154392861	154392862	255,215,0	2	175,147	0,257
chr1	154405181	154405498	A-E	557	.	154405309	154405310	255,215,0	2	82,141	0,176
chr1	154529043	154529152	A-E	542	.	154529117	154529118	255,215,0	2	42,1	0,108
chr1	154910155	154910399	A-E	484	.	154910215	154910216	255,215,0	2	29,151	0,93
chr1	154944844	154945021	A-E	917	.	154944953	154944954	255,215,0	2	101,58	0,119
chr1	154972628	154972915	A-E	957	.	154972667	154972668	255,215,0	2	6,214	0,73
chr1	154973036	154973200	A-E	489	.	154973119	154973120	255,215,0	2	9,6	0,158
chr1	154973335	154973935	A-E	860	.	154973655	154973656	255,215,0	2	289,247	0,353
chr1	154976032	154976682	A-E	916	.	154976155	154976156	255,215,0	2	61,463	0,187
chr1	154977099	154977253	A-E	747	.	154977189	154977190	255,215,0	2	38,10	0,144
chr1	155098409	155098801	A-E	982	.	155098459	155098460	255,215,0	2	1,292	0,100
chr1	155177075	155177131	A-E	486	.	155177102	155177103	255,215,0	2	1,1	0,55
chr1	155256463	155256490	A-E	981	.	155256475	155256476	255,215,0	2	1,3	0,24
chr1	155568911	155569221	A-E	650	.	155569065	155569066	255,215,0	2	1,1	0,309
chr1	155916072	155916212	A-E	880	.	155916140	155916141	255,215,0	2	9,12	0,128
chr1	155944562	155945214	A-E	544	.	155944814	155944815	255,215,0	2	251,397	0,255
chr1	155945743	155946196	A-E	851	.	155946107	155946108	255,215,0	2	299,23	0,430
chr1	155946363	155946660	A-E	822	.	155946475	155946476	255,215,0	2	30,102	0,195
chr1	155949677	155950033	A-E	488	.	155949992	155949993	255,215,0	2	276,1	0,355
chr1	155951073	155951535	A-E	652	.	155951176	155951177	255,215,0	2	56,310	0,152
chr1	156073142	156073699	A-E	525	.	156073531	156073532	255,215,0	2	390,167	0,390
chr1	156073854	156074351	A-E	813	.	156074084	156074085	255,215,0	2	204,240	0,257
chr1	156074715	156075305	A-E	807	.	156075041	156075042	255,215,0	2	258,194	0,396
chr1	156088196	156088818	A-E	926	.	156088293	156088294	255,215,0	2	13,439	0,183
chr1	156089405	156089622	A-E	880	.	156089465	156089466	255,215,0	2	58,154	0,63
chr1	156094487	156094888	A-E	531	.	156094549	156094550	255,215,0	2	1,277	0,124
chr1	156118146	156118395	A-E	493	.	156118327	156118328	255,215,0	2	151,37	0,212
chr1	156251648	156251762	A-E	794	.	156251689	156251690	255,215,0	2	12,43	0,71
chr1	156426931	156427503	A-E	947	.	156427196	156427197	255,215,0	2	246,286	0,286
chr1	156441325	156441352	A-E	810	.	156441338	156441339	255,215,0	2	1,1	0,26
chr1	156468556	156468776	A-E	605	.	156468631	156468632	255,215,0	2	1,70	0,150
chr1	156474686	156475018	A-E	835	.	156474922	156474923	255,215,0	2	206,65	0,267
chr1	156541089	156541488	A-E	519	.	156541191	156541192	255,215,0	2	3,197	0,202
chr1	156586355	156586564	A-E	866	.	156586459	156586460	255,215,0	2	4,3	0,206
chr1	156629760	156630406	A-E	724	.	156629966	156629967	255,215,0	2	119,352	0,294
chr1	156634807	156635020	A-E	933	.	156634938	156634939	255,215,0	2	56,5	0,208
chr1	156716044	156716402	A-E	917	.	156716252	156716253	255,215,0	2	61,1	0,357
chr1	156718145	156718311	A-E	946	.	156718259	156718260	255,215,0	2	64,1	0,165
chr1	156718467	156719136	A-E	901	.	156718867	156718868	255,215,0	2	323,191	0,478
chr1	156719450	156719815	A-E	964	.	156719707	156719708	255,215,0	2	247,96	0,269
chr1	156738559	156738937	A-E	669	.	156738580	156738581	255,215,0	2	1,335	0,43
chr1	157106691	157107326	A-E	732	.	157106961	157106962	255,215,0	2	262,356	0,279
chr1	157124774	157125221	A-E	952	.	157124854	157124855	255,215,0	2	53,339	0,108
chr1	157989414	157989935	A-E	425	.	157989468	157989469	255,215,0	2	1,413	0,108
chr1	158119500	158119689	A-E	663	.	158119552	158119553	255,215,0	2	52,136	0,53
chr1	160510042	160510238	A-E	663	.	160510215	160510216	255,215,0	2	152,1	0,195
chr1	160982920	160983992	A-E	772	.	160983765	160983766	255,215,0	2	837,218	0,854
chr1	160989381	160990254	A-E	609	.	160990011	160990012	255,215,0	2	601,213	0,660
chr1	161170260	161170636	A-E	768	.	161170566	161170567	255,215,0	2	238,1	0,375
chr1	161170933	161171185	A-E	724	.	161171001	161171002	255,215,0	2	20,134	0,118
chr1	161186258	161186502	A-E	631	.	161186472	161186473	255,215,0	2	202,17	0,227
chr1	161391658	161392048	A-E	734	.	161391797	161391798	255,215,0	2	1,111	0,279
chr1	161509910	161510226	A-E	880	.	161510123	161510124	255,215,0	2	114,2	0,314
chr1	161582212	161582506	A-E	435	.	161582416	161582417	255,215,0	2	168,52	0,242
chr1	162129298	162129612	A-E	500	.	162129454	162129455	255,215,0	2	1,1	0,313
chr1	164581088	164581415	A-E	860	.	164581303	164581304	255,215,0	2	105,1	0,326
chr1	165797615	165798367	A-E	922	.	165798307	165798308	255,215,0	2	658,24	0,728
chr1	165854950	165855165	A-E	562	.	165855027	165855028	255,215,0	2	1,61	0,154
chr1	167035961	167036358	A-E	493	.	167035974	167035975	255,215,0	2	11,380	0,17
chr1	167191021	167191933	A-E	691	.	167191617	167191618	255,215,0	2	544,262	0,650
chr1	167192959	167193266	A-E	526	.	167193067	167193068	255,215,0	2	1,91	0,216
chr1	167266550	167266873	A-E	974	.	167266711	167266712	255,215,0	2	1,1	0,322
chr1	167649050	167649342	A-E	835	.	167649167	167649168	255,215,0	2	48,105	0,187
chr1	168149052	168149361	A-E	495	.	168149232	168149233	255,215,0	2	168,115	0,194
chr1	168196557	168196684	A-E	592	.	168196567	168196568	255,215,0	2	1,107	0,20
chr1	168324121	168324201	A-E	604	.	168324160	168324161	255,215,0	2	1,1	0,79
chr1	168337258	168337475	A-E	629	.	168337347	168337348	255,215,0	2	1,39	0,178
chr1	168368318	168368620	A-E	710	.	168368437	168368438	255,215,0	2	67,130	0,172
chr1	168446219	168446589	A-E	705	.	168446401	168446402	255,215,0	2	1,6	0,364
chr1	168466866	168467072	A-E	977	.	168466969	168466970	255,215,0	2	3,1	0,205
chr1	168803610	168803867	A-E	935	.	168803738	168803739	255,215,0	2	1,1	0,256
chr1	169071998	169072131	A-E	904	.	169072048	169072049	255,215,0	2	1,33	0,100
chr1	169078346	169078451	A-E	786	.	169078398	169078399	255,215,0	2	1,1	0,104
chr1	169083190	169083582	A-E	603	.	169083385	169083386	255,215,0	2	1,1	0,391
chr1	169452846	169453010	A-E	689	.	169452997	169452998	255,215,0	2	149,10	0,154
chr1	169453300	169453554	A-E	493	.	169453430	169453431	255,215,0	2	8,1	0,253
chr1	169553917	169554291	A-E	956	.	169554074	169554075	255,215,0	2	119,177	0,197
chr1	171111213	171111493	A-E	590	.	171111352	171111353	255,215,0	2	1,1	0,279
chr1	171111810	171112100	A-E	531	.	171111909	171111910	255,215,0	2	1,92	0,198
chr1	171457847	171458211	A-E	493	.	171457860	171457861	255,215,0	2	1,338	0,26
chr1	171712214	171712716	A-E	616	.	171712398	171712399	255,215,0	2	141,274	0,228
chr1	172715484	172715760	A-E	911	.	172715630	172715631	255,215,0	2	62,45	0,231
chr1	172903010	172903534	A-E	694	.	172903240	172903241	255,215,0	2	153,216	0,308
chr1	172938789	172938985	A-E	890	.	172938852	172938853	255,215,0	2	1,70	0,126
chr1	173091914	173092434	A-E	525	.	173092231	173092232	255,215,0	2	246,130	0,390
chr1	173092552	173092771	A-E	971	.	173092713	173092714	255,215,0	2	106,1	0,218
chr1	173179572	173179609	A-E	821	.	173179588	173179589	255,215,0	2	1,4	0,33
chr1	173398914	173399297	A-E	567	.	173399233	173399234	255,215,0	2	258,1	0,382
chr1	173447359	173447668	A-E	933	.	173447398	173447399	255,215,0	2	1,231	0,78
chr1	173458528	173458763	A-E	455	.	173458655	173458656	255,215,0	2	25,4	0,231
chr1	175809381	175809640	A-E	926	.	175809508	175809509	255,215,0	2	1,4	0,255
chr1	178095904	178096296	A-E	491	.	178095943	178095944	255,215,0	2	1,313	0,79
chr1	178207948	178208160	A-E	503	.	178207998	178207999	255,215,0	2	26,137	0,75
chr1	178231351	178231525	A-E	449	.	178231427	178231428	255,215,0	2	18,39	0,135
chr1	178995927	178996290	A-E	846	.	178996174	178996175	255,215,0	2	136,3	0,360
chr1	180554738	180554883	A-E	541	.	180554799	180554800	255,215,0	2	18,39	0,106
chr1	180895607	180895967	A-E	730	.	180895720	180895721	255,215,0	2	3,136	0,224
chr1	180982291	180982565	A-E	845	.	180982427	180982428	255,215,0	2	1,1	0,273
chr1	181013694	181014003	A-E	968	.	181013762	181013763	255,215,0	2	37,209	0,100
chr1	181096103	181096331	A-E	827	.	181096187	181096188	255,215,0	2	1,60	0,168
chr1	181102636	181102899	A-E	690	.	181102767	181102768	255,215,0	2	1,1	0,262
chr1	181998739	181999134	A-E	424	.	181998890	181998891	255,215,0	2	74,165	0,230
chr1	182259351	182259676	A-E	657	.	182259513	182259514	255,215,0	2	4,4	0,321
chr1	182269466	182269764	A-E	510	.	182269614	182269615	255,215,0	2	1,1	0,297
chr1	182991493	182991892	A-E	634	.	182991567	182991568	255,215,0	2	70,319	0,80
chr1	182998797	182999044	A-E	735	.	182998923	182998924	255,215,0	2	7,1	0,246
chr1	183001755	183002070	A-E	520	.	183001798	183001799	255,215,0	2	1,229	0,86
chr1	183040579	183040640	A-E	489	.	183040609	183040610	255,215,0	2	4,3	0,58
chr1	183811405	183811482	A-E	511	.	183811442	183811443	255,215,0	2	1,2	0,75
chr1	183811794	183811833	A-E	723	.	183811813	183811814	255,215,0	2	1,1	0,38
chr1	183861530	183861762	A-E	955	.	183861689	183861690	255,215,0	2	95,8	0,224
chr1	184724887	184725142	A-E	593	.	184725035	184725036	255,215,0	2	44,1	0,254
chr1	184944268	184944881	A-E	865	.	184944517	184944518	255,215,0	2	229,343	0,270
chr1	185250433	185250655	A-E	626	.	185250483	185250484	255,215,0	2	1,121	0,101
chr1	185283485	185283858	A-E	506	.	185283843	185283844	255,215,0	2	346,1	0,372
chr1	185284624	185285027	A-E	879	.	185285004	185285005	255,215,0	2	360,1	0,402
chr1	186818504	186818763	A-E	699	.	186818665	186818666	255,215,0	2	146,81	0,178
chr1	192500254	192500504	A-E	655	.	192500352	192500353	255,215,0	2	76,129	0,121
chr1	192977440	192977778	A-E	493	.	192977608	192977609	255,215,0	2	1,1	0,337
chr1	197114565	197114914	A-E	502	.	197114739	197114740	255,215,0	2	1,1	0,348
chr1	198128112	198128944	A-E	716	.	198128292	198128293	255,215,0	2	134,605	0,227
chr1	198638155	198638627	A-E	452	.	198638235	198638236	255,215,0	2	55,366	0,106
chr1	199711776	199712042	A-E	529	.	199711894	199711895	255,215,0	2	81,110	0,156
chr1	200306357	200306483	A-E	579	.	200306419	200306420	255,215,0	2	1,1	0,125
chr1	200341273	200341515	A-E	845	.	200341437	200341438	255,215,0	2	126,38	0,204
chr1	200639691	200639895	A-E	594	.	200639792	200639793	255,215,0	2	1,1	0,203
chr1	200857233	200857815	A-E	703	.	200857710	200857711	255,215,0	2	413,40	0,542
chr1	200865264	200865418	A-E	972	.	200865331	200865332	255,215,0	2	12,30	0,124
chr1	200865457	200866265	A-E	969	.	200866097	200866098	255,215,0	2	564,91	0,717
chr1	201139670	201140154	A-E	796	.	201139904	201139905	255,215,0	2	117,132	0,352
chr1	201366439	201366550	A-E	743	.	201366505	201366506	255,215,0	2	24,1	0,110
chr1	201366619	201366946	A-E	712	.	201366781	201366782	255,215,0	2	1,2	0,325
chr1	201366962	201367119	A-E	930	.	201367100	201367101	255,215,0	2	121,1	0,156
chr1	201431088	201431253	A-E	557	.	201431175	201431176	255,215,0	2	12,1	0,164
chr1	201449846	201450129	A-E	664	.	201449932	201449933	255,215,0	2	1,111	0,172
chr1	201463619	201463933	A-E	839	.	201463775	201463776	255,215,0	2	1,1	0,313
chr1	201469668	201470038	A-E	534	.	201469852	201469853	255,215,0	2	1,1	0,369
chr1	201471477	201471698	A-E	508	.	201471587	201471588	255,215,0	2	1,1	0,220
chr1	201472589	201472996	A-E	706	.	201472807	201472808	255,215,0	2	152,122	0,285
chr1	201987611	201988279	A-E	976	.	201987792	201987793	255,215,0	2	76,380	0,288
chr1	202016172	202016526	A-E	855	.	202016315	202016316	255,215,0	2	1,68	0,286
chr1	202045307	202045525	A-E	757	.	202045415	202045416	255,215,0	2	1,1	0,217
chr1	202055098	202055409	A-E	975	.	202055276	202055277	255,215,0	2	119,73	0,238
chr1	202055852	202056123	A-E	509	.	202055987	202055988	255,215,0	2	1,1	0,270
chr1	202937248	202937378	A-E	842	.	202937318	202937319	255,215,0	2	18,7	0,123
chr1	203259429	203259985	A-E	676	.	203259728	203259729	255,215,0	2	222,178	0,378
chr1	203296046	203296157	A-E	548	.	203296101	203296102	255,215,0	2	1,1	0,110
chr1	203506114	203506504	A-E	731	.	203506388	203506389	255,215,0	2	161,1	0,389
chr1	203643182	203643803	A-E	469	.	203643473	203643474	255,215,0	2	235,272	0,349
chr1	204049581	204049822	A-E	603	.	204049644	204049645	255,215,0	2	11,124	0,117
chr1	204071387	204071653	A-E	950	.	204071531	204071532	255,215,0	2	127,104	0,162
chr1	204257409	204257720	A-E	622	.	204257622	204257623	255,215,0	2	124,8	0,303
chr1	204386150	204386414	A-E	774	.	204386374	204386375	255,215,0	2	208,22	0,242
chr1	204386444	204387188	A-E	586	.	204386897	204386898	255,215,0	2	443,280	0,464
chr1	204490354	204490874	A-E	488	.	204490548	204490549	255,215,0	2	168,298	0,222
chr1	205090261	205090406	A-E	931	.	205090394	205090395	255,215,0	2	123,1	0,144
chr1	205253892	205254222	A-E	791	.	205253970	205253971	255,215,0	2	11,183	0,147
chr1	205262860	205263030	A-E	611	.	205262954	205262955	255,215,0	2	39,19	0,151
chr1	205263599	205264019	A-E	958	.	205263854	205263855	255,215,0	2	183,91	0,329
chr1	205267691	205267999	A-E	580	.	205267800	205267801	255,215,0	2	8,97	0,211
chr1	205288770	205288915	A-E	854	.	205288817	205288818	255,215,0	2	26,75	0,70
chr1	205410224	205410578	A-E	779	.	205410324	205410325	255,215,0	2	77,230	0,124
chr1	205418015	205418182	A-E	853	.	205418072	205418073	255,215,0	2	6,57	0,110
chr1	205419708	205419905	A-E	948	.	205419776	205419777	255,215,0	2	1,61	0,136
chr1	205474556	205474866	A-E	682	.	205474574	205474575	255,215,0	2	9,281	0,29
chr1	205474973	205475042	A-E	508	.	205475007	205475008	255,215,0	2	1,1	0,68
chr1	205481260	205481453	A-E	937	.	205481266	205481267	255,215,0	2	1,181	0,12
chr1	205599222	205599660	A-E	545	.	205599574	205599575	255,215,0	2	331,64	0,374
chr1	205637459	205637745	A-E	542	.	205637632	205637633	255,215,0	2	130,69	0,217
chr1	205638319	205638508	A-E	628	.	205638400	205638401	255,215,0	2	22,47	0,142
chr1	205645820	205646052	A-E	686	.	205645944	205645945	255,215,0	2	42,24	0,208
chr1	205718168	205718348	A-E	491	.	205718258	205718259	255,215,0	2	59,57	0,123
chr1	206642854	206643037	A-E	565	.	206642963	206642964	255,215,0	2	45,8	0,175
chr1	206859136	206859493	A-E	729	.	206859327	206859328	255,215,0	2	174,148	0,209
chr1	206859748	206860259	A-E	591	.	206859962	206859963	255,215,0	2	168,250	0,261
chr1	206861410	206861458	A-E	573	.	206861433	206861434	255,215,0	2	4,5	0,43
chr1	206873175	206873505	A-E	523	.	206873190	206873191	255,215,0	2	1,299	0,31
chr1	206897147	206897463	A-E	519	.	206897234	206897235	255,215,0	2	66,206	0,110
chr1	206939743	206940044	A-E	516	.	206939954	206939955	255,215,0	2	165,43	0,258
chr1	207413364	207413503	A-E	485	.	207413410	207413411	255,215,0	2	1,47	0,92
chr1	207414217	207414394	A-E	692	.	207414308	207414309	255,215,0	2	7,1	0,176
chr1	207997315	207997832	A-E	940	.	207997785	207997786	255,215,0	2	425,1	0,516
chr1	207998055	207998202	A-E	704	.	207998128	207998129	255,215,0	2	1,1	0,146
chr1	207999163	207999611	A-E	818	.	207999291	207999292	255,215,0	2	113,304	0,144
chr1	208000145	208000344	A-E	802	.	208000292	208000293	255,215,0	2	97,1	0,198
chr1	208021631	208021781	A-E	817	.	208021737	208021738	255,215,0	2	64,1	0,149
chr1	208292496	208292515	A-E	651	.	208292505	208292506	255,215,0	2	1,1	0,18
chr1	208345342	208345747	A-E	973	.	208345375	208345376	255,215,0	2	10,348	0,57
chr1	208376518	208376879	A-E	824	.	208376688	208376689	255,215,0	2	1,21	0,340
chr1	208412497	208412696	A-E	472	.	208412590	208412591	255,215,0	2	1,13	0,186
chr1	208412895	208413106	A-E	652	.	208413000	208413001	255,215,0	2	1,1	0,210
chr1	208418631	208418859	A-E	686	.	208418805	208418806	255,215,0	2	123,1	0,227
chr1	209571959	209572357	A-E	581	.	209572219	209572220	255,215,0	2	189,65	0,333
chr1	209827285	209827712	A-E	796	.	209827545	209827546	255,215,0	2	247,153	0,274
chr1	209921200	209921357	A-E	586	.	209921277	209921278	255,215,0	2	1,3	0,154
chr1	210567003	210567330	A-E	618	.	210567208	210567209	255,215,0	2	206,121	0,206
chr1	211590216	211590571	A-E	686	.	211590444	211590445	255,215,0	2	107,5	0,350
chr1	211688648	211688771	A-E	596	.	211688710	211688711	255,215,0	2	3,1	0,122
chr1	211753366	211753524	A-E	839	.	211753444	211753445	255,215,0	2	1,1	0,157
chr1	211779662	211780026	A-E	608	.	211779944	211779945	255,215,0	2	249,47	0,317
chr1	211780151	211780642	A-E	745	.	211780409	211780410	255,215,0	2	227,200	0,291
chr1	211786767	211786827	A-E	597	.	211786796	211786797	255,215,0	2	1,1	0,59
chr1	211978273	211978581	A-E	590	.	211978559	211978560	255,215,0	2	266,1	0,307
chr1	212101620	212101942	A-E	505	.	212101744	212101745	255,215,0	2	1,74	0,248
chr1	212429433	212429795	A-E	622	.	212429456	212429457	255,215,0	2	1,315	0,47
chr1	212458080	212458253	A-E	497	.	212458112	212458113	255,215,0	2	1,108	0,65
chr1	212483274	212483649	A-E	721	.	212483459	212483460	255,215,0	2	1,4	0,371
chr1	212650622	212650921	A-E	419	.	212650682	212650683	255,215,0	2	1,179	0,120
chr1	212658172	212658571	A-E	553	.	212658327	212658328	255,215,0	2	89,177	0,222
chr1	212659054	212659720	A-E	498	.	212659496	212659497	255,215,0	2	435,215	0,451
chr1	212841280	212841455	A-E	492	.	212841351	212841352	255,215,0	2	41,72	0,103
chr1	212894895	212895141	A-E	912	.	212895054	212895055	255,215,0	2	74,1	0,245
chr1	213088828	213089171	A-E	609	.	213088879	213088880	255,215,0	2	1,241	0,102
chr1	213090277	213090696	A-E	518	.	213090330	213090331	255,215,0	2	45,356	0,63
chr1	213545455	213545863	A-E	923	.	213545753	213545754	255,215,0	2	202,12	0,396
chr1	214150404	214150498	A-E	635	.	214150450	214150451	255,215,0	2	1,1	0,93
chr1	214157858	214157941	A-E	567	.	214157899	214157900	255,215,0	2	1,1	0,82
chr1	214162828	214163073	A-E	906	.	214162947	214162948	255,215,0	2	116,122	0,123
chr1	214163213	214163421	A-E	835	.	214163318	214163319	255,215,0	2	4,1	0,207
chr1	214163432	214163790	A-E	809	.	214163676	214163677	255,215,0	2	133,1	0,357
chr1	214163965	214164241	A-E	793	.	214164007	214164008	255,215,0	2	1,192	0,84
chr1	214601098	214601566	A-E	530	.	214601505	214601506	255,215,0	2	395,47	0,421
chr1	214612784	214613126	A-E	784	.	214613016	214613017	255,215,0	2	211,88	0,254
chr1	214620076	214620672	A-E	460	.	214620309	214620310	255,215,0	2	150,278	0,318
chr1	215006647	215006892	A-E	717	.	215006865	215006866	255,215,0	2	193,1	0,244
chr1	215741534	215741966	A-E	653	.	215741879	215741880	255,215,0	2	260,1	0,431
chr1	215743425	215743588	A-E	680	.	215743506	215743507	255,215,0	2	1,1	0,162
chr1	216774004	216774285	A-E	644	.	216774187	216774188	255,215,0	2	168,82	0,199
chr1	218459429	218459823	A-E	527	.	218459431	218459432	255,215,0	2	1,389	0,5
chr1	218550674	218551089	A-E	504	.	218550793	218550794	255,215,0	2	60,236	0,179
chr1	218758903	218759111	A-E	443	.	218758976	218758977	255,215,0	2	1,61	0,147
chr1	218847947	218848245	A-E	383	.	218848112	218848113	255,215,0	2	35,1	0,297
chr1	220865094	220865145	A-E	682	.	220865119	220865120	255,215,0	2	1,1	0,50
chr1	221916049	221916599	A-E	600	.	221916318	221916319	255,215,0	2	267,278	0,272
chr1	221916785	221917321	A-E	487	.	221917267	221917268	255,215,0	2	458,28	0,508
chr1	222135050	222135329	A-E	978	.	222135214	222135215	255,215,0	2	88,38	0,241
chr1	222161205	222161607	A-E	455	.	222161393	222161394	255,215,0	2	105,129	0,273
chr1	222242290	222242550	A-E	574	.	222242419	222242420	255,215,0	2	1,1	0,259
chr1	222638782	222639204	A-E	975	.	222638962	222638963	255,215,0	2	114,174	0,248
chr1	223254562	223254777	A-E	708	.	223254748	223254749	255,215,0	2	159,1	0,214
chr1	223351179	223351462	A-E	842	.	223351415	223351416	255,215,0	2	192,1	0,282
chr1	223895493	223895874	A-E	869	.	223895798	223895799	255,215,0	2	234,3	0,378
chr1	223907319	223907681	A-E	630	.	223907500	223907501	255,215,0	2	3,1	0,361
chr1	223914239	223914747	A-E	577	.	223914522	223914523	255,215,0	2	177,118	0,390
chr1	223953138	223953288	A-E	870	.	223953195	223953196	255,215,0	2	1,35	0,115
chr1	224032316	224032686	A-E	689	.	224032417	224032418	255,215,0	2	68,234	0,136
chr1	224180261	224180514	A-E	537	.	224180349	224180350	255,215,0	2	49,124	0,129
chr1	224356788	224356993	A-E	522	.	224356890	224356891	255,215,0	2	1,1	0,204
chr1	224393253	224393413	A-E	735	.	224393314	224393315	255,215,0	2	1,37	0,123
chr1	224545542	224546006	A-E	663	.	224545660	224545661	255,215,0	2	67,293	0,171
chr1	224619988	224620298	A-E	704	.	224620243	224620244	255,215,0	2	202,1	0,309
chr1	224691192	224691563	A-E	797	.	224691422	224691423	255,215,0	2	109,18	0,353
chr1	224730441	224730985	A-E	421	.	224730668	224730669	255,215,0	2	165,254	0,290
chr1	225613143	225613456	A-E	749	.	225613256	225613257	255,215,0	2	49,134	0,179
chr1	225642606	225642805	A-E	706	.	225642651	225642652	255,215,0	2	1,109	0,90
chr1	225845408	225845613	A-E	493	.	225845515	225845516	255,215,0	2	15,5	0,200
chr1	225881856	225882162	A-E	898	.	225882023	225882024	255,215,0	2	106,76	0,230
chr1	225934674	225934968	A-E	891	.	225934832	225934833	255,215,0	2	24,1	0,293
chr1	226014145	226014403	A-E	867	.	226014225	226014226	255,215,0	2	2,99	0,159
chr1	226067495	226067745	A-E	516	.	226067630	226067631	255,215,0	2	87,65	0,185
chr1	226068052	226068247	A-E	833	.	226068150	226068151	255,215,0	2	52,49	0,146
chr1	226084943	226085104	A-E	832	.	226084974	226084975	255,215,0	2	17,114	0,47
chr1	226216724	226216990	A-E	882	.	226216879	226216880	255,215,0	2	99,54	0,212
chr1	226222205	226222589	A-E	499	.	226222508	226222509	255,215,0	2	289,66	0,318
chr1	226310252	226310595	A-E	593	.	226310593	226310594	255,215,0	2	342,1	0,342
chr1	226315308	226315548	A-E	528	.	226315419	226315420	255,215,0	2	3,19	0,221
chr1	226315631	226315825	A-E	927	.	226315780	226315781	255,215,0	2	114,9	0,185
chr1	226372653	226373566	A-E	680	.	226373328	226373329	255,215,0	2	668,229	0,684
chr1	226443007	226443187	A-E	471	.	226443096	226443097	255,215,0	2	1,1	0,179
chr1	227128899	227129131	A-E	956	.	227129031	227129032	255,215,0	2	34,1	0,231
chr1	227503653	227503962	A-E	853	.	227503923	227503924	255,215,0	2	233,1	0,308
chr1	227730355	227730740	A-E	686	.	227730544	227730545	255,215,0	2	39,44	0,341
chr1	228271438	228271734	A-E	917	.	228271714	228271715	255,215,0	2	258,1	0,295
chr1	228272073	228272409	A-E	971	.	228272247	228272248	255,215,0	2	169,155	0,181
chr1	228273208	228273318	A-E	912	.	228273278	228273279	255,215,0	2	34,2	0,108
chr1	228338299	228338457	A-E	849	.	228338377	228338378	255,215,0	2	1,1	0,157
chr1	228688608	228688902	A-E	795	.	228688728	228688729	255,215,0	2	1,54	0,240
chr1	228782602	228782868	A-E	743	.	228782774	228782775	255,215,0	2	151,71	0,195
chr1	228783266	228783899	A-E	842	.	228783494	228783495	255,215,0	2	204,379	0,254
chr1	228961848	228962129	A-E	738	.	228962044	228962045	255,215,0	2	184,71	0,210
chr1	228972324	228972426	A-E	971	.	228972360	228972361	255,215,0	2	33,62	0,40
chr1	228973832	228974198	A-E	874	.	228974018	228974019	255,215,0	2	8,1	0,365
chr1	228978086	228978245	A-E	733	.	228978169	228978170	255,215,0	2	42,34	0,125
chr1	229074291	229074557	A-E	775	.	229074547	229074548	255,215,0	2	249,1	0,265
chr1	229163343	229163424	A-E	781	.	229163383	229163384	255,215,0	2	1,1	0,80
chr1	229196056	229196102	A-E	682	.	229196079	229196080	255,215,0	2	2,1	0,45
chr1	229206013	229206222	A-E	540	.	229206092	229206093	255,215,0	2	1,50	0,159
chr1	229357329	229357959	A-E	938	.	229357667	229357668	255,215,0	2	269,221	0,409
chr1	229366402	229366798	A-E	678	.	229366550	229366551	255,215,0	2	124,222	0,174
chr1	229388898	229389111	A-E	879	.	229388967	229388968	255,215,0	2	1,75	0,138
chr1	229409656	229409997	A-E	923	.	229409712	229409713	255,215,0	2	23,251	0,90
chr1	229413343	229413454	A-E	862	.	229413398	229413399	255,215,0	2	1,1	0,110
chr1	229473732	229474083	A-E	517	.	229474081	229474082	255,215,0	2	349,1	0,350
chr1	229544503	229544714	A-E	644	.	229544605	229544606	255,215,0	2	1,6	0,205
chr1	229546837	229547142	A-E	419	.	229546974	229546975	255,215,0	2	112,141	0,164
chr1	229692979	229693368	A-E	565	.	229693286	229693287	255,215,0	2	231,4	0,385
chr1	230203814	230204638	A-E	729	.	230204320	230204321	255,215,0	2	471,282	0,542
chr1	230220475	230220731	A-E	744	.	230220559	230220560	255,215,0	2	1,87	0,169
chr1	230240540	230240902	A-E	948	.	230240734	230240735	255,215,0	2	29,1	0,361
chr1	230241590	230241986	A-E	979	.	230241848	230241849	255,215,0	2	169,47	0,349
chr1	230259634	230259837	A-E	646	.	230259668	230259669	255,215,0	2	1,134	0,69
chr1	230289705	230290142	A-E	986	.	230289902	230289903	255,215,0	2	173,215	0,222
chr1	230844254	230844609	A-E	985	.	230844330	230844331	255,215,0	2	1,202	0,153
chr1	230889501	230889710	A-E	722	.	230889602	230889603	255,215,0	2	91,97	0,112
chr1	231036878	231036937	A-E	492	.	231036908	231036909	255,215,0	2	3,1	0,58
chr1	231347338	231347496	A-E	713	.	231347362	231347363	255,215,0	2	2,111	0,47
chr1	231739647	231739689	A-E	607	.	231739667	231739668	255,215,0	2	1,1	0,41
chr1	232840612	232840778	A-E	843	.	232840694	232840695	255,215,0	2	1,1	0,165
chr1	234659231	234659760	A-E	829	.	234659518	234659519	255,215,0	2	238,191	0,338
chr1	234680207	234680593	A-E	706	.	234680359	234680360	255,215,0	2	15,95	0,291
chr1	234735284	234736216	A-E	898	.	234735683	234735684	255,215,0	2	375,507	0,425
chr1	234736336	234736615	A-E	952	.	234736484	234736485	255,215,0	2	86,67	0,212
chr1	234737347	234737653	A-E	772	.	234737497	234737498	255,215,0	2	88,92	0,214
chr1	234738546	234738834	A-E	893	.	234738623	234738624	255,215,0	2	5,137	0,151
chr1	234746093	234747674	A-E	623	.	234747394	234747395	255,215,0	2	1241,219	0,1362
chr1	234747710	234748018	A-E	966	.	234747832	234747833	255,215,0	2	74,137	0,171
chr1	234748100	234748931	A-E	945	.	234748565	234748566	255,215,0	2	464,364	0,467
chr1	234749021	234749143	A-E	876	.	234749022	234749023	255,215,0	2	1,119	0,3
chr1	234749342	234749645	A-E	963	.	234749569	234749570	255,215,0	2	154,1	0,302
chr1	234754264	234754665	A-E	591	.	234754336	234754337	255,215,0	2	24,279	0,122
chr1	234756792	234757174	A-E	890	.	234757017	234757018	255,215,0	2	70,1	0,381
chr1	234757412	234757805	A-E	581	.	234757605	234757606	255,215,0	2	1,7	0,386
chr1	234767593	234767925	A-E	883	.	234767749	234767750	255,215,0	2	66,85	0,247
chr1	234812067	234812214	A-E	858	.	234812140	234812141	255,215,0	2	48,47	0,100
chr1	234852227	234852379	A-E	943	.	234852264	234852265	255,215,0	2	22,98	0,54
chr1	234857482	234857708	A-E	904	.	234857577	234857578	255,215,0	2	28,62	0,164
chr1	234857710	234858181	A-E	885	.	234857898	234857899	255,215,0	2	90,184	0,287
chr1	234858306	234858323	A-E	862	.	234858315	234858316	255,215,0	2	3,1	0,16
chr1	234858843	234859287	A-E	681	.	234859153	234859154	255,215,0	2	262,85	0,359
chr1	234887087	234887295	A-E	902	.	234887192	234887193	255,215,0	2	48,45	0,163
chr1	234904523	234904710	A-E	905	.	234904670	234904671	255,215,0	2	120,12	0,175
chr1	234908151	234908764	A-E	733	.	234908276	234908277	255,215,0	2	73,435	0,178
chr1	235010375	235010572	A-E	961	.	235010491	235010492	255,215,0	2	91,54	0,143
chr1	235011316	235011428	A-E	983	.	235011381	235011382	255,215,0	2	21,1	0,111
chr1	235011660	235011910	A-E	958	.	235011847	235011848	255,215,0	2	126,1	0,249
chr1	235012060	235012373	A-E	965	.	235012283	235012284	255,215,0	2	135,1	0,312
chr1	235061804	235062063	A-E	640	.	235061885	235061886	255,215,0	2	1,96	0,163
chr1	235091073	235091332	A-E	901	.	235091157	235091158	255,215,0	2	24,114	0,145
chr1	235091427	235091813	A-E	527	.	235091689	235091690	255,215,0	2	231,91	0,295
chr1	235096560	235096855	A-E	967	.	235096618	235096619	255,215,0	2	1,178	0,117
chr1	235097868	235098070	A-E	820	.	235097978	235097979	255,215,0	2	85,66	0,136
chr1	235106929	235107153	A-E	544	.	235107058	235107059	255,215,0	2	129,94	0,130
chr1	235110834	235111403	A-E	895	.	235111102	235111103	255,215,0	2	254,286	0,283
chr1	235114050	235115068	A-E	943	.	235114635	235114636	255,215,0	2	581,428	0,590
chr1	235120162	235120433	A-E	464	.	235120340	235120341	255,215,0	2	137,51	0,220
chr1	235122652	235122939	A-E	908	.	235122842	235122843	255,215,0	2	133,39	0,248
chr1	235123254	235123645	A-E	854	.	235123511	235123512	255,215,0	2	129,4	0,387
chr1	235133014	235133422	A-E	729	.	235133154	235133155	255,215,0	2	31,158	0,250
chr1	235134086	235134438	A-E	910	.	235134231	235134232	255,215,0	2	99,159	0,193
chr1	235147478	235148138	A-E	413	.	235147819	235147820	255,215,0	2	286,262	0,398
chr1	235242792	235242999	A-E	804	.	235242933	235242934	255,215,0	2	78,1	0,206
chr1	235246558	235246857	A-E	774	.	235246619	235246620	255,215,0	2	18,193	0,106
chr1	235267591	235267744	A-E	560	.	235267677	235267678	255,215,0	2	21,1	0,152
chr1	235467852	235468193	A-E	526	.	235468080	235468081	255,215,0	2	118,1	0,340
chr1	235468552	235468724	A-E	551	.	235468639	235468640	255,215,0	2	35,31	0,141
chr1	236030835	236031025	A-E	486	.	236030879	236030880	255,215,0	2	35,136	0,54
chr1	236080566	236081247	A-E	360	.	236080932	236080933	255,215,0	2	351,299	0,382
chr1	236105368	236105579	A-E	570	.	236105473	236105474	255,215,0	2	1,1	0,210
chr1	236109486	236110063	A-E	554	.	236109736	236109737	255,215,0	2	236,312	0,265
chr1	236135691	236135959	A-E	500	.	236135880	236135881	255,215,0	2	121,10	0,258
chr1	236322986	236323030	A-E	766	.	236323005	236323006	255,215,0	2	1,5	0,39
chr1	236666572	236666591	A-E	976	.	236666581	236666582	255,215,0	2	1,1	0,18
chr1	237007258	237007578	A-E	627	.	237007349	237007350	255,215,0	2	2,139	0,181
chr1	237007861	237008154	A-E	910	.	237008007	237008008	255,215,0	2	1,1	0,292
chr1	240476321	240476487	A-E	582	.	240476381	240476382	255,215,0	2	1,45	0,121
chr1	244486299	244486688	A-E	541	.	244486461	244486462	255,215,0	2	91,155	0,234
chr1	244505125	244505457	A-E	568	.	244505329	244505330	255,215,0	2	163,85	0,247
chr1	244525463	244525578	A-E	488	.	244525508	244525509	255,215,0	2	12,35	0,80
chr1	244763140	244763529	A-E	459	.	244763407	244763408	255,215,0	2	215,68	0,321
chr1	245000795	245001057	A-E	651	.	245000960	245000961	255,215,0	2	70,1	0,261
chr1	245082176	245082355	A-E	534	.	245082236	245082237	255,215,0	2	50,107	0,72
chr1	245255337	245255432	A-E	852	.	245255384	245255385	255,215,0	2	1,1	0,94
chr1	246020236	246020536	A-E	592	.	246020404	246020405	255,215,0	2	39,1	0,299
chr1	246730569	246731007	A-E	743	.	246730620	246730621	255,215,0	2	5,340	0,98
chr1	246733045	246733207	A-E	535	.	246733100	246733101	255,215,0	2	18,68	0,94
chr1	246746121	246746246	A-E	921	.	246746197	246746198	255,215,0	2	54,25	0,100
chr1	246746796	246747287	A-E	951	.	246747026	246747027	255,215,0	2	183,212	0,279
chr1	246751015	246751281	A-E	808	.	246751183	246751184	255,215,0	2	129,58	0,208
chr1	246772310	246772610	A-E	700	.	246772420	246772421	255,215,0	2	68,146	0,154
chr1	246862505	246862699	A-E	826	.	246862611	246862612	255,215,0	2	30,10	0,184
chr1	247092708	247093059	A-E	482	.	247093056	247093057	255,215,0	2	348,1	0,350
chr1	247093396	247093478	A-E	645	.	247093436	247093437	255,215,0	2	1,1	0,81
chr1	249157308	249157673	A-E	644	.	249157561	249157562	255,215,0	2	227,84	0,281
chr10	557102	557353	A-E	609	.	557316	557317	255,215,0	2	180,1	0,250
chr10	587865	587973	A-E	514	.	587948	587949	255,215,0	2	60,1	0,107
chr10	679394	679727	A-E	666	.	679560	679561	255,215,0	2	1,1	0,332
chr10	975785	976368	A-E	644	.	976034	976035	255,215,0	2	246,329	0,254
chr10	1100843	1101035	A-E	551	.	1100897	1100898	255,215,0	2	1,84	0,108
chr10	3116387	3116756	A-E	584	.	3116571	3116572	255,215,0	2	1,1	0,368
chr10	3137708	3138098	A-E	809	.	3138048	3138049	255,215,0	2	299,7	0,383
chr10	3568141	3568290	A-E	778	.	3568191	3568192	255,215,0	2	1,49	0,100
chr10	3710838	3711066	A-E	729	.	3710975	3710976	255,215,0	2	90,42	0,186
chr10	3782267	3782514	A-E	606	.	3782442	3782443	255,215,0	2	107,2	0,245
chr10	3782727	3783283	A-E	757	.	3782914	3782915	255,215,0	2	164,344	0,212
chr10	3797195	3797502	A-E	494	.	3797388	3797389	255,215,0	2	120,40	0,267
chr10	3807382	3807563	A-E	848	.	3807452	3807453	255,215,0	2	32,71	0,110
chr10	3817583	3817734	A-E	645	.	3817656	3817657	255,215,0	2	24,27	0,124
chr10	3826027	3826670	A-E	843	.	3826391	3826392	255,215,0	2	355,268	0,375
chr10	3847352	3847708	A-E	516	.	3847560	3847561	255,215,0	2	152,91	0,265
chr10	3852273	3852886	A-E	834	.	3852711	3852712	255,215,0	2	417,152	0,461
chr10	3867491	3867713	A-E	795	.	3867638	3867639	255,215,0	2	75,1	0,221
chr10	3893365	3894190	A-E	647	.	3893885	3893886	255,215,0	2	515,299	0,526
chr10	3894416	3895012	A-E	820	.	3894735	3894736	255,215,0	2	318,274	0,322
chr10	3899382	3899877	A-E	568	.	3899625	3899626	255,215,0	2	184,192	0,303
chr10	3911352	3911510	A-E	643	.	3911438	3911439	255,215,0	2	17,1	0,157
chr10	3915881	3916422	A-E	534	.	3916097	3916098	255,215,0	2	154,262	0,279
chr10	3928866	3929216	A-E	854	.	3928979	3928980	255,215,0	2	43,166	0,184
chr10	3948614	3948936	A-E	728	.	3948804	3948805	255,215,0	2	61,1	0,321
chr10	4170248	4170427	A-E	770	.	4170324	4170325	255,215,0	2	4,30	0,149
chr10	4705159	4705783	A-E	805	.	4705485	4705486	255,215,0	2	259,229	0,395
chr10	4855217	4855416	A-E	585	.	4855348	4855349	255,215,0	2	65,1	0,198
chr10	4891874	4892173	A-E	748	.	4892029	4892030	255,215,0	2	14,1	0,298
chr10	4981970	4982075	A-E	838	.	4981976	4981977	255,215,0	2	1,93	0,12
chr10	4989909	4990226	A-E	921	.	4990067	4990068	255,215,0	2	1,1	0,316
chr10	5113568	5113720	A-E	911	.	5113630	5113631	255,215,0	2	4,31	0,121
chr10	5113786	5114179	A-E	990	.	5114064	5114065	255,215,0	2	166,1	0,392
chr10	5122151	5122307	A-E	830	.	5122225	5122226	255,215,0	2	1,7	0,149
chr10	5190608	5190854	A-E	770	.	5190730	5190731	255,215,0	2	1,1	0,245
chr10	5333644	5334212	A-E	632	.	5333928	5333929	255,215,0	2	233,231	0,337
chr10	5336164	5336286	A-E	477	.	5336240	5336241	255,215,0	2	33,1	0,121
chr10	5576341	5576485	A-E	673	.	5576412	5576413	255,215,0	2	1,1	0,143
chr10	5588881	5589169	A-E	624	.	5589083	5589084	255,215,0	2	119,1	0,287
chr10	5590010	5590295	A-E	961	.	5590292	5590293	255,215,0	2	282,1	0,284
chr10	5590507	5590769	A-E	920	.	5590637	5590638	255,215,0	2	1,2	0,260
chr10	5590959	5591270	A-E	828	.	5591034	5591035	255,215,0	2	1,161	0,150
chr10	5596279	5596669	A-E	898	.	5596477	5596478	255,215,0	2	9,1	0,389
chr10	5888274	5888577	A-E	528	.	5888394	5888395	255,215,0	2	1,63	0,240
chr10	6095822	6096104	A-E	511	.	6096031	6096032	255,215,0	2	139,1	0,281
chr10	6242613	6242903	A-E	532	.	6242647	6242648	255,215,0	2	1,222	0,68
chr10	6281305	6281494	A-E	554	.	6281381	6281382	255,215,0	2	8,43	0,146
chr10	6316063	6316267	A-E	731	.	6316155	6316156	255,215,0	2	13,32	0,172
chr10	6321537	6321781	A-E	621	.	6321617	6321618	255,215,0	2	2,84	0,160
chr10	6322373	6322594	A-E	574	.	6322420	6322421	255,215,0	2	16,142	0,79
chr10	6443408	6443712	A-E	571	.	6443448	6443449	255,215,0	2	4,226	0,78
chr10	7583796	7584039	A-E	916	.	7583867	7583868	255,215,0	2	1,101	0,142
chr10	7743467	7743545	A-E	518	.	7743505	7743506	255,215,0	2	1,1	0,77
chr10	7828382	7828623	A-E	505	.	7828454	7828455	255,215,0	2	1,96	0,145
chr10	8223566	8223731	A-E	652	.	8223659	8223660	255,215,0	2	50,28	0,137
chr10	11651765	11651937	A-E	601	.	11651849	11651850	255,215,0	2	1,3	0,169
chr10	11758013	11758191	A-E	937	.	11758109	11758110	255,215,0	2	17,1	0,177
chr10	11835953	11836243	A-E	829	.	11836175	11836176	255,215,0	2	157,1	0,289
chr10	11866902	11867068	A-E	966	.	11866971	11866972	255,215,0	2	1,27	0,139
chr10	11917828	11918087	A-E	889	.	11917939	11917940	255,215,0	2	13,48	0,211
chr10	11940231	11940446	A-E	654	.	11940381	11940382	255,215,0	2	87,1	0,214
chr10	11940492	11940889	A-E	487	.	11940731	11940732	255,215,0	2	83,1	0,396
chr10	12281070	12281178	A-E	756	.	12281075	12281076	255,215,0	2	1,98	0,10
chr10	12307693	12308050	A-E	724	.	12307911	12307912	255,215,0	2	82,1	0,356
chr10	12647600	12648000	A-E	955	.	12647785	12647786	255,215,0	2	1,30	0,370
chr10	12762455	12762628	A-E	850	.	12762542	12762543	255,215,0	2	3,1	0,172
chr10	13142941	13143287	A-E	758	.	13143114	13143115	255,215,0	2	110,109	0,237
chr10	13390886	13391219	A-E	932	.	13391147	13391148	255,215,0	2	205,14	0,319
chr10	13391797	13392252	A-E	840	.	13392083	13392084	255,215,0	2	259,141	0,314
chr10	13807715	13808056	A-E	870	.	13807950	13807951	255,215,0	2	194,63	0,278
chr10	14226883	14227475	A-E	599	.	14227183	14227184	255,215,0	2	245,236	0,356
chr10	14592372	14592822	A-E	982	.	14592664	14592665	255,215,0	2	188,53	0,397
chr10	14620545	14620767	A-E	876	.	14620700	14620701	255,215,0	2	90,1	0,221
chr10	14634808	14635088	A-E	515	.	14634947	14634948	255,215,0	2	1,1	0,279
chr10	14645173	14645673	A-E	874	.	14645667	14645668	255,215,0	2	490,1	0,499
chr10	14647138	14647588	A-E	445	.	14647477	14647478	255,215,0	2	273,44	0,406
chr10	15386960	15387149	A-E	929	.	15387010	15387011	255,215,0	2	41,129	0,60
chr10	15411341	15411434	A-E	501	.	15411387	15411388	255,215,0	2	1,1	0,92
chr10	17071536	17072103	A-E	690	.	17071683	17071684	255,215,0	2	90,362	0,205
chr10	17105178	17105416	A-E	505	.	17105256	17105257	255,215,0	2	42,122	0,116
chr10	17688038	17688270	A-E	785	.	17688135	17688136	255,215,0	2	1,37	0,195
chr10	17697506	17697813	A-E	653	.	17697678	17697679	255,215,0	2	40,1	0,306
chr10	17715914	17716040	A-E	531	.	17715976	17715977	255,215,0	2	1,1	0,125
chr10	21386477	21386751	A-E	681	.	21386611	21386612	255,215,0	2	1,5	0,269
chr10	21795346	21795467	A-E	659	.	21795406	21795407	255,215,0	2	1,1	0,120
chr10	21816034	21816370	A-E	634	.	21816330	21816331	255,215,0	2	284,27	0,309
chr10	21816987	21817223	A-E	656	.	21817103	21817104	255,215,0	2	1,3	0,233
chr10	22519481	22519667	A-E	570	.	22519579	22519580	255,215,0	2	70,59	0,127
chr10	22535914	22536341	A-E	825	.	22536049	22536050	255,215,0	2	61,216	0,211
chr10	22628998	22629520	A-E	737	.	22629109	22629110	255,215,0	2	61,360	0,162
chr10	22726811	22727194	A-E	906	.	22727115	22727116	255,215,0	2	229,2	0,381
chr10	22904639	22904845	A-E	687	.	22904817	22904818	255,215,0	2	153,1	0,205
chr10	22955293	22955683	A-E	914	.	22955611	22955612	255,215,0	2	308,61	0,329
chr10	22971299	22971654	A-E	908	.	22971533	22971534	255,215,0	2	163,48	0,307
chr10	22972137	22972536	A-E	977	.	22972405	22972406	255,215,0	2	139,1	0,398
chr10	22989065	22989097	A-E	491	.	22989084	22989085	255,215,0	2	8,1	0,31
chr10	23001759	23002161	A-E	523	.	23002152	23002153	255,215,0	2	387,1	0,401
chr10	24498955	24499204	A-E	777	.	24499145	24499146	255,215,0	2	144,11	0,238
chr10	25348919	25349256	A-E	724	.	25349120	25349121	255,215,0	2	176,109	0,228
chr10	26772548	26772825	A-E	877	.	26772685	26772686	255,215,0	2	1,2	0,275
chr10	27027283	27027541	A-E	577	.	27027356	27027357	255,215,0	2	21,132	0,126
chr10	27147453	27147834	A-E	630	.	27147771	27147772	255,215,0	2	268,11	0,370
chr10	27441760	27441941	A-E	755	.	27441924	27441925	255,215,0	2	150,1	0,180
chr10	27531769	27532240	A-E	849	.	27532023	27532024	255,215,0	2	246,208	0,263
chr10	28733034	28733315	A-E	620	.	28733174	28733175	255,215,0	2	1,1	0,280
chr10	29008942	29008995	A-E	608	.	29008968	29008969	255,215,0	2	1,1	0,52
chr10	29228333	29228416	A-E	832	.	29228371	29228372	255,215,0	2	1,6	0,77
chr10	29228763	29229094	A-E	928	.	29228980	29228981	255,215,0	2	107,2	0,329
chr10	29607608	29607900	A-E	818	.	29607654	29607655	255,215,0	2	1,200	0,92
chr10	29615988	29616104	A-E	922	.	29616045	29616046	255,215,0	2	1,1	0,115
chr10	29725041	29725273	A-E	665	.	29725058	29725059	255,215,0	2	1,197	0,35
chr10	29824218	29824530	A-E	704	.	29824439	29824440	255,215,0	2	133,1	0,311
chr10	29907407	29907668	A-E	905	.	29907537	29907538	255,215,0	2	1,1	0,260
chr10	29922205	29922549	A-E	613	.	29922391	29922392	255,215,0	2	124,94	0,250
chr10	29947803	29948305	A-E	800	.	29948002	29948003	255,215,0	2	120,223	0,279
chr10	29948331	29948643	A-E	467	.	29948336	29948337	255,215,0	2	1,302	0,10
chr10	30023406	30023889	A-E	786	.	30023649	30023650	255,215,0	2	101,97	0,386
chr10	30073207	30073608	A-E	459	.	30073570	30073571	255,215,0	2	327,1	0,400
chr10	30346409	30346565	A-E	748	.	30346486	30346487	255,215,0	2	1,1	0,155
chr10	30792755	30793221	A-E	741	.	30793025	30793026	255,215,0	2	236,161	0,305
chr10	30794566	30794715	A-E	706	.	30794633	30794634	255,215,0	2	47,61	0,88
chr10	30823622	30823760	A-E	727	.	30823690	30823691	255,215,0	2	1,1	0,137
chr10	30827186	30827387	A-E	856	.	30827306	30827307	255,215,0	2	82,42	0,159
chr10	30831188	30831972	A-E	949	.	30831673	30831674	255,215,0	2	353,166	0,618
chr10	30872538	30873163	A-E	765	.	30872702	30872703	255,215,0	2	154,449	0,176
chr10	30876225	30877110	A-E	820	.	30876752	30876753	255,215,0	2	457,286	0,599
chr10	30892195	30892389	A-E	555	.	30892320	30892321	255,215,0	2	58,1	0,193
chr10	30927139	30927274	A-E	746	.	30927202	30927203	255,215,0	2	5,12	0,123
chr10	31892273	31892723	A-E	552	.	31892642	31892643	255,215,0	2	335,46	0,404
chr10	32047879	32048374	A-E	921	.	32048137	32048138	255,215,0	2	244,222	0,273
chr10	32215994	32216384	A-E	615	.	32216154	32216155	255,215,0	2	132,200	0,190
chr10	32218329	32218518	A-E	893	.	32218507	32218508	255,215,0	2	170,1	0,188
chr10	32639699	32640002	A-E	575	.	32639939	32639940	255,215,0	2	180,1	0,302
chr10	33227518	33227733	A-E	970	.	33227690	33227691	255,215,0	2	131,1	0,214
chr10	33233416	33233592	A-E	642	.	33233490	33233491	255,215,0	2	1,27	0,149
chr10	33239987	33240188	A-E	534	.	33240168	33240169	255,215,0	2	164,1	0,200
chr10	33245417	33245789	A-E	645	.	33245670	33245671	255,215,0	2	140,5	0,367
chr10	33250851	33251304	A-E	665	.	33251057	33251058	255,215,0	2	180,220	0,233
chr10	33269452	33269916	A-E	698	.	33269601	33269602	255,215,0	2	139,303	0,161
chr10	33272272	33272613	A-E	642	.	33272372	33272373	255,215,0	2	43,183	0,158
chr10	33291145	33291309	A-E	745	.	33291226	33291227	255,215,0	2	1,1	0,163
chr10	33432348	33432470	A-E	527	.	33432408	33432409	255,215,0	2	1,1	0,121
chr10	33562254	33562552	A-E	747	.	33562424	33562425	255,215,0	2	111,67	0,231
chr10	33797044	33797241	A-E	946	.	33797113	33797114	255,215,0	2	30,88	0,109
chr10	33798158	33798349	A-E	891	.	33798266	33798267	255,215,0	2	57,30	0,161
chr10	34307238	34307364	A-E	473	.	34307296	34307297	255,215,0	2	1,10	0,116
chr10	34520191	34520579	A-E	511	.	34520555	34520556	255,215,0	2	342,1	0,387
chr10	34543561	34543978	A-E	833	.	34543731	34543732	255,215,0	2	119,195	0,222
chr10	34694889	34695241	A-E	479	.	34695123	34695124	255,215,0	2	119,1	0,351
chr10	34817271	34817427	A-E	579	.	34817425	34817426	255,215,0	2	155,1	0,155
chr10	35417102	35417427	A-E	513	.	35417117	35417118	255,215,0	2	2,295	0,30
chr10	35684719	35684939	A-E	511	.	35684828	35684829	255,215,0	2	1,1	0,219
chr10	35710568	35710954	A-E	502	.	35710591	35710592	255,215,0	2	1,340	0,46
chr10	35740464	35740561	A-E	503	.	35740491	35740492	255,215,0	2	1,43	0,54
chr10	42364777	42365073	A-E	521	.	42364919	42364920	255,215,0	2	1,11	0,285
chr10	42384217	42384542	A-E	632	.	42384502	42384503	255,215,0	2	249,2	0,323
chr10	42399565	42400049	A-E	472	.	42399791	42399792	255,215,0	2	160,191	0,293
chr10	42400063	42400397	A-E	498	.	42400232	42400233	255,215,0	2	14,9	0,325
chr10	42400423	42400643	A-E	563	.	42400526	42400527	255,215,0	2	1,13	0,207
chr10	42817169	42817551	A-E	558	.	42817528	42817529	255,215,0	2	339,1	0,381
chr10	43635714	43636276	A-E	738	.	43636097	43636098	255,215,0	2	323,118	0,444
chr10	43782816	43783033	A-E	574	.	43782933	43782934	255,215,0	2	31,13	0,204
chr10	43800197	43800376	A-E	609	.	43800317	43800318	255,215,0	2	76,13	0,166
chr10	43891120	43891322	A-E	632	.	43891210	43891211	255,215,0	2	79,100	0,102
chr10	43895156	43895494	A-E	856	.	43895404	43895405	255,215,0	2	161,1	0,337
chr10	43905259	43905708	A-E	606	.	43905445	43905446	255,215,0	2	108,183	0,266
chr10	43913618	43913796	A-E	954	.	43913709	43913710	255,215,0	2	6,1	0,177
chr10	44359364	44359693	A-E	956	.	44359432	44359433	255,215,0	2	33,224	0,105
chr10	44363109	44363361	A-E	494	.	44363124	44363125	255,215,0	2	1,221	0,31
chr10	45422762	45423156	A-E	634	.	45422845	45422846	255,215,0	2	34,261	0,133
chr10	45453721	45453921	A-E	799	.	45453863	45453864	255,215,0	2	94,9	0,191
chr10	45458620	45459179	A-E	634	.	45458907	45458908	255,215,0	2	260,243	0,316
chr10	45459640	45459966	A-E	951	.	45459786	45459787	255,215,0	2	1,33	0,293
chr10	45461456	45461865	A-E	690	.	45461639	45461640	255,215,0	2	3,45	0,364
chr10	45470476	45470795	A-E	861	.	45470516	45470517	255,215,0	2	39,276	0,43
chr10	45491341	45491670	A-E	922	.	45491509	45491510	255,215,0	2	72,63	0,266
chr10	45491838	45491921	A-E	683	.	45491881	45491882	255,215,0	2	29,25	0,58
chr10	47057751	47058301	A-E	769	.	47057800	47057801	255,215,0	2	1,451	0,99
chr10	47093518	47093811	A-E	505	.	47093664	47093665	255,215,0	2	1,1	0,292
chr10	48474229	48474315	A-E	750	.	48474271	48474272	255,215,0	2	1,1	0,85
chr10	50571042	50571294	A-E	911	.	50571253	50571254	255,215,0	2	173,1	0,251
chr10	50579263	50579390	A-E	667	.	50579332	50579333	255,215,0	2	17,5	0,122
chr10	51045236	51045418	A-E	907	.	51045326	51045327	255,215,0	2	1,1	0,181
chr10	51574472	51574922	A-E	964	.	51574692	51574693	255,215,0	2	137,146	0,304
chr10	52153406	52153805	A-E	903	.	52153734	52153735	255,215,0	2	271,12	0,387
chr10	52167205	52167434	A-E	491	.	52167401	52167402	255,215,0	2	166,1	0,228
chr10	52262060	52262182	A-E	539	.	52262142	52262143	255,215,0	2	44,1	0,121
chr10	52271779	52272070	A-E	606	.	52271924	52271925	255,215,0	2	1,1	0,290
chr10	52385542	52385659	A-E	616	.	52385601	52385602	255,215,0	2	5,2	0,115
chr10	54138059	54138390	A-E	733	.	54138181	54138182	255,215,0	2	1,86	0,245
chr10	54512756	54513128	A-E	631	.	54512976	54512977	255,215,0	2	71,1	0,371
chr10	54539957	54540289	A-E	642	.	54540145	54540146	255,215,0	2	46,1	0,331
chr10	54785191	54785380	A-E	525	.	54785282	54785283	255,215,0	2	1,7	0,182
chr10	60026015	60026385	A-E	685	.	60026201	60026202	255,215,0	2	163,160	0,210
chr10	60082310	60082557	A-E	962	.	60082419	60082420	255,215,0	2	2,30	0,217
chr10	60274080	60274332	A-E	510	.	60274112	60274113	255,215,0	2	1,188	0,64
chr10	60422217	60422354	A-E	920	.	60422285	60422286	255,215,0	2	1,1	0,136
chr10	60723596	60723953	A-E	692	.	60723674	60723675	255,215,0	2	3,203	0,154
chr10	60727421	60727594	A-E	685	.	60727471	60727472	255,215,0	2	28,100	0,73
chr10	60796573	60796761	A-E	823	.	60796670	60796671	255,215,0	2	8,1	0,187
chr10	60933278	60933407	A-E	753	.	60933314	60933315	255,215,0	2	1,56	0,73
chr10	60935384	60935742	A-E	741	.	60935424	60935425	255,215,0	2	1,278	0,80
chr10	61024836	61025127	A-E	469	.	61024963	61024964	255,215,0	2	1,36	0,255
chr10	61664143	61664354	A-E	592	.	61664248	61664249	255,215,0	2	1,1	0,210
chr10	61664562	61664999	A-E	619	.	61664892	61664893	255,215,0	2	283,58	0,379
chr10	61667658	61667858	A-E	654	.	61667725	61667726	255,215,0	2	4,69	0,131
chr10	62726963	62727263	A-E	493	.	62727112	62727113	255,215,0	2	1,1	0,299
chr10	63156989	63157303	A-E	481	.	63157099	63157100	255,215,0	2	91,184	0,130
chr10	63157430	63157751	A-E	511	.	63157485	63157486	255,215,0	2	42,252	0,69
chr10	63663977	63664360	A-E	646	.	63664280	63664281	255,215,0	2	226,1	0,382
chr10	63664488	63664743	A-E	888	.	63664649	63664650	255,215,0	2	115,47	0,208
chr10	63724155	63724169	A-E	807	.	63724161	63724162	255,215,0	2	1,1	0,13
chr10	63765447	63765703	A-E	592	.	63765574	63765575	255,215,0	2	1,1	0,255
chr10	63805800	63806070	A-E	713	.	63805930	63805931	255,215,0	2	83,92	0,178
chr10	63807017	63807353	A-E	587	.	63807185	63807186	255,215,0	2	116,115	0,221
chr10	64024468	64024613	A-E	497	.	64024558	64024559	255,215,0	2	40,4	0,141
chr10	64374580	64374979	A-E	513	.	64374690	64374691	255,215,0	2	105,282	0,117
chr10	65026237	65026642	A-E	461	.	65026596	65026597	255,215,0	2	334,20	0,385
chr10	65274637	65275000	A-E	551	.	65274912	65274913	255,215,0	2	189,1	0,362
chr10	65282188	65282459	A-E	564	.	65282344	65282345	255,215,0	2	49,6	0,265
chr10	65388414	65388608	A-E	499	.	65388511	65388512	255,215,0	2	24,22	0,172
chr10	65389035	65389639	A-E	558	.	65389214	65389215	255,215,0	2	164,408	0,196
chr10	69609160	69609390	A-E	728	.	69609210	69609211	255,215,0	2	24,153	0,77
chr10	69913307	69913725	A-E	774	.	69913571	69913572	255,215,0	2	144,32	0,386
chr10	70078946	70079155	A-E	690	.	70079050	70079051	255,215,0	2	1,1	0,208
chr10	70815943	70816217	A-E	760	.	70816017	70816018	255,215,0	2	13,137	0,137
chr10	70817174	70817630	A-E	628	.	70817238	70817239	255,215,0	2	54,380	0,76
chr10	70821151	70821852	A-E	866	.	70821360	70821361	255,215,0	2	138,419	0,282
chr10	70846057	70846170	A-E	668	.	70846083	70846084	255,215,0	2	1,61	0,52
chr10	70884620	70884824	A-E	654	.	70884717	70884718	255,215,0	2	66,75	0,129
chr10	71181717	71181917	A-E	525	.	71181804	71181805	255,215,0	2	1,25	0,175
chr10	72082681	72083053	A-E	582	.	72082866	72082867	255,215,0	2	1,1	0,371
chr10	72202124	72202468	A-E	952	.	72202391	72202392	255,215,0	2	193,1	0,343
chr10	72502385	72502568	A-E	856	.	72502492	72502493	255,215,0	2	37,5	0,178
chr10	73026177	73026397	A-E	515	.	73026261	73026262	255,215,0	2	21,72	0,148
chr10	73487625	73488016	A-E	578	.	73487849	73487850	255,215,0	2	77,19	0,372
chr10	73526896	73527242	A-E	755	.	73527132	73527133	255,215,0	2	186,58	0,288
chr10	73527255	73527625	A-E	568	.	73527402	73527403	255,215,0	2	1,75	0,295
chr10	73595852	73596345	A-E	613	.	73596140	73596141	255,215,0	2	218,134	0,359
chr10	73596416	73596690	A-E	552	.	73596552	73596553	255,215,0	2	1,1	0,273
chr10	73608035	73608361	A-E	728	.	73608197	73608198	255,215,0	2	1,1	0,325
chr10	73608383	73608926	A-E	977	.	73608872	73608873	255,215,0	2	476,39	0,504
chr10	73620184	73620641	A-E	931	.	73620391	73620392	255,215,0	2	139,181	0,276
chr10	73631235	73631324	A-E	680	.	73631253	73631254	255,215,0	2	1,53	0,36
chr10	73648286	73649131	A-E	571	.	73648792	73648793	255,215,0	2	501,333	0,512
chr10	73724652	73724948	A-E	530	.	73724655	73724656	255,215,0	2	1,290	0,6
chr10	73724975	73725342	A-E	702	.	73725061	73725062	255,215,0	2	86,279	0,88
chr10	73725868	73726411	A-E	961	.	73726296	73726297	255,215,0	2	316,1	0,542
chr10	73735710	73735972	A-E	493	.	73735865	73735866	255,215,0	2	50,1	0,261
chr10	73746692	73746892	A-E	870	.	73746790	73746791	255,215,0	2	4,6	0,194
chr10	73790594	73790943	A-E	956	.	73790839	73790840	255,215,0	2	207,64	0,285
chr10	74007983	74008154	A-E	569	.	74008116	74008117	255,215,0	2	97,1	0,170
chr10	74008485	74008869	A-E	916	.	74008773	74008774	255,215,0	2	254,61	0,323
chr10	74014911	74015029	A-E	907	.	74015002	74015003	255,215,0	2	76,11	0,107
chr10	74020239	74021717	A-E	870	.	74020384	74020385	255,215,0	2	135,1321	0,157
chr10	74032298	74032824	A-E	841	.	74032473	74032474	255,215,0	2	147,321	0,205
chr10	74036556	74036733	A-E	922	.	74036717	74036718	255,215,0	2	148,1	0,176
chr10	74038228	74038478	A-E	645	.	74038344	74038345	255,215,0	2	1,18	0,232
chr10	74068319	74068595	A-E	879	.	74068529	74068530	255,215,0	2	206,61	0,215
chr10	74076833	74077036	A-E	750	.	74076911	74076912	255,215,0	2	1,46	0,157
chr10	74078612	74078870	A-E	612	.	74078848	74078849	255,215,0	2	217,1	0,257
chr10	74079061	74079324	A-E	921	.	74079213	74079214	255,215,0	2	103,60	0,203
chr10	74079380	74080359	A-E	969	.	74079579	74079580	255,215,0	2	167,746	0,233
chr10	74080430	74080993	A-E	917	.	74080645	74080646	255,215,0	2	193,325	0,238
chr10	74082335	74082540	A-E	514	.	74082411	74082412	255,215,0	2	1,53	0,152
chr10	74085147	74085316	A-E	665	.	74085304	74085305	255,215,0	2	148,1	0,168
chr10	74090770	74091153	A-E	664	.	74090818	74090819	255,215,0	2	1,286	0,97
chr10	74091361	74091474	A-E	866	.	74091417	74091418	255,215,0	2	1,1	0,112
chr10	74453097	74453245	A-E	516	.	74453140	74453141	255,215,0	2	20,80	0,68
chr10	74877758	74878048	A-E	847	.	74877900	74877901	255,215,0	2	1,6	0,284
chr10	75022023	75022098	A-E	581	.	75022059	75022060	255,215,0	2	1,2	0,73
chr10	75172714	75173185	A-E	523	.	75172804	75172805	255,215,0	2	63,352	0,119
chr10	75253773	75253975	A-E	525	.	75253904	75253905	255,215,0	2	62,1	0,201
chr10	75386302	75386455	A-E	489	.	75386382	75386383	255,215,0	2	10,1	0,152
chr10	75502827	75502927	A-E	666	.	75502898	75502899	255,215,0	2	45,1	0,99
chr10	75600037	75600408	A-E	892	.	75600295	75600296	255,215,0	2	161,14	0,357
chr10	75631863	75632144	A-E	664	.	75632067	75632068	255,215,0	2	158,29	0,252
chr10	75639469	75639705	A-E	589	.	75639591	75639592	255,215,0	2	12,3	0,233
chr10	75666465	75666800	A-E	783	.	75666553	75666554	255,215,0	2	82,240	0,95
chr10	75725888	75726135	A-E	915	.	75726025	75726026	255,215,0	2	46,18	0,229
chr10	76985148	76985510	A-E	496	.	76985328	76985329	255,215,0	2	1,1	0,361
chr10	76997919	76998322	A-E	699	.	76998049	76998050	255,215,0	2	54,196	0,207
chr10	77054613	77055053	A-E	473	.	77054848	77054849	255,215,0	2	185,154	0,286
chr10	77164585	77164731	A-E	823	.	77164658	77164659	255,215,0	2	38,37	0,109
chr10	77165098	77165501	A-E	882	.	77165300	77165301	255,215,0	2	4,1	0,402
chr10	77189888	77190112	A-E	953	.	77189952	77189953	255,215,0	2	1,95	0,129
chr10	77365986	77366315	A-E	743	.	77366195	77366196	255,215,0	2	168,78	0,251
chr10	77533067	77533251	A-E	658	.	77533126	77533127	255,215,0	2	4,68	0,116
chr10	77533288	77533636	A-E	932	.	77533474	77533475	255,215,0	2	26,1	0,347
chr10	77793352	77793789	A-E	946	.	77793571	77793572	255,215,0	2	43,40	0,397
chr10	79006844	79007202	A-E	735	.	79006983	79006984	255,215,0	2	88,166	0,192
chr10	79131594	79131856	A-E	490	.	79131765	79131766	255,215,0	2	82,1	0,261
chr10	79633336	79633510	A-E	531	.	79633396	79633397	255,215,0	2	1,54	0,120
chr10	79670022	79670276	A-E	831	.	79670148	79670149	255,215,0	2	1,2	0,252
chr10	79685177	79685457	A-E	829	.	79685287	79685288	255,215,0	2	1,59	0,221
chr10	79731077	79731252	A-E	973	.	79731164	79731165	255,215,0	2	1,1	0,174
chr10	80015725	80016226	A-E	725	.	80016047	80016048	255,215,0	2	279,135	0,366
chr10	80062742	80062994	A-E	519	.	80062891	80062892	255,215,0	2	143,95	0,157
chr10	80303504	80303921	A-E	678	.	80303740	80303741	255,215,0	2	219,163	0,254
chr10	80516479	80516892	A-E	659	.	80516666	80516667	255,215,0	2	30,68	0,345
chr10	80732492	80734123	A-E	960	.	80733459	80733460	255,215,0	2	949,644	0,987
chr10	80734291	80734943	A-E	935	.	80734462	80734463	255,215,0	2	102,411	0,241
chr10	80737265	80737393	A-E	677	.	80737379	80737380	255,215,0	2	102,1	0,127
chr10	80737664	80737999	A-E	961	.	80737881	80737882	255,215,0	2	194,94	0,241
chr10	80830818	80831199	A-E	897	.	80831076	80831077	255,215,0	2	195,59	0,322
chr10	80831889	80831993	A-E	956	.	80831976	80831977	255,215,0	2	73,1	0,103
chr10	80839632	80840033	A-E	793	.	80839795	80839796	255,215,0	2	1,75	0,326
chr10	80843292	80843560	A-E	602	.	80843311	80843312	255,215,0	2	1,229	0,39
chr10	80853619	80853955	A-E	929	.	80853668	80853669	255,215,0	2	1,237	0,99
chr10	80917330	80917751	A-E	576	.	80917472	80917473	255,215,0	2	69,204	0,217
chr10	80944003	80944349	A-E	901	.	80944212	80944213	255,215,0	2	74,1	0,345
chr10	80945349	80945482	A-E	789	.	80945402	80945403	255,215,0	2	2,27	0,106
chr10	81077317	81078576	A-E	666	.	81077647	81077648	255,215,0	2	253,850	0,409
chr10	81686994	81687205	A-E	774	.	81687099	81687100	255,215,0	2	1,1	0,210
chr10	81870149	81870293	A-E	633	.	81870232	81870233	255,215,0	2	25,1	0,143
chr10	81947273	81947482	A-E	524	.	81947376	81947377	255,215,0	2	1,2	0,207
chr10	81956011	81956585	A-E	964	.	81956251	81956252	255,215,0	2	218,310	0,264
chr10	81962798	81963579	A-E	645	.	81963387	81963388	255,215,0	2	567,168	0,613
chr10	82152153	82152272	A-E	618	.	82152218	82152219	255,215,0	2	13,1	0,118
chr10	82169426	82169714	A-E	528	.	82169569	82169570	255,215,0	2	1,1	0,287
chr10	82176099	82176325	A-E	676	.	82176237	82176238	255,215,0	2	52,1	0,225
chr10	82214819	82214901	A-E	588	.	82214870	82214871	255,215,0	2	23,1	0,81
chr10	82215085	82215437	A-E	932	.	82215323	82215324	255,215,0	2	127,1	0,351
chr10	82224461	82224733	A-E	881	.	82224565	82224566	255,215,0	2	1,63	0,209
chr10	82225766	82225934	A-E	646	.	82225814	82225815	255,215,0	2	1,72	0,96
chr10	82237584	82237869	A-E	598	.	82237662	82237663	255,215,0	2	78,206	0,79
chr10	82246029	82246351	A-E	543	.	82246261	82246262	255,215,0	2	195,52	0,270
chr10	82251425	82251820	A-E	972	.	82251558	82251559	255,215,0	2	28,155	0,240
chr10	82258642	82258780	A-E	963	.	82258736	82258737	255,215,0	2	56,5	0,133
chr10	82261189	82261615	A-E	621	.	82261384	82261385	255,215,0	2	1,35	0,391
chr10	82266042	82266425	A-E	873	.	82266157	82266158	255,215,0	2	1,153	0,230
chr10	86089822	86090305	A-E	767	.	86090053	86090054	255,215,0	2	231,250	0,233
chr10	88159465	88159827	A-E	635	.	88159631	88159632	255,215,0	2	1,30	0,332
chr10	88160011	88160294	A-E	594	.	88160174	88160175	255,215,0	2	73,28	0,255
chr10	88160347	88160841	A-E	487	.	88160713	88160714	255,215,0	2	353,113	0,381
chr10	88171108	88171487	A-E	715	.	88171270	88171271	255,215,0	2	1,54	0,325
chr10	88279257	88279444	A-E	621	.	88279350	88279351	255,215,0	2	1,1	0,186
chr10	88471893	88472403	A-E	861	.	88472353	88472354	255,215,0	2	413,1	0,509
chr10	88517208	88517667	A-E	733	.	88517485	88517486	255,215,0	2	257,161	0,298
chr10	88519228	88519538	A-E	853	.	88519288	88519289	255,215,0	2	36,224	0,86
chr10	88622539	88622751	A-E	956	.	88622746	88622747	255,215,0	2	204,1	0,211
chr10	89260494	89260864	A-E	945	.	89260668	89260669	255,215,0	2	19,39	0,331
chr10	89840065	89840254	A-E	854	.	89840149	89840150	255,215,0	2	1,21	0,168
chr10	90145334	90145344	A-E	648	.	90145338	90145339	255,215,0	2	2,2	0,8
chr10	90145688	90145942	A-E	625	.	90145818	90145819	255,215,0	2	60,52	0,202
chr10	91020368	91020477	A-E	741	.	91020400	91020401	255,215,0	2	6,50	0,59
chr10	91462035	91462111	A-E	623	.	91462090	91462091	255,215,0	2	36,1	0,75
chr10	92689979	92690344	A-E	535	.	92690245	92690246	255,215,0	2	182,13	0,352
chr10	92921990	92922253	A-E	482	.	92922074	92922075	255,215,0	2	80,173	0,90
chr10	92923893	92924265	A-E	833	.	92924063	92924064	255,215,0	2	1,31	0,341
chr10	93647022	93647304	A-E	452	.	93647152	93647153	255,215,0	2	40,60	0,222
chr10	93865263	93865495	A-E	566	.	93865378	93865379	255,215,0	2	1,1	0,231
chr10	93871439	93871817	A-E	939	.	93871631	93871632	255,215,0	2	9,1	0,377
chr10	94001133	94001473	A-E	751	.	94001376	94001377	255,215,0	2	152,5	0,335
chr10	94051942	94052323	A-E	710	.	94052147	94052148	255,215,0	2	31,1	0,380
chr10	94351391	94351691	A-E	492	.	94351484	94351485	255,215,0	2	84,197	0,103
chr10	94353992	94354203	A-E	550	.	94354150	94354151	255,215,0	2	108,2	0,209
chr10	94516374	94516585	A-E	545	.	94516492	94516493	255,215,0	2	35,8	0,203
chr10	94516915	94517155	A-E	738	.	94517044	94517045	255,215,0	2	21,1	0,239
chr10	94831659	94831948	A-E	575	.	94831693	94831694	255,215,0	2	1,220	0,69
chr10	95196959	95197603	A-E	600	.	95197263	95197264	255,215,0	2	269,303	0,341
chr10	95205346	95205630	A-E	904	.	95205523	95205524	255,215,0	2	86,15	0,269
chr10	95218561	95218998	A-E	880	.	95218659	95218660	255,215,0	2	60,299	0,138
chr10	95226262	95226423	A-E	528	.	95226290	95226291	255,215,0	2	1,105	0,56
chr10	96943397	96943661	A-E	435	.	96943559	96943560	255,215,0	2	148,87	0,177
chr10	97020432	97020603	A-E	493	.	97020518	97020519	255,215,0	2	25,22	0,149
chr10	97026412	97026787	A-E	535	.	97026669	97026670	255,215,0	2	217,77	0,298
chr10	97048077	97048324	A-E	572	.	97048200	97048201	255,215,0	2	1,1	0,246
chr10	97089881	97090244	A-E	478	.	97090217	97090218	255,215,0	2	312,1	0,362
chr10	97148349	97148594	A-E	922	.	97148579	97148580	255,215,0	2	217,1	0,244
chr10	97239836	97240237	A-E	534	.	97240045	97240046	255,215,0	2	85,66	0,335
chr10	97240955	97240991	A-E	898	.	97240972	97240973	255,215,0	2	1,1	0,35
chr10	97273010	97273165	A-E	625	.	97273087	97273088	255,215,0	2	1,1	0,154
chr10	97277286	97277659	A-E	900	.	97277562	97277563	255,215,0	2	257,77	0,296
chr10	97299731	97299938	A-E	873	.	97299786	97299787	255,215,0	2	1,96	0,111
chr10	97319295	97319590	A-E	840	.	97319524	97319525	255,215,0	2	165,1	0,294
chr10	97884603	97884785	A-E	840	.	97884693	97884694	255,215,0	2	1,1	0,181
chr10	98345191	98345807	A-E	563	.	98345520	98345521	255,215,0	2	289,245	0,371
chr10	98430588	98430936	A-E	953	.	98430791	98430792	255,215,0	2	63,3	0,345
chr10	98433072	98433822	A-E	856	.	98433311	98433312	255,215,0	2	229,500	0,250
chr10	98437451	98437500	A-E	975	.	98437475	98437476	255,215,0	2	1,1	0,48
chr10	98561366	98561645	A-E	664	.	98561597	98561598	255,215,0	2	187,2	0,277
chr10	99168320	99168531	A-E	807	.	99168480	99168481	255,215,0	2	111,1	0,210
chr10	99172845	99172912	A-E	489	.	99172878	99172879	255,215,0	2	1,1	0,66
chr10	99302007	99302242	A-E	703	.	99302123	99302124	255,215,0	2	65,66	0,169
chr10	99302907	99303185	A-E	583	.	99303056	99303057	255,215,0	2	112,91	0,187
chr10	99356549	99356930	A-E	715	.	99356739	99356740	255,215,0	2	1,1	0,380
chr10	99401742	99402052	A-E	708	.	99401840	99401841	255,215,0	2	1,114	0,196
chr10	99408798	99409067	A-E	467	.	99408957	99408958	255,215,0	2	94,44	0,225
chr10	99448013	99448219	A-E	766	.	99448157	99448158	255,215,0	2	86,2	0,204
chr10	100020230	100020246	A-E	542	.	100020236	100020237	255,215,0	2	1,3	0,13
chr10	101539519	101539906	A-E	643	.	101539725	101539726	255,215,0	2	181,155	0,232
chr10	101543856	101543953	A-E	939	.	101543935	101543936	255,215,0	2	63,1	0,96
chr10	101548358	101548460	A-E	673	.	101548408	101548409	255,215,0	2	1,1	0,101
chr10	101765990	101766360	A-E	736	.	101766266	101766267	255,215,0	2	218,34	0,336
chr10	101780024	101780319	A-E	863	.	101780172	101780173	255,215,0	2	8,5	0,290
chr10	101944283	101944461	A-E	786	.	101944346	101944347	255,215,0	2	1,51	0,127
chr10	102130336	102130669	A-E	568	.	102130534	102130535	255,215,0	2	158,94	0,239
chr10	102130783	102131327	A-E	875	.	102130954	102130955	255,215,0	2	116,317	0,227
chr10	102134769	102135010	A-E	836	.	102134854	102134855	255,215,0	2	1,71	0,170
chr10	102792815	102793017	A-E	910	.	102792916	102792917	255,215,0	2	3,1	0,201
chr10	102802779	102802966	A-E	804	.	102802786	102802787	255,215,0	2	1,172	0,15
chr10	103124623	103124787	A-E	526	.	103124738	103124739	255,215,0	2	71,4	0,160
chr10	103453403	103453880	A-E	758	.	103453586	103453587	255,215,0	2	163,272	0,205
chr10	103574394	103574831	A-E	732	.	103574800	103574801	255,215,0	2	378,1	0,436
chr10	103877464	103877788	A-E	882	.	103877717	103877718	255,215,0	2	225,41	0,283
chr10	104194497	104194603	A-E	945	.	104194549	104194550	255,215,0	2	1,2	0,104
chr10	104196250	104196338	A-E	910	.	104196268	104196269	255,215,0	2	9,60	0,28
chr10	104222930	104223034	A-E	768	.	104222981	104222982	255,215,0	2	1,1	0,103
chr10	104357511	104357690	A-E	656	.	104357671	104357672	255,215,0	2	143,1	0,178
chr10	104359512	104359806	A-E	961	.	104359658	104359659	255,215,0	2	1,1	0,293
chr10	104387544	104387817	A-E	819	.	104387671	104387672	255,215,0	2	65,83	0,190
chr10	104388023	104388450	A-E	483	.	104388177	104388178	255,215,0	2	97,215	0,212
chr10	104401759	104402330	A-E	851	.	104401988	104401989	255,215,0	2	159,271	0,300
chr10	104406463	104406725	A-E	618	.	104406694	104406695	255,215,0	2	202,1	0,261
chr10	104406801	104407099	A-E	747	.	104407025	104407026	255,215,0	2	153,1	0,297
chr10	104470539	104470788	A-E	495	.	104470555	104470556	255,215,0	2	1,217	0,32
chr10	104504643	104504897	A-E	755	.	104504710	104504711	255,215,0	2	1,119	0,135
chr10	104529186	104529424	A-E	870	.	104529322	104529323	255,215,0	2	40,4	0,234
chr10	104536836	104537617	A-E	845	.	104537068	104537069	255,215,0	2	231,546	0,235
chr10	104683249	104683568	A-E	577	.	104683409	104683410	255,215,0	2	3,1	0,318
chr10	104725243	104725588	A-E	556	.	104725399	104725400	255,215,0	2	1,33	0,312
chr10	104951460	104951728	A-E	646	.	104951686	104951687	255,215,0	2	186,1	0,267
chr10	104956992	104957240	A-E	681	.	104957081	104957082	255,215,0	2	45,114	0,134
chr10	104964563	104964973	A-E	905	.	104964824	104964825	255,215,0	2	166,52	0,358
chr10	105001224	105001453	A-E	787	.	105001330	105001331	255,215,0	2	8,23	0,206
chr10	105001544	105001968	A-E	517	.	105001662	105001663	255,215,0	2	88,275	0,149
chr10	105230970	105231363	A-E	638	.	105231242	105231243	255,215,0	2	176,23	0,370
chr10	105419490	105419843	A-E	712	.	105419665	105419666	255,215,0	2	1,2	0,351
chr10	105519063	105519154	A-E	573	.	105519108	105519109	255,215,0	2	2,1	0,90
chr10	105650011	105650288	A-E	614	.	105650236	105650237	255,215,0	2	180,6	0,271
chr10	105667994	105668449	A-E	647	.	105668209	105668210	255,215,0	2	166,190	0,265
chr10	105681714	105681858	A-E	529	.	105681785	105681786	255,215,0	2	1,1	0,143
chr10	105869782	105869970	A-E	493	.	105869883	105869884	255,215,0	2	55,40	0,148
chr10	106109390	106109845	A-E	790	.	106109500	106109501	255,215,0	2	49,282	0,173
chr10	108691191	108691511	A-E	886	.	108691421	108691422	255,215,0	2	142,1	0,319
chr10	111725333	111725444	A-E	943	.	111725333	111725334	255,215,0	2	1,110	0,1
chr10	111766410	111766784	A-E	864	.	111766650	111766651	255,215,0	2	208,100	0,274
chr10	111769939	111770330	A-E	496	.	111770013	111770014	255,215,0	2	12,253	0,138
chr10	111827805	111828011	A-E	606	.	111827810	111827811	255,215,0	2	1,196	0,10
chr10	111971446	111971590	A-E	512	.	111971517	111971518	255,215,0	2	1,1	0,143
chr10	111981639	111982026	A-E	506	.	111981733	111981734	255,215,0	2	74,272	0,115
chr10	112155518	112156031	A-E	677	.	112155807	112155808	255,215,0	2	223,157	0,356
chr10	112158460	112158738	A-E	580	.	112158532	112158533	255,215,0	2	1,134	0,144
chr10	112159079	112159451	A-E	487	.	112159257	112159258	255,215,0	2	33,47	0,325
chr10	112185759	112186089	A-E	677	.	112185824	112185825	255,215,0	2	31,230	0,100
chr10	112261043	112261328	A-E	749	.	112261184	112261185	255,215,0	2	113,114	0,171
chr10	112617518	112617573	A-E	945	.	112617533	112617534	255,215,0	2	1,24	0,31
chr10	112620419	112620691	A-E	571	.	112620559	112620560	255,215,0	2	131,121	0,151
chr10	112624355	112624707	A-E	869	.	112624539	112624540	255,215,0	2	112,94	0,258
chr10	114021196	114021576	A-E	917	.	114021335	114021336	255,215,0	2	1,101	0,279
chr10	114035592	114035948	A-E	991	.	114035763	114035764	255,215,0	2	120,132	0,224
chr10	114056186	114056571	A-E	917	.	114056378	114056379	255,215,0	2	1,1	0,384
chr10	114139786	114140040	A-E	919	.	114139909	114139910	255,215,0	2	27,34	0,220
chr10	114148894	114149633	A-E	865	.	114149364	114149365	255,215,0	2	422,220	0,519
chr10	114709018	114709405	A-E	747	.	114709295	114709296	255,215,0	2	173,5	0,382
chr10	114713730	114714209	A-E	622	.	114713853	114713854	255,215,0	2	124,355	0,124
chr10	114715800	114716129	A-E	602	.	114715854	114715855	255,215,0	2	4,224	0,105
chr10	114818562	114818849	A-E	861	.	114818629	114818630	255,215,0	2	1,153	0,134
chr10	114819041	114819296	A-E	717	.	114819168	114819169	255,215,0	2	1,1	0,254
chr10	114847181	114847492	A-E	939	.	114847279	114847280	255,215,0	2	5,119	0,192
chr10	115085951	115086304	A-E	729	.	115086159	115086160	255,215,0	2	77,12	0,341
chr10	115440649	115440877	A-E	934	.	115440798	115440799	255,215,0	2	91,20	0,208
chr10	115720275	115720846	A-E	641	.	115720657	115720658	255,215,0	2	333,139	0,432
chr10	116283493	116283879	A-E	731	.	116283662	116283663	255,215,0	2	20,67	0,319
chr10	116284912	116285501	A-E	823	.	116285491	116285492	255,215,0	2	572,1	0,588
chr10	116582671	116583074	A-E	540	.	116582919	116582920	255,215,0	2	102,7	0,396
chr10	119123739	119124522	A-E	625	.	119124482	119124483	255,215,0	2	741,37	0,746
chr10	119125323	119125472	A-E	707	.	119125397	119125398	255,215,0	2	1,1	0,148
chr10	119131042	119131151	A-E	567	.	119131062	119131063	255,215,0	2	1,69	0,40
chr10	119256221	119256343	A-E	673	.	119256281	119256282	255,215,0	2	1,1	0,121
chr10	120839095	120839206	A-E	808	.	120839151	120839152	255,215,0	2	3,1	0,110
chr10	120966081	120966599	A-E	657	.	120966112	120966113	255,215,0	2	1,455	0,63
chr10	120969094	120969298	A-E	897	.	120969178	120969179	255,215,0	2	2,36	0,168
chr10	121030438	121030814	A-E	833	.	121030687	121030688	255,215,0	2	194,70	0,306
chr10	121031141	121031480	A-E	844	.	121031338	121031339	255,215,0	2	135,78	0,261
chr10	121065390	121065964	A-E	515	.	121065435	121065436	255,215,0	2	19,502	0,72
chr10	121075171	121075335	A-E	944	.	121075277	121075278	255,215,0	2	77,28	0,136
chr10	121076325	121076636	A-E	985	.	121076480	121076481	255,215,0	2	1,1	0,310
chr10	121169519	121169831	A-E	974	.	121169645	121169646	255,215,0	2	1,59	0,253
chr10	121258857	121259125	A-E	669	.	121258992	121258993	255,215,0	2	4,1	0,267
chr10	121412148	121412380	A-E	687	.	121412195	121412196	255,215,0	2	1,138	0,94
chr10	121417930	121418047	A-E	922	.	121417977	121417978	255,215,0	2	1,23	0,94
chr10	121446860	121447206	A-E	787	.	121446966	121446967	255,215,0	2	56,188	0,158
chr10	121452837	121453189	A-E	625	.	121453107	121453108	255,215,0	2	190,1	0,351
chr10	121503034	121503182	A-E	570	.	121503109	121503110	255,215,0	2	5,1	0,147
chr10	121544240	121544543	A-E	868	.	121544311	121544312	255,215,0	2	19,179	0,124
chr10	121545430	121545887	A-E	830	.	121545839	121545840	255,215,0	2	386,23	0,434
chr10	123283349	123283529	A-E	938	.	123283437	123283438	255,215,0	2	1,4	0,176
chr10	123313040	123313152	A-E	688	.	123313148	123313149	255,215,0	2	109,3	0,109
chr10	123340054	123340398	A-E	721	.	123340079	123340080	255,215,0	2	4,297	0,47
chr10	123822805	123823045	A-E	987	.	123822956	123822957	255,215,0	2	147,84	0,156
chr10	124067478	124067825	A-E	725	.	124067683	124067684	255,215,0	2	182,117	0,230
chr10	124070319	124070720	A-E	948	.	124070446	124070447	255,215,0	2	92,238	0,163
chr10	125754916	125755682	A-E	797	.	125755195	125755196	255,215,0	2	273,480	0,286
chr10	125795335	125795932	A-E	957	.	125795562	125795563	255,215,0	2	171,313	0,284
chr10	125802751	125803113	A-E	905	.	125802884	125802885	255,215,0	2	107,201	0,161
chr10	125824143	125824444	A-E	505	.	125824432	125824433	255,215,0	2	281,3	0,298
chr10	125848650	125848841	A-E	646	.	125848714	125848715	255,215,0	2	1,62	0,129
chr10	125849626	125849667	A-E	501	.	125849645	125849646	255,215,0	2	1,2	0,39
chr10	125853998	125854207	A-E	572	.	125854184	125854185	255,215,0	2	165,1	0,208
chr10	126043526	126043653	A-E	814	.	126043561	126043562	255,215,0	2	14,69	0,58
chr10	126211982	126212240	A-E	541	.	126212149	126212150	255,215,0	2	82,4	0,254
chr10	126336359	126336702	A-E	512	.	126336536	126336537	255,215,0	2	146,134	0,209
chr10	126413244	126413567	A-E	811	.	126413370	126413371	255,215,0	2	1,71	0,252
chr10	126429186	126429306	A-E	825	.	126429245	126429246	255,215,0	2	1,1	0,119
chr10	126429391	126429617	A-E	842	.	126429503	126429504	255,215,0	2	1,1	0,225
chr10	126429723	126430192	A-E	839	.	126430041	126430042	255,215,0	2	242,73	0,396
chr10	126612844	126613176	A-E	508	.	126613009	126613010	255,215,0	2	1,1	0,331
chr10	128595349	128595449	A-E	695	.	128595410	128595411	255,215,0	2	24,1	0,99
chr10	133793049	133793425	A-E	707	.	133793361	133793362	255,215,0	2	250,1	0,375
chr10	133794080	133794414	A-E	678	.	133794352	133794353	255,215,0	2	212,1	0,333
chr10	133812422	133812655	A-E	626	.	133812543	133812544	255,215,0	2	11,1	0,232
chr10	133879324	133879524	A-E	688	.	133879429	133879430	255,215,0	2	94,83	0,117
chr10	134158908	134159123	A-E	841	.	134159015	134159016	255,215,0	2	1,1	0,214
chr10	134234707	134235257	A-E	767	.	134234763	134234764	255,215,0	2	1,437	0,113
chr10	134260341	134260546	A-E	867	.	134260484	134260485	255,215,0	2	120,38	0,167
chr10	134266616	134267060	A-E	600	.	134266752	134266753	255,215,0	2	89,259	0,185
chr10	134330832	134331178	A-E	934	.	134331004	134331005	255,215,0	2	1,1	0,345
chr10	134349556	134349919	A-E	571	.	134349752	134349753	255,215,0	2	31,1	0,362
chr10	134385594	134385710	A-E	783	.	134385630	134385631	255,215,0	2	1,43	0,73
chr10	135092117	135092276	A-E	838	.	135092146	135092147	255,215,0	2	13,113	0,46
chr10	135191872	135192182	A-E	945	.	135191940	135191941	255,215,0	2	1,174	0,136
chr11	237589	237684	A-E	847	.	237617	237618	255,215,0	2	1,39	0,56
chr11	353403	353830	A-E	918	.	353518	353519	255,215,0	2	103,298	0,129
chr11	355877	356724	A-E	785	.	356384	356385	255,215,0	2	493,325	0,522
chr11	469770	469895	A-E	986	.	469844	469845	255,215,0	2	49,24	0,101
chr11	470123	470385	A-E	598	.	470253	470254	255,215,0	2	1,1	0,261
chr11	655302	655449	A-E	947	.	655379	655380	255,215,0	2	25,17	0,130
chr11	748070	748861	A-E	947	.	748126	748127	255,215,0	2	12,689	0,102
chr11	749835	750077	A-E	763	.	749966	749967	255,215,0	2	22,1	0,241
chr11	813578	813760	A-E	571	.	813590	813591	255,215,0	2	1,158	0,24
chr11	926738	926879	A-E	557	.	926800	926801	255,215,0	2	1,17	0,124
chr11	952620	952845	A-E	909	.	952731	952732	255,215,0	2	1,2	0,223
chr11	1073369	1073545	A-E	697	.	1073511	1073512	255,215,0	2	111,1	0,175
chr11	1285805	1285940	A-E	889	.	1285876	1285877	255,215,0	2	12,3	0,132
chr11	1320394	1320580	A-E	923	.	1320543	1320544	255,215,0	2	114,1	0,185
chr11	1712387	1712795	A-E	980	.	1712623	1712624	255,215,0	2	67,1	0,407
chr11	1793842	1794035	A-E	661	.	1793937	1793938	255,215,0	2	67,69	0,124
chr11	1863948	1864140	A-E	707	.	1864051	1864052	255,215,0	2	62,46	0,146
chr11	1989837	1990190	A-E	869	.	1989953	1989954	255,215,0	2	19,138	0,215
chr11	1991146	1991394	A-E	844	.	1991372	1991373	255,215,0	2	206,1	0,247
chr11	2009660	2010154	A-E	979	.	2009975	2009976	255,215,0	2	251,114	0,380
chr11	2232162	2232567	A-E	947	.	2232362	2232363	255,215,0	2	41,45	0,360
chr11	2234751	2234909	A-E	969	.	2234869	2234870	255,215,0	2	82,2	0,156
chr11	2440849	2441231	A-E	553	.	2440857	2440858	255,215,0	2	1,365	0,17
chr11	2634276	2634418	A-E	482	.	2634334	2634335	255,215,0	2	1,26	0,116
chr11	2665840	2666066	A-E	731	.	2666042	2666043	255,215,0	2	181,1	0,225
chr11	2713265	2713427	A-E	570	.	2713344	2713345	255,215,0	2	1,3	0,159
chr11	2713774	2714084	A-E	630	.	2713999	2714000	255,215,0	2	143,1	0,309
chr11	2716162	2716421	A-E	535	.	2716416	2716417	255,215,0	2	251,1	0,258
chr11	2716727	2717162	A-E	763	.	2716983	2716984	255,215,0	2	243,165	0,270
chr11	2717174	2717565	A-E	650	.	2717489	2717490	255,215,0	2	241,1	0,390
chr11	2717684	2718130	A-E	617	.	2717945	2717946	255,215,0	2	209,131	0,315
chr11	2746958	2747301	A-E	884	.	2747028	2747029	255,215,0	2	10,211	0,132
chr11	2754375	2754559	A-E	549	.	2754468	2754469	255,215,0	2	4,1	0,183
chr11	2762824	2762979	A-E	738	.	2762878	2762879	255,215,0	2	1,46	0,109
chr11	2847272	2847432	A-E	441	.	2847346	2847347	255,215,0	2	1,11	0,149
chr11	2951529	2951649	A-E	875	.	2951618	2951619	255,215,0	2	82,23	0,97
chr11	2961841	2962060	A-E	534	.	2961968	2961969	255,215,0	2	73,36	0,183
chr11	3077664	3078057	A-E	658	.	3077727	3077728	255,215,0	2	1,266	0,127
chr11	3817692	3817772	A-E	505	.	3817716	3817717	255,215,0	2	1,32	0,48
chr11	3880869	3881074	A-E	533	.	3880972	3880973	255,215,0	2	16,14	0,191
chr11	3902068	3902471	A-E	720	.	3902355	3902356	255,215,0	2	253,81	0,322
chr11	3926330	3926873	A-E	626	.	3926610	3926611	255,215,0	2	277,258	0,285
chr11	5301836	5302123	A-E	699	.	5301937	5301938	255,215,0	2	1,84	0,203
chr11	5644342	5644359	A-E	477	.	5644349	5644350	255,215,0	2	1,3	0,14
chr11	9385760	9386326	A-E	661	.	9386091	9386092	255,215,0	2	303,206	0,360
chr11	9587499	9588027	A-E	876	.	9587719	9587720	255,215,0	2	161,247	0,281
chr11	9590279	9590748	A-E	772	.	9590468	9590469	255,215,0	2	170,260	0,209
chr11	9594309	9594667	A-E	906	.	9594365	9594366	255,215,0	2	1,245	0,113
chr11	9634763	9635206	A-E	558	.	9634870	9634871	255,215,0	2	70,297	0,146
chr11	9635436	9636077	A-E	639	.	9635826	9635827	255,215,0	2	354,214	0,427
chr11	9786985	9787566	A-E	788	.	9787310	9787311	255,215,0	2	189,119	0,462
chr11	9928220	9928312	A-E	571	.	9928248	9928249	255,215,0	2	1,35	0,57
chr11	10306853	10307241	A-E	956	.	10307068	10307069	255,215,0	2	139,95	0,293
chr11	10348834	10349113	A-E	600	.	10348971	10348972	255,215,0	2	1,5	0,274
chr11	10373282	10373523	A-E	818	.	10373407	10373408	255,215,0	2	80,70	0,171
chr11	10373591	10373913	A-E	567	.	10373707	10373708	255,215,0	2	1,90	0,232
chr11	10388178	10388602	A-E	928	.	10388328	10388329	255,215,0	2	78,201	0,223
chr11	10681207	10681687	A-E	792	.	10681410	10681411	255,215,0	2	200,272	0,208
chr11	10921943	10922208	A-E	490	.	10922067	10922068	255,215,0	2	82,98	0,167
chr11	11864878	11865300	A-E	579	.	11864974	11864975	255,215,0	2	83,312	0,110
chr11	12013824	12014110	A-E	662	.	12014065	12014066	255,215,0	2	198,1	0,285
chr11	12063877	12064119	A-E	483	.	12063997	12063998	255,215,0	2	1,1	0,241
chr11	12101706	12102070	A-E	447	.	12101802	12101803	255,215,0	2	7,177	0,187
chr11	12188567	12188982	A-E	795	.	12188725	12188726	255,215,0	2	139,237	0,178
chr11	12399936	12400144	A-E	719	.	12400037	12400038	255,215,0	2	1,5	0,203
chr11	12701917	12702070	A-E	564	.	12702016	12702017	255,215,0	2	54,7	0,146
chr11	12715486	12715658	A-E	632	.	12715496	12715497	255,215,0	2	2,152	0,20
chr11	12715908	12715972	A-E	681	.	12715940	12715941	255,215,0	2	3,1	0,63
chr11	12824175	12824668	A-E	571	.	12824394	12824395	255,215,0	2	177,231	0,262
chr11	12836464	12836776	A-E	778	.	12836619	12836620	255,215,0	2	1,1	0,311
chr11	12867780	12868061	A-E	769	.	12867782	12867783	255,215,0	2	1,277	0,4
chr11	13161981	13162352	A-E	984	.	13162106	13162107	255,215,0	2	1,121	0,250
chr11	14600110	14600431	A-E	685	.	14600206	14600207	255,215,0	2	31,159	0,162
chr11	14641658	14642051	A-E	895	.	14641699	14641700	255,215,0	2	1,310	0,83
chr11	14691733	14692071	A-E	504	.	14691754	14691755	255,215,0	2	1,295	0,43
chr11	16827418	16827508	A-E	494	.	16827462	16827463	255,215,0	2	1,1	0,89
chr11	16827625	16827947	A-E	685	.	16827888	16827889	255,215,0	2	207,1	0,321
chr11	16947156	16947529	A-E	576	.	16947486	16947487	255,215,0	2	290,1	0,372
chr11	17008586	17008989	A-E	564	.	17008852	17008853	255,215,0	2	165,34	0,369
chr11	17036768	17036996	A-E	865	.	17036881	17036882	255,215,0	2	1,1	0,227
chr11	17230717	17231092	A-E	472	.	17230802	17230803	255,215,0	2	41,245	0,130
chr11	17374298	17375700	A-E	638	.	17374968	17374969	255,215,0	2	633,694	0,708
chr11	18404883	18405218	A-E	883	.	18405077	18405078	255,215,0	2	109,54	0,281
chr11	18405328	18405801	A-E	811	.	18405463	18405464	255,215,0	2	74,275	0,198
chr11	18546072	18546398	A-E	480	.	18546233	18546234	255,215,0	2	1,4	0,322
chr11	18654728	18655018	A-E	609	.	18654881	18654882	255,215,0	2	31,13	0,277
chr11	19681860	19681955	A-E	771	.	19681907	19681908	255,215,0	2	1,1	0,94
chr11	19998169	19998545	A-E	858	.	19998178	19998179	255,215,0	2	1,358	0,18
chr11	20016658	20016921	A-E	790	.	20016769	20016770	255,215,0	2	1,41	0,222
chr11	20021983	20022410	A-E	942	.	20022178	20022179	255,215,0	2	66,102	0,325
chr11	20023650	20023999	A-E	633	.	20023825	20023826	255,215,0	2	3,1	0,348
chr11	20024358	20024601	A-E	930	.	20024460	20024461	255,215,0	2	4,41	0,202
chr11	20045867	20046148	A-E	869	.	20046086	20046087	255,215,0	2	163,5	0,276
chr11	20046945	20047208	A-E	577	.	20047085	20047086	255,215,0	2	19,1	0,262
chr11	22701639	22701799	A-E	543	.	22701716	22701717	255,215,0	2	1,5	0,155
chr11	22702311	22702414	A-E	965	.	22702352	22702353	255,215,0	2	1,21	0,82
chr11	22724682	22724795	A-E	718	.	22724734	22724735	255,215,0	2	1,8	0,105
chr11	22814174	22814335	A-E	864	.	22814254	22814255	255,215,0	2	1,1	0,160
chr11	27223366	27223764	A-E	760	.	27223564	27223565	255,215,0	2	1,1	0,397
chr11	27231187	27231325	A-E	463	.	27231257	27231258	255,215,0	2	4,1	0,137
chr11	27255766	27256168	A-E	836	.	27256010	27256011	255,215,0	2	113,26	0,376
chr11	27481800	27481840	A-E	938	.	27481819	27481820	255,215,0	2	1,2	0,38
chr11	28588177	28588553	A-E	676	.	28588409	28588410	255,215,0	2	118,29	0,347
chr11	28857853	28858464	A-E	577	.	28857990	28857991	255,215,0	2	102,438	0,173
chr11	30510063	30510254	A-E	703	.	30510125	30510126	255,215,0	2	1,67	0,124
chr11	32728667	32728946	A-E	804	.	32728767	32728768	255,215,0	2	1,79	0,200
chr11	33181903	33182005	A-E	860	.	33181953	33181954	255,215,0	2	1,1	0,101
chr11	33394151	33394320	A-E	760	.	33394195	33394196	255,215,0	2	1,80	0,89
chr11	33499788	33500122	A-E	488	.	33499954	33499955	255,215,0	2	1,1	0,333
chr11	33711808	33712191	A-E	568	.	33712001	33712002	255,215,0	2	20,15	0,368
chr11	33713598	33714029	A-E	683	.	33713918	33713919	255,215,0	2	270,60	0,371
chr11	33723473	33723762	A-E	759	.	33723675	33723676	255,215,0	2	182,66	0,223
chr11	34235526	34235641	A-E	894	.	34235580	34235581	255,215,0	2	52,57	0,58
chr11	34255626	34256042	A-E	542	.	34255738	34255739	255,215,0	2	32,222	0,194
chr11	34265315	34265482	A-E	597	.	34265398	34265399	255,215,0	2	31,30	0,137
chr11	34285017	34285401	A-E	805	.	34285262	34285263	255,215,0	2	109,1	0,383
chr11	34367509	34367889	A-E	568	.	34367670	34367671	255,215,0	2	1,57	0,323
chr11	34376410	34376687	A-E	722	.	34376579	34376580	255,215,0	2	64,1	0,276
chr11	34393112	34393337	A-E	931	.	34393188	34393189	255,215,0	2	28,99	0,126
chr11	34621875	34622041	A-E	942	.	34621972	34621973	255,215,0	2	31,1	0,165
chr11	34622320	34622551	A-E	859	.	34622431	34622432	255,215,0	2	32,40	0,191
chr11	34661901	34662003	A-E	827	.	34661951	34661952	255,215,0	2	1,1	0,101
chr11	34675579	34675977	A-E	917	.	34675663	34675664	255,215,0	2	27,256	0,142
chr11	34676467	34676782	A-E	950	.	34676554	34676555	255,215,0	2	76,215	0,100
chr11	34706877	34707176	A-E	487	.	34707109	34707110	255,215,0	2	168,1	0,298
chr11	34847243	34847532	A-E	814	.	34847468	34847469	255,215,0	2	169,6	0,283
chr11	35052236	35052689	A-E	488	.	35052492	35052493	255,215,0	2	186,125	0,328
chr11	35194810	35195153	A-E	762	.	35194880	35194881	255,215,0	2	14,216	0,127
chr11	35325239	35326726	A-E	639	.	35325688	35325689	255,215,0	2	437,1025	0,462
chr11	35358493	35359078	A-E	846	.	35358890	35358891	255,215,0	2	382,172	0,413
chr11	36171228	36171637	A-E	647	.	36171429	36171430	255,215,0	2	142,148	0,261
chr11	36454419	36454552	A-E	566	.	36454476	36454477	255,215,0	2	26,43	0,90
chr11	44883806	44884166	A-E	559	.	44884087	44884088	255,215,0	2	208,4	0,356
chr11	45864713	45865116	A-E	885	.	45864825	45864826	255,215,0	2	1,179	0,224
chr11	45873552	45873871	A-E	492	.	45873759	45873760	255,215,0	2	98,1	0,318
chr11	46077131	46077284	A-E	480	.	46077207	46077208	255,215,0	2	1,1	0,152
chr11	46264657	46264698	A-E	899	.	46264677	46264678	255,215,0	2	1,1	0,40
chr11	46264726	46265198	A-E	798	.	46265008	46265009	255,215,0	2	226,133	0,339
chr11	46370464	46370503	A-E	718	.	46370500	46370501	255,215,0	2	35,1	0,38
chr11	46545111	46545390	A-E	647	.	46545346	46545347	255,215,0	2	193,1	0,278
chr11	46575544	46575835	A-E	748	.	46575689	46575690	255,215,0	2	1,1	0,290
chr11	46576289	46576671	A-E	945	.	46576479	46576480	255,215,0	2	1,1	0,381
chr11	46640546	46640662	A-E	881	.	46640576	46640577	255,215,0	2	1,55	0,61
chr11	46865846	46865999	A-E	579	.	46865939	46865940	255,215,0	2	36,1	0,152
chr11	46938216	46938509	A-E	608	.	46938241	46938242	255,215,0	2	1,242	0,51
chr11	46938695	46939005	A-E	929	.	46938849	46938850	255,215,0	2	1,1	0,309
chr11	46951670	46951944	A-E	571	.	46951732	46951733	255,215,0	2	22,170	0,104
chr11	47208524	47208884	A-E	739	.	47208579	47208580	255,215,0	2	25,274	0,86
chr11	47275957	47276304	A-E	645	.	47276159	47276160	255,215,0	2	125,66	0,281
chr11	47409467	47410104	A-E	703	.	47409783	47409784	255,215,0	2	314,317	0,320
chr11	47421735	47422128	A-E	467	.	47421818	47421819	255,215,0	2	36,262	0,131
chr11	47422402	47422574	A-E	614	.	47422547	47422548	255,215,0	2	120,1	0,171
chr11	47539644	47539790	A-E	717	.	47539716	47539717	255,215,0	2	1,1	0,145
chr11	47573563	47574025	A-E	701	.	47573746	47573747	255,215,0	2	165,259	0,203
chr11	47787265	47787534	A-E	801	.	47787399	47787400	255,215,0	2	1,1	0,268
chr11	47787636	47788014	A-E	628	.	47787824	47787825	255,215,0	2	1,1	0,377
chr11	47789923	47790126	A-E	785	.	47789983	47789984	255,215,0	2	48,129	0,74
chr11	47870658	47870749	A-E	594	.	47870703	47870704	255,215,0	2	1,1	0,90
chr11	47968538	47968912	A-E	530	.	47968650	47968651	255,215,0	2	39,188	0,186
chr11	48034964	48035405	A-E	701	.	48035032	48035033	255,215,0	2	13,316	0,125
chr11	48077375	48077584	A-E	732	.	48077562	48077563	255,215,0	2	167,1	0,208
chr11	57056553	57056936	A-E	503	.	57056555	57056556	255,215,0	2	1,378	0,5
chr11	57199694	57199869	A-E	746	.	57199697	57199698	255,215,0	2	1,168	0,7
chr11	57224938	57225034	A-E	747	.	57225000	57225001	255,215,0	2	31,1	0,95
chr11	57269501	57269878	A-E	700	.	57269689	57269690	255,215,0	2	1,1	0,376
chr11	57336823	57337050	A-E	758	.	57336961	57336962	255,215,0	2	64,13	0,214
chr11	57406709	57407290	A-E	807	.	57406996	57406997	255,215,0	2	190,196	0,385
chr11	57542885	57543296	A-E	461	.	57542928	57542929	255,215,0	2	1,325	0,86
chr11	57545584	57545846	A-E	970	.	57545605	57545606	255,215,0	2	1,219	0,43
chr11	57546018	57546724	A-E	886	.	57546104	57546105	255,215,0	2	54,586	0,120
chr11	57555465	57555700	A-E	933	.	57555485	57555486	255,215,0	2	1,195	0,40
chr11	57566741	57567044	A-E	839	.	57566744	57566745	255,215,0	2	1,296	0,7
chr11	58941437	58941606	A-E	832	.	58941532	58941533	255,215,0	2	31,8	0,161
chr11	59317871	59317936	A-E	546	.	59317898	59317899	255,215,0	2	1,10	0,55
chr11	59323878	59323962	A-E	941	.	59323919	59323920	255,215,0	2	1,1	0,83
chr11	59544042	59544226	A-E	889	.	59544123	59544124	255,215,0	2	7,28	0,156
chr11	59893766	59893910	A-E	607	.	59893837	59893838	255,215,0	2	1,1	0,143
chr11	60532534	60532714	A-E	703	.	60532623	60532624	255,215,0	2	1,1	0,179
chr11	60917139	60917454	A-E	625	.	60917284	60917285	255,215,0	2	1,25	0,290
chr11	60932642	60932735	A-E	915	.	60932709	60932710	255,215,0	2	43,1	0,92
chr11	61146248	61146454	A-E	926	.	61146375	61146376	255,215,0	2	50,1	0,205
chr11	61434550	61434949	A-E	901	.	61434622	61434623	255,215,0	2	1,255	0,144
chr11	61446826	61446957	A-E	659	.	61446890	61446891	255,215,0	2	1,2	0,129
chr11	61463458	61463769	A-E	552	.	61463629	61463630	255,215,0	2	125,93	0,218
chr11	61467819	61468013	A-E	511	.	61467905	61467906	255,215,0	2	1,22	0,172
chr11	61523945	61524112	A-E	977	.	61524088	61524089	255,215,0	2	135,15	0,152
chr11	61637289	61637643	A-E	678	.	61637465	61637466	255,215,0	2	1,1	0,353
chr11	61690816	61690947	A-E	644	.	61690855	61690856	255,215,0	2	1,53	0,78
chr11	61738836	61739751	A-E	973	.	61739486	61739487	255,215,0	2	566,180	0,735
chr11	61739817	61739835	A-E	970	.	61739825	61739826	255,215,0	2	1,1	0,17
chr11	61739990	61740514	A-E	830	.	61740300	61740301	255,215,0	2	252,154	0,370
chr11	61740518	61740958	A-E	989	.	61740778	61740779	255,215,0	2	251,169	0,271
chr11	61742606	61743000	A-E	967	.	61742908	61742909	255,215,0	2	289,78	0,316
chr11	61762479	61762659	A-E	751	.	61762568	61762569	255,215,0	2	1,1	0,179
chr11	61764548	61764590	A-E	695	.	61764568	61764569	255,215,0	2	1,1	0,41
chr11	61769273	61769566	A-E	965	.	61769419	61769420	255,215,0	2	1,1	0,292
chr11	61780079	61780291	A-E	757	.	61780204	61780205	255,215,0	2	41,1	0,211
chr11	61780516	61780626	A-E	892	.	61780617	61780618	255,215,0	2	95,2	0,108
chr11	61792482	61792563	A-E	855	.	61792509	61792510	255,215,0	2	1,26	0,55
chr11	61792928	61793609	A-E	893	.	61793203	61793204	255,215,0	2	236,365	0,316
chr11	61800988	61801486	A-E	522	.	61801079	61801080	255,215,0	2	48,362	0,136
chr11	61880097	61880151	A-E	671	.	61880124	61880125	255,215,0	2	3,1	0,53
chr11	62225896	62226091	A-E	608	.	62226017	62226018	255,215,0	2	49,1	0,194
chr11	62248273	62248499	A-E	673	.	62248282	62248283	255,215,0	2	2,209	0,17
chr11	62310227	62311393	A-E	791	.	62310862	62310863	255,215,0	2	608,502	0,664
chr11	62311446	62311797	A-E	497	.	62311500	62311501	255,215,0	2	5,246	0,105
chr11	62312037	62312397	A-E	698	.	62312244	62312245	255,215,0	2	185,129	0,231
chr11	62319122	62319673	A-E	931	.	62319429	62319430	255,215,0	2	238,174	0,377
chr11	62320065	62320478	A-E	543	.	62320185	62320186	255,215,0	2	6,178	0,235
chr11	62320696	62320905	A-E	862	.	62320823	62320824	255,215,0	2	47,1	0,208
chr11	62320979	62321244	A-E	630	.	62321105	62321106	255,215,0	2	81,93	0,172
chr11	62408302	62408472	A-E	890	.	62408405	62408406	255,215,0	2	39,1	0,169
chr11	62408728	62409022	A-E	491	.	62409006	62409007	255,215,0	2	265,1	0,293
chr11	62412401	62412511	A-E	811	.	62412452	62412453	255,215,0	2	1,7	0,103
chr11	62413039	62413428	A-E	769	.	62413233	62413234	255,215,0	2	1,1	0,388
chr11	62624183	62624258	A-E	762	.	62624223	62624224	255,215,0	2	7,1	0,74
chr11	62625165	62625549	A-E	833	.	62625271	62625272	255,215,0	2	99,270	0,114
chr11	63008284	63008448	A-E	948	.	63008378	63008379	255,215,0	2	26,1	0,163
chr11	63015285	63015414	A-E	940	.	63015343	63015344	255,215,0	2	1,13	0,116
chr11	63370762	63370914	A-E	856	.	63370824	63370825	255,215,0	2	9,36	0,116
chr11	63377121	63377300	A-E	634	.	63377210	63377211	255,215,0	2	1,1	0,178
chr11	63449733	63450134	A-E	886	.	63449976	63449977	255,215,0	2	232,146	0,255
chr11	63605376	63605474	A-E	503	.	63605424	63605425	255,215,0	2	1,1	0,97
chr11	63685297	63685680	A-E	604	.	63685427	63685428	255,215,0	2	85,207	0,176
chr11	63686695	63687191	A-E	903	.	63686919	63686920	255,215,0	2	185,231	0,265
chr11	63687620	63687907	A-E	878	.	63687857	63687858	255,215,0	2	190,1	0,286
chr11	63712623	63712721	A-E	883	.	63712671	63712672	255,215,0	2	1,1	0,97
chr11	63775286	63775368	A-E	523	.	63775341	63775342	255,215,0	2	31,1	0,81
chr11	63858567	63858836	A-E	767	.	63858755	63858756	255,215,0	2	151,43	0,226
chr11	63949134	63949273	A-E	729	.	63949234	63949235	255,215,0	2	64,1	0,138
chr11	63954598	63954956	A-E	702	.	63954813	63954814	255,215,0	2	74,1	0,357
chr11	64077402	64077597	A-E	620	.	64077433	64077434	255,215,0	2	1,132	0,63
chr11	64102702	64102834	A-E	869	.	64102749	64102750	255,215,0	2	1,37	0,95
chr11	64125464	64125650	A-E	739	.	64125509	64125510	255,215,0	2	1,96	0,90
chr11	64455963	64456049	A-E	426	.	64456005	64456006	255,215,0	2	1,1	0,85
chr11	64637838	64638320	A-E	662	.	64638070	64638071	255,215,0	2	207,223	0,259
chr11	64640632	64640803	A-E	770	.	64640717	64640718	255,215,0	2	1,1	0,170
chr11	64653025	64653383	A-E	916	.	64653279	64653280	255,215,0	2	247,96	0,262
chr11	64653587	64653809	A-E	840	.	64653728	64653729	255,215,0	2	62,1	0,221
chr11	65042835	65043130	A-E	758	.	65042857	65042858	255,215,0	2	1,250	0,45
chr11	65059737	65059988	A-E	644	.	65059826	65059827	255,215,0	2	55,127	0,124
chr11	65102116	65102483	A-E	912	.	65102210	65102211	255,215,0	2	1,179	0,188
chr11	65183881	65184154	A-E	807	.	65183950	65183951	255,215,0	2	1,135	0,138
chr11	65184378	65184504	A-E	885	.	65184409	65184410	255,215,0	2	1,64	0,62
chr11	65184888	65185395	A-E	778	.	65184990	65184991	255,215,0	2	82,384	0,123
chr11	65185589	65187086	A-E	989	.	65186566	65186567	255,215,0	2	899,441	0,1056
chr11	65187297	65188198	A-E	938	.	65187552	65187553	255,215,0	2	248,638	0,263
chr11	65238917	65239096	A-E	876	.	65239036	65239037	255,215,0	2	66,6	0,173
chr11	65239550	65239870	A-E	946	.	65239750	65239751	255,215,0	2	189,107	0,213
chr11	65243955	65243972	A-E	957	.	65243963	65243964	255,215,0	2	1,1	0,16
chr11	65244187	65244456	A-E	932	.	65244362	65244363	255,215,0	2	83,1	0,268
chr11	65244638	65245303	A-E	875	.	65245020	65245021	255,215,0	2	365,264	0,401
chr11	65245445	65245517	A-E	926	.	65245502	65245503	255,215,0	2	45,1	0,71
chr11	65246279	65246484	A-E	497	.	65246386	65246387	255,215,0	2	76,66	0,139
chr11	65246802	65247261	A-E	892	.	65246903	65246904	255,215,0	2	30,286	0,173
chr11	65247290	65247507	A-E	689	.	65247377	65247378	255,215,0	2	1,42	0,175
chr11	65249962	65250245	A-E	575	.	65250145	65250146	255,215,0	2	143,58	0,225
chr11	65252951	65253044	A-E	588	.	65253025	65253026	255,215,0	2	58,1	0,92
chr11	65254949	65255610	A-E	865	.	65255241	65255242	255,215,0	2	268,343	0,318
chr11	65255662	65255791	A-E	930	.	65255708	65255709	255,215,0	2	1,36	0,93
chr11	65255966	65256180	A-E	805	.	65256072	65256073	255,215,0	2	1,1	0,213
chr11	65256318	65257363	A-E	939	.	65256981	65256982	255,215,0	2	652,370	0,675
chr11	65257502	65257849	A-E	864	.	65257675	65257676	255,215,0	2	1,1	0,346
chr11	65257877	65258058	A-E	726	.	65257945	65257946	255,215,0	2	1,44	0,137
chr11	65259221	65259522	A-E	882	.	65259456	65259457	255,215,0	2	171,1	0,300
chr11	65261229	65261625	A-E	654	.	65261526	65261527	255,215,0	2	283,83	0,313
chr11	65261988	65262329	A-E	531	.	65262151	65262152	255,215,0	2	137,151	0,190
chr11	65263684	65264604	A-E	501	.	65263855	65263856	255,215,0	2	147,724	0,196
chr11	65264635	65265953	A-E	947	.	65265056	65265057	255,215,0	2	421,896	0,422
chr11	65273934	65274467	A-E	515	.	65274181	65274182	255,215,0	2	204,241	0,292
chr11	65274877	65275342	A-E	681	.	65274879	65274880	255,215,0	2	2,462	0,3
chr11	65323331	65323567	A-E	694	.	65323508	65323509	255,215,0	2	121,1	0,235
chr11	65342301	65342491	A-E	790	.	65342436	65342437	255,215,0	2	82,1	0,189
chr11	65342581	65342818	A-E	789	.	65342731	65342732	255,215,0	2	66,1	0,236
chr11	65344371	65344467	A-E	760	.	65344418	65344419	255,215,0	2	1,1	0,95
chr11	65344535	65344786	A-E	672	.	65344742	65344743	255,215,0	2	166,1	0,250
chr11	65419478	65419532	A-E	659	.	65419528	65419529	255,215,0	2	49,1	0,53
chr11	65419981	65420225	A-E	420	.	65420141	65420142	255,215,0	2	104,27	0,217
chr11	65420425	65420654	A-E	779	.	65420490	65420491	255,215,0	2	43,141	0,88
chr11	65541564	65541865	A-E	471	.	65541863	65541864	255,215,0	2	299,1	0,300
chr11	65666160	65666319	A-E	859	.	65666239	65666240	255,215,0	2	1,1	0,158
chr11	65666492	65667203	A-E	746	.	65666863	65666864	255,215,0	2	352,320	0,391
chr11	65670692	65670945	A-E	683	.	65670844	65670845	255,215,0	2	54,1	0,252
chr11	65679250	65679576	A-E	490	.	65679372	65679373	255,215,0	2	39,119	0,207
chr11	65683146	65683625	A-E	668	.	65683269	65683270	255,215,0	2	99,330	0,149
chr11	65683766	65683803	A-E	530	.	65683784	65683785	255,215,0	2	1,1	0,36
chr11	65695608	65695878	A-E	585	.	65695745	65695746	255,215,0	2	103,98	0,172
chr11	65730289	65730697	A-E	519	.	65730392	65730393	255,215,0	2	27,228	0,180
chr11	65905081	65905308	A-E	748	.	65905251	65905252	255,215,0	2	115,1	0,226
chr11	65990194	65990468	A-E	809	.	65990355	65990356	255,215,0	2	51,1	0,273
chr11	66036653	66036863	A-E	718	.	66036759	66036760	255,215,0	2	105,101	0,109
chr11	66080826	66081241	A-E	750	.	66080905	66080906	255,215,0	2	34,289	0,126
chr11	66085302	66085580	A-E	769	.	66085501	66085502	255,215,0	2	123,1	0,277
chr11	66094685	66094783	A-E	674	.	66094734	66094735	255,215,0	2	2,1	0,97
chr11	66118604	66119022	A-E	978	.	66118906	66118907	255,215,0	2	259,71	0,347
chr11	66486100	66486437	A-E	776	.	66486416	66486417	255,215,0	2	297,1	0,336
chr11	66659730	66659912	A-E	961	.	66659811	66659812	255,215,0	2	17,36	0,146
chr11	66673424	66673739	A-E	892	.	66673623	66673624	255,215,0	2	146,62	0,253
chr11	66717584	66717809	A-E	853	.	66717708	66717709	255,215,0	2	74,50	0,175
chr11	66738286	66738892	A-E	949	.	66738414	66738415	255,215,0	2	64,412	0,194
chr11	66882341	66882514	A-E	830	.	66882427	66882428	255,215,0	2	1,1	0,172
chr11	67030511	67030631	A-E	493	.	67030573	67030574	255,215,0	2	25,19	0,101
chr11	67121988	67122388	A-E	920	.	67122126	67122127	255,215,0	2	30,153	0,247
chr11	67326019	67326271	A-E	723	.	67326132	67326133	255,215,0	2	42,67	0,185
chr11	67867062	67867364	A-E	879	.	67867160	67867161	255,215,0	2	1,106	0,196
chr11	67874953	67874972	A-E	659	.	67874961	67874962	255,215,0	2	1,2	0,17
chr11	67895703	67896078	A-E	754	.	67896016	67896017	255,215,0	2	253,1	0,374
chr11	67905466	67905806	A-E	825	.	67905650	67905651	255,215,0	2	30,1	0,339
chr11	67979151	67979329	A-E	721	.	67979291	67979292	255,215,0	2	104,1	0,177
chr11	68038156	68038390	A-E	979	.	68038272	68038273	255,215,0	2	1,1	0,233
chr11	68065646	68065898	A-E	987	.	68065823	68065824	255,215,0	2	113,10	0,242
chr11	68099033	68099353	A-E	977	.	68099109	68099110	255,215,0	2	5,171	0,149
chr11	68147876	68148306	A-E	970	.	68148094	68148095	255,215,0	2	124,116	0,314
chr11	68236870	68237029	A-E	781	.	68236873	68236874	255,215,0	2	1,152	0,7
chr11	68314013	68314269	A-E	535	.	68314096	68314097	255,215,0	2	1,89	0,167
chr11	68611298	68611581	A-E	700	.	68611497	68611498	255,215,0	2	122,6	0,277
chr11	68775199	68775469	A-E	754	.	68775335	68775336	255,215,0	2	7,3	0,267
chr11	68776292	68776545	A-E	527	.	68776409	68776410	255,215,0	2	45,62	0,191
chr11	68924761	68925032	A-E	802	.	68924955	68924956	255,215,0	2	120,1	0,270
chr11	69069179	69069344	A-E	561	.	69069259	69069260	255,215,0	2	71,74	0,91
chr11	69175929	69176148	A-E	738	.	69176040	69176041	255,215,0	2	6,1	0,218
chr11	69258094	69258432	A-E	496	.	69258216	69258217	255,215,0	2	21,113	0,225
chr11	69453809	69454469	A-E	502	.	69453896	69453897	255,215,0	2	40,525	0,135
chr11	69808413	69808546	A-E	545	.	69808479	69808480	255,215,0	2	1,1	0,132
chr11	70050475	70050636	A-E	559	.	70050493	70050494	255,215,0	2	1,124	0,37
chr11	70107513	70107580	A-E	578	.	70107547	70107548	255,215,0	2	3,1	0,66
chr11	70245269	70246141	A-E	675	.	70245675	70245676	255,215,0	2	399,457	0,415
chr11	71256551	71256695	A-E	598	.	71256573	71256574	255,215,0	2	2,101	0,43
chr11	71658678	71659025	A-E	969	.	71658707	71658708	255,215,0	2	1,288	0,59
chr11	71750312	71750349	A-E	776	.	71750330	71750331	255,215,0	2	1,1	0,36
chr11	71792430	71792445	A-E	488	.	71792434	71792435	255,215,0	2	1,6	0,9
chr11	71802409	71802718	A-E	578	.	71802563	71802564	255,215,0	2	1,1	0,308
chr11	71936800	71937067	A-E	761	.	71937008	71937009	255,215,0	2	152,1	0,266
chr11	72194831	72195144	A-E	687	.	72194990	72194991	255,215,0	2	93,87	0,226
chr11	72436307	72436405	A-E	496	.	72436355	72436356	255,215,0	2	1,1	0,97
chr11	72446820	72446930	A-E	484	.	72446839	72446840	255,215,0	2	1,71	0,39
chr11	72452508	72452870	A-E	763	.	72452655	72452656	255,215,0	2	95,161	0,201
chr11	72455084	72455310	A-E	600	.	72455220	72455221	255,215,0	2	128,80	0,146
chr11	72462370	72462467	A-E	935	.	72462398	72462399	255,215,0	2	1,41	0,56
chr11	72498496	72498726	A-E	789	.	72498678	72498679	255,215,0	2	153,18	0,212
chr11	72854261	72854849	A-E	806	.	72854637	72854638	255,215,0	2	359,193	0,395
chr11	72868553	72869130	A-E	868	.	72868608	72868609	255,215,0	2	5,470	0,107
chr11	72906397	72906513	A-E	505	.	72906452	72906453	255,215,0	2	1,6	0,110
chr11	72909664	72909952	A-E	498	.	72909863	72909864	255,215,0	2	147,35	0,253
chr11	73036125	73036359	A-E	757	.	73036192	73036193	255,215,0	2	29,127	0,107
chr11	73307824	73308211	A-E	733	.	73308203	73308204	255,215,0	2	373,1	0,386
chr11	73490470	73490918	A-E	796	.	73490607	73490608	255,215,0	2	89,261	0,187
chr11	73729347	73729733	A-E	925	.	73729505	73729506	255,215,0	2	1,69	0,317
chr11	73729739	73729835	A-E	832	.	73729749	73729750	255,215,0	2	1,76	0,20
chr11	74176233	74176573	A-E	618	.	74176528	74176529	255,215,0	2	253,1	0,339
chr11	74205446	74205463	A-E	485	.	74205453	74205454	255,215,0	2	1,3	0,14
chr11	74867159	74867478	A-E	974	.	74867268	74867269	255,215,0	2	2,101	0,218
chr11	75051761	75052000	A-E	820	.	75051846	75051847	255,215,0	2	1,69	0,170
chr11	75054389	75054810	A-E	602	.	75054527	75054528	255,215,0	2	101,244	0,177
chr11	75060875	75061139	A-E	791	.	75061044	75061045	255,215,0	2	139,63	0,201
chr11	75275486	75275594	A-E	488	.	75275539	75275540	255,215,0	2	1,1	0,107
chr11	75480773	75480940	A-E	874	.	75480797	75480798	255,215,0	2	5,122	0,45
chr11	75497543	75497797	A-E	598	.	75497672	75497673	255,215,0	2	8,3	0,251
chr11	75527713	75527974	A-E	806	.	75527720	75527721	255,215,0	2	1,247	0,14
chr11	75919893	75920246	A-E	734	.	75919995	75919996	255,215,0	2	94,242	0,111
chr11	76480789	76480971	A-E	968	.	76480904	76480905	255,215,0	2	63,13	0,169
chr11	76758609	76758839	A-E	965	.	76758615	76758616	255,215,0	2	1,217	0,13
chr11	77751153	77751354	A-E	889	.	77751182	77751183	255,215,0	2	2,143	0,58
chr11	77762280	77762565	A-E	812	.	77762351	77762352	255,215,0	2	1,142	0,143
chr11	77797839	77798046	A-E	933	.	77797942	77797943	255,215,0	2	1,1	0,206
chr11	77898869	77899120	A-E	631	.	77899015	77899016	255,215,0	2	127,85	0,166
chr11	77913844	77914005	A-E	923	.	77913926	77913927	255,215,0	2	17,12	0,149
chr11	78001305	78001608	A-E	970	.	78001427	78001428	255,215,0	2	75,133	0,170
chr11	82610096	82610395	A-E	700	.	82610238	82610239	255,215,0	2	1,14	0,285
chr11	82736513	82736555	A-E	937	.	82736533	82736534	255,215,0	2	1,1	0,41
chr11	82870871	82871247	A-E	610	.	82870883	82870884	255,215,0	2	1,351	0,25
chr11	85845984	85846086	A-E	681	.	85845985	85845986	255,215,0	2	1,99	0,3
chr11	85884942	85885680	A-E	566	.	85885303	85885304	255,215,0	2	348,362	0,376
chr11	85887618	85887919	A-E	584	.	85887679	85887680	255,215,0	2	18,195	0,106
chr11	85917048	85917219	A-E	709	.	85917117	85917118	255,215,0	2	20,51	0,120
chr11	85929463	85929753	A-E	511	.	85929607	85929608	255,215,0	2	1,1	0,289
chr11	86195168	86195425	A-E	655	.	86195350	86195351	255,215,0	2	109,1	0,256
chr11	86222200	86222363	A-E	489	.	86222314	86222315	255,215,0	2	68,1	0,162
chr11	86451588	86451883	A-E	573	.	86451812	86451813	255,215,0	2	155,1	0,294
chr11	86454484	86454767	A-E	564	.	86454606	86454607	255,215,0	2	49,87	0,196
chr11	86664236	86664677	A-E	557	.	86664306	86664307	255,215,0	2	47,346	0,95
chr11	88069705	88069944	A-E	496	.	88069772	88069773	255,215,0	2	1,104	0,135
chr11	88071526	88071793	A-E	934	.	88071706	88071707	255,215,0	2	115,20	0,247
chr11	92767972	92767992	A-E	548	.	92767982	92767983	255,215,0	2	7,6	0,14
chr11	93258917	93259186	A-E	541	.	93259081	93259082	255,215,0	2	120,60	0,209
chr11	93473124	93473502	A-E	709	.	93473492	93473493	255,215,0	2	361,1	0,377
chr11	93478005	93478043	A-E	811	.	93478028	93478029	255,215,0	2	12,2	0,36
chr11	93863761	93864262	A-E	552	.	93864072	93864073	255,215,0	2	275,153	0,348
chr11	94882788	94883137	A-E	567	.	94883022	94883023	255,215,0	2	138,18	0,331
chr11	95015596	95015950	A-E	530	.	95015772	95015773	255,215,0	2	1,1	0,353
chr11	95745158	95745721	A-E	850	.	95745454	95745455	255,215,0	2	225,194	0,369
chr11	95749380	95749532	A-E	909	.	95749412	95749413	255,215,0	2	1,88	0,64
chr11	95831850	95832175	A-E	939	.	95832092	95832093	255,215,0	2	179,18	0,307
chr11	95888692	95889856	A-E	818	.	95889447	95889448	255,215,0	2	718,370	0,794
chr11	95940732	95941197	A-E	839	.	95941090	95941091	255,215,0	2	319,67	0,398
chr11	95976157	95976737	A-E	855	.	95976477	95976478	255,215,0	2	272,211	0,369
chr11	95979923	95980241	A-E	518	.	95980124	95980125	255,215,0	2	87,1	0,317
chr11	95987343	95987574	A-E	534	.	95987536	95987537	255,215,0	2	160,3	0,228
chr11	96071900	96072294	A-E	605	.	96072195	96072196	255,215,0	2	266,69	0,325
chr11	96072423	96072630	A-E	816	.	96072556	96072557	255,215,0	2	102,42	0,165
chr11	101881929	101882102	A-E	664	.	101882030	101882031	255,215,0	2	31,1	0,172
chr11	102063193	102063552	A-E	794	.	102063372	102063373	255,215,0	2	1,1	0,358
chr11	102176886	102177264	A-E	515	.	102177168	102177169	255,215,0	2	191,3	0,375
chr11	102216514	102216961	A-E	685	.	102216814	102216815	255,215,0	2	258,103	0,344
chr11	102287769	102287951	A-E	467	.	102287918	102287919	255,215,0	2	118,1	0,181
chr11	102424670	102424982	A-E	660	.	102424874	102424875	255,215,0	2	128,30	0,282
chr11	104917614	104917898	A-E	630	.	104917724	104917725	255,215,0	2	1,64	0,220
chr11	105590287	105590591	A-E	491	.	105590438	105590439	255,215,0	2	1,1	0,303
chr11	107994003	107994366	A-E	592	.	107994209	107994210	255,215,0	2	52,1	0,362
chr11	108487361	108487672	A-E	474	.	108487556	108487557	255,215,0	2	175,94	0,217
chr11	110182497	110182806	A-E	648	.	110182739	110182740	255,215,0	2	177,1	0,308
chr11	110228106	110228348	A-E	598	.	110228288	110228289	255,215,0	2	127,4	0,238
chr11	110247824	110248020	A-E	829	.	110247959	110247960	255,215,0	2	76,1	0,195
chr11	111191582	111191686	A-E	818	.	111191633	111191634	255,215,0	2	1,2	0,102
chr11	111205448	111205684	A-E	942	.	111205565	111205566	255,215,0	2	1,1	0,235
chr11	111207412	111207534	A-E	748	.	111207477	111207478	255,215,0	2	11,1	0,121
chr11	111307551	111307700	A-E	478	.	111307640	111307641	255,215,0	2	57,27	0,122
chr11	111432775	111433100	A-E	453	.	111432907	111432908	255,215,0	2	4,64	0,261
chr11	111474571	111474729	A-E	625	.	111474655	111474656	255,215,0	2	12,1	0,157
chr11	111494428	111494823	A-E	769	.	111494507	111494508	255,215,0	2	21,257	0,138
chr11	111502071	111502099	A-E	552	.	111502084	111502085	255,215,0	2	1,1	0,27
chr11	111671312	111671442	A-E	933	.	111671376	111671377	255,215,0	2	1,1	0,129
chr11	111805995	111806483	A-E	945	.	111806195	111806196	255,215,0	2	198,285	0,203
chr11	112028082	112028533	A-E	735	.	112028264	112028265	255,215,0	2	163,249	0,202
chr11	113974382	113974561	A-E	576	.	113974471	113974472	255,215,0	2	1,1	0,178
chr11	115371607	115371849	A-E	847	.	115371777	115371778	255,215,0	2	101,1	0,241
chr11	115372753	115373113	A-E	630	.	115372888	115372889	255,215,0	2	23,112	0,248
chr11	116299046	116299325	A-E	641	.	116299185	116299186	255,215,0	2	1,1	0,278
chr11	116302675	116302773	A-E	577	.	116302723	116302724	255,215,0	2	1,1	0,97
chr11	116679644	116679851	A-E	969	.	116679747	116679748	255,215,0	2	1,1	0,206
chr11	116697562	116697929	A-E	979	.	116697662	116697663	255,215,0	2	1,166	0,201
chr11	116800933	116801381	A-E	601	.	116801051	116801052	255,215,0	2	98,309	0,139
chr11	116854812	116855129	A-E	495	.	116855075	116855076	255,215,0	2	211,1	0,316
chr11	116891127	116891381	A-E	592	.	116891253	116891254	255,215,0	2	1,1	0,253
chr11	116966583	116966796	A-E	966	.	116966647	116966648	255,215,0	2	9,93	0,120
chr11	116967104	116967680	A-E	919	.	116967589	116967590	255,215,0	2	423,28	0,548
chr11	117015877	117016035	A-E	928	.	117015995	117015996	255,215,0	2	91,12	0,146
chr11	117016262	117016599	A-E	481	.	117016430	117016431	255,215,0	2	1,1	0,336
chr11	117050933	117051273	A-E	542	.	117050996	117050997	255,215,0	2	1,214	0,126
chr11	117685393	117685836	A-E	794	.	117685711	117685712	255,215,0	2	240,46	0,397
chr11	117687155	117687391	A-E	648	.	117687273	117687274	255,215,0	2	2,1	0,235
chr11	117693971	117694128	A-E	747	.	117694107	117694108	255,215,0	2	117,1	0,156
chr11	118051304	118051408	A-E	577	.	118051360	118051361	255,215,0	2	11,1	0,103
chr11	118065939	118066307	A-E	957	.	118065951	118065952	255,215,0	2	4,347	0,21
chr11	118084691	118084836	A-E	963	.	118084764	118084765	255,215,0	2	4,1	0,144
chr11	118112268	118112532	A-E	560	.	118112410	118112411	255,215,0	2	99,78	0,186
chr11	118490651	118490849	A-E	521	.	118490708	118490709	255,215,0	2	1,83	0,115
chr11	118663483	118663780	A-E	882	.	118663690	118663691	255,215,0	2	141,22	0,275
chr11	118782911	118783378	A-E	908	.	118783220	118783221	255,215,0	2	281,129	0,338
chr11	118787661	118788054	A-E	692	.	118787860	118787861	255,215,0	2	28,21	0,372
chr11	118788249	118788453	A-E	902	.	118788293	118788294	255,215,0	2	2,116	0,88
chr11	118790377	118790846	A-E	822	.	118790623	118790624	255,215,0	2	162,137	0,332
chr11	118791529	118792348	A-E	922	.	118792151	118792152	255,215,0	2	524,97	0,722
chr11	118792756	118792981	A-E	850	.	118792849	118792850	255,215,0	2	1,38	0,187
chr11	118793665	118793922	A-E	610	.	118793749	118793750	255,215,0	2	40,127	0,130
chr11	118794621	118795305	A-E	621	.	118795012	118795013	255,215,0	2	388,288	0,396
chr11	118798862	118799415	A-E	523	.	118799046	118799047	255,215,0	2	166,349	0,204
[truncated: 8,761 more rows]
