# Supplementary material for: Genome-wide prediction of cis-regulatory regions using supervised deep learning methods
Source: BMC Bioinformatics. 2018 May 31;19:202. doi: 10.1186/s12859-018-2187-1 (PMC5984344; doi:10.1186/s12859-018-2187-1)
Supplement: Supplementary file 3 — Predictions on CAGE supported bidirectional loci. AiA: Active in the FANTOM Enhancer Atlas; IiA: Inactive in the FANTOM Enhancer Atlas; NiA: Not included in the FANTOM Enhancer Atlas; Specific: Predicted cell-specific A-Es. (ZIP 4820 kb) [file 12859_2018_2187_MOESM3_ESM.zip › additional_file3/HepG2_A-E_NiA.bed]

chr1	840061	840249	A-E	542	.	840142	840143	255,215,0	2	67,91	0,97
chr1	957000	957103	A-E	537	.	957045	957046	255,215,0	2	1,12	0,91
chr1	993498	993878	A-E	827	.	993663	993664	255,215,0	2	1,50	0,330
chr1	1004646	1004927	A-E	533	.	1004765	1004766	255,215,0	2	78,120	0,161
chr1	1015105	1015503	A-E	659	.	1015204	1015205	255,215,0	2	9,208	0,190
chr1	1100057	1100470	A-E	651	.	1100411	1100412	255,215,0	2	309,13	0,400
chr1	1283060	1283559	A-E	960	.	1283200	1283201	255,215,0	2	51,268	0,231
chr1	1294735	1294978	A-E	724	.	1294894	1294895	255,215,0	2	78,1	0,242
chr1	1368801	1368936	A-E	942	.	1368854	1368855	255,215,0	2	5,32	0,103
chr1	1765009	1765365	A-E	612	.	1765244	1765245	255,215,0	2	116,1	0,355
chr1	1809312	1809695	A-E	619	.	1809523	1809524	255,215,0	2	42,1	0,382
chr1	2162137	2162268	A-E	759	.	2162159	2162160	255,215,0	2	1,86	0,45
chr1	2165759	2166444	A-E	955	.	2166130	2166131	255,215,0	2	327,268	0,417
chr1	2478937	2479118	A-E	642	.	2479041	2479042	255,215,0	2	30,1	0,180
chr1	2480134	2480417	A-E	819	.	2480357	2480358	255,215,0	2	211,47	0,236
chr1	3238635	3238995	A-E	593	.	3238969	3238970	255,215,0	2	310,1	0,359
chr1	3373716	3374006	A-E	874	.	3373817	3373818	255,215,0	2	4,91	0,199
chr1	3540326	3540651	A-E	668	.	3540618	3540619	255,215,0	2	262,1	0,324
chr1	3816045	3816228	A-E	584	.	3816098	3816099	255,215,0	2	1,76	0,107
chr1	6062900	6063104	A-E	535	.	6062989	6062990	255,215,0	2	3,28	0,176
chr1	6320124	6320269	A-E	503	.	6320169	6320170	255,215,0	2	1,54	0,91
chr1	7668972	7669193	A-E	600	.	7669114	7669115	255,215,0	2	66,1	0,220
chr1	7763522	7763684	A-E	697	.	7763676	7763677	255,215,0	2	148,1	0,161
chr1	8076289	8076986	A-E	514	.	8076887	8076888	255,215,0	2	501,1	0,696
chr1	8080017	8080517	A-E	555	.	8080461	8080462	255,215,0	2	399,9	0,491
chr1	8137301	8137519	A-E	917	.	8137379	8137380	255,215,0	2	1,61	0,157
chr1	8138373	8138738	A-E	708	.	8138387	8138388	255,215,0	2	1,336	0,29
chr1	8156400	8156409	A-E	768	.	8156404	8156405	255,215,0	2	1,1	0,8
chr1	8261058	8261575	A-E	671	.	8261408	8261409	255,215,0	2	332,148	0,369
chr1	8721526	8721579	A-E	642	.	8721566	8721567	255,215,0	2	30,1	0,52
chr1	8761158	8761218	A-E	794	.	8761187	8761188	255,215,0	2	1,1	0,59
chr1	8772139	8772488	A-E	899	.	8772399	8772400	255,215,0	2	181,8	0,341
chr1	8875545	8875930	A-E	766	.	8875842	8875843	255,215,0	2	211,1	0,384
chr1	9223693	9223873	A-E	911	.	9223839	9223840	255,215,0	2	115,1	0,179
chr1	9239831	9240324	A-E	513	.	9240271	9240272	255,215,0	2	390,1	0,492
chr1	9302697	9302939	A-E	591	.	9302743	9302744	255,215,0	2	1,150	0,92
chr1	9352310	9352402	A-E	588	.	9352318	9352319	255,215,0	2	1,76	0,16
chr1	9488839	9489227	A-E	444	.	9489153	9489154	255,215,0	2	285,43	0,345
chr1	9601050	9601232	A-E	562	.	9601140	9601141	255,215,0	2	1,1	0,181
chr1	9969608	9969774	A-E	686	.	9969766	9969767	255,215,0	2	152,1	0,165
chr1	9971022	9971188	A-E	782	.	9971030	9971031	255,215,0	2	1,149	0,17
chr1	10447707	10448367	A-E	647	.	10448023	10448024	255,215,0	2	311,338	0,322
chr1	10571006	10571306	A-E	444	.	10571097	10571098	255,215,0	2	32,149	0,151
chr1	11335835	11336022	A-E	725	.	11335842	11335843	255,215,0	2	1,172	0,15
chr1	11919652	11919839	A-E	541	.	11919815	11919816	255,215,0	2	141,1	0,186
chr1	12094399	12094712	A-E	771	.	12094553	12094554	255,215,0	2	1,4	0,309
chr1	12441297	12441679	A-E	957	.	12441481	12441482	255,215,0	2	1,13	0,369
chr1	12589452	12589763	A-E	952	.	12589647	12589648	255,215,0	2	85,4	0,307
chr1	12674514	12674729	A-E	976	.	12674684	12674685	255,215,0	2	128,2	0,213
chr1	12678858	12679239	A-E	839	.	12679194	12679195	255,215,0	2	326,33	0,348
chr1	14078577	14078933	A-E	509	.	14078666	14078667	255,215,0	2	1,178	0,178
chr1	15683527	15683747	A-E	746	.	15683636	15683637	255,215,0	2	1,1	0,219
chr1	15945161	15945530	A-E	977	.	15945348	15945349	255,215,0	2	7,1	0,368
chr1	16121816	16121868	A-E	550	.	16121841	16121842	255,215,0	2	1,1	0,51
chr1	16126194	16126235	A-E	896	.	16126206	16126207	255,215,0	2	1,17	0,24
chr1	16126684	16127221	A-E	945	.	16126886	16126887	255,215,0	2	154,285	0,252
chr1	16158409	16158760	A-E	964	.	16158689	16158690	255,215,0	2	216,6	0,345
chr1	16175691	16176167	A-E	708	.	16176099	16176100	255,215,0	2	366,25	0,451
chr1	16694742	16694834	A-E	745	.	16694744	16694745	255,215,0	2	1,88	0,4
chr1	16699732	16699745	A-E	540	.	16699736	16699737	255,215,0	2	1,4	0,9
chr1	16840307	16840566	A-E	831	.	16840557	16840558	255,215,0	2	246,4	0,255
chr1	19281204	19281307	A-E	818	.	19281255	19281256	255,215,0	2	1,1	0,102
chr1	19333976	19334220	A-E	848	.	19334097	19334098	255,215,0	2	1,1	0,243
chr1	19337563	19337942	A-E	953	.	19337698	19337699	255,215,0	2	72,180	0,199
chr1	19756992	19757194	A-E	706	.	19757146	19757147	255,215,0	2	108,1	0,201
chr1	19796024	19796128	A-E	550	.	19796096	19796097	255,215,0	2	46,4	0,100
chr1	20307927	20308140	A-E	796	.	20308052	20308053	255,215,0	2	39,1	0,212
chr1	20988952	20988962	A-E	549	.	20988956	20988957	255,215,0	2	1,1	0,9
chr1	21023277	21023600	A-E	555	.	21023330	21023331	255,215,0	2	1,216	0,107
chr1	21111723	21112043	A-E	522	.	21111898	21111899	255,215,0	2	33,1	0,319
chr1	21651763	21652173	A-E	520	.	21651922	21651923	255,215,0	2	39,130	0,280
chr1	21661659	21661688	A-E	554	.	21661673	21661674	255,215,0	2	1,1	0,28
chr1	22262171	22262515	A-E	885	.	22262451	22262452	255,215,0	2	261,44	0,300
chr1	22262845	22263063	A-E	829	.	22262953	22262954	255,215,0	2	1,1	0,217
chr1	22380436	22380835	A-E	794	.	22380480	22380481	255,215,0	2	1,310	0,89
chr1	23494233	23494500	A-E	482	.	23494450	23494451	255,215,0	2	169,1	0,266
chr1	23703996	23704149	A-E	926	.	23704142	23704143	255,215,0	2	141,1	0,152
chr1	23881180	23881765	A-E	907	.	23881496	23881497	255,215,0	2	262,214	0,371
chr1	24071370	24071449	A-E	681	.	24071409	24071410	255,215,0	2	1,1	0,78
chr1	24278072	24278180	A-E	686	.	24278125	24278126	255,215,0	2	1,1	0,107
chr1	24345154	24345565	A-E	761	.	24345189	24345190	255,215,0	2	1,340	0,71
chr1	24828102	24828134	A-E	673	.	24828117	24828118	255,215,0	2	1,1	0,31
chr1	24878735	24879052	A-E	916	.	24878917	24878918	255,215,0	2	112,64	0,253
chr1	25051605	25051987	A-E	871	.	25051743	25051744	255,215,0	2	1,105	0,277
chr1	25075762	25076041	A-E	574	.	25075838	25075839	255,215,0	2	1,126	0,153
chr1	25174625	25174992	A-E	519	.	25174662	25174663	255,215,0	2	1,293	0,74
chr1	25237083	25237520	A-E	510	.	25237459	25237460	255,215,0	2	373,57	0,380
chr1	25237621	25238129	A-E	949	.	25237860	25237861	255,215,0	2	185,213	0,295
chr1	25240751	25240928	A-E	773	.	25240845	25240846	255,215,0	2	25,13	0,164
chr1	26193861	26194038	A-E	635	.	26193949	26193950	255,215,0	2	1,1	0,176
chr1	26201939	26202488	A-E	916	.	26202472	26202473	255,215,0	2	520,1	0,548
chr1	26826817	26827162	A-E	638	.	26826848	26826849	255,215,0	2	8,289	0,56
chr1	27049688	27050030	A-E	686	.	27049858	27049859	255,215,0	2	1,1	0,341
chr1	27242006	27242269	A-E	540	.	27242137	27242138	255,215,0	2	1,1	0,262
chr1	27323110	27323149	A-E	617	.	27323129	27323130	255,215,0	2	1,1	0,38
chr1	27328104	27328201	A-E	760	.	27328152	27328153	255,215,0	2	1,1	0,96
chr1	27328515	27328660	A-E	796	.	27328582	27328583	255,215,0	2	34,44	0,101
chr1	27853113	27853241	A-E	837	.	27853176	27853177	255,215,0	2	1,1	0,127
chr1	27853337	27853919	A-E	717	.	27853857	27853858	255,215,0	2	489,30	0,552
chr1	27868928	27869249	A-E	948	.	27868953	27868954	255,215,0	2	1,271	0,50
chr1	28184958	28185109	A-E	830	.	28185017	28185018	255,215,0	2	3,35	0,116
chr1	28470998	28471254	A-E	561	.	28471208	28471209	255,215,0	2	170,4	0,252
chr1	28587338	28587737	A-E	636	.	28587563	28587564	255,215,0	2	53,1	0,398
chr1	28595999	28596311	A-E	591	.	28596002	28596003	255,215,0	2	1,305	0,7
chr1	28975596	28975767	A-E	795	.	28975681	28975682	255,215,0	2	1,1	0,170
chr1	28995839	28995924	A-E	605	.	28995863	28995864	255,215,0	2	1,36	0,49
chr1	29081518	29081568	A-E	515	.	29081542	29081543	255,215,0	2	1,1	0,49
chr1	29211316	29211750	A-E	931	.	29211744	29211745	255,215,0	2	424,1	0,433
chr1	29564766	29564995	A-E	714	.	29564880	29564881	255,215,0	2	3,3	0,226
chr1	31213144	31213372	A-E	529	.	31213308	31213309	255,215,0	2	102,1	0,227
chr1	31567824	31567910	A-E	704	.	31567865	31567866	255,215,0	2	18,21	0,65
chr1	31628220	31628457	A-E	922	.	31628358	31628359	255,215,0	2	116,76	0,161
chr1	31915699	31916071	A-E	491	.	31915884	31915885	255,215,0	2	1,1	0,371
chr1	31918040	31918109	A-E	929	.	31918074	31918075	255,215,0	2	1,1	0,68
chr1	31944306	31944695	A-E	546	.	31944577	31944578	255,215,0	2	194,39	0,350
chr1	31974451	31975513	A-E	963	.	31974532	31974533	255,215,0	2	7,905	0,157
chr1	32397067	32397490	A-E	729	.	32397348	32397349	255,215,0	2	228,87	0,336
chr1	33225254	33225508	A-E	938	.	33225380	33225381	255,215,0	2	1,1	0,253
chr1	33428474	33429020	A-E	708	.	33428769	33428770	255,215,0	2	253,208	0,338
chr1	33446568	33446686	A-E	683	.	33446630	33446631	255,215,0	2	10,3	0,115
chr1	33807842	33808213	A-E	980	.	33808019	33808020	255,215,0	2	1,17	0,354
chr1	36713857	36714069	A-E	867	.	36713962	36713963	255,215,0	2	1,2	0,210
chr1	37943723	37943795	A-E	516	.	37943753	37943754	255,215,0	2	2,12	0,60
chr1	38018684	38018725	A-E	841	.	38018715	38018716	255,215,0	2	24,1	0,40
chr1	38469752	38469964	A-E	756	.	38469807	38469808	255,215,0	2	1,102	0,110
chr1	39573175	39573548	A-E	597	.	39573186	39573187	255,215,0	2	6,356	0,17
chr1	39593257	39593498	A-E	719	.	39593377	39593378	255,215,0	2	1,1	0,240
chr1	39625112	39625154	A-E	718	.	39625132	39625133	255,215,0	2	1,1	0,41
chr1	39649524	39649781	A-E	618	.	39649613	39649614	255,215,0	2	1,79	0,178
chr1	39658064	39658129	A-E	491	.	39658081	39658082	255,215,0	2	1,31	0,34
chr1	39679852	39680079	A-E	726	.	39679865	39679866	255,215,0	2	1,201	0,26
chr1	40040053	40040157	A-E	586	.	40040104	40040105	255,215,0	2	1,1	0,103
chr1	40691806	40692191	A-E	504	.	40691918	40691919	255,215,0	2	1,160	0,225
chr1	40846970	40847281	A-E	498	.	40846992	40846993	255,215,0	2	1,266	0,45
chr1	40855054	40855570	A-E	774	.	40855063	40855064	255,215,0	2	1,498	0,18
chr1	40855626	40855971	A-E	964	.	40855647	40855648	255,215,0	2	1,302	0,43
chr1	40930797	40930908	A-E	521	.	40930851	40930852	255,215,0	2	1,3	0,108
chr1	41125185	41125514	A-E	663	.	41125218	41125219	255,215,0	2	1,263	0,66
chr1	41704083	41704341	A-E	693	.	41704260	41704261	255,215,0	2	99,1	0,257
chr1	41837492	41837663	A-E	624	.	41837577	41837578	255,215,0	2	1,1	0,170
chr1	43415030	43415208	A-E	551	.	43415203	43415204	255,215,0	2	170,1	0,177
chr1	43421452	43421835	A-E	852	.	43421669	43421670	255,215,0	2	212,160	0,223
chr1	43446213	43446611	A-E	925	.	43446419	43446420	255,215,0	2	16,1	0,397
chr1	43474145	43474512	A-E	713	.	43474501	43474502	255,215,0	2	347,1	0,366
chr1	44495684	44496307	A-E	858	.	44495778	44495779	255,215,0	2	70,504	0,119
chr1	45142875	45143128	A-E	776	.	45143001	45143002	255,215,0	2	2,1	0,252
chr1	45187064	45187481	A-E	771	.	45187394	45187395	255,215,0	2	246,2	0,415
chr1	45187567	45187848	A-E	507	.	45187824	45187825	255,215,0	2	235,1	0,280
chr1	45196157	45196620	A-E	770	.	45196606	45196607	255,215,0	2	445,8	0,455
chr1	45196708	45197102	A-E	510	.	45197064	45197065	255,215,0	2	320,1	0,393
chr1	46150736	46150911	A-E	766	.	46150798	46150799	255,215,0	2	1,51	0,124
chr1	46799439	46799583	A-E	500	.	46799509	46799510	255,215,0	2	1,3	0,141
chr1	47658330	47658731	A-E	759	.	47658530	47658531	255,215,0	2	1,1	0,400
chr1	48331662	48331884	A-E	962	.	48331772	48331773	255,215,0	2	1,1	0,221
chr1	51443962	51444181	A-E	694	.	51444160	51444161	255,215,0	2	182,4	0,215
chr1	51444500	51444960	A-E	842	.	51444563	51444564	255,215,0	2	1,334	0,126
chr1	51703497	51703848	A-E	698	.	51703586	51703587	255,215,0	2	5,176	0,175
chr1	52830922	52831212	A-E	806	.	52831003	52831004	255,215,0	2	42,168	0,122
chr1	53168640	53169047	A-E	765	.	53168726	53168727	255,215,0	2	35,269	0,138
chr1	53482500	53482782	A-E	498	.	53482640	53482641	255,215,0	2	1,1	0,281
chr1	53663042	53663408	A-E	626	.	53663104	53663105	255,215,0	2	1,241	0,125
chr1	54842500	54842749	A-E	535	.	54842624	54842625	255,215,0	2	1,1	0,248
chr1	55044971	55045319	A-E	902	.	55045144	55045145	255,215,0	2	1,1	0,347
chr1	55594097	55594408	A-E	507	.	55594327	55594328	255,215,0	2	151,1	0,310
chr1	55677745	55677788	A-E	670	.	55677766	55677767	255,215,0	2	1,1	0,42
chr1	56797895	56798374	A-E	889	.	56798150	56798151	255,215,0	2	191,159	0,320
chr1	56902668	56903037	A-E	907	.	56902852	56902853	255,215,0	2	1,1	0,368
chr1	56942823	56943411	A-E	880	.	56943039	56943040	255,215,0	2	198,353	0,235
chr1	56972838	56973186	A-E	528	.	56972946	56972947	255,215,0	2	1,131	0,217
chr1	56998367	56998746	A-E	942	.	56998556	56998557	255,215,0	2	1,1	0,378
chr1	57029217	57029554	A-E	905	.	57029369	57029370	255,215,0	2	1,32	0,305
chr1	59340531	59340917	A-E	568	.	59340723	59340724	255,215,0	2	1,1	0,385
chr1	59761390	59761720	A-E	533	.	59761438	59761439	255,215,0	2	1,233	0,97
chr1	61586776	61586881	A-E	952	.	61586801	61586802	255,215,0	2	23,77	0,28
chr1	61608577	61608890	A-E	527	.	61608752	61608753	255,215,0	2	39,1	0,312
chr1	62208896	62209266	A-E	851	.	62209263	62209264	255,215,0	2	367,1	0,369
chr1	65399664	65400008	A-E	527	.	65399943	65399944	255,215,0	2	229,13	0,331
chr1	68149978	68150225	A-E	666	.	68149981	68149982	255,215,0	2	1,241	0,6
chr1	84719698	84719921	A-E	839	.	84719810	84719811	255,215,0	2	3,1	0,222
chr1	84970291	84970670	A-E	870	.	84970306	84970307	255,215,0	2	1,348	0,31
chr1	85740963	85741154	A-E	679	.	85741038	85741039	255,215,0	2	41,81	0,110
chr1	85763971	85764258	A-E	498	.	85764065	85764066	255,215,0	2	1,99	0,188
chr1	87239429	87239698	A-E	520	.	87239490	87239491	255,215,0	2	1,147	0,122
chr1	87795981	87796645	A-E	634	.	87796066	87796067	255,215,0	2	1,493	0,171
chr1	89457267	89457549	A-E	851	.	89457407	89457408	255,215,0	2	1,1	0,281
chr1	90367960	90368115	A-E	841	.	90368037	90368038	255,215,0	2	1,1	0,154
chr1	92291657	92291934	A-E	737	.	92291677	92291678	255,215,0	2	1,236	0,41
chr1	92907491	92907587	A-E	919	.	92907557	92907558	255,215,0	2	38,1	0,95
chr1	93416699	93417072	A-E	951	.	93416986	93416987	255,215,0	2	203,1	0,372
chr1	93425408	93425540	A-E	495	.	93425470	93425471	255,215,0	2	1,8	0,124
chr1	94060777	94061226	A-E	645	.	94061087	94061088	255,215,0	2	255,83	0,366
chr1	94080175	94080586	A-E	882	.	94080575	94080576	255,215,0	2	394,4	0,407
chr1	94371317	94371601	A-E	657	.	94371444	94371445	255,215,0	2	1,29	0,255
chr1	94509601	94509922	A-E	724	.	94509761	94509762	255,215,0	2	1,1	0,320
chr1	94534630	94534985	A-E	901	.	94534842	94534843	255,215,0	2	72,1	0,354
chr1	95028441	95028830	A-E	869	.	95028549	95028550	255,215,0	2	1,172	0,217
chr1	95267524	95267667	A-E	471	.	95267595	95267596	255,215,0	2	1,1	0,142
chr1	95387128	95387471	A-E	503	.	95387351	95387352	255,215,0	2	105,1	0,342
chr1	95388205	95388559	A-E	693	.	95388522	95388523	255,215,0	2	283,1	0,353
chr1	100113218	100113273	A-E	789	.	100113245	100113246	255,215,0	2	1,1	0,54
chr1	100221255	100221423	A-E	573	.	100221338	100221339	255,215,0	2	1,1	0,167
chr1	109642591	109642861	A-E	539	.	109642716	109642717	255,215,0	2	44,62	0,208
chr1	109642898	109643544	A-E	582	.	109643306	109643307	255,215,0	2	388,216	0,430
chr1	109914177	109914362	A-E	739	.	109914301	109914302	255,215,0	2	78,13	0,172
chr1	109915594	109915940	A-E	950	.	109915865	109915866	255,215,0	2	199,1	0,345
chr1	110131738	110132207	A-E	687	.	110131747	110131748	255,215,0	2	1,450	0,19
chr1	110438276	110438910	A-E	915	.	110438606	110438607	255,215,0	2	260,233	0,401
chr1	110528950	110529259	A-E	518	.	110528955	110528956	255,215,0	2	1,298	0,11
chr1	111733520	111733879	A-E	684	.	111733739	111733740	255,215,0	2	185,105	0,254
chr1	111992836	111993234	A-E	696	.	111992983	111992984	255,215,0	2	1,103	0,295
chr1	112280469	112280538	A-E	607	.	112280503	112280504	255,215,0	2	1,1	0,68
chr1	112939938	112939941	A-E	722	.	112939939	112939940	255,215,0	2	1,1	0,2
chr1	113948223	113948517	A-E	563	.	113948361	113948362	255,215,0	2	1,18	0,276
chr1	114050900	114051151	A-E	957	.	114051025	114051026	255,215,0	2	1,1	0,250
chr1	114474083	114474466	A-E	530	.	114474113	114474114	255,215,0	2	7,328	0,55
chr1	114488806	114489135	A-E	691	.	114488970	114488971	255,215,0	2	1,1	0,328
chr1	115000867	115001249	A-E	786	.	115000939	115000940	255,215,0	2	65,302	0,80
chr1	115010404	115010467	A-E	914	.	115010430	115010431	255,215,0	2	1,11	0,52
chr1	115298602	115298842	A-E	775	.	115298746	115298747	255,215,0	2	55,6	0,234
chr1	116652137	116652418	A-E	721	.	116652277	116652278	255,215,0	2	1,1	0,280
chr1	116920142	116920291	A-E	785	.	116920214	116920215	255,215,0	2	1,4	0,145
chr1	118277814	118277871	A-E	557	.	118277841	118277842	255,215,0	2	1,2	0,55
chr1	119457484	119457627	A-E	499	.	119457555	119457556	255,215,0	2	1,1	0,142
chr1	120188428	120188927	A-E	574	.	120188666	120188667	255,215,0	2	177,199	0,300
chr1	145139235	145139466	A-E	566	.	145139390	145139391	255,215,0	2	155,74	0,157
chr1	145396760	145397198	A-E	641	.	145397043	145397044	255,215,0	2	211,81	0,357
chr1	146556145	146556634	A-E	604	.	146556510	146556511	255,215,0	2	334,92	0,397
chr1	147072793	147072971	A-E	639	.	147072881	147072882	255,215,0	2	1,1	0,177
chr1	147735779	147736093	A-E	687	.	147735832	147735833	255,215,0	2	1,208	0,106
chr1	147737312	147737432	A-E	660	.	147737363	147737364	255,215,0	2	1,18	0,102
chr1	147994566	147994835	A-E	496	.	147994616	147994617	255,215,0	2	1,169	0,100
chr1	149223485	149223931	A-E	881	.	149223915	149223916	255,215,0	2	417,2	0,444
chr1	149815237	149815620	A-E	606	.	149815346	149815347	255,215,0	2	1,164	0,219
chr1	149820361	149820952	A-E	483	.	149820608	149820609	255,215,0	2	166,261	0,330
chr1	149821015	149821647	A-E	642	.	149821348	149821349	255,215,0	2	298,262	0,370
chr1	149860379	149860754	A-E	613	.	149860456	149860457	255,215,0	2	1,221	0,154
chr1	149910900	149911219	A-E	959	.	149911178	149911179	255,215,0	2	239,1	0,318
chr1	150252822	150252947	A-E	923	.	150252884	150252885	255,215,0	2	1,1	0,124
chr1	150337933	150337954	A-E	602	.	150337943	150337944	255,215,0	2	1,1	0,20
chr1	150383126	150383519	A-E	929	.	150383322	150383323	255,215,0	2	1,1	0,392
chr1	150504793	150504993	A-E	732	.	150504805	150504806	255,215,0	2	1,176	0,24
chr1	150535145	150535582	A-E	957	.	150535511	150535512	255,215,0	2	358,62	0,375
chr1	150535666	150536874	A-E	707	.	150536852	150536853	255,215,0	2	1167,1	0,1207
chr1	150539630	150541082	A-E	694	.	150540776	150540777	255,215,0	2	1124,283	0,1169
chr1	150847217	150847607	A-E	752	.	150847430	150847431	255,215,0	2	147,109	0,281
chr1	150951633	150951719	A-E	657	.	150951653	150951654	255,215,0	2	1,46	0,40
chr1	151255796	151255919	A-E	804	.	151255862	151255863	255,215,0	2	37,26	0,97
chr1	151962673	151962839	A-E	583	.	151962755	151962756	255,215,0	2	1,1	0,165
chr1	153505144	153505346	A-E	936	.	153505244	153505245	255,215,0	2	1,1	0,201
chr1	153545204	153545219	A-E	546	.	153545211	153545212	255,215,0	2	2,1	0,14
chr1	153584192	153584444	A-E	512	.	153584262	153584263	255,215,0	2	1,111	0,141
chr1	153584539	153584862	A-E	590	.	153584749	153584750	255,215,0	2	205,106	0,217
chr1	153755915	153756341	A-E	692	.	153756292	153756293	255,215,0	2	344,15	0,411
chr1	153893953	153894174	A-E	616	.	153894096	153894097	255,215,0	2	68,1	0,220
chr1	153929776	153930098	A-E	592	.	153929953	153929954	255,215,0	2	35,1	0,321
chr1	154151566	154151965	A-E	932	.	154151765	154151766	255,215,0	2	1,1	0,398
chr1	154380711	154381076	A-E	523	.	154380877	154380878	255,215,0	2	136,168	0,197
chr1	154529043	154529152	A-E	542	.	154529117	154529118	255,215,0	2	42,1	0,108
chr1	154944844	154945021	A-E	917	.	154944953	154944954	255,215,0	2	101,58	0,119
chr1	154976032	154976682	A-E	916	.	154976155	154976156	255,215,0	2	61,463	0,187
chr1	155177075	155177131	A-E	486	.	155177102	155177103	255,215,0	2	1,1	0,55
chr1	155256463	155256490	A-E	981	.	155256475	155256476	255,215,0	2	1,3	0,24
chr1	155949677	155950033	A-E	488	.	155949992	155949993	255,215,0	2	276,1	0,355
chr1	155951073	155951535	A-E	652	.	155951176	155951177	255,215,0	2	56,310	0,152
chr1	156088196	156088818	A-E	926	.	156088293	156088294	255,215,0	2	13,439	0,183
chr1	156094487	156094888	A-E	531	.	156094549	156094550	255,215,0	2	1,277	0,124
chr1	156441325	156441352	A-E	810	.	156441338	156441339	255,215,0	2	1,1	0,26
chr1	156716044	156716402	A-E	917	.	156716252	156716253	255,215,0	2	61,1	0,357
chr1	156718145	156718311	A-E	946	.	156718259	156718260	255,215,0	2	64,1	0,165
chr1	156738559	156738937	A-E	669	.	156738580	156738581	255,215,0	2	1,335	0,43
chr1	158119500	158119689	A-E	663	.	158119552	158119553	255,215,0	2	52,136	0,53
chr1	161186258	161186502	A-E	631	.	161186472	161186473	255,215,0	2	202,17	0,227
chr1	161391658	161392048	A-E	734	.	161391797	161391798	255,215,0	2	1,111	0,279
chr1	161509910	161510226	A-E	880	.	161510123	161510124	255,215,0	2	114,2	0,314
chr1	162129298	162129612	A-E	500	.	162129454	162129455	255,215,0	2	1,1	0,313
chr1	164581088	164581415	A-E	860	.	164581303	164581304	255,215,0	2	105,1	0,326
chr1	165854950	165855165	A-E	562	.	165855027	165855028	255,215,0	2	1,61	0,154
chr1	167035961	167036358	A-E	493	.	167035974	167035975	255,215,0	2	11,380	0,17
chr1	167191021	167191933	A-E	691	.	167191617	167191618	255,215,0	2	544,262	0,650
chr1	167192959	167193266	A-E	526	.	167193067	167193068	255,215,0	2	1,91	0,216
chr1	167266550	167266873	A-E	974	.	167266711	167266712	255,215,0	2	1,1	0,322
chr1	168196557	168196684	A-E	592	.	168196567	168196568	255,215,0	2	1,107	0,20
chr1	168324121	168324201	A-E	604	.	168324160	168324161	255,215,0	2	1,1	0,79
chr1	168466866	168467072	A-E	977	.	168466969	168466970	255,215,0	2	3,1	0,205
chr1	168803610	168803867	A-E	935	.	168803738	168803739	255,215,0	2	1,1	0,256
chr1	169078346	169078451	A-E	786	.	169078398	169078399	255,215,0	2	1,1	0,104
chr1	169083190	169083582	A-E	603	.	169083385	169083386	255,215,0	2	1,1	0,391
chr1	169452846	169453010	A-E	689	.	169452997	169452998	255,215,0	2	149,10	0,154
chr1	169453300	169453554	A-E	493	.	169453430	169453431	255,215,0	2	8,1	0,253
chr1	171111213	171111493	A-E	590	.	171111352	171111353	255,215,0	2	1,1	0,279
chr1	171457847	171458211	A-E	493	.	171457860	171457861	255,215,0	2	1,338	0,26
chr1	173179572	173179609	A-E	821	.	173179588	173179589	255,215,0	2	1,4	0,33
chr1	173458528	173458763	A-E	455	.	173458655	173458656	255,215,0	2	25,4	0,231
chr1	175809381	175809640	A-E	926	.	175809508	175809509	255,215,0	2	1,4	0,255
chr1	178095904	178096296	A-E	491	.	178095943	178095944	255,215,0	2	1,313	0,79
chr1	180982291	180982565	A-E	845	.	180982427	180982428	255,215,0	2	1,1	0,273
chr1	181013694	181014003	A-E	968	.	181013762	181013763	255,215,0	2	37,209	0,100
chr1	181102636	181102899	A-E	690	.	181102767	181102768	255,215,0	2	1,1	0,262
chr1	182991493	182991892	A-E	634	.	182991567	182991568	255,215,0	2	70,319	0,80
chr1	183001755	183002070	A-E	520	.	183001798	183001799	255,215,0	2	1,229	0,86
chr1	183040579	183040640	A-E	489	.	183040609	183040610	255,215,0	2	4,3	0,58
chr1	183811405	183811482	A-E	511	.	183811442	183811443	255,215,0	2	1,2	0,75
chr1	184944268	184944881	A-E	865	.	184944517	184944518	255,215,0	2	229,343	0,270
chr1	185283485	185283858	A-E	506	.	185283843	185283844	255,215,0	2	346,1	0,372
chr1	185284624	185285027	A-E	879	.	185285004	185285005	255,215,0	2	360,1	0,402
chr1	192977440	192977778	A-E	493	.	192977608	192977609	255,215,0	2	1,1	0,337
chr1	197114565	197114914	A-E	502	.	197114739	197114740	255,215,0	2	1,1	0,348
chr1	198638155	198638627	A-E	452	.	198638235	198638236	255,215,0	2	55,366	0,106
chr1	200306357	200306483	A-E	579	.	200306419	200306420	255,215,0	2	1,1	0,125
chr1	200639691	200639895	A-E	594	.	200639792	200639793	255,215,0	2	1,1	0,203
chr1	201366619	201366946	A-E	712	.	201366781	201366782	255,215,0	2	1,2	0,325
chr1	201366962	201367119	A-E	930	.	201367100	201367101	255,215,0	2	121,1	0,156
chr1	201449846	201450129	A-E	664	.	201449932	201449933	255,215,0	2	1,111	0,172
chr1	201469668	201470038	A-E	534	.	201469852	201469853	255,215,0	2	1,1	0,369
chr1	201471477	201471698	A-E	508	.	201471587	201471588	255,215,0	2	1,1	0,220
chr1	202055852	202056123	A-E	509	.	202055987	202055988	255,215,0	2	1,1	0,270
chr1	203296046	203296157	A-E	548	.	203296101	203296102	255,215,0	2	1,1	0,110
chr1	204257409	204257720	A-E	622	.	204257622	204257623	255,215,0	2	124,8	0,303
chr1	204386150	204386414	A-E	774	.	204386374	204386375	255,215,0	2	208,22	0,242
chr1	204490354	204490874	A-E	488	.	204490548	204490549	255,215,0	2	168,298	0,222
chr1	205090261	205090406	A-E	931	.	205090394	205090395	255,215,0	2	123,1	0,144
chr1	205263599	205264019	A-E	958	.	205263854	205263855	255,215,0	2	183,91	0,329
chr1	205419708	205419905	A-E	948	.	205419776	205419777	255,215,0	2	1,61	0,136
chr1	205474556	205474866	A-E	682	.	205474574	205474575	255,215,0	2	9,281	0,29
chr1	205474973	205475042	A-E	508	.	205475007	205475008	255,215,0	2	1,1	0,68
chr1	205481260	205481453	A-E	937	.	205481266	205481267	255,215,0	2	1,181	0,12
chr1	205599222	205599660	A-E	545	.	205599574	205599575	255,215,0	2	331,64	0,374
chr1	205637459	205637745	A-E	542	.	205637632	205637633	255,215,0	2	130,69	0,217
chr1	205718168	205718348	A-E	491	.	205718258	205718259	255,215,0	2	59,57	0,123
chr1	206861410	206861458	A-E	573	.	206861433	206861434	255,215,0	2	4,5	0,43
chr1	206873175	206873505	A-E	523	.	206873190	206873191	255,215,0	2	1,299	0,31
chr1	206939743	206940044	A-E	516	.	206939954	206939955	255,215,0	2	165,43	0,258
chr1	207998055	207998202	A-E	704	.	207998128	207998129	255,215,0	2	1,1	0,146
chr1	208000145	208000344	A-E	802	.	208000292	208000293	255,215,0	2	97,1	0,198
chr1	208292496	208292515	A-E	651	.	208292505	208292506	255,215,0	2	1,1	0,18
chr1	208345342	208345747	A-E	973	.	208345375	208345376	255,215,0	2	10,348	0,57
chr1	208376518	208376879	A-E	824	.	208376688	208376689	255,215,0	2	1,21	0,340
chr1	208412895	208413106	A-E	652	.	208413000	208413001	255,215,0	2	1,1	0,210
chr1	211779662	211780026	A-E	608	.	211779944	211779945	255,215,0	2	249,47	0,317
chr1	211786767	211786827	A-E	597	.	211786796	211786797	255,215,0	2	1,1	0,59
chr1	211978273	211978581	A-E	590	.	211978559	211978560	255,215,0	2	266,1	0,307
chr1	212101620	212101942	A-E	505	.	212101744	212101745	255,215,0	2	1,74	0,248
chr1	212483274	212483649	A-E	721	.	212483459	212483460	255,215,0	2	1,4	0,371
chr1	212894895	212895141	A-E	912	.	212895054	212895055	255,215,0	2	74,1	0,245
chr1	214150404	214150498	A-E	635	.	214150450	214150451	255,215,0	2	1,1	0,93
chr1	214163213	214163421	A-E	835	.	214163318	214163319	255,215,0	2	4,1	0,207
chr1	214163432	214163790	A-E	809	.	214163676	214163677	255,215,0	2	133,1	0,357
chr1	214163965	214164241	A-E	793	.	214164007	214164008	255,215,0	2	1,192	0,84
chr1	214620076	214620672	A-E	460	.	214620309	214620310	255,215,0	2	150,278	0,318
chr1	215743425	215743588	A-E	680	.	215743506	215743507	255,215,0	2	1,1	0,162
chr1	218459429	218459823	A-E	527	.	218459431	218459432	255,215,0	2	1,389	0,5
chr1	221916785	221917321	A-E	487	.	221917267	221917268	255,215,0	2	458,28	0,508
chr1	222242290	222242550	A-E	574	.	222242419	222242420	255,215,0	2	1,1	0,259
chr1	223254562	223254777	A-E	708	.	223254748	223254749	255,215,0	2	159,1	0,214
chr1	223895493	223895874	A-E	869	.	223895798	223895799	255,215,0	2	234,3	0,378
chr1	223907319	223907681	A-E	630	.	223907500	223907501	255,215,0	2	3,1	0,361
chr1	223953138	223953288	A-E	870	.	223953195	223953196	255,215,0	2	1,35	0,115
chr1	224180261	224180514	A-E	537	.	224180349	224180350	255,215,0	2	49,124	0,129
chr1	224393253	224393413	A-E	735	.	224393314	224393315	255,215,0	2	1,37	0,123
chr1	224619988	224620298	A-E	704	.	224620243	224620244	255,215,0	2	202,1	0,309
chr1	226067495	226067745	A-E	516	.	226067630	226067631	255,215,0	2	87,65	0,185
chr1	226068052	226068247	A-E	833	.	226068150	226068151	255,215,0	2	52,49	0,146
chr1	226216724	226216990	A-E	882	.	226216879	226216880	255,215,0	2	99,54	0,212
chr1	226310252	226310595	A-E	593	.	226310593	226310594	255,215,0	2	342,1	0,342
chr1	226372653	226373566	A-E	680	.	226373328	226373329	255,215,0	2	668,229	0,684
chr1	227503653	227503962	A-E	853	.	227503923	227503924	255,215,0	2	233,1	0,308
chr1	227730355	227730740	A-E	686	.	227730544	227730545	255,215,0	2	39,44	0,341
chr1	228271438	228271734	A-E	917	.	228271714	228271715	255,215,0	2	258,1	0,295
chr1	228272073	228272409	A-E	971	.	228272247	228272248	255,215,0	2	169,155	0,181
chr1	228273208	228273318	A-E	912	.	228273278	228273279	255,215,0	2	34,2	0,108
chr1	228782602	228782868	A-E	743	.	228782774	228782775	255,215,0	2	151,71	0,195
chr1	229413343	229413454	A-E	862	.	229413398	229413399	255,215,0	2	1,1	0,110
chr1	229473732	229474083	A-E	517	.	229474081	229474082	255,215,0	2	349,1	0,350
chr1	230203814	230204638	A-E	729	.	230204320	230204321	255,215,0	2	471,282	0,542
chr1	230259634	230259837	A-E	646	.	230259668	230259669	255,215,0	2	1,134	0,69
chr1	230844254	230844609	A-E	985	.	230844330	230844331	255,215,0	2	1,202	0,153
chr1	230889501	230889710	A-E	722	.	230889602	230889603	255,215,0	2	91,97	0,112
chr1	231739647	231739689	A-E	607	.	231739667	231739668	255,215,0	2	1,1	0,41
chr1	234735284	234736216	A-E	898	.	234735683	234735684	255,215,0	2	375,507	0,425
chr1	234747710	234748018	A-E	966	.	234747832	234747833	255,215,0	2	74,137	0,171
chr1	234749021	234749143	A-E	876	.	234749022	234749023	255,215,0	2	1,119	0,3
chr1	234756792	234757174	A-E	890	.	234757017	234757018	255,215,0	2	70,1	0,381
chr1	234852227	234852379	A-E	943	.	234852264	234852265	255,215,0	2	22,98	0,54
chr1	234857482	234857708	A-E	904	.	234857577	234857578	255,215,0	2	28,62	0,164
chr1	234858306	234858323	A-E	862	.	234858315	234858316	255,215,0	2	3,1	0,16
chr1	235011316	235011428	A-E	983	.	235011381	235011382	255,215,0	2	21,1	0,111
chr1	235011660	235011910	A-E	958	.	235011847	235011848	255,215,0	2	126,1	0,249
chr1	235061804	235062063	A-E	640	.	235061885	235061886	255,215,0	2	1,96	0,163
chr1	235123254	235123645	A-E	854	.	235123511	235123512	255,215,0	2	129,4	0,387
chr1	235147478	235148138	A-E	413	.	235147819	235147820	255,215,0	2	286,262	0,398
chr1	235242792	235242999	A-E	804	.	235242933	235242934	255,215,0	2	78,1	0,206
chr1	235467852	235468193	A-E	526	.	235468080	235468081	255,215,0	2	118,1	0,340
chr1	236105368	236105579	A-E	570	.	236105473	236105474	255,215,0	2	1,1	0,210
chr1	236322986	236323030	A-E	766	.	236323005	236323006	255,215,0	2	1,5	0,39
chr1	236666572	236666591	A-E	976	.	236666581	236666582	255,215,0	2	1,1	0,18
chr1	237007258	237007578	A-E	627	.	237007349	237007350	255,215,0	2	2,139	0,181
chr1	237007861	237008154	A-E	910	.	237008007	237008008	255,215,0	2	1,1	0,292
chr1	245000795	245001057	A-E	651	.	245000960	245000961	255,215,0	2	70,1	0,261
chr1	246020236	246020536	A-E	592	.	246020404	246020405	255,215,0	2	39,1	0,299
chr1	246733045	246733207	A-E	535	.	246733100	246733101	255,215,0	2	18,68	0,94
chr1	246746121	246746246	A-E	921	.	246746197	246746198	255,215,0	2	54,25	0,100
chr1	246746796	246747287	A-E	951	.	246747026	246747027	255,215,0	2	183,212	0,279
chr1	247092708	247093059	A-E	482	.	247093056	247093057	255,215,0	2	348,1	0,350
chr10	587865	587973	A-E	514	.	587948	587949	255,215,0	2	60,1	0,107
chr10	679394	679727	A-E	666	.	679560	679561	255,215,0	2	1,1	0,332
chr10	975785	976368	A-E	644	.	976034	976035	255,215,0	2	246,329	0,254
chr10	3116387	3116756	A-E	584	.	3116571	3116572	255,215,0	2	1,1	0,368
chr10	3817583	3817734	A-E	645	.	3817656	3817657	255,215,0	2	24,27	0,124
chr10	3826027	3826670	A-E	843	.	3826391	3826392	255,215,0	2	355,268	0,375
chr10	3847352	3847708	A-E	516	.	3847560	3847561	255,215,0	2	152,91	0,265
chr10	3894416	3895012	A-E	820	.	3894735	3894736	255,215,0	2	318,274	0,322
chr10	3915881	3916422	A-E	534	.	3916097	3916098	255,215,0	2	154,262	0,279
chr10	4170248	4170427	A-E	770	.	4170324	4170325	255,215,0	2	4,30	0,149
chr10	4981970	4982075	A-E	838	.	4981976	4981977	255,215,0	2	1,93	0,12
chr10	5113568	5113720	A-E	911	.	5113630	5113631	255,215,0	2	4,31	0,121
chr10	5122151	5122307	A-E	830	.	5122225	5122226	255,215,0	2	1,7	0,149
chr10	5190608	5190854	A-E	770	.	5190730	5190731	255,215,0	2	1,1	0,245
chr10	6316063	6316267	A-E	731	.	6316155	6316156	255,215,0	2	13,32	0,172
chr10	7583796	7584039	A-E	916	.	7583867	7583868	255,215,0	2	1,101	0,142
chr10	7828382	7828623	A-E	505	.	7828454	7828455	255,215,0	2	1,96	0,145
chr10	8223566	8223731	A-E	652	.	8223659	8223660	255,215,0	2	50,28	0,137
chr10	11758013	11758191	A-E	937	.	11758109	11758110	255,215,0	2	17,1	0,177
chr10	11940231	11940446	A-E	654	.	11940381	11940382	255,215,0	2	87,1	0,214
chr10	12281070	12281178	A-E	756	.	12281075	12281076	255,215,0	2	1,98	0,10
chr10	12647600	12648000	A-E	955	.	12647785	12647786	255,215,0	2	1,30	0,370
chr10	12762455	12762628	A-E	850	.	12762542	12762543	255,215,0	2	3,1	0,172
chr10	14226883	14227475	A-E	599	.	14227183	14227184	255,215,0	2	245,236	0,356
chr10	14620545	14620767	A-E	876	.	14620700	14620701	255,215,0	2	90,1	0,221
chr10	14634808	14635088	A-E	515	.	14634947	14634948	255,215,0	2	1,1	0,279
chr10	14645173	14645673	A-E	874	.	14645667	14645668	255,215,0	2	490,1	0,499
chr10	15411341	15411434	A-E	501	.	15411387	15411388	255,215,0	2	1,1	0,92
chr10	17688038	17688270	A-E	785	.	17688135	17688136	255,215,0	2	1,37	0,195
chr10	17715914	17716040	A-E	531	.	17715976	17715977	255,215,0	2	1,1	0,125
chr10	21386477	21386751	A-E	681	.	21386611	21386612	255,215,0	2	1,5	0,269
chr10	21795346	21795467	A-E	659	.	21795406	21795407	255,215,0	2	1,1	0,120
chr10	21816034	21816370	A-E	634	.	21816330	21816331	255,215,0	2	284,27	0,309
chr10	22535914	22536341	A-E	825	.	22536049	22536050	255,215,0	2	61,216	0,211
chr10	22726811	22727194	A-E	906	.	22727115	22727116	255,215,0	2	229,2	0,381
chr10	22955293	22955683	A-E	914	.	22955611	22955612	255,215,0	2	308,61	0,329
chr10	22971299	22971654	A-E	908	.	22971533	22971534	255,215,0	2	163,48	0,307
chr10	22972137	22972536	A-E	977	.	22972405	22972406	255,215,0	2	139,1	0,398
chr10	22989065	22989097	A-E	491	.	22989084	22989085	255,215,0	2	8,1	0,31
chr10	23001759	23002161	A-E	523	.	23002152	23002153	255,215,0	2	387,1	0,401
chr10	26772548	26772825	A-E	877	.	26772685	26772686	255,215,0	2	1,2	0,275
chr10	27027283	27027541	A-E	577	.	27027356	27027357	255,215,0	2	21,132	0,126
chr10	27441760	27441941	A-E	755	.	27441924	27441925	255,215,0	2	150,1	0,180
chr10	29008942	29008995	A-E	608	.	29008968	29008969	255,215,0	2	1,1	0,52
chr10	29228333	29228416	A-E	832	.	29228371	29228372	255,215,0	2	1,6	0,77
chr10	29607608	29607900	A-E	818	.	29607654	29607655	255,215,0	2	1,200	0,92
chr10	29725041	29725273	A-E	665	.	29725058	29725059	255,215,0	2	1,197	0,35
chr10	29824218	29824530	A-E	704	.	29824439	29824440	255,215,0	2	133,1	0,311
chr10	29947803	29948305	A-E	800	.	29948002	29948003	255,215,0	2	120,223	0,279
chr10	29948331	29948643	A-E	467	.	29948336	29948337	255,215,0	2	1,302	0,10
chr10	30023406	30023889	A-E	786	.	30023649	30023650	255,215,0	2	101,97	0,386
chr10	30823622	30823760	A-E	727	.	30823690	30823691	255,215,0	2	1,1	0,137
chr10	32215994	32216384	A-E	615	.	32216154	32216155	255,215,0	2	132,200	0,190
chr10	32639699	32640002	A-E	575	.	32639939	32639940	255,215,0	2	180,1	0,302
chr10	33227518	33227733	A-E	970	.	33227690	33227691	255,215,0	2	131,1	0,214
chr10	33233416	33233592	A-E	642	.	33233490	33233491	255,215,0	2	1,27	0,149
chr10	33239987	33240188	A-E	534	.	33240168	33240169	255,215,0	2	164,1	0,200
chr10	33245417	33245789	A-E	645	.	33245670	33245671	255,215,0	2	140,5	0,367
chr10	34307238	34307364	A-E	473	.	34307296	34307297	255,215,0	2	1,10	0,116
chr10	34520191	34520579	A-E	511	.	34520555	34520556	255,215,0	2	342,1	0,387
chr10	34543561	34543978	A-E	833	.	34543731	34543732	255,215,0	2	119,195	0,222
chr10	34694889	34695241	A-E	479	.	34695123	34695124	255,215,0	2	119,1	0,351
chr10	34817271	34817427	A-E	579	.	34817425	34817426	255,215,0	2	155,1	0,155
chr10	35417102	35417427	A-E	513	.	35417117	35417118	255,215,0	2	2,295	0,30
chr10	35684719	35684939	A-E	511	.	35684828	35684829	255,215,0	2	1,1	0,219
chr10	35710568	35710954	A-E	502	.	35710591	35710592	255,215,0	2	1,340	0,46
chr10	35740464	35740561	A-E	503	.	35740491	35740492	255,215,0	2	1,43	0,54
chr10	42364777	42365073	A-E	521	.	42364919	42364920	255,215,0	2	1,11	0,285
chr10	42384217	42384542	A-E	632	.	42384502	42384503	255,215,0	2	249,2	0,323
chr10	42399565	42400049	A-E	472	.	42399791	42399792	255,215,0	2	160,191	0,293
chr10	42400423	42400643	A-E	563	.	42400526	42400527	255,215,0	2	1,13	0,207
chr10	42817169	42817551	A-E	558	.	42817528	42817529	255,215,0	2	339,1	0,381
chr10	43891120	43891322	A-E	632	.	43891210	43891211	255,215,0	2	79,100	0,102
chr10	43895156	43895494	A-E	856	.	43895404	43895405	255,215,0	2	161,1	0,337
chr10	44363109	44363361	A-E	494	.	44363124	44363125	255,215,0	2	1,221	0,31
chr10	45458620	45459179	A-E	634	.	45458907	45458908	255,215,0	2	260,243	0,316
chr10	47057751	47058301	A-E	769	.	47057800	47057801	255,215,0	2	1,451	0,99
chr10	52167205	52167434	A-E	491	.	52167401	52167402	255,215,0	2	166,1	0,228
chr10	52262060	52262182	A-E	539	.	52262142	52262143	255,215,0	2	44,1	0,121
chr10	52271779	52272070	A-E	606	.	52271924	52271925	255,215,0	2	1,1	0,290
chr10	54512756	54513128	A-E	631	.	54512976	54512977	255,215,0	2	71,1	0,371
chr10	54539957	54540289	A-E	642	.	54540145	54540146	255,215,0	2	46,1	0,331
chr10	54785191	54785380	A-E	525	.	54785282	54785283	255,215,0	2	1,7	0,182
chr10	60274080	60274332	A-E	510	.	60274112	60274113	255,215,0	2	1,188	0,64
chr10	60796573	60796761	A-E	823	.	60796670	60796671	255,215,0	2	8,1	0,187
chr10	60933278	60933407	A-E	753	.	60933314	60933315	255,215,0	2	1,56	0,73
chr10	60935384	60935742	A-E	741	.	60935424	60935425	255,215,0	2	1,278	0,80
chr10	61664143	61664354	A-E	592	.	61664248	61664249	255,215,0	2	1,1	0,210
chr10	63156989	63157303	A-E	481	.	63157099	63157100	255,215,0	2	91,184	0,130
chr10	63157430	63157751	A-E	511	.	63157485	63157486	255,215,0	2	42,252	0,69
chr10	63663977	63664360	A-E	646	.	63664280	63664281	255,215,0	2	226,1	0,382
chr10	63664488	63664743	A-E	888	.	63664649	63664650	255,215,0	2	115,47	0,208
chr10	63724155	63724169	A-E	807	.	63724161	63724162	255,215,0	2	1,1	0,13
chr10	63765447	63765703	A-E	592	.	63765574	63765575	255,215,0	2	1,1	0,255
chr10	64374580	64374979	A-E	513	.	64374690	64374691	255,215,0	2	105,282	0,117
chr10	65026237	65026642	A-E	461	.	65026596	65026597	255,215,0	2	334,20	0,385
chr10	65274637	65275000	A-E	551	.	65274912	65274913	255,215,0	2	189,1	0,362
chr10	65389035	65389639	A-E	558	.	65389214	65389215	255,215,0	2	164,408	0,196
chr10	69609160	69609390	A-E	728	.	69609210	69609211	255,215,0	2	24,153	0,77
chr10	70078946	70079155	A-E	690	.	70079050	70079051	255,215,0	2	1,1	0,208
chr10	70817174	70817630	A-E	628	.	70817238	70817239	255,215,0	2	54,380	0,76
chr10	70846057	70846170	A-E	668	.	70846083	70846084	255,215,0	2	1,61	0,52
chr10	71181717	71181917	A-E	525	.	71181804	71181805	255,215,0	2	1,25	0,175
chr10	73527255	73527625	A-E	568	.	73527402	73527403	255,215,0	2	1,75	0,295
chr10	73596416	73596690	A-E	552	.	73596552	73596553	255,215,0	2	1,1	0,273
chr10	73608035	73608361	A-E	728	.	73608197	73608198	255,215,0	2	1,1	0,325
chr10	73608383	73608926	A-E	977	.	73608872	73608873	255,215,0	2	476,39	0,504
chr10	73631235	73631324	A-E	680	.	73631253	73631254	255,215,0	2	1,53	0,36
chr10	73648286	73649131	A-E	571	.	73648792	73648793	255,215,0	2	501,333	0,512
chr10	73724652	73724948	A-E	530	.	73724655	73724656	255,215,0	2	1,290	0,6
chr10	73724975	73725342	A-E	702	.	73725061	73725062	255,215,0	2	86,279	0,88
chr10	73735710	73735972	A-E	493	.	73735865	73735866	255,215,0	2	50,1	0,261
chr10	74008485	74008869	A-E	916	.	74008773	74008774	255,215,0	2	254,61	0,323
chr10	74032298	74032824	A-E	841	.	74032473	74032474	255,215,0	2	147,321	0,205
chr10	74036556	74036733	A-E	922	.	74036717	74036718	255,215,0	2	148,1	0,176
chr10	74038228	74038478	A-E	645	.	74038344	74038345	255,215,0	2	1,18	0,232
chr10	74079061	74079324	A-E	921	.	74079213	74079214	255,215,0	2	103,60	0,203
chr10	74090770	74091153	A-E	664	.	74090818	74090819	255,215,0	2	1,286	0,97
chr10	74877758	74878048	A-E	847	.	74877900	74877901	255,215,0	2	1,6	0,284
chr10	75172714	75173185	A-E	523	.	75172804	75172805	255,215,0	2	63,352	0,119
chr10	75253773	75253975	A-E	525	.	75253904	75253905	255,215,0	2	62,1	0,201
chr10	75386302	75386455	A-E	489	.	75386382	75386383	255,215,0	2	10,1	0,152
chr10	75502827	75502927	A-E	666	.	75502898	75502899	255,215,0	2	45,1	0,99
chr10	75600037	75600408	A-E	892	.	75600295	75600296	255,215,0	2	161,14	0,357
chr10	75631863	75632144	A-E	664	.	75632067	75632068	255,215,0	2	158,29	0,252
chr10	76985148	76985510	A-E	496	.	76985328	76985329	255,215,0	2	1,1	0,361
chr10	77054613	77055053	A-E	473	.	77054848	77054849	255,215,0	2	185,154	0,286
chr10	77189888	77190112	A-E	953	.	77189952	77189953	255,215,0	2	1,95	0,129
chr10	77365986	77366315	A-E	743	.	77366195	77366196	255,215,0	2	168,78	0,251
chr10	79131594	79131856	A-E	490	.	79131765	79131766	255,215,0	2	82,1	0,261
chr10	79685177	79685457	A-E	829	.	79685287	79685288	255,215,0	2	1,59	0,221
chr10	80062742	80062994	A-E	519	.	80062891	80062892	255,215,0	2	143,95	0,157
chr10	80737265	80737393	A-E	677	.	80737379	80737380	255,215,0	2	102,1	0,127
chr10	80831889	80831993	A-E	956	.	80831976	80831977	255,215,0	2	73,1	0,103
chr10	80839632	80840033	A-E	793	.	80839795	80839796	255,215,0	2	1,75	0,326
chr10	80843292	80843560	A-E	602	.	80843311	80843312	255,215,0	2	1,229	0,39
chr10	80853619	80853955	A-E	929	.	80853668	80853669	255,215,0	2	1,237	0,99
chr10	80944003	80944349	A-E	901	.	80944212	80944213	255,215,0	2	74,1	0,345
chr10	80945349	80945482	A-E	789	.	80945402	80945403	255,215,0	2	2,27	0,106
chr10	81870149	81870293	A-E	633	.	81870232	81870233	255,215,0	2	25,1	0,143
chr10	81947273	81947482	A-E	524	.	81947376	81947377	255,215,0	2	1,2	0,207
chr10	82169426	82169714	A-E	528	.	82169569	82169570	255,215,0	2	1,1	0,287
chr10	82224461	82224733	A-E	881	.	82224565	82224566	255,215,0	2	1,63	0,209
chr10	82225766	82225934	A-E	646	.	82225814	82225815	255,215,0	2	1,72	0,96
chr10	82261189	82261615	A-E	621	.	82261384	82261385	255,215,0	2	1,35	0,391
chr10	82266042	82266425	A-E	873	.	82266157	82266158	255,215,0	2	1,153	0,230
chr10	88159465	88159827	A-E	635	.	88159631	88159632	255,215,0	2	1,30	0,332
chr10	88279257	88279444	A-E	621	.	88279350	88279351	255,215,0	2	1,1	0,186
chr10	88519228	88519538	A-E	853	.	88519288	88519289	255,215,0	2	36,224	0,86
chr10	88622539	88622751	A-E	956	.	88622746	88622747	255,215,0	2	204,1	0,211
chr10	89260494	89260864	A-E	945	.	89260668	89260669	255,215,0	2	19,39	0,331
chr10	89840065	89840254	A-E	854	.	89840149	89840150	255,215,0	2	1,21	0,168
chr10	90145334	90145344	A-E	648	.	90145338	90145339	255,215,0	2	2,2	0,8
chr10	91462035	91462111	A-E	623	.	91462090	91462091	255,215,0	2	36,1	0,75
chr10	92689979	92690344	A-E	535	.	92690245	92690246	255,215,0	2	182,13	0,352
chr10	93865263	93865495	A-E	566	.	93865378	93865379	255,215,0	2	1,1	0,231
chr10	93871439	93871817	A-E	939	.	93871631	93871632	255,215,0	2	9,1	0,377
chr10	94051942	94052323	A-E	710	.	94052147	94052148	255,215,0	2	31,1	0,380
chr10	97148349	97148594	A-E	922	.	97148579	97148580	255,215,0	2	217,1	0,244
chr10	97240955	97240991	A-E	898	.	97240972	97240973	255,215,0	2	1,1	0,35
chr10	97273010	97273165	A-E	625	.	97273087	97273088	255,215,0	2	1,1	0,154
chr10	97277286	97277659	A-E	900	.	97277562	97277563	255,215,0	2	257,77	0,296
chr10	97299731	97299938	A-E	873	.	97299786	97299787	255,215,0	2	1,96	0,111
chr10	97884603	97884785	A-E	840	.	97884693	97884694	255,215,0	2	1,1	0,181
chr10	98345191	98345807	A-E	563	.	98345520	98345521	255,215,0	2	289,245	0,371
chr10	98430588	98430936	A-E	953	.	98430791	98430792	255,215,0	2	63,3	0,345
chr10	98437451	98437500	A-E	975	.	98437475	98437476	255,215,0	2	1,1	0,48
chr10	98561366	98561645	A-E	664	.	98561597	98561598	255,215,0	2	187,2	0,277
chr10	99408798	99409067	A-E	467	.	99408957	99408958	255,215,0	2	94,44	0,225
chr10	99448013	99448219	A-E	766	.	99448157	99448158	255,215,0	2	86,2	0,204
chr10	100020230	100020246	A-E	542	.	100020236	100020237	255,215,0	2	1,3	0,13
chr10	101765990	101766360	A-E	736	.	101766266	101766267	255,215,0	2	218,34	0,336
chr10	102134769	102135010	A-E	836	.	102134854	102134855	255,215,0	2	1,71	0,170
chr10	102802779	102802966	A-E	804	.	102802786	102802787	255,215,0	2	1,172	0,15
chr10	103574394	103574831	A-E	732	.	103574800	103574801	255,215,0	2	378,1	0,436
chr10	104194497	104194603	A-E	945	.	104194549	104194550	255,215,0	2	1,2	0,104
chr10	104222930	104223034	A-E	768	.	104222981	104222982	255,215,0	2	1,1	0,103
chr10	104357511	104357690	A-E	656	.	104357671	104357672	255,215,0	2	143,1	0,178
chr10	104401759	104402330	A-E	851	.	104401988	104401989	255,215,0	2	159,271	0,300
chr10	104504643	104504897	A-E	755	.	104504710	104504711	255,215,0	2	1,119	0,135
chr10	104529186	104529424	A-E	870	.	104529322	104529323	255,215,0	2	40,4	0,234
chr10	104536836	104537617	A-E	845	.	104537068	104537069	255,215,0	2	231,546	0,235
chr10	104683249	104683568	A-E	577	.	104683409	104683410	255,215,0	2	3,1	0,318
chr10	104725243	104725588	A-E	556	.	104725399	104725400	255,215,0	2	1,33	0,312
chr10	104951460	104951728	A-E	646	.	104951686	104951687	255,215,0	2	186,1	0,267
chr10	104964563	104964973	A-E	905	.	104964824	104964825	255,215,0	2	166,52	0,358
chr10	111725333	111725444	A-E	943	.	111725333	111725334	255,215,0	2	1,110	0,1
chr10	111769939	111770330	A-E	496	.	111770013	111770014	255,215,0	2	12,253	0,138
chr10	111827805	111828011	A-E	606	.	111827810	111827811	255,215,0	2	1,196	0,10
chr10	114021196	114021576	A-E	917	.	114021335	114021336	255,215,0	2	1,101	0,279
chr10	114056186	114056571	A-E	917	.	114056378	114056379	255,215,0	2	1,1	0,384
chr10	114713730	114714209	A-E	622	.	114713853	114713854	255,215,0	2	124,355	0,124
chr10	114715800	114716129	A-E	602	.	114715854	114715855	255,215,0	2	4,224	0,105
chr10	114819041	114819296	A-E	717	.	114819168	114819169	255,215,0	2	1,1	0,254
chr10	115720275	115720846	A-E	641	.	115720657	115720658	255,215,0	2	333,139	0,432
chr10	116283493	116283879	A-E	731	.	116283662	116283663	255,215,0	2	20,67	0,319
chr10	116284912	116285501	A-E	823	.	116285491	116285492	255,215,0	2	572,1	0,588
chr10	119123739	119124522	A-E	625	.	119124482	119124483	255,215,0	2	741,37	0,746
chr10	119125323	119125472	A-E	707	.	119125397	119125398	255,215,0	2	1,1	0,148
chr10	119131042	119131151	A-E	567	.	119131062	119131063	255,215,0	2	1,69	0,40
chr10	120839095	120839206	A-E	808	.	120839151	120839152	255,215,0	2	3,1	0,110
chr10	120966081	120966599	A-E	657	.	120966112	120966113	255,215,0	2	1,455	0,63
chr10	120969094	120969298	A-E	897	.	120969178	120969179	255,215,0	2	2,36	0,168
chr10	121065390	121065964	A-E	515	.	121065435	121065436	255,215,0	2	19,502	0,72
chr10	121169519	121169831	A-E	974	.	121169645	121169646	255,215,0	2	1,59	0,253
chr10	121258857	121259125	A-E	669	.	121258992	121258993	255,215,0	2	4,1	0,267
chr10	121446860	121447206	A-E	787	.	121446966	121446967	255,215,0	2	56,188	0,158
chr10	121545430	121545887	A-E	830	.	121545839	121545840	255,215,0	2	386,23	0,434
chr10	125802751	125803113	A-E	905	.	125802884	125802885	255,215,0	2	107,201	0,161
chr10	125824143	125824444	A-E	505	.	125824432	125824433	255,215,0	2	281,3	0,298
chr10	125848650	125848841	A-E	646	.	125848714	125848715	255,215,0	2	1,62	0,129
chr10	125849626	125849667	A-E	501	.	125849645	125849646	255,215,0	2	1,2	0,39
chr10	126043526	126043653	A-E	814	.	126043561	126043562	255,215,0	2	14,69	0,58
chr10	126429186	126429306	A-E	825	.	126429245	126429246	255,215,0	2	1,1	0,119
chr10	126429391	126429617	A-E	842	.	126429503	126429504	255,215,0	2	1,1	0,225
chr10	126612844	126613176	A-E	508	.	126613009	126613010	255,215,0	2	1,1	0,331
chr10	133793049	133793425	A-E	707	.	133793361	133793362	255,215,0	2	250,1	0,375
chr10	133794080	133794414	A-E	678	.	133794352	133794353	255,215,0	2	212,1	0,333
chr10	133812422	133812655	A-E	626	.	133812543	133812544	255,215,0	2	11,1	0,232
chr10	133879324	133879524	A-E	688	.	133879429	133879430	255,215,0	2	94,83	0,117
chr10	134158908	134159123	A-E	841	.	134159015	134159016	255,215,0	2	1,1	0,214
chr10	135191872	135192182	A-E	945	.	135191940	135191941	255,215,0	2	1,174	0,136
chr11	237589	237684	A-E	847	.	237617	237618	255,215,0	2	1,39	0,56
chr11	355877	356724	A-E	785	.	356384	356385	255,215,0	2	493,325	0,522
chr11	470123	470385	A-E	598	.	470253	470254	255,215,0	2	1,1	0,261
chr11	748070	748861	A-E	947	.	748126	748127	255,215,0	2	12,689	0,102
chr11	813578	813760	A-E	571	.	813590	813591	255,215,0	2	1,158	0,24
chr11	952620	952845	A-E	909	.	952731	952732	255,215,0	2	1,2	0,223
chr11	2232162	2232567	A-E	947	.	2232362	2232363	255,215,0	2	41,45	0,360
chr11	2440849	2441231	A-E	553	.	2440857	2440858	255,215,0	2	1,365	0,17
chr11	2634276	2634418	A-E	482	.	2634334	2634335	255,215,0	2	1,26	0,116
chr11	2665840	2666066	A-E	731	.	2666042	2666043	255,215,0	2	181,1	0,225
chr11	2713265	2713427	A-E	570	.	2713344	2713345	255,215,0	2	1,3	0,159
chr11	2713774	2714084	A-E	630	.	2713999	2714000	255,215,0	2	143,1	0,309
chr11	2716162	2716421	A-E	535	.	2716416	2716417	255,215,0	2	251,1	0,258
chr11	2716727	2717162	A-E	763	.	2716983	2716984	255,215,0	2	243,165	0,270
chr11	2717174	2717565	A-E	650	.	2717489	2717490	255,215,0	2	241,1	0,390
chr11	2754375	2754559	A-E	549	.	2754468	2754469	255,215,0	2	4,1	0,183
chr11	2762824	2762979	A-E	738	.	2762878	2762879	255,215,0	2	1,46	0,109
chr11	3077664	3078057	A-E	658	.	3077727	3077728	255,215,0	2	1,266	0,127
chr11	3817692	3817772	A-E	505	.	3817716	3817717	255,215,0	2	1,32	0,48
chr11	3880869	3881074	A-E	533	.	3880972	3880973	255,215,0	2	16,14	0,191
chr11	3926330	3926873	A-E	626	.	3926610	3926611	255,215,0	2	277,258	0,285
chr11	5644342	5644359	A-E	477	.	5644349	5644350	255,215,0	2	1,3	0,14
chr11	9594309	9594667	A-E	906	.	9594365	9594366	255,215,0	2	1,245	0,113
chr11	9634763	9635206	A-E	558	.	9634870	9634871	255,215,0	2	70,297	0,146
chr11	10306853	10307241	A-E	956	.	10307068	10307069	255,215,0	2	139,95	0,293
chr11	10348834	10349113	A-E	600	.	10348971	10348972	255,215,0	2	1,5	0,274
chr11	10373591	10373913	A-E	567	.	10373707	10373708	255,215,0	2	1,90	0,232
chr11	12399936	12400144	A-E	719	.	12400037	12400038	255,215,0	2	1,5	0,203
chr11	12715486	12715658	A-E	632	.	12715496	12715497	255,215,0	2	2,152	0,20
chr11	12715908	12715972	A-E	681	.	12715940	12715941	255,215,0	2	3,1	0,63
chr11	12836464	12836776	A-E	778	.	12836619	12836620	255,215,0	2	1,1	0,311
chr11	12867780	12868061	A-E	769	.	12867782	12867783	255,215,0	2	1,277	0,4
chr11	14641658	14642051	A-E	895	.	14641699	14641700	255,215,0	2	1,310	0,83
chr11	14691733	14692071	A-E	504	.	14691754	14691755	255,215,0	2	1,295	0,43
chr11	16827418	16827508	A-E	494	.	16827462	16827463	255,215,0	2	1,1	0,89
chr11	16827625	16827947	A-E	685	.	16827888	16827889	255,215,0	2	207,1	0,321
chr11	16947156	16947529	A-E	576	.	16947486	16947487	255,215,0	2	290,1	0,372
chr11	18654728	18655018	A-E	609	.	18654881	18654882	255,215,0	2	31,13	0,277
chr11	19998169	19998545	A-E	858	.	19998178	19998179	255,215,0	2	1,358	0,18
chr11	20021983	20022410	A-E	942	.	20022178	20022179	255,215,0	2	66,102	0,325
chr11	20023650	20023999	A-E	633	.	20023825	20023826	255,215,0	2	3,1	0,348
chr11	20045867	20046148	A-E	869	.	20046086	20046087	255,215,0	2	163,5	0,276
chr11	20046945	20047208	A-E	577	.	20047085	20047086	255,215,0	2	19,1	0,262
chr11	22701639	22701799	A-E	543	.	22701716	22701717	255,215,0	2	1,5	0,155
chr11	27223366	27223764	A-E	760	.	27223564	27223565	255,215,0	2	1,1	0,397
chr11	33181903	33182005	A-E	860	.	33181953	33181954	255,215,0	2	1,1	0,101
chr11	33499788	33500122	A-E	488	.	33499954	33499955	255,215,0	2	1,1	0,333
chr11	34235526	34235641	A-E	894	.	34235580	34235581	255,215,0	2	52,57	0,58
chr11	34285017	34285401	A-E	805	.	34285262	34285263	255,215,0	2	109,1	0,383
chr11	34367509	34367889	A-E	568	.	34367670	34367671	255,215,0	2	1,57	0,323
chr11	34376410	34376687	A-E	722	.	34376579	34376580	255,215,0	2	64,1	0,276
chr11	34661901	34662003	A-E	827	.	34661951	34661952	255,215,0	2	1,1	0,101
chr11	35194810	35195153	A-E	762	.	35194880	35194881	255,215,0	2	14,216	0,127
chr11	36454419	36454552	A-E	566	.	36454476	36454477	255,215,0	2	26,43	0,90
chr11	45864713	45865116	A-E	885	.	45864825	45864826	255,215,0	2	1,179	0,224
chr11	45873552	45873871	A-E	492	.	45873759	45873760	255,215,0	2	98,1	0,318
chr11	46077131	46077284	A-E	480	.	46077207	46077208	255,215,0	2	1,1	0,152
chr11	46264657	46264698	A-E	899	.	46264677	46264678	255,215,0	2	1,1	0,40
chr11	46370464	46370503	A-E	718	.	46370500	46370501	255,215,0	2	35,1	0,38
chr11	46545111	46545390	A-E	647	.	46545346	46545347	255,215,0	2	193,1	0,278
chr11	46575544	46575835	A-E	748	.	46575689	46575690	255,215,0	2	1,1	0,290
chr11	46576289	46576671	A-E	945	.	46576479	46576480	255,215,0	2	1,1	0,381
chr11	46640546	46640662	A-E	881	.	46640576	46640577	255,215,0	2	1,55	0,61
chr11	46865846	46865999	A-E	579	.	46865939	46865940	255,215,0	2	36,1	0,152
chr11	46938216	46938509	A-E	608	.	46938241	46938242	255,215,0	2	1,242	0,51
chr11	46951670	46951944	A-E	571	.	46951732	46951733	255,215,0	2	22,170	0,104
chr11	47409467	47410104	A-E	703	.	47409783	47409784	255,215,0	2	314,317	0,320
chr11	47539644	47539790	A-E	717	.	47539716	47539717	255,215,0	2	1,1	0,145
chr11	47787636	47788014	A-E	628	.	47787824	47787825	255,215,0	2	1,1	0,377
chr11	47870658	47870749	A-E	594	.	47870703	47870704	255,215,0	2	1,1	0,90
chr11	57056553	57056936	A-E	503	.	57056555	57056556	255,215,0	2	1,378	0,5
chr11	57269501	57269878	A-E	700	.	57269689	57269690	255,215,0	2	1,1	0,376
chr11	57542885	57543296	A-E	461	.	57542928	57542929	255,215,0	2	1,325	0,86
chr11	57545584	57545846	A-E	970	.	57545605	57545606	255,215,0	2	1,219	0,43
chr11	57555465	57555700	A-E	933	.	57555485	57555486	255,215,0	2	1,195	0,40
chr11	57566741	57567044	A-E	839	.	57566744	57566745	255,215,0	2	1,296	0,7
chr11	58941437	58941606	A-E	832	.	58941532	58941533	255,215,0	2	31,8	0,161
chr11	59317871	59317936	A-E	546	.	59317898	59317899	255,215,0	2	1,10	0,55
chr11	59323878	59323962	A-E	941	.	59323919	59323920	255,215,0	2	1,1	0,83
chr11	60917139	60917454	A-E	625	.	60917284	60917285	255,215,0	2	1,25	0,290
chr11	61434550	61434949	A-E	901	.	61434622	61434623	255,215,0	2	1,255	0,144
chr11	61738836	61739751	A-E	973	.	61739486	61739487	255,215,0	2	566,180	0,735
chr11	61739817	61739835	A-E	970	.	61739825	61739826	255,215,0	2	1,1	0,17
chr11	61739990	61740514	A-E	830	.	61740300	61740301	255,215,0	2	252,154	0,370
chr11	61740518	61740958	A-E	989	.	61740778	61740779	255,215,0	2	251,169	0,271
chr11	61769273	61769566	A-E	965	.	61769419	61769420	255,215,0	2	1,1	0,292
chr11	61780079	61780291	A-E	757	.	61780204	61780205	255,215,0	2	41,1	0,211
chr11	61792482	61792563	A-E	855	.	61792509	61792510	255,215,0	2	1,26	0,55
chr11	62248273	62248499	A-E	673	.	62248282	62248283	255,215,0	2	2,209	0,17
chr11	62320065	62320478	A-E	543	.	62320185	62320186	255,215,0	2	6,178	0,235
chr11	62320696	62320905	A-E	862	.	62320823	62320824	255,215,0	2	47,1	0,208
chr11	62320979	62321244	A-E	630	.	62321105	62321106	255,215,0	2	81,93	0,172
chr11	62408302	62408472	A-E	890	.	62408405	62408406	255,215,0	2	39,1	0,169
chr11	62408728	62409022	A-E	491	.	62409006	62409007	255,215,0	2	265,1	0,293
chr11	62412401	62412511	A-E	811	.	62412452	62412453	255,215,0	2	1,7	0,103
chr11	62413039	62413428	A-E	769	.	62413233	62413234	255,215,0	2	1,1	0,388
chr11	63008284	63008448	A-E	948	.	63008378	63008379	255,215,0	2	26,1	0,163
chr11	63015285	63015414	A-E	940	.	63015343	63015344	255,215,0	2	1,13	0,116
chr11	63449733	63450134	A-E	886	.	63449976	63449977	255,215,0	2	232,146	0,255
chr11	63685297	63685680	A-E	604	.	63685427	63685428	255,215,0	2	85,207	0,176
chr11	63686695	63687191	A-E	903	.	63686919	63686920	255,215,0	2	185,231	0,265
chr11	63712623	63712721	A-E	883	.	63712671	63712672	255,215,0	2	1,1	0,97
chr11	63949134	63949273	A-E	729	.	63949234	63949235	255,215,0	2	64,1	0,138
chr11	64077402	64077597	A-E	620	.	64077433	64077434	255,215,0	2	1,132	0,63
chr11	64455963	64456049	A-E	426	.	64456005	64456006	255,215,0	2	1,1	0,85
chr11	64640632	64640803	A-E	770	.	64640717	64640718	255,215,0	2	1,1	0,170
chr11	64653587	64653809	A-E	840	.	64653728	64653729	255,215,0	2	62,1	0,221
chr11	65102116	65102483	A-E	912	.	65102210	65102211	255,215,0	2	1,179	0,188
chr11	65183881	65184154	A-E	807	.	65183950	65183951	255,215,0	2	1,135	0,138
chr11	65184378	65184504	A-E	885	.	65184409	65184410	255,215,0	2	1,64	0,62
chr11	65185589	65187086	A-E	989	.	65186566	65186567	255,215,0	2	899,441	0,1056
chr11	65243955	65243972	A-E	957	.	65243963	65243964	255,215,0	2	1,1	0,16
chr11	65244187	65244456	A-E	932	.	65244362	65244363	255,215,0	2	83,1	0,268
chr11	65245445	65245517	A-E	926	.	65245502	65245503	255,215,0	2	45,1	0,71
chr11	65246802	65247261	A-E	892	.	65246903	65246904	255,215,0	2	30,286	0,173
chr11	65247290	65247507	A-E	689	.	65247377	65247378	255,215,0	2	1,42	0,175
chr11	65254949	65255610	A-E	865	.	65255241	65255242	255,215,0	2	268,343	0,318
chr11	65255662	65255791	A-E	930	.	65255708	65255709	255,215,0	2	1,36	0,93
chr11	65255966	65256180	A-E	805	.	65256072	65256073	255,215,0	2	1,1	0,213
chr11	65256318	65257363	A-E	939	.	65256981	65256982	255,215,0	2	652,370	0,675
chr11	65257502	65257849	A-E	864	.	65257675	65257676	255,215,0	2	1,1	0,346
chr11	65257877	65258058	A-E	726	.	65257945	65257946	255,215,0	2	1,44	0,137
chr11	65259221	65259522	A-E	882	.	65259456	65259457	255,215,0	2	171,1	0,300
chr11	65264635	65265953	A-E	947	.	65265056	65265057	255,215,0	2	421,896	0,422
chr11	65273934	65274467	A-E	515	.	65274181	65274182	255,215,0	2	204,241	0,292
chr11	65274877	65275342	A-E	681	.	65274879	65274880	255,215,0	2	2,462	0,3
chr11	65342301	65342491	A-E	790	.	65342436	65342437	255,215,0	2	82,1	0,189
chr11	65344371	65344467	A-E	760	.	65344418	65344419	255,215,0	2	1,1	0,95
chr11	65344535	65344786	A-E	672	.	65344742	65344743	255,215,0	2	166,1	0,250
chr11	65419478	65419532	A-E	659	.	65419528	65419529	255,215,0	2	49,1	0,53
chr11	65541564	65541865	A-E	471	.	65541863	65541864	255,215,0	2	299,1	0,300
chr11	65666160	65666319	A-E	859	.	65666239	65666240	255,215,0	2	1,1	0,158
chr11	65683146	65683625	A-E	668	.	65683269	65683270	255,215,0	2	99,330	0,149
chr11	65683766	65683803	A-E	530	.	65683784	65683785	255,215,0	2	1,1	0,36
chr11	65730289	65730697	A-E	519	.	65730392	65730393	255,215,0	2	27,228	0,180
chr11	65990194	65990468	A-E	809	.	65990355	65990356	255,215,0	2	51,1	0,273
chr11	66036653	66036863	A-E	718	.	66036759	66036760	255,215,0	2	105,101	0,109
chr11	66486100	66486437	A-E	776	.	66486416	66486417	255,215,0	2	297,1	0,336
chr11	66673424	66673739	A-E	892	.	66673623	66673624	255,215,0	2	146,62	0,253
chr11	67030511	67030631	A-E	493	.	67030573	67030574	255,215,0	2	25,19	0,101
chr11	67867062	67867364	A-E	879	.	67867160	67867161	255,215,0	2	1,106	0,196
chr11	67874953	67874972	A-E	659	.	67874961	67874962	255,215,0	2	1,2	0,17
chr11	67905466	67905806	A-E	825	.	67905650	67905651	255,215,0	2	30,1	0,339
chr11	67979151	67979329	A-E	721	.	67979291	67979292	255,215,0	2	104,1	0,177
chr11	68038156	68038390	A-E	979	.	68038272	68038273	255,215,0	2	1,1	0,233
chr11	68236870	68237029	A-E	781	.	68236873	68236874	255,215,0	2	1,152	0,7
chr11	68314013	68314269	A-E	535	.	68314096	68314097	255,215,0	2	1,89	0,167
chr11	68611298	68611581	A-E	700	.	68611497	68611498	255,215,0	2	122,6	0,277
chr11	69175929	69176148	A-E	738	.	69176040	69176041	255,215,0	2	6,1	0,218
chr11	69453809	69454469	A-E	502	.	69453896	69453897	255,215,0	2	40,525	0,135
chr11	69808413	69808546	A-E	545	.	69808479	69808480	255,215,0	2	1,1	0,132
chr11	70050475	70050636	A-E	559	.	70050493	70050494	255,215,0	2	1,124	0,37
chr11	71658678	71659025	A-E	969	.	71658707	71658708	255,215,0	2	1,288	0,59
chr11	71750312	71750349	A-E	776	.	71750330	71750331	255,215,0	2	1,1	0,36
chr11	71792430	71792445	A-E	488	.	71792434	71792435	255,215,0	2	1,6	0,9
chr11	71802409	71802718	A-E	578	.	71802563	71802564	255,215,0	2	1,1	0,308
chr11	72436307	72436405	A-E	496	.	72436355	72436356	255,215,0	2	1,1	0,97
chr11	72446820	72446930	A-E	484	.	72446839	72446840	255,215,0	2	1,71	0,39
chr11	72462370	72462467	A-E	935	.	72462398	72462399	255,215,0	2	1,41	0,56
chr11	72868553	72869130	A-E	868	.	72868608	72868609	255,215,0	2	5,470	0,107
chr11	73307824	73308211	A-E	733	.	73308203	73308204	255,215,0	2	373,1	0,386
chr11	73729739	73729835	A-E	832	.	73729749	73729750	255,215,0	2	1,76	0,20
chr11	74205446	74205463	A-E	485	.	74205453	74205454	255,215,0	2	1,3	0,14
chr11	74867159	74867478	A-E	974	.	74867268	74867269	255,215,0	2	2,101	0,218
chr11	75054389	75054810	A-E	602	.	75054527	75054528	255,215,0	2	101,244	0,177
chr11	75275486	75275594	A-E	488	.	75275539	75275540	255,215,0	2	1,1	0,107
chr11	75480773	75480940	A-E	874	.	75480797	75480798	255,215,0	2	5,122	0,45
chr11	75497543	75497797	A-E	598	.	75497672	75497673	255,215,0	2	8,3	0,251
chr11	75527713	75527974	A-E	806	.	75527720	75527721	255,215,0	2	1,247	0,14
chr11	76480789	76480971	A-E	968	.	76480904	76480905	255,215,0	2	63,13	0,169
chr11	76758609	76758839	A-E	965	.	76758615	76758616	255,215,0	2	1,217	0,13
chr11	77797839	77798046	A-E	933	.	77797942	77797943	255,215,0	2	1,1	0,206
chr11	82736513	82736555	A-E	937	.	82736533	82736534	255,215,0	2	1,1	0,41
chr11	82870871	82871247	A-E	610	.	82870883	82870884	255,215,0	2	1,351	0,25
chr11	85884942	85885680	A-E	566	.	85885303	85885304	255,215,0	2	348,362	0,376
chr11	86195168	86195425	A-E	655	.	86195350	86195351	255,215,0	2	109,1	0,256
chr11	86664236	86664677	A-E	557	.	86664306	86664307	255,215,0	2	47,346	0,95
chr11	93473124	93473502	A-E	709	.	93473492	93473493	255,215,0	2	361,1	0,377
chr11	93478005	93478043	A-E	811	.	93478028	93478029	255,215,0	2	12,2	0,36
chr11	95015596	95015950	A-E	530	.	95015772	95015773	255,215,0	2	1,1	0,353
chr11	95749380	95749532	A-E	909	.	95749412	95749413	255,215,0	2	1,88	0,64
chr11	95979923	95980241	A-E	518	.	95980124	95980125	255,215,0	2	87,1	0,317
chr11	102063193	102063552	A-E	794	.	102063372	102063373	255,215,0	2	1,1	0,358
chr11	102287769	102287951	A-E	467	.	102287918	102287919	255,215,0	2	118,1	0,181
chr11	102424670	102424982	A-E	660	.	102424874	102424875	255,215,0	2	128,30	0,282
chr11	107994003	107994366	A-E	592	.	107994209	107994210	255,215,0	2	52,1	0,362
chr11	110182497	110182806	A-E	648	.	110182739	110182740	255,215,0	2	177,1	0,308
chr11	110247824	110248020	A-E	829	.	110247959	110247960	255,215,0	2	76,1	0,195
chr11	111191582	111191686	A-E	818	.	111191633	111191634	255,215,0	2	1,2	0,102
chr11	111205448	111205684	A-E	942	.	111205565	111205566	255,215,0	2	1,1	0,235
chr11	111207412	111207534	A-E	748	.	111207477	111207478	255,215,0	2	11,1	0,121
chr11	111432775	111433100	A-E	453	.	111432907	111432908	255,215,0	2	4,64	0,261
chr11	111474571	111474729	A-E	625	.	111474655	111474656	255,215,0	2	12,1	0,157
chr11	111494428	111494823	A-E	769	.	111494507	111494508	255,215,0	2	21,257	0,138
chr11	111502071	111502099	A-E	552	.	111502084	111502085	255,215,0	2	1,1	0,27
chr11	111671312	111671442	A-E	933	.	111671376	111671377	255,215,0	2	1,1	0,129
chr11	113974382	113974561	A-E	576	.	113974471	113974472	255,215,0	2	1,1	0,178
chr11	115371607	115371849	A-E	847	.	115371777	115371778	255,215,0	2	101,1	0,241
chr11	116854812	116855129	A-E	495	.	116855075	116855076	255,215,0	2	211,1	0,316
chr11	116891127	116891381	A-E	592	.	116891253	116891254	255,215,0	2	1,1	0,253
chr11	116966583	116966796	A-E	966	.	116966647	116966648	255,215,0	2	9,93	0,120
chr11	116967104	116967680	A-E	919	.	116967589	116967590	255,215,0	2	423,28	0,548
chr11	117016262	117016599	A-E	481	.	117016430	117016431	255,215,0	2	1,1	0,336
chr11	117687155	117687391	A-E	648	.	117687273	117687274	255,215,0	2	2,1	0,235
chr11	118084691	118084836	A-E	963	.	118084764	118084765	255,215,0	2	4,1	0,144
chr11	118490651	118490849	A-E	521	.	118490708	118490709	255,215,0	2	1,83	0,115
chr11	118663483	118663780	A-E	882	.	118663690	118663691	255,215,0	2	141,22	0,275
chr11	118787661	118788054	A-E	692	.	118787860	118787861	255,215,0	2	28,21	0,372
chr11	118790377	118790846	A-E	822	.	118790623	118790624	255,215,0	2	162,137	0,332
chr11	118792756	118792981	A-E	850	.	118792849	118792850	255,215,0	2	1,38	0,187
chr11	118798862	118799415	A-E	523	.	118799046	118799047	255,215,0	2	166,349	0,204
chr11	118937272	118937596	A-E	644	.	118937433	118937434	255,215,0	2	1,1	0,323
chr11	119239130	119239276	A-E	989	.	119239214	119239215	255,215,0	2	42,18	0,128
chr11	120078906	120079218	A-E	764	.	120079099	120079100	255,215,0	2	76,1	0,311
chr11	120210323	120210584	A-E	612	.	120210478	120210479	255,215,0	2	118,67	0,194
chr11	121347154	121347273	A-E	955	.	121347191	121347192	255,215,0	2	1,44	0,75
chr11	121800392	121800649	A-E	442	.	121800546	121800547	255,215,0	2	53,1	0,256
chr11	122714087	122714387	A-E	547	.	122714340	122714341	255,215,0	2	211,4	0,296
chr11	124594816	124595111	A-E	527	.	124594995	124594996	255,215,0	2	65,1	0,294
chr11	124803913	124804172	A-E	744	.	124804124	124804125	255,215,0	2	166,1	0,258
chr11	124804859	124805024	A-E	914	.	124804941	124804942	255,215,0	2	1,1	0,164
chr11	124805039	124805308	A-E	598	.	124805306	124805307	255,215,0	2	267,1	0,268
chr11	126059480	126059691	A-E	923	.	126059635	126059636	255,215,0	2	102,1	0,210
chr11	126223298	126223446	A-E	590	.	126223412	126223413	255,215,0	2	91,9	0,139
chr11	126227458	126227634	A-E	808	.	126227545	126227546	255,215,0	2	1,1	0,175
chr11	129148428	129148696	A-E	554	.	129148561	129148562	255,215,0	2	1,1	0,267
chr11	129941400	129941602	A-E	654	.	129941485	129941486	255,215,0	2	58,88	0,114
chr11	129942760	129942812	A-E	605	.	129942760	129942761	255,215,0	2	1,51	0,1
chr11	129959312	129959546	A-E	684	.	129959428	129959429	255,215,0	2	1,1	0,233
chr11	130033742	130034093	A-E	778	.	130033807	130033808	255,215,0	2	1,221	0,130
chr11	130062798	130062918	A-E	857	.	130062845	130062846	255,215,0	2	1,25	0,95
chr11	130969081	130969230	A-E	830	.	130969155	130969156	255,215,0	2	1,1	0,148
chr12	679711	679957	A-E	650	.	679749	679750	255,215,0	2	1,170	0,76
chr12	694611	694761	A-E	760	.	694684	694685	255,215,0	2	43,45	0,105
chr12	743055	743403	A-E	549	.	743262	743263	255,215,0	2	68,1	0,347
chr12	860776	861145	A-E	613	.	860976	860977	255,215,0	2	33,1	0,368
chr12	1714448	1714623	A-E	474	.	1714591	1714592	255,215,0	2	114,1	0,174
chr12	1714900	1715050	A-E	804	.	1714973	1714974	255,215,0	2	35,38	0,112
chr12	1715084	1715424	A-E	899	.	1715333	1715334	255,215,0	2	186,27	0,313
chr12	1769144	1769497	A-E	520	.	1769317	1769318	255,215,0	2	3,9	0,344
chr12	1905312	1905680	A-E	442	.	1905402	1905403	255,215,0	2	1,187	0,181
chr12	1913774	1913921	A-E	856	.	1913837	1913838	255,215,0	2	18,37	0,110
chr12	1921751	1922388	A-E	767	.	1922035	1922036	255,215,0	2	275,342	0,295
chr12	2901838	2902040	A-E	726	.	2901938	2901939	255,215,0	2	1,1	0,201
chr12	3069740	3069856	A-E	795	.	3069799	3069800	255,215,0	2	5,1	0,115
chr12	6291787	6291895	A-E	777	.	6291814	6291815	255,215,0	2	2,54	0,54
chr12	6404239	6404667	A-E	932	.	6404530	6404531	255,215,0	2	243,87	0,341
chr12	6432335	6432644	A-E	544	.	6432442	6432443	255,215,0	2	1,94	0,215
chr12	6444284	6444426	A-E	688	.	6444345	6444346	255,215,0	2	8,27	0,115
chr12	6445792	6446033	A-E	873	.	6445869	6445870	255,215,0	2	38,124	0,117
chr12	6723070	6723436	A-E	889	.	6723369	6723370	255,215,0	2	252,18	0,348
chr12	6877197	6877546	A-E	950	.	6877393	6877394	255,215,0	2	97,53	0,296
chr12	7009152	7009571	A-E	642	.	7009284	7009285	255,215,0	2	28,181	0,238
chr12	7035275	7035601	A-E	694	.	7035277	7035278	255,215,0	2	1,322	0,4
chr12	7036291	7036934	A-E	788	.	7036586	7036587	255,215,0	2	282,334	0,309
chr12	8058337	8058628	A-E	929	.	8058482	8058483	255,215,0	2	1,1	0,290
chr12	8059127	8059227	A-E	660	.	8059161	8059162	255,215,0	2	1,31	0,69
chr12	8087253	8087585	A-E	550	.	8087507	8087508	255,215,0	2	178,1	0,331
chr12	8113365	8113701	A-E	797	.	8113448	8113449	255,215,0	2	26,195	0,141
chr12	8178667	8178970	A-E	536	.	8178942	8178943	255,215,0	2	251,2	0,301
chr12	9266658	9267059	A-E	954	.	9266986	9266987	255,215,0	2	258,1	0,400
chr12	9284763	9285148	A-E	926	.	9284792	9284793	255,215,0	2	1,326	0,59
chr12	9288039	9288266	A-E	760	.	9288099	9288100	255,215,0	2	1,107	0,120
chr12	9517074	9517468	A-E	561	.	9517407	9517408	255,215,0	2	289,15	0,379
chr12	11094843	11095148	A-E	527	.	11095019	11095020	255,215,0	2	50,1	0,304
chr12	11168236	11168425	A-E	561	.	11168330	11168331	255,215,0	2	1,1	0,188
chr12	11168510	11168774	A-E	951	.	11168708	11168709	255,215,0	2	178,45	0,219
chr12	11805415	11805918	A-E	754	.	11805520	11805521	255,215,0	2	99,391	0,112
chr12	11880176	11880196	A-E	739	.	11880185	11880186	255,215,0	2	1,1	0,19
chr12	11965546	11965846	A-E	616	.	11965696	11965697	255,215,0	2	125,124	0,176
chr12	11967403	11967579	A-E	530	.	11967516	11967517	255,215,0	2	86,34	0,142
chr12	12511053	12511368	A-E	683	.	12511190	12511191	255,215,0	2	1,41	0,274
chr12	12537462	12537747	A-E	687	.	12537605	12537606	255,215,0	2	78,75	0,210
chr12	12537822	12538247	A-E	887	.	12538124	12538125	255,215,0	2	239,59	0,366
chr12	12680748	12680930	A-E	562	.	12680894	12680895	255,215,0	2	113,1	0,181
chr12	12735834	12736179	A-E	468	.	12735984	12735985	255,215,0	2	1,44	0,301
chr12	12774494	12774634	A-E	503	.	12774563	12774564	255,215,0	2	1,1	0,139
chr12	13023528	13023710	A-E	542	.	13023533	13023534	255,215,0	2	1,172	0,10
chr12	13025127	13025393	A-E	822	.	13025202	13025203	255,215,0	2	32,146	0,120
chr12	13365057	13365402	A-E	727	.	13365078	13365079	255,215,0	2	1,303	0,42
chr12	15778292	15778489	A-E	615	.	15778390	15778391	255,215,0	2	1,1	0,196
chr12	22779570	22779624	A-E	717	.	22779587	22779588	255,215,0	2	2,21	0,33
chr12	24231386	24231567	A-E	923	.	24231489	24231490	255,215,0	2	62,35	0,146
chr12	24907982	24908348	A-E	558	.	24908165	24908166	255,215,0	2	2,1	0,365
chr12	25538390	25538869	A-E	841	.	25538542	25538543	255,215,0	2	108,282	0,197
chr12	25539082	25539407	A-E	772	.	25539206	25539207	255,215,0	2	70,146	0,179
chr12	25539458	25539791	A-E	745	.	25539650	25539651	255,215,0	2	193,140	0,193
chr12	26267263	26267811	A-E	944	.	26267632	26267633	255,215,0	2	286,95	0,453
chr12	26880999	26881361	A-E	578	.	26881265	26881266	255,215,0	2	193,22	0,340
chr12	26885008	26885224	A-E	613	.	26885109	26885110	255,215,0	2	39,52	0,164
chr12	26921614	26921734	A-E	890	.	26921674	26921675	255,215,0	2	2,1	0,119
chr12	26984112	26984344	A-E	566	.	26984227	26984228	255,215,0	2	1,1	0,231
chr12	27089035	27089146	A-E	600	.	27089134	27089135	255,215,0	2	91,2	0,109
chr12	27090234	27090287	A-E	763	.	27090258	27090259	255,215,0	2	1,5	0,48
chr12	31868606	31868685	A-E	494	.	31868638	31868639	255,215,0	2	1,14	0,65
chr12	31902571	31902641	A-E	826	.	31902616	31902617	255,215,0	2	23,1	0,69
chr12	42537125	42537342	A-E	743	.	42537233	42537234	255,215,0	2	1,1	0,216
chr12	45653639	45653825	A-E	497	.	45653731	45653732	255,215,0	2	1,1	0,185
chr12	45654086	45654401	A-E	976	.	45654189	45654190	255,215,0	2	75,183	0,132
chr12	46126135	46126254	A-E	581	.	46126153	46126154	255,215,0	2	1,82	0,37
chr12	46653606	46653939	A-E	590	.	46653926	46653927	255,215,0	2	309,1	0,332
chr12	46654536	46654928	A-E	586	.	46654910	46654911	255,215,0	2	358,1	0,391
chr12	46762964	46763310	A-E	547	.	46763294	46763295	255,215,0	2	316,1	0,345
chr12	46824163	46824471	A-E	809	.	46824385	46824386	255,215,0	2	188,51	0,257
chr12	46887634	46887815	A-E	919	.	46887678	46887679	255,215,0	2	1,92	0,89
chr12	46912250	46912646	A-E	497	.	46912447	46912448	255,215,0	2	1,1	0,395
chr12	46917762	46917838	A-E	864	.	46917799	46917800	255,215,0	2	1,2	0,74
chr12	46917975	46918280	A-E	794	.	46918141	46918142	255,215,0	2	110,81	0,224
chr12	49181447	49181516	A-E	618	.	49181462	49181463	255,215,0	2	1,39	0,30
chr12	49182018	49182154	A-E	750	.	49182085	49182086	255,215,0	2	1,1	0,135
chr12	49502762	49502877	A-E	943	.	49502819	49502820	255,215,0	2	1,1	0,114
chr12	50496681	50496701	A-E	906	.	50496688	50496689	255,215,0	2	1,5	0,15
chr12	50564060	50564294	A-E	781	.	50564177	50564178	255,215,0	2	3,1	0,233
chr12	50901319	50901710	A-E	618	.	50901388	50901389	255,215,0	2	1,253	0,138
chr12	50926707	50927114	A-E	762	.	50926973	50926974	255,215,0	2	138,12	0,395
chr12	51158840	51159242	A-E	557	.	51159046	51159047	255,215,0	2	12,1	0,401
chr12	51612022	51612416	A-E	756	.	51612393	51612394	255,215,0	2	350,1	0,393
chr12	52346113	52346259	A-E	638	.	52346219	52346220	255,215,0	2	78,10	0,136
chr12	52915060	52915252	A-E	470	.	52915121	52915122	255,215,0	2	1,69	0,123
chr12	53289086	53289398	A-E	977	.	53289351	53289352	255,215,0	2	222,2	0,310
chr12	53341577	53341898	A-E	706	.	53341701	53341702	255,215,0	2	1,73	0,248
chr12	53441595	53441766	A-E	721	.	53441689	53441690	255,215,0	2	19,1	0,170
chr12	53719275	53719719	A-E	440	.	53719567	53719568	255,215,0	2	232,90	0,354
chr12	53764627	53764841	A-E	986	.	53764754	53764755	255,215,0	2	43,1	0,213
chr12	53955466	53955638	A-E	706	.	53955505	53955506	255,215,0	2	28,121	0,51
chr12	54068606	54069047	A-E	511	.	54068945	54068946	255,215,0	2	330,92	0,349
chr12	54610828	54611089	A-E	622	.	54611004	54611005	255,215,0	2	93,1	0,260
chr12	54752034	54752343	A-E	622	.	54752105	54752106	255,215,0	2	49,214	0,95
chr12	54773508	54773783	A-E	432	.	54773645	54773646	255,215,0	2	1,1	0,274
chr12	56044527	56044960	A-E	525	.	56044754	56044755	255,215,0	2	134,111	0,322
chr12	56319715	56319875	A-E	522	.	56319871	56319872	255,215,0	2	155,1	0,159
chr12	57022322	57022652	A-E	842	.	57022521	57022522	255,215,0	2	70,1	0,329
chr12	57028911	57029302	A-E	529	.	57029144	57029145	255,215,0	2	77,1	0,390
chr12	57079117	57079128	A-E	624	.	57079122	57079123	255,215,0	2	1,1	0,10
chr12	57845249	57845374	A-E	986	.	57845311	57845312	255,215,0	2	1,1	0,124
chr12	62997968	62998306	A-E	561	.	62998046	62998047	255,215,0	2	1,181	0,157
chr12	63025774	63025997	A-E	647	.	63025859	63025860	255,215,0	2	1,53	0,170
chr12	64256174	64256217	A-E	897	.	64256196	64256197	255,215,0	2	3,1	0,42
chr12	64311746	64312216	A-E	504	.	64312043	64312044	255,215,0	2	247,122	0,348
chr12	64338674	64339009	A-E	870	.	64338837	64338838	255,215,0	2	1,8	0,327
chr12	65565612	65565788	A-E	542	.	65565699	65565700	255,215,0	2	1,2	0,174
chr12	66282929	66283293	A-E	673	.	66283110	66283111	255,215,0	2	1,1	0,363
chr12	66289506	66289852	A-E	810	.	66289750	66289751	255,215,0	2	214,71	0,275
chr12	66290722	66290894	A-E	568	.	66290731	66290732	255,215,0	2	4,157	0,15
chr12	66324107	66324404	A-E	928	.	66324255	66324256	255,215,0	2	1,1	0,296
chr12	67242743	67243094	A-E	845	.	67242918	67242919	255,215,0	2	1,1	0,350
chr12	67669352	67669704	A-E	797	.	67669437	67669438	255,215,0	2	1,182	0,170
chr12	68141859	68142130	A-E	823	.	68141994	68141995	255,215,0	2	1,1	0,270
chr12	68752733	68752875	A-E	490	.	68752785	68752786	255,215,0	2	2,38	0,104
chr12	69006532	69006889	A-E	812	.	69006556	69006557	255,215,0	2	9,317	0,40
chr12	69180946	69181662	A-E	929	.	69181340	69181341	255,215,0	2	307,233	0,483
chr12	69241542	69241757	A-E	746	.	69241649	69241650	255,215,0	2	1,1	0,214
chr12	69291565	69291701	A-E	567	.	69291632	69291633	255,215,0	2	1,1	0,135
chr12	69870149	69870557	A-E	606	.	69870349	69870350	255,215,0	2	1,8	0,400
chr12	70630767	70631060	A-E	488	.	70630913	70630914	255,215,0	2	1,1	0,292
chr12	72055970	72056150	A-E	581	.	72056133	72056134	255,215,0	2	149,1	0,179
chr12	72341450	72341862	A-E	871	.	72341523	72341524	255,215,0	2	1,266	0,146
chr12	76060179	76060396	A-E	893	.	76060287	76060288	255,215,0	2	1,1	0,216
chr12	76371613	76372127	A-E	714	.	76371871	76371872	255,215,0	2	199,195	0,319
chr12	76372584	76372644	A-E	624	.	76372630	76372631	255,215,0	2	35,1	0,59
chr12	80032366	80032529	A-E	608	.	80032416	80032417	255,215,0	2	1,62	0,101
chr12	80082615	80082892	A-E	650	.	80082824	80082825	255,215,0	2	144,1	0,276
chr12	81472701	81472849	A-E	928	.	81472799	81472800	255,215,0	2	50,1	0,147
chr12	88972780	88973156	A-E	632	.	88973077	88973078	255,215,0	2	221,1	0,375
chr12	89747699	89748479	A-E	709	.	89747863	89747864	255,215,0	2	157,608	0,172
chr12	89749669	89749865	A-E	879	.	89749774	89749775	255,215,0	2	77,62	0,134
chr12	89777876	89777950	A-E	836	.	89777932	89777933	255,215,0	2	41,1	0,73
chr12	92428496	92429133	A-E	648	.	92428828	92428829	255,215,0	2	316,287	0,350
chr12	92898128	92898287	A-E	553	.	92898207	92898208	255,215,0	2	1,1	0,158
chr12	92898384	92899001	A-E	585	.	92898665	92898666	255,215,0	2	258,311	0,306
chr12	93773923	93773948	A-E	668	.	93773935	93773936	255,215,0	2	1,1	0,24
chr12	93783673	93784189	A-E	703	.	93783875	93783876	255,215,0	2	156,267	0,249
chr12	94153192	94153314	A-E	833	.	94153252	94153253	255,215,0	2	1,1	0,121
chr12	94495077	94495392	A-E	546	.	94495167	94495168	255,215,0	2	2,135	0,180
chr12	95612680	95613169	A-E	608	.	95612719	95612720	255,215,0	2	23,433	0,56
chr12	96391884	96392090	A-E	511	.	96391975	96391976	255,215,0	2	1,24	0,182
chr12	96809808	96810044	A-E	925	.	96809925	96809926	255,215,0	2	1,1	0,235
chr12	96819918	96820022	A-E	495	.	96819969	96819970	255,215,0	2	1,1	0,103
chr12	100662737	100662817	A-E	522	.	100662805	100662806	255,215,0	2	58,1	0,79
chr12	102012225	102012610	A-E	864	.	102012296	102012297	255,215,0	2	6,248	0,137
chr12	102167524	102167739	A-E	422	.	102167635	102167636	255,215,0	2	9,1	0,214
chr12	105502481	105502878	A-E	641	.	105502680	105502681	255,215,0	2	3,1	0,396
chr12	105837759	105838125	A-E	578	.	105838028	105838029	255,215,0	2	175,1	0,365
chr12	107421229	107421885	A-E	454	.	107421537	107421538	255,215,0	2	270,309	0,347
chr12	109058635	109058851	A-E	834	.	109058742	109058743	255,215,0	2	1,1	0,215
chr12	109083418	109083709	A-E	727	.	109083563	109083564	255,215,0	2	1,1	0,290
chr12	109085304	109086305	A-E	784	.	109085702	109085703	255,215,0	2	391,595	0,406
chr12	109121028	109121218	A-E	500	.	109121122	109121123	255,215,0	2	1,1	0,189
chr12	109167575	109167781	A-E	844	.	109167682	109167683	255,215,0	2	10,1	0,205
chr12	109249958	109250591	A-E	502	.	109250395	109250396	255,215,0	2	415,172	0,461
chr12	110547095	110547380	A-E	976	.	110547261	110547262	255,215,0	2	97,49	0,236
chr12	110720977	110721365	A-E	807	.	110720992	110720993	255,215,0	2	1,357	0,31
chr12	111013409	111013660	A-E	656	.	111013535	111013536	255,215,0	2	4,1	0,250
chr12	111842364	111842600	A-E	917	.	111842444	111842445	255,215,0	2	1,75	0,161
chr12	111842714	111842893	A-E	928	.	111842759	111842760	255,215,0	2	1,88	0,91
chr12	111844455	111845240	A-E	487	.	111844701	111844702	255,215,0	2	223,514	0,271
chr12	111845500	111845900	A-E	549	.	111845630	111845631	255,215,0	2	1,140	0,260
chr12	112211717	112212111	A-E	951	.	112211791	112211792	255,215,0	2	1,246	0,148
chr12	112212224	112212368	A-E	914	.	112212295	112212296	255,215,0	2	1,1	0,143
chr12	112545865	112545906	A-E	851	.	112545884	112545885	255,215,0	2	1,2	0,39
chr12	113659964	113660296	A-E	716	.	113660129	113660130	255,215,0	2	1,2	0,330
chr12	113851482	113851626	A-E	697	.	113851553	113851554	255,215,0	2	44,44	0,100
chr12	114403085	114403469	A-E	865	.	114403276	114403277	255,215,0	2	1,1	0,383
chr12	116796896	116797249	A-E	680	.	116796983	116796984	255,215,0	2	23,201	0,152
chr12	116823788	116823944	A-E	760	.	116823864	116823865	255,215,0	2	1,4	0,152
chr12	117100545	117100717	A-E	785	.	117100696	117100697	255,215,0	2	137,5	0,167
chr12	118124954	118125210	A-E	499	.	118125127	118125128	255,215,0	2	93,1	0,255
chr12	120479081	120479619	A-E	933	.	120479167	120479168	255,215,0	2	6,370	0,168
chr12	120553385	120553639	A-E	805	.	120553512	120553513	255,215,0	2	2,1	0,253
chr12	120667764	120667949	A-E	741	.	120667947	120667948	255,215,0	2	183,1	0,184
chr12	120700472	120700518	A-E	847	.	120700494	120700495	255,215,0	2	1,1	0,45
chr12	120755326	120755718	A-E	638	.	120755562	120755563	255,215,0	2	98,16	0,376
chr12	120912509	120912692	A-E	546	.	120912666	120912667	255,215,0	2	133,1	0,182
chr12	121019899	121020097	A-E	544	.	121019997	121019998	255,215,0	2	1,1	0,197
chr12	121148943	121148994	A-E	663	.	121148968	121148969	255,215,0	2	1,1	0,50
chr12	121179921	121180187	A-E	862	.	121180098	121180099	255,215,0	2	91,1	0,265
chr12	121462488	121462659	A-E	487	.	121462589	121462590	255,215,0	2	34,1	0,170
chr12	121566733	121567571	A-E	656	.	121567208	121567209	255,215,0	2	401,287	0,551
chr12	121648704	121649024	A-E	645	.	121648861	121648862	255,215,0	2	152,156	0,164
chr12	121733109	121733746	A-E	727	.	121733621	121733622	255,215,0	2	506,118	0,519
chr12	122207977	122208064	A-E	862	.	122208020	122208021	255,215,0	2	1,1	0,86
chr12	122461378	122461791	A-E	981	.	122461732	122461733	255,215,0	2	297,1	0,412
chr12	122891172	122891419	A-E	919	.	122891358	122891359	255,215,0	2	127,1	0,246
chr12	123205751	123205889	A-E	906	.	123205820	123205821	255,215,0	2	3,1	0,137
chr12	123321250	123321426	A-E	784	.	123321269	123321270	255,215,0	2	1,138	0,38
chr12	123378994	123379428	A-E	534	.	123379207	123379208	255,215,0	2	59,65	0,369
chr12	123401215	123401403	A-E	608	.	123401333	123401334	255,215,0	2	51,1	0,187
chr12	124003720	124003805	A-E	847	.	124003762	124003763	255,215,0	2	1,1	0,84
chr12	125347630	125347766	A-E	856	.	125347648	125347649	255,215,0	2	1,99	0,37
chr12	125395122	125395522	A-E	829	.	125395321	125395322	255,215,0	2	1,1	0,399
chr12	125402597	125402957	A-E	725	.	125402776	125402777	255,215,0	2	1,1	0,359
chr12	125405950	125406366	A-E	820	.	125406165	125406166	255,215,0	2	17,1	0,415
chr12	125412421	125412524	A-E	577	.	125412467	125412468	255,215,0	2	1,10	0,93
chr12	125412895	125413201	A-E	693	.	125413084	125413085	255,215,0	2	75,1	0,305
chr12	125423658	125423970	A-E	936	.	125423901	125423902	255,215,0	2	176,1	0,311
chr12	125424077	125424667	A-E	763	.	125424515	125424516	255,215,0	2	423,136	0,454
chr12	125479851	125480155	A-E	660	.	125479862	125479863	255,215,0	2	1,282	0,22
chr12	125550830	125551017	A-E	520	.	125550922	125550923	255,215,0	2	1,2	0,185
chr12	131239017	131239400	A-E	830	.	131239155	131239156	255,215,0	2	101,207	0,176
chr12	131355465	131355709	A-E	887	.	131355534	131355535	255,215,0	2	1,105	0,139
chr12	132380984	132381463	A-E	838	.	132381226	132381227	255,215,0	2	164,157	0,322
chr12	133047649	133048032	A-E	981	.	133047825	133047826	255,215,0	2	142,172	0,211
chr12	133068109	133068464	A-E	523	.	133068121	133068122	255,215,0	2	1,331	0,24
chr13	20175997	20176261	A-E	528	.	20176012	20176013	255,215,0	2	1,234	0,30
chr13	20193100	20193521	A-E	827	.	20193281	20193282	255,215,0	2	136,193	0,228
chr13	21748962	21749143	A-E	714	.	21749042	21749043	255,215,0	2	1,21	0,160
chr13	22009901	22010336	A-E	730	.	22010210	22010211	255,215,0	2	260,75	0,360
chr13	23363305	23363660	A-E	766	.	23363515	23363516	255,215,0	2	68,1	0,354
chr13	23367968	23368299	A-E	975	.	23368129	23368130	255,215,0	2	1,9	0,322
chr13	24147047	24147391	A-E	721	.	24147218	24147219	255,215,0	2	1,1	0,343
chr13	24227801	24228202	A-E	550	.	24228144	24228145	255,215,0	2	287,1	0,400
chr13	24228370	24228816	A-E	836	.	24228664	24228665	255,215,0	2	273,129	0,317
chr13	24736116	24736356	A-E	536	.	24736119	24736120	255,215,0	2	1,234	0,6
chr13	24736701	24736916	A-E	582	.	24736808	24736809	255,215,0	2	1,1	0,214
chr13	24758006	24758172	A-E	888	.	24758056	24758057	255,215,0	2	1,65	0,101
chr13	27050678	27050792	A-E	596	.	27050734	27050735	255,215,0	2	1,1	0,113
chr13	28025374	28025562	A-E	559	.	28025487	28025488	255,215,0	2	42,3	0,185
chr13	28534500	28534867	A-E	789	.	28534671	28534672	255,215,0	2	1,25	0,342
chr13	28713985	28714194	A-E	496	.	28714106	28714107	255,215,0	2	47,12	0,197
chr13	30147415	30147644	A-E	601	.	30147591	30147592	255,215,0	2	158,34	0,195
chr13	30421150	30421695	A-E	677	.	30421503	30421504	255,215,0	2	334,171	0,374
chr13	30688461	30688851	A-E	775	.	30688655	30688656	255,215,0	2	1,1	0,389
chr13	30968898	30969238	A-E	632	.	30969057	30969058	255,215,0	2	24,44	0,296
chr13	30982567	30982782	A-E	743	.	30982668	30982669	255,215,0	2	65,77	0,138
chr13	31194067	31194397	A-E	561	.	31194083	31194084	255,215,0	2	14,311	0,19
chr13	31248202	31248458	A-E	633	.	31248341	31248342	255,215,0	2	126,102	0,154
chr13	32501315	32501650	A-E	794	.	32501482	32501483	255,215,0	2	1,1	0,334
chr13	32502187	32502452	A-E	895	.	32502319	32502320	255,215,0	2	1,1	0,264
chr13	33002934	33003083	A-E	737	.	33003051	33003052	255,215,0	2	88,1	0,148
chr13	33803234	33803418	A-E	851	.	33803325	33803326	255,215,0	2	1,1	0,183
chr13	33832608	33832974	A-E	536	.	33832792	33832793	255,215,0	2	5,1	0,365
chr13	33846556	33846871	A-E	717	.	33846713	33846714	255,215,0	2	1,1	0,314
chr13	33854104	33854187	A-E	671	.	33854173	33854174	255,215,0	2	57,1	0,82
chr13	34731217	34731418	A-E	740	.	34731350	34731351	255,215,0	2	69,2	0,199
chr13	39609346	39609577	A-E	525	.	39609525	39609526	255,215,0	2	129,1	0,230
chr13	39610555	39610725	A-E	530	.	39610566	39610567	255,215,0	2	8,154	0,16
chr13	41138416	41138705	A-E	771	.	41138421	41138422	255,215,0	2	3,280	0,9
chr13	41226066	41226446	A-E	487	.	41226347	41226348	255,215,0	2	184,1	0,379
chr13	41579554	41579650	A-E	867	.	41579617	41579618	255,215,0	2	33,1	0,95
chr13	41582328	41582728	A-E	927	.	41582717	41582718	255,215,0	2	380,1	0,399
chr13	41591814	41592184	A-E	945	.	41592063	41592064	255,215,0	2	245,115	0,255
chr13	41633770	41634104	A-E	584	.	41633936	41633937	255,215,0	2	1,1	0,333
chr13	42137795	42138043	A-E	892	.	42137967	42137968	255,215,0	2	98,1	0,247
chr13	43294593	43294957	A-E	513	.	43294756	43294757	255,215,0	2	1,38	0,326
chr13	43629373	43629704	A-E	809	.	43629375	43629376	255,215,0	2	2,327	0,4
chr13	44978399	44978598	A-E	972	.	44978576	44978577	255,215,0	2	158,1	0,198
chr13	45428744	45428990	A-E	675	.	45428866	45428867	255,215,0	2	1,1	0,245
chr13	45890500	45890811	A-E	852	.	45890797	45890798	255,215,0	2	286,1	0,310
chr13	46021451	46021660	A-E	915	.	46021567	46021568	255,215,0	2	26,1	0,208
chr13	46709328	46709604	A-E	802	.	46709495	46709496	255,215,0	2	87,28	0,248
chr13	48809522	48810227	A-E	575	.	48809851	48809852	255,215,0	2	310,355	0,350
chr13	48810781	48811062	A-E	709	.	48810803	48810804	255,215,0	2	19,254	0,27
chr13	49357309	49357845	A-E	715	.	49357558	49357559	255,215,0	2	196,232	0,304
chr13	49789183	49789422	A-E	932	.	49789362	49789363	255,215,0	2	122,1	0,238
chr13	49875753	49875766	A-E	509	.	49875759	49875760	255,215,0	2	1,1	0,12
chr13	50017216	50017482	A-E	553	.	50017348	50017349	255,215,0	2	4,4	0,262
chr13	50160403	50160735	A-E	539	.	50160568	50160569	255,215,0	2	1,1	0,331
chr13	50365581	50365834	A-E	577	.	50365629	50365630	255,215,0	2	1,157	0,96
chr13	50652370	50652513	A-E	578	.	50652456	50652457	255,215,0	2	31,1	0,142
chr13	50704798	50705196	A-E	512	.	50705124	50705125	255,215,0	2	256,1	0,397
chr13	51086190	51086306	A-E	741	.	51086248	51086249	255,215,0	2	2,1	0,115
chr13	51553436	51553779	A-E	612	.	51553489	51553490	255,215,0	2	1,236	0,107
chr13	52206810	52206978	A-E	580	.	52206888	52206889	255,215,0	2	1,11	0,157
chr13	52212563	52212715	A-E	495	.	52212668	52212669	255,215,0	2	60,1	0,151
chr13	52572353	52572390	A-E	906	.	52572372	52572373	255,215,0	2	3,1	0,36
chr13	53028749	53028807	A-E	770	.	53028778	53028779	255,215,0	2	2,1	0,57
chr13	67568177	67568566	A-E	488	.	67568562	67568563	255,215,0	2	384,2	0,387
chr13	74742381	74742762	A-E	950	.	74742560	74742561	255,215,0	2	87,109	0,272
chr13	75959314	75959499	A-E	499	.	75959331	75959332	255,215,0	2	7,157	0,28
chr13	76336307	76336587	A-E	818	.	76336399	76336400	255,215,0	2	1,95	0,185
chr13	79232495	79232747	A-E	911	.	79232545	79232546	255,215,0	2	1,151	0,101
chr13	80059429	80059754	A-E	647	.	80059479	80059480	255,215,0	2	1,225	0,100
chr13	93886364	93886810	A-E	526	.	93886486	93886487	255,215,0	2	21,222	0,224
chr13	93923088	93923413	A-E	508	.	93923250	93923251	255,215,0	2	1,1	0,324
chr13	95923496	95923810	A-E	877	.	95923561	95923562	255,215,0	2	1,183	0,131
chr13	95948975	95948980	A-E	508	.	95948977	95948978	255,215,0	2	1,1	0,4
chr13	95950035	95950207	A-E	979	.	95950139	95950140	255,215,0	2	41,4	0,168
chr13	96330209	96330682	A-E	494	.	96330491	96330492	255,215,0	2	190,97	0,376
chr13	96331237	96331478	A-E	573	.	96331260	96331261	255,215,0	2	1,195	0,46
chr13	96366665	96367183	A-E	570	.	96366847	96366848	255,215,0	2	125,277	0,241
chr13	97877945	97878102	A-E	940	.	97878064	97878065	255,215,0	2	83,1	0,156
chr13	97886032	97886284	A-E	867	.	97886049	97886050	255,215,0	2	2,219	0,33
chr13	97907279	97907333	A-E	588	.	97907305	97907306	255,215,0	2	1,1	0,53
chr13	97908706	97909024	A-E	753	.	97908750	97908751	255,215,0	2	1,229	0,89
chr13	97909528	97909612	A-E	464	.	97909586	97909587	255,215,0	2	35,1	0,83
chr13	97910139	97910631	A-E	700	.	97910411	97910412	255,215,0	2	207,154	0,338
chr13	97961326	97961419	A-E	887	.	97961372	97961373	255,215,0	2	1,1	0,92
chr13	98817931	98818000	A-E	467	.	98817964	98817965	255,215,0	2	1,2	0,67
chr13	98825644	98825950	A-E	835	.	98825796	98825797	255,215,0	2	1,1	0,305
chr13	98913567	98913789	A-E	487	.	98913677	98913678	255,215,0	2	1,2	0,220
chr13	98918456	98918796	A-E	928	.	98918707	98918708	255,215,0	2	216,53	0,287
chr13	98921705	98921995	A-E	981	.	98921814	98921815	255,215,0	2	25,95	0,195
chr13	98953501	98953722	A-E	977	.	98953611	98953612	255,215,0	2	1,1	0,220
chr13	99136542	99137502	A-E	717	.	99137323	99137324	255,215,0	2	755,151	0,809
chr13	99224264	99224406	A-E	799	.	99224334	99224335	255,215,0	2	1,1	0,141
chr13	100150835	100151357	A-E	938	.	100151072	100151073	255,215,0	2	236,283	0,239
chr13	101045000	101045481	A-E	891	.	101045416	101045417	255,215,0	2	353,1	0,480
chr13	103251933	103252275	A-E	565	.	103252102	103252103	255,215,0	2	1,3	0,339
chr13	107217385	107217712	A-E	707	.	107217681	107217682	255,215,0	2	268,1	0,326
chr13	111369768	111369905	A-E	568	.	111369835	111369836	255,215,0	2	1,2	0,135
chr13	111560970	111561133	A-E	829	.	111561108	111561109	255,215,0	2	116,1	0,162
chr13	111565652	111565807	A-E	893	.	111565744	111565745	255,215,0	2	37,7	0,148
chr13	113260725	113260828	A-E	408	.	113260809	113260810	255,215,0	2	68,1	0,102
chr13	113368530	113369032	A-E	568	.	113368645	113368646	255,215,0	2	91,362	0,140
chr13	113547913	113548123	A-E	933	.	113547994	113547995	255,215,0	2	1,47	0,163
chr13	113583659	113583850	A-E	531	.	113583774	113583775	255,215,0	2	41,1	0,190
chr13	113677028	113677343	A-E	795	.	113677295	113677296	255,215,0	2	245,25	0,290
chr13	113807090	113807411	A-E	803	.	113807337	113807338	255,215,0	2	246,72	0,249
chr13	113837771	113838125	A-E	840	.	113837959	113837960	255,215,0	2	28,4	0,350
chr14	20895573	20895913	A-E	704	.	20895586	20895587	255,215,0	2	1,314	0,26
chr14	21093472	21093639	A-E	683	.	21093496	21093497	255,215,0	2	1,118	0,49
chr14	21100339	21100468	A-E	560	.	21100409	21100410	255,215,0	2	14,1	0,128
chr14	21149440	21149603	A-E	641	.	21149458	21149459	255,215,0	2	14,140	0,23
chr14	21151333	21151694	A-E	802	.	21151410	21151411	255,215,0	2	70,275	0,86
chr14	21155665	21155846	A-E	971	.	21155788	21155789	255,215,0	2	67,1	0,180
chr14	21529107	21529436	A-E	580	.	21529240	21529241	255,215,0	2	1,63	0,266
chr14	21776910	21777214	A-E	965	.	21777076	21777077	255,215,0	2	30,1	0,303
chr14	21995270	21995459	A-E	684	.	21995280	21995281	255,215,0	2	1,168	0,21
chr14	22802337	22802712	A-E	870	.	22802522	22802523	255,215,0	2	5,8	0,367
chr14	22896809	22896968	A-E	751	.	22896893	22896894	255,215,0	2	12,1	0,158
chr14	23707213	23707310	A-E	514	.	23707299	23707300	255,215,0	2	78,1	0,96
chr14	24014258	24014427	A-E	581	.	24014342	24014343	255,215,0	2	1,1	0,168
chr14	24052792	24053109	A-E	912	.	24053062	24053063	255,215,0	2	252,28	0,289
chr14	24071678	24071901	A-E	847	.	24071764	24071765	255,215,0	2	1,50	0,173
chr14	24079504	24079589	A-E	939	.	24079554	24079555	255,215,0	2	17,1	0,84
chr14	24476155	24476328	A-E	523	.	24476203	24476204	255,215,0	2	9,85	0,88
chr14	24766933	24766954	A-E	504	.	24766943	24766944	255,215,0	2	1,1	0,20
chr14	32670916	32671247	A-E	468	.	32671220	32671221	255,215,0	2	280,1	0,330
chr14	34966252	34966448	A-E	788	.	34966303	34966304	255,215,0	2	1,93	0,103
chr14	35097887	35098278	A-E	703	.	35098272	35098273	255,215,0	2	381,1	0,390
chr14	35763545	35763924	A-E	584	.	35763621	35763622	255,215,0	2	69,294	0,85
chr14	35816738	35817044	A-E	877	.	35816995	35816996	255,215,0	2	211,1	0,305
chr14	35867520	35867657	A-E	505	.	35867629	35867630	255,215,0	2	84,1	0,136
chr14	35874928	35875109	A-E	584	.	35875018	35875019	255,215,0	2	1,1	0,180
chr14	38023337	38023767	A-E	476	.	38023747	38023748	255,215,0	2	393,1	0,429
chr14	38028080	38028145	A-E	528	.	38028112	38028113	255,215,0	2	1,1	0,64
chr14	38052703	38052943	A-E	486	.	38052756	38052757	255,215,0	2	6,138	0,102
chr14	50108675	50109053	A-E	978	.	50108688	50108689	255,215,0	2	1,352	0,26
chr14	50358902	50358959	A-E	832	.	50358930	50358931	255,215,0	2	1,1	0,56
chr14	50528497	50528810	A-E	901	.	50528554	50528555	255,215,0	2	33,230	0,83
chr14	50528971	50529615	A-E	746	.	50529531	50529532	255,215,0	2	497,19	0,625
chr14	50566169	50566423	A-E	559	.	50566347	50566348	255,215,0	2	105,1	0,253
chr14	51326707	51326879	A-E	591	.	51326873	51326874	255,215,0	2	163,1	0,171
chr14	52457302	52457470	A-E	549	.	52457344	52457345	255,215,0	2	1,84	0,84
chr14	54600599	54600877	A-E	975	.	54600737	54600738	255,215,0	2	1,1	0,277
chr14	54833964	54834357	A-E	738	.	54834050	54834051	255,215,0	2	1,220	0,173
chr14	54865642	54865725	A-E	498	.	54865682	54865683	255,215,0	2	1,3	0,80
chr14	54954614	54954814	A-E	773	.	54954642	54954643	255,215,0	2	2,144	0,56
chr14	55032556	55033146	A-E	835	.	55032788	55032789	255,215,0	2	203,327	0,263
chr14	55116908	55117251	A-E	573	.	55116933	55116934	255,215,0	2	1,293	0,50
chr14	55120784	55121076	A-E	683	.	55120950	55120951	255,215,0	2	70,28	0,264
chr14	55354976	55355200	A-E	594	.	55355153	55355154	255,215,0	2	132,1	0,223
chr14	55367406	55368224	A-E	775	.	55367734	55367735	255,215,0	2	315,475	0,343
chr14	55368350	55368647	A-E	482	.	55368634	55368635	255,215,0	2	273,1	0,296
chr14	55519503	55519897	A-E	628	.	55519521	55519522	255,215,0	2	1,357	0,37
chr14	55739525	55739908	A-E	501	.	55739685	55739686	255,215,0	2	1,62	0,321
chr14	56047993	56048394	A-E	804	.	56048193	56048194	255,215,0	2	1,1	0,400
chr14	57047515	57047622	A-E	817	.	57047565	57047566	255,215,0	2	1,7	0,100
chr14	58712476	58712872	A-E	554	.	58712666	58712667	255,215,0	2	1,16	0,380
chr14	60741249	60741568	A-E	805	.	60741334	60741335	255,215,0	2	1,149	0,170
chr14	61227511	61227614	A-E	461	.	61227557	61227558	255,215,0	2	3,13	0,90
chr14	61655752	61656474	A-E	507	.	61655889	61655890	255,215,0	2	96,542	0,180
chr14	62019521	62020052	A-E	918	.	62019779	62019780	255,215,0	2	205,219	0,312
chr14	62020578	62020981	A-E	957	.	62020708	62020709	255,215,0	2	123,264	0,139
chr14	62180995	62181270	A-E	566	.	62181231	62181232	255,215,0	2	200,2	0,273
chr14	62216649	62217020	A-E	750	.	62216840	62216841	255,215,0	2	13,1	0,370
chr14	63938043	63938317	A-E	840	.	63938153	63938154	255,215,0	2	1,53	0,221
chr14	64968682	64968912	A-E	919	.	64968720	64968721	255,215,0	2	1,153	0,77
chr14	65173709	65173938	A-E	802	.	65173792	65173793	255,215,0	2	1,62	0,167
chr14	65697079	65697411	A-E	886	.	65697331	65697332	255,215,0	2	175,1	0,331
chr14	65705887	65706189	A-E	897	.	65706011	65706012	255,215,0	2	1,53	0,249
chr14	68140284	68140628	A-E	754	.	68140455	68140456	255,215,0	2	1,1	0,343
chr14	69223518	69223817	A-E	596	.	69223640	69223641	255,215,0	2	1,55	0,244
chr14	69258687	69259088	A-E	512	.	69259068	69259069	255,215,0	2	363,1	0,400
chr14	69274132	69274270	A-E	901	.	69274200	69274201	255,215,0	2	1,1	0,137
chr14	69283130	69283453	A-E	632	.	69283447	69283448	255,215,0	2	314,1	0,322
chr14	69290379	69290584	A-E	634	.	69290573	69290574	255,215,0	2	185,1	0,204
chr14	69391127	69391485	A-E	491	.	69391305	69391306	255,215,0	2	1,1	0,357
chr14	69399539	69399729	A-E	570	.	69399583	69399584	255,215,0	2	1,101	0,89
chr14	69412623	69412974	A-E	670	.	69412798	69412799	255,215,0	2	1,1	0,350
chr14	69422130	69422179	A-E	970	.	69422154	69422155	255,215,0	2	1,1	0,48
chr14	69437070	69437267	A-E	553	.	69437211	69437212	255,215,0	2	87,1	0,196
chr14	69442335	69442656	A-E	635	.	69442495	69442496	255,215,0	2	1,1	0,320
chr14	69443195	69443555	A-E	934	.	69443425	69443426	255,215,0	2	102,1	0,359
chr14	70036747	70037036	A-E	557	.	70036789	70036790	255,215,0	2	1,205	0,84
chr14	70079261	70079549	A-E	716	.	70079400	70079401	255,215,0	2	125,134	0,154
chr14	70079600	70079905	A-E	710	.	70079704	70079705	255,215,0	2	1,96	0,209
chr14	70149626	70150012	A-E	665	.	70149667	70149668	255,215,0	2	22,324	0,62
chr14	70251545	70251918	A-E	503	.	70251731	70251732	255,215,0	2	1,1	0,372
chr14	73923751	73923922	A-E	671	.	73923804	73923805	255,215,0	2	1,65	0,106
chr14	74224987	74225469	A-E	882	.	74225101	74225102	255,215,0	2	85,338	0,144
chr14	74225472	74225633	A-E	904	.	74225511	74225512	255,215,0	2	3,85	0,76
chr14	74250697	74250857	A-E	616	.	74250776	74250777	255,215,0	2	1,1	0,159
chr14	74252217	74252537	A-E	673	.	74252229	74252230	255,215,0	2	1,296	0,24
chr14	74252651	74252986	A-E	944	.	74252699	74252700	255,215,0	2	15,252	0,83
chr14	74319294	74319582	A-E	976	.	74319535	74319536	255,215,0	2	196,1	0,287
chr14	74463974	74464342	A-E	893	.	74464235	74464236	255,215,0	2	194,38	0,330
chr14	74768904	74768975	A-E	720	.	74768937	74768938	255,215,0	2	1,5	0,66
chr14	75085224	75085410	A-E	838	.	75085385	75085386	255,215,0	2	139,1	0,185
chr14	75423373	75423745	A-E	628	.	75423615	75423616	255,215,0	2	115,1	0,371
chr14	75535272	75535353	A-E	659	.	75535307	75535308	255,215,0	2	21,31	0,50
chr14	75743496	75744812	A-E	695	.	75743939	75743940	255,215,0	2	434,863	0,453
chr14	75750125	75750292	A-E	769	.	75750144	75750145	255,215,0	2	1,129	0,38
chr14	75762262	75762527	A-E	656	.	75762422	75762423	255,215,0	2	83,27	0,238
chr14	75768536	75769006	A-E	797	.	75768681	75768682	255,215,0	2	101,279	0,191
chr14	77419996	77420082	A-E	707	.	77420015	77420016	255,215,0	2	10,56	0,30
chr14	77422705	77423545	A-E	873	.	77423104	77423105	255,215,0	2	373,413	0,427
chr14	77444143	77444725	A-E	524	.	77444468	77444469	255,215,0	2	314,245	0,337
chr14	77495718	77495873	A-E	820	.	77495814	77495815	255,215,0	2	39,1	0,154
chr14	77499139	77499421	A-E	455	.	77499369	77499370	255,215,0	2	223,43	0,239
chr14	77506077	77506276	A-E	680	.	77506101	77506102	255,215,0	2	1,151	0,48
chr14	77769943	77770369	A-E	901	.	77770176	77770177	255,215,0	2	168,127	0,299
chr14	77838665	77838822	A-E	966	.	77838743	77838744	255,215,0	2	1,1	0,156
chr14	85937818	85938187	A-E	536	.	85938002	85938003	255,215,0	2	2,1	0,368
chr14	89884393	89884742	A-E	812	.	89884606	89884607	255,215,0	2	79,1	0,348
chr14	89884879	89885123	A-E	640	.	89885014	89885015	255,215,0	2	28,1	0,243
chr14	90849035	90849354	A-E	607	.	90849132	90849133	255,215,0	2	73,196	0,123
chr14	90979953	90980135	A-E	958	.	90980068	90980069	255,215,0	2	50,1	0,181
chr14	93019993	93020166	A-E	507	.	93020079	93020080	255,215,0	2	1,1	0,172
chr14	93347327	93347486	A-E	843	.	93347406	93347407	255,215,0	2	1,1	0,158
chr14	93499320	93499712	A-E	624	.	93499515	93499516	255,215,0	2	1,1	0,391
chr14	93526329	93526730	A-E	589	.	93526678	93526679	255,215,0	2	299,1	0,400
chr14	94425623	94426674	A-E	893	.	94426013	94426014	255,215,0	2	332,602	0,449
chr14	94811760	94811888	A-E	841	.	94811824	94811825	255,215,0	2	40,39	0,89
chr14	94822773	94822804	A-E	660	.	94822776	94822777	255,215,0	2	1,24	0,7
chr14	94858843	94859387	A-E	716	.	94859102	94859103	255,215,0	2	175,199	0,345
chr14	94947455	94947540	A-E	594	.	94947497	94947498	255,215,0	2	1,1	0,84
chr14	95014834	95014854	A-E	876	.	95014843	95014844	255,215,0	2	1,1	0,19
chr14	95098360	95098400	A-E	836	.	95098387	95098388	255,215,0	2	22,6	0,34
chr14	95621891	95621919	A-E	618	.	95621904	95621905	255,215,0	2	1,1	0,27
chr14	95966828	95966971	A-E	509	.	95966938	95966939	255,215,0	2	79,1	0,142
chr14	96014179	96014331	A-E	832	.	96014196	96014197	255,215,0	2	1,118	0,34
chr14	97646734	97646983	A-E	574	.	97646790	97646791	255,215,0	2	1,137	0,112
chr14	99738457	99738747	A-E	646	.	99738618	99738619	255,215,0	2	94,60	0,230
chr14	100032765	100032981	A-E	977	.	100032919	100032920	255,215,0	2	95,1	0,215
chr14	100680429	100680617	A-E	471	.	100680522	100680523	255,215,0	2	1,1	0,187
chr14	100680804	100681084	A-E	856	.	100680930	100680931	255,215,0	2	111,138	0,142
chr14	100687969	100688076	A-E	704	.	100687997	100687998	255,215,0	2	1,51	0,56
chr14	100689704	100690101	A-E	613	.	100689900	100689901	255,215,0	2	1,5	0,392
chr14	101217352	101217752	A-E	975	.	101217553	101217554	255,215,0	2	5,1	0,399
chr14	101754877	101755243	A-E	971	.	101755067	101755068	255,215,0	2	19,3	0,363
chr14	102414226	102414964	A-E	533	.	102414564	102414565	255,215,0	2	288,349	0,389
chr14	102415545	102415736	A-E	774	.	102415628	102415629	255,215,0	2	17,40	0,151
chr14	103051810	103052039	A-E	686	.	103051995	103051996	255,215,0	2	143,1	0,228
chr14	103060012	103060367	A-E	552	.	103060310	103060311	255,215,0	2	244,1	0,354
chr14	103242495	103242815	A-E	658	.	103242612	103242613	255,215,0	2	1,86	0,234
chr14	103285450	103285816	A-E	762	.	103285462	103285463	255,215,0	2	1,341	0,25
chr14	103539359	103539722	A-E	524	.	103539622	103539623	255,215,0	2	166,1	0,362
chr14	103710312	103710619	A-E	886	.	103710465	103710466	255,215,0	2	2,1	0,306
chr14	103993761	103994083	A-E	534	.	103993825	103993826	255,215,0	2	1,194	0,128
chr14	105142938	105143192	A-E	692	.	105143061	105143062	255,215,0	2	1,8	0,246
chr14	105191818	105192004	A-E	787	.	105191946	105191947	255,215,0	2	72,1	0,185
chr14	105294003	105294327	A-E	616	.	105294165	105294166	255,215,0	2	3,1	0,323
chr14	105491233	105491512	A-E	564	.	105491452	105491453	255,215,0	2	196,36	0,243
chr14	105947247	105947589	A-E	956	.	105947316	105947317	255,215,0	2	4,207	0,135
chr14	105948139	105949025	A-E	749	.	105948431	105948432	255,215,0	2	251,552	0,334
chr15	22899605	22899758	A-E	822	.	22899681	22899682	255,215,0	2	1,1	0,152
chr15	25682714	25683138	A-E	780	.	25683027	25683028	255,215,0	2	256,53	0,371
chr15	26095507	26095720	A-E	613	.	26095666	26095667	255,215,0	2	128,22	0,191
chr15	26327449	26327657	A-E	601	.	26327504	26327505	255,215,0	2	1,97	0,111
chr15	31558076	31558412	A-E	935	.	31558221	31558222	255,215,0	2	1,45	0,291
chr15	31631209	31631469	A-E	617	.	31631260	31631261	255,215,0	2	1,158	0,102
chr15	31645356	31645533	A-E	496	.	31645444	31645445	255,215,0	2	1,1	0,176
chr15	33131032	33131346	A-E	875	.	33131203	33131204	255,215,0	2	98,69	0,245
chr15	33299476	33299841	A-E	471	.	33299743	33299744	255,215,0	2	197,27	0,338
chr15	33360918	33361240	A-E	503	.	33361191	33361192	255,215,0	2	226,1	0,321
chr15	38546646	38546996	A-E	546	.	38546933	38546934	255,215,0	2	239,14	0,336
chr15	39420258	39420755	A-E	769	.	39420469	39420470	255,215,0	2	186,260	0,237
chr15	39680215	39680674	A-E	757	.	39680538	39680539	255,215,0	2	309,120	0,339
chr15	39871518	39872444	A-E	810	.	39872120	39872121	255,215,0	2	583,303	0,623
chr15	40075847	40076148	A-E	577	.	40076082	40076083	255,215,0	2	172,1	0,300
chr15	40332829	40333044	A-E	564	.	40332936	40332937	255,215,0	2	1,1	0,214
chr15	40803808	40804054	A-E	598	.	40803996	40803997	255,215,0	2	133,1	0,245
chr15	41202263	41202610	A-E	598	.	41202271	41202272	255,215,0	2	1,330	0,17
chr15	41878094	41878382	A-E	526	.	41878245	41878246	255,215,0	2	16,1	0,287
chr15	42567783	42568038	A-E	653	.	42567786	42567787	255,215,0	2	1,248	0,7
chr15	43212001	43212174	A-E	541	.	43212144	43212145	255,215,0	2	115,1	0,172
chr15	43415014	43415563	A-E	534	.	43415336	43415337	255,215,0	2	322,225	0,324
chr15	45018690	45019271	A-E	911	.	45019006	45019007	255,215,0	2	293,241	0,340
chr15	45478431	45478548	A-E	745	.	45478464	45478465	255,215,0	2	1,51	0,66
chr15	50536487	50536510	A-E	697	.	50536498	50536499	255,215,0	2	1,1	0,22
chr15	51178221	51178337	A-E	725	.	51178278	51178279	255,215,0	2	1,1	0,115
chr15	51520545	51520950	A-E	737	.	51520859	51520860	255,215,0	2	226,2	0,403
chr15	52274281	52274516	A-E	753	.	52274504	52274505	255,215,0	2	213,1	0,234
chr15	52363832	52364036	A-E	756	.	52363928	52363929	255,215,0	2	1,12	0,192
chr15	52471141	52471267	A-E	595	.	52471203	52471204	255,215,0	2	1,1	0,125
chr15	55553172	55553242	A-E	791	.	55553206	55553207	255,215,0	2	1,1	0,69
chr15	57844002	57844282	A-E	360	.	57844062	57844063	255,215,0	2	9,168	0,112
chr15	58839029	58839409	A-E	893	.	58839089	58839090	255,215,0	2	1,260	0,120
chr15	59085961	59086460	A-E	683	.	59086152	59086153	255,215,0	2	186,301	0,198
chr15	59460821	59460982	A-E	847	.	59460884	59460885	255,215,0	2	5,38	0,123
chr15	59662622	59662858	A-E	566	.	59662797	59662798	255,215,0	2	117,1	0,235
chr15	60684643	60685026	A-E	663	.	60684963	60684964	255,215,0	2	260,1	0,382
chr15	60867318	60867541	A-E	801	.	60867460	60867461	255,215,0	2	99,37	0,186
chr15	61014572	61014773	A-E	521	.	61014737	61014738	255,215,0	2	133,2	0,199
chr15	61044418	61044754	A-E	558	.	61044585	61044586	255,215,0	2	1,1	0,335
chr15	61058627	61058934	A-E	780	.	61058931	61058932	255,215,0	2	304,1	0,306
chr15	62723131	62723366	A-E	580	.	62723248	62723249	255,215,0	2	1,1	0,234
chr15	63189451	63189664	A-E	804	.	63189511	63189512	255,215,0	2	1,93	0,120
chr15	63343382	63343975	A-E	822	.	63343384	63343385	255,215,0	2	1,589	0,4
chr15	63345307	63345666	A-E	738	.	63345309	63345310	255,215,0	2	1,354	0,5
chr15	63372351	63372591	A-E	738	.	63372566	63372567	255,215,0	2	192,1	0,239
chr15	63390174	63390189	A-E	603	.	63390181	63390182	255,215,0	2	1,1	0,14
chr15	63779413	63779516	A-E	564	.	63779457	63779458	255,215,0	2	1,14	0,89
chr15	63792570	63793348	A-E	530	.	63792649	63792650	255,215,0	2	51,669	0,109
chr15	63793619	63793952	A-E	816	.	63793659	63793660	255,215,0	2	2,253	0,80
chr15	63794488	63794915	A-E	809	.	63794758	63794759	255,215,0	2	218,104	0,323
chr15	63795379	63795825	A-E	884	.	63795542	63795543	255,215,0	2	134,253	0,193
chr15	63798790	63799223	A-E	769	.	63798842	63798843	255,215,0	2	44,372	0,61
chr15	64231900	64232283	A-E	923	.	64232140	64232141	255,215,0	2	100,1	0,382
chr15	64385304	64385413	A-E	842	.	64385383	64385384	255,215,0	2	54,4	0,105
chr15	64926391	64927191	A-E	743	.	64926460	64926461	255,215,0	2	5,665	0,135
chr15	64943796	64943958	A-E	899	.	64943876	64943877	255,215,0	2	1,1	0,161
chr15	65134813	65135011	A-E	592	.	65134885	65134886	255,215,0	2	65,117	0,81
chr15	65186466	65186587	A-E	489	.	65186501	65186502	255,215,0	2	1,50	0,71
chr15	65475796	65476156	A-E	742	.	65476084	65476085	255,215,0	2	219,1	0,359
chr15	65597342	65597825	A-E	908	.	65597631	65597632	255,215,0	2	258,161	0,322
chr15	66082476	66082709	A-E	601	.	66082697	66082698	255,215,0	2	212,1	0,232
chr15	66648415	66648431	A-E	753	.	66648422	66648423	255,215,0	2	1,1	0,15
chr15	67007374	67007727	A-E	467	.	67007380	67007381	255,215,0	2	1,341	0,12
chr15	67134448	67134928	A-E	640	.	67134630	67134631	255,215,0	2	142,256	0,224
chr15	67333778	67334142	A-E	616	.	67333978	67333979	255,215,0	2	137,99	0,265
chr15	67354898	67355092	A-E	985	.	67354961	67354962	255,215,0	2	1,68	0,126
chr15	67359902	67360290	A-E	595	.	67360057	67360058	255,215,0	2	113,190	0,198
chr15	67374642	67374798	A-E	875	.	67374719	67374720	255,215,0	2	1,1	0,155
chr15	67397721	67398290	A-E	712	.	67397953	67397954	255,215,0	2	176,280	0,289
chr15	67400770	67401054	A-E	673	.	67400806	67400807	255,215,0	2	5,215	0,69
chr15	67815166	67815328	A-E	501	.	67815184	67815185	255,215,0	2	1,126	0,36
chr15	68238127	68238449	A-E	830	.	68238155	68238156	255,215,0	2	1,266	0,56
chr15	68563361	68563537	A-E	541	.	68563448	68563449	255,215,0	2	1,1	0,175
chr15	68564326	68564540	A-E	538	.	68564337	68564338	255,215,0	2	4,195	0,19
chr15	68571566	68571853	A-E	707	.	68571709	68571710	255,215,0	2	1,1	0,286
chr15	68573354	68573573	A-E	765	.	68573463	68573464	255,215,0	2	1,1	0,218
chr15	69108632	69108883	A-E	830	.	69108871	69108872	255,215,0	2	230,1	0,250
chr15	69650842	69650990	A-E	550	.	69650915	69650916	255,215,0	2	1,2	0,146
chr15	70394017	70394314	A-E	550	.	70394165	70394166	255,215,0	2	1,1	0,296
chr15	70800249	70800665	A-E	865	.	70800576	70800577	255,215,0	2	273,33	0,383
chr15	72529849	72530124	A-E	950	.	72529996	72529997	255,215,0	2	67,47	0,228
chr15	72769094	72769386	A-E	586	.	72769104	72769105	255,215,0	2	1,272	0,20
chr15	74392546	74392650	A-E	912	.	74392609	74392610	255,215,0	2	33,10	0,94
chr15	74724031	74724172	A-E	547	.	74724101	74724102	255,215,0	2	1,1	0,140
chr15	74908840	74909023	A-E	773	.	74908945	74908946	255,215,0	2	41,13	0,170
chr15	74909072	74909376	A-E	930	.	74909223	74909224	255,215,0	2	1,1	0,303
chr15	74987298	74987310	A-E	574	.	74987303	74987304	255,215,0	2	1,1	0,11
chr15	75052755	75053109	A-E	865	.	75053055	75053056	255,215,0	2	248,1	0,353
chr15	75493300	75493569	A-E	960	.	75493428	75493429	255,215,0	2	10,22	0,247
chr15	75497298	75497689	A-E	559	.	75497493	75497494	255,215,0	2	1,1	0,390
chr15	75742691	75742962	A-E	778	.	75742916	75742917	255,215,0	2	183,2	0,269
chr15	75746015	75746308	A-E	803	.	75746282	75746283	255,215,0	2	244,1	0,292
chr15	76050803	76051078	A-E	863	.	76050852	76050853	255,215,0	2	34,210	0,65
chr15	76094513	76094533	A-E	461	.	76094522	76094523	255,215,0	2	1,1	0,19
chr15	77359765	77360149	A-E	772	.	77359984	77359985	255,215,0	2	56,1	0,383
chr15	77509562	77509583	A-E	743	.	77509572	77509573	255,215,0	2	1,1	0,20
chr15	77710747	77710857	A-E	573	.	77710801	77710802	255,215,0	2	1,1	0,109
chr15	78349020	78349061	A-E	497	.	78349040	78349041	255,215,0	2	1,1	0,40
chr15	78742148	78742155	A-E	502	.	78742151	78742152	255,215,0	2	1,1	0,6
chr15	79152222	79152439	A-E	681	.	79152327	79152328	255,215,0	2	1,6	0,211
chr15	79167451	79167677	A-E	654	.	79167527	79167528	255,215,0	2	1,73	0,153
chr15	79286409	79286801	A-E	989	.	79286604	79286605	255,215,0	2	1,1	0,391
chr15	79315517	79315786	A-E	762	.	79315651	79315652	255,215,0	2	1,1	0,268
chr15	81072427	81073463	A-E	711	.	81072438	81072439	255,215,0	2	1,1014	0,22
chr15	83680959	83681167	A-E	487	.	83681098	83681099	255,215,0	2	73,1	0,207
chr15	85278485	85278605	A-E	672	.	85278507	85278508	255,215,0	2	1,75	0,45
chr15	85554486	85554661	A-E	544	.	85554538	85554539	255,215,0	2	1,70	0,105
chr15	85567719	85568121	A-E	610	.	85567727	85567728	255,215,0	2	2,387	0,15
chr15	85892412	85892560	A-E	942	.	85892485	85892486	255,215,0	2	1,1	0,147
chr15	86251754	86252119	A-E	658	.	86251883	86251884	255,215,0	2	1,107	0,258
chr15	89637490	89637673	A-E	547	.	89637612	89637613	255,215,0	2	74,12	0,171
chr15	89648424	89648609	A-E	524	.	89648516	89648517	255,215,0	2	1,1	0,184
chr15	89655617	89655997	A-E	913	.	89655673	89655674	255,215,0	2	1,268	0,112
chr15	89663203	89663358	A-E	762	.	89663280	89663281	255,215,0	2	1,1	0,154
chr15	89672730	89673081	A-E	771	.	89673050	89673051	255,215,0	2	292,1	0,350
chr15	89683178	89683585	A-E	760	.	89683264	89683265	255,215,0	2	32,265	0,142
chr15	90005846	90006063	A-E	650	.	90005952	90005953	255,215,0	2	2,5	0,212
chr15	90206233	90206393	A-E	522	.	90206355	90206356	255,215,0	2	86,1	0,159
chr15	90351132	90351515	A-E	550	.	90351445	90351446	255,215,0	2	246,1	0,382
chr15	90352902	90353217	A-E	698	.	90353144	90353145	255,215,0	2	171,1	0,314
chr15	90356908	90357070	A-E	775	.	90357057	90357058	255,215,0	2	138,1	0,161
chr15	90402022	90402269	A-E	864	.	90402145	90402146	255,215,0	2	1,1	0,246
chr15	90418263	90418454	A-E	438	.	90418315	90418316	255,215,0	2	34,120	0,71
chr15	90546487	90546659	A-E	990	.	90546569	90546570	255,215,0	2	54,61	0,111
chr15	90547918	90548344	A-E	841	.	90548144	90548145	255,215,0	2	223,195	0,231
chr15	90580859	90581016	A-E	717	.	90580937	90580938	255,215,0	2	1,1	0,156
chr15	90582060	90582185	A-E	860	.	90582073	90582074	255,215,0	2	1,98	0,27
chr15	90745367	90745622	A-E	529	.	90745493	90745494	255,215,0	2	1,2	0,253
chr15	90932475	90932593	A-E	512	.	90932533	90932534	255,215,0	2	1,2	0,116
chr15	91388571	91388688	A-E	780	.	91388617	91388618	255,215,0	2	23,46	0,71
chr15	91414182	91414812	A-E	468	.	91414231	91414232	255,215,0	2	48,578	0,52
chr15	93374780	93375598	A-E	814	.	93375183	93375184	255,215,0	2	363,373	0,445
chr15	93388455	93388698	A-E	567	.	93388627	93388628	255,215,0	2	106,4	0,239
chr15	93446316	93446752	A-E	921	.	93446384	93446385	255,215,0	2	8,306	0,130
chr15	93452640	93453037	A-E	541	.	93452728	93452729	255,215,0	2	1,220	0,177
chr15	93453795	93454148	A-E	693	.	93454038	93454039	255,215,0	2	182,47	0,306
chr15	93454949	93455279	A-E	834	.	93455013	93455014	255,215,0	2	46,247	0,83
chr15	93458042	93458417	A-E	622	.	93458140	93458141	255,215,0	2	64,242	0,133
chr15	93464812	93465068	A-E	609	.	93464860	93464861	255,215,0	2	7,165	0,91
chr15	93465072	93465427	A-E	544	.	93465182	93465183	255,215,0	2	11,144	0,211
chr15	96100868	96101018	A-E	545	.	96100979	96100980	255,215,0	2	74,1	0,149
chr15	96797361	96797665	A-E	824	.	96797596	96797597	255,215,0	2	169,1	0,303
chr15	96880003	96880282	A-E	967	.	96880040	96880041	255,215,0	2	2,205	0,74
chr15	96883860	96883905	A-E	521	.	96883883	96883884	255,215,0	2	4,2	0,43
chr15	99194920	99195445	A-E	569	.	99195035	99195036	255,215,0	2	1,294	0,231
chr15	99217661	99217837	A-E	741	.	99217769	99217770	255,215,0	2	42,1	0,175
chr15	99220594	99220756	A-E	518	.	99220674	99220675	255,215,0	2	1,1	0,161
chr15	99319954	99320059	A-E	878	.	99319956	99319957	255,215,0	2	1,101	0,4
chr15	99320131	99320435	A-E	870	.	99320364	99320365	255,215,0	2	165,1	0,303
chr15	99331596	99331972	A-E	561	.	99331768	99331769	255,215,0	2	1,31	0,345
chr15	99343831	99344108	A-E	814	.	99344057	99344058	255,215,0	2	182,6	0,271
chr15	99356272	99356301	A-E	864	.	99356276	99356277	255,215,0	2	1,20	0,9
chr15	99360914	99361292	A-E	624	.	99361102	99361103	255,215,0	2	1,1	0,377
chr15	99509705	99509977	A-E	484	.	99509784	99509785	255,215,0	2	1,114	0,158
chr15	100107341	100107689	A-E	519	.	100107451	100107452	255,215,0	2	1,127	0,221
chr15	100154472	100154811	A-E	907	.	100154641	100154642	255,215,0	2	1,1	0,338
chr15	100243956	100244145	A-E	480	.	100244049	100244050	255,215,0	2	1,2	0,187
chr15	101610937	101611062	A-E	876	.	101610939	101610940	255,215,0	2	1,120	0,5
chr15	101611095	101611494	A-E	948	.	101611257	101611258	255,215,0	2	1,74	0,325
chr15	101790495	101790786	A-E	675	.	101790608	101790609	255,215,0	2	1,64	0,227
chr15	102036901	102037330	A-E	610	.	102037026	102037027	255,215,0	2	67,244	0,185
chr16	121883	122010	A-E	515	.	121946	121947	255,215,0	2	1,1	0,126
chr16	559359	559569	A-E	961	.	559434	559435	255,215,0	2	1,60	0,150
chr16	579212	579381	A-E	812	.	579342	579343	255,215,0	2	95,2	0,167
chr16	584430	584537	A-E	656	.	584483	584484	255,215,0	2	1,1	0,106
chr16	593307	593562	A-E	926	.	593410	593411	255,215,0	2	1,49	0,206
chr16	729341	729555	A-E	527	.	729449	729450	255,215,0	2	51,48	0,166
chr16	1019915	1020111	A-E	639	.	1020012	1020013	255,215,0	2	1,1	0,195
chr16	1209910	1210227	A-E	537	.	1210207	1210208	255,215,0	2	280,2	0,315
chr16	1349375	1349723	A-E	864	.	1349677	1349678	255,215,0	2	259,1	0,347
chr16	1663596	1664040	A-E	505	.	1663777	1663778	255,215,0	2	1,81	0,363
chr16	1883265	1883515	A-E	888	.	1883403	1883404	255,215,0	2	29,1	0,249
chr16	2032215	2032518	A-E	540	.	2032285	2032286	255,215,0	2	1,162	0,141
chr16	2060366	2060419	A-E	977	.	2060385	2060386	255,215,0	2	1,15	0,38
chr16	2204716	2205113	A-E	685	.	2205109	2205110	255,215,0	2	391,1	0,396
chr16	2526097	2526272	A-E	644	.	2526184	2526185	255,215,0	2	1,1	0,174
chr16	2528405	2528752	A-E	527	.	2528539	2528540	255,215,0	2	1,79	0,268
chr16	2564695	2564909	A-E	541	.	2564745	2564746	255,215,0	2	34,146	0,68
chr16	2565508	2565886	A-E	918	.	2565581	2565582	255,215,0	2	49,279	0,99
chr16	2801504	2801643	A-E	803	.	2801573	2801574	255,215,0	2	1,1	0,138
chr16	2803392	2803775	A-E	656	.	2803515	2803516	255,215,0	2	1,137	0,246
chr16	2804659	2804942	A-E	876	.	2804690	2804691	255,215,0	2	1,221	0,62
chr16	2917931	2918273	A-E	916	.	2918245	2918246	255,215,0	2	305,17	0,325
chr16	2963024	2963143	A-E	537	.	2963082	2963083	255,215,0	2	1,2	0,117
chr16	3136218	3136620	A-E	808	.	3136420	3136421	255,215,0	2	4,1	0,401
chr16	3136957	3136987	A-E	862	.	3136976	3136977	255,215,0	2	14,5	0,25
chr16	3174225	3174888	A-E	795	.	3174857	3174858	255,215,0	2	604,1	0,662
chr16	3183822	3184065	A-E	737	.	3184054	3184055	255,215,0	2	224,1	0,242
chr16	3200393	3200919	A-E	725	.	3200596	3200597	255,215,0	2	197,315	0,211
chr16	3202679	3202971	A-E	703	.	3202883	3202884	255,215,0	2	194,77	0,215
chr16	3208597	3209146	A-E	639	.	3208817	3208818	255,215,0	2	170,278	0,271
chr16	3414845	3415236	A-E	591	.	3414918	3414919	255,215,0	2	1,244	0,147
chr16	3506076	3506177	A-E	618	.	3506126	3506127	255,215,0	2	1,1	0,100
chr16	3745745	3746230	A-E	989	.	3745993	3745994	255,215,0	2	129,117	0,368
chr16	3763227	3763392	A-E	658	.	3763321	3763322	255,215,0	2	26,1	0,164
chr16	3766806	3766901	A-E	661	.	3766853	3766854	255,215,0	2	1,1	0,94
chr16	4159548	4159687	A-E	954	.	4159609	4159610	255,215,0	2	1,17	0,122
chr16	4233149	4233551	A-E	617	.	4233168	4233169	255,215,0	2	11,373	0,29
chr16	4250425	4250457	A-E	530	.	4250440	4250441	255,215,0	2	1,1	0,31
chr16	4321264	4321411	A-E	995	.	4321304	4321305	255,215,0	2	2,67	0,80
chr16	4395690	4396087	A-E	850	.	4396070	4396071	255,215,0	2	366,1	0,396
chr16	4474765	4474960	A-E	689	.	4474927	4474928	255,215,0	2	132,1	0,194
chr16	4666128	4666639	A-E	887	.	4666379	4666380	255,215,0	2	157,164	0,347
chr16	4899106	4899190	A-E	684	.	4899147	4899148	255,215,0	2	1,1	0,83
chr16	4994756	4994904	A-E	963	.	4994829	4994830	255,215,0	2	1,1	0,147
chr16	8769092	8769263	A-E	934	.	8769149	8769150	255,215,0	2	8,63	0,108
chr16	8958271	8958298	A-E	630	.	8958284	8958285	255,215,0	2	1,1	0,26
chr16	9187518	9187809	A-E	582	.	9187582	9187583	255,215,0	2	2,163	0,128
chr16	10746791	10746898	A-E	521	.	10746844	10746845	255,215,0	2	1,1	0,106
chr16	10838262	10838635	A-E	693	.	10838364	10838365	255,215,0	2	38,206	0,167
chr16	11318108	11318467	A-E	487	.	11318210	11318211	255,215,0	2	68,222	0,137
chr16	11405627	11405832	A-E	944	.	11405703	11405704	255,215,0	2	1,52	0,153
chr16	11464448	11464834	A-E	634	.	11464696	11464697	255,215,0	2	113,1	0,385
chr16	11590987	11591371	A-E	598	.	11591181	11591182	255,215,0	2	61,55	0,329
chr16	11678542	11678746	A-E	963	.	11678702	11678703	255,215,0	2	141,24	0,180
chr16	11722066	11722256	A-E	641	.	11722069	11722070	255,215,0	2	1,184	0,6
chr16	11735243	11735249	A-E	630	.	11735245	11735246	255,215,0	2	1,1	0,5
chr16	11883933	11884050	A-E	660	.	11883991	11883992	255,215,0	2	1,1	0,116
chr16	11886261	11886597	A-E	562	.	11886545	11886546	255,215,0	2	234,1	0,335
chr16	11903925	11904291	A-E	777	.	11904147	11904148	255,215,0	2	82,3	0,363
chr16	12007429	12007866	A-E	500	.	12007780	12007781	255,215,0	2	324,57	0,380
chr16	12008398	12008797	A-E	588	.	12008597	12008598	255,215,0	2	1,1	0,398
chr16	12305975	12306189	A-E	958	.	12306079	12306080	255,215,0	2	1,6	0,208
chr16	12354583	12354731	A-E	834	.	12354634	12354635	255,215,0	2	1,45	0,103
chr16	12638094	12638382	A-E	496	.	12638193	12638194	255,215,0	2	1,89	0,199
chr16	12707024	12707388	A-E	889	.	12707300	12707301	255,215,0	2	190,1	0,363
chr16	14403974	14403986	A-E	511	.	14403977	14403978	255,215,0	2	1,6	0,6
chr16	14404276	14404618	A-E	584	.	14404407	14404408	255,215,0	2	15,94	0,248
chr16	14595290	14595675	A-E	883	.	14595460	14595461	255,215,0	2	3,47	0,338
chr16	14727896	14728123	A-E	955	.	14728041	14728042	255,215,0	2	66,1	0,226
chr16	15767410	15767423	A-E	607	.	15767415	15767416	255,215,0	2	1,3	0,10
chr16	16044554	16044968	A-E	623	.	16044691	16044692	255,215,0	2	31,169	0,245
chr16	16046185	16046451	A-E	759	.	16046446	16046447	255,215,0	2	259,1	0,265
chr16	16168213	16168625	A-E	432	.	16168275	16168276	255,215,0	2	1,287	0,125
chr16	19016900	19017201	A-E	758	.	19017061	19017062	255,215,0	2	23,1	0,300
chr16	21295163	21295477	A-E	454	.	21295458	21295459	255,215,0	2	279,2	0,312
chr16	22202219	22202461	A-E	664	.	22202316	22202317	255,215,0	2	1,47	0,195
chr16	22203239	22203382	A-E	865	.	22203300	22203301	255,215,0	2	2,22	0,121
chr16	22207042	22207397	A-E	491	.	22207175	22207176	255,215,0	2	115,203	0,152
chr16	22380909	22381049	A-E	857	.	22381005	22381006	255,215,0	2	54,1	0,139
chr16	23519872	23520278	A-E	844	.	23520007	23520008	255,215,0	2	37,172	0,234
chr16	23520476	23520789	A-E	700	.	23520770	23520771	255,215,0	2	277,1	0,312
chr16	24748653	24749054	A-E	819	.	24748810	24748811	255,215,0	2	1,86	0,315
chr16	25003311	25003614	A-E	505	.	25003586	25003587	255,215,0	2	249,1	0,302
chr16	25005690	25005854	A-E	874	.	25005771	25005772	255,215,0	2	1,1	0,163
chr16	25017768	25017970	A-E	586	.	25017932	25017933	255,215,0	2	129,1	0,201
chr16	25025498	25025571	A-E	522	.	25025534	25025535	255,215,0	2	1,1	0,72
chr16	25025647	25025977	A-E	546	.	25025928	25025929	255,215,0	2	234,1	0,329
chr16	27269521	27269966	A-E	786	.	27269955	27269956	255,215,0	2	425,1	0,444
chr16	27338686	27338882	A-E	727	.	27338761	27338762	255,215,0	2	23,67	0,129
chr16	27379401	27379520	A-E	529	.	27379511	27379512	255,215,0	2	103,1	0,118
chr16	28985191	28985568	A-E	612	.	28985309	28985310	255,215,0	2	1,140	0,237
chr16	29271089	29271244	A-E	681	.	29271153	29271154	255,215,0	2	1,26	0,129
chr16	30470048	30470551	A-E	763	.	30470198	30470199	255,215,0	2	133,334	0,169
chr16	30552496	30552891	A-E	913	.	30552694	30552695	255,215,0	2	4,1	0,394
chr16	30797544	30797562	A-E	805	.	30797550	30797551	255,215,0	2	1,6	0,12
chr16	30887816	30887992	A-E	477	.	30887963	30887964	255,215,0	2	121,1	0,175
chr16	30961321	30961801	A-E	906	.	30961649	30961650	255,215,0	2	282,104	0,376
chr16	31890060	31890276	A-E	540	.	31890064	31890065	255,215,0	2	1,207	0,9
chr16	46416882	46416930	A-E	689	.	46416905	46416906	255,215,0	2	1,1	0,47
chr16	46425311	46425523	A-E	626	.	46425416	46425417	255,215,0	2	1,1	0,211
chr16	46863838	46863969	A-E	586	.	46863903	46863904	255,215,0	2	1,1	0,130
chr16	48238462	48238709	A-E	973	.	48238584	48238585	255,215,0	2	11,12	0,235
chr16	48657176	48657539	A-E	625	.	48657279	48657280	255,215,0	2	46,202	0,161
chr16	50279322	50279680	A-E	754	.	50279377	50279378	255,215,0	2	1,248	0,110
chr16	50318077	50318387	A-E	626	.	50318230	50318231	255,215,0	2	1,3	0,307
chr16	50502083	50502773	A-E	843	.	50502186	50502187	255,215,0	2	1,483	0,207
chr16	50574414	50574583	A-E	480	.	50574498	50574499	255,215,0	2	1,1	0,168
chr16	50583865	50584285	A-E	564	.	50583917	50583918	255,215,0	2	48,362	0,58
chr16	50584465	50584762	A-E	630	.	50584481	50584482	255,215,0	2	1,265	0,32
chr16	50840423	50840781	A-E	531	.	50840495	50840496	255,215,0	2	1,213	0,145
chr16	53078061	53078530	A-E	752	.	53078310	53078311	255,215,0	2	150,120	0,349
chr16	53095630	53096033	A-E	689	.	53095827	53095828	255,215,0	2	7,14	0,389
chr16	53538093	53538165	A-E	667	.	53538127	53538128	255,215,0	2	1,4	0,68
chr16	56297828	56298210	A-E	741	.	56298018	56298019	255,215,0	2	1,1	0,381
chr16	56456719	56457074	A-E	507	.	56456895	56456896	255,215,0	2	1,2	0,353
chr16	56483112	56483275	A-E	524	.	56483222	56483223	255,215,0	2	59,1	0,162
chr16	56882936	56883304	A-E	610	.	56883135	56883136	255,215,0	2	33,1	0,367
chr16	56953272	56953477	A-E	990	.	56953374	56953375	255,215,0	2	1,1	0,204
chr16	57218188	57218581	A-E	539	.	57218550	57218551	255,215,0	2	349,16	0,377
chr16	57316761	57317116	A-E	811	.	57317046	57317047	255,215,0	2	218,1	0,354
chr16	57514262	57514399	A-E	890	.	57514367	57514368	255,215,0	2	75,1	0,136
chr16	57835113	57835336	A-E	934	.	57835224	57835225	255,215,0	2	1,1	0,222
chr16	57841964	57842337	A-E	580	.	57842235	57842236	255,215,0	2	259,88	0,285
chr16	57843832	57843998	A-E	580	.	57843861	57843862	255,215,0	2	1,107	0,59
chr16	58161363	58161722	A-E	546	.	58161409	58161410	255,215,0	2	1,267	0,92
chr16	58662673	58663178	A-E	510	.	58662948	58662949	255,215,0	2	230,184	0,321
chr16	66587187	66587393	A-E	815	.	66587310	66587311	255,215,0	2	95,54	0,152
chr16	66639588	66639925	A-E	749	.	66639756	66639757	255,215,0	2	1,1	0,336
chr16	67011641	67011860	A-E	381	.	67011694	67011695	255,215,0	2	1,113	0,106
chr16	67102429	67102470	A-E	610	.	67102435	67102436	255,215,0	2	1,28	0,13
chr16	67145215	67145380	A-E	978	.	67145275	67145276	255,215,0	2	1,44	0,121
chr16	67479958	67480353	A-E	668	.	67480124	67480125	255,215,0	2	1,62	0,333
chr16	67538327	67538734	A-E	501	.	67538467	67538468	255,215,0	2	46,171	0,236
chr16	67548404	67548498	A-E	674	.	67548450	67548451	255,215,0	2	1,1	0,93
chr16	68114004	68114254	A-E	970	.	68114071	68114072	255,215,0	2	1,115	0,135
chr16	68268512	68268873	A-E	891	.	68268523	68268524	255,215,0	2	4,341	0,20
chr16	68271949	68272113	A-E	530	.	68272068	68272069	255,215,0	2	76,1	0,163
chr16	68366402	68366673	A-E	810	.	68366537	68366538	255,215,0	2	1,1	0,270
chr16	68554402	68554684	A-E	516	.	68554542	68554543	255,215,0	2	1,1	0,281
chr16	69359934	69360260	A-E	836	.	69360160	69360161	255,215,0	2	128,1	0,325
chr16	69384939	69384976	A-E	583	.	69384957	69384958	255,215,0	2	1,1	0,36
chr16	69478106	69478209	A-E	509	.	69478130	69478131	255,215,0	2	1,55	0,48
chr16	69864774	69864916	A-E	853	.	69864894	69864895	255,215,0	2	100,1	0,141
chr16	70467096	70467242	A-E	602	.	70467195	70467196	255,215,0	2	54,1	0,145
chr16	70470997	70471281	A-E	656	.	70471213	70471214	255,215,0	2	150,1	0,283
chr16	70760385	70760535	A-E	786	.	70760461	70760462	255,215,0	2	5,2	0,148
chr16	71598604	71598922	A-E	479	.	71598793	71598794	255,215,0	2	178,117	0,201
chr16	72106886	72107149	A-E	721	.	72107012	72107013	255,215,0	2	1,10	0,253
chr16	73084736	73084829	A-E	710	.	73084782	73084783	255,215,0	2	1,1	0,92
chr16	73087213	73087865	A-E	851	.	73087512	73087513	255,215,0	2	287,340	0,312
chr16	73088640	73089206	A-E	746	.	73088990	73088991	255,215,0	2	301,166	0,400
chr16	73089476	73089837	A-E	922	.	73089547	73089548	255,215,0	2	2,219	0,142
chr16	73090275	73090565	A-E	709	.	73090442	73090443	255,215,0	2	46,1	0,289
chr16	73266333	73266772	A-E	757	.	73266744	73266745	255,215,0	2	388,3	0,436
chr16	75025520	75025876	A-E	959	.	75025717	75025718	255,215,0	2	40,1	0,355
chr16	75034794	75034994	A-E	580	.	75034868	75034869	255,215,0	2	13,64	0,136
chr16	75037611	75037819	A-E	542	.	75037666	75037667	255,215,0	2	3,100	0,108
chr16	75101005	75101352	A-E	553	.	75101178	75101179	255,215,0	2	1,1	0,346
chr16	75283958	75284198	A-E	646	.	75284077	75284078	255,215,0	2	1,1	0,239
chr16	75290169	75290281	A-E	904	.	75290249	75290250	255,215,0	2	51,1	0,111
chr16	75628437	75628814	A-E	477	.	75628800	75628801	255,215,0	2	354,4	0,373
chr16	75683626	75683906	A-E	671	.	75683765	75683766	255,215,0	2	1,2	0,278
chr16	78234487	78234496	A-E	509	.	78234490	78234491	255,215,0	2	1,2	0,7
chr16	78496913	78497300	A-E	530	.	78497109	78497110	255,215,0	2	7,1	0,386
chr16	78540460	78540630	A-E	747	.	78540491	78540492	255,215,0	2	31,138	0,32
chr16	79636037	79636330	A-E	555	.	79636202	79636203	255,215,0	2	39,1	0,292
chr16	79692252	79692530	A-E	629	.	79692297	79692298	255,215,0	2	3,190	0,88
chr16	81038389	81038511	A-E	628	.	81038493	81038494	255,215,0	2	89,1	0,121
chr16	81479712	81480701	A-E	907	.	81480092	81480093	255,215,0	2	312,540	0,449
chr16	81481191	81481862	A-E	723	.	81481546	81481547	255,215,0	2	344,303	0,368
chr16	81482144	81482266	A-E	959	.	81482225	81482226	255,215,0	2	42,1	0,121
chr16	81485550	81486198	A-E	941	.	81485591	81485592	255,215,0	2	2,566	0,82
chr16	81490646	81491039	A-E	937	.	81490739	81490740	255,215,0	2	1,207	0,186
chr16	81491583	81491773	A-E	889	.	81491677	81491678	255,215,0	2	1,1	0,189
chr16	81514966	81515415	A-E	947	.	81515175	81515176	255,215,0	2	99,129	0,320
chr16	81567709	81568057	A-E	880	.	81567759	81567760	255,215,0	2	1,247	0,101
chr16	81569078	81569124	A-E	477	.	81569083	81569084	255,215,0	2	1,35	0,11
chr16	81576114	81576489	A-E	853	.	81576299	81576300	255,215,0	2	1,5	0,370
chr16	82089925	82090058	A-E	864	.	82089976	82089977	255,215,0	2	1,30	0,103
chr16	84130238	84130404	A-E	857	.	84130320	84130321	255,215,0	2	1,1	0,165
chr16	84172775	84173286	A-E	857	.	84172891	84172892	255,215,0	2	115,392	0,119
chr16	84390575	84390914	A-E	494	.	84390742	84390743	255,215,0	2	1,5	0,334
chr16	84633537	84633938	A-E	635	.	84633770	84633771	255,215,0	2	68,1	0,400
chr16	84760321	84760640	A-E	927	.	84760425	84760426	255,215,0	2	1,110	0,209
chr16	84764167	84764606	A-E	608	.	84764266	84764267	255,215,0	2	58,297	0,142
chr16	85341185	85341691	A-E	978	.	85341412	85341413	255,215,0	2	125,175	0,331
chr16	85557338	85557622	A-E	770	.	85557525	85557526	255,215,0	2	92,1	0,283
chr16	85558554	85558944	A-E	936	.	85558787	85558788	255,215,0	2	79,1	0,389
chr16	85586975	85588809	A-E	942	.	85587300	85587301	255,215,0	2	286,1469	0,365
chr16	85591610	85591727	A-E	850	.	85591694	85591695	255,215,0	2	53,1	0,116
chr16	85766968	85767111	A-E	554	.	85767080	85767081	255,215,0	2	84,1	0,142
chr16	85881396	85881875	A-E	986	.	85881694	85881695	255,215,0	2	210,92	0,387
chr16	86008136	86008445	A-E	603	.	86008290	86008291	255,215,0	2	1,1	0,308
chr16	86192413	86192513	A-E	453	.	86192489	86192490	255,215,0	2	54,1	0,99
chr16	87421939	87422407	A-E	984	.	87422147	87422148	255,215,0	2	118,169	0,299
chr16	87428117	87428209	A-E	759	.	87428176	87428177	255,215,0	2	29,1	0,91
chr16	87498033	87498705	A-E	773	.	87498431	87498432	255,215,0	2	351,225	0,447
chr16	87519515	87519649	A-E	796	.	87519580	87519581	255,215,0	2	3,5	0,129
chr16	87521114	87521213	A-E	985	.	87521172	87521173	255,215,0	2	20,1	0,98
chr16	87798300	87798500	A-E	493	.	87798464	87798465	255,215,0	2	137,7	0,193
chr16	87811234	87811383	A-E	559	.	87811308	87811309	255,215,0	2	1,1	0,148
chr16	87811524	87811882	A-E	687	.	87811664	87811665	255,215,0	2	139,215	0,143
chr16	87812654	87813065	A-E	602	.	87812977	87812978	255,215,0	2	300,64	0,347
chr16	87823862	87824034	A-E	635	.	87823947	87823948	255,215,0	2	1,1	0,171
chr16	87840082	87840209	A-E	498	.	87840163	87840164	255,215,0	2	41,4	0,123
chr16	87886784	87888048	A-E	975	.	87887610	87887611	255,215,0	2	751,361	0,903
chr16	87891864	87892039	A-E	591	.	87891956	87891957	255,215,0	2	11,1	0,174
chr16	87894119	87894523	A-E	967	.	87894516	87894517	255,215,0	2	393,1	0,403
chr16	87982710	87983105	A-E	820	.	87982721	87982722	255,215,0	2	1,373	0,22
chr16	88521535	88522207	A-E	571	.	88521986	88521987	255,215,0	2	354,123	0,549
chr16	88857121	88857243	A-E	493	.	88857196	88857197	255,215,0	2	48,19	0,103
chr16	88860126	88860279	A-E	563	.	88860181	88860182	255,215,0	2	7,48	0,105
chr16	89307359	89308128	A-E	916	.	89307554	89307555	255,215,0	2	87,465	0,304
chr16	89392350	89392687	A-E	764	.	89392627	89392628	255,215,0	2	226,8	0,329
chr16	89461543	89461797	A-E	802	.	89461694	89461695	255,215,0	2	51,1	0,253
chr16	89474257	89474602	A-E	674	.	89474430	89474431	255,215,0	2	4,1	0,344
chr16	89489454	89489770	A-E	896	.	89489456	89489457	255,215,0	2	1,311	0,5
chr16	89545110	89545309	A-E	643	.	89545209	89545210	255,215,0	2	2,2	0,197
chr16	89554328	89554901	A-E	603	.	89554645	89554646	255,215,0	2	268,205	0,368
chr16	89557852	89558189	A-E	778	.	89558049	89558050	255,215,0	2	63,4	0,333
chr16	89573610	89573931	A-E	951	.	89573737	89573738	255,215,0	2	1,66	0,255
chr16	89723117	89723204	A-E	971	.	89723195	89723196	255,215,0	2	71,1	0,86
chr16	89766423	89766917	A-E	890	.	89766616	89766617	255,215,0	2	126,233	0,261
chr16	89941008	89941206	A-E	842	.	89941036	89941037	255,215,0	2	3,144	0,54
chr16	90014500	90014590	A-E	596	.	90014525	90014526	255,215,0	2	1,40	0,50
chr17	201053	201232	A-E	780	.	201188	201189	255,215,0	2	96,4	0,175
chr17	232642	232908	A-E	496	.	232776	232777	255,215,0	2	4,1	0,265
chr17	654300	654699	A-E	963	.	654469	654470	255,215,0	2	1,61	0,338
chr17	854748	855048	A-E	797	.	854907	854908	255,215,0	2	22,2	0,298
chr17	1015120	1015213	A-E	613	.	1015185	1015186	255,215,0	2	39,1	0,92
chr17	1018420	1018605	A-E	945	.	1018497	1018498	255,215,0	2	13,43	0,142
chr17	1018605	1018859	A-E	703	.	1018815	1018816	255,215,0	2	169,1	0,253
chr17	1040913	1040920	A-E	828	.	1040916	1040917	255,215,0	2	1,1	0,6
chr17	1301431	1301699	A-E	634	.	1301658	1301659	255,215,0	2	188,1	0,267
chr17	1391218	1391512	A-E	676	.	1391433	1391434	255,215,0	2	182,45	0,249
chr17	1391926	1392071	A-E	911	.	1392007	1392008	255,215,0	2	20,1	0,144
chr17	1464237	1465325	A-E	754	.	1465272	1465273	255,215,0	2	984,1	0,1087
chr17	1898759	1898901	A-E	890	.	1898791	1898792	255,215,0	2	1,77	0,65
chr17	2497984	2498430	A-E	856	.	2498255	2498256	255,215,0	2	178,81	0,365
chr17	2498555	2498733	A-E	912	.	2498642	2498643	255,215,0	2	1,3	0,175
chr17	2907694	2907946	A-E	479	.	2907736	2907737	255,215,0	2	1,168	0,84
chr17	3705535	3705876	A-E	606	.	3705705	3705706	255,215,0	2	1,1	0,340
chr17	3706173	3706587	A-E	966	.	3706404	3706405	255,215,0	2	210,161	0,253
chr17	3706608	3706865	A-E	898	.	3706765	3706766	255,215,0	2	106,48	0,209
chr17	4268516	4268933	A-E	650	.	4268580	4268581	255,215,0	2	25,313	0,104
chr17	4437375	4437692	A-E	464	.	4437444	4437445	255,215,0	2	1,179	0,138
chr17	4811647	4811965	A-E	793	.	4811730	4811731	255,215,0	2	58,209	0,109
chr17	5419442	5419539	A-E	919	.	5419498	5419499	255,215,0	2	17,1	0,96
chr17	6605191	6605531	A-E	544	.	6605360	6605361	255,215,0	2	1,1	0,339
chr17	6615709	6615915	A-E	772	.	6615811	6615812	255,215,0	2	1,1	0,205
chr17	7042244	7042413	A-E	906	.	7042356	7042357	255,215,0	2	57,1	0,168
chr17	7308322	7308875	A-E	483	.	7308410	7308411	255,215,0	2	87,463	0,90
chr17	7308910	7309426	A-E	605	.	7309185	7309186	255,215,0	2	209,173	0,343
chr17	7740833	7740947	A-E	809	.	7740890	7740891	255,215,0	2	2,1	0,113
chr17	7746295	7746944	A-E	933	.	7746430	7746431	255,215,0	2	105,482	0,167
chr17	7747771	7748016	A-E	503	.	7747912	7747913	255,215,0	2	40,1	0,244
chr17	7790544	7791169	A-E	562	.	7790987	7790988	255,215,0	2	392,130	0,495
chr17	8041932	8042438	A-E	765	.	8042327	8042328	255,215,0	2	358,73	0,433
chr17	8056609	8057165	A-E	645	.	8057154	8057155	255,215,0	2	538,2	0,554
chr17	8090038	8090540	A-E	796	.	8090162	8090163	255,215,0	2	109,362	0,140
chr17	8090795	8091158	A-E	770	.	8090848	8090849	255,215,0	2	1,256	0,107
chr17	8103328	8103700	A-E	661	.	8103594	8103595	255,215,0	2	224,62	0,310
chr17	8532813	8533120	A-E	427	.	8533088	8533089	255,215,0	2	245,1	0,306
chr17	8534983	8535365	A-E	504	.	8535237	8535238	255,215,0	2	129,1	0,381
chr17	9588682	9589031	A-E	803	.	9588927	9588928	255,215,0	2	144,1	0,348
chr17	14208194	14208534	A-E	745	.	14208530	14208531	255,215,0	2	335,1	0,339
chr17	14210984	14211185	A-E	629	.	14211007	14211008	255,215,0	2	1,154	0,47
chr17	16190220	16190341	A-E	948	.	16190279	16190280	255,215,0	2	1,2	0,119
chr17	16255443	16256018	A-E	712	.	16255657	16255658	255,215,0	2	215,360	0,215
chr17	16319642	16320132	A-E	800	.	16320074	16320075	255,215,0	2	422,47	0,443
chr17	16944636	16944769	A-E	895	.	16944687	16944688	255,215,0	2	1,30	0,103
chr17	17255608	17255722	A-E	776	.	17255662	17255663	255,215,0	2	1,6	0,108
chr17	17615512	17615802	A-E	690	.	17615656	17615657	255,215,0	2	1,1	0,289
chr17	17655973	17656078	A-E	887	.	17655982	17655983	255,215,0	2	1,86	0,19
chr17	17686462	17686779	A-E	594	.	17686703	17686704	255,215,0	2	197,30	0,287
chr17	17738470	17738790	A-E	805	.	17738763	17738764	255,215,0	2	269,1	0,319
chr17	17943789	17944137	A-E	750	.	17944134	17944135	255,215,0	2	344,1	0,347
chr17	18216884	18217230	A-E	728	.	18217058	18217059	255,215,0	2	4,1	0,345
chr17	19550353	19550703	A-E	975	.	19550673	19550674	255,215,0	2	293,1	0,349
chr17	19563698	19564005	A-E	918	.	19563851	19563852	255,215,0	2	1,1	0,306
chr17	21003102	21003338	A-E	646	.	21003244	21003245	255,215,0	2	50,1	0,235
chr17	21115793	21115977	A-E	654	.	21115884	21115885	255,215,0	2	1,1	0,183
chr17	21190362	21190811	A-E	921	.	21190457	21190458	255,215,0	2	1,258	0,191
chr17	21226380	21226540	A-E	643	.	21226470	21226471	255,215,0	2	47,25	0,135
chr17	25659975	25660361	A-E	537	.	25659996	25659997	255,215,0	2	1,343	0,43
chr17	25660393	25660448	A-E	629	.	25660426	25660427	255,215,0	2	16,3	0,52
chr17	25821729	25821988	A-E	901	.	25821799	25821800	255,215,0	2	1,118	0,141
chr17	25853778	25853931	A-E	524	.	25853826	25853827	255,215,0	2	1,56	0,97
chr17	25897301	25897581	A-E	852	.	25897457	25897458	255,215,0	2	36,3	0,277
chr17	26384986	26385325	A-E	887	.	26384991	26384992	255,215,0	2	1,328	0,11
chr17	26594132	26594200	A-E	506	.	26594165	26594166	255,215,0	2	1,2	0,66
chr17	26683418	26683540	A-E	750	.	26683514	26683515	255,215,0	2	73,1	0,121
chr17	26990389	26990780	A-E	556	.	26990401	26990402	255,215,0	2	1,366	0,25
chr17	27025514	27025774	A-E	944	.	27025645	27025646	255,215,0	2	24,20	0,240
chr17	27505122	27505447	A-E	952	.	27505416	27505417	255,215,0	2	265,1	0,324
chr17	27505855	27506182	A-E	794	.	27506150	27506151	255,215,0	2	265,1	0,326
chr17	27618828	27619089	A-E	736	.	27618984	27618985	255,215,0	2	54,1	0,260
chr17	27919265	27919579	A-E	558	.	27919302	27919303	255,215,0	2	1,239	0,75
chr17	28431711	28432027	A-E	824	.	28431732	28431733	255,215,0	2	1,274	0,42
chr17	29423002	29423043	A-E	701	.	29423035	29423036	255,215,0	2	27,1	0,40
chr17	29743706	29743717	A-E	780	.	29743707	29743708	255,215,0	2	1,8	0,3
chr17	29803971	29804204	A-E	755	.	29804087	29804088	255,215,0	2	1,1	0,232
chr17	29876692	29877391	A-E	592	.	29877038	29877039	255,215,0	2	308,314	0,385
chr17	29886078	29886383	A-E	472	.	29886186	29886187	255,215,0	2	93,180	0,125
chr17	30454508	30454866	A-E	537	.	30454536	30454537	255,215,0	2	23,324	0,34
chr17	30723443	30723679	A-E	507	.	30723560	30723561	255,215,0	2	1,1	0,235
chr17	31155623	31155651	A-E	775	.	31155636	31155637	255,215,0	2	1,2	0,26
chr17	32059400	32059542	A-E	794	.	32059470	32059471	255,215,0	2	1,1	0,141
chr17	33308105	33308518	A-E	890	.	33308342	33308343	255,215,0	2	219,156	0,257
chr17	33379192	33379469	A-E	490	.	33379436	33379437	255,215,0	2	214,1	0,276
chr17	33406683	33407018	A-E	972	.	33407010	33407011	255,215,0	2	322,1	0,334
chr17	33416851	33416954	A-E	466	.	33416948	33416949	255,215,0	2	94,1	0,102
chr17	33915597	33915666	A-E	541	.	33915623	33915624	255,215,0	2	1,16	0,53
chr17	34300317	34300539	A-E	933	.	34300428	34300429	255,215,0	2	2,1	0,221
chr17	34949303	34949524	A-E	943	.	34949360	34949361	255,215,0	2	1,106	0,115
chr17	35307010	35307210	A-E	569	.	35307109	35307110	255,215,0	2	1,1	0,199
chr17	35504386	35504566	A-E	920	.	35504508	35504509	255,215,0	2	70,4	0,176
chr17	35848496	35848677	A-E	901	.	35848578	35848579	255,215,0	2	1,17	0,164
chr17	35854732	35854898	A-E	936	.	35854814	35854815	255,215,0	2	1,2	0,164
chr17	36762702	36763027	A-E	432	.	36762884	36762885	255,215,0	2	42,2	0,323
chr17	36770346	36770594	A-E	926	.	36770455	36770456	255,215,0	2	1,30	0,218
chr17	36813685	36814042	A-E	938	.	36813979	36813980	255,215,0	2	233,1	0,356
chr17	36857769	36859018	A-E	524	.	36857951	36857952	255,215,0	2	164,1048	0,201
chr17	36859229	36859333	A-E	569	.	36859331	36859332	255,215,0	2	103,1	0,103
chr17	36907984	36908100	A-E	782	.	36908041	36908042	255,215,0	2	1,1	0,115
chr17	36954843	36955016	A-E	772	.	36954929	36954930	255,215,0	2	1,1	0,172
chr17	37024555	37024788	A-E	558	.	37024706	37024707	255,215,0	2	77,7	0,226
chr17	37310639	37310894	A-E	606	.	37310823	37310824	255,215,0	2	116,1	0,254
chr17	37558785	37559227	A-E	741	.	37559070	37559071	255,215,0	2	130,1	0,441
chr17	37773995	37774122	A-E	611	.	37774042	37774043	255,215,0	2	1,32	0,95
chr17	37845270	37845675	A-E	502	.	37845492	37845493	255,215,0	2	42,1	0,404
chr17	37851768	37852184	A-E	918	.	37852049	37852050	255,215,0	2	214,66	0,350
chr17	37910134	37910339	A-E	533	.	37910150	37910151	255,215,0	2	1,172	0,33
chr17	38226507	38226618	A-E	524	.	38226562	38226563	255,215,0	2	1,1	0,110
chr17	38228645	38228860	A-E	923	.	38228725	38228726	255,215,0	2	1,55	0,160
chr17	38231838	38232188	A-E	787	.	38231910	38231911	255,215,0	2	1,206	0,144
chr17	38267464	38267896	A-E	934	.	38267786	38267787	255,215,0	2	214,1	0,431
chr17	38280546	38280817	A-E	841	.	38280584	38280585	255,215,0	2	1,194	0,77
chr17	38475289	38475609	A-E	808	.	38475514	38475515	255,215,0	2	133,1	0,319
chr17	38503168	38503421	A-E	486	.	38503286	38503287	255,215,0	2	1,17	0,236
chr17	38509274	38509600	A-E	814	.	38509310	38509311	255,215,0	2	1,253	0,73
chr17	38680852	38681157	A-E	594	.	38680974	38680975	255,215,0	2	1,61	0,244
chr17	38698953	38699185	A-E	686	.	38699104	38699105	255,215,0	2	75,4	0,228
chr17	38754802	38755132	A-E	622	.	38754942	38754943	255,215,0	2	39,88	0,242
chr17	39071637	39072041	A-E	458	.	39071895	39071896	255,215,0	2	119,5	0,399
chr17	39822130	39822941	A-E	744	.	39822322	39822323	255,215,0	2	165,591	0,220
chr17	39823354	39823685	A-E	775	.	39823436	39823437	255,215,0	2	31,197	0,134
chr17	40073385	40073744	A-E	522	.	40073440	40073441	255,215,0	2	1,248	0,111
chr17	40073979	40074424	A-E	871	.	40074193	40074194	255,215,0	2	80,96	0,349
chr17	40170506	40170690	A-E	541	.	40170598	40170599	255,215,0	2	45,43	0,141
chr17	40426759	40427449	A-E	498	.	40427014	40427015	255,215,0	2	204,383	0,307
chr17	40518193	40518315	A-E	550	.	40518276	40518277	255,215,0	2	47,1	0,121
chr17	40519226	40519364	A-E	857	.	40519358	40519359	255,215,0	2	130,2	0,136
chr17	40530997	40531540	A-E	517	.	40531422	40531423	255,215,0	2	377,68	0,475
chr17	40539110	40539537	A-E	914	.	40539348	40539349	255,215,0	2	216,166	0,261
chr17	40684235	40684302	A-E	496	.	40684245	40684246	255,215,0	2	2,48	0,19
chr17	41017672	41017949	A-E	936	.	41017804	41017805	255,215,0	2	1,12	0,265
chr17	41220862	41221190	A-E	949	.	41220991	41220992	255,215,0	2	1,69	0,259
chr17	41324007	41324241	A-E	828	.	41324142	41324143	255,215,0	2	38,1	0,233
chr17	41392991	41393278	A-E	777	.	41393147	41393148	255,215,0	2	41,15	0,272
chr17	41393441	41393870	A-E	836	.	41393578	41393579	255,215,0	2	125,279	0,150
chr17	41438716	41439191	A-E	835	.	41438854	41438855	255,215,0	2	19,217	0,258
chr17	41445318	41445807	A-E	720	.	41445579	41445580	255,215,0	2	142,107	0,382
chr17	41471178	41471187	A-E	537	.	41471182	41471183	255,215,0	2	1,1	0,8
chr17	41496344	41496621	A-E	543	.	41496570	41496571	255,215,0	2	178,1	0,276
chr17	41534328	41534567	A-E	945	.	41534444	41534445	255,215,0	2	1,7	0,232
chr17	41562688	41562974	A-E	609	.	41562830	41562831	255,215,0	2	1,1	0,285
chr17	41762824	41762844	A-E	908	.	41762833	41762834	255,215,0	2	1,1	0,19
chr17	42142976	42143260	A-E	934	.	42143117	42143118	255,215,0	2	1,1	0,283
chr17	42185965	42186235	A-E	759	.	42186194	42186195	255,215,0	2	200,10	0,260
chr17	42188482	42188774	A-E	856	.	42188659	42188660	255,215,0	2	152,88	0,204
chr17	42579431	42579600	A-E	504	.	42579462	42579463	255,215,0	2	20,126	0,43
chr17	42994081	42994339	A-E	512	.	42994311	42994312	255,215,0	2	205,2	0,256
chr17	43096116	43096313	A-E	812	.	43096196	43096197	255,215,0	2	1,37	0,160
chr17	43096628	43096737	A-E	488	.	43096733	43096734	255,215,0	2	103,1	0,108
chr17	43121359	43121498	A-E	673	.	43121488	43121489	255,215,0	2	122,1	0,138
chr17	43129691	43129890	A-E	597	.	43129790	43129791	255,215,0	2	1,1	0,198
chr17	43200086	43200194	A-E	722	.	43200153	43200154	255,215,0	2	29,1	0,107
chr17	43250463	43250520	A-E	923	.	43250476	43250477	255,215,0	2	3,32	0,25
chr17	43391690	43392006	A-E	580	.	43391994	43391995	255,215,0	2	295,1	0,315
chr17	43392230	43392677	A-E	556	.	43392516	43392517	255,215,0	2	229,103	0,344
chr17	43395148	43395219	A-E	849	.	43395185	43395186	255,215,0	2	6,1	0,70
chr17	44013287	44013522	A-E	967	.	44013436	44013437	255,215,0	2	66,1	0,234
chr17	44344862	44344962	A-E	588	.	44344911	44344912	255,215,0	2	1,1	0,99
chr17	45144155	45144236	A-E	543	.	45144195	45144196	255,215,0	2	2,1	0,80
chr17	45307426	45307656	A-E	706	.	45307541	45307542	255,215,0	2	2,1	0,229
chr17	46949081	46949280	A-E	958	.	46949180	46949181	255,215,0	2	1,1	0,198
chr17	47098822	47098907	A-E	566	.	47098864	47098865	255,215,0	2	1,1	0,84
chr17	47269063	47269444	A-E	713	.	47269065	47269066	255,215,0	2	1,377	0,4
chr17	48504877	48504976	A-E	852	.	48504926	48504927	255,215,0	2	1,1	0,98
chr17	48716263	48716537	A-E	616	.	48716479	48716480	255,215,0	2	161,1	0,273
chr17	48970578	48970648	A-E	804	.	48970604	48970605	255,215,0	2	1,17	0,53
chr17	48987467	48987666	A-E	681	.	48987481	48987482	255,215,0	2	1,171	0,28
chr17	49008481	49008926	A-E	608	.	49008867	49008868	255,215,0	2	340,12	0,433
chr17	49196679	49197054	A-E	822	.	49196964	49196965	255,215,0	2	285,89	0,286
chr17	52978962	52979139	A-E	508	.	52979050	52979051	255,215,0	2	1,1	0,176
chr17	53363270	53363543	A-E	903	.	53363320	53363321	255,215,0	2	32,203	0,70
chr17	53510591	53510934	A-E	886	.	53510742	53510743	255,215,0	2	1,41	0,302
chr17	54992803	54992988	A-E	603	.	54992952	54992953	255,215,0	2	116,1	0,184
chr17	55447691	55447803	A-E	840	.	55447743	55447744	255,215,0	2	1,8	0,104
chr17	55483884	55484333	A-E	521	.	55484096	55484097	255,215,0	2	198,222	0,227
chr17	55484669	55485317	A-E	900	.	55484990	55484991	255,215,0	2	258,262	0,386
chr17	55517585	55517694	A-E	738	.	55517639	55517640	255,215,0	2	1,1	0,108
chr17	55517850	55518057	A-E	823	.	55517933	55517934	255,215,0	2	1,41	0,166
chr17	55615168	55615506	A-E	865	.	55615187	55615188	255,215,0	2	1,300	0,38
chr17	55625981	55626352	A-E	981	.	55626029	55626030	255,215,0	2	16,289	0,82
chr17	55626679	55626695	A-E	561	.	55626685	55626686	255,215,0	2	1,4	0,12
chr17	55638370	55638502	A-E	832	.	55638435	55638436	255,215,0	2	1,1	0,131
chr17	55638799	55639181	A-E	939	.	55638877	55638878	255,215,0	2	1,226	0,156
chr17	55655246	55655424	A-E	865	.	55655377	55655378	255,215,0	2	86,1	0,177
chr17	56012688	56013098	A-E	879	.	56012703	56012704	255,215,0	2	1,380	0,30
chr17	56024219	56024454	A-E	724	.	56024411	56024412	255,215,0	2	181,31	0,204
chr17	56064739	56064967	A-E	579	.	56064934	56064935	255,215,0	2	165,1	0,227
chr17	56465331	56465497	A-E	686	.	56465413	56465414	255,215,0	2	1,1	0,165
chr17	56486908	56487181	A-E	500	.	56487115	56487116	255,215,0	2	144,1	0,272
chr17	56492130	56492207	A-E	963	.	56492191	56492192	255,215,0	2	47,1	0,76
chr17	56594201	56594508	A-E	785	.	56594471	56594472	255,215,0	2	235,1	0,306
chr17	56708481	56708876	A-E	541	.	56708857	56708858	255,215,0	2	359,1	0,394
chr17	56756906	56757302	A-E	494	.	56757176	56757177	255,215,0	2	147,1	0,395
chr17	57407203	57407341	A-E	781	.	57407226	57407227	255,215,0	2	1,92	0,46
chr17	57504897	57505104	A-E	458	.	57505073	57505074	255,215,0	2	148,1	0,206
chr17	57783268	57783540	A-E	740	.	57783404	57783405	255,215,0	2	3,1	0,271
chr17	57802910	57803324	A-E	567	.	57803139	57803140	255,215,0	2	85,40	0,374
chr17	57833429	57833695	A-E	643	.	57833561	57833562	255,215,0	2	1,1	0,265
chr17	57838983	57839548	A-E	719	.	57839029	57839030	255,215,0	2	1,472	0,93
chr17	57862470	57862813	A-E	888	.	57862643	57862644	255,215,0	2	5,1	0,342
chr17	57863447	57864230	A-E	919	.	57863870	57863871	255,215,0	2	421,357	0,426
chr17	57864291	57864559	A-E	818	.	57864294	57864295	255,215,0	2	1,262	0,6
chr17	57866887	57867071	A-E	876	.	57866968	57866969	255,215,0	2	49,69	0,115
chr17	57921439	57921780	A-E	767	.	57921449	57921450	255,215,0	2	1,321	0,20
chr17	57922213	57922591	A-E	782	.	57922247	57922248	255,215,0	2	1,309	0,69
chr17	57926004	57926339	A-E	646	.	57926058	57926059	255,215,0	2	1,226	0,109
chr17	57971753	57971940	A-E	946	.	57971788	57971789	255,215,0	2	1,117	0,70
chr17	58155230	58155629	A-E	760	.	58155484	58155485	255,215,0	2	112,1	0,398
chr17	58637180	58637508	A-E	912	.	58637300	58637301	255,215,0	2	1,88	0,240
chr17	59256753	59256905	A-E	807	.	59256828	59256829	255,215,0	2	1,1	0,151
chr17	59440801	59440933	A-E	814	.	59440889	59440890	255,215,0	2	47,2	0,130
chr17	59475503	59476048	A-E	484	.	59475577	59475578	255,215,0	2	74,470	0,75
chr17	59476268	59476603	A-E	391	.	59476552	59476553	255,215,0	2	235,1	0,334
chr17	59532462	59532698	A-E	832	.	59532510	59532511	255,215,0	2	4,143	0,93
chr17	60256998	60257133	A-E	765	.	60257063	60257064	255,215,0	2	3,7	0,128
chr17	61532851	61533127	A-E	555	.	61532882	61532883	255,215,0	2	1,213	0,63
chr17	62160753	62161027	A-E	506	.	62160890	62160891	255,215,0	2	3,1	0,273
chr17	62222790	62224050	A-E	789	.	62223248	62223249	255,215,0	2	387,730	0,530
chr17	62294020	62294175	A-E	964	.	62294124	62294125	255,215,0	2	56,2	0,153
chr17	62615593	62615710	A-E	556	.	62615651	62615652	255,215,0	2	2,1	0,116
chr17	62961866	62962260	A-E	560	.	62962220	62962221	255,215,0	2	322,7	0,387
chr17	63050856	63051275	A-E	705	.	63051223	63051224	255,215,0	2	320,4	0,415
chr17	63780313	63780323	A-E	643	.	63780317	63780318	255,215,0	2	1,1	0,9
chr17	64297905	64298221	A-E	549	.	64298062	64298063	255,215,0	2	1,1	0,315
chr17	64503875	64503961	A-E	587	.	64503881	64503882	255,215,0	2	1,73	0,13
chr17	64561147	64561532	A-E	668	.	64561339	64561340	255,215,0	2	1,1	0,384
chr17	65820873	65821121	A-E	806	.	65820942	65820943	255,215,0	2	1,110	0,138
chr17	66201487	66201844	A-E	691	.	66201531	66201532	255,215,0	2	6,273	0,84
chr17	66374063	66374210	A-E	948	.	66374171	66374172	255,215,0	2	72,1	0,146
chr17	66434084	66434418	A-E	750	.	66434385	66434386	255,215,0	2	271,1	0,333
chr17	70335121	70335458	A-E	660	.	70335289	70335290	255,215,0	2	1,1	0,336
chr17	70395717	70396043	A-E	801	.	70395880	70395881	255,215,0	2	3,1	0,325
chr17	70396391	70396515	A-E	981	.	70396496	70396497	255,215,0	2	88,1	0,123
chr17	70412316	70412352	A-E	581	.	70412339	70412340	255,215,0	2	12,1	0,35
chr17	70498718	70499035	A-E	939	.	70498985	70498986	255,215,0	2	220,1	0,316
chr17	70499253	70499546	A-E	634	.	70499534	70499535	255,215,0	2	272,1	0,292
chr17	70512627	70513243	A-E	531	.	70513160	70513161	255,215,0	2	469,17	0,599
chr17	70514986	70515384	A-E	903	.	70515136	70515137	255,215,0	2	135,231	0,167
chr17	70576625	70576913	A-E	904	.	70576768	70576769	255,215,0	2	1,1	0,287
chr17	70583745	70584127	A-E	550	.	70584080	70584081	255,215,0	2	291,1	0,381
chr17	70587266	70587776	A-E	640	.	70587443	70587444	255,215,0	2	98,252	0,258
chr17	71336325	71336719	A-E	664	.	71336560	71336561	255,215,0	2	79,1	0,393
chr17	72746562	72746964	A-E	934	.	72746679	72746680	255,215,0	2	57,223	0,179
chr17	72777113	72777455	A-E	456	.	72777159	72777160	255,215,0	2	1,249	0,93
chr17	73030538	73030750	A-E	776	.	73030558	73030559	255,215,0	2	1,172	0,40
chr17	73087456	73087829	A-E	917	.	73087514	73087515	255,215,0	2	1,256	0,117
chr17	73305718	73305872	A-E	724	.	73305794	73305795	255,215,0	2	1,2	0,152
chr17	73889840	73890163	A-E	755	.	73890001	73890002	255,215,0	2	1,1	0,322
chr17	73891187	73891295	A-E	805	.	73891240	73891241	255,215,0	2	1,1	0,107
chr17	73992927	73993207	A-E	962	.	73993039	73993040	255,215,0	2	1,55	0,225
chr17	74170146	74170373	A-E	961	.	74170261	74170262	255,215,0	2	8,4	0,223
chr17	74233896	74234348	A-E	876	.	74234225	74234226	255,215,0	2	269,61	0,391
chr17	74242595	74242688	A-E	683	.	74242641	74242642	255,215,0	2	1,1	0,92
chr17	74341579	74341976	A-E	847	.	74341908	74341909	255,215,0	2	263,1	0,396
chr17	74448177	74448489	A-E	691	.	74448333	74448334	255,215,0	2	2,1	0,311
chr17	74494301	74494611	A-E	899	.	74494508	74494509	255,215,0	2	189,84	0,226
chr17	74494947	74495090	A-E	685	.	74495073	74495074	255,215,0	2	122,12	0,131
chr17	74556223	74556341	A-E	744	.	74556281	74556282	255,215,0	2	1,1	0,117
chr17	74687812	74688039	A-E	844	.	74687925	74687926	255,215,0	2	1,1	0,226
chr17	75118800	75118891	A-E	518	.	75118818	75118819	255,215,0	2	1,54	0,37
chr17	75279168	75279262	A-E	701	.	75279173	75279174	255,215,0	2	1,84	0,10
chr17	75370104	75370349	A-E	723	.	75370206	75370207	255,215,0	2	1,40	0,205
chr17	75461366	75461740	A-E	583	.	75461543	75461544	255,215,0	2	1,20	0,354
chr17	76136166	76136482	A-E	761	.	76136427	76136428	255,215,0	2	240,33	0,283
chr17	76361786	76362143	A-E	594	.	76361922	76361923	255,215,0	2	4,88	0,269
chr17	76373562	76373700	A-E	653	.	76373630	76373631	255,215,0	2	1,1	0,137
chr17	76537834	76538160	A-E	485	.	76538089	76538090	255,215,0	2	187,1	0,325
chr17	76588219	76588617	A-E	943	.	76588536	76588537	255,215,0	2	261,23	0,375
chr17	76743176	76743210	A-E	513	.	76743192	76743193	255,215,0	2	1,1	0,33
chr17	76743285	76743714	A-E	524	.	76743658	76743659	255,215,0	2	373,55	0,374
chr17	76744371	76744485	A-E	977	.	76744438	76744439	255,215,0	2	22,1	0,113
chr17	76837499	76837717	A-E	691	.	76837592	76837593	255,215,0	2	80,110	0,108
chr17	76879876	76880180	A-E	884	.	76879970	76879971	255,215,0	2	2,116	0,188
chr17	76920227	76920414	A-E	570	.	76920359	76920360	255,215,0	2	84,6	0,181
chr17	76983024	76983100	A-E	777	.	76983063	76983064	255,215,0	2	4,1	0,75
chr17	77702475	77702572	A-E	941	.	77702531	77702532	255,215,0	2	23,6	0,91
chr17	77787268	77787608	A-E	754	.	77787337	77787338	255,215,0	2	4,205	0,135
chr17	77810387	77810876	A-E	701	.	77810535	77810536	255,215,0	2	103,295	0,194
chr17	77818022	77818105	A-E	809	.	77818056	77818057	255,215,0	2	1,15	0,68
chr17	77967120	77967471	A-E	987	.	77967399	77967400	255,215,0	2	209,1	0,350
chr17	77980158	77980382	A-E	700	.	77980269	77980270	255,215,0	2	1,1	0,223
chr17	78119837	78120025	A-E	885	.	78120019	78120020	255,215,0	2	183,5	0,183
chr17	78235921	78235945	A-E	830	.	78235932	78235933	255,215,0	2	1,1	0,23
chr17	78427498	78427864	A-E	537	.	78427840	78427841	255,215,0	2	337,17	0,349
chr17	78603107	78603199	A-E	938	.	78603152	78603153	255,215,0	2	1,1	0,91
chr17	79009710	79009848	A-E	761	.	79009753	79009754	255,215,0	2	1,51	0,87
chr17	79368898	79369621	A-E	424	.	79369113	79369114	255,215,0	2	80,372	0,351
chr17	79482312	79482552	A-E	890	.	79482439	79482440	255,215,0	2	60,45	0,195
chr17	79689759	79689778	A-E	780	.	79689767	79689768	255,215,0	2	1,3	0,16
chr17	79702784	79703088	A-E	539	.	79702822	79702823	255,215,0	2	1,228	0,76
chr17	79816130	79816485	A-E	497	.	79816343	79816344	255,215,0	2	77,4	0,351
[truncated: 2,695 more rows]
