# Supplementary material for: Genome-wide prediction of cis-regulatory regions using supervised deep learning methods
Source: BMC Bioinformatics. 2018 May 31;19:202. doi: 10.1186/s12859-018-2187-1 (PMC5984344; doi:10.1186/s12859-018-2187-1)
Supplement: Supplementary file 3 — Predictions on CAGE supported bidirectional loci. AiA: Active in the FANTOM Enhancer Atlas; IiA: Inactive in the FANTOM Enhancer Atlas; NiA: Not included in the FANTOM Enhancer Atlas; Specific: Predicted cell-specific A-Es. (ZIP 4820 kb) [file 12859_2018_2187_MOESM3_ESM.zip › additional_file3/HepG2_A-E_AiA.bed]

chr1	1063914	1064111	A-E	926	.	1063978	1063979	255,215,0	2	45,112	0,85
chr1	1173386	1173736	A-E	859	.	1173660	1173661	255,215,0	2	216,17	0,333
chr1	1368471	1368786	A-E	959	.	1368619	1368620	255,215,0	2	22,39	0,276
chr1	1840449	1840835	A-E	727	.	1840667	1840668	255,215,0	2	142,91	0,295
chr1	1978731	1978937	A-E	874	.	1978886	1978887	255,215,0	2	106,1	0,205
chr1	2574343	2574764	A-E	369	.	2574704	2574705	255,215,0	2	332,29	0,392
chr1	3136013	3136207	A-E	914	.	3136055	3136056	255,215,0	2	1,109	0,85
chr1	3237165	3237518	A-E	947	.	3237289	3237290	255,215,0	2	80,184	0,169
chr1	3243464	3243615	A-E	949	.	3243539	3243540	255,215,0	2	1,1	0,150
chr1	3374928	3375314	A-E	702	.	3374966	3374967	255,215,0	2	1,309	0,77
chr1	3817648	3818071	A-E	840	.	3817968	3817969	255,215,0	2	259,40	0,383
chr1	4327537	4327841	A-E	948	.	4327647	4327648	255,215,0	2	1,83	0,221
chr1	8157417	8157780	A-E	940	.	8157542	8157543	255,215,0	2	44,156	0,207
chr1	8181009	8181247	A-E	773	.	8181097	8181098	255,215,0	2	1,62	0,176
chr1	8214748	8215059	A-E	974	.	8214906	8214907	255,215,0	2	7,1	0,310
chr1	8215795	8215905	A-E	774	.	8215838	8215839	255,215,0	2	1,24	0,86
chr1	8229904	8230047	A-E	975	.	8229995	8229996	255,215,0	2	72,32	0,111
chr1	8230370	8230423	A-E	957	.	8230396	8230397	255,215,0	2	1,1	0,52
chr1	8262223	8262541	A-E	811	.	8262359	8262360	255,215,0	2	90,135	0,183
chr1	8272041	8272390	A-E	971	.	8272276	8272277	255,215,0	2	123,1	0,348
chr1	9222919	9223181	A-E	843	.	9223072	9223073	255,215,0	2	130,84	0,178
chr1	9293549	9293739	A-E	917	.	9293590	9293591	255,215,0	2	1,108	0,82
chr1	9960528	9960713	A-E	738	.	9960584	9960585	255,215,0	2	1,72	0,113
chr1	11990003	11990329	A-E	698	.	11990104	11990105	255,215,0	2	2,125	0,201
chr1	16212759	16213091	A-E	680	.	16212940	16212941	255,215,0	2	96,64	0,268
chr1	16478939	16479163	A-E	677	.	16479033	16479034	255,215,0	2	44,79	0,145
chr1	16508402	16508642	A-E	834	.	16508564	16508565	255,215,0	2	87,1	0,239
chr1	17023723	17023998	A-E	928	.	17023840	17023841	255,215,0	2	96,136	0,139
chr1	17231253	17231704	A-E	510	.	17231391	17231392	255,215,0	2	88,262	0,189
chr1	19336477	19336714	A-E	819	.	19336578	19336579	255,215,0	2	1,34	0,203
chr1	20806851	20807214	A-E	962	.	20807063	20807064	255,215,0	2	122,60	0,303
chr1	21348947	21349299	A-E	633	.	21348997	21348998	255,215,0	2	45,296	0,56
chr1	23888678	23889201	A-E	875	.	23888996	23888997	255,215,0	2	247,132	0,391
chr1	23918101	23918449	A-E	903	.	23918187	23918188	255,215,0	2	71,246	0,102
chr1	24349340	24349488	A-E	960	.	24349410	24349411	255,215,0	2	1,7	0,141
chr1	25051079	25051208	A-E	541	.	25051161	25051162	255,215,0	2	39,3	0,126
chr1	25566195	25566411	A-E	830	.	25566256	25566257	255,215,0	2	47,140	0,76
chr1	26677301	26677628	A-E	900	.	26677412	26677413	255,215,0	2	60,163	0,164
chr1	26678060	26678317	A-E	924	.	26678199	26678200	255,215,0	2	24,1	0,256
chr1	26827232	26827869	A-E	895	.	26827507	26827508	255,215,0	2	265,351	0,286
chr1	26947342	26948198	A-E	483	.	26947480	26947481	255,215,0	2	79,658	0,198
chr1	27024638	27025138	A-E	804	.	27024824	27024825	255,215,0	2	142,268	0,232
chr1	27890194	27890387	A-E	938	.	27890290	27890291	255,215,0	2	1,1	0,192
chr1	28143878	28144081	A-E	884	.	28143935	28143936	255,215,0	2	1,88	0,115
chr1	31320336	31320627	A-E	724	.	31320523	31320524	255,215,0	2	85,1	0,290
chr1	31627566	31627958	A-E	725	.	31627873	31627874	255,215,0	2	260,37	0,355
chr1	32166698	32166999	A-E	534	.	32166823	32166824	255,215,0	2	1,51	0,250
chr1	32180603	32180986	A-E	623	.	32180866	32180867	255,215,0	2	196,51	0,332
chr1	33077721	33078012	A-E	735	.	33077948	33077949	255,215,0	2	180,16	0,275
chr1	33203093	33203146	A-E	972	.	33203105	33203106	255,215,0	2	1,29	0,24
chr1	36840093	36840535	A-E	937	.	36840444	36840445	255,215,0	2	293,32	0,410
chr1	36866636	36866899	A-E	980	.	36866719	36866720	255,215,0	2	54,149	0,114
chr1	43426742	43427095	A-E	674	.	43427088	43427089	255,215,0	2	341,1	0,352
chr1	43427522	43427762	A-E	830	.	43427665	43427666	255,215,0	2	49,1	0,239
chr1	43428386	43429108	A-E	935	.	43428579	43428580	255,215,0	2	186,520	0,202
chr1	47800262	47800514	A-E	817	.	47800435	47800436	255,215,0	2	169,73	0,179
chr1	54953784	54954325	A-E	551	.	54954089	54954090	255,215,0	2	241,171	0,370
chr1	60009140	60009290	A-E	631	.	60009213	60009214	255,215,0	2	1,4	0,146
chr1	61649786	61650305	A-E	992	.	61649983	61649984	255,215,0	2	151,274	0,245
chr1	61918819	61919182	A-E	744	.	61919003	61919004	255,215,0	2	50,43	0,320
chr1	65381647	65381826	A-E	967	.	65381743	65381744	255,215,0	2	45,31	0,148
chr1	68000341	68000585	A-E	947	.	68000455	68000456	255,215,0	2	1,16	0,228
chr1	68166463	68166766	A-E	903	.	68166596	68166597	255,215,0	2	11,46	0,257
chr1	84971050	84971209	A-E	909	.	84971114	84971115	255,215,0	2	16,46	0,113
chr1	85038681	85038996	A-E	948	.	85038863	85038864	255,215,0	2	119,69	0,246
chr1	87240012	87240427	A-E	735	.	87240201	87240202	255,215,0	2	114,149	0,266
chr1	89358212	89358439	A-E	731	.	89358315	89358316	255,215,0	2	5,25	0,202
chr1	92202579	92202753	A-E	645	.	92202665	92202666	255,215,0	2	1,1	0,173
chr1	95221261	95221551	A-E	875	.	95221306	95221307	255,215,0	2	34,232	0,58
chr1	109841804	109842152	A-E	839	.	109841977	109841978	255,215,0	2	1,1	0,347
chr1	109842394	109842833	A-E	827	.	109842648	109842649	255,215,0	2	71,1	0,438
chr1	110334849	110335164	A-E	829	.	110334976	110334977	255,215,0	2	86,146	0,169
chr1	110366477	110366702	A-E	958	.	110366586	110366587	255,215,0	2	5,11	0,214
chr1	112078528	112078792	A-E	915	.	112078644	112078645	255,215,0	2	6,37	0,227
chr1	115052481	115052766	A-E	621	.	115052571	115052572	255,215,0	2	1,104	0,181
chr1	117017908	117018073	A-E	969	.	117017955	117017956	255,215,0	2	2,71	0,94
chr1	117032033	117032296	A-E	917	.	117032174	117032175	255,215,0	2	22,1	0,262
chr1	119503304	119503581	A-E	969	.	119503429	119503430	255,215,0	2	1,27	0,250
chr1	147806841	147807184	A-E	665	.	147807139	147807140	255,215,0	2	270,16	0,327
chr1	150135231	150135764	A-E	715	.	150135535	150135536	255,215,0	2	247,170	0,363
chr1	150577042	150577503	A-E	846	.	150577390	150577391	255,215,0	2	308,72	0,389
chr1	150949569	150950014	A-E	599	.	150949932	150949933	255,215,0	2	303,20	0,425
chr1	154154606	154155027	A-E	852	.	154154829	154154830	255,215,0	2	154,128	0,293
chr1	154972628	154972915	A-E	957	.	154972667	154972668	255,215,0	2	6,214	0,73
chr1	154973335	154973935	A-E	860	.	154973655	154973656	255,215,0	2	289,247	0,353
chr1	155098409	155098801	A-E	982	.	155098459	155098460	255,215,0	2	1,292	0,100
chr1	156426931	156427503	A-E	947	.	156427196	156427197	255,215,0	2	246,286	0,286
chr1	156629760	156630406	A-E	724	.	156629966	156629967	255,215,0	2	119,352	0,294
chr1	156634807	156635020	A-E	933	.	156634938	156634939	255,215,0	2	56,5	0,208
chr1	156719450	156719815	A-E	964	.	156719707	156719708	255,215,0	2	247,96	0,269
chr1	160982920	160983992	A-E	772	.	160983765	160983766	255,215,0	2	837,218	0,854
chr1	165797615	165798367	A-E	922	.	165798307	165798308	255,215,0	2	658,24	0,728
chr1	173092552	173092771	A-E	971	.	173092713	173092714	255,215,0	2	106,1	0,218
chr1	181998739	181999134	A-E	424	.	181998890	181998891	255,215,0	2	74,165	0,230
chr1	198128112	198128944	A-E	716	.	198128292	198128293	255,215,0	2	134,605	0,227
chr1	200857233	200857815	A-E	703	.	200857710	200857711	255,215,0	2	413,40	0,542
chr1	200865264	200865418	A-E	972	.	200865331	200865332	255,215,0	2	12,30	0,124
chr1	200865457	200866265	A-E	969	.	200866097	200866098	255,215,0	2	564,91	0,717
chr1	201139670	201140154	A-E	796	.	201139904	201139905	255,215,0	2	117,132	0,352
chr1	201472589	201472996	A-E	706	.	201472807	201472808	255,215,0	2	152,122	0,285
chr1	202055098	202055409	A-E	975	.	202055276	202055277	255,215,0	2	119,73	0,238
chr1	206859136	206859493	A-E	729	.	206859327	206859328	255,215,0	2	174,148	0,209
chr1	211780151	211780642	A-E	745	.	211780409	211780410	255,215,0	2	227,200	0,291
chr1	212429433	212429795	A-E	622	.	212429456	212429457	255,215,0	2	1,315	0,47
chr1	212458080	212458253	A-E	497	.	212458112	212458113	255,215,0	2	1,108	0,65
chr1	213545455	213545863	A-E	923	.	213545753	213545754	255,215,0	2	202,12	0,396
chr1	214162828	214163073	A-E	906	.	214162947	214162948	255,215,0	2	116,122	0,123
chr1	214612784	214613126	A-E	784	.	214613016	214613017	255,215,0	2	211,88	0,254
chr1	215741534	215741966	A-E	653	.	215741879	215741880	255,215,0	2	260,1	0,431
chr1	222638782	222639204	A-E	975	.	222638962	222638963	255,215,0	2	114,174	0,248
chr1	226315631	226315825	A-E	927	.	226315780	226315781	255,215,0	2	114,9	0,185
chr1	228783266	228783899	A-E	842	.	228783494	228783495	255,215,0	2	204,379	0,254
chr1	228972324	228972426	A-E	971	.	228972360	228972361	255,215,0	2	33,62	0,40
chr1	228973832	228974198	A-E	874	.	228974018	228974019	255,215,0	2	8,1	0,365
chr1	229409656	229409997	A-E	923	.	229409712	229409713	255,215,0	2	23,251	0,90
chr1	230241590	230241986	A-E	979	.	230241848	230241849	255,215,0	2	169,47	0,349
chr1	234736336	234736615	A-E	952	.	234736484	234736485	255,215,0	2	86,67	0,212
chr1	234738546	234738834	A-E	893	.	234738623	234738624	255,215,0	2	5,137	0,151
chr1	234746093	234747674	A-E	623	.	234747394	234747395	255,215,0	2	1241,219	0,1362
chr1	234748100	234748931	A-E	945	.	234748565	234748566	255,215,0	2	464,364	0,467
chr1	234749342	234749645	A-E	963	.	234749569	234749570	255,215,0	2	154,1	0,302
chr1	234857710	234858181	A-E	885	.	234857898	234857899	255,215,0	2	90,184	0,287
chr1	234858843	234859287	A-E	681	.	234859153	234859154	255,215,0	2	262,85	0,359
chr1	234904523	234904710	A-E	905	.	234904670	234904671	255,215,0	2	120,12	0,175
chr1	235010375	235010572	A-E	961	.	235010491	235010492	255,215,0	2	91,54	0,143
chr1	235012060	235012373	A-E	965	.	235012283	235012284	255,215,0	2	135,1	0,312
chr1	235096560	235096855	A-E	967	.	235096618	235096619	255,215,0	2	1,178	0,117
chr1	235106929	235107153	A-E	544	.	235107058	235107059	255,215,0	2	129,94	0,130
chr1	235110834	235111403	A-E	895	.	235111102	235111103	255,215,0	2	254,286	0,283
chr1	235114050	235115068	A-E	943	.	235114635	235114636	255,215,0	2	581,428	0,590
chr1	235122652	235122939	A-E	908	.	235122842	235122843	255,215,0	2	133,39	0,248
chr1	235133014	235133422	A-E	729	.	235133154	235133155	255,215,0	2	31,158	0,250
chr1	235246558	235246857	A-E	774	.	235246619	235246620	255,215,0	2	18,193	0,106
chr1	249157308	249157673	A-E	644	.	249157561	249157562	255,215,0	2	227,84	0,281
chr10	3928866	3929216	A-E	854	.	3928979	3928980	255,215,0	2	43,166	0,184
chr10	4989909	4990226	A-E	921	.	4990067	4990068	255,215,0	2	1,1	0,316
chr10	5113786	5114179	A-E	990	.	5114064	5114065	255,215,0	2	166,1	0,392
chr10	5576341	5576485	A-E	673	.	5576412	5576413	255,215,0	2	1,1	0,143
chr10	5590010	5590295	A-E	961	.	5590292	5590293	255,215,0	2	282,1	0,284
chr10	5590507	5590769	A-E	920	.	5590637	5590638	255,215,0	2	1,2	0,260
chr10	5590959	5591270	A-E	828	.	5591034	5591035	255,215,0	2	1,161	0,150
chr10	11917828	11918087	A-E	889	.	11917939	11917940	255,215,0	2	13,48	0,211
chr10	13391797	13392252	A-E	840	.	13392083	13392084	255,215,0	2	259,141	0,314
chr10	27531769	27532240	A-E	849	.	27532023	27532024	255,215,0	2	246,208	0,263
chr10	29228763	29229094	A-E	928	.	29228980	29228981	255,215,0	2	107,2	0,329
chr10	29615988	29616104	A-E	922	.	29616045	29616046	255,215,0	2	1,1	0,115
chr10	32218329	32218518	A-E	893	.	32218507	32218508	255,215,0	2	170,1	0,188
chr10	33269452	33269916	A-E	698	.	33269601	33269602	255,215,0	2	139,303	0,161
chr10	33798158	33798349	A-E	891	.	33798266	33798267	255,215,0	2	57,30	0,161
chr10	54138059	54138390	A-E	733	.	54138181	54138182	255,215,0	2	1,86	0,245
chr10	60727421	60727594	A-E	685	.	60727471	60727472	255,215,0	2	28,100	0,73
chr10	62726963	62727263	A-E	493	.	62727112	62727113	255,215,0	2	1,1	0,299
chr10	73746692	73746892	A-E	870	.	73746790	73746791	255,215,0	2	4,6	0,194
chr10	73790594	73790943	A-E	956	.	73790839	73790840	255,215,0	2	207,64	0,285
chr10	74079380	74080359	A-E	969	.	74079579	74079580	255,215,0	2	167,746	0,233
chr10	74080430	74080993	A-E	917	.	74080645	74080646	255,215,0	2	193,325	0,238
chr10	77164585	77164731	A-E	823	.	77164658	77164659	255,215,0	2	38,37	0,109
chr10	77793352	77793789	A-E	946	.	77793571	77793572	255,215,0	2	43,40	0,397
chr10	80732492	80734123	A-E	960	.	80733459	80733460	255,215,0	2	949,644	0,987
chr10	80737664	80737999	A-E	961	.	80737881	80737882	255,215,0	2	194,94	0,241
chr10	82258642	82258780	A-E	963	.	82258736	82258737	255,215,0	2	56,5	0,133
chr10	88160011	88160294	A-E	594	.	88160174	88160175	255,215,0	2	73,28	0,255
chr10	88517208	88517667	A-E	733	.	88517485	88517486	255,215,0	2	257,161	0,298
chr10	92921990	92922253	A-E	482	.	92922074	92922075	255,215,0	2	80,173	0,90
chr10	94351391	94351691	A-E	492	.	94351484	94351485	255,215,0	2	84,197	0,103
chr10	98433072	98433822	A-E	856	.	98433311	98433312	255,215,0	2	229,500	0,250
chr10	104359512	104359806	A-E	961	.	104359658	104359659	255,215,0	2	1,1	0,293
chr10	114035592	114035948	A-E	991	.	114035763	114035764	255,215,0	2	120,132	0,224
chr10	121030438	121030814	A-E	833	.	121030687	121030688	255,215,0	2	194,70	0,306
chr10	124070319	124070720	A-E	948	.	124070446	124070447	255,215,0	2	92,238	0,163
chr10	134260341	134260546	A-E	867	.	134260484	134260485	255,215,0	2	120,38	0,167
chr11	1712387	1712795	A-E	980	.	1712623	1712624	255,215,0	2	67,1	0,407
chr11	1991146	1991394	A-E	844	.	1991372	1991373	255,215,0	2	206,1	0,247
chr11	2009660	2010154	A-E	979	.	2009975	2009976	255,215,0	2	251,114	0,380
chr11	2234751	2234909	A-E	969	.	2234869	2234870	255,215,0	2	82,2	0,156
chr11	2717684	2718130	A-E	617	.	2717945	2717946	255,215,0	2	209,131	0,315
chr11	2746958	2747301	A-E	884	.	2747028	2747029	255,215,0	2	10,211	0,132
chr11	9385760	9386326	A-E	661	.	9386091	9386092	255,215,0	2	303,206	0,360
chr11	9587499	9588027	A-E	876	.	9587719	9587720	255,215,0	2	161,247	0,281
chr11	9786985	9787566	A-E	788	.	9787310	9787311	255,215,0	2	189,119	0,462
chr11	12824175	12824668	A-E	571	.	12824394	12824395	255,215,0	2	177,231	0,262
chr11	13161981	13162352	A-E	984	.	13162106	13162107	255,215,0	2	1,121	0,250
chr11	17036768	17036996	A-E	865	.	17036881	17036882	255,215,0	2	1,1	0,227
chr11	17374298	17375700	A-E	638	.	17374968	17374969	255,215,0	2	633,694	0,708
chr11	20024358	20024601	A-E	930	.	20024460	20024461	255,215,0	2	4,41	0,202
chr11	27481800	27481840	A-E	938	.	27481819	27481820	255,215,0	2	1,2	0,38
chr11	34621875	34622041	A-E	942	.	34621972	34621973	255,215,0	2	31,1	0,165
chr11	34622320	34622551	A-E	859	.	34622431	34622432	255,215,0	2	32,40	0,191
chr11	34675579	34675977	A-E	917	.	34675663	34675664	255,215,0	2	27,256	0,142
chr11	34676467	34676782	A-E	950	.	34676554	34676555	255,215,0	2	76,215	0,100
chr11	34847243	34847532	A-E	814	.	34847468	34847469	255,215,0	2	169,6	0,283
chr11	46264726	46265198	A-E	798	.	46265008	46265009	255,215,0	2	226,133	0,339
chr11	46938695	46939005	A-E	929	.	46938849	46938850	255,215,0	2	1,1	0,309
chr11	47208524	47208884	A-E	739	.	47208579	47208580	255,215,0	2	25,274	0,86
chr11	48034964	48035405	A-E	701	.	48035032	48035033	255,215,0	2	13,316	0,125
chr11	57546018	57546724	A-E	886	.	57546104	57546105	255,215,0	2	54,586	0,120
chr11	61523945	61524112	A-E	977	.	61524088	61524089	255,215,0	2	135,15	0,152
chr11	61742606	61743000	A-E	967	.	61742908	61742909	255,215,0	2	289,78	0,316
chr11	61780516	61780626	A-E	892	.	61780617	61780618	255,215,0	2	95,2	0,108
chr11	62625165	62625549	A-E	833	.	62625271	62625272	255,215,0	2	99,270	0,114
chr11	63687620	63687907	A-E	878	.	63687857	63687858	255,215,0	2	190,1	0,286
chr11	65187297	65188198	A-E	938	.	65187552	65187553	255,215,0	2	248,638	0,263
chr11	65244638	65245303	A-E	875	.	65245020	65245021	255,215,0	2	365,264	0,401
chr11	65419981	65420225	A-E	420	.	65420141	65420142	255,215,0	2	104,27	0,217
chr11	65420425	65420654	A-E	779	.	65420490	65420491	255,215,0	2	43,141	0,88
chr11	65666492	65667203	A-E	746	.	65666863	65666864	255,215,0	2	352,320	0,391
chr11	66080826	66081241	A-E	750	.	66080905	66080906	255,215,0	2	34,289	0,126
chr11	66118604	66119022	A-E	978	.	66118906	66118907	255,215,0	2	259,71	0,347
chr11	67895703	67896078	A-E	754	.	67896016	67896017	255,215,0	2	253,1	0,374
chr11	68065646	68065898	A-E	987	.	68065823	68065824	255,215,0	2	113,10	0,242
chr11	68099033	68099353	A-E	977	.	68099109	68099110	255,215,0	2	5,171	0,149
chr11	68924761	68925032	A-E	802	.	68924955	68924956	255,215,0	2	120,1	0,270
chr11	72498496	72498726	A-E	789	.	72498678	72498679	255,215,0	2	153,18	0,212
chr11	72854261	72854849	A-E	806	.	72854637	72854638	255,215,0	2	359,193	0,395
chr11	73036125	73036359	A-E	757	.	73036192	73036193	255,215,0	2	29,127	0,107
chr11	73490470	73490918	A-E	796	.	73490607	73490608	255,215,0	2	89,261	0,187
chr11	73729347	73729733	A-E	925	.	73729505	73729506	255,215,0	2	1,69	0,317
chr11	75919893	75920246	A-E	734	.	75919995	75919996	255,215,0	2	94,242	0,111
chr11	77751153	77751354	A-E	889	.	77751182	77751183	255,215,0	2	2,143	0,58
chr11	77762280	77762565	A-E	812	.	77762351	77762352	255,215,0	2	1,142	0,143
chr11	78001305	78001608	A-E	970	.	78001427	78001428	255,215,0	2	75,133	0,170
chr11	95745158	95745721	A-E	850	.	95745454	95745455	255,215,0	2	225,194	0,369
chr11	95831850	95832175	A-E	939	.	95832092	95832093	255,215,0	2	179,18	0,307
chr11	111805995	111806483	A-E	945	.	111806195	111806196	255,215,0	2	198,285	0,203
chr11	116679644	116679851	A-E	969	.	116679747	116679748	255,215,0	2	1,1	0,206
chr11	116697562	116697929	A-E	979	.	116697662	116697663	255,215,0	2	1,166	0,201
chr11	118065939	118066307	A-E	957	.	118065951	118065952	255,215,0	2	4,347	0,21
chr11	118782911	118783378	A-E	908	.	118783220	118783221	255,215,0	2	281,129	0,338
chr11	118791529	118792348	A-E	922	.	118792151	118792152	255,215,0	2	524,97	0,722
chr11	126029421	126029682	A-E	546	.	126029618	126029619	255,215,0	2	135,1	0,260
chr11	129731747	129732130	A-E	636	.	129731879	129731880	255,215,0	2	74,192	0,191
chr12	1770869	1771337	A-E	534	.	1771068	1771069	255,215,0	2	141,209	0,259
chr12	1925056	1925234	A-E	855	.	1925156	1925157	255,215,0	2	40,16	0,162
chr12	3194969	3195128	A-E	957	.	3195056	3195057	255,215,0	2	17,1	0,158
chr12	4120809	4121079	A-E	972	.	4120982	4120983	255,215,0	2	125,48	0,222
chr12	6291358	6291755	A-E	829	.	6291561	6291562	255,215,0	2	75,64	0,333
chr12	6335136	6335793	A-E	805	.	6335266	6335267	255,215,0	2	96,492	0,165
chr12	6339954	6340271	A-E	575	.	6340061	6340062	255,215,0	2	76,178	0,139
chr12	6444583	6445131	A-E	931	.	6444860	6444861	255,215,0	2	276,269	0,279
chr12	6445143	6445640	A-E	986	.	6445506	6445507	255,215,0	2	324,93	0,404
chr12	7000184	7000641	A-E	773	.	7000293	7000294	255,215,0	2	110,347	0,110
chr12	12602381	12602995	A-E	930	.	12602705	12602706	255,215,0	2	312,277	0,337
chr12	24903057	24903444	A-E	490	.	24903230	24903231	255,215,0	2	1,40	0,347
chr12	26889779	26890108	A-E	936	.	26889931	26889932	255,215,0	2	1,24	0,305
chr12	27702695	27702969	A-E	961	.	27702864	27702865	255,215,0	2	109,44	0,230
chr12	46867492	46867759	A-E	797	.	46867535	46867536	255,215,0	2	14,194	0,73
chr12	49628278	49628526	A-E	704	.	49628404	49628405	255,215,0	2	98,92	0,156
chr12	51327584	51327783	A-E	677	.	51327681	51327682	255,215,0	2	1,5	0,194
chr12	52249721	52249808	A-E	737	.	52249783	52249784	255,215,0	2	39,1	0,86
chr12	52540964	52541526	A-E	462	.	52541223	52541224	255,215,0	2	252,294	0,268
chr12	53339346	53339557	A-E	889	.	53339458	53339459	255,215,0	2	100,85	0,126
chr12	53615195	53615822	A-E	734	.	53615500	53615501	255,215,0	2	269,285	0,342
chr12	53765037	53765535	A-E	922	.	53765114	53765115	255,215,0	2	61,403	0,95
chr12	54752671	54753884	A-E	746	.	54753118	54753119	255,215,0	2	418,735	0,478
chr12	56474601	56474862	A-E	962	.	56474632	56474633	255,215,0	2	28,226	0,35
chr12	58238225	58238735	A-E	923	.	58238638	58238639	255,215,0	2	389,71	0,439
chr12	65019058	65019979	A-E	946	.	65019209	65019210	255,215,0	2	123,741	0,180
chr12	69724869	69725108	A-E	839	.	69724963	69724964	255,215,0	2	88,137	0,102
chr12	69725132	69725785	A-E	868	.	69725646	69725647	255,215,0	2	430,53	0,600
chr12	69726696	69726959	A-E	965	.	69726869	69726870	255,215,0	2	94,10	0,253
chr12	72125908	72126059	A-E	804	.	72125949	72125950	255,215,0	2	1,69	0,82
chr12	76337836	76338217	A-E	809	.	76338129	76338130	255,215,0	2	253,46	0,335
chr12	76338350	76338647	A-E	876	.	76338467	76338468	255,215,0	2	88,149	0,148
chr12	81171843	81172335	A-E	902	.	81171904	81171905	255,215,0	2	17,386	0,106
chr12	102009746	102010171	A-E	846	.	102009967	102009968	255,215,0	2	107,89	0,336
chr12	107746150	107746204	A-E	980	.	107746178	107746179	255,215,0	2	4,1	0,53
chr12	109083720	109083964	A-E	752	.	109083779	109083780	255,215,0	2	3,127	0,117
chr12	109553563	109553881	A-E	990	.	109553767	109553768	255,215,0	2	158,67	0,251
chr12	109900993	109901418	A-E	546	.	109901151	109901152	255,215,0	2	54,161	0,264
chr12	110517549	110517856	A-E	987	.	110517739	110517740	255,215,0	2	152,78	0,229
chr12	113644189	113644365	A-E	869	.	113644285	113644286	255,215,0	2	22,4	0,172
chr12	113660919	113661318	A-E	966	.	113661187	113661188	255,215,0	2	238,100	0,299
chr12	117483062	117483484	A-E	861	.	117483385	117483386	255,215,0	2	297,72	0,350
chr12	120639993	120640274	A-E	826	.	120640077	120640078	255,215,0	2	1,113	0,168
chr12	120665661	120665757	A-E	986	.	120665704	120665705	255,215,0	2	1,10	0,86
chr12	122028609	122028883	A-E	809	.	122028797	122028798	255,215,0	2	157,53	0,221
chr12	122908043	122908483	A-E	953	.	122908328	122908329	255,215,0	2	218,87	0,353
chr12	124907545	124908050	A-E	759	.	124907791	124907792	255,215,0	2	189,200	0,305
chr12	125050856	125051375	A-E	450	.	125051212	125051213	255,215,0	2	327,132	0,387
chr12	131261153	131261348	A-E	979	.	131261239	131261240	255,215,0	2	40,62	0,133
chr12	132345340	132345736	A-E	964	.	132345588	132345589	255,215,0	2	204,103	0,293
chr13	20701926	20702100	A-E	719	.	20701957	20701958	255,215,0	2	24,135	0,39
chr13	21127500	21127725	A-E	911	.	21127612	21127613	255,215,0	2	1,1	0,224
chr13	27557231	27557465	A-E	910	.	27557333	27557334	255,215,0	2	61,89	0,145
chr13	27957593	27957812	A-E	616	.	27957643	27957644	255,215,0	2	1,119	0,100
chr13	28534904	28535178	A-E	969	.	28535095	28535096	255,215,0	2	111,1	0,273
chr13	34216569	34217156	A-E	940	.	34216981	34216982	255,215,0	2	409,171	0,416
chr13	34253090	34253722	A-E	807	.	34253493	34253494	255,215,0	2	359,183	0,449
chr13	41078224	41078580	A-E	775	.	41078409	41078410	255,215,0	2	84,69	0,287
chr13	47128564	47128952	A-E	745	.	47128886	47128887	255,215,0	2	273,16	0,372
chr13	50819119	50819505	A-E	964	.	50819320	50819321	255,215,0	2	19,1	0,385
chr13	113607211	113607493	A-E	990	.	113607341	113607342	255,215,0	2	1,22	0,260
chr13	114147699	114148153	A-E	794	.	114147799	114147800	255,215,0	2	86,338	0,116
chr13	114445132	114445240	A-E	853	.	114445182	114445183	255,215,0	2	1,8	0,100
chr14	21150605	21151121	A-E	754	.	21150986	21150987	255,215,0	2	349,102	0,414
chr14	21154551	21154914	A-E	950	.	21154764	21154765	255,215,0	2	65,1	0,362
chr14	21522548	21522854	A-E	947	.	21522701	21522702	255,215,0	2	3,1	0,305
chr14	21577986	21578258	A-E	554	.	21577999	21578000	255,215,0	2	4,248	0,24
chr14	23449151	23449315	A-E	857	.	23449233	23449234	255,215,0	2	53,51	0,113
chr14	24604383	24604748	A-E	580	.	24604549	24604550	255,215,0	2	1,33	0,332
chr14	34504920	34505230	A-E	733	.	34505077	34505078	255,215,0	2	8,2	0,308
chr14	34801443	34801630	A-E	831	.	34801552	34801553	255,215,0	2	45,12	0,175
chr14	34802064	34802306	A-E	620	.	34802185	34802186	255,215,0	2	3,1	0,241
chr14	35805683	35806194	A-E	697	.	35806002	35806003	255,215,0	2	256,128	0,383
chr14	35810635	35811251	A-E	684	.	35810910	35810911	255,215,0	2	245,310	0,306
chr14	35854902	35855043	A-E	658	.	35854958	35854959	255,215,0	2	7,35	0,106
chr14	38057887	38058022	A-E	775	.	38057994	38057995	255,215,0	2	82,1	0,134
chr14	50237132	50237443	A-E	960	.	50237217	50237218	255,215,0	2	8,147	0,164
chr14	50328432	50328642	A-E	607	.	50328439	50328440	255,215,0	2	3,197	0,13
chr14	50334846	50335244	A-E	462	.	50334991	50334992	255,215,0	2	55,162	0,236
chr14	50467375	50468846	A-E	593	.	50468074	50468075	255,215,0	2	661,733	0,738
chr14	50527611	50528257	A-E	937	.	50527920	50527921	255,215,0	2	285,312	0,334
chr14	51410207	51410388	A-E	669	.	51410281	51410282	255,215,0	2	1,33	0,148
chr14	53392802	53392977	A-E	673	.	53392889	53392890	255,215,0	2	2,1	0,174
chr14	55569733	55570176	A-E	904	.	55570086	55570087	255,215,0	2	341,76	0,367
chr14	62026213	62026731	A-E	562	.	62026532	62026533	255,215,0	2	241,120	0,398
chr14	68161499	68161767	A-E	927	.	68161615	68161616	255,215,0	2	49,83	0,185
chr14	69246726	69246992	A-E	858	.	69246941	69246942	255,215,0	2	211,45	0,221
chr14	81685513	81686063	A-E	923	.	81685723	81685724	255,215,0	2	195,324	0,226
chr14	89881748	89882141	A-E	530	.	89882043	89882044	255,215,0	2	200,1	0,392
chr14	92970203	92970533	A-E	877	.	92970301	92970302	255,215,0	2	35,167	0,163
chr14	94860948	94861396	A-E	930	.	94861132	94861133	255,215,0	2	139,218	0,230
chr14	94862196	94862528	A-E	935	.	94862353	94862354	255,215,0	2	4,21	0,311
chr14	95060330	95060702	A-E	971	.	95060481	95060482	255,215,0	2	2,70	0,302
chr14	95065322	95065753	A-E	858	.	95065522	95065523	255,215,0	2	3,32	0,399
chr14	95066800	95067322	A-E	865	.	95067073	95067074	255,215,0	2	158,133	0,389
chr14	95731733	95732288	A-E	830	.	95732035	95732036	255,215,0	2	284,233	0,322
chr14	100068632	100068970	A-E	797	.	100068686	100068687	255,215,0	2	1,230	0,108
chr14	100751761	100751840	A-E	445	.	100751789	100751790	255,215,0	2	7,29	0,50
chr14	101283054	101283176	A-E	979	.	101283120	101283121	255,215,0	2	16,4	0,118
chr14	101288434	101288543	A-E	857	.	101288489	101288490	255,215,0	2	4,1	0,108
chr14	102991046	102991386	A-E	779	.	102991123	102991124	255,215,0	2	1,186	0,154
chr14	103541337	103541574	A-E	539	.	103541445	103541446	255,215,0	2	20,39	0,198
chr14	104356058	104356494	A-E	754	.	104356204	104356205	255,215,0	2	48,191	0,245
chr14	105132512	105132664	A-E	930	.	105132611	105132612	255,215,0	2	50,3	0,149
chr14	105201949	105202125	A-E	543	.	105202061	105202062	255,215,0	2	51,1	0,175
chr14	107253494	107254031	A-E	929	.	107253699	107253700	255,215,0	2	175,301	0,236
chr15	40373777	40374114	A-E	922	.	40374052	40374053	255,215,0	2	222,7	0,330
chr15	41788010	41788393	A-E	944	.	41788373	41788374	255,215,0	2	345,1	0,382
chr15	41953918	41954236	A-E	903	.	41954126	41954127	255,215,0	2	207,108	0,210
chr15	44954800	44955080	A-E	558	.	44954967	44954968	255,215,0	2	152,96	0,184
chr15	52369278	52369628	A-E	594	.	52369324	52369325	255,215,0	2	6,263	0,87
chr15	52580530	52580869	A-E	964	.	52580786	52580787	255,215,0	2	178,3	0,336
chr15	59158498	59158653	A-E	858	.	59158596	59158597	255,215,0	2	48,6	0,149
chr15	62684510	62685208	A-E	763	.	62684867	62684868	255,215,0	2	330,313	0,385
chr15	63765155	63765456	A-E	961	.	63765305	63765306	255,215,0	2	2,1	0,300
chr15	63766170	63766327	A-E	806	.	63766325	63766326	255,215,0	2	155,1	0,156
chr15	66162838	66163256	A-E	645	.	66163113	66163114	255,215,0	2	174,40	0,378
chr15	66993287	66993569	A-E	751	.	66993486	66993487	255,215,0	2	127,10	0,272
chr15	70391851	70392235	A-E	718	.	70392004	70392005	255,215,0	2	38,115	0,269
chr15	75470847	75471095	A-E	853	.	75470954	75470955	255,215,0	2	87,119	0,129
chr15	75745296	75745530	A-E	907	.	75745398	75745399	255,215,0	2	6,35	0,199
chr15	75746315	75746749	A-E	623	.	75746511	75746512	255,215,0	2	30,71	0,363
chr15	79280826	79281229	A-E	957	.	79281126	79281127	255,215,0	2	229,30	0,373
chr15	81131497	81131895	A-E	967	.	81131780	81131781	255,215,0	2	242,72	0,326
chr15	85455479	85455863	A-E	933	.	85455739	85455740	255,215,0	2	241,104	0,280
chr15	89679824	89680306	A-E	821	.	89680207	89680208	255,215,0	2	368,82	0,400
chr15	90456787	90457058	A-E	627	.	90456926	90456927	255,215,0	2	10,1	0,270
chr15	93363497	93364154	A-E	971	.	93363734	93363735	255,215,0	2	215,396	0,261
chr15	95388455	95388700	A-E	968	.	95388577	95388578	255,215,0	2	1,1	0,244
chr15	99193577	99194531	A-E	466	.	99194068	99194069	255,215,0	2	446,417	0,537
chr15	101631799	101632179	A-E	910	.	101632023	101632024	255,215,0	2	101,32	0,348
chr15	101979646	101980007	A-E	907	.	101979832	101979833	255,215,0	2	16,4	0,357
chr15	101986946	101987282	A-E	840	.	101987112	101987113	255,215,0	2	100,102	0,234
chr16	1132307	1132794	A-E	879	.	1132673	1132674	255,215,0	2	342,96	0,391
chr16	3031604	3031823	A-E	910	.	3031756	3031757	255,215,0	2	127,40	0,179
chr16	3156518	3156937	A-E	528	.	3156693	3156694	255,215,0	2	111,178	0,241
chr16	4321625	4322178	A-E	969	.	4321907	4321908	255,215,0	2	255,243	0,310
chr16	4587360	4587817	A-E	826	.	4587426	4587427	255,215,0	2	63,387	0,70
chr16	4713771	4714092	A-E	903	.	4713865	4713866	255,215,0	2	50,182	0,139
chr16	4818680	4818913	A-E	791	.	4818757	4818758	255,215,0	2	41,119	0,114
chr16	4993356	4993730	A-E	891	.	4993476	4993477	255,215,0	2	5,138	0,236
chr16	9055639	9056008	A-E	809	.	9055790	9055791	255,215,0	2	129,194	0,175
chr16	10710964	10711341	A-E	858	.	10711184	10711185	255,215,0	2	66,1	0,376
chr16	11402836	11403053	A-E	621	.	11402973	11402974	255,215,0	2	107,48	0,169
chr16	11670817	11671132	A-E	637	.	11670938	11670939	255,215,0	2	63,135	0,180
chr16	15738027	15738375	A-E	878	.	15738312	15738313	255,215,0	2	271,47	0,301
chr16	15766632	15767024	A-E	766	.	15766842	15766843	255,215,0	2	208,178	0,214
chr16	22202596	22202946	A-E	701	.	22202678	22202679	255,215,0	2	61,245	0,105
chr16	22203475	22203890	A-E	920	.	22203760	22203761	255,215,0	2	274,118	0,297
chr16	30458943	30459145	A-E	920	.	30459093	30459094	255,215,0	2	100,1	0,201
chr16	30545067	30545182	A-E	537	.	30545126	30545127	255,215,0	2	6,1	0,114
chr16	30645556	30645885	A-E	679	.	30645775	30645776	255,215,0	2	174,63	0,266
chr16	30885980	30886229	A-E	545	.	30886173	30886174	255,215,0	2	191,53	0,196
chr16	47526942	47527306	A-E	909	.	47527021	47527022	255,215,0	2	29,233	0,131
chr16	50554457	50554868	A-E	679	.	50554622	50554623	255,215,0	2	19,98	0,313
chr16	50573093	50573439	A-E	861	.	50573277	50573278	255,215,0	2	169,145	0,201
chr16	51183106	51183414	A-E	689	.	51183178	51183179	255,215,0	2	1,163	0,145
chr16	52526808	52526987	A-E	861	.	52526897	52526898	255,215,0	2	1,1	0,178
chr16	54209640	54210024	A-E	817	.	54209756	54209757	255,215,0	2	1,152	0,232
chr16	56641054	56641530	A-E	940	.	56641358	56641359	255,215,0	2	259,125	0,351
chr16	57701111	57701632	A-E	739	.	57701436	57701437	255,215,0	2	284,153	0,368
chr16	57860886	57861304	A-E	649	.	57861250	57861251	255,215,0	2	353,41	0,377
chr16	57927623	57928192	A-E	809	.	57928040	57928041	255,215,0	2	371,104	0,465
chr16	68113537	68113949	A-E	950	.	68113712	68113713	255,215,0	2	65,125	0,287
chr16	69432325	69432475	A-E	556	.	69432420	69432421	255,215,0	2	43,2	0,148
chr16	70759138	70759547	A-E	879	.	70759395	70759396	255,215,0	2	159,52	0,357
chr16	70779915	70780216	A-E	917	.	70780045	70780046	255,215,0	2	1,41	0,260
chr16	70780634	70780961	A-E	914	.	70780785	70780786	255,215,0	2	99,122	0,205
chr16	72257967	72258413	A-E	599	.	72258289	72258290	255,215,0	2	291,92	0,354
chr16	72912475	72912642	A-E	846	.	72912541	72912542	255,215,0	2	1,35	0,132
chr16	73090044	73090191	A-E	939	.	73090090	73090091	255,215,0	2	10,64	0,83
chr16	73104505	73104770	A-E	973	.	73104566	73104567	255,215,0	2	4,145	0,120
chr16	74701397	74701877	A-E	510	.	74701439	74701440	255,215,0	2	31,426	0,54
chr16	84548498	84548894	A-E	779	.	84548796	84548797	255,215,0	2	282,80	0,316
chr16	85548685	85548970	A-E	754	.	85548790	85548791	255,215,0	2	1,74	0,211
chr16	85558121	85558453	A-E	987	.	85558346	85558347	255,215,0	2	140,20	0,312
chr16	85569070	85569366	A-E	856	.	85569222	85569223	255,215,0	2	107,98	0,198
chr16	85570517	85570742	A-E	864	.	85570616	85570617	255,215,0	2	42,67	0,158
chr16	87823236	87823449	A-E	973	.	87823366	87823367	255,215,0	2	64,15	0,198
chr16	87889826	87890140	A-E	958	.	87890010	87890011	255,215,0	2	156,101	0,213
chr16	87892287	87892434	A-E	948	.	87892360	87892361	255,215,0	2	1,1	0,146
chr16	87904170	87904524	A-E	739	.	87904346	87904347	255,215,0	2	1,1	0,353
chr16	87981759	87982021	A-E	828	.	87981939	87981940	255,215,0	2	138,39	0,223
chr16	89555521	89555997	A-E	476	.	89555712	89555713	255,215,0	2	179,272	0,204
chr16	89571786	89572109	A-E	911	.	89572033	89572034	255,215,0	2	211,39	0,284
chr16	89904172	89904600	A-E	971	.	89904271	89904272	255,215,0	2	96,325	0,103
chr16	90087429	90087721	A-E	945	.	90087594	90087595	255,215,0	2	41,1	0,291
chr17	1666519	1666783	A-E	967	.	1666684	1666685	255,215,0	2	145,78	0,186
chr17	2300026	2300553	A-E	931	.	2300287	2300288	255,215,0	2	226,229	0,298
chr17	2302108	2302510	A-E	740	.	2302260	2302261	255,215,0	2	134,231	0,171
chr17	2302778	2303366	A-E	704	.	2303032	2303033	255,215,0	2	238,316	0,272
chr17	2614073	2614260	A-E	968	.	2614118	2614119	255,215,0	2	1,96	0,91
chr17	7015601	7015870	A-E	754	.	7015676	7015677	255,215,0	2	46,163	0,106
chr17	7738822	7740614	A-E	502	.	7739045	7739046	255,215,0	2	111,1455	0,337
chr17	7746991	7747556	A-E	733	.	7747324	7747325	255,215,0	2	334,231	0,334
chr17	14206072	14206436	A-E	443	.	14206179	14206180	255,215,0	2	6,154	0,210
chr17	14212324	14213048	A-E	718	.	14212774	14212775	255,215,0	2	322,145	0,579
chr17	14276548	14276781	A-E	941	.	14276599	14276600	255,215,0	2	1,130	0,103
chr17	16189250	16189597	A-E	921	.	16189493	16189494	255,215,0	2	192,52	0,295
chr17	17597479	17598220	A-E	905	.	17598133	17598134	255,215,0	2	604,36	0,705
chr17	17655489	17655938	A-E	511	.	17655635	17655636	255,215,0	2	79,235	0,214
chr17	17743258	17743857	A-E	768	.	17743526	17743527	255,215,0	2	208,270	0,329
chr17	21189600	21190105	A-E	980	.	21189863	21189864	255,215,0	2	236,213	0,292
chr17	25659360	25659787	A-E	947	.	25659570	25659571	255,215,0	2	61,66	0,361
chr17	27475765	27476166	A-E	579	.	27476072	27476073	255,215,0	2	215,1	0,400
chr17	27506307	27506816	A-E	680	.	27506503	27506504	255,215,0	2	167,282	0,227
chr17	27918115	27918172	A-E	704	.	27918143	27918144	255,215,0	2	1,1	0,56
chr17	28672650	28672985	A-E	873	.	28672900	28672901	255,215,0	2	207,41	0,294
chr17	33414530	33415581	A-E	894	.	33415166	33415167	255,215,0	2	624,402	0,649
chr17	36068867	36069181	A-E	955	.	36068996	36068997	255,215,0	2	1,55	0,259
chr17	36101828	36102076	A-E	932	.	36101950	36101951	255,215,0	2	1,4	0,244
chr17	36102823	36103051	A-E	848	.	36102994	36102995	255,215,0	2	118,2	0,226
chr17	36103612	36103841	A-E	803	.	36103731	36103732	255,215,0	2	45,35	0,194
chr17	36571646	36572076	A-E	762	.	36571708	36571709	255,215,0	2	43,347	0,83
chr17	36813395	36813674	A-E	954	.	36813471	36813472	255,215,0	2	69,194	0,85
chr17	37027781	37027987	A-E	940	.	37027913	37027914	255,215,0	2	62,3	0,203
chr17	37831191	37831499	A-E	767	.	37831296	37831297	255,215,0	2	17,113	0,195
chr17	38264417	38264842	A-E	740	.	38264666	38264667	255,215,0	2	219,145	0,280
chr17	38655848	38656036	A-E	757	.	38655906	38655907	255,215,0	2	15,86	0,102
chr17	38705273	38706158	A-E	944	.	38705805	38705806	255,215,0	2	493,313	0,572
chr17	38707495	38707811	A-E	905	.	38707585	38707586	255,215,0	2	14,148	0,168
chr17	38708057	38709216	A-E	524	.	38708395	38708396	255,215,0	2	329,810	0,349
chr17	39113005	39113367	A-E	735	.	39113262	39113263	255,215,0	2	154,1	0,361
chr17	39686458	39686891	A-E	665	.	39686665	39686666	255,215,0	2	121,139	0,294
chr17	39949517	39949745	A-E	733	.	39949565	39949566	255,215,0	2	23,154	0,74
chr17	40240476	40240486	A-E	615	.	40240479	40240480	255,215,0	2	1,4	0,6
chr17	41162878	41163074	A-E	846	.	41162971	41162972	255,215,0	2	11,20	0,176
chr17	42173326	42173627	A-E	791	.	42173469	42173470	255,215,0	2	115,128	0,173
chr17	43249989	43250354	A-E	911	.	43250020	43250021	255,215,0	2	1,303	0,62
chr17	44847625	44847956	A-E	915	.	44847901	44847902	255,215,0	2	243,20	0,311
chr17	45771013	45771467	A-E	594	.	45771040	45771041	255,215,0	2	2,401	0,53
chr17	47048763	47048955	A-E	922	.	47048858	47048859	255,215,0	2	1,1	0,191
chr17	47049793	47049986	A-E	769	.	47049889	47049890	255,215,0	2	5,4	0,189
chr17	47467973	47468124	A-E	668	.	47468043	47468044	255,215,0	2	27,36	0,115
chr17	53315618	53315983	A-E	600	.	53315840	53315841	255,215,0	2	180,100	0,265
chr17	53361426	53361912	A-E	944	.	53361700	53361701	255,215,0	2	227,164	0,322
chr17	53497202	53497618	A-E	502	.	53497597	53497598	255,215,0	2	393,17	0,399
chr17	53497797	53498268	A-E	528	.	53498064	53498065	255,215,0	2	146,81	0,390
chr17	55938337	55938724	A-E	893	.	55938438	55938439	255,215,0	2	1,184	0,203
chr17	55970352	55970806	A-E	901	.	55970480	55970481	255,215,0	2	79,275	0,179
chr17	56428194	56428499	A-E	557	.	56428371	56428372	255,215,0	2	56,5	0,300
chr17	56468859	56469318	A-E	593	.	56469004	56469005	255,215,0	2	60,228	0,231
chr17	57906379	57907270	A-E	705	.	57906881	57906882	255,215,0	2	482,367	0,524
chr17	65243162	65243488	A-E	964	.	65243334	65243335	255,215,0	2	90,70	0,256
chr17	66374219	66374806	A-E	967	.	66374506	66374507	255,215,0	2	208,220	0,367
chr17	66374808	66375131	A-E	870	.	66375015	66375016	255,215,0	2	138,45	0,278
chr17	66379549	66379922	A-E	934	.	66379701	66379702	255,215,0	2	1,69	0,304
chr17	66817214	66817283	A-E	956	.	66817252	66817253	255,215,0	2	9,1	0,68
chr17	66818173	66818316	A-E	813	.	66818244	66818245	255,215,0	2	1,1	0,142
chr17	70417215	70417683	A-E	856	.	70417548	70417549	255,215,0	2	329,129	0,339
chr17	70443498	70443728	A-E	934	.	70443612	70443613	255,215,0	2	1,1	0,229
chr17	70497980	70498445	A-E	857	.	70498202	70498203	255,215,0	2	122,141	0,324
chr17	70628447	70628581	A-E	991	.	70628498	70628499	255,215,0	2	1,31	0,103
chr17	70779461	70779663	A-E	822	.	70779555	70779556	255,215,0	2	1,14	0,188
chr17	72426026	72426159	A-E	958	.	72426077	72426078	255,215,0	2	1,30	0,103
chr17	73304838	73305233	A-E	785	.	73305158	73305159	255,215,0	2	293,47	0,348
chr17	73868951	73869202	A-E	815	.	73869039	73869040	255,215,0	2	1,75	0,176
chr17	74134600	74134832	A-E	882	.	74134763	74134764	255,215,0	2	116,21	0,211
chr17	74255513	74255743	A-E	719	.	74255628	74255629	255,215,0	2	2,1	0,229
chr17	75281811	75282557	A-E	949	.	75281916	75281917	255,215,0	2	101,635	0,111
chr17	75282703	75283463	A-E	964	.	75282994	75282995	255,215,0	2	209,386	0,374
chr17	75388510	75388802	A-E	969	.	75388676	75388677	255,215,0	2	43,1	0,291
chr17	77022886	77023125	A-E	888	.	77023006	77023007	255,215,0	2	30,28	0,211
chr17	77783959	77784243	A-E	849	.	77784072	77784073	255,215,0	2	88,145	0,139
chr17	77959820	77960211	A-E	789	.	77960015	77960016	255,215,0	2	1,1	0,390
chr17	77961931	77962339	A-E	970	.	77962250	77962251	255,215,0	2	249,18	0,390
chr17	77965696	77966573	A-E	895	.	77966280	77966281	255,215,0	2	511,219	0,658
chr17	77967532	77967765	A-E	979	.	77967640	77967641	255,215,0	2	16,31	0,202
chr17	79017666	79018027	A-E	867	.	79017909	79017910	255,215,0	2	194,68	0,293
chr17	79107096	79107396	A-E	728	.	79107263	79107264	255,215,0	2	45,9	0,291
chr17	79925685	79926075	A-E	981	.	79926047	79926048	255,215,0	2	336,1	0,389
chr17	79949658	79950000	A-E	956	.	79949803	79949804	255,215,0	2	89,139	0,203
chr17	79950743	79950987	A-E	979	.	79950864	79950865	255,215,0	2	1,1	0,243
chr17	80188750	80189250	A-E	889	.	80188999	80189000	255,215,0	2	223,223	0,277
chr17	80833209	80833609	A-E	810	.	80833393	80833394	255,215,0	2	142,172	0,228
chr18	813044	813594	A-E	725	.	813403	813404	255,215,0	2	332,162	0,388
chr18	3015219	3015501	A-E	887	.	3015350	3015351	255,215,0	2	1,19	0,263
chr18	3623872	3624258	A-E	957	.	3624139	3624140	255,215,0	2	228,78	0,308
chr18	3624338	3624601	A-E	952	.	3624481	3624482	255,215,0	2	106,82	0,181
chr18	3624841	3625119	A-E	958	.	3625034	3625035	255,215,0	2	153,44	0,234
chr18	3665613	3666165	A-E	788	.	3665883	3665884	255,215,0	2	143,153	0,399
chr18	7751060	7751343	A-E	806	.	7751234	7751235	255,215,0	2	68,1	0,282
chr18	8730480	8730718	A-E	929	.	8730580	8730581	255,215,0	2	28,65	0,173
chr18	9914998	9915501	A-E	844	.	9915127	9915128	255,215,0	2	84,328	0,175
chr18	11849903	11850727	A-E	578	.	11850168	11850169	255,215,0	2	259,551	0,273
chr18	11947272	11947721	A-E	931	.	11947411	11947412	255,215,0	2	120,289	0,160
chr18	13175824	13176186	A-E	990	.	13176004	13176005	255,215,0	2	1,1	0,361
chr18	25754926	25755429	A-E	641	.	25755156	25755157	255,215,0	2	200,242	0,261
chr18	28786845	28787168	A-E	610	.	28787083	28787084	255,215,0	2	164,10	0,313
chr18	28823621	28824065	A-E	954	.	28823662	28823663	255,215,0	2	1,361	0,83
chr18	32925283	32925658	A-E	668	.	32925512	32925513	255,215,0	2	184,99	0,276
chr18	46066779	46067121	A-E	577	.	46067051	46067052	255,215,0	2	269,65	0,277
chr18	46428346	46428737	A-E	763	.	46428478	46428479	255,215,0	2	1,127	0,264
chr18	46455103	46455621	A-E	897	.	46455352	46455353	255,215,0	2	162,181	0,337
chr18	46456597	46456819	A-E	906	.	46456702	46456703	255,215,0	2	1,12	0,210
chr18	46478230	46479206	A-E	736	.	46479121	46479122	255,215,0	2	861,54	0,922
chr18	55890970	55891630	A-E	934	.	55891067	55891068	255,215,0	2	1,466	0,194
chr18	56074480	56074676	A-E	724	.	56074576	56074577	255,215,0	2	1,4	0,192
chr18	56194097	56194141	A-E	826	.	56194126	56194127	255,215,0	2	16,1	0,43
chr18	60087446	60087621	A-E	946	.	60087532	60087533	255,215,0	2	11,13	0,162
chr18	60119520	60119795	A-E	969	.	60119626	60119627	255,215,0	2	24,86	0,189
chr18	60189219	60189514	A-E	918	.	60189361	60189362	255,215,0	2	4,13	0,282
chr18	60193382	60194139	A-E	951	.	60194064	60194065	255,215,0	2	646,38	0,719
chr18	68001159	68001386	A-E	822	.	68001196	68001197	255,215,0	2	1,152	0,75
chr18	72208946	72209159	A-E	701	.	72209052	72209053	255,215,0	2	1,1	0,212
chr19	485856	486161	A-E	833	.	485965	485966	255,215,0	2	81,166	0,139
chr19	532930	533293	A-E	857	.	533258	533259	255,215,0	2	299,5	0,358
chr19	928103	928378	A-E	793	.	928300	928301	255,215,0	2	150,30	0,245
chr19	953220	953565	A-E	939	.	953382	953383	255,215,0	2	31,50	0,295
chr19	1266359	1266798	A-E	765	.	1266588	1266589	255,215,0	2	183,162	0,277
chr19	1284432	1284856	A-E	795	.	1284551	1284552	255,215,0	2	74,259	0,165
chr19	1408607	1408695	A-E	629	.	1408654	1408655	255,215,0	2	40,32	0,56
chr19	2059605	2060167	A-E	980	.	2060112	2060113	255,215,0	2	484,31	0,531
chr19	2061356	2061737	A-E	550	.	2061653	2061654	255,215,0	2	235,20	0,361
chr19	2165096	2165788	A-E	579	.	2165319	2165320	255,215,0	2	177,421	0,271
chr19	2167436	2167667	A-E	952	.	2167593	2167594	255,215,0	2	139,54	0,177
chr19	2543618	2543970	A-E	864	.	2543681	2543682	255,215,0	2	53,277	0,75
chr19	3409586	3409938	A-E	817	.	3409795	3409796	255,215,0	2	76,8	0,344
chr19	9896233	9896620	A-E	570	.	9896494	9896495	255,215,0	2	191,54	0,333
chr19	10513154	10513331	A-E	948	.	10513242	10513243	255,215,0	2	1,1	0,176
chr19	11202212	11202837	A-E	938	.	11202667	11202668	255,215,0	2	432,146	0,479
chr19	11804467	11804940	A-E	736	.	11804794	11804795	255,215,0	2	275,92	0,381
chr19	12404552	12404928	A-E	711	.	12404718	12404719	255,215,0	2	82,125	0,251
chr19	13023589	13024232	A-E	776	.	13023880	13023881	255,215,0	2	280,339	0,304
chr19	13262107	13262928	A-E	631	.	13262694	13262695	255,215,0	2	470,115	0,706
chr19	13266326	13267156	A-E	663	.	13266575	13266576	255,215,0	2	184,515	0,315
chr19	13273540	13274187	A-E	872	.	13273839	13273840	255,215,0	2	248,296	0,351
chr19	13278382	13278991	A-E	819	.	13278444	13278445	255,215,0	2	25,508	0,101
chr19	14229419	14229865	A-E	751	.	14229636	14229637	255,215,0	2	186,197	0,249
chr19	16181046	16181841	A-E	913	.	16181606	16181607	255,215,0	2	484,158	0,637
chr19	16188924	16190024	A-E	786	.	16189834	16189835	255,215,0	2	891,170	0,930
chr19	18133045	18133309	A-E	698	.	18133129	18133130	255,215,0	2	26,121	0,143
chr19	18415031	18416060	A-E	888	.	18415512	18415513	255,215,0	2	449,515	0,514
chr19	18485152	18485556	A-E	986	.	18485411	18485412	255,215,0	2	163,47	0,357
chr19	18527701	18528040	A-E	700	.	18527799	18527800	255,215,0	2	74,215	0,124
chr19	18630929	18631259	A-E	921	.	18631007	18631008	255,215,0	2	1,173	0,157
chr19	18722417	18722765	A-E	836	.	18722580	18722581	255,215,0	2	1,21	0,327
chr19	19432213	19432594	A-E	917	.	19432444	19432445	255,215,0	2	84,1	0,380
chr19	33532238	33532582	A-E	957	.	33532338	33532339	255,215,0	2	19,162	0,182
chr19	33769544	33769942	A-E	932	.	33769760	33769761	255,215,0	2	37,1	0,397
chr19	33796303	33796393	A-E	915	.	33796347	33796348	255,215,0	2	1,1	0,89
chr19	33888059	33888360	A-E	978	.	33888230	33888231	255,215,0	2	43,1	0,300
chr19	33894583	33894808	A-E	990	.	33894695	33894696	255,215,0	2	1,1	0,224
chr19	34625713	34625998	A-E	756	.	34625853	34625854	255,215,0	2	3,7	0,278
chr19	39891902	39892845	A-E	972	.	39892339	39892340	255,215,0	2	412,480	0,463
chr19	40939716	40940068	A-E	651	.	40940021	40940022	255,215,0	2	287,28	0,324
chr19	41771602	41771660	A-E	926	.	41771635	41771636	255,215,0	2	13,4	0,54
chr19	42784527	42784991	A-E	527	.	42784715	42784716	255,215,0	2	178,264	0,200
chr19	44139252	44139636	A-E	940	.	44139394	44139395	255,215,0	2	1,99	0,285
chr19	45228436	45228775	A-E	934	.	45228694	45228695	255,215,0	2	181,2	0,337
chr19	45350775	45351289	A-E	801	.	45350996	45350997	255,215,0	2	157,228	0,286
chr19	45393623	45393866	A-E	938	.	45393749	45393750	255,215,0	2	87,77	0,166
chr19	45427550	45427884	A-E	978	.	45427704	45427705	255,215,0	2	84,109	0,225
chr19	45946690	45947113	A-E	765	.	45946758	45946759	255,215,0	2	45,331	0,92
chr19	46011701	46012269	A-E	570	.	46011903	46011904	255,215,0	2	170,333	0,235
chr19	46012498	46012899	A-E	668	.	46012639	46012640	255,215,0	2	127,245	0,156
chr19	46379598	46379943	A-E	910	.	46379894	46379895	255,215,0	2	249,1	0,344
chr19	46386037	46386278	A-E	839	.	46386145	46386146	255,215,0	2	63,87	0,154
chr19	46398825	46399093	A-E	960	.	46398977	46398978	255,215,0	2	75,38	0,230
chr19	47363167	47364689	A-E	958	.	47363470	47363471	255,215,0	2	233,1148	0,374
chr19	47487878	47488175	A-E	989	.	47487945	47487946	255,215,0	2	2,163	0,134
chr19	47599577	47599849	A-E	984	.	47599730	47599731	255,215,0	2	133,97	0,175
chr19	47613231	47613789	A-E	693	.	47613255	47613256	255,215,0	2	5,514	0,44
chr19	47776748	47776969	A-E	845	.	47776840	47776841	255,215,0	2	68,103	0,118
chr19	48016024	48016351	A-E	832	.	48016087	48016088	255,215,0	2	39,239	0,88
chr19	49465555	49466264	A-E	959	.	49465735	49465736	255,215,0	2	160,507	0,202
chr19	49466802	49467527	A-E	991	.	49467168	49467169	255,215,0	2	343,335	0,390
chr19	52192085	52192767	A-E	489	.	52192399	52192400	255,215,0	2	283,335	0,347
chr19	52641935	52642117	A-E	891	.	52642106	52642107	255,215,0	2	163,1	0,181
chr19	55885541	55885905	A-E	768	.	55885785	55885786	255,215,0	2	126,1	0,363
chr2	3583560	3583858	A-E	680	.	3583795	3583796	255,215,0	2	188,14	0,284
chr2	8231020	8231604	A-E	952	.	8231328	8231329	255,215,0	2	285,251	0,333
chr2	8259720	8260124	A-E	877	.	8259942	8259943	255,215,0	2	95,54	0,350
chr2	8767111	8767480	A-E	912	.	8767321	8767322	255,215,0	2	137,84	0,285
chr2	8773908	8774094	A-E	877	.	8774000	8774001	255,215,0	2	1,1	0,185
chr2	9374844	9375591	A-E	680	.	9375053	9375054	255,215,0	2	158,485	0,262
chr2	10260365	10260994	A-E	795	.	10260485	10260486	255,215,0	2	53,440	0,189
chr2	10418251	10419155	A-E	940	.	10418674	10418675	255,215,0	2	380,436	0,468
chr2	10441145	10441558	A-E	951	.	10441457	10441458	255,215,0	2	310,97	0,316
chr2	20379968	20380084	A-E	773	.	20380010	20380011	255,215,0	2	3,33	0,83
chr2	20386283	20386578	A-E	753	.	20386421	20386422	255,215,0	2	89,106	0,189
chr2	20407883	20408194	A-E	973	.	20408073	20408074	255,215,0	2	180,109	0,202
chr2	20415166	20415327	A-E	888	.	20415248	20415249	255,215,0	2	6,1	0,160
chr2	20779015	20779511	A-E	674	.	20779184	20779185	255,215,0	2	101,258	0,238
chr2	20793103	20793496	A-E	922	.	20793436	20793437	255,215,0	2	294,19	0,374
chr2	20795868	20796230	A-E	583	.	20795892	20795893	255,215,0	2	1,313	0,49
chr2	20796774	20797139	A-E	963	.	20797029	20797030	255,215,0	2	185,38	0,327
chr2	20811186	20811439	A-E	542	.	20811261	20811262	255,215,0	2	1,102	0,151
chr2	27304052	27304486	A-E	721	.	27304233	27304234	255,215,0	2	137,207	0,227
chr2	28767576	28768254	A-E	835	.	28768063	28768064	255,215,0	2	454,156	0,522
chr2	36584242	36585529	A-E	453	.	36584871	36584872	255,215,0	2	622,650	0,637
chr2	39665108	39665339	A-E	737	.	39665265	39665266	255,215,0	2	132,47	0,184
chr2	42333001	42333603	A-E	985	.	42333352	42333353	255,215,0	2	338,237	0,365
chr2	42354917	42355159	A-E	958	.	42355038	42355039	255,215,0	2	3,1	0,241
chr2	42360195	42360705	A-E	875	.	42360351	42360352	255,215,0	2	130,327	0,183
chr2	42364243	42364571	A-E	951	.	42364412	42364413	255,215,0	2	12,1	0,327
chr2	42368874	42369229	A-E	778	.	42369000	42369001	255,215,0	2	39,141	0,214
chr2	43020336	43020977	A-E	583	.	43020618	43020619	255,215,0	2	254,330	0,311
chr2	43152648	43152978	A-E	957	.	43152750	43152751	255,215,0	2	1,126	0,204
chr2	43153788	43153898	A-E	755	.	43153798	43153799	255,215,0	2	1,89	0,21
chr2	43186488	43186945	A-E	814	.	43186693	43186694	255,215,0	2	84,130	0,327
chr2	43201925	43202517	A-E	782	.	43202159	43202160	255,215,0	2	156,278	0,314
chr2	43205442	43205824	A-E	947	.	43205684	43205685	255,215,0	2	176,72	0,310
chr2	43206770	43207218	A-E	832	.	43206983	43206984	255,215,0	2	66,86	0,362
chr2	43245528	43245689	A-E	801	.	43245592	43245593	255,215,0	2	1,32	0,129
chr2	43385938	43386506	A-E	939	.	43386185	43386186	255,215,0	2	203,275	0,293
chr2	43390138	43390489	A-E	918	.	43390285	43390286	255,215,0	2	1,57	0,294
chr2	43421229	43421631	A-E	873	.	43421262	43421263	255,215,0	2	1,336	0,66
chr2	43422005	43422472	A-E	869	.	43422184	43422185	255,215,0	2	162,270	0,197
chr2	46456791	46456944	A-E	688	.	46456827	46456828	255,215,0	2	13,92	0,61
chr2	46636668	46636826	A-E	899	.	46636746	46636747	255,215,0	2	3,3	0,155
chr2	46662046	46662321	A-E	778	.	46662183	46662184	255,215,0	2	1,1	0,274
chr2	47298687	47298930	A-E	900	.	47298711	47298712	255,215,0	2	1,195	0,48
chr2	54054125	54054397	A-E	826	.	54054211	54054212	255,215,0	2	1,99	0,173
chr2	54786900	54787386	A-E	853	.	54787055	54787056	255,215,0	2	110,285	0,201
chr2	54787503	54787764	A-E	830	.	54787622	54787623	255,215,0	2	117,139	0,122
chr2	54806978	54807402	A-E	956	.	54807167	54807168	255,215,0	2	137,182	0,242
chr2	61698926	61699282	A-E	898	.	61699219	61699220	255,215,0	2	261,30	0,326
chr2	62753696	62753810	A-E	797	.	62753752	62753753	255,215,0	2	1,1	0,113
chr2	65657861	65658229	A-E	525	.	65658007	65658008	255,215,0	2	140,215	0,153
chr2	67625110	67625487	A-E	583	.	67625290	67625291	255,215,0	2	180,196	0,181
chr2	70335985	70336314	A-E	852	.	70336203	70336204	255,215,0	2	171,63	0,266
chr2	85147093	85147556	A-E	654	.	85147170	85147171	255,215,0	2	36,343	0,120
chr2	85154234	85154422	A-E	783	.	85154322	85154323	255,215,0	2	51,62	0,126
chr2	85173188	85173797	A-E	930	.	85173735	85173736	255,215,0	2	519,33	0,576
chr2	85764802	85765239	A-E	857	.	85764814	85764815	255,215,0	2	1,412	0,25
chr2	100104968	100105518	A-E	828	.	100105261	100105262	255,215,0	2	262,224	0,326
chr2	101397207	101397582	A-E	808	.	101397417	101397418	255,215,0	2	48,1	0,374
chr2	101435496	101435968	A-E	615	.	101435615	101435616	255,215,0	2	80,312	0,160
chr2	101946998	101947171	A-E	820	.	101947105	101947106	255,215,0	2	93,51	0,122
chr2	102383406	102383725	A-E	707	.	102383567	102383568	255,215,0	2	5,1	0,318
chr2	110402204	110402551	A-E	949	.	110402399	110402400	255,215,0	2	109,65	0,282
chr2	112456456	112456792	A-E	917	.	112456628	112456629	255,215,0	2	129,119	0,217
chr2	113924878	113925123	A-E	956	.	113925002	113925003	255,215,0	2	100,95	0,150
chr2	114046330	114046643	A-E	888	.	114046447	114046448	255,215,0	2	2,79	0,234
chr2	118847045	118847263	A-E	890	.	118847086	118847087	255,215,0	2	1,136	0,82
chr2	120192847	120193082	A-E	833	.	120192953	120192954	255,215,0	2	5,27	0,208
chr2	120996274	120996566	A-E	766	.	120996497	120996498	255,215,0	2	157,1	0,291
chr2	121303695	121304155	A-E	910	.	121304025	121304026	255,215,0	2	270,68	0,392
chr2	128651321	128651407	A-E	505	.	128651346	128651347	255,215,0	2	3,37	0,49
chr2	128927207	128927481	A-E	868	.	128927320	128927321	255,215,0	2	54,101	0,173
chr2	129074706	129075071	A-E	864	.	129074887	129074888	255,215,0	2	1,3	0,362
chr2	131149333	131149678	A-E	517	.	131149409	131149410	255,215,0	2	54,245	0,100
chr2	143626907	143627542	A-E	601	.	143627415	143627416	255,215,0	2	505,123	0,512
chr2	171830049	171830396	A-E	488	.	171830112	171830113	255,215,0	2	1,220	0,127
chr2	178104644	178105169	A-E	543	.	178104871	178104872	255,215,0	2	214,283	0,242
chr2	178116726	178117036	A-E	851	.	178116926	178116927	255,215,0	2	159,68	0,242
chr2	201167757	201168004	A-E	923	.	201167856	201167857	255,215,0	2	21,68	0,179
chr2	208395422	208395980	A-E	490	.	208395658	208395659	255,215,0	2	228,313	0,245
chr2	208656928	208657357	A-E	922	.	208657033	208657034	255,215,0	2	69,286	0,143
chr2	211404935	211405006	A-E	478	.	211404954	211404955	255,215,0	2	1,32	0,39
chr2	211413660	211414008	A-E	967	.	211413842	211413843	255,215,0	2	18,1	0,347
chr2	216489283	216489494	A-E	754	.	216489350	216489351	255,215,0	2	1,77	0,134
chr2	216557446	216557685	A-E	550	.	216557584	216557585	255,215,0	2	41,3	0,236
chr2	216558345	216558652	A-E	790	.	216558546	216558547	255,215,0	2	194,98	0,209
chr2	216698635	216698894	A-E	896	.	216698753	216698754	255,215,0	2	66,88	0,171
chr2	218767248	218767888	A-E	953	.	218767576	218767577	255,215,0	2	256,238	0,402
chr2	219270976	219271406	A-E	538	.	219271229	219271230	255,215,0	2	199,122	0,308
chr2	219774108	219774202	A-E	699	.	219774158	219774159	255,215,0	2	8,1	0,93
chr2	225010758	225010857	A-E	979	.	225010807	225010808	255,215,0	2	1,1	0,98
chr2	227665142	227665696	A-E	901	.	227665305	227665306	255,215,0	2	126,352	0,202
chr2	227665859	227666449	A-E	735	.	227665963	227665964	255,215,0	2	56,437	0,153
chr2	228331050	228331499	A-E	760	.	228331158	228331159	255,215,0	2	64,295	0,154
chr2	231915077	231915290	A-E	932	.	231915199	231915200	255,215,0	2	33,1	0,212
chr2	232277113	232277443	A-E	550	.	232277205	232277206	255,215,0	2	39,183	0,147
chr2	232530920	232531416	A-E	759	.	232531294	232531295	255,215,0	2	356,103	0,393
chr2	232566219	232566469	A-E	743	.	232566339	232566340	255,215,0	2	3,11	0,239
chr2	235905010	235905389	A-E	641	.	235905296	235905297	255,215,0	2	196,1	0,378
chr2	238508822	238509122	A-E	867	.	238509049	238509050	255,215,0	2	217,61	0,239
chr2	238578306	238578453	A-E	803	.	238578406	238578407	255,215,0	2	56,1	0,146
chr2	238968617	238969014	A-E	685	.	238968781	238968782	255,215,0	2	4,71	0,326
chr2	239194414	239194788	A-E	968	.	239194666	239194667	255,215,0	2	133,1	0,373
chr2	241190569	241190767	A-E	725	.	241190644	241190645	255,215,0	2	1,48	0,150
chr2	241796889	241797214	A-E	956	.	241796938	241796939	255,215,0	2	1,226	0,99
chr2	241899989	241900661	A-E	911	.	241900323	241900324	255,215,0	2	289,292	0,380
chr2	242549642	242550327	A-E	593	.	242549773	242549774	255,215,0	2	12,433	0,252
chr2	242711564	242711834	A-E	809	.	242711649	242711650	255,215,0	2	57,156	0,114
chr2	242714145	242714474	A-E	915	.	242714394	242714395	255,215,0	2	203,33	0,296
chr2	243028160	243028467	A-E	889	.	243028223	243028224	255,215,0	2	6,185	0,122
chr20	290672	290826	A-E	717	.	290756	290757	255,215,0	2	50,34	0,120
chr20	352488	352859	A-E	863	.	352624	352625	255,215,0	2	83,181	0,190
chr20	382514	382753	A-E	891	.	382692	382693	255,215,0	2	169,50	0,189
chr20	1808617	1808803	A-E	713	.	1808716	1808717	255,215,0	2	16,2	0,184
chr20	1809297	1809437	A-E	754	.	1809335	1809336	255,215,0	2	1,63	0,77
chr20	3961377	3961729	A-E	964	.	3961666	3961667	255,215,0	2	228,1	0,351
chr20	4116351	4116485	A-E	883	.	4116422	4116423	255,215,0	2	46,36	0,98
chr20	4148418	4148828	A-E	687	.	4148570	4148571	255,215,0	2	48,152	0,258
chr20	10652083	10652420	A-E	947	.	10652291	10652292	255,215,0	2	133,52	0,285
chr20	10692033	10692226	A-E	761	.	10692093	10692094	255,215,0	2	1,73	0,120
chr20	13317482	13317575	A-E	841	.	13317519	13317520	255,215,0	2	1,18	0,75
chr20	17839663	17840033	A-E	859	.	17839935	17839936	255,215,0	2	176,1	0,369
chr20	17946136	17946538	A-E	662	.	17946495	17946496	255,215,0	2	342,24	0,378
chr20	22471596	22471813	A-E	873	.	22471641	22471642	255,215,0	2	1,126	0,91
chr20	22558447	22558719	A-E	533	.	22558567	22558568	255,215,0	2	1,32	0,240
chr20	30183712	30184220	A-E	934	.	30184084	30184085	255,215,0	2	325,87	0,421
chr20	30196293	30196740	A-E	661	.	30196416	30196417	255,215,0	2	107,306	0,141
chr20	30249247	30249862	A-E	764	.	30249569	30249570	255,215,0	2	265,235	0,380
chr20	30292336	30292785	A-E	625	.	30292515	30292516	255,215,0	2	94,184	0,265
chr20	30300504	30300973	A-E	694	.	30300647	30300648	255,215,0	2	107,289	0,180
chr20	30301047	30301377	A-E	659	.	30301325	30301326	255,215,0	2	264,37	0,293
chr20	30307720	30308274	A-E	856	.	30308103	30308104	255,215,0	2	366,153	0,401
chr20	31597104	31597733	A-E	930	.	31597393	31597394	255,215,0	2	249,299	0,330
chr20	32142835	32143155	A-E	864	.	32142947	32142948	255,215,0	2	42,136	0,184
chr20	34127589	34128004	A-E	514	.	34127716	34127717	255,215,0	2	64,224	0,191
chr20	35583660	35583902	A-E	786	.	35583782	35583783	255,215,0	2	4,1	0,241
chr20	35960561	35961009	A-E	756	.	35960863	35960864	255,215,0	2	208,50	0,398
chr20	36034782	36035452	A-E	770	.	36035128	36035129	255,215,0	2	312,289	0,381
chr20	43021871	43022017	A-E	881	.	43021940	43021941	255,215,0	2	1,8	0,138
chr20	43023129	43023488	A-E	805	.	43023362	43023363	255,215,0	2	110,1	0,358
chr20	43238683	43239068	A-E	479	.	43238830	43238831	255,215,0	2	34,123	0,262
chr20	43972821	43973151	A-E	937	.	43973054	43973055	255,215,0	2	163,26	0,304
chr20	45260003	45260107	A-E	911	.	45260054	45260055	255,215,0	2	1,1	0,103
chr20	45987479	45988292	A-E	913	.	45987960	45987961	255,215,0	2	424,274	0,539
chr20	45989347	45989834	A-E	773	.	45989659	45989660	255,215,0	2	263,124	0,363
chr20	47803381	47804147	A-E	601	.	47803543	47803544	255,215,0	2	122,562	0,204
chr20	48200728	48200848	A-E	963	.	48200787	48200788	255,215,0	2	2,2	0,118
chr20	48388811	48389348	A-E	974	.	48388939	48388940	255,215,0	2	114,393	0,144
chr20	48391675	48392320	A-E	856	.	48391994	48391995	255,215,0	2	267,273	0,372
chr20	48804007	48804349	A-E	888	.	48804186	48804187	255,215,0	2	134,117	0,225
chr20	48921857	48922230	A-E	938	.	48922088	48922089	255,215,0	2	204,114	0,259
chr20	48922474	48922671	A-E	918	.	48922572	48922573	255,215,0	2	1,1	0,196
chr20	48924890	48925591	A-E	661	.	48925259	48925260	255,215,0	2	343,305	0,396
chr20	49032230	49032497	A-E	738	.	49032296	49032297	255,215,0	2	6,139	0,128
chr20	49100027	49100544	A-E	594	.	49100220	49100221	255,215,0	2	189,318	0,199
chr20	49345638	49345902	A-E	571	.	49345709	49345710	255,215,0	2	7,128	0,136
chr20	49378305	49378754	A-E	847	.	49378412	49378413	255,215,0	2	81,314	0,135
chr20	50366772	50367203	A-E	923	.	50366880	50366881	255,215,0	2	43,256	0,175
chr20	52239995	52240318	A-E	936	.	52240061	52240062	255,215,0	2	59,248	0,75
chr20	52268867	52269118	A-E	963	.	52269043	52269044	255,215,0	2	138,36	0,215
chr20	52294676	52294905	A-E	919	.	52294768	52294769	255,215,0	2	51,94	0,135
chr20	52355086	52355238	A-E	917	.	52355181	52355182	255,215,0	2	72,32	0,120
chr20	52380425	52380741	A-E	889	.	52380577	52380578	255,215,0	2	1,12	0,304
chr20	52732445	52732648	A-E	774	.	52732546	52732547	255,215,0	2	1,1	0,202
chr20	52740107	52740637	A-E	600	.	52740252	52740253	255,215,0	2	123,362	0,168
chr20	52749215	52749597	A-E	789	.	52749385	52749386	255,215,0	2	24,64	0,318
chr20	52749873	52750284	A-E	925	.	52750108	52750109	255,215,0	2	206,146	0,265
chr20	60719468	60719634	A-E	423	.	60719592	60719593	255,215,0	2	94,10	0,156
chr20	60941528	60941750	A-E	670	.	60941607	60941608	255,215,0	2	6,68	0,154
chr20	60943690	60943839	A-E	974	.	60943759	60943760	255,215,0	2	1,11	0,138
chr20	61555881	61556606	A-E	815	.	61556057	61556058	255,215,0	2	84,455	0,270
chr20	61585554	61585775	A-E	944	.	61585702	61585703	255,215,0	2	77,1	0,220
chr20	62685313	62685625	A-E	874	.	62685426	62685427	255,215,0	2	35,120	0,192
chr20	62687331	62687588	A-E	752	.	62687452	62687453	255,215,0	2	1,14	0,243
chr21	30374865	30375265	A-E	525	.	30375124	30375125	255,215,0	2	256,137	0,263
chr21	38630405	38630786	A-E	840	.	38630709	38630710	255,215,0	2	286,58	0,323
chr21	40159439	40159794	A-E	966	.	40159506	40159507	255,215,0	2	1,221	0,134
chr21	40338093	40338255	A-E	777	.	40338152	40338153	255,215,0	2	1,43	0,119
chr21	40466991	40467348	A-E	935	.	40467126	40467127	255,215,0	2	98,183	0,174
chr21	44395482	44395891	A-E	831	.	44395809	44395810	255,215,0	2	274,27	0,382
chr21	44529146	44529448	A-E	686	.	44529285	44529286	255,215,0	2	106,128	0,174
chr21	44597156	44597534	A-E	930	.	44597314	44597315	255,215,0	2	111,171	0,207
chr21	44816664	44817004	A-E	923	.	44816884	44816885	255,215,0	2	173,71	0,269
chr21	44859375	44859527	A-E	956	.	44859441	44859442	255,215,0	2	51,70	0,82
chr21	44860778	44861412	A-E	874	.	44860949	44860950	255,215,0	2	107,397	0,237
chr21	44936784	44937143	A-E	816	.	44936906	44936907	255,215,0	2	68,182	0,177
chr21	45203235	45203378	A-E	972	.	45203291	45203292	255,215,0	2	1,30	0,113
chr21	45925590	45925994	A-E	984	.	45925767	45925768	255,215,0	2	159,208	0,196
chr21	46738832	46739011	A-E	879	.	46738963	46738964	255,215,0	2	86,1	0,178
chr22	18551113	18551402	A-E	709	.	18551353	18551354	255,215,0	2	224,31	0,258
chr22	19811643	19811941	A-E	775	.	19811791	19811792	255,215,0	2	1,1	0,297
chr22	19946850	19947150	A-E	743	.	19946986	19946987	255,215,0	2	4,31	0,269
chr22	24255997	24256450	A-E	462	.	24256301	24256302	255,215,0	2	241,84	0,369
chr22	28065247	28065726	A-E	664	.	28065529	28065530	255,215,0	2	273,186	0,293
chr22	29207861	29207973	A-E	864	.	29207909	29207910	255,215,0	2	2,16	0,96
chr22	29209751	29210048	A-E	977	.	29209891	29209892	255,215,0	2	41,57	0,240
chr22	29261004	29261197	A-E	903	.	29261108	29261109	255,215,0	2	19,3	0,190
chr22	29469912	29470391	A-E	476	.	29470069	29470070	255,215,0	2	145,309	0,170
chr22	31440281	31440520	A-E	935	.	31440400	31440401	255,215,0	2	1,1	0,238
chr22	32928366	32928835	A-E	904	.	32928614	32928615	255,215,0	2	194,166	0,303
chr22	33176423	33176673	A-E	935	.	33176602	33176603	255,215,0	2	122,12	0,238
chr22	36648054	36648234	A-E	984	.	36648104	36648105	255,215,0	2	1,80	0,100
chr22	36748222	36748386	A-E	977	.	36748296	36748297	255,215,0	2	32,47	0,117
chr22	36806147	36806450	A-E	503	.	36806255	36806256	255,215,0	2	33,118	0,185
chr22	36829412	36829614	A-E	981	.	36829518	36829519	255,215,0	2	12,1	0,201
chr22	37428831	37429188	A-E	964	.	37428926	37428927	255,215,0	2	42,208	0,149
chr22	37942064	37942352	A-E	886	.	37942191	37942192	255,215,0	2	66,99	0,189
chr22	38614588	38614867	A-E	908	.	38614784	38614785	255,215,0	2	148,33	0,246
chr22	41047729	41047883	A-E	663	.	41047795	41047796	255,215,0	2	13,33	0,121
chr22	41048065	41048352	A-E	880	.	41048231	41048232	255,215,0	2	124,78	0,209
chr22	41417973	41418366	A-E	512	.	41418066	41418067	255,215,0	2	26,231	0,162
chr22	41418482	41418837	A-E	962	.	41418725	41418726	255,215,0	2	241,108	0,247
chr22	41809427	41810696	A-E	880	.	41809980	41809981	255,215,0	2	525,686	0,583
chr22	41840300	41840792	A-E	606	.	41840563	41840564	255,215,0	2	150,114	0,378
chr22	42527695	42528060	A-E	639	.	42527839	42527840	255,215,0	2	37,112	0,253
chr22	43637220	43637343	A-E	676	.	43637281	43637282	255,215,0	2	1,1	0,122
chr22	44321391	44321759	A-E	982	.	44321598	44321599	255,215,0	2	48,1	0,367
chr22	45642150	45642482	A-E	941	.	45642291	45642292	255,215,0	2	16,64	0,268
chr22	45668194	45668536	A-E	843	.	45668511	45668512	255,215,0	2	295,1	0,341
chr22	45879926	45880282	A-E	936	.	45880094	45880095	255,215,0	2	1,20	0,336
chr22	46775439	46775628	A-E	808	.	46775533	46775534	255,215,0	2	5,4	0,185
chr22	47150443	47150659	A-E	978	.	47150582	47150583	255,215,0	2	107,44	0,172
chr22	50336699	50336868	A-E	800	.	50336780	50336781	255,215,0	2	1,7	0,162
chr22	50342658	50342932	A-E	920	.	50342772	50342773	255,215,0	2	100,145	0,129
chr22	50345940	50346570	A-E	925	.	50346145	50346146	255,215,0	2	174,392	0,238
chr22	50743986	50744741	A-E	932	.	50744426	50744427	255,215,0	2	437,310	0,445
chr22	50744748	50744986	A-E	876	.	50744826	50744827	255,215,0	2	49,129	0,109
chr22	50747003	50747284	A-E	574	.	50747231	50747232	255,215,0	2	183,7	0,274
chr22	51138872	51139009	A-E	985	.	51138948	51138949	255,215,0	2	38,22	0,115
chr3	13305478	13305792	A-E	904	.	13305631	13305632	255,215,0	2	139,145	0,169
chr3	13493281	13493606	A-E	955	.	13493394	13493395	255,215,0	2	86,184	0,141
chr3	16101834	16102183	A-E	888	.	16102048	16102049	255,215,0	2	108,28	0,321
chr3	20361977	20362317	A-E	777	.	20362174	20362175	255,215,0	2	56,1	0,339
chr3	30646968	30647109	A-E	767	.	30647038	30647039	255,215,0	2	1,1	0,140
chr3	32461951	32462075	A-E	765	.	32462012	32462013	255,215,0	2	1,2	0,122
chr3	32822383	32822764	A-E	505	.	32822427	32822428	255,215,0	2	5,297	0,84
chr3	37901883	37902306	A-E	541	.	37902041	37902042	255,215,0	2	83,189	0,234
chr3	37949474	37949626	A-E	859	.	37949549	37949550	255,215,0	2	1,1	0,151
chr3	41307391	41307696	A-E	839	.	41307530	41307531	255,215,0	2	9,35	0,270
chr3	48128782	48129302	A-E	840	.	48129028	48129029	255,215,0	2	167,194	0,326
chr3	50239388	50239565	A-E	616	.	50239460	50239461	255,215,0	2	1,33	0,144
chr3	50243484	50243685	A-E	935	.	50243588	50243589	255,215,0	2	10,1	0,200
chr3	50246310	50246610	A-E	980	.	50246522	50246523	255,215,0	2	126,1	0,299
chr3	50638353	50638905	A-E	962	.	50638585	50638586	255,215,0	2	181,267	0,285
chr3	50639346	50639782	A-E	910	.	50639524	50639525	255,215,0	2	81,159	0,277
chr3	53107324	53107487	A-E	928	.	53107432	53107433	255,215,0	2	87,32	0,131
chr3	53876999	53877298	A-E	973	.	53877115	53877116	255,215,0	2	1,66	0,233
chr3	57945627	57945950	A-E	495	.	57945778	57945779	255,215,0	2	96,115	0,208
chr3	58035006	58035314	A-E	785	.	58035101	58035102	255,215,0	2	6,123	0,185
chr3	58457172	58457525	A-E	972	.	58457254	58457255	255,215,0	2	27,215	0,138
chr3	66022863	66023161	A-E	638	.	66022995	66022996	255,215,0	2	1,33	0,265
chr3	71628829	71629563	A-E	942	.	71629382	71629383	255,215,0	2	493,119	0,615
chr3	72640026	72640175	A-E	862	.	72640109	72640110	255,215,0	2	19,1	0,148
chr3	105087492	105087848	A-E	695	.	105087687	105087688	255,215,0	2	133,97	0,259
chr3	105087916	105088171	A-E	602	.	105088020	105088021	255,215,0	2	79,124	0,131
chr3	119514057	119514298	A-E	962	.	119514131	119514132	255,215,0	2	1,93	0,148
chr3	123324068	123324437	A-E	872	.	123324252	123324253	255,215,0	2	1,1	0,368
chr3	123476863	123477567	A-E	854	.	123477240	123477241	255,215,0	2	316,265	0,439
chr3	124419861	124420177	A-E	970	.	124419914	124419915	255,215,0	2	30,238	0,78
chr3	124553626	124554125	A-E	971	.	124554003	124554004	255,215,0	2	338,81	0,418
chr3	125709142	125709481	A-E	534	.	125709413	125709414	255,215,0	2	267,62	0,277
chr3	127886942	127887322	A-E	870	.	127887107	127887108	255,215,0	2	1,50	0,330
chr3	128336521	128336831	A-E	478	.	128336571	128336572	255,215,0	2	2,211	0,99
chr3	129313710	129313984	A-E	984	.	129313814	129313815	255,215,0	2	1,66	0,208
chr3	129315678	129315871	A-E	951	.	129315797	129315798	255,215,0	2	87,40	0,153
chr3	138582294	138582582	A-E	902	.	138582440	138582441	255,215,0	2	11,5	0,283
chr3	141131755	141132151	A-E	952	.	141131881	141131882	255,215,0	2	30,173	0,223
chr3	148318861	148319089	A-E	817	.	148318963	148318964	255,215,0	2	1,24	0,204
chr3	148320086	148320294	A-E	959	.	148320208	148320209	255,215,0	2	39,1	0,207
chr3	149104739	149105065	A-E	880	.	149104980	149104981	255,215,0	2	193,35	0,291
chr3	171597232	171597577	A-E	618	.	171597403	171597404	255,215,0	2	1,2	0,343
chr3	171684878	171685278	A-E	934	.	171685187	171685188	255,215,0	2	244,25	0,375
chr3	171847438	171848726	A-E	847	.	171847797	171847798	255,215,0	2	359,928	0,360
chr3	177075253	177075542	A-E	868	.	177075438	177075439	255,215,0	2	84,1	0,288
chr3	177076157	177076922	A-E	950	.	177076434	177076435	255,215,0	2	180,389	0,376
chr3	187467867	187468249	A-E	956	.	187468140	187468141	255,215,0	2	223,57	0,325
chr3	187607399	187607588	A-E	960	.	187607478	187607479	255,215,0	2	1,31	0,158
chr3	187754201	187754558	A-E	974	.	187754361	187754362	255,215,0	2	1,36	0,321
chr3	187841029	187841328	A-E	948	.	187841152	187841153	255,215,0	2	89,140	0,159
chr3	190062904	190063381	A-E	605	.	190063084	190063085	255,215,0	2	145,260	0,217
chr3	193851636	193853009	A-E	804	.	193852911	193852912	255,215,0	2	1264,86	0,1287
chr3	194341751	194341921	A-E	855	.	194341812	194341813	255,215,0	2	1,48	0,122
chr3	196696811	196697020	A-E	522	.	196696956	196696957	255,215,0	2	90,8	0,201
chr3	197247664	197248059	A-E	730	.	197247721	197247722	255,215,0	2	16,295	0,100
chr4	1769544	1769746	A-E	577	.	1769643	1769644	255,215,0	2	1,3	0,199
chr4	3829290	3829379	A-E	667	.	3829334	3829335	255,215,0	2	1,1	0,88
chr4	3829713	3829948	A-E	934	.	3829818	3829819	255,215,0	2	74,98	0,137
chr4	6278017	6278414	A-E	939	.	6278099	6278100	255,215,0	2	30,262	0,135
chr4	6635412	6635534	A-E	902	.	6635471	6635472	255,215,0	2	1,3	0,119
chr4	6734442	6734743	A-E	952	.	6734532	6734533	255,215,0	2	59,178	0,123
chr4	6895356	6895637	A-E	994	.	6895498	6895499	255,215,0	2	68,63	0,218
chr4	7649791	7650390	A-E	958	.	7650085	7650086	255,215,0	2	242,251	0,348
chr4	9154755	9155069	A-E	627	.	9154899	9154900	255,215,0	2	80,104	0,210
chr4	38664467	38664838	A-E	478	.	38664652	38664653	255,215,0	2	1,1	0,370
chr4	38674773	38675062	A-E	706	.	38674905	38674906	255,215,0	2	82,106	0,183
chr4	41936193	41936441	A-E	649	.	41936267	41936268	255,215,0	2	1,99	0,149
chr4	69598714	69599110	A-E	607	.	69598794	69598795	255,215,0	2	8,242	0,154
chr4	69602663	69602782	A-E	852	.	69602707	69602708	255,215,0	2	1,31	0,88
chr4	69813796	69814179	A-E	926	.	69814032	69814033	255,215,0	2	92,1	0,382
chr4	70696313	70696626	A-E	552	.	70696437	70696438	255,215,0	2	1,64	0,249
chr4	70698476	70698796	A-E	967	.	70698635	70698636	255,215,0	2	1,1	0,319
chr4	74464812	74465326	A-E	963	.	74464975	74464976	255,215,0	2	149,336	0,178
chr4	75550011	75550323	A-E	549	.	75550220	75550221	255,215,0	2	109,1	0,311
chr4	77752154	77752315	A-E	879	.	77752228	77752229	255,215,0	2	1,13	0,148
chr4	78977894	78978171	A-E	763	.	78977911	78977912	255,215,0	2	1,242	0,35
chr4	95373822	95374139	A-E	921	.	95373959	95373960	255,215,0	2	82,123	0,194
chr4	103541931	103542312	A-E	767	.	103542285	103542286	255,215,0	2	330,1	0,380
chr4	104228091	104228235	A-E	862	.	104228146	104228147	255,215,0	2	1,33	0,111
chr4	110623287	110623426	A-E	885	.	110623356	110623357	255,215,0	2	1,1	0,138
chr4	111114926	111115298	A-E	821	.	111115103	111115104	255,215,0	2	87,103	0,269
chr4	111117471	111117868	A-E	523	.	111117584	111117585	255,215,0	2	102,271	0,126
chr4	140003738	140004448	A-E	942	.	140004113	140004114	255,215,0	2	371,329	0,381
chr4	152246032	152246165	A-E	989	.	152246085	152246086	255,215,0	2	1,26	0,107
chr4	155519290	155519521	A-E	824	.	155519382	155519383	255,215,0	2	1,47	0,184
chr4	185269961	185270243	A-E	953	.	185270082	185270083	255,215,0	2	3,41	0,241
chr4	187606948	187607189	A-E	742	.	187607068	187607069	255,215,0	2	1,1	0,240
chr5	1105639	1106251	A-E	905	.	1106126	1106127	255,215,0	2	463,100	0,512
chr5	1107341	1108073	A-E	954	.	1107859	1107860	255,215,0	2	497,191	0,541
chr5	1182870	1183091	A-E	940	.	1183041	1183042	255,215,0	2	128,6	0,215
chr5	5361249	5361374	A-E	983	.	5361311	5361312	255,215,0	2	1,1	0,124
chr5	14208730	14209007	A-E	962	.	14208811	14208812	255,215,0	2	36,150	0,127
chr5	34585438	34585952	A-E	765	.	34585757	34585758	255,215,0	2	314,188	0,326
chr5	36151218	36151404	A-E	722	.	36151251	36151252	255,215,0	2	1,119	0,67
chr5	55289605	55289989	A-E	693	.	55289923	55289924	255,215,0	2	272,18	0,366
chr5	55654713	55655022	A-E	669	.	55654889	55654890	255,215,0	2	46,1	0,308
chr5	57758033	57758252	A-E	900	.	57758172	57758173	255,215,0	2	64,3	0,216
chr5	60597691	60598057	A-E	793	.	60597812	60597813	255,215,0	2	56,178	0,188
chr5	67066519	67066839	A-E	806	.	67066638	67066639	255,215,0	2	1,81	0,239
chr5	67069285	67069755	A-E	887	.	67069459	67069460	255,215,0	2	116,237	0,233
chr5	70991073	70991448	A-E	831	.	70991287	70991288	255,215,0	2	55,1	0,374
chr5	73798290	73798691	A-E	855	.	73798489	73798490	255,215,0	2	1,3	0,398
chr5	78843402	78843606	A-E	747	.	78843501	78843502	255,215,0	2	71,75	0,129
chr5	81653126	81653457	A-E	763	.	81653256	81653257	255,215,0	2	95,164	0,167
chr5	95170754	95171173	A-E	560	.	95170854	95170855	255,215,0	2	89,306	0,113
chr5	95199166	95199388	A-E	963	.	95199263	95199264	255,215,0	2	71,97	0,125
chr5	102091646	102092087	A-E	620	.	102091845	102091846	255,215,0	2	184,226	0,215
chr5	131629178	131629624	A-E	827	.	131629351	131629352	255,215,0	2	102,200	0,246
chr5	131832561	131832909	A-E	427	.	131832703	131832704	255,215,0	2	98,161	0,187
chr5	133801466	133801754	A-E	619	.	133801588	133801589	255,215,0	2	72,114	0,174
chr5	133847692	133847829	A-E	907	.	133847766	133847767	255,215,0	2	27,15	0,122
chr5	134469772	134469821	A-E	846	.	134469796	134469797	255,215,0	2	1,1	0,48
chr5	135309178	135309390	A-E	932	.	135309246	135309247	255,215,0	2	1,76	0,136
chr5	137799770	137800154	A-E	580	.	137799915	137799916	255,215,0	2	96,189	0,195
chr5	137800317	137800564	A-E	658	.	137800420	137800421	255,215,0	2	103,143	0,104
chr5	137827710	137828119	A-E	874	.	137827816	137827817	255,215,0	2	52,247	0,162
chr5	139077054	139077268	A-E	693	.	139077187	139077188	255,215,0	2	92,38	0,176
chr5	139113196	139113643	A-E	854	.	139113517	139113518	255,215,0	2	245,48	0,399
chr5	141736379	141736797	A-E	539	.	141736669	141736670	255,215,0	2	231,68	0,350
chr5	148540754	148540865	A-E	976	.	148540804	148540805	255,215,0	2	1,11	0,100
chr5	148700478	148700631	A-E	885	.	148700541	148700542	255,215,0	2	1,27	0,126
chr5	148832906	148833066	A-E	745	.	148832985	148832986	255,215,0	2	26,27	0,133
chr5	148835583	148835880	A-E	899	.	148835719	148835720	255,215,0	2	16,40	0,257
chr5	168051900	168052268	A-E	969	.	168052098	168052099	255,215,0	2	31,1	0,367
chr5	171602273	171602685	A-E	520	.	171602547	171602548	255,215,0	2	226,89	0,323
chr5	173251298	173251668	A-E	911	.	173251378	173251379	255,215,0	2	1,209	0,161
chr6	1055850	1056126	A-E	889	.	1055988	1055989	255,215,0	2	2,1	0,275
chr6	3259939	3260435	A-E	645	.	3260205	3260206	255,215,0	2	173,136	0,360
chr6	3403581	3403822	A-E	962	.	3403688	3403689	255,215,0	2	3,28	0,213
chr6	3797931	3798162	A-E	467	.	3798050	3798051	255,215,0	2	20,12	0,219
chr6	11229489	11229708	A-E	754	.	11229674	11229675	255,215,0	2	181,29	0,190
chr6	11299498	11299626	A-E	928	.	11299551	11299552	255,215,0	2	1,21	0,107
chr6	11318376	11319012	A-E	913	.	11318731	11318732	255,215,0	2	333,258	0,378
chr6	11393241	11393536	A-E	876	.	11393389	11393390	255,215,0	2	96,94	0,201
chr6	11399331	11399472	A-E	955	.	11399401	11399402	255,215,0	2	2,1	0,140
chr6	17312081	17312238	A-E	863	.	17312191	17312192	255,215,0	2	66,1	0,156
chr6	25836224	25836451	A-E	902	.	25836336	25836337	255,215,0	2	1,2	0,225
chr6	25992254	25993073	A-E	586	.	25992839	25992840	255,215,0	2	560,207	0,612
chr6	26126352	26126787	A-E	765	.	26126532	26126533	255,215,0	2	164,237	0,198
chr6	26550694	26551000	A-E	524	.	26550825	26550826	255,215,0	2	100,143	0,163
chr6	27759985	27760333	A-E	786	.	27760031	27760032	255,215,0	2	40,295	0,53
chr6	29932777	29932958	A-E	851	.	29932801	29932802	255,215,0	2	3,134	0,47
chr6	30716597	30717062	A-E	853	.	30716911	30716912	255,215,0	2	267,102	0,363
chr6	30717441	30717627	A-E	805	.	30717502	30717503	255,215,0	2	1,63	0,123
chr6	30731311	30731508	A-E	938	.	30731441	30731442	255,215,0	2	90,25	0,172
chr6	30731781	30732171	A-E	921	.	30732167	30732168	255,215,0	2	386,2	0,388
chr6	30736850	30737361	A-E	966	.	30737155	30737156	255,215,0	2	208,107	0,404
chr6	30737456	30737900	A-E	777	.	30737559	30737560	255,215,0	2	66,302	0,142
chr6	30755729	30756010	A-E	943	.	30755820	30755821	255,215,0	2	77,174	0,107
chr6	31702368	31703528	A-E	738	.	31702657	31702658	255,215,0	2	289,870	0,290
chr6	31705604	31706142	A-E	922	.	31705905	31705906	255,215,0	2	299,233	0,305
chr6	33712309	33712484	A-E	637	.	33712431	33712432	255,215,0	2	71,1	0,174
chr6	36634782	36635224	A-E	782	.	36635041	36635042	255,215,0	2	241,164	0,278
chr6	41008417	41008606	A-E	880	.	41008511	41008512	255,215,0	2	1,1	0,188
chr6	41889955	41890338	A-E	564	.	41890118	41890119	255,215,0	2	1,56	0,327
chr6	43242978	43243220	A-E	844	.	43243075	43243076	255,215,0	2	39,86	0,156
chr6	43774176	43774478	A-E	936	.	43774331	43774332	255,215,0	2	35,26	0,276
chr6	47041238	47041252	A-E	933	.	47041244	47041245	255,215,0	2	1,1	0,13
chr6	47043667	47044082	A-E	631	.	47043891	47043892	255,215,0	2	35,1	0,414
chr6	52460126	52460529	A-E	627	.	52460232	52460233	255,215,0	2	16,205	0,198
chr6	52463140	52463494	A-E	752	.	52463298	52463299	255,215,0	2	1,38	0,316
chr6	64220104	64220377	A-E	986	.	64220210	64220211	255,215,0	2	1,60	0,213
chr6	86114496	86114829	A-E	842	.	86114662	86114663	255,215,0	2	89,88	0,245
chr6	88499265	88499658	A-E	787	.	88499499	88499500	255,215,0	2	188,112	0,281
chr6	96304846	96305132	A-E	829	.	96304923	96304924	255,215,0	2	1,132	0,154
chr6	108879521	108879931	A-E	792	.	108879807	108879808	255,215,0	2	237,73	0,337
chr6	108883670	108884545	A-E	947	.	108884023	108884024	255,215,0	2	294,461	0,414
chr6	110876210	110876587	A-E	983	.	110876394	110876395	255,215,0	2	117,125	0,252
chr6	114491124	114491199	A-E	869	.	114491144	114491145	255,215,0	2	1,35	0,40
chr6	117804575	117804878	A-E	622	.	117804738	117804739	255,215,0	2	70,45	0,258
chr6	123111983	123112340	A-E	966	.	123112182	123112183	255,215,0	2	160,117	0,240
chr6	126265741	126265870	A-E	944	.	126265826	126265827	255,215,0	2	48,5	0,124
chr6	130005105	130005433	A-E	839	.	130005369	130005370	255,215,0	2	239,38	0,290
chr6	137671381	137671752	A-E	952	.	137671509	137671510	255,215,0	2	5,118	0,253
chr6	137678748	137679081	A-E	876	.	137678968	137678969	255,215,0	2	114,5	0,328
chr6	138053118	138053503	A-E	882	.	138053360	138053361	255,215,0	2	196,95	0,290
chr6	138115529	138115913	A-E	754	.	138115811	138115812	255,215,0	2	228,46	0,338
chr6	138821349	138821443	A-E	797	.	138821379	138821380	255,215,0	2	1,34	0,60
chr6	138862383	138862798	A-E	770	.	138862710	138862711	255,215,0	2	303,62	0,353
chr6	138890859	138891324	A-E	807	.	138891175	138891176	255,215,0	2	235,66	0,399
chr6	143247398	143248213	A-E	562	.	143248021	143248022	255,215,0	2	610,178	0,637
chr6	151381285	151381592	A-E	811	.	151381451	151381452	255,215,0	2	93,67	0,240
chr6	151815811	151815987	A-E	756	.	151815866	151815867	255,215,0	2	1,66	0,110
chr6	155720306	155720884	A-E	800	.	155720628	155720629	255,215,0	2	256,189	0,389
chr6	155809000	155809155	A-E	734	.	155809075	155809076	255,215,0	2	1,4	0,151
chr6	157101566	157102083	A-E	579	.	157101699	157101700	255,215,0	2	121,370	0,147
chr6	158184460	158184689	A-E	713	.	158184560	158184561	255,215,0	2	1,28	0,201
chr6	158375265	158375579	A-E	957	.	158375327	158375328	255,215,0	2	1,189	0,125
chr6	167633568	167633756	A-E	933	.	167633658	167633659	255,215,0	2	20,26	0,162
chr6	167722257	167722471	A-E	952	.	167722310	167722311	255,215,0	2	2,109	0,105
chr6	167837583	167837890	A-E	726	.	167837667	167837668	255,215,0	2	40,178	0,129
chr6	168076868	168077090	A-E	933	.	168076977	168076978	255,215,0	2	1,3	0,219
chr7	373094	373351	A-E	625	.	373246	373247	255,215,0	2	151,102	0,155
chr7	579426	579712	A-E	716	.	579624	579625	255,215,0	2	146,35	0,251
chr7	592302	592713	A-E	666	.	592582	592583	255,215,0	2	228,78	0,333
chr7	657520	657797	A-E	525	.	657765	657766	255,215,0	2	222,7	0,270
chr7	1017371	1017727	A-E	934	.	1017511	1017512	255,215,0	2	11,86	0,270
chr7	1500451	1500958	A-E	888	.	1500749	1500750	255,215,0	2	229,138	0,369
chr7	1560213	1560697	A-E	950	.	1560425	1560426	255,215,0	2	90,148	0,336
chr7	2150639	2150902	A-E	968	.	2150795	2150796	255,215,0	2	118,68	0,195
chr7	2661791	2662128	A-E	945	.	2661980	2661981	255,215,0	2	43,1	0,336
chr7	2662902	2663119	A-E	985	.	2663007	2663008	255,215,0	2	3,8	0,209
chr7	2667919	2668210	A-E	914	.	2667991	2667992	255,215,0	2	3,148	0,143
chr7	2842322	2842519	A-E	954	.	2842420	2842421	255,215,0	2	1,1	0,196
chr7	2903227	2903785	A-E	950	.	2903461	2903462	255,215,0	2	206,295	0,263
chr7	4681329	4681565	A-E	824	.	4681442	4681443	255,215,0	2	103,111	0,125
chr7	4778448	4778853	A-E	870	.	4778547	4778548	255,215,0	2	40,245	0,160
chr7	5571351	5571818	A-E	945	.	5571665	5571666	255,215,0	2	294,132	0,335
chr7	5571967	5572766	A-E	874	.	5572738	5572739	255,215,0	2	758,14	0,785
chr7	5594554	5594977	A-E	773	.	5594836	5594837	255,215,0	2	248,106	0,317
chr7	5595490	5596184	A-E	447	.	5595556	5595557	255,215,0	2	35,596	0,98
chr7	5609541	5610012	A-E	488	.	5609879	5609880	255,215,0	2	275,68	0,403
chr7	7216835	7216977	A-E	780	.	7216902	7216903	255,215,0	2	1,7	0,135
chr7	17139132	17139382	A-E	903	.	17139241	17139242	255,215,0	2	59,90	0,160
chr7	22484182	22484549	A-E	592	.	22484367	22484368	255,215,0	2	159,154	0,213
chr7	23510676	23511223	A-E	699	.	23510888	23510889	255,215,0	2	167,288	0,259
chr7	23513815	23514383	A-E	513	.	23514044	23514045	255,215,0	2	174,283	0,285
chr7	26140883	26141586	A-E	835	.	26141234	26141235	255,215,0	2	348,347	0,356
chr7	37023926	37024076	A-E	837	.	37024003	37024004	255,215,0	2	43,38	0,112
chr7	47514732	47515208	A-E	876	.	47514928	47514929	255,215,0	2	189,271	0,205
chr7	47579966	47580265	A-E	937	.	47580180	47580181	255,215,0	2	199,69	0,230
chr7	47675013	47675155	A-E	790	.	47675093	47675094	255,215,0	2	54,34	0,108
chr7	55146809	55147410	A-E	720	.	55146996	55146997	255,215,0	2	159,384	0,217
chr7	55201472	55201858	A-E	728	.	55201600	55201601	255,215,0	2	94,222	0,164
chr7	73037168	73037552	A-E	982	.	73037435	73037436	255,215,0	2	153,1	0,383
chr7	73062013	73062614	A-E	861	.	73062578	73062579	255,215,0	2	531,1	0,600
chr7	73866647	73867033	A-E	903	.	73866767	73866768	255,215,0	2	6,150	0,236
chr7	76874732	76875015	A-E	944	.	76874922	76874923	255,215,0	2	127,29	0,254
chr7	77039475	77039927	A-E	926	.	77039690	77039691	255,215,0	2	195,216	0,236
chr7	98048213	98048460	A-E	852	.	98048407	98048408	255,215,0	2	144,1	0,246
chr7	98809347	98809684	A-E	954	.	98809535	98809536	255,215,0	2	89,49	0,288
chr7	98970307	98970479	A-E	919	.	98970398	98970399	255,215,0	2	13,1	0,171
chr7	98973055	98973209	A-E	606	.	98973128	98973129	255,215,0	2	1,7	0,147
chr7	99291105	99291222	A-E	960	.	99291168	99291169	255,215,0	2	11,1	0,116
chr7	100042030	100042585	A-E	987	.	100042238	100042239	255,215,0	2	118,255	0,300
chr7	100765253	100766084	A-E	828	.	100765923	100765924	255,215,0	2	619,108	0,723
chr7	101526005	101526525	A-E	824	.	101526437	101526438	255,215,0	2	367,21	0,499
chr7	107644827	107645024	A-E	747	.	107644949	107644950	255,215,0	2	72,23	0,174
chr7	130013597	130013906	A-E	924	.	130013822	130013823	255,215,0	2	172,29	0,280
chr7	131010342	131010498	A-E	798	.	131010375	131010376	255,215,0	2	6,94	0,62
chr7	137942214	137942717	A-E	930	.	137942408	137942409	255,215,0	2	110,224	0,279
chr7	138001269	138001637	A-E	870	.	138001459	138001460	255,215,0	2	17,4	0,364
chr7	138081171	138081424	A-E	714	.	138081336	138081337	255,215,0	2	90,11	0,242
chr7	138250447	138250496	A-E	764	.	138250472	138250473	255,215,0	2	3,1	0,48
chr7	139929659	139930294	A-E	797	.	139929952	139929953	255,215,0	2	253,300	0,335
chr7	139930411	139930852	A-E	800	.	139930520	139930521	255,215,0	2	110,331	0,110
chr7	139930863	139931473	A-E	857	.	139931210	139931211	255,215,0	2	343,257	0,353
chr7	143602007	143602175	A-E	953	.	143602076	143602077	255,215,0	2	1,29	0,139
chr7	155754558	155754796	A-E	532	.	155754721	155754722	255,215,0	2	90,1	0,237
chr7	156309005	156309294	A-E	915	.	156309055	156309056	255,215,0	2	1,189	0,100
chr7	156401711	156402014	A-E	928	.	156401848	156401849	255,215,0	2	1,29	0,274
chr7	156407407	156407702	A-E	974	.	156407555	156407556	255,215,0	2	4,1	0,294
chr7	156409241	156409518	A-E	509	.	156409426	156409427	255,215,0	2	107,13	0,264
chr7	158378369	158378681	A-E	745	.	158378481	158378482	255,215,0	2	1,88	0,224
chr7	158500449	158500649	A-E	749	.	158500581	158500582	255,215,0	2	80,15	0,185
chr8	6323096	6323426	A-E	935	.	6323194	6323195	255,215,0	2	83,216	0,114
chr8	8153597	8154098	A-E	816	.	8153800	8153801	255,215,0	2	147,241	0,260
chr8	11754568	11755261	A-E	888	.	11754937	11754938	255,215,0	2	348,301	0,392
chr8	13224231	13224684	A-E	864	.	13224409	13224410	255,215,0	2	105,200	0,253
chr8	17769259	17769486	A-E	610	.	17769372	17769373	255,215,0	2	2,1	0,226
chr8	22222955	22223268	A-E	960	.	22223120	22223121	255,215,0	2	69,51	0,262
chr8	27630770	27631068	A-E	912	.	27630862	27630863	255,215,0	2	2,114	0,184
chr8	28269273	28269920	A-E	508	.	28269514	28269515	255,215,0	2	226,389	0,258
chr8	30892240	30892587	A-E	571	.	30892392	30892393	255,215,0	2	5,47	0,300
chr8	39912317	39912749	A-E	956	.	39912458	39912459	255,215,0	2	50,198	0,234
chr8	39976615	39976841	A-E	916	.	39976743	39976744	255,215,0	2	66,34	0,192
chr8	40032102	40032537	A-E	839	.	40032341	40032342	255,215,0	2	131,86	0,349
chr8	42398083	42398473	A-E	951	.	42398469	42398470	255,215,0	2	384,1	0,389
chr8	96146998	96147210	A-E	520	.	96147102	96147103	255,215,0	2	1,3	0,209
chr8	97603579	97603744	A-E	965	.	97603661	97603662	255,215,0	2	1,1	0,164
chr8	99953302	99954000	A-E	598	.	99953406	99953407	255,215,0	2	34,523	0,175
chr8	101486265	101486558	A-E	901	.	101486388	101486389	255,215,0	2	34,79	0,214
chr8	118958698	118959000	A-E	963	.	118958911	118958912	255,215,0	2	126,1	0,301
chr8	121839869	121840146	A-E	917	.	121840007	121840008	255,215,0	2	9,9	0,268
chr8	122361097	122361402	A-E	754	.	122361249	122361250	255,215,0	2	1,1	0,304
chr8	125784373	125784835	A-E	954	.	125784613	125784614	255,215,0	2	181,161	0,301
chr8	125984707	125984742	A-E	571	.	125984717	125984718	255,215,0	2	1,14	0,21
chr8	126231490	126231859	A-E	683	.	126231656	126231657	255,215,0	2	142,177	0,192
chr8	126441416	126441734	A-E	835	.	126441624	126441625	255,215,0	2	204,105	0,213
chr8	126522249	126522478	A-E	930	.	126522330	126522331	255,215,0	2	56,121	0,108
chr8	128218099	128218752	A-E	519	.	128218686	128218687	255,215,0	2	523,1	0,652
chr8	128227053	128227754	A-E	857	.	128227490	128227491	255,215,0	2	435,261	0,440
chr8	128930937	128931257	A-E	917	.	128931066	128931067	255,215,0	2	2,62	0,258
chr8	129370322	129370485	A-E	711	.	129370392	129370393	255,215,0	2	5,27	0,136
chr8	129569050	129569202	A-E	932	.	129569117	129569118	255,215,0	2	32,49	0,103
chr8	129614909	129615287	A-E	850	.	129615034	129615035	255,215,0	2	4,130	0,248
chr8	134387761	134388081	A-E	958	.	134387915	134387916	255,215,0	2	28,39	0,281
chr8	142411426	142411896	A-E	941	.	142411689	142411690	255,215,0	2	201,144	0,326
chr8	144094701	144094997	A-E	934	.	144094859	144094860	255,215,0	2	23,1	0,295
chr8	144360422	144361034	A-E	802	.	144360945	144360946	255,215,0	2	509,74	0,538
chr8	144601495	144601753	A-E	928	.	144601593	144601594	255,215,0	2	32,92	0,166
chr8	144609980	144610203	A-E	938	.	144610125	144610126	255,215,0	2	108,39	0,184
chr8	144959402	144959607	A-E	507	.	144959477	144959478	255,215,0	2	18,71	0,134
chr9	6239142	6239327	A-E	947	.	6239253	6239254	255,215,0	2	40,1	0,184
chr9	32004800	32005157	A-E	780	.	32005019	32005020	255,215,0	2	84,1	0,356
chr9	33165457	33166051	A-E	873	.	33165899	33165900	255,215,0	2	409,118	0,476
chr9	36765862	36766252	A-E	793	.	36766146	36766147	255,215,0	2	208,29	0,361
chr9	68455261	68455556	A-E	648	.	68455420	68455421	255,215,0	2	149,124	0,171
chr9	73033763	73035382	A-E	721	.	73035075	73035076	255,215,0	2	1273,266	0,1353
chr9	73035561	73035945	A-E	965	.	73035862	73035863	255,215,0	2	266,46	0,338
chr9	74293239	74293379	A-E	924	.	74293309	74293310	255,215,0	2	6,5	0,135
chr9	75612572	75612897	A-E	948	.	75612822	75612823	255,215,0	2	178,1	0,324
chr9	91795136	91795669	A-E	757	.	91795493	91795494	255,215,0	2	334,152	0,381
chr9	93955243	93955725	A-E	947	.	93955361	93955362	255,215,0	2	116,360	0,122
chr9	111578254	111578597	A-E	923	.	111578427	111578428	255,215,0	2	5,1	0,342
chr9	116036635	116036980	A-E	603	.	116036797	116036798	255,215,0	2	1,21	0,324
chr9	117647197	117647589	A-E	877	.	117647271	117647272	255,215,0	2	24,267	0,125
chr9	118706424	118707025	A-E	827	.	118706636	118706637	255,215,0	2	195,371	0,230
chr9	119329308	119329509	A-E	688	.	119329405	119329406	255,215,0	2	1,7	0,194
chr9	124499221	124499709	A-E	837	.	124499391	124499392	255,215,0	2	133,279	0,209
chr9	126232587	126232866	A-E	994	.	126232721	126232722	255,215,0	2	1,11	0,268
chr9	128908654	128909040	A-E	835	.	128908853	128908854	255,215,0	2	15,1	0,385
chr9	132257886	132258547	A-E	925	.	132258347	132258348	255,215,0	2	416,153	0,508
chr9	132319720	132320056	A-E	811	.	132319893	132319894	255,215,0	2	121,110	0,226
chr9	132321078	132321454	A-E	908	.	132321254	132321255	255,215,0	2	1,24	0,352
chr9	132330057	132330508	A-E	885	.	132330200	132330201	255,215,0	2	89,253	0,198
chr9	132330921	132331424	A-E	718	.	132331167	132331168	255,215,0	2	186,195	0,308
chr9	132331590	132331738	A-E	662	.	132331650	132331651	255,215,0	2	10,36	0,112
chr9	132359283	132359664	A-E	946	.	132359323	132359324	255,215,0	2	1,301	0,80
chr9	132359774	132359922	A-E	761	.	132359813	132359814	255,215,0	2	4,73	0,75
chr9	132369856	132370376	A-E	739	.	132370135	132370136	255,215,0	2	236,196	0,324
chr9	134610888	134611363	A-E	983	.	134611118	134611119	255,215,0	2	204,217	0,258
chr9	136753303	136753756	A-E	954	.	136753576	136753577	255,215,0	2	162,67	0,386
chr9	138884665	138885093	A-E	915	.	138884960	138884961	255,215,0	2	194,31	0,397
chr9	138886133	138886389	A-E	957	.	138886265	138886266	255,215,0	2	11,1	0,255
chr9	138986008	138986159	A-E	964	.	138986117	138986118	255,215,0	2	107,39	0,112
chr9	140023271	140023604	A-E	829	.	140023503	140023504	255,215,0	2	226,94	0,239
chr9	140117588	140118357	A-E	791	.	140118102	140118103	255,215,0	2	485,224	0,545
chr9	140565381	140565755	A-E	969	.	140565634	140565635	255,215,0	2	134,1	0,373
chrX	3732842	3733263	A-E	826	.	3733001	3733002	255,215,0	2	54,156	0,265
chrX	20281516	20281702	A-E	745	.	20281608	20281609	255,215,0	2	7,7	0,179
chrX	20283183	20283718	A-E	788	.	20283505	20283506	255,215,0	2	281,170	0,365
chrX	39871700	39871985	A-E	515	.	39871949	39871950	255,215,0	2	216,1	0,284
chrX	39872499	39873023	A-E	688	.	39872595	39872596	255,215,0	2	67,398	0,126
chrX	39965558	39965902	A-E	663	.	39965819	39965820	255,215,0	2	216,37	0,307
chrX	39968308	39968728	A-E	656	.	39968375	39968376	255,215,0	2	56,341	0,79
chrX	40014046	40014813	A-E	575	.	40014330	40014331	255,215,0	2	240,437	0,330
chrX	40032962	40033837	A-E	967	.	40033452	40033453	255,215,0	2	476,369	0,506
chrX	40034694	40035505	A-E	858	.	40035055	40035056	255,215,0	2	318,405	0,406
chrX	40869896	40870061	A-E	890	.	40869954	40869955	255,215,0	2	15,63	0,102
chrX	52949996	52950343	A-E	625	.	52950128	52950129	255,215,0	2	106,187	0,160
chrX	52964244	52964539	A-E	618	.	52964366	52964367	255,215,0	2	66,115	0,180
chrX	70401853	70402134	A-E	949	.	70401992	70401993	255,215,0	2	74,75	0,206
chrX	119886658	119886814	A-E	856	.	119886789	119886790	255,215,0	2	109,1	0,155
chrX	131625337	131625543	A-E	868	.	131625483	131625484	255,215,0	2	89,2	0,204
chrX	133121319	133121626	A-E	976	.	133121493	133121494	255,215,0	2	44,1	0,306
chrX	133160063	133160287	A-E	800	.	133160178	133160179	255,215,0	2	8,1	0,223
chrX	152889735	152890196	A-E	971	.	152889875	152889876	255,215,0	2	66,245	0,216
chrX	152893404	152893516	A-E	959	.	152893459	152893460	255,215,0	2	1,1	0,111
