# Supplementary material for: Genome-wide prediction of cis-regulatory regions using supervised deep learning methods
Source: BMC Bioinformatics. 2018 May 31;19:202. doi: 10.1186/s12859-018-2187-1 (PMC5984344; doi:10.1186/s12859-018-2187-1)
Supplement: Supplementary file 3 — Predictions on CAGE supported bidirectional loci. AiA: Active in the FANTOM Enhancer Atlas; IiA: Inactive in the FANTOM Enhancer Atlas; NiA: Not included in the FANTOM Enhancer Atlas; Specific: Predicted cell-specific A-Es. (ZIP 4820 kb) [file 12859_2018_2187_MOESM3_ESM.zip › additional_file3/HepG2_A-E_IiA.bed]

chr1	941791	942135	A-E	952	.	942081	942082	255,215,0	2	238,1	0,343
chr1	956563	956812	A-E	704	.	956664	956665	255,215,0	2	57,102	0,147
chr1	1014834	1015095	A-E	781	.	1014858	1014859	255,215,0	2	1,213	0,48
chr1	1060905	1061095	A-E	914	.	1060999	1061000	255,215,0	2	1,1	0,189
chr1	1093610	1093958	A-E	781	.	1093953	1093954	255,215,0	2	341,1	0,347
chr1	1295535	1296332	A-E	490	.	1296025	1296026	255,215,0	2	464,279	0,518
chr1	1714020	1714715	A-E	958	.	1714565	1714566	255,215,0	2	519,123	0,572
chr1	1814762	1815124	A-E	679	.	1815034	1815035	255,215,0	2	186,3	0,359
chr1	2140151	2140337	A-E	517	.	2140251	2140252	255,215,0	2	17,1	0,185
chr1	2162325	2162996	A-E	599	.	2162732	2162733	255,215,0	2	400,255	0,416
chr1	2171824	2171946	A-E	589	.	2171896	2171897	255,215,0	2	24,1	0,121
chr1	2478276	2478817	A-E	556	.	2478473	2478474	255,215,0	2	146,291	0,250
chr1	2509702	2510198	A-E	895	.	2509854	2509855	255,215,0	2	139,329	0,167
chr1	3086923	3087330	A-E	743	.	3087112	3087113	255,215,0	2	1,29	0,378
chr1	3229711	3230157	A-E	715	.	3229864	3229865	255,215,0	2	102,241	0,205
chr1	3634737	3634863	A-E	965	.	3634786	3634787	255,215,0	2	1,28	0,98
chr1	6053603	6054107	A-E	510	.	6053838	6053839	255,215,0	2	206,238	0,266
chr1	6341896	6342142	A-E	920	.	6342066	6342067	255,215,0	2	97,1	0,245
chr1	6661008	6661639	A-E	892	.	6661310	6661311	255,215,0	2	265,291	0,340
chr1	7609389	7609632	A-E	570	.	7609503	7609504	255,215,0	2	32,46	0,197
chr1	7843556	7843653	A-E	521	.	7843584	7843585	255,215,0	2	18,57	0,40
chr1	8070132	8070398	A-E	676	.	8070298	8070299	255,215,0	2	69,1	0,265
chr1	8121436	8121582	A-E	927	.	8121496	8121497	255,215,0	2	3,28	0,118
chr1	8143203	8143348	A-E	484	.	8143234	8143235	255,215,0	2	1,82	0,63
chr1	8154517	8154933	A-E	713	.	8154753	8154754	255,215,0	2	191,133	0,283
chr1	8156648	8157003	A-E	518	.	8156917	8156918	255,215,0	2	198,13	0,342
chr1	8254637	8254907	A-E	809	.	8254797	8254798	255,215,0	2	53,1	0,269
chr1	8257762	8258040	A-E	774	.	8257905	8257906	255,215,0	2	11,1	0,277
chr1	8319137	8319616	A-E	867	.	8319396	8319397	255,215,0	2	137,97	0,382
chr1	8686491	8686867	A-E	471	.	8686744	8686745	255,215,0	2	197,66	0,310
chr1	8724042	8724475	A-E	884	.	8724232	8724233	255,215,0	2	166,217	0,216
chr1	8933581	8933925	A-E	795	.	8933846	8933847	255,215,0	2	229,41	0,303
chr1	8964053	8964236	A-E	407	.	8964144	8964145	255,215,0	2	1,1	0,182
chr1	9127395	9127559	A-E	654	.	9127484	9127485	255,215,0	2	59,44	0,120
chr1	9223907	9224260	A-E	898	.	9224148	9224149	255,215,0	2	150,19	0,334
chr1	9271499	9271772	A-E	656	.	9271634	9271635	255,215,0	2	1,3	0,270
chr1	9298798	9298942	A-E	544	.	9298852	9298853	255,215,0	2	1,36	0,108
chr1	9335683	9335930	A-E	785	.	9335746	9335747	255,215,0	2	2,121	0,126
chr1	10496880	10497075	A-E	494	.	10496977	10496978	255,215,0	2	1,1	0,194
chr1	10927237	10927380	A-E	378	.	10927308	10927309	255,215,0	2	1,1	0,142
chr1	10997518	10997835	A-E	922	.	10997574	10997575	255,215,0	2	1,204	0,113
chr1	11942925	11943217	A-E	508	.	11943159	11943160	255,215,0	2	179,1	0,291
chr1	11968510	11969143	A-E	821	.	11969020	11969021	255,215,0	2	427,39	0,594
chr1	12050736	12051137	A-E	885	.	12050879	12050880	255,215,0	2	1,115	0,286
chr1	12493313	12493712	A-E	819	.	12493477	12493478	255,215,0	2	1,70	0,329
chr1	12513404	12513748	A-E	842	.	12513534	12513535	255,215,0	2	1,83	0,261
chr1	12599928	12600179	A-E	785	.	12600027	12600028	255,215,0	2	11,63	0,188
chr1	12609717	12610039	A-E	928	.	12609906	12609907	255,215,0	2	81,23	0,299
chr1	12616547	12616769	A-E	552	.	12616711	12616712	255,215,0	2	109,1	0,221
chr1	12675687	12675874	A-E	652	.	12675778	12675779	255,215,0	2	1,5	0,182
chr1	15416988	15417263	A-E	657	.	15417152	15417153	255,215,0	2	55,1	0,274
chr1	15587144	15587415	A-E	705	.	15587306	15587307	255,215,0	2	112,57	0,214
chr1	15697702	15697752	A-E	858	.	15697726	15697727	255,215,0	2	1,1	0,49
chr1	15946733	15946892	A-E	682	.	15946830	15946831	255,215,0	2	37,1	0,158
chr1	16087189	16087372	A-E	436	.	16087265	16087266	255,215,0	2	4,34	0,149
chr1	16125579	16125747	A-E	922	.	16125669	16125670	255,215,0	2	15,1	0,167
chr1	16176617	16176801	A-E	892	.	16176704	16176705	255,215,0	2	27,35	0,149
chr1	16292565	16293101	A-E	550	.	16292652	16292653	255,215,0	2	47,408	0,128
chr1	16339773	16339933	A-E	914	.	16339865	16339866	255,215,0	2	27,1	0,159
chr1	16479299	16479465	A-E	839	.	16479381	16479382	255,215,0	2	1,1	0,165
chr1	16502532	16502678	A-E	525	.	16502611	16502612	255,215,0	2	15,1	0,145
chr1	16677236	16677843	A-E	601	.	16677568	16677569	255,215,0	2	197,138	0,469
chr1	17425016	17425355	A-E	487	.	17425115	17425116	255,215,0	2	48,187	0,152
chr1	17896198	17896624	A-E	650	.	17896361	17896362	255,215,0	2	128,226	0,200
chr1	19248887	19249092	A-E	745	.	19248942	19248943	255,215,0	2	1,94	0,111
chr1	19264079	19264209	A-E	683	.	19264143	19264144	255,215,0	2	1,1	0,129
chr1	19274997	19275345	A-E	603	.	19275067	19275068	255,215,0	2	44,250	0,98
chr1	19276270	19276542	A-E	864	.	19276360	19276361	255,215,0	2	1,91	0,181
chr1	19277155	19277462	A-E	910	.	19277360	19277361	255,215,0	2	181,76	0,231
chr1	19280139	19280583	A-E	538	.	19280394	19280395	255,215,0	2	181,114	0,330
chr1	19762527	19762798	A-E	486	.	19762679	19762680	255,215,0	2	35,1	0,270
chr1	19794978	19795283	A-E	724	.	19795049	19795050	255,215,0	2	1,163	0,142
chr1	21558552	21558736	A-E	467	.	21558643	21558644	255,215,0	2	1,1	0,183
chr1	21588176	21588724	A-E	605	.	21588521	21588522	255,215,0	2	294,150	0,398
chr1	21649091	21649481	A-E	776	.	21649331	21649332	255,215,0	2	191,99	0,291
chr1	21650806	21651685	A-E	785	.	21651349	21651350	255,215,0	2	518,309	0,570
chr1	21660622	21661187	A-E	739	.	21660788	21660789	255,215,0	2	150,382	0,183
chr1	21664400	21664833	A-E	706	.	21664667	21664668	255,215,0	2	240,137	0,296
chr1	21664947	21665143	A-E	648	.	21665069	21665070	255,215,0	2	115,66	0,130
chr1	21965161	21965473	A-E	763	.	21965376	21965377	255,215,0	2	120,1	0,311
chr1	22266159	22266438	A-E	570	.	22266332	22266333	255,215,0	2	69,1	0,278
chr1	22611972	22612241	A-E	558	.	22612106	22612107	255,215,0	2	1,1	0,268
chr1	23076914	23077145	A-E	364	.	23077060	23077061	255,215,0	2	64,2	0,229
chr1	23882500	23882866	A-E	675	.	23882599	23882600	255,215,0	2	1,168	0,198
chr1	23903714	23904323	A-E	645	.	23904233	23904234	255,215,0	2	457,26	0,583
chr1	23912037	23912393	A-E	478	.	23912292	23912293	255,215,0	2	205,49	0,307
chr1	23961555	23961694	A-E	514	.	23961620	23961621	255,215,0	2	1,9	0,130
chr1	24516636	24516983	A-E	755	.	24516739	24516740	255,215,0	2	1,141	0,206
chr1	24518503	24518681	A-E	768	.	24518624	24518625	255,215,0	2	69,3	0,175
chr1	24970685	24970736	A-E	780	.	24970724	24970725	255,215,0	2	32,4	0,47
chr1	25466725	25467101	A-E	767	.	25466914	25466915	255,215,0	2	4,1	0,375
chr1	25559638	25560067	A-E	683	.	25559795	25559796	255,215,0	2	82,196	0,233
chr1	25566618	25566670	A-E	491	.	25566638	25566639	255,215,0	2	1,11	0,41
chr1	26184900	26185246	A-E	572	.	26185070	26185071	255,215,0	2	1,5	0,341
chr1	27112764	27112917	A-E	625	.	27112858	27112859	255,215,0	2	82,46	0,107
chr1	27175784	27176273	A-E	686	.	27175983	27175984	255,215,0	2	131,220	0,269
chr1	27321452	27321840	A-E	788	.	27321631	27321632	255,215,0	2	48,77	0,311
chr1	27691785	27692261	A-E	930	.	27692090	27692091	255,215,0	2	252,117	0,359
chr1	27848725	27849287	A-E	787	.	27848934	27848935	255,215,0	2	207,349	0,213
chr1	27869425	27869556	A-E	843	.	27869493	27869494	255,215,0	2	35,28	0,103
chr1	27986111	27986384	A-E	521	.	27986267	27986268	255,215,0	2	116,75	0,198
chr1	28269913	28270209	A-E	974	.	28270120	28270121	255,215,0	2	156,37	0,259
chr1	28431716	28431884	A-E	654	.	28431797	28431798	255,215,0	2	37,42	0,126
chr1	28439074	28439949	A-E	519	.	28439425	28439426	255,215,0	2	293,465	0,410
chr1	28496557	28496804	A-E	843	.	28496652	28496653	255,215,0	2	12,68	0,179
chr1	28500052	28500411	A-E	499	.	28500177	28500178	255,215,0	2	74,181	0,178
chr1	28576012	28576248	A-E	572	.	28576108	28576109	255,215,0	2	17,59	0,177
chr1	28640564	28640739	A-E	851	.	28640691	28640692	255,215,0	2	82,1	0,174
chr1	29253461	29253677	A-E	874	.	29253524	29253525	255,215,0	2	1,90	0,126
chr1	29504261	29504387	A-E	879	.	29504316	29504317	255,215,0	2	50,64	0,62
chr1	29563709	29564430	A-E	680	.	29563876	29563877	255,215,0	2	128,513	0,208
chr1	29565515	29565732	A-E	556	.	29565597	29565598	255,215,0	2	1,52	0,165
chr1	29565762	29566055	A-E	901	.	29565978	29565979	255,215,0	2	141,1	0,292
chr1	31218107	31218539	A-E	604	.	31218450	31218451	255,215,0	2	318,62	0,370
chr1	31537719	31538012	A-E	589	.	31537813	31537814	255,215,0	2	63,167	0,126
chr1	31643824	31643962	A-E	866	.	31643870	31643871	255,215,0	2	1,45	0,93
chr1	31956203	31956482	A-E	685	.	31956383	31956384	255,215,0	2	117,34	0,245
chr1	31976608	31977048	A-E	656	.	31976951	31976952	255,215,0	2	317,69	0,371
chr1	32015159	32015590	A-E	841	.	32015320	32015321	255,215,0	2	132,239	0,192
chr1	32405536	32405898	A-E	805	.	32405617	32405618	255,215,0	2	8,207	0,155
chr1	32420307	32420572	A-E	906	.	32420413	32420414	255,215,0	2	84,135	0,130
chr1	32421622	32422096	A-E	657	.	32421695	32421696	255,215,0	2	35,362	0,112
chr1	32715599	32716062	A-E	955	.	32715680	32715681	255,215,0	2	52,351	0,112
chr1	32732571	32732683	A-E	526	.	32732625	32732626	255,215,0	2	8,10	0,102
chr1	33182280	33182513	A-E	739	.	33182367	33182368	255,215,0	2	1,59	0,174
chr1	33225777	33226084	A-E	922	.	33225889	33225890	255,215,0	2	1,82	0,225
chr1	33226574	33226719	A-E	604	.	33226666	33226667	255,215,0	2	42,1	0,144
chr1	33427851	33428169	A-E	487	.	33427990	33427991	255,215,0	2	1,40	0,278
chr1	33593963	33594340	A-E	757	.	33594179	33594180	255,215,0	2	168,111	0,266
chr1	33804359	33804743	A-E	566	.	33804678	33804679	255,215,0	2	306,50	0,334
chr1	33829513	33829825	A-E	477	.	33829683	33829684	255,215,0	2	30,1	0,311
chr1	35811471	35811605	A-E	844	.	35811501	35811502	255,215,0	2	1,73	0,61
chr1	36397577	36397741	A-E	625	.	36397664	36397665	255,215,0	2	12,1	0,163
chr1	36555347	36555633	A-E	689	.	36555605	36555606	255,215,0	2	252,20	0,266
chr1	36616485	36616868	A-E	888	.	36616576	36616577	255,215,0	2	88,288	0,95
chr1	36626561	36626969	A-E	829	.	36626608	36626609	255,215,0	2	44,356	0,52
chr1	36715455	36715834	A-E	479	.	36715644	36715645	255,215,0	2	1,1	0,378
chr1	36839449	36839891	A-E	841	.	36839557	36839558	255,215,0	2	42,266	0,176
chr1	36952484	36952865	A-E	976	.	36952714	36952715	255,215,0	2	178,97	0,284
chr1	37937293	37937526	A-E	911	.	37937470	37937471	255,215,0	2	126,4	0,229
chr1	37942874	37943354	A-E	866	.	37943026	37943027	255,215,0	2	147,322	0,158
chr1	37944084	37944971	A-E	796	.	37944381	37944382	255,215,0	2	298,589	0,298
chr1	38465723	38465839	A-E	866	.	38465778	38465779	255,215,0	2	1,6	0,110
chr1	38471999	38472226	A-E	677	.	38472112	38472113	255,215,0	2	1,1	0,226
chr1	39598673	39599090	A-E	716	.	39598721	39598722	255,215,0	2	29,349	0,68
chr1	39633654	39634014	A-E	561	.	39633701	39633702	255,215,0	2	1,266	0,94
chr1	39857791	39857995	A-E	809	.	39857868	39857869	255,215,0	2	13,62	0,142
chr1	40504860	40505165	A-E	518	.	40505012	40505013	255,215,0	2	1,1	0,304
chr1	40841336	40841595	A-E	740	.	40841378	40841379	255,215,0	2	26,199	0,60
chr1	41961925	41962146	A-E	690	.	41962028	41962029	255,215,0	2	51,64	0,157
chr1	43407355	43407700	A-E	615	.	43407615	43407616	255,215,0	2	224,47	0,298
chr1	43432863	43433109	A-E	676	.	43432937	43432938	255,215,0	2	1,98	0,148
chr1	43524188	43524462	A-E	609	.	43524345	43524346	255,215,0	2	42,1	0,273
chr1	43988888	43989038	A-E	842	.	43988935	43988936	255,215,0	2	1,55	0,95
chr1	43997843	43998152	A-E	655	.	43997976	43997977	255,215,0	2	1,43	0,266
chr1	44302297	44302456	A-E	479	.	44302337	44302338	255,215,0	2	1,78	0,81
chr1	44452990	44453115	A-E	947	.	44453038	44453039	255,215,0	2	1,28	0,97
chr1	45670767	45670868	A-E	775	.	45670820	45670821	255,215,0	2	8,2	0,99
chr1	46008399	46008548	A-E	979	.	46008475	46008476	255,215,0	2	42,37	0,112
chr1	46009549	46009894	A-E	717	.	46009665	46009666	255,215,0	2	90,201	0,144
chr1	46268583	46268737	A-E	826	.	46268650	46268651	255,215,0	2	1,20	0,134
chr1	46689426	46689696	A-E	517	.	46689548	46689549	255,215,0	2	1,26	0,244
chr1	46712372	46712767	A-E	631	.	46712488	46712489	255,215,0	2	1,162	0,233
chr1	48290650	48291031	A-E	605	.	48290840	48290841	255,215,0	2	2,1	0,380
chr1	53020482	53020832	A-E	530	.	53020656	53020657	255,215,0	2	1,1	0,349
chr1	54715450	54715803	A-E	526	.	54715578	54715579	255,215,0	2	1,96	0,257
chr1	54873075	54873515	A-E	827	.	54873405	54873406	255,215,0	2	287,66	0,374
chr1	55400798	55400903	A-E	402	.	55400846	55400847	255,215,0	2	1,8	0,97
chr1	55506956	55507037	A-E	825	.	55506996	55506997	255,215,0	2	1,1	0,80
chr1	55678785	55679185	A-E	713	.	55678892	55678893	255,215,0	2	14,198	0,202
chr1	55909250	55909597	A-E	585	.	55909488	55909489	255,215,0	2	131,1	0,346
chr1	56184456	56184884	A-E	701	.	56184685	56184686	255,215,0	2	42,10	0,418
chr1	56974162	56974535	A-E	994	.	56974380	56974381	255,215,0	2	171,106	0,267
chr1	57042744	57043185	A-E	718	.	57043023	57043024	255,215,0	2	203,84	0,357
chr1	57297629	57297838	A-E	502	.	57297784	57297785	255,215,0	2	103,1	0,208
chr1	57376305	57376674	A-E	968	.	57376417	57376418	255,215,0	2	1,144	0,225
chr1	57746875	57747249	A-E	864	.	57747061	57747062	255,215,0	2	1,1	0,373
chr1	59050239	59050578	A-E	499	.	59050487	59050488	255,215,0	2	233,75	0,264
chr1	59221049	59221462	A-E	789	.	59221386	59221387	255,215,0	2	297,34	0,379
chr1	59228706	59229186	A-E	854	.	59229034	59229035	255,215,0	2	269,91	0,389
chr1	59280773	59281281	A-E	774	.	59281051	59281052	255,215,0	2	263,214	0,294
chr1	59281510	59281579	A-E	672	.	59281544	59281545	255,215,0	2	1,1	0,68
chr1	59347262	59347482	A-E	980	.	59347403	59347404	255,215,0	2	72,8	0,212
chr1	59350687	59351233	A-E	944	.	59350858	59350859	255,215,0	2	146,348	0,198
chr1	59369049	59370138	A-E	491	.	59369601	59369602	255,215,0	2	491,475	0,614
chr1	59395500	59395772	A-E	492	.	59395633	59395634	255,215,0	2	70,74	0,198
chr1	59509588	59509786	A-E	844	.	59509692	59509693	255,215,0	2	12,1	0,197
chr1	59758328	59758666	A-E	492	.	59758446	59758447	255,215,0	2	58,159	0,179
chr1	60015651	60015887	A-E	908	.	60015757	60015758	255,215,0	2	25,48	0,188
chr1	60036299	60036428	A-E	541	.	60036352	60036353	255,215,0	2	9,31	0,98
chr1	60140214	60140519	A-E	818	.	60140374	60140375	255,215,0	2	43,27	0,278
chr1	61039424	61039611	A-E	406	.	61039554	61039555	255,215,0	2	76,1	0,186
chr1	61522505	61523042	A-E	529	.	61522704	61522705	255,215,0	2	182,320	0,217
chr1	65363729	65364057	A-E	808	.	65363937	65363938	255,215,0	2	91,1	0,327
chr1	65364183	65364439	A-E	588	.	65364281	65364282	255,215,0	2	7,66	0,190
chr1	65383044	65383557	A-E	783	.	65383224	65383225	255,215,0	2	172,323	0,190
chr1	65731337	65731853	A-E	714	.	65731406	65731407	255,215,0	2	1,378	0,138
chr1	65888047	65888596	A-E	620	.	65888065	65888066	255,215,0	2	1,512	0,37
chr1	67029191	67029437	A-E	411	.	67029358	67029359	255,215,0	2	98,9	0,237
chr1	67029939	67030347	A-E	687	.	67030121	67030122	255,215,0	2	113,155	0,253
chr1	68215256	68215932	A-E	523	.	68215329	68215330	255,215,0	2	1,529	0,147
chr1	76080205	76080672	A-E	539	.	76080320	76080321	255,215,0	2	22,258	0,209
chr1	76080988	76081082	A-E	539	.	76081039	76081040	255,215,0	2	11,1	0,93
chr1	84284633	84284926	A-E	675	.	84284780	84284781	255,215,0	2	71,68	0,225
chr1	85049005	85049203	A-E	756	.	85049108	85049109	255,215,0	2	12,2	0,196
chr1	85744584	85744829	A-E	546	.	85744750	85744751	255,215,0	2	118,30	0,215
chr1	85794698	85795078	A-E	882	.	85794847	85794848	255,215,0	2	65,146	0,234
chr1	85968002	85968172	A-E	611	.	85968086	85968087	255,215,0	2	1,1	0,169
chr1	86049987	86050100	A-E	481	.	86050043	86050044	255,215,0	2	1,1	0,112
chr1	86077578	86077925	A-E	490	.	86077748	86077749	255,215,0	2	116,121	0,226
chr1	86078461	86078819	A-E	591	.	86078679	86078680	255,215,0	2	189,109	0,249
chr1	87171187	87171726	A-E	528	.	87171421	87171422	255,215,0	2	228,298	0,241
chr1	87241358	87241518	A-E	685	.	87241437	87241438	255,215,0	2	1,1	0,159
chr1	87253936	87254322	A-E	927	.	87254170	87254171	255,215,0	2	105,21	0,365
chr1	87258759	87259068	A-E	819	.	87258987	87258988	255,215,0	2	178,30	0,279
chr1	87800631	87801610	A-E	540	.	87800747	87800748	255,215,0	2	19,764	0,215
chr1	90372321	90372729	A-E	597	.	90372377	90372378	255,215,0	2	12,306	0,102
chr1	92295673	92296022	A-E	529	.	92295847	92295848	255,215,0	2	1,1	0,348
chr1	93002551	93002867	A-E	978	.	93002760	93002761	255,215,0	2	174,71	0,245
chr1	93324554	93324784	A-E	486	.	93324668	93324669	255,215,0	2	1,1	0,229
chr1	93914812	93914954	A-E	462	.	93914880	93914881	255,215,0	2	63,68	0,74
chr1	94127789	94128026	A-E	504	.	94127839	94127840	255,215,0	2	50,186	0,51
chr1	94167175	94167520	A-E	666	.	94167393	94167394	255,215,0	2	155,62	0,283
chr1	94169341	94169462	A-E	828	.	94169390	94169391	255,215,0	2	5,27	0,94
chr1	94224034	94224429	A-E	642	.	94224105	94224106	255,215,0	2	15,266	0,129
chr1	94224546	94224929	A-E	910	.	94224683	94224684	255,215,0	2	46,153	0,230
chr1	94234014	94234407	A-E	585	.	94234232	94234233	255,215,0	2	48,4	0,389
chr1	94429275	94429464	A-E	818	.	94429370	94429371	255,215,0	2	74,71	0,118
chr1	94527681	94527931	A-E	644	.	94527842	94527843	255,215,0	2	75,1	0,249
chr1	94701813	94701865	A-E	632	.	94701838	94701839	255,215,0	2	1,1	0,51
chr1	94712395	94712617	A-E	529	.	94712501	94712502	255,215,0	2	51,60	0,162
chr1	94784984	94785158	A-E	480	.	94785070	94785071	255,215,0	2	2,3	0,171
chr1	95179307	95179605	A-E	984	.	95179477	95179478	255,215,0	2	146,102	0,196
chr1	95193393	95193837	A-E	475	.	95193666	95193667	255,215,0	2	169,66	0,378
chr1	95264854	95265185	A-E	477	.	95265082	95265083	255,215,0	2	148,22	0,309
chr1	98789496	98789901	A-E	454	.	98789700	98789701	255,215,0	2	23,18	0,387
chr1	100113534	100114036	A-E	518	.	100113878	100113879	255,215,0	2	298,111	0,391
chr1	101757305	101757513	A-E	880	.	101757429	101757430	255,215,0	2	42,1	0,207
chr1	101774729	101775525	A-E	685	.	101775306	101775307	255,215,0	2	550,191	0,605
chr1	108594435	108594579	A-E	649	.	108594474	108594475	255,215,0	2	28,93	0,51
chr1	108741685	108742156	A-E	633	.	108741930	108741931	255,215,0	2	192,172	0,299
chr1	109127044	109127234	A-E	908	.	109127072	109127073	255,215,0	2	2,134	0,56
chr1	109189516	109189718	A-E	915	.	109189616	109189617	255,215,0	2	54,55	0,147
chr1	109693905	109693990	A-E	882	.	109693947	109693948	255,215,0	2	1,1	0,84
chr1	109938897	109939079	A-E	763	.	109938974	109938975	255,215,0	2	1,27	0,155
chr1	109981518	109981703	A-E	836	.	109981615	109981616	255,215,0	2	12,1	0,184
chr1	110160052	110160461	A-E	642	.	110160230	110160231	255,215,0	2	126,177	0,232
chr1	110333273	110333688	A-E	713	.	110333591	110333592	255,215,0	2	261,38	0,377
chr1	110420039	110420145	A-E	760	.	110420091	110420092	255,215,0	2	1,1	0,105
chr1	110435112	110435421	A-E	477	.	110435323	110435324	255,215,0	2	115,1	0,308
chr1	110444415	110444738	A-E	511	.	110444537	110444538	255,215,0	2	38,116	0,207
chr1	110476602	110476703	A-E	766	.	110476652	110476653	255,215,0	2	1,1	0,100
chr1	110879130	110879445	A-E	539	.	110879276	110879277	255,215,0	2	84,105	0,210
chr1	111262637	111262920	A-E	510	.	111262790	111262791	255,215,0	2	115,90	0,193
chr1	111745467	111745610	A-E	481	.	111745538	111745539	255,215,0	2	1,1	0,142
chr1	112050044	112050594	A-E	700	.	112050327	112050328	255,215,0	2	236,218	0,332
chr1	112135698	112135869	A-E	628	.	112135720	112135721	255,215,0	2	1,127	0,44
chr1	112163412	112163797	A-E	811	.	112163621	112163622	255,215,0	2	35,1	0,384
chr1	112163826	112164071	A-E	590	.	112163876	112163877	255,215,0	2	31,175	0,70
chr1	112276731	112276883	A-E	561	.	112276806	112276807	255,215,0	2	1,1	0,151
chr1	113584893	113585079	A-E	552	.	113584960	113584961	255,215,0	2	1,52	0,134
chr1	115722074	115722498	A-E	621	.	115722180	115722181	255,215,0	2	53,263	0,161
chr1	116520279	116520650	A-E	788	.	116520379	116520380	255,215,0	2	64,234	0,137
chr1	116918925	116919548	A-E	922	.	116919273	116919274	255,215,0	2	289,215	0,408
chr1	116920378	116921129	A-E	900	.	116920739	116920740	255,215,0	2	351,378	0,373
chr1	116923407	116923493	A-E	505	.	116923479	116923480	255,215,0	2	61,1	0,85
chr1	117047053	117047428	A-E	512	.	117047163	117047164	255,215,0	2	34,188	0,187
chr1	117051576	117051921	A-E	751	.	117051801	117051802	255,215,0	2	166,59	0,286
chr1	117081238	117081452	A-E	918	.	117081380	117081381	255,215,0	2	86,15	0,199
chr1	117112460	117112738	A-E	780	.	117112566	117112567	255,215,0	2	81,146	0,132
chr1	117132073	117132239	A-E	533	.	117132153	117132154	255,215,0	2	12,17	0,149
chr1	118197868	118198044	A-E	507	.	118197955	118197956	255,215,0	2	1,1	0,175
chr1	119506251	119506502	A-E	978	.	119506376	119506377	255,215,0	2	1,1	0,250
chr1	120255895	120256325	A-E	946	.	120256049	120256050	255,215,0	2	48,168	0,262
chr1	120760883	120761040	A-E	562	.	120760951	120760952	255,215,0	2	23,42	0,115
chr1	144533627	144534178	A-E	359	.	144533763	144533764	255,215,0	2	119,396	0,155
chr1	145092450	145092883	A-E	505	.	145092732	145092733	255,215,0	2	238,105	0,328
chr1	145437595	145437817	A-E	969	.	145437680	145437681	255,215,0	2	62,112	0,110
chr1	150159099	150159241	A-E	502	.	150159134	150159135	255,215,0	2	1,72	0,70
chr1	150185878	150186128	A-E	578	.	150186011	150186012	255,215,0	2	84,67	0,183
chr1	150231710	150231944	A-E	884	.	150231777	150231778	255,215,0	2	12,110	0,124
chr1	150294873	150295138	A-E	876	.	150294977	150294978	255,215,0	2	31,87	0,178
chr1	150585815	150586394	A-E	842	.	150586131	150586132	255,215,0	2	265,210	0,369
chr1	150600412	150600701	A-E	533	.	150600560	150600561	255,215,0	2	20,12	0,277
chr1	151172142	151172526	A-E	839	.	151172242	151172243	255,215,0	2	1,183	0,201
chr1	151172620	151173197	A-E	707	.	151172668	151172669	255,215,0	2	29,508	0,69
chr1	151284018	151284391	A-E	622	.	151284245	151284246	255,215,0	2	151,69	0,304
chr1	151486181	151486300	A-E	700	.	151486230	151486231	255,215,0	2	3,23	0,96
chr1	151579004	151579225	A-E	739	.	151579122	151579123	255,215,0	2	21,4	0,217
chr1	151913574	151913780	A-E	491	.	151913674	151913675	255,215,0	2	57,61	0,145
chr1	151960875	151961433	A-E	585	.	151961101	151961102	255,215,0	2	122,227	0,331
chr1	152006910	152007460	A-E	486	.	152006990	152006991	255,215,0	2	19,408	0,142
chr1	152007615	152008057	A-E	508	.	152007720	152007721	255,215,0	2	84,315	0,127
chr1	153541018	153541368	A-E	544	.	153541268	153541269	255,215,0	2	156,5	0,345
chr1	153936554	153936861	A-E	788	.	153936641	153936642	255,215,0	2	47,179	0,128
chr1	154359135	154359469	A-E	877	.	154359216	154359217	255,215,0	2	70,240	0,94
chr1	154391539	154392211	A-E	695	.	154392183	154392184	255,215,0	2	641,24	0,648
chr1	154392646	154393050	A-E	751	.	154392861	154392862	255,215,0	2	175,147	0,257
chr1	154405181	154405498	A-E	557	.	154405309	154405310	255,215,0	2	82,141	0,176
chr1	154910155	154910399	A-E	484	.	154910215	154910216	255,215,0	2	29,151	0,93
chr1	154973036	154973200	A-E	489	.	154973119	154973120	255,215,0	2	9,6	0,158
chr1	154977099	154977253	A-E	747	.	154977189	154977190	255,215,0	2	38,10	0,144
chr1	155568911	155569221	A-E	650	.	155569065	155569066	255,215,0	2	1,1	0,309
chr1	155916072	155916212	A-E	880	.	155916140	155916141	255,215,0	2	9,12	0,128
chr1	155944562	155945214	A-E	544	.	155944814	155944815	255,215,0	2	251,397	0,255
chr1	155945743	155946196	A-E	851	.	155946107	155946108	255,215,0	2	299,23	0,430
chr1	155946363	155946660	A-E	822	.	155946475	155946476	255,215,0	2	30,102	0,195
chr1	156073142	156073699	A-E	525	.	156073531	156073532	255,215,0	2	390,167	0,390
chr1	156073854	156074351	A-E	813	.	156074084	156074085	255,215,0	2	204,240	0,257
chr1	156074715	156075305	A-E	807	.	156075041	156075042	255,215,0	2	258,194	0,396
chr1	156089405	156089622	A-E	880	.	156089465	156089466	255,215,0	2	58,154	0,63
chr1	156118146	156118395	A-E	493	.	156118327	156118328	255,215,0	2	151,37	0,212
chr1	156251648	156251762	A-E	794	.	156251689	156251690	255,215,0	2	12,43	0,71
chr1	156468556	156468776	A-E	605	.	156468631	156468632	255,215,0	2	1,70	0,150
chr1	156474686	156475018	A-E	835	.	156474922	156474923	255,215,0	2	206,65	0,267
chr1	156541089	156541488	A-E	519	.	156541191	156541192	255,215,0	2	3,197	0,202
chr1	156586355	156586564	A-E	866	.	156586459	156586460	255,215,0	2	4,3	0,206
chr1	156718467	156719136	A-E	901	.	156718867	156718868	255,215,0	2	323,191	0,478
chr1	157106691	157107326	A-E	732	.	157106961	157106962	255,215,0	2	262,356	0,279
chr1	157124774	157125221	A-E	952	.	157124854	157124855	255,215,0	2	53,339	0,108
chr1	157989414	157989935	A-E	425	.	157989468	157989469	255,215,0	2	1,413	0,108
chr1	160510042	160510238	A-E	663	.	160510215	160510216	255,215,0	2	152,1	0,195
chr1	160989381	160990254	A-E	609	.	160990011	160990012	255,215,0	2	601,213	0,660
chr1	161170260	161170636	A-E	768	.	161170566	161170567	255,215,0	2	238,1	0,375
chr1	161170933	161171185	A-E	724	.	161171001	161171002	255,215,0	2	20,134	0,118
chr1	161582212	161582506	A-E	435	.	161582416	161582417	255,215,0	2	168,52	0,242
chr1	167649050	167649342	A-E	835	.	167649167	167649168	255,215,0	2	48,105	0,187
chr1	168149052	168149361	A-E	495	.	168149232	168149233	255,215,0	2	168,115	0,194
chr1	168337258	168337475	A-E	629	.	168337347	168337348	255,215,0	2	1,39	0,178
chr1	168368318	168368620	A-E	710	.	168368437	168368438	255,215,0	2	67,130	0,172
chr1	168446219	168446589	A-E	705	.	168446401	168446402	255,215,0	2	1,6	0,364
chr1	169071998	169072131	A-E	904	.	169072048	169072049	255,215,0	2	1,33	0,100
chr1	169553917	169554291	A-E	956	.	169554074	169554075	255,215,0	2	119,177	0,197
chr1	171111810	171112100	A-E	531	.	171111909	171111910	255,215,0	2	1,92	0,198
chr1	171712214	171712716	A-E	616	.	171712398	171712399	255,215,0	2	141,274	0,228
chr1	172715484	172715760	A-E	911	.	172715630	172715631	255,215,0	2	62,45	0,231
chr1	172903010	172903534	A-E	694	.	172903240	172903241	255,215,0	2	153,216	0,308
chr1	172938789	172938985	A-E	890	.	172938852	172938853	255,215,0	2	1,70	0,126
chr1	173091914	173092434	A-E	525	.	173092231	173092232	255,215,0	2	246,130	0,390
chr1	173398914	173399297	A-E	567	.	173399233	173399234	255,215,0	2	258,1	0,382
chr1	173447359	173447668	A-E	933	.	173447398	173447399	255,215,0	2	1,231	0,78
chr1	178207948	178208160	A-E	503	.	178207998	178207999	255,215,0	2	26,137	0,75
chr1	178231351	178231525	A-E	449	.	178231427	178231428	255,215,0	2	18,39	0,135
chr1	178995927	178996290	A-E	846	.	178996174	178996175	255,215,0	2	136,3	0,360
chr1	180554738	180554883	A-E	541	.	180554799	180554800	255,215,0	2	18,39	0,106
chr1	180895607	180895967	A-E	730	.	180895720	180895721	255,215,0	2	3,136	0,224
chr1	181096103	181096331	A-E	827	.	181096187	181096188	255,215,0	2	1,60	0,168
chr1	182259351	182259676	A-E	657	.	182259513	182259514	255,215,0	2	4,4	0,321
chr1	182269466	182269764	A-E	510	.	182269614	182269615	255,215,0	2	1,1	0,297
chr1	182998797	182999044	A-E	735	.	182998923	182998924	255,215,0	2	7,1	0,246
chr1	183811794	183811833	A-E	723	.	183811813	183811814	255,215,0	2	1,1	0,38
chr1	183861530	183861762	A-E	955	.	183861689	183861690	255,215,0	2	95,8	0,224
chr1	184724887	184725142	A-E	593	.	184725035	184725036	255,215,0	2	44,1	0,254
chr1	185250433	185250655	A-E	626	.	185250483	185250484	255,215,0	2	1,121	0,101
chr1	186818504	186818763	A-E	699	.	186818665	186818666	255,215,0	2	146,81	0,178
chr1	192500254	192500504	A-E	655	.	192500352	192500353	255,215,0	2	76,129	0,121
chr1	199711776	199712042	A-E	529	.	199711894	199711895	255,215,0	2	81,110	0,156
chr1	200341273	200341515	A-E	845	.	200341437	200341438	255,215,0	2	126,38	0,204
chr1	201366439	201366550	A-E	743	.	201366505	201366506	255,215,0	2	24,1	0,110
chr1	201431088	201431253	A-E	557	.	201431175	201431176	255,215,0	2	12,1	0,164
chr1	201463619	201463933	A-E	839	.	201463775	201463776	255,215,0	2	1,1	0,313
chr1	201987611	201988279	A-E	976	.	201987792	201987793	255,215,0	2	76,380	0,288
chr1	202016172	202016526	A-E	855	.	202016315	202016316	255,215,0	2	1,68	0,286
chr1	202045307	202045525	A-E	757	.	202045415	202045416	255,215,0	2	1,1	0,217
chr1	202937248	202937378	A-E	842	.	202937318	202937319	255,215,0	2	18,7	0,123
chr1	203259429	203259985	A-E	676	.	203259728	203259729	255,215,0	2	222,178	0,378
chr1	203506114	203506504	A-E	731	.	203506388	203506389	255,215,0	2	161,1	0,389
chr1	203643182	203643803	A-E	469	.	203643473	203643474	255,215,0	2	235,272	0,349
chr1	204049581	204049822	A-E	603	.	204049644	204049645	255,215,0	2	11,124	0,117
chr1	204071387	204071653	A-E	950	.	204071531	204071532	255,215,0	2	127,104	0,162
chr1	204386444	204387188	A-E	586	.	204386897	204386898	255,215,0	2	443,280	0,464
chr1	205253892	205254222	A-E	791	.	205253970	205253971	255,215,0	2	11,183	0,147
chr1	205262860	205263030	A-E	611	.	205262954	205262955	255,215,0	2	39,19	0,151
chr1	205267691	205267999	A-E	580	.	205267800	205267801	255,215,0	2	8,97	0,211
chr1	205288770	205288915	A-E	854	.	205288817	205288818	255,215,0	2	26,75	0,70
chr1	205410224	205410578	A-E	779	.	205410324	205410325	255,215,0	2	77,230	0,124
chr1	205418015	205418182	A-E	853	.	205418072	205418073	255,215,0	2	6,57	0,110
chr1	205638319	205638508	A-E	628	.	205638400	205638401	255,215,0	2	22,47	0,142
chr1	205645820	205646052	A-E	686	.	205645944	205645945	255,215,0	2	42,24	0,208
chr1	206642854	206643037	A-E	565	.	206642963	206642964	255,215,0	2	45,8	0,175
chr1	206859748	206860259	A-E	591	.	206859962	206859963	255,215,0	2	168,250	0,261
chr1	206897147	206897463	A-E	519	.	206897234	206897235	255,215,0	2	66,206	0,110
chr1	207413364	207413503	A-E	485	.	207413410	207413411	255,215,0	2	1,47	0,92
chr1	207414217	207414394	A-E	692	.	207414308	207414309	255,215,0	2	7,1	0,176
chr1	207997315	207997832	A-E	940	.	207997785	207997786	255,215,0	2	425,1	0,516
chr1	207999163	207999611	A-E	818	.	207999291	207999292	255,215,0	2	113,304	0,144
chr1	208021631	208021781	A-E	817	.	208021737	208021738	255,215,0	2	64,1	0,149
chr1	208412497	208412696	A-E	472	.	208412590	208412591	255,215,0	2	1,13	0,186
chr1	208418631	208418859	A-E	686	.	208418805	208418806	255,215,0	2	123,1	0,227
chr1	209571959	209572357	A-E	581	.	209572219	209572220	255,215,0	2	189,65	0,333
chr1	209827285	209827712	A-E	796	.	209827545	209827546	255,215,0	2	247,153	0,274
chr1	209921200	209921357	A-E	586	.	209921277	209921278	255,215,0	2	1,3	0,154
chr1	210567003	210567330	A-E	618	.	210567208	210567209	255,215,0	2	206,121	0,206
chr1	211590216	211590571	A-E	686	.	211590444	211590445	255,215,0	2	107,5	0,350
chr1	211688648	211688771	A-E	596	.	211688710	211688711	255,215,0	2	3,1	0,122
chr1	211753366	211753524	A-E	839	.	211753444	211753445	255,215,0	2	1,1	0,157
chr1	212650622	212650921	A-E	419	.	212650682	212650683	255,215,0	2	1,179	0,120
chr1	212658172	212658571	A-E	553	.	212658327	212658328	255,215,0	2	89,177	0,222
chr1	212659054	212659720	A-E	498	.	212659496	212659497	255,215,0	2	435,215	0,451
chr1	212841280	212841455	A-E	492	.	212841351	212841352	255,215,0	2	41,72	0,103
chr1	213088828	213089171	A-E	609	.	213088879	213088880	255,215,0	2	1,241	0,102
chr1	213090277	213090696	A-E	518	.	213090330	213090331	255,215,0	2	45,356	0,63
chr1	214157858	214157941	A-E	567	.	214157899	214157900	255,215,0	2	1,1	0,82
chr1	214601098	214601566	A-E	530	.	214601505	214601506	255,215,0	2	395,47	0,421
chr1	215006647	215006892	A-E	717	.	215006865	215006866	255,215,0	2	193,1	0,244
chr1	216774004	216774285	A-E	644	.	216774187	216774188	255,215,0	2	168,82	0,199
chr1	218550674	218551089	A-E	504	.	218550793	218550794	255,215,0	2	60,236	0,179
chr1	218758903	218759111	A-E	443	.	218758976	218758977	255,215,0	2	1,61	0,147
chr1	218847947	218848245	A-E	383	.	218848112	218848113	255,215,0	2	35,1	0,297
chr1	220865094	220865145	A-E	682	.	220865119	220865120	255,215,0	2	1,1	0,50
chr1	221916049	221916599	A-E	600	.	221916318	221916319	255,215,0	2	267,278	0,272
chr1	222135050	222135329	A-E	978	.	222135214	222135215	255,215,0	2	88,38	0,241
chr1	222161205	222161607	A-E	455	.	222161393	222161394	255,215,0	2	105,129	0,273
chr1	223351179	223351462	A-E	842	.	223351415	223351416	255,215,0	2	192,1	0,282
chr1	223914239	223914747	A-E	577	.	223914522	223914523	255,215,0	2	177,118	0,390
chr1	224032316	224032686	A-E	689	.	224032417	224032418	255,215,0	2	68,234	0,136
chr1	224356788	224356993	A-E	522	.	224356890	224356891	255,215,0	2	1,1	0,204
chr1	224545542	224546006	A-E	663	.	224545660	224545661	255,215,0	2	67,293	0,171
chr1	224691192	224691563	A-E	797	.	224691422	224691423	255,215,0	2	109,18	0,353
chr1	224730441	224730985	A-E	421	.	224730668	224730669	255,215,0	2	165,254	0,290
chr1	225613143	225613456	A-E	749	.	225613256	225613257	255,215,0	2	49,134	0,179
chr1	225642606	225642805	A-E	706	.	225642651	225642652	255,215,0	2	1,109	0,90
chr1	225845408	225845613	A-E	493	.	225845515	225845516	255,215,0	2	15,5	0,200
chr1	225881856	225882162	A-E	898	.	225882023	225882024	255,215,0	2	106,76	0,230
chr1	225934674	225934968	A-E	891	.	225934832	225934833	255,215,0	2	24,1	0,293
chr1	226014145	226014403	A-E	867	.	226014225	226014226	255,215,0	2	2,99	0,159
chr1	226084943	226085104	A-E	832	.	226084974	226084975	255,215,0	2	17,114	0,47
chr1	226222205	226222589	A-E	499	.	226222508	226222509	255,215,0	2	289,66	0,318
chr1	226315308	226315548	A-E	528	.	226315419	226315420	255,215,0	2	3,19	0,221
chr1	226443007	226443187	A-E	471	.	226443096	226443097	255,215,0	2	1,1	0,179
chr1	227128899	227129131	A-E	956	.	227129031	227129032	255,215,0	2	34,1	0,231
chr1	228338299	228338457	A-E	849	.	228338377	228338378	255,215,0	2	1,1	0,157
chr1	228688608	228688902	A-E	795	.	228688728	228688729	255,215,0	2	1,54	0,240
chr1	228961848	228962129	A-E	738	.	228962044	228962045	255,215,0	2	184,71	0,210
chr1	228978086	228978245	A-E	733	.	228978169	228978170	255,215,0	2	42,34	0,125
chr1	229074291	229074557	A-E	775	.	229074547	229074548	255,215,0	2	249,1	0,265
chr1	229163343	229163424	A-E	781	.	229163383	229163384	255,215,0	2	1,1	0,80
chr1	229196056	229196102	A-E	682	.	229196079	229196080	255,215,0	2	2,1	0,45
chr1	229206013	229206222	A-E	540	.	229206092	229206093	255,215,0	2	1,50	0,159
chr1	229357329	229357959	A-E	938	.	229357667	229357668	255,215,0	2	269,221	0,409
chr1	229366402	229366798	A-E	678	.	229366550	229366551	255,215,0	2	124,222	0,174
chr1	229388898	229389111	A-E	879	.	229388967	229388968	255,215,0	2	1,75	0,138
chr1	229544503	229544714	A-E	644	.	229544605	229544606	255,215,0	2	1,6	0,205
chr1	229546837	229547142	A-E	419	.	229546974	229546975	255,215,0	2	112,141	0,164
chr1	229692979	229693368	A-E	565	.	229693286	229693287	255,215,0	2	231,4	0,385
chr1	230220475	230220731	A-E	744	.	230220559	230220560	255,215,0	2	1,87	0,169
chr1	230240540	230240902	A-E	948	.	230240734	230240735	255,215,0	2	29,1	0,361
chr1	230289705	230290142	A-E	986	.	230289902	230289903	255,215,0	2	173,215	0,222
chr1	231036878	231036937	A-E	492	.	231036908	231036909	255,215,0	2	3,1	0,58
chr1	231347338	231347496	A-E	713	.	231347362	231347363	255,215,0	2	2,111	0,47
chr1	232840612	232840778	A-E	843	.	232840694	232840695	255,215,0	2	1,1	0,165
chr1	234659231	234659760	A-E	829	.	234659518	234659519	255,215,0	2	238,191	0,338
chr1	234680207	234680593	A-E	706	.	234680359	234680360	255,215,0	2	15,95	0,291
chr1	234737347	234737653	A-E	772	.	234737497	234737498	255,215,0	2	88,92	0,214
chr1	234754264	234754665	A-E	591	.	234754336	234754337	255,215,0	2	24,279	0,122
chr1	234757412	234757805	A-E	581	.	234757605	234757606	255,215,0	2	1,7	0,386
chr1	234767593	234767925	A-E	883	.	234767749	234767750	255,215,0	2	66,85	0,247
chr1	234812067	234812214	A-E	858	.	234812140	234812141	255,215,0	2	48,47	0,100
chr1	234887087	234887295	A-E	902	.	234887192	234887193	255,215,0	2	48,45	0,163
chr1	234908151	234908764	A-E	733	.	234908276	234908277	255,215,0	2	73,435	0,178
chr1	235091073	235091332	A-E	901	.	235091157	235091158	255,215,0	2	24,114	0,145
chr1	235091427	235091813	A-E	527	.	235091689	235091690	255,215,0	2	231,91	0,295
chr1	235097868	235098070	A-E	820	.	235097978	235097979	255,215,0	2	85,66	0,136
chr1	235120162	235120433	A-E	464	.	235120340	235120341	255,215,0	2	137,51	0,220
chr1	235134086	235134438	A-E	910	.	235134231	235134232	255,215,0	2	99,159	0,193
chr1	235267591	235267744	A-E	560	.	235267677	235267678	255,215,0	2	21,1	0,152
chr1	235468552	235468724	A-E	551	.	235468639	235468640	255,215,0	2	35,31	0,141
chr1	236030835	236031025	A-E	486	.	236030879	236030880	255,215,0	2	35,136	0,54
chr1	236080566	236081247	A-E	360	.	236080932	236080933	255,215,0	2	351,299	0,382
chr1	236109486	236110063	A-E	554	.	236109736	236109737	255,215,0	2	236,312	0,265
chr1	236135691	236135959	A-E	500	.	236135880	236135881	255,215,0	2	121,10	0,258
chr1	240476321	240476487	A-E	582	.	240476381	240476382	255,215,0	2	1,45	0,121
chr1	244486299	244486688	A-E	541	.	244486461	244486462	255,215,0	2	91,155	0,234
chr1	244505125	244505457	A-E	568	.	244505329	244505330	255,215,0	2	163,85	0,247
chr1	244525463	244525578	A-E	488	.	244525508	244525509	255,215,0	2	12,35	0,80
chr1	244763140	244763529	A-E	459	.	244763407	244763408	255,215,0	2	215,68	0,321
chr1	245082176	245082355	A-E	534	.	245082236	245082237	255,215,0	2	50,107	0,72
chr1	245255337	245255432	A-E	852	.	245255384	245255385	255,215,0	2	1,1	0,94
chr1	246730569	246731007	A-E	743	.	246730620	246730621	255,215,0	2	5,340	0,98
chr1	246751015	246751281	A-E	808	.	246751183	246751184	255,215,0	2	129,58	0,208
chr1	246772310	246772610	A-E	700	.	246772420	246772421	255,215,0	2	68,146	0,154
chr1	246862505	246862699	A-E	826	.	246862611	246862612	255,215,0	2	30,10	0,184
chr1	247093396	247093478	A-E	645	.	247093436	247093437	255,215,0	2	1,1	0,81
chr10	557102	557353	A-E	609	.	557316	557317	255,215,0	2	180,1	0,250
chr10	1100843	1101035	A-E	551	.	1100897	1100898	255,215,0	2	1,84	0,108
chr10	3137708	3138098	A-E	809	.	3138048	3138049	255,215,0	2	299,7	0,383
chr10	3568141	3568290	A-E	778	.	3568191	3568192	255,215,0	2	1,49	0,100
chr10	3710838	3711066	A-E	729	.	3710975	3710976	255,215,0	2	90,42	0,186
chr10	3782267	3782514	A-E	606	.	3782442	3782443	255,215,0	2	107,2	0,245
chr10	3782727	3783283	A-E	757	.	3782914	3782915	255,215,0	2	164,344	0,212
chr10	3797195	3797502	A-E	494	.	3797388	3797389	255,215,0	2	120,40	0,267
chr10	3807382	3807563	A-E	848	.	3807452	3807453	255,215,0	2	32,71	0,110
chr10	3852273	3852886	A-E	834	.	3852711	3852712	255,215,0	2	417,152	0,461
chr10	3867491	3867713	A-E	795	.	3867638	3867639	255,215,0	2	75,1	0,221
chr10	3893365	3894190	A-E	647	.	3893885	3893886	255,215,0	2	515,299	0,526
chr10	3899382	3899877	A-E	568	.	3899625	3899626	255,215,0	2	184,192	0,303
chr10	3911352	3911510	A-E	643	.	3911438	3911439	255,215,0	2	17,1	0,157
chr10	3948614	3948936	A-E	728	.	3948804	3948805	255,215,0	2	61,1	0,321
chr10	4705159	4705783	A-E	805	.	4705485	4705486	255,215,0	2	259,229	0,395
chr10	4855217	4855416	A-E	585	.	4855348	4855349	255,215,0	2	65,1	0,198
chr10	4891874	4892173	A-E	748	.	4892029	4892030	255,215,0	2	14,1	0,298
chr10	5333644	5334212	A-E	632	.	5333928	5333929	255,215,0	2	233,231	0,337
chr10	5336164	5336286	A-E	477	.	5336240	5336241	255,215,0	2	33,1	0,121
chr10	5588881	5589169	A-E	624	.	5589083	5589084	255,215,0	2	119,1	0,287
chr10	5596279	5596669	A-E	898	.	5596477	5596478	255,215,0	2	9,1	0,389
chr10	5888274	5888577	A-E	528	.	5888394	5888395	255,215,0	2	1,63	0,240
chr10	6095822	6096104	A-E	511	.	6096031	6096032	255,215,0	2	139,1	0,281
chr10	6242613	6242903	A-E	532	.	6242647	6242648	255,215,0	2	1,222	0,68
chr10	6281305	6281494	A-E	554	.	6281381	6281382	255,215,0	2	8,43	0,146
chr10	6321537	6321781	A-E	621	.	6321617	6321618	255,215,0	2	2,84	0,160
chr10	6322373	6322594	A-E	574	.	6322420	6322421	255,215,0	2	16,142	0,79
chr10	6443408	6443712	A-E	571	.	6443448	6443449	255,215,0	2	4,226	0,78
chr10	7743467	7743545	A-E	518	.	7743505	7743506	255,215,0	2	1,1	0,77
chr10	11651765	11651937	A-E	601	.	11651849	11651850	255,215,0	2	1,3	0,169
chr10	11835953	11836243	A-E	829	.	11836175	11836176	255,215,0	2	157,1	0,289
chr10	11866902	11867068	A-E	966	.	11866971	11866972	255,215,0	2	1,27	0,139
chr10	11940492	11940889	A-E	487	.	11940731	11940732	255,215,0	2	83,1	0,396
chr10	12307693	12308050	A-E	724	.	12307911	12307912	255,215,0	2	82,1	0,356
chr10	13142941	13143287	A-E	758	.	13143114	13143115	255,215,0	2	110,109	0,237
chr10	13390886	13391219	A-E	932	.	13391147	13391148	255,215,0	2	205,14	0,319
chr10	13807715	13808056	A-E	870	.	13807950	13807951	255,215,0	2	194,63	0,278
chr10	14592372	14592822	A-E	982	.	14592664	14592665	255,215,0	2	188,53	0,397
chr10	14647138	14647588	A-E	445	.	14647477	14647478	255,215,0	2	273,44	0,406
chr10	15386960	15387149	A-E	929	.	15387010	15387011	255,215,0	2	41,129	0,60
chr10	17071536	17072103	A-E	690	.	17071683	17071684	255,215,0	2	90,362	0,205
chr10	17105178	17105416	A-E	505	.	17105256	17105257	255,215,0	2	42,122	0,116
chr10	17697506	17697813	A-E	653	.	17697678	17697679	255,215,0	2	40,1	0,306
chr10	21816987	21817223	A-E	656	.	21817103	21817104	255,215,0	2	1,3	0,233
chr10	22519481	22519667	A-E	570	.	22519579	22519580	255,215,0	2	70,59	0,127
chr10	22628998	22629520	A-E	737	.	22629109	22629110	255,215,0	2	61,360	0,162
chr10	22904639	22904845	A-E	687	.	22904817	22904818	255,215,0	2	153,1	0,205
chr10	24498955	24499204	A-E	777	.	24499145	24499146	255,215,0	2	144,11	0,238
chr10	25348919	25349256	A-E	724	.	25349120	25349121	255,215,0	2	176,109	0,228
chr10	27147453	27147834	A-E	630	.	27147771	27147772	255,215,0	2	268,11	0,370
chr10	28733034	28733315	A-E	620	.	28733174	28733175	255,215,0	2	1,1	0,280
chr10	29907407	29907668	A-E	905	.	29907537	29907538	255,215,0	2	1,1	0,260
chr10	29922205	29922549	A-E	613	.	29922391	29922392	255,215,0	2	124,94	0,250
chr10	30073207	30073608	A-E	459	.	30073570	30073571	255,215,0	2	327,1	0,400
chr10	30346409	30346565	A-E	748	.	30346486	30346487	255,215,0	2	1,1	0,155
chr10	30792755	30793221	A-E	741	.	30793025	30793026	255,215,0	2	236,161	0,305
chr10	30794566	30794715	A-E	706	.	30794633	30794634	255,215,0	2	47,61	0,88
chr10	30827186	30827387	A-E	856	.	30827306	30827307	255,215,0	2	82,42	0,159
chr10	30831188	30831972	A-E	949	.	30831673	30831674	255,215,0	2	353,166	0,618
chr10	30872538	30873163	A-E	765	.	30872702	30872703	255,215,0	2	154,449	0,176
chr10	30876225	30877110	A-E	820	.	30876752	30876753	255,215,0	2	457,286	0,599
chr10	30892195	30892389	A-E	555	.	30892320	30892321	255,215,0	2	58,1	0,193
chr10	30927139	30927274	A-E	746	.	30927202	30927203	255,215,0	2	5,12	0,123
chr10	31892273	31892723	A-E	552	.	31892642	31892643	255,215,0	2	335,46	0,404
chr10	32047879	32048374	A-E	921	.	32048137	32048138	255,215,0	2	244,222	0,273
chr10	33250851	33251304	A-E	665	.	33251057	33251058	255,215,0	2	180,220	0,233
chr10	33272272	33272613	A-E	642	.	33272372	33272373	255,215,0	2	43,183	0,158
chr10	33291145	33291309	A-E	745	.	33291226	33291227	255,215,0	2	1,1	0,163
chr10	33432348	33432470	A-E	527	.	33432408	33432409	255,215,0	2	1,1	0,121
chr10	33562254	33562552	A-E	747	.	33562424	33562425	255,215,0	2	111,67	0,231
chr10	33797044	33797241	A-E	946	.	33797113	33797114	255,215,0	2	30,88	0,109
chr10	42400063	42400397	A-E	498	.	42400232	42400233	255,215,0	2	14,9	0,325
chr10	43635714	43636276	A-E	738	.	43636097	43636098	255,215,0	2	323,118	0,444
chr10	43782816	43783033	A-E	574	.	43782933	43782934	255,215,0	2	31,13	0,204
chr10	43800197	43800376	A-E	609	.	43800317	43800318	255,215,0	2	76,13	0,166
chr10	43905259	43905708	A-E	606	.	43905445	43905446	255,215,0	2	108,183	0,266
chr10	43913618	43913796	A-E	954	.	43913709	43913710	255,215,0	2	6,1	0,177
chr10	44359364	44359693	A-E	956	.	44359432	44359433	255,215,0	2	33,224	0,105
chr10	45422762	45423156	A-E	634	.	45422845	45422846	255,215,0	2	34,261	0,133
chr10	45453721	45453921	A-E	799	.	45453863	45453864	255,215,0	2	94,9	0,191
chr10	45459640	45459966	A-E	951	.	45459786	45459787	255,215,0	2	1,33	0,293
chr10	45461456	45461865	A-E	690	.	45461639	45461640	255,215,0	2	3,45	0,364
chr10	45470476	45470795	A-E	861	.	45470516	45470517	255,215,0	2	39,276	0,43
chr10	45491341	45491670	A-E	922	.	45491509	45491510	255,215,0	2	72,63	0,266
chr10	45491838	45491921	A-E	683	.	45491881	45491882	255,215,0	2	29,25	0,58
chr10	47093518	47093811	A-E	505	.	47093664	47093665	255,215,0	2	1,1	0,292
chr10	48474229	48474315	A-E	750	.	48474271	48474272	255,215,0	2	1,1	0,85
chr10	50571042	50571294	A-E	911	.	50571253	50571254	255,215,0	2	173,1	0,251
chr10	50579263	50579390	A-E	667	.	50579332	50579333	255,215,0	2	17,5	0,122
chr10	51045236	51045418	A-E	907	.	51045326	51045327	255,215,0	2	1,1	0,181
chr10	51574472	51574922	A-E	964	.	51574692	51574693	255,215,0	2	137,146	0,304
chr10	52153406	52153805	A-E	903	.	52153734	52153735	255,215,0	2	271,12	0,387
chr10	52385542	52385659	A-E	616	.	52385601	52385602	255,215,0	2	5,2	0,115
chr10	60026015	60026385	A-E	685	.	60026201	60026202	255,215,0	2	163,160	0,210
chr10	60082310	60082557	A-E	962	.	60082419	60082420	255,215,0	2	2,30	0,217
chr10	60422217	60422354	A-E	920	.	60422285	60422286	255,215,0	2	1,1	0,136
chr10	60723596	60723953	A-E	692	.	60723674	60723675	255,215,0	2	3,203	0,154
chr10	61024836	61025127	A-E	469	.	61024963	61024964	255,215,0	2	1,36	0,255
chr10	61664562	61664999	A-E	619	.	61664892	61664893	255,215,0	2	283,58	0,379
chr10	61667658	61667858	A-E	654	.	61667725	61667726	255,215,0	2	4,69	0,131
chr10	63805800	63806070	A-E	713	.	63805930	63805931	255,215,0	2	83,92	0,178
chr10	63807017	63807353	A-E	587	.	63807185	63807186	255,215,0	2	116,115	0,221
chr10	64024468	64024613	A-E	497	.	64024558	64024559	255,215,0	2	40,4	0,141
chr10	65282188	65282459	A-E	564	.	65282344	65282345	255,215,0	2	49,6	0,265
chr10	65388414	65388608	A-E	499	.	65388511	65388512	255,215,0	2	24,22	0,172
chr10	69913307	69913725	A-E	774	.	69913571	69913572	255,215,0	2	144,32	0,386
chr10	70815943	70816217	A-E	760	.	70816017	70816018	255,215,0	2	13,137	0,137
chr10	70821151	70821852	A-E	866	.	70821360	70821361	255,215,0	2	138,419	0,282
chr10	70884620	70884824	A-E	654	.	70884717	70884718	255,215,0	2	66,75	0,129
chr10	72082681	72083053	A-E	582	.	72082866	72082867	255,215,0	2	1,1	0,371
chr10	72202124	72202468	A-E	952	.	72202391	72202392	255,215,0	2	193,1	0,343
chr10	72502385	72502568	A-E	856	.	72502492	72502493	255,215,0	2	37,5	0,178
chr10	73026177	73026397	A-E	515	.	73026261	73026262	255,215,0	2	21,72	0,148
chr10	73487625	73488016	A-E	578	.	73487849	73487850	255,215,0	2	77,19	0,372
chr10	73526896	73527242	A-E	755	.	73527132	73527133	255,215,0	2	186,58	0,288
chr10	73595852	73596345	A-E	613	.	73596140	73596141	255,215,0	2	218,134	0,359
chr10	73620184	73620641	A-E	931	.	73620391	73620392	255,215,0	2	139,181	0,276
chr10	73725868	73726411	A-E	961	.	73726296	73726297	255,215,0	2	316,1	0,542
chr10	74007983	74008154	A-E	569	.	74008116	74008117	255,215,0	2	97,1	0,170
chr10	74014911	74015029	A-E	907	.	74015002	74015003	255,215,0	2	76,11	0,107
chr10	74020239	74021717	A-E	870	.	74020384	74020385	255,215,0	2	135,1321	0,157
chr10	74068319	74068595	A-E	879	.	74068529	74068530	255,215,0	2	206,61	0,215
chr10	74076833	74077036	A-E	750	.	74076911	74076912	255,215,0	2	1,46	0,157
chr10	74078612	74078870	A-E	612	.	74078848	74078849	255,215,0	2	217,1	0,257
chr10	74082335	74082540	A-E	514	.	74082411	74082412	255,215,0	2	1,53	0,152
chr10	74085147	74085316	A-E	665	.	74085304	74085305	255,215,0	2	148,1	0,168
chr10	74091361	74091474	A-E	866	.	74091417	74091418	255,215,0	2	1,1	0,112
chr10	74453097	74453245	A-E	516	.	74453140	74453141	255,215,0	2	20,80	0,68
chr10	75022023	75022098	A-E	581	.	75022059	75022060	255,215,0	2	1,2	0,73
chr10	75639469	75639705	A-E	589	.	75639591	75639592	255,215,0	2	12,3	0,233
chr10	75666465	75666800	A-E	783	.	75666553	75666554	255,215,0	2	82,240	0,95
chr10	75725888	75726135	A-E	915	.	75726025	75726026	255,215,0	2	46,18	0,229
chr10	76997919	76998322	A-E	699	.	76998049	76998050	255,215,0	2	54,196	0,207
chr10	77165098	77165501	A-E	882	.	77165300	77165301	255,215,0	2	4,1	0,402
chr10	77533067	77533251	A-E	658	.	77533126	77533127	255,215,0	2	4,68	0,116
chr10	77533288	77533636	A-E	932	.	77533474	77533475	255,215,0	2	26,1	0,347
chr10	79006844	79007202	A-E	735	.	79006983	79006984	255,215,0	2	88,166	0,192
chr10	79633336	79633510	A-E	531	.	79633396	79633397	255,215,0	2	1,54	0,120
chr10	79670022	79670276	A-E	831	.	79670148	79670149	255,215,0	2	1,2	0,252
chr10	79731077	79731252	A-E	973	.	79731164	79731165	255,215,0	2	1,1	0,174
chr10	80015725	80016226	A-E	725	.	80016047	80016048	255,215,0	2	279,135	0,366
chr10	80303504	80303921	A-E	678	.	80303740	80303741	255,215,0	2	219,163	0,254
chr10	80516479	80516892	A-E	659	.	80516666	80516667	255,215,0	2	30,68	0,345
chr10	80734291	80734943	A-E	935	.	80734462	80734463	255,215,0	2	102,411	0,241
chr10	80830818	80831199	A-E	897	.	80831076	80831077	255,215,0	2	195,59	0,322
chr10	80917330	80917751	A-E	576	.	80917472	80917473	255,215,0	2	69,204	0,217
chr10	81077317	81078576	A-E	666	.	81077647	81077648	255,215,0	2	253,850	0,409
chr10	81686994	81687205	A-E	774	.	81687099	81687100	255,215,0	2	1,1	0,210
chr10	81956011	81956585	A-E	964	.	81956251	81956252	255,215,0	2	218,310	0,264
chr10	81962798	81963579	A-E	645	.	81963387	81963388	255,215,0	2	567,168	0,613
chr10	82152153	82152272	A-E	618	.	82152218	82152219	255,215,0	2	13,1	0,118
chr10	82176099	82176325	A-E	676	.	82176237	82176238	255,215,0	2	52,1	0,225
chr10	82214819	82214901	A-E	588	.	82214870	82214871	255,215,0	2	23,1	0,81
chr10	82215085	82215437	A-E	932	.	82215323	82215324	255,215,0	2	127,1	0,351
chr10	82237584	82237869	A-E	598	.	82237662	82237663	255,215,0	2	78,206	0,79
chr10	82246029	82246351	A-E	543	.	82246261	82246262	255,215,0	2	195,52	0,270
chr10	82251425	82251820	A-E	972	.	82251558	82251559	255,215,0	2	28,155	0,240
chr10	86089822	86090305	A-E	767	.	86090053	86090054	255,215,0	2	231,250	0,233
chr10	88160347	88160841	A-E	487	.	88160713	88160714	255,215,0	2	353,113	0,381
chr10	88171108	88171487	A-E	715	.	88171270	88171271	255,215,0	2	1,54	0,325
chr10	88471893	88472403	A-E	861	.	88472353	88472354	255,215,0	2	413,1	0,509
chr10	90145688	90145942	A-E	625	.	90145818	90145819	255,215,0	2	60,52	0,202
chr10	91020368	91020477	A-E	741	.	91020400	91020401	255,215,0	2	6,50	0,59
chr10	92923893	92924265	A-E	833	.	92924063	92924064	255,215,0	2	1,31	0,341
chr10	93647022	93647304	A-E	452	.	93647152	93647153	255,215,0	2	40,60	0,222
chr10	94001133	94001473	A-E	751	.	94001376	94001377	255,215,0	2	152,5	0,335
chr10	94353992	94354203	A-E	550	.	94354150	94354151	255,215,0	2	108,2	0,209
chr10	94516374	94516585	A-E	545	.	94516492	94516493	255,215,0	2	35,8	0,203
chr10	94516915	94517155	A-E	738	.	94517044	94517045	255,215,0	2	21,1	0,239
chr10	94831659	94831948	A-E	575	.	94831693	94831694	255,215,0	2	1,220	0,69
chr10	95196959	95197603	A-E	600	.	95197263	95197264	255,215,0	2	269,303	0,341
chr10	95205346	95205630	A-E	904	.	95205523	95205524	255,215,0	2	86,15	0,269
chr10	95218561	95218998	A-E	880	.	95218659	95218660	255,215,0	2	60,299	0,138
chr10	95226262	95226423	A-E	528	.	95226290	95226291	255,215,0	2	1,105	0,56
chr10	96943397	96943661	A-E	435	.	96943559	96943560	255,215,0	2	148,87	0,177
chr10	97020432	97020603	A-E	493	.	97020518	97020519	255,215,0	2	25,22	0,149
chr10	97026412	97026787	A-E	535	.	97026669	97026670	255,215,0	2	217,77	0,298
chr10	97048077	97048324	A-E	572	.	97048200	97048201	255,215,0	2	1,1	0,246
chr10	97089881	97090244	A-E	478	.	97090217	97090218	255,215,0	2	312,1	0,362
chr10	97239836	97240237	A-E	534	.	97240045	97240046	255,215,0	2	85,66	0,335
chr10	97319295	97319590	A-E	840	.	97319524	97319525	255,215,0	2	165,1	0,294
chr10	99168320	99168531	A-E	807	.	99168480	99168481	255,215,0	2	111,1	0,210
chr10	99172845	99172912	A-E	489	.	99172878	99172879	255,215,0	2	1,1	0,66
chr10	99302007	99302242	A-E	703	.	99302123	99302124	255,215,0	2	65,66	0,169
chr10	99302907	99303185	A-E	583	.	99303056	99303057	255,215,0	2	112,91	0,187
chr10	99356549	99356930	A-E	715	.	99356739	99356740	255,215,0	2	1,1	0,380
chr10	99401742	99402052	A-E	708	.	99401840	99401841	255,215,0	2	1,114	0,196
chr10	101539519	101539906	A-E	643	.	101539725	101539726	255,215,0	2	181,155	0,232
chr10	101543856	101543953	A-E	939	.	101543935	101543936	255,215,0	2	63,1	0,96
chr10	101548358	101548460	A-E	673	.	101548408	101548409	255,215,0	2	1,1	0,101
chr10	101780024	101780319	A-E	863	.	101780172	101780173	255,215,0	2	8,5	0,290
chr10	101944283	101944461	A-E	786	.	101944346	101944347	255,215,0	2	1,51	0,127
chr10	102130336	102130669	A-E	568	.	102130534	102130535	255,215,0	2	158,94	0,239
chr10	102130783	102131327	A-E	875	.	102130954	102130955	255,215,0	2	116,317	0,227
chr10	102792815	102793017	A-E	910	.	102792916	102792917	255,215,0	2	3,1	0,201
chr10	103124623	103124787	A-E	526	.	103124738	103124739	255,215,0	2	71,4	0,160
chr10	103453403	103453880	A-E	758	.	103453586	103453587	255,215,0	2	163,272	0,205
chr10	103877464	103877788	A-E	882	.	103877717	103877718	255,215,0	2	225,41	0,283
chr10	104196250	104196338	A-E	910	.	104196268	104196269	255,215,0	2	9,60	0,28
chr10	104387544	104387817	A-E	819	.	104387671	104387672	255,215,0	2	65,83	0,190
chr10	104388023	104388450	A-E	483	.	104388177	104388178	255,215,0	2	97,215	0,212
chr10	104406463	104406725	A-E	618	.	104406694	104406695	255,215,0	2	202,1	0,261
chr10	104406801	104407099	A-E	747	.	104407025	104407026	255,215,0	2	153,1	0,297
chr10	104470539	104470788	A-E	495	.	104470555	104470556	255,215,0	2	1,217	0,32
chr10	104956992	104957240	A-E	681	.	104957081	104957082	255,215,0	2	45,114	0,134
chr10	105001224	105001453	A-E	787	.	105001330	105001331	255,215,0	2	8,23	0,206
chr10	105001544	105001968	A-E	517	.	105001662	105001663	255,215,0	2	88,275	0,149
chr10	105230970	105231363	A-E	638	.	105231242	105231243	255,215,0	2	176,23	0,370
chr10	105419490	105419843	A-E	712	.	105419665	105419666	255,215,0	2	1,2	0,351
chr10	105519063	105519154	A-E	573	.	105519108	105519109	255,215,0	2	2,1	0,90
chr10	105650011	105650288	A-E	614	.	105650236	105650237	255,215,0	2	180,6	0,271
chr10	105667994	105668449	A-E	647	.	105668209	105668210	255,215,0	2	166,190	0,265
chr10	105681714	105681858	A-E	529	.	105681785	105681786	255,215,0	2	1,1	0,143
chr10	105869782	105869970	A-E	493	.	105869883	105869884	255,215,0	2	55,40	0,148
chr10	106109390	106109845	A-E	790	.	106109500	106109501	255,215,0	2	49,282	0,173
chr10	108691191	108691511	A-E	886	.	108691421	108691422	255,215,0	2	142,1	0,319
chr10	111766410	111766784	A-E	864	.	111766650	111766651	255,215,0	2	208,100	0,274
chr10	111971446	111971590	A-E	512	.	111971517	111971518	255,215,0	2	1,1	0,143
chr10	111981639	111982026	A-E	506	.	111981733	111981734	255,215,0	2	74,272	0,115
chr10	112155518	112156031	A-E	677	.	112155807	112155808	255,215,0	2	223,157	0,356
chr10	112158460	112158738	A-E	580	.	112158532	112158533	255,215,0	2	1,134	0,144
chr10	112159079	112159451	A-E	487	.	112159257	112159258	255,215,0	2	33,47	0,325
chr10	112185759	112186089	A-E	677	.	112185824	112185825	255,215,0	2	31,230	0,100
chr10	112261043	112261328	A-E	749	.	112261184	112261185	255,215,0	2	113,114	0,171
chr10	112617518	112617573	A-E	945	.	112617533	112617534	255,215,0	2	1,24	0,31
chr10	112620419	112620691	A-E	571	.	112620559	112620560	255,215,0	2	131,121	0,151
chr10	112624355	112624707	A-E	869	.	112624539	112624540	255,215,0	2	112,94	0,258
chr10	114139786	114140040	A-E	919	.	114139909	114139910	255,215,0	2	27,34	0,220
chr10	114148894	114149633	A-E	865	.	114149364	114149365	255,215,0	2	422,220	0,519
chr10	114709018	114709405	A-E	747	.	114709295	114709296	255,215,0	2	173,5	0,382
chr10	114818562	114818849	A-E	861	.	114818629	114818630	255,215,0	2	1,153	0,134
chr10	114847181	114847492	A-E	939	.	114847279	114847280	255,215,0	2	5,119	0,192
chr10	115085951	115086304	A-E	729	.	115086159	115086160	255,215,0	2	77,12	0,341
chr10	115440649	115440877	A-E	934	.	115440798	115440799	255,215,0	2	91,20	0,208
chr10	116582671	116583074	A-E	540	.	116582919	116582920	255,215,0	2	102,7	0,396
chr10	119256221	119256343	A-E	673	.	119256281	119256282	255,215,0	2	1,1	0,121
chr10	121031141	121031480	A-E	844	.	121031338	121031339	255,215,0	2	135,78	0,261
chr10	121075171	121075335	A-E	944	.	121075277	121075278	255,215,0	2	77,28	0,136
chr10	121076325	121076636	A-E	985	.	121076480	121076481	255,215,0	2	1,1	0,310
chr10	121412148	121412380	A-E	687	.	121412195	121412196	255,215,0	2	1,138	0,94
chr10	121417930	121418047	A-E	922	.	121417977	121417978	255,215,0	2	1,23	0,94
chr10	121452837	121453189	A-E	625	.	121453107	121453108	255,215,0	2	190,1	0,351
chr10	121503034	121503182	A-E	570	.	121503109	121503110	255,215,0	2	5,1	0,147
chr10	121544240	121544543	A-E	868	.	121544311	121544312	255,215,0	2	19,179	0,124
chr10	123283349	123283529	A-E	938	.	123283437	123283438	255,215,0	2	1,4	0,176
chr10	123313040	123313152	A-E	688	.	123313148	123313149	255,215,0	2	109,3	0,109
chr10	123340054	123340398	A-E	721	.	123340079	123340080	255,215,0	2	4,297	0,47
chr10	123822805	123823045	A-E	987	.	123822956	123822957	255,215,0	2	147,84	0,156
chr10	124067478	124067825	A-E	725	.	124067683	124067684	255,215,0	2	182,117	0,230
chr10	125754916	125755682	A-E	797	.	125755195	125755196	255,215,0	2	273,480	0,286
chr10	125795335	125795932	A-E	957	.	125795562	125795563	255,215,0	2	171,313	0,284
chr10	125853998	125854207	A-E	572	.	125854184	125854185	255,215,0	2	165,1	0,208
chr10	126211982	126212240	A-E	541	.	126212149	126212150	255,215,0	2	82,4	0,254
chr10	126336359	126336702	A-E	512	.	126336536	126336537	255,215,0	2	146,134	0,209
chr10	126413244	126413567	A-E	811	.	126413370	126413371	255,215,0	2	1,71	0,252
chr10	126429723	126430192	A-E	839	.	126430041	126430042	255,215,0	2	242,73	0,396
chr10	128595349	128595449	A-E	695	.	128595410	128595411	255,215,0	2	24,1	0,99
chr10	134234707	134235257	A-E	767	.	134234763	134234764	255,215,0	2	1,437	0,113
chr10	134266616	134267060	A-E	600	.	134266752	134266753	255,215,0	2	89,259	0,185
chr10	134330832	134331178	A-E	934	.	134331004	134331005	255,215,0	2	1,1	0,345
chr10	134349556	134349919	A-E	571	.	134349752	134349753	255,215,0	2	31,1	0,362
chr10	134385594	134385710	A-E	783	.	134385630	134385631	255,215,0	2	1,43	0,73
chr10	135092117	135092276	A-E	838	.	135092146	135092147	255,215,0	2	13,113	0,46
chr11	353403	353830	A-E	918	.	353518	353519	255,215,0	2	103,298	0,129
chr11	469770	469895	A-E	986	.	469844	469845	255,215,0	2	49,24	0,101
chr11	655302	655449	A-E	947	.	655379	655380	255,215,0	2	25,17	0,130
chr11	749835	750077	A-E	763	.	749966	749967	255,215,0	2	22,1	0,241
chr11	926738	926879	A-E	557	.	926800	926801	255,215,0	2	1,17	0,124
chr11	1073369	1073545	A-E	697	.	1073511	1073512	255,215,0	2	111,1	0,175
chr11	1285805	1285940	A-E	889	.	1285876	1285877	255,215,0	2	12,3	0,132
chr11	1320394	1320580	A-E	923	.	1320543	1320544	255,215,0	2	114,1	0,185
chr11	1793842	1794035	A-E	661	.	1793937	1793938	255,215,0	2	67,69	0,124
chr11	1863948	1864140	A-E	707	.	1864051	1864052	255,215,0	2	62,46	0,146
chr11	1989837	1990190	A-E	869	.	1989953	1989954	255,215,0	2	19,138	0,215
chr11	2847272	2847432	A-E	441	.	2847346	2847347	255,215,0	2	1,11	0,149
chr11	2951529	2951649	A-E	875	.	2951618	2951619	255,215,0	2	82,23	0,97
chr11	2961841	2962060	A-E	534	.	2961968	2961969	255,215,0	2	73,36	0,183
chr11	3902068	3902471	A-E	720	.	3902355	3902356	255,215,0	2	253,81	0,322
chr11	5301836	5302123	A-E	699	.	5301937	5301938	255,215,0	2	1,84	0,203
chr11	9590279	9590748	A-E	772	.	9590468	9590469	255,215,0	2	170,260	0,209
chr11	9635436	9636077	A-E	639	.	9635826	9635827	255,215,0	2	354,214	0,427
chr11	9928220	9928312	A-E	571	.	9928248	9928249	255,215,0	2	1,35	0,57
chr11	10373282	10373523	A-E	818	.	10373407	10373408	255,215,0	2	80,70	0,171
chr11	10388178	10388602	A-E	928	.	10388328	10388329	255,215,0	2	78,201	0,223
chr11	10681207	10681687	A-E	792	.	10681410	10681411	255,215,0	2	200,272	0,208
chr11	10921943	10922208	A-E	490	.	10922067	10922068	255,215,0	2	82,98	0,167
chr11	11864878	11865300	A-E	579	.	11864974	11864975	255,215,0	2	83,312	0,110
chr11	12013824	12014110	A-E	662	.	12014065	12014066	255,215,0	2	198,1	0,285
chr11	12063877	12064119	A-E	483	.	12063997	12063998	255,215,0	2	1,1	0,241
chr11	12101706	12102070	A-E	447	.	12101802	12101803	255,215,0	2	7,177	0,187
chr11	12188567	12188982	A-E	795	.	12188725	12188726	255,215,0	2	139,237	0,178
chr11	12701917	12702070	A-E	564	.	12702016	12702017	255,215,0	2	54,7	0,146
chr11	14600110	14600431	A-E	685	.	14600206	14600207	255,215,0	2	31,159	0,162
chr11	17008586	17008989	A-E	564	.	17008852	17008853	255,215,0	2	165,34	0,369
chr11	17230717	17231092	A-E	472	.	17230802	17230803	255,215,0	2	41,245	0,130
chr11	18404883	18405218	A-E	883	.	18405077	18405078	255,215,0	2	109,54	0,281
chr11	18405328	18405801	A-E	811	.	18405463	18405464	255,215,0	2	74,275	0,198
chr11	18546072	18546398	A-E	480	.	18546233	18546234	255,215,0	2	1,4	0,322
chr11	19681860	19681955	A-E	771	.	19681907	19681908	255,215,0	2	1,1	0,94
chr11	20016658	20016921	A-E	790	.	20016769	20016770	255,215,0	2	1,41	0,222
chr11	22702311	22702414	A-E	965	.	22702352	22702353	255,215,0	2	1,21	0,82
chr11	22724682	22724795	A-E	718	.	22724734	22724735	255,215,0	2	1,8	0,105
chr11	22814174	22814335	A-E	864	.	22814254	22814255	255,215,0	2	1,1	0,160
chr11	27231187	27231325	A-E	463	.	27231257	27231258	255,215,0	2	4,1	0,137
chr11	27255766	27256168	A-E	836	.	27256010	27256011	255,215,0	2	113,26	0,376
chr11	28588177	28588553	A-E	676	.	28588409	28588410	255,215,0	2	118,29	0,347
chr11	28857853	28858464	A-E	577	.	28857990	28857991	255,215,0	2	102,438	0,173
chr11	30510063	30510254	A-E	703	.	30510125	30510126	255,215,0	2	1,67	0,124
chr11	32728667	32728946	A-E	804	.	32728767	32728768	255,215,0	2	1,79	0,200
chr11	33394151	33394320	A-E	760	.	33394195	33394196	255,215,0	2	1,80	0,89
chr11	33711808	33712191	A-E	568	.	33712001	33712002	255,215,0	2	20,15	0,368
chr11	33713598	33714029	A-E	683	.	33713918	33713919	255,215,0	2	270,60	0,371
chr11	33723473	33723762	A-E	759	.	33723675	33723676	255,215,0	2	182,66	0,223
chr11	34255626	34256042	A-E	542	.	34255738	34255739	255,215,0	2	32,222	0,194
chr11	34265315	34265482	A-E	597	.	34265398	34265399	255,215,0	2	31,30	0,137
chr11	34393112	34393337	A-E	931	.	34393188	34393189	255,215,0	2	28,99	0,126
chr11	34706877	34707176	A-E	487	.	34707109	34707110	255,215,0	2	168,1	0,298
chr11	35052236	35052689	A-E	488	.	35052492	35052493	255,215,0	2	186,125	0,328
chr11	35325239	35326726	A-E	639	.	35325688	35325689	255,215,0	2	437,1025	0,462
chr11	35358493	35359078	A-E	846	.	35358890	35358891	255,215,0	2	382,172	0,413
chr11	36171228	36171637	A-E	647	.	36171429	36171430	255,215,0	2	142,148	0,261
chr11	44883806	44884166	A-E	559	.	44884087	44884088	255,215,0	2	208,4	0,356
chr11	47275957	47276304	A-E	645	.	47276159	47276160	255,215,0	2	125,66	0,281
chr11	47421735	47422128	A-E	467	.	47421818	47421819	255,215,0	2	36,262	0,131
chr11	47422402	47422574	A-E	614	.	47422547	47422548	255,215,0	2	120,1	0,171
chr11	47573563	47574025	A-E	701	.	47573746	47573747	255,215,0	2	165,259	0,203
chr11	47787265	47787534	A-E	801	.	47787399	47787400	255,215,0	2	1,1	0,268
chr11	47789923	47790126	A-E	785	.	47789983	47789984	255,215,0	2	48,129	0,74
chr11	47968538	47968912	A-E	530	.	47968650	47968651	255,215,0	2	39,188	0,186
chr11	48077375	48077584	A-E	732	.	48077562	48077563	255,215,0	2	167,1	0,208
chr11	57199694	57199869	A-E	746	.	57199697	57199698	255,215,0	2	1,168	0,7
chr11	57224938	57225034	A-E	747	.	57225000	57225001	255,215,0	2	31,1	0,95
chr11	57336823	57337050	A-E	758	.	57336961	57336962	255,215,0	2	64,13	0,214
chr11	57406709	57407290	A-E	807	.	57406996	57406997	255,215,0	2	190,196	0,385
chr11	59544042	59544226	A-E	889	.	59544123	59544124	255,215,0	2	7,28	0,156
chr11	59893766	59893910	A-E	607	.	59893837	59893838	255,215,0	2	1,1	0,143
chr11	60532534	60532714	A-E	703	.	60532623	60532624	255,215,0	2	1,1	0,179
chr11	60932642	60932735	A-E	915	.	60932709	60932710	255,215,0	2	43,1	0,92
chr11	61146248	61146454	A-E	926	.	61146375	61146376	255,215,0	2	50,1	0,205
chr11	61446826	61446957	A-E	659	.	61446890	61446891	255,215,0	2	1,2	0,129
chr11	61463458	61463769	A-E	552	.	61463629	61463630	255,215,0	2	125,93	0,218
chr11	61467819	61468013	A-E	511	.	61467905	61467906	255,215,0	2	1,22	0,172
chr11	61637289	61637643	A-E	678	.	61637465	61637466	255,215,0	2	1,1	0,353
chr11	61690816	61690947	A-E	644	.	61690855	61690856	255,215,0	2	1,53	0,78
chr11	61762479	61762659	A-E	751	.	61762568	61762569	255,215,0	2	1,1	0,179
chr11	61764548	61764590	A-E	695	.	61764568	61764569	255,215,0	2	1,1	0,41
chr11	61792928	61793609	A-E	893	.	61793203	61793204	255,215,0	2	236,365	0,316
chr11	61800988	61801486	A-E	522	.	61801079	61801080	255,215,0	2	48,362	0,136
chr11	61880097	61880151	A-E	671	.	61880124	61880125	255,215,0	2	3,1	0,53
chr11	62225896	62226091	A-E	608	.	62226017	62226018	255,215,0	2	49,1	0,194
chr11	62310227	62311393	A-E	791	.	62310862	62310863	255,215,0	2	608,502	0,664
chr11	62311446	62311797	A-E	497	.	62311500	62311501	255,215,0	2	5,246	0,105
chr11	62312037	62312397	A-E	698	.	62312244	62312245	255,215,0	2	185,129	0,231
chr11	62319122	62319673	A-E	931	.	62319429	62319430	255,215,0	2	238,174	0,377
chr11	62624183	62624258	A-E	762	.	62624223	62624224	255,215,0	2	7,1	0,74
chr11	63370762	63370914	A-E	856	.	63370824	63370825	255,215,0	2	9,36	0,116
chr11	63377121	63377300	A-E	634	.	63377210	63377211	255,215,0	2	1,1	0,178
chr11	63605376	63605474	A-E	503	.	63605424	63605425	255,215,0	2	1,1	0,97
chr11	63775286	63775368	A-E	523	.	63775341	63775342	255,215,0	2	31,1	0,81
chr11	63858567	63858836	A-E	767	.	63858755	63858756	255,215,0	2	151,43	0,226
chr11	63954598	63954956	A-E	702	.	63954813	63954814	255,215,0	2	74,1	0,357
chr11	64102702	64102834	A-E	869	.	64102749	64102750	255,215,0	2	1,37	0,95
chr11	64125464	64125650	A-E	739	.	64125509	64125510	255,215,0	2	1,96	0,90
chr11	64637838	64638320	A-E	662	.	64638070	64638071	255,215,0	2	207,223	0,259
chr11	64653025	64653383	A-E	916	.	64653279	64653280	255,215,0	2	247,96	0,262
chr11	65042835	65043130	A-E	758	.	65042857	65042858	255,215,0	2	1,250	0,45
chr11	65059737	65059988	A-E	644	.	65059826	65059827	255,215,0	2	55,127	0,124
chr11	65184888	65185395	A-E	778	.	65184990	65184991	255,215,0	2	82,384	0,123
chr11	65238917	65239096	A-E	876	.	65239036	65239037	255,215,0	2	66,6	0,173
chr11	65239550	65239870	A-E	946	.	65239750	65239751	255,215,0	2	189,107	0,213
chr11	65246279	65246484	A-E	497	.	65246386	65246387	255,215,0	2	76,66	0,139
chr11	65249962	65250245	A-E	575	.	65250145	65250146	255,215,0	2	143,58	0,225
chr11	65252951	65253044	A-E	588	.	65253025	65253026	255,215,0	2	58,1	0,92
chr11	65261229	65261625	A-E	654	.	65261526	65261527	255,215,0	2	283,83	0,313
chr11	65261988	65262329	A-E	531	.	65262151	65262152	255,215,0	2	137,151	0,190
chr11	65263684	65264604	A-E	501	.	65263855	65263856	255,215,0	2	147,724	0,196
chr11	65323331	65323567	A-E	694	.	65323508	65323509	255,215,0	2	121,1	0,235
chr11	65342581	65342818	A-E	789	.	65342731	65342732	255,215,0	2	66,1	0,236
chr11	65670692	65670945	A-E	683	.	65670844	65670845	255,215,0	2	54,1	0,252
chr11	65679250	65679576	A-E	490	.	65679372	65679373	255,215,0	2	39,119	0,207
chr11	65695608	65695878	A-E	585	.	65695745	65695746	255,215,0	2	103,98	0,172
chr11	65905081	65905308	A-E	748	.	65905251	65905252	255,215,0	2	115,1	0,226
chr11	66085302	66085580	A-E	769	.	66085501	66085502	255,215,0	2	123,1	0,277
chr11	66094685	66094783	A-E	674	.	66094734	66094735	255,215,0	2	2,1	0,97
chr11	66659730	66659912	A-E	961	.	66659811	66659812	255,215,0	2	17,36	0,146
chr11	66717584	66717809	A-E	853	.	66717708	66717709	255,215,0	2	74,50	0,175
chr11	66738286	66738892	A-E	949	.	66738414	66738415	255,215,0	2	64,412	0,194
chr11	66882341	66882514	A-E	830	.	66882427	66882428	255,215,0	2	1,1	0,172
chr11	67121988	67122388	A-E	920	.	67122126	67122127	255,215,0	2	30,153	0,247
chr11	67326019	67326271	A-E	723	.	67326132	67326133	255,215,0	2	42,67	0,185
chr11	68147876	68148306	A-E	970	.	68148094	68148095	255,215,0	2	124,116	0,314
chr11	68775199	68775469	A-E	754	.	68775335	68775336	255,215,0	2	7,3	0,267
chr11	68776292	68776545	A-E	527	.	68776409	68776410	255,215,0	2	45,62	0,191
chr11	69069179	69069344	A-E	561	.	69069259	69069260	255,215,0	2	71,74	0,91
chr11	69258094	69258432	A-E	496	.	69258216	69258217	255,215,0	2	21,113	0,225
chr11	70107513	70107580	A-E	578	.	70107547	70107548	255,215,0	2	3,1	0,66
chr11	70245269	70246141	A-E	675	.	70245675	70245676	255,215,0	2	399,457	0,415
chr11	71256551	71256695	A-E	598	.	71256573	71256574	255,215,0	2	2,101	0,43
chr11	71936800	71937067	A-E	761	.	71937008	71937009	255,215,0	2	152,1	0,266
chr11	72194831	72195144	A-E	687	.	72194990	72194991	255,215,0	2	93,87	0,226
chr11	72452508	72452870	A-E	763	.	72452655	72452656	255,215,0	2	95,161	0,201
chr11	72455084	72455310	A-E	600	.	72455220	72455221	255,215,0	2	128,80	0,146
chr11	72906397	72906513	A-E	505	.	72906452	72906453	255,215,0	2	1,6	0,110
chr11	72909664	72909952	A-E	498	.	72909863	72909864	255,215,0	2	147,35	0,253
chr11	74176233	74176573	A-E	618	.	74176528	74176529	255,215,0	2	253,1	0,339
chr11	75051761	75052000	A-E	820	.	75051846	75051847	255,215,0	2	1,69	0,170
chr11	75060875	75061139	A-E	791	.	75061044	75061045	255,215,0	2	139,63	0,201
chr11	77898869	77899120	A-E	631	.	77899015	77899016	255,215,0	2	127,85	0,166
chr11	77913844	77914005	A-E	923	.	77913926	77913927	255,215,0	2	17,12	0,149
chr11	82610096	82610395	A-E	700	.	82610238	82610239	255,215,0	2	1,14	0,285
chr11	85845984	85846086	A-E	681	.	85845985	85845986	255,215,0	2	1,99	0,3
chr11	85887618	85887919	A-E	584	.	85887679	85887680	255,215,0	2	18,195	0,106
chr11	85917048	85917219	A-E	709	.	85917117	85917118	255,215,0	2	20,51	0,120
chr11	85929463	85929753	A-E	511	.	85929607	85929608	255,215,0	2	1,1	0,289
chr11	86222200	86222363	A-E	489	.	86222314	86222315	255,215,0	2	68,1	0,162
chr11	86451588	86451883	A-E	573	.	86451812	86451813	255,215,0	2	155,1	0,294
chr11	86454484	86454767	A-E	564	.	86454606	86454607	255,215,0	2	49,87	0,196
chr11	88069705	88069944	A-E	496	.	88069772	88069773	255,215,0	2	1,104	0,135
chr11	88071526	88071793	A-E	934	.	88071706	88071707	255,215,0	2	115,20	0,247
chr11	92767972	92767992	A-E	548	.	92767982	92767983	255,215,0	2	7,6	0,14
chr11	93258917	93259186	A-E	541	.	93259081	93259082	255,215,0	2	120,60	0,209
chr11	93863761	93864262	A-E	552	.	93864072	93864073	255,215,0	2	275,153	0,348
chr11	94882788	94883137	A-E	567	.	94883022	94883023	255,215,0	2	138,18	0,331
chr11	95888692	95889856	A-E	818	.	95889447	95889448	255,215,0	2	718,370	0,794
chr11	95940732	95941197	A-E	839	.	95941090	95941091	255,215,0	2	319,67	0,398
chr11	95976157	95976737	A-E	855	.	95976477	95976478	255,215,0	2	272,211	0,369
chr11	95987343	95987574	A-E	534	.	95987536	95987537	255,215,0	2	160,3	0,228
chr11	96071900	96072294	A-E	605	.	96072195	96072196	255,215,0	2	266,69	0,325
chr11	96072423	96072630	A-E	816	.	96072556	96072557	255,215,0	2	102,42	0,165
chr11	101881929	101882102	A-E	664	.	101882030	101882031	255,215,0	2	31,1	0,172
chr11	102176886	102177264	A-E	515	.	102177168	102177169	255,215,0	2	191,3	0,375
chr11	102216514	102216961	A-E	685	.	102216814	102216815	255,215,0	2	258,103	0,344
chr11	104917614	104917898	A-E	630	.	104917724	104917725	255,215,0	2	1,64	0,220
chr11	105590287	105590591	A-E	491	.	105590438	105590439	255,215,0	2	1,1	0,303
chr11	108487361	108487672	A-E	474	.	108487556	108487557	255,215,0	2	175,94	0,217
chr11	110228106	110228348	A-E	598	.	110228288	110228289	255,215,0	2	127,4	0,238
chr11	111307551	111307700	A-E	478	.	111307640	111307641	255,215,0	2	57,27	0,122
chr11	112028082	112028533	A-E	735	.	112028264	112028265	255,215,0	2	163,249	0,202
chr11	115372753	115373113	A-E	630	.	115372888	115372889	255,215,0	2	23,112	0,248
chr11	116299046	116299325	A-E	641	.	116299185	116299186	255,215,0	2	1,1	0,278
chr11	116302675	116302773	A-E	577	.	116302723	116302724	255,215,0	2	1,1	0,97
chr11	116800933	116801381	A-E	601	.	116801051	116801052	255,215,0	2	98,309	0,139
chr11	117015877	117016035	A-E	928	.	117015995	117015996	255,215,0	2	91,12	0,146
chr11	117050933	117051273	A-E	542	.	117050996	117050997	255,215,0	2	1,214	0,126
chr11	117685393	117685836	A-E	794	.	117685711	117685712	255,215,0	2	240,46	0,397
chr11	117693971	117694128	A-E	747	.	117694107	117694108	255,215,0	2	117,1	0,156
chr11	118051304	118051408	A-E	577	.	118051360	118051361	255,215,0	2	11,1	0,103
chr11	118112268	118112532	A-E	560	.	118112410	118112411	255,215,0	2	99,78	0,186
chr11	118788249	118788453	A-E	902	.	118788293	118788294	255,215,0	2	2,116	0,88
chr11	118793665	118793922	A-E	610	.	118793749	118793750	255,215,0	2	40,127	0,130
chr11	118794621	118795305	A-E	621	.	118795012	118795013	255,215,0	2	388,288	0,396
chr11	118800245	118800827	A-E	754	.	118800412	118800413	255,215,0	2	139,386	0,196
chr11	118800879	118801266	A-E	777	.	118801160	118801161	255,215,0	2	218,42	0,345
chr11	119239478	119239727	A-E	785	.	119239578	119239579	255,215,0	2	1,48	0,201
chr11	119598046	119598312	A-E	588	.	119598171	119598172	255,215,0	2	1,15	0,251
chr11	120079363	120079802	A-E	914	.	120079707	120079708	255,215,0	2	283,32	0,407
chr11	120080670	120080875	A-E	555	.	120080710	120080711	255,215,0	2	4,128	0,77
chr11	120083069	120083545	A-E	805	.	120083437	120083438	255,215,0	2	342,80	0,396
chr11	120483837	120483981	A-E	772	.	120483919	120483920	255,215,0	2	22,1	0,143
chr11	120895811	120895984	A-E	665	.	120895885	120895886	255,215,0	2	5,28	0,145
chr11	121324755	121324861	A-E	880	.	121324768	121324769	255,215,0	2	3,82	0,24
chr11	121330249	121330515	A-E	966	.	121330349	121330350	255,215,0	2	91,156	0,110
chr11	121337416	121337512	A-E	771	.	121337465	121337466	255,215,0	2	4,1	0,95
chr11	121526040	121526695	A-E	715	.	121526414	121526415	255,215,0	2	375,280	0,375
chr11	121526794	121527145	A-E	675	.	121526878	121526879	255,215,0	2	1,182	0,169
chr11	121593077	121593718	A-E	901	.	121593341	121593342	255,215,0	2	219,331	0,310
chr11	122527331	122527938	A-E	699	.	122527905	122527906	255,215,0	2	544,1	0,606
chr11	122727425	122727730	A-E	513	.	122727612	122727613	255,215,0	2	128,58	0,247
chr11	122989373	122989577	A-E	522	.	122989477	122989478	255,215,0	2	7,1	0,203
chr11	123015903	123016112	A-E	579	.	123016007	123016008	255,215,0	2	1,1	0,208
chr11	124514246	124514548	A-E	493	.	124514257	124514258	255,215,0	2	3,282	0,20
chr11	124668888	124669222	A-E	500	.	124669021	124669022	255,215,0	2	1,67	0,267
chr11	124940571	124941111	A-E	880	.	124940840	124940841	255,215,0	2	229,229	0,311
chr11	125327806	125328029	A-E	529	.	125327909	125327910	255,215,0	2	32,48	0,175
chr11	125983623	125983738	A-E	744	.	125983672	125983673	255,215,0	2	6,21	0,94
chr11	125985079	125985242	A-E	635	.	125985161	125985162	255,215,0	2	4,1	0,162
chr11	125985923	125986168	A-E	978	.	125986012	125986013	255,215,0	2	41,107	0,138
chr11	128204456	128204853	A-E	907	.	128204573	128204574	255,215,0	2	5,167	0,230
chr11	128294765	128294892	A-E	868	.	128294835	128294836	255,215,0	2	15,1	0,126
chr11	128318387	128318699	A-E	903	.	128318621	128318622	255,215,0	2	158,1	0,311
chr11	129013172	129013631	A-E	730	.	129013444	129013445	255,215,0	2	203,116	0,343
chr11	129716429	129716681	A-E	527	.	129716539	129716540	255,215,0	2	1,32	0,220
chr11	129723853	129724184	A-E	840	.	129723901	129723902	255,215,0	2	1,234	0,97
chr11	129912030	129912233	A-E	776	.	129912118	129912119	255,215,0	2	28,53	0,150
chr11	129942098	129942391	A-E	875	.	129942178	129942179	255,215,0	2	23,155	0,138
chr11	129993921	129994394	A-E	898	.	129994166	129994167	255,215,0	2	222,203	0,270
chr11	130016455	130016576	A-E	624	.	130016491	130016492	255,215,0	2	1,48	0,73
chr11	130036262	130036668	A-E	495	.	130036367	130036368	255,215,0	2	44,238	0,168
chr11	130506997	130507161	A-E	938	.	130507117	130507118	255,215,0	2	78,1	0,163
chr12	298364	298488	A-E	552	.	298414	298415	255,215,0	2	20,43	0,81
chr12	680187	680377	A-E	506	.	680236	680237	255,215,0	2	1,91	0,99
chr12	726826	727017	A-E	934	.	726942	726943	255,215,0	2	64,22	0,169
chr12	811160	811375	A-E	484	.	811315	811316	255,215,0	2	100,4	0,211
chr12	833741	833842	A-E	807	.	833784	833785	255,215,0	2	1,15	0,86
chr12	860254	860664	A-E	691	.	860543	860544	255,215,0	2	285,116	0,294
chr12	1778192	1778764	A-E	626	.	1778487	1778488	255,215,0	2	227,207	0,365
chr12	2103073	2103532	A-E	908	.	2103386	2103387	255,215,0	2	282,113	0,346
chr12	2144277	2144357	A-E	691	.	2144307	2144308	255,215,0	2	1,20	0,60
chr12	6304942	6305291	A-E	879	.	6305113	6305114	255,215,0	2	1,6	0,343
chr12	6389072	6389528	A-E	932	.	6389362	6389363	255,215,0	2	228,103	0,353
chr12	6403662	6404056	A-E	973	.	6403859	6403860	255,215,0	2	3,1	0,393
chr12	6454526	6454970	A-E	815	.	6454792	6454793	255,215,0	2	118,29	0,415
chr12	6539566	6540029	A-E	880	.	6539920	6539921	255,215,0	2	315,68	0,395
chr12	6663248	6663743	A-E	909	.	6663419	6663420	255,215,0	2	129,281	0,214
chr12	6713710	6714101	A-E	695	.	6713904	6713905	255,215,0	2	1,2	0,389
chr12	6721904	6722326	A-E	504	.	6722185	6722186	255,215,0	2	196,55	0,367
chr12	6901890	6902092	A-E	825	.	6902005	6902006	255,215,0	2	33,3	0,199
chr12	6902214	6902606	A-E	550	.	6902343	6902344	255,215,0	2	3,135	0,257
chr12	6962211	6962407	A-E	540	.	6962303	6962304	255,215,0	2	1,12	0,184
chr12	7034730	7034838	A-E	833	.	7034793	7034794	255,215,0	2	20,1	0,107
chr12	7665269	7665538	A-E	905	.	7665495	7665496	255,215,0	2	212,27	0,242
chr12	8112195	8112747	A-E	526	.	8112461	8112462	255,215,0	2	228,247	0,305
chr12	9802084	9802505	A-E	714	.	9802357	9802358	255,215,0	2	232,105	0,316
chr12	9803369	9803672	A-E	987	.	9803506	9803507	255,215,0	2	115,143	0,160
chr12	9804148	9804385	A-E	590	.	9804239	9804240	255,215,0	2	4,58	0,179
chr12	11864651	11864937	A-E	484	.	11864723	11864724	255,215,0	2	23,164	0,122
chr12	12038206	12038369	A-E	957	.	12038300	12038301	255,215,0	2	39,13	0,150
chr12	12504083	12504386	A-E	852	.	12504251	12504252	255,215,0	2	36,1	0,302
chr12	12556548	12557081	A-E	924	.	12556809	12556810	255,215,0	2	101,110	0,423
chr12	12592534	12593034	A-E	908	.	12592767	12592768	255,215,0	2	178,211	0,289
chr12	12711400	12711706	A-E	748	.	12711552	12711553	255,215,0	2	1,1	0,305
chr12	12766295	12766634	A-E	494	.	12766502	12766503	255,215,0	2	197,121	0,218
chr12	12872470	12873013	A-E	770	.	12872651	12872652	255,215,0	2	171,350	0,193
chr12	12956264	12956405	A-E	728	.	12956395	12956396	255,215,0	2	123,1	0,140
chr12	13034551	13034650	A-E	557	.	13034601	13034602	255,215,0	2	4,1	0,98
chr12	13253893	13254547	A-E	700	.	13254170	13254171	255,215,0	2	278,376	0,278
chr12	13376138	13376415	A-E	706	.	13376268	13376269	255,215,0	2	4,19	0,258
chr12	14410616	14411017	A-E	965	.	14410841	14410842	255,215,0	2	58,8	0,393
chr12	14994752	14995023	A-E	811	.	14994925	14994926	255,215,0	2	82,6	0,265
chr12	15105208	15105676	A-E	784	.	15105380	15105381	255,215,0	2	131,254	0,214
chr12	25402760	25403150	A-E	544	.	25403053	25403054	255,215,0	2	230,33	0,357
chr12	26427494	26428032	A-E	945	.	26427843	26427844	255,215,0	2	305,143	0,395
chr12	27031783	27031911	A-E	678	.	27031850	27031851	255,215,0	2	8,1	0,127
chr12	27430817	27431042	A-E	484	.	27430894	27430895	255,215,0	2	1,71	0,154
chr12	27678028	27678417	A-E	571	.	27678220	27678221	255,215,0	2	3,7	0,382
chr12	27678444	27678624	A-E	574	.	27678472	27678473	255,215,0	2	2,124	0,56
chr12	31523025	31523181	A-E	521	.	31523128	31523129	255,215,0	2	53,1	0,155
chr12	31523933	31524084	A-E	925	.	31523972	31523973	255,215,0	2	1,73	0,78
chr12	31899631	31900083	A-E	861	.	31899900	31899901	255,215,0	2	240,153	0,299
chr12	31902136	31902566	A-E	967	.	31902239	31902240	255,215,0	2	31,254	0,176
chr12	32013496	32013579	A-E	867	.	32013536	32013537	255,215,0	2	1,2	0,81
chr12	32059556	32059920	A-E	496	.	32059667	32059668	255,215,0	2	78,218	0,146
chr12	32688261	32688652	A-E	589	.	32688565	32688566	255,215,0	2	219,1	0,390
chr12	33048688	33048837	A-E	869	.	33048762	33048763	255,215,0	2	1,1	0,148
chr12	45627812	45628672	A-E	623	.	45628350	45628351	255,215,0	2	503,285	0,575
chr12	45628991	45629732	A-E	556	.	45629166	45629167	255,215,0	2	173,563	0,178
chr12	46886273	46886657	A-E	901	.	46886464	46886465	255,215,0	2	1,1	0,383
chr12	46949913	46950236	A-E	495	.	46950180	46950181	255,215,0	2	242,29	0,294
chr12	47058276	47058667	A-E	725	.	47058610	47058611	255,215,0	2	299,21	0,370
chr12	47058808	47059020	A-E	926	.	47058971	47058972	255,215,0	2	122,7	0,205
chr12	47670448	47670925	A-E	628	.	47670782	47670783	255,215,0	2	291,99	0,378
chr12	47671815	47672221	A-E	742	.	47672058	47672059	255,215,0	2	188,107	0,299
chr12	48294417	48294695	A-E	482	.	48294496	48294497	255,215,0	2	1,119	0,159
chr12	49277442	49277626	A-E	935	.	49277533	49277534	255,215,0	2	1,1	0,183
chr12	49449678	49450138	A-E	610	.	49449973	49449974	255,215,0	2	227,96	0,364
chr12	50056796	50057319	A-E	494	.	50056973	50056974	255,215,0	2	138,306	0,217
chr12	50221084	50221421	A-E	553	.	50221230	50221231	255,215,0	2	1,44	0,293
chr12	50339326	50339779	A-E	447	.	50339532	50339533	255,215,0	2	171,211	0,242
chr12	50788333	50788545	A-E	516	.	50788437	50788438	255,215,0	2	1,3	0,209
chr12	50899744	50900179	A-E	703	.	50899946	50899947	255,215,0	2	189,219	0,216
chr12	51180627	51180997	A-E	788	.	51180726	51180727	255,215,0	2	90,260	0,110
chr12	51322260	51322312	A-E	697	.	51322285	51322286	255,215,0	2	1,1	0,51
chr12	51765347	51765619	A-E	640	.	51765516	51765517	255,215,0	2	116,49	0,223
chr12	51793762	51794009	A-E	753	.	51793885	51793886	255,215,0	2	1,1	0,246
chr12	52243040	52243117	A-E	595	.	52243079	52243080	255,215,0	2	7,5	0,72
chr12	52278286	52278855	A-E	896	.	52278612	52278613	255,215,0	2	265,180	0,389
chr12	52364914	52365223	A-E	552	.	52365051	52365052	255,215,0	2	68,101	0,208
chr12	52366669	52367046	A-E	757	.	52366913	52366914	255,215,0	2	220,108	0,269
chr12	52418719	52418897	A-E	774	.	52418792	52418793	255,215,0	2	35,66	0,112
chr12	52419301	52419935	A-E	577	.	52419632	52419633	255,215,0	2	260,231	0,403
chr12	52439738	52439919	A-E	664	.	52439766	52439767	255,215,0	2	1,124	0,57
chr12	52512288	52512603	A-E	492	.	52512468	52512469	255,215,0	2	81,34	0,281
chr12	52545730	52546132	A-E	468	.	52545993	52545994	255,215,0	2	145,20	0,382
chr12	52674043	52674518	A-E	616	.	52674246	52674247	255,215,0	2	150,217	0,258
chr12	52674655	52675081	A-E	565	.	52674842	52674843	255,215,0	2	67,117	0,309
chr12	53267781	53268340	A-E	482	.	53268092	53268093	255,215,0	2	255,191	0,368
chr12	53284889	53285178	A-E	611	.	53285172	53285173	255,215,0	2	280,1	0,288
chr12	53301815	53302147	A-E	630	.	53302071	53302072	255,215,0	2	182,1	0,331
chr12	53445016	53445392	A-E	811	.	53445119	53445120	255,215,0	2	20,189	0,187
chr12	54052823	54053029	A-E	824	.	54052959	54052960	255,215,0	2	68,1	0,205
chr12	54698103	54698502	A-E	800	.	54698287	54698288	255,215,0	2	160,189	0,210
chr12	54700865	54701198	A-E	607	.	54701062	54701063	255,215,0	2	86,24	0,309
chr12	54752421	54752649	A-E	707	.	54752548	54752549	255,215,0	2	88,60	0,168
chr12	54754477	54754933	A-E	643	.	54754657	54754658	255,215,0	2	179,274	0,182
chr12	56132069	56132385	A-E	644	.	56132307	56132308	255,215,0	2	163,2	0,314
chr12	56323148	56323586	A-E	752	.	56323312	56323313	255,215,0	2	140,248	0,190
chr12	57077806	57078249	A-E	754	.	57078183	57078184	255,215,0	2	322,9	0,434
chr12	57162340	57162564	A-E	954	.	57162469	57162470	255,215,0	2	38,2	0,222
chr12	57523550	57524188	A-E	925	.	57523894	57523895	255,215,0	2	314,263	0,375
chr12	58259163	58259391	A-E	446	.	58259219	58259220	255,215,0	2	2,117	0,111
chr12	58819259	58819609	A-E	727	.	58819395	58819396	255,215,0	2	1,78	0,272
chr12	59310774	59310957	A-E	699	.	59310932	59310933	255,215,0	2	136,1	0,182
chr12	62998747	62999127	A-E	608	.	62998790	62998791	255,215,0	2	1,293	0,87
chr12	63025271	63025629	A-E	683	.	63025491	63025492	255,215,0	2	148,65	0,293
chr12	63126917	63127025	A-E	457	.	63126970	63126971	255,215,0	2	1,1	0,107
chr12	63294376	63294638	A-E	928	.	63294611	63294612	255,215,0	2	210,1	0,261
chr12	64312639	64312950	A-E	725	.	64312682	64312683	255,215,0	2	21,244	0,67
chr12	64482177	64482504	A-E	523	.	64482345	64482346	255,215,0	2	128,118	0,209
chr12	64990287	64990444	A-E	827	.	64990383	64990384	255,215,0	2	51,15	0,142
chr12	65005842	65006280	A-E	687	.	65005895	65005896	255,215,0	2	42,373	0,65
chr12	65063507	65064284	A-E	514	.	65063677	65063678	255,215,0	2	162,597	0,180
chr12	65074143	65074354	A-E	863	.	65074185	65074186	255,215,0	2	1,126	0,85
chr12	66025227	66025796	A-E	819	.	66025502	66025503	255,215,0	2	162,179	0,390
chr12	66216365	66216749	A-E	764	.	66216511	66216512	255,215,0	2	2,93	0,291
chr12	66319590	66319707	A-E	589	.	66319629	66319630	255,215,0	2	1,39	0,78
chr12	68758917	68759565	A-E	793	.	68759228	68759229	255,215,0	2	255,279	0,369
chr12	69006143	69006530	A-E	835	.	69006153	69006154	255,215,0	2	9,375	0,12
chr12	69070582	69070990	A-E	628	.	69070844	69070845	255,215,0	2	119,1	0,407
chr12	69200663	69200867	A-E	548	.	69200762	69200763	255,215,0	2	1,5	0,199
chr12	69446892	69447106	A-E	701	.	69446964	69446965	255,215,0	2	7,75	0,139
chr12	69462130	69462730	A-E	568	.	69462406	69462407	255,215,0	2	222,268	0,332
chr12	69723846	69724038	A-E	916	.	69723893	69723894	255,215,0	2	17,113	0,79
chr12	69731953	69732266	A-E	923	.	69732061	69732062	255,215,0	2	1,96	0,217
chr12	72125251	72125450	A-E	559	.	72125350	72125351	255,215,0	2	1,1	0,198
chr12	76052717	76052819	A-E	460	.	76052767	76052768	255,215,0	2	1,2	0,100
chr12	76060831	76060974	A-E	891	.	76060900	76060901	255,215,0	2	1,4	0,139
chr12	76144802	76145155	A-E	582	.	76144917	76144918	255,215,0	2	1,122	0,231
chr12	76347823	76348161	A-E	848	.	76347982	76347983	255,215,0	2	89,108	0,230
chr12	76373014	76373318	A-E	721	.	76373235	76373236	255,215,0	2	200,60	0,244
chr12	79817950	79818263	A-E	580	.	79818027	79818028	255,215,0	2	1,158	0,155
chr12	79848111	79848561	A-E	491	.	79848283	79848284	255,215,0	2	83,187	0,263
chr12	79943391	79943637	A-E	720	.	79943512	79943513	255,215,0	2	1,3	0,243
chr12	80085577	80085980	A-E	874	.	80085872	80085873	255,215,0	2	190,1	0,402
chr12	81096686	81096945	A-E	519	.	81096787	81096788	255,215,0	2	5,60	0,199
chr12	89586195	89586617	A-E	894	.	89586425	89586426	255,215,0	2	149,110	0,312
chr12	89737833	89738159	A-E	940	.	89738080	89738081	255,215,0	2	171,1	0,325
chr12	89740084	89740418	A-E	724	.	89740291	89740292	255,215,0	2	163,81	0,253
chr12	89740427	89740813	A-E	805	.	89740637	89740638	255,215,0	2	175,140	0,246
chr12	89783713	89783936	A-E	779	.	89783824	89783825	255,215,0	2	1,1	0,222
chr12	90484866	90485476	A-E	545	.	90485212	90485213	255,215,0	2	295,212	0,398
chr12	92172749	92173207	A-E	832	.	92172878	92172879	255,215,0	2	65,263	0,195
chr12	92458847	92459245	A-E	834	.	92459093	92459094	255,215,0	2	176,80	0,318
chr12	92464901	92465146	A-E	965	.	92464997	92464998	255,215,0	2	64,116	0,129
chr12	92897281	92898057	A-E	975	.	92897625	92897626	255,215,0	2	303,390	0,386
chr12	92899278	92900031	A-E	537	.	92899711	92899712	255,215,0	2	412,298	0,455
chr12	92947125	92947543	A-E	501	.	92947360	92947361	255,215,0	2	234,180	0,238
chr12	93320988	93321201	A-E	710	.	93321102	93321103	255,215,0	2	20,4	0,209
chr12	93321551	93321826	A-E	831	.	93321625	93321626	255,215,0	2	1,127	0,148
chr12	93561648	93561951	A-E	672	.	93561714	93561715	255,215,0	2	40,210	0,93
chr12	93709037	93709216	A-E	830	.	93709173	93709174	255,215,0	2	95,1	0,178
chr12	93770329	93770575	A-E	771	.	93770473	93770474	255,215,0	2	44,1	0,245
chr12	94135673	94136306	A-E	624	.	94136136	94136137	255,215,0	2	441,146	0,487
chr12	94178297	94178734	A-E	523	.	94178343	94178344	255,215,0	2	1,345	0,92
chr12	94545578	94545950	A-E	835	.	94545786	94545787	255,215,0	2	46,1	0,371
chr12	94546167	94546575	A-E	650	.	94546216	94546217	255,215,0	2	27,335	0,73
chr12	94566673	94567025	A-E	826	.	94566855	94566856	255,215,0	2	150,136	0,216
chr12	95840387	95840581	A-E	589	.	95840483	95840484	255,215,0	2	1,1	0,193
chr12	96027120	96027372	A-E	744	.	96027185	96027186	255,215,0	2	4,125	0,127
chr12	96027575	96027687	A-E	489	.	96027628	96027629	255,215,0	2	1,5	0,107
chr12	96047992	96048216	A-E	581	.	96048101	96048102	255,215,0	2	1,5	0,219
chr12	96613519	96613922	A-E	749	.	96613764	96613765	255,215,0	2	173,84	0,319
chr12	96648142	96648594	A-E	784	.	96648360	96648361	255,215,0	2	147,161	0,291
chr12	96794959	96795305	A-E	406	.	96795210	96795211	255,215,0	2	167,10	0,336
chr12	96810217	96810461	A-E	616	.	96810409	96810410	255,215,0	2	145,3	0,241
chr12	97203899	97204065	A-E	610	.	97203982	97203983	255,215,0	2	3,1	0,165
chr12	98793447	98793582	A-E	641	.	98793502	98793503	255,215,0	2	4,28	0,107
chr12	102285250	102285626	A-E	956	.	102285358	102285359	255,215,0	2	29,188	0,188
chr12	104193580	104193857	A-E	487	.	104193838	104193839	255,215,0	2	245,5	0,272
chr12	104252933	104253121	A-E	556	.	104253025	104253026	255,215,0	2	1,3	0,185
chr12	104613052	104613575	A-E	751	.	104613266	104613267	255,215,0	2	126,219	0,304
chr12	104613868	104614024	A-E	799	.	104613969	104613970	255,215,0	2	48,1	0,155
chr12	104671230	104671489	A-E	731	.	104671316	104671317	255,215,0	2	2,87	0,172
chr12	104997803	104998291	A-E	504	.	104998124	104998125	255,215,0	2	321,166	0,322
chr12	105324484	105324678	A-E	536	.	105324595	105324596	255,215,0	2	51,22	0,172
chr12	105477471	105477556	A-E	471	.	105477525	105477526	255,215,0	2	42,17	0,68
chr12	105711063	105711549	A-E	519	.	105711424	105711425	255,215,0	2	314,77	0,409
chr12	106640032	106640193	A-E	518	.	106640139	106640140	255,215,0	2	104,50	0,111
chr12	106682328	106682503	A-E	960	.	106682421	106682422	255,215,0	2	20,7	0,168
chr12	106694592	106694855	A-E	490	.	106694697	106694698	255,215,0	2	49,100	0,163
chr12	109037814	109037911	A-E	503	.	109037860	109037861	255,215,0	2	1,4	0,93
chr12	109117977	109118365	A-E	620	.	109118309	109118310	255,215,0	2	307,30	0,358
chr12	109232143	109232504	A-E	696	.	109232327	109232328	255,215,0	2	153,145	0,216
chr12	109899131	109899209	A-E	964	.	109899161	109899162	255,215,0	2	1,17	0,61
chr12	109900309	109900503	A-E	617	.	109900402	109900403	255,215,0	2	25,32	0,162
chr12	110260802	110261197	A-E	916	.	110261050	110261051	255,215,0	2	103,1	0,394
chr12	110284237	110284517	A-E	481	.	110284403	110284404	255,215,0	2	54,1	0,279
chr12	110517321	110517546	A-E	802	.	110517447	110517448	255,215,0	2	30,1	0,224
chr12	110687741	110688014	A-E	762	.	110687885	110687886	255,215,0	2	17,1	0,272
chr12	110694570	110694771	A-E	863	.	110694669	110694670	255,215,0	2	30,31	0,170
chr12	111015565	111016027	A-E	697	.	111015681	111015682	255,215,0	2	67,295	0,167
chr12	111016111	111016444	A-E	476	.	111016310	111016311	255,215,0	2	176,110	0,223
chr12	111023118	111023488	A-E	553	.	111023331	111023332	255,215,0	2	59,1	0,369
chr12	112215177	112215502	A-E	667	.	112215205	112215206	255,215,0	2	1,269	0,56
chr12	112554455	112554606	A-E	704	.	112554535	112554536	255,215,0	2	43,32	0,119
chr12	113037686	113038081	A-E	961	.	113037929	113037930	255,215,0	2	177,84	0,311
chr12	113652796	113652994	A-E	768	.	113652902	113652903	255,215,0	2	33,18	0,180
chr12	113709766	113709965	A-E	698	.	113709823	113709824	255,215,0	2	38,121	0,78
chr12	113855961	113856499	A-E	695	.	113856240	113856241	255,215,0	2	157,135	0,403
chr12	115107232	115107509	A-E	667	.	115107391	115107392	255,215,0	2	54,11	0,266
chr12	115791856	115792156	A-E	590	.	115792051	115792052	255,215,0	2	112,20	0,280
chr12	116561417	116561596	A-E	472	.	116561451	116561452	255,215,0	2	13,123	0,56
chr12	116570796	116571229	A-E	924	.	116571120	116571121	255,215,0	2	259,42	0,391
chr12	116930750	116930937	A-E	752	.	116930850	116930851	255,215,0	2	24,10	0,177
chr12	117173952	117174265	A-E	851	.	117174215	117174216	255,215,0	2	221,6	0,307
chr12	117480044	117480441	A-E	499	.	117480322	117480323	255,215,0	2	212,52	0,345
chr12	118497859	118498236	A-E	665	.	118498047	118498048	255,215,0	2	1,1	0,376
chr12	118815733	118815925	A-E	531	.	118815735	118815736	255,215,0	2	1,187	0,5
chr12	120451614	120452059	A-E	800	.	120451866	120451867	255,215,0	2	199,139	0,306
chr12	120666780	120666906	A-E	670	.	120666822	120666823	255,215,0	2	1,41	0,85
chr12	120668258	120668871	A-E	719	.	120668568	120668569	255,215,0	2	291,282	0,331
chr12	120669025	120669761	A-E	757	.	120669333	120669334	255,215,0	2	267,385	0,351
chr12	120672500	120673016	A-E	765	.	120672698	120672699	255,215,0	2	149,268	0,248
chr12	120700086	120700381	A-E	836	.	120700232	120700233	255,215,0	2	1,2	0,293
chr12	120700935	120701192	A-E	729	.	120701120	120701121	255,215,0	2	115,1	0,256
chr12	120906143	120906276	A-E	821	.	120906235	120906236	255,215,0	2	69,16	0,117
chr12	120976448	120976663	A-E	928	.	120976549	120976550	255,215,0	2	63,75	0,140
chr12	121498035	121498283	A-E	730	.	121498256	121498257	255,215,0	2	196,1	0,247
chr12	121838748	121839039	A-E	950	.	121838845	121838846	255,215,0	2	51,146	0,145
chr12	121839154	121839422	A-E	515	.	121839289	121839290	255,215,0	2	4,1	0,267
chr12	121904317	121904475	A-E	397	.	121904367	121904368	255,215,0	2	31,87	0,71
chr12	121951651	121951880	A-E	515	.	121951734	121951735	255,215,0	2	12,74	0,155
chr12	121976471	121976819	A-E	632	.	121976718	121976719	255,215,0	2	148,1	0,347
chr12	121995551	121996008	A-E	632	.	121995762	121995763	255,215,0	2	67,101	0,356
chr12	122067749	122067897	A-E	706	.	122067831	122067832	255,215,0	2	53,35	0,113
chr12	122124782	122125118	A-E	782	.	122124935	122124936	255,215,0	2	126,155	0,181
chr12	122229588	122230472	A-E	812	.	122229849	122229850	255,215,0	2	227,588	0,296
chr12	122462187	122462386	A-E	673	.	122462357	122462358	255,215,0	2	147,4	0,195
chr12	122517490	122517922	A-E	646	.	122517628	122517629	255,215,0	2	109,264	0,168
chr12	122518432	122518585	A-E	718	.	122518506	122518507	255,215,0	2	2,5	0,148
chr12	122519763	122520228	A-E	503	.	122519935	122519936	255,215,0	2	119,238	0,227
chr12	123383124	123383428	A-E	687	.	123383215	123383216	255,215,0	2	19,140	0,164
chr12	123625857	123625976	A-E	712	.	123625909	123625910	255,215,0	2	1,15	0,104
chr12	123627472	123627989	A-E	757	.	123627682	123627683	255,215,0	2	141,236	0,281
chr12	123930588	123930862	A-E	831	.	123930770	123930771	255,215,0	2	96,5	0,269
chr12	123933894	123934077	A-E	596	.	123933999	123934000	255,215,0	2	63,35	0,148
chr12	125003619	125003834	A-E	892	.	125003726	125003727	255,215,0	2	1,1	0,214
chr12	125165952	125166242	A-E	791	.	125166056	125166057	255,215,0	2	48,128	0,162
chr12	125225235	125225448	A-E	590	.	125225341	125225342	255,215,0	2	43,43	0,170
chr12	125258641	125259012	A-E	530	.	125258789	125258790	255,215,0	2	82,155	0,216
chr12	125389117	125389584	A-E	764	.	125389421	125389422	255,215,0	2	219,76	0,391
chr12	125400956	125401141	A-E	959	.	125401045	125401046	255,215,0	2	84,90	0,95
chr12	125403508	125403991	A-E	604	.	125403766	125403767	255,215,0	2	232,197	0,286
chr12	125404545	125404922	A-E	761	.	125404789	125404790	255,215,0	2	182,69	0,308
chr12	125405622	125405939	A-E	590	.	125405922	125405923	255,215,0	2	287,3	0,314
chr12	125423202	125423335	A-E	882	.	125423284	125423285	255,215,0	2	35,2	0,131
chr12	125425237	125425455	A-E	747	.	125425373	125425374	255,215,0	2	60,5	0,213
chr12	125577703	125578001	A-E	887	.	125577736	125577737	255,215,0	2	1,232	0,66
chr12	127567979	127568114	A-E	916	.	127568033	127568034	255,215,0	2	1,26	0,109
chr12	132315038	132315239	A-E	477	.	132315114	132315115	255,215,0	2	24,72	0,129
chr12	132356836	132357024	A-E	493	.	132356893	132356894	255,215,0	2	1,74	0,114
chr13	20419964	20420131	A-E	561	.	20420035	20420036	255,215,0	2	23,46	0,121
chr13	20694627	20695029	A-E	773	.	20694905	20694906	255,215,0	2	156,1	0,401
chr13	21517643	21517924	A-E	705	.	21517793	21517794	255,215,0	2	21,1	0,280
chr13	24062649	24062979	A-E	607	.	24062813	24062814	255,215,0	2	1,2	0,328
chr13	24722927	24723324	A-E	868	.	24723036	24723037	255,215,0	2	56,233	0,164
chr13	26760531	26760858	A-E	681	.	26760711	26760712	255,215,0	2	149,114	0,213
chr13	30969684	30969817	A-E	507	.	30969775	30969776	255,215,0	2	59,8	0,125
chr13	31320210	31320678	A-E	609	.	31320340	31320341	255,215,0	2	124,331	0,137
chr13	31407198	31407336	A-E	895	.	31407267	31407268	255,215,0	2	3,1	0,137
chr13	31472880	31473382	A-E	796	.	31473214	31473215	255,215,0	2	271,103	0,399
chr13	31619955	31620221	A-E	830	.	31620065	31620066	255,215,0	2	74,118	0,148
chr13	32556798	32557016	A-E	846	.	32556859	32556860	255,215,0	2	1,95	0,123
chr13	32620673	32620873	A-E	593	.	32620776	32620777	255,215,0	2	75,68	0,132
chr13	33781660	33782051	A-E	691	.	33781891	33781892	255,215,0	2	74,1	0,390
chr13	34069113	34069239	A-E	474	.	34069160	34069161	255,215,0	2	1,32	0,94
chr13	34217614	34217741	A-E	656	.	34217659	34217660	255,215,0	2	1,36	0,91
chr13	34302965	34303113	A-E	523	.	34303033	34303034	255,215,0	2	1,11	0,137
chr13	35923856	35924125	A-E	941	.	35924011	35924012	255,215,0	2	80,37	0,232
chr13	37493371	37493714	A-E	692	.	37493498	37493499	255,215,0	2	96,183	0,160
chr13	40690248	40690533	A-E	682	.	40690363	40690364	255,215,0	2	53,106	0,179
chr13	40920242	40920422	A-E	907	.	40920331	40920332	255,215,0	2	1,2	0,178
chr13	40962857	40963140	A-E	582	.	40963011	40963012	255,215,0	2	144,117	0,166
chr13	41052248	41052639	A-E	858	.	41052449	41052450	255,215,0	2	14,1	0,390
chr13	41591294	41591779	A-E	751	.	41591503	41591504	255,215,0	2	156,221	0,264
chr13	42162855	42163294	A-E	557	.	42163200	42163201	255,215,0	2	320,67	0,372
chr13	42188044	42188379	A-E	719	.	42188210	42188211	255,215,0	2	86,87	0,248
chr13	42219317	42219744	A-E	491	.	42219582	42219583	255,215,0	2	215,110	0,317
chr13	42222511	42222753	A-E	728	.	42222631	42222632	255,215,0	2	1,1	0,241
chr13	45338378	45338728	A-E	807	.	45338553	45338554	255,215,0	2	2,1	0,349
chr13	45492137	45492940	A-E	499	.	45492234	45492235	255,215,0	2	96,703	0,100
chr13	45941510	45941762	A-E	547	.	45941694	45941695	255,215,0	2	152,35	0,217
chr13	49888133	49888426	A-E	915	.	49888279	49888280	255,215,0	2	1,1	0,292
chr13	50705225	50705612	A-E	695	.	50705496	50705497	255,215,0	2	181,24	0,363
chr13	50804549	50804739	A-E	830	.	50804669	50804670	255,215,0	2	60,8	0,182
chr13	52108681	52108727	A-E	581	.	52108703	52108704	255,215,0	2	1,1	0,45
chr13	52545900	52546094	A-E	887	.	52546002	52546003	255,215,0	2	13,1	0,193
chr13	74339681	74339964	A-E	884	.	74339911	74339912	255,215,0	2	205,26	0,257
chr13	74340193	74340396	A-E	856	.	74340346	74340347	255,215,0	2	110,5	0,198
chr13	74709487	74710034	A-E	461	.	74709734	74709735	255,215,0	2	213,265	0,282
chr13	75904010	75904233	A-E	738	.	75904149	75904150	255,215,0	2	77,20	0,203
chr13	76336754	76337033	A-E	783	.	76336913	76336914	255,215,0	2	157,116	0,163
chr13	80916799	80917232	A-E	560	.	80917155	80917156	255,215,0	2	331,50	0,383
chr13	80936113	80936309	A-E	910	.	80936179	80936180	255,215,0	2	1,64	0,132
chr13	81048022	81048142	A-E	797	.	81048081	81048082	255,215,0	2	1,1	0,119
chr13	90167002	90167321	A-E	796	.	90167159	90167160	255,215,0	2	1,4	0,315
chr13	97877294	97877762	A-E	733	.	97877399	97877400	255,215,0	2	80,336	0,132
chr13	97879082	97879401	A-E	517	.	97879139	97879140	255,215,0	2	9,213	0,106
chr13	97912286	97912462	A-E	866	.	97912388	97912389	255,215,0	2	30,1	0,175
chr13	98824155	98824526	A-E	672	.	98824340	98824341	255,215,0	2	1,1	0,370
chr13	99223213	99223429	A-E	798	.	99223416	99223417	255,215,0	2	192,1	0,215
chr13	100084902	100085483	A-E	705	.	100085173	100085174	255,215,0	2	183,221	0,360
chr13	100086366	100087191	A-E	865	.	100086746	100086747	255,215,0	2	347,410	0,415
chr13	100154383	100154610	A-E	563	.	100154486	100154487	255,215,0	2	79,98	0,129
chr13	103244790	103245125	A-E	887	.	103245072	103245073	255,215,0	2	232,1	0,334
chr13	103249969	103250343	A-E	731	.	103250154	103250155	255,215,0	2	1,3	0,371
chr13	108978746	108978885	A-E	712	.	108978816	108978817	255,215,0	2	12,9	0,130
chr13	109568044	109568430	A-E	963	.	109568178	109568179	255,215,0	2	91,207	0,179
chr13	109909294	109909814	A-E	709	.	109909610	109909611	255,215,0	2	222,108	0,412
chr13	110746992	110747342	A-E	894	.	110747117	110747118	255,215,0	2	82,180	0,170
chr13	111212014	111212166	A-E	624	.	111212089	111212090	255,215,0	2	1,2	0,150
chr13	111564894	111565358	A-E	933	.	111565240	111565241	255,215,0	2	315,85	0,379
chr13	111568618	111569036	A-E	552	.	111568956	111568957	255,215,0	2	287,28	0,390
chr13	113377120	113377559	A-E	817	.	113377251	113377252	255,215,0	2	76,252	0,187
chr13	113549464	113549664	A-E	734	.	113549542	113549543	255,215,0	2	3,45	0,155
chr13	113562235	113562531	A-E	629	.	113562393	113562394	255,215,0	2	22,1	0,295
chr13	113597069	113597276	A-E	729	.	113597159	113597160	255,215,0	2	55,81	0,126
chr13	113806516	113806910	A-E	899	.	113806730	113806731	255,215,0	2	165,129	0,265
chr13	113870568	113870732	A-E	656	.	113870681	113870682	255,215,0	2	65,1	0,163
chr13	114809032	114809271	A-E	764	.	114809128	114809129	255,215,0	2	97,142	0,97
chr13	115046177	115046319	A-E	886	.	115046228	115046229	255,215,0	2	32,71	0,71
chr14	23029996	23030028	A-E	612	.	23030007	23030008	255,215,0	2	1,9	0,23
chr14	23058743	23059118	A-E	639	.	23058930	23058931	255,215,0	2	1,1	0,374
chr14	23083172	23083436	A-E	452	.	23083303	23083304	255,215,0	2	1,2	0,262
chr14	23158454	23158656	A-E	499	.	23158577	23158578	255,215,0	2	47,1	0,201
chr14	23169368	23169492	A-E	897	.	23169429	23169430	255,215,0	2	1,1	0,123
chr14	24712544	24712898	A-E	843	.	24712738	24712739	255,215,0	2	37,1	0,353
chr14	25148189	25148528	A-E	458	.	25148391	25148392	255,215,0	2	67,1	0,338
chr14	31559968	31560471	A-E	756	.	31560184	31560185	255,215,0	2	133,202	0,301
chr14	31732842	31733131	A-E	577	.	31732939	31732940	255,215,0	2	5,99	0,190
chr14	33041637	33041800	A-E	570	.	33041732	33041733	255,215,0	2	29,1	0,162
chr14	34407631	34407737	A-E	489	.	34407683	34407684	255,215,0	2	1,1	0,105
chr14	34507932	34508142	A-E	747	.	34508076	34508077	255,215,0	2	81,1	0,209
chr14	34532843	34533079	A-E	643	.	34532926	34532927	255,215,0	2	7,76	0,160
chr14	34837330	34837452	A-E	681	.	34837390	34837391	255,215,0	2	1,1	0,121
chr14	35801463	35801750	A-E	509	.	35801569	35801570	255,215,0	2	96,169	0,118
chr14	35802308	35802726	A-E	615	.	35802408	35802409	255,215,0	2	84,301	0,117
chr14	35802936	35803364	A-E	569	.	35803177	35803178	255,215,0	2	202,146	0,282
chr14	35825324	35825456	A-E	821	.	35825404	35825405	255,215,0	2	36,6	0,126
chr14	35834310	35835208	A-E	815	.	35834854	35834855	255,215,0	2	505,313	0,585
chr14	35853509	35853868	A-E	545	.	35853720	35853721	255,215,0	2	85,21	0,338
chr14	35869907	35870271	A-E	625	.	35870164	35870165	255,215,0	2	154,3	0,361
chr14	39900071	39900466	A-E	536	.	39900210	39900211	255,215,0	2	119,234	0,161
chr14	44437752	44437871	A-E	481	.	44437811	44437812	255,215,0	2	1,1	0,118
chr14	45721298	45721397	A-E	813	.	45721335	45721336	255,215,0	2	1,25	0,74
chr14	45723245	45723364	A-E	574	.	45723319	45723320	255,215,0	2	31,1	0,118
chr14	50439731	50439867	A-E	863	.	50439805	50439806	255,215,0	2	14,1	0,135
chr14	50475850	50475934	A-E	626	.	50475888	50475889	255,215,0	2	1,7	0,77
chr14	50511824	50512400	A-E	551	.	50511895	50511896	255,215,0	2	32,464	0,112
chr14	53020677	53020806	A-E	470	.	53020734	53020735	255,215,0	2	29,42	0,87
chr14	53416335	53416646	A-E	595	.	53416598	53416599	255,215,0	2	244,27	0,284
chr14	54573774	54574066	A-E	435	.	54573952	54573953	255,215,0	2	66,1	0,291
chr14	54758286	54758405	A-E	617	.	54758396	54758397	255,215,0	2	104,1	0,118
chr14	54810392	54810416	A-E	505	.	54810403	54810404	255,215,0	2	1,1	0,23
chr14	54902274	54902529	A-E	525	.	54902414	54902415	255,215,0	2	96,70	0,185
chr14	55544097	55544118	A-E	529	.	55544107	55544108	255,215,0	2	1,1	0,20
chr14	55544307	55544654	A-E	833	.	55544517	55544518	255,215,0	2	164,89	0,258
chr14	55569033	55569319	A-E	796	.	55569206	55569207	255,215,0	2	85,23	0,263
chr14	55574465	55575376	A-E	927	.	55574638	55574639	255,215,0	2	110,674	0,237
chr14	56045964	56046135	A-E	610	.	56045994	56045995	255,215,0	2	1,110	0,61
chr14	58637905	58638297	A-E	726	.	58638124	58638125	255,215,0	2	49,1	0,391
chr14	58748134	58748542	A-E	572	.	58748421	58748422	255,215,0	2	239,71	0,337
chr14	59628600	59628806	A-E	521	.	59628702	59628703	255,215,0	2	1,1	0,205
chr14	59656513	59656908	A-E	815	.	59656841	59656842	255,215,0	2	325,62	0,333
chr14	59742406	59742712	A-E	498	.	59742573	59742574	255,215,0	2	30,1	0,305
chr14	59768078	59768328	A-E	791	.	59768115	59768116	255,215,0	2	1,176	0,74
chr14	59949393	59949731	A-E	751	.	59949549	59949550	255,215,0	2	1,26	0,312
chr14	61188145	61188381	A-E	503	.	61188262	61188263	255,215,0	2	1,1	0,235
chr14	61188472	61188761	A-E	425	.	61188675	61188676	255,215,0	2	119,1	0,288
chr14	61570265	61570959	A-E	759	.	61570636	61570637	255,215,0	2	336,287	0,407
chr14	61645426	61645731	A-E	687	.	61645593	61645594	255,215,0	2	32,2	0,303
chr14	61933004	61933260	A-E	717	.	61933131	61933132	255,215,0	2	1,1	0,255
chr14	62068950	62069250	A-E	663	.	62069098	62069099	255,215,0	2	97,99	0,201
chr14	62082808	62083073	A-E	524	.	62082920	62082921	255,215,0	2	1,41	0,224
chr14	63159002	63159168	A-E	942	.	63159086	63159087	255,215,0	2	4,1	0,165
chr14	64109095	64109326	A-E	642	.	64109155	64109156	255,215,0	2	1,111	0,120
chr14	64968114	64968655	A-E	825	.	64968379	64968380	255,215,0	2	215,224	0,317
chr14	65172114	65172865	A-E	681	.	65172413	65172414	255,215,0	2	248,399	0,352
chr14	65193422	65193546	A-E	470	.	65193483	65193484	255,215,0	2	1,1	0,123
chr14	65705173	65705467	A-E	788	.	65705274	65705275	255,215,0	2	1,92	0,202
chr14	65710565	65711133	A-E	864	.	65711130	65711131	255,215,0	2	564,1	0,567
chr14	65801624	65801887	A-E	807	.	65801777	65801778	255,215,0	2	46,1	0,262
chr14	68408350	68408505	A-E	592	.	68408420	68408421	255,215,0	2	56,70	0,85
chr14	68552620	68552922	A-E	519	.	68552770	68552771	255,215,0	2	1,1	0,301
chr14	68658646	68658820	A-E	873	.	68658747	68658748	255,215,0	2	30,1	0,173
chr14	68844207	68844566	A-E	646	.	68844275	68844276	255,215,0	2	22,243	0,116
chr14	68864007	68864486	A-E	785	.	68864181	68864182	255,215,0	2	110,240	0,239
chr14	68925660	68925982	A-E	621	.	68925836	68925837	255,215,0	2	148,116	0,206
chr14	68987766	68987894	A-E	800	.	68987824	68987825	255,215,0	2	1,11	0,117
chr14	69014304	69014714	A-E	596	.	69014452	69014453	255,215,0	2	99,212	0,198
chr14	69065409	69066172	A-E	846	.	69065452	69065453	255,215,0	2	16,691	0,72
chr14	69169939	69170184	A-E	606	.	69170013	69170014	255,215,0	2	20,115	0,130
chr14	69195496	69195736	A-E	507	.	69195568	69195569	255,215,0	2	1,95	0,145
chr14	69247587	69247770	A-E	680	.	69247676	69247677	255,215,0	2	1,4	0,179
chr14	69281323	69281785	A-E	731	.	69281440	69281441	255,215,0	2	97,323	0,139
chr14	69394861	69395248	A-E	499	.	69394897	69394898	255,215,0	2	1,315	0,72
chr14	69396600	69396876	A-E	533	.	69396794	69396795	255,215,0	2	152,38	0,238
chr14	69404659	69405002	A-E	877	.	69404944	69404945	255,215,0	2	240,12	0,331
chr14	69417780	69418181	A-E	481	.	69417963	69417964	255,215,0	2	97,130	0,271
chr14	69472543	69472713	A-E	764	.	69472612	69472613	255,215,0	2	10,40	0,130
chr14	69480728	69481224	A-E	896	.	69480922	69480923	255,215,0	2	169,275	0,221
chr14	69516483	69516670	A-E	533	.	69516576	69516577	255,215,0	2	1,1	0,186
chr14	70104251	70104682	A-E	953	.	70104438	70104439	255,215,0	2	46,102	0,329
chr14	70110235	70110559	A-E	780	.	70110278	70110279	255,215,0	2	6,242	0,82
chr14	70161683	70161933	A-E	540	.	70161783	70161784	255,215,0	2	80,128	0,122
chr14	73695241	73695452	A-E	735	.	73695328	73695329	255,215,0	2	4,40	0,171
chr14	73824884	73825148	A-E	831	.	73825018	73825019	255,215,0	2	7,1	0,263
chr14	73932564	73932865	A-E	567	.	73932774	73932775	255,215,0	2	190,70	0,231
chr14	74207610	74207866	A-E	790	.	74207659	74207660	255,215,0	2	1,157	0,99
chr14	74208106	74208498	A-E	712	.	74208297	74208298	255,215,0	2	1,10	0,382
chr14	74220065	74220506	A-E	857	.	74220202	74220203	255,215,0	2	113,279	0,162
chr14	74220862	74221204	A-E	782	.	74221001	74221002	255,215,0	2	105,167	0,175
chr14	74224542	74224784	A-E	596	.	74224662	74224663	255,215,0	2	1,1	0,241
chr14	74229197	74229543	A-E	583	.	74229333	74229334	255,215,0	2	120,193	0,153
chr14	74238517	74238805	A-E	947	.	74238732	74238733	255,215,0	2	144,1	0,287
chr14	75037027	75037351	A-E	843	.	75037158	75037159	255,215,0	2	28,88	0,236
chr14	75086409	75086922	A-E	886	.	75086552	75086553	255,215,0	2	86,311	0,202
chr14	75087327	75087770	A-E	476	.	75087538	75087539	255,215,0	2	76,96	0,347
chr14	75649674	75650038	A-E	614	.	75649825	75649826	255,215,0	2	1,62	0,302
chr14	75701379	75701456	A-E	585	.	75701413	75701414	255,215,0	2	1,9	0,68
chr14	75714210	75714571	A-E	636	.	75714298	75714299	255,215,0	2	1,185	0,176
chr14	75750758	75751180	A-E	650	.	75750883	75750884	255,215,0	2	43,213	0,209
chr14	75761897	75762132	A-E	754	.	75762063	75762064	255,215,0	2	133,35	0,200
chr14	75765697	75765964	A-E	594	.	75765860	75765861	255,215,0	2	89,29	0,238
chr14	75920164	75920191	A-E	490	.	75920177	75920178	255,215,0	2	1,1	0,26
chr14	76002139	76002648	A-E	917	.	76002336	76002337	255,215,0	2	149,263	0,246
chr14	76027371	76027398	A-E	548	.	76027384	76027385	255,215,0	2	1,1	0,26
chr14	77277377	77277692	A-E	876	.	77277534	77277535	255,215,0	2	1,1	0,314
chr14	77300761	77300827	A-E	662	.	77300797	77300798	255,215,0	2	9,1	0,65
chr14	77384980	77385465	A-E	541	.	77385223	77385224	255,215,0	2	95,93	0,392
chr14	77422240	77422571	A-E	841	.	77422457	77422458	255,215,0	2	199,94	0,237
chr14	77427398	77427552	A-E	506	.	77427468	77427469	255,215,0	2	36,49	0,105
chr14	77451554	77451690	A-E	683	.	77451631	77451632	255,215,0	2	27,7	0,129
chr14	77499482	77500543	A-E	788	.	77500475	77500476	255,215,0	2	985,59	0,1002
chr14	77500544	77500911	A-E	983	.	77500764	77500765	255,215,0	2	76,1	0,366
chr14	81088140	81088388	A-E	725	.	81088235	81088236	255,215,0	2	1,57	0,191
chr14	89466992	89467193	A-E	734	.	89467100	89467101	255,215,0	2	17,1	0,200
chr14	89680457	89680908	A-E	557	.	89680784	89680785	255,215,0	2	262,58	0,393
chr14	89925437	89925732	A-E	662	.	89925558	89925559	255,215,0	2	76,127	0,168
chr14	89953485	89953641	A-E	681	.	89953574	89953575	255,215,0	2	27,4	0,152
chr14	90083286	90083622	A-E	487	.	90083525	90083526	255,215,0	2	229,85	0,251
chr14	90167936	90168219	A-E	400	.	90168048	90168049	255,215,0	2	53,110	0,173
chr14	90240398	90240621	A-E	538	.	90240509	90240510	255,215,0	2	1,1	0,222
chr14	90378074	90378289	A-E	501	.	90378204	90378205	255,215,0	2	125,78	0,137
chr14	91022350	91022704	A-E	638	.	91022529	91022530	255,215,0	2	12,6	0,348
chr14	91090658	91091172	A-E	768	.	91090731	91090732	255,215,0	2	25,392	0,122
chr14	91528012	91528136	A-E	654	.	91528073	91528074	255,215,0	2	1,1	0,123
chr14	91827435	91827790	A-E	647	.	91827658	91827659	255,215,0	2	126,34	0,321
chr14	92853020	92853312	A-E	834	.	92853228	92853229	255,215,0	2	149,23	0,269
chr14	92938458	92938502	A-E	501	.	92938480	92938481	255,215,0	2	2,1	0,43
chr14	92939984	92940195	A-E	703	.	92940106	92940107	255,215,0	2	85,51	0,160
chr14	92942274	92942423	A-E	609	.	92942326	92942327	255,215,0	2	23,67	0,82
chr14	93190849	93191078	A-E	635	.	93190937	93190938	255,215,0	2	12,64	0,165
chr14	93192576	93192808	A-E	509	.	93192661	93192662	255,215,0	2	54,115	0,117
chr14	93509801	93510236	A-E	772	.	93510093	93510094	255,215,0	2	208,58	0,377
chr14	93510584	93510744	A-E	632	.	93510685	93510686	255,215,0	2	83,40	0,120
chr14	93511721	93512085	A-E	763	.	93511904	93511905	255,215,0	2	4,1	0,363
chr14	93540322	93540650	A-E	595	.	93540528	93540529	255,215,0	2	86,1	0,327
chr14	94808145	94809286	A-E	580	.	94808818	94808819	255,215,0	2	616,410	0,731
chr14	94830501	94830723	A-E	782	.	94830634	94830635	255,215,0	2	46,1	0,221
chr14	94851152	94851609	A-E	932	.	94851361	94851362	255,215,0	2	188,225	0,232
chr14	94861741	94861876	A-E	595	.	94861811	94861812	255,215,0	2	15,8	0,127
chr14	94889921	94890056	A-E	596	.	94890006	94890007	255,215,0	2	40,4	0,131
chr14	95064751	95064770	A-E	559	.	95064760	95064761	255,215,0	2	2,1	0,18
chr14	95758765	95759186	A-E	727	.	95759056	95759057	255,215,0	2	205,42	0,379
chr14	95779970	95780439	A-E	831	.	95780332	95780333	255,215,0	2	326,69	0,400
chr14	95981007	95981377	A-E	604	.	95981191	95981192	255,215,0	2	1,1	0,369
chr14	95981456	95981771	A-E	588	.	95981694	95981695	255,215,0	2	208,45	0,270
chr14	96570939	96571330	A-E	510	.	96571108	96571109	255,215,0	2	1,52	0,339
chr14	100029558	100029810	A-E	659	.	100029706	100029707	255,215,0	2	50,5	0,247
chr14	100040610	100041006	A-E	905	.	100040946	100040947	255,215,0	2	279,1	0,395
chr14	100196933	100197043	A-E	471	.	100196990	100196991	255,215,0	2	7,1	0,109
chr14	100659173	100659604	A-E	817	.	100659489	100659490	255,215,0	2	296,93	0,338
chr14	101143693	101144188	A-E	802	.	101144054	101144055	255,215,0	2	329,100	0,395
chr14	101147038	101147458	A-E	763	.	101147199	101147200	255,215,0	2	107,203	0,217
chr14	101151381	101151698	A-E	633	.	101151539	101151540	255,215,0	2	2,1	0,316
chr14	101159258	101159870	A-E	695	.	101159707	101159708	255,215,0	2	416,128	0,484
chr14	101237616	101237781	A-E	939	.	101237732	101237733	255,215,0	2	70,1	0,164
chr14	102176439	102176788	A-E	587	.	102176689	102176690	255,215,0	2	154,1	0,348
chr14	102226478	102227031	A-E	643	.	102226823	102226824	255,215,0	2	331,192	0,361
chr14	102277268	102277494	A-E	558	.	102277346	102277347	255,215,0	2	65,134	0,92
chr14	102438747	102439113	A-E	965	.	102438817	102438818	255,215,0	2	22,246	0,120
chr14	102977207	102977381	A-E	648	.	102977328	102977329	255,215,0	2	84,14	0,160
chr14	102991831	102991939	A-E	666	.	102991899	102991900	255,215,0	2	65,35	0,73
chr14	103557952	103558007	A-E	440	.	103557979	103557980	255,215,0	2	1,1	0,54
chr14	103781496	103782004	A-E	843	.	103781809	103781810	255,215,0	2	248,129	0,379
chr14	103828242	103828602	A-E	689	.	103828383	103828384	255,215,0	2	44,121	0,239
chr14	103844468	103844704	A-E	904	.	103844568	103844569	255,215,0	2	11,46	0,190
chr14	104400058	104400335	A-E	897	.	104400134	104400135	255,215,0	2	20,144	0,133
chr14	105143455	105143754	A-E	544	.	105143545	105143546	255,215,0	2	1,118	0,181
chr14	105154013	105154712	A-E	730	.	105154272	105154273	255,215,0	2	175,355	0,344
chr15	25018281	25018456	A-E	915	.	25018383	25018384	255,215,0	2	48,17	0,158
chr15	25123469	25123644	A-E	920	.	25123556	25123557	255,215,0	2	36,36	0,139
chr15	31617195	31617521	A-E	617	.	31617243	31617244	255,215,0	2	1,230	0,96
chr15	31620735	31621235	A-E	692	.	31621016	31621017	255,215,0	2	197,134	0,366
chr15	31689645	31689781	A-E	485	.	31689724	31689725	255,215,0	2	68,45	0,91
chr15	31697812	31698002	A-E	969	.	31697894	31697895	255,215,0	2	1,25	0,165
chr15	32962221	32962756	A-E	744	.	32962660	32962661	255,215,0	2	346,1	0,534
chr15	33148173	33148432	A-E	706	.	33148369	33148370	255,215,0	2	136,1	0,258
chr15	33494122	33494379	A-E	701	.	33494250	33494251	255,215,0	2	76,76	0,181
chr15	39416453	39416514	A-E	851	.	39416483	39416484	255,215,0	2	1,1	0,60
chr15	39425474	39425830	A-E	491	.	39425674	39425675	255,215,0	2	141,95	0,261
chr15	39432291	39432412	A-E	591	.	39432367	39432368	255,215,0	2	37,5	0,116
chr15	39474254	39474447	A-E	615	.	39474376	39474377	255,215,0	2	55,2	0,191
chr15	39494999	39495184	A-E	470	.	39495093	39495094	255,215,0	2	5,1	0,184
chr15	39747720	39748287	A-E	915	.	39747793	39747794	255,215,0	2	34,453	0,114
chr15	39916943	39917393	A-E	723	.	39917177	39917178	255,215,0	2	229,210	0,240
chr15	40180090	40180249	A-E	679	.	40180215	40180216	255,215,0	2	93,1	0,158
chr15	40337433	40337595	A-E	541	.	40337463	40337464	255,215,0	2	1,101	0,61
chr15	40385571	40385715	A-E	581	.	40385642	40385643	255,215,0	2	1,1	0,143
chr15	40390220	40390395	A-E	587	.	40390295	40390296	255,215,0	2	1,24	0,151
chr15	40391032	40391342	A-E	949	.	40391132	40391133	255,215,0	2	68,176	0,134
chr15	40397040	40397227	A-E	525	.	40397202	40397203	255,215,0	2	139,1	0,186
chr15	40803219	40803626	A-E	520	.	40803466	40803467	255,215,0	2	145,56	0,351
chr15	41138213	41138409	A-E	796	.	41138268	41138269	255,215,0	2	1,86	0,110
chr15	41139695	41139794	A-E	815	.	41139737	41139738	255,215,0	2	23,36	0,63
chr15	41199675	41199878	A-E	726	.	41199758	41199759	255,215,0	2	15,51	0,152
chr15	41233721	41234461	A-E	476	.	41233780	41233781	255,215,0	2	27,648	0,92
chr15	41852021	41852342	A-E	503	.	41852129	41852130	255,215,0	2	78,182	0,139
chr15	42327713	42327843	A-E	595	.	42327786	42327787	255,215,0	2	44,27	0,103
chr15	43801380	43801544	A-E	584	.	43801431	43801432	255,215,0	2	1,61	0,103
chr15	45004703	45005017	A-E	676	.	45004886	45004887	255,215,0	2	181,127	0,187
chr15	45929603	45930187	A-E	785	.	45929916	45929917	255,215,0	2	296,252	0,332
chr15	45932818	45933115	A-E	508	.	45932935	45932936	255,215,0	2	45,107	0,190
chr15	45933530	45934014	A-E	923	.	45933605	45933606	255,215,0	2	24,356	0,128
chr15	48104672	48105061	A-E	474	.	48104768	48104769	255,215,0	2	1,196	0,193
chr15	48647753	48647896	A-E	616	.	48647833	48647834	255,215,0	2	33,14	0,129
chr15	48975243	48975418	A-E	487	.	48975259	48975260	255,215,0	2	1,142	0,33
chr15	49268018	49268116	A-E	464	.	49268066	49268067	255,215,0	2	1,1	0,97
chr15	50475759	50476090	A-E	570	.	50475832	50475833	255,215,0	2	35,219	0,112
chr15	50553135	50553709	A-E	465	.	50553404	50553405	255,215,0	2	153,187	0,387
chr15	51169242	51169420	A-E	637	.	51169338	51169339	255,215,0	2	17,1	0,177
chr15	51177416	51177715	A-E	826	.	51177635	51177636	255,215,0	2	200,59	0,240
chr15	51535974	51536234	A-E	483	.	51536150	51536151	255,215,0	2	139,45	0,215
chr15	52135746	52136104	A-E	514	.	52135948	52135949	255,215,0	2	49,1	0,357
chr15	52395777	52396019	A-E	759	.	52395881	52395882	255,215,0	2	100,132	0,110
chr15	52545063	52545254	A-E	530	.	52545149	52545150	255,215,0	2	34,51	0,140
chr15	52581885	52582216	A-E	619	.	52582048	52582049	255,215,0	2	1,5	0,326
chr15	55571935	55572134	A-E	613	.	55572018	55572019	255,215,0	2	5,37	0,162
chr15	55581016	55581448	A-E	567	.	55581367	55581368	255,215,0	2	330,58	0,374
chr15	56332751	56332969	A-E	860	.	56332910	56332911	255,215,0	2	102,1	0,217
chr15	58521788	58521987	A-E	844	.	58521860	58521861	255,215,0	2	1,55	0,144
chr15	58574640	58574908	A-E	913	.	58574742	58574743	255,215,0	2	1,64	0,204
chr15	58621992	58622651	A-E	599	.	58622223	58622224	255,215,0	2	182,377	0,282
chr15	58751372	58751614	A-E	680	.	58751454	58751455	255,215,0	2	45,121	0,121
chr15	58816499	58816839	A-E	563	.	58816600	58816601	255,215,0	2	45,181	0,159
chr15	59576201	59576407	A-E	774	.	59576332	59576333	255,215,0	2	62,5	0,201
chr15	60547541	60548010	A-E	940	.	60547774	60547775	255,215,0	2	151,153	0,316
chr15	60700608	60701055	A-E	555	.	60700808	60700809	255,215,0	2	51,97	0,350
chr15	60881604	60881753	A-E	522	.	60881651	60881652	255,215,0	2	39,92	0,57
chr15	61014073	61014301	A-E	574	.	61014186	61014187	255,215,0	2	1,1	0,227
chr15	61091060	61091341	A-E	478	.	61091118	61091119	255,215,0	2	28,191	0,90
chr15	62405210	62405473	A-E	545	.	62405222	62405223	255,215,0	2	1,239	0,24
chr15	62416624	62416992	A-E	916	.	62416795	62416796	255,215,0	2	113,137	0,231
chr15	63372629	63373133	A-E	754	.	63372991	63372992	255,215,0	2	333,111	0,393
chr15	63386917	63387072	A-E	479	.	63386992	63386993	255,215,0	2	3,7	0,148
chr15	63539312	63539664	A-E	720	.	63539445	63539446	255,215,0	2	13,97	0,255
chr15	63664402	63664810	A-E	786	.	63664705	63664706	255,215,0	2	248,49	0,359
chr15	63767138	63767451	A-E	624	.	63767200	63767201	255,215,0	2	1,188	0,125
chr15	63771566	63772233	A-E	734	.	63772015	63772016	255,215,0	2	388,155	0,512
chr15	63789918	63790251	A-E	609	.	63790144	63790145	255,215,0	2	213,92	0,241
chr15	64538820	64539298	A-E	864	.	64539121	64539122	255,215,0	2	276,151	0,327
chr15	64540216	64540468	A-E	941	.	64540343	64540344	255,215,0	2	46,43	0,209
chr15	64753700	64753985	A-E	713	.	64753783	64753784	255,215,0	2	49,166	0,119
chr15	64997362	64997587	A-E	846	.	64997474	64997475	255,215,0	2	1,1	0,224
chr15	65135268	65135743	A-E	524	.	65135403	65135404	255,215,0	2	110,313	0,162
chr15	65165332	65165600	A-E	597	.	65165446	65165447	255,215,0	2	104,142	0,126
chr15	65277772	65277992	A-E	798	.	65277892	65277893	255,215,0	2	78,57	0,163
chr15	65823475	65823857	A-E	669	.	65823544	65823545	255,215,0	2	48,290	0,92
chr15	66112118	66112295	A-E	595	.	66112210	66112211	255,215,0	2	29,20	0,157
chr15	66701075	66701322	A-E	610	.	66701143	66701144	255,215,0	2	4,114	0,133
chr15	66910064	66910181	A-E	700	.	66910151	66910152	255,215,0	2	61,3	0,114
chr15	66972187	66972410	A-E	651	.	66972298	66972299	255,215,0	2	1,1	0,222
chr15	67095524	67095803	A-E	757	.	67095670	67095671	255,215,0	2	141,126	0,153
chr15	67366599	67366961	A-E	970	.	67366678	67366679	255,215,0	2	2,205	0,157
chr15	67378105	67378547	A-E	455	.	67378288	67378289	255,215,0	2	83,157	0,285
chr15	67399103	67399775	A-E	537	.	67399547	67399548	255,215,0	2	387,170	0,502
chr15	67401891	67402640	A-E	556	.	67402086	67402087	255,215,0	2	141,499	0,250
chr15	67409139	67409556	A-E	725	.	67409295	67409296	255,215,0	2	116,219	0,198
chr15	67426476	67426864	A-E	806	.	67426546	67426547	255,215,0	2	7,253	0,135
chr15	67440675	67441024	A-E	637	.	67440814	67440815	255,215,0	2	131,200	0,149
chr15	67442347	67443164	A-E	853	.	67443029	67443030	255,215,0	2	661,113	0,704
chr15	68132387	68132778	A-E	610	.	68132513	68132514	255,215,0	2	13,150	0,241
chr15	68176779	68177152	A-E	832	.	68176933	68176934	255,215,0	2	1,65	0,308
chr15	68207456	68207574	A-E	889	.	68207515	68207516	255,215,0	2	2,1	0,117
chr15	68345609	68345727	A-E	509	.	68345667	68345668	255,215,0	2	1,2	0,116
chr15	68878617	68878894	A-E	671	.	68878755	68878756	255,215,0	2	1,1	0,276
chr15	69114506	69114876	A-E	844	.	69114757	69114758	255,215,0	2	135,1	0,369
chr15	70391261	70391735	A-E	507	.	70391556	70391557	255,215,0	2	220,102	0,372
chr15	70432931	70433327	A-E	946	.	70433203	70433204	255,215,0	2	160,11	0,385
chr15	70641269	70641570	A-E	615	.	70641503	70641504	255,215,0	2	179,10	0,291
chr15	70767457	70767783	A-E	640	.	70767603	70767604	255,215,0	2	100,132	0,194
chr15	70787270	70787553	A-E	878	.	70787301	70787302	255,215,0	2	1,220	0,63
chr15	70877631	70877741	A-E	430	.	70877690	70877691	255,215,0	2	13,4	0,106
chr15	71571390	71571701	A-E	946	.	71571550	71571551	255,215,0	2	13,2	0,309
chr15	72518614	72519346	A-E	603	.	72519220	72519221	255,215,0	2	548,67	0,665
chr15	72520083	72520441	A-E	644	.	72520216	72520217	255,215,0	2	66,156	0,202
chr15	73926570	73926835	A-E	793	.	73926735	73926736	255,215,0	2	82,15	0,250
chr15	74287730	74287905	A-E	647	.	74287835	74287836	255,215,0	2	62,26	0,149
chr15	74688835	74689193	A-E	658	.	74688949	74688950	255,215,0	2	56,185	0,173
chr15	74689389	74689592	A-E	838	.	74689449	74689450	255,215,0	2	8,90	0,113
chr15	74823971	74824076	A-E	461	.	74824014	74824015	255,215,0	2	1,19	0,86
chr15	74834290	74834419	A-E	691	.	74834368	74834369	255,215,0	2	53,24	0,105
chr15	75069783	75070047	A-E	700	.	75069930	75069931	255,215,0	2	36,5	0,259
chr15	75075558	75076065	A-E	959	.	75075774	75075775	255,215,0	2	192,265	0,242
chr15	75162332	75162702	A-E	507	.	75162477	75162478	255,215,0	2	36,114	0,256
chr15	75338663	75338960	A-E	578	.	75338802	75338803	255,215,0	2	134,152	0,145
chr15	75339281	75339878	A-E	917	.	75339594	75339595	255,215,0	2	283,252	0,345
chr15	75397173	75397774	A-E	699	.	75397427	75397428	255,215,0	2	249,341	0,260
chr15	75398506	75398605	A-E	580	.	75398539	75398540	255,215,0	2	7,38	0,61
chr15	75445545	75445830	A-E	535	.	75445693	75445694	255,215,0	2	14,1	0,284
chr15	75495544	75495835	A-E	913	.	75495598	75495599	255,215,0	2	9,191	0,100
chr15	75496316	75496728	A-E	779	.	75496438	75496439	255,215,0	2	55,221	0,191
chr15	75744907	75745094	A-E	774	.	75744992	75744993	255,215,0	2	33,48	0,139
chr15	75959061	75959441	A-E	542	.	75959309	75959310	255,215,0	2	175,57	0,323
chr15	76455838	76456047	A-E	544	.	76455942	76455943	255,215,0	2	1,1	0,208
chr15	78362503	78362904	A-E	571	.	78362578	78362579	255,215,0	2	50,299	0,102
chr15	78368268	78368362	A-E	868	.	78368314	78368315	255,215,0	2	1,1	0,93
chr15	78376570	78376702	A-E	491	.	78376628	78376629	255,215,0	2	3,17	0,115
chr15	79272176	79272521	A-E	599	.	79272350	79272351	255,215,0	2	5,1	0,344
chr15	80270919	80271718	A-E	857	.	80271312	80271313	255,215,0	2	385,397	0,402
chr15	80453068	80453275	A-E	963	.	80453179	80453180	255,215,0	2	39,23	0,184
chr15	80881213	80881527	A-E	572	.	80881377	80881378	255,215,0	2	64,48	0,266
chr15	81248296	81248446	A-E	486	.	81248369	81248370	255,215,0	2	1,4	0,146
chr15	83479679	83480264	A-E	618	.	83480016	83480017	255,215,0	2	310,220	0,365
chr15	85290443	85290837	A-E	815	.	85290531	85290532	255,215,0	2	1,218	0,176
chr15	85361646	85361991	A-E	742	.	85361962	85361963	255,215,0	2	289,1	0,344
chr15	85458286	85458507	A-E	935	.	85458419	85458420	255,215,0	2	86,39	0,182
chr15	85874454	85874742	A-E	780	.	85874551	85874552	255,215,0	2	4,97	0,191
chr15	85890027	85890200	A-E	879	.	85890119	85890120	255,215,0	2	13,1	0,172
chr15	85951204	85951442	A-E	567	.	85951356	85951357	255,215,0	2	137,69	0,169
chr15	85956762	85957097	A-E	953	.	85956877	85956878	255,215,0	2	63,167	0,168
chr15	86192682	86192944	A-E	693	.	86192800	86192801	255,215,0	2	59,84	0,178
chr15	89183173	89183667	A-E	516	.	89183328	89183329	255,215,0	2	155,338	0,156
chr15	89672226	89672631	A-E	622	.	89672290	89672291	255,215,0	2	5,281	0,124
chr15	89675943	89676620	A-E	913	.	89676216	89676217	255,215,0	2	274,403	0,274
chr15	90197559	90197639	A-E	569	.	90197585	90197586	255,215,0	2	1,27	0,53
chr15	90357155	90357491	A-E	559	.	90357450	90357451	255,215,0	2	265,9	0,327
chr15	90371902	90372049	A-E	746	.	90371962	90371963	255,215,0	2	7,33	0,114
chr15	90441878	90442278	A-E	440	.	90442168	90442169	255,215,0	2	183,1	0,399
chr15	90547619	90547737	A-E	883	.	90547659	90547660	255,215,0	2	1,38	0,80
chr15	90577561	90577868	A-E	703	.	90577653	90577654	255,215,0	2	43,165	0,142
chr15	90578762	90579351	A-E	794	.	90578883	90578884	255,215,0	2	94,439	0,150
chr15	90581471	90581912	A-E	654	.	90581726	90581727	255,215,0	2	171,100	0,341
chr15	90602725	90603219	A-E	833	.	90603001	90603002	255,215,0	2	277,217	0,277
chr15	90701535	90701765	A-E	637	.	90701608	90701609	255,215,0	2	53,135	0,95
chr15	90754464	90755447	A-E	561	.	90755259	90755260	255,215,0	2	774,166	0,817
chr15	90944087	90944636	A-E	892	.	90944283	90944284	255,215,0	2	166,321	0,228
chr15	90945502	90945781	A-E	503	.	90945679	90945680	255,215,0	2	137,60	0,219
chr15	91379655	91379770	A-E	968	.	91379703	91379704	255,215,0	2	1,19	0,96
chr15	93347056	93347810	A-E	951	.	93347182	93347183	255,215,0	2	72,572	0,182
chr15	93354824	93354998	A-E	845	.	93354896	93354897	255,215,0	2	49,77	0,97
chr15	93424689	93424786	A-E	731	.	93424731	93424732	255,215,0	2	1,13	0,84
chr15	93425040	93425223	A-E	859	.	93425111	93425112	255,215,0	2	43,83	0,100
chr15	93864881	93865242	A-E	619	.	93865106	93865107	255,215,0	2	91,1	0,360
chr15	96807705	96807805	A-E	833	.	96807754	96807755	255,215,0	2	1,1	0,99
chr15	98522080	98522356	A-E	541	.	98522127	98522128	255,215,0	2	1,182	0,94
chr15	99270923	99271213	A-E	544	.	99270974	99270975	255,215,0	2	19,205	0,85
chr15	99396507	99396665	A-E	801	.	99396607	99396608	255,215,0	2	45,1	0,157
chr15	99409255	99409515	A-E	785	.	99409376	99409377	255,215,0	2	105,121	0,139
chr15	99409834	99409977	A-E	496	.	99409864	99409865	255,215,0	2	1,83	0,60
chr15	99995215	99995527	A-E	540	.	99995306	99995307	255,215,0	2	35,163	0,149
chr15	100026499	100026994	A-E	505	.	100026793	100026794	255,215,0	2	229,134	0,361
chr15	101253659	101254026	A-E	608	.	101253921	101253922	255,215,0	2	159,1	0,366
chr15	101261855	101262549	A-E	878	.	101262220	101262221	255,215,0	2	314,276	0,418
chr15	101986303	101986813	A-E	858	.	101986522	101986523	255,215,0	2	153,223	0,287
chr16	121563	121849	A-E	632	.	121613	121614	255,215,0	2	24,209	0,77
chr16	389816	389946	A-E	886	.	389891	389892	255,215,0	2	23,1	0,129
chr16	507891	508134	A-E	525	.	507964	507965	255,215,0	2	1,97	0,146
chr16	575519	575832	A-E	551	.	575765	575766	255,215,0	2	181,1	0,312
chr16	578748	579156	A-E	968	.	578910	578911	255,215,0	2	87,170	0,238
chr16	1133120	1133226	A-E	562	.	1133174	1133175	255,215,0	2	5,1	0,105
chr16	1179495	1179558	A-E	580	.	1179526	1179527	255,215,0	2	1,1	0,62
chr16	1341001	1341384	A-E	620	.	1341185	1341186	255,215,0	2	1,14	0,369
chr16	1381826	1382192	A-E	753	.	1381929	1381930	255,215,0	2	42,200	0,166
chr16	1979729	1980160	A-E	511	.	1979841	1979842	255,215,0	2	78,283	0,148
chr16	2057818	2059084	A-E	870	.	2058233	2058234	255,215,0	2	341,776	0,490
chr16	2582505	2583298	A-E	699	.	2582684	2582685	255,215,0	2	155,589	0,204
chr16	2955389	2955781	A-E	647	.	2955668	2955669	255,215,0	2	169,1	0,391
chr16	3060017	3060177	A-E	762	.	3060083	3060084	255,215,0	2	6,32	0,128
chr16	3309129	3309539	A-E	749	.	3309315	3309316	255,215,0	2	127,163	0,247
chr16	3309979	3310124	A-E	629	.	3310033	3310034	255,215,0	2	3,38	0,107
chr16	3931357	3931444	A-E	564	.	3931400	3931401	255,215,0	2	1,1	0,86
chr16	4011504	4011661	A-E	760	.	4011507	4011508	255,215,0	2	1,151	0,6
chr16	4264073	4264474	A-E	525	.	4264296	4264297	255,215,0	2	80,34	0,367
chr16	4357393	4358110	A-E	668	.	4357823	4357824	255,215,0	2	357,212	0,505
chr16	4424244	4424335	A-E	637	.	4424248	4424249	255,215,0	2	1,83	0,8
chr16	8978616	8978978	A-E	642	.	8978796	8978797	255,215,0	2	1,1	0,361
chr16	9147014	9147397	A-E	636	.	9147239	9147240	255,215,0	2	69,1	0,382
chr16	9221431	9221974	A-E	940	.	9221621	9221622	255,215,0	2	113,275	0,268
chr16	10962462	10962962	A-E	499	.	10962664	10962665	255,215,0	2	166,260	0,240
chr16	11198828	11199160	A-E	473	.	11198953	11198954	255,215,0	2	30,111	0,221
chr16	11352629	11352834	A-E	689	.	11352731	11352732	255,215,0	2	1,1	0,204
chr16	11391500	11391628	A-E	801	.	11391614	11391615	255,215,0	2	103,2	0,126
chr16	11422943	11423238	A-E	614	.	11423116	11423117	255,215,0	2	55,2	0,293
chr16	11677764	11678427	A-E	845	.	11678145	11678146	255,215,0	2	368,267	0,396
chr16	11705983	11706695	A-E	938	.	11706337	11706338	255,215,0	2	312,315	0,397
chr16	11707277	11708060	A-E	591	.	11707801	11707802	255,215,0	2	466,199	0,584
chr16	11709603	11709900	A-E	513	.	11709764	11709765	255,215,0	2	31,5	0,292
chr16	11734091	11734770	A-E	784	.	11734261	11734262	255,215,0	2	126,463	0,216
chr16	11890330	11890418	A-E	783	.	11890366	11890367	255,215,0	2	16,31	0,57
chr16	12638973	12639326	A-E	646	.	12639169	12639170	255,215,0	2	42,2	0,351
chr16	14423689	14423899	A-E	702	.	14423742	14423743	255,215,0	2	3,105	0,105
chr16	14603035	14603210	A-E	699	.	14603109	14603110	255,215,0	2	1,26	0,149
chr16	15069619	15069687	A-E	623	.	15069630	15069631	255,215,0	2	1,46	0,22
chr16	15583408	15583655	A-E	926	.	15583540	15583541	255,215,0	2	84,65	0,182
chr16	15670640	15671032	A-E	599	.	15670884	15670885	255,215,0	2	151,53	0,339
chr16	15684514	15685137	A-E	886	.	15684867	15684868	255,215,0	2	310,226	0,397
chr16	15766344	15766530	A-E	722	.	15766414	15766415	255,215,0	2	1,45	0,141
chr16	16092294	16092782	A-E	824	.	16092511	16092512	255,215,0	2	208,261	0,227
chr16	16115976	16116215	A-E	748	.	16116100	16116101	255,215,0	2	51,40	0,199
chr16	17491437	17491707	A-E	547	.	17491698	17491699	255,215,0	2	254,1	0,269
chr16	18811720	18812078	A-E	558	.	18811898	18811899	255,215,0	2	1,1	0,357
chr16	20863043	20863195	A-E	427	.	20863108	20863109	255,215,0	2	3,24	0,128
chr16	22201170	22202123	A-E	441	.	22201438	22201439	255,215,0	2	188,604	0,349
chr16	22211037	22211162	A-E	640	.	22211125	22211126	255,215,0	2	53,1	0,124
chr16	23463654	23463771	A-E	484	.	23463712	23463713	255,215,0	2	1,1	0,116
chr16	23516061	23516396	A-E	557	.	23516251	23516252	255,215,0	2	115,69	0,266
chr16	23874863	23875389	A-E	489	.	23875219	23875220	255,215,0	2	288,100	0,426
chr16	24865270	24865636	A-E	619	.	24865495	24865496	255,215,0	2	185,99	0,267
chr16	27254406	27254878	A-E	771	.	27254777	27254778	255,215,0	2	335,63	0,409
chr16	27275592	27275718	A-E	704	.	27275657	27275658	255,215,0	2	7,1	0,125
chr16	27278659	27278775	A-E	507	.	27278714	27278715	255,215,0	2	1,6	0,110
chr16	27326906	27327374	A-E	879	.	27327286	27327287	255,215,0	2	321,27	0,441
chr16	27334573	27334825	A-E	916	.	27334615	27334616	255,215,0	2	3,170	0,82
chr16	27338285	27338559	A-E	689	.	27338368	27338369	255,215,0	2	61,168	0,106
chr16	27419263	27419728	A-E	879	.	27419505	27419506	255,215,0	2	192,172	0,293
chr16	28543579	28543953	A-E	739	.	28543731	28543732	255,215,0	2	1,69	0,305
chr16	28629445	28629457	A-E	742	.	28629450	28629451	255,215,0	2	1,1	0,11
chr16	29168403	29168702	A-E	954	.	29168537	29168538	255,215,0	2	48,78	0,221
chr16	29283104	29283213	A-E	590	.	29283155	29283156	255,215,0	2	5,11	0,98
chr16	29836551	29836761	A-E	555	.	29836655	29836656	255,215,0	2	1,1	0,209
chr16	29954900	29955228	A-E	719	.	29955065	29955066	255,215,0	2	4,1	0,327
chr16	30579441	30579843	A-E	734	.	30579692	30579693	255,215,0	2	194,92	0,310
chr16	31125100	31125333	A-E	640	.	31125166	31125167	255,215,0	2	8,107	0,126
chr16	31129616	31130225	A-E	669	.	31129939	31129940	255,215,0	2	226,188	0,421
chr16	31264985	31265278	A-E	570	.	31265092	31265093	255,215,0	2	85,163	0,130
chr16	31888684	31889219	A-E	881	.	31888997	31888998	255,215,0	2	263,171	0,364
chr16	46780849	46781142	A-E	767	.	46780993	46780994	255,215,0	2	1,4	0,289
chr16	47072084	47072446	A-E	566	.	47072375	47072376	255,215,0	2	222,1	0,361
chr16	47175603	47175949	A-E	478	.	47175814	47175815	255,215,0	2	125,47	0,299
chr16	48400459	48400723	A-E	799	.	48400563	48400564	255,215,0	2	67,121	0,143
chr16	48417730	48418013	A-E	713	.	48418002	48418003	255,215,0	2	268,5	0,278
chr16	48514013	48514358	A-E	816	.	48514166	48514167	255,215,0	2	1,38	0,307
chr16	48646959	48647547	A-E	588	.	48647110	48647111	255,215,0	2	126,411	0,177
chr16	48657602	48657960	A-E	849	.	48657801	48657802	255,215,0	2	150,108	0,250
chr16	51182471	51182868	A-E	577	.	51182588	51182589	255,215,0	2	1,163	0,234
chr16	51572702	51572897	A-E	527	.	51572799	51572800	255,215,0	2	1,1	0,194
chr16	53086726	53087108	A-E	832	.	53087064	53087065	255,215,0	2	309,13	0,369
chr16	53089565	53089820	A-E	913	.	53089728	53089729	255,215,0	2	73,1	0,254
chr16	53915459	53915524	A-E	912	.	53915491	53915492	255,215,0	2	1,1	0,64
chr16	54114585	54114959	A-E	913	.	54114771	54114772	255,215,0	2	1,1	0,373
chr16	55869661	55869957	A-E	683	.	55869813	55869814	255,215,0	2	17,8	0,288
chr16	55870128	55870546	A-E	508	.	55870372	55870373	255,215,0	2	235,164	0,254
chr16	56585977	56586211	A-E	846	.	56586033	56586034	255,215,0	2	1,121	0,113
chr16	56640479	56640669	A-E	665	.	56640572	56640573	255,215,0	2	1,4	0,186
chr16	56644047	56644457	A-E	688	.	56644378	56644379	255,215,0	2	300,47	0,363
chr16	57302834	57302977	A-E	527	.	57302909	57302910	255,215,0	2	10,1	0,142
chr16	57564039	57564411	A-E	591	.	57564095	57564096	255,215,0	2	8,267	0,105
chr16	58160772	58161211	A-E	897	.	58161023	58161024	255,215,0	2	158,93	0,346
chr16	58493284	58493520	A-E	642	.	58493446	58493447	255,215,0	2	125,35	0,201
chr16	66416918	66416958	A-E	568	.	66416939	66416940	255,215,0	2	4,1	0,39
chr16	66440915	66440994	A-E	515	.	66440954	66440955	255,215,0	2	1,1	0,78
chr16	66906996	66907469	A-E	898	.	66907328	66907329	255,215,0	2	299,107	0,366
chr16	66939830	66939961	A-E	719	.	66939895	66939896	255,215,0	2	1,1	0,130
chr16	66988106	66988414	A-E	598	.	66988273	66988274	255,215,0	2	29,1	0,307
chr16	67030331	67030579	A-E	925	.	67030486	67030487	255,215,0	2	115,52	0,196
chr16	67561753	67561884	A-E	926	.	67561819	67561820	255,215,0	2	3,1	0,130
chr16	67867011	67867153	A-E	534	.	67867059	67867060	255,215,0	2	6,50	0,92
chr16	67891676	67892114	A-E	780	.	67891888	67891889	255,215,0	2	115,128	0,310
chr16	68303268	68303682	A-E	651	.	68303411	68303412	255,215,0	2	66,193	0,221
chr16	68544131	68544336	A-E	408	.	68544234	68544235	255,215,0	2	3,1	0,204
chr16	68794775	68795028	A-E	863	.	68794919	68794920	255,215,0	2	113,76	0,177
chr16	69345968	69346332	A-E	898	.	69346033	69346034	255,215,0	2	1,233	0,131
chr16	69563572	69563696	A-E	766	.	69563626	69563627	255,215,0	2	15,30	0,94
chr16	69564577	69564882	A-E	788	.	69564730	69564731	255,215,0	2	81,78	0,227
chr16	69601109	69601332	A-E	749	.	69601244	69601245	255,215,0	2	50,2	0,221
chr16	69761641	69762033	A-E	686	.	69761836	69761837	255,215,0	2	1,1	0,391
chr16	69796957	69797361	A-E	519	.	69797155	69797156	255,215,0	2	139,146	0,258
chr16	69865358	69865753	A-E	797	.	69865555	69865556	255,215,0	2	2,2	0,393
chr16	70451023	70451476	A-E	864	.	70451222	70451223	255,215,0	2	168,222	0,231
chr16	70461908	70462625	A-E	924	.	70462131	70462132	255,215,0	2	169,438	0,279
chr16	70464772	70465160	A-E	584	.	70465030	70465031	255,215,0	2	202,73	0,315
chr16	71931018	71931097	A-E	571	.	71931056	71931057	255,215,0	2	1,3	0,76
chr16	72958517	72958769	A-E	657	.	72958626	72958627	255,215,0	2	50,82	0,170
chr16	72965555	72965897	A-E	643	.	72965812	72965813	255,215,0	2	205,31	0,311
chr16	73102477	73102709	A-E	495	.	73102577	73102578	255,215,0	2	44,74	0,158
chr16	73102955	73103191	A-E	666	.	73103081	73103082	255,215,0	2	53,36	0,200
chr16	74604517	74604869	A-E	669	.	74604692	74604693	255,215,0	2	1,1	0,351
chr16	75031065	75031181	A-E	822	.	75031126	75031127	255,215,0	2	9,1	0,115
chr16	75034413	75034614	A-E	685	.	75034513	75034514	255,215,0	2	1,1	0,200
chr16	75278988	75279894	A-E	900	.	75279593	75279594	255,215,0	2	535,229	0,677
chr16	75454988	75455069	A-E	791	.	75455028	75455029	255,215,0	2	1,1	0,80
chr16	75598847	75599270	A-E	784	.	75599138	75599139	255,215,0	2	230,70	0,353
chr16	75628076	75628219	A-E	816	.	75628206	75628207	255,215,0	2	119,1	0,142
chr16	76566154	76566369	A-E	809	.	76566286	76566287	255,215,0	2	71,21	0,194
chr16	79635433	79635866	A-E	973	.	79635593	79635594	255,215,0	2	110,222	0,211
chr16	80060890	80061347	A-E	788	.	80061152	80061153	255,215,0	2	159,91	0,366
chr16	81026963	81027197	A-E	820	.	81027053	81027054	255,215,0	2	1,53	0,181
chr16	81465654	81465943	A-E	539	.	81465744	81465745	255,215,0	2	11,118	0,171
chr16	81512608	81512902	A-E	466	.	81512702	81512703	255,215,0	2	54,159	0,135
chr16	81592572	81592719	A-E	928	.	81592645	81592646	255,215,0	2	1,1	0,146
chr16	82069809	82069958	A-E	494	.	82069923	82069924	255,215,0	2	82,1	0,148
chr16	83960761	83960901	A-E	656	.	83960831	83960832	255,215,0	2	2,1	0,139
chr16	84210153	84210392	A-E	608	.	84210355	84210356	255,215,0	2	175,9	0,230
chr16	84545075	84545257	A-E	520	.	84545138	84545139	255,215,0	2	1,56	0,126
chr16	84633108	84633501	A-E	918	.	84633305	84633306	255,215,0	2	195,193	0,200
chr16	84927563	84927750	A-E	747	.	84927649	84927650	255,215,0	2	24,38	0,149
chr16	85028506	85028759	A-E	936	.	85028546	85028547	255,215,0	2	1,172	0,81
chr16	85080631	85081139	A-E	636	.	85080972	85080973	255,215,0	2	283,108	0,400
chr16	85185210	85185759	A-E	559	.	85185516	85185517	255,215,0	2	270,206	0,343
chr16	85196127	85196279	A-E	651	.	85196202	85196203	255,215,0	2	1,1	0,151
chr16	85339922	85340091	A-E	748	.	85340011	85340012	255,215,0	2	48,38	0,131
chr16	85346294	85346686	A-E	533	.	85346621	85346622	255,215,0	2	275,11	0,381
chr16	85424430	85424739	A-E	768	.	85424584	85424585	255,215,0	2	1,1	0,308
chr16	85456219	85456617	A-E	974	.	85456515	85456516	255,215,0	2	196,1	0,397
chr16	85558951	85559083	A-E	733	.	85559055	85559056	255,215,0	2	78,1	0,131
chr16	85648720	85648939	A-E	815	.	85648786	85648787	255,215,0	2	61,147	0,72
chr16	85678973	85679150	A-E	512	.	85679026	85679027	255,215,0	2	1,71	0,106
chr16	85878522	85878578	A-E	953	.	85878549	85878550	255,215,0	2	1,1	0,55
chr16	85950196	85950424	A-E	796	.	85950315	85950316	255,215,0	2	12,1	0,227
chr16	87292504	87292593	A-E	584	.	87292548	87292549	255,215,0	2	1,1	0,88
chr16	87498995	87499259	A-E	857	.	87499134	87499135	255,215,0	2	135,119	0,145
chr16	87840547	87840941	A-E	634	.	87840912	87840913	255,215,0	2	338,1	0,393
chr16	87843209	87843416	A-E	954	.	87843289	87843290	255,215,0	2	5,51	0,156
chr16	87875229	87875683	A-E	496	.	87875261	87875262	255,215,0	2	1,390	0,64
chr16	87888208	87888468	A-E	753	.	87888296	87888297	255,215,0	2	65,147	0,113
chr16	87899593	87899990	A-E	523	.	87899749	87899750	255,215,0	2	14,98	0,299
chr16	87901718	87902209	A-E	609	.	87902043	87902044	255,215,0	2	275,114	0,377
chr16	88520905	88521327	A-E	629	.	88521136	88521137	255,215,0	2	220,178	0,244
chr16	88575081	88575169	A-E	603	.	88575125	88575126	255,215,0	2	2,1	0,87
chr16	88771579	88772211	A-E	811	.	88771674	88771675	255,215,0	2	61,502	0,130
chr16	88837093	88837695	A-E	687	.	88837442	88837443	255,215,0	2	321,223	0,379
chr16	88847421	88847701	A-E	509	.	88847600	88847601	255,215,0	2	87,8	0,272
chr16	88848890	88849172	A-E	804	.	88848994	88848995	255,215,0	2	1,73	0,209
chr16	89184955	89185230	A-E	565	.	89185161	89185162	255,215,0	2	139,1	0,274
chr16	89388621	89389157	A-E	610	.	89388907	89388908	255,215,0	2	223,186	0,350
chr16	89451016	89451317	A-E	509	.	89451294	89451295	255,215,0	2	258,2	0,299
chr16	89568763	89569125	A-E	875	.	89568978	89568979	255,215,0	2	71,1	0,361
chr16	89893816	89894170	A-E	752	.	89893992	89893993	255,215,0	2	1,1	0,353
chr17	198472	198837	A-E	963	.	198611	198612	255,215,0	2	1,87	0,278
chr17	200517	200885	A-E	870	.	200706	200707	255,215,0	2	149,137	0,231
chr17	698193	698349	A-E	579	.	698270	698271	255,215,0	2	1,1	0,155
chr17	818912	819288	A-E	622	.	819088	819089	255,215,0	2	118,141	0,235
chr17	1014015	1014933	A-E	684	.	1014150	1014151	255,215,0	2	133,779	0,139
chr17	1466992	1467380	A-E	521	.	1467295	1467296	255,215,0	2	220,1	0,387
chr17	1509587	1509868	A-E	541	.	1509721	1509722	255,215,0	2	83,95	0,186
chr17	1533068	1533815	A-E	648	.	1533452	1533453	255,215,0	2	342,319	0,428
chr17	1620806	1621089	A-E	922	.	1620894	1620895	255,215,0	2	54,159	0,124
chr17	1626372	1626653	A-E	511	.	1626475	1626476	255,215,0	2	54,127	0,154
chr17	1667462	1668045	A-E	712	.	1667796	1667797	255,215,0	2	266,179	0,404
chr17	1953067	1954207	A-E	481	.	1953326	1953327	255,215,0	2	212,832	0,308
chr17	1986889	1987344	A-E	474	.	1987110	1987111	255,215,0	2	156,167	0,288
chr17	2075592	2075724	A-E	461	.	2075695	2075696	255,215,0	2	76,1	0,131
chr17	2078039	2078451	A-E	797	.	2078155	2078156	255,215,0	2	93,272	0,140
chr17	2241529	2241816	A-E	590	.	2241650	2241651	255,215,0	2	1,44	0,243
chr17	2299235	2299531	A-E	797	.	2299371	2299372	255,215,0	2	120,142	0,154
chr17	2305266	2305571	A-E	784	.	2305414	2305415	255,215,0	2	109,116	0,189
chr17	2612424	2612524	A-E	505	.	2612492	2612493	255,215,0	2	39,1	0,99
chr17	2795960	2796135	A-E	546	.	2796053	2796054	255,215,0	2	37,24	0,151
chr17	2863545	2863659	A-E	876	.	2863601	2863602	255,215,0	2	1,1	0,113
chr17	2952123	2952503	A-E	606	.	2952283	2952284	255,215,0	2	9,67	0,313
chr17	3641791	3642428	A-E	606	.	3642282	3642283	255,215,0	2	490,144	0,493
chr17	3698279	3698691	A-E	856	.	3698533	3698534	255,215,0	2	229,131	0,281
chr17	4614568	4615368	A-E	726	.	4615019	4615020	255,215,0	2	424,320	0,480
chr17	4615866	4616105	A-E	727	.	4615998	4615999	255,215,0	2	78,52	0,187
chr17	4655440	4655557	A-E	863	.	4655499	4655500	255,215,0	2	3,1	0,116
chr17	4663304	4663479	A-E	939	.	4663371	4663372	255,215,0	2	3,42	0,133
chr17	4673066	4673257	A-E	692	.	4673115	4673116	255,215,0	2	1,92	0,99
chr17	4737531	4737755	A-E	945	.	4737557	4737558	255,215,0	2	1,171	0,53
chr17	4812526	4812616	A-E	718	.	4812570	4812571	255,215,0	2	1,1	0,89
chr17	5430157	5430402	A-E	455	.	5430332	5430333	255,215,0	2	108,1	0,244
chr17	5736283	5736492	A-E	710	.	5736390	5736391	255,215,0	2	39,32	0,177
chr17	6542489	6542952	A-E	785	.	6542607	6542608	255,215,0	2	80,305	0,158
chr17	6614362	6614643	A-E	816	.	6614517	6614518	255,215,0	2	31,1	0,280
chr17	6655808	6656203	A-E	511	.	6655968	6655969	255,215,0	2	106,180	0,215
chr17	6924662	6924902	A-E	656	.	6924782	6924783	255,215,0	2	3,1	0,239
chr17	6925152	6925653	A-E	641	.	6925480	6925481	255,215,0	2	272,116	0,385
chr17	6950063	6950446	A-E	590	.	6950331	6950332	255,215,0	2	164,9	0,374
chr17	7035868	7036444	A-E	727	.	7036276	7036277	255,215,0	2	395,153	0,423
chr17	7379219	7379555	A-E	760	.	7379278	7379279	255,215,0	2	24,241	0,95
chr17	7381310	7382154	A-E	678	.	7381843	7381844	255,215,0	2	506,282	0,562
chr17	7389589	7389989	A-E	928	.	7389738	7389739	255,215,0	2	127,228	0,172
chr17	7737438	7738736	A-E	785	.	7737970	7737971	255,215,0	2	500,733	0,565
chr17	8057335	8058055	A-E	802	.	8057701	8057702	255,215,0	2	356,342	0,378
chr17	8321205	8321455	A-E	860	.	8321299	8321300	255,215,0	2	48,109	0,141
chr17	8323983	8324286	A-E	760	.	8324132	8324133	255,215,0	2	1,5	0,298
chr17	14237821	14238138	A-E	820	.	14237979	14237980	255,215,0	2	1,1	0,316
chr17	14262732	14263315	A-E	640	.	14262961	14262962	255,215,0	2	210,334	0,249
chr17	14641383	14641624	A-E	888	.	14641460	14641461	255,215,0	2	5,90	0,151
chr17	14641682	14642082	A-E	925	.	14641821	14641822	255,215,0	2	27,147	0,253
chr17	15785797	15785937	A-E	607	.	15785847	15785848	255,215,0	2	1,39	0,101
chr17	15850564	15850918	A-E	647	.	15850800	15850801	255,215,0	2	121,1	0,353
chr17	15869590	15869983	A-E	784	.	15869921	15869922	255,215,0	2	271,1	0,392
chr17	16191035	16191327	A-E	532	.	16191108	16191109	255,215,0	2	27,171	0,121
chr17	16440164	16440317	A-E	587	.	16440265	16440266	255,215,0	2	52,1	0,152
chr17	16924574	16924970	A-E	632	.	16924628	16924629	255,215,0	2	1,288	0,108
chr17	16948336	16948515	A-E	595	.	16948427	16948428	255,215,0	2	6,1	0,178
chr17	17311865	17312094	A-E	759	.	17311979	17311980	255,215,0	2	1,1	0,228
chr17	17319893	17320013	A-E	892	.	17319951	17319952	255,215,0	2	1,3	0,117
chr17	17338782	17338902	A-E	916	.	17338880	17338881	255,215,0	2	78,1	0,119
chr17	17493657	17493822	A-E	883	.	17493813	17493814	255,215,0	2	149,1	0,164
chr17	17595288	17595502	A-E	722	.	17595394	17595395	255,215,0	2	1,1	0,213
chr17	17752508	17752712	A-E	640	.	17752607	17752608	255,215,0	2	1,6	0,198
chr17	17817256	17817562	A-E	701	.	17817443	17817444	255,215,0	2	149,80	0,226
chr17	17874756	17875050	A-E	501	.	17874777	17874778	255,215,0	2	1,252	0,42
chr17	18825562	18825708	A-E	549	.	18825646	18825647	255,215,0	2	24,1	0,145
chr17	19141562	19141875	A-E	532	.	19141664	19141665	255,215,0	2	17,124	0,189
chr17	19301997	19302102	A-E	576	.	19302049	19302050	255,215,0	2	2,1	0,104
chr17	19656390	19656618	A-E	544	.	19656530	19656531	255,215,0	2	123,70	0,158
chr17	19913206	19913926	A-E	637	.	19913275	19913276	255,215,0	2	48,629	0,91
chr17	20943914	20944165	A-E	841	.	20944105	20944106	255,215,0	2	169,37	0,214
chr17	21002403	21002809	A-E	878	.	21002522	21002523	255,215,0	2	49,216	0,190
chr17	21188812	21189500	A-E	756	.	21189173	21189174	255,215,0	2	312,276	0,412
chr17	25680204	25680481	A-E	549	.	25680339	25680340	255,215,0	2	1,7	0,270
chr17	25784873	25785075	A-E	482	.	25784938	25784939	255,215,0	2	4,74	0,128
chr17	25821459	25821654	A-E	845	.	25821515	25821516	255,215,0	2	1,83	0,112
chr17	25823612	25823763	A-E	865	.	25823675	25823676	255,215,0	2	21,45	0,106
chr17	25858035	25858294	A-E	607	.	25858208	25858209	255,215,0	2	94,6	0,253
chr17	25859435	25859718	A-E	951	.	25859539	25859540	255,215,0	2	58,132	0,151
chr17	25981784	25982180	A-E	498	.	25981981	25981982	255,215,0	2	1,2	0,394
chr17	26552347	26552427	A-E	446	.	26552386	26552387	255,215,0	2	2,3	0,77
chr17	27072804	27073286	A-E	904	.	27072988	27072989	255,215,0	2	132,245	0,237
chr17	27138672	27138846	A-E	794	.	27138776	27138777	255,215,0	2	37,1	0,173
chr17	27192241	27192644	A-E	525	.	27192465	27192466	255,215,0	2	128,82	0,321
chr17	27264479	27264617	A-E	901	.	27264555	27264556	255,215,0	2	17,1	0,137
chr17	27619094	27619880	A-E	529	.	27619580	27619581	255,215,0	2	437,249	0,537
chr17	27918652	27918967	A-E	762	.	27918816	27918817	255,215,0	2	48,34	0,281
chr17	28258246	28258478	A-E	630	.	28258303	28258304	255,215,0	2	15,131	0,101
chr17	29277787	29277930	A-E	945	.	29277858	29277859	255,215,0	2	1,1	0,142
chr17	29821482	29821571	A-E	594	.	29821528	29821529	255,215,0	2	6,1	0,88
chr17	30602097	30602417	A-E	689	.	30602218	30602219	255,215,0	2	1,77	0,243
chr17	30823818	30823986	A-E	647	.	30823901	30823902	255,215,0	2	1,1	0,167
chr17	33378276	33378529	A-E	933	.	33378386	33378387	255,215,0	2	77,109	0,144
chr17	34948982	34949076	A-E	620	.	34949028	34949029	255,215,0	2	1,1	0,93
chr17	35425108	35425365	A-E	932	.	35425236	35425237	255,215,0	2	1,1	0,256
chr17	36058346	36058663	A-E	628	.	36058472	36058473	255,215,0	2	61,124	0,193
chr17	36073088	36073441	A-E	869	.	36073334	36073335	255,215,0	2	156,15	0,338
chr17	36412216	36412471	A-E	760	.	36412262	36412263	255,215,0	2	4,165	0,90
chr17	36717036	36717303	A-E	504	.	36717214	36717215	255,215,0	2	91,1	0,266
chr17	36757754	36758081	A-E	854	.	36757809	36757810	255,215,0	2	1,216	0,111
chr17	36899884	36899982	A-E	676	.	36899922	36899923	255,215,0	2	14,34	0,64
chr17	36996415	36996671	A-E	579	.	36996599	36996600	255,215,0	2	115,1	0,255
chr17	37896808	37897181	A-E	898	.	37897021	37897022	255,215,0	2	56,2	0,371
chr17	37926144	37926589	A-E	495	.	37926428	37926429	255,215,0	2	239,115	0,330
chr17	38084566	38084955	A-E	620	.	38084761	38084762	255,215,0	2	4,2	0,387
chr17	38170793	38171091	A-E	519	.	38171021	38171022	255,215,0	2	205,45	0,253
chr17	38227405	38227627	A-E	941	.	38227515	38227516	255,215,0	2	1,1	0,221
chr17	38227745	38227903	A-E	810	.	38227870	38227871	255,215,0	2	95,1	0,157
chr17	38229285	38229466	A-E	604	.	38229391	38229392	255,215,0	2	34,1	0,180
chr17	38254249	38254664	A-E	952	.	38254596	38254597	255,215,0	2	338,58	0,357
chr17	38263980	38264229	A-E	835	.	38263992	38263993	255,215,0	2	1,225	0,24
chr17	38470934	38471197	A-E	651	.	38471089	38471090	255,215,0	2	49,1	0,262
chr17	38477236	38480096	A-E	598	.	38479168	38479169	255,215,0	2	1923,918	0,1942
chr17	38488015	38488253	A-E	493	.	38488145	38488146	255,215,0	2	88,64	0,174
chr17	38514847	38514935	A-E	632	.	38514890	38514891	255,215,0	2	1,1	0,87
chr17	38603509	38603888	A-E	643	.	38603709	38603710	255,215,0	2	26,4	0,375
chr17	38619282	38619695	A-E	534	.	38619580	38619581	255,215,0	2	241,57	0,356
chr17	38776396	38776659	A-E	492	.	38776549	38776550	255,215,0	2	89,44	0,219
chr17	39832714	39833014	A-E	521	.	39832797	39832798	255,215,0	2	1,133	0,167
chr17	39861814	39861964	A-E	479	.	39861888	39861889	255,215,0	2	1,1	0,149
chr17	39949116	39949497	A-E	758	.	39949167	39949168	255,215,0	2	1,278	0,103
chr17	39956975	39957353	A-E	929	.	39957170	39957171	255,215,0	2	30,17	0,361
chr17	40400517	40401003	A-E	857	.	40400832	40400833	255,215,0	2	265,120	0,366
chr17	40464466	40464885	A-E	516	.	40464703	40464704	255,215,0	2	196,140	0,279
chr17	40573451	40573881	A-E	502	.	40573543	40573544	255,215,0	2	36,281	0,149
chr17	40671173	40671319	A-E	745	.	40671239	40671240	255,215,0	2	1,13	0,133
chr17	40942176	40942529	A-E	640	.	40942198	40942199	255,215,0	2	1,308	0,45
chr17	41038410	41038530	A-E	919	.	41038484	41038485	255,215,0	2	30,1	0,119
chr17	41173099	41173334	A-E	926	.	41173292	41173293	255,215,0	2	161,9	0,226
chr17	41324260	41324525	A-E	820	.	41324380	41324381	255,215,0	2	1,24	0,241
chr17	41478754	41478975	A-E	730	.	41478863	41478864	255,215,0	2	1,2	0,219
chr17	41656262	41656390	A-E	672	.	41656310	41656311	255,215,0	2	1,32	0,96
chr17	42061095	42061375	A-E	827	.	42061232	42061233	255,215,0	2	1,6	0,274
chr17	42173050	42173151	A-E	660	.	42173100	42173101	255,215,0	2	1,1	0,100
chr17	42215472	42215904	A-E	783	.	42215678	42215679	255,215,0	2	59,78	0,354
chr17	42245888	42246083	A-E	577	.	42245987	42245988	255,215,0	2	5,1	0,194
chr17	42357085	42357361	A-E	688	.	42357236	42357237	255,215,0	2	85,57	0,219
chr17	42620579	42620851	A-E	641	.	42620664	42620665	255,215,0	2	27,128	0,144
chr17	42634020	42634172	A-E	631	.	42634094	42634095	255,215,0	2	27,30	0,122
chr17	42872286	42872458	A-E	499	.	42872431	42872432	255,215,0	2	133,14	0,158
chr17	43170304	43170536	A-E	475	.	43170448	43170449	255,215,0	2	62,4	0,228
chr17	43201428	43201633	A-E	793	.	43201516	43201517	255,215,0	2	1,29	0,176
chr17	43305165	43306978	A-E	506	.	43306452	43306453	255,215,0	2	1194,431	0,1382
chr17	43309202	43309383	A-E	431	.	43309262	43309263	255,215,0	2	13,73	0,108
chr17	43370974	43371161	A-E	857	.	43371062	43371063	255,215,0	2	19,29	0,158
chr17	43389475	43389771	A-E	898	.	43389723	43389724	255,215,0	2	203,1	0,295
chr17	43490897	43491137	A-E	681	.	43491062	43491063	255,215,0	2	95,4	0,236
chr17	43505725	43505980	A-E	511	.	43505805	43505806	255,215,0	2	1,95	0,160
chr17	43660811	43661173	A-E	740	.	43660905	43660906	255,215,0	2	78,251	0,111
chr17	44271977	44272219	A-E	599	.	44272146	44272147	255,215,0	2	129,31	0,211
chr17	45343380	45343597	A-E	573	.	45343478	45343479	255,215,0	2	2,22	0,195
chr17	45344750	45345107	A-E	505	.	45344928	45344929	255,215,0	2	1,1	0,356
chr17	45609469	45609601	A-E	708	.	45609553	45609554	255,215,0	2	43,6	0,126
chr17	46043736	46043949	A-E	691	.	46043770	46043771	255,215,0	2	1,144	0,69
chr17	47099859	47100181	A-E	476	.	47099939	47099940	255,215,0	2	1,162	0,160
chr17	47765495	47765594	A-E	832	.	47765535	47765536	255,215,0	2	1,19	0,80
chr17	47913501	47913854	A-E	708	.	47913588	47913589	255,215,0	2	1,179	0,174
chr17	47929255	47929264	A-E	533	.	47929259	47929260	255,215,0	2	1,1	0,8
chr17	48287695	48288075	A-E	506	.	48287879	48287880	255,215,0	2	89,100	0,280
chr17	48367346	48367814	A-E	488	.	48367642	48367643	255,215,0	2	250,125	0,343
chr17	48716691	48717083	A-E	768	.	48716760	48716761	255,215,0	2	2,254	0,138
chr17	48981540	48981884	A-E	836	.	48981710	48981711	255,215,0	2	2,4	0,340
chr17	48996377	48996488	A-E	670	.	48996473	48996474	255,215,0	2	88,5	0,106
chr17	48996944	48997365	A-E	531	.	48997234	48997235	255,215,0	2	202,41	0,380
chr17	49027288	49027482	A-E	504	.	49027365	49027366	255,215,0	2	2,40	0,154
chr17	49205476	49205735	A-E	541	.	49205612	49205613	255,215,0	2	16,1	0,258
chr17	49210436	49210615	A-E	523	.	49210550	49210551	255,215,0	2	51,1	0,178
chr17	53494121	53494283	A-E	657	.	53494201	53494202	255,215,0	2	1,1	0,161
chr17	54993018	54993544	A-E	684	.	54993285	54993286	255,215,0	2	224,215	0,311
chr17	55113651	55113711	A-E	488	.	55113680	55113681	255,215,0	2	1,1	0,59
chr17	55447287	55447561	A-E	790	.	55447442	55447443	255,215,0	2	43,6	0,268
chr17	55518270	55518753	A-E	692	.	55518515	55518516	255,215,0	2	203,194	0,289
chr17	55969951	55970070	A-E	803	.	55970019	55970020	255,215,0	2	19,1	0,118
chr17	55976255	55976501	A-E	472	.	55976377	55976378	255,215,0	2	1,2	0,244
chr17	55978714	55978990	A-E	876	.	55978830	55978831	255,215,0	2	1,43	0,233
chr17	56015325	56015755	A-E	941	.	56015654	56015655	255,215,0	2	277,48	0,382
chr17	56025910	56026308	A-E	483	.	56026040	56026041	255,215,0	2	4,140	0,258
chr17	56064193	56064677	A-E	866	.	56064257	56064258	255,215,0	2	34,389	0,95
chr17	56161643	56161969	A-E	887	.	56161894	56161895	255,215,0	2	178,1	0,325
chr17	56413212	56413667	A-E	557	.	56413408	56413409	255,215,0	2	182,244	0,211
chr17	57443443	57443708	A-E	663	.	57443556	57443557	255,215,0	2	33,70	0,195
chr17	57500537	57500993	A-E	785	.	57500671	57500672	255,215,0	2	84,270	0,186
chr17	57561235	57561608	A-E	528	.	57561421	57561422	255,215,0	2	1,1	0,372
chr17	57698412	57698732	A-E	714	.	57698591	57698592	255,215,0	2	40,1	0,319
chr17	57861698	57862055	A-E	487	.	57862023	57862024	255,215,0	2	296,1	0,356
chr17	57869540	57869779	A-E	689	.	57869704	57869705	255,215,0	2	91,1	0,238
[truncated: 2,888 more rows]
