# Supplementary material for: Genome-wide prediction of cis-regulatory regions using supervised deep learning methods
Source: BMC Bioinformatics. 2018 May 31;19:202. doi: 10.1186/s12859-018-2187-1 (PMC5984344; doi:10.1186/s12859-018-2187-1)
Supplement: Supplementary file 3 — Predictions on CAGE supported bidirectional loci. AiA: Active in the FANTOM Enhancer Atlas; IiA: Inactive in the FANTOM Enhancer Atlas; NiA: Not included in the FANTOM Enhancer Atlas; Specific: Predicted cell-specific A-Es. (ZIP 4820 kb) [file 12859_2018_2187_MOESM3_ESM.zip › additional_file3/HepG2_A-E_Specific.bed]

chr1	941791	942135	A-E	611	.	942081	942082	128,128,128	2	238,1	0,343
chr1	993498	993878	A-E	860	.	993663	993664	255,215,0	2	1,50	0,330
chr1	1060905	1061095	A-E	866	.	1060999	1061000	128,128,128	2	1,1	0,189
chr1	1063914	1064111	A-E	728	.	1063978	1063979	128,128,128	2	45,112	0,85
chr1	1100057	1100470	A-E	978	.	1100411	1100412	128,128,128	2	309,13	0,400
chr1	1294735	1294978	A-E	670	.	1294894	1294895	128,128,128	2	78,1	0,242
chr1	1295535	1296332	A-E	680	.	1296025	1296026	128,128,128	2	464,279	0,518
chr1	1765009	1765365	A-E	944	.	1765244	1765245	128,128,128	2	116,1	0,355
chr1	1809312	1809695	A-E	834	.	1809523	1809524	128,128,128	2	42,1	0,382
chr1	1978731	1978937	A-E	956	.	1978886	1978887	128,128,128	2	106,1	0,205
chr1	2140151	2140337	A-E	828	.	2140251	2140252	128,128,128	2	17,1	0,185
chr1	2171824	2171946	A-E	722	.	2171896	2171897	128,128,128	2	24,1	0,121
chr1	3086923	3087330	A-E	919	.	3087112	3087113	128,128,128	2	1,29	0,378
chr1	3136013	3136207	A-E	974	.	3136055	3136056	128,128,128	2	1,109	0,85
chr1	3237165	3237518	A-E	702	.	3237289	3237290	128,128,128	2	80,184	0,169
chr1	3238635	3238995	A-E	627	.	3238969	3238970	255,215,0	2	310,1	0,359
chr1	3243464	3243615	A-E	874	.	3243539	3243540	128,128,128	2	1,1	0,150
chr1	3373716	3374006	A-E	966	.	3373817	3373818	128,128,128	2	4,91	0,199
chr1	3374928	3375314	A-E	932	.	3374966	3374967	128,128,128	2	1,309	0,77
chr1	4327537	4327841	A-E	804	.	4327647	4327648	128,128,128	2	1,83	0,221
chr1	6062900	6063104	A-E	947	.	6062989	6062990	128,128,128	2	3,28	0,176
chr1	6341896	6342142	A-E	786	.	6342066	6342067	128,128,128	2	97,1	0,245
chr1	7668972	7669193	A-E	851	.	7669114	7669115	255,215,0	2	66,1	0,220
chr1	7763522	7763684	A-E	957	.	7763676	7763677	128,128,128	2	148,1	0,161
chr1	8070132	8070398	A-E	933	.	8070298	8070299	128,128,128	2	69,1	0,265
chr1	8143203	8143348	A-E	976	.	8143234	8143235	128,128,128	2	1,82	0,63
chr1	8214748	8215059	A-E	959	.	8214906	8214907	128,128,128	2	7,1	0,310
chr1	8215795	8215905	A-E	980	.	8215838	8215839	128,128,128	2	1,24	0,86
chr1	8230370	8230423	A-E	751	.	8230396	8230397	128,128,128	2	1,1	0,52
chr1	8261058	8261575	A-E	845	.	8261408	8261409	128,128,128	2	332,148	0,369
chr1	8724042	8724475	A-E	681	.	8724232	8724233	128,128,128	2	166,217	0,216
chr1	9271499	9271772	A-E	971	.	9271634	9271635	128,128,128	2	1,3	0,270
chr1	9293549	9293739	A-E	816	.	9293590	9293591	128,128,128	2	1,108	0,82
chr1	9298798	9298942	A-E	795	.	9298852	9298853	128,128,128	2	1,36	0,108
chr1	9302697	9302939	A-E	900	.	9302743	9302744	128,128,128	2	1,150	0,92
chr1	9601050	9601232	A-E	707	.	9601140	9601141	255,215,0	2	1,1	0,181
chr1	9960528	9960713	A-E	535	.	9960584	9960585	128,128,128	2	1,72	0,113
chr1	10496880	10497075	A-E	841	.	10496977	10496978	128,128,128	2	1,1	0,194
chr1	10997518	10997835	A-E	972	.	10997574	10997575	128,128,128	2	1,204	0,113
chr1	11335835	11336022	A-E	598	.	11335842	11335843	128,128,128	2	1,172	0,15
chr1	11919652	11919839	A-E	962	.	11919815	11919816	128,128,128	2	141,1	0,186
chr1	11942925	11943217	A-E	979	.	11943159	11943160	255,215,0	2	179,1	0,291
chr1	12050736	12051137	A-E	887	.	12050879	12050880	128,128,128	2	1,115	0,286
chr1	12094399	12094712	A-E	580	.	12094553	12094554	255,215,0	2	1,4	0,309
chr1	12441297	12441679	A-E	919	.	12441481	12441482	128,128,128	2	1,13	0,369
chr1	12513404	12513748	A-E	606	.	12513534	12513535	128,128,128	2	1,83	0,261
chr1	12589452	12589763	A-E	994	.	12589647	12589648	255,215,0	2	85,4	0,307
chr1	12599928	12600179	A-E	508	.	12600027	12600028	128,128,128	2	11,63	0,188
chr1	12616547	12616769	A-E	764	.	12616711	12616712	255,215,0	2	109,1	0,221
chr1	12674514	12674729	A-E	756	.	12674684	12674685	255,215,0	2	128,2	0,213
chr1	14078577	14078933	A-E	808	.	14078666	14078667	128,128,128	2	1,178	0,178
chr1	15697702	15697752	A-E	916	.	15697726	15697727	128,128,128	2	1,1	0,49
chr1	16699732	16699745	A-E	788	.	16699736	16699737	128,128,128	2	1,4	0,9
chr1	17023723	17023998	A-E	978	.	17023840	17023841	128,128,128	2	96,136	0,139
chr1	17425016	17425355	A-E	935	.	17425115	17425116	128,128,128	2	48,187	0,152
chr1	19264079	19264209	A-E	926	.	19264143	19264144	128,128,128	2	1,1	0,129
chr1	19333976	19334220	A-E	815	.	19334097	19334098	128,128,128	2	1,1	0,243
chr1	19756992	19757194	A-E	835	.	19757146	19757147	128,128,128	2	108,1	0,201
chr1	19762527	19762798	A-E	867	.	19762679	19762680	128,128,128	2	35,1	0,270
chr1	20307927	20308140	A-E	934	.	20308052	20308053	128,128,128	2	39,1	0,212
chr1	20806851	20807214	A-E	960	.	20807063	20807064	128,128,128	2	122,60	0,303
chr1	20988952	20988962	A-E	854	.	20988956	20988957	255,215,0	2	1,1	0,9
chr1	22611972	22612241	A-E	975	.	22612106	22612107	255,215,0	2	1,1	0,268
chr1	24828102	24828134	A-E	551	.	24828117	24828118	128,128,128	2	1,1	0,31
chr1	24878735	24879052	A-E	945	.	24878917	24878918	128,128,128	2	112,64	0,253
chr1	25237083	25237520	A-E	767	.	25237459	25237460	128,128,128	2	373,57	0,380
chr1	25237621	25238129	A-E	650	.	25237860	25237861	255,215,0	2	185,213	0,295
chr1	25240751	25240928	A-E	729	.	25240845	25240846	128,128,128	2	25,13	0,164
chr1	25466725	25467101	A-E	963	.	25466914	25466915	128,128,128	2	4,1	0,375
chr1	26193861	26194038	A-E	769	.	26193949	26193950	128,128,128	2	1,1	0,176
chr1	27242006	27242269	A-E	709	.	27242137	27242138	128,128,128	2	1,1	0,262
chr1	27323110	27323149	A-E	813	.	27323129	27323130	128,128,128	2	1,1	0,38
chr1	27328104	27328201	A-E	816	.	27328152	27328153	128,128,128	2	1,1	0,96
chr1	27848725	27849287	A-E	771	.	27848934	27848935	128,128,128	2	207,349	0,213
chr1	28143878	28144081	A-E	834	.	28143935	28143936	128,128,128	2	1,88	0,115
chr1	28184958	28185109	A-E	830	.	28185017	28185018	255,215,0	2	3,35	0,116
chr1	28269913	28270209	A-E	963	.	28270120	28270121	255,215,0	2	156,37	0,259
chr1	28431716	28431884	A-E	908	.	28431797	28431798	255,215,0	2	37,42	0,126
chr1	28496557	28496804	A-E	855	.	28496652	28496653	128,128,128	2	12,68	0,179
chr1	28595999	28596311	A-E	839	.	28596002	28596003	128,128,128	2	1,305	0,7
chr1	29081518	29081568	A-E	775	.	29081542	29081543	128,128,128	2	1,1	0,49
chr1	29504261	29504387	A-E	531	.	29504316	29504317	128,128,128	2	50,64	0,62
chr1	29564766	29564995	A-E	983	.	29564880	29564881	128,128,128	2	3,3	0,226
chr1	31213144	31213372	A-E	749	.	31213308	31213309	128,128,128	2	102,1	0,227
chr1	31218107	31218539	A-E	515	.	31218450	31218451	128,128,128	2	318,62	0,370
chr1	31567824	31567910	A-E	760	.	31567865	31567866	128,128,128	2	18,21	0,65
chr1	31915699	31916071	A-E	829	.	31915884	31915885	128,128,128	2	1,1	0,371
chr1	31974451	31975513	A-E	991	.	31974532	31974533	128,128,128	2	7,905	0,157
chr1	31976608	31977048	A-E	955	.	31976951	31976952	128,128,128	2	317,69	0,371
chr1	32180603	32180986	A-E	507	.	32180866	32180867	255,215,0	2	196,51	0,332
chr1	32732571	32732683	A-E	644	.	32732625	32732626	128,128,128	2	8,10	0,102
chr1	33203093	33203146	A-E	900	.	33203105	33203106	128,128,128	2	1,29	0,24
chr1	33829513	33829825	A-E	811	.	33829683	33829684	128,128,128	2	30,1	0,311
chr1	35811471	35811605	A-E	923	.	35811501	35811502	128,128,128	2	1,73	0,61
chr1	36715455	36715834	A-E	726	.	36715644	36715645	128,128,128	2	1,1	0,378
chr1	38471999	38472226	A-E	888	.	38472112	38472113	255,215,0	2	1,1	0,226
chr1	40691806	40692191	A-E	664	.	40691918	40691919	128,128,128	2	1,160	0,225
chr1	40855054	40855570	A-E	633	.	40855063	40855064	128,128,128	2	1,498	0,18
chr1	40855626	40855971	A-E	810	.	40855647	40855648	128,128,128	2	1,302	0,43
chr1	40930797	40930908	A-E	833	.	40930851	40930852	128,128,128	2	1,3	0,108
chr1	41125185	41125514	A-E	897	.	41125218	41125219	128,128,128	2	1,263	0,66
chr1	43426742	43427095	A-E	609	.	43427088	43427089	128,128,128	2	341,1	0,352
chr1	43427522	43427762	A-E	612	.	43427665	43427666	128,128,128	2	49,1	0,239
chr1	43446213	43446611	A-E	596	.	43446419	43446420	255,215,0	2	16,1	0,397
chr1	43474145	43474512	A-E	530	.	43474501	43474502	255,215,0	2	347,1	0,366
chr1	43524188	43524462	A-E	675	.	43524345	43524346	255,215,0	2	42,1	0,273
chr1	44452990	44453115	A-E	890	.	44453038	44453039	128,128,128	2	1,28	0,97
chr1	45670767	45670868	A-E	966	.	45670820	45670821	128,128,128	2	8,2	0,99
chr1	46008399	46008548	A-E	717	.	46008475	46008476	255,215,0	2	42,37	0,112
chr1	47658330	47658731	A-E	799	.	47658530	47658531	255,215,0	2	1,1	0,400
chr1	48290650	48291031	A-E	860	.	48290840	48290841	128,128,128	2	2,1	0,380
chr1	48331662	48331884	A-E	924	.	48331772	48331773	128,128,128	2	1,1	0,221
chr1	53020482	53020832	A-E	728	.	53020656	53020657	128,128,128	2	1,1	0,349
chr1	53482500	53482782	A-E	590	.	53482640	53482641	128,128,128	2	1,1	0,281
chr1	55044971	55045319	A-E	844	.	55045144	55045145	128,128,128	2	1,1	0,347
chr1	55400798	55400903	A-E	889	.	55400846	55400847	128,128,128	2	1,8	0,97
chr1	55506956	55507037	A-E	708	.	55506996	55506997	128,128,128	2	1,1	0,80
chr1	55594097	55594408	A-E	884	.	55594327	55594328	128,128,128	2	151,1	0,310
chr1	55677745	55677788	A-E	501	.	55677766	55677767	128,128,128	2	1,1	0,42
chr1	55678785	55679185	A-E	528	.	55678892	55678893	255,215,0	2	14,198	0,202
chr1	55909250	55909597	A-E	593	.	55909488	55909489	128,128,128	2	131,1	0,346
chr1	56184456	56184884	A-E	855	.	56184685	56184686	128,128,128	2	42,10	0,418
chr1	56797895	56798374	A-E	652	.	56798150	56798151	128,128,128	2	191,159	0,320
chr1	56902668	56903037	A-E	924	.	56902852	56902853	128,128,128	2	1,1	0,368
chr1	56942823	56943411	A-E	980	.	56943039	56943040	128,128,128	2	198,353	0,235
chr1	56972838	56973186	A-E	821	.	56972946	56972947	128,128,128	2	1,131	0,217
chr1	56974162	56974535	A-E	613	.	56974380	56974381	128,128,128	2	171,106	0,267
chr1	56998367	56998746	A-E	926	.	56998556	56998557	128,128,128	2	1,1	0,378
chr1	57029217	57029554	A-E	911	.	57029369	57029370	128,128,128	2	1,32	0,305
chr1	57042744	57043185	A-E	902	.	57043023	57043024	128,128,128	2	203,84	0,357
chr1	57376305	57376674	A-E	736	.	57376417	57376418	128,128,128	2	1,144	0,225
chr1	57746875	57747249	A-E	952	.	57747061	57747062	128,128,128	2	1,1	0,373
chr1	59758328	59758666	A-E	704	.	59758446	59758447	128,128,128	2	58,159	0,179
chr1	60009140	60009290	A-E	957	.	60009213	60009214	128,128,128	2	1,4	0,146
chr1	60015651	60015887	A-E	821	.	60015757	60015758	128,128,128	2	25,48	0,188
chr1	60036299	60036428	A-E	655	.	60036352	60036353	128,128,128	2	9,31	0,98
chr1	61608577	61608890	A-E	739	.	61608752	61608753	128,128,128	2	39,1	0,312
chr1	76080205	76080672	A-E	961	.	76080320	76080321	128,128,128	2	22,258	0,209
chr1	76080988	76081082	A-E	870	.	76081039	76081040	128,128,128	2	11,1	0,93
chr1	84284633	84284926	A-E	539	.	84284780	84284781	128,128,128	2	71,68	0,225
chr1	85049005	85049203	A-E	958	.	85049108	85049109	255,215,0	2	12,2	0,196
chr1	85968002	85968172	A-E	849	.	85968086	85968087	128,128,128	2	1,1	0,169
chr1	86049987	86050100	A-E	879	.	86050043	86050044	128,128,128	2	1,1	0,112
chr1	86077578	86077925	A-E	903	.	86077748	86077749	128,128,128	2	116,121	0,226
chr1	87241358	87241518	A-E	735	.	87241437	87241438	255,215,0	2	1,1	0,159
chr1	90367960	90368115	A-E	976	.	90368037	90368038	255,215,0	2	1,1	0,154
chr1	92291657	92291934	A-E	922	.	92291677	92291678	128,128,128	2	1,236	0,41
chr1	92295673	92296022	A-E	914	.	92295847	92295848	128,128,128	2	1,1	0,348
chr1	92907491	92907587	A-E	536	.	92907557	92907558	255,215,0	2	38,1	0,95
chr1	93425408	93425540	A-E	840	.	93425470	93425471	128,128,128	2	1,8	0,124
chr1	94060777	94061226	A-E	912	.	94061087	94061088	128,128,128	2	255,83	0,366
chr1	94080175	94080586	A-E	878	.	94080575	94080576	128,128,128	2	394,4	0,407
chr1	94224034	94224429	A-E	844	.	94224105	94224106	128,128,128	2	15,266	0,129
chr1	94224546	94224929	A-E	926	.	94224683	94224684	128,128,128	2	46,153	0,230
chr1	94234014	94234407	A-E	556	.	94234232	94234233	128,128,128	2	48,4	0,389
chr1	94429275	94429464	A-E	668	.	94429370	94429371	128,128,128	2	74,71	0,118
chr1	94509601	94509922	A-E	690	.	94509761	94509762	128,128,128	2	1,1	0,320
chr1	94527681	94527931	A-E	815	.	94527842	94527843	128,128,128	2	75,1	0,249
chr1	94534630	94534985	A-E	963	.	94534842	94534843	128,128,128	2	72,1	0,354
chr1	94784984	94785158	A-E	786	.	94785070	94785071	128,128,128	2	2,3	0,171
chr1	95028441	95028830	A-E	944	.	95028549	95028550	128,128,128	2	1,172	0,217
chr1	95264854	95265185	A-E	926	.	95265082	95265083	128,128,128	2	148,22	0,309
chr1	95387128	95387471	A-E	918	.	95387351	95387352	128,128,128	2	105,1	0,342
chr1	95388205	95388559	A-E	892	.	95388522	95388523	128,128,128	2	283,1	0,353
chr1	100221255	100221423	A-E	872	.	100221338	100221339	128,128,128	2	1,1	0,167
chr1	108594435	108594579	A-E	873	.	108594474	108594475	128,128,128	2	28,93	0,51
chr1	109693905	109693990	A-E	868	.	109693947	109693948	255,215,0	2	1,1	0,84
chr1	109842394	109842833	A-E	648	.	109842648	109842649	128,128,128	2	71,1	0,438
chr1	109914177	109914362	A-E	762	.	109914301	109914302	128,128,128	2	78,13	0,172
chr1	109915594	109915940	A-E	665	.	109915865	109915866	128,128,128	2	199,1	0,345
chr1	109938897	109939079	A-E	592	.	109938974	109938975	255,215,0	2	1,27	0,155
chr1	110131738	110132207	A-E	885	.	110131747	110131748	128,128,128	2	1,450	0,19
chr1	111262637	111262920	A-E	933	.	111262790	111262791	128,128,128	2	115,90	0,193
chr1	111733520	111733879	A-E	676	.	111733739	111733740	128,128,128	2	185,105	0,254
chr1	111745467	111745610	A-E	558	.	111745538	111745539	128,128,128	2	1,1	0,142
chr1	112078528	112078792	A-E	925	.	112078644	112078645	128,128,128	2	6,37	0,227
chr1	112276731	112276883	A-E	825	.	112276806	112276807	128,128,128	2	1,1	0,151
chr1	112280469	112280538	A-E	840	.	112280503	112280504	128,128,128	2	1,1	0,68
chr1	113948223	113948517	A-E	629	.	113948361	113948362	128,128,128	2	1,18	0,276
chr1	114050900	114051151	A-E	833	.	114051025	114051026	128,128,128	2	1,1	0,250
chr1	114488806	114489135	A-E	694	.	114488970	114488971	128,128,128	2	1,1	0,328
chr1	115010404	115010467	A-E	753	.	115010430	115010431	128,128,128	2	1,11	0,52
chr1	116652137	116652418	A-E	886	.	116652277	116652278	128,128,128	2	1,1	0,280
chr1	117017908	117018073	A-E	931	.	117017955	117017956	128,128,128	2	2,71	0,94
chr1	117132073	117132239	A-E	733	.	117132153	117132154	128,128,128	2	12,17	0,149
chr1	119457484	119457627	A-E	924	.	119457555	119457556	128,128,128	2	1,1	0,142
chr1	119503304	119503581	A-E	672	.	119503429	119503430	255,215,0	2	1,27	0,250
chr1	120760883	120761040	A-E	631	.	120760951	120760952	128,128,128	2	23,42	0,115
chr1	147072793	147072971	A-E	544	.	147072881	147072882	128,128,128	2	1,1	0,177
chr1	147737312	147737432	A-E	997	.	147737363	147737364	255,215,0	2	1,18	0,102
chr1	150231710	150231944	A-E	649	.	150231777	150231778	128,128,128	2	12,110	0,124
chr1	150252822	150252947	A-E	813	.	150252884	150252885	128,128,128	2	1,1	0,124
chr1	150383126	150383519	A-E	870	.	150383322	150383323	128,128,128	2	1,1	0,392
chr1	150504793	150504993	A-E	531	.	150504805	150504806	128,128,128	2	1,176	0,24
chr1	150951633	150951719	A-E	814	.	150951653	150951654	255,215,0	2	1,46	0,40
chr1	151486181	151486300	A-E	925	.	151486230	151486231	128,128,128	2	3,23	0,96
chr1	151579004	151579225	A-E	866	.	151579122	151579123	128,128,128	2	21,4	0,217
chr1	151913574	151913780	A-E	707	.	151913674	151913675	128,128,128	2	57,61	0,145
chr1	153505144	153505346	A-E	678	.	153505244	153505245	128,128,128	2	1,1	0,201
chr1	154405181	154405498	A-E	739	.	154405309	154405310	128,128,128	2	82,141	0,176
chr1	155256463	155256490	A-E	839	.	155256475	155256476	128,128,128	2	1,3	0,24
chr1	155568911	155569221	A-E	837	.	155569065	155569066	255,215,0	2	1,1	0,309
chr1	155916072	155916212	A-E	517	.	155916140	155916141	128,128,128	2	9,12	0,128
chr1	156441325	156441352	A-E	917	.	156441338	156441339	128,128,128	2	1,1	0,26
chr1	161186258	161186502	A-E	547	.	161186472	161186473	128,128,128	2	202,17	0,227
chr1	162129298	162129612	A-E	880	.	162129454	162129455	128,128,128	2	1,1	0,313
chr1	165854950	165855165	A-E	940	.	165855027	165855028	128,128,128	2	1,61	0,154
chr1	167266550	167266873	A-E	744	.	167266711	167266712	128,128,128	2	1,1	0,322
chr1	167649050	167649342	A-E	934	.	167649167	167649168	128,128,128	2	48,105	0,187
chr1	168324121	168324201	A-E	710	.	168324160	168324161	128,128,128	2	1,1	0,79
chr1	168337258	168337475	A-E	679	.	168337347	168337348	128,128,128	2	1,39	0,178
chr1	168446219	168446589	A-E	891	.	168446401	168446402	128,128,128	2	1,6	0,364
chr1	168466866	168467072	A-E	874	.	168466969	168466970	128,128,128	2	3,1	0,205
chr1	168803610	168803867	A-E	969	.	168803738	168803739	128,128,128	2	1,1	0,256
chr1	169071998	169072131	A-E	932	.	169072048	169072049	128,128,128	2	1,33	0,100
chr1	169553917	169554291	A-E	966	.	169554074	169554075	128,128,128	2	119,177	0,197
chr1	171111213	171111493	A-E	874	.	171111352	171111353	128,128,128	2	1,1	0,279
chr1	171111810	171112100	A-E	892	.	171111909	171111910	128,128,128	2	1,92	0,198
chr1	171457847	171458211	A-E	708	.	171457860	171457861	128,128,128	2	1,338	0,26
chr1	173179572	173179609	A-E	872	.	173179588	173179589	128,128,128	2	1,4	0,33
chr1	175809381	175809640	A-E	666	.	175809508	175809509	128,128,128	2	1,4	0,255
chr1	180895607	180895967	A-E	809	.	180895720	180895721	255,215,0	2	3,136	0,224
chr1	180982291	180982565	A-E	915	.	180982427	180982428	128,128,128	2	1,1	0,273
chr1	181096103	181096331	A-E	860	.	181096187	181096188	128,128,128	2	1,60	0,168
chr1	181102636	181102899	A-E	769	.	181102767	181102768	128,128,128	2	1,1	0,262
chr1	182259351	182259676	A-E	813	.	182259513	182259514	128,128,128	2	4,4	0,321
chr1	182269466	182269764	A-E	979	.	182269614	182269615	255,215,0	2	1,1	0,297
chr1	183001755	183002070	A-E	956	.	183001798	183001799	128,128,128	2	1,229	0,86
chr1	183861530	183861762	A-E	963	.	183861689	183861690	128,128,128	2	95,8	0,224
chr1	184944268	184944881	A-E	628	.	184944517	184944518	128,128,128	2	229,343	0,270
chr1	185250433	185250655	A-E	820	.	185250483	185250484	128,128,128	2	1,121	0,101
chr1	186818504	186818763	A-E	814	.	186818665	186818666	128,128,128	2	146,81	0,178
chr1	192977440	192977778	A-E	884	.	192977608	192977609	128,128,128	2	1,1	0,337
chr1	200306357	200306483	A-E	950	.	200306419	200306420	128,128,128	2	1,1	0,125
chr1	200857233	200857815	A-E	980	.	200857710	200857711	128,128,128	2	413,40	0,542
chr1	201366439	201366550	A-E	947	.	201366505	201366506	128,128,128	2	24,1	0,110
chr1	201366619	201366946	A-E	908	.	201366781	201366782	128,128,128	2	1,2	0,325
chr1	201366962	201367119	A-E	917	.	201367100	201367101	128,128,128	2	121,1	0,156
chr1	201463619	201463933	A-E	946	.	201463775	201463776	128,128,128	2	1,1	0,313
chr1	201469668	201470038	A-E	919	.	201469852	201469853	128,128,128	2	1,1	0,369
chr1	202016172	202016526	A-E	909	.	202016315	202016316	128,128,128	2	1,68	0,286
chr1	202055098	202055409	A-E	878	.	202055276	202055277	128,128,128	2	119,73	0,238
chr1	202055852	202056123	A-E	897	.	202055987	202055988	128,128,128	2	1,1	0,270
chr1	203506114	203506504	A-E	950	.	203506388	203506389	128,128,128	2	161,1	0,389
chr1	204490354	204490874	A-E	829	.	204490548	204490549	128,128,128	2	168,298	0,222
chr1	205418015	205418182	A-E	681	.	205418072	205418073	128,128,128	2	6,57	0,110
chr1	205474973	205475042	A-E	982	.	205475007	205475008	128,128,128	2	1,1	0,68
chr1	205481260	205481453	A-E	920	.	205481266	205481267	128,128,128	2	1,181	0,12
chr1	205637459	205637745	A-E	916	.	205637632	205637633	128,128,128	2	130,69	0,217
chr1	205645820	205646052	A-E	830	.	205645944	205645945	128,128,128	2	42,24	0,208
chr1	206873175	206873505	A-E	804	.	206873190	206873191	128,128,128	2	1,299	0,31
chr1	206897147	206897463	A-E	880	.	206897234	206897235	128,128,128	2	66,206	0,110
chr1	208000145	208000344	A-E	560	.	208000292	208000293	128,128,128	2	97,1	0,198
chr1	208292496	208292515	A-E	955	.	208292505	208292506	128,128,128	2	1,1	0,18
chr1	208345342	208345747	A-E	724	.	208345375	208345376	255,215,0	2	10,348	0,57
chr1	208412895	208413106	A-E	844	.	208413000	208413001	128,128,128	2	1,1	0,210
chr1	209827285	209827712	A-E	859	.	209827545	209827546	128,128,128	2	247,153	0,274
chr1	210567003	210567330	A-E	952	.	210567208	210567209	128,128,128	2	206,121	0,206
chr1	211978273	211978581	A-E	838	.	211978559	211978560	128,128,128	2	266,1	0,307
chr1	212429433	212429795	A-E	730	.	212429456	212429457	128,128,128	2	1,315	0,47
chr1	212483274	212483649	A-E	877	.	212483459	212483460	128,128,128	2	1,4	0,371
chr1	213088828	213089171	A-E	830	.	213088879	213088880	128,128,128	2	1,241	0,102
chr1	213090277	213090696	A-E	699	.	213090330	213090331	128,128,128	2	45,356	0,63
chr1	213545455	213545863	A-E	904	.	213545753	213545754	128,128,128	2	202,12	0,396
chr1	214150404	214150498	A-E	894	.	214150450	214150451	128,128,128	2	1,1	0,93
chr1	214157858	214157941	A-E	982	.	214157899	214157900	128,128,128	2	1,1	0,82
chr1	214162828	214163073	A-E	974	.	214162947	214162948	128,128,128	2	116,122	0,123
chr1	214163213	214163421	A-E	952	.	214163318	214163319	128,128,128	2	4,1	0,207
chr1	214163432	214163790	A-E	903	.	214163676	214163677	128,128,128	2	133,1	0,357
chr1	214163965	214164241	A-E	948	.	214164007	214164008	128,128,128	2	1,192	0,84
chr1	215006647	215006892	A-E	809	.	215006865	215006866	128,128,128	2	193,1	0,244
chr1	220865094	220865145	A-E	937	.	220865119	220865120	128,128,128	2	1,1	0,50
chr1	222242290	222242550	A-E	861	.	222242419	222242420	128,128,128	2	1,1	0,259
chr1	223351179	223351462	A-E	507	.	223351415	223351416	128,128,128	2	192,1	0,282
chr1	223907319	223907681	A-E	742	.	223907500	223907501	128,128,128	2	3,1	0,361
chr1	223953138	223953288	A-E	809	.	223953195	223953196	128,128,128	2	1,35	0,115
chr1	224619988	224620298	A-E	502	.	224620243	224620244	128,128,128	2	202,1	0,309
chr1	226014145	226014403	A-E	703	.	226014225	226014226	128,128,128	2	2,99	0,159
chr1	226067495	226067745	A-E	666	.	226067630	226067631	128,128,128	2	87,65	0,185
chr1	226068052	226068247	A-E	558	.	226068150	226068151	128,128,128	2	52,49	0,146
chr1	226443007	226443187	A-E	874	.	226443096	226443097	128,128,128	2	1,1	0,179
chr1	227128899	227129131	A-E	523	.	227129031	227129032	128,128,128	2	34,1	0,231
chr1	228338299	228338457	A-E	685	.	228338377	228338378	128,128,128	2	1,1	0,157
chr1	228961848	228962129	A-E	926	.	228962044	228962045	128,128,128	2	184,71	0,210
chr1	228972324	228972426	A-E	951	.	228972360	228972361	128,128,128	2	33,62	0,40
chr1	229074291	229074557	A-E	957	.	229074547	229074548	128,128,128	2	249,1	0,265
chr1	229163343	229163424	A-E	973	.	229163383	229163384	128,128,128	2	1,1	0,80
chr1	229196056	229196102	A-E	884	.	229196079	229196080	128,128,128	2	2,1	0,45
chr1	229206013	229206222	A-E	773	.	229206092	229206093	128,128,128	2	1,50	0,159
chr1	229357329	229357959	A-E	791	.	229357667	229357668	128,128,128	2	269,221	0,409
chr1	229409656	229409997	A-E	765	.	229409712	229409713	128,128,128	2	23,251	0,90
chr1	229413343	229413454	A-E	876	.	229413398	229413399	128,128,128	2	1,1	0,110
chr1	229473732	229474083	A-E	625	.	229474081	229474082	128,128,128	2	349,1	0,350
chr1	229544503	229544714	A-E	983	.	229544605	229544606	128,128,128	2	1,6	0,205
chr1	229546837	229547142	A-E	926	.	229546974	229546975	128,128,128	2	112,141	0,164
chr1	230289705	230290142	A-E	779	.	230289902	230289903	128,128,128	2	173,215	0,222
chr1	230889501	230889710	A-E	685	.	230889602	230889603	128,128,128	2	91,97	0,112
chr1	231036878	231036937	A-E	911	.	231036908	231036909	128,128,128	2	3,1	0,58
chr1	234756792	234757174	A-E	786	.	234757017	234757018	128,128,128	2	70,1	0,381
chr1	234757412	234757805	A-E	787	.	234757605	234757606	128,128,128	2	1,7	0,386
chr1	234852227	234852379	A-E	561	.	234852264	234852265	255,215,0	2	22,98	0,54
chr1	234887087	234887295	A-E	547	.	234887192	234887193	255,215,0	2	48,45	0,163
chr1	234904523	234904710	A-E	693	.	234904670	234904671	128,128,128	2	120,12	0,175
chr1	235010375	235010572	A-E	978	.	235010491	235010492	255,215,0	2	91,54	0,143
chr1	235011316	235011428	A-E	596	.	235011381	235011382	255,215,0	2	21,1	0,111
chr1	235011660	235011910	A-E	828	.	235011847	235011848	255,215,0	2	126,1	0,249
chr1	235091427	235091813	A-E	886	.	235091689	235091690	128,128,128	2	231,91	0,295
chr1	235467852	235468193	A-E	706	.	235468080	235468081	128,128,128	2	118,1	0,340
chr1	235468552	235468724	A-E	781	.	235468639	235468640	128,128,128	2	35,31	0,141
chr1	236105368	236105579	A-E	940	.	236105473	236105474	128,128,128	2	1,1	0,210
chr1	236109486	236110063	A-E	960	.	236109736	236109737	128,128,128	2	236,312	0,265
chr1	236322986	236323030	A-E	877	.	236323005	236323006	128,128,128	2	1,5	0,39
chr1	237007258	237007578	A-E	923	.	237007349	237007350	128,128,128	2	2,139	0,181
chr1	237007861	237008154	A-E	828	.	237008007	237008008	128,128,128	2	1,1	0,292
chr1	240476321	240476487	A-E	686	.	240476381	240476382	128,128,128	2	1,45	0,121
chr1	244525463	244525578	A-E	548	.	244525508	244525509	128,128,128	2	12,35	0,80
chr1	246020236	246020536	A-E	844	.	246020404	246020405	128,128,128	2	39,1	0,299
chr1	246746121	246746246	A-E	959	.	246746197	246746198	255,215,0	2	54,25	0,100
chr10	587865	587973	A-E	961	.	587948	587949	128,128,128	2	60,1	0,107
chr10	679394	679727	A-E	978	.	679560	679561	128,128,128	2	1,1	0,332
chr10	3807382	3807563	A-E	935	.	3807452	3807453	255,215,0	2	32,71	0,110
chr10	3899382	3899877	A-E	807	.	3899625	3899626	128,128,128	2	184,192	0,303
chr10	3911352	3911510	A-E	693	.	3911438	3911439	128,128,128	2	17,1	0,157
chr10	3948614	3948936	A-E	901	.	3948804	3948805	128,128,128	2	61,1	0,321
chr10	4170248	4170427	A-E	917	.	4170324	4170325	128,128,128	2	4,30	0,149
chr10	5122151	5122307	A-E	830	.	5122225	5122226	128,128,128	2	1,7	0,149
chr10	5190608	5190854	A-E	825	.	5190730	5190731	128,128,128	2	1,1	0,245
chr10	5576341	5576485	A-E	712	.	5576412	5576413	128,128,128	2	1,1	0,143
chr10	6242613	6242903	A-E	769	.	6242647	6242648	128,128,128	2	1,222	0,68
chr10	6316063	6316267	A-E	874	.	6316155	6316156	128,128,128	2	13,32	0,172
chr10	6322373	6322594	A-E	812	.	6322420	6322421	128,128,128	2	16,142	0,79
chr10	7583796	7584039	A-E	945	.	7583867	7583868	128,128,128	2	1,101	0,142
chr10	7743467	7743545	A-E	912	.	7743505	7743506	128,128,128	2	1,1	0,77
chr10	7828382	7828623	A-E	538	.	7828454	7828455	255,215,0	2	1,96	0,145
chr10	8223566	8223731	A-E	934	.	8223659	8223660	128,128,128	2	50,28	0,137
chr10	11758013	11758191	A-E	651	.	11758109	11758110	128,128,128	2	17,1	0,177
chr10	12281070	12281178	A-E	883	.	12281075	12281076	128,128,128	2	1,98	0,10
chr10	12647600	12648000	A-E	966	.	12647785	12647786	128,128,128	2	1,30	0,370
chr10	13807715	13808056	A-E	951	.	13807950	13807951	128,128,128	2	194,63	0,278
chr10	14592372	14592822	A-E	979	.	14592664	14592665	128,128,128	2	188,53	0,397
chr10	14620545	14620767	A-E	944	.	14620700	14620701	128,128,128	2	90,1	0,221
chr10	14634808	14635088	A-E	867	.	14634947	14634948	128,128,128	2	1,1	0,279
chr10	14645173	14645673	A-E	957	.	14645667	14645668	128,128,128	2	490,1	0,499
chr10	15411341	15411434	A-E	935	.	15411387	15411388	128,128,128	2	1,1	0,92
chr10	17715914	17716040	A-E	584	.	17715976	17715977	128,128,128	2	1,1	0,125
chr10	21795346	21795467	A-E	784	.	21795406	21795407	128,128,128	2	1,1	0,120
chr10	22989065	22989097	A-E	555	.	22989084	22989085	128,128,128	2	8,1	0,31
chr10	26772548	26772825	A-E	892	.	26772685	26772686	128,128,128	2	1,2	0,275
chr10	27027283	27027541	A-E	947	.	27027356	27027357	128,128,128	2	21,132	0,126
chr10	28733034	28733315	A-E	941	.	28733174	28733175	128,128,128	2	1,1	0,280
chr10	29228333	29228416	A-E	978	.	29228371	29228372	255,215,0	2	1,6	0,77
chr10	29228763	29229094	A-E	902	.	29228980	29228981	255,215,0	2	107,2	0,329
chr10	29607608	29607900	A-E	774	.	29607654	29607655	128,128,128	2	1,200	0,92
chr10	29615988	29616104	A-E	926	.	29616045	29616046	128,128,128	2	1,1	0,115
chr10	29725041	29725273	A-E	874	.	29725058	29725059	128,128,128	2	1,197	0,35
chr10	29907407	29907668	A-E	946	.	29907537	29907538	128,128,128	2	1,1	0,260
chr10	30346409	30346565	A-E	971	.	30346486	30346487	128,128,128	2	1,1	0,155
chr10	30792755	30793221	A-E	964	.	30793025	30793026	255,215,0	2	236,161	0,305
chr10	30794566	30794715	A-E	739	.	30794633	30794634	128,128,128	2	47,61	0,88
chr10	30827186	30827387	A-E	632	.	30827306	30827307	128,128,128	2	82,42	0,159
chr10	30892195	30892389	A-E	785	.	30892320	30892321	128,128,128	2	58,1	0,193
chr10	32639699	32640002	A-E	824	.	32639939	32639940	128,128,128	2	180,1	0,302
chr10	33227518	33227733	A-E	635	.	33227690	33227691	128,128,128	2	131,1	0,214
chr10	33233416	33233592	A-E	597	.	33233490	33233491	128,128,128	2	1,27	0,149
chr10	33291145	33291309	A-E	751	.	33291226	33291227	128,128,128	2	1,1	0,163
chr10	33432348	33432470	A-E	959	.	33432408	33432409	128,128,128	2	1,1	0,121
chr10	33797044	33797241	A-E	903	.	33797113	33797114	128,128,128	2	30,88	0,109
chr10	34307238	34307364	A-E	909	.	34307296	34307297	128,128,128	2	1,10	0,116
chr10	34520191	34520579	A-E	947	.	34520555	34520556	128,128,128	2	342,1	0,387
chr10	34694889	34695241	A-E	748	.	34695123	34695124	128,128,128	2	119,1	0,351
chr10	35684719	35684939	A-E	786	.	35684828	35684829	128,128,128	2	1,1	0,219
chr10	43800197	43800376	A-E	891	.	43800317	43800318	128,128,128	2	76,13	0,166
chr10	43895156	43895494	A-E	632	.	43895404	43895405	128,128,128	2	161,1	0,337
chr10	44359364	44359693	A-E	977	.	44359432	44359433	128,128,128	2	33,224	0,105
chr10	44363109	44363361	A-E	961	.	44363124	44363125	128,128,128	2	1,221	0,31
chr10	45422762	45423156	A-E	905	.	45422845	45422846	128,128,128	2	34,261	0,133
chr10	45453721	45453921	A-E	927	.	45453863	45453864	128,128,128	2	94,9	0,191
chr10	45458620	45459179	A-E	923	.	45458907	45458908	128,128,128	2	260,243	0,316
chr10	45459640	45459966	A-E	832	.	45459786	45459787	128,128,128	2	1,33	0,293
chr10	45461456	45461865	A-E	707	.	45461639	45461640	128,128,128	2	3,45	0,364
chr10	45491341	45491670	A-E	901	.	45491509	45491510	128,128,128	2	72,63	0,266
chr10	45491838	45491921	A-E	802	.	45491881	45491882	128,128,128	2	29,25	0,58
chr10	47093518	47093811	A-E	881	.	47093664	47093665	128,128,128	2	1,1	0,292
chr10	48474229	48474315	A-E	689	.	48474271	48474272	128,128,128	2	1,1	0,85
chr10	50571042	50571294	A-E	898	.	50571253	50571254	128,128,128	2	173,1	0,251
chr10	50579263	50579390	A-E	956	.	50579332	50579333	128,128,128	2	17,5	0,122
chr10	51045236	51045418	A-E	958	.	51045326	51045327	128,128,128	2	1,1	0,181
chr10	52262060	52262182	A-E	497	.	52262142	52262143	128,128,128	2	44,1	0,121
chr10	54138059	54138390	A-E	831	.	54138181	54138182	128,128,128	2	1,86	0,245
chr10	54512756	54513128	A-E	914	.	54512976	54512977	128,128,128	2	71,1	0,371
chr10	54785191	54785380	A-E	833	.	54785282	54785283	128,128,128	2	1,7	0,182
chr10	60274080	60274332	A-E	860	.	60274112	60274113	128,128,128	2	1,188	0,64
chr10	60723596	60723953	A-E	943	.	60723674	60723675	128,128,128	2	3,203	0,154
chr10	60727421	60727594	A-E	931	.	60727471	60727472	128,128,128	2	28,100	0,73
chr10	60796573	60796761	A-E	912	.	60796670	60796671	128,128,128	2	8,1	0,187
chr10	60933278	60933407	A-E	910	.	60933314	60933315	128,128,128	2	1,56	0,73
chr10	60935384	60935742	A-E	872	.	60935424	60935425	128,128,128	2	1,278	0,80
chr10	61024836	61025127	A-E	862	.	61024963	61024964	128,128,128	2	1,36	0,255
chr10	62726963	62727263	A-E	830	.	62727112	62727113	128,128,128	2	1,1	0,299
chr10	63156989	63157303	A-E	486	.	63157099	63157100	255,215,0	2	91,184	0,130
chr10	63724155	63724169	A-E	895	.	63724161	63724162	128,128,128	2	1,1	0,13
chr10	63765447	63765703	A-E	891	.	63765574	63765575	128,128,128	2	1,1	0,255
chr10	63807017	63807353	A-E	820	.	63807185	63807186	128,128,128	2	116,115	0,221
chr10	64024468	64024613	A-E	729	.	64024558	64024559	128,128,128	2	40,4	0,141
chr10	64374580	64374979	A-E	875	.	64374690	64374691	128,128,128	2	105,282	0,117
chr10	70078946	70079155	A-E	650	.	70079050	70079051	128,128,128	2	1,1	0,208
chr10	71181717	71181917	A-E	777	.	71181804	71181805	128,128,128	2	1,25	0,175
chr10	72082681	72083053	A-E	797	.	72082866	72082867	128,128,128	2	1,1	0,371
chr10	72202124	72202468	A-E	978	.	72202391	72202392	128,128,128	2	193,1	0,343
chr10	72502385	72502568	A-E	981	.	72502492	72502493	255,215,0	2	37,5	0,178
chr10	73596416	73596690	A-E	890	.	73596552	73596553	128,128,128	2	1,1	0,273
chr10	73746692	73746892	A-E	977	.	73746790	73746791	128,128,128	2	4,6	0,194
chr10	73790594	73790943	A-E	922	.	73790839	73790840	128,128,128	2	207,64	0,285
chr10	74038228	74038478	A-E	763	.	74038344	74038345	128,128,128	2	1,18	0,232
chr10	75502827	75502927	A-E	694	.	75502898	75502899	128,128,128	2	45,1	0,99
chr10	75600037	75600408	A-E	754	.	75600295	75600296	128,128,128	2	161,14	0,357
chr10	75631863	75632144	A-E	865	.	75632067	75632068	128,128,128	2	158,29	0,252
chr10	76985148	76985510	A-E	907	.	76985328	76985329	128,128,128	2	1,1	0,361
chr10	76997919	76998322	A-E	879	.	76998049	76998050	255,215,0	2	54,196	0,207
chr10	77164585	77164731	A-E	963	.	77164658	77164659	128,128,128	2	38,37	0,109
chr10	77165098	77165501	A-E	939	.	77165300	77165301	128,128,128	2	4,1	0,402
chr10	77365986	77366315	A-E	837	.	77366195	77366196	128,128,128	2	168,78	0,251
chr10	77533067	77533251	A-E	852	.	77533126	77533127	128,128,128	2	4,68	0,116
chr10	77533288	77533636	A-E	828	.	77533474	77533475	128,128,128	2	26,1	0,347
chr10	77793352	77793789	A-E	930	.	77793571	77793572	128,128,128	2	43,40	0,397
chr10	79006844	79007202	A-E	841	.	79006983	79006984	128,128,128	2	88,166	0,192
chr10	79131594	79131856	A-E	901	.	79131765	79131766	128,128,128	2	82,1	0,261
chr10	80303504	80303921	A-E	981	.	80303740	80303741	128,128,128	2	219,163	0,254
chr10	80737265	80737393	A-E	882	.	80737379	80737380	128,128,128	2	102,1	0,127
chr10	80945349	80945482	A-E	607	.	80945402	80945403	128,128,128	2	2,27	0,106
chr10	81686994	81687205	A-E	787	.	81687099	81687100	128,128,128	2	1,1	0,210
chr10	81870149	81870293	A-E	846	.	81870232	81870233	128,128,128	2	25,1	0,143
chr10	81947273	81947482	A-E	691	.	81947376	81947377	128,128,128	2	1,2	0,207
chr10	82152153	82152272	A-E	952	.	82152218	82152219	128,128,128	2	13,1	0,118
chr10	82169426	82169714	A-E	960	.	82169569	82169570	128,128,128	2	1,1	0,287
chr10	82176099	82176325	A-E	966	.	82176237	82176238	128,128,128	2	52,1	0,225
chr10	82246029	82246351	A-E	809	.	82246261	82246262	128,128,128	2	195,52	0,270
chr10	82251425	82251820	A-E	926	.	82251558	82251559	128,128,128	2	28,155	0,240
chr10	88519228	88519538	A-E	932	.	88519288	88519289	255,215,0	2	36,224	0,86
chr10	88622539	88622751	A-E	600	.	88622746	88622747	128,128,128	2	204,1	0,211
chr10	89840065	89840254	A-E	908	.	89840149	89840150	128,128,128	2	1,21	0,168
chr10	93647022	93647304	A-E	807	.	93647152	93647153	128,128,128	2	40,60	0,222
chr10	93865263	93865495	A-E	884	.	93865378	93865379	128,128,128	2	1,1	0,231
chr10	93871439	93871817	A-E	871	.	93871631	93871632	128,128,128	2	9,1	0,377
chr10	94001133	94001473	A-E	725	.	94001376	94001377	128,128,128	2	152,5	0,335
chr10	94831659	94831948	A-E	931	.	94831693	94831694	255,215,0	2	1,220	0,69
chr10	97048077	97048324	A-E	532	.	97048200	97048201	255,215,0	2	1,1	0,246
chr10	97089881	97090244	A-E	732	.	97090217	97090218	128,128,128	2	312,1	0,362
chr10	97148349	97148594	A-E	959	.	97148579	97148580	128,128,128	2	217,1	0,244
chr10	97240955	97240991	A-E	774	.	97240972	97240973	128,128,128	2	1,1	0,35
chr10	97273010	97273165	A-E	889	.	97273087	97273088	128,128,128	2	1,1	0,154
chr10	97299731	97299938	A-E	929	.	97299786	97299787	128,128,128	2	1,96	0,111
chr10	97319295	97319590	A-E	800	.	97319524	97319525	128,128,128	2	165,1	0,294
chr10	98430588	98430936	A-E	584	.	98430791	98430792	128,128,128	2	63,3	0,345
chr10	98433072	98433822	A-E	684	.	98433311	98433312	128,128,128	2	229,500	0,250
chr10	98437451	98437500	A-E	868	.	98437475	98437476	255,215,0	2	1,1	0,48
chr10	99168320	99168531	A-E	527	.	99168480	99168481	255,215,0	2	111,1	0,210
chr10	100020230	100020246	A-E	654	.	100020236	100020237	255,215,0	2	1,3	0,13
chr10	101548358	101548460	A-E	946	.	101548408	101548409	128,128,128	2	1,1	0,101
chr10	101780024	101780319	A-E	936	.	101780172	101780173	128,128,128	2	8,5	0,290
chr10	104222930	104223034	A-E	581	.	104222981	104222982	128,128,128	2	1,1	0,103
chr10	104357511	104357690	A-E	864	.	104357671	104357672	128,128,128	2	143,1	0,178
chr10	104536836	104537617	A-E	714	.	104537068	104537069	128,128,128	2	231,546	0,235
chr10	104683249	104683568	A-E	859	.	104683409	104683410	128,128,128	2	3,1	0,318
chr10	104725243	104725588	A-E	571	.	104725399	104725400	128,128,128	2	1,33	0,312
chr10	104964563	104964973	A-E	879	.	104964824	104964825	128,128,128	2	166,52	0,358
chr10	105681714	105681858	A-E	920	.	105681785	105681786	255,215,0	2	1,1	0,143
chr10	108691191	108691511	A-E	742	.	108691421	108691422	128,128,128	2	142,1	0,319
chr10	111725333	111725444	A-E	726	.	111725333	111725334	128,128,128	2	1,110	0,1
chr10	112620419	112620691	A-E	625	.	112620559	112620560	128,128,128	2	131,121	0,151
chr10	114021196	114021576	A-E	883	.	114021335	114021336	128,128,128	2	1,101	0,279
chr10	114035592	114035948	A-E	910	.	114035763	114035764	128,128,128	2	120,132	0,224
chr10	114056186	114056571	A-E	963	.	114056378	114056379	128,128,128	2	1,1	0,384
chr10	115720275	115720846	A-E	785	.	115720657	115720658	128,128,128	2	333,139	0,432
chr10	116283493	116283879	A-E	837	.	116283662	116283663	128,128,128	2	20,67	0,319
chr10	119123739	119124522	A-E	615	.	119124482	119124483	128,128,128	2	741,37	0,746
chr10	119131042	119131151	A-E	769	.	119131062	119131063	255,215,0	2	1,69	0,40
chr10	119256221	119256343	A-E	649	.	119256281	119256282	255,215,0	2	1,1	0,121
chr10	121258857	121259125	A-E	860	.	121258992	121258993	128,128,128	2	4,1	0,267
chr10	121452837	121453189	A-E	712	.	121453107	121453108	128,128,128	2	190,1	0,351
chr10	121503034	121503182	A-E	744	.	121503109	121503110	128,128,128	2	5,1	0,147
chr10	123283349	123283529	A-E	982	.	123283437	123283438	128,128,128	2	1,4	0,176
chr10	123313040	123313152	A-E	727	.	123313148	123313149	128,128,128	2	109,3	0,109
chr10	123340054	123340398	A-E	954	.	123340079	123340080	128,128,128	2	4,297	0,47
chr10	124070319	124070720	A-E	927	.	124070446	124070447	128,128,128	2	92,238	0,163
chr10	125754916	125755682	A-E	956	.	125755195	125755196	128,128,128	2	273,480	0,286
chr10	125802751	125803113	A-E	942	.	125802884	125802885	128,128,128	2	107,201	0,161
chr10	125824143	125824444	A-E	967	.	125824432	125824433	128,128,128	2	281,3	0,298
chr10	125848650	125848841	A-E	964	.	125848714	125848715	128,128,128	2	1,62	0,129
chr10	125849626	125849667	A-E	946	.	125849645	125849646	128,128,128	2	1,2	0,39
chr10	125853998	125854207	A-E	992	.	125854184	125854185	128,128,128	2	165,1	0,208
chr10	126612844	126613176	A-E	548	.	126613009	126613010	128,128,128	2	1,1	0,331
chr10	133793049	133793425	A-E	733	.	133793361	133793362	128,128,128	2	250,1	0,375
chr10	133812422	133812655	A-E	982	.	133812543	133812544	255,215,0	2	11,1	0,232
chr10	134158908	134159123	A-E	871	.	134159015	134159016	128,128,128	2	1,1	0,214
chr10	134349556	134349919	A-E	785	.	134349752	134349753	128,128,128	2	31,1	0,362
chr11	469770	469895	A-E	817	.	469844	469845	128,128,128	2	49,24	0,101
chr11	470123	470385	A-E	676	.	470253	470254	128,128,128	2	1,1	0,261
chr11	655302	655449	A-E	799	.	655379	655380	128,128,128	2	25,17	0,130
chr11	813578	813760	A-E	848	.	813590	813591	255,215,0	2	1,158	0,24
chr11	952620	952845	A-E	642	.	952731	952732	128,128,128	2	1,2	0,223
chr11	1320394	1320580	A-E	784	.	1320543	1320544	128,128,128	2	114,1	0,185
chr11	1712387	1712795	A-E	908	.	1712623	1712624	128,128,128	2	67,1	0,407
chr11	1863948	1864140	A-E	802	.	1864051	1864052	128,128,128	2	62,46	0,146
chr11	1989837	1990190	A-E	883	.	1989953	1989954	255,215,0	2	19,138	0,215
chr11	1991146	1991394	A-E	835	.	1991372	1991373	255,215,0	2	206,1	0,247
chr11	2232162	2232567	A-E	954	.	2232362	2232363	128,128,128	2	41,45	0,360
chr11	2234751	2234909	A-E	933	.	2234869	2234870	128,128,128	2	82,2	0,156
chr11	2634276	2634418	A-E	966	.	2634334	2634335	128,128,128	2	1,26	0,116
chr11	2665840	2666066	A-E	723	.	2666042	2666043	128,128,128	2	181,1	0,225
chr11	2713265	2713427	A-E	909	.	2713344	2713345	128,128,128	2	1,3	0,159
chr11	2713774	2714084	A-E	912	.	2713999	2714000	128,128,128	2	143,1	0,309
chr11	2716162	2716421	A-E	931	.	2716416	2716417	128,128,128	2	251,1	0,258
chr11	2716727	2717162	A-E	841	.	2716983	2716984	128,128,128	2	243,165	0,270
chr11	2717174	2717565	A-E	787	.	2717489	2717490	128,128,128	2	241,1	0,390
chr11	2717684	2718130	A-E	755	.	2717945	2717946	128,128,128	2	209,131	0,315
chr11	2746958	2747301	A-E	551	.	2747028	2747029	255,215,0	2	10,211	0,132
chr11	2754375	2754559	A-E	856	.	2754468	2754469	128,128,128	2	4,1	0,183
chr11	2762824	2762979	A-E	976	.	2762878	2762879	255,215,0	2	1,46	0,109
chr11	3926330	3926873	A-E	756	.	3926610	3926611	128,128,128	2	277,258	0,285
chr11	5644342	5644359	A-E	743	.	5644349	5644350	128,128,128	2	1,3	0,14
chr11	9786985	9787566	A-E	672	.	9787310	9787311	128,128,128	2	189,119	0,462
chr11	10306853	10307241	A-E	947	.	10307068	10307069	128,128,128	2	139,95	0,293
chr11	12867780	12868061	A-E	594	.	12867782	12867783	255,215,0	2	1,277	0,4
chr11	14641658	14642051	A-E	970	.	14641699	14641700	128,128,128	2	1,310	0,83
chr11	14691733	14692071	A-E	669	.	14691754	14691755	128,128,128	2	1,295	0,43
chr11	16827418	16827508	A-E	939	.	16827462	16827463	128,128,128	2	1,1	0,89
chr11	16827625	16827947	A-E	883	.	16827888	16827889	128,128,128	2	207,1	0,321
chr11	17008586	17008989	A-E	564	.	17008852	17008853	128,128,128	2	165,34	0,369
chr11	17036768	17036996	A-E	927	.	17036881	17036882	128,128,128	2	1,1	0,227
chr11	18546072	18546398	A-E	811	.	18546233	18546234	128,128,128	2	1,4	0,322
chr11	19998169	19998545	A-E	650	.	19998178	19998179	128,128,128	2	1,358	0,18
chr11	20021983	20022410	A-E	533	.	20022178	20022179	255,215,0	2	66,102	0,325
chr11	20023650	20023999	A-E	764	.	20023825	20023826	128,128,128	2	3,1	0,348
chr11	20024358	20024601	A-E	912	.	20024460	20024461	128,128,128	2	4,41	0,202
chr11	20045867	20046148	A-E	846	.	20046086	20046087	128,128,128	2	163,5	0,276
chr11	20046945	20047208	A-E	935	.	20047085	20047086	128,128,128	2	19,1	0,262
chr11	22701639	22701799	A-E	910	.	22701716	22701717	128,128,128	2	1,5	0,155
chr11	22702311	22702414	A-E	913	.	22702352	22702353	128,128,128	2	1,21	0,82
chr11	27481800	27481840	A-E	919	.	27481819	27481820	128,128,128	2	1,2	0,38
chr11	30510063	30510254	A-E	975	.	30510125	30510126	128,128,128	2	1,67	0,124
chr11	33394151	33394320	A-E	904	.	33394195	33394196	128,128,128	2	1,80	0,89
chr11	33499788	33500122	A-E	924	.	33499954	33499955	128,128,128	2	1,1	0,333
chr11	34235526	34235641	A-E	964	.	34235580	34235581	128,128,128	2	52,57	0,58
chr11	34285017	34285401	A-E	979	.	34285262	34285263	128,128,128	2	109,1	0,383
chr11	34367509	34367889	A-E	965	.	34367670	34367671	128,128,128	2	1,57	0,323
chr11	34376410	34376687	A-E	975	.	34376579	34376580	128,128,128	2	64,1	0,276
chr11	34622320	34622551	A-E	834	.	34622431	34622432	255,215,0	2	32,40	0,191
chr11	34661901	34662003	A-E	635	.	34661951	34661952	128,128,128	2	1,1	0,101
chr11	34847243	34847532	A-E	642	.	34847468	34847469	128,128,128	2	169,6	0,283
chr11	35325239	35326726	A-E	940	.	35325688	35325689	128,128,128	2	437,1025	0,462
chr11	36454419	36454552	A-E	888	.	36454476	36454477	128,128,128	2	26,43	0,90
chr11	45873552	45873871	A-E	911	.	45873759	45873760	128,128,128	2	98,1	0,318
chr11	46077131	46077284	A-E	867	.	46077207	46077208	128,128,128	2	1,1	0,152
chr11	46545111	46545390	A-E	735	.	46545346	46545347	128,128,128	2	193,1	0,278
chr11	47275957	47276304	A-E	704	.	47276159	47276160	128,128,128	2	125,66	0,281
chr11	47409467	47410104	A-E	501	.	47409783	47409784	128,128,128	2	314,317	0,320
chr11	47539644	47539790	A-E	932	.	47539716	47539717	128,128,128	2	1,1	0,145
chr11	48077375	48077584	A-E	838	.	48077562	48077563	255,215,0	2	167,1	0,208
chr11	57199694	57199869	A-E	694	.	57199697	57199698	255,215,0	2	1,168	0,7
chr11	57269501	57269878	A-E	904	.	57269689	57269690	128,128,128	2	1,1	0,376
chr11	57542885	57543296	A-E	722	.	57542928	57542929	128,128,128	2	1,325	0,86
chr11	57555465	57555700	A-E	880	.	57555485	57555486	128,128,128	2	1,195	0,40
chr11	59893766	59893910	A-E	599	.	59893837	59893838	128,128,128	2	1,1	0,143
chr11	60532534	60532714	A-E	965	.	60532623	60532624	128,128,128	2	1,1	0,179
chr11	60932642	60932735	A-E	762	.	60932709	60932710	255,215,0	2	43,1	0,92
chr11	61434550	61434949	A-E	954	.	61434622	61434623	128,128,128	2	1,255	0,144
chr11	61446826	61446957	A-E	931	.	61446890	61446891	128,128,128	2	1,2	0,129
chr11	61637289	61637643	A-E	997	.	61637465	61637466	255,215,0	2	1,1	0,353
chr11	61690816	61690947	A-E	967	.	61690855	61690856	255,215,0	2	1,53	0,78
chr11	61762479	61762659	A-E	897	.	61762568	61762569	128,128,128	2	1,1	0,179
chr11	61764548	61764590	A-E	834	.	61764568	61764569	128,128,128	2	1,1	0,41
chr11	61769273	61769566	A-E	575	.	61769419	61769420	128,128,128	2	1,1	0,292
chr11	61800988	61801486	A-E	818	.	61801079	61801080	128,128,128	2	48,362	0,136
chr11	61880097	61880151	A-E	850	.	61880124	61880125	128,128,128	2	3,1	0,53
chr11	62225896	62226091	A-E	978	.	62226017	62226018	255,215,0	2	49,1	0,194
chr11	62248273	62248499	A-E	879	.	62248282	62248283	128,128,128	2	2,209	0,17
chr11	62408302	62408472	A-E	601	.	62408405	62408406	128,128,128	2	39,1	0,169
chr11	62408728	62409022	A-E	763	.	62409006	62409007	128,128,128	2	265,1	0,293
chr11	63008284	63008448	A-E	646	.	63008378	63008379	128,128,128	2	26,1	0,163
chr11	63015285	63015414	A-E	750	.	63015343	63015344	128,128,128	2	1,13	0,116
chr11	63370762	63370914	A-E	648	.	63370824	63370825	255,215,0	2	9,36	0,116
chr11	63377121	63377300	A-E	791	.	63377210	63377211	128,128,128	2	1,1	0,178
chr11	63686695	63687191	A-E	915	.	63686919	63686920	255,215,0	2	185,231	0,265
chr11	63687620	63687907	A-E	747	.	63687857	63687858	255,215,0	2	190,1	0,286
chr11	63712623	63712721	A-E	768	.	63712671	63712672	128,128,128	2	1,1	0,97
chr11	63775286	63775368	A-E	997	.	63775341	63775342	255,215,0	2	31,1	0,81
chr11	63858567	63858836	A-E	680	.	63858755	63858756	128,128,128	2	151,43	0,226
chr11	64077402	64077597	A-E	629	.	64077433	64077434	128,128,128	2	1,132	0,63
chr11	64640632	64640803	A-E	717	.	64640717	64640718	128,128,128	2	1,1	0,170
chr11	65059737	65059988	A-E	862	.	65059826	65059827	128,128,128	2	55,127	0,124
chr11	65541564	65541865	A-E	865	.	65541863	65541864	128,128,128	2	299,1	0,300
chr11	65905081	65905308	A-E	887	.	65905251	65905252	128,128,128	2	115,1	0,226
chr11	66080826	66081241	A-E	630	.	66080905	66080906	255,215,0	2	34,289	0,126
chr11	66118604	66119022	A-E	607	.	66118906	66118907	255,215,0	2	259,71	0,347
chr11	66486100	66486437	A-E	757	.	66486416	66486417	128,128,128	2	297,1	0,336
chr11	66882341	66882514	A-E	652	.	66882427	66882428	128,128,128	2	1,1	0,172
chr11	67326019	67326271	A-E	823	.	67326132	67326133	128,128,128	2	42,67	0,185
chr11	67874953	67874972	A-E	776	.	67874961	67874962	128,128,128	2	1,2	0,17
chr11	67895703	67896078	A-E	859	.	67896016	67896017	255,215,0	2	253,1	0,374
chr11	67905466	67905806	A-E	813	.	67905650	67905651	255,215,0	2	30,1	0,339
chr11	68065646	68065898	A-E	586	.	68065823	68065824	128,128,128	2	113,10	0,242
chr11	68099033	68099353	A-E	796	.	68099109	68099110	128,128,128	2	5,171	0,149
chr11	68236870	68237029	A-E	853	.	68236873	68236874	128,128,128	2	1,152	0,7
chr11	68314013	68314269	A-E	678	.	68314096	68314097	128,128,128	2	1,89	0,167
chr11	68775199	68775469	A-E	992	.	68775335	68775336	128,128,128	2	7,3	0,267
chr11	69175929	69176148	A-E	924	.	69176040	69176041	128,128,128	2	6,1	0,218
chr11	70107513	70107580	A-E	943	.	70107547	70107548	128,128,128	2	3,1	0,66
chr11	71256551	71256695	A-E	930	.	71256573	71256574	128,128,128	2	2,101	0,43
chr11	71802409	71802718	A-E	955	.	71802563	71802564	255,215,0	2	1,1	0,308
chr11	72436307	72436405	A-E	656	.	72436355	72436356	128,128,128	2	1,1	0,97
chr11	73036125	73036359	A-E	848	.	73036192	73036193	128,128,128	2	29,127	0,107
chr11	73307824	73308211	A-E	853	.	73308203	73308204	128,128,128	2	373,1	0,386
chr11	73729347	73729733	A-E	872	.	73729505	73729506	128,128,128	2	1,69	0,317
chr11	73729739	73729835	A-E	902	.	73729749	73729750	128,128,128	2	1,76	0,20
chr11	74176233	74176573	A-E	760	.	74176528	74176529	128,128,128	2	253,1	0,339
chr11	74205446	74205463	A-E	730	.	74205453	74205454	128,128,128	2	1,3	0,14
chr11	74867159	74867478	A-E	652	.	74867268	74867269	255,215,0	2	2,101	0,218
chr11	75054389	75054810	A-E	927	.	75054527	75054528	255,215,0	2	101,244	0,177
chr11	75480773	75480940	A-E	965	.	75480797	75480798	128,128,128	2	5,122	0,45
chr11	75497543	75497797	A-E	967	.	75497672	75497673	128,128,128	2	8,3	0,251
chr11	75919893	75920246	A-E	710	.	75919995	75919996	128,128,128	2	94,242	0,111
chr11	76480789	76480971	A-E	798	.	76480904	76480905	128,128,128	2	63,13	0,169
chr11	77797839	77798046	A-E	568	.	77797942	77797943	255,215,0	2	1,1	0,206
chr11	77913844	77914005	A-E	800	.	77913926	77913927	128,128,128	2	17,12	0,149
chr11	82610096	82610395	A-E	633	.	82610238	82610239	128,128,128	2	1,14	0,285
chr11	82736513	82736555	A-E	851	.	82736533	82736534	128,128,128	2	1,1	0,41
chr11	85845984	85846086	A-E	985	.	85845985	85845986	255,215,0	2	1,99	0,3
chr11	85917048	85917219	A-E	748	.	85917117	85917118	128,128,128	2	20,51	0,120
chr11	86664236	86664677	A-E	810	.	86664306	86664307	128,128,128	2	47,346	0,95
chr11	92767972	92767992	A-E	914	.	92767982	92767983	128,128,128	2	7,6	0,14
chr11	93258917	93259186	A-E	654	.	93259081	93259082	128,128,128	2	120,60	0,209
chr11	93478005	93478043	A-E	721	.	93478028	93478029	255,215,0	2	12,2	0,36
chr11	95015596	95015950	A-E	953	.	95015772	95015773	128,128,128	2	1,1	0,353
chr11	95749380	95749532	A-E	692	.	95749412	95749413	128,128,128	2	1,88	0,64
chr11	102063193	102063552	A-E	950	.	102063372	102063373	128,128,128	2	1,1	0,358
chr11	102287769	102287951	A-E	870	.	102287918	102287919	128,128,128	2	118,1	0,181
chr11	102424670	102424982	A-E	936	.	102424874	102424875	128,128,128	2	128,30	0,282
chr11	107994003	107994366	A-E	593	.	107994209	107994210	128,128,128	2	52,1	0,362
chr11	110247824	110248020	A-E	736	.	110247959	110247960	128,128,128	2	76,1	0,195
chr11	111191582	111191686	A-E	852	.	111191633	111191634	128,128,128	2	1,2	0,102
chr11	111205448	111205684	A-E	911	.	111205565	111205566	128,128,128	2	1,1	0,235
chr11	111207412	111207534	A-E	962	.	111207477	111207478	128,128,128	2	11,1	0,121
chr11	111307551	111307700	A-E	796	.	111307640	111307641	128,128,128	2	57,27	0,122
chr11	111432775	111433100	A-E	926	.	111432907	111432908	128,128,128	2	4,64	0,261
chr11	111494428	111494823	A-E	867	.	111494507	111494508	128,128,128	2	21,257	0,138
chr11	111502071	111502099	A-E	911	.	111502084	111502085	128,128,128	2	1,1	0,27
chr11	111671312	111671442	A-E	913	.	111671376	111671377	128,128,128	2	1,1	0,129
chr11	111805995	111806483	A-E	908	.	111806195	111806196	128,128,128	2	198,285	0,203
chr11	113974382	113974561	A-E	887	.	113974471	113974472	128,128,128	2	1,1	0,178
chr11	115371607	115371849	A-E	871	.	115371777	115371778	128,128,128	2	101,1	0,241
chr11	116299046	116299325	A-E	970	.	116299185	116299186	128,128,128	2	1,1	0,278
chr11	116302675	116302773	A-E	962	.	116302723	116302724	128,128,128	2	1,1	0,97
chr11	116679644	116679851	A-E	912	.	116679747	116679748	128,128,128	2	1,1	0,206
chr11	116697562	116697929	A-E	582	.	116697662	116697663	128,128,128	2	1,166	0,201
chr11	116800933	116801381	A-E	821	.	116801051	116801052	128,128,128	2	98,309	0,139
chr11	116854812	116855129	A-E	906	.	116855075	116855076	128,128,128	2	211,1	0,316
chr11	116891127	116891381	A-E	811	.	116891253	116891254	128,128,128	2	1,1	0,253
chr11	117685393	117685836	A-E	783	.	117685711	117685712	128,128,128	2	240,46	0,397
chr11	117687155	117687391	A-E	774	.	117687273	117687274	128,128,128	2	2,1	0,235
chr11	117693971	117694128	A-E	920	.	117694107	117694108	128,128,128	2	117,1	0,156
chr11	118051304	118051408	A-E	912	.	118051360	118051361	128,128,128	2	11,1	0,103
chr11	118065939	118066307	A-E	955	.	118065951	118065952	128,128,128	2	4,347	0,21
chr11	118084691	118084836	A-E	815	.	118084764	118084765	128,128,128	2	4,1	0,144
chr11	119239478	119239727	A-E	581	.	119239578	119239579	128,128,128	2	1,48	0,201
chr11	120078906	120079218	A-E	729	.	120079099	120079100	128,128,128	2	76,1	0,311
chr11	120080670	120080875	A-E	843	.	120080710	120080711	128,128,128	2	4,128	0,77
chr11	120083069	120083545	A-E	864	.	120083437	120083438	128,128,128	2	342,80	0,396
chr11	121324755	121324861	A-E	963	.	121324768	121324769	128,128,128	2	3,82	0,24
chr11	121330249	121330515	A-E	951	.	121330349	121330350	128,128,128	2	91,156	0,110
chr11	121347154	121347273	A-E	836	.	121347191	121347192	128,128,128	2	1,44	0,75
chr11	121593077	121593718	A-E	883	.	121593341	121593342	128,128,128	2	219,331	0,310
chr11	121800392	121800649	A-E	845	.	121800546	121800547	128,128,128	2	53,1	0,256
chr11	122714087	122714387	A-E	826	.	122714340	122714341	128,128,128	2	211,4	0,296
chr11	123015903	123016112	A-E	960	.	123016007	123016008	128,128,128	2	1,1	0,208
chr11	124594816	124595111	A-E	966	.	124594995	124594996	128,128,128	2	65,1	0,294
chr11	124803913	124804172	A-E	785	.	124804124	124804125	128,128,128	2	166,1	0,258
chr11	124804859	124805024	A-E	945	.	124804941	124804942	128,128,128	2	1,1	0,164
chr11	124805039	124805308	A-E	947	.	124805306	124805307	128,128,128	2	267,1	0,268
chr11	125327806	125328029	A-E	918	.	125327909	125327910	255,215,0	2	32,48	0,175
chr11	125983623	125983738	A-E	932	.	125983672	125983673	128,128,128	2	6,21	0,94
chr11	125985079	125985242	A-E	981	.	125985161	125985162	128,128,128	2	4,1	0,162
chr11	125985923	125986168	A-E	912	.	125986012	125986013	128,128,128	2	41,107	0,138
chr11	126029421	126029682	A-E	807	.	126029618	126029619	128,128,128	2	135,1	0,260
chr11	126059480	126059691	A-E	912	.	126059635	126059636	128,128,128	2	102,1	0,210
chr11	126227458	126227634	A-E	865	.	126227545	126227546	128,128,128	2	1,1	0,175
chr11	128204456	128204853	A-E	911	.	128204573	128204574	128,128,128	2	5,167	0,230
chr11	128294765	128294892	A-E	862	.	128294835	128294836	128,128,128	2	15,1	0,126
chr11	129716429	129716681	A-E	629	.	129716539	129716540	128,128,128	2	1,32	0,220
chr11	129912030	129912233	A-E	543	.	129912118	129912119	128,128,128	2	28,53	0,150
chr11	129959312	129959546	A-E	794	.	129959428	129959429	128,128,128	2	1,1	0,233
chr11	130016455	130016576	A-E	919	.	130016491	130016492	128,128,128	2	1,48	0,73
chr11	130062798	130062918	A-E	990	.	130062845	130062846	128,128,128	2	1,25	0,95
chr11	130969081	130969230	A-E	929	.	130969155	130969156	128,128,128	2	1,1	0,148
chr12	694611	694761	A-E	825	.	694684	694685	128,128,128	2	43,45	0,105
chr12	726826	727017	A-E	811	.	726942	726943	128,128,128	2	64,22	0,169
chr12	743055	743403	A-E	844	.	743262	743263	128,128,128	2	68,1	0,347
chr12	811160	811375	A-E	750	.	811315	811316	128,128,128	2	100,4	0,211
chr12	833741	833842	A-E	634	.	833784	833785	128,128,128	2	1,15	0,86
chr12	1769144	1769497	A-E	841	.	1769317	1769318	128,128,128	2	3,9	0,344
chr12	1778192	1778764	A-E	698	.	1778487	1778488	255,215,0	2	227,207	0,365
chr12	1921751	1922388	A-E	685	.	1922035	1922036	128,128,128	2	275,342	0,295
chr12	1925056	1925234	A-E	973	.	1925156	1925157	128,128,128	2	40,16	0,162
chr12	2103073	2103532	A-E	877	.	2103386	2103387	128,128,128	2	282,113	0,346
chr12	2901838	2902040	A-E	970	.	2901938	2901939	255,215,0	2	1,1	0,201
chr12	3194969	3195128	A-E	949	.	3195056	3195057	128,128,128	2	17,1	0,158
chr12	4120809	4121079	A-E	952	.	4120982	4120983	128,128,128	2	125,48	0,222
chr12	6291787	6291895	A-E	716	.	6291814	6291815	128,128,128	2	2,54	0,54
chr12	6901890	6902092	A-E	720	.	6902005	6902006	128,128,128	2	33,3	0,199
chr12	6902214	6902606	A-E	858	.	6902343	6902344	128,128,128	2	3,135	0,257
chr12	7009152	7009571	A-E	801	.	7009284	7009285	255,215,0	2	28,181	0,238
chr12	7665269	7665538	A-E	786	.	7665495	7665496	128,128,128	2	212,27	0,242
chr12	8058337	8058628	A-E	836	.	8058482	8058483	128,128,128	2	1,1	0,290
chr12	8059127	8059227	A-E	744	.	8059161	8059162	128,128,128	2	1,31	0,69
chr12	9266658	9267059	A-E	943	.	9266986	9266987	128,128,128	2	258,1	0,400
chr12	9284763	9285148	A-E	897	.	9284792	9284793	128,128,128	2	1,326	0,59
chr12	9288039	9288266	A-E	658	.	9288099	9288100	128,128,128	2	1,107	0,120
chr12	11168236	11168425	A-E	834	.	11168330	11168331	128,128,128	2	1,1	0,188
chr12	11168510	11168774	A-E	877	.	11168708	11168709	128,128,128	2	178,45	0,219
chr12	11864651	11864937	A-E	803	.	11864723	11864724	128,128,128	2	23,164	0,122
chr12	11880176	11880196	A-E	913	.	11880185	11880186	128,128,128	2	1,1	0,19
chr12	11967403	11967579	A-E	789	.	11967516	11967517	128,128,128	2	86,34	0,142
chr12	12537462	12537747	A-E	901	.	12537605	12537606	128,128,128	2	78,75	0,210
chr12	12537822	12538247	A-E	582	.	12538124	12538125	128,128,128	2	239,59	0,366
chr12	12556548	12557081	A-E	693	.	12556809	12556810	255,215,0	2	101,110	0,423
chr12	12680748	12680930	A-E	713	.	12680894	12680895	128,128,128	2	113,1	0,181
chr12	12711400	12711706	A-E	905	.	12711552	12711553	128,128,128	2	1,1	0,305
chr12	12735834	12736179	A-E	959	.	12735984	12735985	128,128,128	2	1,44	0,301
chr12	12766295	12766634	A-E	852	.	12766502	12766503	128,128,128	2	197,121	0,218
chr12	12774494	12774634	A-E	525	.	12774563	12774564	255,215,0	2	1,1	0,139
chr12	13365057	13365402	A-E	668	.	13365078	13365079	128,128,128	2	1,303	0,42
chr12	15778292	15778489	A-E	805	.	15778390	15778391	128,128,128	2	1,1	0,196
chr12	24231386	24231567	A-E	894	.	24231489	24231490	128,128,128	2	62,35	0,146
chr12	24903057	24903444	A-E	889	.	24903230	24903231	128,128,128	2	1,40	0,347
chr12	24907982	24908348	A-E	884	.	24908165	24908166	128,128,128	2	2,1	0,365
chr12	26880999	26881361	A-E	848	.	26881265	26881266	128,128,128	2	193,22	0,340
chr12	26889779	26890108	A-E	841	.	26889931	26889932	128,128,128	2	1,24	0,305
chr12	26921614	26921734	A-E	859	.	26921674	26921675	128,128,128	2	2,1	0,119
chr12	26984112	26984344	A-E	743	.	26984227	26984228	128,128,128	2	1,1	0,231
chr12	27031783	27031911	A-E	964	.	27031850	27031851	128,128,128	2	8,1	0,127
chr12	27430817	27431042	A-E	923	.	27430894	27430895	128,128,128	2	1,71	0,154
chr12	31523025	31523181	A-E	789	.	31523128	31523129	128,128,128	2	53,1	0,155
chr12	31523933	31524084	A-E	790	.	31523972	31523973	128,128,128	2	1,73	0,78
chr12	32013496	32013579	A-E	813	.	32013536	32013537	128,128,128	2	1,2	0,81
chr12	32059556	32059920	A-E	584	.	32059667	32059668	128,128,128	2	78,218	0,146
chr12	33048688	33048837	A-E	661	.	33048762	33048763	128,128,128	2	1,1	0,148
chr12	46653606	46653939	A-E	737	.	46653926	46653927	128,128,128	2	309,1	0,332
chr12	46654536	46654928	A-E	844	.	46654910	46654911	128,128,128	2	358,1	0,391
chr12	46912250	46912646	A-E	843	.	46912447	46912448	128,128,128	2	1,1	0,395
chr12	48294417	48294695	A-E	859	.	48294496	48294497	128,128,128	2	1,119	0,159
chr12	49181447	49181516	A-E	934	.	49181462	49181463	128,128,128	2	1,39	0,30
chr12	49277442	49277626	A-E	576	.	49277533	49277534	128,128,128	2	1,1	0,183
chr12	50496681	50496701	A-E	939	.	50496688	50496689	128,128,128	2	1,5	0,15
chr12	50564060	50564294	A-E	615	.	50564177	50564178	128,128,128	2	3,1	0,233
chr12	50788333	50788545	A-E	896	.	50788437	50788438	128,128,128	2	1,3	0,209
chr12	50901319	50901710	A-E	883	.	50901388	50901389	128,128,128	2	1,253	0,138
chr12	51322260	51322312	A-E	762	.	51322285	51322286	128,128,128	2	1,1	0,51
chr12	51327584	51327783	A-E	783	.	51327681	51327682	255,215,0	2	1,5	0,194
chr12	51793762	51794009	A-E	830	.	51793885	51793886	128,128,128	2	1,1	0,246
chr12	52243040	52243117	A-E	552	.	52243079	52243080	128,128,128	2	7,5	0,72
chr12	52249721	52249808	A-E	928	.	52249783	52249784	128,128,128	2	39,1	0,86
chr12	52915060	52915252	A-E	900	.	52915121	52915122	128,128,128	2	1,69	0,123
chr12	53284889	53285178	A-E	821	.	53285172	53285173	128,128,128	2	280,1	0,288
chr12	53289086	53289398	A-E	504	.	53289351	53289352	128,128,128	2	222,2	0,310
chr12	53719275	53719719	A-E	760	.	53719567	53719568	128,128,128	2	232,90	0,354
chr12	56044527	56044960	A-E	514	.	56044754	56044755	128,128,128	2	134,111	0,322
chr12	56474601	56474862	A-E	930	.	56474632	56474633	255,215,0	2	28,226	0,35
chr12	57162340	57162564	A-E	694	.	57162469	57162470	128,128,128	2	38,2	0,222
chr12	57523550	57524188	A-E	833	.	57523894	57523895	128,128,128	2	314,263	0,375
chr12	57845249	57845374	A-E	522	.	57845311	57845312	255,215,0	2	1,1	0,124
chr12	63294376	63294638	A-E	823	.	63294611	63294612	255,215,0	2	210,1	0,261
chr12	64256174	64256217	A-E	947	.	64256196	64256197	128,128,128	2	3,1	0,42
chr12	64338674	64339009	A-E	854	.	64338837	64338838	128,128,128	2	1,8	0,327
chr12	64990287	64990444	A-E	723	.	64990383	64990384	128,128,128	2	51,15	0,142
chr12	66282929	66283293	A-E	971	.	66283110	66283111	128,128,128	2	1,1	0,363
chr12	66289506	66289852	A-E	950	.	66289750	66289751	128,128,128	2	214,71	0,275
chr12	66290722	66290894	A-E	932	.	66290731	66290732	128,128,128	2	4,157	0,15
chr12	66319590	66319707	A-E	943	.	66319629	66319630	128,128,128	2	1,39	0,78
chr12	66324107	66324404	A-E	870	.	66324255	66324256	128,128,128	2	1,1	0,296
chr12	67242743	67243094	A-E	935	.	67242918	67242919	128,128,128	2	1,1	0,350
chr12	67669352	67669704	A-E	861	.	67669437	67669438	128,128,128	2	1,182	0,170
chr12	68141859	68142130	A-E	936	.	68141994	68141995	128,128,128	2	1,1	0,270
chr12	69070582	69070990	A-E	688	.	69070844	69070845	128,128,128	2	119,1	0,407
chr12	69200663	69200867	A-E	857	.	69200762	69200763	255,215,0	2	1,5	0,199
chr12	69241542	69241757	A-E	790	.	69241649	69241650	128,128,128	2	1,1	0,214
chr12	69291565	69291701	A-E	883	.	69291632	69291633	128,128,128	2	1,1	0,135
chr12	69723846	69724038	A-E	675	.	69723893	69723894	255,215,0	2	17,113	0,79
chr12	69724869	69725108	A-E	826	.	69724963	69724964	255,215,0	2	88,137	0,102
chr12	69725132	69725785	A-E	631	.	69725646	69725647	255,215,0	2	430,53	0,600
chr12	69726696	69726959	A-E	862	.	69726869	69726870	128,128,128	2	94,10	0,253
chr12	69731953	69732266	A-E	635	.	69732061	69732062	128,128,128	2	1,96	0,217
chr12	69870149	69870557	A-E	767	.	69870349	69870350	128,128,128	2	1,8	0,400
chr12	70630767	70631060	A-E	921	.	70630913	70630914	128,128,128	2	1,1	0,292
chr12	72125251	72125450	A-E	643	.	72125350	72125351	128,128,128	2	1,1	0,198
chr12	72125908	72126059	A-E	711	.	72125949	72125950	255,215,0	2	1,69	0,82
chr12	72341450	72341862	A-E	967	.	72341523	72341524	128,128,128	2	1,266	0,146
chr12	76060179	76060396	A-E	873	.	76060287	76060288	128,128,128	2	1,1	0,216
chr12	76060831	76060974	A-E	853	.	76060900	76060901	128,128,128	2	1,4	0,139
chr12	76144802	76145155	A-E	885	.	76144917	76144918	128,128,128	2	1,122	0,231
chr12	79848111	79848561	A-E	795	.	79848283	79848284	128,128,128	2	83,187	0,263
chr12	79943391	79943637	A-E	791	.	79943512	79943513	128,128,128	2	1,3	0,243
chr12	80032366	80032529	A-E	890	.	80032416	80032417	128,128,128	2	1,62	0,101
chr12	81096686	81096945	A-E	919	.	81096787	81096788	128,128,128	2	5,60	0,199
chr12	81472701	81472849	A-E	926	.	81472799	81472800	128,128,128	2	50,1	0,147
chr12	89586195	89586617	A-E	934	.	89586425	89586426	128,128,128	2	149,110	0,312
chr12	89737833	89738159	A-E	819	.	89738080	89738081	128,128,128	2	171,1	0,325
chr12	89749669	89749865	A-E	901	.	89749774	89749775	128,128,128	2	77,62	0,134
chr12	92458847	92459245	A-E	902	.	92459093	92459094	128,128,128	2	176,80	0,318
chr12	92464901	92465146	A-E	829	.	92464997	92464998	128,128,128	2	64,116	0,129
chr12	92897281	92898057	A-E	740	.	92897625	92897626	128,128,128	2	303,390	0,386
chr12	92898128	92898287	A-E	841	.	92898207	92898208	128,128,128	2	1,1	0,158
chr12	92898384	92899001	A-E	832	.	92898665	92898666	128,128,128	2	258,311	0,306
chr12	93709037	93709216	A-E	881	.	93709173	93709174	255,215,0	2	95,1	0,178
chr12	93783673	93784189	A-E	828	.	93783875	93783876	128,128,128	2	156,267	0,249
chr12	94153192	94153314	A-E	521	.	94153252	94153253	128,128,128	2	1,1	0,121
chr12	94545578	94545950	A-E	963	.	94545786	94545787	128,128,128	2	46,1	0,371
chr12	94546167	94546575	A-E	969	.	94546216	94546217	128,128,128	2	27,335	0,73
chr12	94566673	94567025	A-E	915	.	94566855	94566856	128,128,128	2	150,136	0,216
chr12	95840387	95840581	A-E	920	.	95840483	95840484	128,128,128	2	1,1	0,193
chr12	96047992	96048216	A-E	885	.	96048101	96048102	128,128,128	2	1,5	0,219
chr12	96391884	96392090	A-E	930	.	96391975	96391976	128,128,128	2	1,24	0,182
chr12	96648142	96648594	A-E	858	.	96648360	96648361	128,128,128	2	147,161	0,291
chr12	97203899	97204065	A-E	860	.	97203982	97203983	128,128,128	2	3,1	0,165
chr12	102009746	102010171	A-E	866	.	102009967	102009968	128,128,128	2	107,89	0,336
chr12	102012225	102012610	A-E	644	.	102012296	102012297	128,128,128	2	6,248	0,137
chr12	105324484	105324678	A-E	960	.	105324595	105324596	128,128,128	2	51,22	0,172
chr12	105711063	105711549	A-E	964	.	105711424	105711425	128,128,128	2	314,77	0,409
chr12	107421229	107421885	A-E	881	.	107421537	107421538	128,128,128	2	270,309	0,347
chr12	107746150	107746204	A-E	945	.	107746178	107746179	128,128,128	2	4,1	0,53
chr12	109121028	109121218	A-E	850	.	109121122	109121123	128,128,128	2	1,1	0,189
chr12	109167575	109167781	A-E	884	.	109167682	109167683	128,128,128	2	10,1	0,205
chr12	109553563	109553881	A-E	774	.	109553767	109553768	128,128,128	2	158,67	0,251
chr12	110260802	110261197	A-E	989	.	110261050	110261051	128,128,128	2	103,1	0,394
chr12	110284237	110284517	A-E	678	.	110284403	110284404	128,128,128	2	54,1	0,279
chr12	110687741	110688014	A-E	848	.	110687885	110687886	128,128,128	2	17,1	0,272
chr12	110694570	110694771	A-E	633	.	110694669	110694670	255,215,0	2	30,31	0,170
chr12	111013409	111013660	A-E	809	.	111013535	111013536	128,128,128	2	4,1	0,250
chr12	112215177	112215502	A-E	777	.	112215205	112215206	128,128,128	2	1,269	0,56
chr12	113037686	113038081	A-E	929	.	113037929	113037930	128,128,128	2	177,84	0,311
chr12	113644189	113644365	A-E	620	.	113644285	113644286	128,128,128	2	22,4	0,172
chr12	113851482	113851626	A-E	901	.	113851553	113851554	255,215,0	2	44,44	0,100
chr12	113855961	113856499	A-E	720	.	113856240	113856241	128,128,128	2	157,135	0,403
chr12	115107232	115107509	A-E	968	.	115107391	115107392	128,128,128	2	54,11	0,266
chr12	116570796	116571229	A-E	799	.	116571120	116571121	128,128,128	2	259,42	0,391
chr12	116823788	116823944	A-E	998	.	116823864	116823865	255,215,0	2	1,4	0,152
chr12	116930750	116930937	A-E	976	.	116930850	116930851	255,215,0	2	24,10	0,177
chr12	117100545	117100717	A-E	502	.	117100696	117100697	128,128,128	2	137,5	0,167
chr12	117483062	117483484	A-E	821	.	117483385	117483386	255,215,0	2	297,72	0,350
chr12	118124954	118125210	A-E	937	.	118125127	118125128	128,128,128	2	93,1	0,255
chr12	120479081	120479619	A-E	886	.	120479167	120479168	128,128,128	2	6,370	0,168
chr12	120665661	120665757	A-E	930	.	120665704	120665705	128,128,128	2	1,10	0,86
chr12	121179921	121180187	A-E	514	.	121180098	121180099	128,128,128	2	91,1	0,265
chr12	121462488	121462659	A-E	830	.	121462589	121462590	128,128,128	2	34,1	0,170
chr12	121839154	121839422	A-E	620	.	121839289	121839290	128,128,128	2	4,1	0,267
chr12	121995551	121996008	A-E	532	.	121995762	121995763	128,128,128	2	67,101	0,356
chr12	122207977	122208064	A-E	726	.	122208020	122208021	255,215,0	2	1,1	0,86
chr12	123627472	123627989	A-E	679	.	123627682	123627683	128,128,128	2	141,236	0,281
chr12	124003720	124003805	A-E	925	.	124003762	124003763	128,128,128	2	1,1	0,84
chr12	125258641	125259012	A-E	714	.	125258789	125258790	128,128,128	2	82,155	0,216
chr12	125395122	125395522	A-E	824	.	125395321	125395322	255,215,0	2	1,1	0,399
chr12	125577703	125578001	A-E	687	.	125577736	125577737	128,128,128	2	1,232	0,66
chr12	131239017	131239400	A-E	926	.	131239155	131239156	255,215,0	2	101,207	0,176
chr12	132356836	132357024	A-E	797	.	132356893	132356894	128,128,128	2	1,74	0,114
chr12	133068109	133068464	A-E	853	.	133068121	133068122	128,128,128	2	1,331	0,24
chr13	20193100	20193521	A-E	782	.	20193281	20193282	128,128,128	2	136,193	0,228
chr13	20694627	20695029	A-E	789	.	20694905	20694906	255,215,0	2	156,1	0,401
chr13	21127500	21127725	A-E	728	.	21127612	21127613	128,128,128	2	1,1	0,224
chr13	23363305	23363660	A-E	969	.	23363515	23363516	128,128,128	2	68,1	0,354
chr13	23367968	23368299	A-E	962	.	23368129	23368130	128,128,128	2	1,9	0,322
chr13	24062649	24062979	A-E	922	.	24062813	24062814	128,128,128	2	1,2	0,328
chr13	24147047	24147391	A-E	929	.	24147218	24147219	128,128,128	2	1,1	0,343
chr13	24227801	24228202	A-E	956	.	24228144	24228145	128,128,128	2	287,1	0,400
chr13	24228370	24228816	A-E	929	.	24228664	24228665	128,128,128	2	273,129	0,317
chr13	24736701	24736916	A-E	975	.	24736808	24736809	128,128,128	2	1,1	0,214
chr13	24758006	24758172	A-E	859	.	24758056	24758057	128,128,128	2	1,65	0,101
chr13	27050678	27050792	A-E	947	.	27050734	27050735	128,128,128	2	1,1	0,113
chr13	27957593	27957812	A-E	969	.	27957643	27957644	128,128,128	2	1,119	0,100
chr13	28534500	28534867	A-E	974	.	28534671	28534672	128,128,128	2	1,25	0,342
chr13	28534904	28535178	A-E	915	.	28535095	28535096	128,128,128	2	111,1	0,273
chr13	30147415	30147644	A-E	608	.	30147591	30147592	128,128,128	2	158,34	0,195
chr13	31320210	31320678	A-E	814	.	31320340	31320341	128,128,128	2	124,331	0,137
chr13	31472880	31473382	A-E	976	.	31473214	31473215	128,128,128	2	271,103	0,399
chr13	32501315	32501650	A-E	803	.	32501482	32501483	128,128,128	2	1,1	0,334
chr13	32556798	32557016	A-E	756	.	32556859	32556860	128,128,128	2	1,95	0,123
chr13	32620673	32620873	A-E	600	.	32620776	32620777	128,128,128	2	75,68	0,132
chr13	33002934	33003083	A-E	871	.	33003051	33003052	128,128,128	2	88,1	0,148
chr13	33803234	33803418	A-E	716	.	33803325	33803326	128,128,128	2	1,1	0,183
chr13	33832608	33832974	A-E	934	.	33832792	33832793	128,128,128	2	5,1	0,365
chr13	33846556	33846871	A-E	967	.	33846713	33846714	128,128,128	2	1,1	0,314
chr13	34216569	34217156	A-E	904	.	34216981	34216982	128,128,128	2	409,171	0,416
chr13	34217614	34217741	A-E	928	.	34217659	34217660	128,128,128	2	1,36	0,91
chr13	40920242	40920422	A-E	932	.	40920331	40920332	128,128,128	2	1,2	0,178
chr13	40962857	40963140	A-E	943	.	40963011	40963012	128,128,128	2	144,117	0,166
chr13	41052248	41052639	A-E	948	.	41052449	41052450	128,128,128	2	14,1	0,390
chr13	41078224	41078580	A-E	963	.	41078409	41078410	128,128,128	2	84,69	0,287
chr13	41138416	41138705	A-E	944	.	41138421	41138422	128,128,128	2	3,280	0,9
chr13	42137795	42138043	A-E	881	.	42137967	42137968	128,128,128	2	98,1	0,247
chr13	42219317	42219744	A-E	772	.	42219582	42219583	128,128,128	2	215,110	0,317
chr13	42222511	42222753	A-E	905	.	42222631	42222632	128,128,128	2	1,1	0,241
chr13	43294593	43294957	A-E	551	.	43294756	43294757	128,128,128	2	1,38	0,326
chr13	44978399	44978598	A-E	893	.	44978576	44978577	128,128,128	2	158,1	0,198
chr13	45338378	45338728	A-E	954	.	45338553	45338554	128,128,128	2	2,1	0,349
chr13	45428744	45428990	A-E	932	.	45428866	45428867	128,128,128	2	1,1	0,245
chr13	45890500	45890811	A-E	722	.	45890797	45890798	128,128,128	2	286,1	0,310
chr13	46021451	46021660	A-E	869	.	46021567	46021568	128,128,128	2	26,1	0,208
chr13	46709328	46709604	A-E	688	.	46709495	46709496	128,128,128	2	87,28	0,248
chr13	49357309	49357845	A-E	757	.	49357558	49357559	128,128,128	2	196,232	0,304
chr13	49789183	49789422	A-E	727	.	49789362	49789363	128,128,128	2	122,1	0,238
chr13	50160403	50160735	A-E	874	.	50160568	50160569	128,128,128	2	1,1	0,331
chr13	50705225	50705612	A-E	904	.	50705496	50705497	128,128,128	2	181,24	0,363
chr13	50804549	50804739	A-E	776	.	50804669	50804670	128,128,128	2	60,8	0,182
chr13	51553436	51553779	A-E	573	.	51553489	51553490	128,128,128	2	1,236	0,107
chr13	52206810	52206978	A-E	938	.	52206888	52206889	128,128,128	2	1,11	0,157
chr13	52212563	52212715	A-E	914	.	52212668	52212669	128,128,128	2	60,1	0,151
chr13	52545900	52546094	A-E	868	.	52546002	52546003	128,128,128	2	13,1	0,193
chr13	74339681	74339964	A-E	599	.	74339911	74339912	128,128,128	2	205,26	0,257
chr13	74340193	74340396	A-E	607	.	74340346	74340347	128,128,128	2	110,5	0,198
chr13	74742381	74742762	A-E	865	.	74742560	74742561	128,128,128	2	87,109	0,272
chr13	75904010	75904233	A-E	883	.	75904149	75904150	128,128,128	2	77,20	0,203
chr13	75959314	75959499	A-E	585	.	75959331	75959332	128,128,128	2	7,157	0,28
chr13	80936113	80936309	A-E	952	.	80936179	80936180	255,215,0	2	1,64	0,132
chr13	81048022	81048142	A-E	911	.	81048081	81048082	128,128,128	2	1,1	0,119
chr13	93886364	93886810	A-E	872	.	93886486	93886487	128,128,128	2	21,222	0,224
chr13	93923088	93923413	A-E	887	.	93923250	93923251	128,128,128	2	1,1	0,324
chr13	95950035	95950207	A-E	958	.	95950139	95950140	255,215,0	2	41,4	0,168
chr13	96366665	96367183	A-E	815	.	96366847	96366848	128,128,128	2	125,277	0,241
chr13	97886032	97886284	A-E	896	.	97886049	97886050	128,128,128	2	2,219	0,33
chr13	97961326	97961419	A-E	785	.	97961372	97961373	128,128,128	2	1,1	0,92
chr13	98817931	98818000	A-E	858	.	98817964	98817965	128,128,128	2	1,2	0,67
chr13	98824155	98824526	A-E	888	.	98824340	98824341	128,128,128	2	1,1	0,370
chr13	98825644	98825950	A-E	951	.	98825796	98825797	128,128,128	2	1,1	0,305
chr13	98913567	98913789	A-E	800	.	98913677	98913678	128,128,128	2	1,2	0,220
chr13	98918456	98918796	A-E	942	.	98918707	98918708	128,128,128	2	216,53	0,287
chr13	98921705	98921995	A-E	942	.	98921814	98921815	128,128,128	2	25,95	0,195
chr13	98953501	98953722	A-E	960	.	98953611	98953612	128,128,128	2	1,1	0,220
chr13	103251933	103252275	A-E	843	.	103252102	103252103	128,128,128	2	1,3	0,339
chr13	107217385	107217712	A-E	712	.	107217681	107217682	128,128,128	2	268,1	0,326
chr13	108978746	108978885	A-E	552	.	108978816	108978817	255,215,0	2	12,9	0,130
chr13	109909294	109909814	A-E	890	.	109909610	109909611	128,128,128	2	222,108	0,412
chr13	113368530	113369032	A-E	897	.	113368645	113368646	128,128,128	2	91,362	0,140
chr13	113547913	113548123	A-E	972	.	113547994	113547995	128,128,128	2	1,47	0,163
chr13	113549464	113549664	A-E	952	.	113549542	113549543	128,128,128	2	3,45	0,155
chr13	113562235	113562531	A-E	903	.	113562393	113562394	128,128,128	2	22,1	0,295
chr13	113583659	113583850	A-E	936	.	113583774	113583775	128,128,128	2	41,1	0,190
chr13	113607211	113607493	A-E	958	.	113607341	113607342	128,128,128	2	1,22	0,260
chr13	113806516	113806910	A-E	686	.	113806730	113806731	255,215,0	2	165,129	0,265
chr13	113807090	113807411	A-E	698	.	113807337	113807338	255,215,0	2	246,72	0,249
chr13	113837771	113838125	A-E	787	.	113837959	113837960	128,128,128	2	28,4	0,350
chr14	21154551	21154914	A-E	920	.	21154764	21154765	128,128,128	2	65,1	0,362
chr14	21155665	21155846	A-E	875	.	21155788	21155789	128,128,128	2	67,1	0,180
chr14	21522548	21522854	A-E	869	.	21522701	21522702	128,128,128	2	3,1	0,305
chr14	21529107	21529436	A-E	859	.	21529240	21529241	128,128,128	2	1,63	0,266
chr14	21995270	21995459	A-E	979	.	21995280	21995281	255,215,0	2	1,168	0,21
chr14	24014258	24014427	A-E	517	.	24014342	24014343	128,128,128	2	1,1	0,168
chr14	24052792	24053109	A-E	664	.	24053062	24053063	128,128,128	2	252,28	0,289
chr14	24071678	24071901	A-E	606	.	24071764	24071765	128,128,128	2	1,50	0,173
chr14	24079504	24079589	A-E	857	.	24079554	24079555	128,128,128	2	17,1	0,84
chr14	24604383	24604748	A-E	654	.	24604549	24604550	128,128,128	2	1,33	0,332
chr14	33041637	33041800	A-E	902	.	33041732	33041733	128,128,128	2	29,1	0,162
chr14	34507932	34508142	A-E	932	.	34508076	34508077	128,128,128	2	81,1	0,209
chr14	34532843	34533079	A-E	679	.	34532926	34532927	128,128,128	2	7,76	0,160
chr14	34802064	34802306	A-E	768	.	34802185	34802186	128,128,128	2	3,1	0,241
chr14	34837330	34837452	A-E	955	.	34837390	34837391	128,128,128	2	1,1	0,121
chr14	35816738	35817044	A-E	762	.	35816995	35816996	255,215,0	2	211,1	0,305
chr14	35867520	35867657	A-E	537	.	35867629	35867630	128,128,128	2	84,1	0,136
chr14	38023337	38023767	A-E	860	.	38023747	38023748	128,128,128	2	393,1	0,429
chr14	38028080	38028145	A-E	856	.	38028112	38028113	128,128,128	2	1,1	0,64
chr14	38052703	38052943	A-E	896	.	38052756	38052757	128,128,128	2	6,138	0,102
chr14	38057887	38058022	A-E	928	.	38057994	38057995	128,128,128	2	82,1	0,134
chr14	44437752	44437871	A-E	898	.	44437811	44437812	128,128,128	2	1,1	0,118
chr14	50108675	50109053	A-E	902	.	50108688	50108689	128,128,128	2	1,352	0,26
chr14	50237132	50237443	A-E	535	.	50237217	50237218	128,128,128	2	8,147	0,164
chr14	50566169	50566423	A-E	920	.	50566347	50566348	128,128,128	2	105,1	0,253
chr14	53392802	53392977	A-E	868	.	53392889	53392890	128,128,128	2	2,1	0,174
chr14	54758286	54758405	A-E	834	.	54758396	54758397	128,128,128	2	104,1	0,118
chr14	54810392	54810416	A-E	515	.	54810403	54810404	128,128,128	2	1,1	0,23
chr14	54833964	54834357	A-E	651	.	54834050	54834051	255,215,0	2	1,220	0,173
chr14	54865642	54865725	A-E	699	.	54865682	54865683	128,128,128	2	1,3	0,80
chr14	55354976	55355200	A-E	881	.	55355153	55355154	128,128,128	2	132,1	0,223
chr14	59628600	59628806	A-E	963	.	59628702	59628703	128,128,128	2	1,1	0,205
chr14	59768078	59768328	A-E	946	.	59768115	59768116	128,128,128	2	1,176	0,74
chr14	60741249	60741568	A-E	770	.	60741334	60741335	128,128,128	2	1,149	0,170
chr14	61655752	61656474	A-E	889	.	61655889	61655890	128,128,128	2	96,542	0,180
chr14	62068950	62069250	A-E	628	.	62069098	62069099	128,128,128	2	97,99	0,201
chr14	62180995	62181270	A-E	884	.	62181231	62181232	128,128,128	2	200,2	0,273
chr14	65173709	65173938	A-E	977	.	65173792	65173793	128,128,128	2	1,62	0,167
chr14	65801624	65801887	A-E	803	.	65801777	65801778	128,128,128	2	46,1	0,262
chr14	68408350	68408505	A-E	894	.	68408420	68408421	128,128,128	2	56,70	0,85
chr14	68552620	68552922	A-E	672	.	68552770	68552771	255,215,0	2	1,1	0,301
chr14	68658646	68658820	A-E	885	.	68658747	68658748	128,128,128	2	30,1	0,173
chr14	68864007	68864486	A-E	747	.	68864181	68864182	128,128,128	2	110,240	0,239
chr14	69195496	69195736	A-E	552	.	69195568	69195569	128,128,128	2	1,95	0,145
chr14	69223518	69223817	A-E	872	.	69223640	69223641	128,128,128	2	1,55	0,244
chr14	69290379	69290584	A-E	824	.	69290573	69290574	128,128,128	2	185,1	0,204
chr14	69391127	69391485	A-E	798	.	69391305	69391306	128,128,128	2	1,1	0,357
chr14	69394861	69395248	A-E	860	.	69394897	69394898	128,128,128	2	1,315	0,72
chr14	69396600	69396876	A-E	756	.	69396794	69396795	128,128,128	2	152,38	0,238
chr14	69399539	69399729	A-E	919	.	69399583	69399584	128,128,128	2	1,101	0,89
chr14	69404659	69405002	A-E	911	.	69404944	69404945	128,128,128	2	240,12	0,331
chr14	69422130	69422179	A-E	709	.	69422154	69422155	128,128,128	2	1,1	0,48
chr14	69437070	69437267	A-E	899	.	69437211	69437212	128,128,128	2	87,1	0,196
chr14	69480728	69481224	A-E	907	.	69480922	69480923	128,128,128	2	169,275	0,221
chr14	70036747	70037036	A-E	975	.	70036789	70036790	128,128,128	2	1,205	0,84
chr14	70104251	70104682	A-E	533	.	70104438	70104439	128,128,128	2	46,102	0,329
chr14	70149626	70150012	A-E	867	.	70149667	70149668	128,128,128	2	22,324	0,62
chr14	70251545	70251918	A-E	898	.	70251731	70251732	128,128,128	2	1,1	0,372
chr14	73695241	73695452	A-E	960	.	73695328	73695329	128,128,128	2	4,40	0,171
chr14	73824884	73825148	A-E	907	.	73825018	73825019	128,128,128	2	7,1	0,263
chr14	73932564	73932865	A-E	542	.	73932774	73932775	128,128,128	2	190,70	0,231
chr14	74463974	74464342	A-E	810	.	74464235	74464236	128,128,128	2	194,38	0,330
chr14	75423373	75423745	A-E	835	.	75423615	75423616	128,128,128	2	115,1	0,371
chr14	75649674	75650038	A-E	814	.	75649825	75649826	128,128,128	2	1,62	0,302
chr14	75750125	75750292	A-E	893	.	75750144	75750145	255,215,0	2	1,129	0,38
chr14	75750758	75751180	A-E	974	.	75750883	75750884	255,215,0	2	43,213	0,209
chr14	77300761	77300827	A-E	975	.	77300797	77300798	128,128,128	2	9,1	0,65
chr14	77451554	77451690	A-E	801	.	77451631	77451632	128,128,128	2	27,7	0,129
chr14	77838665	77838822	A-E	728	.	77838743	77838744	128,128,128	2	1,1	0,156
chr14	85937818	85938187	A-E	812	.	85938002	85938003	128,128,128	2	2,1	0,368
chr14	89680457	89680908	A-E	921	.	89680784	89680785	128,128,128	2	262,58	0,393
chr14	89881748	89882141	A-E	827	.	89882043	89882044	128,128,128	2	200,1	0,392
chr14	89884879	89885123	A-E	915	.	89885014	89885015	128,128,128	2	28,1	0,243
chr14	89925437	89925732	A-E	867	.	89925558	89925559	128,128,128	2	76,127	0,168
chr14	89953485	89953641	A-E	947	.	89953574	89953575	128,128,128	2	27,4	0,152
chr14	90083286	90083622	A-E	938	.	90083525	90083526	128,128,128	2	229,85	0,251
chr14	90240398	90240621	A-E	896	.	90240509	90240510	128,128,128	2	1,1	0,222
chr14	90378074	90378289	A-E	908	.	90378204	90378205	128,128,128	2	125,78	0,137
chr14	90979953	90980135	A-E	898	.	90980068	90980069	128,128,128	2	50,1	0,181
chr14	91022350	91022704	A-E	526	.	91022529	91022530	128,128,128	2	12,6	0,348
chr14	92853020	92853312	A-E	974	.	92853228	92853229	128,128,128	2	149,23	0,269
chr14	92938458	92938502	A-E	846	.	92938480	92938481	128,128,128	2	2,1	0,43
chr14	92939984	92940195	A-E	839	.	92940106	92940107	128,128,128	2	85,51	0,160
chr14	92942274	92942423	A-E	715	.	92942326	92942327	128,128,128	2	23,67	0,82
chr14	92970203	92970533	A-E	526	.	92970301	92970302	128,128,128	2	35,167	0,163
chr14	93019993	93020166	A-E	907	.	93020079	93020080	128,128,128	2	1,1	0,172
chr14	93190849	93191078	A-E	937	.	93190937	93190938	128,128,128	2	12,64	0,165
chr14	93347327	93347486	A-E	957	.	93347406	93347407	128,128,128	2	1,1	0,158
chr14	93499320	93499712	A-E	813	.	93499515	93499516	128,128,128	2	1,1	0,391
chr14	93511721	93512085	A-E	591	.	93511904	93511905	128,128,128	2	4,1	0,363
chr14	94808145	94809286	A-E	933	.	94808818	94808819	128,128,128	2	616,410	0,731
chr14	94811760	94811888	A-E	950	.	94811824	94811825	128,128,128	2	40,39	0,89
chr14	94822773	94822804	A-E	959	.	94822776	94822777	128,128,128	2	1,24	0,7
chr14	94830501	94830723	A-E	933	.	94830634	94830635	128,128,128	2	46,1	0,221
chr14	94851152	94851609	A-E	947	.	94851361	94851362	128,128,128	2	188,225	0,232
chr14	94858843	94859387	A-E	746	.	94859102	94859103	128,128,128	2	175,199	0,345
chr14	94860948	94861396	A-E	843	.	94861132	94861133	128,128,128	2	139,218	0,230
chr14	94861741	94861876	A-E	955	.	94861811	94861812	128,128,128	2	15,8	0,127
chr14	94862196	94862528	A-E	934	.	94862353	94862354	128,128,128	2	4,21	0,311
chr14	94889921	94890056	A-E	662	.	94890006	94890007	128,128,128	2	40,4	0,131
chr14	94947455	94947540	A-E	857	.	94947497	94947498	128,128,128	2	1,1	0,84
chr14	95014834	95014854	A-E	851	.	95014843	95014844	128,128,128	2	1,1	0,19
chr14	95060330	95060702	A-E	781	.	95060481	95060482	128,128,128	2	2,70	0,302
chr14	95064751	95064770	A-E	810	.	95064760	95064761	128,128,128	2	2,1	0,18
chr14	95098360	95098400	A-E	917	.	95098387	95098388	128,128,128	2	22,6	0,34
chr14	95621891	95621919	A-E	716	.	95621904	95621905	128,128,128	2	1,1	0,27
chr14	95758765	95759186	A-E	906	.	95759056	95759057	128,128,128	2	205,42	0,379
chr14	95779970	95780439	A-E	972	.	95780332	95780333	128,128,128	2	326,69	0,400
chr14	95966828	95966971	A-E	871	.	95966938	95966939	128,128,128	2	79,1	0,142
chr14	95981007	95981377	A-E	948	.	95981191	95981192	128,128,128	2	1,1	0,369
chr14	96014179	96014331	A-E	785	.	96014196	96014197	128,128,128	2	1,118	0,34
chr14	100032765	100032981	A-E	947	.	100032919	100032920	128,128,128	2	95,1	0,215
chr14	100040610	100041006	A-E	923	.	100040946	100040947	128,128,128	2	279,1	0,395
chr14	100196933	100197043	A-E	937	.	100196990	100196991	128,128,128	2	7,1	0,109
chr14	100689704	100690101	A-E	704	.	100689900	100689901	255,215,0	2	1,5	0,392
chr14	101147038	101147458	A-E	975	.	101147199	101147200	255,215,0	2	107,203	0,217
chr14	101151381	101151698	A-E	524	.	101151539	101151540	128,128,128	2	2,1	0,316
chr14	101217352	101217752	A-E	824	.	101217553	101217554	128,128,128	2	5,1	0,399
chr14	101237616	101237781	A-E	996	.	101237732	101237733	255,215,0	2	70,1	0,164
chr14	101283054	101283176	A-E	763	.	101283120	101283121	128,128,128	2	16,4	0,118
chr14	101288434	101288543	A-E	879	.	101288489	101288490	128,128,128	2	4,1	0,108
chr14	101754877	101755243	A-E	953	.	101755067	101755068	128,128,128	2	19,3	0,363
chr14	102176439	102176788	A-E	962	.	102176689	102176690	255,215,0	2	154,1	0,348
chr14	102977207	102977381	A-E	894	.	102977328	102977329	255,215,0	2	84,14	0,160
chr14	103539359	103539722	A-E	689	.	103539622	103539623	128,128,128	2	166,1	0,362
chr14	103710312	103710619	A-E	579	.	103710465	103710466	255,215,0	2	2,1	0,306
chr14	103844468	103844704	A-E	992	.	103844568	103844569	255,215,0	2	11,46	0,190
chr14	103993761	103994083	A-E	558	.	103993825	103993826	128,128,128	2	1,194	0,128
chr14	104356058	104356494	A-E	541	.	104356204	104356205	128,128,128	2	48,191	0,245
chr14	104400058	104400335	A-E	896	.	104400134	104400135	128,128,128	2	20,144	0,133
chr14	105132512	105132664	A-E	808	.	105132611	105132612	128,128,128	2	50,3	0,149
chr14	105142938	105143192	A-E	513	.	105143061	105143062	255,215,0	2	1,8	0,246
chr14	105191818	105192004	A-E	973	.	105191946	105191947	255,215,0	2	72,1	0,185
chr14	105201949	105202125	A-E	751	.	105202061	105202062	128,128,128	2	51,1	0,175
chr14	105294003	105294327	A-E	965	.	105294165	105294166	255,215,0	2	3,1	0,323
chr14	107253494	107254031	A-E	952	.	107253699	107253700	128,128,128	2	175,301	0,236
chr15	22899605	22899758	A-E	831	.	22899681	22899682	128,128,128	2	1,1	0,152
chr15	25018281	25018456	A-E	574	.	25018383	25018384	128,128,128	2	48,17	0,158
chr15	31558076	31558412	A-E	909	.	31558221	31558222	128,128,128	2	1,45	0,291
chr15	32962221	32962756	A-E	978	.	32962660	32962661	128,128,128	2	346,1	0,534
chr15	33131032	33131346	A-E	853	.	33131203	33131204	128,128,128	2	98,69	0,245
chr15	33299476	33299841	A-E	692	.	33299743	33299744	128,128,128	2	197,27	0,338
chr15	33494122	33494379	A-E	931	.	33494250	33494251	128,128,128	2	76,76	0,181
chr15	39474254	39474447	A-E	936	.	39474376	39474377	128,128,128	2	55,2	0,191
chr15	39680215	39680674	A-E	936	.	39680538	39680539	128,128,128	2	309,120	0,339
chr15	39747720	39748287	A-E	537	.	39747793	39747794	255,215,0	2	34,453	0,114
chr15	40180090	40180249	A-E	881	.	40180215	40180216	128,128,128	2	93,1	0,158
chr15	40332829	40333044	A-E	626	.	40332936	40332937	128,128,128	2	1,1	0,214
chr15	40803219	40803626	A-E	847	.	40803466	40803467	255,215,0	2	145,56	0,351
chr15	41202263	41202610	A-E	766	.	41202271	41202272	128,128,128	2	1,330	0,17
chr15	41788010	41788393	A-E	801	.	41788373	41788374	255,215,0	2	345,1	0,382
chr15	43801380	43801544	A-E	872	.	43801431	43801432	255,215,0	2	1,61	0,103
chr15	45478431	45478548	A-E	927	.	45478464	45478465	128,128,128	2	1,51	0,66
chr15	48647753	48647896	A-E	949	.	48647833	48647834	128,128,128	2	33,14	0,129
chr15	50536487	50536510	A-E	554	.	50536498	50536499	128,128,128	2	1,1	0,22
chr15	50553135	50553709	A-E	997	.	50553404	50553405	255,215,0	2	153,187	0,387
chr15	51535974	51536234	A-E	810	.	51536150	51536151	128,128,128	2	139,45	0,215
chr15	52363832	52364036	A-E	949	.	52363928	52363929	128,128,128	2	1,12	0,192
chr15	52580530	52580869	A-E	886	.	52580786	52580787	128,128,128	2	178,3	0,336
chr15	52581885	52582216	A-E	964	.	52582048	52582049	128,128,128	2	1,5	0,326
chr15	55553172	55553242	A-E	834	.	55553206	55553207	128,128,128	2	1,1	0,69
chr15	58521788	58521987	A-E	507	.	58521860	58521861	128,128,128	2	1,55	0,144
chr15	58574640	58574908	A-E	732	.	58574742	58574743	255,215,0	2	1,64	0,204
chr15	58621992	58622651	A-E	681	.	58622223	58622224	255,215,0	2	182,377	0,282
chr15	58751372	58751614	A-E	596	.	58751454	58751455	128,128,128	2	45,121	0,121
chr15	58816499	58816839	A-E	644	.	58816600	58816601	128,128,128	2	45,181	0,159
chr15	59085961	59086460	A-E	912	.	59086152	59086153	128,128,128	2	186,301	0,198
chr15	60867318	60867541	A-E	991	.	60867460	60867461	128,128,128	2	99,37	0,186
chr15	60881604	60881753	A-E	970	.	60881651	60881652	128,128,128	2	39,92	0,57
chr15	61014073	61014301	A-E	973	.	61014186	61014187	128,128,128	2	1,1	0,227
chr15	61014572	61014773	A-E	894	.	61014737	61014738	128,128,128	2	133,2	0,199
chr15	61044418	61044754	A-E	980	.	61044585	61044586	128,128,128	2	1,1	0,335
chr15	61058627	61058934	A-E	847	.	61058931	61058932	128,128,128	2	304,1	0,306
chr15	61091060	61091341	A-E	960	.	61091118	61091119	128,128,128	2	28,191	0,90
chr15	62416624	62416992	A-E	882	.	62416795	62416796	128,128,128	2	113,137	0,231
chr15	62684510	62685208	A-E	982	.	62684867	62684868	128,128,128	2	330,313	0,385
chr15	62723131	62723366	A-E	974	.	62723248	62723249	128,128,128	2	1,1	0,234
chr15	63372351	63372591	A-E	881	.	63372566	63372567	128,128,128	2	192,1	0,239
chr15	63372629	63373133	A-E	855	.	63372991	63372992	128,128,128	2	333,111	0,393
chr15	63386917	63387072	A-E	919	.	63386992	63386993	128,128,128	2	3,7	0,148
chr15	63390174	63390189	A-E	670	.	63390181	63390182	128,128,128	2	1,1	0,14
chr15	63539312	63539664	A-E	760	.	63539445	63539446	128,128,128	2	13,97	0,255
chr15	63765155	63765456	A-E	832	.	63765305	63765306	128,128,128	2	2,1	0,300
chr15	63766170	63766327	A-E	899	.	63766325	63766326	128,128,128	2	155,1	0,156
chr15	63767138	63767451	A-E	760	.	63767200	63767201	128,128,128	2	1,188	0,125
chr15	63771566	63772233	A-E	856	.	63772015	63772016	128,128,128	2	388,155	0,512
chr15	63792570	63793348	A-E	494	.	63792649	63792650	128,128,128	2	51,669	0,109
chr15	63794488	63794915	A-E	810	.	63794758	63794759	128,128,128	2	218,104	0,323
chr15	64926391	64927191	A-E	638	.	64926460	64926461	128,128,128	2	5,665	0,135
chr15	64997362	64997587	A-E	889	.	64997474	64997475	128,128,128	2	1,1	0,224
chr15	65165332	65165600	A-E	934	.	65165446	65165447	128,128,128	2	104,142	0,126
chr15	65277772	65277992	A-E	922	.	65277892	65277893	128,128,128	2	78,57	0,163
chr15	66701075	66701322	A-E	850	.	66701143	66701144	128,128,128	2	4,114	0,133
chr15	66910064	66910181	A-E	724	.	66910151	66910152	128,128,128	2	61,3	0,114
chr15	66972187	66972410	A-E	990	.	66972298	66972299	255,215,0	2	1,1	0,222
chr15	67007374	67007727	A-E	763	.	67007380	67007381	128,128,128	2	1,341	0,12
chr15	67354898	67355092	A-E	901	.	67354961	67354962	128,128,128	2	1,68	0,126
chr15	68207456	68207574	A-E	870	.	68207515	68207516	255,215,0	2	2,1	0,117
chr15	68238127	68238449	A-E	562	.	68238155	68238156	128,128,128	2	1,266	0,56
chr15	68345609	68345727	A-E	718	.	68345667	68345668	255,215,0	2	1,2	0,116
chr15	68563361	68563537	A-E	890	.	68563448	68563449	128,128,128	2	1,1	0,175
chr15	68564326	68564540	A-E	794	.	68564337	68564338	128,128,128	2	4,195	0,19
chr15	68878617	68878894	A-E	790	.	68878755	68878756	128,128,128	2	1,1	0,276
chr15	69108632	69108883	A-E	678	.	69108871	69108872	128,128,128	2	230,1	0,250
chr15	69650842	69650990	A-E	833	.	69650915	69650916	128,128,128	2	1,2	0,146
chr15	70432931	70433327	A-E	872	.	70433203	70433204	128,128,128	2	160,11	0,385
chr15	70641269	70641570	A-E	909	.	70641503	70641504	128,128,128	2	179,10	0,291
chr15	70787270	70787553	A-E	966	.	70787301	70787302	128,128,128	2	1,220	0,63
chr15	70800249	70800665	A-E	653	.	70800576	70800577	128,128,128	2	273,33	0,383
chr15	70877631	70877741	A-E	931	.	70877690	70877691	128,128,128	2	13,4	0,106
chr15	74823971	74824076	A-E	896	.	74824014	74824015	128,128,128	2	1,19	0,86
chr15	75052755	75053109	A-E	986	.	75053055	75053056	255,215,0	2	248,1	0,353
chr15	75338663	75338960	A-E	848	.	75338802	75338803	128,128,128	2	134,152	0,145
chr15	75470847	75471095	A-E	902	.	75470954	75470955	255,215,0	2	87,119	0,129
chr15	76455838	76456047	A-E	722	.	76455942	76455943	128,128,128	2	1,1	0,208
chr15	77509562	77509583	A-E	907	.	77509572	77509573	128,128,128	2	1,1	0,20
chr15	78362503	78362904	A-E	502	.	78362578	78362579	128,128,128	2	50,299	0,102
chr15	78376570	78376702	A-E	877	.	78376628	78376629	128,128,128	2	3,17	0,115
chr15	78742148	78742155	A-E	841	.	78742151	78742152	128,128,128	2	1,1	0,6
chr15	79286409	79286801	A-E	820	.	79286604	79286605	128,128,128	2	1,1	0,391
chr15	79315517	79315786	A-E	911	.	79315651	79315652	128,128,128	2	1,1	0,268
chr15	81072427	81073463	A-E	990	.	81072438	81072439	128,128,128	2	1,1014	0,22
chr15	81131497	81131895	A-E	893	.	81131780	81131781	128,128,128	2	242,72	0,326
chr15	85890027	85890200	A-E	580	.	85890119	85890120	128,128,128	2	13,1	0,172
chr15	85892412	85892560	A-E	905	.	85892485	85892486	128,128,128	2	1,1	0,147
chr15	86251754	86252119	A-E	748	.	86251883	86251884	128,128,128	2	1,107	0,258
chr15	89637490	89637673	A-E	541	.	89637612	89637613	128,128,128	2	74,12	0,171
chr15	89663203	89663358	A-E	904	.	89663280	89663281	128,128,128	2	1,1	0,154
chr15	89672226	89672631	A-E	821	.	89672290	89672291	128,128,128	2	5,281	0,124
chr15	89675943	89676620	A-E	897	.	89676216	89676217	128,128,128	2	274,403	0,274
chr15	89679824	89680306	A-E	885	.	89680207	89680208	128,128,128	2	368,82	0,400
chr15	89683178	89683585	A-E	858	.	89683264	89683265	128,128,128	2	32,265	0,142
chr15	90197559	90197639	A-E	890	.	90197585	90197586	128,128,128	2	1,27	0,53
chr15	90351132	90351515	A-E	766	.	90351445	90351446	128,128,128	2	246,1	0,382
chr15	90352902	90353217	A-E	817	.	90353144	90353145	128,128,128	2	171,1	0,314
chr15	90356908	90357070	A-E	622	.	90357057	90357058	128,128,128	2	138,1	0,161
chr15	90357155	90357491	A-E	734	.	90357450	90357451	128,128,128	2	265,9	0,327
chr15	90402022	90402269	A-E	932	.	90402145	90402146	128,128,128	2	1,1	0,246
chr15	90456787	90457058	A-E	963	.	90456926	90456927	128,128,128	2	10,1	0,270
chr15	90578762	90579351	A-E	525	.	90578883	90578884	128,128,128	2	94,439	0,150
chr15	90580859	90581016	A-E	786	.	90580937	90580938	128,128,128	2	1,1	0,156
chr15	90582060	90582185	A-E	795	.	90582073	90582074	128,128,128	2	1,98	0,27
chr15	93452640	93453037	A-E	784	.	93452728	93452729	128,128,128	2	1,220	0,177
chr15	93453795	93454148	A-E	775	.	93454038	93454039	128,128,128	2	182,47	0,306
chr15	93454949	93455279	A-E	707	.	93455013	93455014	128,128,128	2	46,247	0,83
chr15	93864881	93865242	A-E	931	.	93865106	93865107	128,128,128	2	91,1	0,360
chr15	96797361	96797665	A-E	834	.	96797596	96797597	128,128,128	2	169,1	0,303
chr15	98522080	98522356	A-E	512	.	98522127	98522128	255,215,0	2	1,182	0,94
chr15	99217661	99217837	A-E	962	.	99217769	99217770	128,128,128	2	42,1	0,175
chr15	99220594	99220756	A-E	951	.	99220674	99220675	128,128,128	2	1,1	0,161
chr15	99331596	99331972	A-E	951	.	99331768	99331769	128,128,128	2	1,31	0,345
chr15	99360914	99361292	A-E	950	.	99361102	99361103	128,128,128	2	1,1	0,377
chr15	99509705	99509977	A-E	924	.	99509784	99509785	128,128,128	2	1,114	0,158
chr15	100026499	100026994	A-E	930	.	100026793	100026794	128,128,128	2	229,134	0,361
chr15	100154472	100154811	A-E	899	.	100154641	100154642	128,128,128	2	1,1	0,338
chr15	101631799	101632179	A-E	923	.	101632023	101632024	128,128,128	2	101,32	0,348
chr15	101979646	101980007	A-E	952	.	101979832	101979833	128,128,128	2	16,4	0,357
chr15	102036901	102037330	A-E	933	.	102037026	102037027	128,128,128	2	67,244	0,185
chr16	507891	508134	A-E	894	.	507964	507965	128,128,128	2	1,97	0,146
chr16	559359	559569	A-E	605	.	559434	559435	128,128,128	2	1,60	0,150
chr16	584430	584537	A-E	860	.	584483	584484	128,128,128	2	1,1	0,106
chr16	593307	593562	A-E	909	.	593410	593411	128,128,128	2	1,49	0,206
chr16	1179495	1179558	A-E	527	.	1179526	1179527	128,128,128	2	1,1	0,62
chr16	1209910	1210227	A-E	968	.	1210207	1210208	128,128,128	2	280,2	0,315
chr16	1341001	1341384	A-E	597	.	1341185	1341186	128,128,128	2	1,14	0,369
chr16	1349375	1349723	A-E	984	.	1349677	1349678	255,215,0	2	259,1	0,347
chr16	1883265	1883515	A-E	800	.	1883403	1883404	255,215,0	2	29,1	0,249
chr16	2032215	2032518	A-E	911	.	2032285	2032286	128,128,128	2	1,162	0,141
chr16	2526097	2526272	A-E	590	.	2526184	2526185	255,215,0	2	1,1	0,174
chr16	2528405	2528752	A-E	816	.	2528539	2528540	128,128,128	2	1,79	0,268
chr16	3031604	3031823	A-E	982	.	3031756	3031757	255,215,0	2	127,40	0,179
chr16	3060017	3060177	A-E	710	.	3060083	3060084	128,128,128	2	6,32	0,128
chr16	3136218	3136620	A-E	617	.	3136420	3136421	128,128,128	2	4,1	0,401
chr16	3309129	3309539	A-E	945	.	3309315	3309316	128,128,128	2	127,163	0,247
chr16	3309979	3310124	A-E	843	.	3310033	3310034	128,128,128	2	3,38	0,107
chr16	3506076	3506177	A-E	832	.	3506126	3506127	128,128,128	2	1,1	0,100
chr16	3745745	3746230	A-E	929	.	3745993	3745994	128,128,128	2	129,117	0,368
chr16	3763227	3763392	A-E	795	.	3763321	3763322	128,128,128	2	26,1	0,164
chr16	4011504	4011661	A-E	878	.	4011507	4011508	128,128,128	2	1,151	0,6
chr16	4159548	4159687	A-E	954	.	4159609	4159610	128,128,128	2	1,17	0,122
chr16	4395690	4396087	A-E	905	.	4396070	4396071	128,128,128	2	366,1	0,396
chr16	4587360	4587817	A-E	909	.	4587426	4587427	128,128,128	2	63,387	0,70
chr16	4713771	4714092	A-E	866	.	4713865	4713866	128,128,128	2	50,182	0,139
chr16	8769092	8769263	A-E	957	.	8769149	8769150	128,128,128	2	8,63	0,108
chr16	8958271	8958298	A-E	856	.	8958284	8958285	128,128,128	2	1,1	0,26
chr16	8978616	8978978	A-E	643	.	8978796	8978797	128,128,128	2	1,1	0,361
chr16	10962462	10962962	A-E	940	.	10962664	10962665	128,128,128	2	166,260	0,240
chr16	11352629	11352834	A-E	760	.	11352731	11352732	128,128,128	2	1,1	0,204
chr16	11402836	11403053	A-E	901	.	11402973	11402974	128,128,128	2	107,48	0,169
chr16	11464448	11464834	A-E	758	.	11464696	11464697	128,128,128	2	113,1	0,385
chr16	11883933	11884050	A-E	791	.	11883991	11883992	128,128,128	2	1,1	0,116
chr16	11886261	11886597	A-E	912	.	11886545	11886546	128,128,128	2	234,1	0,335
chr16	12305975	12306189	A-E	872	.	12306079	12306080	128,128,128	2	1,6	0,208
chr16	12354583	12354731	A-E	551	.	12354634	12354635	128,128,128	2	1,45	0,103
chr16	12638094	12638382	A-E	984	.	12638193	12638194	128,128,128	2	1,89	0,199
chr16	12638973	12639326	A-E	929	.	12639169	12639170	128,128,128	2	42,2	0,351
chr16	14423689	14423899	A-E	935	.	14423742	14423743	128,128,128	2	3,105	0,105
chr16	14603035	14603210	A-E	533	.	14603109	14603110	128,128,128	2	1,26	0,149
chr16	15670640	15671032	A-E	880	.	15670884	15670885	255,215,0	2	151,53	0,339
chr16	16168213	16168625	A-E	530	.	16168275	16168276	255,215,0	2	1,287	0,125
chr16	21295163	21295477	A-E	604	.	21295458	21295459	128,128,128	2	279,2	0,312
chr16	25003311	25003614	A-E	840	.	25003586	25003587	128,128,128	2	249,1	0,302
chr16	27278659	27278775	A-E	811	.	27278714	27278715	128,128,128	2	1,6	0,110
chr16	27334573	27334825	A-E	850	.	27334615	27334616	128,128,128	2	3,170	0,82
chr16	28543579	28543953	A-E	661	.	28543731	28543732	128,128,128	2	1,69	0,305
chr16	28629445	28629457	A-E	915	.	28629450	28629451	128,128,128	2	1,1	0,11
chr16	29271089	29271244	A-E	858	.	29271153	29271154	128,128,128	2	1,26	0,129
chr16	30458943	30459145	A-E	676	.	30459093	30459094	128,128,128	2	100,1	0,201
chr16	30470048	30470551	A-E	705	.	30470198	30470199	128,128,128	2	133,334	0,169
chr16	30545067	30545182	A-E	689	.	30545126	30545127	128,128,128	2	6,1	0,114
chr16	30552496	30552891	A-E	979	.	30552694	30552695	255,215,0	2	4,1	0,394
chr16	31125100	31125333	A-E	843	.	31125166	31125167	128,128,128	2	8,107	0,126
chr16	31264985	31265278	A-E	995	.	31265092	31265093	255,215,0	2	85,163	0,130
chr16	31890060	31890276	A-E	638	.	31890064	31890065	128,128,128	2	1,207	0,9
chr16	46780849	46781142	A-E	707	.	46780993	46780994	128,128,128	2	1,4	0,289
chr16	48238462	48238709	A-E	989	.	48238584	48238585	128,128,128	2	11,12	0,235
chr16	48514013	48514358	A-E	947	.	48514166	48514167	128,128,128	2	1,38	0,307
chr16	50318077	50318387	A-E	777	.	50318230	50318231	128,128,128	2	1,3	0,307
chr16	50502083	50502773	A-E	661	.	50502186	50502187	128,128,128	2	1,483	0,207
chr16	50554457	50554868	A-E	951	.	50554622	50554623	128,128,128	2	19,98	0,313
chr16	50573093	50573439	A-E	883	.	50573277	50573278	128,128,128	2	169,145	0,201
chr16	50574414	50574583	A-E	944	.	50574498	50574499	128,128,128	2	1,1	0,168
chr16	50583865	50584285	A-E	972	.	50583917	50583918	128,128,128	2	48,362	0,58
chr16	50584465	50584762	A-E	961	.	50584481	50584482	128,128,128	2	1,265	0,32
chr16	51182471	51182868	A-E	860	.	51182588	51182589	128,128,128	2	1,163	0,234
chr16	51183106	51183414	A-E	957	.	51183178	51183179	128,128,128	2	1,163	0,145
chr16	52526808	52526987	A-E	941	.	52526897	52526898	128,128,128	2	1,1	0,178
chr16	53078061	53078530	A-E	965	.	53078310	53078311	128,128,128	2	150,120	0,349
chr16	53086726	53087108	A-E	609	.	53087064	53087065	255,215,0	2	309,13	0,369
chr16	53095630	53096033	A-E	816	.	53095827	53095828	128,128,128	2	7,14	0,389
chr16	54114585	54114959	A-E	967	.	54114771	54114772	128,128,128	2	1,1	0,373
chr16	54209640	54210024	A-E	943	.	54209756	54209757	128,128,128	2	1,152	0,232
chr16	55869661	55869957	A-E	775	.	55869813	55869814	128,128,128	2	17,8	0,288
chr16	55870128	55870546	A-E	640	.	55870372	55870373	128,128,128	2	235,164	0,254
chr16	56297828	56298210	A-E	867	.	56298018	56298019	255,215,0	2	1,1	0,381
chr16	56585977	56586211	A-E	972	.	56586033	56586034	128,128,128	2	1,121	0,113
chr16	56953272	56953477	A-E	976	.	56953374	56953375	128,128,128	2	1,1	0,204
chr16	57316761	57317116	A-E	812	.	57317046	57317047	128,128,128	2	218,1	0,354
chr16	57860886	57861304	A-E	921	.	57861250	57861251	128,128,128	2	353,41	0,377
chr16	67030331	67030579	A-E	496	.	67030486	67030487	255,215,0	2	115,52	0,196
chr16	67102429	67102470	A-E	797	.	67102435	67102436	128,128,128	2	1,28	0,13
chr16	67479958	67480353	A-E	900	.	67480124	67480125	128,128,128	2	1,62	0,333
chr16	67561753	67561884	A-E	787	.	67561819	67561820	128,128,128	2	3,1	0,130
chr16	68303268	68303682	A-E	908	.	68303411	68303412	128,128,128	2	66,193	0,221
chr16	68554402	68554684	A-E	665	.	68554542	68554543	128,128,128	2	1,1	0,281
chr16	69359934	69360260	A-E	698	.	69360160	69360161	128,128,128	2	128,1	0,325
chr16	69384939	69384976	A-E	858	.	69384957	69384958	128,128,128	2	1,1	0,36
chr16	69864774	69864916	A-E	903	.	69864894	69864895	128,128,128	2	100,1	0,141
chr16	69865358	69865753	A-E	834	.	69865555	69865556	128,128,128	2	2,2	0,393
chr16	70451023	70451476	A-E	697	.	70451222	70451223	128,128,128	2	168,222	0,231
chr16	70759138	70759547	A-E	668	.	70759395	70759396	128,128,128	2	159,52	0,357
chr16	70760385	70760535	A-E	653	.	70760461	70760462	128,128,128	2	5,2	0,148
chr16	72106886	72107149	A-E	991	.	72107012	72107013	255,215,0	2	1,10	0,253
chr16	72257967	72258413	A-E	899	.	72258289	72258290	128,128,128	2	291,92	0,354
chr16	72912475	72912642	A-E	898	.	72912541	72912542	128,128,128	2	1,35	0,132
chr16	72958517	72958769	A-E	945	.	72958626	72958627	128,128,128	2	50,82	0,170
chr16	72965555	72965897	A-E	966	.	72965812	72965813	128,128,128	2	205,31	0,311
chr16	73084736	73084829	A-E	952	.	73084782	73084783	128,128,128	2	1,1	0,92
chr16	73266333	73266772	A-E	973	.	73266744	73266745	128,128,128	2	388,3	0,436
chr16	74604517	74604869	A-E	963	.	74604692	74604693	128,128,128	2	1,1	0,351
chr16	75025520	75025876	A-E	948	.	75025717	75025718	255,215,0	2	40,1	0,355
chr16	75031065	75031181	A-E	661	.	75031126	75031127	128,128,128	2	9,1	0,115
chr16	75037611	75037819	A-E	512	.	75037666	75037667	255,215,0	2	3,100	0,108
chr16	75101005	75101352	A-E	700	.	75101178	75101179	128,128,128	2	1,1	0,346
chr16	75290169	75290281	A-E	527	.	75290249	75290250	128,128,128	2	51,1	0,111
chr16	76566154	76566369	A-E	832	.	76566286	76566287	128,128,128	2	71,21	0,194
chr16	78234487	78234496	A-E	832	.	78234490	78234491	128,128,128	2	1,2	0,7
chr16	78496913	78497300	A-E	986	.	78497109	78497110	128,128,128	2	7,1	0,386
chr16	78540460	78540630	A-E	965	.	78540491	78540492	128,128,128	2	31,138	0,32
chr16	79635433	79635866	A-E	949	.	79635593	79635594	128,128,128	2	110,222	0,211
chr16	81465654	81465943	A-E	679	.	81465744	81465745	255,215,0	2	11,118	0,171
chr16	81485550	81486198	A-E	902	.	81485591	81485592	255,215,0	2	2,566	0,82
chr16	81490646	81491039	A-E	585	.	81490739	81490740	128,128,128	2	1,207	0,186
chr16	81567709	81568057	A-E	870	.	81567759	81567760	128,128,128	2	1,247	0,101
chr16	81569078	81569124	A-E	919	.	81569083	81569084	128,128,128	2	1,35	0,11
chr16	81576114	81576489	A-E	856	.	81576299	81576300	128,128,128	2	1,5	0,370
chr16	81592572	81592719	A-E	544	.	81592645	81592646	128,128,128	2	1,1	0,146
chr16	82069809	82069958	A-E	929	.	82069923	82069924	128,128,128	2	82,1	0,148
chr16	82089925	82090058	A-E	922	.	82089976	82089977	128,128,128	2	1,30	0,103
chr16	84130238	84130404	A-E	872	.	84130320	84130321	128,128,128	2	1,1	0,165
chr16	84172775	84173286	A-E	967	.	84172891	84172892	255,215,0	2	115,392	0,119
chr16	84390575	84390914	A-E	930	.	84390742	84390743	128,128,128	2	1,5	0,334
chr16	84548498	84548894	A-E	639	.	84548796	84548797	128,128,128	2	282,80	0,316
chr16	84927563	84927750	A-E	975	.	84927649	84927650	128,128,128	2	24,38	0,149
chr16	85080631	85081139	A-E	958	.	85080972	85080973	255,215,0	2	283,108	0,400
chr16	85196127	85196279	A-E	915	.	85196202	85196203	128,128,128	2	1,1	0,151
chr16	85341185	85341691	A-E	616	.	85341412	85341413	128,128,128	2	125,175	0,331
chr16	85346294	85346686	A-E	629	.	85346621	85346622	128,128,128	2	275,11	0,381
chr16	85456219	85456617	A-E	522	.	85456515	85456516	128,128,128	2	196,1	0,397
chr16	85570517	85570742	A-E	527	.	85570616	85570617	128,128,128	2	42,67	0,158
chr16	85648720	85648939	A-E	738	.	85648786	85648787	255,215,0	2	61,147	0,72
chr16	85678973	85679150	A-E	942	.	85679026	85679027	128,128,128	2	1,71	0,106
chr16	85878522	85878578	A-E	962	.	85878549	85878550	128,128,128	2	1,1	0,55
chr16	85881396	85881875	A-E	982	.	85881694	85881695	128,128,128	2	210,92	0,387
chr16	86008136	86008445	A-E	877	.	86008290	86008291	128,128,128	2	1,1	0,308
chr16	87292504	87292593	A-E	689	.	87292548	87292549	255,215,0	2	1,1	0,88
chr16	87519515	87519649	A-E	557	.	87519580	87519581	128,128,128	2	3,5	0,129
chr16	87875229	87875683	A-E	929	.	87875261	87875262	128,128,128	2	1,390	0,64
chr16	87889826	87890140	A-E	568	.	87890010	87890011	255,215,0	2	156,101	0,213
chr16	87891864	87892039	A-E	907	.	87891956	87891957	128,128,128	2	11,1	0,174
chr16	87892287	87892434	A-E	922	.	87892360	87892361	128,128,128	2	1,1	0,146
chr16	87981759	87982021	A-E	576	.	87981939	87981940	128,128,128	2	138,39	0,223
chr16	87982710	87983105	A-E	846	.	87982721	87982722	128,128,128	2	1,373	0,22
chr16	88575081	88575169	A-E	928	.	88575125	88575126	255,215,0	2	2,1	0,87
chr16	88860126	88860279	A-E	715	.	88860181	88860182	128,128,128	2	7,48	0,105
chr16	89184955	89185230	A-E	934	.	89185161	89185162	128,128,128	2	139,1	0,274
chr16	89451016	89451317	A-E	869	.	89451294	89451295	128,128,128	2	258,2	0,299
chr16	89474257	89474602	A-E	936	.	89474430	89474431	128,128,128	2	4,1	0,344
chr16	89904172	89904600	A-E	815	.	89904271	89904272	128,128,128	2	96,325	0,103
chr17	198472	198837	A-E	964	.	198611	198612	128,128,128	2	1,87	0,278
chr17	232642	232908	A-E	898	.	232776	232777	128,128,128	2	4,1	0,265
chr17	854748	855048	A-E	944	.	854907	854908	128,128,128	2	22,2	0,298
chr17	1040913	1040920	A-E	960	.	1040916	1040917	255,215,0	2	1,1	0,6
chr17	1466992	1467380	A-E	978	.	1467295	1467296	255,215,0	2	220,1	0,387
chr17	1509587	1509868	A-E	750	.	1509721	1509722	128,128,128	2	83,95	0,186
chr17	1898759	1898901	A-E	981	.	1898791	1898792	128,128,128	2	1,77	0,65
chr17	2078039	2078451	A-E	831	.	2078155	2078156	128,128,128	2	93,272	0,140
chr17	3698279	3698691	A-E	901	.	3698533	3698534	128,128,128	2	229,131	0,281
chr17	3705535	3705876	A-E	943	.	3705705	3705706	128,128,128	2	1,1	0,340
chr17	3706173	3706587	A-E	857	.	3706404	3706405	128,128,128	2	210,161	0,253
chr17	3706608	3706865	A-E	824	.	3706765	3706766	128,128,128	2	106,48	0,209
chr17	4437375	4437692	A-E	718	.	4437444	4437445	128,128,128	2	1,179	0,138
chr17	4615866	4616105	A-E	920	.	4615998	4615999	128,128,128	2	78,52	0,187
chr17	4655440	4655557	A-E	901	.	4655499	4655500	128,128,128	2	3,1	0,116
chr17	4663304	4663479	A-E	956	.	4663371	4663372	128,128,128	2	3,42	0,133
chr17	4673066	4673257	A-E	902	.	4673115	4673116	128,128,128	2	1,92	0,99
chr17	4811647	4811965	A-E	784	.	4811730	4811731	128,128,128	2	58,209	0,109
chr17	5419442	5419539	A-E	967	.	5419498	5419499	128,128,128	2	17,1	0,96
chr17	6605191	6605531	A-E	886	.	6605360	6605361	128,128,128	2	1,1	0,339
chr17	6614362	6614643	A-E	943	.	6614517	6614518	128,128,128	2	31,1	0,280
chr17	6615709	6615915	A-E	832	.	6615811	6615812	128,128,128	2	1,1	0,205
chr17	7015601	7015870	A-E	880	.	7015676	7015677	128,128,128	2	46,163	0,106
chr17	7042244	7042413	A-E	859	.	7042356	7042357	128,128,128	2	57,1	0,168
chr17	7308910	7309426	A-E	865	.	7309185	7309186	128,128,128	2	209,173	0,343
chr17	8321205	8321455	A-E	583	.	8321299	8321300	128,128,128	2	48,109	0,141
chr17	9588682	9589031	A-E	899	.	9588927	9588928	128,128,128	2	144,1	0,348
chr17	14208194	14208534	A-E	520	.	14208530	14208531	128,128,128	2	335,1	0,339
chr17	14210984	14211185	A-E	862	.	14211007	14211008	255,215,0	2	1,154	0,47
chr17	14237821	14238138	A-E	730	.	14237979	14237980	128,128,128	2	1,1	0,316
chr17	14262732	14263315	A-E	793	.	14262961	14262962	128,128,128	2	210,334	0,249
chr17	14276548	14276781	A-E	821	.	14276599	14276600	255,215,0	2	1,130	0,103
chr17	14641682	14642082	A-E	852	.	14641821	14641822	128,128,128	2	27,147	0,253
chr17	15785797	15785937	A-E	591	.	15785847	15785848	128,128,128	2	1,39	0,101
chr17	16440164	16440317	A-E	799	.	16440265	16440266	128,128,128	2	52,1	0,152
chr17	17493657	17493822	A-E	549	.	17493813	17493814	128,128,128	2	149,1	0,164
chr17	19301997	19302102	A-E	882	.	19302049	19302050	128,128,128	2	2,1	0,104
chr17	19563698	19564005	A-E	846	.	19563851	19563852	128,128,128	2	1,1	0,306
chr17	25823612	25823763	A-E	651	.	25823675	25823676	128,128,128	2	21,45	0,106
chr17	25858035	25858294	A-E	630	.	25858208	25858209	128,128,128	2	94,6	0,253
chr17	25859435	25859718	A-E	662	.	25859539	25859540	255,215,0	2	58,132	0,151
chr17	25981784	25982180	A-E	959	.	25981981	25981982	255,215,0	2	1,2	0,394
chr17	26552347	26552427	A-E	854	.	26552386	26552387	128,128,128	2	2,3	0,77
chr17	26594132	26594200	A-E	857	.	26594165	26594166	255,215,0	2	1,2	0,66
chr17	27025514	27025774	A-E	875	.	27025645	27025646	128,128,128	2	24,20	0,240
chr17	27264479	27264617	A-E	824	.	27264555	27264556	128,128,128	2	17,1	0,137
chr17	28672650	28672985	A-E	987	.	28672900	28672901	255,215,0	2	207,41	0,294
chr17	29277787	29277930	A-E	904	.	29277858	29277859	128,128,128	2	1,1	0,142
chr17	29743706	29743717	A-E	981	.	29743707	29743708	128,128,128	2	1,8	0,3
chr17	29803971	29804204	A-E	747	.	29804087	29804088	128,128,128	2	1,1	0,232
chr17	29821482	29821571	A-E	813	.	29821528	29821529	128,128,128	2	6,1	0,88
chr17	30723443	30723679	A-E	826	.	30723560	30723561	128,128,128	2	1,1	0,235
chr17	30823818	30823986	A-E	867	.	30823901	30823902	128,128,128	2	1,1	0,167
chr17	31155623	31155651	A-E	581	.	31155636	31155637	128,128,128	2	1,2	0,26
chr17	32059400	32059542	A-E	935	.	32059470	32059471	128,128,128	2	1,1	0,141
chr17	33379192	33379469	A-E	692	.	33379436	33379437	128,128,128	2	214,1	0,276
chr17	33406683	33407018	A-E	821	.	33407010	33407011	128,128,128	2	322,1	0,334
chr17	34300317	34300539	A-E	905	.	34300428	34300429	128,128,128	2	2,1	0,221
chr17	35504386	35504566	A-E	793	.	35504508	35504509	128,128,128	2	70,4	0,176
chr17	36058346	36058663	A-E	835	.	36058472	36058473	128,128,128	2	61,124	0,193
chr17	36068867	36069181	A-E	908	.	36068996	36068997	128,128,128	2	1,55	0,259
chr17	36073088	36073441	A-E	900	.	36073334	36073335	128,128,128	2	156,15	0,338
chr17	36101828	36102076	A-E	991	.	36101950	36101951	128,128,128	2	1,4	0,244
chr17	36102823	36103051	A-E	989	.	36102994	36102995	128,128,128	2	118,2	0,226
chr17	36103612	36103841	A-E	994	.	36103731	36103732	128,128,128	2	45,35	0,194
chr17	36717036	36717303	A-E	895	.	36717214	36717215	128,128,128	2	91,1	0,266
chr17	36757754	36758081	A-E	831	.	36757809	36757810	255,215,0	2	1,216	0,111
chr17	36770346	36770594	A-E	965	.	36770455	36770456	128,128,128	2	1,30	0,218
chr17	36813395	36813674	A-E	510	.	36813471	36813472	128,128,128	2	69,194	0,85
chr17	36813685	36814042	A-E	811	.	36813979	36813980	128,128,128	2	233,1	0,356
chr17	36899884	36899982	A-E	836	.	36899922	36899923	128,128,128	2	14,34	0,64
chr17	36996415	36996671	A-E	641	.	36996599	36996600	255,215,0	2	115,1	0,255
chr17	37831191	37831499	A-E	951	.	37831296	37831297	255,215,0	2	17,113	0,195
chr17	37851768	37852184	A-E	903	.	37852049	37852050	128,128,128	2	214,66	0,350
chr17	38488015	38488253	A-E	716	.	38488145	38488146	128,128,128	2	88,64	0,174
chr17	38509274	38509600	A-E	821	.	38509310	38509311	255,215,0	2	1,253	0,73
chr17	38603509	38603888	A-E	559	.	38603709	38603710	128,128,128	2	26,4	0,375
chr17	38619282	38619695	A-E	790	.	38619580	38619581	128,128,128	2	241,57	0,356
chr17	38680852	38681157	A-E	704	.	38680974	38680975	128,128,128	2	1,61	0,244
chr17	38707495	38707811	A-E	789	.	38707585	38707586	128,128,128	2	14,148	0,168
chr17	38708057	38709216	A-E	763	.	38708395	38708396	128,128,128	2	329,810	0,349
chr17	38754802	38755132	A-E	609	.	38754942	38754943	128,128,128	2	39,88	0,242
chr17	39113005	39113367	A-E	929	.	39113262	39113263	128,128,128	2	154,1	0,361
chr17	39861814	39861964	A-E	843	.	39861888	39861889	128,128,128	2	1,1	0,149
chr17	40240476	40240486	A-E	963	.	40240479	40240480	128,128,128	2	1,4	0,6
chr17	40464466	40464885	A-E	981	.	40464703	40464704	255,215,0	2	196,140	0,279
chr17	40518193	40518315	A-E	863	.	40518276	40518277	128,128,128	2	47,1	0,121
chr17	40519226	40519364	A-E	551	.	40519358	40519359	128,128,128	2	130,2	0,136
chr17	40942176	40942529	A-E	723	.	40942198	40942199	128,128,128	2	1,308	0,45
chr17	41017672	41017949	A-E	951	.	41017804	41017805	128,128,128	2	1,12	0,265
chr17	41038410	41038530	A-E	552	.	41038484	41038485	255,215,0	2	30,1	0,119
chr17	41162878	41163074	A-E	599	.	41162971	41162972	128,128,128	2	11,20	0,176
chr17	41220862	41221190	A-E	929	.	41220991	41220992	128,128,128	2	1,69	0,259
chr17	41471178	41471187	A-E	754	.	41471182	41471183	128,128,128	2	1,1	0,8
chr17	41762824	41762844	A-E	947	.	41762833	41762834	128,128,128	2	1,1	0,19
chr17	42061095	42061375	A-E	931	.	42061232	42061233	255,215,0	2	1,6	0,274
chr17	42994081	42994339	A-E	876	.	42994311	42994312	128,128,128	2	205,2	0,256
chr17	43121359	43121498	A-E	769	.	43121488	43121489	128,128,128	2	122,1	0,138
chr17	43200086	43200194	A-E	920	.	43200153	43200154	128,128,128	2	29,1	0,107
chr17	43309202	43309383	A-E	618	.	43309262	43309263	128,128,128	2	13,73	0,108
chr17	43490897	43491137	A-E	821	.	43491062	43491063	128,128,128	2	95,4	0,236
chr17	44013287	44013522	A-E	942	.	44013436	44013437	128,128,128	2	66,1	0,234
chr17	44847625	44847956	A-E	863	.	44847901	44847902	255,215,0	2	243,20	0,311
chr17	45344750	45345107	A-E	694	.	45344928	45344929	128,128,128	2	1,1	0,356
chr17	46043736	46043949	A-E	593	.	46043770	46043771	128,128,128	2	1,144	0,69
chr17	47048763	47048955	A-E	524	.	47048858	47048859	128,128,128	2	1,1	0,191
chr17	47913501	47913854	A-E	788	.	47913588	47913589	128,128,128	2	1,179	0,174
chr17	48987467	48987666	A-E	924	.	48987481	48987482	128,128,128	2	1,171	0,28
chr17	48996377	48996488	A-E	906	.	48996473	48996474	128,128,128	2	88,5	0,106
chr17	49205476	49205735	A-E	887	.	49205612	49205613	255,215,0	2	16,1	0,258
chr17	53361426	53361912	A-E	930	.	53361700	53361701	128,128,128	2	227,164	0,322
chr17	53363270	53363543	A-E	935	.	53363320	53363321	128,128,128	2	32,203	0,70
chr17	53494121	53494283	A-E	829	.	53494201	53494202	128,128,128	2	1,1	0,161
chr17	53497202	53497618	A-E	738	.	53497597	53497598	128,128,128	2	393,17	0,399
chr17	55113651	55113711	A-E	891	.	55113680	55113681	128,128,128	2	1,1	0,59
chr17	55483884	55484333	A-E	570	.	55484096	55484097	128,128,128	2	198,222	0,227
chr17	55484669	55485317	A-E	846	.	55484990	55484991	128,128,128	2	258,262	0,386
chr17	55615168	55615506	A-E	889	.	55615187	55615188	128,128,128	2	1,300	0,38
chr17	55625981	55626352	A-E	843	.	55626029	55626030	128,128,128	2	16,289	0,82
chr17	55626679	55626695	A-E	873	.	55626685	55626686	128,128,128	2	1,4	0,12
chr17	55638370	55638502	A-E	889	.	55638435	55638436	128,128,128	2	1,1	0,131
chr17	55638799	55639181	A-E	922	.	55638877	55638878	128,128,128	2	1,226	0,156
chr17	55655246	55655424	A-E	890	.	55655377	55655378	128,128,128	2	86,1	0,177
chr17	55976255	55976501	A-E	856	.	55976377	55976378	128,128,128	2	1,2	0,244
chr17	55978714	55978990	A-E	939	.	55978830	55978831	128,128,128	2	1,43	0,233
chr17	56012688	56013098	A-E	974	.	56012703	56012704	128,128,128	2	1,380	0,30
chr17	56015325	56015755	A-E	846	.	56015654	56015655	128,128,128	2	277,48	0,382
chr17	56428194	56428499	A-E	646	.	56428371	56428372	128,128,128	2	56,5	0,300
chr17	56486908	56487181	A-E	827	.	56487115	56487116	128,128,128	2	144,1	0,272
chr17	56594201	56594508	A-E	536	.	56594471	56594472	255,215,0	2	235,1	0,306
chr17	57443443	57443708	A-E	810	.	57443556	57443557	128,128,128	2	33,70	0,195
chr17	57504897	57505104	A-E	917	.	57505073	57505074	128,128,128	2	148,1	0,206
chr17	57561235	57561608	A-E	575	.	57561421	57561422	128,128,128	2	1,1	0,372
chr17	57802910	57803324	A-E	810	.	57803139	57803140	128,128,128	2	85,40	0,374
chr17	57866887	57867071	A-E	746	.	57866968	57866969	128,128,128	2	49,69	0,115
chr17	57869540	57869779	A-E	751	.	57869704	57869705	128,128,128	2	91,1	0,238
chr17	57926004	57926339	A-E	729	.	57926058	57926059	128,128,128	2	1,226	0,109
chr17	58240902	58241117	A-E	766	.	58241009	58241010	255,215,0	2	1,1	0,214
chr17	58637180	58637508	A-E	759	.	58637300	58637301	128,128,128	2	1,88	0,240
chr17	59256753	59256905	A-E	756	.	59256828	59256829	128,128,128	2	1,1	0,151
chr17	59440801	59440933	A-E	895	.	59440889	59440890	128,128,128	2	47,2	0,130
chr17	59475503	59476048	A-E	927	.	59475577	59475578	128,128,128	2	74,470	0,75
chr17	59476268	59476603	A-E	848	.	59476552	59476553	128,128,128	2	235,1	0,334
chr17	59532462	59532698	A-E	961	.	59532510	59532511	128,128,128	2	4,143	0,93
chr17	61532851	61533127	A-E	749	.	61532882	61532883	128,128,128	2	1,213	0,63
chr17	62160753	62161027	A-E	647	.	62160890	62160891	255,215,0	2	3,1	0,273
chr17	62987154	62987384	A-E	865	.	62987199	62987200	128,128,128	2	38,177	0,53
chr17	64561147	64561532	A-E	787	.	64561339	64561340	128,128,128	2	1,1	0,384
chr17	65243162	65243488	A-E	688	.	65243334	65243335	128,128,128	2	90,70	0,256
chr17	65484422	65484481	A-E	973	.	65484452	65484453	128,128,128	2	4,1	0,58
chr17	65525014	65525424	A-E	990	.	65525240	65525241	128,128,128	2	142,98	0,312
chr17	66314385	66314893	A-E	921	.	66314730	66314731	128,128,128	2	323,140	0,368
chr17	66382740	66382853	A-E	929	.	66382786	66382787	128,128,128	2	1,20	0,93
chr17	66576283	66577056	A-E	977	.	66576543	66576544	128,128,128	2	143,395	0,378
chr17	66817214	66817283	A-E	966	.	66817252	66817253	128,128,128	2	9,1	0,68
chr17	70335121	70335458	A-E	963	.	70335289	70335290	128,128,128	2	1,1	0,336
chr17	70395717	70396043	A-E	923	.	70395880	70395881	128,128,128	2	3,1	0,325
chr17	70396391	70396515	A-E	944	.	70396496	70396497	128,128,128	2	88,1	0,123
chr17	70407350	70407568	A-E	927	.	70407444	70407445	128,128,128	2	4,33	0,185
chr17	70412316	70412352	A-E	924	.	70412339	70412340	128,128,128	2	12,1	0,35
chr17	70423161	70423493	A-E	900	.	70423325	70423326	128,128,128	2	1,4	0,328
chr17	70432780	70433062	A-E	943	.	70433016	70433017	128,128,128	2	193,1	0,281
chr17	70443498	70443728	A-E	939	.	70443612	70443613	128,128,128	2	1,1	0,229
chr17	70484276	70484648	A-E	841	.	70484399	70484400	128,128,128	2	1,126	0,246
chr17	70497980	70498445	A-E	853	.	70498202	70498203	128,128,128	2	122,141	0,324
chr17	70498718	70499035	A-E	921	.	70498985	70498986	128,128,128	2	220,1	0,316
chr17	70499253	70499546	A-E	932	.	70499534	70499535	128,128,128	2	272,1	0,292
chr17	70512627	70513243	A-E	930	.	70513160	70513161	128,128,128	2	469,17	0,599
chr17	70514986	70515384	A-E	971	.	70515136	70515137	128,128,128	2	135,231	0,167
chr17	70576625	70576913	A-E	978	.	70576768	70576769	128,128,128	2	1,1	0,287
chr17	70583745	70584127	A-E	953	.	70584080	70584081	128,128,128	2	291,1	0,381
chr17	70628447	70628581	A-E	972	.	70628498	70628499	128,128,128	2	1,31	0,103
chr17	70779461	70779663	A-E	662	.	70779555	70779556	128,128,128	2	1,14	0,188
chr17	71064440	71064923	A-E	831	.	71064667	71064668	128,128,128	2	155,183	0,300
chr17	71085897	71086274	A-E	725	.	71086124	71086125	128,128,128	2	152,73	0,304
chr17	71148354	71148746	A-E	904	.	71148515	71148516	128,128,128	2	1,69	0,323
chr17	71152430	71152655	A-E	602	.	71152529	71152530	128,128,128	2	69,94	0,131
chr17	71200352	71200549	A-E	736	.	71200450	71200451	128,128,128	2	1,1	0,196
chr17	72426026	72426159	A-E	970	.	72426077	72426078	128,128,128	2	1,30	0,103
chr17	72453815	72453911	A-E	613	.	72453862	72453863	128,128,128	2	1,1	0,95
chr17	72734256	72734824	A-E	974	.	72734604	72734605	128,128,128	2	340,210	0,358
chr17	72746562	72746964	A-E	843	.	72746679	72746680	128,128,128	2	57,223	0,179
chr17	72777113	72777455	A-E	750	.	72777159	72777160	128,128,128	2	1,249	0,93
chr17	73304838	73305233	A-E	616	.	73305158	73305159	128,128,128	2	293,47	0,348
chr17	73305718	73305872	A-E	827	.	73305794	73305795	128,128,128	2	1,2	0,152
chr17	73309965	73310187	A-E	800	.	73310155	73310156	128,128,128	2	161,1	0,221
chr17	73889840	73890163	A-E	616	.	73890001	73890002	128,128,128	2	1,1	0,322
chr17	74134600	74134832	A-E	958	.	74134763	74134764	128,128,128	2	116,21	0,211
chr17	74170146	74170373	A-E	952	.	74170261	74170262	128,128,128	2	8,4	0,223
chr17	74233896	74234348	A-E	692	.	74234225	74234226	128,128,128	2	269,61	0,391
chr17	74255513	74255743	A-E	729	.	74255628	74255629	128,128,128	2	2,1	0,229
chr17	74341579	74341976	A-E	888	.	74341908	74341909	255,215,0	2	263,1	0,396
chr17	74373540	74373784	A-E	721	.	74373661	74373662	128,128,128	2	2,2	0,242
chr17	74593962	74594390	A-E	788	.	74594126	74594127	128,128,128	2	121,220	0,208
chr17	74687812	74688039	A-E	950	.	74687925	74687926	128,128,128	2	1,1	0,226
chr17	74704169	74704303	A-E	714	.	74704278	74704279	255,215,0	2	103,17	0,117
chr17	75108160	75108219	A-E	784	.	75108189	75108190	128,128,128	2	1,1	0,58
chr17	75112462	75112730	A-E	778	.	75112693	75112694	128,128,128	2	196,1	0,267
chr17	75302276	75302607	A-E	959	.	75302431	75302432	128,128,128	2	1,20	0,311
chr17	75370104	75370349	A-E	595	.	75370206	75370207	128,128,128	2	1,40	0,205
chr17	75384636	75384998	A-E	770	.	75384810	75384811	128,128,128	2	68,81	0,281
chr17	75387909	75388384	A-E	882	.	75388204	75388205	128,128,128	2	259,143	0,332
chr17	76147929	76148019	A-E	769	.	76147973	76147974	128,128,128	2	1,1	0,89
chr17	76361786	76362143	A-E	920	.	76361922	76361923	128,128,128	2	4,88	0,269
chr17	76371473	76371684	A-E	739	.	76371582	76371583	128,128,128	2	66,58	0,153
chr17	76371853	76372298	A-E	545	.	76372086	76372087	128,128,128	2	187,164	0,281
chr17	76373562	76373700	A-E	750	.	76373630	76373631	128,128,128	2	1,1	0,137
chr17	76592779	76593067	A-E	946	.	76592909	76592910	128,128,128	2	67,93	0,195
chr17	76743176	76743210	A-E	880	.	76743192	76743193	128,128,128	2	1,1	0,33
chr17	76743285	76743714	A-E	827	.	76743658	76743659	128,128,128	2	373,55	0,374
chr17	77818022	77818105	A-E	805	.	77818056	77818057	128,128,128	2	1,15	0,68
chr17	77905324	77905507	A-E	937	.	77905414	77905415	128,128,128	2	30,31	0,152
chr17	77959820	77960211	A-E	980	.	77960015	77960016	128,128,128	2	1,1	0,390
chr17	77961931	77962339	A-E	987	.	77962250	77962251	128,128,128	2	249,18	0,390
chr17	77965696	77966573	A-E	890	.	77966280	77966281	128,128,128	2	511,219	0,658
chr17	77967120	77967471	A-E	842	.	77967399	77967400	128,128,128	2	209,1	0,350
chr17	77967532	77967765	A-E	551	.	77967640	77967641	128,128,128	2	16,31	0,202
chr17	77980158	77980382	A-E	946	.	77980269	77980270	128,128,128	2	1,1	0,223
chr17	78238527	78238862	A-E	822	.	78238698	78238699	128,128,128	2	56,47	0,288
chr17	78603107	78603199	A-E	957	.	78603152	78603153	128,128,128	2	1,1	0,91
chr17	78669175	78669353	A-E	970	.	78669257	78669258	128,128,128	2	1,14	0,164
chr17	79068878	79069252	A-E	788	.	79068905	79068906	255,215,0	2	3,322	0,52
chr17	79107096	79107396	A-E	637	.	79107263	79107264	128,128,128	2	45,9	0,291
chr17	79689759	79689778	A-E	972	.	79689767	79689768	255,215,0	2	1,3	0,16
chr17	79950743	79950987	A-E	724	.	79950864	79950865	128,128,128	2	1,1	0,243
chr17	79955046	79955384	A-E	686	.	79955257	79955258	128,128,128	2	90,4	0,334
chr17	79958352	79958748	A-E	693	.	79958549	79958550	128,128,128	2	1,1	0,395
chr17	79958827	79959194	A-E	832	.	79958955	79958956	128,128,128	2	7,116	0,251
chr17	80061932	80062363	A-E	969	.	80062301	80062302	255,215,0	2	343,34	0,397
chr17	80076323	80076505	A-E	718	.	80076330	80076331	128,128,128	2	1,167	0,15
chr17	80594524	80594906	A-E	793	.	80594739	80594740	128,128,128	2	57,7	0,375
chr17	80645316	80645475	A-E	845	.	80645395	80645396	128,128,128	2	1,1	0,158
chr17	80796209	80796714	A-E	923	.	80796434	80796435	128,128,128	2	160,214	0,291
chr17	80833209	80833609	A-E	891	.	80833393	80833394	128,128,128	2	142,172	0,228
chr17	80845276	80845458	A-E	667	.	80845381	80845382	128,128,128	2	30,1	0,181
chr17	81150899	81151424	A-E	819	.	81151081	81151082	128,128,128	2	177,337	0,188
chr18	323417	323617	A-E	937	.	323526	323527	128,128,128	2	26,6	0,194
chr18	702827	703181	A-E	616	.	703057	703058	128,128,128	2	144,36	0,318
chr18	2894355	2894543	A-E	994	.	2894451	2894452	255,215,0	2	6,1	0,187
chr18	2958924	2959191	A-E	926	.	2959057	2959058	128,128,128	2	2,1	0,266
chr18	2968632	2968906	A-E	816	.	2968767	2968768	128,128,128	2	3,5	0,269
chr18	2984717	2985077	A-E	884	.	2985012	2985013	128,128,128	2	232,1	0,359
chr18	3027791	3027795	A-E	543	.	3027791	3027792	255,215,0	2	1,3	0,1
chr18	3052192	3052477	A-E	762	.	3052330	3052331	128,128,128	2	1,9	0,276
chr18	3058527	3058678	A-E	821	.	3058564	3058565	128,128,128	2	34,109	0,42
chr18	3059400	3059535	A-E	696	.	3059455	3059456	128,128,128	2	1,25	0,110
chr18	3060765	3061030	A-E	716	.	3060828	3060829	128,128,128	2	1,139	0,126
chr18	3061269	3061485	A-E	812	.	3061348	3061349	128,128,128	2	46,102	0,114
chr18	3117540	3117987	A-E	917	.	3117659	3117660	128,128,128	2	108,316	0,131
chr18	6355893	6356010	A-E	878	.	6355961	6355962	128,128,128	2	22,2	0,115
chr18	6362513	6362932	A-E	891	.	6362713	6362714	128,128,128	2	1,19	0,400
chr18	6374053	6374411	A-E	913	.	6374231	6374232	128,128,128	2	1,1	0,357
chr18	6406458	6406681	A-E	905	.	6406545	6406546	128,128,128	2	1,49	0,174
chr18	7460129	7460467	A-E	982	.	7460297	7460298	128,128,128	2	1,1	0,337
chr18	7751060	7751343	A-E	904	.	7751234	7751235	128,128,128	2	68,1	0,282
chr18	10528233	10528593	A-E	562	.	10528263	10528264	128,128,128	2	14,312	0,48
chr18	11994860	11995225	A-E	877	.	11995081	11995082	128,128,128	2	79,1	0,364
chr18	12076743	12076871	A-E	788	.	12076847	12076848	128,128,128	2	83,2	0,126
chr18	12995723	12996254	A-E	545	.	12995733	12995734	128,128,128	2	1,510	0,21
chr18	13137960	13138425	A-E	537	.	13138144	13138145	128,128,128	2	88,183	0,282
chr18	13175824	13176186	A-E	895	.	13176004	13176005	128,128,128	2	1,1	0,361
chr18	13220202	13220553	A-E	983	.	13220271	13220272	128,128,128	2	1,212	0,139
chr18	13220671	13221282	A-E	947	.	13220982	13220983	128,128,128	2	225,212	0,399
chr18	13470863	13471264	A-E	908	.	13471111	13471112	128,128,128	2	183,86	0,315
chr18	13568962	13569309	A-E	844	.	13569096	13569097	128,128,128	2	122,199	0,148
chr18	19194782	19194830	A-E	568	.	19194805	19194806	128,128,128	2	1,1	0,47
chr18	19323342	19323614	A-E	588	.	19323354	19323355	255,215,0	2	1,248	0,24
chr18	20685428	20685629	A-E	927	.	20685527	20685528	128,128,128	2	1,3	0,198
chr18	20726983	20727171	A-E	947	.	20727057	20727058	128,128,128	2	1,40	0,148
chr18	21198837	21198991	A-E	948	.	21198935	21198936	128,128,128	2	45,1	0,153
chr18	21463540	21463749	A-E	898	.	21463606	21463607	128,128,128	2	1,76	0,133
chr18	21562459	21562628	A-E	932	.	21562606	21562607	128,128,128	2	127,1	0,168
chr18	23533918	23534210	A-E	583	.	23534063	23534064	255,215,0	2	1,1	0,291
chr18	25695112	25695346	A-E	842	.	25695269	25695270	128,128,128	2	82,1	0,233
chr18	25754926	25755429	A-E	870	.	25755156	25755157	128,128,128	2	200,242	0,261
chr18	28981595	28981685	A-E	943	.	28981658	28981659	128,128,128	2	41,4	0,86
chr18	29628778	29629024	A-E	916	.	29628888	29628889	128,128,128	2	1,26	0,220
chr18	29897352	29897676	A-E	883	.	29897514	29897515	128,128,128	2	3,1	0,323
chr18	32527945	32528002	A-E	790	.	32527973	32527974	128,128,128	2	2,2	0,55
chr18	32925283	32925658	A-E	725	.	32925512	32925513	128,128,128	2	184,99	0,276
chr18	35063649	35063942	A-E	961	.	35063792	35063793	128,128,128	2	122,128	0,165
chr18	42352479	42352625	A-E	898	.	42352551	42352552	128,128,128	2	1,1	0,145
chr18	43632002	43632343	A-E	623	.	43632206	43632207	128,128,128	2	155,86	0,255
chr18	46395153	46395782	A-E	853	.	46395693	46395694	128,128,128	2	482,29	0,600
chr18	46404939	46405048	A-E	745	.	46404993	46404994	255,215,0	2	1,1	0,108
chr18	46457390	46457763	A-E	551	.	46457760	46457761	128,128,128	2	370,1	0,372
chr18	46598750	46599196	A-E	853	.	46598973	46598974	255,215,0	2	159,158	0,288
chr18	48380307	48380600	A-E	589	.	48380463	48380464	128,128,128	2	119,98	0,195
chr18	55719354	55719472	A-E	937	.	55719412	55719413	255,215,0	2	1,1	0,117
chr18	55796024	55796421	A-E	741	.	55796181	55796182	128,128,128	2	3,85	0,312
chr18	56074480	56074676	A-E	972	.	56074576	56074577	128,128,128	2	1,4	0,192
chr18	56081187	56081552	A-E	959	.	56081389	56081390	128,128,128	2	41,1	0,364
chr18	56161690	56161866	A-E	925	.	56161856	56161857	128,128,128	2	163,5	0,171
chr18	56192839	56193142	A-E	966	.	56192989	56192990	128,128,128	2	103,104	0,199
chr18	56194097	56194141	A-E	964	.	56194126	56194127	128,128,128	2	16,1	0,43
chr18	56809010	56809301	A-E	919	.	56809117	56809118	128,128,128	2	80,156	0,135
chr18	59996881	59997046	A-E	984	.	59996943	59996944	128,128,128	2	1,41	0,124
chr18	60196883	60197109	A-E	825	.	60196995	60196996	128,128,128	2	1,1	0,225
chr18	60390796	60391183	A-E	763	.	60390876	60390877	128,128,128	2	35,260	0,127
chr18	60441137	60441282	A-E	918	.	60441187	60441188	128,128,128	2	43,86	0,59
chr18	60479578	60479963	A-E	608	.	60479770	60479771	128,128,128	2	1,1	0,384
chr18	67553371	67553647	A-E	747	.	67553515	67553516	128,128,128	2	137,124	0,152
chr18	68001159	68001386	A-E	889	.	68001196	68001197	128,128,128	2	1,152	0,75
chr18	68002329	68002641	A-E	801	.	68002391	68002392	128,128,128	2	1,187	0,125
chr18	68002975	68003345	A-E	890	.	68003132	68003133	128,128,128	2	1,56	0,314
chr18	68044126	68044452	A-E	657	.	68044253	68044254	128,128,128	2	13,84	0,242
chr18	71910001	71910146	A-E	995	.	71910073	71910074	255,215,0	2	1,1	0,144
chr18	71916623	71916973	A-E	555	.	71916651	71916652	255,215,0	2	1,294	0,56
chr18	71950241	71950348	A-E	877	.	71950294	71950295	128,128,128	2	1,1	0,106
chr18	72208946	72209159	A-E	911	.	72209052	72209053	128,128,128	2	1,1	0,212
chr18	74199867	74199923	A-E	953	.	74199878	74199879	128,128,128	2	1,34	0,22
chr18	74214607	74214778	A-E	956	.	74214698	74214699	128,128,128	2	45,32	0,139
chr18	74237245	74237630	A-E	961	.	74237447	74237448	128,128,128	2	101,81	0,304
chr18	74768361	74768623	A-E	965	.	74768491	74768492	128,128,128	2	1,1	0,261
chr18	74768655	74769369	A-E	964	.	74768894	74768895	128,128,128	2	225,460	0,254
chr18	74780891	74781094	A-E	954	.	74780989	74780990	128,128,128	2	21,27	0,176
chr18	74827315	74827708	A-E	805	.	74827640	74827641	128,128,128	2	270,12	0,381
chr18	77551694	77552094	A-E	969	.	77551809	77551810	128,128,128	2	9,177	0,223
chr19	485856	486161	A-E	764	.	485965	485966	128,128,128	2	81,166	0,139
chr19	566499	566764	A-E	986	.	566577	566578	255,215,0	2	1,108	0,157
chr19	575599	575771	A-E	606	.	575645	575646	255,215,0	2	1,80	0,92
chr19	675402	675838	A-E	821	.	675676	675677	128,128,128	2	206,92	0,344
chr19	752652	753043	A-E	705	.	752776	752777	128,128,128	2	99,241	0,150
chr19	934999	935434	A-E	806	.	935085	935086	128,128,128	2	76,337	0,98
chr19	958944	959162	A-E	972	.	959058	959059	255,215,0	2	62,50	0,168
chr19	1175432	1175562	A-E	798	.	1175481	1175482	255,215,0	2	1,31	0,99
chr19	1245902	1246073	A-E	545	.	1245986	1245987	255,215,0	2	1,2	0,169
chr19	1284432	1284856	A-E	973	.	1284551	1284552	128,128,128	2	74,259	0,165
chr19	1491930	1492062	A-E	957	.	1492009	1492010	255,215,0	2	29,1	0,131
chr19	1901962	1902304	A-E	834	.	1902087	1902088	128,128,128	2	53,143	0,199
chr19	2064980	2065181	A-E	930	.	2065096	2065097	128,128,128	2	70,37	0,164
chr19	2332363	2332647	A-E	807	.	2332579	2332580	128,128,128	2	179,30	0,254
chr19	2394464	2394570	A-E	537	.	2394515	2394516	128,128,128	2	40,43	0,63
chr19	2394788	2394991	A-E	538	.	2394867	2394868	128,128,128	2	1,45	0,158
chr19	2561938	2562231	A-E	970	.	2562010	2562011	128,128,128	2	26,174	0,119
chr19	2588002	2588286	A-E	967	.	2588142	2588143	128,128,128	2	122,124	0,160
chr19	2629688	2630134	A-E	944	.	2629952	2629953	128,128,128	2	186,103	0,343
chr19	2634531	2634824	A-E	951	.	2634727	2634728	128,128,128	2	116,15	0,278
chr19	2775605	2775821	A-E	765	.	2775669	2775670	128,128,128	2	19,105	0,111
chr19	3096354	3096620	A-E	895	.	3096478	3096479	128,128,128	2	1,18	0,248
chr19	3398670	3398894	A-E	902	.	3398829	3398830	128,128,128	2	96,1	0,223
chr19	3409586	3409938	A-E	919	.	3409795	3409796	128,128,128	2	76,8	0,344
chr19	3570616	3571018	A-E	751	.	3570828	3570829	128,128,128	2	77,53	0,349
chr19	4052414	4052757	A-E	714	.	4052627	4052628	128,128,128	2	153,69	0,274
chr19	4068273	4068675	A-E	844	.	4068358	4068359	255,215,0	2	44,275	0,127
chr19	4584891	4584944	A-E	776	.	4584917	4584918	255,215,0	2	1,1	0,52
chr19	4717335	4718046	A-E	921	.	4717946	4717947	128,128,128	2	518,6	0,705
chr19	4976440	4976890	A-E	753	.	4976637	4976638	128,128,128	2	90,144	0,306
chr19	5046594	5046918	A-E	905	.	5046668	5046669	128,128,128	2	1,175	0,149
chr19	5339517	5339797	A-E	570	.	5339747	5339748	128,128,128	2	183,1	0,279
chr19	5404446	5404657	A-E	879	.	5404550	5404551	128,128,128	2	1,3	0,208
chr19	6111447	6111675	A-E	988	.	6111583	6111584	255,215,0	2	51,5	0,223
chr19	6246222	6246613	A-E	845	.	6246418	6246419	128,128,128	2	4,1	0,390
chr19	7135098	7135119	A-E	949	.	7135109	7135110	128,128,128	2	3,1	0,20
chr19	7145464	7145779	A-E	949	.	7145666	7145667	128,128,128	2	92,1	0,314
chr19	7196747	7197124	A-E	617	.	7196927	7196928	128,128,128	2	1,17	0,360
chr19	7214086	7214329	A-E	940	.	7214207	7214208	128,128,128	2	1,1	0,242
chr19	7410522	7410818	A-E	984	.	7410583	7410584	128,128,128	2	5,178	0,118
chr19	7480507	7480563	A-E	941	.	7480534	7480535	128,128,128	2	1,1	0,55
chr19	8749433	8750038	A-E	942	.	8749787	8749788	128,128,128	2	346,242	0,363
chr19	9733198	9733520	A-E	512	.	9733414	9733415	128,128,128	2	112,1	0,321
chr19	9783821	9783976	A-E	886	.	9783958	9783959	255,215,0	2	124,4	0,151
chr19	9896233	9896620	A-E	967	.	9896494	9896495	255,215,0	2	191,54	0,333
chr19	10457281	10457542	A-E	800	.	10457359	10457360	255,215,0	2	34,138	0,123
chr19	10989127	10989500	A-E	500	.	10989313	10989314	128,128,128	2	1,1	0,372
chr19	11804467	11804940	A-E	901	.	11804794	11804795	255,215,0	2	275,92	0,381
chr19	12656235	12656370	A-E	947	.	12656302	12656303	255,215,0	2	1,1	0,134
chr19	12947043	12947383	A-E	989	.	12947212	12947213	255,215,0	2	1,1	0,339
chr19	13023589	13024232	A-E	600	.	13023880	13023881	128,128,128	2	280,339	0,304
chr19	13133010	13133371	A-E	687	.	13133240	13133241	128,128,128	2	102,1	0,360
chr19	13143095	13143350	A-E	859	.	13143203	13143204	128,128,128	2	4,41	0,214
chr19	13171487	13171654	A-E	813	.	13171569	13171570	128,128,128	2	1,2	0,165
chr19	13180372	13180812	A-E	997	.	13180633	13180634	255,215,0	2	190,107	0,333
chr19	13743837	13744244	A-E	960	.	13743992	13743993	128,128,128	2	107,202	0,205
chr19	14172824	14173221	A-E	502	.	14173090	14173091	255,215,0	2	137,1	0,396
chr19	14190971	14191218	A-E	536	.	14191035	14191036	128,128,128	2	4,122	0,125
chr19	14665322	14665552	A-E	712	.	14665477	14665478	128,128,128	2	82,1	0,229
chr19	15420533	15420866	A-E	905	.	15420832	15420833	128,128,128	2	268,1	0,332
chr19	15427543	15427905	A-E	943	.	15427723	15427724	128,128,128	2	1,1	0,361
chr19	15746286	15746533	A-E	925	.	15746386	15746387	128,128,128	2	22,68	0,179
chr19	15752781	15753122	A-E	833	.	15752959	15752960	128,128,128	2	29,13	0,328
chr19	16112889	16112917	A-E	954	.	16112902	16112903	128,128,128	2	1,1	0,27
chr19	16205409	16205807	A-E	677	.	16205413	16205414	128,128,128	2	3,392	0,6
chr19	16256445	16256572	A-E	770	.	16256494	16256495	128,128,128	2	1,29	0,98
chr19	16581293	16581390	A-E	622	.	16581341	16581342	128,128,128	2	2,1	0,96
chr19	17371801	17372164	A-E	970	.	17371848	17371849	255,215,0	2	1,269	0,94
chr19	18618195	18618315	A-E	555	.	18618256	18618257	128,128,128	2	5,1	0,119
chr19	18722417	18722765	A-E	644	.	18722580	18722581	128,128,128	2	1,21	0,327
chr19	18793678	18793914	A-E	848	.	18793816	18793817	255,215,0	2	43,1	0,235
chr19	18852715	18852875	A-E	913	.	18852813	18852814	128,128,128	2	41,4	0,156
chr19	20162886	20163252	A-E	680	.	20163138	20163139	128,128,128	2	191,52	0,314
chr19	30297133	30297469	A-E	834	.	30297313	30297314	255,215,0	2	26,1	0,335
chr19	33532238	33532582	A-E	815	.	33532338	33532339	128,128,128	2	19,162	0,182
chr19	33764887	33765213	A-E	787	.	33765152	33765153	128,128,128	2	207,1	0,325
chr19	33769544	33769942	A-E	781	.	33769760	33769761	128,128,128	2	37,1	0,397
chr19	33770831	33771090	A-E	843	.	33770960	33770961	128,128,128	2	1,1	0,258
chr19	33783623	33783927	A-E	817	.	33783674	33783675	128,128,128	2	1,201	0,103
chr19	33796303	33796393	A-E	712	.	33796347	33796348	255,215,0	2	1,1	0,89
chr19	33885396	33885523	A-E	905	.	33885462	33885463	128,128,128	2	7,1	0,126
chr19	33888059	33888360	A-E	951	.	33888230	33888231	128,128,128	2	43,1	0,300
chr19	33894583	33894808	A-E	729	.	33894695	33894696	128,128,128	2	1,1	0,224
chr19	34151519	34151710	A-E	935	.	34151614	34151615	128,128,128	2	1,1	0,190
chr19	35488281	35488425	A-E	734	.	35488354	35488355	128,128,128	2	4,1	0,143
chr19	35534160	35534381	A-E	867	.	35534270	35534271	128,128,128	2	1,1	0,220
chr19	35701711	35701918	A-E	727	.	35701832	35701833	255,215,0	2	53,16	0,191
chr19	35806986	35807076	A-E	897	.	35807029	35807030	255,215,0	2	1,3	0,87
chr19	35808532	35808711	A-E	692	.	35808556	35808557	255,215,0	2	1,130	0,49
chr19	35949714	35950131	A-E	968	.	35949842	35949843	128,128,128	2	107,267	0,150
chr19	36274503	36274656	A-E	833	.	36274588	36274589	128,128,128	2	19,1	0,152
chr19	36373129	36373360	A-E	887	.	36373221	36373222	128,128,128	2	65,111	0,120
chr19	36402185	36402479	A-E	623	.	36402314	36402315	128,128,128	2	2,37	0,257
chr19	39283371	39283483	A-E	940	.	39283426	39283427	128,128,128	2	1,1	0,111
chr19	39455847	39455935	A-E	826	.	39455890	39455891	128,128,128	2	1,1	0,87
chr19	39919610	39919819	A-E	867	.	39919722	39919723	128,128,128	2	18,1	0,208
chr19	39929309	39929355	A-E	641	.	39929332	39929333	128,128,128	2	3,1	0,45
chr19	40048579	40048977	A-E	914	.	40048747	40048748	128,128,128	2	60,120	0,278
chr19	40449855	40450223	A-E	721	.	40450165	40450166	128,128,128	2	273,20	0,348
chr19	41037324	41037469	A-E	500	.	41037388	41037389	128,128,128	2	46,62	0,83
chr19	41260796	41261188	A-E	497	.	41261092	41261093	128,128,128	2	202,1	0,391
chr19	41805577	41806103	A-E	587	.	41805806	41805807	128,128,128	2	163,229	0,297
chr19	42303520	42303673	A-E	946	.	42303596	42303597	128,128,128	2	35,34	0,119
chr19	42948068	42948265	A-E	904	.	42948166	42948167	128,128,128	2	1,1	0,196
chr19	43002100	43002270	A-E	964	.	43002162	43002163	128,128,128	2	1,45	0,125
chr19	44139252	44139636	A-E	936	.	44139394	44139395	255,215,0	2	1,99	0,285
chr19	44616064	44616441	A-E	878	.	44616270	44616271	128,128,128	2	144,108	0,269
chr19	45100230	45100376	A-E	811	.	45100297	45100298	255,215,0	2	23,33	0,113
chr19	45360205	45360511	A-E	934	.	45360357	45360358	128,128,128	2	1,1	0,305
chr19	45372283	45372395	A-E	816	.	45372335	45372336	128,128,128	2	1,8	0,104
chr19	45427550	45427884	A-E	826	.	45427704	45427705	128,128,128	2	84,109	0,225
chr19	45602092	45602115	A-E	819	.	45602104	45602105	128,128,128	2	3,1	0,22
chr19	45755637	45756189	A-E	543	.	45755811	45755812	128,128,128	2	159,362	0,190
chr19	45987808	45988078	A-E	693	.	45988066	45988067	128,128,128	2	252,5	0,265
chr19	45999277	45999601	A-E	971	.	45999578	45999579	128,128,128	2	281,1	0,323
chr19	46398825	46399093	A-E	946	.	46398977	46398978	128,128,128	2	75,38	0,230
chr19	47325350	47325469	A-E	817	.	47325406	47325407	128,128,128	2	1,6	0,113
chr19	47394206	47394341	A-E	766	.	47394273	47394274	128,128,128	2	1,1	0,134
chr19	47599577	47599849	A-E	943	.	47599730	47599731	128,128,128	2	133,97	0,175
chr19	47600896	47601033	A-E	776	.	47600982	47600983	128,128,128	2	37,1	0,136
chr19	47603599	47603766	A-E	667	.	47603662	47603663	128,128,128	2	8,48	0,119
chr19	47637525	47637732	A-E	677	.	47637597	47637598	128,128,128	2	1,63	0,144
chr19	47792934	47793256	A-E	697	.	47793044	47793045	128,128,128	2	6,106	0,216
chr19	48016024	48016351	A-E	506	.	48016087	48016088	128,128,128	2	39,239	0,88
chr19	48277326	48277623	A-E	817	.	48277439	48277440	128,128,128	2	1,71	0,226
chr19	48395340	48395626	A-E	995	.	48395482	48395483	255,215,0	2	1,1	0,285
chr19	48857900	48858187	A-E	971	.	48858120	48858121	255,215,0	2	163,9	0,278
chr19	48903013	48903207	A-E	881	.	48903133	48903134	255,215,0	2	53,6	0,188
chr19	49995987	49996380	A-E	729	.	49996183	49996184	255,215,0	2	1,1	0,392
chr19	50833837	50834367	A-E	886	.	50834142	50834143	255,215,0	2	232,150	0,380
chr19	51934392	51934883	A-E	886	.	51934536	51934537	128,128,128	2	105,306	0,185
chr19	52307994	52308281	A-E	965	.	52308221	52308222	255,215,0	2	169,1	0,286
chr19	52695286	52695578	A-E	534	.	52695310	52695311	128,128,128	2	13,256	0,36
chr19	54278908	54278995	A-E	823	.	54278951	54278952	128,128,128	2	1,1	0,86
chr19	54288550	54288757	A-E	721	.	54288602	54288603	128,128,128	2	52,154	0,53
chr19	55885541	55885905	A-E	686	.	55885785	55885786	128,128,128	2	126,1	0,363
chr19	55911659	55912058	A-E	596	.	55911906	55911907	128,128,128	2	98,1	0,398
chr19	55983917	55984059	A-E	647	.	55984004	55984005	128,128,128	2	47,14	0,128
chr19	56064106	56064277	A-E	835	.	56064191	56064192	128,128,128	2	1,1	0,170
chr19	56653611	56653896	A-E	774	.	56653634	56653635	128,128,128	2	21,258	0,27
chr19	57348878	57349239	A-E	697	.	57349210	57349211	128,128,128	2	306,1	0,360
chr19	57349423	57349757	A-E	830	.	57349683	57349684	128,128,128	2	237,49	0,285
chr19	57351144	57351414	A-E	853	.	57351349	57351350	128,128,128	2	171,30	0,240
chr2	3528781	3528909	A-E	869	.	3528847	3528848	128,128,128	2	7,1	0,127
chr2	3699787	3700199	A-E	975	.	3700015	3700016	128,128,128	2	48,2	0,410
chr2	3707060	3707165	A-E	800	.	3707122	3707123	128,128,128	2	30,9	0,96
chr2	7171830	7172101	A-E	793	.	7171946	7171947	128,128,128	2	2,40	0,231
chr2	8259183	8259343	A-E	784	.	8259264	8259265	128,128,128	2	39,35	0,125
chr2	8259720	8260124	A-E	913	.	8259942	8259943	128,128,128	2	95,54	0,350
chr2	8712183	8712281	A-E	933	.	8712244	8712245	128,128,128	2	36,10	0,88
chr2	8714479	8714649	A-E	912	.	8714547	8714548	128,128,128	2	1,33	0,137
chr2	8743061	8743194	A-E	763	.	8743127	8743128	128,128,128	2	1,1	0,132
chr2	8766213	8766492	A-E	940	.	8766450	8766451	128,128,128	2	197,1	0,278
chr2	8767111	8767480	A-E	636	.	8767321	8767322	128,128,128	2	137,84	0,285
chr2	8767949	8768137	A-E	513	.	8768060	8768061	255,215,0	2	36,1	0,187
chr2	8773908	8774094	A-E	895	.	8774000	8774001	128,128,128	2	1,1	0,185
chr2	8799689	8799929	A-E	832	.	8799810	8799811	128,128,128	2	4,1	0,239
chr2	9475782	9475835	A-E	714	.	9475816	9475817	255,215,0	2	18,1	0,52
chr2	9476411	9476535	A-E	619	.	9476472	9476473	128,128,128	2	1,1	0,123
chr2	10441145	10441558	A-E	529	.	10441457	10441458	255,215,0	2	310,97	0,316
chr2	11494536	11494841	A-E	662	.	11494801	11494802	128,128,128	2	256,30	0,275
chr2	11531800	11532088	A-E	802	.	11531892	11531893	128,128,128	2	34,136	0,152
chr2	11623264	11623600	A-E	880	.	11623561	11623562	128,128,128	2	260,1	0,335
chr2	11838238	11838829	A-E	635	.	11838548	11838549	128,128,128	2	234,203	0,388
chr2	16146447	16146674	A-E	808	.	16146548	16146549	128,128,128	2	2,25	0,202
chr2	16210624	16210684	A-E	911	.	16210653	16210654	128,128,128	2	1,1	0,59
chr2	17719194	17719451	A-E	977	.	17719322	17719323	128,128,128	2	1,1	0,256
chr2	17725277	17725418	A-E	962	.	17725328	17725329	128,128,128	2	3,40	0,101
chr2	20379968	20380084	A-E	899	.	20380010	20380011	128,128,128	2	3,33	0,83
chr2	20407883	20408194	A-E	657	.	20408073	20408074	128,128,128	2	180,109	0,202
chr2	20415166	20415327	A-E	923	.	20415248	20415249	128,128,128	2	6,1	0,160
chr2	20738527	20738717	A-E	805	.	20738643	20738644	128,128,128	2	45,1	0,189
chr2	24626364	24626604	A-E	535	.	24626482	24626483	255,215,0	2	1,4	0,236
chr2	26223489	26223709	A-E	821	.	26223626	26223627	128,128,128	2	74,19	0,201
chr2	26571567	26571579	A-E	690	.	26571572	26571573	255,215,0	2	1,2	0,10
chr2	26943701	26943984	A-E	729	.	26943833	26943834	128,128,128	2	1,19	0,264
chr2	27432989	27433207	A-E	577	.	27433070	27433071	128,128,128	2	1,55	0,163
chr2	27960575	27961156	A-E	870	.	27960620	27960621	128,128,128	2	20,510	0,71
chr2	28114749	28114903	A-E	615	.	28114783	28114784	128,128,128	2	18,102	0,52
chr2	29174818	29175149	A-E	845	.	29175046	29175047	128,128,128	2	202,75	0,256
chr2	32230977	32231157	A-E	907	.	32231091	32231092	128,128,128	2	51,1	0,179
chr2	32456967	32457313	A-E	844	.	32457139	32457140	128,128,128	2	1,1	0,345
chr2	32586910	32587267	A-E	796	.	32587041	32587042	128,128,128	2	1,95	0,262
chr2	36603735	36604120	A-E	966	.	36603746	36603747	128,128,128	2	1,362	0,23
chr2	38014121	38014382	A-E	798	.	38014251	38014252	128,128,128	2	1,1	0,260
chr2	38607567	38607881	A-E	615	.	38607688	38607689	128,128,128	2	89,159	0,155
chr2	38724832	38725088	A-E	887	.	38724959	38724960	128,128,128	2	1,1	0,255
chr2	38768530	38768923	A-E	910	.	38768726	38768727	128,128,128	2	1,1	0,392
chr2	38826038	38826208	A-E	672	.	38826135	38826136	128,128,128	2	26,1	0,169
chr2	39356052	39356304	A-E	679	.	39356191	39356192	128,128,128	2	28,1	0,251
chr2	39727713	39727883	A-E	615	.	39727797	39727798	128,128,128	2	1,1	0,169
chr2	42332532	42332812	A-E	925	.	42332661	42332662	128,128,128	2	117,137	0,143
chr2	42333001	42333603	A-E	874	.	42333352	42333353	128,128,128	2	338,237	0,365
chr2	42334478	42334722	A-E	885	.	42334598	42334599	128,128,128	2	1,3	0,241
chr2	42354917	42355159	A-E	958	.	42355038	42355039	128,128,128	2	3,1	0,241
chr2	42359577	42359846	A-E	912	.	42359731	42359732	128,128,128	2	80,40	0,229
chr2	42364243	42364571	A-E	889	.	42364412	42364413	128,128,128	2	12,1	0,327
chr2	42364783	42364947	A-E	772	.	42364899	42364900	128,128,128	2	70,1	0,163
chr2	42398931	42399279	A-E	654	.	42399072	42399073	128,128,128	2	1,66	0,282
chr2	43020336	43020977	A-E	927	.	43020618	43020619	128,128,128	2	254,330	0,311
chr2	43153788	43153898	A-E	531	.	43153798	43153799	255,215,0	2	1,89	0,21
chr2	43155191	43155549	A-E	847	.	43155369	43155370	255,215,0	2	1,1	0,357
chr2	43157274	43157487	A-E	880	.	43157480	43157481	255,215,0	2	202,1	0,212
chr2	43186488	43186945	A-E	709	.	43186693	43186694	128,128,128	2	84,130	0,327
chr2	43205442	43205824	A-E	809	.	43205684	43205685	128,128,128	2	176,72	0,310
chr2	43206770	43207218	A-E	758	.	43206983	43206984	128,128,128	2	66,86	0,362
chr2	43379449	43379628	A-E	885	.	43379557	43379558	128,128,128	2	40,1	0,178
chr2	43390138	43390489	A-E	769	.	43390285	43390286	128,128,128	2	1,57	0,294
chr2	43422005	43422472	A-E	880	.	43422184	43422185	255,215,0	2	162,270	0,197
chr2	43437815	43438151	A-E	995	.	43437903	43437904	255,215,0	2	59,217	0,119
chr2	43440136	43440508	A-E	874	.	43440360	43440361	128,128,128	2	193,116	0,256
chr2	46265425	46265774	A-E	961	.	46265512	46265513	128,128,128	2	1,174	0,175
chr2	46456791	46456944	A-E	764	.	46456827	46456828	128,128,128	2	13,92	0,61
chr2	46534437	46534696	A-E	649	.	46534455	46534456	128,128,128	2	13,234	0,25
chr2	46662046	46662321	A-E	841	.	46662183	46662184	128,128,128	2	1,1	0,274
chr2	46997897	46997963	A-E	878	.	46997931	46997932	128,128,128	2	5,1	0,65
chr2	47235731	47236082	A-E	888	.	47235767	47235768	128,128,128	2	1,279	0,72
chr2	47285421	47285805	A-E	543	.	47285613	47285614	128,128,128	2	58,57	0,327
chr2	47418967	47419222	A-E	952	.	47419128	47419129	128,128,128	2	69,1	0,254
chr2	48373241	48373406	A-E	979	.	48373297	48373298	255,215,0	2	4,55	0,110
chr2	48572448	48572546	A-E	717	.	48572496	48572497	128,128,128	2	1,1	0,97
chr2	48643408	48643573	A-E	893	.	48643416	48643417	128,128,128	2	1,149	0,16
chr2	49534130	49534366	A-E	885	.	49534243	49534244	128,128,128	2	63,72	0,164
chr2	54054125	54054397	A-E	960	.	54054211	54054212	128,128,128	2	1,99	0,173
chr2	54370968	54371081	A-E	935	.	54371024	54371025	128,128,128	2	1,1	0,112
chr2	54789466	54789805	A-E	734	.	54789519	54789520	128,128,128	2	3,235	0,104
chr2	54893444	54893778	A-E	906	.	54893582	54893583	128,128,128	2	6,63	0,271
chr2	55238907	55239278	A-E	870	.	55239157	55239158	128,128,128	2	132,1	0,370
chr2	60693527	60693793	A-E	857	.	60693659	60693660	128,128,128	2	1,1	0,265
chr2	61095090	61095322	A-E	555	.	61095154	61095155	128,128,128	2	1,104	0,128
chr2	61670624	61670996	A-E	719	.	61670906	61670907	128,128,128	2	194,1	0,371
chr2	62372076	62372163	A-E	682	.	62372115	62372116	128,128,128	2	2,9	0,78
chr2	62753696	62753810	A-E	512	.	62753752	62753753	255,215,0	2	1,1	0,113
chr2	62881470	62881867	A-E	915	.	62881665	62881666	128,128,128	2	1,7	0,390
chr2	62939092	62939566	A-E	783	.	62939098	62939099	128,128,128	2	1,461	0,13
chr2	63842322	63842740	A-E	609	.	63842367	63842368	128,128,128	2	33,359	0,59
chr2	63961711	63961835	A-E	839	.	63961772	63961773	128,128,128	2	1,1	0,123
chr2	64894012	64894430	A-E	825	.	64894355	64894356	128,128,128	2	292,22	0,396
chr2	65164955	65165343	A-E	976	.	65165267	65165268	128,128,128	2	239,1	0,387
chr2	65656801	65657217	A-E	600	.	65657145	65657146	128,128,128	2	293,20	0,396
chr2	65665524	65665790	A-E	755	.	65665655	65665656	128,128,128	2	1,3	0,263
chr2	68471363	68471687	A-E	788	.	68471603	68471604	128,128,128	2	159,1	0,323
chr2	69393914	69394217	A-E	879	.	69394032	69394033	128,128,128	2	41,106	0,197
chr2	69427185	69427555	A-E	955	.	69427369	69427370	128,128,128	2	1,1	0,369
chr2	69444376	69444493	A-E	949	.	69444434	69444435	128,128,128	2	1,1	0,116
chr2	69961494	69961802	A-E	769	.	69961646	69961647	128,128,128	2	1,3	0,305
chr2	69981246	69981481	A-E	929	.	69981364	69981365	128,128,128	2	3,1	0,234
chr2	70154281	70154743	A-E	932	.	70154416	70154417	128,128,128	2	68,258	0,204
chr2	70174757	70175015	A-E	555	.	70174884	70174885	128,128,128	2	24,27	0,231
chr2	70202880	70203539	A-E	994	.	70203202	70203203	255,215,0	2	315,329	0,330
chr2	70296121	70296604	A-E	658	.	70296391	70296392	128,128,128	2	217,158	0,325
chr2	70497613	70497628	A-E	858	.	70497620	70497621	128,128,128	2	1,1	0,14
chr2	72950867	72950883	A-E	950	.	72950876	72950877	128,128,128	2	4,1	0,15
chr2	73295151	73295481	A-E	653	.	73295338	73295339	128,128,128	2	46,1	0,329
chr2	73440211	73440486	A-E	524	.	73440322	73440323	255,215,0	2	1,52	0,223
chr2	74253144	74253536	A-E	509	.	74253339	74253340	255,215,0	2	1,1	0,391
chr2	74665560	74665562	A-E	805	.	74665560	74665561	128,128,128	2	1,1	0,1
chr2	75005617	75005820	A-E	898	.	75005752	75005753	128,128,128	2	70,1	0,202
chr2	75043732	75043824	A-E	957	.	75043777	75043778	128,128,128	2	1,1	0,91
chr2	75798121	75798484	A-E	909	.	75798331	75798332	128,128,128	2	60,1	0,362
chr2	76357037	76357141	A-E	945	.	76357088	76357089	128,128,128	2	1,1	0,103
chr2	85231684	85231873	A-E	855	.	85231778	85231779	128,128,128	2	1,1	0,188
chr2	85483180	85483288	A-E	964	.	85483233	85483234	128,128,128	2	1,1	0,107
chr2	85817156	85817274	A-E	678	.	85817184	85817185	128,128,128	2	1,62	0,56
chr2	85932755	85933081	A-E	700	.	85932923	85932924	128,128,128	2	134,122	0,204
chr2	86033780	86033795	A-E	953	.	86033785	86033786	128,128,128	2	1,4	0,11
chr2	88438765	88439056	A-E	928	.	88438947	88438948	128,128,128	2	85,10	0,281
chr2	88629818	88629863	A-E	964	.	88629840	88629841	128,128,128	2	1,1	0,44
chr2	88997025	88997236	A-E	711	.	88997029	88997030	128,128,128	2	1,203	0,8
chr2	92281282	92281801	A-E	884	.	92281299	92281300	128,128,128	2	1,485	0,34
chr2	92300743	92300953	A-E	835	.	92300921	92300922	128,128,128	2	149,1	0,209
chr2	92320856	92321102	A-E	823	.	92320978	92320979	128,128,128	2	1,1	0,245
chr2	97472369	97472711	A-E	875	.	97472455	97472456	128,128,128	2	1,170	0,172
chr2	99062797	99062975	A-E	555	.	99062857	99062858	128,128,128	2	1,58	0,120
chr2	99318923	99319110	A-E	956	.	99319016	99319017	128,128,128	2	1,1	0,186
chr2	99344413	99344676	A-E	974	.	99344544	99344545	128,128,128	2	1,1	0,262
chr2	101723084	101723482	A-E	876	.	101723282	101723283	128,128,128	2	1,1	0,397
chr2	101751875	101751884	A-E	922	.	101751879	101751880	128,128,128	2	1,1	0,8
chr2	101790359	101790618	A-E	805	.	101790445	101790446	128,128,128	2	15,101	0,158
chr2	101884483	101884674	A-E	923	.	101884577	101884578	128,128,128	2	1,2	0,189
chr2	102173496	102173792	A-E	888	.	102173643	102173644	128,128,128	2	1,1	0,295
chr2	102241918	102242303	A-E	734	.	102242102	102242103	128,128,128	2	136,152	0,233
chr2	102380179	102380481	A-E	911	.	102380329	102380330	128,128,128	2	1,1	0,301
chr2	102647669	102647785	A-E	771	.	102647676	102647677	128,128,128	2	1,102	0,14
chr2	102649557	102649810	A-E	551	.	102649705	102649706	128,128,128	2	46,1	0,252
chr2	102722636	102722783	A-E	879	.	102722709	102722710	128,128,128	2	1,1	0,146
chr2	102852057	102852201	A-E	765	.	102852101	102852102	128,128,128	2	1,56	0,88
chr2	102868014	102868332	A-E	510	.	102868290	102868291	128,128,128	2	236,1	0,317
chr2	106416912	106417146	A-E	824	.	106416969	106416970	128,128,128	2	1,120	0,114
chr2	106417583	106417937	A-E	723	.	106417754	106417755	128,128,128	2	39,49	0,305
chr2	109686360	109686496	A-E	965	.	109686431	109686432	128,128,128	2	14,6	0,130
chr2	110402204	110402551	A-E	976	.	110402399	110402400	128,128,128	2	109,65	0,282
chr2	112376562	112376898	A-E	889	.	112376750	112376751	128,128,128	2	43,1	0,335
chr2	113075364	113075572	A-E	678	.	113075462	113075463	128,128,128	2	1,12	0,196
chr2	113845910	113846038	A-E	944	.	113845918	113845919	128,128,128	2	2,112	0,16
chr2	113882661	113883329	A-E	685	.	113882997	113882998	128,128,128	2	335,329	0,339
chr2	113885965	113886342	A-E	940	.	113886020	113886021	128,128,128	2	34,299	0,78
chr2	113924878	113925123	A-E	511	.	113925002	113925003	255,215,0	2	100,95	0,150
chr2	113969874	113970195	A-E	576	.	113970112	113970113	128,128,128	2	157,1	0,320
chr2	114046330	114046643	A-E	914	.	114046447	114046448	128,128,128	2	2,79	0,234
chr2	120190413	120190812	A-E	861	.	120190612	120190613	128,128,128	2	2,1	0,398
chr2	120191442	120191798	A-E	908	.	120191568	120191569	128,128,128	2	1,104	0,252
chr2	120192847	120193082	A-E	833	.	120192953	120192954	128,128,128	2	5,27	0,208
chr2	120824542	120824625	A-E	921	.	120824581	120824582	128,128,128	2	1,4	0,79
chr2	121156856	121157127	A-E	952	.	121156990	121156991	128,128,128	2	1,3	0,268
chr2	121303695	121304155	A-E	958	.	121304025	121304026	128,128,128	2	270,68	0,392
chr2	127747868	127748045	A-E	960	.	127747956	127747957	128,128,128	2	1,1	0,176
chr2	128195872	128196257	A-E	919	.	128196086	128196087	128,128,128	2	49,4	0,381
chr2	128256264	128256316	A-E	884	.	128256272	128256273	128,128,128	2	1,35	0,17
chr2	128564267	128564598	A-E	764	.	128564483	128564484	128,128,128	2	104,1	0,330
chr2	128651321	128651407	A-E	588	.	128651346	128651347	128,128,128	2	3,37	0,49
chr2	128927207	128927481	A-E	848	.	128927320	128927321	128,128,128	2	54,101	0,173
chr2	128953659	128953950	A-E	866	.	128953860	128953861	128,128,128	2	113,1	0,290
chr2	129063209	129063610	A-E	745	.	129063560	129063561	128,128,128	2	303,1	0,400
chr2	129071143	129071287	A-E	927	.	129071214	129071215	128,128,128	2	1,1	0,143
chr2	131502213	131502570	A-E	961	.	131502391	131502392	128,128,128	2	1,1	0,356
chr2	134879269	134879567	A-E	902	.	134879411	134879412	128,128,128	2	1,14	0,284
chr2	138710316	138710600	A-E	887	.	138710458	138710459	255,215,0	2	2,1	0,283
chr2	143621045	143621348	A-E	800	.	143621063	143621064	128,128,128	2	1,267	0,36
chr2	143621410	143621600	A-E	906	.	143621514	143621515	128,128,128	2	98,78	0,112
chr2	143626907	143627542	A-E	725	.	143627415	143627416	128,128,128	2	505,123	0,512
chr2	143628214	143628759	A-E	838	.	143628424	143628425	128,128,128	2	208,332	0,213
chr2	151458165	151458552	A-E	872	.	151458299	151458300	128,128,128	2	89,206	0,181
chr2	153194445	153194553	A-E	993	.	153194458	153194459	128,128,128	2	1,81	0,27
chr2	153288652	153289011	A-E	957	.	153288711	153288712	128,128,128	2	58,297	0,62
[truncated: 1,765 more rows]
