# Supplementary material for: Genome-wide prediction of cis-regulatory regions using supervised deep learning methods
Source: BMC Bioinformatics. 2018 May 31;19:202. doi: 10.1186/s12859-018-2187-1 (PMC5984344; doi:10.1186/s12859-018-2187-1)
Supplement: Supplementary file 3 — Predictions on CAGE supported bidirectional loci. AiA: Active in the FANTOM Enhancer Atlas; IiA: Inactive in the FANTOM Enhancer Atlas; NiA: Not included in the FANTOM Enhancer Atlas; Specific: Predicted cell-specific A-Es. (ZIP 4820 kb) [file 12859_2018_2187_MOESM3_ESM.zip › additional_file3/HMEC_A-E.bed]

chr1	840061	840249	A-E	392	.	840142	840143	255,215,0	2	67,91	0,97
chr1	956563	956812	A-E	848	.	956664	956665	255,215,0	2	57,102	0,147
chr1	957000	957103	A-E	819	.	957045	957046	255,215,0	2	1,12	0,91
chr1	1014834	1015095	A-E	661	.	1014858	1014859	255,215,0	2	1,213	0,48
chr1	1015105	1015503	A-E	924	.	1015204	1015205	255,215,0	2	9,208	0,190
chr1	1093080	1093458	A-E	941	.	1093222	1093223	255,215,0	2	1,93	0,285
chr1	1093610	1093958	A-E	939	.	1093953	1093954	255,215,0	2	341,1	0,347
chr1	1098006	1098462	A-E	561	.	1098147	1098148	255,215,0	2	106,279	0,177
chr1	1098630	1098901	A-E	625	.	1098640	1098641	255,215,0	2	1,251	0,20
chr1	1143531	1144198	A-E	753	.	1143598	1143599	255,215,0	2	36,568	0,99
chr1	1173386	1173736	A-E	882	.	1173660	1173661	255,215,0	2	216,17	0,333
chr1	1283060	1283559	A-E	710	.	1283200	1283201	255,215,0	2	51,268	0,231
chr1	1295535	1296332	A-E	841	.	1296025	1296026	255,215,0	2	464,279	0,518
chr1	1368471	1368786	A-E	778	.	1368619	1368620	255,215,0	2	22,39	0,276
chr1	1368801	1368936	A-E	951	.	1368854	1368855	255,215,0	2	5,32	0,103
chr1	1714020	1714715	A-E	820	.	1714565	1714566	255,215,0	2	519,123	0,572
chr1	1820439	1820915	A-E	742	.	1820898	1820899	255,215,0	2	444,1	0,475
chr1	1840449	1840835	A-E	477	.	1840667	1840668	255,215,0	2	142,91	0,295
chr1	2136897	2137085	A-E	702	.	2136985	2136986	255,215,0	2	77,88	0,100
chr1	2162325	2162996	A-E	686	.	2162732	2162733	255,215,0	2	400,255	0,416
chr1	2165759	2166444	A-E	771	.	2166130	2166131	255,215,0	2	327,268	0,417
chr1	2177615	2177829	A-E	548	.	2177731	2177732	255,215,0	2	79,59	0,155
chr1	2221868	2222548	A-E	863	.	2222315	2222316	255,215,0	2	408,193	0,487
chr1	2230678	2230895	A-E	900	.	2230768	2230769	255,215,0	2	82,117	0,100
chr1	2359950	2360167	A-E	434	.	2360044	2360045	255,215,0	2	83,110	0,107
chr1	3459907	3460197	A-E	873	.	3460077	3460078	255,215,0	2	53,1	0,289
chr1	3540326	3540651	A-E	728	.	3540618	3540619	255,215,0	2	262,1	0,324
chr1	3620035	3620325	A-E	932	.	3620179	3620180	255,215,0	2	1,1	0,289
chr1	3634737	3634863	A-E	622	.	3634786	3634787	255,215,0	2	1,28	0,98
chr1	3816045	3816228	A-E	656	.	3816098	3816099	255,215,0	2	1,76	0,107
chr1	4728864	4729054	A-E	936	.	4728974	4728975	255,215,0	2	33,1	0,189
chr1	4729528	4729775	A-E	743	.	4729655	4729656	255,215,0	2	9,1	0,246
chr1	6053603	6054107	A-E	657	.	6053838	6053839	255,215,0	2	206,238	0,266
chr1	6360191	6360625	A-E	495	.	6360506	6360507	255,215,0	2	255,57	0,377
chr1	6360710	6360890	A-E	502	.	6360853	6360854	255,215,0	2	108,1	0,179
chr1	6362597	6362955	A-E	653	.	6362819	6362820	255,215,0	2	108,21	0,337
chr1	7359415	7359679	A-E	587	.	7359555	7359556	255,215,0	2	96,79	0,185
chr1	7531062	7531540	A-E	955	.	7531159	7531160	255,215,0	2	34,316	0,162
chr1	7609389	7609632	A-E	551	.	7609503	7609504	255,215,0	2	32,46	0,197
chr1	8076289	8076986	A-E	673	.	8076887	8076888	255,215,0	2	501,1	0,696
chr1	8080017	8080517	A-E	815	.	8080461	8080462	255,215,0	2	399,9	0,491
chr1	8107848	8108157	A-E	593	.	8108000	8108001	255,215,0	2	1,5	0,304
chr1	8121436	8121582	A-E	731	.	8121496	8121497	255,215,0	2	3,28	0,118
chr1	8137301	8137519	A-E	960	.	8137379	8137380	255,215,0	2	1,61	0,157
chr1	8138373	8138738	A-E	864	.	8138387	8138388	255,215,0	2	1,336	0,29
chr1	8143203	8143348	A-E	585	.	8143234	8143235	255,215,0	2	1,82	0,63
chr1	8154517	8154933	A-E	485	.	8154753	8154754	255,215,0	2	191,133	0,283
chr1	8156400	8156409	A-E	972	.	8156404	8156405	255,215,0	2	1,1	0,8
chr1	8156648	8157003	A-E	790	.	8156917	8156918	255,215,0	2	198,13	0,342
chr1	8157417	8157780	A-E	642	.	8157542	8157543	255,215,0	2	44,156	0,207
chr1	8181009	8181247	A-E	893	.	8181097	8181098	255,215,0	2	1,62	0,176
chr1	8194345	8194402	A-E	552	.	8194373	8194374	255,215,0	2	1,1	0,56
chr1	8195042	8195246	A-E	632	.	8195143	8195144	255,215,0	2	1,1	0,203
chr1	8198088	8198334	A-E	963	.	8198234	8198235	255,215,0	2	116,68	0,178
chr1	8214748	8215059	A-E	746	.	8214906	8214907	255,215,0	2	7,1	0,310
chr1	8215795	8215905	A-E	939	.	8215838	8215839	255,215,0	2	1,24	0,86
chr1	8229904	8230047	A-E	577	.	8229995	8229996	255,215,0	2	72,32	0,111
chr1	8257762	8258040	A-E	702	.	8257905	8257906	255,215,0	2	11,1	0,277
chr1	8262223	8262541	A-E	919	.	8262359	8262360	255,215,0	2	90,135	0,183
chr1	8264458	8264788	A-E	854	.	8264712	8264713	255,215,0	2	182,2	0,328
chr1	8272041	8272390	A-E	474	.	8272276	8272277	255,215,0	2	123,1	0,348
chr1	8319137	8319616	A-E	640	.	8319396	8319397	255,215,0	2	137,97	0,382
chr1	8433979	8434222	A-E	693	.	8434100	8434101	255,215,0	2	1,1	0,242
chr1	8457442	8457655	A-E	959	.	8457650	8457651	255,215,0	2	206,1	0,212
chr1	8721734	8722143	A-E	743	.	8721895	8721896	255,215,0	2	86,171	0,238
chr1	8875545	8875930	A-E	497	.	8875842	8875843	255,215,0	2	211,1	0,384
chr1	8964053	8964236	A-E	517	.	8964144	8964145	255,215,0	2	1,1	0,182
chr1	8971325	8971721	A-E	972	.	8971516	8971517	255,215,0	2	1,13	0,383
chr1	9261626	9261944	A-E	575	.	9261678	9261679	255,215,0	2	13,226	0,92
chr1	9291783	9292106	A-E	798	.	9291819	9291820	255,215,0	2	1,251	0,72
chr1	9352310	9352402	A-E	925	.	9352318	9352319	255,215,0	2	1,76	0,16
chr1	9473687	9473864	A-E	886	.	9473790	9473791	255,215,0	2	32,1	0,176
chr1	9504221	9504505	A-E	488	.	9504341	9504342	255,215,0	2	1,44	0,240
chr1	9760504	9760836	A-E	707	.	9760630	9760631	255,215,0	2	1,80	0,252
chr1	9912448	9912800	A-E	646	.	9912668	9912669	255,215,0	2	175,85	0,267
chr1	9971022	9971188	A-E	507	.	9971030	9971031	255,215,0	2	1,149	0,17
chr1	10127211	10127315	A-E	950	.	10127265	10127266	255,215,0	2	6,1	0,103
chr1	10134543	10134840	A-E	720	.	10134562	10134563	255,215,0	2	1,259	0,38
chr1	10447707	10448367	A-E	595	.	10448023	10448024	255,215,0	2	311,338	0,322
chr1	10556105	10556527	A-E	965	.	10556364	10556365	255,215,0	2	217,119	0,303
chr1	10557233	10557456	A-E	517	.	10557347	10557348	255,215,0	2	68,61	0,162
chr1	10571006	10571306	A-E	821	.	10571097	10571098	255,215,0	2	32,149	0,151
chr1	10695291	10695734	A-E	905	.	10695494	10695495	255,215,0	2	100,135	0,308
chr1	10853772	10853865	A-E	463	.	10853818	10853819	255,215,0	2	1,1	0,92
chr1	10853986	10854555	A-E	753	.	10854167	10854168	255,215,0	2	168,373	0,196
chr1	10960432	10960567	A-E	809	.	10960497	10960498	255,215,0	2	1,4	0,131
chr1	10961413	10961655	A-E	989	.	10961548	10961549	255,215,0	2	30,1	0,241
chr1	11968510	11969143	A-E	718	.	11969020	11969021	255,215,0	2	427,39	0,594
chr1	11990003	11990329	A-E	801	.	11990104	11990105	255,215,0	2	2,125	0,201
chr1	12193120	12193399	A-E	536	.	12193250	12193251	255,215,0	2	122,140	0,139
chr1	12609717	12610039	A-E	662	.	12609906	12609907	255,215,0	2	81,23	0,299
chr1	12675687	12675874	A-E	848	.	12675778	12675779	255,215,0	2	1,5	0,182
chr1	12678858	12679239	A-E	973	.	12679194	12679195	255,215,0	2	326,33	0,348
chr1	13914608	13914657	A-E	577	.	13914632	13914633	255,215,0	2	1,1	0,48
chr1	15059594	15059681	A-E	874	.	15059647	15059648	255,215,0	2	22,1	0,86
chr1	15240254	15240560	A-E	723	.	15240407	15240408	255,215,0	2	2,1	0,305
chr1	15416988	15417263	A-E	608	.	15417152	15417153	255,215,0	2	55,1	0,274
chr1	15683527	15683747	A-E	612	.	15683636	15683637	255,215,0	2	1,1	0,219
chr1	15737666	15737792	A-E	677	.	15737669	15737670	255,215,0	2	1,120	0,6
chr1	15742467	15743324	A-E	972	.	15742633	15742634	255,215,0	2	148,672	0,185
chr1	15743639	15744318	A-E	858	.	15744204	15744205	255,215,0	2	494,42	0,637
chr1	15945161	15945530	A-E	845	.	15945348	15945349	255,215,0	2	7,1	0,368
chr1	16007283	16007579	A-E	810	.	16007389	16007390	255,215,0	2	25,107	0,189
chr1	16030221	16030623	A-E	937	.	16030257	16030258	255,215,0	2	5,334	0,68
chr1	16087189	16087372	A-E	797	.	16087265	16087266	255,215,0	2	4,34	0,149
chr1	16121816	16121868	A-E	944	.	16121841	16121842	255,215,0	2	1,1	0,51
chr1	16125579	16125747	A-E	873	.	16125669	16125670	255,215,0	2	15,1	0,167
chr1	16126194	16126235	A-E	986	.	16126206	16126207	255,215,0	2	1,17	0,24
chr1	16126684	16127221	A-E	948	.	16126886	16126887	255,215,0	2	154,285	0,252
chr1	16156384	16156536	A-E	595	.	16156434	16156435	255,215,0	2	1,51	0,101
chr1	16157192	16157454	A-E	841	.	16157322	16157323	255,215,0	2	1,1	0,261
chr1	16158409	16158760	A-E	829	.	16158689	16158690	255,215,0	2	216,6	0,345
chr1	16176617	16176801	A-E	822	.	16176704	16176705	255,215,0	2	27,35	0,149
chr1	16212759	16213091	A-E	725	.	16212940	16212941	255,215,0	2	96,64	0,268
chr1	16276028	16276482	A-E	743	.	16276328	16276329	255,215,0	2	226,78	0,376
chr1	16339773	16339933	A-E	742	.	16339865	16339866	255,215,0	2	27,1	0,159
chr1	16342592	16343008	A-E	597	.	16342941	16342942	255,215,0	2	303,19	0,397
chr1	16401814	16401932	A-E	789	.	16401872	16401873	255,215,0	2	1,1	0,117
chr1	16478939	16479163	A-E	672	.	16479033	16479034	255,215,0	2	44,79	0,145
chr1	16479299	16479465	A-E	935	.	16479381	16479382	255,215,0	2	1,1	0,165
chr1	16494239	16494338	A-E	507	.	16494308	16494309	255,215,0	2	41,1	0,98
chr1	16499761	16499895	A-E	978	.	16499825	16499826	255,215,0	2	54,59	0,75
chr1	16502532	16502678	A-E	828	.	16502611	16502612	255,215,0	2	15,1	0,145
chr1	16508402	16508642	A-E	965	.	16508564	16508565	255,215,0	2	87,1	0,239
chr1	16694742	16694834	A-E	744	.	16694744	16694745	255,215,0	2	1,88	0,4
chr1	16826315	16826438	A-E	568	.	16826390	16826391	255,215,0	2	29,1	0,122
chr1	17231253	17231704	A-E	542	.	17231391	17231392	255,215,0	2	88,262	0,189
chr1	17454855	17455288	A-E	689	.	17455071	17455072	255,215,0	2	193,193	0,240
chr1	17578205	17578469	A-E	554	.	17578333	17578334	255,215,0	2	1,8	0,256
chr1	17767194	17767501	A-E	854	.	17767486	17767487	255,215,0	2	280,1	0,306
chr1	17767804	17768363	A-E	925	.	17768125	17768126	255,215,0	2	305,220	0,339
chr1	17768544	17768710	A-E	671	.	17768624	17768625	255,215,0	2	1,5	0,161
chr1	19248887	19249092	A-E	674	.	19248942	19248943	255,215,0	2	1,94	0,111
chr1	19249496	19249797	A-E	879	.	19249560	19249561	255,215,0	2	1,173	0,128
chr1	19253626	19253670	A-E	985	.	19253647	19253648	255,215,0	2	1,1	0,43
chr1	19264079	19264209	A-E	922	.	19264143	19264144	255,215,0	2	1,1	0,129
chr1	19271920	19272097	A-E	706	.	19272020	19272021	255,215,0	2	26,1	0,176
chr1	19274997	19275345	A-E	771	.	19275067	19275068	255,215,0	2	44,250	0,98
chr1	19276270	19276542	A-E	846	.	19276360	19276361	255,215,0	2	1,91	0,181
chr1	19277155	19277462	A-E	968	.	19277360	19277361	255,215,0	2	181,76	0,231
chr1	19277926	19278336	A-E	826	.	19278321	19278322	255,215,0	2	382,1	0,409
chr1	19278388	19278892	A-E	741	.	19278718	19278719	255,215,0	2	249,92	0,412
chr1	19280139	19280583	A-E	593	.	19280394	19280395	255,215,0	2	181,114	0,330
chr1	19281204	19281307	A-E	644	.	19281255	19281256	255,215,0	2	1,1	0,102
chr1	19324821	19325090	A-E	536	.	19324987	19324988	255,215,0	2	66,1	0,268
chr1	19360402	19360809	A-E	657	.	19360662	19360663	255,215,0	2	167,53	0,354
chr1	19535326	19535674	A-E	589	.	19535636	19535637	255,215,0	2	275,1	0,347
chr1	20204786	20204981	A-E	677	.	20204969	20204970	255,215,0	2	180,7	0,188
chr1	20693127	20693202	A-E	677	.	20693145	20693146	255,215,0	2	4,42	0,33
chr1	20702445	20702586	A-E	633	.	20702515	20702516	255,215,0	2	1,1	0,140
chr1	20986387	20986664	A-E	581	.	20986525	20986526	255,215,0	2	1,1	0,276
chr1	21023277	21023600	A-E	864	.	21023330	21023331	255,215,0	2	1,216	0,107
chr1	21111723	21112043	A-E	705	.	21111898	21111899	255,215,0	2	33,1	0,319
chr1	21348947	21349299	A-E	924	.	21348997	21348998	255,215,0	2	45,296	0,56
chr1	21475659	21476054	A-E	892	.	21476001	21476002	255,215,0	2	293,2	0,393
chr1	21588176	21588724	A-E	839	.	21588521	21588522	255,215,0	2	294,150	0,398
chr1	21588829	21589430	A-E	897	.	21588895	21588896	255,215,0	2	1,469	0,132
chr1	21649091	21649481	A-E	589	.	21649331	21649332	255,215,0	2	191,99	0,291
chr1	21649986	21650330	A-E	535	.	21650318	21650319	255,215,0	2	323,1	0,343
chr1	21650806	21651685	A-E	797	.	21651349	21651350	255,215,0	2	518,309	0,570
chr1	21651763	21652173	A-E	704	.	21651922	21651923	255,215,0	2	39,130	0,280
chr1	21660622	21661187	A-E	893	.	21660788	21660789	255,215,0	2	150,382	0,183
chr1	21661659	21661688	A-E	858	.	21661673	21661674	255,215,0	2	1,1	0,28
chr1	22231370	22231630	A-E	501	.	22231559	22231560	255,215,0	2	121,1	0,259
chr1	22260274	22260656	A-E	817	.	22260511	22260512	255,215,0	2	103,9	0,373
chr1	22262845	22263063	A-E	652	.	22262953	22262954	255,215,0	2	1,1	0,217
chr1	22264499	22264526	A-E	790	.	22264512	22264513	255,215,0	2	1,1	0,26
chr1	22380436	22380835	A-E	673	.	22380480	22380481	255,215,0	2	1,310	0,89
chr1	23429944	23430077	A-E	769	.	23430038	23430039	255,215,0	2	69,12	0,121
chr1	23445594	23445963	A-E	529	.	23445682	23445683	255,215,0	2	1,193	0,176
chr1	23448967	23449247	A-E	615	.	23449106	23449107	255,215,0	2	1,1	0,279
chr1	23496333	23496700	A-E	796	.	23496516	23496517	255,215,0	2	1,1	0,366
chr1	23523350	23523682	A-E	824	.	23523501	23523502	255,215,0	2	10,38	0,294
chr1	23882500	23882866	A-E	659	.	23882599	23882600	255,215,0	2	1,168	0,198
chr1	23888678	23889201	A-E	856	.	23888996	23888997	255,215,0	2	247,132	0,391
chr1	23903714	23904323	A-E	527	.	23904233	23904234	255,215,0	2	457,26	0,583
chr1	23912037	23912393	A-E	837	.	23912292	23912293	255,215,0	2	205,49	0,307
chr1	24071370	24071449	A-E	557	.	24071409	24071410	255,215,0	2	1,1	0,78
chr1	24278072	24278180	A-E	690	.	24278125	24278126	255,215,0	2	1,1	0,107
chr1	24345154	24345565	A-E	927	.	24345189	24345190	255,215,0	2	1,340	0,71
chr1	24349340	24349488	A-E	498	.	24349410	24349411	255,215,0	2	1,7	0,141
chr1	24476382	24476609	A-E	950	.	24476495	24476496	255,215,0	2	2,1	0,226
chr1	24516636	24516983	A-E	697	.	24516739	24516740	255,215,0	2	1,141	0,206
chr1	24518503	24518681	A-E	674	.	24518624	24518625	255,215,0	2	69,3	0,175
chr1	24521560	24521927	A-E	620	.	24521779	24521780	255,215,0	2	173,101	0,266
chr1	24644814	24645147	A-E	825	.	24644842	24644843	255,215,0	2	1,276	0,57
chr1	24691833	24692082	A-E	669	.	24691892	24691893	255,215,0	2	5,134	0,115
chr1	24736156	24736250	A-E	539	.	24736198	24736199	255,215,0	2	1,10	0,84
chr1	24745123	24745428	A-E	972	.	24745230	24745231	255,215,0	2	1,90	0,215
chr1	24968619	24968979	A-E	676	.	24968798	24968799	255,215,0	2	1,1	0,359
chr1	24970685	24970736	A-E	528	.	24970724	24970725	255,215,0	2	32,4	0,47
chr1	25088167	25088822	A-E	688	.	25088180	25088181	255,215,0	2	1,629	0,26
chr1	25174625	25174992	A-E	710	.	25174662	25174663	255,215,0	2	1,293	0,74
chr1	25175027	25175393	A-E	496	.	25175078	25175079	255,215,0	2	6,269	0,97
chr1	25559638	25560067	A-E	730	.	25559795	25559796	255,215,0	2	82,196	0,233
chr1	25566195	25566411	A-E	906	.	25566256	25566257	255,215,0	2	47,140	0,76
chr1	25665993	25666367	A-E	705	.	25666179	25666180	255,215,0	2	1,1	0,373
chr1	26184900	26185246	A-E	879	.	26185070	26185071	255,215,0	2	1,5	0,341
chr1	26201939	26202488	A-E	491	.	26202472	26202473	255,215,0	2	520,1	0,548
chr1	26249033	26249281	A-E	635	.	26249191	26249192	255,215,0	2	154,85	0,163
chr1	26490809	26490911	A-E	409	.	26490849	26490850	255,215,0	2	1,22	0,80
chr1	26826817	26827162	A-E	705	.	26826848	26826849	255,215,0	2	8,289	0,56
chr1	26827232	26827869	A-E	523	.	26827507	26827508	255,215,0	2	265,351	0,286
chr1	26946261	26946815	A-E	776	.	26946580	26946581	255,215,0	2	290,205	0,349
chr1	27049688	27050030	A-E	723	.	27049858	27049859	255,215,0	2	1,1	0,341
chr1	27060842	27060856	A-E	654	.	27060847	27060848	255,215,0	2	1,4	0,10
chr1	27070713	27071050	A-E	564	.	27070754	27070755	255,215,0	2	1,255	0,82
chr1	27175784	27176273	A-E	737	.	27175983	27175984	255,215,0	2	131,220	0,269
chr1	27184739	27184972	A-E	825	.	27184785	27184786	255,215,0	2	1,140	0,93
chr1	27185457	27185720	A-E	902	.	27185643	27185644	255,215,0	2	137,27	0,236
chr1	27185755	27186143	A-E	929	.	27185947	27185948	255,215,0	2	1,4	0,384
chr1	27188560	27188835	A-E	978	.	27188683	27188684	255,215,0	2	1,28	0,247
chr1	27321452	27321840	A-E	681	.	27321631	27321632	255,215,0	2	48,77	0,311
chr1	27323110	27323149	A-E	919	.	27323129	27323130	255,215,0	2	1,1	0,38
chr1	27328104	27328201	A-E	940	.	27328152	27328153	255,215,0	2	1,1	0,96
chr1	27328515	27328660	A-E	960	.	27328582	27328583	255,215,0	2	34,44	0,101
chr1	27335112	27335503	A-E	868	.	27335260	27335261	255,215,0	2	1,94	0,297
chr1	27336678	27336931	A-E	975	.	27336803	27336804	255,215,0	2	1,3	0,250
chr1	27353661	27353962	A-E	590	.	27353705	27353706	255,215,0	2	4,215	0,86
chr1	27625914	27626081	A-E	593	.	27626006	27626007	255,215,0	2	20,1	0,166
chr1	27626451	27626605	A-E	986	.	27626494	27626495	255,215,0	2	1,68	0,86
chr1	27626897	27627231	A-E	965	.	27626925	27626926	255,215,0	2	1,277	0,57
chr1	27691785	27692261	A-E	519	.	27692090	27692091	255,215,0	2	252,117	0,359
chr1	27718123	27718316	A-E	809	.	27718196	27718197	255,215,0	2	2,48	0,145
chr1	27848725	27849287	A-E	648	.	27848934	27848935	255,215,0	2	207,349	0,213
chr1	27853113	27853241	A-E	795	.	27853176	27853177	255,215,0	2	1,1	0,127
chr1	27853337	27853919	A-E	765	.	27853857	27853858	255,215,0	2	489,30	0,552
chr1	27854575	27854919	A-E	876	.	27854691	27854692	255,215,0	2	95,206	0,138
chr1	27855290	27855650	A-E	981	.	27855611	27855612	255,215,0	2	294,11	0,349
chr1	27866905	27867128	A-E	556	.	27866969	27866970	255,215,0	2	3,97	0,126
chr1	27868928	27869249	A-E	830	.	27868953	27868954	255,215,0	2	1,271	0,50
chr1	27869425	27869556	A-E	889	.	27869493	27869494	255,215,0	2	35,28	0,103
chr1	27883449	27883808	A-E	554	.	27883669	27883670	255,215,0	2	83,1	0,358
chr1	27883844	27884140	A-E	607	.	27883934	27883935	255,215,0	2	42,157	0,139
chr1	27957478	27958684	A-E	687	.	27958176	27958177	255,215,0	2	692,500	0,706
chr1	27985480	27985709	A-E	763	.	27985577	27985578	255,215,0	2	64,98	0,131
chr1	27985869	27985982	A-E	936	.	27985924	27985925	255,215,0	2	1,3	0,110
chr1	27986111	27986384	A-E	760	.	27986267	27986268	255,215,0	2	116,75	0,198
chr1	28189568	28190269	A-E	909	.	28189911	28189912	255,215,0	2	330,343	0,358
chr1	28437098	28437429	A-E	477	.	28437332	28437333	255,215,0	2	186,48	0,283
chr1	28449970	28450467	A-E	602	.	28450216	28450217	255,215,0	2	200,203	0,294
chr1	28462161	28462385	A-E	587	.	28462303	28462304	255,215,0	2	117,56	0,168
chr1	28576012	28576248	A-E	847	.	28576108	28576109	255,215,0	2	17,59	0,177
chr1	28743049	28743263	A-E	599	.	28743105	28743106	255,215,0	2	1,101	0,113
chr1	28776524	28777127	A-E	744	.	28776809	28776810	255,215,0	2	280,312	0,291
chr1	28968302	28968319	A-E	545	.	28968311	28968312	255,215,0	2	4,1	0,16
chr1	29214759	29214998	A-E	619	.	29214902	29214903	255,215,0	2	50,1	0,238
chr1	29564766	29564995	A-E	802	.	29564880	29564881	255,215,0	2	3,3	0,226
chr1	29565515	29565732	A-E	828	.	29565597	29565598	255,215,0	2	1,52	0,165
chr1	29565762	29566055	A-E	687	.	29565978	29565979	255,215,0	2	141,1	0,292
chr1	30161728	30161828	A-E	498	.	30161777	30161778	255,215,0	2	1,1	0,99
chr1	31216468	31217229	A-E	544	.	31216635	31216636	255,215,0	2	139,564	0,197
chr1	31220962	31221590	A-E	911	.	31221235	31221236	255,215,0	2	235,315	0,313
chr1	31320336	31320627	A-E	698	.	31320523	31320524	255,215,0	2	85,1	0,290
chr1	31407659	31408041	A-E	654	.	31407940	31407941	255,215,0	2	182,1	0,381
chr1	31627566	31627958	A-E	755	.	31627873	31627874	255,215,0	2	260,37	0,355
chr1	31643824	31643962	A-E	778	.	31643870	31643871	255,215,0	2	1,45	0,93
chr1	31950057	31950263	A-E	664	.	31950159	31950160	255,215,0	2	1,1	0,205
chr1	31956203	31956482	A-E	669	.	31956383	31956384	255,215,0	2	117,34	0,245
chr1	32015159	32015590	A-E	651	.	32015320	32015321	255,215,0	2	132,239	0,192
chr1	32054714	32054752	A-E	651	.	32054732	32054733	255,215,0	2	1,1	0,37
chr1	32166698	32166999	A-E	571	.	32166823	32166824	255,215,0	2	1,51	0,250
chr1	32253647	32254040	A-E	580	.	32253860	32253861	255,215,0	2	165,130	0,263
chr1	32402000	32402067	A-E	587	.	32402033	32402034	255,215,0	2	1,1	0,66
chr1	32402078	32402487	A-E	592	.	32402462	32402463	255,215,0	2	384,23	0,386
chr1	32405536	32405898	A-E	505	.	32405617	32405618	255,215,0	2	8,207	0,155
chr1	32420307	32420572	A-E	680	.	32420413	32420414	255,215,0	2	84,135	0,130
chr1	32421622	32422096	A-E	766	.	32421695	32421696	255,215,0	2	35,362	0,112
chr1	32574737	32575173	A-E	797	.	32574934	32574935	255,215,0	2	36,76	0,360
chr1	32701561	32701886	A-E	615	.	32701723	32701724	255,215,0	2	1,1	0,324
chr1	32715599	32716062	A-E	650	.	32715680	32715681	255,215,0	2	52,351	0,112
chr1	32803558	32803627	A-E	553	.	32803621	32803622	255,215,0	2	59,1	0,68
chr1	33077721	33078012	A-E	703	.	33077948	33077949	255,215,0	2	180,16	0,275
chr1	33220297	33220575	A-E	436	.	33220520	33220521	255,215,0	2	171,1	0,277
chr1	33225254	33225508	A-E	963	.	33225380	33225381	255,215,0	2	1,1	0,253
chr1	33225777	33226084	A-E	846	.	33225889	33225890	255,215,0	2	1,82	0,225
chr1	33226574	33226719	A-E	986	.	33226666	33226667	255,215,0	2	42,1	0,144
chr1	33227148	33227387	A-E	937	.	33227319	33227320	255,215,0	2	105,1	0,238
chr1	33427851	33428169	A-E	909	.	33427990	33427991	255,215,0	2	1,40	0,278
chr1	33428474	33429020	A-E	719	.	33428769	33428770	255,215,0	2	253,208	0,338
chr1	33433896	33434020	A-E	828	.	33433957	33433958	255,215,0	2	1,1	0,123
chr1	33438571	33438703	A-E	589	.	33438615	33438616	255,215,0	2	1,44	0,88
chr1	33446568	33446686	A-E	962	.	33446630	33446631	255,215,0	2	10,3	0,115
chr1	33446816	33447482	A-E	936	.	33446949	33446950	255,215,0	2	86,485	0,181
chr1	33454437	33454737	A-E	922	.	33454680	33454681	255,215,0	2	188,1	0,299
chr1	33454783	33455472	A-E	760	.	33455324	33455325	255,215,0	2	506,112	0,577
chr1	33457406	33457727	A-E	975	.	33457614	33457615	255,215,0	2	182,86	0,235
chr1	33457914	33458607	A-E	525	.	33458310	33458311	255,215,0	2	323,223	0,470
chr1	33458800	33459074	A-E	974	.	33458864	33458865	255,215,0	2	59,203	0,71
chr1	33515825	33516245	A-E	901	.	33515959	33515960	255,215,0	2	55,206	0,214
chr1	33685276	33685676	A-E	977	.	33685469	33685470	255,215,0	2	1,13	0,387
chr1	33804146	33804253	A-E	704	.	33804198	33804199	255,215,0	2	1,3	0,104
chr1	33804359	33804743	A-E	541	.	33804678	33804679	255,215,0	2	306,50	0,334
chr1	36103028	36103162	A-E	816	.	36103143	36103144	255,215,0	2	98,1	0,133
chr1	36183411	36183689	A-E	583	.	36183587	36183588	255,215,0	2	130,54	0,224
chr1	36397914	36398178	A-E	799	.	36398043	36398044	255,215,0	2	1,5	0,259
chr1	36555347	36555633	A-E	876	.	36555605	36555606	255,215,0	2	252,20	0,266
chr1	36616041	36616095	A-E	991	.	36616066	36616067	255,215,0	2	2,4	0,50
chr1	36616485	36616868	A-E	857	.	36616576	36616577	255,215,0	2	88,288	0,95
chr1	36617554	36617914	A-E	927	.	36617690	36617691	255,215,0	2	90,176	0,184
chr1	36626561	36626969	A-E	956	.	36626608	36626609	255,215,0	2	44,356	0,52
chr1	36627255	36627586	A-E	935	.	36627560	36627561	255,215,0	2	282,1	0,330
chr1	36627717	36628369	A-E	623	.	36628067	36628068	255,215,0	2	325,276	0,376
chr1	36631836	36632044	A-E	754	.	36631978	36631979	255,215,0	2	78,1	0,207
chr1	36632628	36632796	A-E	852	.	36632721	36632722	255,215,0	2	21,1	0,167
chr1	36713857	36714069	A-E	857	.	36713962	36713963	255,215,0	2	1,2	0,210
chr1	36816067	36816533	A-E	801	.	36816407	36816408	255,215,0	2	316,101	0,365
chr1	36839449	36839891	A-E	969	.	36839557	36839558	255,215,0	2	42,266	0,176
chr1	36840093	36840535	A-E	586	.	36840444	36840445	255,215,0	2	293,32	0,410
chr1	36853020	36853463	A-E	535	.	36853335	36853336	255,215,0	2	279,91	0,352
chr1	37937293	37937526	A-E	838	.	37937470	37937471	255,215,0	2	126,4	0,229
chr1	37942874	37943354	A-E	884	.	37943026	37943027	255,215,0	2	147,322	0,158
chr1	37943723	37943795	A-E	723	.	37943753	37943754	255,215,0	2	2,12	0,60
chr1	37944084	37944971	A-E	855	.	37944381	37944382	255,215,0	2	298,589	0,298
chr1	38465723	38465839	A-E	789	.	38465778	38465779	255,215,0	2	1,6	0,110
chr1	38469752	38469964	A-E	930	.	38469807	38469808	255,215,0	2	1,102	0,110
chr1	38494062	38494192	A-E	919	.	38494126	38494127	255,215,0	2	1,1	0,129
chr1	38495782	38495936	A-E	912	.	38495883	38495884	255,215,0	2	51,1	0,153
chr1	38591881	38592061	A-E	688	.	38591967	38591968	255,215,0	2	1,8	0,172
chr1	39569453	39569618	A-E	876	.	39569543	39569544	255,215,0	2	18,1	0,164
chr1	39573175	39573548	A-E	829	.	39573186	39573187	255,215,0	2	6,356	0,17
chr1	39573678	39574073	A-E	945	.	39573689	39573690	255,215,0	2	1,373	0,22
chr1	39575977	39576189	A-E	949	.	39576082	39576083	255,215,0	2	1,1	0,211
chr1	39593257	39593498	A-E	514	.	39593377	39593378	255,215,0	2	1,1	0,240
chr1	39596184	39596482	A-E	901	.	39596235	39596236	255,215,0	2	1,195	0,103
chr1	39598118	39598362	A-E	823	.	39598292	39598293	255,215,0	2	107,1	0,243
chr1	39598673	39599090	A-E	901	.	39598721	39598722	255,215,0	2	29,349	0,68
chr1	39625112	39625154	A-E	952	.	39625132	39625133	255,215,0	2	1,1	0,41
chr1	39633654	39634014	A-E	674	.	39633701	39633702	255,215,0	2	1,266	0,94
chr1	39649524	39649781	A-E	612	.	39649613	39649614	255,215,0	2	1,79	0,178
chr1	39649837	39650144	A-E	943	.	39649896	39649897	255,215,0	2	1,188	0,119
chr1	39655304	39655564	A-E	876	.	39655326	39655327	255,215,0	2	1,216	0,44
chr1	39656160	39656294	A-E	634	.	39656226	39656227	255,215,0	2	1,1	0,133
chr1	39658064	39658129	A-E	942	.	39658081	39658082	255,215,0	2	1,31	0,34
chr1	39661866	39662212	A-E	974	.	39661913	39661914	255,215,0	2	1,251	0,95
chr1	39662647	39663006	A-E	833	.	39662737	39662738	255,215,0	2	72,250	0,109
chr1	39679852	39680079	A-E	898	.	39679865	39679866	255,215,0	2	1,201	0,26
chr1	39681664	39681818	A-E	615	.	39681740	39681741	255,215,0	2	1,1	0,153
chr1	39682260	39682364	A-E	492	.	39682311	39682312	255,215,0	2	1,1	0,103
chr1	39735826	39736032	A-E	673	.	39735944	39735945	255,215,0	2	33,1	0,205
chr1	40442472	40442624	A-E	884	.	40442547	40442548	255,215,0	2	1,1	0,151
chr1	40504860	40505165	A-E	945	.	40505012	40505013	255,215,0	2	1,1	0,304
chr1	40627999	40628745	A-E	644	.	40628285	40628286	255,215,0	2	266,439	0,307
chr1	41100733	41100756	A-E	488	.	41100744	41100745	255,215,0	2	1,1	0,22
chr1	41367669	41367867	A-E	847	.	41367800	41367801	255,215,0	2	69,3	0,195
chr1	41885108	41885337	A-E	889	.	41885222	41885223	255,215,0	2	1,1	0,228
chr1	41961925	41962146	A-E	578	.	41962028	41962029	255,215,0	2	51,64	0,157
chr1	41981831	41982007	A-E	560	.	41981925	41981926	255,215,0	2	15,1	0,175
chr1	42136267	42136586	A-E	692	.	42136424	42136425	255,215,0	2	1,4	0,315
chr1	42149945	42149960	A-E	567	.	42149948	42149949	255,215,0	2	1,9	0,6
chr1	42248889	42249252	A-E	467	.	42248980	42248981	255,215,0	2	1,181	0,182
chr1	42269943	42270074	A-E	641	.	42270042	42270043	255,215,0	2	69,1	0,130
chr1	42327794	42328248	A-E	543	.	42327996	42327997	255,215,0	2	148,197	0,257
chr1	42328578	42328878	A-E	572	.	42328729	42328730	255,215,0	2	102,98	0,202
chr1	42356899	42357259	A-E	836	.	42356905	42356906	255,215,0	2	1,347	0,13
chr1	42366819	42367026	A-E	878	.	42366960	42366961	255,215,0	2	77,1	0,206
chr1	42385461	42385560	A-E	581	.	42385510	42385511	255,215,0	2	1,1	0,98
chr1	42385609	42385954	A-E	519	.	42385888	42385889	255,215,0	2	216,2	0,343
chr1	43402214	43402581	A-E	665	.	43402424	43402425	255,215,0	2	177,123	0,244
chr1	43403493	43403579	A-E	775	.	43403570	43403571	255,215,0	2	71,1	0,85
chr1	43406108	43407009	A-E	778	.	43406835	43406836	255,215,0	2	682,128	0,773
chr1	43407355	43407700	A-E	940	.	43407615	43407616	255,215,0	2	224,47	0,298
chr1	43415030	43415208	A-E	517	.	43415203	43415204	255,215,0	2	170,1	0,177
chr1	43428386	43429108	A-E	914	.	43428579	43428580	255,215,0	2	186,520	0,202
chr1	43429290	43429917	A-E	626	.	43429490	43429491	255,215,0	2	101,326	0,301
chr1	43432863	43433109	A-E	771	.	43432937	43432938	255,215,0	2	1,98	0,148
chr1	43837945	43838126	A-E	580	.	43838035	43838036	255,215,0	2	1,1	0,180
chr1	43839359	43839523	A-E	930	.	43839440	43839441	255,215,0	2	1,1	0,163
chr1	43997843	43998152	A-E	933	.	43997976	43997977	255,215,0	2	1,43	0,266
chr1	44015731	44016125	A-E	506	.	44016030	44016031	255,215,0	2	247,42	0,352
chr1	44176533	44177122	A-E	576	.	44176878	44176879	255,215,0	2	308,205	0,384
chr1	44232152	44232509	A-E	928	.	44232261	44232262	255,215,0	2	1,138	0,219
chr1	44232971	44233138	A-E	936	.	44233081	44233082	255,215,0	2	56,1	0,166
chr1	44240162	44240471	A-E	589	.	44240216	44240217	255,215,0	2	2,201	0,108
chr1	44249274	44249663	A-E	884	.	44249468	44249469	255,215,0	2	2,1	0,388
chr1	44299891	44300630	A-E	877	.	44300421	44300422	255,215,0	2	420,98	0,641
chr1	44302297	44302456	A-E	809	.	44302337	44302338	255,215,0	2	1,78	0,81
chr1	44378405	44378587	A-E	593	.	44378507	44378508	255,215,0	2	44,21	0,161
chr1	44380893	44381202	A-E	617	.	44381003	44381004	255,215,0	2	68,156	0,153
chr1	45020479	45020493	A-E	797	.	45020480	45020481	255,215,0	2	1,12	0,2
chr1	45083225	45083530	A-E	509	.	45083272	45083273	255,215,0	2	1,210	0,95
chr1	45196708	45197102	A-E	948	.	45197064	45197065	255,215,0	2	320,1	0,393
chr1	46150736	46150911	A-E	693	.	46150798	46150799	255,215,0	2	1,51	0,124
chr1	46268583	46268737	A-E	687	.	46268650	46268651	255,215,0	2	1,20	0,134
chr1	46637172	46637331	A-E	750	.	46637257	46637258	255,215,0	2	14,1	0,158
chr1	46637652	46637700	A-E	615	.	46637675	46637676	255,215,0	2	1,1	0,47
chr1	46689426	46689696	A-E	747	.	46689548	46689549	255,215,0	2	1,26	0,244
chr1	46712372	46712767	A-E	727	.	46712488	46712489	255,215,0	2	1,162	0,233
chr1	46986321	46986408	A-E	729	.	46986364	46986365	255,215,0	2	1,1	0,86
chr1	48484635	48484856	A-E	871	.	48484694	48484695	255,215,0	2	1,102	0,119
chr1	48515615	48515747	A-E	536	.	48515670	48515671	255,215,0	2	34,54	0,78
chr1	48935854	48936015	A-E	513	.	48935918	48935919	255,215,0	2	1,32	0,129
chr1	48936089	48936471	A-E	600	.	48936226	48936227	255,215,0	2	1,107	0,275
chr1	51703075	51703494	A-E	795	.	51703243	51703244	255,215,0	2	22,104	0,315
chr1	51703497	51703848	A-E	930	.	51703586	51703587	255,215,0	2	5,176	0,175
chr1	51982811	51983085	A-E	745	.	51983036	51983037	255,215,0	2	178,1	0,273
chr1	52088228	52088763	A-E	776	.	52088496	52088497	255,215,0	2	143,140	0,395
chr1	52341008	52341095	A-E	523	.	52341051	52341052	255,215,0	2	1,1	0,86
chr1	52605517	52605815	A-E	888	.	52605732	52605733	255,215,0	2	134,1	0,297
chr1	52830922	52831212	A-E	804	.	52831003	52831004	255,215,0	2	42,168	0,122
chr1	53102258	53102490	A-E	501	.	53102438	53102439	255,215,0	2	131,1	0,231
chr1	53102510	53103405	A-E	609	.	53103214	53103215	255,215,0	2	697,182	0,713
chr1	53168640	53169047	A-E	599	.	53168726	53168727	255,215,0	2	35,269	0,138
chr1	53663042	53663408	A-E	664	.	53663104	53663105	255,215,0	2	1,241	0,125
chr1	53703343	53703361	A-E	733	.	53703350	53703351	255,215,0	2	1,3	0,15
chr1	54873075	54873515	A-E	712	.	54873405	54873406	255,215,0	2	287,66	0,374
chr1	55436992	55437436	A-E	741	.	55437097	55437098	255,215,0	2	36,269	0,175
chr1	55894779	55895033	A-E	613	.	55894905	55894906	255,215,0	2	1,1	0,253
chr1	56972242	56972492	A-E	685	.	56972298	56972299	255,215,0	2	1,137	0,113
chr1	57297629	57297838	A-E	575	.	57297784	57297785	255,215,0	2	103,1	0,208
chr1	59011232	59011517	A-E	694	.	59011298	59011299	255,215,0	2	1,152	0,133
chr1	59039624	59039692	A-E	754	.	59039639	59039640	255,215,0	2	1,37	0,31
chr1	59049880	59049917	A-E	972	.	59049901	59049902	255,215,0	2	8,1	0,36
chr1	59050239	59050578	A-E	899	.	59050487	59050488	255,215,0	2	233,75	0,264
chr1	59083441	59083456	A-E	579	.	59083445	59083446	255,215,0	2	1,6	0,9
chr1	59083966	59084335	A-E	727	.	59084185	59084186	255,215,0	2	162,91	0,278
chr1	59221049	59221462	A-E	531	.	59221386	59221387	255,215,0	2	297,34	0,379
chr1	59228706	59229186	A-E	792	.	59229034	59229035	255,215,0	2	269,91	0,389
chr1	59251646	59251903	A-E	946	.	59251774	59251775	255,215,0	2	1,1	0,256
chr1	59252112	59252214	A-E	534	.	59252162	59252163	255,215,0	2	1,1	0,101
chr1	59280364	59280505	A-E	885	.	59280396	59280397	255,215,0	2	1,76	0,65
chr1	59280773	59281281	A-E	622	.	59281051	59281052	255,215,0	2	263,214	0,294
chr1	59281510	59281579	A-E	855	.	59281544	59281545	255,215,0	2	1,1	0,68
chr1	59289285	59289572	A-E	687	.	59289428	59289429	255,215,0	2	1,1	0,286
chr1	59340531	59340917	A-E	480	.	59340723	59340724	255,215,0	2	1,1	0,385
chr1	59397559	59397706	A-E	771	.	59397596	59397597	255,215,0	2	11,82	0,65
chr1	59479443	59479773	A-E	684	.	59479607	59479608	255,215,0	2	1,1	0,329
chr1	59608173	59608421	A-E	771	.	59608201	59608202	255,215,0	2	1,192	0,56
chr1	59761390	59761720	A-E	614	.	59761438	59761439	255,215,0	2	1,233	0,97
chr1	59910700	59911009	A-E	539	.	59910819	59910820	255,215,0	2	1,70	0,239
chr1	60062084	60062408	A-E	934	.	60062208	60062209	255,215,0	2	1,75	0,249
chr1	60099613	60099733	A-E	689	.	60099672	60099673	255,215,0	2	1,1	0,119
chr1	60140214	60140519	A-E	878	.	60140374	60140375	255,215,0	2	43,27	0,278
chr1	60172811	60173111	A-E	760	.	60172975	60172976	255,215,0	2	30,1	0,299
chr1	61039424	61039611	A-E	810	.	61039554	61039555	255,215,0	2	76,1	0,186
chr1	61605788	61605945	A-E	552	.	61605827	61605828	255,215,0	2	1,78	0,79
chr1	61606640	61606663	A-E	521	.	61606651	61606652	255,215,0	2	5,4	0,19
chr1	61607261	61607284	A-E	721	.	61607273	61607274	255,215,0	2	4,1	0,22
chr1	61649786	61650305	A-E	727	.	61649983	61649984	255,215,0	2	151,274	0,245
chr1	61784447	61784809	A-E	493	.	61784577	61784578	255,215,0	2	1,102	0,260
chr1	61918819	61919182	A-E	807	.	61919003	61919004	255,215,0	2	50,43	0,320
chr1	62072423	62072573	A-E	885	.	62072508	62072509	255,215,0	2	22,1	0,149
chr1	62208896	62209266	A-E	463	.	62209263	62209264	255,215,0	2	367,1	0,369
chr1	62697368	62697707	A-E	525	.	62697382	62697383	255,215,0	2	1,311	0,28
chr1	62698531	62698618	A-E	920	.	62698571	62698572	255,215,0	2	1,6	0,81
chr1	64127998	64128504	A-E	976	.	64128153	64128154	255,215,0	2	143,337	0,169
chr1	64197270	64197475	A-E	573	.	64197384	64197385	255,215,0	2	28,4	0,201
chr1	64505281	64505575	A-E	475	.	64505360	64505361	255,215,0	2	1,135	0,159
chr1	64527477	64527704	A-E	581	.	64527586	64527587	255,215,0	2	1,8	0,219
chr1	64937477	64937870	A-E	638	.	64937640	64937641	255,215,0	2	2,67	0,326
chr1	65363729	65364057	A-E	674	.	65363937	65363938	255,215,0	2	91,1	0,327
chr1	65364183	65364439	A-E	756	.	65364281	65364282	255,215,0	2	7,66	0,190
chr1	65379462	65379598	A-E	490	.	65379580	65379581	255,215,0	2	103,1	0,135
chr1	65383044	65383557	A-E	628	.	65383224	65383225	255,215,0	2	172,323	0,190
chr1	65399503	65399654	A-E	754	.	65399547	65399548	255,215,0	2	1,62	0,89
chr1	65399664	65400008	A-E	576	.	65399943	65399944	255,215,0	2	229,13	0,331
chr1	65428077	65428368	A-E	775	.	65428279	65428280	255,215,0	2	116,1	0,290
chr1	65430612	65431006	A-E	789	.	65430951	65430952	255,215,0	2	293,8	0,386
chr1	65534568	65534924	A-E	595	.	65534745	65534746	255,215,0	2	1,1	0,355
chr1	65731337	65731853	A-E	597	.	65731406	65731407	255,215,0	2	1,378	0,138
chr1	65888047	65888596	A-E	949	.	65888065	65888066	255,215,0	2	1,512	0,37
chr1	65889004	65889086	A-E	702	.	65889044	65889045	255,215,0	2	1,1	0,81
chr1	66760490	66760831	A-E	682	.	66760660	66760661	255,215,0	2	1,1	0,340
chr1	67029191	67029437	A-E	679	.	67029358	67029359	255,215,0	2	98,9	0,237
chr1	67400555	67400887	A-E	630	.	67400571	67400572	255,215,0	2	1,299	0,33
chr1	68000341	68000585	A-E	561	.	68000455	68000456	255,215,0	2	1,16	0,228
chr1	68027599	68027762	A-E	732	.	68027652	68027653	255,215,0	2	1,57	0,106
chr1	68036173	68036524	A-E	650	.	68036290	68036291	255,215,0	2	26,142	0,209
chr1	68041528	68041694	A-E	929	.	68041683	68041684	255,215,0	2	147,1	0,165
chr1	68084470	68084693	A-E	679	.	68084592	68084593	255,215,0	2	23,1	0,222
chr1	68149978	68150225	A-E	944	.	68149981	68149982	255,215,0	2	1,241	0,6
chr1	68179338	68179520	A-E	862	.	68179429	68179430	255,215,0	2	2,1	0,181
chr1	68189225	68189635	A-E	754	.	68189532	68189533	255,215,0	2	243,37	0,373
chr1	68215256	68215932	A-E	872	.	68215329	68215330	255,215,0	2	1,529	0,147
chr1	68257383	68257657	A-E	531	.	68257524	68257525	255,215,0	2	92,83	0,191
chr1	68257818	68258216	A-E	588	.	68258147	68258148	255,215,0	2	263,1	0,397
chr1	68354536	68354908	A-E	591	.	68354721	68354722	255,215,0	2	1,2	0,370
chr1	68849988	68850367	A-E	565	.	68850178	68850179	255,215,0	2	3,1	0,378
chr1	68961350	68961555	A-E	688	.	68961471	68961472	255,215,0	2	39,1	0,204
chr1	72750151	72750388	A-E	902	.	72750328	72750329	255,215,0	2	120,1	0,236
chr1	72750417	72750888	A-E	532	.	72750605	72750606	255,215,0	2	64,157	0,314
chr1	77980165	77980378	A-E	570	.	77980254	77980255	255,215,0	2	1,34	0,179
chr1	78469106	78469287	A-E	672	.	78469190	78469191	255,215,0	2	48,59	0,122
chr1	78561383	78561632	A-E	519	.	78561505	78561506	255,215,0	2	32,35	0,214
chr1	79506230	79506516	A-E	563	.	79506372	79506373	255,215,0	2	1,1	0,285
chr1	82168687	82169067	A-E	827	.	82168778	82168779	255,215,0	2	25,221	0,159
chr1	82172386	82172576	A-E	534	.	82172502	82172503	255,215,0	2	44,1	0,189
chr1	84970291	84970670	A-E	667	.	84970306	84970307	255,215,0	2	1,348	0,31
chr1	85038681	85038996	A-E	560	.	85038863	85038864	255,215,0	2	119,69	0,246
chr1	85085332	85085345	A-E	930	.	85085337	85085338	255,215,0	2	1,2	0,11
chr1	85163660	85164056	A-E	644	.	85163857	85163858	255,215,0	2	1,1	0,395
chr1	85313015	85313206	A-E	820	.	85313126	85313127	255,215,0	2	35,3	0,188
chr1	85320078	85320332	A-E	580	.	85320200	85320201	255,215,0	2	43,51	0,203
chr1	85740034	85740431	A-E	721	.	85740390	85740391	255,215,0	2	317,1	0,396
chr1	85740963	85741154	A-E	669	.	85741038	85741039	255,215,0	2	41,81	0,110
chr1	85744584	85744829	A-E	742	.	85744750	85744751	255,215,0	2	118,30	0,215
chr1	85763971	85764258	A-E	776	.	85764065	85764066	255,215,0	2	1,99	0,188
chr1	85764656	85764895	A-E	649	.	85764775	85764776	255,215,0	2	1,1	0,238
chr1	85779776	85780132	A-E	602	.	85779837	85779838	255,215,0	2	3,235	0,121
chr1	85794698	85795078	A-E	833	.	85794847	85794848	255,215,0	2	65,146	0,234
chr1	85795855	85796291	A-E	859	.	85796119	85796120	255,215,0	2	144,50	0,386
chr1	85796595	85797055	A-E	819	.	85796821	85796822	255,215,0	2	151,157	0,303
chr1	85810010	85810182	A-E	918	.	85810129	85810130	255,215,0	2	113,46	0,126
chr1	86037220	86037334	A-E	586	.	86037273	86037274	255,215,0	2	1,7	0,107
chr1	86072885	86073441	A-E	652	.	86073155	86073156	255,215,0	2	229,243	0,313
chr1	86077140	86077408	A-E	938	.	86077189	86077190	255,215,0	2	7,175	0,93
chr1	86077578	86077925	A-E	482	.	86077748	86077749	255,215,0	2	116,121	0,226
chr1	86078461	86078819	A-E	684	.	86078679	86078680	255,215,0	2	189,109	0,249
chr1	87172052	87172389	A-E	725	.	87172053	87172054	255,215,0	2	1,334	0,3
chr1	87239429	87239698	A-E	753	.	87239490	87239491	255,215,0	2	1,147	0,122
chr1	87253936	87254322	A-E	488	.	87254170	87254171	255,215,0	2	105,21	0,365
chr1	87689823	87690165	A-E	603	.	87689993	87689994	255,215,0	2	1,1	0,341
chr1	87691904	87692352	A-E	733	.	87692042	87692043	255,215,0	2	81,252	0,196
chr1	87795981	87796645	A-E	788	.	87796066	87796067	255,215,0	2	1,493	0,171
chr1	87799623	87799998	A-E	749	.	87799800	87799801	255,215,0	2	2,21	0,354
chr1	89240079	89240319	A-E	925	.	89240197	89240198	255,215,0	2	1,4	0,236
chr1	89457267	89457549	A-E	502	.	89457407	89457408	255,215,0	2	1,1	0,281
chr1	89459818	89459853	A-E	706	.	89459835	89459836	255,215,0	2	1,1	0,34
chr1	89594590	89594813	A-E	606	.	89594735	89594736	255,215,0	2	91,23	0,200
chr1	89777498	89777770	A-E	588	.	89777738	89777739	255,215,0	2	218,8	0,264
chr1	90099950	90100153	A-E	505	.	90099984	90099985	255,215,0	2	4,138	0,65
chr1	90101821	90102213	A-E	604	.	90101852	90101853	255,215,0	2	15,344	0,48
chr1	90190139	90190909	A-E	878	.	90190373	90190374	255,215,0	2	169,469	0,301
chr1	90204490	90205244	A-E	593	.	90205061	90205062	255,215,0	2	488,99	0,655
chr1	90309838	90310280	A-E	803	.	90310071	90310072	255,215,0	2	214,188	0,254
chr1	90320845	90321084	A-E	920	.	90320896	90320897	255,215,0	2	41,177	0,62
chr1	90321378	90321621	A-E	933	.	90321466	90321467	255,215,0	2	31,96	0,147
chr1	90372321	90372729	A-E	693	.	90372377	90372378	255,215,0	2	12,306	0,102
chr1	90461797	90461945	A-E	760	.	90461858	90461859	255,215,0	2	1,26	0,122
chr1	91853019	91853084	A-E	431	.	91853050	91853051	255,215,0	2	30,32	0,33
chr1	92202579	92202753	A-E	593	.	92202665	92202666	255,215,0	2	1,1	0,173
chr1	93270252	93270588	A-E	562	.	93270466	93270467	255,215,0	2	94,1	0,335
chr1	93416699	93417072	A-E	959	.	93416986	93416987	255,215,0	2	203,1	0,372
chr1	93427945	93428408	A-E	522	.	93428078	93428079	255,215,0	2	121,316	0,147
chr1	93545529	93545988	A-E	588	.	93545758	93545759	255,215,0	2	199,198	0,261
chr1	94080175	94080586	A-E	855	.	94080575	94080576	255,215,0	2	394,4	0,407
chr1	94158127	94158185	A-E	971	.	94158166	94158167	255,215,0	2	22,1	0,57
chr1	94158601	94159338	A-E	973	.	94158653	94158654	255,215,0	2	6,637	0,100
chr1	94160495	94160662	A-E	873	.	94160586	94160587	255,215,0	2	17,1	0,166
chr1	94161111	94161471	A-E	636	.	94161387	94161388	255,215,0	2	229,36	0,324
chr1	94167175	94167520	A-E	708	.	94167393	94167394	255,215,0	2	155,62	0,283
chr1	94169341	94169462	A-E	827	.	94169390	94169391	255,215,0	2	5,27	0,94
chr1	94169670	94169961	A-E	708	.	94169879	94169880	255,215,0	2	135,6	0,285
chr1	94244939	94245309	A-E	954	.	94245198	94245199	255,215,0	2	153,4	0,366
chr1	94372422	94372787	A-E	620	.	94372604	94372605	255,215,0	2	1,1	0,364
chr1	94429275	94429464	A-E	699	.	94429370	94429371	255,215,0	2	74,71	0,118
chr1	94709637	94709983	A-E	542	.	94709809	94709810	255,215,0	2	1,1	0,345
chr1	94711188	94711483	A-E	639	.	94711452	94711453	255,215,0	2	240,6	0,289
chr1	94712051	94712193	A-E	550	.	94712122	94712123	255,215,0	2	2,1	0,141
chr1	94788386	94788592	A-E	634	.	94788435	94788436	255,215,0	2	1,107	0,99
chr1	94792807	94793133	A-E	748	.	94793076	94793077	255,215,0	2	226,13	0,313
chr1	94885990	94886346	A-E	549	.	94886011	94886012	255,215,0	2	1,313	0,43
chr1	95007995	95008302	A-E	789	.	95008218	95008219	255,215,0	2	141,1	0,306
chr1	95008693	95008821	A-E	931	.	95008773	95008774	255,215,0	2	34,1	0,127
chr1	95009926	95010072	A-E	906	.	95010043	95010044	255,215,0	2	91,1	0,145
chr1	95067855	95068241	A-E	863	.	95068162	95068163	255,215,0	2	235,5	0,381
chr1	95112003	95112217	A-E	939	.	95112109	95112110	255,215,0	2	1,1	0,213
chr1	95113814	95114327	A-E	881	.	95114012	95114013	255,215,0	2	191,306	0,207
chr1	95174059	95174304	A-E	656	.	95174181	95174182	255,215,0	2	1,1	0,244
chr1	95179307	95179605	A-E	480	.	95179477	95179478	255,215,0	2	146,102	0,196
chr1	95191212	95191391	A-E	581	.	95191279	95191280	255,215,0	2	28,71	0,108
chr1	95193393	95193837	A-E	560	.	95193666	95193667	255,215,0	2	169,66	0,378
chr1	95249173	95249377	A-E	651	.	95249274	95249275	255,215,0	2	1,1	0,203
chr1	95258204	95258621	A-E	770	.	95258354	95258355	255,215,0	2	59,174	0,243
chr1	95267524	95267667	A-E	842	.	95267595	95267596	255,215,0	2	1,1	0,142
chr1	95328690	95328856	A-E	980	.	95328772	95328773	255,215,0	2	1,1	0,165
chr1	96208080	96208328	A-E	640	.	96208203	96208204	255,215,0	2	1,1	0,247
chr1	96208444	96208679	A-E	702	.	96208503	96208504	255,215,0	2	1,116	0,119
chr1	96828119	96828533	A-E	689	.	96828301	96828302	255,215,0	2	97,145	0,269
chr1	98403373	98403764	A-E	564	.	98403702	98403703	255,215,0	2	270,1	0,390
chr1	98408796	98409171	A-E	768	.	98408981	98408982	255,215,0	2	3,6	0,369
chr1	98499783	98500490	A-E	628	.	98500261	98500262	255,215,0	2	435,185	0,522
chr1	98781999	98782036	A-E	497	.	98782017	98782018	255,215,0	2	1,1	0,36
chr1	98788970	98789228	A-E	944	.	98789134	98789135	255,215,0	2	100,29	0,229
chr1	98789496	98789901	A-E	770	.	98789700	98789701	255,215,0	2	23,18	0,387
chr1	99128815	99128853	A-E	765	.	99128831	99128832	255,215,0	2	1,6	0,32
chr1	100113218	100113273	A-E	823	.	100113245	100113246	255,215,0	2	1,1	0,54
chr1	100113534	100114036	A-E	744	.	100113878	100113879	255,215,0	2	298,111	0,391
chr1	100819658	100820050	A-E	732	.	100819727	100819728	255,215,0	2	1,254	0,138
chr1	101092174	101092300	A-E	679	.	101092236	101092237	255,215,0	2	1,1	0,125
chr1	101362717	101362876	A-E	702	.	101362782	101362783	255,215,0	2	1,28	0,131
chr1	101666298	101666377	A-E	720	.	101666321	101666322	255,215,0	2	1,33	0,46
chr1	101725356	101725679	A-E	720	.	101725469	101725470	255,215,0	2	41,137	0,186
chr1	108074818	108074849	A-E	864	.	108074833	108074834	255,215,0	2	1,1	0,30
chr1	108202818	108203038	A-E	651	.	108202923	108202924	255,215,0	2	1,10	0,210
chr1	109262615	109262764	A-E	773	.	109262671	109262672	255,215,0	2	1,36	0,113
chr1	109782677	109782831	A-E	934	.	109782753	109782754	255,215,0	2	1,1	0,153
chr1	109800134	109800539	A-E	800	.	109800491	109800492	255,215,0	2	346,36	0,369
chr1	109841804	109842152	A-E	533	.	109841977	109841978	255,215,0	2	1,1	0,347
chr1	109842394	109842833	A-E	685	.	109842648	109842649	255,215,0	2	71,1	0,438
chr1	109913179	109913623	A-E	812	.	109913456	109913457	255,215,0	2	200,88	0,356
chr1	109914177	109914362	A-E	535	.	109914301	109914302	255,215,0	2	78,13	0,172
chr1	110160052	110160461	A-E	637	.	110160230	110160231	255,215,0	2	126,177	0,232
chr1	110336218	110336380	A-E	616	.	110336354	110336355	255,215,0	2	112,1	0,161
chr1	110364297	110364570	A-E	708	.	110364433	110364434	255,215,0	2	1,1	0,272
chr1	110366477	110366702	A-E	594	.	110366586	110366587	255,215,0	2	5,11	0,214
chr1	110420039	110420145	A-E	710	.	110420091	110420092	255,215,0	2	1,1	0,105
chr1	110435112	110435421	A-E	680	.	110435323	110435324	255,215,0	2	115,1	0,308
chr1	110447199	110447636	A-E	529	.	110447338	110447339	255,215,0	2	88,245	0,192
chr1	110454425	110454737	A-E	667	.	110454428	110454429	255,215,0	2	1,305	0,7
chr1	110476602	110476703	A-E	581	.	110476652	110476653	255,215,0	2	1,1	0,100
chr1	110528950	110529259	A-E	557	.	110528955	110528956	255,215,0	2	1,298	0,11
chr1	111757482	111757860	A-E	897	.	111757551	111757552	255,215,0	2	3,241	0,137
chr1	111992836	111993234	A-E	623	.	111992983	111992984	255,215,0	2	1,103	0,295
chr1	112050724	112051096	A-E	677	.	112051025	112051026	255,215,0	2	251,20	0,352
chr1	112058341	112058601	A-E	577	.	112058436	112058437	255,215,0	2	82,150	0,110
chr1	112135698	112135869	A-E	614	.	112135720	112135721	255,215,0	2	1,127	0,44
chr1	112163412	112163797	A-E	666	.	112163621	112163622	255,215,0	2	35,1	0,384
chr1	112163826	112164071	A-E	614	.	112163876	112163877	255,215,0	2	31,175	0,70
chr1	112875335	112875706	A-E	712	.	112875522	112875523	255,215,0	2	5,1	0,370
chr1	112933901	112934058	A-E	850	.	112933923	112933924	255,215,0	2	1,112	0,45
chr1	112939938	112939941	A-E	658	.	112939939	112939940	255,215,0	2	1,1	0,2
chr1	113086746	113087141	A-E	849	.	113086829	113086830	255,215,0	2	1,229	0,166
chr1	113278458	113278898	A-E	590	.	113278714	113278715	255,215,0	2	75,1	0,439
chr1	113305239	113305307	A-E	841	.	113305247	113305248	255,215,0	2	4,55	0,13
chr1	113448082	113448443	A-E	950	.	113448375	113448376	255,215,0	2	227,1	0,360
chr1	113584893	113585079	A-E	824	.	113584960	113584961	255,215,0	2	1,52	0,134
chr1	114411144	114411319	A-E	505	.	114411245	114411246	255,215,0	2	30,1	0,174
chr1	115052481	115052766	A-E	819	.	115052571	115052572	255,215,0	2	1,104	0,181
chr1	115605190	115605611	A-E	666	.	115605403	115605404	255,215,0	2	125,118	0,303
chr1	115732772	115733197	A-E	857	.	115732899	115732900	255,215,0	2	25,194	0,231
chr1	115968975	115969167	A-E	501	.	115969070	115969071	255,215,0	2	1,1	0,191
chr1	116039640	116039989	A-E	526	.	116039910	116039911	255,215,0	2	195,2	0,347
chr1	116088478	116088732	A-E	747	.	116088605	116088606	255,215,0	2	3,1	0,253
chr1	116371807	116372195	A-E	553	.	116372102	116372103	255,215,0	2	262,58	0,330
chr1	116520279	116520650	A-E	636	.	116520379	116520380	255,215,0	2	64,234	0,137
chr1	116889820	116890021	A-E	618	.	116889954	116889955	255,215,0	2	70,1	0,200
chr1	116918331	116918655	A-E	840	.	116918397	116918398	255,215,0	2	8,199	0,125
chr1	116918925	116919548	A-E	731	.	116919273	116919274	255,215,0	2	289,215	0,408
chr1	116920142	116920291	A-E	963	.	116920214	116920215	255,215,0	2	1,4	0,145
chr1	116920378	116921129	A-E	734	.	116920739	116920740	255,215,0	2	351,378	0,373
chr1	117030831	117031034	A-E	664	.	117030888	117030889	255,215,0	2	1,89	0,114
chr1	117050808	117051139	A-E	620	.	117050863	117050864	255,215,0	2	13,233	0,98
chr1	117051576	117051921	A-E	824	.	117051801	117051802	255,215,0	2	166,59	0,286
chr1	117080791	117081053	A-E	899	.	117081006	117081007	255,215,0	2	172,3	0,259
chr1	117081238	117081452	A-E	598	.	117081380	117081381	255,215,0	2	86,15	0,199
chr1	117096111	117096225	A-E	860	.	117096190	117096191	255,215,0	2	46,1	0,113
chr1	117112460	117112738	A-E	825	.	117112566	117112567	255,215,0	2	81,146	0,132
chr1	117363043	117363386	A-E	576	.	117363269	117363270	255,215,0	2	112,1	0,342
chr1	117421623	117422020	A-E	822	.	117421973	117421974	255,215,0	2	318,14	0,383
chr1	117422443	117422644	A-E	939	.	117422484	117422485	255,215,0	2	1,118	0,83
chr1	117533593	117533939	A-E	758	.	117533658	117533659	255,215,0	2	1,215	0,131
chr1	118149258	118150064	A-E	465	.	118149344	118149345	255,215,0	2	18,651	0,155
chr1	120188428	120188927	A-E	499	.	120188666	120188667	255,215,0	2	177,199	0,300
chr1	120255895	120256325	A-E	501	.	120256049	120256050	255,215,0	2	48,168	0,262
chr1	120530218	120530524	A-E	598	.	120530430	120530431	255,215,0	2	212,93	0,213
chr1	143992805	143993078	A-E	530	.	143992868	143992869	255,215,0	2	4,150	0,123
chr1	144010367	144010738	A-E	885	.	144010367	144010368	255,215,0	2	1,370	0,1
chr1	144908312	144908601	A-E	807	.	144908435	144908436	255,215,0	2	2,43	0,246
chr1	144908806	144909147	A-E	713	.	144908896	144908897	255,215,0	2	1,161	0,180
chr1	144929488	144929777	A-E	637	.	144929674	144929675	255,215,0	2	182,98	0,191
chr1	144929949	144930159	A-E	667	.	144930081	144930082	255,215,0	2	125,70	0,140
chr1	145009158	145009716	A-E	687	.	145009502	145009503	255,215,0	2	294,163	0,395
chr1	145092450	145092883	A-E	785	.	145092732	145092733	255,215,0	2	238,105	0,328
chr1	145113904	145114998	A-E	814	.	145114670	145114671	255,215,0	2	714,274	0,820
chr1	145226678	145226829	A-E	916	.	145226730	145226731	255,215,0	2	3,49	0,102
chr1	145396760	145397198	A-E	480	.	145397043	145397044	255,215,0	2	211,81	0,357
chr1	145437595	145437817	A-E	860	.	145437680	145437681	255,215,0	2	62,112	0,110
chr1	145454760	145454851	A-E	714	.	145454761	145454762	255,215,0	2	1,89	0,2
chr1	145455122	145455741	A-E	770	.	145455464	145455465	255,215,0	2	289,222	0,397
chr1	145526126	145526326	A-E	706	.	145526235	145526236	255,215,0	2	37,18	0,182
chr1	145526735	145526797	A-E	661	.	145526765	145526766	255,215,0	2	1,1	0,61
chr1	146556145	146556634	A-E	549	.	146556510	146556511	255,215,0	2	334,92	0,397
chr1	146764405	146764804	A-E	523	.	146764605	146764606	255,215,0	2	4,1	0,398
chr1	147735142	147735539	A-E	793	.	147735338	147735339	255,215,0	2	1,5	0,392
chr1	147775754	147775884	A-E	583	.	147775850	147775851	255,215,0	2	64,1	0,129
chr1	149194265	149194656	A-E	548	.	149194534	149194535	255,215,0	2	236,88	0,303
chr1	149215297	149215704	A-E	708	.	149215585	149215586	255,215,0	2	278,107	0,300
chr1	149223485	149223931	A-E	580	.	149223915	149223916	255,215,0	2	417,2	0,444
chr1	149815237	149815620	A-E	791	.	149815346	149815347	255,215,0	2	1,164	0,219
chr1	149815849	149816206	A-E	586	.	149815855	149815856	255,215,0	2	1,344	0,13
chr1	149820361	149820952	A-E	732	.	149820608	149820609	255,215,0	2	166,261	0,330
chr1	149821015	149821647	A-E	921	.	149821348	149821349	255,215,0	2	298,262	0,370
chr1	149860379	149860754	A-E	661	.	149860456	149860457	255,215,0	2	1,221	0,154
chr1	149910900	149911219	A-E	674	.	149911178	149911179	255,215,0	2	239,1	0,318
chr1	150135231	150135764	A-E	586	.	150135535	150135536	255,215,0	2	247,170	0,363
chr1	150294873	150295138	A-E	548	.	150294977	150294978	255,215,0	2	31,87	0,178
chr1	150535145	150535582	A-E	792	.	150535511	150535512	255,215,0	2	358,62	0,375
chr1	150535666	150536874	A-E	902	.	150536852	150536853	255,215,0	2	1167,1	0,1207
chr1	150539630	150541082	A-E	905	.	150540776	150540777	255,215,0	2	1124,283	0,1169
chr1	150577042	150577503	A-E	900	.	150577390	150577391	255,215,0	2	308,72	0,389
chr1	150585815	150586394	A-E	959	.	150586131	150586132	255,215,0	2	265,210	0,369
chr1	150668096	150668276	A-E	625	.	150668179	150668180	255,215,0	2	1,14	0,166
chr1	150847217	150847607	A-E	500	.	150847430	150847431	255,215,0	2	147,109	0,281
chr1	150949569	150950014	A-E	936	.	150949932	150949933	255,215,0	2	303,20	0,425
chr1	150977291	150977502	A-E	860	.	150977415	150977416	255,215,0	2	39,1	0,210
chr1	151043874	151044227	A-E	555	.	151044050	151044051	255,215,0	2	1,1	0,352
chr1	151168297	151168505	A-E	937	.	151168390	151168391	255,215,0	2	1,21	0,187
chr1	151172142	151172526	A-E	550	.	151172242	151172243	255,215,0	2	1,183	0,201
chr1	151172620	151173197	A-E	540	.	151172668	151172669	255,215,0	2	29,508	0,69
chr1	151255796	151255919	A-E	938	.	151255862	151255863	255,215,0	2	37,26	0,97
chr1	151445792	151446161	A-E	491	.	151445999	151446000	255,215,0	2	155,109	0,260
chr1	151485676	151485841	A-E	725	.	151485745	151485746	255,215,0	2	30,56	0,109
chr1	151486181	151486300	A-E	588	.	151486230	151486231	255,215,0	2	3,23	0,96
chr1	151913574	151913780	A-E	910	.	151913674	151913675	255,215,0	2	57,61	0,145
chr1	151913815	151914271	A-E	581	.	151914053	151914054	255,215,0	2	191,169	0,287
chr1	151918166	151918684	A-E	887	.	151918433	151918434	255,215,0	2	217,199	0,319
chr1	151918898	151919222	A-E	866	.	151919023	151919024	255,215,0	2	113,185	0,139
chr1	151941985	151942109	A-E	691	.	151942044	151942045	255,215,0	2	1,5	0,119
chr1	151945068	151945221	A-E	966	.	151945145	151945146	255,215,0	2	4,1	0,152
chr1	151960875	151961433	A-E	942	.	151961101	151961102	255,215,0	2	122,227	0,331
chr1	151961675	151962369	A-E	970	.	151962068	151962069	255,215,0	2	387,293	0,401
chr1	151962673	151962839	A-E	887	.	151962755	151962756	255,215,0	2	1,1	0,165
chr1	151968368	151968560	A-E	616	.	151968483	151968484	255,215,0	2	47,7	0,185
chr1	151973450	151973865	A-E	981	.	151973746	151973747	255,215,0	2	231,52	0,363
chr1	152001678	152001977	A-E	872	.	152001893	152001894	255,215,0	2	156,23	0,276
chr1	152006910	152007460	A-E	863	.	152006990	152006991	255,215,0	2	19,408	0,142
chr1	152007615	152008057	A-E	715	.	152007720	152007721	255,215,0	2	84,315	0,127
chr1	152022022	152022514	A-E	880	.	152022378	152022379	255,215,0	2	347,125	0,367
chr1	152023808	152023922	A-E	731	.	152023864	152023865	255,215,0	2	1,1	0,113
chr1	152475107	152475502	A-E	919	.	152475304	152475305	255,215,0	2	1,1	0,394
chr1	152878925	152879083	A-E	947	.	152878953	152878954	255,215,0	2	4,105	0,53
chr1	152885482	152885651	A-E	627	.	152885619	152885620	255,215,0	2	107,1	0,168
chr1	153095466	153095607	A-E	847	.	153095518	153095519	255,215,0	2	1,36	0,105
chr1	153358841	153359368	A-E	553	.	153359085	153359086	255,215,0	2	235,273	0,254
chr1	153488459	153488748	A-E	810	.	153488621	153488622	255,215,0	2	38,1	0,288
chr1	153510895	153511054	A-E	526	.	153510974	153510975	255,215,0	2	2,1	0,158
chr1	153541018	153541368	A-E	897	.	153541268	153541269	255,215,0	2	156,5	0,345
chr1	153545204	153545219	A-E	954	.	153545211	153545212	255,215,0	2	2,1	0,14
chr1	153545866	153546049	A-E	554	.	153545957	153545958	255,215,0	2	1,1	0,182
chr1	153583449	153583810	A-E	475	.	153583691	153583692	255,215,0	2	159,35	0,326
chr1	153893953	153894174	A-E	876	.	153894096	153894097	255,215,0	2	68,1	0,220
chr1	153929776	153930098	A-E	913	.	153929953	153929954	255,215,0	2	35,1	0,321
chr1	153936554	153936861	A-E	882	.	153936641	153936642	255,215,0	2	47,179	0,128
chr1	154169109	154169422	A-E	524	.	154169265	154169266	255,215,0	2	1,1	0,312
chr1	154380711	154381076	A-E	696	.	154380877	154380878	255,215,0	2	136,168	0,197
chr1	154391539	154392211	A-E	943	.	154392183	154392184	255,215,0	2	641,24	0,648
chr1	154392646	154393050	A-E	703	.	154392861	154392862	255,215,0	2	175,147	0,257
chr1	154395894	154396284	A-E	785	.	154395998	154395999	255,215,0	2	41,221	0,169
chr1	154404273	154404562	A-E	622	.	154404389	154404390	255,215,0	2	32,87	0,202
chr1	154405181	154405498	A-E	960	.	154405309	154405310	255,215,0	2	82,141	0,176
chr1	154405619	154406249	A-E	686	.	154405787	154405788	255,215,0	2	102,395	0,235
chr1	154529043	154529152	A-E	885	.	154529117	154529118	255,215,0	2	42,1	0,108
chr1	154579303	154579782	A-E	675	.	154579554	154579555	255,215,0	2	107,83	0,396
chr1	154910155	154910399	A-E	808	.	154910215	154910216	255,215,0	2	29,151	0,93
chr1	154944844	154945021	A-E	948	.	154944953	154944954	255,215,0	2	101,58	0,119
chr1	154972628	154972915	A-E	801	.	154972667	154972668	255,215,0	2	6,214	0,73
chr1	154973036	154973200	A-E	606	.	154973119	154973120	255,215,0	2	9,6	0,158
chr1	154977099	154977253	A-E	881	.	154977189	154977190	255,215,0	2	38,10	0,144
chr1	155098409	155098801	A-E	887	.	155098459	155098460	255,215,0	2	1,292	0,100
chr1	155177075	155177131	A-E	647	.	155177102	155177103	255,215,0	2	1,1	0,55
chr1	155944562	155945214	A-E	575	.	155944814	155944815	255,215,0	2	251,397	0,255
chr1	155945743	155946196	A-E	954	.	155946107	155946108	255,215,0	2	299,23	0,430
chr1	155946363	155946660	A-E	771	.	155946475	155946476	255,215,0	2	30,102	0,195
chr1	155949677	155950033	A-E	559	.	155949992	155949993	255,215,0	2	276,1	0,355
chr1	156066868	156067143	A-E	712	.	156067008	156067009	255,215,0	2	73,66	0,209
chr1	156073142	156073699	A-E	907	.	156073531	156073532	255,215,0	2	390,167	0,390
chr1	156073854	156074351	A-E	937	.	156074084	156074085	255,215,0	2	204,240	0,257
chr1	156074715	156075305	A-E	835	.	156075041	156075042	255,215,0	2	258,194	0,396
chr1	156083653	156083749	A-E	978	.	156083667	156083668	255,215,0	2	1,67	0,29
chr1	156088196	156088818	A-E	896	.	156088293	156088294	255,215,0	2	13,439	0,183
chr1	156094487	156094888	A-E	969	.	156094549	156094550	255,215,0	2	1,277	0,124
chr1	156095033	156095181	A-E	875	.	156095050	156095051	255,215,0	2	15,127	0,21
chr1	156099403	156099409	A-E	952	.	156099405	156099406	255,215,0	2	1,1	0,5
chr1	156251648	156251762	A-E	815	.	156251689	156251690	255,215,0	2	12,43	0,71
chr1	156426931	156427503	A-E	564	.	156427196	156427197	255,215,0	2	246,286	0,286
chr1	156468556	156468776	A-E	734	.	156468631	156468632	255,215,0	2	1,70	0,150
chr1	156472693	156472952	A-E	892	.	156472779	156472780	255,215,0	2	53,138	0,121
chr1	156473111	156473378	A-E	885	.	156473325	156473326	255,215,0	2	167,5	0,262
chr1	156474686	156475018	A-E	841	.	156474922	156474923	255,215,0	2	206,65	0,267
chr1	156541089	156541488	A-E	819	.	156541191	156541192	255,215,0	2	3,197	0,202
chr1	156629760	156630406	A-E	497	.	156629966	156629967	255,215,0	2	119,352	0,294
chr1	156679562	156679883	A-E	501	.	156679726	156679727	255,215,0	2	9,1	0,320
chr1	156716044	156716402	A-E	888	.	156716252	156716253	255,215,0	2	61,1	0,357
chr1	156718145	156718311	A-E	972	.	156718259	156718260	255,215,0	2	64,1	0,165
chr1	156718467	156719136	A-E	945	.	156718867	156718868	255,215,0	2	323,191	0,478
chr1	156719450	156719815	A-E	947	.	156719707	156719708	255,215,0	2	247,96	0,269
chr1	157106691	157107326	A-E	895	.	157106961	157106962	255,215,0	2	262,356	0,279
chr1	157124774	157125221	A-E	573	.	157124854	157124855	255,215,0	2	53,339	0,108
chr1	157938818	157938961	A-E	734	.	157938888	157938889	255,215,0	2	1,2	0,141
chr1	157964633	157965029	A-E	791	.	157964830	157964831	255,215,0	2	1,1	0,395
chr1	157965581	157965885	A-E	529	.	157965732	157965733	255,215,0	2	1,1	0,303
chr1	157972340	157972556	A-E	864	.	157972447	157972448	255,215,0	2	1,1	0,215
chr1	157980631	157980890	A-E	942	.	157980707	157980708	255,215,0	2	15,120	0,139
chr1	157988610	157988813	A-E	837	.	157988657	157988658	255,215,0	2	1,109	0,94
chr1	157989414	157989935	A-E	947	.	157989468	157989469	255,215,0	2	1,413	0,108
chr1	157991640	157991845	A-E	714	.	157991692	157991693	255,215,0	2	1,100	0,105
chr1	158116608	158116808	A-E	763	.	158116745	158116746	255,215,0	2	77,1	0,199
chr1	159061476	159061533	A-E	943	.	159061504	159061505	255,215,0	2	1,1	0,56
chr1	159111772	159112137	A-E	448	.	159111927	159111928	255,215,0	2	124,178	0,187
chr1	159567117	159567122	A-E	649	.	159567119	159567120	255,215,0	2	1,1	0,4
chr1	159851477	159851987	A-E	712	.	159851824	159851825	255,215,0	2	309,124	0,386
chr1	159852272	159852569	A-E	856	.	159852525	159852526	255,215,0	2	211,1	0,296
chr1	159859603	159860031	A-E	578	.	159859944	159859945	255,215,0	2	314,58	0,370
chr1	159880076	159880706	A-E	798	.	159880436	159880437	255,215,0	2	325,233	0,397
chr1	159892447	159892988	A-E	692	.	159892802	159892803	255,215,0	2	324,153	0,388
chr1	159914077	159914586	A-E	831	.	159914277	159914278	255,215,0	2	148,256	0,253
chr1	160377718	160378261	A-E	675	.	160377993	160377994	255,215,0	2	227,218	0,325
chr1	160696081	160696317	A-E	772	.	160696160	160696161	255,215,0	2	62,138	0,98
chr1	160737830	160738075	A-E	785	.	160737955	160737956	255,215,0	2	7,1	0,244
chr1	160982920	160983992	A-E	969	.	160983765	160983766	255,215,0	2	837,218	0,854
chr1	160989381	160990254	A-E	783	.	160990011	160990012	255,215,0	2	601,213	0,660
chr1	161050902	161051096	A-E	808	.	161051031	161051032	255,215,0	2	85,19	0,175
chr1	161052363	161052546	A-E	892	.	161052460	161052461	255,215,0	2	15,3	0,180
chr1	161170933	161171185	A-E	680	.	161171001	161171002	255,215,0	2	20,134	0,118
chr1	161352257	161352597	A-E	605	.	161352425	161352426	255,215,0	2	6,9	0,331
chr1	161360511	161360657	A-E	714	.	161360605	161360606	255,215,0	2	45,1	0,145
chr1	161706477	161706712	A-E	585	.	161706624	161706625	255,215,0	2	67,7	0,228
chr1	162511455	162511984	A-E	769	.	162511718	162511719	255,215,0	2	201,202	0,327
chr1	162518132	162518252	A-E	660	.	162518186	162518187	255,215,0	2	7,17	0,103
chr1	162659800	162660152	A-E	503	.	162659975	162659976	255,215,0	2	1,1	0,351
chr1	163005587	163006022	A-E	717	.	163005932	163005933	255,215,0	2	329,73	0,362
chr1	163006587	163006657	A-E	965	.	163006632	163006633	255,215,0	2	23,1	0,69
chr1	163175133	163175505	A-E	506	.	163175142	163175143	255,215,0	2	1,353	0,19
chr1	164530890	164531202	A-E	806	.	164531049	164531050	255,215,0	2	45,37	0,275
chr1	164572243	164572418	A-E	532	.	164572246	164572247	255,215,0	2	1,169	0,6
chr1	164677350	164677747	A-E	513	.	164677508	164677509	255,215,0	2	80,159	0,238
chr1	165868061	165868423	A-E	573	.	165868294	165868295	255,215,0	2	106,1	0,361
chr1	167035961	167036358	A-E	845	.	167035974	167035975	255,215,0	2	11,380	0,17
chr1	167532775	167533094	A-E	639	.	167532929	167532930	255,215,0	2	90,100	0,219
chr1	167586596	167587245	A-E	840	.	167587122	167587123	255,215,0	2	478,74	0,575
chr1	167630871	167631089	A-E	613	.	167630979	167630980	255,215,0	2	1,1	0,217
chr1	167635730	167635903	A-E	588	.	167635816	167635817	255,215,0	2	1,1	0,172
chr1	167722412	167722527	A-E	663	.	167722510	167722511	255,215,0	2	84,1	0,114
chr1	167766380	167766616	A-E	590	.	167766547	167766548	255,215,0	2	110,11	0,225
chr1	168149052	168149361	A-E	572	.	168149232	168149233	255,215,0	2	168,115	0,194
chr1	168196557	168196684	A-E	854	.	168196567	168196568	255,215,0	2	1,107	0,20
chr1	168356534	168356647	A-E	820	.	168356572	168356573	255,215,0	2	3,38	0,75
chr1	168440429	168440721	A-E	739	.	168440574	168440575	255,215,0	2	1,1	0,291
chr1	168446219	168446589	A-E	914	.	168446401	168446402	255,215,0	2	1,6	0,364
chr1	168961520	168961569	A-E	933	.	168961543	168961544	255,215,0	2	1,3	0,46
chr1	169078346	169078451	A-E	972	.	169078398	169078399	255,215,0	2	1,1	0,104
chr1	169083190	169083582	A-E	570	.	169083385	169083386	255,215,0	2	1,1	0,391
chr1	171189238	171189444	A-E	880	.	171189340	171189341	255,215,0	2	1,1	0,205
chr1	171403967	171404283	A-E	868	.	171404080	171404081	255,215,0	2	55,144	0,172
chr1	171404934	171405057	A-E	629	.	171404983	171404984	255,215,0	2	1,24	0,99
chr1	171712214	171712716	A-E	858	.	171712398	171712399	255,215,0	2	141,274	0,228
chr1	171838422	171838514	A-E	626	.	171838452	171838453	255,215,0	2	1,31	0,61
chr1	171868300	171868690	A-E	932	.	171868342	171868343	255,215,0	2	1,305	0,85
chr1	172112292	172112783	A-E	571	.	172112596	172112597	255,215,0	2	305,186	0,305
chr1	172150201	172150456	A-E	534	.	172150219	172150220	255,215,0	2	9,227	0,28
chr1	172150675	172151005	A-E	610	.	172150696	172150697	255,215,0	2	1,287	0,43
chr1	172291507	172291926	A-E	924	.	172291558	172291559	255,215,0	2	31,346	0,73
chr1	172312870	172313144	A-E	762	.	172313003	172313004	255,215,0	2	1,8	0,266
chr1	172327070	172327187	A-E	597	.	172327138	172327139	255,215,0	2	21,1	0,116
chr1	172327558	172328156	A-E	965	.	172327707	172327708	255,215,0	2	95,393	0,205
chr1	172606833	172606931	A-E	579	.	172606881	172606882	255,215,0	2	1,1	0,97
chr1	172608339	172608375	A-E	959	.	172608356	172608357	255,215,0	2	1,1	0,35
chr1	172631926	172632270	A-E	481	.	172632094	172632095	255,215,0	2	90,97	0,247
chr1	172715484	172715760	A-E	485	.	172715630	172715631	255,215,0	2	62,45	0,231
chr1	172878579	172879356	A-E	924	.	172878830	172878831	255,215,0	2	133,407	0,370
chr1	172887147	172887473	A-E	574	.	172887266	172887267	255,215,0	2	1,88	0,238
chr1	172887821	172888117	A-E	668	.	172887968	172887969	255,215,0	2	1,1	0,295
chr1	172897582	172897796	A-E	630	.	172897689	172897690	255,215,0	2	2,1	0,213
chr1	172903010	172903534	A-E	662	.	172903240	172903241	255,215,0	2	153,216	0,308
chr1	172938789	172938985	A-E	680	.	172938852	172938853	255,215,0	2	1,70	0,126
chr1	173091914	173092434	A-E	874	.	173092231	173092232	255,215,0	2	246,130	0,390
chr1	173092552	173092771	A-E	905	.	173092713	173092714	255,215,0	2	106,1	0,218
chr1	173398914	173399297	A-E	883	.	173399233	173399234	255,215,0	2	258,1	0,382
chr1	174375242	174375457	A-E	481	.	174375349	174375350	255,215,0	2	1,1	0,214
chr1	174758375	174758757	A-E	940	.	174758565	174758566	255,215,0	2	1,1	0,381
chr1	174788416	174788807	A-E	575	.	174788446	174788447	255,215,0	2	1,330	0,61
chr1	175159885	175160247	A-E	558	.	175160204	175160205	255,215,0	2	289,12	0,350
chr1	176174471	176174980	A-E	524	.	176174672	176174673	255,215,0	2	161,267	0,242
chr1	177150553	177151051	A-E	518	.	177150739	177150740	255,215,0	2	96,220	0,278
chr1	177896186	177896486	A-E	825	.	177896297	177896298	255,215,0	2	1,78	0,222
chr1	178095904	178096296	A-E	839	.	178095943	178095944	255,215,0	2	1,313	0,79
chr1	178121154	178121309	A-E	692	.	178121231	178121232	255,215,0	2	1,1	0,154
chr1	178207948	178208160	A-E	566	.	178207998	178207999	255,215,0	2	26,137	0,75
chr1	178210313	178210444	A-E	917	.	178210378	178210379	255,215,0	2	1,1	0,130
chr1	178211142	178211289	A-E	811	.	178211207	178211208	255,215,0	2	1,17	0,130
chr1	178231351	178231525	A-E	858	.	178231427	178231428	255,215,0	2	18,39	0,135
chr1	178236819	178237171	A-E	889	.	178236833	178236834	255,215,0	2	1,324	0,28
chr1	178240750	178240933	A-E	570	.	178240841	178240842	255,215,0	2	1,1	0,182
chr1	178243282	178243405	A-E	516	.	178243341	178243342	255,215,0	2	1,5	0,118
chr1	178247527	178247570	A-E	944	.	178247548	178247549	255,215,0	2	1,1	0,42
chr1	178341095	178341427	A-E	533	.	178341112	178341113	255,215,0	2	1,297	0,35
chr1	179110934	179111289	A-E	652	.	179111200	179111201	255,215,0	2	209,31	0,324
chr1	179144823	179145001	A-E	675	.	179144949	179144950	255,215,0	2	76,1	0,177
chr1	179279883	179280253	A-E	614	.	179280029	179280030	255,215,0	2	86,163	0,207
chr1	179924965	179925120	A-E	747	.	179925040	179925041	255,215,0	2	1,5	0,150
chr1	180124804	180124957	A-E	591	.	180124888	180124889	255,215,0	2	29,13	0,140
chr1	180554738	180554883	A-E	706	.	180554799	180554800	255,215,0	2	18,39	0,106
chr1	180580561	180580926	A-E	502	.	180580743	180580744	255,215,0	2	1,1	0,364
chr1	181013694	181014003	A-E	550	.	181013762	181013763	255,215,0	2	37,209	0,100
chr1	181060502	181060611	A-E	715	.	181060566	181060567	255,215,0	2	62,41	0,68
chr1	181068595	181069000	A-E	748	.	181068731	181068732	255,215,0	2	5,136	0,269
chr1	181069151	181069617	A-E	927	.	181069304	181069305	255,215,0	2	84,243	0,223
chr1	181073429	181073824	A-E	916	.	181073567	181073568	255,215,0	2	1,119	0,276
chr1	181074960	181075072	A-E	507	.	181074998	181074999	255,215,0	2	1,36	0,76
chr1	181104265	181104351	A-E	924	.	181104278	181104279	255,215,0	2	1,60	0,26
chr1	181104473	181105818	A-E	969	.	181105426	181105427	255,215,0	2	896,333	0,1012
chr1	181110732	181111003	A-E	851	.	181110863	181110864	255,215,0	2	60,68	0,203
chr1	182113385	182113953	A-E	901	.	182113560	182113561	255,215,0	2	174,391	0,177
chr1	182228543	182228906	A-E	543	.	182228714	182228715	255,215,0	2	22,42	0,321
chr1	182259351	182259676	A-E	701	.	182259513	182259514	255,215,0	2	4,4	0,321
chr1	182584229	182584455	A-E	732	.	182584231	182584232	255,215,0	2	1,221	0,5
chr1	182991493	182991892	A-E	627	.	182991567	182991568	255,215,0	2	70,319	0,80
chr1	183119488	183119537	A-E	571	.	183119512	183119513	255,215,0	2	1,1	0,48
chr1	183129116	183129507	A-E	638	.	183129295	183129296	255,215,0	2	93,125	0,266
chr1	183132366	183132749	A-E	888	.	183132652	183132653	255,215,0	2	193,3	0,380
chr1	183133608	183133779	A-E	916	.	183133663	183133664	255,215,0	2	17,76	0,95
chr1	183149947	183150219	A-E	918	.	183150156	183150157	255,215,0	2	149,1	0,271
chr1	183156806	183157017	A-E	716	.	183156911	183156912	255,215,0	2	1,1	0,210
chr1	183166871	183167293	A-E	783	.	183166888	183166889	255,215,0	2	3,389	0,33
chr1	183204133	183204476	A-E	902	.	183204148	183204149	255,215,0	2	1,313	0,30
chr1	183241451	183241867	A-E	776	.	183241649	183241650	255,215,0	2	45,64	0,352
chr1	183248987	183249454	A-E	579	.	183249211	183249212	255,215,0	2	152,169	0,298
chr1	183577563	183577895	A-E	878	.	183577670	183577671	255,215,0	2	1,118	0,214
chr1	183578502	183578873	A-E	619	.	183578649	183578650	255,215,0	2	123,198	0,173
chr1	183811794	183811833	A-E	773	.	183811813	183811814	255,215,0	2	1,1	0,38
chr1	183846576	183846867	A-E	706	.	183846648	183846649	255,215,0	2	1,147	0,144
chr1	183884883	183884977	A-E	765	.	183884916	183884917	255,215,0	2	1,28	0,66
chr1	184128022	184128982	A-E	514	.	184128127	184128128	255,215,0	2	92,840	0,120
chr1	184357629	184357933	A-E	572	.	184357737	184357738	255,215,0	2	74,160	0,144
chr1	184387904	184388094	A-E	590	.	184388024	184388025	255,215,0	2	54,3	0,187
chr1	184633365	184633484	A-E	570	.	184633380	184633381	255,215,0	2	1,88	0,31
chr1	184724887	184725142	A-E	470	.	184725035	184725036	255,215,0	2	44,1	0,254
chr1	184922808	184923031	A-E	586	.	184922922	184922923	255,215,0	2	11,4	0,219
chr1	185284624	185285027	A-E	442	.	185285004	185285005	255,215,0	2	360,1	0,402
chr1	185343087	185343625	A-E	822	.	185343181	185343182	255,215,0	2	67,416	0,122
chr1	185409237	185409536	A-E	525	.	185409443	185409444	255,215,0	2	163,48	0,251
chr1	185489364	185489582	A-E	855	.	185489472	185489473	255,215,0	2	1,2	0,216
chr1	185489650	185490072	A-E	925	.	185489850	185489851	255,215,0	2	72,92	0,330
chr1	185536131	185536449	A-E	789	.	185536349	185536350	255,215,0	2	158,38	0,280
chr1	185537736	185537864	A-E	905	.	185537791	185537792	255,215,0	2	13,29	0,99
chr1	185540108	185540292	A-E	500	.	185540224	185540225	255,215,0	2	52,2	0,182
chr1	185601920	185602129	A-E	663	.	185602023	185602024	255,215,0	2	1,3	0,206
chr1	185704575	185705000	A-E	615	.	185704611	185704612	255,215,0	2	2,353	0,72
chr1	186145006	186145377	A-E	926	.	186145053	186145054	255,215,0	2	1,276	0,95
chr1	186155969	186156079	A-E	765	.	186155971	186155972	255,215,0	2	1,106	0,4
chr1	186587444	186588060	A-E	740	.	186587742	186587743	255,215,0	2	270,288	0,328
chr1	186626730	186626986	A-E	507	.	186626769	186626770	255,215,0	2	3,180	0,76
chr1	186627866	186627981	A-E	572	.	186627923	186627924	255,215,0	2	1,1	0,114
chr1	186651096	186651206	A-E	638	.	186651113	186651114	255,215,0	2	1,75	0,35
chr1	192514282	192514417	A-E	624	.	192514322	192514323	255,215,0	2	37,90	0,45
chr1	192776947	192777226	A-E	560	.	192777095	192777096	255,215,0	2	26,8	0,271
chr1	192873637	192874003	A-E	881	.	192873740	192873741	255,215,0	2	24,182	0,184
chr1	192876755	192877567	A-E	914	.	192877142	192877143	255,215,0	2	361,398	0,414
chr1	193180704	193180924	A-E	819	.	193180775	193180776	255,215,0	2	1,77	0,143
chr1	197706191	197706459	A-E	655	.	197706324	197706325	255,215,0	2	1,1	0,267
chr1	198127475	198127965	A-E	848	.	198127579	198127580	255,215,0	2	1,281	0,209
chr1	198128112	198128944	A-E	795	.	198128292	198128293	255,215,0	2	134,605	0,227
chr1	198650930	198651643	A-E	789	.	198651115	198651116	255,215,0	2	121,463	0,250
chr1	198898987	198899513	A-E	910	.	198899178	198899179	255,215,0	2	191,333	0,193
chr1	198901469	198901869	A-E	889	.	198901785	198901786	255,215,0	2	276,43	0,357
chr1	198903379	198903667	A-E	892	.	198903522	198903523	255,215,0	2	1,1	0,287
chr1	198903935	198904934	A-E	588	.	198904857	198904858	255,215,0	2	882,36	0,963
chr1	199711776	199712042	A-E	675	.	199711894	199711895	255,215,0	2	81,110	0,156
chr1	199826452	199826640	A-E	537	.	199826530	199826531	255,215,0	2	9,40	0,148
chr1	200341273	200341515	A-E	491	.	200341437	200341438	255,215,0	2	126,38	0,204
chr1	200379777	200379959	A-E	516	.	200379868	200379869	255,215,0	2	6,5	0,177
chr1	200609197	200609463	A-E	769	.	200609290	200609291	255,215,0	2	40,118	0,148
chr1	200639691	200639895	A-E	844	.	200639792	200639793	255,215,0	2	1,1	0,203
chr1	200865264	200865418	A-E	815	.	200865331	200865332	255,215,0	2	12,30	0,124
chr1	200865457	200866265	A-E	891	.	200866097	200866098	255,215,0	2	564,91	0,717
chr1	201139670	201140154	A-E	634	.	201139904	201139905	255,215,0	2	117,132	0,352
chr1	201236006	201236165	A-E	907	.	201236053	201236054	255,215,0	2	7,70	0,89
chr1	201244405	201244769	A-E	517	.	201244525	201244526	255,215,0	2	1,123	0,241
chr1	201265071	201265270	A-E	766	.	201265149	201265150	255,215,0	2	3,45	0,154
chr1	201277329	201277484	A-E	845	.	201277405	201277406	255,215,0	2	1,2	0,153
chr1	201280694	201280963	A-E	885	.	201280828	201280829	255,215,0	2	1,1	0,268
chr1	201366439	201366550	A-E	941	.	201366505	201366506	255,215,0	2	24,1	0,110
chr1	201366619	201366946	A-E	877	.	201366781	201366782	255,215,0	2	1,2	0,325
chr1	201366962	201367119	A-E	880	.	201367100	201367101	255,215,0	2	121,1	0,156
chr1	201424936	201425126	A-E	635	.	201425033	201425034	255,215,0	2	7,1	0,189
chr1	201426190	201426373	A-E	823	.	201426281	201426282	255,215,0	2	1,1	0,182
chr1	201431088	201431253	A-E	875	.	201431175	201431176	255,215,0	2	12,1	0,164
chr1	201445401	201445412	A-E	973	.	201445404	201445405	255,215,0	2	1,5	0,6
chr1	201472589	201472996	A-E	563	.	201472807	201472808	255,215,0	2	152,122	0,285
chr1	201500233	201500477	A-E	526	.	201500436	201500437	255,215,0	2	167,4	0,240
chr1	201508517	201509575	A-E	534	.	201509483	201509484	255,215,0	2	915,39	0,1019
chr1	201682596	201682901	A-E	680	.	201682783	201682784	255,215,0	2	111,40	0,265
chr1	201683757	201684312	A-E	901	.	201683981	201683982	255,215,0	2	169,274	0,281
chr1	201742755	201743343	A-E	920	.	201743096	201743097	255,215,0	2	319,223	0,365
chr1	201743848	201744120	A-E	859	.	201743951	201743952	255,215,0	2	1,66	0,206
chr1	201744472	201744697	A-E	870	.	201744584	201744585	255,215,0	2	1,1	0,224
chr1	202075010	202075191	A-E	750	.	202075096	202075097	255,215,0	2	6,13	0,168
chr1	202075502	202075811	A-E	527	.	202075604	202075605	255,215,0	2	1,104	0,205
chr1	202508381	202508633	A-E	496	.	202508387	202508388	255,215,0	2	1,239	0,13
chr1	202559126	202559427	A-E	952	.	202559137	202559138	255,215,0	2	1,279	0,22
chr1	202937248	202937378	A-E	617	.	202937318	202937319	255,215,0	2	18,7	0,123
chr1	202996536	202996600	A-E	495	.	202996574	202996575	255,215,0	2	14,1	0,63
chr1	203063440	203063465	A-E	591	.	203063452	203063453	255,215,0	2	1,1	0,24
chr1	203122696	203123081	A-E	718	.	203122888	203122889	255,215,0	2	1,1	0,384
chr1	203247590	203248072	A-E	626	.	203247768	203247769	255,215,0	2	163,287	0,195
chr1	203296328	203297068	A-E	383	.	203296685	203296686	255,215,0	2	347,372	0,368
chr1	203297101	203297334	A-E	626	.	203297255	203297256	255,215,0	2	114,38	0,195
chr1	203481982	203482534	A-E	869	.	203482092	203482093	255,215,0	2	109,440	0,112
chr1	203526746	203526853	A-E	544	.	203526756	203526757	255,215,0	2	1,87	0,20
chr1	203597868	203598263	A-E	884	.	203597868	203597869	255,215,0	2	1,394	0,1
chr1	203598711	203598999	A-E	762	.	203598776	203598777	255,215,0	2	33,190	0,98
chr1	203619027	203619374	A-E	979	.	203619035	203619036	255,215,0	2	1,330	0,17
chr1	203619380	203619832	A-E	923	.	203619594	203619595	255,215,0	2	192,214	0,238
chr1	203641458	203641806	A-E	740	.	203641470	203641471	255,215,0	2	1,323	0,25
chr1	203643182	203643803	A-E	605	.	203643473	203643474	255,215,0	2	235,272	0,349
chr1	203661733	203662076	A-E	888	.	203661794	203661795	255,215,0	2	1,221	0,122
chr1	203723839	203723956	A-E	666	.	203723896	203723897	255,215,0	2	1,2	0,115
chr1	204058173	204058362	A-E	508	.	204058280	204058281	255,215,0	2	27,1	0,188
chr1	204071387	204071653	A-E	511	.	204071531	204071532	255,215,0	2	127,104	0,162
chr1	204073791	204074252	A-E	670	.	204073933	204073934	255,215,0	2	81,257	0,204
chr1	204255998	204256379	A-E	679	.	204256226	204256227	255,215,0	2	78,1	0,380
chr1	204257409	204257720	A-E	632	.	204257622	204257623	255,215,0	2	124,8	0,303
chr1	204289566	204289863	A-E	606	.	204289751	204289752	255,215,0	2	80,6	0,291
chr1	204332438	204332553	A-E	538	.	204332499	204332500	255,215,0	2	10,1	0,114
chr1	204386150	204386414	A-E	817	.	204386374	204386375	255,215,0	2	208,22	0,242
chr1	204386444	204387188	A-E	917	.	204386897	204386898	255,215,0	2	443,280	0,464
chr1	204387566	204387645	A-E	802	.	204387628	204387629	255,215,0	2	47,1	0,78
chr1	204449745	204450007	A-E	555	.	204449875	204449876	255,215,0	2	1,1	0,261
chr1	204486309	204486424	A-E	607	.	204486366	204486367	255,215,0	2	5,5	0,110
chr1	204854596	204854849	A-E	446	.	204854711	204854712	255,215,0	2	1,23	0,230
chr1	205090261	205090406	A-E	891	.	205090394	205090395	255,215,0	2	123,1	0,144
chr1	205144631	205144860	A-E	900	.	205144784	205144785	255,215,0	2	84,5	0,224
chr1	205227547	205227721	A-E	957	.	205227633	205227634	255,215,0	2	1,1	0,173
chr1	205228000	205228129	A-E	923	.	205228063	205228064	255,215,0	2	1,3	0,126
chr1	205263599	205264019	A-E	953	.	205263854	205263855	255,215,0	2	183,91	0,329
chr1	205267691	205267999	A-E	515	.	205267800	205267801	255,215,0	2	8,97	0,211
chr1	205270500	205270865	A-E	784	.	205270691	205270692	255,215,0	2	19,1	0,364
chr1	205288770	205288915	A-E	569	.	205288817	205288818	255,215,0	2	26,75	0,70
chr1	205410224	205410578	A-E	517	.	205410324	205410325	255,215,0	2	77,230	0,124
chr1	205416632	205416810	A-E	494	.	205416719	205416720	255,215,0	2	1,3	0,175
chr1	205418015	205418182	A-E	896	.	205418072	205418073	255,215,0	2	6,57	0,110
chr1	205419708	205419905	A-E	973	.	205419776	205419777	255,215,0	2	1,61	0,136
chr1	205474556	205474866	A-E	725	.	205474574	205474575	255,215,0	2	9,281	0,29
chr1	205474973	205475042	A-E	755	.	205475007	205475008	255,215,0	2	1,1	0,68
chr1	205599222	205599660	A-E	928	.	205599574	205599575	255,215,0	2	331,64	0,374
chr1	206642854	206643037	A-E	712	.	206642963	206642964	255,215,0	2	45,8	0,175
chr1	206807155	206807335	A-E	644	.	206807280	206807281	255,215,0	2	75,4	0,176
chr1	206859748	206860259	A-E	858	.	206859962	206859963	255,215,0	2	168,250	0,261
chr1	206883607	206883824	A-E	578	.	206883640	206883641	255,215,0	2	1,150	0,67
chr1	207058816	207059147	A-E	837	.	207058980	207058981	255,215,0	2	2,3	0,328
chr1	207063537	207063710	A-E	848	.	207063659	207063660	255,215,0	2	81,8	0,165
chr1	207064076	207064429	A-E	809	.	207064212	207064213	255,215,0	2	83,162	0,191
chr1	207064869	207064994	A-E	498	.	207064934	207064935	255,215,0	2	11,5	0,120
chr1	207079196	207079569	A-E	730	.	207079500	207079501	255,215,0	2	240,3	0,370
chr1	207203424	207203586	A-E	862	.	207203505	207203506	255,215,0	2	9,8	0,154
chr1	207413364	207413503	A-E	953	.	207413410	207413411	255,215,0	2	1,47	0,92
chr1	207414217	207414394	A-E	636	.	207414308	207414309	255,215,0	2	7,1	0,176
chr1	207483401	207483459	A-E	953	.	207483429	207483430	255,215,0	2	1,1	0,57
chr1	207489914	207490291	A-E	520	.	207489980	207489981	255,215,0	2	1,244	0,133
chr1	207997315	207997832	A-E	932	.	207997785	207997786	255,215,0	2	425,1	0,516
chr1	207998055	207998202	A-E	908	.	207998128	207998129	255,215,0	2	1,1	0,146
chr1	208021631	208021781	A-E	500	.	208021737	208021738	255,215,0	2	64,1	0,149
chr1	208136912	208137268	A-E	447	.	208137106	208137107	255,215,0	2	83,49	0,307
chr1	208339488	208339613	A-E	651	.	208339550	208339551	255,215,0	2	1,1	0,124
chr1	208357688	208357785	A-E	824	.	208357774	208357775	255,215,0	2	78,1	0,96
chr1	208358361	208358485	A-E	673	.	208358422	208358423	255,215,0	2	1,1	0,123
chr1	208358733	208359022	A-E	496	.	208358816	208358817	255,215,0	2	23,144	0,145
chr1	208381145	208381344	A-E	673	.	208381320	208381321	255,215,0	2	154,1	0,198
chr1	208418631	208418859	A-E	660	.	208418805	208418806	255,215,0	2	123,1	0,227
chr1	209393390	209393475	A-E	680	.	209393432	209393433	255,215,0	2	1,1	0,84
chr1	209528830	209529176	A-E	949	.	209528969	209528970	255,215,0	2	103,169	0,177
chr1	209538127	209538433	A-E	506	.	209538257	209538258	255,215,0	2	42,86	0,220
chr1	209542596	209542897	A-E	846	.	209542762	209542763	255,215,0	2	33,1	0,300
chr1	209556903	209557123	A-E	926	.	209556921	209556922	255,215,0	2	13,196	0,24
chr1	209557331	209557442	A-E	896	.	209557420	209557421	255,215,0	2	70,1	0,110
chr1	209562668	209562976	A-E	606	.	209562781	209562782	255,215,0	2	1,82	0,226
chr1	209570810	209570947	A-E	781	.	209570868	209570869	255,215,0	2	4,24	0,113
chr1	209571959	209572357	A-E	516	.	209572219	209572220	255,215,0	2	189,65	0,333
chr1	209577571	209577627	A-E	930	.	209577600	209577601	255,215,0	2	4,1	0,55
chr1	209578512	209578819	A-E	621	.	209578653	209578654	255,215,0	2	93,117	0,190
chr1	209579567	209579719	A-E	768	.	209579651	209579652	255,215,0	2	19,1	0,151
chr1	209584845	209585000	A-E	940	.	209584944	209584945	255,215,0	2	46,1	0,154
chr1	209585617	209585757	A-E	966	.	209585707	209585708	255,215,0	2	46,5	0,135
chr1	209590107	209590333	A-E	957	.	209590232	209590233	255,215,0	2	74,48	0,178
chr1	209591220	209591436	A-E	542	.	209591360	209591361	255,215,0	2	115,50	0,166
chr1	209600780	209600928	A-E	906	.	209600807	209600808	255,215,0	2	1,94	0,54
chr1	209601291	209601611	A-E	903	.	209601403	209601404	255,215,0	2	53,148	0,172
chr1	209827285	209827712	A-E	973	.	209827545	209827546	255,215,0	2	247,153	0,274
chr1	209828801	209829023	A-E	972	.	209828910	209828911	255,215,0	2	61,63	0,159
chr1	209829183	209829498	A-E	910	.	209829301	209829302	255,215,0	2	56,133	0,182
chr1	209830400	209831026	A-E	716	.	209830726	209830727	255,215,0	2	237,210	0,416
chr1	209831470	209831550	A-E	935	.	209831509	209831510	255,215,0	2	1,1	0,79
chr1	209832170	209832305	A-E	978	.	209832221	209832222	255,215,0	2	41,72	0,63
chr1	209833148	209833823	A-E	775	.	209833487	209833488	255,215,0	2	285,281	0,394
chr1	209844084	209844533	A-E	663	.	209844245	209844246	255,215,0	2	92,217	0,232
chr1	209845976	209846960	A-E	736	.	209846667	209846668	255,215,0	2	648,248	0,736
chr1	209942657	209943400	A-E	911	.	209942923	209942924	255,215,0	2	242,451	0,292
chr1	209989263	209989693	A-E	909	.	209989488	209989489	255,215,0	2	171,149	0,281
chr1	210056461	210057439	A-E	911	.	210056771	210056772	255,215,0	2	303,659	0,319
chr1	210058060	210058292	A-E	818	.	210058163	210058164	255,215,0	2	26,50	0,182
chr1	210465588	210466106	A-E	700	.	210465631	210465632	255,215,0	2	1,431	0,87
chr1	211500826	211501119	A-E	486	.	211501082	211501083	255,215,0	2	224,4	0,289
chr1	211590216	211590571	A-E	598	.	211590444	211590445	255,215,0	2	107,5	0,350
chr1	211688648	211688771	A-E	697	.	211688710	211688711	255,215,0	2	3,1	0,122
chr1	211786767	211786827	A-E	536	.	211786796	211786797	255,215,0	2	1,1	0,59
chr1	211912030	211912428	A-E	547	.	211912228	211912229	255,215,0	2	1,1	0,397
chr1	212101620	212101942	A-E	512	.	212101744	212101745	255,215,0	2	1,74	0,248
chr1	212643548	212643711	A-E	578	.	212643611	212643612	255,215,0	2	2,38	0,125
chr1	212658172	212658571	A-E	656	.	212658327	212658328	255,215,0	2	89,177	0,222
chr1	212659054	212659720	A-E	681	.	212659496	212659497	255,215,0	2	435,215	0,451
chr1	212659876	212660103	A-E	941	.	212659989	212659990	255,215,0	2	1,1	0,226
chr1	212739888	212740789	A-E	692	.	212739944	212739945	255,215,0	2	23,811	0,90
chr1	212769584	212769966	A-E	663	.	212769787	212769788	255,215,0	2	110,85	0,297
chr1	212780782	212781279	A-E	891	.	212781264	212781265	255,215,0	2	469,1	0,496
chr1	212840606	212841015	A-E	610	.	212840786	212840787	255,215,0	2	3,50	0,359
chr1	212841280	212841455	A-E	664	.	212841351	212841352	255,215,0	2	41,72	0,103
chr1	214387793	214387931	A-E	685	.	214387861	214387862	255,215,0	2	1,1	0,137
chr1	214601098	214601566	A-E	603	.	214601505	214601506	255,215,0	2	395,47	0,421
chr1	214612784	214613126	A-E	919	.	214613016	214613017	255,215,0	2	211,88	0,254
chr1	214614555	214614760	A-E	859	.	214614638	214614639	255,215,0	2	3,40	0,165
chr1	214618892	214619282	A-E	943	.	214619126	214619127	255,215,0	2	81,1	0,389
chr1	214619335	214619608	A-E	968	.	214619471	214619472	255,215,0	2	1,1	0,272
chr1	214620076	214620672	A-E	839	.	214620309	214620310	255,215,0	2	150,278	0,318
chr1	214648804	214649025	A-E	958	.	214648866	214648867	255,215,0	2	1,96	0,125
chr1	214649549	214649715	A-E	963	.	214649661	214649662	255,215,0	2	61,1	0,165
chr1	215131172	215131425	A-E	553	.	215131279	215131280	255,215,0	2	1,38	0,215
chr1	215175831	215176163	A-E	534	.	215175996	215175997	255,215,0	2	1,1	0,331
chr1	215756556	215756821	A-E	534	.	215756688	215756689	255,215,0	2	1,1	0,264
chr1	216774004	216774285	A-E	500	.	216774187	216774188	255,215,0	2	168,82	0,199
chr1	217076814	217077022	A-E	870	.	217077018	217077019	255,215,0	2	202,1	0,207
chr1	218459429	218459823	A-E	860	.	218459431	218459432	255,215,0	2	1,389	0,5
chr1	218521405	218522190	A-E	429	.	218521515	218521516	255,215,0	2	106,670	0,115
chr1	218550674	218551089	A-E	498	.	218550793	218550794	255,215,0	2	60,236	0,179
chr1	218553747	218554091	A-E	749	.	218553918	218553919	255,215,0	2	1,1	0,343
chr1	218633382	218633612	A-E	625	.	218633511	218633512	255,215,0	2	30,1	0,229
chr1	218672486	218672707	A-E	906	.	218672503	218672504	255,215,0	2	14,199	0,22
chr1	218758903	218759111	A-E	520	.	218758976	218758977	255,215,0	2	1,61	0,147
chr1	218774491	218774602	A-E	642	.	218774533	218774534	255,215,0	2	5,30	0,81
chr1	219240049	219240272	A-E	817	.	219240169	219240170	255,215,0	2	20,1	0,222
chr1	220510650	220511010	A-E	551	.	220510829	220510830	255,215,0	2	1,1	0,359
chr1	221209079	221209530	A-E	876	.	221209424	221209425	255,215,0	2	302,61	0,390
chr1	221612801	221613016	A-E	940	.	221612979	221612980	255,215,0	2	161,18	0,197
chr1	221613404	221613745	A-E	759	.	221613475	221613476	255,215,0	2	1,198	0,143
chr1	221614030	221614267	A-E	983	.	221614236	221614237	255,215,0	2	178,1	0,236
chr1	221899063	221899285	A-E	715	.	221899219	221899220	255,215,0	2	109,17	0,205
chr1	221916785	221917321	A-E	873	.	221917267	221917268	255,215,0	2	458,28	0,508
chr1	222000173	222000483	A-E	593	.	222000345	222000346	255,215,0	2	138,102	0,208
chr1	222002644	222003471	A-E	897	.	222003176	222003177	255,215,0	2	531,292	0,535
chr1	222005676	222005935	A-E	908	.	222005805	222005806	255,215,0	2	1,1	0,258
chr1	222135050	222135329	A-E	632	.	222135214	222135215	255,215,0	2	88,38	0,241
chr1	222161205	222161607	A-E	715	.	222161393	222161394	255,215,0	2	105,129	0,273
chr1	222163243	222163609	A-E	482	.	222163381	222163382	255,215,0	2	1,89	0,277
chr1	222164724	222164904	A-E	905	.	222164770	222164771	255,215,0	2	22,108	0,72
chr1	222167595	222168014	A-E	935	.	222167684	222167685	255,215,0	2	66,306	0,113
chr1	222171745	222172136	A-E	551	.	222172051	222172052	255,215,0	2	230,7	0,384
chr1	222544063	222544374	A-E	621	.	222544218	222544219	255,215,0	2	1,1	0,310
chr1	222544700	222544953	A-E	555	.	222544837	222544838	255,215,0	2	23,1	0,252
chr1	222638782	222639204	A-E	543	.	222638962	222638963	255,215,0	2	114,174	0,248
chr1	223254562	223254777	A-E	577	.	223254748	223254749	255,215,0	2	159,1	0,214
chr1	223363832	223364028	A-E	692	.	223363933	223363934	255,215,0	2	13,5	0,191
chr1	223892678	223892997	A-E	912	.	223892835	223892836	255,215,0	2	1,5	0,314
chr1	223895493	223895874	A-E	952	.	223895798	223895799	255,215,0	2	234,3	0,378
chr1	223901276	223901546	A-E	645	.	223901310	223901311	255,215,0	2	33,234	0,36
chr1	223902604	223902857	A-E	942	.	223902730	223902731	255,215,0	2	1,1	0,252
chr1	224032316	224032686	A-E	723	.	224032417	224032418	255,215,0	2	68,234	0,136
chr1	224246484	224246581	A-E	609	.	224246512	224246513	255,215,0	2	1,40	0,57
chr1	224393253	224393413	A-E	671	.	224393314	224393315	255,215,0	2	1,37	0,123
chr1	224528791	224528936	A-E	535	.	224528839	224528840	255,215,0	2	9,56	0,89
chr1	224545542	224546006	A-E	921	.	224545660	224545661	255,215,0	2	67,293	0,171
chr1	224685994	224686507	A-E	964	.	224686054	224686055	255,215,0	2	30,422	0,91
chr1	224691192	224691563	A-E	886	.	224691422	224691423	255,215,0	2	109,18	0,353
chr1	224750692	224750877	A-E	507	.	224750769	224750770	255,215,0	2	1,31	0,154
chr1	224780772	224780823	A-E	804	.	224780797	224780798	255,215,0	2	1,1	0,50
chr1	224811153	224811541	A-E	613	.	224811193	224811194	255,215,0	2	33,339	0,49
chr1	225613143	225613456	A-E	797	.	225613256	225613257	255,215,0	2	49,134	0,179
chr1	225843222	225843438	A-E	500	.	225843340	225843341	255,215,0	2	23,1	0,215
chr1	225934674	225934968	A-E	905	.	225934832	225934833	255,215,0	2	24,1	0,293
chr1	226014145	226014403	A-E	543	.	226014225	226014226	255,215,0	2	2,99	0,159
chr1	226222205	226222589	A-E	554	.	226222508	226222509	255,215,0	2	289,66	0,318
chr1	226310252	226310595	A-E	784	.	226310593	226310594	255,215,0	2	342,1	0,342
chr1	226372653	226373566	A-E	912	.	226373328	226373329	255,215,0	2	668,229	0,684
chr1	226830845	226831071	A-E	834	.	226831021	226831022	255,215,0	2	165,37	0,189
chr1	226850198	226851014	A-E	837	.	226850625	226850626	255,215,0	2	396,357	0,459
chr1	226864437	226864730	A-E	531	.	226864583	226864584	255,215,0	2	1,1	0,292
chr1	226865330	226865571	A-E	501	.	226865453	226865454	255,215,0	2	8,1	0,240
chr1	227503653	227503962	A-E	405	.	227503923	227503924	255,215,0	2	233,1	0,308
chr1	227730355	227730740	A-E	659	.	227730544	227730545	255,215,0	2	39,44	0,341
chr1	227751865	227752213	A-E	535	.	227752043	227752044	255,215,0	2	13,4	0,344
chr1	228073191	228073261	A-E	981	.	228073225	228073226	255,215,0	2	1,1	0,69
chr1	228269568	228269810	A-E	636	.	228269575	228269576	255,215,0	2	1,228	0,14
chr1	228329969	228330520	A-E	793	.	228330322	228330323	255,215,0	2	354,197	0,354
chr1	228350789	228351109	A-E	965	.	228350863	228350864	255,215,0	2	34,204	0,116
chr1	228783962	228784250	A-E	371	.	228784106	228784107	255,215,0	2	4,2	0,286
chr1	228973832	228974198	A-E	744	.	228974018	228974019	255,215,0	2	8,1	0,365
chr1	229327236	229327413	A-E	596	.	229327324	229327325	255,215,0	2	1,1	0,176
chr1	229365571	229365974	A-E	544	.	229365757	229365758	255,215,0	2	1,31	0,372
chr1	229366402	229366798	A-E	914	.	229366550	229366551	255,215,0	2	124,222	0,174
chr1	229367559	229367656	A-E	745	.	229367607	229367608	255,215,0	2	1,1	0,96
chr1	229374566	229374670	A-E	634	.	229374619	229374620	255,215,0	2	4,1	0,103
chr1	229388898	229389111	A-E	853	.	229388967	229388968	255,215,0	2	1,75	0,138
chr1	230209242	230209573	A-E	738	.	230209355	230209356	255,215,0	2	2,105	0,226
chr1	230220164	230220282	A-E	920	.	230220222	230220223	255,215,0	2	1,1	0,117
chr1	230220475	230220731	A-E	869	.	230220559	230220560	255,215,0	2	1,87	0,169
chr1	230240540	230240902	A-E	685	.	230240734	230240735	255,215,0	2	29,1	0,361
chr1	230258907	230259286	A-E	730	.	230258968	230258969	255,215,0	2	51,306	0,73
chr1	230259634	230259837	A-E	507	.	230259668	230259669	255,215,0	2	1,134	0,69
chr1	231347338	231347496	A-E	505	.	231347362	231347363	255,215,0	2	2,111	0,47
chr1	231531776	231531955	A-E	860	.	231531803	231531804	255,215,0	2	1,125	0,54
chr1	231739647	231739689	A-E	417	.	231739667	231739668	255,215,0	2	1,1	0,41
chr1	231963650	231963669	A-E	814	.	231963659	231963660	255,215,0	2	1,1	0,18
chr1	232428903	232429197	A-E	709	.	232429191	232429192	255,215,0	2	285,1	0,293
chr1	233004898	233005213	A-E	921	.	233005057	233005058	255,215,0	2	6,1	0,314
chr1	233221181	233221220	A-E	654	.	233221200	233221201	255,215,0	2	1,1	0,38
chr1	233234073	233234169	A-E	823	.	233234120	233234121	255,215,0	2	1,1	0,95
chr1	233249275	233249581	A-E	792	.	233249333	233249334	255,215,0	2	1,190	0,116
chr1	233250112	233250251	A-E	973	.	233250217	233250218	255,215,0	2	73,1	0,138
chr1	233751116	233751484	A-E	815	.	233751256	233751257	255,215,0	2	140,227	0,141
chr1	234450953	234451201	A-E	826	.	234451129	234451130	255,215,0	2	113,7	0,241
chr1	234505928	234506189	A-E	913	.	234505973	234505974	255,215,0	2	1,171	0,90
chr1	234507877	234508057	A-E	526	.	234507936	234507937	255,215,0	2	15,76	0,104
chr1	234630750	234630905	A-E	826	.	234630824	234630825	255,215,0	2	2,7	0,148
chr1	234630919	234631525	A-E	766	.	234631417	234631418	255,215,0	2	473,81	0,525
chr1	234635806	234635989	A-E	935	.	234635897	234635898	255,215,0	2	1,1	0,182
chr1	234658291	234658851	A-E	859	.	234658373	234658374	255,215,0	2	40,434	0,126
chr1	234659231	234659760	A-E	612	.	234659518	234659519	255,215,0	2	238,191	0,338
chr1	234668185	234668630	A-E	805	.	234668442	234668443	255,215,0	2	178,107	0,338
chr1	234736336	234736615	A-E	969	.	234736484	234736485	255,215,0	2	86,67	0,212
chr1	234738546	234738834	A-E	574	.	234738623	234738624	255,215,0	2	5,137	0,151
chr1	234747710	234748018	A-E	983	.	234747832	234747833	255,215,0	2	74,137	0,171
chr1	234748100	234748931	A-E	586	.	234748565	234748566	255,215,0	2	464,364	0,467
chr1	234749021	234749143	A-E	976	.	234749022	234749023	255,215,0	2	1,119	0,3
chr1	234749342	234749645	A-E	886	.	234749569	234749570	255,215,0	2	154,1	0,302
chr1	234752255	234752429	A-E	743	.	234752319	234752320	255,215,0	2	1,46	0,128
chr1	234754264	234754665	A-E	857	.	234754336	234754337	255,215,0	2	24,279	0,122
chr1	234757412	234757805	A-E	734	.	234757605	234757606	255,215,0	2	1,7	0,386
chr1	234767593	234767925	A-E	657	.	234767749	234767750	255,215,0	2	66,85	0,247
chr1	234792654	234793437	A-E	678	.	234793097	234793098	255,215,0	2	389,285	0,498
chr1	234793934	234794239	A-E	711	.	234794124	234794125	255,215,0	2	77,1	0,304
chr1	234857482	234857708	A-E	729	.	234857577	234857578	255,215,0	2	28,62	0,164
chr1	234857710	234858181	A-E	866	.	234857898	234857899	255,215,0	2	90,184	0,287
chr1	234858306	234858323	A-E	963	.	234858315	234858316	255,215,0	2	3,1	0,16
chr1	234858843	234859287	A-E	819	.	234859153	234859154	255,215,0	2	262,85	0,359
chr1	234862404	234862535	A-E	602	.	234862469	234862470	255,215,0	2	2,1	0,130
chr1	234907393	234907835	A-E	681	.	234907494	234907495	255,215,0	2	93,331	0,111
chr1	234908151	234908764	A-E	806	.	234908276	234908277	255,215,0	2	73,435	0,178
chr1	234984948	234985284	A-E	811	.	234985005	234985006	255,215,0	2	2,222	0,114
chr1	235061804	235062063	A-E	817	.	235061885	235061886	255,215,0	2	1,96	0,163
chr1	235106929	235107153	A-E	739	.	235107058	235107059	255,215,0	2	129,94	0,130
chr1	235110834	235111403	A-E	485	.	235111102	235111103	255,215,0	2	254,286	0,283
chr1	235122652	235122939	A-E	856	.	235122842	235122843	255,215,0	2	133,39	0,248
chr1	235123254	235123645	A-E	565	.	235123511	235123512	255,215,0	2	129,4	0,387
chr1	235134086	235134438	A-E	592	.	235134231	235134232	255,215,0	2	99,159	0,193
chr1	235146978	235147112	A-E	753	.	235146989	235146990	255,215,0	2	2,113	0,21
chr1	235147478	235148138	A-E	464	.	235147819	235147820	255,215,0	2	286,262	0,398
chr1	235148305	235148458	A-E	979	.	235148322	235148323	255,215,0	2	2,119	0,34
chr1	235154947	235155120	A-E	530	.	235155033	235155034	255,215,0	2	1,1	0,172
chr1	235183936	235184197	A-E	588	.	235184017	235184018	255,215,0	2	16,113	0,148
chr1	235242792	235242999	A-E	506	.	235242933	235242934	255,215,0	2	78,1	0,206
chr1	235243001	235243596	A-E	720	.	235243520	235243521	255,215,0	2	476,31	0,564
chr1	235246558	235246857	A-E	739	.	235246619	235246620	255,215,0	2	18,193	0,106
chr1	235267591	235267744	A-E	461	.	235267677	235267678	255,215,0	2	21,1	0,152
chr1	235460869	235461278	A-E	542	.	235461095	235461096	255,215,0	2	159,115	0,294
chr1	235668656	235669018	A-E	500	.	235668829	235668830	255,215,0	2	23,38	0,324
chr1	236030835	236031025	A-E	691	.	236030879	236030880	255,215,0	2	35,136	0,54
chr1	236072112	236072729	A-E	943	.	236072178	236072179	255,215,0	2	1,485	0,132
chr1	236073752	236073816	A-E	950	.	236073802	236073803	255,215,0	2	39,1	0,63
chr1	236081357	236081630	A-E	987	.	236081400	236081401	255,215,0	2	1,187	0,86
chr1	236083263	236083651	A-E	925	.	236083331	236083332	255,215,0	2	1,252	0,136
chr1	236134196	236134583	A-E	527	.	236134388	236134389	255,215,0	2	1,2	0,385
chr1	236135691	236135959	A-E	927	.	236135880	236135881	255,215,0	2	121,10	0,258
chr1	236162583	236163199	A-E	794	.	236162892	236162893	255,215,0	2	250,246	0,370
chr1	236179538	236179652	A-E	560	.	236179594	236179595	255,215,0	2	1,1	0,113
chr1	236559628	236560010	A-E	807	.	236559875	236559876	255,215,0	2	114,1	0,381
chr1	236666572	236666591	A-E	541	.	236666581	236666582	255,215,0	2	1,1	0,18
chr1	236959858	236960198	A-E	705	.	236959944	236959945	255,215,0	2	1,168	0,172
chr1	238811242	238811567	A-E	556	.	238811346	238811347	255,215,0	2	60,175	0,150
chr1	241771916	241772216	A-E	898	.	241772150	241772151	255,215,0	2	209,40	0,260
chr1	241775803	241776227	A-E	910	.	241776009	241776010	255,215,0	2	198,209	0,215
chr1	241776393	241776782	A-E	609	.	241776408	241776409	255,215,0	2	1,359	0,30
chr1	241800652	241800786	A-E	605	.	241800768	241800769	255,215,0	2	101,1	0,133
chr1	242693822	242693939	A-E	973	.	242693902	242693903	255,215,0	2	56,12	0,105
chr1	243450384	243450830	A-E	691	.	243450504	243450505	255,215,0	2	112,317	0,129
chr1	243451071	243451374	A-E	566	.	243451086	243451087	255,215,0	2	14,286	0,17
chr1	243760527	243760902	A-E	507	.	243760886	243760887	255,215,0	2	345,1	0,374
chr1	243893800	243893985	A-E	596	.	243893918	243893919	255,215,0	2	116,64	0,121
chr1	244011895	244012034	A-E	542	.	244011932	244011933	255,215,0	2	1,65	0,74
chr1	244212276	244213430	A-E	376	.	244213046	244213047	255,215,0	2	716,328	0,826
chr1	244486299	244486688	A-E	655	.	244486461	244486462	255,215,0	2	91,155	0,234
chr1	244894306	244894456	A-E	497	.	244894353	244894354	255,215,0	2	14,68	0,82
chr1	245082176	245082355	A-E	470	.	245082236	245082237	255,215,0	2	50,107	0,72
chr1	245255337	245255432	A-E	819	.	245255384	245255385	255,215,0	2	1,1	0,94
chr1	245317033	245317298	A-E	393	.	245317169	245317170	255,215,0	2	9,1	0,264
chr1	246588477	246588670	A-E	859	.	246588562	246588563	255,215,0	2	33,55	0,138
chr1	246591935	246592203	A-E	530	.	246592009	246592010	255,215,0	2	1,119	0,149
chr1	246730569	246731007	A-E	511	.	246730620	246730621	255,215,0	2	5,340	0,98
chr1	246751015	246751281	A-E	869	.	246751183	246751184	255,215,0	2	129,58	0,208
chr1	247537279	247537425	A-E	475	.	247537332	247537333	255,215,0	2	1,40	0,106
chr1	249157308	249157673	A-E	794	.	249157561	249157562	255,215,0	2	227,84	0,281
chr10	830904	831008	A-E	664	.	830919	830920	255,215,0	2	1,73	0,31
chr10	975785	976368	A-E	657	.	976034	976035	255,215,0	2	246,329	0,254
chr10	978153	978330	A-E	650	.	978170	978171	255,215,0	2	1,142	0,35
chr10	3133662	3133717	A-E	839	.	3133687	3133688	255,215,0	2	1,5	0,50
chr10	3137328	3137458	A-E	833	.	3137392	3137393	255,215,0	2	1,1	0,129
chr10	3137708	3138098	A-E	959	.	3138048	3138049	255,215,0	2	299,7	0,383
chr10	3497590	3497951	A-E	492	.	3497728	3497729	255,215,0	2	1,84	0,277
chr10	3509617	3509911	A-E	812	.	3509758	3509759	255,215,0	2	82,92	0,202
chr10	3510310	3510716	A-E	899	.	3510596	3510597	255,215,0	2	243,75	0,331
chr10	3511181	3511689	A-E	938	.	3511506	3511507	255,215,0	2	236,92	0,416
chr10	3542742	3543014	A-E	783	.	3542848	3542849	255,215,0	2	1,59	0,213
chr10	3710838	3711066	A-E	833	.	3710975	3710976	255,215,0	2	90,42	0,186
chr10	3782267	3782514	A-E	664	.	3782442	3782443	255,215,0	2	107,2	0,245
chr10	3782727	3783283	A-E	595	.	3782914	3782915	255,215,0	2	164,344	0,212
chr10	3797195	3797502	A-E	545	.	3797388	3797389	255,215,0	2	120,40	0,267
chr10	3800307	3800531	A-E	799	.	3800377	3800378	255,215,0	2	26,108	0,116
chr10	3846443	3847038	A-E	579	.	3846803	3846804	255,215,0	2	355,228	0,367
chr10	3847352	3847708	A-E	788	.	3847560	3847561	255,215,0	2	152,91	0,265
chr10	3848037	3849536	A-E	962	.	3848890	3848891	255,215,0	2	829,621	0,878
chr10	3849578	3850051	A-E	968	.	3849651	3849652	255,215,0	2	1,327	0,146
chr10	3850308	3850795	A-E	599	.	3850408	3850409	255,215,0	2	76,361	0,126
chr10	3851157	3852053	A-E	876	.	3851959	3851960	255,215,0	2	710,1	0,895
chr10	3852273	3852886	A-E	435	.	3852711	3852712	255,215,0	2	417,152	0,461
chr10	3853393	3854169	A-E	951	.	3853582	3853583	255,215,0	2	188,585	0,191
chr10	3867491	3867713	A-E	520	.	3867638	3867639	255,215,0	2	75,1	0,221
chr10	3870489	3871262	A-E	762	.	3871175	3871176	255,215,0	2	624,24	0,749
chr10	3890952	3891240	A-E	611	.	3891129	3891130	255,215,0	2	151,83	0,205
chr10	3893083	3893252	A-E	581	.	3893167	3893168	255,215,0	2	1,1	0,168
chr10	3893365	3894190	A-E	891	.	3893885	3893886	255,215,0	2	515,299	0,526
chr10	3894416	3895012	A-E	575	.	3894735	3894736	255,215,0	2	318,274	0,322
chr10	3916430	3916521	A-E	805	.	3916447	3916448	255,215,0	2	6,62	0,29
chr10	3917358	3918120	A-E	500	.	3917656	3917657	255,215,0	2	227,392	0,370
chr10	3928866	3929216	A-E	884	.	3928979	3928980	255,215,0	2	43,166	0,184
chr10	3929991	3930887	A-E	956	.	3930289	3930290	255,215,0	2	211,509	0,387
chr10	3932191	3932411	A-E	819	.	3932300	3932301	255,215,0	2	1,1	0,219
chr10	3934486	3935471	A-E	755	.	3934809	3934810	255,215,0	2	205,542	0,443
chr10	3937227	3937631	A-E	581	.	3937382	3937383	255,215,0	2	119,211	0,193
chr10	3939370	3939796	A-E	611	.	3939788	3939789	255,215,0	2	413,1	0,425
chr10	3941138	3941454	A-E	845	.	3941294	3941295	255,215,0	2	7,9	0,307
chr10	3944367	3944901	A-E	745	.	3944727	3944728	255,215,0	2	286,98	0,436
chr10	4111607	4111954	A-E	509	.	4111779	4111780	255,215,0	2	1,3	0,344
chr10	4172866	4173257	A-E	540	.	4173062	4173063	255,215,0	2	153,151	0,240
chr10	4173688	4174411	A-E	869	.	4173936	4173937	255,215,0	2	234,459	0,264
chr10	4174431	4174586	A-E	941	.	4174572	4174573	255,215,0	2	134,5	0,150
chr10	4283808	4284356	A-E	856	.	4284091	4284092	255,215,0	2	235,215	0,333
chr10	4289203	4289519	A-E	750	.	4289250	4289251	255,215,0	2	3,223	0,93
chr10	4358748	4358982	A-E	550	.	4358869	4358870	255,215,0	2	11,1	0,233
chr10	4386754	4387085	A-E	463	.	4386857	4386858	255,215,0	2	1,124	0,207
chr10	4396174	4396330	A-E	897	.	4396295	4396296	255,215,0	2	88,1	0,155
chr10	4705159	4705783	A-E	879	.	4705485	4705486	255,215,0	2	259,229	0,395
chr10	4711881	4712067	A-E	571	.	4711999	4712000	255,215,0	2	53,1	0,185
chr10	4712833	4713220	A-E	922	.	4712995	4712996	255,215,0	2	1,63	0,324
chr10	4713647	4713873	A-E	942	.	4713696	4713697	255,215,0	2	37,163	0,63
chr10	4728868	4729211	A-E	752	.	4729107	4729108	255,215,0	2	138,1	0,342
chr10	4806110	4806385	A-E	822	.	4806358	4806359	255,215,0	2	224,1	0,274
chr10	4808549	4808890	A-E	952	.	4808886	4808887	255,215,0	2	335,1	0,340
chr10	4812953	4813314	A-E	778	.	4813005	4813006	255,215,0	2	21,276	0,85
chr10	4813646	4813900	A-E	970	.	4813753	4813754	255,215,0	2	46,85	0,169
chr10	4818219	4818432	A-E	558	.	4818325	4818326	255,215,0	2	1,1	0,212
chr10	4981970	4982075	A-E	572	.	4981976	4981977	255,215,0	2	1,93	0,12
chr10	5113568	5113720	A-E	693	.	5113630	5113631	255,215,0	2	4,31	0,121
chr10	5113786	5114179	A-E	770	.	5114064	5114065	255,215,0	2	166,1	0,392
chr10	5333644	5334212	A-E	855	.	5333928	5333929	255,215,0	2	233,231	0,337
chr10	5334474	5334640	A-E	939	.	5334543	5334544	255,215,0	2	46,72	0,94
chr10	5335756	5336054	A-E	811	.	5335862	5335863	255,215,0	2	1,85	0,213
chr10	5336164	5336286	A-E	658	.	5336240	5336241	255,215,0	2	33,1	0,121
chr10	5576341	5576485	A-E	901	.	5576412	5576413	255,215,0	2	1,1	0,143
chr10	5587810	5588190	A-E	656	.	5587922	5587923	255,215,0	2	1,155	0,225
chr10	5588881	5589169	A-E	802	.	5589083	5589084	255,215,0	2	119,1	0,287
chr10	5590010	5590295	A-E	954	.	5590292	5590293	255,215,0	2	282,1	0,284
chr10	5590507	5590769	A-E	975	.	5590637	5590638	255,215,0	2	1,2	0,260
chr10	5590959	5591270	A-E	907	.	5591034	5591035	255,215,0	2	1,161	0,150
chr10	5593718	5593999	A-E	661	.	5593815	5593816	255,215,0	2	1,87	0,194
chr10	5596279	5596669	A-E	558	.	5596477	5596478	255,215,0	2	9,1	0,389
chr10	5606066	5606314	A-E	968	.	5606282	5606283	255,215,0	2	209,23	0,225
chr10	5606609	5606845	A-E	983	.	5606775	5606776	255,215,0	2	102,5	0,231
chr10	5607602	5608000	A-E	848	.	5607780	5607781	255,215,0	2	72,113	0,285
chr10	5608647	5608913	A-E	927	.	5608758	5608759	255,215,0	2	14,56	0,210
chr10	5625592	5625883	A-E	855	.	5625877	5625878	255,215,0	2	281,1	0,290
chr10	5638863	5639270	A-E	963	.	5639215	5639216	255,215,0	2	304,5	0,402
chr10	5986377	5986825	A-E	500	.	5986601	5986602	255,215,0	2	128,127	0,321
chr10	6093148	6093558	A-E	664	.	6093319	6093320	255,215,0	2	114,181	0,229
chr10	6243171	6243265	A-E	861	.	6243219	6243220	255,215,0	2	5,1	0,93
chr10	6312213	6312820	A-E	536	.	6312391	6312392	255,215,0	2	173,422	0,185
chr10	6316910	6317660	A-E	526	.	6317379	6317380	255,215,0	2	447,257	0,493
chr10	6443408	6443712	A-E	747	.	6443448	6443449	255,215,0	2	4,226	0,78
chr10	6534198	6534469	A-E	955	.	6534299	6534300	255,215,0	2	1,68	0,203
chr10	6536001	6536243	A-E	713	.	6536121	6536122	255,215,0	2	1,1	0,241
chr10	6544405	6544766	A-E	929	.	6544448	6544449	255,215,0	2	1,274	0,87
chr10	6764164	6764384	A-E	712	.	6764288	6764289	255,215,0	2	59,29	0,191
chr10	6836289	6836715	A-E	760	.	6836467	6836468	255,215,0	2	1,70	0,356
chr10	8086909	8087356	A-E	490	.	8087001	8087002	255,215,0	2	49,310	0,137
chr10	8098940	8099487	A-E	787	.	8099173	8099174	255,215,0	2	202,281	0,266
chr10	8102093	8102510	A-E	897	.	8102167	8102168	255,215,0	2	17,285	0,132
chr10	8103293	8103465	A-E	829	.	8103333	8103334	255,215,0	2	1,91	0,81
chr10	8103619	8104019	A-E	938	.	8103810	8103811	255,215,0	2	78,95	0,305
chr10	8446683	8447080	A-E	865	.	8446822	8446823	255,215,0	2	8,125	0,272
chr10	9052186	9052462	A-E	548	.	9052282	9052283	255,215,0	2	74,156	0,120
chr10	10839185	10839573	A-E	606	.	10839227	10839228	255,215,0	2	1,304	0,84
chr10	10872581	10872970	A-E	497	.	10872767	10872768	255,215,0	2	1,17	0,372
chr10	10953472	10953723	A-E	513	.	10953519	10953520	255,215,0	2	1,156	0,95
chr10	11651765	11651937	A-E	610	.	11651849	11651850	255,215,0	2	1,3	0,169
chr10	11726836	11727046	A-E	659	.	11726883	11726884	255,215,0	2	37,151	0,59
chr10	11727121	11727339	A-E	885	.	11727290	11727291	255,215,0	2	122,1	0,217
chr10	11835953	11836243	A-E	595	.	11836175	11836176	255,215,0	2	157,1	0,289
chr10	11866902	11867068	A-E	804	.	11866971	11866972	255,215,0	2	1,27	0,139
chr10	11917828	11918087	A-E	863	.	11917939	11917940	255,215,0	2	13,48	0,211
chr10	11923659	11923932	A-E	959	.	11923849	11923850	255,215,0	2	110,1	0,272
chr10	11924114	11924319	A-E	821	.	11924231	11924232	255,215,0	2	31,1	0,204
chr10	11926703	11927337	A-E	948	.	11926995	11926996	255,215,0	2	248,296	0,338
chr10	11929219	11929459	A-E	512	.	11929423	11929424	255,215,0	2	171,1	0,239
chr10	11940231	11940446	A-E	797	.	11940381	11940382	255,215,0	2	87,1	0,214
chr10	11940492	11940889	A-E	924	.	11940731	11940732	255,215,0	2	83,1	0,396
chr10	12283843	12284276	A-E	645	.	12283948	12283949	255,215,0	2	39,260	0,173
chr10	12306536	12306777	A-E	644	.	12306587	12306588	255,215,0	2	5,142	0,99
chr10	12375218	12375432	A-E	901	.	12375324	12375325	255,215,0	2	1,1	0,213
chr10	12761753	12761851	A-E	629	.	12761801	12761802	255,215,0	2	1,1	0,97
chr10	12762455	12762628	A-E	649	.	12762542	12762543	255,215,0	2	3,1	0,172
chr10	13142941	13143287	A-E	835	.	13143114	13143115	255,215,0	2	110,109	0,237
chr10	13390886	13391219	A-E	602	.	13391147	13391148	255,215,0	2	205,14	0,319
chr10	13391797	13392252	A-E	887	.	13392083	13392084	255,215,0	2	259,141	0,314
chr10	13747807	13748143	A-E	640	.	13748005	13748006	255,215,0	2	156,94	0,242
chr10	13754952	13755339	A-E	593	.	13755134	13755135	255,215,0	2	131,152	0,235
chr10	13799194	13799732	A-E	487	.	13799686	13799687	255,215,0	2	484,37	0,501
chr10	13800483	13800712	A-E	563	.	13800621	13800622	255,215,0	2	74,25	0,204
chr10	13829023	13829481	A-E	678	.	13829175	13829176	255,215,0	2	90,242	0,216
chr10	13908291	13908478	A-E	884	.	13908415	13908416	255,215,0	2	64,1	0,186
chr10	13923250	13923633	A-E	565	.	13923442	13923443	255,215,0	2	3,1	0,382
chr10	13924181	13924825	A-E	871	.	13924573	13924574	255,215,0	2	390,249	0,395
chr10	13932566	13932886	A-E	687	.	13932859	13932860	255,215,0	2	268,1	0,319
chr10	14051386	14052060	A-E	597	.	14051813	14051814	255,215,0	2	425,243	0,431
chr10	14647138	14647588	A-E	782	.	14647477	14647478	255,215,0	2	273,44	0,406
chr10	14689846	14690850	A-E	854	.	14690696	14690697	255,215,0	2	836,139	0,865
chr10	15386960	15387149	A-E	885	.	15387010	15387011	255,215,0	2	41,129	0,60
chr10	15481671	15481715	A-E	463	.	15481692	15481693	255,215,0	2	1,1	0,43
chr10	16933546	16933937	A-E	935	.	16933716	16933717	255,215,0	2	1,50	0,341
chr10	17028207	17028677	A-E	721	.	17028580	17028581	255,215,0	2	350,72	0,398
chr10	17066322	17066618	A-E	793	.	17066469	17066470	255,215,0	2	1,1	0,295
chr10	17067559	17067950	A-E	848	.	17067758	17067759	255,215,0	2	134,126	0,265
chr10	17067983	17068144	A-E	963	.	17068079	17068080	255,215,0	2	34,2	0,159
chr10	17068820	17069394	A-E	792	.	17068960	17068961	255,215,0	2	102,394	0,180
chr10	17070785	17071064	A-E	533	.	17070922	17070923	255,215,0	2	129,133	0,146
chr10	17071536	17072103	A-E	620	.	17071683	17071684	255,215,0	2	90,362	0,205
chr10	17091174	17091427	A-E	489	.	17091361	17091362	255,215,0	2	143,21	0,232
chr10	17104584	17104750	A-E	969	.	17104680	17104681	255,215,0	2	31,4	0,162
chr10	17105178	17105416	A-E	859	.	17105256	17105257	255,215,0	2	42,122	0,116
chr10	17116431	17116714	A-E	611	.	17116627	17116628	255,215,0	2	147,36	0,247
chr10	17241491	17241704	A-E	888	.	17241674	17241675	255,215,0	2	159,4	0,209
chr10	17248179	17248700	A-E	638	.	17248382	17248383	255,215,0	2	189,303	0,218
chr10	17248953	17248971	A-E	768	.	17248961	17248962	255,215,0	2	1,2	0,16
chr10	17269399	17269729	A-E	848	.	17269683	17269684	255,215,0	2	273,33	0,297
chr10	17569630	17569764	A-E	602	.	17569655	17569656	255,215,0	2	23,106	0,28
chr10	17688038	17688270	A-E	566	.	17688135	17688136	255,215,0	2	1,37	0,195
chr10	17707752	17708081	A-E	719	.	17707912	17707913	255,215,0	2	125,132	0,197
chr10	20108396	20108621	A-E	483	.	20108501	20108502	255,215,0	2	63,77	0,148
chr10	20121757	20121977	A-E	966	.	20121783	20121784	255,215,0	2	1,167	0,53
chr10	20126415	20126499	A-E	563	.	20126456	20126457	255,215,0	2	1,1	0,83
chr10	20132610	20132962	A-E	488	.	20132754	20132755	255,215,0	2	1,64	0,288
chr10	20134637	20134650	A-E	504	.	20134643	20134644	255,215,0	2	2,1	0,12
chr10	20210352	20210750	A-E	939	.	20210550	20210551	255,215,0	2	1,1	0,397
chr10	20292651	20293410	A-E	957	.	20292824	20292825	255,215,0	2	86,498	0,261
chr10	20293440	20293529	A-E	781	.	20293460	20293461	255,215,0	2	2,49	0,40
chr10	20389150	20389455	A-E	488	.	20389349	20389350	255,215,0	2	96,1	0,304
chr10	20399566	20399650	A-E	714	.	20399606	20399607	255,215,0	2	1,3	0,81
chr10	21581688	21582509	A-E	795	.	21582284	21582285	255,215,0	2	573,201	0,620
chr10	21604405	21604764	A-E	906	.	21604604	21604605	255,215,0	2	42,1	0,358
chr10	21652812	21653264	A-E	882	.	21652877	21652878	255,215,0	2	62,382	0,70
chr10	21816034	21816370	A-E	661	.	21816330	21816331	255,215,0	2	284,27	0,309
chr10	21816987	21817223	A-E	806	.	21817103	21817104	255,215,0	2	1,3	0,233
chr10	22519481	22519667	A-E	465	.	22519579	22519580	255,215,0	2	70,59	0,127
chr10	22535612	22535856	A-E	805	.	22535690	22535691	255,215,0	2	1,87	0,157
chr10	22535914	22536341	A-E	919	.	22536049	22536050	255,215,0	2	61,216	0,211
chr10	22540192	22540343	A-E	555	.	22540281	22540282	255,215,0	2	44,15	0,136
chr10	22628998	22629520	A-E	631	.	22629109	22629110	255,215,0	2	61,360	0,162
chr10	22722910	22723095	A-E	503	.	22723002	22723003	255,215,0	2	2,1	0,184
chr10	22725331	22726270	A-E	581	.	22725900	22725901	255,215,0	2	554,354	0,585
chr10	22726811	22727194	A-E	791	.	22727115	22727116	255,215,0	2	229,2	0,381
chr10	22971299	22971654	A-E	949	.	22971533	22971534	255,215,0	2	163,48	0,307
chr10	22972137	22972536	A-E	871	.	22972405	22972406	255,215,0	2	139,1	0,398
chr10	23138140	23138676	A-E	507	.	23138511	23138512	255,215,0	2	357,150	0,386
chr10	24498955	24499204	A-E	773	.	24499145	24499146	255,215,0	2	144,11	0,238
chr10	24578345	24578575	A-E	609	.	24578390	24578391	255,215,0	2	1,140	0,90
chr10	24771987	24772221	A-E	631	.	24772103	24772104	255,215,0	2	1,1	0,233
chr10	24772710	24773084	A-E	757	.	24772821	24772822	255,215,0	2	1,151	0,223
chr10	25007692	25008010	A-E	861	.	25007978	25007979	255,215,0	2	257,1	0,317
chr10	25020959	25021168	A-E	840	.	25021071	25021072	255,215,0	2	17,1	0,208
chr10	25100941	25101162	A-E	538	.	25100980	25100981	255,215,0	2	8,149	0,72
chr10	25155940	25156492	A-E	649	.	25156270	25156271	255,215,0	2	328,218	0,334
chr10	25247749	25247926	A-E	907	.	25247837	25247838	255,215,0	2	1,1	0,176
chr10	25348919	25349256	A-E	561	.	25349120	25349121	255,215,0	2	176,109	0,228
chr10	25357102	25357468	A-E	722	.	25357352	25357353	255,215,0	2	137,1	0,365
chr10	27069899	27070563	A-E	625	.	27070181	27070182	255,215,0	2	211,310	0,354
chr10	27132677	27133066	A-E	613	.	27132871	27132872	255,215,0	2	1,1	0,388
chr10	27147453	27147834	A-E	834	.	27147771	27147772	255,215,0	2	268,11	0,370
chr10	27445269	27445361	A-E	460	.	27445314	27445315	255,215,0	2	1,1	0,91
chr10	27531769	27532240	A-E	598	.	27532023	27532024	255,215,0	2	246,208	0,263
chr10	27608746	27608893	A-E	484	.	27608880	27608881	255,215,0	2	124,1	0,146
chr10	27608918	27609295	A-E	532	.	27609158	27609159	255,215,0	2	105,1	0,376
chr10	27772063	27772447	A-E	898	.	27772254	27772255	255,215,0	2	1,1	0,383
chr10	28467299	28467468	A-E	527	.	28467382	28467383	255,215,0	2	1,2	0,167
chr10	28622853	28623578	A-E	532	.	28623395	28623396	255,215,0	2	526,165	0,560
chr10	29824218	29824530	A-E	708	.	29824439	29824440	255,215,0	2	133,1	0,311
chr10	29879091	29879350	A-E	760	.	29879256	29879257	255,215,0	2	86,14	0,245
chr10	29907407	29907668	A-E	611	.	29907537	29907538	255,215,0	2	1,1	0,260
chr10	29922205	29922549	A-E	849	.	29922391	29922392	255,215,0	2	124,94	0,250
chr10	29924706	29925406	A-E	954	.	29925355	29925356	255,215,0	2	602,3	0,697
chr10	29947803	29948305	A-E	507	.	29948002	29948003	255,215,0	2	120,223	0,279
chr10	29948331	29948643	A-E	924	.	29948336	29948337	255,215,0	2	1,302	0,10
chr10	29980945	29980999	A-E	969	.	29980954	29980955	255,215,0	2	1,35	0,19
chr10	30023406	30023889	A-E	859	.	30023649	30023650	255,215,0	2	101,97	0,386
chr10	30092989	30093361	A-E	955	.	30093262	30093263	255,215,0	2	194,18	0,354
chr10	30235740	30236524	A-E	555	.	30235916	30235917	255,215,0	2	81,512	0,272
chr10	31073492	31073855	A-E	511	.	31073654	31073655	255,215,0	2	1,39	0,324
chr10	31274439	31274738	A-E	657	.	31274699	31274700	255,215,0	2	223,1	0,298
chr10	31422679	31422989	A-E	507	.	31422771	31422772	255,215,0	2	63,188	0,122
chr10	31435627	31435820	A-E	494	.	31435680	31435681	255,215,0	2	17,103	0,90
chr10	32034546	32034864	A-E	492	.	32034694	32034695	255,215,0	2	88,108	0,210
chr10	32047879	32048374	A-E	707	.	32048137	32048138	255,215,0	2	244,222	0,273
chr10	32048526	32048709	A-E	451	.	32048707	32048708	255,215,0	2	182,1	0,182
chr10	32215994	32216384	A-E	904	.	32216154	32216155	255,215,0	2	132,200	0,190
chr10	32218329	32218518	A-E	529	.	32218507	32218508	255,215,0	2	170,1	0,188
chr10	32438323	32438553	A-E	804	.	32438445	32438446	255,215,0	2	17,1	0,229
chr10	33245417	33245789	A-E	525	.	33245670	33245671	255,215,0	2	140,5	0,367
chr10	33250851	33251304	A-E	823	.	33251057	33251058	255,215,0	2	180,220	0,233
chr10	33272272	33272613	A-E	836	.	33272372	33272373	255,215,0	2	43,183	0,158
chr10	33403327	33403662	A-E	706	.	33403510	33403511	255,215,0	2	156,123	0,212
chr10	33415190	33415378	A-E	674	.	33415348	33415349	255,215,0	2	131,2	0,186
chr10	33415871	33415993	A-E	647	.	33415947	33415948	255,215,0	2	32,1	0,121
chr10	33422989	33423776	A-E	929	.	33423206	33423207	255,215,0	2	192,543	0,244
chr10	33425212	33425871	A-E	960	.	33425403	33425404	255,215,0	2	184,460	0,199
chr10	33425894	33425989	A-E	763	.	33425945	33425946	255,215,0	2	13,4	0,91
chr10	33527175	33527272	A-E	858	.	33527223	33527224	255,215,0	2	1,1	0,96
chr10	33527439	33527671	A-E	940	.	33527629	33527630	255,215,0	2	150,1	0,231
chr10	33537661	33538041	A-E	569	.	33537750	33537751	255,215,0	2	52,252	0,128
chr10	33542062	33542109	A-E	913	.	33542085	33542086	255,215,0	2	1,1	0,46
chr10	33562254	33562552	A-E	664	.	33562424	33562425	255,215,0	2	111,67	0,231
chr10	33621123	33621423	A-E	486	.	33621242	33621243	255,215,0	2	33,93	0,207
chr10	33625950	33626342	A-E	808	.	33626166	33626167	255,215,0	2	42,1	0,391
chr10	33654373	33654479	A-E	969	.	33654392	33654393	255,215,0	2	1,68	0,38
chr10	33666319	33666634	A-E	693	.	33666411	33666412	255,215,0	2	32,161	0,154
chr10	33795874	33796239	A-E	775	.	33795951	33795952	255,215,0	2	24,233	0,132
chr10	33950849	33951084	A-E	628	.	33950927	33950928	255,215,0	2	1,78	0,157
chr10	34391167	34391516	A-E	536	.	34391264	34391265	255,215,0	2	1,155	0,194
chr10	34543561	34543978	A-E	509	.	34543731	34543732	255,215,0	2	119,195	0,222
chr10	34815006	34815362	A-E	890	.	34815016	34815017	255,215,0	2	2,337	0,19
chr10	34815720	34815820	A-E	933	.	34815795	34815796	255,215,0	2	53,1	0,99
chr10	34816179	34816294	A-E	923	.	34816236	34816237	255,215,0	2	1,1	0,114
chr10	34817271	34817427	A-E	524	.	34817425	34817426	255,215,0	2	155,1	0,155
chr10	34955143	34955229	A-E	892	.	34955185	34955186	255,215,0	2	1,1	0,85
chr10	35059349	35059608	A-E	628	.	35059478	35059479	255,215,0	2	1,1	0,258
chr10	35060524	35060857	A-E	859	.	35060840	35060841	255,215,0	2	301,1	0,332
chr10	35195075	35195256	A-E	708	.	35195165	35195166	255,215,0	2	1,1	0,180
chr10	35417102	35417427	A-E	819	.	35417117	35417118	255,215,0	2	2,295	0,30
chr10	35589522	35589653	A-E	550	.	35589587	35589588	255,215,0	2	1,1	0,130
chr10	35626953	35627302	A-E	574	.	35627128	35627129	255,215,0	2	3,1	0,348
chr10	35710568	35710954	A-E	605	.	35710591	35710592	255,215,0	2	1,340	0,46
chr10	35932153	35932694	A-E	575	.	35932188	35932189	255,215,0	2	1,470	0,71
chr10	36461054	36461345	A-E	661	.	36461333	36461334	255,215,0	2	270,1	0,290
chr10	36783467	36783622	A-E	701	.	36783544	36783545	255,215,0	2	1,1	0,154
chr10	43248764	43248842	A-E	466	.	43248799	43248800	255,215,0	2	1,8	0,70
chr10	43600895	43601120	A-E	424	.	43601048	43601049	255,215,0	2	136,53	0,172
chr10	43635714	43636276	A-E	612	.	43636097	43636098	255,215,0	2	323,118	0,444
chr10	43800197	43800376	A-E	713	.	43800317	43800318	255,215,0	2	76,13	0,166
chr10	43905259	43905708	A-E	888	.	43905445	43905446	255,215,0	2	108,183	0,266
chr10	45470476	45470795	A-E	888	.	45470516	45470517	255,215,0	2	39,276	0,43
chr10	45655857	45656138	A-E	660	.	45655997	45655998	255,215,0	2	2,2	0,279
chr10	47057751	47058301	A-E	881	.	47057800	47057801	255,215,0	2	1,451	0,99
chr10	47058501	47058910	A-E	581	.	47058514	47058515	255,215,0	2	1,383	0,26
chr10	50776206	50776746	A-E	952	.	50776484	50776485	255,215,0	2	213,195	0,345
chr10	51488946	51489392	A-E	478	.	51489136	51489137	255,215,0	2	104,169	0,277
chr10	52081951	52082279	A-E	494	.	52082035	52082036	255,215,0	2	31,190	0,138
chr10	52085013	52085461	A-E	553	.	52085350	52085351	255,215,0	2	295,67	0,381
chr10	52134626	52134855	A-E	531	.	52134740	52134741	255,215,0	2	1,1	0,228
chr10	52134910	52135042	A-E	514	.	52134975	52134976	255,215,0	2	1,1	0,131
chr10	52190965	52191281	A-E	451	.	52191122	52191123	255,215,0	2	1,1	0,315
chr10	52262060	52262182	A-E	562	.	52262142	52262143	255,215,0	2	44,1	0,121
chr10	52385542	52385659	A-E	825	.	52385601	52385602	255,215,0	2	5,2	0,115
chr10	54203502	54203868	A-E	893	.	54203679	54203680	255,215,0	2	1,11	0,355
chr10	54246557	54246950	A-E	916	.	54246726	54246727	255,215,0	2	80,134	0,259
chr10	59452175	59452288	A-E	894	.	59452231	59452232	255,215,0	2	9,9	0,104
chr10	60026015	60026385	A-E	774	.	60026201	60026202	255,215,0	2	163,160	0,210
chr10	60274080	60274332	A-E	589	.	60274112	60274113	255,215,0	2	1,188	0,64
chr10	60275224	60275383	A-E	778	.	60275309	60275310	255,215,0	2	19,7	0,152
chr10	60314250	60314569	A-E	727	.	60314409	60314410	255,215,0	2	1,1	0,318
chr10	60421235	60421505	A-E	935	.	60421241	60421242	255,215,0	2	1,258	0,12
chr10	60422217	60422354	A-E	715	.	60422285	60422286	255,215,0	2	1,1	0,136
chr10	60516083	60516420	A-E	931	.	60516251	60516252	255,215,0	2	1,1	0,336
chr10	60933278	60933407	A-E	537	.	60933314	60933315	255,215,0	2	1,56	0,73
chr10	61664143	61664354	A-E	794	.	61664248	61664249	255,215,0	2	1,1	0,210
chr10	61664562	61664999	A-E	741	.	61664892	61664893	255,215,0	2	283,58	0,379
chr10	61667658	61667858	A-E	920	.	61667725	61667726	255,215,0	2	4,69	0,131
chr10	62491040	62491560	A-E	811	.	62491372	62491373	255,215,0	2	294,148	0,372
chr10	63596779	63597177	A-E	465	.	63597153	63597154	255,215,0	2	353,1	0,397
chr10	63656927	63657133	A-E	773	.	63656931	63656932	255,215,0	2	1,198	0,8
chr10	63658924	63659147	A-E	632	.	63659030	63659031	255,215,0	2	62,72	0,151
chr10	63663540	63663817	A-E	557	.	63663640	63663641	255,215,0	2	70,146	0,131
chr10	63663977	63664360	A-E	839	.	63664280	63664281	255,215,0	2	226,1	0,382
chr10	63664488	63664743	A-E	708	.	63664649	63664650	255,215,0	2	115,47	0,208
chr10	63698832	63699053	A-E	588	.	63698914	63698915	255,215,0	2	20,75	0,146
chr10	63699354	63699643	A-E	591	.	63699472	63699473	255,215,0	2	35,86	0,203
chr10	63702592	63703184	A-E	866	.	63702854	63702855	255,215,0	2	227,293	0,299
chr10	63703432	63703559	A-E	774	.	63703510	63703511	255,215,0	2	68,37	0,90
chr10	63704182	63704298	A-E	619	.	63704239	63704240	255,215,0	2	1,1	0,115
chr10	63752119	63752912	A-E	848	.	63752631	63752632	255,215,0	2	473,240	0,553
chr10	63753079	63753613	A-E	950	.	63753265	63753266	255,215,0	2	172,333	0,201
chr10	63778860	63779091	A-E	861	.	63779010	63779011	255,215,0	2	77,6	0,225
chr10	63803306	63803648	A-E	505	.	63803426	63803427	255,215,0	2	1,102	0,240
chr10	63805800	63806070	A-E	714	.	63805930	63805931	255,215,0	2	83,92	0,178
chr10	63842469	63842743	A-E	902	.	63842550	63842551	255,215,0	2	34,145	0,129
chr10	63844717	63844980	A-E	923	.	63844839	63844840	255,215,0	2	1,19	0,244
chr10	64004719	64005076	A-E	894	.	64004898	64004899	255,215,0	2	3,1	0,356
chr10	64009597	64009980	A-E	496	.	64009922	64009923	255,215,0	2	298,30	0,353
chr10	64141215	64141506	A-E	744	.	64141360	64141361	255,215,0	2	1,1	0,290
chr10	64146249	64146339	A-E	763	.	64146307	64146308	255,215,0	2	28,1	0,89
chr10	64192955	64193371	A-E	459	.	64193072	64193073	255,215,0	2	41,221	0,195
chr10	64374179	64374536	A-E	511	.	64374337	64374338	255,215,0	2	24,63	0,294
chr10	64396638	64397604	A-E	727	.	64397524	64397525	255,215,0	2	809,1	0,965
chr10	64397818	64398131	A-E	786	.	64397963	64397964	255,215,0	2	136,157	0,156
chr10	64492733	64493095	A-E	616	.	64492918	64492919	255,215,0	2	163,154	0,208
chr10	64495965	64496426	A-E	647	.	64496252	64496253	255,215,0	2	278,163	0,298
chr10	65026237	65026642	A-E	738	.	65026596	65026597	255,215,0	2	334,20	0,385
chr10	65190142	65190352	A-E	808	.	65190230	65190231	255,215,0	2	1,33	0,177
chr10	65274637	65275000	A-E	663	.	65274912	65274913	255,215,0	2	189,1	0,362
chr10	65282188	65282459	A-E	767	.	65282344	65282345	255,215,0	2	49,6	0,265
chr10	65312212	65312546	A-E	978	.	65312378	65312379	255,215,0	2	1,1	0,333
chr10	65388414	65388608	A-E	858	.	65388511	65388512	255,215,0	2	24,22	0,172
chr10	65389035	65389639	A-E	922	.	65389214	65389215	255,215,0	2	164,408	0,196
chr10	65442010	65442306	A-E	659	.	65442157	65442158	255,215,0	2	1,1	0,295
chr10	65460115	65460254	A-E	881	.	65460184	65460185	255,215,0	2	1,1	0,138
chr10	69523690	69523854	A-E	408	.	69523845	69523846	255,215,0	2	148,1	0,163
chr10	69854882	69855277	A-E	787	.	69855186	69855187	255,215,0	2	221,6	0,389
chr10	70088080	70088572	A-E	577	.	70088235	70088236	255,215,0	2	129,309	0,183
chr10	70805220	70805884	A-E	810	.	70805438	70805439	255,215,0	2	209,435	0,229
chr10	70824962	70825368	A-E	646	.	70825357	70825358	255,215,0	2	389,3	0,403
chr10	70976966	70977432	A-E	563	.	70977123	70977124	255,215,0	2	84,234	0,232
chr10	71626507	71626840	A-E	693	.	71626631	71626632	255,215,0	2	17,100	0,233
chr10	72027304	72027694	A-E	781	.	72027414	72027415	255,215,0	2	34,203	0,187
chr10	72416244	72416577	A-E	767	.	72416418	72416419	255,215,0	2	125,108	0,225
chr10	72593001	72593337	A-E	484	.	72593128	72593129	255,215,0	2	105,185	0,151
chr10	72973788	72974249	A-E	672	.	72973952	72973953	255,215,0	2	149,280	0,181
chr10	73004042	73004245	A-E	721	.	73004143	73004144	255,215,0	2	1,1	0,202
chr10	73137195	73137343	A-E	468	.	73137282	73137283	255,215,0	2	57,30	0,118
chr10	73471146	73471219	A-E	761	.	73471182	73471183	255,215,0	2	1,1	0,72
chr10	73489038	73489396	A-E	569	.	73489203	73489204	255,215,0	2	1,27	0,331
chr10	73526437	73526878	A-E	817	.	73526653	73526654	255,215,0	2	133,141	0,300
chr10	73526896	73527242	A-E	823	.	73527132	73527133	255,215,0	2	186,58	0,288
chr10	73527255	73527625	A-E	944	.	73527402	73527403	255,215,0	2	1,75	0,295
chr10	73527859	73527864	A-E	959	.	73527861	73527862	255,215,0	2	1,1	0,4
chr10	73528339	73528873	A-E	710	.	73528812	73528813	255,215,0	2	414,1	0,533
chr10	73529064	73529499	A-E	755	.	73529393	73529394	255,215,0	2	307,82	0,353
chr10	73534158	73534270	A-E	519	.	73534213	73534214	255,215,0	2	1,1	0,111
chr10	73595574	73595594	A-E	735	.	73595585	73595586	255,215,0	2	4,1	0,19
chr10	73609618	73609997	A-E	700	.	73609854	73609855	255,215,0	2	95,1	0,378
chr10	73620184	73620641	A-E	476	.	73620391	73620392	255,215,0	2	139,181	0,276
chr10	73627974	73628371	A-E	658	.	73628193	73628194	255,215,0	2	171,128	0,269
chr10	73649387	73649415	A-E	860	.	73649392	73649393	255,215,0	2	1,17	0,11
chr10	73724975	73725342	A-E	554	.	73725061	73725062	255,215,0	2	86,279	0,88
chr10	73725868	73726411	A-E	956	.	73726296	73726297	255,215,0	2	316,1	0,542
chr10	73735710	73735972	A-E	927	.	73735865	73735866	255,215,0	2	50,1	0,261
chr10	73867257	73867312	A-E	874	.	73867284	73867285	255,215,0	2	1,1	0,54
chr10	74007983	74008154	A-E	961	.	74008116	74008117	255,215,0	2	97,1	0,170
chr10	74008485	74008869	A-E	800	.	74008773	74008774	255,215,0	2	254,61	0,323
chr10	74014911	74015029	A-E	985	.	74015002	74015003	255,215,0	2	76,11	0,107
chr10	74016969	74017226	A-E	654	.	74017049	74017050	255,215,0	2	23,119	0,138
chr10	74019515	74019657	A-E	921	.	74019543	74019544	255,215,0	2	2,87	0,55
chr10	74020239	74021717	A-E	990	.	74020384	74020385	255,215,0	2	135,1321	0,157
chr10	74032298	74032824	A-E	923	.	74032473	74032474	255,215,0	2	147,321	0,205
chr10	74055686	74056073	A-E	575	.	74056015	74056016	255,215,0	2	312,40	0,347
chr10	74056833	74058104	A-E	980	.	74057178	74057179	255,215,0	2	305,884	0,387
chr10	74058141	74058368	A-E	838	.	74058254	74058255	255,215,0	2	1,1	0,226
chr10	74068319	74068595	A-E	884	.	74068529	74068530	255,215,0	2	206,61	0,215
chr10	74069583	74069715	A-E	791	.	74069646	74069647	255,215,0	2	1,5	0,127
chr10	74070583	74070739	A-E	916	.	74070680	74070681	255,215,0	2	47,8	0,148
chr10	74078346	74078585	A-E	624	.	74078465	74078466	255,215,0	2	99,98	0,141
chr10	74078612	74078870	A-E	930	.	74078848	74078849	255,215,0	2	217,1	0,257
chr10	74079061	74079324	A-E	943	.	74079213	74079214	255,215,0	2	103,60	0,203
chr10	74079380	74080359	A-E	851	.	74079579	74079580	255,215,0	2	167,746	0,233
chr10	74080430	74080993	A-E	839	.	74080645	74080646	255,215,0	2	193,325	0,238
chr10	74081865	74082262	A-E	952	.	74082020	74082021	255,215,0	2	107,192	0,205
chr10	74082335	74082540	A-E	948	.	74082411	74082412	255,215,0	2	1,53	0,152
chr10	74085147	74085316	A-E	730	.	74085304	74085305	255,215,0	2	148,1	0,168
chr10	74090770	74091153	A-E	952	.	74090818	74090819	255,215,0	2	1,286	0,97
chr10	74091361	74091474	A-E	987	.	74091417	74091418	255,215,0	2	1,1	0,112
chr10	74436264	74436425	A-E	486	.	74436398	74436399	255,215,0	2	110,1	0,160
chr10	74453097	74453245	A-E	735	.	74453140	74453141	255,215,0	2	20,80	0,68
chr10	74544491	74544662	A-E	537	.	74544596	74544597	255,215,0	2	45,4	0,167
chr10	74804020	74804378	A-E	732	.	74804285	74804286	255,215,0	2	175,1	0,357
chr10	74854101	74854377	A-E	951	.	74854238	74854239	255,215,0	2	1,1	0,275
chr10	74877758	74878048	A-E	642	.	74877900	74877901	255,215,0	2	1,6	0,284
chr10	75022023	75022098	A-E	662	.	75022059	75022060	255,215,0	2	1,2	0,73
chr10	75253773	75253975	A-E	876	.	75253904	75253905	255,215,0	2	62,1	0,201
chr10	75386302	75386455	A-E	862	.	75386382	75386383	255,215,0	2	10,1	0,152
chr10	75639469	75639705	A-E	586	.	75639591	75639592	255,215,0	2	12,3	0,233
chr10	75648556	75649146	A-E	846	.	75648995	75648996	255,215,0	2	396,107	0,483
chr10	75653245	75653472	A-E	710	.	75653358	75653359	255,215,0	2	1,1	0,226
chr10	75654322	75654573	A-E	674	.	75654436	75654437	255,215,0	2	1,23	0,228
chr10	75658836	75659127	A-E	977	.	75658981	75658982	255,215,0	2	1,1	0,290
chr10	75659525	75659596	A-E	884	.	75659560	75659561	255,215,0	2	1,1	0,70
chr10	75666465	75666800	A-E	780	.	75666553	75666554	255,215,0	2	82,240	0,95
chr10	75667698	75668137	A-E	549	.	75667868	75667869	255,215,0	2	152,250	0,189
chr10	75692229	75692636	A-E	719	.	75692432	75692433	255,215,0	2	9,9	0,398
chr10	75716399	75716797	A-E	836	.	75716500	75716501	255,215,0	2	47,241	0,157
chr10	75725888	75726135	A-E	697	.	75726025	75726026	255,215,0	2	46,18	0,229
chr10	75768391	75768772	A-E	503	.	75768418	75768419	255,215,0	2	1,326	0,55
chr10	76053029	76053199	A-E	898	.	76053113	76053114	255,215,0	2	1,1	0,169
chr10	77156194	77156721	A-E	756	.	77156689	77156690	255,215,0	2	465,1	0,526
chr10	77164585	77164731	A-E	872	.	77164658	77164659	255,215,0	2	38,37	0,109
chr10	77165098	77165501	A-E	672	.	77165300	77165301	255,215,0	2	4,1	0,402
chr10	77228916	77229404	A-E	562	.	77229153	77229154	255,215,0	2	85,98	0,390
chr10	78920467	78920779	A-E	698	.	78920601	78920602	255,215,0	2	31,74	0,238
chr10	78923836	78924098	A-E	733	.	78923932	78923933	255,215,0	2	40,109	0,153
chr10	78939227	78939377	A-E	638	.	78939299	78939300	255,215,0	2	1,5	0,145
chr10	79152642	79152983	A-E	553	.	79152826	79152827	255,215,0	2	30,1	0,340
chr10	79166166	79166289	A-E	608	.	79166223	79166224	255,215,0	2	1,8	0,115
chr10	79261142	79261358	A-E	716	.	79261249	79261250	255,215,0	2	1,1	0,215
chr10	79265471	79265659	A-E	849	.	79265564	79265565	255,215,0	2	1,1	0,187
chr10	79265772	79266169	A-E	569	.	79265901	79265902	255,215,0	2	5,143	0,254
chr10	79274655	79274751	A-E	637	.	79274705	79274706	255,215,0	2	7,1	0,95
chr10	79284063	79284455	A-E	637	.	79284275	79284276	255,215,0	2	34,1	0,391
chr10	79291052	79291779	A-E	765	.	79291329	79291330	255,215,0	2	229,400	0,327
chr10	79291885	79292096	A-E	575	.	79291975	79291976	255,215,0	2	1,31	0,180
chr10	79346819	79347304	A-E	583	.	79347004	79347005	255,215,0	2	93,207	0,278
chr10	79498662	79498676	A-E	544	.	79498669	79498670	255,215,0	2	2,1	0,13
chr10	79633336	79633510	A-E	679	.	79633396	79633397	255,215,0	2	1,54	0,120
chr10	79637463	79637788	A-E	820	.	79637653	79637654	255,215,0	2	62,5	0,320
chr10	79659031	79659428	A-E	817	.	79659247	79659248	255,215,0	2	38,1	0,396
chr10	79685177	79685457	A-E	751	.	79685287	79685288	255,215,0	2	1,59	0,221
chr10	79731077	79731252	A-E	551	.	79731164	79731165	255,215,0	2	1,1	0,174
chr10	80015034	80015301	A-E	536	.	80015186	80015187	255,215,0	2	127,88	0,179
chr10	80015725	80016226	A-E	557	.	80016047	80016048	255,215,0	2	279,135	0,366
chr10	80732492	80734123	A-E	937	.	80733459	80733460	255,215,0	2	949,644	0,987
chr10	80734291	80734943	A-E	676	.	80734462	80734463	255,215,0	2	102,411	0,241
chr10	80737265	80737393	A-E	686	.	80737379	80737380	255,215,0	2	102,1	0,127
chr10	80737664	80737999	A-E	566	.	80737881	80737882	255,215,0	2	194,94	0,241
chr10	80830545	80830728	A-E	415	.	80830650	80830651	255,215,0	2	30,1	0,182
chr10	80830818	80831199	A-E	670	.	80831076	80831077	255,215,0	2	195,59	0,322
chr10	80831889	80831993	A-E	647	.	80831976	80831977	255,215,0	2	73,1	0,103
chr10	80843292	80843560	A-E	895	.	80843311	80843312	255,215,0	2	1,229	0,39
chr10	80909772	80910251	A-E	933	.	80909996	80909997	255,215,0	2	190,219	0,260
chr10	80911539	80911799	A-E	828	.	80911618	80911619	255,215,0	2	45,146	0,114
chr10	80912242	80912363	A-E	858	.	80912302	80912303	255,215,0	2	2,2	0,119
chr10	80917330	80917751	A-E	554	.	80917472	80917473	255,215,0	2	69,204	0,217
chr10	80997251	80997825	A-E	786	.	80997437	80997438	255,215,0	2	117,317	0,257
chr10	80998898	81000011	A-E	647	.	80999246	80999247	255,215,0	2	283,699	0,414
chr10	81024707	81025094	A-E	950	.	81024791	81024792	255,215,0	2	1,219	0,168
chr10	81025991	81026714	A-E	711	.	81026491	81026492	255,215,0	2	479,200	0,523
chr10	81028676	81029041	A-E	561	.	81028719	81028720	255,215,0	2	6,283	0,82
chr10	81034555	81034743	A-E	551	.	81034648	81034649	255,215,0	2	1,1	0,187
chr10	81045880	81046806	A-E	920	.	81046456	81046457	255,215,0	2	545,317	0,609
chr10	81077317	81078576	A-E	832	.	81077647	81077648	255,215,0	2	253,850	0,409
chr10	81080549	81080812	A-E	929	.	81080732	81080733	255,215,0	2	131,27	0,236
chr10	81080868	81081434	A-E	568	.	81081103	81081104	255,215,0	2	188,283	0,283
chr10	81083033	81083464	A-E	594	.	81083189	81083190	255,215,0	2	122,240	0,191
chr10	81088418	81088982	A-E	575	.	81088640	81088641	255,215,0	2	178,296	0,268
chr10	81089430	81089531	A-E	513	.	81089480	81089481	255,215,0	2	1,1	0,100
chr10	81090834	81091304	A-E	712	.	81091179	81091180	255,215,0	2	292,70	0,400
chr10	81091409	81091966	A-E	814	.	81091731	81091732	255,215,0	2	291,202	0,355
chr10	81159335	81159579	A-E	688	.	81159502	81159503	255,215,0	2	126,35	0,209
chr10	82215085	82215437	A-E	565	.	82215323	82215324	255,215,0	2	127,1	0,351
chr10	82221340	82221624	A-E	648	.	82221361	82221362	255,215,0	2	1,242	0,42
chr10	82224461	82224733	A-E	617	.	82224565	82224566	255,215,0	2	1,63	0,209
chr10	82232043	82232438	A-E	713	.	82232280	82232281	255,215,0	2	206,125	0,270
chr10	82237584	82237869	A-E	664	.	82237662	82237663	255,215,0	2	78,206	0,79
chr10	82247433	82247863	A-E	725	.	82247772	82247773	255,215,0	2	338,88	0,342
chr10	82255056	82255440	A-E	961	.	82255172	82255173	255,215,0	2	50,201	0,183
chr10	82258642	82258780	A-E	586	.	82258736	82258737	255,215,0	2	56,5	0,133
chr10	82261189	82261615	A-E	553	.	82261384	82261385	255,215,0	2	1,35	0,391
chr10	82266042	82266425	A-E	940	.	82266157	82266158	255,215,0	2	1,153	0,230
chr10	82299421	82299771	A-E	849	.	82299677	82299678	255,215,0	2	164,1	0,349
chr10	85937530	85937952	A-E	510	.	85937585	85937586	255,215,0	2	1,311	0,111
chr10	85938991	85939155	A-E	615	.	85939060	85939061	255,215,0	2	1,26	0,138
chr10	88159465	88159827	A-E	748	.	88159631	88159632	255,215,0	2	1,30	0,332
chr10	88471893	88472403	A-E	879	.	88472353	88472354	255,215,0	2	413,1	0,509
chr10	89602886	89603081	A-E	619	.	89603055	89603056	255,215,0	2	146,1	0,194
chr10	89802399	89802481	A-E	669	.	89802411	89802412	255,215,0	2	1,58	0,24
chr10	89876323	89876522	A-E	680	.	89876470	89876471	255,215,0	2	123,26	0,173
chr10	89912666	89913039	A-E	582	.	89912908	89912909	255,215,0	2	113,1	0,372
chr10	89919102	89919186	A-E	533	.	89919125	89919126	255,215,0	2	1,38	0,46
chr10	90145334	90145344	A-E	664	.	90145338	90145339	255,215,0	2	2,2	0,8
chr10	90145688	90145942	A-E	944	.	90145818	90145819	255,215,0	2	60,52	0,202
chr10	90235717	90236019	A-E	503	.	90235867	90235868	255,215,0	2	1,1	0,301
chr10	90608310	90608527	A-E	783	.	90608425	90608426	255,215,0	2	81,67	0,150
chr10	90608910	90609555	A-E	684	.	90609234	90609235	255,215,0	2	271,267	0,378
chr10	90711176	90711184	A-E	652	.	90711181	90711182	255,215,0	2	5,1	0,7
chr10	90753005	90753409	A-E	718	.	90753060	90753061	255,215,0	2	43,336	0,68
chr10	90753757	90754128	A-E	525	.	90754031	90754032	255,215,0	2	258,80	0,291
chr10	90759367	90759687	A-E	891	.	90759558	90759559	255,215,0	2	93,30	0,290
chr10	90923331	90923726	A-E	703	.	90923649	90923650	255,215,0	2	246,4	0,391
chr10	91020368	91020477	A-E	903	.	91020400	91020401	255,215,0	2	6,50	0,59
chr10	91275289	91275484	A-E	787	.	91275455	91275456	255,215,0	2	139,1	0,194
chr10	91811441	91811607	A-E	592	.	91811470	91811471	255,215,0	2	21,127	0,39
chr10	92244129	92244543	A-E	529	.	92244263	92244264	255,215,0	2	1,146	0,268
chr10	92689979	92690344	A-E	542	.	92690245	92690246	255,215,0	2	182,13	0,352
chr10	92921990	92922253	A-E	446	.	92922074	92922075	255,215,0	2	80,173	0,90
chr10	92981509	92981843	A-E	518	.	92981627	92981628	255,215,0	2	6,103	0,231
chr10	93109121	93109290	A-E	601	.	93109217	93109218	255,215,0	2	26,1	0,168
chr10	93364636	93364917	A-E	692	.	93364794	93364795	255,215,0	2	37,1	0,280
chr10	93373148	93373298	A-E	594	.	93373227	93373228	255,215,0	2	10,1	0,149
chr10	93373465	93373915	A-E	653	.	93373561	93373562	255,215,0	2	53,310	0,140
chr10	93647022	93647304	A-E	484	.	93647152	93647153	255,215,0	2	40,60	0,222
chr10	93971063	93971200	A-E	897	.	93971171	93971172	255,215,0	2	81,1	0,136
chr10	94001133	94001473	A-E	603	.	94001376	94001377	255,215,0	2	152,5	0,335
chr10	94051942	94052323	A-E	496	.	94052147	94052148	255,215,0	2	31,1	0,380
chr10	94351391	94351691	A-E	435	.	94351484	94351485	255,215,0	2	84,197	0,103
chr10	94353992	94354203	A-E	682	.	94354150	94354151	255,215,0	2	108,2	0,209
chr10	95136235	95136595	A-E	893	.	95136449	95136450	255,215,0	2	142,72	0,288
chr10	95143890	95144047	A-E	698	.	95143999	95144000	255,215,0	2	63,1	0,156
chr10	95144071	95144418	A-E	785	.	95144262	95144263	255,215,0	2	38,1	0,346
chr10	95195543	95195589	A-E	528	.	95195565	95195566	255,215,0	2	1,1	0,45
chr10	95195782	95196689	A-E	967	.	95196039	95196040	255,215,0	2	218,609	0,298
chr10	95196959	95197603	A-E	825	.	95197263	95197264	255,215,0	2	269,303	0,341
chr10	95197787	95197992	A-E	969	.	95197918	95197919	255,215,0	2	68,9	0,196
chr10	95198614	95198817	A-E	905	.	95198707	95198708	255,215,0	2	54,70	0,133
chr10	95205346	95205630	A-E	821	.	95205523	95205524	255,215,0	2	86,15	0,269
chr10	95218561	95218998	A-E	915	.	95218659	95218660	255,215,0	2	60,299	0,138
chr10	95222493	95222944	A-E	838	.	95222695	95222696	255,215,0	2	151,196	0,255
chr10	95224699	95224811	A-E	710	.	95224753	95224754	255,215,0	2	1,3	0,109
chr10	95225325	95225770	A-E	800	.	95225710	95225711	255,215,0	2	357,31	0,414
chr10	95226262	95226423	A-E	909	.	95226290	95226291	255,215,0	2	1,105	0,56
chr10	95228207	95228553	A-E	699	.	95228470	95228471	255,215,0	2	233,51	0,295
chr10	95236485	95236542	A-E	941	.	95236513	95236514	255,215,0	2	1,1	0,56
chr10	95240696	95240870	A-E	583	.	95240758	95240759	255,215,0	2	2,51	0,123
chr10	96989785	96990132	A-E	901	.	96989949	96989950	255,215,0	2	2,20	0,327
chr10	97020432	97020603	A-E	940	.	97020518	97020519	255,215,0	2	25,22	0,149
chr10	97024220	97024800	A-E	773	.	97024548	97024549	255,215,0	2	261,183	0,397
chr10	97026412	97026787	A-E	852	.	97026669	97026670	255,215,0	2	217,77	0,298
chr10	97054774	97055369	A-E	818	.	97055125	97055126	255,215,0	2	318,209	0,386
chr10	97205086	97205311	A-E	661	.	97205222	97205223	255,215,0	2	49,1	0,224
chr10	98345191	98345807	A-E	649	.	98345520	98345521	255,215,0	2	289,245	0,371
chr10	98956083	98956405	A-E	453	.	98956103	98956104	255,215,0	2	12,293	0,29
chr10	99172845	99172912	A-E	899	.	99172878	99172879	255,215,0	2	1,1	0,66
chr10	99173709	99174019	A-E	835	.	99173865	99173866	255,215,0	2	27,23	0,287
chr10	99299597	99299608	A-E	522	.	99299605	99299606	255,215,0	2	8,1	0,10
chr10	99302007	99302242	A-E	945	.	99302123	99302124	255,215,0	2	65,66	0,169
chr10	99302907	99303185	A-E	514	.	99303056	99303057	255,215,0	2	112,91	0,187
chr10	99309598	99309735	A-E	862	.	99309662	99309663	255,215,0	2	1,9	0,128
chr10	99334199	99334212	A-E	511	.	99334205	99334206	255,215,0	2	1,1	0,12
chr10	99356549	99356930	A-E	656	.	99356739	99356740	255,215,0	2	1,1	0,380
chr10	99401742	99402052	A-E	878	.	99401840	99401841	255,215,0	2	1,114	0,196
chr10	99408798	99409067	A-E	853	.	99408957	99408958	255,215,0	2	94,44	0,225
chr10	99448013	99448219	A-E	855	.	99448157	99448158	255,215,0	2	86,2	0,204
chr10	99449337	99449738	A-E	740	.	99449606	99449607	255,215,0	2	226,87	0,314
chr10	100134008	100134360	A-E	516	.	100134183	100134184	255,215,0	2	1,1	0,351
chr10	100163862	100164068	A-E	557	.	100163984	100163985	255,215,0	2	40,1	0,205
chr10	100164456	100164686	A-E	627	.	100164575	100164576	255,215,0	2	17,7	0,223
chr10	101539519	101539906	A-E	868	.	101539725	101539726	255,215,0	2	181,155	0,232
chr10	101677861	101678026	A-E	846	.	101677916	101677917	255,215,0	2	1,55	0,110
chr10	101736797	101737134	A-E	629	.	101736958	101736959	255,215,0	2	50,64	0,273
chr10	101744070	101744300	A-E	760	.	101744184	101744185	255,215,0	2	1,1	0,229
chr10	101765519	101765750	A-E	814	.	101765746	101765747	255,215,0	2	226,1	0,230
chr10	101765990	101766360	A-E	767	.	101766266	101766267	255,215,0	2	218,34	0,336
chr10	101944283	101944461	A-E	567	.	101944346	101944347	255,215,0	2	1,51	0,127
chr10	102130336	102130669	A-E	864	.	102130534	102130535	255,215,0	2	158,94	0,239
chr10	102130783	102131327	A-E	955	.	102130954	102130955	255,215,0	2	116,317	0,227
chr10	102134769	102135010	A-E	922	.	102134854	102134855	255,215,0	2	1,71	0,170
chr10	102792815	102793017	A-E	736	.	102792916	102792917	255,215,0	2	3,1	0,201
chr10	103453403	103453880	A-E	620	.	103453586	103453587	255,215,0	2	163,272	0,205
chr10	103877464	103877788	A-E	897	.	103877717	103877718	255,215,0	2	225,41	0,283
chr10	104387544	104387817	A-E	871	.	104387671	104387672	255,215,0	2	65,83	0,190
chr10	104388023	104388450	A-E	945	.	104388177	104388178	255,215,0	2	97,215	0,212
chr10	104406463	104406725	A-E	576	.	104406694	104406695	255,215,0	2	202,1	0,261
chr10	104406801	104407099	A-E	687	.	104407025	104407026	255,215,0	2	153,1	0,297
chr10	104472705	104472855	A-E	563	.	104472742	104472743	255,215,0	2	9,84	0,66
chr10	104504643	104504897	A-E	654	.	104504710	104504711	255,215,0	2	1,119	0,135
chr10	104529186	104529424	A-E	759	.	104529322	104529323	255,215,0	2	40,4	0,234
chr10	104542827	104543107	A-E	883	.	104542930	104542931	255,215,0	2	1,73	0,207
chr10	105001224	105001453	A-E	505	.	105001330	105001331	255,215,0	2	8,23	0,206
chr10	105001544	105001968	A-E	785	.	105001662	105001663	255,215,0	2	88,275	0,149
chr10	105302775	105302952	A-E	489	.	105302861	105302862	255,215,0	2	1,4	0,173
chr10	105436153	105436400	A-E	910	.	105436274	105436275	255,215,0	2	1,4	0,243
chr10	105436746	105437202	A-E	662	.	105436794	105436795	255,215,0	2	23,381	0,75
chr10	105452274	105452407	A-E	617	.	105452302	105452303	255,215,0	2	1,76	0,57
chr10	105456300	105456542	A-E	790	.	105456433	105456434	255,215,0	2	118,93	0,149
chr10	105519063	105519154	A-E	775	.	105519108	105519109	255,215,0	2	2,1	0,90
chr10	105610087	105610227	A-E	939	.	105610143	105610144	255,215,0	2	9,35	0,105
chr10	105610418	105610536	A-E	901	.	105610493	105610494	255,215,0	2	35,1	0,117
chr10	105630366	105630555	A-E	922	.	105630454	105630455	255,215,0	2	14,25	0,164
chr10	105630915	105631032	A-E	975	.	105630971	105630972	255,215,0	2	7,10	0,107
chr10	105650011	105650288	A-E	831	.	105650236	105650237	255,215,0	2	180,6	0,271
chr10	105654409	105654593	A-E	636	.	105654517	105654518	255,215,0	2	38,4	0,180
chr10	105667581	105667905	A-E	540	.	105667744	105667745	255,215,0	2	4,1	0,323
chr10	105667994	105668449	A-E	765	.	105668209	105668210	255,215,0	2	166,190	0,265
chr10	105841860	105842125	A-E	923	.	105841992	105841993	255,215,0	2	1,1	0,264
chr10	105853545	105853890	A-E	808	.	105853636	105853637	255,215,0	2	35,197	0,148
chr10	105869782	105869970	A-E	547	.	105869883	105869884	255,215,0	2	55,40	0,148
chr10	105879871	105880258	A-E	933	.	105880136	105880137	255,215,0	2	200,56	0,331
chr10	106081521	106081936	A-E	975	.	106081837	106081838	255,215,0	2	287,68	0,347
chr10	106082205	106082621	A-E	728	.	106082397	106082398	255,215,0	2	153,183	0,233
chr10	106087819	106088091	A-E	819	.	106087905	106087906	255,215,0	2	1,100	0,172
chr10	106089575	106089860	A-E	968	.	106089797	106089798	255,215,0	2	161,1	0,284
chr10	106096287	106096870	A-E	860	.	106096610	106096611	255,215,0	2	269,204	0,379
chr10	106109390	106109845	A-E	953	.	106109500	106109501	255,215,0	2	49,282	0,173
chr10	108184832	108185036	A-E	770	.	108184947	108184948	255,215,0	2	29,1	0,203
chr10	108200536	108200832	A-E	803	.	108200751	108200752	255,215,0	2	137,2	0,294
chr10	111766410	111766784	A-E	606	.	111766650	111766651	255,215,0	2	208,100	0,274
chr10	111841715	111842020	A-E	628	.	111841845	111841846	255,215,0	2	85,128	0,177
chr10	111971446	111971590	A-E	635	.	111971517	111971518	255,215,0	2	1,1	0,143
chr10	111981639	111982026	A-E	506	.	111981733	111981734	255,215,0	2	74,272	0,115
chr10	112086434	112086715	A-E	577	.	112086566	112086567	255,215,0	2	1,17	0,264
chr10	112113245	112113632	A-E	619	.	112113325	112113326	255,215,0	2	1,227	0,160
chr10	112115007	112115281	A-E	504	.	112115100	112115101	255,215,0	2	45,131	0,143
chr10	112123790	112124003	A-E	733	.	112123952	112123953	255,215,0	2	136,24	0,189
chr10	112155518	112156031	A-E	554	.	112155807	112155808	255,215,0	2	223,157	0,356
chr10	112158460	112158738	A-E	543	.	112158532	112158533	255,215,0	2	1,134	0,144
chr10	112159079	112159451	A-E	550	.	112159257	112159258	255,215,0	2	33,47	0,325
chr10	112168008	112168205	A-E	765	.	112168117	112168118	255,215,0	2	24,1	0,196
chr10	112169656	112169922	A-E	647	.	112169804	112169805	255,215,0	2	130,98	0,168
chr10	112170161	112170538	A-E	802	.	112170356	112170357	255,215,0	2	107,93	0,284
chr10	112174147	112174523	A-E	502	.	112174255	112174256	255,215,0	2	1,159	0,217
chr10	112174673	112174737	A-E	812	.	112174701	112174702	255,215,0	2	1,8	0,56
chr10	112207134	112207519	A-E	595	.	112207378	112207379	255,215,0	2	105,1	0,384
chr10	112220227	112220521	A-E	517	.	112220466	112220467	255,215,0	2	187,1	0,293
chr10	112258853	112259007	A-E	444	.	112258922	112258923	255,215,0	2	1,15	0,139
chr10	112259301	112259712	A-E	563	.	112259444	112259445	255,215,0	2	115,239	0,172
chr10	112261043	112261328	A-E	679	.	112261184	112261185	255,215,0	2	113,114	0,171
chr10	112290201	112290297	A-E	813	.	112290248	112290249	255,215,0	2	1,1	0,95
chr10	112295745	112296221	A-E	618	.	112295999	112296000	255,215,0	2	160,127	0,349
chr10	112432258	112432673	A-E	636	.	112432307	112432308	255,215,0	2	25,341	0,74
chr10	112622155	112622422	A-E	481	.	112622261	112622262	255,215,0	2	53,107	0,160
chr10	112624355	112624707	A-E	607	.	112624539	112624540	255,215,0	2	112,94	0,258
chr10	114491992	114492306	A-E	500	.	114492078	114492079	255,215,0	2	1,141	0,173
chr10	114709018	114709405	A-E	901	.	114709295	114709296	255,215,0	2	173,5	0,382
chr10	114713730	114714209	A-E	766	.	114713853	114713854	255,215,0	2	124,355	0,124
chr10	114715800	114716129	A-E	616	.	114715854	114715855	255,215,0	2	4,224	0,105
chr10	114718173	114718197	A-E	684	.	114718194	114718195	255,215,0	2	21,1	0,23
chr10	114816164	114816362	A-E	905	.	114816262	114816263	255,215,0	2	1,1	0,197
chr10	114818562	114818849	A-E	704	.	114818629	114818630	255,215,0	2	1,153	0,134
chr10	114819041	114819296	A-E	941	.	114819168	114819169	255,215,0	2	1,1	0,254
chr10	114847181	114847492	A-E	543	.	114847279	114847280	255,215,0	2	5,119	0,192
chr10	114853789	114854299	A-E	800	.	114853992	114853993	255,215,0	2	132,234	0,276
chr10	114859283	114859636	A-E	918	.	114859546	114859547	255,215,0	2	176,1	0,352
chr10	114859833	114860170	A-E	765	.	114860001	114860002	255,215,0	2	1,1	0,336
chr10	115440649	115440877	A-E	629	.	115440798	115440799	255,215,0	2	91,20	0,208
chr10	116080506	116080782	A-E	691	.	116080644	116080645	255,215,0	2	129,127	0,149
chr10	116284912	116285501	A-E	925	.	116285491	116285492	255,215,0	2	572,1	0,588
chr10	116517976	116518440	A-E	626	.	116518253	116518254	255,215,0	2	167,76	0,388
chr10	116582671	116583074	A-E	695	.	116582919	116582920	255,215,0	2	102,7	0,396
chr10	117614596	117614690	A-E	697	.	117614670	117614671	255,215,0	2	57,1	0,93
chr10	119122594	119122848	A-E	641	.	119122720	119122721	255,215,0	2	1,2	0,252
chr10	119125323	119125472	A-E	692	.	119125397	119125398	255,215,0	2	1,1	0,148
chr10	120049744	120049839	A-E	648	.	120049791	120049792	255,215,0	2	1,1	0,94
chr10	120263472	120263636	A-E	774	.	120263553	120263554	255,215,0	2	1,1	0,163
chr10	120264129	120264325	A-E	719	.	120264226	120264227	255,215,0	2	1,1	0,195
chr10	120512808	120512859	A-E	720	.	120512833	120512834	255,215,0	2	2,1	0,50
chr10	120632969	120633291	A-E	761	.	120633119	120633120	255,215,0	2	44,64	0,258
chr10	120968752	120969030	A-E	500	.	120968752	120968753	255,215,0	2	1,277	0,1
chr10	121065390	121065964	A-E	620	.	121065435	121065436	255,215,0	2	19,502	0,72
chr10	121075171	121075335	A-E	638	.	121075277	121075278	255,215,0	2	77,28	0,136
chr10	121249100	121249168	A-E	630	.	121249138	121249139	255,215,0	2	12,3	0,65
chr10	121415317	121415432	A-E	636	.	121415358	121415359	255,215,0	2	24,55	0,60
chr10	121417349	121417527	A-E	527	.	121417437	121417438	255,215,0	2	1,1	0,177
chr10	121417930	121418047	A-E	562	.	121417977	121417978	255,215,0	2	1,23	0,94
chr10	121438224	121438316	A-E	548	.	121438229	121438230	255,215,0	2	1,81	0,11
chr10	121446232	121446592	A-E	616	.	121446403	121446404	255,215,0	2	1,17	0,343
chr10	121446860	121447206	A-E	844	.	121446966	121446967	255,215,0	2	56,188	0,158
chr10	121530241	121530533	A-E	638	.	121530386	121530387	255,215,0	2	1,1	0,291
chr10	122265340	122265654	A-E	811	.	122265482	122265483	255,215,0	2	1,29	0,285
chr10	122828648	122828948	A-E	795	.	122828801	122828802	255,215,0	2	95,87	0,213
chr10	122836934	122837169	A-E	839	.	122837082	122837083	255,215,0	2	63,1	0,234
chr10	122918665	122919069	A-E	953	.	122918919	122918920	255,215,0	2	158,52	0,352
chr10	123219385	123219723	A-E	548	.	123219572	123219573	255,215,0	2	39,1	0,337
chr10	123340054	123340398	A-E	951	.	123340079	123340080	255,215,0	2	4,297	0,47
chr10	123822805	123823045	A-E	519	.	123822956	123822957	255,215,0	2	147,84	0,156
chr10	123900074	123900243	A-E	604	.	123900142	123900143	255,215,0	2	1,32	0,137
chr10	123900798	123900950	A-E	668	.	123900923	123900924	255,215,0	2	100,1	0,151
chr10	124067478	124067825	A-E	841	.	124067683	124067684	255,215,0	2	182,117	0,230
chr10	124229136	124229283	A-E	814	.	124229165	124229166	255,215,0	2	1,88	0,59
chr10	124254349	124254758	A-E	595	.	124254613	124254614	255,215,0	2	175,54	0,355
chr10	125754916	125755682	A-E	976	.	125755195	125755196	255,215,0	2	273,480	0,286
chr10	125756933	125757735	A-E	739	.	125757579	125757580	255,215,0	2	622,131	0,671
chr10	126213697	126214091	A-E	542	.	126213878	126213879	255,215,0	2	1,32	0,362
chr10	126314648	126314795	A-E	595	.	126314715	126314716	255,215,0	2	18,29	0,118
chr10	126315526	126315929	A-E	722	.	126315822	126315823	255,215,0	2	227,36	0,367
chr10	126329186	126329692	A-E	545	.	126329618	126329619	255,215,0	2	410,50	0,456
chr10	126329893	126330183	A-E	512	.	126330083	126330084	255,215,0	2	164,73	0,217
chr10	126336359	126336702	A-E	820	.	126336536	126336537	255,215,0	2	146,134	0,209
chr10	126337254	126337585	A-E	919	.	126337479	126337480	255,215,0	2	219,99	0,232
chr10	126398401	126398685	A-E	604	.	126398565	126398566	255,215,0	2	46,1	0,283
chr10	126407586	126408269	A-E	852	.	126407948	126407949	255,215,0	2	358,315	0,368
chr10	126411752	126412342	A-E	651	.	126412026	126412027	255,215,0	2	243,284	0,306
chr10	126413244	126413567	A-E	546	.	126413370	126413371	255,215,0	2	1,71	0,252
chr10	126421726	126422139	A-E	791	.	126421938	126421939	255,215,0	2	159,146	0,267
chr10	126428265	126428651	A-E	581	.	126428639	126428640	255,215,0	2	365,1	0,385
chr10	126429186	126429306	A-E	952	.	126429245	126429246	255,215,0	2	1,1	0,119
chr10	126429391	126429617	A-E	954	.	126429503	126429504	255,215,0	2	1,1	0,225
chr10	126429723	126430192	A-E	889	.	126430041	126430042	255,215,0	2	242,73	0,396
chr10	126430399	126430562	A-E	597	.	126430411	126430412	255,215,0	2	2,140	0,23
chr10	126491006	126491131	A-E	495	.	126491099	126491100	255,215,0	2	64,1	0,124
chr10	126725580	126725947	A-E	837	.	126725919	126725920	255,215,0	2	314,1	0,366
chr10	126840844	126841204	A-E	975	.	126841062	126841063	255,215,0	2	78,1	0,359
chr10	126845181	126845512	A-E	610	.	126845501	126845502	255,215,0	2	312,1	0,330
chr10	126845706	126845902	A-E	935	.	126845803	126845804	255,215,0	2	1,1	0,195
chr10	126850250	126850824	A-E	566	.	126850798	126850799	255,215,0	2	524,1	0,573
chr10	127751033	127751319	A-E	770	.	127751197	127751198	255,215,0	2	106,62	0,224
chr10	127751937	127752037	A-E	771	.	127751986	127751987	255,215,0	2	1,1	0,99
chr10	127764004	127764011	A-E	792	.	127764007	127764008	255,215,0	2	1,1	0,6
chr10	128592998	128593177	A-E	689	.	128593087	128593088	255,215,0	2	1,1	0,178
chr10	128595349	128595449	A-E	577	.	128595410	128595411	255,215,0	2	24,1	0,99
chr10	128946859	128946983	A-E	873	.	128946920	128946921	255,215,0	2	1,1	0,123
chr10	128947297	128947480	A-E	630	.	128947350	128947351	255,215,0	2	7,82	0,101
chr10	129775759	129776314	A-E	753	.	129776064	129776065	255,215,0	2	231,175	0,380
chr10	129788832	129789034	A-E	576	.	129788860	129788861	255,215,0	2	1,146	0,56
chr10	129789575	129789766	A-E	831	.	129789636	129789637	255,215,0	2	1,68	0,123
chr10	129862087	129862986	A-E	966	.	129862658	129862659	255,215,0	2	524,280	0,619
chr10	129863028	129863410	A-E	849	.	129863121	129863122	255,215,0	2	11,206	0,176
chr10	133794080	133794414	A-E	610	.	133794352	133794353	255,215,0	2	212,1	0,333
chr10	133836748	133836839	A-E	606	.	133836755	133836756	255,215,0	2	1,77	0,14
chr10	133879324	133879524	A-E	671	.	133879429	133879430	255,215,0	2	94,83	0,117
chr10	134221496	134221692	A-E	866	.	134221619	134221620	255,215,0	2	69,18	0,178
chr10	134221970	134222202	A-E	734	.	134222030	134222031	255,215,0	2	3,113	0,119
chr10	134260341	134260546	A-E	767	.	134260484	134260485	255,215,0	2	120,38	0,167
chr10	134330832	134331178	A-E	804	.	134331004	134331005	255,215,0	2	1,1	0,345
chr10	134349556	134349919	A-E	642	.	134349752	134349753	255,215,0	2	31,1	0,362
chr10	134384136	134384510	A-E	892	.	134384159	134384160	255,215,0	2	1,327	0,47
chr10	134385594	134385710	A-E	508	.	134385630	134385631	255,215,0	2	1,43	0,73
chr10	135071360	135071491	A-E	975	.	135071423	135071424	255,215,0	2	33,36	0,95
chr10	135071993	135072118	A-E	981	.	135072055	135072056	255,215,0	2	2,1	0,124
chr10	135072735	135073128	A-E	666	.	135072894	135072895	255,215,0	2	101,174	0,219
chr10	135074691	135075148	A-E	971	.	135074933	135074934	255,215,0	2	231,202	0,255
chr10	135092117	135092276	A-E	883	.	135092146	135092147	255,215,0	2	13,113	0,46
chr10	135092436	135092746	A-E	898	.	135092592	135092593	255,215,0	2	111,107	0,203
chr10	135191872	135192182	A-E	493	.	135191940	135191941	255,215,0	2	1,174	0,136
chr11	748070	748861	A-E	764	.	748126	748127	255,215,0	2	12,689	0,102
chr11	926738	926879	A-E	679	.	926800	926801	255,215,0	2	1,17	0,124
chr11	1073369	1073545	A-E	786	.	1073511	1073512	255,215,0	2	111,1	0,175
chr11	1325262	1325345	A-E	505	.	1325303	1325304	255,215,0	2	1,1	0,82
chr11	1328544	1328761	A-E	605	.	1328704	1328705	255,215,0	2	106,1	0,216
chr11	1331682	1331784	A-E	537	.	1331732	1331733	255,215,0	2	1,1	0,101
chr11	1772582	1772778	A-E	620	.	1772636	1772637	255,215,0	2	1,88	0,108
chr11	1793842	1794035	A-E	799	.	1793937	1793938	255,215,0	2	67,69	0,124
chr11	1847921	1848122	A-E	942	.	1848045	1848046	255,215,0	2	90,41	0,160
[truncated: 11,356 more rows]
