# Supplementary material for: Genome-wide prediction of cis-regulatory regions using supervised deep learning methods
Source: BMC Bioinformatics. 2018 May 31;19:202. doi: 10.1186/s12859-018-2187-1 (PMC5984344; doi:10.1186/s12859-018-2187-1)
Supplement: Supplementary file 3 — Predictions on CAGE supported bidirectional loci. AiA: Active in the FANTOM Enhancer Atlas; IiA: Inactive in the FANTOM Enhancer Atlas; NiA: Not included in the FANTOM Enhancer Atlas; Specific: Predicted cell-specific A-Es. (ZIP 4820 kb) [file 12859_2018_2187_MOESM3_ESM.zip › additional_file3/HMEC_A-E_NiA.bed]

chr1	840061	840249	A-E	392	.	840142	840143	255,215,0	2	67,91	0,97
chr1	957000	957103	A-E	819	.	957045	957046	255,215,0	2	1,12	0,91
chr1	1015105	1015503	A-E	924	.	1015204	1015205	255,215,0	2	9,208	0,190
chr1	1093080	1093458	A-E	941	.	1093222	1093223	255,215,0	2	1,93	0,285
chr1	1098006	1098462	A-E	561	.	1098147	1098148	255,215,0	2	106,279	0,177
chr1	1098630	1098901	A-E	625	.	1098640	1098641	255,215,0	2	1,251	0,20
chr1	1283060	1283559	A-E	710	.	1283200	1283201	255,215,0	2	51,268	0,231
chr1	1368801	1368936	A-E	951	.	1368854	1368855	255,215,0	2	5,32	0,103
chr1	1820439	1820915	A-E	742	.	1820898	1820899	255,215,0	2	444,1	0,475
chr1	2136897	2137085	A-E	702	.	2136985	2136986	255,215,0	2	77,88	0,100
chr1	2165759	2166444	A-E	771	.	2166130	2166131	255,215,0	2	327,268	0,417
chr1	2359950	2360167	A-E	434	.	2360044	2360045	255,215,0	2	83,110	0,107
chr1	3540326	3540651	A-E	728	.	3540618	3540619	255,215,0	2	262,1	0,324
chr1	3816045	3816228	A-E	656	.	3816098	3816099	255,215,0	2	1,76	0,107
chr1	6360710	6360890	A-E	502	.	6360853	6360854	255,215,0	2	108,1	0,179
chr1	8076289	8076986	A-E	673	.	8076887	8076888	255,215,0	2	501,1	0,696
chr1	8080017	8080517	A-E	815	.	8080461	8080462	255,215,0	2	399,9	0,491
chr1	8137301	8137519	A-E	960	.	8137379	8137380	255,215,0	2	1,61	0,157
chr1	8138373	8138738	A-E	864	.	8138387	8138388	255,215,0	2	1,336	0,29
chr1	8156400	8156409	A-E	972	.	8156404	8156405	255,215,0	2	1,1	0,8
chr1	8433979	8434222	A-E	693	.	8434100	8434101	255,215,0	2	1,1	0,242
chr1	8457442	8457655	A-E	959	.	8457650	8457651	255,215,0	2	206,1	0,212
chr1	8721734	8722143	A-E	743	.	8721895	8721896	255,215,0	2	86,171	0,238
chr1	8875545	8875930	A-E	497	.	8875842	8875843	255,215,0	2	211,1	0,384
chr1	9261626	9261944	A-E	575	.	9261678	9261679	255,215,0	2	13,226	0,92
chr1	9352310	9352402	A-E	925	.	9352318	9352319	255,215,0	2	1,76	0,16
chr1	9760504	9760836	A-E	707	.	9760630	9760631	255,215,0	2	1,80	0,252
chr1	9971022	9971188	A-E	507	.	9971030	9971031	255,215,0	2	1,149	0,17
chr1	10134543	10134840	A-E	720	.	10134562	10134563	255,215,0	2	1,259	0,38
chr1	10447707	10448367	A-E	595	.	10448023	10448024	255,215,0	2	311,338	0,322
chr1	10571006	10571306	A-E	821	.	10571097	10571098	255,215,0	2	32,149	0,151
chr1	10853772	10853865	A-E	463	.	10853818	10853819	255,215,0	2	1,1	0,92
chr1	10961413	10961655	A-E	989	.	10961548	10961549	255,215,0	2	30,1	0,241
chr1	12678858	12679239	A-E	973	.	12679194	12679195	255,215,0	2	326,33	0,348
chr1	13914608	13914657	A-E	577	.	13914632	13914633	255,215,0	2	1,1	0,48
chr1	15683527	15683747	A-E	612	.	15683636	15683637	255,215,0	2	1,1	0,219
chr1	15737666	15737792	A-E	677	.	15737669	15737670	255,215,0	2	1,120	0,6
chr1	15743639	15744318	A-E	858	.	15744204	15744205	255,215,0	2	494,42	0,637
chr1	15945161	15945530	A-E	845	.	15945348	15945349	255,215,0	2	7,1	0,368
chr1	16121816	16121868	A-E	944	.	16121841	16121842	255,215,0	2	1,1	0,51
chr1	16126194	16126235	A-E	986	.	16126206	16126207	255,215,0	2	1,17	0,24
chr1	16126684	16127221	A-E	948	.	16126886	16126887	255,215,0	2	154,285	0,252
chr1	16157192	16157454	A-E	841	.	16157322	16157323	255,215,0	2	1,1	0,261
chr1	16158409	16158760	A-E	829	.	16158689	16158690	255,215,0	2	216,6	0,345
chr1	16494239	16494338	A-E	507	.	16494308	16494309	255,215,0	2	41,1	0,98
chr1	16694742	16694834	A-E	744	.	16694744	16694745	255,215,0	2	1,88	0,4
chr1	17767194	17767501	A-E	854	.	17767486	17767487	255,215,0	2	280,1	0,306
chr1	17767804	17768363	A-E	925	.	17768125	17768126	255,215,0	2	305,220	0,339
chr1	17768544	17768710	A-E	671	.	17768624	17768625	255,215,0	2	1,5	0,161
chr1	19249496	19249797	A-E	879	.	19249560	19249561	255,215,0	2	1,173	0,128
chr1	19253626	19253670	A-E	985	.	19253647	19253648	255,215,0	2	1,1	0,43
chr1	19271920	19272097	A-E	706	.	19272020	19272021	255,215,0	2	26,1	0,176
chr1	19277926	19278336	A-E	826	.	19278321	19278322	255,215,0	2	382,1	0,409
chr1	19281204	19281307	A-E	644	.	19281255	19281256	255,215,0	2	1,1	0,102
chr1	19535326	19535674	A-E	589	.	19535636	19535637	255,215,0	2	275,1	0,347
chr1	20702445	20702586	A-E	633	.	20702515	20702516	255,215,0	2	1,1	0,140
chr1	20986387	20986664	A-E	581	.	20986525	20986526	255,215,0	2	1,1	0,276
chr1	21023277	21023600	A-E	864	.	21023330	21023331	255,215,0	2	1,216	0,107
chr1	21111723	21112043	A-E	705	.	21111898	21111899	255,215,0	2	33,1	0,319
chr1	21649986	21650330	A-E	535	.	21650318	21650319	255,215,0	2	323,1	0,343
chr1	21651763	21652173	A-E	704	.	21651922	21651923	255,215,0	2	39,130	0,280
chr1	21661659	21661688	A-E	858	.	21661673	21661674	255,215,0	2	1,1	0,28
chr1	22262845	22263063	A-E	652	.	22262953	22262954	255,215,0	2	1,1	0,217
chr1	22264499	22264526	A-E	790	.	22264512	22264513	255,215,0	2	1,1	0,26
chr1	22380436	22380835	A-E	673	.	22380480	22380481	255,215,0	2	1,310	0,89
chr1	23448967	23449247	A-E	615	.	23449106	23449107	255,215,0	2	1,1	0,279
chr1	23496333	23496700	A-E	796	.	23496516	23496517	255,215,0	2	1,1	0,366
chr1	24071370	24071449	A-E	557	.	24071409	24071410	255,215,0	2	1,1	0,78
chr1	24278072	24278180	A-E	690	.	24278125	24278126	255,215,0	2	1,1	0,107
chr1	24345154	24345565	A-E	927	.	24345189	24345190	255,215,0	2	1,340	0,71
chr1	24644814	24645147	A-E	825	.	24644842	24644843	255,215,0	2	1,276	0,57
chr1	24745123	24745428	A-E	972	.	24745230	24745231	255,215,0	2	1,90	0,215
chr1	25088167	25088822	A-E	688	.	25088180	25088181	255,215,0	2	1,629	0,26
chr1	25174625	25174992	A-E	710	.	25174662	25174663	255,215,0	2	1,293	0,74
chr1	25175027	25175393	A-E	496	.	25175078	25175079	255,215,0	2	6,269	0,97
chr1	26201939	26202488	A-E	491	.	26202472	26202473	255,215,0	2	520,1	0,548
chr1	26490809	26490911	A-E	409	.	26490849	26490850	255,215,0	2	1,22	0,80
chr1	26826817	26827162	A-E	705	.	26826848	26826849	255,215,0	2	8,289	0,56
chr1	26946261	26946815	A-E	776	.	26946580	26946581	255,215,0	2	290,205	0,349
chr1	27049688	27050030	A-E	723	.	27049858	27049859	255,215,0	2	1,1	0,341
chr1	27060842	27060856	A-E	654	.	27060847	27060848	255,215,0	2	1,4	0,10
chr1	27070713	27071050	A-E	564	.	27070754	27070755	255,215,0	2	1,255	0,82
chr1	27188560	27188835	A-E	978	.	27188683	27188684	255,215,0	2	1,28	0,247
chr1	27323110	27323149	A-E	919	.	27323129	27323130	255,215,0	2	1,1	0,38
chr1	27328104	27328201	A-E	940	.	27328152	27328153	255,215,0	2	1,1	0,96
chr1	27328515	27328660	A-E	960	.	27328582	27328583	255,215,0	2	34,44	0,101
chr1	27335112	27335503	A-E	868	.	27335260	27335261	255,215,0	2	1,94	0,297
chr1	27626451	27626605	A-E	986	.	27626494	27626495	255,215,0	2	1,68	0,86
chr1	27718123	27718316	A-E	809	.	27718196	27718197	255,215,0	2	2,48	0,145
chr1	27853113	27853241	A-E	795	.	27853176	27853177	255,215,0	2	1,1	0,127
chr1	27853337	27853919	A-E	765	.	27853857	27853858	255,215,0	2	489,30	0,552
chr1	27855290	27855650	A-E	981	.	27855611	27855612	255,215,0	2	294,11	0,349
chr1	27866905	27867128	A-E	556	.	27866969	27866970	255,215,0	2	3,97	0,126
chr1	27868928	27869249	A-E	830	.	27868953	27868954	255,215,0	2	1,271	0,50
chr1	27883449	27883808	A-E	554	.	27883669	27883670	255,215,0	2	83,1	0,358
chr1	27883844	27884140	A-E	607	.	27883934	27883935	255,215,0	2	42,157	0,139
chr1	28743049	28743263	A-E	599	.	28743105	28743106	255,215,0	2	1,101	0,113
chr1	28776524	28777127	A-E	744	.	28776809	28776810	255,215,0	2	280,312	0,291
chr1	28968302	28968319	A-E	545	.	28968311	28968312	255,215,0	2	4,1	0,16
chr1	29564766	29564995	A-E	802	.	29564880	29564881	255,215,0	2	3,3	0,226
chr1	30161728	30161828	A-E	498	.	30161777	30161778	255,215,0	2	1,1	0,99
chr1	31220962	31221590	A-E	911	.	31221235	31221236	255,215,0	2	235,315	0,313
chr1	31407659	31408041	A-E	654	.	31407940	31407941	255,215,0	2	182,1	0,381
chr1	32054714	32054752	A-E	651	.	32054732	32054733	255,215,0	2	1,1	0,37
chr1	32402000	32402067	A-E	587	.	32402033	32402034	255,215,0	2	1,1	0,66
chr1	32402078	32402487	A-E	592	.	32402462	32402463	255,215,0	2	384,23	0,386
chr1	32574737	32575173	A-E	797	.	32574934	32574935	255,215,0	2	36,76	0,360
chr1	33225254	33225508	A-E	963	.	33225380	33225381	255,215,0	2	1,1	0,253
chr1	33428474	33429020	A-E	719	.	33428769	33428770	255,215,0	2	253,208	0,338
chr1	33446568	33446686	A-E	962	.	33446630	33446631	255,215,0	2	10,3	0,115
chr1	33454437	33454737	A-E	922	.	33454680	33454681	255,215,0	2	188,1	0,299
chr1	33804146	33804253	A-E	704	.	33804198	33804199	255,215,0	2	1,3	0,104
chr1	36103028	36103162	A-E	816	.	36103143	36103144	255,215,0	2	98,1	0,133
chr1	36397914	36398178	A-E	799	.	36398043	36398044	255,215,0	2	1,5	0,259
chr1	36616041	36616095	A-E	991	.	36616066	36616067	255,215,0	2	2,4	0,50
chr1	36627255	36627586	A-E	935	.	36627560	36627561	255,215,0	2	282,1	0,330
chr1	36631836	36632044	A-E	754	.	36631978	36631979	255,215,0	2	78,1	0,207
chr1	36632628	36632796	A-E	852	.	36632721	36632722	255,215,0	2	21,1	0,167
chr1	36713857	36714069	A-E	857	.	36713962	36713963	255,215,0	2	1,2	0,210
chr1	36816067	36816533	A-E	801	.	36816407	36816408	255,215,0	2	316,101	0,365
chr1	36853020	36853463	A-E	535	.	36853335	36853336	255,215,0	2	279,91	0,352
chr1	37943723	37943795	A-E	723	.	37943753	37943754	255,215,0	2	2,12	0,60
chr1	38469752	38469964	A-E	930	.	38469807	38469808	255,215,0	2	1,102	0,110
chr1	38494062	38494192	A-E	919	.	38494126	38494127	255,215,0	2	1,1	0,129
chr1	39569453	39569618	A-E	876	.	39569543	39569544	255,215,0	2	18,1	0,164
chr1	39573175	39573548	A-E	829	.	39573186	39573187	255,215,0	2	6,356	0,17
chr1	39573678	39574073	A-E	945	.	39573689	39573690	255,215,0	2	1,373	0,22
chr1	39575977	39576189	A-E	949	.	39576082	39576083	255,215,0	2	1,1	0,211
chr1	39593257	39593498	A-E	514	.	39593377	39593378	255,215,0	2	1,1	0,240
chr1	39625112	39625154	A-E	952	.	39625132	39625133	255,215,0	2	1,1	0,41
chr1	39649524	39649781	A-E	612	.	39649613	39649614	255,215,0	2	1,79	0,178
chr1	39649837	39650144	A-E	943	.	39649896	39649897	255,215,0	2	1,188	0,119
chr1	39655304	39655564	A-E	876	.	39655326	39655327	255,215,0	2	1,216	0,44
chr1	39656160	39656294	A-E	634	.	39656226	39656227	255,215,0	2	1,1	0,133
chr1	39658064	39658129	A-E	942	.	39658081	39658082	255,215,0	2	1,31	0,34
chr1	39661866	39662212	A-E	974	.	39661913	39661914	255,215,0	2	1,251	0,95
chr1	39679852	39680079	A-E	898	.	39679865	39679866	255,215,0	2	1,201	0,26
chr1	39681664	39681818	A-E	615	.	39681740	39681741	255,215,0	2	1,1	0,153
chr1	39682260	39682364	A-E	492	.	39682311	39682312	255,215,0	2	1,1	0,103
chr1	39735826	39736032	A-E	673	.	39735944	39735945	255,215,0	2	33,1	0,205
chr1	40442472	40442624	A-E	884	.	40442547	40442548	255,215,0	2	1,1	0,151
chr1	40627999	40628745	A-E	644	.	40628285	40628286	255,215,0	2	266,439	0,307
chr1	41100733	41100756	A-E	488	.	41100744	41100745	255,215,0	2	1,1	0,22
chr1	42136267	42136586	A-E	692	.	42136424	42136425	255,215,0	2	1,4	0,315
chr1	42269943	42270074	A-E	641	.	42270042	42270043	255,215,0	2	69,1	0,130
chr1	42327794	42328248	A-E	543	.	42327996	42327997	255,215,0	2	148,197	0,257
chr1	42366819	42367026	A-E	878	.	42366960	42366961	255,215,0	2	77,1	0,206
chr1	43403493	43403579	A-E	775	.	43403570	43403571	255,215,0	2	71,1	0,85
chr1	43415030	43415208	A-E	517	.	43415203	43415204	255,215,0	2	170,1	0,177
chr1	43837945	43838126	A-E	580	.	43838035	43838036	255,215,0	2	1,1	0,180
chr1	44232971	44233138	A-E	936	.	44233081	44233082	255,215,0	2	56,1	0,166
chr1	44249274	44249663	A-E	884	.	44249468	44249469	255,215,0	2	2,1	0,388
chr1	45020479	45020493	A-E	797	.	45020480	45020481	255,215,0	2	1,12	0,2
chr1	45196708	45197102	A-E	948	.	45197064	45197065	255,215,0	2	320,1	0,393
chr1	46150736	46150911	A-E	693	.	46150798	46150799	255,215,0	2	1,51	0,124
chr1	46637652	46637700	A-E	615	.	46637675	46637676	255,215,0	2	1,1	0,47
chr1	48935854	48936015	A-E	513	.	48935918	48935919	255,215,0	2	1,32	0,129
chr1	48936089	48936471	A-E	600	.	48936226	48936227	255,215,0	2	1,107	0,275
chr1	51703497	51703848	A-E	930	.	51703586	51703587	255,215,0	2	5,176	0,175
chr1	51982811	51983085	A-E	745	.	51983036	51983037	255,215,0	2	178,1	0,273
chr1	52088228	52088763	A-E	776	.	52088496	52088497	255,215,0	2	143,140	0,395
chr1	52605517	52605815	A-E	888	.	52605732	52605733	255,215,0	2	134,1	0,297
chr1	52830922	52831212	A-E	804	.	52831003	52831004	255,215,0	2	42,168	0,122
chr1	53102258	53102490	A-E	501	.	53102438	53102439	255,215,0	2	131,1	0,231
chr1	53168640	53169047	A-E	599	.	53168726	53168727	255,215,0	2	35,269	0,138
chr1	53663042	53663408	A-E	664	.	53663104	53663105	255,215,0	2	1,241	0,125
chr1	59011232	59011517	A-E	694	.	59011298	59011299	255,215,0	2	1,152	0,133
chr1	59049880	59049917	A-E	972	.	59049901	59049902	255,215,0	2	8,1	0,36
chr1	59083441	59083456	A-E	579	.	59083445	59083446	255,215,0	2	1,6	0,9
chr1	59251646	59251903	A-E	946	.	59251774	59251775	255,215,0	2	1,1	0,256
chr1	59252112	59252214	A-E	534	.	59252162	59252163	255,215,0	2	1,1	0,101
chr1	59289285	59289572	A-E	687	.	59289428	59289429	255,215,0	2	1,1	0,286
chr1	59340531	59340917	A-E	480	.	59340723	59340724	255,215,0	2	1,1	0,385
chr1	59608173	59608421	A-E	771	.	59608201	59608202	255,215,0	2	1,192	0,56
chr1	59761390	59761720	A-E	614	.	59761438	59761439	255,215,0	2	1,233	0,97
chr1	59910700	59911009	A-E	539	.	59910819	59910820	255,215,0	2	1,70	0,239
chr1	61605788	61605945	A-E	552	.	61605827	61605828	255,215,0	2	1,78	0,79
chr1	61606640	61606663	A-E	521	.	61606651	61606652	255,215,0	2	5,4	0,19
chr1	61607261	61607284	A-E	721	.	61607273	61607274	255,215,0	2	4,1	0,22
chr1	61784447	61784809	A-E	493	.	61784577	61784578	255,215,0	2	1,102	0,260
chr1	62208896	62209266	A-E	463	.	62209263	62209264	255,215,0	2	367,1	0,369
chr1	62697368	62697707	A-E	525	.	62697382	62697383	255,215,0	2	1,311	0,28
chr1	64527477	64527704	A-E	581	.	64527586	64527587	255,215,0	2	1,8	0,219
chr1	64937477	64937870	A-E	638	.	64937640	64937641	255,215,0	2	2,67	0,326
chr1	65379462	65379598	A-E	490	.	65379580	65379581	255,215,0	2	103,1	0,135
chr1	65399503	65399654	A-E	754	.	65399547	65399548	255,215,0	2	1,62	0,89
chr1	65399664	65400008	A-E	576	.	65399943	65399944	255,215,0	2	229,13	0,331
chr1	65428077	65428368	A-E	775	.	65428279	65428280	255,215,0	2	116,1	0,290
chr1	65430612	65431006	A-E	789	.	65430951	65430952	255,215,0	2	293,8	0,386
chr1	65534568	65534924	A-E	595	.	65534745	65534746	255,215,0	2	1,1	0,355
chr1	65889004	65889086	A-E	702	.	65889044	65889045	255,215,0	2	1,1	0,81
chr1	66760490	66760831	A-E	682	.	66760660	66760661	255,215,0	2	1,1	0,340
chr1	67400555	67400887	A-E	630	.	67400571	67400572	255,215,0	2	1,299	0,33
chr1	68027599	68027762	A-E	732	.	68027652	68027653	255,215,0	2	1,57	0,106
chr1	68149978	68150225	A-E	944	.	68149981	68149982	255,215,0	2	1,241	0,6
chr1	68179338	68179520	A-E	862	.	68179429	68179430	255,215,0	2	2,1	0,181
chr1	68257383	68257657	A-E	531	.	68257524	68257525	255,215,0	2	92,83	0,191
chr1	68961350	68961555	A-E	688	.	68961471	68961472	255,215,0	2	39,1	0,204
chr1	72750151	72750388	A-E	902	.	72750328	72750329	255,215,0	2	120,1	0,236
chr1	82172386	82172576	A-E	534	.	82172502	82172503	255,215,0	2	44,1	0,189
chr1	84970291	84970670	A-E	667	.	84970306	84970307	255,215,0	2	1,348	0,31
chr1	85085332	85085345	A-E	930	.	85085337	85085338	255,215,0	2	1,2	0,11
chr1	85163660	85164056	A-E	644	.	85163857	85163858	255,215,0	2	1,1	0,395
chr1	85740034	85740431	A-E	721	.	85740390	85740391	255,215,0	2	317,1	0,396
chr1	85740963	85741154	A-E	669	.	85741038	85741039	255,215,0	2	41,81	0,110
chr1	85763971	85764258	A-E	776	.	85764065	85764066	255,215,0	2	1,99	0,188
chr1	85764656	85764895	A-E	649	.	85764775	85764776	255,215,0	2	1,1	0,238
chr1	85810010	85810182	A-E	918	.	85810129	85810130	255,215,0	2	113,46	0,126
chr1	86037220	86037334	A-E	586	.	86037273	86037274	255,215,0	2	1,7	0,107
chr1	87172052	87172389	A-E	725	.	87172053	87172054	255,215,0	2	1,334	0,3
chr1	87239429	87239698	A-E	753	.	87239490	87239491	255,215,0	2	1,147	0,122
chr1	87691904	87692352	A-E	733	.	87692042	87692043	255,215,0	2	81,252	0,196
chr1	87795981	87796645	A-E	788	.	87796066	87796067	255,215,0	2	1,493	0,171
chr1	89240079	89240319	A-E	925	.	89240197	89240198	255,215,0	2	1,4	0,236
chr1	89457267	89457549	A-E	502	.	89457407	89457408	255,215,0	2	1,1	0,281
chr1	90099950	90100153	A-E	505	.	90099984	90099985	255,215,0	2	4,138	0,65
chr1	90320845	90321084	A-E	920	.	90320896	90320897	255,215,0	2	41,177	0,62
chr1	90461797	90461945	A-E	760	.	90461858	90461859	255,215,0	2	1,26	0,122
chr1	91853019	91853084	A-E	431	.	91853050	91853051	255,215,0	2	30,32	0,33
chr1	93416699	93417072	A-E	959	.	93416986	93416987	255,215,0	2	203,1	0,372
chr1	93545529	93545988	A-E	588	.	93545758	93545759	255,215,0	2	199,198	0,261
chr1	94080175	94080586	A-E	855	.	94080575	94080576	255,215,0	2	394,4	0,407
chr1	94160495	94160662	A-E	873	.	94160586	94160587	255,215,0	2	17,1	0,166
chr1	94372422	94372787	A-E	620	.	94372604	94372605	255,215,0	2	1,1	0,364
chr1	94709637	94709983	A-E	542	.	94709809	94709810	255,215,0	2	1,1	0,345
chr1	94711188	94711483	A-E	639	.	94711452	94711453	255,215,0	2	240,6	0,289
chr1	94885990	94886346	A-E	549	.	94886011	94886012	255,215,0	2	1,313	0,43
chr1	95007995	95008302	A-E	789	.	95008218	95008219	255,215,0	2	141,1	0,306
chr1	95008693	95008821	A-E	931	.	95008773	95008774	255,215,0	2	34,1	0,127
chr1	95067855	95068241	A-E	863	.	95068162	95068163	255,215,0	2	235,5	0,381
chr1	95112003	95112217	A-E	939	.	95112109	95112110	255,215,0	2	1,1	0,213
chr1	95174059	95174304	A-E	656	.	95174181	95174182	255,215,0	2	1,1	0,244
chr1	95249173	95249377	A-E	651	.	95249274	95249275	255,215,0	2	1,1	0,203
chr1	95267524	95267667	A-E	842	.	95267595	95267596	255,215,0	2	1,1	0,142
chr1	95328690	95328856	A-E	980	.	95328772	95328773	255,215,0	2	1,1	0,165
chr1	96208080	96208328	A-E	640	.	96208203	96208204	255,215,0	2	1,1	0,247
chr1	96208444	96208679	A-E	702	.	96208503	96208504	255,215,0	2	1,116	0,119
chr1	99128815	99128853	A-E	765	.	99128831	99128832	255,215,0	2	1,6	0,32
chr1	100113218	100113273	A-E	823	.	100113245	100113246	255,215,0	2	1,1	0,54
chr1	100819658	100820050	A-E	732	.	100819727	100819728	255,215,0	2	1,254	0,138
chr1	101092174	101092300	A-E	679	.	101092236	101092237	255,215,0	2	1,1	0,125
chr1	101362717	101362876	A-E	702	.	101362782	101362783	255,215,0	2	1,28	0,131
chr1	101666298	101666377	A-E	720	.	101666321	101666322	255,215,0	2	1,33	0,46
chr1	108074818	108074849	A-E	864	.	108074833	108074834	255,215,0	2	1,1	0,30
chr1	108202818	108203038	A-E	651	.	108202923	108202924	255,215,0	2	1,10	0,210
chr1	109782677	109782831	A-E	934	.	109782753	109782754	255,215,0	2	1,1	0,153
chr1	109914177	109914362	A-E	535	.	109914301	109914302	255,215,0	2	78,13	0,172
chr1	110336218	110336380	A-E	616	.	110336354	110336355	255,215,0	2	112,1	0,161
chr1	110364297	110364570	A-E	708	.	110364433	110364434	255,215,0	2	1,1	0,272
chr1	110454425	110454737	A-E	667	.	110454428	110454429	255,215,0	2	1,305	0,7
chr1	110528950	110529259	A-E	557	.	110528955	110528956	255,215,0	2	1,298	0,11
chr1	111992836	111993234	A-E	623	.	111992983	111992984	255,215,0	2	1,103	0,295
chr1	112050724	112051096	A-E	677	.	112051025	112051026	255,215,0	2	251,20	0,352
chr1	112875335	112875706	A-E	712	.	112875522	112875523	255,215,0	2	5,1	0,370
chr1	112933901	112934058	A-E	850	.	112933923	112933924	255,215,0	2	1,112	0,45
chr1	112939938	112939941	A-E	658	.	112939939	112939940	255,215,0	2	1,1	0,2
chr1	113278458	113278898	A-E	590	.	113278714	113278715	255,215,0	2	75,1	0,439
chr1	113305239	113305307	A-E	841	.	113305247	113305248	255,215,0	2	4,55	0,13
chr1	113448082	113448443	A-E	950	.	113448375	113448376	255,215,0	2	227,1	0,360
chr1	114411144	114411319	A-E	505	.	114411245	114411246	255,215,0	2	30,1	0,174
chr1	116371807	116372195	A-E	553	.	116372102	116372103	255,215,0	2	262,58	0,330
chr1	116889820	116890021	A-E	618	.	116889954	116889955	255,215,0	2	70,1	0,200
chr1	116918331	116918655	A-E	840	.	116918397	116918398	255,215,0	2	8,199	0,125
chr1	116920142	116920291	A-E	963	.	116920214	116920215	255,215,0	2	1,4	0,145
chr1	117080791	117081053	A-E	899	.	117081006	117081007	255,215,0	2	172,3	0,259
chr1	117096111	117096225	A-E	860	.	117096190	117096191	255,215,0	2	46,1	0,113
chr1	117533593	117533939	A-E	758	.	117533658	117533659	255,215,0	2	1,215	0,131
chr1	118149258	118150064	A-E	465	.	118149344	118149345	255,215,0	2	18,651	0,155
chr1	120188428	120188927	A-E	499	.	120188666	120188667	255,215,0	2	177,199	0,300
chr1	144010367	144010738	A-E	885	.	144010367	144010368	255,215,0	2	1,370	0,1
chr1	144929488	144929777	A-E	637	.	144929674	144929675	255,215,0	2	182,98	0,191
chr1	144929949	144930159	A-E	667	.	144930081	144930082	255,215,0	2	125,70	0,140
chr1	145396760	145397198	A-E	480	.	145397043	145397044	255,215,0	2	211,81	0,357
chr1	145526735	145526797	A-E	661	.	145526765	145526766	255,215,0	2	1,1	0,61
chr1	146556145	146556634	A-E	549	.	146556510	146556511	255,215,0	2	334,92	0,397
chr1	147735142	147735539	A-E	793	.	147735338	147735339	255,215,0	2	1,5	0,392
chr1	149194265	149194656	A-E	548	.	149194534	149194535	255,215,0	2	236,88	0,303
chr1	149223485	149223931	A-E	580	.	149223915	149223916	255,215,0	2	417,2	0,444
chr1	149815237	149815620	A-E	791	.	149815346	149815347	255,215,0	2	1,164	0,219
chr1	149815849	149816206	A-E	586	.	149815855	149815856	255,215,0	2	1,344	0,13
chr1	149820361	149820952	A-E	732	.	149820608	149820609	255,215,0	2	166,261	0,330
chr1	149821015	149821647	A-E	921	.	149821348	149821349	255,215,0	2	298,262	0,370
chr1	149860379	149860754	A-E	661	.	149860456	149860457	255,215,0	2	1,221	0,154
chr1	149910900	149911219	A-E	674	.	149911178	149911179	255,215,0	2	239,1	0,318
chr1	150535145	150535582	A-E	792	.	150535511	150535512	255,215,0	2	358,62	0,375
chr1	150535666	150536874	A-E	902	.	150536852	150536853	255,215,0	2	1167,1	0,1207
chr1	150539630	150541082	A-E	905	.	150540776	150540777	255,215,0	2	1124,283	0,1169
chr1	150847217	150847607	A-E	500	.	150847430	150847431	255,215,0	2	147,109	0,281
chr1	150977291	150977502	A-E	860	.	150977415	150977416	255,215,0	2	39,1	0,210
chr1	151043874	151044227	A-E	555	.	151044050	151044051	255,215,0	2	1,1	0,352
chr1	151255796	151255919	A-E	938	.	151255862	151255863	255,215,0	2	37,26	0,97
chr1	151918166	151918684	A-E	887	.	151918433	151918434	255,215,0	2	217,199	0,319
chr1	151962673	151962839	A-E	887	.	151962755	151962756	255,215,0	2	1,1	0,165
chr1	152023808	152023922	A-E	731	.	152023864	152023865	255,215,0	2	1,1	0,113
chr1	152475107	152475502	A-E	919	.	152475304	152475305	255,215,0	2	1,1	0,394
chr1	152878925	152879083	A-E	947	.	152878953	152878954	255,215,0	2	4,105	0,53
chr1	152885482	152885651	A-E	627	.	152885619	152885620	255,215,0	2	107,1	0,168
chr1	153095466	153095607	A-E	847	.	153095518	153095519	255,215,0	2	1,36	0,105
chr1	153510895	153511054	A-E	526	.	153510974	153510975	255,215,0	2	2,1	0,158
chr1	153545204	153545219	A-E	954	.	153545211	153545212	255,215,0	2	2,1	0,14
chr1	153893953	153894174	A-E	876	.	153894096	153894097	255,215,0	2	68,1	0,220
chr1	153929776	153930098	A-E	913	.	153929953	153929954	255,215,0	2	35,1	0,321
chr1	154169109	154169422	A-E	524	.	154169265	154169266	255,215,0	2	1,1	0,312
chr1	154380711	154381076	A-E	696	.	154380877	154380878	255,215,0	2	136,168	0,197
chr1	154529043	154529152	A-E	885	.	154529117	154529118	255,215,0	2	42,1	0,108
chr1	154944844	154945021	A-E	948	.	154944953	154944954	255,215,0	2	101,58	0,119
chr1	155177075	155177131	A-E	647	.	155177102	155177103	255,215,0	2	1,1	0,55
chr1	155949677	155950033	A-E	559	.	155949992	155949993	255,215,0	2	276,1	0,355
chr1	156083653	156083749	A-E	978	.	156083667	156083668	255,215,0	2	1,67	0,29
chr1	156088196	156088818	A-E	896	.	156088293	156088294	255,215,0	2	13,439	0,183
chr1	156094487	156094888	A-E	969	.	156094549	156094550	255,215,0	2	1,277	0,124
chr1	156099403	156099409	A-E	952	.	156099405	156099406	255,215,0	2	1,1	0,5
chr1	156679562	156679883	A-E	501	.	156679726	156679727	255,215,0	2	9,1	0,320
chr1	156716044	156716402	A-E	888	.	156716252	156716253	255,215,0	2	61,1	0,357
chr1	156718145	156718311	A-E	972	.	156718259	156718260	255,215,0	2	64,1	0,165
chr1	157965581	157965885	A-E	529	.	157965732	157965733	255,215,0	2	1,1	0,303
chr1	157972340	157972556	A-E	864	.	157972447	157972448	255,215,0	2	1,1	0,215
chr1	157988610	157988813	A-E	837	.	157988657	157988658	255,215,0	2	1,109	0,94
chr1	157991640	157991845	A-E	714	.	157991692	157991693	255,215,0	2	1,100	0,105
chr1	158116608	158116808	A-E	763	.	158116745	158116746	255,215,0	2	77,1	0,199
chr1	159061476	159061533	A-E	943	.	159061504	159061505	255,215,0	2	1,1	0,56
chr1	159567117	159567122	A-E	649	.	159567119	159567120	255,215,0	2	1,1	0,4
chr1	160737830	160738075	A-E	785	.	160737955	160737956	255,215,0	2	7,1	0,244
chr1	161360511	161360657	A-E	714	.	161360605	161360606	255,215,0	2	45,1	0,145
chr1	163175133	163175505	A-E	506	.	163175142	163175143	255,215,0	2	1,353	0,19
chr1	164530890	164531202	A-E	806	.	164531049	164531050	255,215,0	2	45,37	0,275
chr1	164572243	164572418	A-E	532	.	164572246	164572247	255,215,0	2	1,169	0,6
chr1	164677350	164677747	A-E	513	.	164677508	164677509	255,215,0	2	80,159	0,238
chr1	167035961	167036358	A-E	845	.	167035974	167035975	255,215,0	2	11,380	0,17
chr1	167630871	167631089	A-E	613	.	167630979	167630980	255,215,0	2	1,1	0,217
chr1	168196557	168196684	A-E	854	.	168196567	168196568	255,215,0	2	1,107	0,20
chr1	168356534	168356647	A-E	820	.	168356572	168356573	255,215,0	2	3,38	0,75
chr1	169078346	169078451	A-E	972	.	169078398	169078399	255,215,0	2	1,1	0,104
chr1	169083190	169083582	A-E	570	.	169083385	169083386	255,215,0	2	1,1	0,391
chr1	171403967	171404283	A-E	868	.	171404080	171404081	255,215,0	2	55,144	0,172
chr1	171838422	171838514	A-E	626	.	171838452	171838453	255,215,0	2	1,31	0,61
chr1	171868300	171868690	A-E	932	.	171868342	171868343	255,215,0	2	1,305	0,85
chr1	172112292	172112783	A-E	571	.	172112596	172112597	255,215,0	2	305,186	0,305
chr1	172150201	172150456	A-E	534	.	172150219	172150220	255,215,0	2	9,227	0,28
chr1	172312870	172313144	A-E	762	.	172313003	172313004	255,215,0	2	1,8	0,266
chr1	172608339	172608375	A-E	959	.	172608356	172608357	255,215,0	2	1,1	0,35
chr1	172887821	172888117	A-E	668	.	172887968	172887969	255,215,0	2	1,1	0,295
chr1	172897582	172897796	A-E	630	.	172897689	172897690	255,215,0	2	2,1	0,213
chr1	174375242	174375457	A-E	481	.	174375349	174375350	255,215,0	2	1,1	0,214
chr1	174758375	174758757	A-E	940	.	174758565	174758566	255,215,0	2	1,1	0,381
chr1	175159885	175160247	A-E	558	.	175160204	175160205	255,215,0	2	289,12	0,350
chr1	178095904	178096296	A-E	839	.	178095943	178095944	255,215,0	2	1,313	0,79
chr1	178210313	178210444	A-E	917	.	178210378	178210379	255,215,0	2	1,1	0,130
chr1	178211142	178211289	A-E	811	.	178211207	178211208	255,215,0	2	1,17	0,130
chr1	178236819	178237171	A-E	889	.	178236833	178236834	255,215,0	2	1,324	0,28
chr1	178240750	178240933	A-E	570	.	178240841	178240842	255,215,0	2	1,1	0,182
chr1	178243282	178243405	A-E	516	.	178243341	178243342	255,215,0	2	1,5	0,118
chr1	178247527	178247570	A-E	944	.	178247548	178247549	255,215,0	2	1,1	0,42
chr1	178341095	178341427	A-E	533	.	178341112	178341113	255,215,0	2	1,297	0,35
chr1	179144823	179145001	A-E	675	.	179144949	179144950	255,215,0	2	76,1	0,177
chr1	179924965	179925120	A-E	747	.	179925040	179925041	255,215,0	2	1,5	0,150
chr1	180124804	180124957	A-E	591	.	180124888	180124889	255,215,0	2	29,13	0,140
chr1	181013694	181014003	A-E	550	.	181013762	181013763	255,215,0	2	37,209	0,100
chr1	181073429	181073824	A-E	916	.	181073567	181073568	255,215,0	2	1,119	0,276
chr1	181074960	181075072	A-E	507	.	181074998	181074999	255,215,0	2	1,36	0,76
chr1	181104265	181104351	A-E	924	.	181104278	181104279	255,215,0	2	1,60	0,26
chr1	182584229	182584455	A-E	732	.	182584231	182584232	255,215,0	2	1,221	0,5
chr1	182991493	182991892	A-E	627	.	182991567	182991568	255,215,0	2	70,319	0,80
chr1	183119488	183119537	A-E	571	.	183119512	183119513	255,215,0	2	1,1	0,48
chr1	183156806	183157017	A-E	716	.	183156911	183156912	255,215,0	2	1,1	0,210
chr1	183166871	183167293	A-E	783	.	183166888	183166889	255,215,0	2	3,389	0,33
chr1	183204133	183204476	A-E	902	.	183204148	183204149	255,215,0	2	1,313	0,30
chr1	183884883	183884977	A-E	765	.	183884916	183884917	255,215,0	2	1,28	0,66
chr1	184633365	184633484	A-E	570	.	184633380	184633381	255,215,0	2	1,88	0,31
chr1	185284624	185285027	A-E	442	.	185285004	185285005	255,215,0	2	360,1	0,402
chr1	185343087	185343625	A-E	822	.	185343181	185343182	255,215,0	2	67,416	0,122
chr1	185489364	185489582	A-E	855	.	185489472	185489473	255,215,0	2	1,2	0,216
chr1	185489650	185490072	A-E	925	.	185489850	185489851	255,215,0	2	72,92	0,330
chr1	185601920	185602129	A-E	663	.	185602023	185602024	255,215,0	2	1,3	0,206
chr1	185704575	185705000	A-E	615	.	185704611	185704612	255,215,0	2	2,353	0,72
chr1	186145006	186145377	A-E	926	.	186145053	186145054	255,215,0	2	1,276	0,95
chr1	186155969	186156079	A-E	765	.	186155971	186155972	255,215,0	2	1,106	0,4
chr1	186626730	186626986	A-E	507	.	186626769	186626770	255,215,0	2	3,180	0,76
chr1	186651096	186651206	A-E	638	.	186651113	186651114	255,215,0	2	1,75	0,35
chr1	197706191	197706459	A-E	655	.	197706324	197706325	255,215,0	2	1,1	0,267
chr1	198127475	198127965	A-E	848	.	198127579	198127580	255,215,0	2	1,281	0,209
chr1	198903379	198903667	A-E	892	.	198903522	198903523	255,215,0	2	1,1	0,287
chr1	200379777	200379959	A-E	516	.	200379868	200379869	255,215,0	2	6,5	0,177
chr1	200609197	200609463	A-E	769	.	200609290	200609291	255,215,0	2	40,118	0,148
chr1	200639691	200639895	A-E	844	.	200639792	200639793	255,215,0	2	1,1	0,203
chr1	201265071	201265270	A-E	766	.	201265149	201265150	255,215,0	2	3,45	0,154
chr1	201366619	201366946	A-E	877	.	201366781	201366782	255,215,0	2	1,2	0,325
chr1	201366962	201367119	A-E	880	.	201367100	201367101	255,215,0	2	121,1	0,156
chr1	201424936	201425126	A-E	635	.	201425033	201425034	255,215,0	2	7,1	0,189
chr1	201426190	201426373	A-E	823	.	201426281	201426282	255,215,0	2	1,1	0,182
chr1	201508517	201509575	A-E	534	.	201509483	201509484	255,215,0	2	915,39	0,1019
chr1	201683757	201684312	A-E	901	.	201683981	201683982	255,215,0	2	169,274	0,281
chr1	201744472	201744697	A-E	870	.	201744584	201744585	255,215,0	2	1,1	0,224
chr1	202075502	202075811	A-E	527	.	202075604	202075605	255,215,0	2	1,104	0,205
chr1	202508381	202508633	A-E	496	.	202508387	202508388	255,215,0	2	1,239	0,13
chr1	202559126	202559427	A-E	952	.	202559137	202559138	255,215,0	2	1,279	0,22
chr1	202996536	202996600	A-E	495	.	202996574	202996575	255,215,0	2	14,1	0,63
chr1	203526746	203526853	A-E	544	.	203526756	203526757	255,215,0	2	1,87	0,20
chr1	203597868	203598263	A-E	884	.	203597868	203597869	255,215,0	2	1,394	0,1
chr1	203619027	203619374	A-E	979	.	203619035	203619036	255,215,0	2	1,330	0,17
chr1	203641458	203641806	A-E	740	.	203641470	203641471	255,215,0	2	1,323	0,25
chr1	204255998	204256379	A-E	679	.	204256226	204256227	255,215,0	2	78,1	0,380
chr1	204257409	204257720	A-E	632	.	204257622	204257623	255,215,0	2	124,8	0,303
chr1	204386150	204386414	A-E	817	.	204386374	204386375	255,215,0	2	208,22	0,242
chr1	204854596	204854849	A-E	446	.	204854711	204854712	255,215,0	2	1,23	0,230
chr1	205090261	205090406	A-E	891	.	205090394	205090395	255,215,0	2	123,1	0,144
chr1	205263599	205264019	A-E	953	.	205263854	205263855	255,215,0	2	183,91	0,329
chr1	205416632	205416810	A-E	494	.	205416719	205416720	255,215,0	2	1,3	0,175
chr1	205419708	205419905	A-E	973	.	205419776	205419777	255,215,0	2	1,61	0,136
chr1	205474556	205474866	A-E	725	.	205474574	205474575	255,215,0	2	9,281	0,29
chr1	205474973	205475042	A-E	755	.	205475007	205475008	255,215,0	2	1,1	0,68
chr1	205599222	205599660	A-E	928	.	205599574	205599575	255,215,0	2	331,64	0,374
chr1	206807155	206807335	A-E	644	.	206807280	206807281	255,215,0	2	75,4	0,176
chr1	206883607	206883824	A-E	578	.	206883640	206883641	255,215,0	2	1,150	0,67
chr1	207058816	207059147	A-E	837	.	207058980	207058981	255,215,0	2	2,3	0,328
chr1	207064076	207064429	A-E	809	.	207064212	207064213	255,215,0	2	83,162	0,191
chr1	207064869	207064994	A-E	498	.	207064934	207064935	255,215,0	2	11,5	0,120
chr1	207079196	207079569	A-E	730	.	207079500	207079501	255,215,0	2	240,3	0,370
chr1	207483401	207483459	A-E	953	.	207483429	207483430	255,215,0	2	1,1	0,57
chr1	207998055	207998202	A-E	908	.	207998128	207998129	255,215,0	2	1,1	0,146
chr1	208136912	208137268	A-E	447	.	208137106	208137107	255,215,0	2	83,49	0,307
chr1	208339488	208339613	A-E	651	.	208339550	208339551	255,215,0	2	1,1	0,124
chr1	208357688	208357785	A-E	824	.	208357774	208357775	255,215,0	2	78,1	0,96
chr1	208358361	208358485	A-E	673	.	208358422	208358423	255,215,0	2	1,1	0,123
chr1	208381145	208381344	A-E	673	.	208381320	208381321	255,215,0	2	154,1	0,198
chr1	209584845	209585000	A-E	940	.	209584944	209584945	255,215,0	2	46,1	0,154
chr1	209600780	209600928	A-E	906	.	209600807	209600808	255,215,0	2	1,94	0,54
chr1	209601291	209601611	A-E	903	.	209601403	209601404	255,215,0	2	53,148	0,172
chr1	209844084	209844533	A-E	663	.	209844245	209844246	255,215,0	2	92,217	0,232
chr1	209845976	209846960	A-E	736	.	209846667	209846668	255,215,0	2	648,248	0,736
chr1	210465588	210466106	A-E	700	.	210465631	210465632	255,215,0	2	1,431	0,87
chr1	211786767	211786827	A-E	536	.	211786796	211786797	255,215,0	2	1,1	0,59
chr1	212101620	212101942	A-E	512	.	212101744	212101745	255,215,0	2	1,74	0,248
chr1	212659876	212660103	A-E	941	.	212659989	212659990	255,215,0	2	1,1	0,226
chr1	212739888	212740789	A-E	692	.	212739944	212739945	255,215,0	2	23,811	0,90
chr1	212780782	212781279	A-E	891	.	212781264	212781265	255,215,0	2	469,1	0,496
chr1	214387793	214387931	A-E	685	.	214387861	214387862	255,215,0	2	1,1	0,137
chr1	214618892	214619282	A-E	943	.	214619126	214619127	255,215,0	2	81,1	0,389
chr1	214620076	214620672	A-E	839	.	214620309	214620310	255,215,0	2	150,278	0,318
chr1	214649549	214649715	A-E	963	.	214649661	214649662	255,215,0	2	61,1	0,165
chr1	215131172	215131425	A-E	553	.	215131279	215131280	255,215,0	2	1,38	0,215
chr1	215175831	215176163	A-E	534	.	215175996	215175997	255,215,0	2	1,1	0,331
chr1	215756556	215756821	A-E	534	.	215756688	215756689	255,215,0	2	1,1	0,264
chr1	217076814	217077022	A-E	870	.	217077018	217077019	255,215,0	2	202,1	0,207
chr1	218459429	218459823	A-E	860	.	218459431	218459432	255,215,0	2	1,389	0,5
chr1	218521405	218522190	A-E	429	.	218521515	218521516	255,215,0	2	106,670	0,115
chr1	218553747	218554091	A-E	749	.	218553918	218553919	255,215,0	2	1,1	0,343
chr1	218672486	218672707	A-E	906	.	218672503	218672504	255,215,0	2	14,199	0,22
chr1	219240049	219240272	A-E	817	.	219240169	219240170	255,215,0	2	20,1	0,222
chr1	221613404	221613745	A-E	759	.	221613475	221613476	255,215,0	2	1,198	0,143
chr1	221916785	221917321	A-E	873	.	221917267	221917268	255,215,0	2	458,28	0,508
chr1	222005676	222005935	A-E	908	.	222005805	222005806	255,215,0	2	1,1	0,258
chr1	222544063	222544374	A-E	621	.	222544218	222544219	255,215,0	2	1,1	0,310
chr1	223254562	223254777	A-E	577	.	223254748	223254749	255,215,0	2	159,1	0,214
chr1	223895493	223895874	A-E	952	.	223895798	223895799	255,215,0	2	234,3	0,378
chr1	223902604	223902857	A-E	942	.	223902730	223902731	255,215,0	2	1,1	0,252
chr1	224246484	224246581	A-E	609	.	224246512	224246513	255,215,0	2	1,40	0,57
chr1	224393253	224393413	A-E	671	.	224393314	224393315	255,215,0	2	1,37	0,123
chr1	224528791	224528936	A-E	535	.	224528839	224528840	255,215,0	2	9,56	0,89
chr1	224780772	224780823	A-E	804	.	224780797	224780798	255,215,0	2	1,1	0,50
chr1	224811153	224811541	A-E	613	.	224811193	224811194	255,215,0	2	33,339	0,49
chr1	225843222	225843438	A-E	500	.	225843340	225843341	255,215,0	2	23,1	0,215
chr1	226310252	226310595	A-E	784	.	226310593	226310594	255,215,0	2	342,1	0,342
chr1	226372653	226373566	A-E	912	.	226373328	226373329	255,215,0	2	668,229	0,684
chr1	226830845	226831071	A-E	834	.	226831021	226831022	255,215,0	2	165,37	0,189
chr1	226850198	226851014	A-E	837	.	226850625	226850626	255,215,0	2	396,357	0,459
chr1	226864437	226864730	A-E	531	.	226864583	226864584	255,215,0	2	1,1	0,292
chr1	226865330	226865571	A-E	501	.	226865453	226865454	255,215,0	2	8,1	0,240
chr1	227503653	227503962	A-E	405	.	227503923	227503924	255,215,0	2	233,1	0,308
chr1	227730355	227730740	A-E	659	.	227730544	227730545	255,215,0	2	39,44	0,341
chr1	228269568	228269810	A-E	636	.	228269575	228269576	255,215,0	2	1,228	0,14
chr1	228329969	228330520	A-E	793	.	228330322	228330323	255,215,0	2	354,197	0,354
chr1	229367559	229367656	A-E	745	.	229367607	229367608	255,215,0	2	1,1	0,96
chr1	229374566	229374670	A-E	634	.	229374619	229374620	255,215,0	2	4,1	0,103
chr1	230209242	230209573	A-E	738	.	230209355	230209356	255,215,0	2	2,105	0,226
chr1	230220164	230220282	A-E	920	.	230220222	230220223	255,215,0	2	1,1	0,117
chr1	230259634	230259837	A-E	507	.	230259668	230259669	255,215,0	2	1,134	0,69
chr1	231531776	231531955	A-E	860	.	231531803	231531804	255,215,0	2	1,125	0,54
chr1	231739647	231739689	A-E	417	.	231739667	231739668	255,215,0	2	1,1	0,41
chr1	231963650	231963669	A-E	814	.	231963659	231963660	255,215,0	2	1,1	0,18
chr1	232428903	232429197	A-E	709	.	232429191	232429192	255,215,0	2	285,1	0,293
chr1	233004898	233005213	A-E	921	.	233005057	233005058	255,215,0	2	6,1	0,314
chr1	233221181	233221220	A-E	654	.	233221200	233221201	255,215,0	2	1,1	0,38
chr1	233234073	233234169	A-E	823	.	233234120	233234121	255,215,0	2	1,1	0,95
chr1	233250112	233250251	A-E	973	.	233250217	233250218	255,215,0	2	73,1	0,138
chr1	233751116	233751484	A-E	815	.	233751256	233751257	255,215,0	2	140,227	0,141
chr1	234505928	234506189	A-E	913	.	234505973	234505974	255,215,0	2	1,171	0,90
chr1	234507877	234508057	A-E	526	.	234507936	234507937	255,215,0	2	15,76	0,104
chr1	234630750	234630905	A-E	826	.	234630824	234630825	255,215,0	2	2,7	0,148
chr1	234668185	234668630	A-E	805	.	234668442	234668443	255,215,0	2	178,107	0,338
chr1	234747710	234748018	A-E	983	.	234747832	234747833	255,215,0	2	74,137	0,171
chr1	234749021	234749143	A-E	976	.	234749022	234749023	255,215,0	2	1,119	0,3
chr1	234752255	234752429	A-E	743	.	234752319	234752320	255,215,0	2	1,46	0,128
chr1	234857482	234857708	A-E	729	.	234857577	234857578	255,215,0	2	28,62	0,164
chr1	234858306	234858323	A-E	963	.	234858315	234858316	255,215,0	2	3,1	0,16
chr1	234862404	234862535	A-E	602	.	234862469	234862470	255,215,0	2	2,1	0,130
chr1	235061804	235062063	A-E	817	.	235061885	235061886	255,215,0	2	1,96	0,163
chr1	235123254	235123645	A-E	565	.	235123511	235123512	255,215,0	2	129,4	0,387
chr1	235147478	235148138	A-E	464	.	235147819	235147820	255,215,0	2	286,262	0,398
chr1	235148305	235148458	A-E	979	.	235148322	235148323	255,215,0	2	2,119	0,34
chr1	235242792	235242999	A-E	506	.	235242933	235242934	255,215,0	2	78,1	0,206
chr1	236072112	236072729	A-E	943	.	236072178	236072179	255,215,0	2	1,485	0,132
chr1	236073752	236073816	A-E	950	.	236073802	236073803	255,215,0	2	39,1	0,63
chr1	236081357	236081630	A-E	987	.	236081400	236081401	255,215,0	2	1,187	0,86
chr1	236134196	236134583	A-E	527	.	236134388	236134389	255,215,0	2	1,2	0,385
chr1	236666572	236666591	A-E	541	.	236666581	236666582	255,215,0	2	1,1	0,18
chr1	236959858	236960198	A-E	705	.	236959944	236959945	255,215,0	2	1,168	0,172
chr1	241776393	241776782	A-E	609	.	241776408	241776409	255,215,0	2	1,359	0,30
chr1	241800652	241800786	A-E	605	.	241800768	241800769	255,215,0	2	101,1	0,133
chr1	242693822	242693939	A-E	973	.	242693902	242693903	255,215,0	2	56,12	0,105
chr1	243450384	243450830	A-E	691	.	243450504	243450505	255,215,0	2	112,317	0,129
chr1	243760527	243760902	A-E	507	.	243760886	243760887	255,215,0	2	345,1	0,374
chr1	243893800	243893985	A-E	596	.	243893918	243893919	255,215,0	2	116,64	0,121
chr1	244212276	244213430	A-E	376	.	244213046	244213047	255,215,0	2	716,328	0,826
chr1	245317033	245317298	A-E	393	.	245317169	245317170	255,215,0	2	9,1	0,264
chr1	247537279	247537425	A-E	475	.	247537332	247537333	255,215,0	2	1,40	0,106
chr10	975785	976368	A-E	657	.	976034	976035	255,215,0	2	246,329	0,254
chr10	978153	978330	A-E	650	.	978170	978171	255,215,0	2	1,142	0,35
chr10	3137328	3137458	A-E	833	.	3137392	3137393	255,215,0	2	1,1	0,129
chr10	3847352	3847708	A-E	788	.	3847560	3847561	255,215,0	2	152,91	0,265
chr10	3849578	3850051	A-E	968	.	3849651	3849652	255,215,0	2	1,327	0,146
chr10	3851157	3852053	A-E	876	.	3851959	3851960	255,215,0	2	710,1	0,895
chr10	3893083	3893252	A-E	581	.	3893167	3893168	255,215,0	2	1,1	0,168
chr10	3894416	3895012	A-E	575	.	3894735	3894736	255,215,0	2	318,274	0,322
chr10	3916430	3916521	A-E	805	.	3916447	3916448	255,215,0	2	6,62	0,29
chr10	3934486	3935471	A-E	755	.	3934809	3934810	255,215,0	2	205,542	0,443
chr10	3937227	3937631	A-E	581	.	3937382	3937383	255,215,0	2	119,211	0,193
chr10	3939370	3939796	A-E	611	.	3939788	3939789	255,215,0	2	413,1	0,425
chr10	3941138	3941454	A-E	845	.	3941294	3941295	255,215,0	2	7,9	0,307
chr10	4111607	4111954	A-E	509	.	4111779	4111780	255,215,0	2	1,3	0,344
chr10	4174431	4174586	A-E	941	.	4174572	4174573	255,215,0	2	134,5	0,150
chr10	4283808	4284356	A-E	856	.	4284091	4284092	255,215,0	2	235,215	0,333
chr10	4713647	4713873	A-E	942	.	4713696	4713697	255,215,0	2	37,163	0,63
chr10	4806110	4806385	A-E	822	.	4806358	4806359	255,215,0	2	224,1	0,274
chr10	4808549	4808890	A-E	952	.	4808886	4808887	255,215,0	2	335,1	0,340
chr10	4812953	4813314	A-E	778	.	4813005	4813006	255,215,0	2	21,276	0,85
chr10	4818219	4818432	A-E	558	.	4818325	4818326	255,215,0	2	1,1	0,212
chr10	4981970	4982075	A-E	572	.	4981976	4981977	255,215,0	2	1,93	0,12
chr10	5113568	5113720	A-E	693	.	5113630	5113631	255,215,0	2	4,31	0,121
chr10	5335756	5336054	A-E	811	.	5335862	5335863	255,215,0	2	1,85	0,213
chr10	5606066	5606314	A-E	968	.	5606282	5606283	255,215,0	2	209,23	0,225
chr10	5606609	5606845	A-E	983	.	5606775	5606776	255,215,0	2	102,5	0,231
chr10	5608647	5608913	A-E	927	.	5608758	5608759	255,215,0	2	14,56	0,210
chr10	5625592	5625883	A-E	855	.	5625877	5625878	255,215,0	2	281,1	0,290
chr10	6243171	6243265	A-E	861	.	6243219	6243220	255,215,0	2	5,1	0,93
chr10	6312213	6312820	A-E	536	.	6312391	6312392	255,215,0	2	173,422	0,185
chr10	6316910	6317660	A-E	526	.	6317379	6317380	255,215,0	2	447,257	0,493
chr10	6534198	6534469	A-E	955	.	6534299	6534300	255,215,0	2	1,68	0,203
chr10	6536001	6536243	A-E	713	.	6536121	6536122	255,215,0	2	1,1	0,241
chr10	6544405	6544766	A-E	929	.	6544448	6544449	255,215,0	2	1,274	0,87
chr10	8086909	8087356	A-E	490	.	8087001	8087002	255,215,0	2	49,310	0,137
chr10	8102093	8102510	A-E	897	.	8102167	8102168	255,215,0	2	17,285	0,132
chr10	11726836	11727046	A-E	659	.	11726883	11726884	255,215,0	2	37,151	0,59
chr10	11727121	11727339	A-E	885	.	11727290	11727291	255,215,0	2	122,1	0,217
chr10	11923659	11923932	A-E	959	.	11923849	11923850	255,215,0	2	110,1	0,272
chr10	11926703	11927337	A-E	948	.	11926995	11926996	255,215,0	2	248,296	0,338
chr10	11929219	11929459	A-E	512	.	11929423	11929424	255,215,0	2	171,1	0,239
chr10	11940231	11940446	A-E	797	.	11940381	11940382	255,215,0	2	87,1	0,214
chr10	12761753	12761851	A-E	629	.	12761801	12761802	255,215,0	2	1,1	0,97
chr10	12762455	12762628	A-E	649	.	12762542	12762543	255,215,0	2	3,1	0,172
chr10	13800483	13800712	A-E	563	.	13800621	13800622	255,215,0	2	74,25	0,204
chr10	13908291	13908478	A-E	884	.	13908415	13908416	255,215,0	2	64,1	0,186
chr10	13923250	13923633	A-E	565	.	13923442	13923443	255,215,0	2	3,1	0,382
chr10	13932566	13932886	A-E	687	.	13932859	13932860	255,215,0	2	268,1	0,319
chr10	15481671	15481715	A-E	463	.	15481692	15481693	255,215,0	2	1,1	0,43
chr10	16933546	16933937	A-E	935	.	16933716	16933717	255,215,0	2	1,50	0,341
chr10	17066322	17066618	A-E	793	.	17066469	17066470	255,215,0	2	1,1	0,295
chr10	17067983	17068144	A-E	963	.	17068079	17068080	255,215,0	2	34,2	0,159
chr10	17068820	17069394	A-E	792	.	17068960	17068961	255,215,0	2	102,394	0,180
chr10	17241491	17241704	A-E	888	.	17241674	17241675	255,215,0	2	159,4	0,209
chr10	17248179	17248700	A-E	638	.	17248382	17248383	255,215,0	2	189,303	0,218
chr10	17269399	17269729	A-E	848	.	17269683	17269684	255,215,0	2	273,33	0,297
chr10	17688038	17688270	A-E	566	.	17688135	17688136	255,215,0	2	1,37	0,195
chr10	20108396	20108621	A-E	483	.	20108501	20108502	255,215,0	2	63,77	0,148
chr10	20121757	20121977	A-E	966	.	20121783	20121784	255,215,0	2	1,167	0,53
chr10	20126415	20126499	A-E	563	.	20126456	20126457	255,215,0	2	1,1	0,83
chr10	20132610	20132962	A-E	488	.	20132754	20132755	255,215,0	2	1,64	0,288
chr10	20210352	20210750	A-E	939	.	20210550	20210551	255,215,0	2	1,1	0,397
chr10	20293440	20293529	A-E	781	.	20293460	20293461	255,215,0	2	2,49	0,40
chr10	20399566	20399650	A-E	714	.	20399606	20399607	255,215,0	2	1,3	0,81
chr10	21604405	21604764	A-E	906	.	21604604	21604605	255,215,0	2	42,1	0,358
chr10	21652812	21653264	A-E	882	.	21652877	21652878	255,215,0	2	62,382	0,70
chr10	21816034	21816370	A-E	661	.	21816330	21816331	255,215,0	2	284,27	0,309
chr10	22535612	22535856	A-E	805	.	22535690	22535691	255,215,0	2	1,87	0,157
chr10	22535914	22536341	A-E	919	.	22536049	22536050	255,215,0	2	61,216	0,211
chr10	22725331	22726270	A-E	581	.	22725900	22725901	255,215,0	2	554,354	0,585
chr10	22726811	22727194	A-E	791	.	22727115	22727116	255,215,0	2	229,2	0,381
chr10	22971299	22971654	A-E	949	.	22971533	22971534	255,215,0	2	163,48	0,307
chr10	22972137	22972536	A-E	871	.	22972405	22972406	255,215,0	2	139,1	0,398
chr10	24578345	24578575	A-E	609	.	24578390	24578391	255,215,0	2	1,140	0,90
chr10	24771987	24772221	A-E	631	.	24772103	24772104	255,215,0	2	1,1	0,233
chr10	24772710	24773084	A-E	757	.	24772821	24772822	255,215,0	2	1,151	0,223
chr10	25007692	25008010	A-E	861	.	25007978	25007979	255,215,0	2	257,1	0,317
chr10	25020959	25021168	A-E	840	.	25021071	25021072	255,215,0	2	17,1	0,208
chr10	27132677	27133066	A-E	613	.	27132871	27132872	255,215,0	2	1,1	0,388
chr10	27445269	27445361	A-E	460	.	27445314	27445315	255,215,0	2	1,1	0,91
chr10	27608746	27608893	A-E	484	.	27608880	27608881	255,215,0	2	124,1	0,146
chr10	27772063	27772447	A-E	898	.	27772254	27772255	255,215,0	2	1,1	0,383
chr10	29824218	29824530	A-E	708	.	29824439	29824440	255,215,0	2	133,1	0,311
chr10	29947803	29948305	A-E	507	.	29948002	29948003	255,215,0	2	120,223	0,279
chr10	29948331	29948643	A-E	924	.	29948336	29948337	255,215,0	2	1,302	0,10
chr10	30023406	30023889	A-E	859	.	30023649	30023650	255,215,0	2	101,97	0,386
chr10	31073492	31073855	A-E	511	.	31073654	31073655	255,215,0	2	1,39	0,324
chr10	31274439	31274738	A-E	657	.	31274699	31274700	255,215,0	2	223,1	0,298
chr10	31435627	31435820	A-E	494	.	31435680	31435681	255,215,0	2	17,103	0,90
chr10	32048526	32048709	A-E	451	.	32048707	32048708	255,215,0	2	182,1	0,182
chr10	32215994	32216384	A-E	904	.	32216154	32216155	255,215,0	2	132,200	0,190
chr10	32438323	32438553	A-E	804	.	32438445	32438446	255,215,0	2	17,1	0,229
chr10	33245417	33245789	A-E	525	.	33245670	33245671	255,215,0	2	140,5	0,367
chr10	33527175	33527272	A-E	858	.	33527223	33527224	255,215,0	2	1,1	0,96
chr10	33527439	33527671	A-E	940	.	33527629	33527630	255,215,0	2	150,1	0,231
chr10	33542062	33542109	A-E	913	.	33542085	33542086	255,215,0	2	1,1	0,46
chr10	34543561	34543978	A-E	509	.	34543731	34543732	255,215,0	2	119,195	0,222
chr10	34815006	34815362	A-E	890	.	34815016	34815017	255,215,0	2	2,337	0,19
chr10	34815720	34815820	A-E	933	.	34815795	34815796	255,215,0	2	53,1	0,99
chr10	34817271	34817427	A-E	524	.	34817425	34817426	255,215,0	2	155,1	0,155
chr10	34955143	34955229	A-E	892	.	34955185	34955186	255,215,0	2	1,1	0,85
chr10	35060524	35060857	A-E	859	.	35060840	35060841	255,215,0	2	301,1	0,332
chr10	35417102	35417427	A-E	819	.	35417117	35417118	255,215,0	2	2,295	0,30
chr10	35589522	35589653	A-E	550	.	35589587	35589588	255,215,0	2	1,1	0,130
chr10	35626953	35627302	A-E	574	.	35627128	35627129	255,215,0	2	3,1	0,348
chr10	35710568	35710954	A-E	605	.	35710591	35710592	255,215,0	2	1,340	0,46
chr10	36461054	36461345	A-E	661	.	36461333	36461334	255,215,0	2	270,1	0,290
chr10	43248764	43248842	A-E	466	.	43248799	43248800	255,215,0	2	1,8	0,70
chr10	47057751	47058301	A-E	881	.	47057800	47057801	255,215,0	2	1,451	0,99
chr10	47058501	47058910	A-E	581	.	47058514	47058515	255,215,0	2	1,383	0,26
chr10	52134626	52134855	A-E	531	.	52134740	52134741	255,215,0	2	1,1	0,228
chr10	52134910	52135042	A-E	514	.	52134975	52134976	255,215,0	2	1,1	0,131
chr10	52190965	52191281	A-E	451	.	52191122	52191123	255,215,0	2	1,1	0,315
chr10	52262060	52262182	A-E	562	.	52262142	52262143	255,215,0	2	44,1	0,121
chr10	60274080	60274332	A-E	589	.	60274112	60274113	255,215,0	2	1,188	0,64
chr10	60275224	60275383	A-E	778	.	60275309	60275310	255,215,0	2	19,7	0,152
chr10	60314250	60314569	A-E	727	.	60314409	60314410	255,215,0	2	1,1	0,318
chr10	60421235	60421505	A-E	935	.	60421241	60421242	255,215,0	2	1,258	0,12
chr10	60516083	60516420	A-E	931	.	60516251	60516252	255,215,0	2	1,1	0,336
chr10	60933278	60933407	A-E	537	.	60933314	60933315	255,215,0	2	1,56	0,73
chr10	61664143	61664354	A-E	794	.	61664248	61664249	255,215,0	2	1,1	0,210
chr10	63596779	63597177	A-E	465	.	63597153	63597154	255,215,0	2	353,1	0,397
chr10	63656927	63657133	A-E	773	.	63656931	63656932	255,215,0	2	1,198	0,8
chr10	63663977	63664360	A-E	839	.	63664280	63664281	255,215,0	2	226,1	0,382
chr10	63664488	63664743	A-E	708	.	63664649	63664650	255,215,0	2	115,47	0,208
chr10	63699354	63699643	A-E	591	.	63699472	63699473	255,215,0	2	35,86	0,203
chr10	63704182	63704298	A-E	619	.	63704239	63704240	255,215,0	2	1,1	0,115
chr10	63803306	63803648	A-E	505	.	63803426	63803427	255,215,0	2	1,102	0,240
chr10	63844717	63844980	A-E	923	.	63844839	63844840	255,215,0	2	1,19	0,244
chr10	64141215	64141506	A-E	744	.	64141360	64141361	255,215,0	2	1,1	0,290
chr10	64396638	64397604	A-E	727	.	64397524	64397525	255,215,0	2	809,1	0,965
chr10	64495965	64496426	A-E	647	.	64496252	64496253	255,215,0	2	278,163	0,298
chr10	65026237	65026642	A-E	738	.	65026596	65026597	255,215,0	2	334,20	0,385
chr10	65190142	65190352	A-E	808	.	65190230	65190231	255,215,0	2	1,33	0,177
chr10	65274637	65275000	A-E	663	.	65274912	65274913	255,215,0	2	189,1	0,362
chr10	65312212	65312546	A-E	978	.	65312378	65312379	255,215,0	2	1,1	0,333
chr10	65389035	65389639	A-E	922	.	65389214	65389215	255,215,0	2	164,408	0,196
chr10	65442010	65442306	A-E	659	.	65442157	65442158	255,215,0	2	1,1	0,295
chr10	69523690	69523854	A-E	408	.	69523845	69523846	255,215,0	2	148,1	0,163
chr10	70824962	70825368	A-E	646	.	70825357	70825358	255,215,0	2	389,3	0,403
chr10	73004042	73004245	A-E	721	.	73004143	73004144	255,215,0	2	1,1	0,202
chr10	73137195	73137343	A-E	468	.	73137282	73137283	255,215,0	2	57,30	0,118
chr10	73471146	73471219	A-E	761	.	73471182	73471183	255,215,0	2	1,1	0,72
chr10	73527255	73527625	A-E	944	.	73527402	73527403	255,215,0	2	1,75	0,295
chr10	73527859	73527864	A-E	959	.	73527861	73527862	255,215,0	2	1,1	0,4
chr10	73534158	73534270	A-E	519	.	73534213	73534214	255,215,0	2	1,1	0,111
chr10	73595574	73595594	A-E	735	.	73595585	73595586	255,215,0	2	4,1	0,19
chr10	73609618	73609997	A-E	700	.	73609854	73609855	255,215,0	2	95,1	0,378
chr10	73724975	73725342	A-E	554	.	73725061	73725062	255,215,0	2	86,279	0,88
chr10	73735710	73735972	A-E	927	.	73735865	73735866	255,215,0	2	50,1	0,261
chr10	73867257	73867312	A-E	874	.	73867284	73867285	255,215,0	2	1,1	0,54
chr10	74008485	74008869	A-E	800	.	74008773	74008774	255,215,0	2	254,61	0,323
chr10	74032298	74032824	A-E	923	.	74032473	74032474	255,215,0	2	147,321	0,205
chr10	74058141	74058368	A-E	838	.	74058254	74058255	255,215,0	2	1,1	0,226
chr10	74078346	74078585	A-E	624	.	74078465	74078466	255,215,0	2	99,98	0,141
chr10	74079061	74079324	A-E	943	.	74079213	74079214	255,215,0	2	103,60	0,203
chr10	74090770	74091153	A-E	952	.	74090818	74090819	255,215,0	2	1,286	0,97
chr10	74804020	74804378	A-E	732	.	74804285	74804286	255,215,0	2	175,1	0,357
chr10	74854101	74854377	A-E	951	.	74854238	74854239	255,215,0	2	1,1	0,275
chr10	74877758	74878048	A-E	642	.	74877900	74877901	255,215,0	2	1,6	0,284
chr10	75253773	75253975	A-E	876	.	75253904	75253905	255,215,0	2	62,1	0,201
chr10	75386302	75386455	A-E	862	.	75386382	75386383	255,215,0	2	10,1	0,152
chr10	75659525	75659596	A-E	884	.	75659560	75659561	255,215,0	2	1,1	0,70
chr10	75667698	75668137	A-E	549	.	75667868	75667869	255,215,0	2	152,250	0,189
chr10	75692229	75692636	A-E	719	.	75692432	75692433	255,215,0	2	9,9	0,398
chr10	75768391	75768772	A-E	503	.	75768418	75768419	255,215,0	2	1,326	0,55
chr10	76053029	76053199	A-E	898	.	76053113	76053114	255,215,0	2	1,1	0,169
chr10	77156194	77156721	A-E	756	.	77156689	77156690	255,215,0	2	465,1	0,526
chr10	77228916	77229404	A-E	562	.	77229153	77229154	255,215,0	2	85,98	0,390
chr10	79265471	79265659	A-E	849	.	79265564	79265565	255,215,0	2	1,1	0,187
chr10	79284063	79284455	A-E	637	.	79284275	79284276	255,215,0	2	34,1	0,391
chr10	79498662	79498676	A-E	544	.	79498669	79498670	255,215,0	2	2,1	0,13
chr10	79659031	79659428	A-E	817	.	79659247	79659248	255,215,0	2	38,1	0,396
chr10	79685177	79685457	A-E	751	.	79685287	79685288	255,215,0	2	1,59	0,221
chr10	80737265	80737393	A-E	686	.	80737379	80737380	255,215,0	2	102,1	0,127
chr10	80830545	80830728	A-E	415	.	80830650	80830651	255,215,0	2	30,1	0,182
chr10	80831889	80831993	A-E	647	.	80831976	80831977	255,215,0	2	73,1	0,103
chr10	80843292	80843560	A-E	895	.	80843311	80843312	255,215,0	2	1,229	0,39
chr10	80909772	80910251	A-E	933	.	80909996	80909997	255,215,0	2	190,219	0,260
chr10	81024707	81025094	A-E	950	.	81024791	81024792	255,215,0	2	1,219	0,168
chr10	81080549	81080812	A-E	929	.	81080732	81080733	255,215,0	2	131,27	0,236
chr10	81089430	81089531	A-E	513	.	81089480	81089481	255,215,0	2	1,1	0,100
chr10	82221340	82221624	A-E	648	.	82221361	82221362	255,215,0	2	1,242	0,42
chr10	82224461	82224733	A-E	617	.	82224565	82224566	255,215,0	2	1,63	0,209
chr10	82232043	82232438	A-E	713	.	82232280	82232281	255,215,0	2	206,125	0,270
chr10	82255056	82255440	A-E	961	.	82255172	82255173	255,215,0	2	50,201	0,183
chr10	82261189	82261615	A-E	553	.	82261384	82261385	255,215,0	2	1,35	0,391
chr10	82266042	82266425	A-E	940	.	82266157	82266158	255,215,0	2	1,153	0,230
chr10	85937530	85937952	A-E	510	.	85937585	85937586	255,215,0	2	1,311	0,111
chr10	88159465	88159827	A-E	748	.	88159631	88159632	255,215,0	2	1,30	0,332
chr10	89802399	89802481	A-E	669	.	89802411	89802412	255,215,0	2	1,58	0,24
chr10	89919102	89919186	A-E	533	.	89919125	89919126	255,215,0	2	1,38	0,46
chr10	90145334	90145344	A-E	664	.	90145338	90145339	255,215,0	2	2,2	0,8
chr10	90235717	90236019	A-E	503	.	90235867	90235868	255,215,0	2	1,1	0,301
chr10	90608910	90609555	A-E	684	.	90609234	90609235	255,215,0	2	271,267	0,378
chr10	90711176	90711184	A-E	652	.	90711181	90711182	255,215,0	2	5,1	0,7
chr10	90753005	90753409	A-E	718	.	90753060	90753061	255,215,0	2	43,336	0,68
chr10	90753757	90754128	A-E	525	.	90754031	90754032	255,215,0	2	258,80	0,291
chr10	91811441	91811607	A-E	592	.	91811470	91811471	255,215,0	2	21,127	0,39
chr10	92244129	92244543	A-E	529	.	92244263	92244264	255,215,0	2	1,146	0,268
chr10	92689979	92690344	A-E	542	.	92690245	92690246	255,215,0	2	182,13	0,352
chr10	92981509	92981843	A-E	518	.	92981627	92981628	255,215,0	2	6,103	0,231
chr10	94051942	94052323	A-E	496	.	94052147	94052148	255,215,0	2	31,1	0,380
chr10	95143890	95144047	A-E	698	.	95143999	95144000	255,215,0	2	63,1	0,156
chr10	95144071	95144418	A-E	785	.	95144262	95144263	255,215,0	2	38,1	0,346
chr10	95195543	95195589	A-E	528	.	95195565	95195566	255,215,0	2	1,1	0,45
chr10	95222493	95222944	A-E	838	.	95222695	95222696	255,215,0	2	151,196	0,255
chr10	95236485	95236542	A-E	941	.	95236513	95236514	255,215,0	2	1,1	0,56
chr10	95240696	95240870	A-E	583	.	95240758	95240759	255,215,0	2	2,51	0,123
chr10	96989785	96990132	A-E	901	.	96989949	96989950	255,215,0	2	2,20	0,327
chr10	97024220	97024800	A-E	773	.	97024548	97024549	255,215,0	2	261,183	0,397
chr10	98345191	98345807	A-E	649	.	98345520	98345521	255,215,0	2	289,245	0,371
chr10	99299597	99299608	A-E	522	.	99299605	99299606	255,215,0	2	8,1	0,10
chr10	99309598	99309735	A-E	862	.	99309662	99309663	255,215,0	2	1,9	0,128
chr10	99334199	99334212	A-E	511	.	99334205	99334206	255,215,0	2	1,1	0,12
chr10	99408798	99409067	A-E	853	.	99408957	99408958	255,215,0	2	94,44	0,225
chr10	99448013	99448219	A-E	855	.	99448157	99448158	255,215,0	2	86,2	0,204
chr10	100134008	100134360	A-E	516	.	100134183	100134184	255,215,0	2	1,1	0,351
chr10	100163862	100164068	A-E	557	.	100163984	100163985	255,215,0	2	40,1	0,205
chr10	100164456	100164686	A-E	627	.	100164575	100164576	255,215,0	2	17,7	0,223
chr10	101765519	101765750	A-E	814	.	101765746	101765747	255,215,0	2	226,1	0,230
chr10	101765990	101766360	A-E	767	.	101766266	101766267	255,215,0	2	218,34	0,336
chr10	102134769	102135010	A-E	922	.	102134854	102134855	255,215,0	2	1,71	0,170
chr10	104504643	104504897	A-E	654	.	104504710	104504711	255,215,0	2	1,119	0,135
chr10	104529186	104529424	A-E	759	.	104529322	104529323	255,215,0	2	40,4	0,234
chr10	104542827	104543107	A-E	883	.	104542930	104542931	255,215,0	2	1,73	0,207
chr10	105436746	105437202	A-E	662	.	105436794	105436795	255,215,0	2	23,381	0,75
chr10	105610418	105610536	A-E	901	.	105610493	105610494	255,215,0	2	35,1	0,117
chr10	105841860	105842125	A-E	923	.	105841992	105841993	255,215,0	2	1,1	0,264
chr10	105853545	105853890	A-E	808	.	105853636	105853637	255,215,0	2	35,197	0,148
chr10	105879871	105880258	A-E	933	.	105880136	105880137	255,215,0	2	200,56	0,331
chr10	106089575	106089860	A-E	968	.	106089797	106089798	255,215,0	2	161,1	0,284
chr10	108184832	108185036	A-E	770	.	108184947	108184948	255,215,0	2	29,1	0,203
chr10	112174673	112174737	A-E	812	.	112174701	112174702	255,215,0	2	1,8	0,56
chr10	112207134	112207519	A-E	595	.	112207378	112207379	255,215,0	2	105,1	0,384
chr10	112258853	112259007	A-E	444	.	112258922	112258923	255,215,0	2	1,15	0,139
chr10	112290201	112290297	A-E	813	.	112290248	112290249	255,215,0	2	1,1	0,95
chr10	114491992	114492306	A-E	500	.	114492078	114492079	255,215,0	2	1,141	0,173
chr10	114713730	114714209	A-E	766	.	114713853	114713854	255,215,0	2	124,355	0,124
chr10	114715800	114716129	A-E	616	.	114715854	114715855	255,215,0	2	4,224	0,105
chr10	114718173	114718197	A-E	684	.	114718194	114718195	255,215,0	2	21,1	0,23
chr10	114819041	114819296	A-E	941	.	114819168	114819169	255,215,0	2	1,1	0,254
chr10	114859833	114860170	A-E	765	.	114860001	114860002	255,215,0	2	1,1	0,336
chr10	116284912	116285501	A-E	925	.	116285491	116285492	255,215,0	2	572,1	0,588
chr10	116517976	116518440	A-E	626	.	116518253	116518254	255,215,0	2	167,76	0,388
chr10	117614596	117614690	A-E	697	.	117614670	117614671	255,215,0	2	57,1	0,93
chr10	119122594	119122848	A-E	641	.	119122720	119122721	255,215,0	2	1,2	0,252
chr10	119125323	119125472	A-E	692	.	119125397	119125398	255,215,0	2	1,1	0,148
chr10	120049744	120049839	A-E	648	.	120049791	120049792	255,215,0	2	1,1	0,94
chr10	120263472	120263636	A-E	774	.	120263553	120263554	255,215,0	2	1,1	0,163
chr10	120264129	120264325	A-E	719	.	120264226	120264227	255,215,0	2	1,1	0,195
chr10	120512808	120512859	A-E	720	.	120512833	120512834	255,215,0	2	2,1	0,50
chr10	121065390	121065964	A-E	620	.	121065435	121065436	255,215,0	2	19,502	0,72
chr10	121417349	121417527	A-E	527	.	121417437	121417438	255,215,0	2	1,1	0,177
chr10	121438224	121438316	A-E	548	.	121438229	121438230	255,215,0	2	1,81	0,11
chr10	121446232	121446592	A-E	616	.	121446403	121446404	255,215,0	2	1,17	0,343
chr10	121446860	121447206	A-E	844	.	121446966	121446967	255,215,0	2	56,188	0,158
chr10	121530241	121530533	A-E	638	.	121530386	121530387	255,215,0	2	1,1	0,291
chr10	122265340	122265654	A-E	811	.	122265482	122265483	255,215,0	2	1,29	0,285
chr10	122836934	122837169	A-E	839	.	122837082	122837083	255,215,0	2	63,1	0,234
chr10	124229136	124229283	A-E	814	.	124229165	124229166	255,215,0	2	1,88	0,59
chr10	126314648	126314795	A-E	595	.	126314715	126314716	255,215,0	2	18,29	0,118
chr10	126398401	126398685	A-E	604	.	126398565	126398566	255,215,0	2	46,1	0,283
chr10	126428265	126428651	A-E	581	.	126428639	126428640	255,215,0	2	365,1	0,385
chr10	126429186	126429306	A-E	952	.	126429245	126429246	255,215,0	2	1,1	0,119
chr10	126429391	126429617	A-E	954	.	126429503	126429504	255,215,0	2	1,1	0,225
chr10	126430399	126430562	A-E	597	.	126430411	126430412	255,215,0	2	2,140	0,23
chr10	126491006	126491131	A-E	495	.	126491099	126491100	255,215,0	2	64,1	0,124
chr10	126725580	126725947	A-E	837	.	126725919	126725920	255,215,0	2	314,1	0,366
chr10	126840844	126841204	A-E	975	.	126841062	126841063	255,215,0	2	78,1	0,359
chr10	126845181	126845512	A-E	610	.	126845501	126845502	255,215,0	2	312,1	0,330
chr10	126845706	126845902	A-E	935	.	126845803	126845804	255,215,0	2	1,1	0,195
chr10	126850250	126850824	A-E	566	.	126850798	126850799	255,215,0	2	524,1	0,573
chr10	127764004	127764011	A-E	792	.	127764007	127764008	255,215,0	2	1,1	0,6
chr10	128592998	128593177	A-E	689	.	128593087	128593088	255,215,0	2	1,1	0,178
chr10	129788832	129789034	A-E	576	.	129788860	129788861	255,215,0	2	1,146	0,56
chr10	129862087	129862986	A-E	966	.	129862658	129862659	255,215,0	2	524,280	0,619
chr10	129863028	129863410	A-E	849	.	129863121	129863122	255,215,0	2	11,206	0,176
chr10	133794080	133794414	A-E	610	.	133794352	133794353	255,215,0	2	212,1	0,333
chr10	133879324	133879524	A-E	671	.	133879429	133879430	255,215,0	2	94,83	0,117
chr10	134384136	134384510	A-E	892	.	134384159	134384160	255,215,0	2	1,327	0,47
chr10	135071360	135071491	A-E	975	.	135071423	135071424	255,215,0	2	33,36	0,95
chr10	135191872	135192182	A-E	493	.	135191940	135191941	255,215,0	2	1,174	0,136
chr11	748070	748861	A-E	764	.	748126	748127	255,215,0	2	12,689	0,102
chr11	1325262	1325345	A-E	505	.	1325303	1325304	255,215,0	2	1,1	0,82
chr11	1331682	1331784	A-E	537	.	1331732	1331733	255,215,0	2	1,1	0,101
chr11	2954660	2954908	A-E	946	.	2954797	2954798	255,215,0	2	65,38	0,210
chr11	3077664	3078057	A-E	488	.	3077727	3077728	255,215,0	2	1,266	0,127
chr11	3817692	3817772	A-E	914	.	3817716	3817717	255,215,0	2	1,32	0,48
chr11	3926330	3926873	A-E	921	.	3926610	3926611	255,215,0	2	277,258	0,285
chr11	6343181	6343345	A-E	896	.	6343262	6343263	255,215,0	2	1,1	0,163
chr11	8789104	8789124	A-E	905	.	8789113	8789114	255,215,0	2	1,1	0,19
chr11	8828461	8828482	A-E	522	.	8828470	8828471	255,215,0	2	1,2	0,19
chr11	8835782	8835932	A-E	859	.	8835808	8835809	255,215,0	2	1,98	0,52
chr11	8836001	8836402	A-E	876	.	8836229	8836230	255,215,0	2	61,4	0,397
chr11	9594309	9594667	A-E	793	.	9594365	9594366	255,215,0	2	1,245	0,113
chr11	9634763	9635206	A-E	970	.	9634870	9634871	255,215,0	2	70,297	0,146
chr11	9710034	9710198	A-E	504	.	9710124	9710125	255,215,0	2	20,3	0,161
chr11	9710905	9711261	A-E	733	.	9710907	9710908	255,215,0	2	1,351	0,5
chr11	9714384	9714684	A-E	495	.	9714663	9714664	255,215,0	2	261,1	0,299
chr11	10003706	10003811	A-E	771	.	10003806	10003807	255,215,0	2	98,1	0,104
chr11	10323282	10323617	A-E	551	.	10323397	10323398	255,215,0	2	3,106	0,229
chr11	10509895	10510060	A-E	521	.	10509977	10509978	255,215,0	2	1,1	0,164
chr11	10951981	10952433	A-E	781	.	10952194	10952195	255,215,0	2	173,198	0,254
chr11	10955517	10955651	A-E	559	.	10955532	10955533	255,215,0	2	2,105	0,29
chr11	11590791	11590802	A-E	812	.	11590796	11590797	255,215,0	2	2,1	0,10
chr11	12102263	12102280	A-E	956	.	12102270	12102271	255,215,0	2	1,3	0,14
chr11	12112235	12112506	A-E	761	.	12112370	12112371	255,215,0	2	1,1	0,270
chr11	12135081	12135394	A-E	621	.	12135236	12135237	255,215,0	2	1,3	0,310
chr11	12184848	12185162	A-E	810	.	12185015	12185016	255,215,0	2	36,15	0,299
chr11	12210660	12210716	A-E	973	.	12210687	12210688	255,215,0	2	1,1	0,55
chr11	12211061	12211545	A-E	668	.	12211220	12211221	255,215,0	2	129,294	0,190
chr11	12399936	12400144	A-E	747	.	12400037	12400038	255,215,0	2	1,5	0,203
chr11	12431989	12432146	A-E	488	.	12432067	12432068	255,215,0	2	2,1	0,156
chr11	12433721	12433819	A-E	808	.	12433769	12433770	255,215,0	2	1,1	0,97
chr11	12440019	12440319	A-E	662	.	12440168	12440169	255,215,0	2	1,1	0,299
chr11	12715486	12715658	A-E	950	.	12715496	12715497	255,215,0	2	2,152	0,20
chr11	12715908	12715972	A-E	977	.	12715940	12715941	255,215,0	2	3,1	0,63
chr11	12836464	12836776	A-E	502	.	12836619	12836620	255,215,0	2	1,1	0,311
chr11	13357052	13357095	A-E	669	.	13357072	13357073	255,215,0	2	1,2	0,41
chr11	15179087	15179512	A-E	713	.	15179304	15179305	255,215,0	2	34,23	0,402
chr11	15671969	15672296	A-E	646	.	15672067	15672068	255,215,0	2	66,195	0,132
chr11	16814077	16814196	A-E	741	.	16814136	16814137	255,215,0	2	1,1	0,118
chr11	16913390	16913569	A-E	922	.	16913518	16913519	255,215,0	2	79,1	0,178
chr11	16946459	16946879	A-E	509	.	16946839	16946840	255,215,0	2	343,1	0,419
chr11	17099971	17100399	A-E	591	.	17100029	17100030	255,215,0	2	56,366	0,62
chr11	18067641	18068014	A-E	539	.	18067986	18067987	255,215,0	2	321,3	0,370
chr11	18654728	18655018	A-E	919	.	18654881	18654882	255,215,0	2	31,13	0,277
chr11	19695514	19695904	A-E	755	.	19695845	19695846	255,215,0	2	274,1	0,389
chr11	20045867	20046148	A-E	677	.	20046086	20046087	255,215,0	2	163,5	0,276
chr11	20153906	20154140	A-E	638	.	20154022	20154023	255,215,0	2	1,1	0,233
chr11	27444970	27445119	A-E	495	.	27445044	27445045	255,215,0	2	2,1	0,148
chr11	29328209	29328391	A-E	743	.	29328295	29328296	255,215,0	2	1,9	0,173
chr11	29350601	29350886	A-E	844	.	29350743	29350744	255,215,0	2	1,1	0,284
chr11	33657782	33657850	A-E	780	.	33657815	33657816	255,215,0	2	1,1	0,67
chr11	33743193	33743486	A-E	675	.	33743418	33743419	255,215,0	2	160,1	0,292
chr11	33755886	33756210	A-E	589	.	33756005	33756006	255,215,0	2	4,88	0,236
chr11	35019894	35020069	A-E	896	.	35019981	35019982	255,215,0	2	1,1	0,174
chr11	35052044	35052216	A-E	971	.	35052096	35052097	255,215,0	2	6,72	0,100
chr11	35078456	35078483	A-E	621	.	35078467	35078468	255,215,0	2	1,4	0,23
chr11	35099738	35099961	A-E	980	.	35099800	35099801	255,215,0	2	23,121	0,102
chr11	35163554	35163738	A-E	720	.	35163582	35163583	255,215,0	2	1,128	0,56
chr11	35164193	35164636	A-E	653	.	35164233	35164234	255,215,0	2	7,369	0,74
chr11	35166838	35167203	A-E	505	.	35166992	35166993	255,215,0	2	52,107	0,258
chr11	35189286	35189519	A-E	634	.	35189367	35189368	255,215,0	2	1,71	0,162
chr11	35296969	35297094	A-E	737	.	35297066	35297067	255,215,0	2	71,1	0,124
chr11	36172442	36172691	A-E	740	.	36172566	36172567	255,215,0	2	1,1	0,248
chr11	43382092	43382278	A-E	588	.	43382156	43382157	255,215,0	2	1,57	0,129
chr11	44588220	44588426	A-E	539	.	44588294	44588295	255,215,0	2	13,70	0,136
chr11	45758569	45758844	A-E	978	.	45758706	45758707	255,215,0	2	1,1	0,274
chr11	45864713	45865116	A-E	854	.	45864825	45864826	255,215,0	2	1,179	0,224
chr11	46264657	46264698	A-E	580	.	46264677	46264678	255,215,0	2	1,1	0,40
chr11	46367767	46367959	A-E	767	.	46367810	46367811	255,215,0	2	1,106	0,86
chr11	46370464	46370503	A-E	633	.	46370500	46370501	255,215,0	2	35,1	0,38
chr11	46379063	46379180	A-E	636	.	46379101	46379102	255,215,0	2	1,40	0,77
chr11	46640546	46640662	A-E	944	.	46640576	46640577	255,215,0	2	1,55	0,61
chr11	46938216	46938509	A-E	532	.	46938241	46938242	255,215,0	2	1,242	0,51
chr11	47787636	47788014	A-E	610	.	47787824	47787825	255,215,0	2	1,1	0,377
chr11	47870658	47870749	A-E	780	.	47870703	47870704	255,215,0	2	1,1	0,90
chr11	57045766	57045851	A-E	859	.	57045814	57045815	255,215,0	2	13,1	0,84
chr11	57056553	57056936	A-E	913	.	57056555	57056556	255,215,0	2	1,378	0,5
chr11	57545584	57545846	A-E	933	.	57545605	57545606	255,215,0	2	1,219	0,43
chr11	57549600	57549737	A-E	910	.	57549666	57549667	255,215,0	2	1,5	0,132
chr11	57555465	57555700	A-E	988	.	57555485	57555486	255,215,0	2	1,195	0,40
chr11	57560915	57561249	A-E	522	.	57561055	57561056	255,215,0	2	1,53	0,281
chr11	57566741	57567044	A-E	497	.	57566744	57566745	255,215,0	2	1,296	0,7
chr11	58941437	58941606	A-E	784	.	58941532	58941533	255,215,0	2	31,8	0,161
chr11	59317871	59317936	A-E	584	.	59317898	59317899	255,215,0	2	1,10	0,55
chr11	59323878	59323962	A-E	580	.	59323919	59323920	255,215,0	2	1,1	0,83
chr11	59434938	59435299	A-E	510	.	59435282	59435283	255,215,0	2	329,1	0,360
chr11	60917139	60917454	A-E	517	.	60917284	60917285	255,215,0	2	1,25	0,290
chr11	60926463	60926693	A-E	533	.	60926596	60926597	255,215,0	2	38,1	0,229
chr11	61463994	61464090	A-E	688	.	61464041	61464042	255,215,0	2	1,1	0,95
chr11	61497526	61497543	A-E	582	.	61497534	61497535	255,215,0	2	1,1	0,16
chr11	61738078	61738136	A-E	914	.	61738105	61738106	255,215,0	2	18,20	0,38
chr11	61738836	61739751	A-E	983	.	61739486	61739487	255,215,0	2	566,180	0,735
chr11	61739817	61739835	A-E	984	.	61739825	61739826	255,215,0	2	1,1	0,17
chr11	61739990	61740514	A-E	940	.	61740300	61740301	255,215,0	2	252,154	0,370
chr11	61740518	61740958	A-E	959	.	61740778	61740779	255,215,0	2	251,169	0,271
chr11	61792482	61792563	A-E	815	.	61792509	61792510	255,215,0	2	1,26	0,55
chr11	61812067	61812132	A-E	615	.	61812098	61812099	255,215,0	2	1,2	0,63
chr11	62265533	62265723	A-E	578	.	62265721	62265722	255,215,0	2	188,1	0,189
chr11	62320065	62320478	A-E	973	.	62320185	62320186	255,215,0	2	6,178	0,235
chr11	62320696	62320905	A-E	970	.	62320823	62320824	255,215,0	2	47,1	0,208
chr11	62320979	62321244	A-E	950	.	62321105	62321106	255,215,0	2	81,93	0,172
chr11	62321348	62321821	A-E	495	.	62321540	62321541	255,215,0	2	183,270	0,203
chr11	62413039	62413428	A-E	776	.	62413233	62413234	255,215,0	2	1,1	0,388
chr11	63431674	63431706	A-E	769	.	63431689	63431690	255,215,0	2	1,1	0,31
chr11	63449733	63450134	A-E	579	.	63449976	63449977	255,215,0	2	232,146	0,255
chr11	63570492	63570739	A-E	537	.	63570628	63570629	255,215,0	2	27,1	0,246
chr11	65102116	65102483	A-E	526	.	65102210	65102211	255,215,0	2	1,179	0,188
chr11	65183881	65184154	A-E	704	.	65183950	65183951	255,215,0	2	1,135	0,138
chr11	65184378	65184504	A-E	776	.	65184409	65184410	255,215,0	2	1,64	0,62
chr11	65185589	65187086	A-E	941	.	65186566	65186567	255,215,0	2	899,441	0,1056
chr11	65243955	65243972	A-E	865	.	65243963	65243964	255,215,0	2	1,1	0,16
chr11	65244187	65244456	A-E	907	.	65244362	65244363	255,215,0	2	83,1	0,268
chr11	65245445	65245517	A-E	942	.	65245502	65245503	255,215,0	2	45,1	0,71
chr11	65246802	65247261	A-E	890	.	65246903	65246904	255,215,0	2	30,286	0,173
chr11	65247290	65247507	A-E	738	.	65247377	65247378	255,215,0	2	1,42	0,175
chr11	65254949	65255610	A-E	737	.	65255241	65255242	255,215,0	2	268,343	0,318
chr11	65255662	65255791	A-E	979	.	65255708	65255709	255,215,0	2	1,36	0,93
chr11	65255966	65256180	A-E	989	.	65256072	65256073	255,215,0	2	1,1	0,213
chr11	65256318	65257363	A-E	980	.	65256981	65256982	255,215,0	2	652,370	0,675
chr11	65257502	65257849	A-E	855	.	65257675	65257676	255,215,0	2	1,1	0,346
chr11	65257877	65258058	A-E	941	.	65257945	65257946	255,215,0	2	1,44	0,137
chr11	65259221	65259522	A-E	963	.	65259456	65259457	255,215,0	2	171,1	0,300
chr11	65264635	65265953	A-E	829	.	65265056	65265057	255,215,0	2	421,896	0,422
chr11	65274877	65275342	A-E	746	.	65274879	65274880	255,215,0	2	2,462	0,3
chr11	65342301	65342491	A-E	824	.	65342436	65342437	255,215,0	2	82,1	0,189
chr11	65344371	65344467	A-E	768	.	65344418	65344419	255,215,0	2	1,1	0,95
chr11	65344535	65344786	A-E	862	.	65344742	65344743	255,215,0	2	166,1	0,250
chr11	65419478	65419532	A-E	580	.	65419528	65419529	255,215,0	2	49,1	0,53
chr11	65666160	65666319	A-E	597	.	65666239	65666240	255,215,0	2	1,1	0,158
chr11	65683146	65683625	A-E	926	.	65683269	65683270	255,215,0	2	99,330	0,149
chr11	65683766	65683803	A-E	976	.	65683784	65683785	255,215,0	2	1,1	0,36
chr11	65730289	65730697	A-E	643	.	65730392	65730393	255,215,0	2	27,228	0,180
chr11	65894344	65894774	A-E	657	.	65894352	65894353	255,215,0	2	1,413	0,17
chr11	66673424	66673739	A-E	795	.	66673623	66673624	255,215,0	2	146,62	0,253
chr11	66825307	66825486	A-E	875	.	66825396	66825397	255,215,0	2	1,1	0,178
chr11	67030511	67030631	A-E	961	.	67030573	67030574	255,215,0	2	25,19	0,101
chr11	67138852	67139304	A-E	560	.	67139253	67139254	255,215,0	2	386,34	0,418
chr11	67146676	67146868	A-E	614	.	67146771	67146772	255,215,0	2	1,2	0,190
chr11	67979151	67979329	A-E	752	.	67979291	67979292	255,215,0	2	104,1	0,177
chr11	68038156	68038390	A-E	814	.	68038272	68038273	255,215,0	2	1,1	0,233
chr11	68049630	68050030	A-E	740	.	68049691	68049692	255,215,0	2	32,308	0,92
chr11	68611298	68611581	A-E	535	.	68611497	68611498	255,215,0	2	122,6	0,277
chr11	68843782	68844005	A-E	952	.	68843786	68843787	255,215,0	2	1,214	0,9
chr11	69794356	69794524	A-E	974	.	69794449	69794450	255,215,0	2	21,1	0,167
chr11	69808413	69808546	A-E	638	.	69808479	69808480	255,215,0	2	1,1	0,132
chr11	70050475	70050636	A-E	598	.	70050493	70050494	255,215,0	2	1,124	0,37
chr11	70781191	70781375	A-E	510	.	70781312	70781313	255,215,0	2	79,19	0,165
chr11	71750312	71750349	A-E	774	.	71750330	71750331	255,215,0	2	1,1	0,36
chr11	71792430	71792445	A-E	741	.	71792434	71792435	255,215,0	2	1,6	0,9
chr11	71852168	71852427	A-E	931	.	71852295	71852296	255,215,0	2	1,4	0,255
chr11	72868553	72869130	A-E	754	.	72868608	72868609	255,215,0	2	5,470	0,107
chr11	73240043	73240049	A-E	726	.	73240045	73240046	255,215,0	2	1,1	0,5
chr11	73849180	73849508	A-E	955	.	73849343	73849344	255,215,0	2	1,1	0,327
chr11	73999270	73999518	A-E	688	.	73999438	73999439	255,215,0	2	91,1	0,247
chr11	74384037	74384591	A-E	931	.	74384298	74384299	255,215,0	2	127,158	0,396
chr11	74466885	74467274	A-E	562	.	74467079	74467080	255,215,0	2	1,1	0,388
chr11	75275486	75275594	A-E	876	.	75275539	75275540	255,215,0	2	1,1	0,107
chr11	75527713	75527974	A-E	799	.	75527720	75527721	255,215,0	2	1,247	0,14
chr11	76090719	76091094	A-E	732	.	76090976	76090977	255,215,0	2	141,1	0,374
chr11	77063025	77063185	A-E	815	.	77063120	77063121	255,215,0	2	33,1	0,159
chr11	79794635	79795000	A-E	583	.	79794858	79794859	255,215,0	2	83,1	0,364
chr11	85195216	85195257	A-E	470	.	85195217	85195218	255,215,0	2	2,39	0,2
chr11	85774531	85774740	A-E	651	.	85774711	85774712	255,215,0	2	153,1	0,208
chr11	85775193	85775483	A-E	821	.	85775458	85775459	255,215,0	2	243,1	0,289
chr11	85884942	85885680	A-E	760	.	85885303	85885304	255,215,0	2	348,362	0,376
chr11	86171239	86171389	A-E	649	.	86171358	86171359	255,215,0	2	91,1	0,149
chr11	86195168	86195425	A-E	596	.	86195350	86195351	255,215,0	2	109,1	0,256
chr11	86512834	86513226	A-E	929	.	86513029	86513030	255,215,0	2	1,1	0,391
chr11	86627695	86627964	A-E	866	.	86627829	86627830	255,215,0	2	1,1	0,268
chr11	89955220	89955305	A-E	463	.	89955262	89955263	255,215,0	2	1,1	0,84
chr11	93473124	93473502	A-E	742	.	93473492	93473493	255,215,0	2	361,1	0,377
chr11	93863219	93863504	A-E	846	.	93863327	93863328	255,215,0	2	81,148	0,137
chr11	93865480	93865610	A-E	711	.	93865534	93865535	255,215,0	2	1,22	0,108
chr11	94372152	94372491	A-E	858	.	94372429	94372430	255,215,0	2	218,1	0,338
chr11	94474536	94474687	A-E	903	.	94474586	94474587	255,215,0	2	5,55	0,96
chr11	94483645	94484024	A-E	912	.	94483819	94483820	255,215,0	2	1,30	0,349
chr11	94500188	94500514	A-E	959	.	94500208	94500209	255,215,0	2	1,285	0,41
chr11	94962402	94962684	A-E	631	.	94962681	94962682	255,215,0	2	278,1	0,281
chr11	95177768	95177916	A-E	626	.	95177841	95177842	255,215,0	2	1,1	0,147
chr11	95421761	95422014	A-E	484	.	95421887	95421888	255,215,0	2	1,1	0,252
chr11	95770337	95770730	A-E	625	.	95770718	95770719	255,215,0	2	371,1	0,392
chr11	95883117	95883474	A-E	569	.	95883433	95883434	255,215,0	2	307,31	0,326
chr11	95888064	95888204	A-E	969	.	95888201	95888202	255,215,0	2	136,1	0,139
chr11	95920999	95921337	A-E	919	.	95921081	95921082	255,215,0	2	1,174	0,164
chr11	95921891	95922247	A-E	919	.	95922239	95922240	255,215,0	2	342,1	0,355
chr11	95945612	95946382	A-E	791	.	95945973	95945974	255,215,0	2	359,405	0,365
chr11	95961875	95962014	A-E	926	.	95961943	95961944	255,215,0	2	2,3	0,136
chr11	95975945	95976150	A-E	863	.	95976122	95976123	255,215,0	2	152,1	0,204
chr11	95979923	95980241	A-E	717	.	95980124	95980125	255,215,0	2	87,1	0,317
chr11	95980373	95980781	A-E	879	.	95980664	95980665	255,215,0	2	177,1	0,407
chr11	95993406	95993416	A-E	837	.	95993410	95993411	255,215,0	2	1,1	0,9
chr11	95993640	95994004	A-E	522	.	95993981	95993982	255,215,0	2	320,1	0,363
chr11	96005969	96006329	A-E	913	.	96006266	96006267	255,215,0	2	237,1	0,359
chr11	96036133	96036430	A-E	588	.	96036373	96036374	255,215,0	2	186,1	0,296
chr11	102431581	102431954	A-E	808	.	102431770	102431771	255,215,0	2	7,1	0,372
chr11	103395831	103395982	A-E	840	.	103395906	103395907	255,215,0	2	1,1	0,150
chr11	103396065	103396252	A-E	801	.	103396158	103396159	255,215,0	2	1,1	0,186
chr11	105806421	105806498	A-E	650	.	105806456	105806457	255,215,0	2	1,7	0,70
chr11	106269202	106269418	A-E	747	.	106269396	106269397	255,215,0	2	175,1	0,215
chr11	108069729	108070032	A-E	716	.	108069882	108069883	255,215,0	2	5,1	0,302
chr11	108492280	108492459	A-E	789	.	108492367	108492368	255,215,0	2	1,5	0,174
chr11	108604310	108604710	A-E	601	.	108604399	108604400	255,215,0	2	1,222	0,178
chr11	109952408	109952635	A-E	669	.	109952463	109952464	255,215,0	2	7,122	0,105
chr11	109958650	109959379	A-E	492	.	109959073	109959074	255,215,0	2	420,301	0,428
chr11	110067293	110067585	A-E	972	.	110067438	110067439	255,215,0	2	1,1	0,291
chr11	110243483	110243818	A-E	510	.	110243701	110243702	255,215,0	2	104,1	0,334
chr11	110247824	110248020	A-E	541	.	110247959	110247960	255,215,0	2	76,1	0,195
chr11	111297458	111297491	A-E	518	.	111297474	111297475	255,215,0	2	1,1	0,32
chr11	111402940	111403306	A-E	547	.	111403127	111403128	255,215,0	2	11,1	0,365
chr11	111472131	111472528	A-E	903	.	111472218	111472219	255,215,0	2	1,223	0,174
chr11	111474571	111474729	A-E	834	.	111474655	111474656	255,215,0	2	12,1	0,157
chr11	111502071	111502099	A-E	686	.	111502084	111502085	255,215,0	2	1,1	0,27
chr11	111506065	111506230	A-E	480	.	111506143	111506144	255,215,0	2	1,8	0,157
chr11	111607357	111607599	A-E	699	.	111607477	111607478	255,215,0	2	1,1	0,241
chr11	111990651	111990899	A-E	958	.	111990829	111990830	255,215,0	2	110,1	0,247
chr11	111992719	111993046	A-E	507	.	111992952	111992953	255,215,0	2	142,1	0,326
chr11	112723172	112723204	A-E	505	.	112723187	112723188	255,215,0	2	1,1	0,31
chr11	114037691	114038216	A-E	476	.	114037804	114037805	255,215,0	2	97,395	0,130
chr11	115371607	115371849	A-E	704	.	115371777	115371778	255,215,0	2	101,1	0,241
chr11	116722414	116722744	A-E	556	.	116722738	116722739	255,215,0	2	321,1	0,329
chr11	116854812	116855129	A-E	702	.	116855075	116855076	255,215,0	2	211,1	0,316
chr11	116961064	116961397	A-E	887	.	116961374	116961375	255,215,0	2	289,1	0,332
chr11	116961568	116961830	A-E	671	.	116961824	116961825	255,215,0	2	252,1	0,261
chr11	116965905	116966219	A-E	536	.	116966217	116966218	255,215,0	2	312,1	0,313
chr11	116966583	116966796	A-E	500	.	116966647	116966648	255,215,0	2	9,93	0,120
chr11	116967104	116967680	A-E	933	.	116967589	116967590	255,215,0	2	423,28	0,548
chr11	118162370	118162624	A-E	591	.	118162482	118162483	255,215,0	2	1,29	0,225
chr11	118490651	118490849	A-E	767	.	118490708	118490709	255,215,0	2	1,83	0,115
chr11	118662882	118663094	A-E	775	.	118663092	118663093	255,215,0	2	210,1	0,211
chr11	118786339	118786431	A-E	922	.	118786384	118786385	255,215,0	2	1,2	0,90
chr11	118787661	118788054	A-E	977	.	118787860	118787861	255,215,0	2	28,21	0,372
chr11	118790377	118790846	A-E	802	.	118790623	118790624	255,215,0	2	162,137	0,332
chr11	118792756	118792981	A-E	753	.	118792849	118792850	255,215,0	2	1,38	0,187
chr11	118798862	118799415	A-E	964	.	118799046	118799047	255,215,0	2	166,349	0,204
chr11	118801266	118801534	A-E	730	.	118801392	118801393	255,215,0	2	1,16	0,252
chr11	119454963	119455433	A-E	779	.	119455080	119455081	255,215,0	2	57,292	0,178
chr11	120000346	120000386	A-E	977	.	120000364	120000365	255,215,0	2	1,3	0,37
chr11	120210323	120210584	A-E	554	.	120210478	120210479	255,215,0	2	118,67	0,194
chr11	121391770	121392057	A-E	904	.	121391821	121391822	255,215,0	2	1,185	0,102
chr11	121422385	121422667	A-E	489	.	121422506	121422507	255,215,0	2	1,39	0,243
chr11	121966000	121966933	A-E	603	.	121966794	121966795	255,215,0	2	780,123	0,810
chr11	121967128	121967473	A-E	963	.	121967456	121967457	255,215,0	2	314,1	0,344
chr11	121967911	121968593	A-E	828	.	121968485	121968486	255,215,0	2	568,100	0,582
chr11	122017036	122017245	A-E	614	.	122017243	122017244	255,215,0	2	207,1	0,208
chr11	122027658	122027994	A-E	796	.	122027936	122027937	255,215,0	2	257,36	0,300
chr11	122029950	122030379	A-E	974	.	122030359	122030360	255,215,0	2	392,1	0,428
chr11	122037865	122038141	A-E	633	.	122038139	122038140	255,215,0	2	274,1	0,275
chr11	122038811	122039184	A-E	708	.	122039148	122039149	255,215,0	2	304,1	0,372
chr11	122531454	122531477	A-E	646	.	122531464	122531465	255,215,0	2	1,2	0,21
chr11	122532565	122532900	A-E	658	.	122532732	122532733	255,215,0	2	1,1	0,334
chr11	122993000	122993335	A-E	861	.	122993227	122993228	255,215,0	2	124,3	0,332
chr11	123946473	123947516	A-E	809	.	123946672	123946673	255,215,0	2	147,791	0,252
chr11	124587333	124587525	A-E	665	.	124587428	124587429	255,215,0	2	1,1	0,191
chr11	126223298	126223446	A-E	607	.	126223412	126223413	255,215,0	2	91,9	0,139
chr11	126787372	126787594	A-E	952	.	126787535	126787536	255,215,0	2	107,1	0,221
chr11	126799018	126799410	A-E	502	.	126799380	126799381	255,215,0	2	334,1	0,391
chr11	126861342	126861575	A-E	946	.	126861509	126861510	255,215,0	2	103,1	0,232
chr11	127965475	127965894	A-E	650	.	127965556	127965557	255,215,0	2	1,257	0,162
chr11	128077779	128078154	A-E	775	.	128077966	128077967	255,215,0	2	1,1	0,374
chr11	128323729	128324075	A-E	498	.	128324012	128324013	255,215,0	2	223,1	0,345
chr11	128372797	128373170	A-E	980	.	128372983	128372984	255,215,0	2	1,1	0,372
chr11	128377750	128378126	A-E	864	.	128378043	128378044	255,215,0	2	213,2	0,374
chr11	128390185	128390487	A-E	597	.	128390379	128390380	255,215,0	2	194,107	0,195
chr11	128390558	128390826	A-E	643	.	128390748	128390749	255,215,0	2	150,37	0,231
chr11	128418393	128418838	A-E	833	.	128418618	128418619	255,215,0	2	182,176	0,269
chr11	128422697	128422986	A-E	491	.	128422749	128422750	255,215,0	2	13,196	0,93
chr11	129821545	129821702	A-E	705	.	129821647	129821648	255,215,0	2	67,18	0,139
chr11	129941400	129941602	A-E	502	.	129941485	129941486	255,215,0	2	58,88	0,114
chr11	130304444	130304666	A-E	533	.	130304510	130304511	255,215,0	2	1,89	0,133
chr11	130450344	130450649	A-E	631	.	130450537	130450538	255,215,0	2	117,34	0,271
chr11	130903145	130903528	A-E	685	.	130903336	130903337	255,215,0	2	1,1	0,382
chr11	131847206	131847321	A-E	563	.	131847263	131847264	255,215,0	2	1,1	0,114
chr11	131928107	131928500	A-E	951	.	131928125	131928126	255,215,0	2	18,374	0,19
chr11	131941837	131942091	A-E	928	.	131942020	131942021	255,215,0	2	115,1	0,253
chr11	131942733	131942935	A-E	984	.	131942833	131942834	255,215,0	2	1,1	0,201
chr12	679711	679957	A-E	843	.	679749	679750	255,215,0	2	1,170	0,76
chr12	860776	861145	A-E	885	.	860976	860977	255,215,0	2	33,1	0,368
chr12	1314042	1314047	A-E	847	.	1314044	1314045	255,215,0	2	1,1	0,4
chr12	1714448	1714623	A-E	533	.	1714591	1714592	255,215,0	2	114,1	0,174
chr12	1714900	1715050	A-E	762	.	1714973	1714974	255,215,0	2	35,38	0,112
chr12	1715084	1715424	A-E	558	.	1715333	1715334	255,215,0	2	186,27	0,313
chr12	2468441	2468724	A-E	709	.	2468484	2468485	255,215,0	2	1,196	0,87
chr12	3069740	3069856	A-E	671	.	3069799	3069800	255,215,0	2	5,1	0,115
chr12	3410095	3410491	A-E	702	.	3410397	3410398	255,215,0	2	215,5	0,391
chr12	3981587	3981723	A-E	727	.	3981655	3981656	255,215,0	2	3,1	0,135
chr12	4141091	4141122	A-E	970	.	4141106	4141107	255,215,0	2	1,1	0,30
chr12	4142040	4142326	A-E	978	.	4142149	4142150	255,215,0	2	1,67	0,219
chr12	4266411	4266635	A-E	594	.	4266529	4266530	255,215,0	2	14,1	0,223
chr12	4649016	4649061	A-E	903	.	4649038	4649039	255,215,0	2	1,1	0,44
chr12	4758977	4759134	A-E	405	.	4759055	4759056	255,215,0	2	1,1	0,156
chr12	6193943	6194171	A-E	601	.	6194050	6194051	255,215,0	2	1,14	0,214
chr12	6201963	6202304	A-E	793	.	6202176	6202177	255,215,0	2	88,1	0,340
chr12	6311409	6311775	A-E	517	.	6311431	6311432	255,215,0	2	1,321	0,45
chr12	6325035	6325634	A-E	539	.	6325510	6325511	255,215,0	2	391,39	0,560
chr12	6327471	6327834	A-E	981	.	6327652	6327653	255,215,0	2	1,1	0,362
chr12	6337759	6338106	A-E	715	.	6337843	6337844	255,215,0	2	15,193	0,154
chr12	6338112	6338298	A-E	913	.	6338204	6338205	255,215,0	2	1,1	0,185
chr12	6339403	6339581	A-E	964	.	6339491	6339492	255,215,0	2	1,1	0,177
chr12	6359599	6359861	A-E	703	.	6359754	6359755	255,215,0	2	51,1	0,261
chr12	6383048	6383318	A-E	955	.	6383182	6383183	255,215,0	2	1,1	0,269
chr12	6444284	6444426	A-E	872	.	6444345	6444346	255,215,0	2	8,27	0,115
chr12	6445792	6446033	A-E	799	.	6445869	6445870	255,215,0	2	38,124	0,117
chr12	6482248	6482309	A-E	568	.	6482278	6482279	255,215,0	2	1,1	0,60
chr12	6877197	6877546	A-E	638	.	6877393	6877394	255,215,0	2	97,53	0,296
chr12	7034339	7034673	A-E	850	.	7034505	7034506	255,215,0	2	1,1	0,333
chr12	7035275	7035601	A-E	870	.	7035277	7035278	255,215,0	2	1,322	0,4
chr12	7036291	7036934	A-E	812	.	7036586	7036587	255,215,0	2	282,334	0,309
chr12	8087253	8087585	A-E	569	.	8087507	8087508	255,215,0	2	178,1	0,331
chr12	8113365	8113701	A-E	704	.	8113448	8113449	255,215,0	2	26,195	0,141
chr12	8147487	8147710	A-E	747	.	8147610	8147611	255,215,0	2	30,5	0,218
chr12	8178667	8178970	A-E	852	.	8178942	8178943	255,215,0	2	251,2	0,301
chr12	8179132	8179551	A-E	567	.	8179334	8179335	255,215,0	2	122,136	0,283
chr12	9270728	9271158	A-E	625	.	9271028	9271029	255,215,0	2	212,40	0,390
chr12	9499401	9499742	A-E	855	.	9499598	9499599	255,215,0	2	195,141	0,200
chr12	9517074	9517468	A-E	952	.	9517407	9517408	255,215,0	2	289,15	0,379
chr12	10183932	10184410	A-E	838	.	10184371	10184372	255,215,0	2	403,1	0,477
chr12	10306018	10306454	A-E	787	.	10306028	10306029	255,215,0	2	1,416	0,20
chr12	10515405	10515669	A-E	683	.	10515566	10515567	255,215,0	2	139,79	0,185
chr12	10516954	10517177	A-E	729	.	10517124	10517125	255,215,0	2	120,1	0,222
chr12	10545052	10545407	A-E	739	.	10545286	10545287	255,215,0	2	117,2	0,353
chr12	10547012	10547252	A-E	925	.	10547232	10547233	255,215,0	2	207,6	0,234
chr12	10869298	10869573	A-E	630	.	10869480	10869481	255,215,0	2	132,42	0,233
chr12	11094843	11095148	A-E	844	.	11095019	11095020	255,215,0	2	50,1	0,304
chr12	11325047	11325438	A-E	607	.	11325060	11325061	255,215,0	2	1,365	0,26
chr12	11805415	11805918	A-E	907	.	11805520	11805521	255,215,0	2	99,391	0,112
chr12	11858059	11858559	A-E	501	.	11858129	11858130	255,215,0	2	2,361	0,139
chr12	11871821	11871942	A-E	506	.	11871834	11871835	255,215,0	2	1,94	0,27
chr12	11883553	11884064	A-E	844	.	11883901	11883902	255,215,0	2	307,121	0,390
chr12	11884596	11884909	A-E	801	.	11884600	11884601	255,215,0	2	1,305	0,8
chr12	11898752	11899810	A-E	782	.	11899366	11899367	255,215,0	2	600,429	0,629
chr12	11951337	11951730	A-E	756	.	11951404	11951405	255,215,0	2	1,259	0,134
chr12	11965546	11965846	A-E	592	.	11965696	11965697	255,215,0	2	125,124	0,176
chr12	11983607	11983742	A-E	564	.	11983697	11983698	255,215,0	2	47,1	0,134
chr12	12164191	12164555	A-E	522	.	12164497	12164498	255,215,0	2	289,40	0,324
chr12	12511053	12511368	A-E	939	.	12511190	12511191	255,215,0	2	1,41	0,274
chr12	12953672	12953891	A-E	834	.	12953781	12953782	255,215,0	2	1,1	0,218
chr12	12991466	12991515	A-E	788	.	12991490	12991491	255,215,0	2	1,1	0,48
chr12	13023528	13023710	A-E	834	.	13023533	13023534	255,215,0	2	1,172	0,10
chr12	13025127	13025393	A-E	935	.	13025202	13025203	255,215,0	2	32,146	0,120
chr12	13025396	13025711	A-E	942	.	13025553	13025554	255,215,0	2	1,1	0,314
chr12	13046000	13046140	A-E	626	.	13046001	13046002	255,215,0	2	1,137	0,3
chr12	13250458	13250561	A-E	574	.	13250483	13250484	255,215,0	2	1,53	0,50
chr12	13307130	13307401	A-E	906	.	13307132	13307133	255,215,0	2	1,266	0,5
chr12	13317105	13317377	A-E	821	.	13317240	13317241	255,215,0	2	1,1	0,271
chr12	13325394	13325655	A-E	963	.	13325524	13325525	255,215,0	2	1,1	0,260
chr12	13332646	13332915	A-E	731	.	13332781	13332782	255,215,0	2	3,1	0,268
chr12	13351193	13351475	A-E	668	.	13351203	13351204	255,215,0	2	1,262	0,20
chr12	14989611	14989653	A-E	568	.	14989623	14989624	255,215,0	2	1,18	0,24
chr12	15781173	15781260	A-E	941	.	15781216	15781217	255,215,0	2	1,1	0,86
chr12	15781288	15781606	A-E	956	.	15781446	15781447	255,215,0	2	1,1	0,317
chr12	15782028	15782386	A-E	824	.	15782101	15782102	255,215,0	2	4,215	0,143
chr12	16721963	16722084	A-E	943	.	16722023	16722024	255,215,0	2	1,1	0,120
chr12	18437091	18437342	A-E	596	.	18437222	18437223	255,215,0	2	13,1	0,250
chr12	19426532	19426645	A-E	694	.	19426559	19426560	255,215,0	2	9,66	0,47
chr12	22779570	22779624	A-E	802	.	22779587	22779588	255,215,0	2	2,21	0,33
chr12	24872050	24872881	A-E	714	.	24872373	24872374	255,215,0	2	309,493	0,338
chr12	24907982	24908348	A-E	471	.	24908165	24908166	255,215,0	2	2,1	0,365
chr12	25209483	25210213	A-E	621	.	25209860	25209861	255,215,0	2	378,352	0,378
chr12	25538390	25538869	A-E	663	.	25538542	25538543	255,215,0	2	108,282	0,197
chr12	26113238	26113306	A-E	729	.	26113249	26113250	255,215,0	2	1,46	0,22
chr12	26267263	26267811	A-E	586	.	26267632	26267633	255,215,0	2	286,95	0,453
chr12	26379766	26379955	A-E	907	.	26379899	26379900	255,215,0	2	98,20	0,169
chr12	27090234	27090287	A-E	497	.	27090258	27090259	255,215,0	2	1,5	0,48
chr12	27093941	27094471	A-E	781	.	27093967	27093968	255,215,0	2	26,502	0,28
chr12	27399903	27400257	A-E	510	.	27400079	27400080	255,215,0	2	1,1	0,353
chr12	27488364	27488600	A-E	758	.	27488367	27488368	255,215,0	2	1,229	0,7
chr12	28118507	28118896	A-E	515	.	28118701	28118702	255,215,0	2	1,1	0,388
chr12	28241772	28241850	A-E	514	.	28241810	28241811	255,215,0	2	1,2	0,76
chr12	28284537	28284677	A-E	956	.	28284560	28284561	255,215,0	2	1,93	0,47
chr12	30949923	30950294	A-E	692	.	30950189	30950190	255,215,0	2	164,1	0,370
chr12	31886733	31886952	A-E	590	.	31886809	31886810	255,215,0	2	1,67	0,152
chr12	31902571	31902641	A-E	917	.	31902616	31902617	255,215,0	2	23,1	0,69
chr12	32028199	32028490	A-E	602	.	32028443	32028444	255,215,0	2	227,29	0,262
chr12	32351345	32351498	A-E	894	.	32351420	32351421	255,215,0	2	1,3	0,150
chr12	32592296	32592695	A-E	874	.	32592495	32592496	255,215,0	2	1,1	0,398
chr12	33741113	33741380	A-E	534	.	33741220	33741221	255,215,0	2	1,52	0,215
chr12	40457263	40457286	A-E	597	.	40457274	40457275	255,215,0	2	1,1	0,22
chr12	40552239	40552822	A-E	613	.	40552447	40552448	255,215,0	2	146,312	0,271
chr12	40620519	40620904	A-E	534	.	40620606	40620607	255,215,0	2	22,232	0,153
chr12	42537125	42537342	A-E	592	.	42537233	42537234	255,215,0	2	1,1	0,216
chr12	42875038	42875417	A-E	799	.	42875210	42875211	255,215,0	2	1,35	0,344
chr12	42981341	42981384	A-E	616	.	42981362	42981363	255,215,0	2	1,1	0,42
chr12	44200680	44200942	A-E	761	.	44200810	44200811	255,215,0	2	1,1	0,261
chr12	45667543	45667919	A-E	883	.	45667564	45667565	255,215,0	2	1,334	0,42
chr12	46126135	46126254	A-E	647	.	46126153	46126154	255,215,0	2	1,82	0,37
chr12	46614251	46614418	A-E	534	.	46614332	46614333	255,215,0	2	1,5	0,162
chr12	46659320	46659678	A-E	579	.	46659667	46659668	255,215,0	2	339,1	0,357
chr12	46796467	46796616	A-E	486	.	46796525	46796526	255,215,0	2	1,33	0,116
chr12	46824163	46824471	A-E	961	.	46824385	46824386	255,215,0	2	188,51	0,257
chr12	46834040	46834452	A-E	655	.	46834104	46834105	255,215,0	2	1,284	0,128
chr12	46844808	46845174	A-E	481	.	46844833	46844834	255,215,0	2	1,315	0,51
chr12	46845656	46846014	A-E	663	.	46845814	46845815	255,215,0	2	1,42	0,316
chr12	46887634	46887815	A-E	653	.	46887678	46887679	255,215,0	2	1,92	0,89
chr12	46888160	46888549	A-E	701	.	46888434	46888435	255,215,0	2	162,1	0,388
chr12	46943265	46943463	A-E	962	.	46943360	46943361	255,215,0	2	2,9	0,189
chr12	46956105	46956310	A-E	953	.	46956187	46956188	255,215,0	2	8,48	0,157
chr12	47055040	47055271	A-E	790	.	47055267	47055268	255,215,0	2	225,1	0,230
chr12	47474356	47474907	A-E	764	.	47474880	47474881	255,215,0	2	504,5	0,546
chr12	47476752	47477096	A-E	753	.	47476923	47476924	255,215,0	2	1,1	0,343
chr12	47661403	47661671	A-E	721	.	47661593	47661594	255,215,0	2	119,6	0,262
chr12	47701468	47701752	A-E	769	.	47701722	47701723	255,215,0	2	236,11	0,273
chr12	48219277	48219409	A-E	699	.	48219340	48219341	255,215,0	2	1,5	0,127
chr12	49181605	49181981	A-E	528	.	49181854	49181855	255,215,0	2	124,1	0,375
chr12	49182018	49182154	A-E	499	.	49182085	49182086	255,215,0	2	1,1	0,135
chr12	49244545	49244961	A-E	881	.	49244741	49244742	255,215,0	2	1,24	0,392
chr12	50015800	50015977	A-E	786	.	50015853	50015854	255,215,0	2	1,71	0,106
chr12	50099255	50099774	A-E	864	.	50099355	50099356	255,215,0	2	80,398	0,121
chr12	50640086	50640615	A-E	959	.	50640374	50640375	255,215,0	2	241,193	0,336
chr12	50640810	50641336	A-E	741	.	50641093	50641094	255,215,0	2	258,216	0,310
chr12	50901319	50901710	A-E	506	.	50901388	50901389	255,215,0	2	1,253	0,138
chr12	50926707	50927114	A-E	921	.	50926973	50926974	255,215,0	2	138,12	0,395
chr12	50927364	50927719	A-E	952	.	50927365	50927366	255,215,0	2	1,353	0,2
chr12	50931760	50932064	A-E	987	.	50931839	50931840	255,215,0	2	1,145	0,159
chr12	51007351	51007663	A-E	648	.	51007379	51007380	255,215,0	2	1,256	0,56
chr12	51037282	51037394	A-E	735	.	51037337	51037338	255,215,0	2	1,1	0,111
chr12	51158840	51159242	A-E	808	.	51159046	51159047	255,215,0	2	12,1	0,401
chr12	52834668	52834951	A-E	924	.	52834749	52834750	255,215,0	2	1,120	0,163
chr12	52915060	52915252	A-E	863	.	52915121	52915122	255,215,0	2	1,69	0,123
chr12	53267291	53267612	A-E	614	.	53267588	53267589	255,215,0	2	276,1	0,320
chr12	53441595	53441766	A-E	817	.	53441689	53441690	255,215,0	2	19,1	0,170
chr12	53719275	53719719	A-E	607	.	53719567	53719568	255,215,0	2	232,90	0,354
chr12	53764627	53764841	A-E	965	.	53764754	53764755	255,215,0	2	43,1	0,213
chr12	53969356	53969561	A-E	510	.	53969447	53969448	255,215,0	2	2,23	0,182
chr12	54068606	54069047	A-E	550	.	54068945	54068946	255,215,0	2	330,92	0,349
chr12	54412658	54413076	A-E	485	.	54412723	54412724	255,215,0	2	4,290	0,128
chr12	54585152	54585482	A-E	732	.	54585474	54585475	255,215,0	2	317,1	0,329
chr12	54610828	54611089	A-E	713	.	54611004	54611005	255,215,0	2	93,1	0,260
chr12	54752034	54752343	A-E	773	.	54752105	54752106	255,215,0	2	49,214	0,95
chr12	54777021	54777369	A-E	726	.	54777104	54777105	255,215,0	2	1,181	0,167
chr12	54783880	54784155	A-E	872	.	54784136	54784137	255,215,0	2	240,1	0,274
chr12	54786411	54786557	A-E	542	.	54786488	54786489	255,215,0	2	10,1	0,145
chr12	54825759	54826090	A-E	972	.	54826080	54826081	255,215,0	2	313,1	0,330
chr12	56040207	56040497	A-E	705	.	56040219	56040220	255,215,0	2	1,266	0,24
chr12	56111191	56111775	A-E	627	.	56111657	56111658	255,215,0	2	435,85	0,499
chr12	56241526	56242205	A-E	667	.	56241862	56241863	255,215,0	2	289,295	0,384
chr12	56319715	56319875	A-E	723	.	56319871	56319872	255,215,0	2	155,1	0,159
chr12	56614575	56614693	A-E	787	.	56614608	56614609	255,215,0	2	1,51	0,67
chr12	56913870	56914233	A-E	526	.	56913923	56913924	255,215,0	2	1,256	0,107
chr12	57022322	57022652	A-E	877	.	57022521	57022522	255,215,0	2	70,1	0,329
chr12	57028911	57029302	A-E	482	.	57029144	57029145	255,215,0	2	77,1	0,390
chr12	59309330	59309491	A-E	915	.	59309410	59309411	255,215,0	2	1,1	0,160
chr12	59472989	59473059	A-E	929	.	59473023	59473024	255,215,0	2	1,1	0,69
chr12	63025774	63025997	A-E	583	.	63025859	63025860	255,215,0	2	1,53	0,170
chr12	63118135	63118381	A-E	938	.	63118249	63118250	255,215,0	2	1,18	0,228
chr12	63118880	63118986	A-E	643	.	63118910	63118911	255,215,0	2	1,46	0,60
chr12	63125779	63125950	A-E	688	.	63125870	63125871	255,215,0	2	14,1	0,170
chr12	64311746	64312216	A-E	594	.	64312043	64312044	255,215,0	2	247,122	0,348
chr12	64386107	64386411	A-E	520	.	64386215	64386216	255,215,0	2	1,87	0,217
chr12	64482601	64482727	A-E	900	.	64482673	64482674	255,215,0	2	20,1	0,125
chr12	64514793	64515166	A-E	535	.	64514979	64514980	255,215,0	2	1,1	0,372
chr12	65073341	65073736	A-E	862	.	65073639	65073640	255,215,0	2	254,52	0,343
chr12	65931187	65931334	A-E	957	.	65931237	65931238	255,215,0	2	1,47	0,100
chr12	65990181	65990525	A-E	710	.	65990352	65990353	255,215,0	2	1,1	0,343
chr12	66026019	66026431	A-E	965	.	66026068	66026069	255,215,0	2	27,339	0,73
chr12	66029061	66029121	A-E	946	.	66029074	66029075	255,215,0	2	1,33	0,27
chr12	66064636	66065033	A-E	520	.	66064641	66064642	255,215,0	2	1,387	0,10
chr12	66159144	66159329	A-E	960	.	66159236	66159237	255,215,0	2	1,1	0,184
chr12	67223543	67223645	A-E	797	.	67223593	67223594	255,215,0	2	1,1	0,101
chr12	68653488	68653868	A-E	832	.	68653696	68653697	255,215,0	2	38,1	0,379
chr12	69006532	69006889	A-E	722	.	69006556	69006557	255,215,0	2	9,317	0,40
chr12	69180946	69181662	A-E	894	.	69181340	69181341	255,215,0	2	307,233	0,483
chr12	69928288	69928658	A-E	660	.	69928384	69928385	255,215,0	2	23,199	0,171
chr12	69929343	69929672	A-E	520	.	69929394	69929395	255,215,0	2	1,226	0,103
chr12	70159839	70160040	A-E	490	.	70159939	70159940	255,215,0	2	1,1	0,200
chr12	70635547	70635872	A-E	495	.	70635709	70635710	255,215,0	2	1,1	0,324
chr12	72691180	72691359	A-E	502	.	72691226	72691227	255,215,0	2	1,87	0,92
chr12	75876564	75876781	A-E	770	.	75876632	75876633	255,215,0	2	32,112	0,105
chr12	76035111	76035411	A-E	969	.	76035260	76035261	255,215,0	2	1,1	0,299
chr12	76053871	76054229	A-E	885	.	76054023	76054024	255,215,0	2	67,119	0,239
chr12	76060179	76060396	A-E	659	.	76060287	76060288	255,215,0	2	1,1	0,216
chr12	76219038	76219303	A-E	975	.	76219292	76219293	255,215,0	2	245,1	0,264
chr12	76256965	76257237	A-E	919	.	76257098	76257099	255,215,0	2	1,5	0,267
chr12	76271655	76271890	A-E	966	.	76271772	76271773	255,215,0	2	1,1	0,234
chr12	76328487	76328537	A-E	606	.	76328511	76328512	255,215,0	2	1,1	0,49
chr12	76371613	76372127	A-E	551	.	76371871	76371872	255,215,0	2	199,195	0,319
chr12	76372584	76372644	A-E	987	.	76372630	76372631	255,215,0	2	35,1	0,59
chr12	76392217	76392338	A-E	870	.	76392277	76392278	255,215,0	2	1,1	0,120
chr12	76850780	76851035	A-E	761	.	76850974	76850975	255,215,0	2	136,1	0,254
chr12	78335315	78335440	A-E	808	.	78335377	78335378	255,215,0	2	1,1	0,124
chr12	78337423	78337564	A-E	768	.	78337489	78337490	255,215,0	2	1,9	0,132
chr12	80082615	80082892	A-E	474	.	80082824	80082825	255,215,0	2	144,1	0,276
chr12	87530533	87530584	A-E	715	.	87530559	87530560	255,215,0	2	3,1	0,50
chr12	88214637	88214925	A-E	444	.	88214824	88214825	255,215,0	2	89,1	0,287
chr12	88536942	88537112	A-E	672	.	88537026	88537027	255,215,0	2	1,1	0,169
chr12	88693461	88693867	A-E	839	.	88693585	88693586	255,215,0	2	1,158	0,248
chr12	88703746	88703794	A-E	725	.	88703769	88703770	255,215,0	2	1,1	0,47
chr12	88972780	88973156	A-E	559	.	88973077	88973078	255,215,0	2	221,1	0,375
chr12	89554110	89556960	A-E	647	.	89554594	89554595	255,215,0	2	482,2362	0,488
chr12	89747699	89748479	A-E	432	.	89747863	89747864	255,215,0	2	157,608	0,172
chr12	89749669	89749865	A-E	634	.	89749774	89749775	255,215,0	2	77,62	0,134
chr12	89762192	89762456	A-E	770	.	89762323	89762324	255,215,0	2	1,1	0,263
chr12	89777876	89777950	A-E	578	.	89777932	89777933	255,215,0	2	41,1	0,73
chr12	90126529	90126854	A-E	618	.	90126550	90126551	255,215,0	2	12,293	0,32
chr12	90150035	90150283	A-E	900	.	90150181	90150182	255,215,0	2	118,72	0,176
chr12	90150470	90150910	A-E	503	.	90150737	90150738	255,215,0	2	148,53	0,387
chr12	90151050	90151250	A-E	975	.	90151070	90151071	255,215,0	2	1,159	0,41
chr12	90151268	90151502	A-E	978	.	90151392	90151393	255,215,0	2	17,1	0,233
chr12	90480243	90480464	A-E	629	.	90480286	90480287	255,215,0	2	1,135	0,86
chr12	90500380	90500398	A-E	761	.	90500380	90500381	255,215,0	2	1,17	0,1
chr12	90647552	90647569	A-E	746	.	90647560	90647561	255,215,0	2	1,1	0,16
chr12	92428496	92429133	A-E	789	.	92428828	92428829	255,215,0	2	316,287	0,350
chr12	92471406	92471477	A-E	789	.	92471440	92471441	255,215,0	2	1,2	0,69
chr12	92532104	92532353	A-E	872	.	92532341	92532342	255,215,0	2	227,1	0,248
chr12	92532511	92532886	A-E	837	.	92532875	92532876	255,215,0	2	356,1	0,374
chr12	92533303	92533745	A-E	708	.	92533664	92533665	255,215,0	2	342,60	0,382
chr12	92839677	92839866	A-E	827	.	92839783	92839784	255,215,0	2	73,48	0,141
chr12	92932743	92932915	A-E	531	.	92932872	92932873	255,215,0	2	88,1	0,171
chr12	92945583	92946110	A-E	874	.	92945810	92945811	255,215,0	2	183,255	0,272
chr12	93623805	93623878	A-E	641	.	93623841	93623842	255,215,0	2	1,1	0,72
chr12	93773923	93773948	A-E	555	.	93773935	93773936	255,215,0	2	1,1	0,24
chr12	94495077	94495392	A-E	721	.	94495167	94495168	255,215,0	2	2,135	0,180
chr12	95597894	95598075	A-E	937	.	95598005	95598006	255,215,0	2	44,1	0,180
chr12	96200148	96200177	A-E	969	.	96200162	96200163	255,215,0	2	1,1	0,28
chr12	96590182	96590553	A-E	927	.	96590204	96590205	255,215,0	2	23,348	0,23
chr12	96590620	96591110	A-E	979	.	96590742	96590743	255,215,0	2	103,347	0,143
chr12	96591489	96591496	A-E	982	.	96591494	96591495	255,215,0	2	6,1	0,6
chr12	96593675	96593812	A-E	931	.	96593743	96593744	255,215,0	2	1,1	0,136
chr12	96612433	96612720	A-E	539	.	96612576	96612577	255,215,0	2	1,1	0,286
chr12	96809808	96810044	A-E	617	.	96809925	96809926	255,215,0	2	1,1	0,235
chr12	96819918	96820022	A-E	836	.	96819969	96819970	255,215,0	2	1,1	0,103
chr12	96821027	96821590	A-E	456	.	96821324	96821325	255,215,0	2	256,224	0,339
chr12	100662737	100662817	A-E	861	.	100662805	100662806	255,215,0	2	58,1	0,79
chr12	105062941	105063154	A-E	594	.	105062960	105062961	255,215,0	2	8,182	0,31
chr12	105063615	105064102	A-E	522	.	105063627	105063628	255,215,0	2	2,464	0,23
chr12	105502481	105502878	A-E	673	.	105502680	105502681	255,215,0	2	3,1	0,396
chr12	105956191	105956455	A-E	806	.	105956193	105956194	255,215,0	2	1,260	0,4
chr12	106505677	106506019	A-E	614	.	106505848	106505849	255,215,0	2	3,1	0,341
chr12	106529993	106530447	A-E	758	.	106530147	106530148	255,215,0	2	106,251	0,203
chr12	107766070	107766370	A-E	536	.	107766161	107766162	255,215,0	2	1,117	0,183
chr12	108143557	108143725	A-E	503	.	108143672	108143673	255,215,0	2	65,1	0,167
chr12	108699793	108699998	A-E	620	.	108699879	108699880	255,215,0	2	1,32	0,173
chr12	109058088	109058464	A-E	676	.	109058367	109058368	255,215,0	2	184,1	0,375
chr12	109058635	109058851	A-E	626	.	109058742	109058743	255,215,0	2	1,1	0,215
chr12	109083418	109083709	A-E	756	.	109083563	109083564	255,215,0	2	1,1	0,290
chr12	109084145	109084481	A-E	789	.	109084315	109084316	255,215,0	2	7,1	0,335
chr12	109085304	109086305	A-E	810	.	109085702	109085703	255,215,0	2	391,595	0,406
chr12	109086333	109086514	A-E	960	.	109086438	109086439	255,215,0	2	32,1	0,180
chr12	109122741	109122914	A-E	588	.	109122827	109122828	255,215,0	2	2,1	0,172
chr12	109208578	109208949	A-E	726	.	109208933	109208934	255,215,0	2	342,1	0,370
chr12	109209396	109209677	A-E	676	.	109209536	109209537	255,215,0	2	1,1	0,280
chr12	109232847	109232874	A-E	984	.	109232860	109232861	255,215,0	2	1,1	0,26
chr12	109249958	109250591	A-E	805	.	109250395	109250396	255,215,0	2	415,172	0,461
chr12	110547095	110547380	A-E	807	.	110547261	110547262	255,215,0	2	97,49	0,236
chr12	111844455	111845240	A-E	718	.	111844701	111844702	255,215,0	2	223,514	0,271
chr12	112211717	112212111	A-E	533	.	112211791	112211792	255,215,0	2	1,246	0,148
chr12	112212224	112212368	A-E	577	.	112212295	112212296	255,215,0	2	1,1	0,143
chr12	112545371	112545379	A-E	732	.	112545374	112545375	255,215,0	2	1,1	0,7
chr12	112545865	112545906	A-E	437	.	112545884	112545885	255,215,0	2	1,2	0,39
chr12	113659964	113660296	A-E	878	.	113660129	113660130	255,215,0	2	1,2	0,330
chr12	114403085	114403469	A-E	730	.	114403276	114403277	255,215,0	2	1,1	0,383
chr12	115110480	115110761	A-E	718	.	115110756	115110757	255,215,0	2	273,1	0,280
chr12	116193913	116194329	A-E	944	.	116194110	116194111	255,215,0	2	1,21	0,395
chr12	116757660	116758473	A-E	884	.	116758133	116758134	255,215,0	2	397,262	0,551
chr12	116881486	116881974	A-E	527	.	116881848	116881849	255,215,0	2	331,93	0,395
chr12	116894164	116894286	A-E	801	.	116894196	116894197	255,215,0	2	1,57	0,65
chr12	117100545	117100717	A-E	594	.	117100696	117100697	255,215,0	2	137,5	0,167
chr12	118794763	118794973	A-E	487	.	118794915	118794916	255,215,0	2	111,15	0,195
chr12	120479081	120479619	A-E	530	.	120479167	120479168	255,215,0	2	6,370	0,168
chr12	120553385	120553639	A-E	656	.	120553512	120553513	255,215,0	2	2,1	0,253
chr12	120667764	120667949	A-E	950	.	120667947	120667948	255,215,0	2	183,1	0,184
chr12	120670392	120671017	A-E	668	.	120670715	120670716	255,215,0	2	275,252	0,373
chr12	120700472	120700518	A-E	705	.	120700494	120700495	255,215,0	2	1,1	0,45
chr12	120912509	120912692	A-E	629	.	120912666	120912667	255,215,0	2	133,1	0,182
chr12	121148943	121148994	A-E	520	.	121148968	121148969	255,215,0	2	1,1	0,50
chr12	121352165	121352538	A-E	518	.	121352275	121352276	255,215,0	2	1,153	0,220
chr12	121733109	121733746	A-E	511	.	121733621	121733622	255,215,0	2	506,118	0,519
chr12	121890091	121890415	A-E	479	.	121890171	121890172	255,215,0	2	1,164	0,160
chr12	122461378	122461791	A-E	874	.	122461732	122461733	255,215,0	2	297,1	0,412
chr12	122949403	122949567	A-E	877	.	122949474	122949475	255,215,0	2	1,22	0,142
chr12	123205751	123205889	A-E	907	.	123205820	123205821	255,215,0	2	3,1	0,137
chr12	123206731	123207037	A-E	887	.	123206884	123206885	255,215,0	2	2,1	0,305
chr12	123321250	123321426	A-E	781	.	123321269	123321270	255,215,0	2	1,138	0,38
chr12	123377732	123378127	A-E	582	.	123378025	123378026	255,215,0	2	225,33	0,362
chr12	123378994	123379428	A-E	943	.	123379207	123379208	255,215,0	2	59,65	0,369
chr12	123401215	123401403	A-E	811	.	123401333	123401334	255,215,0	2	51,1	0,187
chr12	124003720	124003805	A-E	584	.	124003762	124003763	255,215,0	2	1,1	0,84
chr12	125118633	125118671	A-E	867	.	125118663	125118664	255,215,0	2	24,1	0,37
chr12	125402597	125402957	A-E	935	.	125402776	125402777	255,215,0	2	1,1	0,359
chr12	125405950	125406366	A-E	543	.	125406165	125406166	255,215,0	2	17,1	0,415
chr12	125412421	125412524	A-E	851	.	125412467	125412468	255,215,0	2	1,10	0,93
chr12	125412895	125413201	A-E	580	.	125413084	125413085	255,215,0	2	75,1	0,305
chr12	125423658	125423970	A-E	932	.	125423901	125423902	255,215,0	2	176,1	0,311
chr12	125424077	125424667	A-E	747	.	125424515	125424516	255,215,0	2	423,136	0,454
chr12	125550830	125551017	A-E	630	.	125550922	125550923	255,215,0	2	1,2	0,185
chr12	127722644	127723138	A-E	631	.	127722896	127722897	255,215,0	2	172,161	0,333
chr12	131355465	131355709	A-E	792	.	131355534	131355535	255,215,0	2	1,105	0,139
chr12	132293483	132293821	A-E	581	.	132293495	132293496	255,215,0	2	1,314	0,24
chr12	132380984	132381463	A-E	921	.	132381226	132381227	255,215,0	2	164,157	0,322
chr13	20765914	20766156	A-E	808	.	20765944	20765945	255,215,0	2	1,182	0,60
chr13	20914751	20914975	A-E	955	.	20914925	20914926	255,215,0	2	126,1	0,223
chr13	20934217	20934456	A-E	494	.	20934327	20934328	255,215,0	2	16,33	0,206
chr13	20993930	20994321	A-E	511	.	20994125	20994126	255,215,0	2	1,1	0,390
chr13	21607254	21607608	A-E	500	.	21607556	21607557	255,215,0	2	252,1	0,353
chr13	22009901	22010336	A-E	509	.	22010210	22010211	255,215,0	2	260,75	0,360
chr13	23895900	23896281	A-E	919	.	23895945	23895946	255,215,0	2	32,322	0,59
chr13	24228370	24228816	A-E	526	.	24228664	24228665	255,215,0	2	273,129	0,317
chr13	24345348	24345735	A-E	800	.	24345541	24345542	255,215,0	2	1,1	0,386
chr13	25077123	25077156	A-E	695	.	25077139	25077140	255,215,0	2	1,1	0,32
chr13	25321673	25321914	A-E	449	.	25321717	25321718	255,215,0	2	1,152	0,89
chr13	28025374	28025562	A-E	492	.	28025487	28025488	255,215,0	2	42,3	0,185
chr13	28713985	28714194	A-E	665	.	28714106	28714107	255,215,0	2	47,12	0,197
chr13	30421150	30421695	A-E	892	.	30421503	30421504	255,215,0	2	334,171	0,374
chr13	30688461	30688851	A-E	770	.	30688655	30688656	255,215,0	2	1,1	0,389
chr13	30879215	30879605	A-E	508	.	30879456	30879457	255,215,0	2	98,4	0,386
chr13	30994943	30995300	A-E	600	.	30995121	30995122	255,215,0	2	1,1	0,356
chr13	31189405	31189745	A-E	533	.	31189574	31189575	255,215,0	2	1,1	0,339
chr13	31438859	31439207	A-E	873	.	31438914	31438915	255,215,0	2	1,237	0,111
chr13	33792287	33792535	A-E	698	.	33792435	33792436	255,215,0	2	55,5	0,243
chr13	33852425	33852764	A-E	714	.	33852614	33852615	255,215,0	2	138,98	0,241
chr13	33854104	33854187	A-E	910	.	33854173	33854174	255,215,0	2	57,1	0,82
chr13	33856062	33856367	A-E	971	.	33856284	33856285	255,215,0	2	141,1	0,304
chr13	34731217	34731418	A-E	640	.	34731350	34731351	255,215,0	2	69,2	0,199
chr13	36918287	36918673	A-E	772	.	36918578	36918579	255,215,0	2	264,67	0,319
chr13	37632629	37632845	A-E	616	.	37632727	37632728	255,215,0	2	23,42	0,174
chr13	39609346	39609577	A-E	503	.	39609525	39609526	255,215,0	2	129,1	0,230
chr13	39610555	39610725	A-E	571	.	39610566	39610567	255,215,0	2	8,154	0,16
chr13	39939563	39939952	A-E	724	.	39939757	39939758	255,215,0	2	1,1	0,388
chr13	40139318	40139591	A-E	926	.	40139495	40139496	255,215,0	2	84,1	0,272
chr13	40139698	40139985	A-E	807	.	40139862	40139863	255,215,0	2	44,1	0,286
chr13	41591814	41592184	A-E	786	.	41592063	41592064	255,215,0	2	245,115	0,255
chr13	43629373	43629704	A-E	932	.	43629375	43629376	255,215,0	2	2,327	0,4
chr13	43629827	43630063	A-E	781	.	43629857	43629858	255,215,0	2	4,179	0,57
chr13	44811516	44811943	A-E	668	.	44811700	44811701	255,215,0	2	121,179	0,248
chr13	44881130	44881264	A-E	956	.	44881136	44881137	255,215,0	2	6,127	0,7
chr13	44887804	44888217	A-E	971	.	44888086	44888087	255,215,0	2	232,79	0,334
chr13	45289396	45289418	A-E	625	.	45289406	45289407	255,215,0	2	1,1	0,21
chr13	45333928	45334314	A-E	666	.	45334122	45334123	255,215,0	2	5,1	0,385
chr13	46056822	46057066	A-E	934	.	46056937	46056938	255,215,0	2	43,55	0,189
chr13	46074321	46074586	A-E	967	.	46074453	46074454	255,215,0	2	1,1	0,264
chr13	46709328	46709604	A-E	625	.	46709495	46709496	255,215,0	2	87,28	0,248
chr13	47129209	47129516	A-E	730	.	47129481	47129482	255,215,0	2	240,1	0,306
chr13	48728945	48729467	A-E	709	.	48729264	48729265	255,215,0	2	257,140	0,382
chr13	48808881	48809467	A-E	873	.	48809403	48809404	255,215,0	2	462,2	0,584
chr13	48809522	48810227	A-E	837	.	48809851	48809852	255,215,0	2	310,355	0,350
chr13	48810781	48811062	A-E	666	.	48810803	48810804	255,215,0	2	19,254	0,27
chr13	48977291	48977418	A-E	823	.	48977303	48977304	255,215,0	2	1,103	0,24
chr13	49324068	49324506	A-E	904	.	49324162	49324163	255,215,0	2	85,334	0,104
chr13	49552248	49552672	A-E	662	.	49552302	49552303	255,215,0	2	34,349	0,75
chr13	50017216	50017482	A-E	703	.	50017348	50017349	255,215,0	2	4,4	0,262
chr13	50160403	50160735	A-E	916	.	50160568	50160569	255,215,0	2	1,1	0,331
chr13	50651552	50651878	A-E	860	.	50651809	50651810	255,215,0	2	191,1	0,325
chr13	50652370	50652513	A-E	739	.	50652456	50652457	255,215,0	2	31,1	0,142
chr13	50796509	50797212	A-E	703	.	50796852	50796853	255,215,0	2	288,304	0,399
chr13	51288107	51288409	A-E	571	.	51288196	51288197	255,215,0	2	39,161	0,141
chr13	52206810	52206978	A-E	728	.	52206888	52206889	255,215,0	2	1,11	0,157
chr13	52219478	52219830	A-E	701	.	52219628	52219629	255,215,0	2	85,135	0,217
chr13	52220066	52220219	A-E	843	.	52220099	52220100	255,215,0	2	13,98	0,55
chr13	52376411	52376647	A-E	531	.	52376470	52376471	255,215,0	2	8,124	0,112
chr13	53028749	53028807	A-E	605	.	53028778	53028779	255,215,0	2	2,1	0,57
chr13	67568177	67568566	A-E	572	.	67568562	67568563	255,215,0	2	384,2	0,387
chr13	67694019	67694353	A-E	585	.	67694185	67694186	255,215,0	2	1,1	0,333
chr13	72865957	72866013	A-E	892	.	72865984	72865985	255,215,0	2	1,1	0,55
chr13	73743072	73743220	A-E	905	.	73743145	73743146	255,215,0	2	1,1	0,147
chr13	73908638	73908819	A-E	748	.	73908695	73908696	255,215,0	2	1,66	0,115
chr13	74039616	74040003	A-E	905	.	74039802	74039803	255,215,0	2	1,14	0,373
chr13	74622004	74622237	A-E	510	.	74622120	74622121	255,215,0	2	1,1	0,232
chr13	74706733	74707088	A-E	577	.	74706946	74706947	255,215,0	2	73,1	0,354
chr13	74710268	74710623	A-E	620	.	74710616	74710617	255,215,0	2	344,1	0,354
chr13	75939473	75939484	A-E	830	.	75939478	75939479	255,215,0	2	1,1	0,10
chr13	76279211	76279429	A-E	955	.	76279238	76279239	255,215,0	2	1,163	0,55
chr13	76336307	76336587	A-E	944	.	76336399	76336400	255,215,0	2	1,95	0,185
chr13	77511190	77511475	A-E	717	.	77511332	77511333	255,215,0	2	1,1	0,284
chr13	77511508	77512016	A-E	649	.	77511742	77511743	255,215,0	2	123,161	0,347
chr13	79232495	79232747	A-E	426	.	79232545	79232546	255,215,0	2	1,151	0,101
chr13	80057410	80057577	A-E	954	.	80057493	80057494	255,215,0	2	1,1	0,166
chr13	80057650	80057969	A-E	980	.	80057745	80057746	255,215,0	2	1,129	0,190
chr13	80059429	80059754	A-E	960	.	80059479	80059480	255,215,0	2	1,225	0,100
chr13	80065850	80066230	A-E	700	.	80065955	80065956	255,215,0	2	36,204	0,176
chr13	93896556	93896954	A-E	706	.	93896754	93896755	255,215,0	2	1,1	0,397
chr13	95932822	95933077	A-E	575	.	95932950	95932951	255,215,0	2	4,1	0,254
chr13	96330209	96330682	A-E	404	.	96330491	96330492	255,215,0	2	190,97	0,376
chr13	96331237	96331478	A-E	689	.	96331260	96331261	255,215,0	2	1,195	0,46
chr13	96576834	96577079	A-E	624	.	96576956	96576957	255,215,0	2	1,1	0,244
chr13	97302526	97302885	A-E	556	.	97302705	97302706	255,215,0	2	1,1	0,358
chr13	97774410	97774811	A-E	911	.	97774592	97774593	255,215,0	2	1,36	0,365
chr13	97877945	97878102	A-E	988	.	97878064	97878065	255,215,0	2	83,1	0,156
chr13	97907279	97907333	A-E	937	.	97907305	97907306	255,215,0	2	1,1	0,53
chr13	97908706	97909024	A-E	969	.	97908750	97908751	255,215,0	2	1,229	0,89
chr13	97909104	97909427	A-E	983	.	97909130	97909131	255,215,0	2	2,271	0,52
chr13	97909528	97909612	A-E	980	.	97909586	97909587	255,215,0	2	35,1	0,83
chr13	97910139	97910631	A-E	900	.	97910411	97910412	255,215,0	2	207,154	0,338
chr13	97926897	97927243	A-E	954	.	97927068	97927069	255,215,0	2	1,4	0,342
chr13	97947637	97947756	A-E	840	.	97947722	97947723	255,215,0	2	53,1	0,118
chr13	97951291	97951607	A-E	549	.	97951423	97951424	255,215,0	2	1,51	0,265
chr13	99136542	99137502	A-E	967	.	99137323	99137324	255,215,0	2	755,151	0,809
chr13	99161455	99162128	A-E	756	.	99161863	99161864	255,215,0	2	334,190	0,483
chr13	99224264	99224406	A-E	678	.	99224334	99224335	255,215,0	2	1,1	0,141
chr13	99227072	99227385	A-E	931	.	99227228	99227229	255,215,0	2	1,1	0,312
chr13	99737768	99737881	A-E	577	.	99737824	99737825	255,215,0	2	1,1	0,112
chr13	99777088	99777420	A-E	598	.	99777253	99777254	255,215,0	2	1,1	0,331
chr13	100150835	100151357	A-E	642	.	100151072	100151073	255,215,0	2	236,283	0,239
chr13	101045000	101045481	A-E	663	.	101045416	101045417	255,215,0	2	353,1	0,480
chr13	103499357	103499665	A-E	549	.	103499429	103499430	255,215,0	2	1,164	0,144
chr13	106632220	106632348	A-E	840	.	106632283	106632284	255,215,0	2	1,1	0,127
chr13	107124360	107124455	A-E	878	.	107124407	107124408	255,215,0	2	1,1	0,94
chr13	107188809	107188962	A-E	619	.	107188921	107188922	255,215,0	2	74,1	0,152
chr13	107222695	107222773	A-E	918	.	107222771	107222772	255,215,0	2	76,1	0,77
chr13	109809587	109809852	A-E	932	.	109809811	109809812	255,215,0	2	185,1	0,264
chr13	109917136	109917255	A-E	987	.	109917214	109917215	255,215,0	2	39,1	0,118
chr13	109923612	109923926	A-E	571	.	109923768	109923769	255,215,0	2	1,1	0,313
chr13	110396271	110396629	A-E	875	.	110396330	110396331	255,215,0	2	1,239	0,119
chr13	110440213	110440518	A-E	661	.	110440411	110440412	255,215,0	2	94,1	0,304
chr13	110709567	110709794	A-E	532	.	110709736	110709737	255,215,0	2	116,4	0,223
chr13	110775406	110775727	A-E	874	.	110775439	110775440	255,215,0	2	1,254	0,67
chr13	110778801	110779219	A-E	956	.	110778843	110778844	255,215,0	2	1,334	0,84
chr13	110971892	110972237	A-E	785	.	110972064	110972065	255,215,0	2	1,1	0,344
chr13	111024378	111024733	A-E	821	.	111024457	111024458	255,215,0	2	1,197	0,158
chr13	111041024	111041272	A-E	544	.	111041106	111041107	255,215,0	2	1,84	0,164
chr13	111049366	111049767	A-E	885	.	111049444	111049445	255,215,0	2	1,244	0,157
chr13	111071468	111071591	A-E	905	.	111071517	111071518	255,215,0	2	1,25	0,98
chr13	111560970	111561133	A-E	795	.	111561108	111561109	255,215,0	2	116,1	0,162
chr13	111565652	111565807	A-E	807	.	111565744	111565745	255,215,0	2	37,7	0,148
chr13	111618413	111618604	A-E	564	.	111618535	111618536	255,215,0	2	55,1	0,190
chr13	113312485	113312628	A-E	618	.	113312556	113312557	255,215,0	2	1,1	0,142
chr13	113343681	113344036	A-E	556	.	113343803	113343804	255,215,0	2	2,111	0,244
chr13	113597863	113598203	A-E	599	.	113598118	113598119	255,215,0	2	215,44	0,296
chr13	113952633	113952751	A-E	619	.	113952649	113952650	255,215,0	2	1,85	0,33
chr13	114564623	114565123	A-E	743	.	114564957	114564958	255,215,0	2	289,120	0,380
chr13	114829459	114829992	A-E	811	.	114829550	114829551	255,215,0	2	47,397	0,136
chr13	114884280	114884558	A-E	535	.	114884534	114884535	255,215,0	2	232,1	0,277
chr13	114884745	114884926	A-E	781	.	114884872	114884873	255,215,0	2	79,4	0,177
chr14	20895573	20895913	A-E	765	.	20895586	20895587	255,215,0	2	1,314	0,26
chr14	21100339	21100468	A-E	482	.	21100409	21100410	255,215,0	2	14,1	0,128
chr14	21149440	21149603	A-E	547	.	21149458	21149459	255,215,0	2	14,140	0,23
chr14	21151333	21151694	A-E	537	.	21151410	21151411	255,215,0	2	70,275	0,86
chr14	22896809	22896968	A-E	487	.	22896893	22896894	255,215,0	2	12,1	0,158
chr14	23024731	23024775	A-E	668	.	23024751	23024752	255,215,0	2	1,3	0,41
chr14	23308431	23308980	A-E	969	.	23308804	23308805	255,215,0	2	367,169	0,380
chr14	23318674	23318807	A-E	931	.	23318740	23318741	255,215,0	2	1,1	0,132
chr14	23707213	23707310	A-E	820	.	23707299	23707300	255,215,0	2	78,1	0,96
chr14	24766933	24766954	A-E	618	.	24766943	24766944	255,215,0	2	1,1	0,20
chr14	32498224	32498477	A-E	504	.	32498350	32498351	255,215,0	2	1,1	0,252
chr14	32555501	32555893	A-E	494	.	32555648	32555649	255,215,0	2	1,97	0,295
chr14	32670231	32670595	A-E	423	.	32670372	32670373	255,215,0	2	1,81	0,283
chr14	32670916	32671247	A-E	538	.	32671220	32671221	255,215,0	2	280,1	0,330
chr14	32841678	32841892	A-E	799	.	32841682	32841683	255,215,0	2	1,205	0,9
chr14	34966252	34966448	A-E	579	.	34966303	34966304	255,215,0	2	1,93	0,103
chr14	35202404	35202576	A-E	802	.	35202491	35202492	255,215,0	2	5,1	0,171
chr14	35312116	35312435	A-E	611	.	35312392	35312393	255,215,0	2	261,26	0,293
chr14	35763545	35763924	A-E	743	.	35763621	35763622	255,215,0	2	69,294	0,85
chr14	35843665	35844239	A-E	809	.	35843677	35843678	255,215,0	2	1,549	0,25
chr14	35874928	35875109	A-E	775	.	35875018	35875019	255,215,0	2	1,1	0,180
chr14	37451128	37451509	A-E	970	.	37451425	37451426	255,215,0	2	216,1	0,380
chr14	37586141	37586465	A-E	547	.	37586449	37586450	255,215,0	2	295,1	0,323
chr14	39637601	39637824	A-E	565	.	39637712	39637713	255,215,0	2	1,1	0,222
chr14	39737909	39738305	A-E	908	.	39738021	39738022	255,215,0	2	1,172	0,224
chr14	39902484	39902605	A-E	550	.	39902559	39902560	255,215,0	2	31,1	0,120
chr14	45434152	45434385	A-E	504	.	45434268	45434269	255,215,0	2	1,1	0,232
chr14	50358902	50358959	A-E	967	.	50358930	50358931	255,215,0	2	1,1	0,56
chr14	50465888	50466432	A-E	938	.	50466065	50466066	255,215,0	2	177,366	0,178
chr14	50510784	50511042	A-E	542	.	50510832	50510833	255,215,0	2	1,161	0,97
chr14	50528497	50528810	A-E	876	.	50528554	50528555	255,215,0	2	33,230	0,83
chr14	50528971	50529615	A-E	593	.	50529531	50529532	255,215,0	2	497,19	0,625
chr14	50566169	50566423	A-E	593	.	50566347	50566348	255,215,0	2	105,1	0,253
chr14	50786559	50786568	A-E	964	.	50786563	50786564	255,215,0	2	1,1	0,8
chr14	51136928	51137367	A-E	895	.	51137339	51137340	255,215,0	2	386,1	0,438
chr14	51326707	51326879	A-E	483	.	51326873	51326874	255,215,0	2	163,1	0,171
chr14	51957129	51957297	A-E	569	.	51957229	51957230	255,215,0	2	34,1	0,167
chr14	52120368	52120781	A-E	648	.	52120391	52120392	255,215,0	2	18,383	0,30
chr14	52818031	52818168	A-E	547	.	52818089	52818090	255,215,0	2	1,21	0,116
chr14	53416093	53416263	A-E	868	.	53416178	53416179	255,215,0	2	4,3	0,167
chr14	54600599	54600877	A-E	531	.	54600737	54600738	255,215,0	2	1,1	0,277
chr14	54954614	54954814	A-E	924	.	54954642	54954643	255,215,0	2	2,144	0,56
chr14	55032268	55032502	A-E	793	.	55032272	55032273	255,215,0	2	1,226	0,8
chr14	55061136	55061399	A-E	539	.	55061247	55061248	255,215,0	2	1,40	0,223
chr14	55116908	55117251	A-E	792	.	55116933	55116934	255,215,0	2	1,293	0,50
chr14	55120784	55121076	A-E	684	.	55120950	55120951	255,215,0	2	70,28	0,264
chr14	55131278	55131456	A-E	868	.	55131348	55131349	255,215,0	2	1,37	0,141
chr14	55144129	55144372	A-E	613	.	55144229	55144230	255,215,0	2	1,42	0,201
chr14	55239242	55239624	A-E	667	.	55239411	55239412	255,215,0	2	1,43	0,339
chr14	55348545	55348882	A-E	889	.	55348712	55348713	255,215,0	2	1,2	0,335
chr14	55494954	55495117	A-E	791	.	55495036	55495037	255,215,0	2	4,1	0,162
chr14	55519503	55519897	A-E	957	.	55519521	55519522	255,215,0	2	1,357	0,37
chr14	55541499	55541595	A-E	865	.	55541546	55541547	255,215,0	2	1,1	0,95
chr14	55926046	55926156	A-E	620	.	55926099	55926100	255,215,0	2	1,4	0,106
chr14	56047993	56048394	A-E	517	.	56048193	56048194	255,215,0	2	1,1	0,400
chr14	56471738	56471776	A-E	500	.	56471770	56471771	255,215,0	2	31,4	0,34
chr14	61227511	61227614	A-E	800	.	61227557	61227558	255,215,0	2	3,13	0,90
chr14	61937176	61937563	A-E	530	.	61937281	61937282	255,215,0	2	5,180	0,207
chr14	61970132	61970532	A-E	807	.	61970140	61970141	255,215,0	2	1,384	0,16
chr14	62013843	62014092	A-E	499	.	62013967	62013968	255,215,0	2	1,1	0,248
chr14	62020578	62020981	A-E	860	.	62020708	62020709	255,215,0	2	123,264	0,139
chr14	62033455	62033917	A-E	518	.	62033735	62033736	255,215,0	2	171,72	0,390
chr14	62041005	62041355	A-E	728	.	62041181	62041182	255,215,0	2	4,1	0,349
chr14	63959501	63959650	A-E	891	.	63959570	63959571	255,215,0	2	30,40	0,109
chr14	64968682	64968912	A-E	973	.	64968720	64968721	255,215,0	2	1,153	0,77
chr14	65141249	65141546	A-E	519	.	65141397	65141398	255,215,0	2	1,1	0,296
chr14	65169606	65170310	A-E	612	.	65170033	65170034	255,215,0	2	387,236	0,468
chr14	65173709	65173938	A-E	790	.	65173792	65173793	255,215,0	2	1,62	0,167
chr14	65697079	65697411	A-E	661	.	65697331	65697332	255,215,0	2	175,1	0,331
chr14	65722117	65722472	A-E	933	.	65722294	65722295	255,215,0	2	1,1	0,354
chr14	68140284	68140628	A-E	682	.	68140455	68140456	255,215,0	2	1,1	0,343
chr14	68407691	68408022	A-E	523	.	68407853	68407854	255,215,0	2	1,7	0,324
chr14	68431172	68431539	A-E	755	.	68431179	68431180	255,215,0	2	1,352	0,15
chr14	68608409	68608664	A-E	963	.	68608536	68608537	255,215,0	2	1,1	0,254
chr14	68610081	68610395	A-E	650	.	68610157	68610158	255,215,0	2	1,162	0,152
chr14	68610634	68610679	A-E	683	.	68610637	68610638	255,215,0	2	1,39	0,6
chr14	68613665	68613950	A-E	790	.	68613750	68613751	255,215,0	2	1,114	0,171
chr14	68614207	68614598	A-E	603	.	68614342	68614343	255,215,0	2	3,122	0,269
chr14	68868313	68868335	A-E	795	.	68868321	68868322	255,215,0	2	1,5	0,17
chr14	69009240	69009555	A-E	692	.	69009397	69009398	255,215,0	2	1,1	0,314
chr14	69053850	69054170	A-E	535	.	69054009	69054010	255,215,0	2	1,1	0,319
chr14	69100240	69100476	A-E	629	.	69100306	69100307	255,215,0	2	1,104	0,132
chr14	69161300	69161452	A-E	898	.	69161355	69161356	255,215,0	2	1,41	0,111
chr14	69274132	69274270	A-E	601	.	69274200	69274201	255,215,0	2	1,1	0,137
chr14	69283130	69283453	A-E	795	.	69283447	69283448	255,215,0	2	314,1	0,322
chr14	69411703	69411992	A-E	510	.	69411988	69411989	255,215,0	2	284,1	0,288
chr14	69412623	69412974	A-E	525	.	69412798	69412799	255,215,0	2	1,1	0,350
chr14	69417009	69417266	A-E	637	.	69417041	69417042	255,215,0	2	1,192	0,65
chr14	69442335	69442656	A-E	567	.	69442495	69442496	255,215,0	2	1,1	0,320
chr14	69443195	69443555	A-E	679	.	69443425	69443426	255,215,0	2	102,1	0,359
chr14	70079261	70079549	A-E	580	.	70079400	70079401	255,215,0	2	125,134	0,154
chr14	70079600	70079905	A-E	713	.	70079704	70079705	255,215,0	2	1,96	0,209
chr14	70083253	70083533	A-E	706	.	70083317	70083318	255,215,0	2	1,152	0,128
chr14	70092149	70092525	A-E	588	.	70092367	70092368	255,215,0	2	63,1	0,375
chr14	70149626	70150012	A-E	505	.	70149667	70149668	255,215,0	2	22,324	0,62
chr14	70464665	70464959	A-E	820	.	70464782	70464783	255,215,0	2	12,70	0,224
chr14	71789577	71790008	A-E	939	.	71789578	71789579	255,215,0	2	1,429	0,2
chr14	72058773	72058924	A-E	500	.	72058894	72058895	255,215,0	2	94,1	0,150
chr14	73084444	73084470	A-E	819	.	73084456	73084457	255,215,0	2	1,1	0,25
chr14	73923751	73923922	A-E	488	.	73923804	73923805	255,215,0	2	1,65	0,106
chr14	74222975	74223354	A-E	590	.	74223304	74223305	255,215,0	2	283,2	0,377
chr14	74224987	74225469	A-E	893	.	74225101	74225102	255,215,0	2	85,338	0,144
chr14	74225472	74225633	A-E	618	.	74225511	74225512	255,215,0	2	3,85	0,76
chr14	74252217	74252537	A-E	956	.	74252229	74252230	255,215,0	2	1,296	0,24
chr14	74252651	74252986	A-E	860	.	74252699	74252700	255,215,0	2	15,252	0,83
chr14	74319294	74319582	A-E	896	.	74319535	74319536	255,215,0	2	196,1	0,287
chr14	74768904	74768975	A-E	421	.	74768937	74768938	255,215,0	2	1,5	0,66
chr14	75085224	75085410	A-E	799	.	75085385	75085386	255,215,0	2	139,1	0,185
chr14	75122451	75122538	A-E	877	.	75122494	75122495	255,215,0	2	1,1	0,86
chr14	75535272	75535353	A-E	635	.	75535307	75535308	255,215,0	2	21,31	0,50
chr14	75592667	75593037	A-E	775	.	75593003	75593004	255,215,0	2	307,4	0,366
chr14	75696845	75697219	A-E	861	.	75696910	75696911	255,215,0	2	1,243	0,131
chr14	75697275	75697400	A-E	962	.	75697328	75697329	255,215,0	2	1,18	0,107
chr14	75719293	75719395	A-E	924	.	75719343	75719344	255,215,0	2	1,1	0,101
chr14	75724942	75725530	A-E	973	.	75725477	75725478	255,215,0	2	505,22	0,566
chr14	75743496	75744812	A-E	610	.	75743939	75743940	255,215,0	2	434,863	0,453
chr14	75762262	75762527	A-E	907	.	75762422	75762423	255,215,0	2	83,27	0,238
chr14	76334268	76334588	A-E	916	.	76334389	76334390	255,215,0	2	1,77	0,243
chr14	77419996	77420082	A-E	891	.	77420015	77420016	255,215,0	2	10,56	0,30
chr14	77422705	77423545	A-E	613	.	77423104	77423105	255,215,0	2	373,413	0,427
chr14	77426554	77426698	A-E	546	.	77426625	77426626	255,215,0	2	2,3	0,141
chr14	77431067	77431579	A-E	531	.	77431237	77431238	255,215,0	2	147,318	0,194
chr14	77495718	77495873	A-E	804	.	77495814	77495815	255,215,0	2	39,1	0,154
chr14	77499139	77499421	A-E	878	.	77499369	77499370	255,215,0	2	223,43	0,239
chr14	77504294	77504718	A-E	581	.	77504556	77504557	255,215,0	2	216,114	0,310
chr14	77506077	77506276	A-E	950	.	77506101	77506102	255,215,0	2	1,151	0,48
chr14	77510589	77510600	A-E	846	.	77510594	77510595	255,215,0	2	1,1	0,10
chr14	80891991	80892378	A-E	501	.	80892243	80892244	255,215,0	2	120,1	0,386
chr14	81778412	81778696	A-E	883	.	81778553	81778554	255,215,0	2	1,1	0,283
chr14	81829769	81829975	A-E	813	.	81829871	81829872	255,215,0	2	1,1	0,205
chr14	81866516	81866907	A-E	891	.	81866862	81866863	255,215,0	2	307,5	0,386
chr14	85880585	85880881	A-E	800	.	85880653	85880654	255,215,0	2	1,160	0,136
chr14	85887942	85888119	A-E	800	.	85888030	85888031	255,215,0	2	1,1	0,176
chr14	86000972	86001666	A-E	492	.	86000977	86000978	255,215,0	2	1,684	0,10
chr14	86032259	86032658	A-E	762	.	86032297	86032298	255,215,0	2	1,322	0,77
chr14	89896905	89897224	A-E	585	.	89897066	89897067	255,215,0	2	6,1	0,318
chr14	90979953	90980135	A-E	525	.	90980068	90980069	255,215,0	2	50,1	0,181
chr14	91281966	91282097	A-E	567	.	91282080	91282081	255,215,0	2	100,1	0,130
chr14	91585309	91585315	A-E	530	.	91585311	91585312	255,215,0	2	1,1	0,5
chr14	91862292	91862446	A-E	564	.	91862368	91862369	255,215,0	2	1,1	0,153
chr14	93526329	93526730	A-E	495	.	93526678	93526679	255,215,0	2	299,1	0,400
chr14	93616488	93616799	A-E	765	.	93616643	93616644	255,215,0	2	1,1	0,310
chr14	94425623	94426674	A-E	923	.	94426013	94426014	255,215,0	2	332,602	0,449
chr14	94642728	94643065	A-E	591	.	94642839	94642840	255,215,0	2	1,115	0,222
chr14	94811760	94811888	A-E	651	.	94811824	94811825	255,215,0	2	40,39	0,89
chr14	95731274	95731584	A-E	744	.	95731579	95731580	255,215,0	2	302,1	0,309
chr14	98543494	98543733	A-E	646	.	98543731	98543732	255,215,0	2	238,1	0,238
chr14	98628144	98628407	A-E	576	.	98628290	98628291	255,215,0	2	31,1	0,262
chr14	99738457	99738747	A-E	526	.	99738618	99738619	255,215,0	2	94,60	0,230
chr14	99926936	99927033	A-E	576	.	99926984	99926985	255,215,0	2	1,1	0,96
chr14	100680804	100681084	A-E	396	.	100680930	100680931	255,215,0	2	111,138	0,142
chr14	100687969	100688076	A-E	713	.	100687997	100687998	255,215,0	2	1,51	0,56
chr14	100906618	100906752	A-E	887	.	100906683	100906684	255,215,0	2	1,3	0,131
chr14	102413918	102414007	A-E	712	.	102413953	102413954	255,215,0	2	1,18	0,71
chr14	102415545	102415736	A-E	930	.	102415628	102415629	255,215,0	2	17,40	0,151
chr14	102992536	102992609	A-E	780	.	102992572	102992573	255,215,0	2	1,1	0,72
chr14	103060012	103060367	A-E	544	.	103060310	103060311	255,215,0	2	244,1	0,354
chr14	103261858	103262141	A-E	557	.	103262000	103262001	255,215,0	2	4,1	0,282
chr14	103285450	103285816	A-E	653	.	103285462	103285463	255,215,0	2	1,341	0,25
chr14	104399203	104399707	A-E	863	.	104399225	104399226	255,215,0	2	1,460	0,44
chr14	105439784	105440161	A-E	973	.	105439972	105439973	255,215,0	2	1,1	0,376
chr14	105488438	105488707	A-E	924	.	105488700	105488701	255,215,0	2	258,1	0,268
chr14	105493379	105493756	A-E	515	.	105493697	105493698	255,215,0	2	263,3	0,374
chr14	105553688	105554171	A-E	529	.	105554141	105554142	255,215,0	2	425,1	0,482
chr14	105782802	105783130	A-E	532	.	105783009	105783010	255,215,0	2	89,1	0,327
chr14	105947247	105947589	A-E	884	.	105947316	105947317	255,215,0	2	4,207	0,135
chr14	105947910	105948133	A-E	971	.	105948081	105948082	255,215,0	2	124,3	0,220
chr14	105948139	105949025	A-E	902	.	105948431	105948432	255,215,0	2	251,552	0,334
chr15	22527599	22527744	A-E	884	.	22527680	22527681	255,215,0	2	23,4	0,141
chr15	25682714	25683138	A-E	409	.	25683027	25683028	255,215,0	2	256,53	0,371
chr15	30213334	30213576	A-E	674	.	30213355	30213356	255,215,0	2	1,199	0,43
chr15	31631209	31631469	A-E	949	.	31631260	31631261	255,215,0	2	1,158	0,102
chr15	31656932	31656985	A-E	589	.	31656958	31656959	255,215,0	2	1,1	0,52
chr15	32977851	32978105	A-E	552	.	32978053	32978054	255,215,0	2	167,16	0,238
chr15	33360918	33361240	A-E	821	.	33361191	33361192	255,215,0	2	226,1	0,321
chr15	33390464	33390667	A-E	682	.	33390571	33390572	255,215,0	2	83,70	0,133
chr15	33424678	33424858	A-E	852	.	33424846	33424847	255,215,0	2	159,1	0,179
chr15	34531616	34532056	A-E	932	.	34531744	34531745	255,215,0	2	88,270	0,170
chr15	35014105	35014549	A-E	649	.	35014216	35014217	255,215,0	2	74,295	0,149
chr15	38334918	38335261	A-E	614	.	38335074	38335075	255,215,0	2	149,178	0,165
chr15	38546646	38546996	A-E	543	.	38546933	38546934	255,215,0	2	239,14	0,336
chr15	39420258	39420755	A-E	730	.	39420469	39420470	255,215,0	2	186,260	0,237
chr15	39488134	39488660	A-E	550	.	39488397	39488398	255,215,0	2	170,169	0,357
chr15	39695863	39696290	A-E	825	.	39696177	39696178	255,215,0	2	306,103	0,324
chr15	39871518	39872444	A-E	822	.	39872120	39872121	255,215,0	2	583,303	0,623
chr15	40075847	40076148	A-E	740	.	40076082	40076083	255,215,0	2	172,1	0,300
chr15	40076411	40076536	A-E	550	.	40076473	40076474	255,215,0	2	1,1	0,124
chr15	40803808	40804054	A-E	815	.	40803996	40803997	255,215,0	2	133,1	0,245
chr15	41878094	41878382	A-E	657	.	41878245	41878246	255,215,0	2	16,1	0,287
chr15	42083275	42083582	A-E	762	.	42083458	42083459	255,215,0	2	61,1	0,306
chr15	42125237	42125638	A-E	798	.	42125397	42125398	255,215,0	2	1,81	0,320
chr15	42567783	42568038	A-E	904	.	42567786	42567787	255,215,0	2	1,248	0,7
chr15	43212001	43212174	A-E	436	.	43212144	43212145	255,215,0	2	115,1	0,172
chr15	43415014	43415563	A-E	664	.	43415336	43415337	255,215,0	2	322,225	0,324
chr15	44380763	44381069	A-E	499	.	44380980	44380981	255,215,0	2	131,1	0,305
chr15	44384851	44385026	A-E	575	.	44384983	44384984	255,215,0	2	92,1	0,174
chr15	44484946	44485316	A-E	697	.	44485310	44485311	255,215,0	2	360,1	0,369
chr15	44588949	44589024	A-E	870	.	44588986	44588987	255,215,0	2	1,1	0,74
chr15	44830286	44830693	A-E	657	.	44830413	44830414	255,215,0	2	41,192	0,215
chr15	45018690	45019271	A-E	886	.	45019006	45019007	255,215,0	2	293,241	0,340
chr15	45450397	45450496	A-E	588	.	45450456	45450457	255,215,0	2	21,1	0,98
chr15	45934410	45934853	A-E	633	.	45934616	45934617	255,215,0	2	80,110	0,333
chr15	45937628	45938153	A-E	952	.	45937706	45937707	255,215,0	2	23,390	0,135
chr15	45938597	45938945	A-E	639	.	45938637	45938638	255,215,0	2	3,269	0,79
chr15	49914171	49914422	A-E	816	.	49914306	49914307	255,215,0	2	30,9	0,242
chr15	50427574	50427814	A-E	879	.	50427744	50427745	255,215,0	2	117,15	0,225
chr15	51178221	51178337	A-E	607	.	51178278	51178279	255,215,0	2	1,1	0,115
chr15	51199434	51199720	A-E	849	.	51199488	51199489	255,215,0	2	27,204	0,82
chr15	51520545	51520950	A-E	714	.	51520859	51520860	255,215,0	2	226,2	0,403
chr15	52138652	52139048	A-E	777	.	52138894	52138895	255,215,0	2	93,3	0,393
chr15	52156459	52156598	A-E	964	.	52156528	52156529	255,215,0	2	1,1	0,138
chr15	52171021	52171570	A-E	936	.	52171186	52171187	255,215,0	2	147,364	0,185
chr15	52274281	52274516	A-E	785	.	52274504	52274505	255,215,0	2	213,1	0,234
chr15	52372202	52372380	A-E	837	.	52372304	52372305	255,215,0	2	28,1	0,177
chr15	52386148	52386492	A-E	903	.	52386319	52386320	255,215,0	2	1,1	0,343
chr15	52387071	52387489	A-E	630	.	52387279	52387280	255,215,0	2	24,24	0,394
chr15	52471141	52471267	A-E	901	.	52471203	52471204	255,215,0	2	1,1	0,125
chr15	52547045	52547417	A-E	675	.	52547230	52547231	255,215,0	2	1,1	0,371
chr15	52629458	52629463	A-E	710	.	52629460	52629461	255,215,0	2	1,1	0,4
chr15	52775985	52776386	A-E	507	.	52776073	52776074	255,215,0	2	1,224	0,177
chr15	52815036	52815341	A-E	827	.	52815329	52815330	255,215,0	2	283,1	0,304
chr15	52815887	52815916	A-E	623	.	52815901	52815902	255,215,0	2	1,1	0,28
chr15	52819824	52820297	A-E	513	.	52820077	52820078	255,215,0	2	134,100	0,373
chr15	55547306	55547438	A-E	599	.	55547371	55547372	255,215,0	2	1,1	0,131
chr15	56299257	56299351	A-E	404	.	56299306	56299307	255,215,0	2	7,1	0,93
chr15	56533555	56533911	A-E	816	.	56533732	56533733	255,215,0	2	1,1	0,355
chr15	57051105	57051488	A-E	662	.	57051461	57051462	255,215,0	2	342,11	0,372
chr15	57351999	57352054	A-E	639	.	57352026	57352027	255,215,0	2	1,1	0,54
chr15	57442422	57442687	A-E	713	.	57442464	57442465	255,215,0	2	1,181	0,84
chr15	57844002	57844282	A-E	657	.	57844062	57844063	255,215,0	2	9,168	0,112
chr15	58471774	58471986	A-E	669	.	58471800	58471801	255,215,0	2	7,165	0,47
chr15	58472038	58472400	A-E	730	.	58472248	58472249	255,215,0	2	101,41	0,321
chr15	59085961	59086460	A-E	626	.	59086152	59086153	255,215,0	2	186,301	0,198
chr15	59460821	59460982	A-E	742	.	59460884	59460885	255,215,0	2	5,38	0,123
chr15	59462585	59462710	A-E	956	.	59462647	59462648	255,215,0	2	1,1	0,124
chr15	59561034	59561243	A-E	522	.	59561143	59561144	255,215,0	2	11,1	0,208
chr15	59587780	59588061	A-E	958	.	59587920	59587921	255,215,0	2	1,1	0,280
chr15	59590619	59590895	A-E	886	.	59590675	59590676	255,215,0	2	1,164	0,112
chr15	59662622	59662858	A-E	884	.	59662797	59662798	255,215,0	2	117,1	0,235
chr15	60684643	60685026	A-E	968	.	60684963	60684964	255,215,0	2	260,1	0,382
chr15	60687278	60687633	A-E	879	.	60687622	60687623	255,215,0	2	336,1	0,354
chr15	63189451	63189664	A-E	868	.	63189511	63189512	255,215,0	2	1,93	0,120
chr15	63678649	63678788	A-E	668	.	63678720	63678721	255,215,0	2	25,20	0,119
chr15	63793619	63793952	A-E	631	.	63793659	63793660	255,215,0	2	2,253	0,80
chr15	63795379	63795825	A-E	621	.	63795542	63795543	255,215,0	2	134,253	0,193
chr15	64301909	64302485	A-E	708	.	64302105	64302106	255,215,0	2	176,358	0,218
chr15	64385304	64385413	A-E	629	.	64385383	64385384	255,215,0	2	54,4	0,105
chr15	65134813	65135011	A-E	578	.	65134885	65134886	255,215,0	2	65,117	0,81
chr15	65186466	65186587	A-E	642	.	65186501	65186502	255,215,0	2	1,50	0,71
chr15	65475796	65476156	A-E	796	.	65476084	65476085	255,215,0	2	219,1	0,359
chr15	65588138	65588796	A-E	608	.	65588278	65588279	255,215,0	2	32,409	0,249
chr15	66753213	66753276	A-E	989	.	66753251	66753252	255,215,0	2	16,1	0,62
chr15	67134448	67134928	A-E	928	.	67134630	67134631	255,215,0	2	142,256	0,224
chr15	67135153	67135447	A-E	560	.	67135429	67135430	255,215,0	2	261,1	0,293
chr15	67333778	67334142	A-E	814	.	67333978	67333979	255,215,0	2	137,99	0,265
chr15	67359902	67360290	A-E	938	.	67360057	67360058	255,215,0	2	113,190	0,198
chr15	67397721	67398290	A-E	798	.	67397953	67397954	255,215,0	2	176,280	0,289
chr15	67399833	67400186	A-E	978	.	67399897	67399898	255,215,0	2	58,282	0,71
chr15	67400770	67401054	A-E	504	.	67400806	67400807	255,215,0	2	5,215	0,69
chr15	67412450	67412684	A-E	653	.	67412519	67412520	255,215,0	2	1,95	0,139
chr15	67441750	67442005	A-E	897	.	67441876	67441877	255,215,0	2	1,3	0,252
chr15	67467323	67467615	A-E	607	.	67467549	67467550	255,215,0	2	180,18	0,274
chr15	67467751	67468085	A-E	927	.	67467917	67467918	255,215,0	2	1,1	0,333
chr15	67545811	67546164	A-E	913	.	67546152	67546153	255,215,0	2	332,1	0,352
chr15	67815166	67815328	A-E	822	.	67815184	67815185	255,215,0	2	1,126	0,36
chr15	68038858	68039194	A-E	503	.	68039025	68039026	255,215,0	2	1,1	0,335
chr15	68563361	68563537	A-E	952	.	68563448	68563449	255,215,0	2	1,1	0,175
chr15	68564326	68564540	A-E	597	.	68564337	68564338	255,215,0	2	4,195	0,19
chr15	68571566	68571853	A-E	546	.	68571709	68571710	255,215,0	2	1,1	0,286
chr15	68573354	68573573	A-E	914	.	68573463	68573464	255,215,0	2	1,1	0,218
chr15	68597542	68597682	A-E	820	.	68597611	68597612	255,215,0	2	1,1	0,139
chr15	68870061	68870379	A-E	586	.	68870130	68870131	255,215,0	2	1,179	0,139
chr15	70315431	70315822	A-E	583	.	70315627	70315628	255,215,0	2	3,1	0,390
chr15	71054160	71054540	A-E	504	.	71054374	71054375	255,215,0	2	50,1	0,379
chr15	71145008	71145051	A-E	817	.	71145017	71145018	255,215,0	2	1,25	0,18
chr15	71344857	71345208	A-E	516	.	71345032	71345033	255,215,0	2	1,1	0,350
chr15	71373131	71373408	A-E	673	.	71373249	71373250	255,215,0	2	64,103	0,174
chr15	71385768	71386181	A-E	783	.	71385995	71385996	255,215,0	2	71,28	0,385
chr15	71571969	71572363	A-E	788	.	71572174	71572175	255,215,0	2	18,1	0,393
chr15	71587632	71588027	A-E	850	.	71587782	71587783	255,215,0	2	141,235	0,160
chr15	71740261	71740275	A-E	948	.	71740267	71740268	255,215,0	2	1,1	0,13
chr15	72529849	72530124	A-E	705	.	72529996	72529997	255,215,0	2	67,47	0,228
chr15	72768182	72768492	A-E	730	.	72768283	72768284	255,215,0	2	66,173	0,137
chr15	73892967	73893086	A-E	599	.	73893072	73893073	255,215,0	2	94,1	0,118
chr15	74249268	74249465	A-E	855	.	74249317	74249318	255,215,0	2	4,101	0,96
chr15	74275126	74275290	A-E	888	.	74275265	74275266	255,215,0	2	117,1	0,163
chr15	74343813	74343998	A-E	490	.	74343905	74343906	255,215,0	2	4,4	0,181
chr15	74676254	74676541	A-E	937	.	74676346	74676347	255,215,0	2	1,103	0,184
chr15	74691619	74692005	A-E	528	.	74691955	74691956	255,215,0	2	290,3	0,383
chr15	74693719	74694069	A-E	496	.	74694003	74694004	255,215,0	2	253,34	0,316
chr15	74724031	74724172	A-E	669	.	74724101	74724102	255,215,0	2	1,1	0,140
chr15	74725007	74725203	A-E	659	.	74725172	74725173	255,215,0	2	137,1	0,195
chr15	74908840	74909023	A-E	447	.	74908945	74908946	255,215,0	2	41,13	0,170
chr15	74909072	74909376	A-E	748	.	74909223	74909224	255,215,0	2	1,1	0,303
chr15	74987298	74987310	A-E	496	.	74987303	74987304	255,215,0	2	1,1	0,11
chr15	75155850	75155860	A-E	573	.	75155854	75155855	255,215,0	2	1,1	0,9
chr15	75322184	75322252	A-E	831	.	75322210	75322211	255,215,0	2	1,16	0,52
chr15	75359490	75359809	A-E	486	.	75359646	75359647	255,215,0	2	118,123	0,196
chr15	75493300	75493569	A-E	644	.	75493428	75493429	255,215,0	2	10,22	0,247
chr15	75959529	75959781	A-E	987	.	75959595	75959596	255,215,0	2	1,120	0,132
chr15	75988899	75988911	A-E	964	.	75988904	75988905	255,215,0	2	1,1	0,11
chr15	76050803	76051078	A-E	606	.	76050852	76050853	255,215,0	2	34,210	0,65
chr15	76094513	76094533	A-E	506	.	76094522	76094523	255,215,0	2	1,1	0,19
chr15	76184368	76184477	A-E	543	.	76184422	76184423	255,215,0	2	1,1	0,108
chr15	77710747	77710857	A-E	492	.	77710801	77710802	255,215,0	2	1,1	0,109
chr15	78286845	78286973	A-E	697	.	78286908	78286909	255,215,0	2	1,1	0,127
chr15	78349020	78349061	A-E	891	.	78349040	78349041	255,215,0	2	1,1	0,40
chr15	78590611	78590942	A-E	669	.	78590838	78590839	255,215,0	2	125,1	0,330
chr15	79152222	79152439	A-E	574	.	79152327	79152328	255,215,0	2	1,6	0,211
chr15	80842000	80842342	A-E	792	.	80842324	80842325	255,215,0	2	308,1	0,341
chr15	80989876	80990005	A-E	517	.	80989900	80989901	255,215,0	2	1,81	0,48
chr15	83680959	83681167	A-E	598	.	83681098	83681099	255,215,0	2	73,1	0,207
chr15	83954276	83954421	A-E	677	.	83954376	83954377	255,215,0	2	57,1	0,144
chr15	83954581	83954845	A-E	884	.	83954784	83954785	255,215,0	2	181,38	0,226
chr15	85278485	85278605	A-E	818	.	85278507	85278508	255,215,0	2	1,75	0,45
chr15	85567719	85568121	A-E	500	.	85567727	85567728	255,215,0	2	2,387	0,15
chr15	86337296	86337374	A-E	461	.	86337334	86337335	255,215,0	2	1,1	0,77
chr15	86916092	86916209	A-E	505	.	86916150	86916151	255,215,0	2	1,1	0,116
chr15	89643456	89643679	A-E	542	.	89643468	89643469	255,215,0	2	1,198	0,25
chr15	89648424	89648609	A-E	603	.	89648516	89648517	255,215,0	2	1,1	0,184
chr15	89878895	89879173	A-E	762	.	89879042	89879043	255,215,0	2	19,1	0,277
chr15	89901903	89902332	A-E	485	.	89901980	89901981	255,215,0	2	43,317	0,112
chr15	89974045	89974416	A-E	665	.	89974246	89974247	255,215,0	2	34,1	0,370
chr15	90206233	90206393	A-E	726	.	90206355	90206356	255,215,0	2	86,1	0,159
chr15	90366635	90367145	A-E	692	.	90366907	90366908	255,215,0	2	218,183	0,327
chr15	90546487	90546659	A-E	802	.	90546569	90546570	255,215,0	2	54,61	0,111
chr15	90547918	90548344	A-E	743	.	90548144	90548145	255,215,0	2	223,195	0,231
chr15	90932475	90932593	A-E	490	.	90932533	90932534	255,215,0	2	1,2	0,116
chr15	90956663	90957017	A-E	977	.	90956753	90956754	255,215,0	2	7,180	0,174
chr15	91807001	91807395	A-E	530	.	91807341	91807342	255,215,0	2	289,1	0,393
chr15	92409805	92409861	A-E	663	.	92409832	92409833	255,215,0	2	1,1	0,55
chr15	92493867	92494246	A-E	815	.	92494006	92494007	255,215,0	2	1,100	0,279
chr15	92509195	92509613	A-E	859	.	92509419	92509420	255,215,0	2	33,1	0,417
chr15	93362726	93362768	A-E	901	.	93362746	93362747	255,215,0	2	1,1	0,41
chr15	93374780	93375598	A-E	804	.	93375183	93375184	255,215,0	2	363,373	0,445
chr15	93413615	93413777	A-E	631	.	93413693	93413694	255,215,0	2	4,8	0,154
chr15	93446316	93446752	A-E	976	.	93446384	93446385	255,215,0	2	8,306	0,130
chr15	93464812	93465068	A-E	951	.	93464860	93464861	255,215,0	2	7,165	0,91
chr15	93465072	93465427	A-E	720	.	93465182	93465183	255,215,0	2	11,144	0,211
chr15	94782235	94782460	A-E	574	.	94782347	94782348	255,215,0	2	2,1	0,224
chr15	95030947	95031069	A-E	489	.	95030983	95030984	255,215,0	2	1,49	0,73
chr15	96100868	96101018	A-E	520	.	96100979	96100980	255,215,0	2	74,1	0,149
chr15	98544152	98544239	A-E	576	.	98544171	98544172	255,215,0	2	18,65	0,22
chr15	98865852	98866123	A-E	810	.	98865987	98865988	255,215,0	2	1,1	0,270
chr15	99143850	99143903	A-E	596	.	99143876	99143877	255,215,0	2	1,1	0,52
chr15	99194920	99195445	A-E	875	.	99195035	99195036	255,215,0	2	1,294	0,231
chr15	99318949	99319236	A-E	919	.	99319092	99319093	255,215,0	2	1,1	0,286
chr15	99319954	99320059	A-E	669	.	99319956	99319957	255,215,0	2	1,101	0,4
chr15	99320131	99320435	A-E	632	.	99320364	99320365	255,215,0	2	165,1	0,303
chr15	99418136	99418506	A-E	503	.	99418277	99418278	255,215,0	2	1,87	0,283
chr15	99663514	99663523	A-E	585	.	99663518	99663519	255,215,0	2	2,2	0,7
chr15	99966221	99966246	A-E	804	.	99966233	99966234	255,215,0	2	1,1	0,24
chr15	100107341	100107689	A-E	442	.	100107451	100107452	255,215,0	2	1,127	0,221
chr15	100243956	100244145	A-E	478	.	100244049	100244050	255,215,0	2	1,2	0,187
chr15	101263461	101263770	A-E	975	.	101263615	101263616	255,215,0	2	1,1	0,308
chr15	101273505	101273638	A-E	930	.	101273540	101273541	255,215,0	2	1,63	0,70
chr15	101610937	101611062	A-E	845	.	101610939	101610940	255,215,0	2	1,120	0,5
chr15	101611095	101611494	A-E	965	.	101611257	101611258	255,215,0	2	1,74	0,325
chr15	101790495	101790786	A-E	822	.	101790608	101790609	255,215,0	2	1,64	0,227
chr16	121883	122010	A-E	532	.	121946	121947	255,215,0	2	1,1	0,126
chr16	729341	729555	A-E	558	.	729449	729450	255,215,0	2	51,48	0,166
chr16	1019915	1020111	A-E	830	.	1020012	1020013	255,215,0	2	1,1	0,195
chr16	2060366	2060419	A-E	869	.	2060385	2060386	255,215,0	2	1,15	0,38
chr16	2220163	2220402	A-E	515	.	2220254	2220255	255,215,0	2	1,56	0,183
chr16	2517608	2517963	A-E	417	.	2517699	2517700	255,215,0	2	40,212	0,143
chr16	2801504	2801643	A-E	804	.	2801573	2801574	255,215,0	2	1,1	0,138
chr16	2917931	2918273	A-E	742	.	2918245	2918246	255,215,0	2	305,17	0,325
chr16	2963024	2963143	A-E	614	.	2963082	2963083	255,215,0	2	1,2	0,117
chr16	3183822	3184065	A-E	879	.	3184054	3184055	255,215,0	2	224,1	0,242
chr16	4103455	4103815	A-E	620	.	4103501	4103502	255,215,0	2	30,297	0,63
chr16	4250425	4250457	A-E	519	.	4250440	4250441	255,215,0	2	1,1	0,31
chr16	4321264	4321411	A-E	565	.	4321304	4321305	255,215,0	2	2,67	0,80
chr16	4474765	4474960	A-E	911	.	4474927	4474928	255,215,0	2	132,1	0,194
chr16	4994756	4994904	A-E	960	.	4994829	4994830	255,215,0	2	1,1	0,147
chr16	9171469	9171663	A-E	710	.	9171585	9171586	255,215,0	2	40,1	0,193
chr16	10215324	10215662	A-E	660	.	10215575	10215576	255,215,0	2	166,1	0,337
chr16	10403351	10403365	A-E	567	.	10403357	10403358	255,215,0	2	1,1	0,13
chr16	10746087	10746264	A-E	652	.	10746175	10746176	255,215,0	2	1,1	0,176
chr16	10746791	10746898	A-E	858	.	10746844	10746845	255,215,0	2	1,1	0,106
chr16	10838262	10838635	A-E	587	.	10838364	10838365	255,215,0	2	38,206	0,167
chr16	10921995	10922390	A-E	841	.	10922063	10922064	255,215,0	2	1,258	0,137
chr16	10965393	10965955	A-E	497	.	10965449	10965450	255,215,0	2	1,449	0,113
chr16	11086769	11086952	A-E	578	.	11086816	11086817	255,215,0	2	1,89	0,94
chr16	11227291	11227569	A-E	667	.	11227429	11227430	255,215,0	2	1,1	0,277
chr16	11300663	11300859	A-E	581	.	11300813	11300814	255,215,0	2	107,1	0,195
chr16	11590987	11591371	A-E	624	.	11591181	11591182	255,215,0	2	61,55	0,329
chr16	11655074	11655557	A-E	955	.	11655160	11655161	255,215,0	2	28,338	0,145
chr16	11678542	11678746	A-E	705	.	11678702	11678703	255,215,0	2	141,24	0,180
chr16	11720946	11721117	A-E	801	.	11721060	11721061	255,215,0	2	59,1	0,170
chr16	11722066	11722256	A-E	870	.	11722069	11722070	255,215,0	2	1,184	0,6
chr16	11735243	11735249	A-E	749	.	11735245	11735246	255,215,0	2	1,1	0,5
chr16	11877502	11877906	A-E	905	.	11877728	11877729	255,215,0	2	51,2	0,402
chr16	12071486	12071797	A-E	491	.	12071760	12071761	255,215,0	2	247,9	0,302
chr16	12707024	12707388	A-E	500	.	12707300	12707301	255,215,0	2	190,1	0,363
chr16	14014938	14014956	A-E	778	.	14014946	14014947	255,215,0	2	1,1	0,17
chr16	14050993	14051200	A-E	665	.	14051171	14051172	255,215,0	2	152,1	0,206
chr16	14097088	14097356	A-E	521	.	14097295	14097296	255,215,0	2	177,30	0,238
chr16	14403974	14403986	A-E	723	.	14403977	14403978	255,215,0	2	1,6	0,6
chr16	14595290	14595675	A-E	932	.	14595460	14595461	255,215,0	2	3,47	0,338
chr16	14727896	14728123	A-E	618	.	14728041	14728042	255,215,0	2	66,1	0,226
chr16	15767410	15767423	A-E	942	.	15767415	15767416	255,215,0	2	1,3	0,10
chr16	16044554	16044968	A-E	807	.	16044691	16044692	255,215,0	2	31,169	0,245
chr16	19016900	19017201	A-E	908	.	19017061	19017062	255,215,0	2	23,1	0,300
chr16	20818905	20819088	A-E	526	.	20818996	20818997	255,215,0	2	1,1	0,182
chr16	20909345	20909565	A-E	575	.	20909403	20909404	255,215,0	2	32,134	0,86
chr16	20910017	20910139	A-E	698	.	20910076	20910077	255,215,0	2	1,3	0,119
chr16	20917792	20918142	A-E	550	.	20917910	20917911	255,215,0	2	1,114	0,236
chr16	22203239	22203382	A-E	939	.	22203300	22203301	255,215,0	2	2,22	0,121
chr16	22207042	22207397	A-E	425	.	22207175	22207176	255,215,0	2	115,203	0,152
chr16	22380909	22381049	A-E	736	.	22381005	22381006	255,215,0	2	54,1	0,139
chr16	23082785	23083074	A-E	979	.	23083069	23083070	255,215,0	2	282,1	0,288
chr16	23130907	23131311	A-E	572	.	23131121	23131122	255,215,0	2	26,1	0,403
chr16	23520476	23520789	A-E	716	.	23520770	23520771	255,215,0	2	277,1	0,312
chr16	24991891	24992268	A-E	722	.	24992079	24992080	255,215,0	2	1,1	0,376
chr16	25025498	25025571	A-E	674	.	25025534	25025535	255,215,0	2	1,1	0,72
chr16	25025647	25025977	A-E	692	.	25025928	25025929	255,215,0	2	234,1	0,329
chr16	27265279	27265569	A-E	787	.	27265423	27265424	255,215,0	2	1,1	0,289
chr16	27269521	27269966	A-E	887	.	27269955	27269956	255,215,0	2	425,1	0,444
chr16	27297334	27297620	A-E	532	.	27297365	27297366	255,215,0	2	16,239	0,47
chr16	27336478	27336563	A-E	524	.	27336521	27336522	255,215,0	2	3,1	0,84
chr16	27338686	27338882	A-E	957	.	27338761	27338762	255,215,0	2	23,67	0,129
chr16	27378926	27379252	A-E	875	.	27378936	27378937	255,215,0	2	2,306	0,20
chr16	27379401	27379520	A-E	834	.	27379511	27379512	255,215,0	2	103,1	0,118
chr16	28985191	28985568	A-E	897	.	28985309	28985310	255,215,0	2	1,140	0,237
chr16	30797544	30797562	A-E	722	.	30797550	30797551	255,215,0	2	1,6	0,12
chr16	30887816	30887992	A-E	576	.	30887963	30887964	255,215,0	2	121,1	0,175
chr16	30961321	30961801	A-E	581	.	30961649	30961650	255,215,0	2	282,104	0,376
chr16	31397999	31398263	A-E	553	.	31398139	31398140	255,215,0	2	22,5	0,259
chr16	31520268	31520460	A-E	785	.	31520453	31520454	255,215,0	2	180,1	0,191
chr16	31886412	31887088	A-E	701	.	31886499	31886500	255,215,0	2	80,580	0,96
chr16	48657176	48657539	A-E	714	.	48657279	48657280	255,215,0	2	46,202	0,161
chr16	50279322	50279680	A-E	845	.	50279377	50279378	255,215,0	2	1,248	0,110
chr16	50430783	50431159	A-E	858	.	50430889	50430890	255,215,0	2	30,192	0,184
chr16	50699102	50699192	A-E	806	.	50699183	50699184	255,215,0	2	74,1	0,89
chr16	51603549	51603762	A-E	474	.	51603655	51603656	255,215,0	2	1,1	0,212
chr16	53075249	53075847	A-E	913	.	53075789	53075790	255,215,0	2	484,1	0,597
chr16	53077094	53077291	A-E	942	.	53077287	53077288	255,215,0	2	193,2	0,195
chr16	53114628	53114974	A-E	746	.	53114800	53114801	255,215,0	2	1,1	0,345
chr16	53118860	53119202	A-E	872	.	53119015	53119016	255,215,0	2	1,32	0,310
chr16	53538093	53538165	A-E	797	.	53538127	53538128	255,215,0	2	1,4	0,68
chr16	54691459	54691790	A-E	580	.	54691624	54691625	255,215,0	2	2,1	0,330
chr16	54961070	54961256	A-E	929	.	54961202	54961203	255,215,0	2	81,1	0,185
chr16	55471492	55471915	A-E	524	.	55471742	55471743	255,215,0	2	200,121	0,302
chr16	56552506	56552614	A-E	730	.	56552559	56552560	255,215,0	2	1,1	0,107
chr16	56882732	56882812	A-E	593	.	56882772	56882773	255,215,0	2	2,1	0,79
chr16	56882936	56883304	A-E	678	.	56883135	56883136	255,215,0	2	33,1	0,367
chr16	56943967	56944275	A-E	556	.	56944120	56944121	255,215,0	2	1,1	0,307
chr16	57218188	57218581	A-E	492	.	57218550	57218551	255,215,0	2	349,16	0,377
chr16	57654869	57655095	A-E	963	.	57654934	57654935	255,215,0	2	1,96	0,130
chr16	57798581	57798830	A-E	483	.	57798754	57798755	255,215,0	2	100,1	0,248
chr16	57841964	57842337	A-E	581	.	57842235	57842236	255,215,0	2	259,88	0,285
chr16	58161363	58161722	A-E	903	.	58161409	58161410	255,215,0	2	1,267	0,92
chr16	65154378	65154635	A-E	560	.	65154563	65154564	255,215,0	2	116,1	0,256
chr16	65157425	65157605	A-E	607	.	65157590	65157591	255,215,0	2	153,1	0,179
chr16	66639588	66639925	A-E	912	.	66639756	66639757	255,215,0	2	1,1	0,336
chr16	68268512	68268873	A-E	864	.	68268523	68268524	255,215,0	2	4,341	0,20
chr16	68271949	68272113	A-E	827	.	68272068	68272069	255,215,0	2	76,1	0,163
chr16	68680956	68681159	A-E	791	.	68681057	68681058	255,215,0	2	1,1	0,202
chr16	69019845	69020210	A-E	656	.	69019890	69019891	255,215,0	2	1,275	0,90
chr16	69603393	69603628	A-E	937	.	69603510	69603511	255,215,0	2	1,1	0,234
chr16	70741237	70741599	A-E	854	.	70741417	70741418	255,215,0	2	1,1	0,361
chr16	71598604	71598922	A-E	436	.	71598793	71598794	255,215,0	2	178,117	0,201
chr16	71850535	71850824	A-E	600	.	71850760	71850761	255,215,0	2	164,1	0,288
chr16	73098144	73098678	A-E	691	.	73098167	73098168	255,215,0	2	1,487	0,47
chr16	75283958	75284198	A-E	599	.	75284077	75284078	255,215,0	2	1,1	0,239
chr16	75287311	75287714	A-E	535	.	75287548	75287549	255,215,0	2	73,1	0,402
chr16	75683626	75683906	A-E	799	.	75683765	75683766	255,215,0	2	1,2	0,278
chr16	75972663	75973019	A-E	514	.	75972840	75972841	255,215,0	2	1,1	0,355
chr16	78719244	78719526	A-E	725	.	78719310	78719311	255,215,0	2	1,150	0,132
chr16	79636037	79636330	A-E	587	.	79636202	79636203	255,215,0	2	39,1	0,292
chr16	79692252	79692530	A-E	724	.	79692297	79692298	255,215,0	2	3,190	0,88
chr16	81436864	81437190	A-E	612	.	81437043	81437044	255,215,0	2	34,1	0,325
chr16	81479712	81480701	A-E	640	.	81480092	81480093	255,215,0	2	312,540	0,449
chr16	81481191	81481862	A-E	953	.	81481546	81481547	255,215,0	2	344,303	0,368
chr16	81482144	81482266	A-E	960	.	81482225	81482226	255,215,0	2	42,1	0,121
chr16	81534506	81534660	A-E	838	.	81534578	81534579	255,215,0	2	1,10	0,144
chr16	81564013	81564213	A-E	920	.	81564066	81564067	255,215,0	2	8,101	0,99
chr16	81565074	81565179	A-E	914	.	81565126	81565127	255,215,0	2	1,1	0,104
chr16	81659842	81660553	A-E	943	.	81660117	81660118	255,215,0	2	126,285	0,426
[truncated: 3,462 more rows]
