# Supplementary material for: Genome-wide prediction of cis-regulatory regions using supervised deep learning methods
Source: BMC Bioinformatics. 2018 May 31;19:202. doi: 10.1186/s12859-018-2187-1 (PMC5984344; doi:10.1186/s12859-018-2187-1)
Supplement: Supplementary file 3 — Predictions on CAGE supported bidirectional loci. AiA: Active in the FANTOM Enhancer Atlas; IiA: Inactive in the FANTOM Enhancer Atlas; NiA: Not included in the FANTOM Enhancer Atlas; Specific: Predicted cell-specific A-Es. (ZIP 4820 kb) [file 12859_2018_2187_MOESM3_ESM.zip › additional_file3/HMEC_A-E_AiA.bed]

chr1	956563	956812	A-E	848	.	956664	956665	255,215,0	2	57,102	0,147
chr1	1173386	1173736	A-E	882	.	1173660	1173661	255,215,0	2	216,17	0,333
chr1	1368471	1368786	A-E	778	.	1368619	1368620	255,215,0	2	22,39	0,276
chr1	1840449	1840835	A-E	477	.	1840667	1840668	255,215,0	2	142,91	0,295
chr1	3620035	3620325	A-E	932	.	3620179	3620180	255,215,0	2	1,1	0,289
chr1	8107848	8108157	A-E	593	.	8108000	8108001	255,215,0	2	1,5	0,304
chr1	8157417	8157780	A-E	642	.	8157542	8157543	255,215,0	2	44,156	0,207
chr1	8257762	8258040	A-E	702	.	8257905	8257906	255,215,0	2	11,1	0,277
chr1	10960432	10960567	A-E	809	.	10960497	10960498	255,215,0	2	1,4	0,131
chr1	11990003	11990329	A-E	801	.	11990104	11990105	255,215,0	2	2,125	0,201
chr1	16087189	16087372	A-E	797	.	16087265	16087266	255,215,0	2	4,34	0,149
chr1	16499761	16499895	A-E	978	.	16499825	16499826	255,215,0	2	54,59	0,75
chr1	16508402	16508642	A-E	965	.	16508564	16508565	255,215,0	2	87,1	0,239
chr1	17231253	17231704	A-E	542	.	17231391	17231392	255,215,0	2	88,262	0,189
chr1	19274997	19275345	A-E	771	.	19275067	19275068	255,215,0	2	44,250	0,98
chr1	19276270	19276542	A-E	846	.	19276360	19276361	255,215,0	2	1,91	0,181
chr1	19280139	19280583	A-E	593	.	19280394	19280395	255,215,0	2	181,114	0,330
chr1	20204786	20204981	A-E	677	.	20204969	20204970	255,215,0	2	180,7	0,188
chr1	24736156	24736250	A-E	539	.	24736198	24736199	255,215,0	2	1,10	0,84
chr1	26827232	26827869	A-E	523	.	26827507	26827508	255,215,0	2	265,351	0,286
chr1	27175784	27176273	A-E	737	.	27175983	27175984	255,215,0	2	131,220	0,269
chr1	27185457	27185720	A-E	902	.	27185643	27185644	255,215,0	2	137,27	0,236
chr1	27625914	27626081	A-E	593	.	27626006	27626007	255,215,0	2	20,1	0,166
chr1	27691785	27692261	A-E	519	.	27692090	27692091	255,215,0	2	252,117	0,359
chr1	31627566	31627958	A-E	755	.	31627873	31627874	255,215,0	2	260,37	0,355
chr1	31956203	31956482	A-E	669	.	31956383	31956384	255,215,0	2	117,34	0,245
chr1	33077721	33078012	A-E	703	.	33077948	33077949	255,215,0	2	180,16	0,275
chr1	33225777	33226084	A-E	846	.	33225889	33225890	255,215,0	2	1,82	0,225
chr1	33515825	33516245	A-E	901	.	33515959	33515960	255,215,0	2	55,206	0,214
chr1	36616485	36616868	A-E	857	.	36616576	36616577	255,215,0	2	88,288	0,95
chr1	36626561	36626969	A-E	956	.	36626608	36626609	255,215,0	2	44,356	0,52
chr1	36839449	36839891	A-E	969	.	36839557	36839558	255,215,0	2	42,266	0,176
chr1	36840093	36840535	A-E	586	.	36840444	36840445	255,215,0	2	293,32	0,410
chr1	37942874	37943354	A-E	884	.	37943026	37943027	255,215,0	2	147,322	0,158
chr1	44378405	44378587	A-E	593	.	44378507	44378508	255,215,0	2	44,21	0,161
chr1	44380893	44381202	A-E	617	.	44381003	44381004	255,215,0	2	68,156	0,153
chr1	59221049	59221462	A-E	531	.	59221386	59221387	255,215,0	2	297,34	0,379
chr1	59280364	59280505	A-E	885	.	59280396	59280397	255,215,0	2	1,76	0,65
chr1	59280773	59281281	A-E	622	.	59281051	59281052	255,215,0	2	263,214	0,294
chr1	59397559	59397706	A-E	771	.	59397596	59397597	255,215,0	2	11,82	0,65
chr1	68084470	68084693	A-E	679	.	68084592	68084593	255,215,0	2	23,1	0,222
chr1	68215256	68215932	A-E	872	.	68215329	68215330	255,215,0	2	1,529	0,147
chr1	72750417	72750888	A-E	532	.	72750605	72750606	255,215,0	2	64,157	0,314
chr1	82168687	82169067	A-E	827	.	82168778	82168779	255,215,0	2	25,221	0,159
chr1	86077578	86077925	A-E	482	.	86077748	86077749	255,215,0	2	116,121	0,226
chr1	90204490	90205244	A-E	593	.	90205061	90205062	255,215,0	2	488,99	0,655
chr1	94158601	94159338	A-E	973	.	94158653	94158654	255,215,0	2	6,637	0,100
chr1	95009926	95010072	A-E	906	.	95010043	95010044	255,215,0	2	91,1	0,145
chr1	95113814	95114327	A-E	881	.	95114012	95114013	255,215,0	2	191,306	0,207
chr1	95193393	95193837	A-E	560	.	95193666	95193667	255,215,0	2	169,66	0,378
chr1	95258204	95258621	A-E	770	.	95258354	95258355	255,215,0	2	59,174	0,243
chr1	98408796	98409171	A-E	768	.	98408981	98408982	255,215,0	2	3,6	0,369
chr1	98789496	98789901	A-E	770	.	98789700	98789701	255,215,0	2	23,18	0,387
chr1	116088478	116088732	A-E	747	.	116088605	116088606	255,215,0	2	3,1	0,253
chr1	116520279	116520650	A-E	636	.	116520379	116520380	255,215,0	2	64,234	0,137
chr1	117421623	117422020	A-E	822	.	117421973	117421974	255,215,0	2	318,14	0,383
chr1	145113904	145114998	A-E	814	.	145114670	145114671	255,215,0	2	714,274	0,820
chr1	145455122	145455741	A-E	770	.	145455464	145455465	255,215,0	2	289,222	0,397
chr1	150585815	150586394	A-E	959	.	150586131	150586132	255,215,0	2	265,210	0,369
chr1	151913815	151914271	A-E	581	.	151914053	151914054	255,215,0	2	191,169	0,287
chr1	151918898	151919222	A-E	866	.	151919023	151919024	255,215,0	2	113,185	0,139
chr1	151960875	151961433	A-E	942	.	151961101	151961102	255,215,0	2	122,227	0,331
chr1	151961675	151962369	A-E	970	.	151962068	151962069	255,215,0	2	387,293	0,401
chr1	152007615	152008057	A-E	715	.	152007720	152007721	255,215,0	2	84,315	0,127
chr1	153488459	153488748	A-E	810	.	153488621	153488622	255,215,0	2	38,1	0,288
chr1	153541018	153541368	A-E	897	.	153541268	153541269	255,215,0	2	156,5	0,345
chr1	153583449	153583810	A-E	475	.	153583691	153583692	255,215,0	2	159,35	0,326
chr1	153936554	153936861	A-E	882	.	153936641	153936642	255,215,0	2	47,179	0,128
chr1	156095033	156095181	A-E	875	.	156095050	156095051	255,215,0	2	15,127	0,21
chr1	156426931	156427503	A-E	564	.	156427196	156427197	255,215,0	2	246,286	0,286
chr1	156718467	156719136	A-E	945	.	156718867	156718868	255,215,0	2	323,191	0,478
chr1	156719450	156719815	A-E	947	.	156719707	156719708	255,215,0	2	247,96	0,269
chr1	157980631	157980890	A-E	942	.	157980707	157980708	255,215,0	2	15,120	0,139
chr1	159859603	159860031	A-E	578	.	159859944	159859945	255,215,0	2	314,58	0,370
chr1	160377718	160378261	A-E	675	.	160377993	160377994	255,215,0	2	227,218	0,325
chr1	160696081	160696317	A-E	772	.	160696160	160696161	255,215,0	2	62,138	0,98
chr1	160989381	160990254	A-E	783	.	160990011	160990012	255,215,0	2	601,213	0,660
chr1	165868061	165868423	A-E	573	.	165868294	165868295	255,215,0	2	106,1	0,361
chr1	167635730	167635903	A-E	588	.	167635816	167635817	255,215,0	2	1,1	0,172
chr1	171712214	171712716	A-E	858	.	171712398	171712399	255,215,0	2	141,274	0,228
chr1	177896186	177896486	A-E	825	.	177896297	177896298	255,215,0	2	1,78	0,222
chr1	178121154	178121309	A-E	692	.	178121231	178121232	255,215,0	2	1,1	0,154
chr1	180554738	180554883	A-E	706	.	180554799	180554800	255,215,0	2	18,39	0,106
chr1	181068595	181069000	A-E	748	.	181068731	181068732	255,215,0	2	5,136	0,269
chr1	181104473	181105818	A-E	969	.	181105426	181105427	255,215,0	2	896,333	0,1012
chr1	183129116	183129507	A-E	638	.	183129295	183129296	255,215,0	2	93,125	0,266
chr1	183133608	183133779	A-E	916	.	183133663	183133664	255,215,0	2	17,76	0,95
chr1	192876755	192877567	A-E	914	.	192877142	192877143	255,215,0	2	361,398	0,414
chr1	193180704	193180924	A-E	819	.	193180775	193180776	255,215,0	2	1,77	0,143
chr1	198128112	198128944	A-E	795	.	198128292	198128293	255,215,0	2	134,605	0,227
chr1	201236006	201236165	A-E	907	.	201236053	201236054	255,215,0	2	7,70	0,89
chr1	201431088	201431253	A-E	875	.	201431175	201431176	255,215,0	2	12,1	0,164
chr1	201472589	201472996	A-E	563	.	201472807	201472808	255,215,0	2	152,122	0,285
chr1	201682596	201682901	A-E	680	.	201682783	201682784	255,215,0	2	111,40	0,265
chr1	204386444	204387188	A-E	917	.	204386897	204386898	255,215,0	2	443,280	0,464
chr1	207203424	207203586	A-E	862	.	207203505	207203506	255,215,0	2	9,8	0,154
chr1	207413364	207413503	A-E	953	.	207413410	207413411	255,215,0	2	1,47	0,92
chr1	209528830	209529176	A-E	949	.	209528969	209528970	255,215,0	2	103,169	0,177
chr1	209538127	209538433	A-E	506	.	209538257	209538258	255,215,0	2	42,86	0,220
chr1	209542596	209542897	A-E	846	.	209542762	209542763	255,215,0	2	33,1	0,300
chr1	209556903	209557123	A-E	926	.	209556921	209556922	255,215,0	2	13,196	0,24
chr1	209557331	209557442	A-E	896	.	209557420	209557421	255,215,0	2	70,1	0,110
chr1	209577571	209577627	A-E	930	.	209577600	209577601	255,215,0	2	4,1	0,55
chr1	209578512	209578819	A-E	621	.	209578653	209578654	255,215,0	2	93,117	0,190
chr1	209585617	209585757	A-E	966	.	209585707	209585708	255,215,0	2	46,5	0,135
chr1	209590107	209590333	A-E	957	.	209590232	209590233	255,215,0	2	74,48	0,178
chr1	209827285	209827712	A-E	973	.	209827545	209827546	255,215,0	2	247,153	0,274
chr1	209829183	209829498	A-E	910	.	209829301	209829302	255,215,0	2	56,133	0,182
chr1	209830400	209831026	A-E	716	.	209830726	209830727	255,215,0	2	237,210	0,416
chr1	209831470	209831550	A-E	935	.	209831509	209831510	255,215,0	2	1,1	0,79
chr1	209833148	209833823	A-E	775	.	209833487	209833488	255,215,0	2	285,281	0,394
chr1	209989263	209989693	A-E	909	.	209989488	209989489	255,215,0	2	171,149	0,281
chr1	210058060	210058292	A-E	818	.	210058163	210058164	255,215,0	2	26,50	0,182
chr1	212659054	212659720	A-E	681	.	212659496	212659497	255,215,0	2	435,215	0,451
chr1	212769584	212769966	A-E	663	.	212769787	212769788	255,215,0	2	110,85	0,297
chr1	214601098	214601566	A-E	603	.	214601505	214601506	255,215,0	2	395,47	0,421
chr1	214612784	214613126	A-E	919	.	214613016	214613017	255,215,0	2	211,88	0,254
chr1	214614555	214614760	A-E	859	.	214614638	214614639	255,215,0	2	3,40	0,165
chr1	214619335	214619608	A-E	968	.	214619471	214619472	255,215,0	2	1,1	0,272
chr1	214648804	214649025	A-E	958	.	214648866	214648867	255,215,0	2	1,96	0,125
chr1	222161205	222161607	A-E	715	.	222161393	222161394	255,215,0	2	105,129	0,273
chr1	222164724	222164904	A-E	905	.	222164770	222164771	255,215,0	2	22,108	0,72
chr1	222167595	222168014	A-E	935	.	222167684	222167685	255,215,0	2	66,306	0,113
chr1	228350789	228351109	A-E	965	.	228350863	228350864	255,215,0	2	34,204	0,116
chr1	234736336	234736615	A-E	969	.	234736484	234736485	255,215,0	2	86,67	0,212
chr1	234748100	234748931	A-E	586	.	234748565	234748566	255,215,0	2	464,364	0,467
chr1	234792654	234793437	A-E	678	.	234793097	234793098	255,215,0	2	389,285	0,498
chr1	234793934	234794239	A-E	711	.	234794124	234794125	255,215,0	2	77,1	0,304
chr1	234858843	234859287	A-E	819	.	234859153	234859154	255,215,0	2	262,85	0,359
chr1	235134086	235134438	A-E	592	.	235134231	235134232	255,215,0	2	99,159	0,193
chr10	3510310	3510716	A-E	899	.	3510596	3510597	255,215,0	2	243,75	0,331
chr10	3797195	3797502	A-E	545	.	3797388	3797389	255,215,0	2	120,40	0,267
chr10	3848037	3849536	A-E	962	.	3848890	3848891	255,215,0	2	829,621	0,878
chr10	3852273	3852886	A-E	435	.	3852711	3852712	255,215,0	2	417,152	0,461
chr10	3853393	3854169	A-E	951	.	3853582	3853583	255,215,0	2	188,585	0,191
chr10	3893365	3894190	A-E	891	.	3893885	3893886	255,215,0	2	515,299	0,526
chr10	4386754	4387085	A-E	463	.	4386857	4386858	255,215,0	2	1,124	0,207
chr10	4705159	4705783	A-E	879	.	4705485	4705486	255,215,0	2	259,229	0,395
chr10	4712833	4713220	A-E	922	.	4712995	4712996	255,215,0	2	1,63	0,324
chr10	4728868	4729211	A-E	752	.	4729107	4729108	255,215,0	2	138,1	0,342
chr10	5576341	5576485	A-E	901	.	5576412	5576413	255,215,0	2	1,1	0,143
chr10	5588881	5589169	A-E	802	.	5589083	5589084	255,215,0	2	119,1	0,287
chr10	5590959	5591270	A-E	907	.	5591034	5591035	255,215,0	2	1,161	0,150
chr10	5593718	5593999	A-E	661	.	5593815	5593816	255,215,0	2	1,87	0,194
chr10	5607602	5608000	A-E	848	.	5607780	5607781	255,215,0	2	72,113	0,285
chr10	5638863	5639270	A-E	963	.	5639215	5639216	255,215,0	2	304,5	0,402
chr10	6443408	6443712	A-E	747	.	6443448	6443449	255,215,0	2	4,226	0,78
chr10	6764164	6764384	A-E	712	.	6764288	6764289	255,215,0	2	59,29	0,191
chr10	11924114	11924319	A-E	821	.	11924231	11924232	255,215,0	2	31,1	0,204
chr10	21816987	21817223	A-E	806	.	21817103	21817104	255,215,0	2	1,3	0,233
chr10	27147453	27147834	A-E	834	.	27147771	27147772	255,215,0	2	268,11	0,370
chr10	27531769	27532240	A-E	598	.	27532023	27532024	255,215,0	2	246,208	0,263
chr10	33250851	33251304	A-E	823	.	33251057	33251058	255,215,0	2	180,220	0,233
chr10	33272272	33272613	A-E	836	.	33272372	33272373	255,215,0	2	43,183	0,158
chr10	33422989	33423776	A-E	929	.	33423206	33423207	255,215,0	2	192,543	0,244
chr10	33562254	33562552	A-E	664	.	33562424	33562425	255,215,0	2	111,67	0,231
chr10	33795874	33796239	A-E	775	.	33795951	33795952	255,215,0	2	24,233	0,132
chr10	52385542	52385659	A-E	825	.	52385601	52385602	255,215,0	2	5,2	0,115
chr10	54246557	54246950	A-E	916	.	54246726	54246727	255,215,0	2	80,134	0,259
chr10	63752119	63752912	A-E	848	.	63752631	63752632	255,215,0	2	473,240	0,553
chr10	71626507	71626840	A-E	693	.	71626631	71626632	255,215,0	2	17,100	0,233
chr10	73526437	73526878	A-E	817	.	73526653	73526654	255,215,0	2	133,141	0,300
chr10	73725868	73726411	A-E	956	.	73726296	73726297	255,215,0	2	316,1	0,542
chr10	74007983	74008154	A-E	961	.	74008116	74008117	255,215,0	2	97,1	0,170
chr10	74014911	74015029	A-E	985	.	74015002	74015003	255,215,0	2	76,11	0,107
chr10	74020239	74021717	A-E	990	.	74020384	74020385	255,215,0	2	135,1321	0,157
chr10	74056833	74058104	A-E	980	.	74057178	74057179	255,215,0	2	305,884	0,387
chr10	74079380	74080359	A-E	851	.	74079579	74079580	255,215,0	2	167,746	0,233
chr10	74080430	74080993	A-E	839	.	74080645	74080646	255,215,0	2	193,325	0,238
chr10	74081865	74082262	A-E	952	.	74082020	74082021	255,215,0	2	107,192	0,205
chr10	74082335	74082540	A-E	948	.	74082411	74082412	255,215,0	2	1,53	0,152
chr10	75022023	75022098	A-E	662	.	75022059	75022060	255,215,0	2	1,2	0,73
chr10	75648556	75649146	A-E	846	.	75648995	75648996	255,215,0	2	396,107	0,483
chr10	79152642	79152983	A-E	553	.	79152826	79152827	255,215,0	2	30,1	0,340
chr10	80830818	80831199	A-E	670	.	80831076	80831077	255,215,0	2	195,59	0,322
chr10	80911539	80911799	A-E	828	.	80911618	80911619	255,215,0	2	45,146	0,114
chr10	90759367	90759687	A-E	891	.	90759558	90759559	255,215,0	2	93,30	0,290
chr10	94351391	94351691	A-E	435	.	94351484	94351485	255,215,0	2	84,197	0,103
chr10	95196959	95197603	A-E	825	.	95197263	95197264	255,215,0	2	269,303	0,341
chr10	95205346	95205630	A-E	821	.	95205523	95205524	255,215,0	2	86,15	0,269
chr10	95225325	95225770	A-E	800	.	95225710	95225711	255,215,0	2	357,31	0,414
chr10	95226262	95226423	A-E	909	.	95226290	95226291	255,215,0	2	1,105	0,56
chr10	95228207	95228553	A-E	699	.	95228470	95228471	255,215,0	2	233,51	0,295
chr10	97026412	97026787	A-E	852	.	97026669	97026670	255,215,0	2	217,77	0,298
chr10	97054774	97055369	A-E	818	.	97055125	97055126	255,215,0	2	318,209	0,386
chr10	99302007	99302242	A-E	945	.	99302123	99302124	255,215,0	2	65,66	0,169
chr10	99449337	99449738	A-E	740	.	99449606	99449607	255,215,0	2	226,87	0,314
chr10	101736797	101737134	A-E	629	.	101736958	101736959	255,215,0	2	50,64	0,273
chr10	105630366	105630555	A-E	922	.	105630454	105630455	255,215,0	2	14,25	0,164
chr10	105630915	105631032	A-E	975	.	105630971	105630972	255,215,0	2	7,10	0,107
chr10	105650011	105650288	A-E	831	.	105650236	105650237	255,215,0	2	180,6	0,271
chr10	105667994	105668449	A-E	765	.	105668209	105668210	255,215,0	2	166,190	0,265
chr10	106087819	106088091	A-E	819	.	106087905	106087906	255,215,0	2	1,100	0,172
chr10	108200536	108200832	A-E	803	.	108200751	108200752	255,215,0	2	137,2	0,294
chr10	112123790	112124003	A-E	733	.	112123952	112123953	255,215,0	2	136,24	0,189
chr10	112158460	112158738	A-E	543	.	112158532	112158533	255,215,0	2	1,134	0,144
chr10	112159079	112159451	A-E	550	.	112159257	112159258	255,215,0	2	33,47	0,325
chr10	116080506	116080782	A-E	691	.	116080644	116080645	255,215,0	2	129,127	0,149
chr10	124254349	124254758	A-E	595	.	124254613	124254614	255,215,0	2	175,54	0,355
chr10	125754916	125755682	A-E	976	.	125755195	125755196	255,215,0	2	273,480	0,286
chr10	134260341	134260546	A-E	767	.	134260484	134260485	255,215,0	2	120,38	0,167
chr11	1847921	1848122	A-E	942	.	1848045	1848046	255,215,0	2	90,41	0,160
chr11	9587499	9588027	A-E	611	.	9587719	9587720	255,215,0	2	161,247	0,281
chr11	9590279	9590748	A-E	647	.	9590468	9590469	255,215,0	2	170,260	0,209
chr11	9635436	9636077	A-E	620	.	9635826	9635827	255,215,0	2	354,214	0,427
chr11	10510755	10511001	A-E	926	.	10510867	10510868	255,215,0	2	1,21	0,225
chr11	11998818	11999068	A-E	830	.	11999002	11999003	255,215,0	2	158,39	0,211
chr11	12101706	12102070	A-E	858	.	12101802	12101803	255,215,0	2	7,177	0,187
chr11	12109558	12109847	A-E	922	.	12109696	12109697	255,215,0	2	82,93	0,196
chr11	12111660	12111980	A-E	958	.	12111764	12111765	255,215,0	2	63,173	0,147
chr11	12197316	12197738	A-E	925	.	12197632	12197633	255,215,0	2	262,50	0,372
chr11	13283262	13283494	A-E	765	.	13283391	13283392	255,215,0	2	45,18	0,214
chr11	19649981	19650160	A-E	751	.	19650071	19650072	255,215,0	2	3,1	0,178
chr11	20072115	20072502	A-E	705	.	20072252	20072253	255,215,0	2	1,113	0,274
chr11	33711808	33712191	A-E	695	.	33712001	33712002	255,215,0	2	20,15	0,368
chr11	33713598	33714029	A-E	951	.	33713918	33713919	255,215,0	2	270,60	0,371
chr11	35052236	35052689	A-E	931	.	35052492	35052493	255,215,0	2	186,125	0,328
chr11	35103874	35105511	A-E	975	.	35104329	35104330	255,215,0	2	413,1138	0,499
chr11	37525697	37526074	A-E	884	.	37525815	37525816	255,215,0	2	1,141	0,236
chr11	37809838	37809966	A-E	860	.	37809928	37809929	255,215,0	2	55,1	0,127
chr11	58340867	58341571	A-E	890	.	58341166	58341167	255,215,0	2	253,357	0,347
chr11	62211626	62212261	A-E	437	.	62212169	62212170	255,215,0	2	523,70	0,565
chr11	62267714	62268111	A-E	545	.	62267985	62267986	255,215,0	2	148,1	0,396
chr11	62310227	62311393	A-E	745	.	62310862	62310863	255,215,0	2	608,502	0,664
chr11	62311446	62311797	A-E	622	.	62311500	62311501	255,215,0	2	5,246	0,105
chr11	64125464	64125650	A-E	963	.	64125509	64125510	255,215,0	2	1,96	0,90
chr11	64205023	64205244	A-E	499	.	64205072	64205073	255,215,0	2	1,122	0,99
chr11	65187297	65188198	A-E	980	.	65187552	65187553	255,215,0	2	248,638	0,263
chr11	65246279	65246484	A-E	965	.	65246386	65246387	255,215,0	2	76,66	0,139
chr11	65248969	65249218	A-E	846	.	65249207	65249208	255,215,0	2	231,3	0,246
chr11	65261229	65261625	A-E	916	.	65261526	65261527	255,215,0	2	283,83	0,313
chr11	65263684	65264604	A-E	943	.	65263855	65263856	255,215,0	2	147,724	0,196
chr11	65323331	65323567	A-E	637	.	65323508	65323509	255,215,0	2	121,1	0,235
chr11	65678943	65679154	A-E	983	.	65679018	65679019	255,215,0	2	17,77	0,134
chr11	65679250	65679576	A-E	909	.	65679372	65679373	255,215,0	2	39,119	0,207
chr11	66844888	66845141	A-E	917	.	66844943	66844944	255,215,0	2	1,142	0,111
chr11	66845381	66845631	A-E	698	.	66845496	66845497	255,215,0	2	8,26	0,224
chr11	66845907	66846062	A-E	976	.	66845989	66845990	255,215,0	2	12,1	0,154
chr11	69069179	69069344	A-E	822	.	69069259	69069260	255,215,0	2	71,74	0,91
chr11	69258094	69258432	A-E	856	.	69258216	69258217	255,215,0	2	21,113	0,225
chr11	69452524	69453230	A-E	727	.	69453219	69453220	255,215,0	2	687,1	0,705
chr11	69794643	69794820	A-E	974	.	69794755	69794756	255,215,0	2	51,2	0,175
chr11	69795546	69795838	A-E	855	.	69795682	69795683	255,215,0	2	23,41	0,251
chr11	70245269	70246141	A-E	475	.	70245675	70245676	255,215,0	2	399,457	0,415
chr11	88071526	88071793	A-E	828	.	88071706	88071707	255,215,0	2	115,20	0,247
chr11	88154831	88155112	A-E	916	.	88154925	88154926	255,215,0	2	48,140	0,141
chr11	94882788	94883137	A-E	793	.	94883022	94883023	255,215,0	2	138,18	0,331
chr11	102042993	102043398	A-E	566	.	102043046	102043047	255,215,0	2	43,340	0,65
chr11	102140637	102141105	A-E	735	.	102140855	102140856	255,215,0	2	123,153	0,315
chr11	109939977	109940512	A-E	600	.	109940365	109940366	255,215,0	2	380,137	0,398
chr11	112702815	112703009	A-E	499	.	112702911	112702912	255,215,0	2	20,20	0,174
chr11	118782911	118783378	A-E	930	.	118783220	118783221	255,215,0	2	281,129	0,338
chr11	118788249	118788453	A-E	927	.	118788293	118788294	255,215,0	2	2,116	0,88
chr11	118794621	118795305	A-E	666	.	118795012	118795013	255,215,0	2	388,288	0,396
chr11	118799839	118800231	A-E	404	.	118800030	118800031	255,215,0	2	128,136	0,256
chr11	118800245	118800827	A-E	454	.	118800412	118800413	255,215,0	2	139,386	0,196
chr11	119554350	119554716	A-E	979	.	119554653	119554654	255,215,0	2	251,10	0,356
chr11	119562613	119562997	A-E	963	.	119562901	119562902	255,215,0	2	243,50	0,334
chr11	122049218	122049681	A-E	665	.	122049521	122049522	255,215,0	2	259,115	0,348
chr11	124939817	124940091	A-E	713	.	124939960	124939961	255,215,0	2	72,59	0,215
chr11	128078462	128078679	A-E	845	.	128078486	128078487	255,215,0	2	3,170	0,47
chr11	128318387	128318699	A-E	802	.	128318621	128318622	255,215,0	2	158,1	0,311
chr11	129731747	129732130	A-E	678	.	129731879	129731880	255,215,0	2	74,192	0,191
chr11	131924772	131924995	A-E	630	.	131924885	131924886	255,215,0	2	49,45	0,178
chr11	131934936	131935322	A-E	689	.	131935090	131935091	255,215,0	2	49,126	0,260
chr11	131995649	131996509	A-E	613	.	131995943	131995944	255,215,0	2	249,520	0,340
chr12	3326549	3326840	A-E	545	.	3326664	3326665	255,215,0	2	1,60	0,231
chr12	4115951	4116335	A-E	691	.	4116220	4116221	255,215,0	2	241,86	0,298
chr12	4120809	4121079	A-E	809	.	4120982	4120983	255,215,0	2	125,48	0,222
chr12	4140182	4140815	A-E	469	.	4140541	4140542	255,215,0	2	331,245	0,388
chr12	6335136	6335793	A-E	954	.	6335266	6335267	255,215,0	2	96,492	0,165
chr12	7000184	7000641	A-E	442	.	7000293	7000294	255,215,0	2	110,347	0,110
chr12	7034730	7034838	A-E	876	.	7034793	7034794	255,215,0	2	20,1	0,107
chr12	8123169	8123746	A-E	439	.	8123394	8123395	255,215,0	2	209,334	0,243
chr12	9802084	9802505	A-E	749	.	9802357	9802358	255,215,0	2	232,105	0,316
chr12	12016846	12017194	A-E	552	.	12017119	12017120	255,215,0	2	238,39	0,309
chr12	12956264	12956405	A-E	759	.	12956395	12956396	255,215,0	2	123,1	0,140
chr12	12957478	12957757	A-E	818	.	12957558	12957559	255,215,0	2	20,138	0,141
chr12	13252845	13253278	A-E	975	.	13252953	13252954	255,215,0	2	75,290	0,143
chr12	14413561	14413925	A-E	915	.	14413702	14413703	255,215,0	2	83,164	0,200
chr12	15853599	15853765	A-E	857	.	15853692	15853693	255,215,0	2	26,4	0,162
chr12	26427494	26428032	A-E	770	.	26427843	26427844	255,215,0	2	305,143	0,395
chr12	27484254	27484540	A-E	608	.	27484415	27484416	255,215,0	2	112,75	0,211
chr12	27678444	27678624	A-E	669	.	27678472	27678473	255,215,0	2	2,124	0,56
chr12	27745630	27745707	A-E	864	.	27745690	27745691	255,215,0	2	46,1	0,76
chr12	28179755	28179885	A-E	919	.	28179816	28179817	255,215,0	2	1,7	0,123
chr12	28186002	28186387	A-E	955	.	28186253	28186254	255,215,0	2	181,63	0,322
chr12	30570849	30571198	A-E	935	.	30571023	30571024	255,215,0	2	1,1	0,348
chr12	33072560	33072656	A-E	757	.	33072596	33072597	255,215,0	2	1,23	0,73
chr12	43699836	43700036	A-E	816	.	43699909	43699910	255,215,0	2	30,83	0,117
chr12	46942703	46943018	A-E	949	.	46942759	46942760	255,215,0	2	11,212	0,103
chr12	46943558	46944140	A-E	929	.	46943793	46943794	255,215,0	2	181,292	0,290
chr12	46953166	46953383	A-E	906	.	46953274	46953275	255,215,0	2	4,3	0,214
chr12	46956686	46956942	A-E	896	.	46956799	46956800	255,215,0	2	86,114	0,142
chr12	47482441	47482676	A-E	742	.	47482558	47482559	255,215,0	2	1,1	0,234
chr12	47670448	47670925	A-E	944	.	47670782	47670783	255,215,0	2	291,99	0,378
chr12	52540964	52541526	A-E	615	.	52541223	52541224	255,215,0	2	252,294	0,268
chr12	52542210	52542726	A-E	771	.	52542512	52542513	255,215,0	2	215,126	0,390
chr12	52624687	52625139	A-E	879	.	52624913	52624914	255,215,0	2	148,147	0,305
chr12	52674043	52674518	A-E	741	.	52674246	52674247	255,215,0	2	150,217	0,258
chr12	52674655	52675081	A-E	861	.	52674842	52674843	255,215,0	2	67,117	0,309
chr12	52889322	52889458	A-E	892	.	52889390	52889391	255,215,0	2	3,1	0,135
chr12	52890343	52890794	A-E	880	.	52890474	52890475	255,215,0	2	79,266	0,185
chr12	52915277	52915747	A-E	965	.	52915498	52915499	255,215,0	2	194,220	0,250
chr12	52916140	52916794	A-E	929	.	52916223	52916224	255,215,0	2	32,519	0,135
chr12	53265042	53265518	A-E	538	.	53265315	53265316	255,215,0	2	242,171	0,305
chr12	53267781	53268340	A-E	556	.	53268092	53268093	255,215,0	2	255,191	0,368
chr12	53615195	53615822	A-E	786	.	53615500	53615501	255,215,0	2	269,285	0,342
chr12	53765037	53765535	A-E	854	.	53765114	53765115	255,215,0	2	61,403	0,95
chr12	54411861	54412590	A-E	943	.	54411907	54411908	255,215,0	2	1,636	0,93
chr12	54413422	54413659	A-E	918	.	54413445	54413446	255,215,0	2	1,190	0,47
chr12	58281637	58282038	A-E	928	.	58281776	58281777	255,215,0	2	6,127	0,274
chr12	65997532	65998101	A-E	919	.	65997898	65997899	255,215,0	2	330,166	0,403
chr12	66025227	66025796	A-E	535	.	66025502	66025503	255,215,0	2	162,179	0,390
chr12	66027921	66028196	A-E	916	.	66028032	66028033	255,215,0	2	98,150	0,125
chr12	66028423	66029056	A-E	743	.	66028711	66028712	255,215,0	2	223,278	0,355
chr12	66042799	66043321	A-E	632	.	66043055	66043056	255,215,0	2	193,201	0,321
chr12	66050559	66051086	A-E	486	.	66050840	66050841	255,215,0	2	174,137	0,390
chr12	66089335	66089636	A-E	666	.	66089543	66089544	255,215,0	2	138,21	0,280
chr12	69634325	69634686	A-E	418	.	69634558	69634559	255,215,0	2	213,106	0,255
chr12	70360347	70360458	A-E	942	.	70360403	70360404	255,215,0	2	4,1	0,110
chr12	70360720	70360860	A-E	911	.	70360788	70360789	255,215,0	2	1,3	0,137
chr12	76045179	76045405	A-E	858	.	76045347	76045348	255,215,0	2	112,1	0,225
chr12	76219425	76219952	A-E	742	.	76219683	76219684	255,215,0	2	176,186	0,341
chr12	76337836	76338217	A-E	935	.	76338129	76338130	255,215,0	2	253,46	0,335
chr12	76414095	76414311	A-E	944	.	76414226	76414227	255,215,0	2	104,56	0,160
chr12	76414369	76415079	A-E	856	.	76414684	76414685	255,215,0	2	277,355	0,355
chr12	76849053	76849336	A-E	939	.	76849201	76849202	255,215,0	2	18,3	0,280
chr12	80085577	80085980	A-E	862	.	80085872	80085873	255,215,0	2	190,1	0,402
chr12	87822808	87822965	A-E	781	.	87822870	87822871	255,215,0	2	6,38	0,119
chr12	90484866	90485476	A-E	914	.	90485212	90485213	255,215,0	2	295,212	0,398
chr12	92995849	92996628	A-E	815	.	92996443	92996444	255,215,0	2	468,57	0,722
chr12	93320988	93321201	A-E	632	.	93321102	93321103	255,215,0	2	20,4	0,209
chr12	95012768	95013068	A-E	642	.	95012913	95012914	255,215,0	2	86,94	0,206
chr12	95594660	95595399	A-E	964	.	95595278	95595279	255,215,0	2	544,45	0,694
chr12	95609786	95609977	A-E	470	.	95609895	95609896	255,215,0	2	31,2	0,189
chr12	96589359	96589977	A-E	644	.	96589478	96589479	255,215,0	2	53,432	0,186
chr12	96592675	96593197	A-E	881	.	96592887	96592888	255,215,0	2	170,266	0,256
chr12	96613519	96613922	A-E	923	.	96613764	96613765	255,215,0	2	173,84	0,319
chr12	96839212	96840356	A-E	877	.	96839675	96839676	255,215,0	2	439,655	0,489
chr12	104301376	104301628	A-E	921	.	104301529	104301530	255,215,0	2	61,6	0,246
chr12	106328094	106328476	A-E	758	.	106328237	106328238	255,215,0	2	27,121	0,261
chr12	109227089	109227462	A-E	969	.	109227319	109227320	255,215,0	2	182,94	0,279
chr12	109232143	109232504	A-E	505	.	109232327	109232328	255,215,0	2	153,145	0,216
chr12	109248007	109248657	A-E	952	.	109248410	109248411	255,215,0	2	376,218	0,432
chr12	111016111	111016444	A-E	864	.	111016310	111016311	255,215,0	2	176,110	0,223
chr12	115791856	115792156	A-E	699	.	115792051	115792052	255,215,0	2	112,20	0,280
chr12	120668258	120668871	A-E	667	.	120668568	120668569	255,215,0	2	291,282	0,331
chr12	120700086	120700381	A-E	543	.	120700232	120700233	255,215,0	2	1,2	0,293
chr12	122908043	122908483	A-E	565	.	122908328	122908329	255,215,0	2	218,87	0,353
chr12	122952702	122952803	A-E	862	.	122952757	122952758	255,215,0	2	12,1	0,100
chr12	125400956	125401141	A-E	858	.	125401045	125401046	255,215,0	2	84,90	0,95
chr12	125423202	125423335	A-E	884	.	125423284	125423285	255,215,0	2	35,2	0,131
chr12	125425237	125425455	A-E	643	.	125425373	125425374	255,215,0	2	60,5	0,213
chr12	127610420	127610860	A-E	491	.	127610669	127610670	255,215,0	2	102,43	0,397
chr12	127715364	127715787	A-E	540	.	127715547	127715548	255,215,0	2	41,96	0,327
chr13	44880536	44881091	A-E	905	.	44880741	44880742	255,215,0	2	160,304	0,251
chr13	44882133	44882330	A-E	670	.	44882201	44882202	255,215,0	2	1,60	0,137
chr13	44887042	44887399	A-E	853	.	44887171	44887172	255,215,0	2	51,148	0,209
chr13	45492137	45492940	A-E	662	.	45492234	45492235	255,215,0	2	96,703	0,100
chr13	45629728	45629998	A-E	674	.	45629865	45629866	255,215,0	2	6,1	0,269
chr13	45813210	45813281	A-E	943	.	45813242	45813243	255,215,0	2	1,7	0,64
chr13	73909414	73909609	A-E	909	.	73909562	73909563	255,215,0	2	107,4	0,191
chr13	73912389	73912832	A-E	465	.	73912740	73912741	255,215,0	2	271,10	0,433
chr13	76336754	76337033	A-E	918	.	76336913	76336914	255,215,0	2	157,116	0,163
chr13	99128638	99129073	A-E	603	.	99128918	99128919	255,215,0	2	226,99	0,336
chr13	107160222	107160504	A-E	549	.	107160361	107160362	255,215,0	2	1,4	0,278
chr13	109808669	109809037	A-E	933	.	109808799	109808800	255,215,0	2	68,175	0,193
chr13	110664530	110664847	A-E	787	.	110664694	110664695	255,215,0	2	64,51	0,266
chr13	110746992	110747342	A-E	563	.	110747117	110747118	255,215,0	2	82,180	0,170
chr14	23307440	23308274	A-E	932	.	23307580	23307581	255,215,0	2	73,626	0,208
chr14	23320228	23321035	A-E	898	.	23320799	23320800	255,215,0	2	538,201	0,606
chr14	23449151	23449315	A-E	695	.	23449233	23449234	255,215,0	2	53,51	0,113
chr14	34504920	34505230	A-E	506	.	34505077	34505078	255,215,0	2	8,2	0,308
chr14	34529400	34529785	A-E	459	.	34529475	34529476	255,215,0	2	44,278	0,107
chr14	35666202	35666508	A-E	687	.	35666413	35666414	255,215,0	2	155,38	0,268
chr14	50467375	50468846	A-E	912	.	50468074	50468075	255,215,0	2	661,733	0,738
chr14	50475850	50475934	A-E	756	.	50475888	50475889	255,215,0	2	1,7	0,77
chr14	51862095	51862490	A-E	742	.	51862299	51862300	255,215,0	2	190,176	0,219
chr14	51865642	51865984	A-E	657	.	51865868	51865869	255,215,0	2	194,82	0,260
chr14	55538737	55539349	A-E	929	.	55538845	55538846	255,215,0	2	37,432	0,180
chr14	55544097	55544118	A-E	915	.	55544107	55544108	255,215,0	2	1,1	0,20
chr14	55544307	55544654	A-E	915	.	55544517	55544518	255,215,0	2	164,89	0,258
chr14	55569733	55570176	A-E	861	.	55570086	55570087	255,215,0	2	341,76	0,367
chr14	59656513	59656908	A-E	687	.	59656841	59656842	255,215,0	2	325,62	0,333
chr14	65147051	65147198	A-E	512	.	65147124	65147125	255,215,0	2	1,1	0,146
chr14	65172114	65172865	A-E	738	.	65172413	65172414	255,215,0	2	248,399	0,352
chr14	65637410	65637773	A-E	479	.	65637586	65637587	255,215,0	2	168,178	0,185
chr14	68604521	68604895	A-E	794	.	68604638	68604639	255,215,0	2	56,194	0,180
chr14	68987766	68987894	A-E	923	.	68987824	68987825	255,215,0	2	1,11	0,117
chr14	69010932	69011443	A-E	751	.	69011158	69011159	255,215,0	2	147,204	0,307
chr14	69013502	69013901	A-E	918	.	69013729	69013730	255,215,0	2	198,142	0,257
chr14	69014304	69014714	A-E	911	.	69014452	69014453	255,215,0	2	99,212	0,198
chr14	69014972	69015327	A-E	913	.	69015082	69015083	255,215,0	2	28,162	0,193
chr14	69162018	69162337	A-E	581	.	69162186	69162187	255,215,0	2	120,102	0,217
chr14	69417780	69418181	A-E	473	.	69417963	69417964	255,215,0	2	97,130	0,271
chr14	75033495	75033781	A-E	613	.	75033699	75033700	255,215,0	2	154,30	0,256
chr14	75037027	75037351	A-E	761	.	75037158	75037159	255,215,0	2	28,88	0,236
chr14	75038441	75039020	A-E	649	.	75038724	75038725	255,215,0	2	222,234	0,345
chr14	75688633	75689211	A-E	962	.	75688967	75688968	255,215,0	2	277,186	0,392
chr14	77384980	77385465	A-E	721	.	77385223	77385224	255,215,0	2	95,93	0,392
chr14	77499482	77500543	A-E	725	.	77500475	77500476	255,215,0	2	985,59	0,1002
chr14	77508586	77508871	A-E	848	.	77508698	77508699	255,215,0	2	98,157	0,128
chr14	81685513	81686063	A-E	399	.	81685723	81685724	255,215,0	2	195,324	0,226
chr14	81867255	81867616	A-E	948	.	81867434	81867435	255,215,0	2	143,145	0,216
chr14	81867886	81868104	A-E	836	.	81867968	81867969	255,215,0	2	38,91	0,127
chr14	85881762	85881957	A-E	487	.	85881955	85881956	255,215,0	2	193,1	0,194
chr14	93509801	93510236	A-E	480	.	93510093	93510094	255,215,0	2	208,58	0,377
chr14	93510584	93510744	A-E	942	.	93510685	93510686	255,215,0	2	83,40	0,120
chr14	100497913	100498157	A-E	566	.	100498034	100498035	255,215,0	2	1,2	0,242
chr14	100751761	100751840	A-E	592	.	100751789	100751790	255,215,0	2	7,29	0,50
chr14	102991046	102991386	A-E	726	.	102991123	102991124	255,215,0	2	1,186	0,154
chr14	102991831	102991939	A-E	874	.	102991899	102991900	255,215,0	2	65,35	0,73
chr14	105144100	105144955	A-E	915	.	105144116	105144117	255,215,0	2	4,826	0,29
chr14	105330138	105330246	A-E	711	.	105330191	105330192	255,215,0	2	1,1	0,107
chr14	105433766	105434012	A-E	940	.	105433863	105433864	255,215,0	2	2,52	0,194
chr14	105434660	105434907	A-E	938	.	105434733	105434734	255,215,0	2	16,116	0,131
chr14	105435117	105435479	A-E	630	.	105435280	105435281	255,215,0	2	144,178	0,184
chr14	105438668	105438757	A-E	927	.	105438724	105438725	255,215,0	2	27,2	0,87
chr14	105439556	105439771	A-E	931	.	105439691	105439692	255,215,0	2	78,21	0,194
chr14	107252931	107253417	A-E	764	.	107253021	107253022	255,215,0	2	88,392	0,94
chr15	31689645	31689781	A-E	865	.	31689724	31689725	255,215,0	2	68,45	0,91
chr15	31690304	31690476	A-E	781	.	31690389	31690390	255,215,0	2	1,1	0,171
chr15	31757580	31757887	A-E	764	.	31757713	31757714	255,215,0	2	1,41	0,266
chr15	39494999	39495184	A-E	793	.	39495093	39495094	255,215,0	2	5,1	0,184
chr15	39524753	39525004	A-E	688	.	39524926	39524927	255,215,0	2	102,5	0,246
chr15	39563210	39563560	A-E	517	.	39563356	39563357	255,215,0	2	113,170	0,180
chr15	42226071	42226526	A-E	873	.	42226164	42226165	255,215,0	2	57,324	0,131
chr15	51173397	51173629	A-E	858	.	51173519	51173520	255,215,0	2	91,78	0,154
chr15	52369278	52369628	A-E	883	.	52369324	52369325	255,215,0	2	6,263	0,87
chr15	55581016	55581448	A-E	564	.	55581367	55581368	255,215,0	2	330,58	0,374
chr15	59642348	59642705	A-E	923	.	59642507	59642508	255,215,0	2	128,166	0,191
chr15	64538820	64539298	A-E	778	.	64539121	64539122	255,215,0	2	276,151	0,327
chr15	68564990	68565500	A-E	959	.	68565180	68565181	255,215,0	2	111,240	0,270
chr15	68933457	68933606	A-E	762	.	68933531	68933532	255,215,0	2	1,1	0,148
chr15	71335765	71335967	A-E	769	.	71335866	71335867	255,215,0	2	6,4	0,198
chr15	71409431	71409745	A-E	801	.	71409524	71409525	255,215,0	2	33,160	0,154
chr15	72518614	72519346	A-E	933	.	72519220	72519221	255,215,0	2	548,67	0,665
chr15	74677413	74677899	A-E	958	.	74677621	74677622	255,215,0	2	172,241	0,245
chr15	74689389	74689592	A-E	748	.	74689449	74689450	255,215,0	2	8,90	0,113
chr15	75959061	75959441	A-E	853	.	75959309	75959310	255,215,0	2	175,57	0,323
chr15	83954950	83955303	A-E	788	.	83955150	83955151	255,215,0	2	158,110	0,243
chr15	84048302	84048583	A-E	879	.	84048505	84048506	255,215,0	2	128,1	0,280
chr15	85956762	85957097	A-E	864	.	85956877	85956878	255,215,0	2	63,167	0,168
chr15	90056616	90056810	A-E	670	.	90056707	90056708	255,215,0	2	6,17	0,177
chr15	90754464	90755447	A-E	980	.	90755259	90755260	255,215,0	2	774,166	0,817
chr15	91412875	91413318	A-E	800	.	91412959	91412960	255,215,0	2	57,330	0,113
chr15	92437865	92438181	A-E	772	.	92438022	92438023	255,215,0	2	1,1	0,315
chr15	92486330	92486707	A-E	962	.	92486432	92486433	255,215,0	2	59,230	0,147
chr15	92491615	92492039	A-E	914	.	92491743	92491744	255,215,0	2	53,220	0,204
chr15	93363497	93364154	A-E	857	.	93363734	93363735	255,215,0	2	215,396	0,261
chr15	99973623	99973819	A-E	906	.	99973720	99973721	255,215,0	2	1,1	0,195
chr15	99995215	99995527	A-E	881	.	99995306	99995307	255,215,0	2	35,163	0,149
chr15	100026499	100026994	A-E	641	.	100026793	100026794	255,215,0	2	229,134	0,361
chr15	101253659	101254026	A-E	476	.	101253921	101253922	255,215,0	2	159,1	0,366
chr15	101261253	101261648	A-E	778	.	101261593	101261594	255,215,0	2	293,7	0,388
chr15	101261855	101262549	A-E	648	.	101262220	101262221	255,215,0	2	314,276	0,418
chr15	101265417	101265591	A-E	898	.	101265494	101265495	255,215,0	2	1,20	0,154
chr16	121563	121849	A-E	777	.	121613	121614	255,215,0	2	24,209	0,77
chr16	2057818	2059084	A-E	637	.	2058233	2058234	255,215,0	2	341,776	0,490
chr16	4587360	4587817	A-E	679	.	4587426	4587427	255,215,0	2	63,387	0,70
chr16	11654480	11655021	A-E	814	.	11654740	11654741	255,215,0	2	229,249	0,292
chr16	15738027	15738375	A-E	942	.	15738312	15738313	255,215,0	2	271,47	0,301
chr16	15766632	15767024	A-E	731	.	15766842	15766843	255,215,0	2	208,178	0,214
chr16	17499199	17499488	A-E	514	.	17499484	17499485	255,215,0	2	284,1	0,288
chr16	22082738	22082854	A-E	938	.	22082795	22082796	255,215,0	2	1,1	0,115
chr16	22202596	22202946	A-E	599	.	22202678	22202679	255,215,0	2	61,245	0,105
chr16	23291084	23291445	A-E	744	.	23291260	23291261	255,215,0	2	1,9	0,352
chr16	23508487	23508934	A-E	848	.	23508785	23508786	255,215,0	2	249,99	0,348
chr16	27326906	27327374	A-E	606	.	27327286	27327287	255,215,0	2	321,27	0,441
chr16	27329776	27330351	A-E	920	.	27329939	27329940	255,215,0	2	161,409	0,166
chr16	27334573	27334825	A-E	851	.	27334615	27334616	255,215,0	2	3,170	0,82
chr16	27338285	27338559	A-E	931	.	27338368	27338369	255,215,0	2	61,168	0,106
chr16	30825606	30826012	A-E	513	.	30825882	30825883	255,215,0	2	177,30	0,376
chr16	48400459	48400723	A-E	820	.	48400563	48400564	255,215,0	2	67,121	0,143
chr16	51572702	51572897	A-E	815	.	51572799	51572800	255,215,0	2	1,1	0,194
chr16	51670868	51671078	A-E	678	.	51670972	51670973	255,215,0	2	12,12	0,198
chr16	56644047	56644457	A-E	809	.	56644378	56644379	255,215,0	2	300,47	0,363
chr16	68699559	68699790	A-E	843	.	68699676	68699677	255,215,0	2	6,1	0,230
chr16	68702238	68702569	A-E	804	.	68702369	68702370	255,215,0	2	1,68	0,263
chr16	68794775	68795028	A-E	803	.	68794919	68794920	255,215,0	2	113,76	0,177
chr16	74901429	74901821	A-E	689	.	74901544	74901545	255,215,0	2	45,206	0,186
chr16	75410566	75410863	A-E	544	.	75410754	75410755	255,215,0	2	83,3	0,294
chr16	75411958	75412267	A-E	499	.	75412158	75412159	255,215,0	2	93,1	0,308
chr16	81560583	81561027	A-E	728	.	81560836	81560837	255,215,0	2	187,123	0,321
chr16	81634791	81634955	A-E	796	.	81634873	81634874	255,215,0	2	2,1	0,163
chr16	82663331	82663687	A-E	896	.	82663513	82663514	255,215,0	2	11,1	0,355
chr16	82687139	82687406	A-E	957	.	82687298	82687299	255,215,0	2	154,101	0,166
chr16	84676809	84677221	A-E	569	.	84677047	84677048	255,215,0	2	67,1	0,411
chr16	86698644	86698785	A-E	958	.	86698698	86698699	255,215,0	2	1,32	0,109
chr16	86985410	86985767	A-E	595	.	86985607	86985608	255,215,0	2	92,54	0,303
chr16	87839693	87840050	A-E	920	.	87839855	87839856	255,215,0	2	92,124	0,233
chr16	87886258	87886670	A-E	763	.	87886592	87886593	255,215,0	2	335,77	0,335
chr16	88837093	88837695	A-E	834	.	88837442	88837443	255,215,0	2	321,223	0,379
chr17	818912	819288	A-E	938	.	819088	819089	255,215,0	2	118,141	0,235
chr17	1620806	1621089	A-E	683	.	1620894	1620895	255,215,0	2	54,159	0,124
chr17	2300026	2300553	A-E	824	.	2300287	2300288	255,215,0	2	226,229	0,298
chr17	2302108	2302510	A-E	684	.	2302260	2302261	255,215,0	2	134,231	0,171
chr17	4297300	4297441	A-E	702	.	4297367	4297368	255,215,0	2	1,6	0,135
chr17	4297689	4298014	A-E	959	.	4297722	4297723	255,215,0	2	4,261	0,64
chr17	4752478	4752731	A-E	947	.	4752551	4752552	255,215,0	2	1,106	0,147
chr17	6470839	6471155	A-E	898	.	6470958	6470959	255,215,0	2	27,103	0,213
chr17	6925152	6925653	A-E	608	.	6925480	6925481	255,215,0	2	272,116	0,385
chr17	7381310	7382154	A-E	904	.	7381843	7381844	255,215,0	2	506,282	0,562
chr17	8057335	8058055	A-E	724	.	8057701	8057702	255,215,0	2	356,342	0,378
chr17	14641383	14641624	A-E	747	.	14641460	14641461	255,215,0	2	5,90	0,151
chr17	15850564	15850918	A-E	766	.	15850800	15850801	255,215,0	2	121,1	0,353
chr17	17677876	17678068	A-E	954	.	17678029	17678030	255,215,0	2	120,5	0,187
chr17	17743258	17743857	A-E	605	.	17743526	17743527	255,215,0	2	208,270	0,329
chr17	19656390	19656618	A-E	821	.	19656530	19656531	255,215,0	2	123,70	0,158
chr17	27506307	27506816	A-E	898	.	27506503	27506504	255,215,0	2	167,282	0,227
chr17	38254249	38254664	A-E	715	.	38254596	38254597	255,215,0	2	338,58	0,357
chr17	38655848	38656036	A-E	512	.	38655906	38655907	255,215,0	2	15,86	0,102
chr17	38666550	38666883	A-E	791	.	38666716	38666717	255,215,0	2	1,1	0,332
chr17	38674878	38675250	A-E	898	.	38674920	38674921	255,215,0	2	6,292	0,80
chr17	38677736	38678132	A-E	816	.	38678051	38678052	255,215,0	2	296,61	0,335
chr17	39066622	39066986	A-E	952	.	39066859	39066860	255,215,0	2	174,63	0,301
chr17	39110175	39110404	A-E	806	.	39110303	39110304	255,215,0	2	32,4	0,225
chr17	39113005	39113367	A-E	712	.	39113262	39113263	255,215,0	2	154,1	0,361
chr17	39782029	39782271	A-E	834	.	39782147	39782148	255,215,0	2	9,13	0,229
chr17	39807728	39808143	A-E	832	.	39807933	39807934	255,215,0	2	173,177	0,238
chr17	39810156	39810822	A-E	883	.	39810529	39810530	255,215,0	2	358,277	0,389
chr17	39811785	39812247	A-E	792	.	39811995	39811996	255,215,0	2	147,188	0,274
chr17	39949116	39949497	A-E	923	.	39949167	39949168	255,215,0	2	1,278	0,103
chr17	39949517	39949745	A-E	917	.	39949565	39949566	255,215,0	2	23,154	0,74
chr17	43305165	43306978	A-E	786	.	43306452	43306453	255,215,0	2	1194,431	0,1382
chr17	47586040	47586243	A-E	814	.	47586211	47586212	255,215,0	2	141,1	0,202
chr17	48105016	48105270	A-E	655	.	48105135	48105136	255,215,0	2	64,78	0,176
chr17	48105546	48105721	A-E	697	.	48105633	48105634	255,215,0	2	1,1	0,174
chr17	48139711	48140314	A-E	539	.	48140011	48140012	255,215,0	2	240,241	0,362
chr17	48981540	48981884	A-E	933	.	48981710	48981711	255,215,0	2	2,4	0,340
chr17	60856273	60856623	A-E	733	.	60856560	60856561	255,215,0	2	227,1	0,349
chr17	60897286	60897580	A-E	685	.	60897413	60897414	255,215,0	2	77,115	0,179
chr17	62675748	62676312	A-E	518	.	62676050	62676051	255,215,0	2	240,199	0,365
chr17	62703261	62703596	A-E	775	.	62703472	62703473	255,215,0	2	89,1	0,334
chr17	64948296	64948612	A-E	545	.	64948338	64948339	255,215,0	2	1,232	0,84
chr17	65386872	65387224	A-E	776	.	65386897	65386898	255,215,0	2	2,302	0,50
chr17	70610080	70610203	A-E	798	.	70610141	70610142	255,215,0	2	2,1	0,122
chr17	73120387	73120767	A-E	524	.	73120527	73120528	255,215,0	2	45,143	0,237
chr17	73685500	73685825	A-E	650	.	73685749	73685750	255,215,0	2	208,34	0,291
chr17	73689850	73690283	A-E	933	.	73690147	73690148	255,215,0	2	247,84	0,349
chr17	73696530	73696897	A-E	526	.	73696706	73696707	255,215,0	2	91,105	0,262
chr17	73719261	73719909	A-E	601	.	73719548	73719549	255,215,0	2	274,347	0,301
chr17	75120383	75120864	A-E	936	.	75120581	75120582	255,215,0	2	195,279	0,202
chr17	75281811	75282557	A-E	983	.	75281916	75281917	255,215,0	2	101,635	0,111
chr17	75282703	75283463	A-E	909	.	75282994	75282995	255,215,0	2	209,386	0,374
chr17	75319028	75319523	A-E	904	.	75319371	75319372	255,215,0	2	282,89	0,406
chr17	76348964	76349371	A-E	529	.	76349045	76349046	255,215,0	2	42,286	0,121
chr17	77022886	77023125	A-E	825	.	77023006	77023007	255,215,0	2	30,28	0,211
chr17	79017666	79018027	A-E	948	.	79017909	79017910	255,215,0	2	194,68	0,293
chr17	79024187	79024380	A-E	942	.	79024261	79024262	255,215,0	2	19,63	0,130
chr17	80164087	80164383	A-E	879	.	80164235	80164236	255,215,0	2	118,117	0,179
chr17	80794045	80794420	A-E	540	.	80794165	80794166	255,215,0	2	1,134	0,241
chr17	80833209	80833609	A-E	956	.	80833393	80833394	255,215,0	2	142,172	0,228
chr17	80834043	80834346	A-E	866	.	80834306	80834307	255,215,0	2	235,11	0,292
chr18	711356	711474	A-E	872	.	711396	711397	255,215,0	2	17,54	0,64
chr18	3305401	3305555	A-E	710	.	3305477	3305478	255,215,0	2	1,1	0,153
chr18	3594733	3596177	A-E	933	.	3595595	3595596	255,215,0	2	837,555	0,889
chr18	3623872	3624258	A-E	964	.	3624139	3624140	255,215,0	2	228,78	0,308
chr18	3624338	3624601	A-E	973	.	3624481	3624482	255,215,0	2	106,82	0,181
chr18	3624841	3625119	A-E	960	.	3625034	3625035	255,215,0	2	153,44	0,234
chr18	3665613	3666165	A-E	892	.	3665883	3665884	255,215,0	2	143,153	0,399
chr18	9658069	9658457	A-E	941	.	9658200	9658201	255,215,0	2	40,164	0,224
chr18	9914998	9915501	A-E	522	.	9915127	9915128	255,215,0	2	84,328	0,175
chr18	11849903	11850727	A-E	901	.	11850168	11850169	255,215,0	2	259,551	0,273
chr18	11859926	11860218	A-E	527	.	11860180	11860181	255,215,0	2	232,15	0,277
chr18	20406610	20407011	A-E	668	.	20406854	20406855	255,215,0	2	188,99	0,302
chr18	21165246	21165762	A-E	767	.	21165428	21165429	255,215,0	2	149,299	0,217
chr18	21417655	21417852	A-E	822	.	21417721	21417722	255,215,0	2	50,113	0,84
chr18	29034115	29034481	A-E	955	.	29034297	29034298	255,215,0	2	1,1	0,365
chr18	37539904	37540304	A-E	964	.	37540051	37540052	255,215,0	2	1,105	0,295
chr18	38447528	38447658	A-E	934	.	38447615	38447616	255,215,0	2	46,1	0,129
chr18	42262294	42262512	A-E	808	.	42262375	42262376	255,215,0	2	21,75	0,143
chr18	46449093	46449527	A-E	835	.	46449210	46449211	255,215,0	2	92,291	0,143
chr18	46465508	46465942	A-E	662	.	46465797	46465798	255,215,0	2	237,92	0,342
chr18	47834587	47834811	A-E	595	.	47834690	47834691	255,215,0	2	43,60	0,164
chr18	55889534	55890049	A-E	473	.	55889816	55889817	255,215,0	2	235,184	0,331
chr18	55890970	55891630	A-E	958	.	55891067	55891068	255,215,0	2	1,466	0,194
chr18	59617219	59617435	A-E	820	.	59617353	59617354	255,215,0	2	55,1	0,215
chr18	61121848	61122109	A-E	850	.	61121955	61121956	255,215,0	2	1,46	0,215
chr18	68001159	68001386	A-E	934	.	68001196	68001197	255,215,0	2	1,152	0,75
chr19	290136	290651	A-E	950	.	290315	290316	255,215,0	2	118,273	0,242
chr19	1172839	1173266	A-E	827	.	1172914	1172915	255,215,0	2	64,339	0,88
chr19	1266359	1266798	A-E	451	.	1266588	1266589	255,215,0	2	183,162	0,277
chr19	1747200	1747550	A-E	666	.	1747425	1747426	255,215,0	2	103,1	0,349
chr19	2061356	2061737	A-E	452	.	2061653	2061654	255,215,0	2	235,20	0,361
chr19	2093042	2093330	A-E	665	.	2093187	2093188	255,215,0	2	54,50	0,238
chr19	2540691	2541097	A-E	582	.	2540880	2540881	255,215,0	2	131,157	0,249
chr19	4059877	4060289	A-E	806	.	4060127	4060128	255,215,0	2	241,152	0,260
chr19	4456385	4456784	A-E	622	.	4456736	4456737	255,215,0	2	331,26	0,373
chr19	6056849	6057757	A-E	900	.	6057359	6057360	255,215,0	2	464,350	0,558
chr19	6076501	6076965	A-E	949	.	6076756	6076757	255,215,0	2	111,63	0,401
chr19	11202212	11202837	A-E	838	.	11202667	11202668	255,215,0	2	432,146	0,479
chr19	13123653	13124120	A-E	724	.	13123821	13123822	255,215,0	2	155,285	0,182
chr19	13273540	13274187	A-E	821	.	13273839	13273840	255,215,0	2	248,296	0,351
chr19	13955108	13955589	A-E	807	.	13955297	13955298	255,215,0	2	138,240	0,241
chr19	16181046	16181841	A-E	502	.	16181606	16181607	255,215,0	2	484,158	0,637
chr19	16188924	16190024	A-E	960	.	16189834	16189835	255,215,0	2	891,170	0,930
chr19	18631384	18632027	A-E	735	.	18631496	18631497	255,215,0	2	69,486	0,157
chr19	18874702	18875152	A-E	679	.	18875023	18875024	255,215,0	2	287,93	0,357
chr19	30336581	30336824	A-E	549	.	30336780	30336781	255,215,0	2	157,1	0,242
chr19	34310855	34311133	A-E	769	.	34311011	34311012	255,215,0	2	126,91	0,187
chr19	34311417	34311691	A-E	892	.	34311575	34311576	255,215,0	2	112,69	0,205
chr19	34625713	34625998	A-E	541	.	34625853	34625854	255,215,0	2	3,7	0,278
chr19	39148533	39148920	A-E	943	.	39148612	39148613	255,215,0	2	30,257	0,130
chr19	39175000	39175365	A-E	922	.	39175140	39175141	255,215,0	2	1,84	0,281
chr19	39179503	39179787	A-E	926	.	39179627	39179628	255,215,0	2	40,74	0,210
chr19	39182594	39182977	A-E	951	.	39182722	39182723	255,215,0	2	104,229	0,154
chr19	39184148	39184440	A-E	851	.	39184341	39184342	255,215,0	2	134,38	0,254
chr19	39894353	39894945	A-E	614	.	39894612	39894613	255,215,0	2	224,297	0,295
chr19	40939716	40940068	A-E	452	.	40940021	40940022	255,215,0	2	287,28	0,324
chr19	41108162	41108528	A-E	676	.	41108431	41108432	255,215,0	2	200,26	0,340
chr19	42774379	42774759	A-E	966	.	42774667	42774668	255,215,0	2	250,52	0,328
chr19	42784527	42784991	A-E	518	.	42784715	42784716	255,215,0	2	178,264	0,200
chr19	44179506	44179853	A-E	805	.	44179715	44179716	255,215,0	2	166,94	0,253
chr19	44281524	44282142	A-E	779	.	44281779	44281780	255,215,0	2	196,303	0,315
chr19	44284114	44284247	A-E	693	.	44284151	44284152	255,215,0	2	1,59	0,74
chr19	45279679	45279961	A-E	611	.	45279835	45279836	255,215,0	2	113,81	0,201
chr19	45350775	45351289	A-E	514	.	45350996	45350997	255,215,0	2	157,228	0,286
chr19	45946690	45947113	A-E	628	.	45946758	45946759	255,215,0	2	45,331	0,92
chr19	46688176	46688573	A-E	756	.	46688179	46688180	255,215,0	2	1,391	0,6
chr19	48101913	48102072	A-E	879	.	48101990	48101991	255,215,0	2	3,7	0,152
chr19	49430301	49430612	A-E	758	.	49430409	49430410	255,215,0	2	54,148	0,163
chr19	50141205	50141513	A-E	625	.	50141451	50141452	255,215,0	2	191,5	0,303
chr19	55850120	55850505	A-E	925	.	55850224	55850225	255,215,0	2	75,250	0,135
chr19	55880979	55881171	A-E	515	.	55881093	55881094	255,215,0	2	69,32	0,160
chr19	56805864	56806246	A-E	680	.	56806054	56806055	255,215,0	2	1,1	0,381
chr2	7913445	7913926	A-E	864	.	7913613	7913614	255,215,0	2	109,253	0,228
chr2	9374844	9375591	A-E	868	.	9375053	9375054	255,215,0	2	158,485	0,262
chr2	9427801	9428115	A-E	681	.	9428019	9428020	255,215,0	2	127,3	0,311
chr2	9678248	9678641	A-E	676	.	9678476	9678477	255,215,0	2	226,161	0,232
chr2	17770668	17770974	A-E	939	.	17770882	17770883	255,215,0	2	125,1	0,305
chr2	20372050	20372172	A-E	581	.	20372121	20372122	255,215,0	2	27,6	0,116
chr2	20379968	20380084	A-E	924	.	20380010	20380011	255,215,0	2	3,33	0,83
chr2	20412962	20413136	A-E	896	.	20413038	20413039	255,215,0	2	44,65	0,109
chr2	20417309	20417694	A-E	642	.	20417510	20417511	255,215,0	2	141,123	0,262
chr2	20431248	20431615	A-E	750	.	20431534	20431535	255,215,0	2	223,16	0,351
chr2	20432677	20432919	A-E	928	.	20432790	20432791	255,215,0	2	1,15	0,227
chr2	20435780	20436055	A-E	625	.	20435964	20435965	255,215,0	2	107,13	0,262
chr2	20779015	20779511	A-E	731	.	20779184	20779185	255,215,0	2	101,258	0,238
chr2	28497824	28498240	A-E	839	.	28497981	28497982	255,215,0	2	88,189	0,227
chr2	29331222	29331429	A-E	726	.	29331306	29331307	255,215,0	2	11,49	0,158
chr2	30887906	30888094	A-E	833	.	30887997	30887998	255,215,0	2	31,35	0,153
chr2	37789550	37789826	A-E	792	.	37789586	37789587	255,215,0	2	30,233	0,43
chr2	37940534	37940802	A-E	924	.	37940699	37940700	255,215,0	2	64,1	0,267
chr2	43265724	43265951	A-E	907	.	43265842	43265843	255,215,0	2	11,1	0,226
chr2	43269026	43269323	A-E	544	.	43269207	43269208	255,215,0	2	67,1	0,296
chr2	43278597	43278622	A-E	880	.	43278608	43278609	255,215,0	2	1,3	0,22
chr2	43302253	43302513	A-E	664	.	43302382	43302383	255,215,0	2	75,75	0,185
chr2	43385938	43386506	A-E	917	.	43386185	43386186	255,215,0	2	203,275	0,293
chr2	46561811	46562247	A-E	878	.	46561969	46561970	255,215,0	2	55,173	0,263
chr2	47270774	47271231	A-E	841	.	47270942	47270943	255,215,0	2	111,230	0,227
chr2	47296749	47297008	A-E	601	.	47296936	47296937	255,215,0	2	173,57	0,202
chr2	47420372	47420663	A-E	609	.	47420517	47420518	255,215,0	2	1,1	0,290
chr2	54196339	54196842	A-E	558	.	54196523	54196524	255,215,0	2	118,252	0,251
chr2	54786900	54787386	A-E	501	.	54787055	54787056	255,215,0	2	110,285	0,201
chr2	54787503	54787764	A-E	623	.	54787622	54787623	255,215,0	2	117,139	0,122
chr2	54799241	54799892	A-E	928	.	54799605	54799606	255,215,0	2	356,277	0,374
chr2	64471149	64471511	A-E	806	.	64471382	64471383	255,215,0	2	113,8	0,354
chr2	67625110	67625487	A-E	776	.	67625290	67625291	255,215,0	2	180,196	0,181
chr2	70144957	70145388	A-E	479	.	70145175	70145176	255,215,0	2	189,183	0,248
chr2	70172627	70172794	A-E	795	.	70172717	70172718	255,215,0	2	81,66	0,101
chr2	70608938	70609447	A-E	889	.	70609174	70609175	255,215,0	2	151,187	0,322
chr2	70823866	70823963	A-E	978	.	70823914	70823915	255,215,0	2	2,1	0,96
chr2	75114636	75114786	A-E	608	.	75114713	75114714	255,215,0	2	7,1	0,149
chr2	85147093	85147556	A-E	933	.	85147170	85147171	255,215,0	2	36,343	0,120
chr2	85173188	85173797	A-E	914	.	85173735	85173736	255,215,0	2	519,33	0,576
chr2	85664544	85665596	A-E	725	.	85664829	85664830	255,215,0	2	251,731	0,321
chr2	98465985	98466159	A-E	565	.	98466066	98466067	255,215,0	2	1,11	0,163
chr2	102134407	102134716	A-E	819	.	102134503	102134504	255,215,0	2	3,119	0,190
chr2	102596960	102597162	A-E	550	.	102597069	102597070	255,215,0	2	19,1	0,201
chr2	106020631	106021071	A-E	778	.	106020782	106020783	255,215,0	2	105,241	0,199
chr2	106026144	106026496	A-E	524	.	106026332	106026333	255,215,0	2	37,11	0,341
chr2	109209973	109210484	A-E	950	.	109210251	109210252	255,215,0	2	259,212	0,299
chr2	109210699	109211038	A-E	974	.	109210810	109210811	255,215,0	2	102,217	0,122
chr2	110871797	110872011	A-E	709	.	110871999	110872000	255,215,0	2	194,2	0,212
chr2	113384986	113385271	A-E	727	.	113385130	113385131	255,215,0	2	105,101	0,184
chr2	113388786	113388926	A-E	736	.	113388835	113388836	255,215,0	2	19,60	0,80
chr2	113398370	113398650	A-E	607	.	113398522	113398523	255,215,0	2	88,63	0,217
chr2	113563232	113563409	A-E	726	.	113563323	113563324	255,215,0	2	9,3	0,174
chr2	113569466	113569945	A-E	694	.	113569682	113569683	255,215,0	2	106,151	0,328
chr2	113638257	113639193	A-E	957	.	113638960	113638961	255,215,0	2	694,222	0,714
chr2	113916006	113916157	A-E	508	.	113916097	113916098	255,215,0	2	33,1	0,150
chr2	121943239	121943562	A-E	706	.	121943400	121943401	255,215,0	2	1,1	0,322
chr2	121955043	121955176	A-E	803	.	121955098	121955099	255,215,0	2	1,23	0,110
chr2	124260647	124260891	A-E	668	.	124260796	124260797	255,215,0	2	56,1	0,243
chr2	127975624	127975823	A-E	756	.	127975719	127975720	255,215,0	2	59,67	0,132
chr2	129131715	129132088	A-E	704	.	129131975	129131976	255,215,0	2	182,34	0,339
chr2	143625721	143626570	A-E	930	.	143625925	143625926	255,215,0	2	84,523	0,326
chr2	143630782	143631707	A-E	870	.	143631170	143631171	255,215,0	2	385,532	0,393
chr2	151383394	151383753	A-E	582	.	151383508	151383509	255,215,0	2	19,148	0,211
chr2	151385999	151386295	A-E	698	.	151386058	151386059	255,215,0	2	10,186	0,110
chr2	159749466	159749905	A-E	857	.	159749829	159749830	255,215,0	2	361,73	0,366
chr2	161064664	161064880	A-E	866	.	161064793	161064794	255,215,0	2	88,44	0,172
chr2	161071101	161071394	A-E	865	.	161071300	161071301	255,215,0	2	143,36	0,257
chr2	161077067	161077509	A-E	539	.	161077239	161077240	255,215,0	2	61,157	0,285
chr2	161098241	161098623	A-E	845	.	161098427	161098428	255,215,0	2	3,11	0,371
chr2	173113663	173113922	A-E	694	.	173113832	173113833	255,215,0	2	100,20	0,239
chr2	175700542	175700958	A-E	571	.	175700832	175700833	255,215,0	2	241,76	0,340
chr2	192034233	192034465	A-E	749	.	192034354	192034355	255,215,0	2	43,31	0,201
chr2	192066963	192067214	A-E	936	.	192067087	192067088	255,215,0	2	35,36	0,215
chr2	196478695	196478993	A-E	509	.	196478846	196478847	255,215,0	2	94,89	0,209
chr2	204547424	204547617	A-E	838	.	204547517	204547518	255,215,0	2	40,45	0,148
chr2	204548440	204549024	A-E	931	.	204548877	204548878	255,215,0	2	378,87	0,497
chr2	204551904	204552157	A-E	736	.	204552088	204552089	255,215,0	2	118,1	0,252
chr2	208027980	208028625	A-E	552	.	208028334	208028335	255,215,0	2	347,283	0,362
chr2	208198821	208199856	A-E	909	.	208199156	208199157	255,215,0	2	307,671	0,364
chr2	208200012	208200111	A-E	973	.	208200056	208200057	255,215,0	2	6,16	0,83
chr2	208378687	208378932	A-E	592	.	208378790	208378791	255,215,0	2	34,71	0,174
chr2	213707567	213707874	A-E	851	.	213707765	213707766	255,215,0	2	92,1	0,306
chr2	213708586	213709017	A-E	850	.	213708776	213708777	255,215,0	2	131,180	0,251
chr2	216001903	216002158	A-E	877	.	216002053	216002054	255,215,0	2	54,7	0,248
chr2	216473974	216474094	A-E	738	.	216474033	216474034	255,215,0	2	1,1	0,119
chr2	219434664	219435146	A-E	930	.	219434777	219434778	255,215,0	2	73,327	0,155
chr2	220138813	220139187	A-E	976	.	220138861	220138862	255,215,0	2	7,283	0,91
chr2	224564336	224564481	A-E	836	.	224564408	224564409	255,215,0	2	1,1	0,144
chr2	224808298	224808709	A-E	762	.	224808399	224808400	255,215,0	2	15,222	0,189
chr2	227448462	227448628	A-E	504	.	227448534	227448535	255,215,0	2	1,21	0,145
chr2	227517160	227517436	A-E	550	.	227517300	227517301	255,215,0	2	40,35	0,241
chr2	232277113	232277443	A-E	700	.	232277205	232277206	255,215,0	2	39,183	0,147
chr2	232468888	232470128	A-E	639	.	232469531	232469532	255,215,0	2	604,556	0,684
chr2	232566219	232566469	A-E	846	.	232566339	232566340	255,215,0	2	3,11	0,239
chr2	233766797	233767190	A-E	560	.	233766878	233766879	255,215,0	2	41,270	0,123
chr2	235160532	235160873	A-E	821	.	235160729	235160730	255,215,0	2	55,1	0,340
chr2	235214636	235215000	A-E	908	.	235214801	235214802	255,215,0	2	106,139	0,225
chr2	235334459	235335139	A-E	721	.	235334762	235334763	255,215,0	2	270,342	0,338
chr2	235354817	235355457	A-E	927	.	235355265	235355266	255,215,0	2	427,170	0,470
chr2	235935583	235936015	A-E	580	.	235935760	235935761	255,215,0	2	121,197	0,235
chr2	239050654	239050828	A-E	525	.	239050728	239050729	255,215,0	2	3,27	0,147
chr2	239347857	239348510	A-E	571	.	239348284	239348285	255,215,0	2	333,131	0,522
chr2	241309624	241309945	A-E	614	.	241309790	241309791	255,215,0	2	142,129	0,192
chr2	241373489	241373922	A-E	755	.	241373593	241373594	255,215,0	2	54,278	0,155
chr20	352488	352859	A-E	528	.	352624	352625	255,215,0	2	83,181	0,190
chr20	1398801	1399138	A-E	902	.	1399020	1399021	255,215,0	2	163,60	0,277
chr20	5589880	5590681	A-E	493	.	5590649	5590650	255,215,0	2	762,23	0,778
chr20	11098477	11098718	A-E	831	.	11098578	11098579	255,215,0	2	1,39	0,202
chr20	17538189	17538505	A-E	896	.	17538333	17538334	255,215,0	2	1,27	0,289
chr20	19716018	19716528	A-E	553	.	19716292	19716293	255,215,0	2	237,197	0,313
chr20	22743134	22743499	A-E	874	.	22743314	22743315	255,215,0	2	45,49	0,316
chr20	22744166	22744500	A-E	940	.	22744406	22744407	255,215,0	2	197,50	0,284
chr20	25214082	25214352	A-E	808	.	25214215	25214216	255,215,0	2	50,53	0,217
chr20	25218471	25218756	A-E	723	.	25218633	25218634	255,215,0	2	147,106	0,179
chr20	30191850	30192346	A-E	899	.	30192158	30192159	255,215,0	2	259,138	0,358
chr20	30292336	30292785	A-E	820	.	30292515	30292516	255,215,0	2	94,184	0,265
chr20	30298803	30298834	A-E	931	.	30298813	30298814	255,215,0	2	1,10	0,21
chr20	30300504	30300973	A-E	918	.	30300647	30300648	255,215,0	2	107,289	0,180
chr20	30307720	30308274	A-E	887	.	30308103	30308104	255,215,0	2	366,153	0,401
chr20	30793339	30793589	A-E	883	.	30793451	30793452	255,215,0	2	60,84	0,166
chr20	33899361	33899545	A-E	860	.	33899442	33899443	255,215,0	2	11,32	0,152
chr20	34463368	34463773	A-E	841	.	34463623	34463624	255,215,0	2	146,39	0,366
chr20	35464098	35464342	A-E	685	.	35464181	35464182	255,215,0	2	53,129	0,115
chr20	35490387	35490628	A-E	559	.	35490525	35490526	255,215,0	2	94,58	0,183
chr20	37229958	37230063	A-E	628	.	37230009	37230010	255,215,0	2	8,9	0,96
chr20	43965327	43965544	A-E	560	.	43965452	43965453	255,215,0	2	44,9	0,208
chr20	43972821	43973151	A-E	827	.	43973054	43973055	255,215,0	2	163,26	0,304
chr20	45946049	45946481	A-E	717	.	45946178	45946179	255,215,0	2	89,262	0,170
chr20	45987479	45988292	A-E	984	.	45987960	45987961	255,215,0	2	424,274	0,539
chr20	45989347	45989834	A-E	795	.	45989659	45989660	255,215,0	2	263,124	0,363
chr20	46438543	46438763	A-E	889	.	46438618	46438619	255,215,0	2	2,70	0,150
chr20	48763277	48763795	A-E	929	.	48763637	48763638	255,215,0	2	351,148	0,370
chr20	49047228	49047674	A-E	788	.	49047433	49047434	255,215,0	2	128,163	0,283
chr20	49055532	49055924	A-E	785	.	49055756	49055757	255,215,0	2	207,150	0,242
chr20	49057048	49057261	A-E	891	.	49057195	49057196	255,215,0	2	97,15	0,198
chr20	49345638	49345902	A-E	963	.	49345709	49345710	255,215,0	2	7,128	0,136
chr20	49407275	49407470	A-E	744	.	49407370	49407371	255,215,0	2	68,71	0,124
chr20	52239995	52240318	A-E	794	.	52240061	52240062	255,215,0	2	59,248	0,75
chr20	52391089	52391563	A-E	936	.	52391363	52391364	255,215,0	2	194,119	0,355
chr20	52444580	52444892	A-E	962	.	52444747	52444748	255,215,0	2	45,22	0,290
chr20	52445043	52445455	A-E	945	.	52445099	52445100	255,215,0	2	1,300	0,112
chr20	52445816	52446339	A-E	946	.	52446068	52446069	255,215,0	2	252,270	0,253
chr20	52482655	52483054	A-E	928	.	52482956	52482957	255,215,0	2	276,71	0,328
chr20	52565886	52566139	A-E	845	.	52565987	52565988	255,215,0	2	74,124	0,129
chr20	52738821	52739082	A-E	973	.	52738997	52738998	255,215,0	2	134,42	0,219
chr20	52749215	52749597	A-E	524	.	52749385	52749386	255,215,0	2	24,64	0,318
chr20	52757453	52757742	A-E	681	.	52757597	52757598	255,215,0	2	1,1	0,288
chr20	56270075	56270492	A-E	778	.	56270215	56270216	255,215,0	2	113,248	0,169
chr20	59828827	59829192	A-E	759	.	59829063	59829064	255,215,0	2	194,85	0,280
chr20	61554875	61554902	A-E	832	.	61554886	61554887	255,215,0	2	1,5	0,22
chr21	17568022	17568137	A-E	884	.	17568067	17568068	255,215,0	2	34,57	0,58
chr21	28942556	28942990	A-E	895	.	28942802	28942803	255,215,0	2	181,121	0,313
chr21	28945118	28945334	A-E	890	.	28945246	28945247	255,215,0	2	46,5	0,211
chr21	34752926	34753284	A-E	656	.	34753093	34753094	255,215,0	2	161,183	0,175
chr21	34755296	34756154	A-E	898	.	34755533	34755534	255,215,0	2	188,570	0,288
chr21	36143971	36144119	A-E	874	.	36144106	36144107	255,215,0	2	125,1	0,147
chr21	36185927	36186112	A-E	732	.	36186037	36186038	255,215,0	2	59,22	0,163
chr21	36254204	36254725	A-E	890	.	36254296	36254297	255,215,0	2	49,385	0,136
chr21	39616792	39617335	A-E	608	.	39616968	39616969	255,215,0	2	128,318	0,225
chr21	39851933	39852258	A-E	628	.	39852095	39852096	255,215,0	2	1,1	0,324
chr21	40393264	40393350	A-E	918	.	40393325	40393326	255,215,0	2	39,1	0,85
chr21	43062216	43062499	A-E	807	.	43062351	43062352	255,215,0	2	1,12	0,271
chr21	44614192	44614410	A-E	774	.	44614234	44614235	255,215,0	2	14,147	0,71
chr21	44816664	44817004	A-E	869	.	44816884	44816885	255,215,0	2	173,71	0,269
chr21	44860778	44861412	A-E	899	.	44860949	44860950	255,215,0	2	107,397	0,237
chr21	44913472	44913707	A-E	930	.	44913564	44913565	255,215,0	2	62,112	0,123
chr21	44914466	44914931	A-E	719	.	44914659	44914660	255,215,0	2	147,225	0,240
chr21	44930607	44930875	A-E	533	.	44930781	44930782	255,215,0	2	106,25	0,243
chr21	44936784	44937143	A-E	640	.	44936906	44936907	255,215,0	2	68,182	0,177
chr21	44937659	44937875	A-E	930	.	44937740	44937741	255,215,0	2	6,59	0,157
chr22	20863506	20864089	A-E	844	.	20863849	20863850	255,215,0	2	307,203	0,380
chr22	27872779	27873029	A-E	865	.	27872870	27872871	255,215,0	2	50,116	0,134
chr22	28114157	28114741	A-E	740	.	28114405	28114406	255,215,0	2	234,320	0,264
chr22	30608541	30609106	A-E	586	.	30608753	30608754	255,215,0	2	187,327	0,238
chr22	31645719	31645849	A-E	886	.	31645806	31645807	255,215,0	2	60,14	0,116
chr22	36727482	36728450	A-E	981	.	36727732	36727733	255,215,0	2	222,688	0,280
chr22	36728624	36729163	A-E	920	.	36728911	36728912	255,215,0	2	229,192	0,347
chr22	36766615	36766810	A-E	591	.	36766722	36766723	255,215,0	2	93,72	0,123
chr22	37624836	37624960	A-E	830	.	37624903	37624904	255,215,0	2	17,6	0,118
chr22	37942064	37942352	A-E	718	.	37942191	37942192	255,215,0	2	66,99	0,189
chr22	38143248	38143734	A-E	680	.	38143617	38143618	255,215,0	2	350,96	0,390
chr22	38292237	38292573	A-E	580	.	38292407	38292408	255,215,0	2	6,1	0,335
chr22	38294842	38295023	A-E	868	.	38294931	38294932	255,215,0	2	22,23	0,158
chr22	38572177	38572681	A-E	551	.	38572372	38572373	255,215,0	2	167,279	0,225
chr22	38614588	38614867	A-E	948	.	38614784	38614785	255,215,0	2	148,33	0,246
chr22	39486366	39486808	A-E	491	.	39486579	39486580	255,215,0	2	179,194	0,248
chr22	41047729	41047883	A-E	881	.	41047795	41047796	255,215,0	2	13,33	0,121
chr22	41048065	41048352	A-E	823	.	41048231	41048232	255,215,0	2	124,78	0,209
chr22	41418482	41418837	A-E	776	.	41418725	41418726	255,215,0	2	241,108	0,247
chr22	41684313	41684541	A-E	890	.	41684478	41684479	255,215,0	2	104,1	0,227
chr22	41776948	41777130	A-E	927	.	41776980	41776981	255,215,0	2	1,118	0,64
chr22	41840300	41840792	A-E	588	.	41840563	41840564	255,215,0	2	150,114	0,378
chr22	43076677	43076928	A-E	659	.	43076816	43076817	255,215,0	2	71,43	0,208
chr22	45900177	45900595	A-E	889	.	45900448	45900449	255,215,0	2	168,42	0,376
chr22	46028588	46028889	A-E	835	.	46028878	46028879	255,215,0	2	284,4	0,297
chr22	46464940	46465203	A-E	974	.	46464975	46464976	255,215,0	2	16,207	0,56
chr22	46474643	46475112	A-E	978	.	46474790	46474791	255,215,0	2	120,294	0,175
chr22	46480881	46481264	A-E	853	.	46481016	46481017	255,215,0	2	108,219	0,164
chr22	46483894	46484294	A-E	763	.	46483948	46483949	255,215,0	2	2,293	0,107
chr22	50742925	50743370	A-E	638	.	50743123	50743124	255,215,0	2	150,198	0,247
chr22	50743436	50743850	A-E	982	.	50743725	50743726	255,215,0	2	185,20	0,394
chr22	50743986	50744741	A-E	653	.	50744426	50744427	255,215,0	2	437,310	0,445
chr22	50977955	50978429	A-E	784	.	50978213	50978214	255,215,0	2	182,138	0,336
chr3	5028534	5029013	A-E	491	.	5028701	5028702	255,215,0	2	158,302	0,177
chr3	5059566	5059965	A-E	909	.	5059742	5059743	255,215,0	2	169,214	0,185
chr3	5063521	5063694	A-E	971	.	5063574	5063575	255,215,0	2	1,67	0,106
chr3	5065036	5065378	A-E	541	.	5065160	5065161	255,215,0	2	24,117	0,225
chr3	5067974	5068590	A-E	557	.	5068208	5068209	255,215,0	2	150,296	0,320
chr3	10240691	10241307	A-E	809	.	10240998	10240999	255,215,0	2	233,233	0,383
chr3	13932354	13932493	A-E	582	.	13932423	13932424	255,215,0	2	1,1	0,138
chr3	14167210	14167731	A-E	586	.	14167390	14167391	255,215,0	2	158,318	0,203
chr3	18140643	18140862	A-E	965	.	18140681	18140682	255,215,0	2	1,142	0,77
chr3	32443431	32443555	A-E	916	.	32443472	32443473	255,215,0	2	40,81	0,43
chr3	32461951	32462075	A-E	820	.	32462012	32462013	255,215,0	2	1,2	0,122
chr3	38072885	38073008	A-E	950	.	38072927	38072928	255,215,0	2	11,49	0,74
chr3	42220925	42221235	A-E	811	.	42221113	42221114	255,215,0	2	103,36	0,274
chr3	43913925	43914045	A-E	801	.	43914000	43914001	255,215,0	2	33,1	0,119
chr3	47485746	47485855	A-E	919	.	47485804	47485805	255,215,0	2	10,1	0,108
chr3	49938038	49938186	A-E	545	.	49938110	49938111	255,215,0	2	1,3	0,145
chr3	50194710	50194859	A-E	904	.	50194795	50194796	255,215,0	2	46,24	0,125
chr3	50664800	50665228	A-E	837	.	50664998	50664999	255,215,0	2	147,177	0,251
chr3	52073968	52074235	A-E	762	.	52074156	52074157	255,215,0	2	150,39	0,228
chr3	52080287	52080923	A-E	944	.	52080750	52080751	255,215,0	2	440,149	0,487
chr3	52081342	52081690	A-E	848	.	52081544	52081545	255,215,0	2	67,9	0,339
chr3	52088878	52089257	A-E	416	.	52089155	52089156	255,215,0	2	227,50	0,329
chr3	53106812	53106929	A-E	773	.	53106870	53106871	255,215,0	2	1,1	0,116
chr3	53107324	53107487	A-E	633	.	53107432	53107433	255,215,0	2	87,32	0,131
chr3	53304049	53304491	A-E	675	.	53304264	53304265	255,215,0	2	165,175	0,267
chr3	56818012	56818198	A-E	789	.	56818041	56818042	255,215,0	2	5,131	0,55
chr3	57958534	57958833	A-E	860	.	57958767	57958768	255,215,0	2	174,5	0,294
chr3	57960548	57960842	A-E	767	.	57960814	57960815	255,215,0	2	240,1	0,293
chr3	57964155	57964263	A-E	699	.	57964208	57964209	255,215,0	2	1,1	0,107
chr3	58984210	58984527	A-E	888	.	58984398	58984399	255,215,0	2	102,42	0,275
chr3	62572991	62573174	A-E	892	.	62573035	62573036	255,215,0	2	5,99	0,84
chr3	69135158	69135511	A-E	821	.	69135503	69135504	255,215,0	2	339,1	0,352
chr3	71478043	71478236	A-E	799	.	71478133	71478134	255,215,0	2	1,12	0,181
chr3	99254161	99254407	A-E	498	.	99254282	99254283	255,215,0	2	1,3	0,243
chr3	100244695	100244934	A-E	825	.	100244872	100244873	255,215,0	2	122,5	0,234
chr3	101843193	101843415	A-E	877	.	101843275	101843276	255,215,0	2	1,57	0,165
chr3	101875301	101875563	A-E	878	.	101875427	101875428	255,215,0	2	1,9	0,253
chr3	105087492	105087848	A-E	748	.	105087687	105087688	255,215,0	2	133,97	0,259
chr3	106984184	106984525	A-E	761	.	106984342	106984343	255,215,0	2	1,24	0,317
chr3	111521164	111521550	A-E	902	.	111521387	111521388	255,215,0	2	65,3	0,383
chr3	112097877	112098105	A-E	755	.	112098056	112098057	255,215,0	2	172,41	0,187
chr3	112109657	112110558	A-E	828	.	112110277	112110278	255,215,0	2	502,162	0,739
chr3	115503263	115503751	A-E	608	.	115503545	115503546	255,215,0	2	246,168	0,320
chr3	119864415	119864682	A-E	859	.	119864533	119864534	255,215,0	2	13,42	0,225
chr3	122661165	122661326	A-E	504	.	122661244	122661245	255,215,0	2	1,2	0,159
chr3	126721076	126721245	A-E	753	.	126721141	126721142	255,215,0	2	26,63	0,106
chr3	131853355	131853723	A-E	913	.	131853538	131853539	255,215,0	2	1,1	0,367
chr3	131854898	131855187	A-E	905	.	131855049	131855050	255,215,0	2	118,103	0,186
chr3	134050159	134050571	A-E	736	.	134050485	134050486	255,215,0	2	289,48	0,364
chr3	138582294	138582582	A-E	974	.	138582440	138582441	255,215,0	2	11,5	0,283
chr3	149057749	149057981	A-E	555	.	149057864	149057865	255,215,0	2	1,1	0,231
chr3	152856443	152856813	A-E	536	.	152856614	152856615	255,215,0	2	105,131	0,239
chr3	156502026	156502257	A-E	535	.	156502104	156502105	255,215,0	2	1,75	0,156
chr3	156506058	156506346	A-E	868	.	156506122	156506123	255,215,0	2	50,208	0,80
chr3	156529352	156529637	A-E	538	.	156529451	156529452	255,215,0	2	82,168	0,117
chr3	156839965	156840160	A-E	740	.	156840070	156840071	255,215,0	2	17,1	0,194
chr3	156849691	156850000	A-E	844	.	156849843	156849844	255,215,0	2	29,32	0,277
chr3	170444418	170445820	A-E	960	.	170444585	170444586	255,215,0	2	116,1182	0,220
chr3	171678764	171678932	A-E	802	.	171678817	171678818	255,215,0	2	1,61	0,107
chr3	171870963	171871593	A-E	886	.	171871290	171871291	255,215,0	2	273,247	0,383
chr3	172467147	172467552	A-E	889	.	172467258	172467259	255,215,0	2	47,229	0,176
chr3	183003579	183004143	A-E	901	.	183003749	183003750	255,215,0	2	165,388	0,176
chr3	188572527	188572842	A-E	916	.	188572730	188572731	255,215,0	2	156,64	0,251
chr3	188618525	188618672	A-E	716	.	188618588	188618589	255,215,0	2	17,37	0,110
chr3	189626513	189626760	A-E	922	.	189626606	189626607	255,215,0	2	50,110	0,137
chr3	189627444	189627802	A-E	594	.	189627597	189627598	255,215,0	2	70,121	0,237
chr3	189632708	189632930	A-E	634	.	189632824	189632825	255,215,0	2	13,1	0,221
chr3	190062904	190063381	A-E	629	.	190063084	190063085	255,215,0	2	145,260	0,217
chr3	190104242	190104447	A-E	754	.	190104366	190104367	255,215,0	2	46,2	0,203
chr3	190251387	190251779	A-E	654	.	190251470	190251471	255,215,0	2	1,226	0,166
chr3	190252374	190252607	A-E	892	.	190252501	190252502	255,215,0	2	53,31	0,202
chr3	193548514	193548983	A-E	796	.	193548723	193548724	255,215,0	2	161,210	0,259
chr3	193588375	193588843	A-E	640	.	193588630	193588631	255,215,0	2	124,81	0,387
chr3	193851636	193853009	A-E	604	.	193852911	193852912	255,215,0	2	1264,86	0,1287
chr3	197214864	197215009	A-E	865	.	197214888	197214889	255,215,0	2	1,97	0,48
chr3	197216995	197217339	A-E	646	.	197217144	197217145	255,215,0	2	15,60	0,284
chr4	6989470	6989868	A-E	661	.	6989677	6989678	255,215,0	2	19,1	0,397
chr4	15684115	15684561	A-E	800	.	15684230	15684231	255,215,0	2	63,277	0,169
chr4	15895700	15895839	A-E	629	.	15895749	15895750	255,215,0	2	1,40	0,99
chr4	15907638	15908044	A-E	585	.	15907858	15907859	255,215,0	2	154,118	0,288
chr4	15915213	15915572	A-E	735	.	15915411	15915412	255,215,0	2	41,3	0,356
chr4	15922988	15923279	A-E	489	.	15923079	15923080	255,215,0	2	3,111	0,180
chr4	38320550	38320897	A-E	845	.	38320769	38320770	255,215,0	2	139,47	0,300
chr4	38668617	38669179	A-E	588	.	38668849	38668850	255,215,0	2	199,295	0,267
chr4	38859134	38859762	A-E	870	.	38859409	38859410	255,215,0	2	258,334	0,294
chr4	39354929	39355678	A-E	862	.	39355645	39355646	255,215,0	2	686,1	0,748
chr4	61590476	61590574	A-E	514	.	61590524	61590525	255,215,0	2	1,1	0,97
chr4	74974850	74975280	A-E	948	.	74974975	74974976	255,215,0	2	63,242	0,188
chr4	74975298	74975961	A-E	965	.	74975833	74975834	255,215,0	2	516,108	0,555
chr4	75274406	75274726	A-E	720	.	75274554	75274555	255,215,0	2	7,30	0,290
chr4	75276037	75276405	A-E	625	.	75276220	75276221	255,215,0	2	1,1	0,367
chr4	89455158	89455345	A-E	748	.	89455246	89455247	255,215,0	2	24,33	0,154
chr4	103548975	103549155	A-E	520	.	103549091	103549092	255,215,0	2	55,1	0,179
chr4	103605742	103606270	A-E	521	.	103606016	103606017	255,215,0	2	181,159	0,369
chr4	103750426	103750532	A-E	932	.	103750433	103750434	255,215,0	2	6,96	0,10
chr4	108783895	108784172	A-E	763	.	108784032	108784033	255,215,0	2	3,4	0,273
chr4	114366444	114366711	A-E	871	.	114366573	114366574	255,215,0	2	1,8	0,259
chr4	114389425	114389805	A-E	563	.	114389546	114389547	255,215,0	2	83,220	0,160
chr4	122611926	122612330	A-E	545	.	122612119	122612120	255,215,0	2	105,121	0,283
chr4	146656396	146656737	A-E	887	.	146656613	146656614	255,215,0	2	146,51	0,290
chr4	157867687	157867968	A-E	765	.	157867877	157867878	255,215,0	2	151,50	0,231
chr4	157870715	157871133	A-E	870	.	157870963	157870964	255,215,0	2	239,160	0,258
chr4	169514585	169514902	A-E	762	.	169514733	169514734	255,215,0	2	2,21	0,296
chr4	169522008	169522260	A-E	769	.	169522059	169522060	255,215,0	2	1,150	0,102
chr4	177929781	177929900	A-E	946	.	177929840	177929841	255,215,0	2	1,1	0,118
chr4	185306912	185307204	A-E	701	.	185307107	185307108	255,215,0	2	178,79	0,213
chr4	186495067	186495245	A-E	605	.	186495186	186495187	255,215,0	2	65,4	0,174
chr4	189329642	189330099	A-E	924	.	189329859	189329860	255,215,0	2	90,112	0,345
chr5	14186205	14186627	A-E	937	.	14186373	14186374	255,215,0	2	155,239	0,183
chr5	14208272	14208510	A-E	683	.	14208422	14208423	255,215,0	2	125,62	0,176
chr5	14264855	14265210	A-E	859	.	14264929	14264930	255,215,0	2	38,243	0,112
chr5	16492574	16492683	A-E	767	.	16492629	16492630	255,215,0	2	4,2	0,107
chr5	33313222	33313474	A-E	939	.	33313359	33313360	255,215,0	2	25,2	0,250
chr5	38872248	38872554	A-E	641	.	38872395	38872396	255,215,0	2	1,11	0,295
chr5	39256594	39256894	A-E	818	.	39256791	39256792	255,215,0	2	167,71	0,229
chr5	52332019	52332357	A-E	865	.	52332082	52332083	255,215,0	2	37,247	0,91
chr5	52615248	52615546	A-E	819	.	52615362	52615363	255,215,0	2	1,69	0,229
chr5	52619379	52619641	A-E	843	.	52619530	52619531	255,215,0	2	45,3	0,259
chr5	52620136	52620468	A-E	782	.	52620356	52620357	255,215,0	2	111,2	0,330
chr5	52627320	52627670	A-E	793	.	52627487	52627488	255,215,0	2	102,116	0,234
chr5	52629043	52629307	A-E	742	.	52629158	52629159	255,215,0	2	19,52	0,212
chr5	52633703	52633938	A-E	688	.	52633783	52633784	255,215,0	2	37,110	0,125
chr5	52639111	52639387	A-E	577	.	52639182	52639183	255,215,0	2	4,137	0,139
chr5	52656733	52657108	A-E	961	.	52656800	52656801	255,215,0	2	1,241	0,134
chr5	52715258	52715483	A-E	935	.	52715371	52715372	255,215,0	2	48,46	0,179
chr5	57111915	57112364	A-E	563	.	57112127	57112128	255,215,0	2	141,164	0,285
chr5	57137483	57137861	A-E	633	.	57137644	57137645	255,215,0	2	95,149	0,229
chr5	58423022	58423147	A-E	635	.	58423095	58423096	255,215,0	2	55,32	0,93
chr5	59041159	59041490	A-E	915	.	59041318	59041319	255,215,0	2	86,97	0,234
chr5	60597691	60598057	A-E	758	.	60597812	60597813	255,215,0	2	56,178	0,188
chr5	64504102	64504227	A-E	836	.	64504157	64504158	255,215,0	2	1,15	0,110
chr5	66187482	66187743	A-E	804	.	66187624	66187625	255,215,0	2	37,12	0,249
chr5	66306628	66307107	A-E	795	.	66306724	66306725	255,215,0	2	96,382	0,97
chr5	71659094	71659472	A-E	845	.	71659165	71659166	255,215,0	2	1,236	0,142
chr5	72934554	72934908	A-E	795	.	72934666	72934667	255,215,0	2	1,129	0,225
chr5	73330710	73331077	A-E	776	.	73330893	73330894	255,215,0	2	1,1	0,366
chr5	73611863	73612159	A-E	880	.	73611973	73611974	255,215,0	2	63,137	0,159
chr5	79543086	79543324	A-E	518	.	79543241	79543242	255,215,0	2	122,48	0,190
chr5	81692717	81693105	A-E	801	.	81692927	81692928	255,215,0	2	41,8	0,380
chr5	81701396	81701769	A-E	951	.	81701672	81701673	255,215,0	2	193,13	0,360
chr5	82769870	82770125	A-E	506	.	82769933	82769934	255,215,0	2	19,146	0,109
chr5	97444170	97444562	A-E	658	.	97444462	97444463	255,215,0	2	217,24	0,368
chr5	102091646	102092087	A-E	571	.	102091845	102091846	255,215,0	2	184,226	0,215
chr5	106878561	106878904	A-E	921	.	106878853	106878854	255,215,0	2	262,20	0,323
chr5	123738017	123738276	A-E	811	.	123738142	123738143	255,215,0	2	8,16	0,243
chr5	124085012	124085124	A-E	586	.	124085091	124085092	255,215,0	2	49,1	0,111
chr5	124748569	124748778	A-E	849	.	124748674	124748675	255,215,0	2	4,1	0,208
chr5	125690030	125690185	A-E	919	.	125690122	125690123	255,215,0	2	31,1	0,154
chr5	125782209	125782552	A-E	888	.	125782385	125782386	255,215,0	2	11,1	0,342
chr5	131430055	131430830	A-E	875	.	131430574	131430575	255,215,0	2	373,108	0,667
chr5	131594769	131595694	A-E	910	.	131595370	131595371	255,215,0	2	559,280	0,645
chr5	131832561	131832909	A-E	561	.	131832703	131832704	255,215,0	2	98,161	0,187
chr5	133801466	133801754	A-E	526	.	133801588	133801589	255,215,0	2	72,114	0,174
chr5	136482104	136482426	A-E	494	.	136482382	136482383	255,215,0	2	240,4	0,318
chr5	137799770	137800154	A-E	554	.	137799915	137799916	255,215,0	2	96,189	0,195
chr5	139076374	139076603	A-E	654	.	139076509	139076510	255,215,0	2	47,5	0,224
chr5	139631101	139631601	A-E	659	.	139631301	139631302	255,215,0	2	194,292	0,208
chr5	139638984	139639383	A-E	977	.	139639268	139639269	255,215,0	2	217,47	0,352
chr5	140888509	140888855	A-E	769	.	140888755	140888756	255,215,0	2	223,75	0,271
chr5	142584878	142585235	A-E	718	.	142585050	142585051	255,215,0	2	1,13	0,344
chr5	142623562	142623962	A-E	926	.	142623718	142623719	255,215,0	2	133,220	0,180
chr5	147603808	147604119	A-E	484	.	147603865	147603866	255,215,0	2	27,222	0,89
chr5	147722722	147723108	A-E	855	.	147722792	147722793	255,215,0	2	1,246	0,140
chr5	148170506	148170627	A-E	941	.	148170568	148170569	255,215,0	2	25,20	0,101
chr5	148170785	148171258	A-E	923	.	148171071	148171072	255,215,0	2	258,158	0,315
chr5	148290314	148290586	A-E	781	.	148290451	148290452	255,215,0	2	5,1	0,271
chr5	148292484	148292904	A-E	825	.	148292842	148292843	255,215,0	2	325,28	0,392
chr5	148293572	148293925	A-E	958	.	148293744	148293745	255,215,0	2	109,116	0,237
chr5	148336270	148336420	A-E	662	.	148336343	148336344	255,215,0	2	1,4	0,146
chr5	149317888	149318128	A-E	954	.	149317984	149317985	255,215,0	2	63,110	0,130
chr5	149318595	149318961	A-E	743	.	149318770	149318771	255,215,0	2	123,137	0,229
chr5	150161319	150161633	A-E	703	.	150161504	150161505	255,215,0	2	118,60	0,254
chr5	150169826	150170319	A-E	890	.	150169981	150169982	255,215,0	2	140,321	0,172
chr5	150455023	150455538	A-E	694	.	150455406	150455407	255,215,0	2	373,120	0,395
chr5	159592107	159592427	A-E	832	.	159592335	159592336	255,215,0	2	180,42	0,278
chr5	159592617	159593055	A-E	761	.	159592884	159592885	255,215,0	2	156,59	0,379
chr5	167126470	167126930	A-E	567	.	167126674	167126675	255,215,0	2	131,182	0,278
chr5	167230041	167230378	A-E	941	.	167230209	167230210	255,215,0	2	1,1	0,336
chr5	167243466	167243587	A-E	974	.	167243563	167243564	255,215,0	2	76,2	0,119
chr5	167243967	167244280	A-E	706	.	167244071	167244072	255,215,0	2	34,137	0,176
chr5	169404223	169404546	A-E	897	.	169404349	169404350	255,215,0	2	92,162	0,161
chr5	172160417	172160946	A-E	949	.	172160787	172160788	255,215,0	2	363,151	0,378
chr5	172198749	172199959	A-E	937	.	172199635	172199636	255,215,0	2	799,235	0,975
chr5	172228151	172228566	A-E	781	.	172228393	172228394	255,215,0	2	187,116	0,299
chr6	2818912	2819151	A-E	944	.	2819030	2819031	255,215,0	2	1,2	0,237
chr6	3389811	3390490	A-E	854	.	3390263	3390264	255,215,0	2	369,143	0,536
chr6	6803868	6804205	A-E	620	.	6804017	6804018	255,215,0	2	17,54	0,283
chr6	6811454	6812228	A-E	895	.	6812085	6812086	255,215,0	2	585,95	0,679
chr6	7505623	7505742	A-E	594	.	7505693	7505694	255,215,0	2	24,1	0,118
chr6	7528818	7529102	A-E	477	.	7528954	7528955	255,215,0	2	1,12	0,272
chr6	10403752	10404250	A-E	911	.	10404029	10404030	255,215,0	2	258,200	0,298
chr6	10441526	10441791	A-E	892	.	10441654	10441655	255,215,0	2	48,56	0,209
chr6	11769423	11769725	A-E	976	.	11769658	11769659	255,215,0	2	209,39	0,263
chr6	11806028	11806168	A-E	907	.	11806074	11806075	255,215,0	2	1,48	0,92
chr6	12324386	12324755	A-E	789	.	12324541	12324542	255,215,0	2	20,78	0,291
chr6	12328741	12329205	A-E	962	.	12329091	12329092	255,215,0	2	290,52	0,412
chr6	14706582	14707144	A-E	513	.	14706812	14706813	255,215,0	2	219,319	0,243
chr6	14711169	14711813	A-E	807	.	14711624	14711625	255,215,0	2	436,169	0,475
chr6	14713126	14713654	A-E	815	.	14713379	14713380	255,215,0	2	234,255	0,273
chr6	14733801	14734229	A-E	969	.	14733882	14733883	255,215,0	2	82,346	0,82
chr6	14744083	14744613	A-E	905	.	14744391	14744392	255,215,0	2	240,152	0,378
chr6	18148522	18148811	A-E	892	.	18148696	18148697	255,215,0	2	96,36	0,253
chr6	18341418	18341503	A-E	916	.	18341460	18341461	255,215,0	2	1,1	0,84
chr6	18343795	18344357	A-E	893	.	18344137	18344138	255,215,0	2	302,178	0,384
chr6	25992254	25993073	A-E	791	.	25992839	25992840	255,215,0	2	560,207	0,612
chr6	26126352	26126787	A-E	658	.	26126532	26126533	255,215,0	2	164,237	0,198
chr6	30716024	30716359	A-E	838	.	30716083	30716084	255,215,0	2	5,221	0,114
chr6	30716597	30717062	A-E	981	.	30716911	30716912	255,215,0	2	267,102	0,363
chr6	30720004	30720713	A-E	619	.	30720324	30720325	255,215,0	2	273,340	0,369
chr6	30787859	30788252	A-E	924	.	30788205	30788206	255,215,0	2	343,42	0,351
chr6	34992488	34992843	A-E	580	.	34992548	34992549	255,215,0	2	7,241	0,114
chr6	37024161	37024556	A-E	926	.	37024513	37024514	255,215,0	2	312,1	0,394
chr6	37102324	37102775	A-E	858	.	37102641	37102642	255,215,0	2	311,126	0,325
chr6	42013318	42013860	A-E	633	.	42013559	42013560	255,215,0	2	185,243	0,299
chr6	44002049	44002379	A-E	983	.	44002367	44002368	255,215,0	2	308,1	0,329
chr6	46784396	46784595	A-E	927	.	46784542	46784543	255,215,0	2	96,2	0,197
chr6	48794608	48794845	A-E	886	.	48794712	48794713	255,215,0	2	8,35	0,202
chr6	52217307	52217701	A-E	817	.	52217501	52217502	255,215,0	2	1,6	0,388
chr6	53224045	53224723	A-E	598	.	53224314	53224315	255,215,0	2	256,394	0,284
chr6	74289769	74290568	A-E	961	.	74290414	74290415	255,215,0	2	622,129	0,670
chr6	74785141	74785313	A-E	516	.	74785226	74785227	255,215,0	2	1,2	0,170
chr6	86113432	86113601	A-E	933	.	86113524	86113525	255,215,0	2	51,34	0,135
chr6	86114496	86114829	A-E	938	.	86114662	86114663	255,215,0	2	89,88	0,245
chr6	88499265	88499658	A-E	934	.	88499499	88499500	255,215,0	2	188,112	0,281
chr6	89744158	89744669	A-E	921	.	89744586	89744587	255,215,0	2	404,57	0,454
chr6	89744998	89746016	A-E	862	.	89745826	89745827	255,215,0	2	774,134	0,884
chr6	106048262	106048533	A-E	896	.	106048346	106048347	255,215,0	2	23,125	0,146
chr6	106049296	106049799	A-E	879	.	106049570	106049571	255,215,0	2	211,165	0,338
chr6	106440406	106440671	A-E	492	.	106440472	106440473	255,215,0	2	36,168	0,97
chr6	106442778	106443178	A-E	481	.	106442989	106442990	255,215,0	2	210,186	0,214
chr6	110418117	110418342	A-E	693	.	110418280	110418281	255,215,0	2	117,15	0,210
chr6	110850705	110850840	A-E	945	.	110850791	110850792	255,215,0	2	40,1	0,134
chr6	111925507	111925888	A-E	802	.	111925537	111925538	255,215,0	2	1,320	0,61
chr6	113680929	113681231	A-E	818	.	113681079	113681080	255,215,0	2	1,1	0,301
chr6	116708579	116708861	A-E	900	.	116708729	116708730	255,215,0	2	131,111	0,171
chr6	121759226	121759877	A-E	913	.	121759688	121759689	255,215,0	2	438,163	0,488
chr6	126241150	126241321	A-E	883	.	126241234	126241235	255,215,0	2	4,5	0,166
chr6	130005105	130005433	A-E	568	.	130005369	130005370	255,215,0	2	239,38	0,290
chr6	130921923	130922144	A-E	733	.	130922033	130922034	255,215,0	2	2,1	0,220
chr6	134943068	134943371	A-E	552	.	134943222	134943223	255,215,0	2	7,1	0,302
chr6	138352596	138352732	A-E	962	.	138352663	138352664	255,215,0	2	1,1	0,135
chr6	138353138	138353418	A-E	877	.	138353319	138353320	255,215,0	2	156,72	0,208
chr6	138353782	138354071	A-E	939	.	138353974	138353975	255,215,0	2	97,1	0,288
chr6	138426575	138426770	A-E	765	.	138426670	138426671	255,215,0	2	1,4	0,191
chr6	138427134	138427492	A-E	607	.	138427301	138427302	255,215,0	2	1,23	0,335
chr6	138776959	138777186	A-E	733	.	138777131	138777132	255,215,0	2	120,1	0,226
chr6	139656661	139656994	A-E	651	.	139656828	139656829	255,215,0	2	3,1	0,332
chr6	143206296	143206927	A-E	658	.	143206702	143206703	255,215,0	2	338,156	0,475
chr6	143718495	143718881	A-E	700	.	143718688	143718689	255,215,0	2	3,1	0,385
chr6	146867560	146867942	A-E	652	.	146867732	146867733	255,215,0	2	131,167	0,215
chr6	150577051	150577247	A-E	950	.	150577095	150577096	255,215,0	2	21,128	0,68
chr6	150588952	150589102	A-E	880	.	150589016	150589017	255,215,0	2	1,22	0,128
chr6	151178746	151179109	A-E	971	.	151178840	151178841	255,215,0	2	18,191	0,172
chr6	159141436	159141829	A-E	880	.	159141620	159141621	255,215,0	2	138,162	0,231
chr6	159270971	159271326	A-E	918	.	159271103	159271104	255,215,0	2	89,179	0,176
chr6	159271429	159272000	A-E	924	.	159271673	159271674	255,215,0	2	205,286	0,285
chr6	159273925	159274893	A-E	812	.	159274525	159274526	255,215,0	2	563,330	0,638
chr7	409137	409513	A-E	877	.	409243	409244	255,215,0	2	4,167	0,209
chr7	416236	416525	A-E	672	.	416370	416371	255,215,0	2	1,21	0,268
chr7	579426	579712	A-E	628	.	579624	579625	255,215,0	2	146,35	0,251
chr7	2903227	2903785	A-E	696	.	2903461	2903462	255,215,0	2	206,295	0,263
chr7	5609221	5609424	A-E	601	.	5609332	5609333	255,215,0	2	23,3	0,200
chr7	5634980	5635411	A-E	428	.	5634988	5634989	255,215,0	2	1,414	0,17
chr7	17564000	17564574	A-E	559	.	17564248	17564249	255,215,0	2	225,302	0,272
chr7	24861129	24861331	A-E	948	.	24861203	24861204	255,215,0	2	43,96	0,106
chr7	25068217	25068495	A-E	835	.	25068355	25068356	255,215,0	2	1,1	0,277
chr7	25980642	25980887	A-E	568	.	25980803	25980804	255,215,0	2	150,71	0,174
chr7	26589150	26589521	A-E	708	.	26589234	26589235	255,215,0	2	1,202	0,169
chr7	31923409	31923701	A-E	847	.	31923602	31923603	255,215,0	2	108,13	0,279
chr7	40961938	40962183	A-E	671	.	40962106	40962107	255,215,0	2	99,7	0,238
chr7	41147789	41147992	A-E	808	.	41147891	41147892	255,215,0	2	3,1	0,202
chr7	41951393	41951863	A-E	582	.	41951629	41951630	255,215,0	2	169,165	0,305
chr7	43625905	43626316	A-E	821	.	43625995	43625996	255,215,0	2	90,320	0,91
chr7	44677628	44678244	A-E	911	.	44677872	44677873	255,215,0	2	230,356	0,260
chr7	47797544	47797859	A-E	827	.	47797605	47797606	255,215,0	2	1,192	0,123
chr7	48127053	48127182	A-E	981	.	48127122	48127123	255,215,0	2	23,12	0,117
chr7	55131480	55131905	A-E	651	.	55131521	55131522	255,215,0	2	40,381	0,44
chr7	55201472	55201858	A-E	810	.	55201600	55201601	255,215,0	2	94,222	0,164
chr7	56029737	56030120	A-E	646	.	56029922	56029923	255,215,0	2	3,14	0,369
chr7	73265870	73266203	A-E	664	.	73266091	73266092	255,215,0	2	111,1	0,332
chr7	74074203	74074528	A-E	950	.	74074317	74074318	255,215,0	2	68,164	0,161
chr7	77038853	77039042	A-E	859	.	77038950	77038951	255,215,0	2	56,49	0,140
chr7	77039475	77039927	A-E	754	.	77039690	77039691	255,215,0	2	195,216	0,236
chr7	80571600	80571811	A-E	698	.	80571744	80571745	255,215,0	2	100,22	0,189
chr7	87918906	87919150	A-E	554	.	87919042	87919043	255,215,0	2	37,7	0,237
chr7	98809347	98809684	A-E	694	.	98809535	98809536	255,215,0	2	89,49	0,288
chr7	107205466	107205592	A-E	709	.	107205533	107205534	255,215,0	2	11,1	0,125
chr7	115912136	115912451	A-E	633	.	115912326	115912327	255,215,0	2	67,1	0,314
chr7	115995232	115995555	A-E	848	.	115995329	115995330	255,215,0	2	69,197	0,126
chr7	116083167	116083483	A-E	776	.	116083343	116083344	255,215,0	2	38,1	0,315
chr7	116168216	116168790	A-E	800	.	116168272	116168273	255,215,0	2	34,494	0,80
chr7	116314942	116315351	A-E	944	.	116315127	116315128	255,215,0	2	38,76	0,333
chr7	116319612	116319902	A-E	655	.	116319757	116319758	255,215,0	2	3,1	0,289
chr7	116356493	116356879	A-E	675	.	116356811	116356812	255,215,0	2	253,1	0,385
chr7	129465628	129465864	A-E	402	.	129465721	129465722	255,215,0	2	1,50	0,186
chr7	130530611	130530821	A-E	938	.	130530669	130530670	255,215,0	2	1,93	0,117
chr7	130601178	130601963	A-E	747	.	130601462	130601463	255,215,0	2	262,478	0,307
chr7	130645057	130645459	A-E	544	.	130645324	130645325	255,215,0	2	232,98	0,304
chr7	157085416	157085724	A-E	928	.	157085620	157085621	255,215,0	2	111,10	0,298
chr7	158613624	158614053	A-E	958	.	158613980	158613981	255,215,0	2	319,35	0,394
chr8	8153597	8154098	A-E	831	.	8153800	8153801	255,215,0	2	147,241	0,260
chr8	11734631	11734824	A-E	647	.	11734745	11734746	255,215,0	2	65,28	0,165
chr8	13224231	13224684	A-E	799	.	13224409	13224410	255,215,0	2	105,200	0,253
chr8	18991999	18992391	A-E	837	.	18992139	18992140	255,215,0	2	108,218	0,174
chr8	18993184	18993532	A-E	880	.	18993371	18993372	255,215,0	2	133,106	0,242
chr8	18998257	18998415	A-E	968	.	18998307	18998308	255,215,0	2	1,58	0,100
chr8	22240884	22241560	A-E	921	.	22241217	22241218	255,215,0	2	294,302	0,374
chr8	22551843	22553123	A-E	872	.	22552847	22552848	255,215,0	2	909,180	0,1100
chr8	23211536	23211676	A-E	675	.	23211613	23211614	255,215,0	2	23,8	0,132
chr8	23390028	23390384	A-E	861	.	23390040	23390041	255,215,0	2	1,332	0,24
chr8	24013716	24014104	A-E	525	.	24013763	24013764	255,215,0	2	34,326	0,62
chr8	26305968	26306033	A-E	898	.	26305996	26305997	255,215,0	2	1,8	0,57
chr8	26306627	26307336	A-E	603	.	26307212	26307213	255,215,0	2	563,101	0,608
chr8	26466894	26467238	A-E	899	.	26467100	26467101	255,215,0	2	150,80	0,264
chr8	26498541	26498935	A-E	981	.	26498594	26498595	255,215,0	2	1,288	0,106
chr8	28269273	28269920	A-E	535	.	28269514	28269515	255,215,0	2	226,389	0,258
chr8	29522725	29523096	A-E	919	.	29522813	29522814	255,215,0	2	38,231	0,140
chr8	29533274	29533303	A-E	806	.	29533291	29533292	255,215,0	2	7,1	0,28
chr8	29595040	29595214	A-E	730	.	29595120	29595121	255,215,0	2	21,33	0,141
chr8	29631359	29631483	A-E	875	.	29631420	29631421	255,215,0	2	1,1	0,123
chr8	32084575	32084724	A-E	833	.	32084673	32084674	255,215,0	2	49,1	0,148
chr8	38794582	38795442	A-E	953	.	38794756	38794757	255,215,0	2	149,659	0,201
chr8	48295911	48296182	A-E	886	.	48296007	48296008	255,215,0	2	44,121	0,150
chr8	49229155	49229573	A-E	696	.	49229244	49229245	255,215,0	2	19,258	0,160
chr8	49320367	49320668	A-E	759	.	49320510	49320511	255,215,0	2	100,114	0,187
chr8	49321087	49321473	A-E	817	.	49321209	49321210	255,215,0	2	51,191	0,195
chr8	49426952	49427328	A-E	604	.	49427171	49427172	255,215,0	2	183,119	0,257
chr8	49550038	49550119	A-E	860	.	49550079	49550080	255,215,0	2	3,1	0,80
chr8	49611840	49612006	A-E	771	.	49611978	49611979	255,215,0	2	112,1	0,165
chr8	49783004	49783154	A-E	604	.	49783066	49783067	255,215,0	2	1,25	0,125
chr8	54798731	54798762	A-E	538	.	54798748	54798749	255,215,0	2	5,1	0,30
chr8	67434763	67435122	A-E	794	.	67434950	67434951	255,215,0	2	80,63	0,296
chr8	67435383	67435523	A-E	981	.	67435452	67435453	255,215,0	2	1,1	0,139
chr8	74371877	74372089	A-E	516	.	74371986	74371987	255,215,0	2	8,1	0,211
chr8	80705910	80706255	A-E	750	.	80706053	80706054	255,215,0	2	125,183	0,162
chr8	81962809	81963138	A-E	638	.	81963037	81963038	255,215,0	2	131,2	0,327
chr8	95003706	95004122	A-E	649	.	95004000	95004001	255,215,0	2	224,51	0,365
chr8	95246535	95247070	A-E	906	.	95246767	95246768	255,215,0	2	178,248	0,287
chr8	101455424	101455703	A-E	860	.	101455524	101455525	255,215,0	2	84,161	0,118
chr8	101512336	101512720	A-E	640	.	101512422	101512423	255,215,0	2	5,215	0,169
chr8	101880714	101880933	A-E	817	.	101880767	101880768	255,215,0	2	8,120	0,99
chr8	103757592	103757997	A-E	797	.	103757772	103757773	255,215,0	2	159,203	0,202
chr8	103803215	103803631	A-E	816	.	103803452	103803453	255,215,0	2	236,177	0,239
chr8	117456775	117457003	A-E	930	.	117456918	117456919	255,215,0	2	109,49	0,179
chr8	118958698	118959000	A-E	923	.	118958911	118958912	255,215,0	2	126,1	0,301
chr8	120063756	120064086	A-E	789	.	120063926	120063927	255,215,0	2	40,29	0,301
chr8	122335950	122336427	A-E	813	.	122336135	122336136	255,215,0	2	117,222	0,255
chr8	123149448	123149612	A-E	897	.	123149505	123149506	255,215,0	2	1,50	0,114
chr8	126231490	126231859	A-E	598	.	126231656	126231657	255,215,0	2	142,177	0,192
chr8	126232781	126233016	A-E	630	.	126232895	126232896	255,215,0	2	72,77	0,158
chr8	126290719	126290948	A-E	590	.	126290835	126290836	255,215,0	2	6,1	0,228
chr8	126441416	126441734	A-E	475	.	126441624	126441625	255,215,0	2	204,105	0,213
chr8	128048074	128048382	A-E	557	.	128048200	128048201	255,215,0	2	5,59	0,249
chr8	128218099	128218752	A-E	894	.	128218686	128218687	255,215,0	2	523,1	0,652
chr8	128237300	128237732	A-E	702	.	128237514	128237515	255,215,0	2	160,162	0,270
chr8	128306934	128307283	A-E	749	.	128307195	128307196	255,215,0	2	184,10	0,339
chr8	128344177	128344591	A-E	549	.	128344564	128344565	255,215,0	2	362,1	0,413
chr8	128352367	128352670	A-E	773	.	128352527	128352528	255,215,0	2	77,59	0,244
chr8	128403573	128403875	A-E	589	.	128403697	128403698	255,215,0	2	1,53	0,249
chr8	128412842	128413241	A-E	949	.	128413042	128413043	255,215,0	2	4,1	0,398
chr8	128413471	128413778	A-E	485	.	128413601	128413602	255,215,0	2	75,121	0,186
chr8	128608525	128608821	A-E	744	.	128608654	128608655	255,215,0	2	1,37	0,259
chr8	128680448	128680536	A-E	937	.	128680486	128680487	255,215,0	2	1,12	0,76
chr8	128680816	128681380	A-E	595	.	128681306	128681307	255,215,0	2	448,31	0,533
chr8	128865187	128865467	A-E	979	.	128865326	128865327	255,215,0	2	1,1	0,279
chr8	128871975	128872421	A-E	838	.	128872032	128872033	255,215,0	2	3,334	0,112
chr8	130996669	130996803	A-E	785	.	130996747	130996748	255,215,0	2	33,10	0,124
chr8	134368494	134368766	A-E	941	.	134368632	134368633	255,215,0	2	6,1	0,271
chr8	145015768	145015971	A-E	634	.	145015848	145015849	255,215,0	2	37,79	0,124
chr9	677967	678108	A-E	867	.	678031	678032	255,215,0	2	13,25	0,116
chr9	5509549	5510003	A-E	646	.	5509836	5509837	255,215,0	2	241,120	0,334
chr9	14347993	14348154	A-E	721	.	14348105	14348106	255,215,0	2	66,1	0,160
chr9	21677834	21678156	A-E	674	.	21678013	21678014	255,215,0	2	38,1	0,321
chr9	26260192	26260607	A-E	749	.	26260417	26260418	255,215,0	2	133,96	0,319
chr9	27155069	27155179	A-E	491	.	27155098	27155099	255,215,0	2	1,52	0,58
chr9	33160944	33161390	A-E	822	.	33161235	33161236	255,215,0	2	266,129	0,317
chr9	33162668	33163130	A-E	796	.	33162953	33162954	255,215,0	2	225,116	0,346
chr9	35114116	35114547	A-E	557	.	35114221	35114222	255,215,0	2	92,312	0,119
chr9	35518041	35518590	A-E	652	.	35518313	35518314	255,215,0	2	257,261	0,288
chr9	35924357	35924707	A-E	805	.	35924421	35924422	255,215,0	2	9,229	0,121
chr9	71784003	71784073	A-E	623	.	71784063	71784064	255,215,0	2	52,1	0,69
chr9	71789916	71790363	A-E	701	.	71790200	71790201	255,215,0	2	253,131	0,316
chr9	75747117	75747734	A-E	816	.	75747348	75747349	255,215,0	2	205,358	0,259
chr9	81486579	81486867	A-E	658	.	81486724	81486725	255,215,0	2	5,1	0,287
chr9	81641483	81641834	A-E	948	.	81641544	81641545	255,215,0	2	8,236	0,115
chr9	93893646	93894080	A-E	931	.	93893929	93893930	255,215,0	2	209,75	0,359
chr9	95055002	95055331	A-E	636	.	95055315	95055316	255,215,0	2	311,12	0,317
chr9	110819751	110819910	A-E	687	.	110819830	110819831	255,215,0	2	1,1	0,158
chr9	112091755	112092133	A-E	855	.	112091801	112091802	255,215,0	2	1,285	0,93
chr9	114505631	114505796	A-E	904	.	114505738	114505739	255,215,0	2	59,9	0,156
chr9	114720285	114720825	A-E	858	.	114720473	114720474	255,215,0	2	172,335	0,205
chr9	114721832	114722310	A-E	911	.	114722096	114722097	255,215,0	2	222,171	0,307
chr9	115914968	115915416	A-E	652	.	115915185	115915186	255,215,0	2	155,167	0,281
chr9	118434933	118435213	A-E	880	.	118435117	118435118	255,215,0	2	135,45	0,235
chr9	124031340	124031517	A-E	842	.	124031431	124031432	255,215,0	2	41,34	0,143
chr9	124040831	124041134	A-E	764	.	124040969	124040970	255,215,0	2	21,47	0,256
chr9	124161523	124161647	A-E	718	.	124161544	124161545	255,215,0	2	1,82	0,42
chr9	124462644	124463047	A-E	552	.	124462790	124462791	255,215,0	2	1,110	0,293
chr9	129381004	129381270	A-E	829	.	129381055	129381056	255,215,0	2	1,164	0,102
chr9	129484571	129485188	A-E	441	.	129484880	129484881	255,215,0	2	244,241	0,376
chr9	130283548	130283912	A-E	832	.	130283801	130283802	255,215,0	2	181,37	0,327
chr9	130329548	130329691	A-E	536	.	130329604	130329605	255,215,0	2	5,34	0,109
chr9	131673839	131674187	A-E	877	.	131673981	131673982	255,215,0	2	1,64	0,284
chr9	131929415	131929566	A-E	507	.	131929472	131929473	255,215,0	2	3,38	0,113
chr9	131936354	131936600	A-E	857	.	131936397	131936398	255,215,0	2	2,161	0,85
chr9	131988173	131988389	A-E	687	.	131988341	131988342	255,215,0	2	135,14	0,202
chr9	136739075	136739598	A-E	904	.	136739372	136739373	255,215,0	2	249,176	0,347
chr9	136746393	136746610	A-E	937	.	136746452	136746453	255,215,0	2	4,102	0,115
chr9	139444945	139445101	A-E	989	.	139445056	139445057	255,215,0	2	92,25	0,131
chr9	139445894	139446087	A-E	912	.	139445948	139445949	255,215,0	2	14,97	0,96
chrX	12228582	12228906	A-E	759	.	12228587	12228588	255,215,0	2	4,317	0,7
chrX	15354246	15354416	A-E	652	.	15354343	15354344	255,215,0	2	54,28	0,142
chrX	15493209	15493485	A-E	810	.	15493346	15493347	255,215,0	2	1,1	0,275
chrX	45569317	45570037	A-E	903	.	45569420	45569421	255,215,0	2	47,560	0,160
chrX	45626471	45627108	A-E	660	.	45626805	45626806	255,215,0	2	320,288	0,349
chrX	46120012	46120235	A-E	556	.	46120090	46120091	255,215,0	2	1,66	0,157
chrX	106920003	106920801	A-E	637	.	106920324	106920325	255,215,0	2	299,453	0,345
chrX	107639720	107640073	A-E	948	.	107639885	107639886	255,215,0	2	36,57	0,296
chrX	149862815	149863170	A-E	651	.	149863005	149863006	255,215,0	2	29,3	0,352
