# Supplementary material for: Genome-wide prediction of cis-regulatory regions using supervised deep learning methods
Source: BMC Bioinformatics. 2018 May 31;19:202. doi: 10.1186/s12859-018-2187-1 (PMC5984344; doi:10.1186/s12859-018-2187-1)
Supplement: Supplementary file 3 — Predictions on CAGE supported bidirectional loci. AiA: Active in the FANTOM Enhancer Atlas; IiA: Inactive in the FANTOM Enhancer Atlas; NiA: Not included in the FANTOM Enhancer Atlas; Specific: Predicted cell-specific A-Es. (ZIP 4820 kb) [file 12859_2018_2187_MOESM3_ESM.zip › additional_file3/HMEC_A-E_IiA.bed]

chr1	1014834	1015095	A-E	661	.	1014858	1014859	255,215,0	2	1,213	0,48
chr1	1093610	1093958	A-E	939	.	1093953	1093954	255,215,0	2	341,1	0,347
chr1	1143531	1144198	A-E	753	.	1143598	1143599	255,215,0	2	36,568	0,99
chr1	1295535	1296332	A-E	841	.	1296025	1296026	255,215,0	2	464,279	0,518
chr1	1714020	1714715	A-E	820	.	1714565	1714566	255,215,0	2	519,123	0,572
chr1	2162325	2162996	A-E	686	.	2162732	2162733	255,215,0	2	400,255	0,416
chr1	2177615	2177829	A-E	548	.	2177731	2177732	255,215,0	2	79,59	0,155
chr1	2221868	2222548	A-E	863	.	2222315	2222316	255,215,0	2	408,193	0,487
chr1	2230678	2230895	A-E	900	.	2230768	2230769	255,215,0	2	82,117	0,100
chr1	3459907	3460197	A-E	873	.	3460077	3460078	255,215,0	2	53,1	0,289
chr1	3634737	3634863	A-E	622	.	3634786	3634787	255,215,0	2	1,28	0,98
chr1	4728864	4729054	A-E	936	.	4728974	4728975	255,215,0	2	33,1	0,189
chr1	4729528	4729775	A-E	743	.	4729655	4729656	255,215,0	2	9,1	0,246
chr1	6053603	6054107	A-E	657	.	6053838	6053839	255,215,0	2	206,238	0,266
chr1	6360191	6360625	A-E	495	.	6360506	6360507	255,215,0	2	255,57	0,377
chr1	6362597	6362955	A-E	653	.	6362819	6362820	255,215,0	2	108,21	0,337
chr1	7359415	7359679	A-E	587	.	7359555	7359556	255,215,0	2	96,79	0,185
chr1	7531062	7531540	A-E	955	.	7531159	7531160	255,215,0	2	34,316	0,162
chr1	7609389	7609632	A-E	551	.	7609503	7609504	255,215,0	2	32,46	0,197
chr1	8121436	8121582	A-E	731	.	8121496	8121497	255,215,0	2	3,28	0,118
chr1	8143203	8143348	A-E	585	.	8143234	8143235	255,215,0	2	1,82	0,63
chr1	8154517	8154933	A-E	485	.	8154753	8154754	255,215,0	2	191,133	0,283
chr1	8156648	8157003	A-E	790	.	8156917	8156918	255,215,0	2	198,13	0,342
chr1	8181009	8181247	A-E	893	.	8181097	8181098	255,215,0	2	1,62	0,176
chr1	8194345	8194402	A-E	552	.	8194373	8194374	255,215,0	2	1,1	0,56
chr1	8195042	8195246	A-E	632	.	8195143	8195144	255,215,0	2	1,1	0,203
chr1	8198088	8198334	A-E	963	.	8198234	8198235	255,215,0	2	116,68	0,178
chr1	8214748	8215059	A-E	746	.	8214906	8214907	255,215,0	2	7,1	0,310
chr1	8215795	8215905	A-E	939	.	8215838	8215839	255,215,0	2	1,24	0,86
chr1	8229904	8230047	A-E	577	.	8229995	8229996	255,215,0	2	72,32	0,111
chr1	8262223	8262541	A-E	919	.	8262359	8262360	255,215,0	2	90,135	0,183
chr1	8264458	8264788	A-E	854	.	8264712	8264713	255,215,0	2	182,2	0,328
chr1	8272041	8272390	A-E	474	.	8272276	8272277	255,215,0	2	123,1	0,348
chr1	8319137	8319616	A-E	640	.	8319396	8319397	255,215,0	2	137,97	0,382
chr1	8964053	8964236	A-E	517	.	8964144	8964145	255,215,0	2	1,1	0,182
chr1	8971325	8971721	A-E	972	.	8971516	8971517	255,215,0	2	1,13	0,383
chr1	9291783	9292106	A-E	798	.	9291819	9291820	255,215,0	2	1,251	0,72
chr1	9473687	9473864	A-E	886	.	9473790	9473791	255,215,0	2	32,1	0,176
chr1	9504221	9504505	A-E	488	.	9504341	9504342	255,215,0	2	1,44	0,240
chr1	9912448	9912800	A-E	646	.	9912668	9912669	255,215,0	2	175,85	0,267
chr1	10127211	10127315	A-E	950	.	10127265	10127266	255,215,0	2	6,1	0,103
chr1	10556105	10556527	A-E	965	.	10556364	10556365	255,215,0	2	217,119	0,303
chr1	10557233	10557456	A-E	517	.	10557347	10557348	255,215,0	2	68,61	0,162
chr1	10695291	10695734	A-E	905	.	10695494	10695495	255,215,0	2	100,135	0,308
chr1	10853986	10854555	A-E	753	.	10854167	10854168	255,215,0	2	168,373	0,196
chr1	11968510	11969143	A-E	718	.	11969020	11969021	255,215,0	2	427,39	0,594
chr1	12193120	12193399	A-E	536	.	12193250	12193251	255,215,0	2	122,140	0,139
chr1	12609717	12610039	A-E	662	.	12609906	12609907	255,215,0	2	81,23	0,299
chr1	12675687	12675874	A-E	848	.	12675778	12675779	255,215,0	2	1,5	0,182
chr1	15059594	15059681	A-E	874	.	15059647	15059648	255,215,0	2	22,1	0,86
chr1	15240254	15240560	A-E	723	.	15240407	15240408	255,215,0	2	2,1	0,305
chr1	15416988	15417263	A-E	608	.	15417152	15417153	255,215,0	2	55,1	0,274
chr1	15742467	15743324	A-E	972	.	15742633	15742634	255,215,0	2	148,672	0,185
chr1	16007283	16007579	A-E	810	.	16007389	16007390	255,215,0	2	25,107	0,189
chr1	16030221	16030623	A-E	937	.	16030257	16030258	255,215,0	2	5,334	0,68
chr1	16125579	16125747	A-E	873	.	16125669	16125670	255,215,0	2	15,1	0,167
chr1	16156384	16156536	A-E	595	.	16156434	16156435	255,215,0	2	1,51	0,101
chr1	16176617	16176801	A-E	822	.	16176704	16176705	255,215,0	2	27,35	0,149
chr1	16212759	16213091	A-E	725	.	16212940	16212941	255,215,0	2	96,64	0,268
chr1	16276028	16276482	A-E	743	.	16276328	16276329	255,215,0	2	226,78	0,376
chr1	16339773	16339933	A-E	742	.	16339865	16339866	255,215,0	2	27,1	0,159
chr1	16342592	16343008	A-E	597	.	16342941	16342942	255,215,0	2	303,19	0,397
chr1	16401814	16401932	A-E	789	.	16401872	16401873	255,215,0	2	1,1	0,117
chr1	16478939	16479163	A-E	672	.	16479033	16479034	255,215,0	2	44,79	0,145
chr1	16479299	16479465	A-E	935	.	16479381	16479382	255,215,0	2	1,1	0,165
chr1	16502532	16502678	A-E	828	.	16502611	16502612	255,215,0	2	15,1	0,145
chr1	16826315	16826438	A-E	568	.	16826390	16826391	255,215,0	2	29,1	0,122
chr1	17454855	17455288	A-E	689	.	17455071	17455072	255,215,0	2	193,193	0,240
chr1	17578205	17578469	A-E	554	.	17578333	17578334	255,215,0	2	1,8	0,256
chr1	19248887	19249092	A-E	674	.	19248942	19248943	255,215,0	2	1,94	0,111
chr1	19264079	19264209	A-E	922	.	19264143	19264144	255,215,0	2	1,1	0,129
chr1	19277155	19277462	A-E	968	.	19277360	19277361	255,215,0	2	181,76	0,231
chr1	19278388	19278892	A-E	741	.	19278718	19278719	255,215,0	2	249,92	0,412
chr1	19324821	19325090	A-E	536	.	19324987	19324988	255,215,0	2	66,1	0,268
chr1	19360402	19360809	A-E	657	.	19360662	19360663	255,215,0	2	167,53	0,354
chr1	20693127	20693202	A-E	677	.	20693145	20693146	255,215,0	2	4,42	0,33
chr1	21348947	21349299	A-E	924	.	21348997	21348998	255,215,0	2	45,296	0,56
chr1	21475659	21476054	A-E	892	.	21476001	21476002	255,215,0	2	293,2	0,393
chr1	21588176	21588724	A-E	839	.	21588521	21588522	255,215,0	2	294,150	0,398
chr1	21588829	21589430	A-E	897	.	21588895	21588896	255,215,0	2	1,469	0,132
chr1	21649091	21649481	A-E	589	.	21649331	21649332	255,215,0	2	191,99	0,291
chr1	21650806	21651685	A-E	797	.	21651349	21651350	255,215,0	2	518,309	0,570
chr1	21660622	21661187	A-E	893	.	21660788	21660789	255,215,0	2	150,382	0,183
chr1	22231370	22231630	A-E	501	.	22231559	22231560	255,215,0	2	121,1	0,259
chr1	22260274	22260656	A-E	817	.	22260511	22260512	255,215,0	2	103,9	0,373
chr1	23429944	23430077	A-E	769	.	23430038	23430039	255,215,0	2	69,12	0,121
chr1	23445594	23445963	A-E	529	.	23445682	23445683	255,215,0	2	1,193	0,176
chr1	23523350	23523682	A-E	824	.	23523501	23523502	255,215,0	2	10,38	0,294
chr1	23882500	23882866	A-E	659	.	23882599	23882600	255,215,0	2	1,168	0,198
chr1	23888678	23889201	A-E	856	.	23888996	23888997	255,215,0	2	247,132	0,391
chr1	23903714	23904323	A-E	527	.	23904233	23904234	255,215,0	2	457,26	0,583
chr1	23912037	23912393	A-E	837	.	23912292	23912293	255,215,0	2	205,49	0,307
chr1	24349340	24349488	A-E	498	.	24349410	24349411	255,215,0	2	1,7	0,141
chr1	24476382	24476609	A-E	950	.	24476495	24476496	255,215,0	2	2,1	0,226
chr1	24516636	24516983	A-E	697	.	24516739	24516740	255,215,0	2	1,141	0,206
chr1	24518503	24518681	A-E	674	.	24518624	24518625	255,215,0	2	69,3	0,175
chr1	24521560	24521927	A-E	620	.	24521779	24521780	255,215,0	2	173,101	0,266
chr1	24691833	24692082	A-E	669	.	24691892	24691893	255,215,0	2	5,134	0,115
chr1	24968619	24968979	A-E	676	.	24968798	24968799	255,215,0	2	1,1	0,359
chr1	24970685	24970736	A-E	528	.	24970724	24970725	255,215,0	2	32,4	0,47
chr1	25559638	25560067	A-E	730	.	25559795	25559796	255,215,0	2	82,196	0,233
chr1	25566195	25566411	A-E	906	.	25566256	25566257	255,215,0	2	47,140	0,76
chr1	25665993	25666367	A-E	705	.	25666179	25666180	255,215,0	2	1,1	0,373
chr1	26184900	26185246	A-E	879	.	26185070	26185071	255,215,0	2	1,5	0,341
chr1	26249033	26249281	A-E	635	.	26249191	26249192	255,215,0	2	154,85	0,163
chr1	27184739	27184972	A-E	825	.	27184785	27184786	255,215,0	2	1,140	0,93
chr1	27185755	27186143	A-E	929	.	27185947	27185948	255,215,0	2	1,4	0,384
chr1	27321452	27321840	A-E	681	.	27321631	27321632	255,215,0	2	48,77	0,311
chr1	27336678	27336931	A-E	975	.	27336803	27336804	255,215,0	2	1,3	0,250
chr1	27353661	27353962	A-E	590	.	27353705	27353706	255,215,0	2	4,215	0,86
chr1	27626897	27627231	A-E	965	.	27626925	27626926	255,215,0	2	1,277	0,57
chr1	27848725	27849287	A-E	648	.	27848934	27848935	255,215,0	2	207,349	0,213
chr1	27854575	27854919	A-E	876	.	27854691	27854692	255,215,0	2	95,206	0,138
chr1	27869425	27869556	A-E	889	.	27869493	27869494	255,215,0	2	35,28	0,103
chr1	27957478	27958684	A-E	687	.	27958176	27958177	255,215,0	2	692,500	0,706
chr1	27985480	27985709	A-E	763	.	27985577	27985578	255,215,0	2	64,98	0,131
chr1	27985869	27985982	A-E	936	.	27985924	27985925	255,215,0	2	1,3	0,110
chr1	27986111	27986384	A-E	760	.	27986267	27986268	255,215,0	2	116,75	0,198
chr1	28189568	28190269	A-E	909	.	28189911	28189912	255,215,0	2	330,343	0,358
chr1	28437098	28437429	A-E	477	.	28437332	28437333	255,215,0	2	186,48	0,283
chr1	28449970	28450467	A-E	602	.	28450216	28450217	255,215,0	2	200,203	0,294
chr1	28462161	28462385	A-E	587	.	28462303	28462304	255,215,0	2	117,56	0,168
chr1	28576012	28576248	A-E	847	.	28576108	28576109	255,215,0	2	17,59	0,177
chr1	29214759	29214998	A-E	619	.	29214902	29214903	255,215,0	2	50,1	0,238
chr1	29565515	29565732	A-E	828	.	29565597	29565598	255,215,0	2	1,52	0,165
chr1	29565762	29566055	A-E	687	.	29565978	29565979	255,215,0	2	141,1	0,292
chr1	31216468	31217229	A-E	544	.	31216635	31216636	255,215,0	2	139,564	0,197
chr1	31320336	31320627	A-E	698	.	31320523	31320524	255,215,0	2	85,1	0,290
chr1	31643824	31643962	A-E	778	.	31643870	31643871	255,215,0	2	1,45	0,93
chr1	31950057	31950263	A-E	664	.	31950159	31950160	255,215,0	2	1,1	0,205
chr1	32015159	32015590	A-E	651	.	32015320	32015321	255,215,0	2	132,239	0,192
chr1	32166698	32166999	A-E	571	.	32166823	32166824	255,215,0	2	1,51	0,250
chr1	32253647	32254040	A-E	580	.	32253860	32253861	255,215,0	2	165,130	0,263
chr1	32405536	32405898	A-E	505	.	32405617	32405618	255,215,0	2	8,207	0,155
chr1	32420307	32420572	A-E	680	.	32420413	32420414	255,215,0	2	84,135	0,130
chr1	32421622	32422096	A-E	766	.	32421695	32421696	255,215,0	2	35,362	0,112
chr1	32701561	32701886	A-E	615	.	32701723	32701724	255,215,0	2	1,1	0,324
chr1	32715599	32716062	A-E	650	.	32715680	32715681	255,215,0	2	52,351	0,112
chr1	32803558	32803627	A-E	553	.	32803621	32803622	255,215,0	2	59,1	0,68
chr1	33220297	33220575	A-E	436	.	33220520	33220521	255,215,0	2	171,1	0,277
chr1	33226574	33226719	A-E	986	.	33226666	33226667	255,215,0	2	42,1	0,144
chr1	33227148	33227387	A-E	937	.	33227319	33227320	255,215,0	2	105,1	0,238
chr1	33427851	33428169	A-E	909	.	33427990	33427991	255,215,0	2	1,40	0,278
chr1	33433896	33434020	A-E	828	.	33433957	33433958	255,215,0	2	1,1	0,123
chr1	33438571	33438703	A-E	589	.	33438615	33438616	255,215,0	2	1,44	0,88
chr1	33446816	33447482	A-E	936	.	33446949	33446950	255,215,0	2	86,485	0,181
chr1	33454783	33455472	A-E	760	.	33455324	33455325	255,215,0	2	506,112	0,577
chr1	33457406	33457727	A-E	975	.	33457614	33457615	255,215,0	2	182,86	0,235
chr1	33457914	33458607	A-E	525	.	33458310	33458311	255,215,0	2	323,223	0,470
chr1	33458800	33459074	A-E	974	.	33458864	33458865	255,215,0	2	59,203	0,71
chr1	33685276	33685676	A-E	977	.	33685469	33685470	255,215,0	2	1,13	0,387
chr1	33804359	33804743	A-E	541	.	33804678	33804679	255,215,0	2	306,50	0,334
chr1	36183411	36183689	A-E	583	.	36183587	36183588	255,215,0	2	130,54	0,224
chr1	36555347	36555633	A-E	876	.	36555605	36555606	255,215,0	2	252,20	0,266
chr1	36617554	36617914	A-E	927	.	36617690	36617691	255,215,0	2	90,176	0,184
chr1	36627717	36628369	A-E	623	.	36628067	36628068	255,215,0	2	325,276	0,376
chr1	37937293	37937526	A-E	838	.	37937470	37937471	255,215,0	2	126,4	0,229
chr1	37944084	37944971	A-E	855	.	37944381	37944382	255,215,0	2	298,589	0,298
chr1	38465723	38465839	A-E	789	.	38465778	38465779	255,215,0	2	1,6	0,110
chr1	38495782	38495936	A-E	912	.	38495883	38495884	255,215,0	2	51,1	0,153
chr1	38591881	38592061	A-E	688	.	38591967	38591968	255,215,0	2	1,8	0,172
chr1	39596184	39596482	A-E	901	.	39596235	39596236	255,215,0	2	1,195	0,103
chr1	39598118	39598362	A-E	823	.	39598292	39598293	255,215,0	2	107,1	0,243
chr1	39598673	39599090	A-E	901	.	39598721	39598722	255,215,0	2	29,349	0,68
chr1	39633654	39634014	A-E	674	.	39633701	39633702	255,215,0	2	1,266	0,94
chr1	39662647	39663006	A-E	833	.	39662737	39662738	255,215,0	2	72,250	0,109
chr1	40504860	40505165	A-E	945	.	40505012	40505013	255,215,0	2	1,1	0,304
chr1	41367669	41367867	A-E	847	.	41367800	41367801	255,215,0	2	69,3	0,195
chr1	41885108	41885337	A-E	889	.	41885222	41885223	255,215,0	2	1,1	0,228
chr1	41961925	41962146	A-E	578	.	41962028	41962029	255,215,0	2	51,64	0,157
chr1	41981831	41982007	A-E	560	.	41981925	41981926	255,215,0	2	15,1	0,175
chr1	42149945	42149960	A-E	567	.	42149948	42149949	255,215,0	2	1,9	0,6
chr1	42248889	42249252	A-E	467	.	42248980	42248981	255,215,0	2	1,181	0,182
chr1	42328578	42328878	A-E	572	.	42328729	42328730	255,215,0	2	102,98	0,202
chr1	42356899	42357259	A-E	836	.	42356905	42356906	255,215,0	2	1,347	0,13
chr1	42385461	42385560	A-E	581	.	42385510	42385511	255,215,0	2	1,1	0,98
chr1	42385609	42385954	A-E	519	.	42385888	42385889	255,215,0	2	216,2	0,343
chr1	43402214	43402581	A-E	665	.	43402424	43402425	255,215,0	2	177,123	0,244
chr1	43406108	43407009	A-E	778	.	43406835	43406836	255,215,0	2	682,128	0,773
chr1	43407355	43407700	A-E	940	.	43407615	43407616	255,215,0	2	224,47	0,298
chr1	43428386	43429108	A-E	914	.	43428579	43428580	255,215,0	2	186,520	0,202
chr1	43429290	43429917	A-E	626	.	43429490	43429491	255,215,0	2	101,326	0,301
chr1	43432863	43433109	A-E	771	.	43432937	43432938	255,215,0	2	1,98	0,148
chr1	43839359	43839523	A-E	930	.	43839440	43839441	255,215,0	2	1,1	0,163
chr1	43997843	43998152	A-E	933	.	43997976	43997977	255,215,0	2	1,43	0,266
chr1	44015731	44016125	A-E	506	.	44016030	44016031	255,215,0	2	247,42	0,352
chr1	44176533	44177122	A-E	576	.	44176878	44176879	255,215,0	2	308,205	0,384
chr1	44232152	44232509	A-E	928	.	44232261	44232262	255,215,0	2	1,138	0,219
chr1	44240162	44240471	A-E	589	.	44240216	44240217	255,215,0	2	2,201	0,108
chr1	44299891	44300630	A-E	877	.	44300421	44300422	255,215,0	2	420,98	0,641
chr1	44302297	44302456	A-E	809	.	44302337	44302338	255,215,0	2	1,78	0,81
chr1	45083225	45083530	A-E	509	.	45083272	45083273	255,215,0	2	1,210	0,95
chr1	46268583	46268737	A-E	687	.	46268650	46268651	255,215,0	2	1,20	0,134
chr1	46637172	46637331	A-E	750	.	46637257	46637258	255,215,0	2	14,1	0,158
chr1	46689426	46689696	A-E	747	.	46689548	46689549	255,215,0	2	1,26	0,244
chr1	46712372	46712767	A-E	727	.	46712488	46712489	255,215,0	2	1,162	0,233
chr1	46986321	46986408	A-E	729	.	46986364	46986365	255,215,0	2	1,1	0,86
chr1	48484635	48484856	A-E	871	.	48484694	48484695	255,215,0	2	1,102	0,119
chr1	48515615	48515747	A-E	536	.	48515670	48515671	255,215,0	2	34,54	0,78
chr1	51703075	51703494	A-E	795	.	51703243	51703244	255,215,0	2	22,104	0,315
chr1	52341008	52341095	A-E	523	.	52341051	52341052	255,215,0	2	1,1	0,86
chr1	53102510	53103405	A-E	609	.	53103214	53103215	255,215,0	2	697,182	0,713
chr1	53703343	53703361	A-E	733	.	53703350	53703351	255,215,0	2	1,3	0,15
chr1	54873075	54873515	A-E	712	.	54873405	54873406	255,215,0	2	287,66	0,374
chr1	55436992	55437436	A-E	741	.	55437097	55437098	255,215,0	2	36,269	0,175
chr1	55894779	55895033	A-E	613	.	55894905	55894906	255,215,0	2	1,1	0,253
chr1	56972242	56972492	A-E	685	.	56972298	56972299	255,215,0	2	1,137	0,113
chr1	57297629	57297838	A-E	575	.	57297784	57297785	255,215,0	2	103,1	0,208
chr1	59039624	59039692	A-E	754	.	59039639	59039640	255,215,0	2	1,37	0,31
chr1	59050239	59050578	A-E	899	.	59050487	59050488	255,215,0	2	233,75	0,264
chr1	59083966	59084335	A-E	727	.	59084185	59084186	255,215,0	2	162,91	0,278
chr1	59228706	59229186	A-E	792	.	59229034	59229035	255,215,0	2	269,91	0,389
chr1	59281510	59281579	A-E	855	.	59281544	59281545	255,215,0	2	1,1	0,68
chr1	59479443	59479773	A-E	684	.	59479607	59479608	255,215,0	2	1,1	0,329
chr1	60062084	60062408	A-E	934	.	60062208	60062209	255,215,0	2	1,75	0,249
chr1	60099613	60099733	A-E	689	.	60099672	60099673	255,215,0	2	1,1	0,119
chr1	60140214	60140519	A-E	878	.	60140374	60140375	255,215,0	2	43,27	0,278
chr1	60172811	60173111	A-E	760	.	60172975	60172976	255,215,0	2	30,1	0,299
chr1	61039424	61039611	A-E	810	.	61039554	61039555	255,215,0	2	76,1	0,186
chr1	61649786	61650305	A-E	727	.	61649983	61649984	255,215,0	2	151,274	0,245
chr1	61918819	61919182	A-E	807	.	61919003	61919004	255,215,0	2	50,43	0,320
chr1	62072423	62072573	A-E	885	.	62072508	62072509	255,215,0	2	22,1	0,149
chr1	62698531	62698618	A-E	920	.	62698571	62698572	255,215,0	2	1,6	0,81
chr1	64127998	64128504	A-E	976	.	64128153	64128154	255,215,0	2	143,337	0,169
chr1	64197270	64197475	A-E	573	.	64197384	64197385	255,215,0	2	28,4	0,201
chr1	64505281	64505575	A-E	475	.	64505360	64505361	255,215,0	2	1,135	0,159
chr1	65363729	65364057	A-E	674	.	65363937	65363938	255,215,0	2	91,1	0,327
chr1	65364183	65364439	A-E	756	.	65364281	65364282	255,215,0	2	7,66	0,190
chr1	65383044	65383557	A-E	628	.	65383224	65383225	255,215,0	2	172,323	0,190
chr1	65731337	65731853	A-E	597	.	65731406	65731407	255,215,0	2	1,378	0,138
chr1	65888047	65888596	A-E	949	.	65888065	65888066	255,215,0	2	1,512	0,37
chr1	67029191	67029437	A-E	679	.	67029358	67029359	255,215,0	2	98,9	0,237
chr1	68000341	68000585	A-E	561	.	68000455	68000456	255,215,0	2	1,16	0,228
chr1	68036173	68036524	A-E	650	.	68036290	68036291	255,215,0	2	26,142	0,209
chr1	68041528	68041694	A-E	929	.	68041683	68041684	255,215,0	2	147,1	0,165
chr1	68189225	68189635	A-E	754	.	68189532	68189533	255,215,0	2	243,37	0,373
chr1	68257818	68258216	A-E	588	.	68258147	68258148	255,215,0	2	263,1	0,397
chr1	68354536	68354908	A-E	591	.	68354721	68354722	255,215,0	2	1,2	0,370
chr1	68849988	68850367	A-E	565	.	68850178	68850179	255,215,0	2	3,1	0,378
chr1	77980165	77980378	A-E	570	.	77980254	77980255	255,215,0	2	1,34	0,179
chr1	78469106	78469287	A-E	672	.	78469190	78469191	255,215,0	2	48,59	0,122
chr1	78561383	78561632	A-E	519	.	78561505	78561506	255,215,0	2	32,35	0,214
chr1	79506230	79506516	A-E	563	.	79506372	79506373	255,215,0	2	1,1	0,285
chr1	85038681	85038996	A-E	560	.	85038863	85038864	255,215,0	2	119,69	0,246
chr1	85313015	85313206	A-E	820	.	85313126	85313127	255,215,0	2	35,3	0,188
chr1	85320078	85320332	A-E	580	.	85320200	85320201	255,215,0	2	43,51	0,203
chr1	85744584	85744829	A-E	742	.	85744750	85744751	255,215,0	2	118,30	0,215
chr1	85779776	85780132	A-E	602	.	85779837	85779838	255,215,0	2	3,235	0,121
chr1	85794698	85795078	A-E	833	.	85794847	85794848	255,215,0	2	65,146	0,234
chr1	85795855	85796291	A-E	859	.	85796119	85796120	255,215,0	2	144,50	0,386
chr1	85796595	85797055	A-E	819	.	85796821	85796822	255,215,0	2	151,157	0,303
chr1	86072885	86073441	A-E	652	.	86073155	86073156	255,215,0	2	229,243	0,313
chr1	86077140	86077408	A-E	938	.	86077189	86077190	255,215,0	2	7,175	0,93
chr1	86078461	86078819	A-E	684	.	86078679	86078680	255,215,0	2	189,109	0,249
chr1	87253936	87254322	A-E	488	.	87254170	87254171	255,215,0	2	105,21	0,365
chr1	87689823	87690165	A-E	603	.	87689993	87689994	255,215,0	2	1,1	0,341
chr1	87799623	87799998	A-E	749	.	87799800	87799801	255,215,0	2	2,21	0,354
chr1	89459818	89459853	A-E	706	.	89459835	89459836	255,215,0	2	1,1	0,34
chr1	89594590	89594813	A-E	606	.	89594735	89594736	255,215,0	2	91,23	0,200
chr1	89777498	89777770	A-E	588	.	89777738	89777739	255,215,0	2	218,8	0,264
chr1	90101821	90102213	A-E	604	.	90101852	90101853	255,215,0	2	15,344	0,48
chr1	90190139	90190909	A-E	878	.	90190373	90190374	255,215,0	2	169,469	0,301
chr1	90309838	90310280	A-E	803	.	90310071	90310072	255,215,0	2	214,188	0,254
chr1	90321378	90321621	A-E	933	.	90321466	90321467	255,215,0	2	31,96	0,147
chr1	90372321	90372729	A-E	693	.	90372377	90372378	255,215,0	2	12,306	0,102
chr1	92202579	92202753	A-E	593	.	92202665	92202666	255,215,0	2	1,1	0,173
chr1	93270252	93270588	A-E	562	.	93270466	93270467	255,215,0	2	94,1	0,335
chr1	93427945	93428408	A-E	522	.	93428078	93428079	255,215,0	2	121,316	0,147
chr1	94158127	94158185	A-E	971	.	94158166	94158167	255,215,0	2	22,1	0,57
chr1	94161111	94161471	A-E	636	.	94161387	94161388	255,215,0	2	229,36	0,324
chr1	94167175	94167520	A-E	708	.	94167393	94167394	255,215,0	2	155,62	0,283
chr1	94169341	94169462	A-E	827	.	94169390	94169391	255,215,0	2	5,27	0,94
chr1	94169670	94169961	A-E	708	.	94169879	94169880	255,215,0	2	135,6	0,285
chr1	94244939	94245309	A-E	954	.	94245198	94245199	255,215,0	2	153,4	0,366
chr1	94429275	94429464	A-E	699	.	94429370	94429371	255,215,0	2	74,71	0,118
chr1	94712051	94712193	A-E	550	.	94712122	94712123	255,215,0	2	2,1	0,141
chr1	94788386	94788592	A-E	634	.	94788435	94788436	255,215,0	2	1,107	0,99
chr1	94792807	94793133	A-E	748	.	94793076	94793077	255,215,0	2	226,13	0,313
chr1	95179307	95179605	A-E	480	.	95179477	95179478	255,215,0	2	146,102	0,196
chr1	95191212	95191391	A-E	581	.	95191279	95191280	255,215,0	2	28,71	0,108
chr1	96828119	96828533	A-E	689	.	96828301	96828302	255,215,0	2	97,145	0,269
chr1	98403373	98403764	A-E	564	.	98403702	98403703	255,215,0	2	270,1	0,390
chr1	98499783	98500490	A-E	628	.	98500261	98500262	255,215,0	2	435,185	0,522
chr1	98781999	98782036	A-E	497	.	98782017	98782018	255,215,0	2	1,1	0,36
chr1	98788970	98789228	A-E	944	.	98789134	98789135	255,215,0	2	100,29	0,229
chr1	100113534	100114036	A-E	744	.	100113878	100113879	255,215,0	2	298,111	0,391
chr1	101725356	101725679	A-E	720	.	101725469	101725470	255,215,0	2	41,137	0,186
chr1	109262615	109262764	A-E	773	.	109262671	109262672	255,215,0	2	1,36	0,113
chr1	109800134	109800539	A-E	800	.	109800491	109800492	255,215,0	2	346,36	0,369
chr1	109841804	109842152	A-E	533	.	109841977	109841978	255,215,0	2	1,1	0,347
chr1	109842394	109842833	A-E	685	.	109842648	109842649	255,215,0	2	71,1	0,438
chr1	109913179	109913623	A-E	812	.	109913456	109913457	255,215,0	2	200,88	0,356
chr1	110160052	110160461	A-E	637	.	110160230	110160231	255,215,0	2	126,177	0,232
chr1	110366477	110366702	A-E	594	.	110366586	110366587	255,215,0	2	5,11	0,214
chr1	110420039	110420145	A-E	710	.	110420091	110420092	255,215,0	2	1,1	0,105
chr1	110435112	110435421	A-E	680	.	110435323	110435324	255,215,0	2	115,1	0,308
chr1	110447199	110447636	A-E	529	.	110447338	110447339	255,215,0	2	88,245	0,192
chr1	110476602	110476703	A-E	581	.	110476652	110476653	255,215,0	2	1,1	0,100
chr1	111757482	111757860	A-E	897	.	111757551	111757552	255,215,0	2	3,241	0,137
chr1	112058341	112058601	A-E	577	.	112058436	112058437	255,215,0	2	82,150	0,110
chr1	112135698	112135869	A-E	614	.	112135720	112135721	255,215,0	2	1,127	0,44
chr1	112163412	112163797	A-E	666	.	112163621	112163622	255,215,0	2	35,1	0,384
chr1	112163826	112164071	A-E	614	.	112163876	112163877	255,215,0	2	31,175	0,70
chr1	113086746	113087141	A-E	849	.	113086829	113086830	255,215,0	2	1,229	0,166
chr1	113584893	113585079	A-E	824	.	113584960	113584961	255,215,0	2	1,52	0,134
chr1	115052481	115052766	A-E	819	.	115052571	115052572	255,215,0	2	1,104	0,181
chr1	115605190	115605611	A-E	666	.	115605403	115605404	255,215,0	2	125,118	0,303
chr1	115732772	115733197	A-E	857	.	115732899	115732900	255,215,0	2	25,194	0,231
chr1	115968975	115969167	A-E	501	.	115969070	115969071	255,215,0	2	1,1	0,191
chr1	116039640	116039989	A-E	526	.	116039910	116039911	255,215,0	2	195,2	0,347
chr1	116918925	116919548	A-E	731	.	116919273	116919274	255,215,0	2	289,215	0,408
chr1	116920378	116921129	A-E	734	.	116920739	116920740	255,215,0	2	351,378	0,373
chr1	117030831	117031034	A-E	664	.	117030888	117030889	255,215,0	2	1,89	0,114
chr1	117050808	117051139	A-E	620	.	117050863	117050864	255,215,0	2	13,233	0,98
chr1	117051576	117051921	A-E	824	.	117051801	117051802	255,215,0	2	166,59	0,286
chr1	117081238	117081452	A-E	598	.	117081380	117081381	255,215,0	2	86,15	0,199
chr1	117112460	117112738	A-E	825	.	117112566	117112567	255,215,0	2	81,146	0,132
chr1	117363043	117363386	A-E	576	.	117363269	117363270	255,215,0	2	112,1	0,342
chr1	117422443	117422644	A-E	939	.	117422484	117422485	255,215,0	2	1,118	0,83
chr1	120255895	120256325	A-E	501	.	120256049	120256050	255,215,0	2	48,168	0,262
chr1	120530218	120530524	A-E	598	.	120530430	120530431	255,215,0	2	212,93	0,213
chr1	143992805	143993078	A-E	530	.	143992868	143992869	255,215,0	2	4,150	0,123
chr1	144908312	144908601	A-E	807	.	144908435	144908436	255,215,0	2	2,43	0,246
chr1	144908806	144909147	A-E	713	.	144908896	144908897	255,215,0	2	1,161	0,180
chr1	145009158	145009716	A-E	687	.	145009502	145009503	255,215,0	2	294,163	0,395
chr1	145092450	145092883	A-E	785	.	145092732	145092733	255,215,0	2	238,105	0,328
chr1	145226678	145226829	A-E	916	.	145226730	145226731	255,215,0	2	3,49	0,102
chr1	145437595	145437817	A-E	860	.	145437680	145437681	255,215,0	2	62,112	0,110
chr1	145454760	145454851	A-E	714	.	145454761	145454762	255,215,0	2	1,89	0,2
chr1	145526126	145526326	A-E	706	.	145526235	145526236	255,215,0	2	37,18	0,182
chr1	146764405	146764804	A-E	523	.	146764605	146764606	255,215,0	2	4,1	0,398
chr1	147775754	147775884	A-E	583	.	147775850	147775851	255,215,0	2	64,1	0,129
chr1	149215297	149215704	A-E	708	.	149215585	149215586	255,215,0	2	278,107	0,300
chr1	150135231	150135764	A-E	586	.	150135535	150135536	255,215,0	2	247,170	0,363
chr1	150294873	150295138	A-E	548	.	150294977	150294978	255,215,0	2	31,87	0,178
chr1	150577042	150577503	A-E	900	.	150577390	150577391	255,215,0	2	308,72	0,389
chr1	150668096	150668276	A-E	625	.	150668179	150668180	255,215,0	2	1,14	0,166
chr1	150949569	150950014	A-E	936	.	150949932	150949933	255,215,0	2	303,20	0,425
chr1	151168297	151168505	A-E	937	.	151168390	151168391	255,215,0	2	1,21	0,187
chr1	151172142	151172526	A-E	550	.	151172242	151172243	255,215,0	2	1,183	0,201
chr1	151172620	151173197	A-E	540	.	151172668	151172669	255,215,0	2	29,508	0,69
chr1	151445792	151446161	A-E	491	.	151445999	151446000	255,215,0	2	155,109	0,260
chr1	151485676	151485841	A-E	725	.	151485745	151485746	255,215,0	2	30,56	0,109
chr1	151486181	151486300	A-E	588	.	151486230	151486231	255,215,0	2	3,23	0,96
chr1	151913574	151913780	A-E	910	.	151913674	151913675	255,215,0	2	57,61	0,145
chr1	151941985	151942109	A-E	691	.	151942044	151942045	255,215,0	2	1,5	0,119
chr1	151945068	151945221	A-E	966	.	151945145	151945146	255,215,0	2	4,1	0,152
chr1	151968368	151968560	A-E	616	.	151968483	151968484	255,215,0	2	47,7	0,185
chr1	151973450	151973865	A-E	981	.	151973746	151973747	255,215,0	2	231,52	0,363
chr1	152001678	152001977	A-E	872	.	152001893	152001894	255,215,0	2	156,23	0,276
chr1	152006910	152007460	A-E	863	.	152006990	152006991	255,215,0	2	19,408	0,142
chr1	152022022	152022514	A-E	880	.	152022378	152022379	255,215,0	2	347,125	0,367
chr1	153358841	153359368	A-E	553	.	153359085	153359086	255,215,0	2	235,273	0,254
chr1	153545866	153546049	A-E	554	.	153545957	153545958	255,215,0	2	1,1	0,182
chr1	154391539	154392211	A-E	943	.	154392183	154392184	255,215,0	2	641,24	0,648
chr1	154392646	154393050	A-E	703	.	154392861	154392862	255,215,0	2	175,147	0,257
chr1	154395894	154396284	A-E	785	.	154395998	154395999	255,215,0	2	41,221	0,169
chr1	154404273	154404562	A-E	622	.	154404389	154404390	255,215,0	2	32,87	0,202
chr1	154405181	154405498	A-E	960	.	154405309	154405310	255,215,0	2	82,141	0,176
chr1	154405619	154406249	A-E	686	.	154405787	154405788	255,215,0	2	102,395	0,235
chr1	154579303	154579782	A-E	675	.	154579554	154579555	255,215,0	2	107,83	0,396
chr1	154910155	154910399	A-E	808	.	154910215	154910216	255,215,0	2	29,151	0,93
chr1	154972628	154972915	A-E	801	.	154972667	154972668	255,215,0	2	6,214	0,73
chr1	154973036	154973200	A-E	606	.	154973119	154973120	255,215,0	2	9,6	0,158
chr1	154977099	154977253	A-E	881	.	154977189	154977190	255,215,0	2	38,10	0,144
chr1	155098409	155098801	A-E	887	.	155098459	155098460	255,215,0	2	1,292	0,100
chr1	155944562	155945214	A-E	575	.	155944814	155944815	255,215,0	2	251,397	0,255
chr1	155945743	155946196	A-E	954	.	155946107	155946108	255,215,0	2	299,23	0,430
chr1	155946363	155946660	A-E	771	.	155946475	155946476	255,215,0	2	30,102	0,195
chr1	156066868	156067143	A-E	712	.	156067008	156067009	255,215,0	2	73,66	0,209
chr1	156073142	156073699	A-E	907	.	156073531	156073532	255,215,0	2	390,167	0,390
chr1	156073854	156074351	A-E	937	.	156074084	156074085	255,215,0	2	204,240	0,257
chr1	156074715	156075305	A-E	835	.	156075041	156075042	255,215,0	2	258,194	0,396
chr1	156251648	156251762	A-E	815	.	156251689	156251690	255,215,0	2	12,43	0,71
chr1	156468556	156468776	A-E	734	.	156468631	156468632	255,215,0	2	1,70	0,150
chr1	156472693	156472952	A-E	892	.	156472779	156472780	255,215,0	2	53,138	0,121
chr1	156473111	156473378	A-E	885	.	156473325	156473326	255,215,0	2	167,5	0,262
chr1	156474686	156475018	A-E	841	.	156474922	156474923	255,215,0	2	206,65	0,267
chr1	156541089	156541488	A-E	819	.	156541191	156541192	255,215,0	2	3,197	0,202
chr1	156629760	156630406	A-E	497	.	156629966	156629967	255,215,0	2	119,352	0,294
chr1	157106691	157107326	A-E	895	.	157106961	157106962	255,215,0	2	262,356	0,279
chr1	157124774	157125221	A-E	573	.	157124854	157124855	255,215,0	2	53,339	0,108
chr1	157938818	157938961	A-E	734	.	157938888	157938889	255,215,0	2	1,2	0,141
chr1	157964633	157965029	A-E	791	.	157964830	157964831	255,215,0	2	1,1	0,395
chr1	157989414	157989935	A-E	947	.	157989468	157989469	255,215,0	2	1,413	0,108
chr1	159111772	159112137	A-E	448	.	159111927	159111928	255,215,0	2	124,178	0,187
chr1	159851477	159851987	A-E	712	.	159851824	159851825	255,215,0	2	309,124	0,386
chr1	159852272	159852569	A-E	856	.	159852525	159852526	255,215,0	2	211,1	0,296
chr1	159880076	159880706	A-E	798	.	159880436	159880437	255,215,0	2	325,233	0,397
chr1	159892447	159892988	A-E	692	.	159892802	159892803	255,215,0	2	324,153	0,388
chr1	159914077	159914586	A-E	831	.	159914277	159914278	255,215,0	2	148,256	0,253
chr1	160982920	160983992	A-E	969	.	160983765	160983766	255,215,0	2	837,218	0,854
chr1	161050902	161051096	A-E	808	.	161051031	161051032	255,215,0	2	85,19	0,175
chr1	161052363	161052546	A-E	892	.	161052460	161052461	255,215,0	2	15,3	0,180
chr1	161170933	161171185	A-E	680	.	161171001	161171002	255,215,0	2	20,134	0,118
chr1	161352257	161352597	A-E	605	.	161352425	161352426	255,215,0	2	6,9	0,331
chr1	161706477	161706712	A-E	585	.	161706624	161706625	255,215,0	2	67,7	0,228
chr1	162511455	162511984	A-E	769	.	162511718	162511719	255,215,0	2	201,202	0,327
chr1	162518132	162518252	A-E	660	.	162518186	162518187	255,215,0	2	7,17	0,103
chr1	162659800	162660152	A-E	503	.	162659975	162659976	255,215,0	2	1,1	0,351
chr1	163005587	163006022	A-E	717	.	163005932	163005933	255,215,0	2	329,73	0,362
chr1	163006587	163006657	A-E	965	.	163006632	163006633	255,215,0	2	23,1	0,69
chr1	167532775	167533094	A-E	639	.	167532929	167532930	255,215,0	2	90,100	0,219
chr1	167586596	167587245	A-E	840	.	167587122	167587123	255,215,0	2	478,74	0,575
chr1	167722412	167722527	A-E	663	.	167722510	167722511	255,215,0	2	84,1	0,114
chr1	167766380	167766616	A-E	590	.	167766547	167766548	255,215,0	2	110,11	0,225
chr1	168149052	168149361	A-E	572	.	168149232	168149233	255,215,0	2	168,115	0,194
chr1	168440429	168440721	A-E	739	.	168440574	168440575	255,215,0	2	1,1	0,291
chr1	168446219	168446589	A-E	914	.	168446401	168446402	255,215,0	2	1,6	0,364
chr1	168961520	168961569	A-E	933	.	168961543	168961544	255,215,0	2	1,3	0,46
chr1	171189238	171189444	A-E	880	.	171189340	171189341	255,215,0	2	1,1	0,205
chr1	171404934	171405057	A-E	629	.	171404983	171404984	255,215,0	2	1,24	0,99
chr1	172150675	172151005	A-E	610	.	172150696	172150697	255,215,0	2	1,287	0,43
chr1	172291507	172291926	A-E	924	.	172291558	172291559	255,215,0	2	31,346	0,73
chr1	172327070	172327187	A-E	597	.	172327138	172327139	255,215,0	2	21,1	0,116
chr1	172327558	172328156	A-E	965	.	172327707	172327708	255,215,0	2	95,393	0,205
chr1	172606833	172606931	A-E	579	.	172606881	172606882	255,215,0	2	1,1	0,97
chr1	172631926	172632270	A-E	481	.	172632094	172632095	255,215,0	2	90,97	0,247
chr1	172715484	172715760	A-E	485	.	172715630	172715631	255,215,0	2	62,45	0,231
chr1	172878579	172879356	A-E	924	.	172878830	172878831	255,215,0	2	133,407	0,370
chr1	172887147	172887473	A-E	574	.	172887266	172887267	255,215,0	2	1,88	0,238
chr1	172903010	172903534	A-E	662	.	172903240	172903241	255,215,0	2	153,216	0,308
chr1	172938789	172938985	A-E	680	.	172938852	172938853	255,215,0	2	1,70	0,126
chr1	173091914	173092434	A-E	874	.	173092231	173092232	255,215,0	2	246,130	0,390
chr1	173092552	173092771	A-E	905	.	173092713	173092714	255,215,0	2	106,1	0,218
chr1	173398914	173399297	A-E	883	.	173399233	173399234	255,215,0	2	258,1	0,382
chr1	174788416	174788807	A-E	575	.	174788446	174788447	255,215,0	2	1,330	0,61
chr1	176174471	176174980	A-E	524	.	176174672	176174673	255,215,0	2	161,267	0,242
chr1	177150553	177151051	A-E	518	.	177150739	177150740	255,215,0	2	96,220	0,278
chr1	178207948	178208160	A-E	566	.	178207998	178207999	255,215,0	2	26,137	0,75
chr1	178231351	178231525	A-E	858	.	178231427	178231428	255,215,0	2	18,39	0,135
chr1	179110934	179111289	A-E	652	.	179111200	179111201	255,215,0	2	209,31	0,324
chr1	179279883	179280253	A-E	614	.	179280029	179280030	255,215,0	2	86,163	0,207
chr1	180580561	180580926	A-E	502	.	180580743	180580744	255,215,0	2	1,1	0,364
chr1	181060502	181060611	A-E	715	.	181060566	181060567	255,215,0	2	62,41	0,68
chr1	181069151	181069617	A-E	927	.	181069304	181069305	255,215,0	2	84,243	0,223
chr1	181110732	181111003	A-E	851	.	181110863	181110864	255,215,0	2	60,68	0,203
chr1	182113385	182113953	A-E	901	.	182113560	182113561	255,215,0	2	174,391	0,177
chr1	182228543	182228906	A-E	543	.	182228714	182228715	255,215,0	2	22,42	0,321
chr1	182259351	182259676	A-E	701	.	182259513	182259514	255,215,0	2	4,4	0,321
chr1	183132366	183132749	A-E	888	.	183132652	183132653	255,215,0	2	193,3	0,380
chr1	183149947	183150219	A-E	918	.	183150156	183150157	255,215,0	2	149,1	0,271
chr1	183241451	183241867	A-E	776	.	183241649	183241650	255,215,0	2	45,64	0,352
chr1	183248987	183249454	A-E	579	.	183249211	183249212	255,215,0	2	152,169	0,298
chr1	183577563	183577895	A-E	878	.	183577670	183577671	255,215,0	2	1,118	0,214
chr1	183578502	183578873	A-E	619	.	183578649	183578650	255,215,0	2	123,198	0,173
chr1	183811794	183811833	A-E	773	.	183811813	183811814	255,215,0	2	1,1	0,38
chr1	183846576	183846867	A-E	706	.	183846648	183846649	255,215,0	2	1,147	0,144
chr1	184128022	184128982	A-E	514	.	184128127	184128128	255,215,0	2	92,840	0,120
chr1	184357629	184357933	A-E	572	.	184357737	184357738	255,215,0	2	74,160	0,144
chr1	184387904	184388094	A-E	590	.	184388024	184388025	255,215,0	2	54,3	0,187
chr1	184724887	184725142	A-E	470	.	184725035	184725036	255,215,0	2	44,1	0,254
chr1	184922808	184923031	A-E	586	.	184922922	184922923	255,215,0	2	11,4	0,219
chr1	185409237	185409536	A-E	525	.	185409443	185409444	255,215,0	2	163,48	0,251
chr1	185536131	185536449	A-E	789	.	185536349	185536350	255,215,0	2	158,38	0,280
chr1	185537736	185537864	A-E	905	.	185537791	185537792	255,215,0	2	13,29	0,99
chr1	185540108	185540292	A-E	500	.	185540224	185540225	255,215,0	2	52,2	0,182
chr1	186587444	186588060	A-E	740	.	186587742	186587743	255,215,0	2	270,288	0,328
chr1	186627866	186627981	A-E	572	.	186627923	186627924	255,215,0	2	1,1	0,114
chr1	192514282	192514417	A-E	624	.	192514322	192514323	255,215,0	2	37,90	0,45
chr1	192776947	192777226	A-E	560	.	192777095	192777096	255,215,0	2	26,8	0,271
chr1	192873637	192874003	A-E	881	.	192873740	192873741	255,215,0	2	24,182	0,184
chr1	198650930	198651643	A-E	789	.	198651115	198651116	255,215,0	2	121,463	0,250
chr1	198898987	198899513	A-E	910	.	198899178	198899179	255,215,0	2	191,333	0,193
chr1	198901469	198901869	A-E	889	.	198901785	198901786	255,215,0	2	276,43	0,357
chr1	198903935	198904934	A-E	588	.	198904857	198904858	255,215,0	2	882,36	0,963
chr1	199711776	199712042	A-E	675	.	199711894	199711895	255,215,0	2	81,110	0,156
chr1	199826452	199826640	A-E	537	.	199826530	199826531	255,215,0	2	9,40	0,148
chr1	200341273	200341515	A-E	491	.	200341437	200341438	255,215,0	2	126,38	0,204
chr1	200865264	200865418	A-E	815	.	200865331	200865332	255,215,0	2	12,30	0,124
chr1	200865457	200866265	A-E	891	.	200866097	200866098	255,215,0	2	564,91	0,717
chr1	201139670	201140154	A-E	634	.	201139904	201139905	255,215,0	2	117,132	0,352
chr1	201244405	201244769	A-E	517	.	201244525	201244526	255,215,0	2	1,123	0,241
chr1	201277329	201277484	A-E	845	.	201277405	201277406	255,215,0	2	1,2	0,153
chr1	201280694	201280963	A-E	885	.	201280828	201280829	255,215,0	2	1,1	0,268
chr1	201366439	201366550	A-E	941	.	201366505	201366506	255,215,0	2	24,1	0,110
chr1	201445401	201445412	A-E	973	.	201445404	201445405	255,215,0	2	1,5	0,6
chr1	201500233	201500477	A-E	526	.	201500436	201500437	255,215,0	2	167,4	0,240
chr1	201742755	201743343	A-E	920	.	201743096	201743097	255,215,0	2	319,223	0,365
chr1	201743848	201744120	A-E	859	.	201743951	201743952	255,215,0	2	1,66	0,206
chr1	202075010	202075191	A-E	750	.	202075096	202075097	255,215,0	2	6,13	0,168
chr1	202937248	202937378	A-E	617	.	202937318	202937319	255,215,0	2	18,7	0,123
chr1	203063440	203063465	A-E	591	.	203063452	203063453	255,215,0	2	1,1	0,24
chr1	203122696	203123081	A-E	718	.	203122888	203122889	255,215,0	2	1,1	0,384
chr1	203247590	203248072	A-E	626	.	203247768	203247769	255,215,0	2	163,287	0,195
chr1	203296328	203297068	A-E	383	.	203296685	203296686	255,215,0	2	347,372	0,368
chr1	203297101	203297334	A-E	626	.	203297255	203297256	255,215,0	2	114,38	0,195
chr1	203481982	203482534	A-E	869	.	203482092	203482093	255,215,0	2	109,440	0,112
chr1	203598711	203598999	A-E	762	.	203598776	203598777	255,215,0	2	33,190	0,98
chr1	203619380	203619832	A-E	923	.	203619594	203619595	255,215,0	2	192,214	0,238
chr1	203643182	203643803	A-E	605	.	203643473	203643474	255,215,0	2	235,272	0,349
chr1	203661733	203662076	A-E	888	.	203661794	203661795	255,215,0	2	1,221	0,122
chr1	203723839	203723956	A-E	666	.	203723896	203723897	255,215,0	2	1,2	0,115
chr1	204058173	204058362	A-E	508	.	204058280	204058281	255,215,0	2	27,1	0,188
chr1	204071387	204071653	A-E	511	.	204071531	204071532	255,215,0	2	127,104	0,162
chr1	204073791	204074252	A-E	670	.	204073933	204073934	255,215,0	2	81,257	0,204
chr1	204289566	204289863	A-E	606	.	204289751	204289752	255,215,0	2	80,6	0,291
chr1	204332438	204332553	A-E	538	.	204332499	204332500	255,215,0	2	10,1	0,114
chr1	204387566	204387645	A-E	802	.	204387628	204387629	255,215,0	2	47,1	0,78
chr1	204449745	204450007	A-E	555	.	204449875	204449876	255,215,0	2	1,1	0,261
chr1	204486309	204486424	A-E	607	.	204486366	204486367	255,215,0	2	5,5	0,110
chr1	205144631	205144860	A-E	900	.	205144784	205144785	255,215,0	2	84,5	0,224
chr1	205227547	205227721	A-E	957	.	205227633	205227634	255,215,0	2	1,1	0,173
chr1	205228000	205228129	A-E	923	.	205228063	205228064	255,215,0	2	1,3	0,126
chr1	205267691	205267999	A-E	515	.	205267800	205267801	255,215,0	2	8,97	0,211
chr1	205270500	205270865	A-E	784	.	205270691	205270692	255,215,0	2	19,1	0,364
chr1	205288770	205288915	A-E	569	.	205288817	205288818	255,215,0	2	26,75	0,70
chr1	205410224	205410578	A-E	517	.	205410324	205410325	255,215,0	2	77,230	0,124
chr1	205418015	205418182	A-E	896	.	205418072	205418073	255,215,0	2	6,57	0,110
chr1	206642854	206643037	A-E	712	.	206642963	206642964	255,215,0	2	45,8	0,175
chr1	206859748	206860259	A-E	858	.	206859962	206859963	255,215,0	2	168,250	0,261
chr1	207063537	207063710	A-E	848	.	207063659	207063660	255,215,0	2	81,8	0,165
chr1	207414217	207414394	A-E	636	.	207414308	207414309	255,215,0	2	7,1	0,176
chr1	207489914	207490291	A-E	520	.	207489980	207489981	255,215,0	2	1,244	0,133
chr1	207997315	207997832	A-E	932	.	207997785	207997786	255,215,0	2	425,1	0,516
chr1	208021631	208021781	A-E	500	.	208021737	208021738	255,215,0	2	64,1	0,149
chr1	208358733	208359022	A-E	496	.	208358816	208358817	255,215,0	2	23,144	0,145
chr1	208418631	208418859	A-E	660	.	208418805	208418806	255,215,0	2	123,1	0,227
chr1	209393390	209393475	A-E	680	.	209393432	209393433	255,215,0	2	1,1	0,84
chr1	209562668	209562976	A-E	606	.	209562781	209562782	255,215,0	2	1,82	0,226
chr1	209570810	209570947	A-E	781	.	209570868	209570869	255,215,0	2	4,24	0,113
chr1	209571959	209572357	A-E	516	.	209572219	209572220	255,215,0	2	189,65	0,333
chr1	209579567	209579719	A-E	768	.	209579651	209579652	255,215,0	2	19,1	0,151
chr1	209591220	209591436	A-E	542	.	209591360	209591361	255,215,0	2	115,50	0,166
chr1	209828801	209829023	A-E	972	.	209828910	209828911	255,215,0	2	61,63	0,159
chr1	209832170	209832305	A-E	978	.	209832221	209832222	255,215,0	2	41,72	0,63
chr1	209942657	209943400	A-E	911	.	209942923	209942924	255,215,0	2	242,451	0,292
chr1	210056461	210057439	A-E	911	.	210056771	210056772	255,215,0	2	303,659	0,319
chr1	211500826	211501119	A-E	486	.	211501082	211501083	255,215,0	2	224,4	0,289
chr1	211590216	211590571	A-E	598	.	211590444	211590445	255,215,0	2	107,5	0,350
chr1	211688648	211688771	A-E	697	.	211688710	211688711	255,215,0	2	3,1	0,122
chr1	211912030	211912428	A-E	547	.	211912228	211912229	255,215,0	2	1,1	0,397
chr1	212643548	212643711	A-E	578	.	212643611	212643612	255,215,0	2	2,38	0,125
chr1	212658172	212658571	A-E	656	.	212658327	212658328	255,215,0	2	89,177	0,222
chr1	212840606	212841015	A-E	610	.	212840786	212840787	255,215,0	2	3,50	0,359
chr1	212841280	212841455	A-E	664	.	212841351	212841352	255,215,0	2	41,72	0,103
chr1	216774004	216774285	A-E	500	.	216774187	216774188	255,215,0	2	168,82	0,199
chr1	218550674	218551089	A-E	498	.	218550793	218550794	255,215,0	2	60,236	0,179
chr1	218633382	218633612	A-E	625	.	218633511	218633512	255,215,0	2	30,1	0,229
chr1	218758903	218759111	A-E	520	.	218758976	218758977	255,215,0	2	1,61	0,147
chr1	218774491	218774602	A-E	642	.	218774533	218774534	255,215,0	2	5,30	0,81
chr1	220510650	220511010	A-E	551	.	220510829	220510830	255,215,0	2	1,1	0,359
chr1	221209079	221209530	A-E	876	.	221209424	221209425	255,215,0	2	302,61	0,390
chr1	221612801	221613016	A-E	940	.	221612979	221612980	255,215,0	2	161,18	0,197
chr1	221614030	221614267	A-E	983	.	221614236	221614237	255,215,0	2	178,1	0,236
chr1	221899063	221899285	A-E	715	.	221899219	221899220	255,215,0	2	109,17	0,205
chr1	222000173	222000483	A-E	593	.	222000345	222000346	255,215,0	2	138,102	0,208
chr1	222002644	222003471	A-E	897	.	222003176	222003177	255,215,0	2	531,292	0,535
chr1	222135050	222135329	A-E	632	.	222135214	222135215	255,215,0	2	88,38	0,241
chr1	222163243	222163609	A-E	482	.	222163381	222163382	255,215,0	2	1,89	0,277
chr1	222171745	222172136	A-E	551	.	222172051	222172052	255,215,0	2	230,7	0,384
chr1	222544700	222544953	A-E	555	.	222544837	222544838	255,215,0	2	23,1	0,252
chr1	222638782	222639204	A-E	543	.	222638962	222638963	255,215,0	2	114,174	0,248
chr1	223363832	223364028	A-E	692	.	223363933	223363934	255,215,0	2	13,5	0,191
chr1	223892678	223892997	A-E	912	.	223892835	223892836	255,215,0	2	1,5	0,314
chr1	223901276	223901546	A-E	645	.	223901310	223901311	255,215,0	2	33,234	0,36
chr1	224032316	224032686	A-E	723	.	224032417	224032418	255,215,0	2	68,234	0,136
chr1	224545542	224546006	A-E	921	.	224545660	224545661	255,215,0	2	67,293	0,171
chr1	224685994	224686507	A-E	964	.	224686054	224686055	255,215,0	2	30,422	0,91
chr1	224691192	224691563	A-E	886	.	224691422	224691423	255,215,0	2	109,18	0,353
chr1	224750692	224750877	A-E	507	.	224750769	224750770	255,215,0	2	1,31	0,154
chr1	225613143	225613456	A-E	797	.	225613256	225613257	255,215,0	2	49,134	0,179
chr1	225934674	225934968	A-E	905	.	225934832	225934833	255,215,0	2	24,1	0,293
chr1	226014145	226014403	A-E	543	.	226014225	226014226	255,215,0	2	2,99	0,159
chr1	226222205	226222589	A-E	554	.	226222508	226222509	255,215,0	2	289,66	0,318
chr1	227751865	227752213	A-E	535	.	227752043	227752044	255,215,0	2	13,4	0,344
chr1	228073191	228073261	A-E	981	.	228073225	228073226	255,215,0	2	1,1	0,69
chr1	228783962	228784250	A-E	371	.	228784106	228784107	255,215,0	2	4,2	0,286
chr1	228973832	228974198	A-E	744	.	228974018	228974019	255,215,0	2	8,1	0,365
chr1	229327236	229327413	A-E	596	.	229327324	229327325	255,215,0	2	1,1	0,176
chr1	229365571	229365974	A-E	544	.	229365757	229365758	255,215,0	2	1,31	0,372
chr1	229366402	229366798	A-E	914	.	229366550	229366551	255,215,0	2	124,222	0,174
chr1	229388898	229389111	A-E	853	.	229388967	229388968	255,215,0	2	1,75	0,138
chr1	230220475	230220731	A-E	869	.	230220559	230220560	255,215,0	2	1,87	0,169
chr1	230240540	230240902	A-E	685	.	230240734	230240735	255,215,0	2	29,1	0,361
chr1	230258907	230259286	A-E	730	.	230258968	230258969	255,215,0	2	51,306	0,73
chr1	231347338	231347496	A-E	505	.	231347362	231347363	255,215,0	2	2,111	0,47
chr1	233249275	233249581	A-E	792	.	233249333	233249334	255,215,0	2	1,190	0,116
chr1	234450953	234451201	A-E	826	.	234451129	234451130	255,215,0	2	113,7	0,241
chr1	234630919	234631525	A-E	766	.	234631417	234631418	255,215,0	2	473,81	0,525
chr1	234635806	234635989	A-E	935	.	234635897	234635898	255,215,0	2	1,1	0,182
chr1	234658291	234658851	A-E	859	.	234658373	234658374	255,215,0	2	40,434	0,126
chr1	234659231	234659760	A-E	612	.	234659518	234659519	255,215,0	2	238,191	0,338
chr1	234738546	234738834	A-E	574	.	234738623	234738624	255,215,0	2	5,137	0,151
chr1	234749342	234749645	A-E	886	.	234749569	234749570	255,215,0	2	154,1	0,302
chr1	234754264	234754665	A-E	857	.	234754336	234754337	255,215,0	2	24,279	0,122
chr1	234757412	234757805	A-E	734	.	234757605	234757606	255,215,0	2	1,7	0,386
chr1	234767593	234767925	A-E	657	.	234767749	234767750	255,215,0	2	66,85	0,247
chr1	234857710	234858181	A-E	866	.	234857898	234857899	255,215,0	2	90,184	0,287
chr1	234907393	234907835	A-E	681	.	234907494	234907495	255,215,0	2	93,331	0,111
chr1	234908151	234908764	A-E	806	.	234908276	234908277	255,215,0	2	73,435	0,178
chr1	234984948	234985284	A-E	811	.	234985005	234985006	255,215,0	2	2,222	0,114
chr1	235106929	235107153	A-E	739	.	235107058	235107059	255,215,0	2	129,94	0,130
chr1	235110834	235111403	A-E	485	.	235111102	235111103	255,215,0	2	254,286	0,283
chr1	235122652	235122939	A-E	856	.	235122842	235122843	255,215,0	2	133,39	0,248
chr1	235146978	235147112	A-E	753	.	235146989	235146990	255,215,0	2	2,113	0,21
chr1	235154947	235155120	A-E	530	.	235155033	235155034	255,215,0	2	1,1	0,172
chr1	235183936	235184197	A-E	588	.	235184017	235184018	255,215,0	2	16,113	0,148
chr1	235243001	235243596	A-E	720	.	235243520	235243521	255,215,0	2	476,31	0,564
chr1	235246558	235246857	A-E	739	.	235246619	235246620	255,215,0	2	18,193	0,106
chr1	235267591	235267744	A-E	461	.	235267677	235267678	255,215,0	2	21,1	0,152
chr1	235460869	235461278	A-E	542	.	235461095	235461096	255,215,0	2	159,115	0,294
chr1	235668656	235669018	A-E	500	.	235668829	235668830	255,215,0	2	23,38	0,324
chr1	236030835	236031025	A-E	691	.	236030879	236030880	255,215,0	2	35,136	0,54
chr1	236083263	236083651	A-E	925	.	236083331	236083332	255,215,0	2	1,252	0,136
chr1	236135691	236135959	A-E	927	.	236135880	236135881	255,215,0	2	121,10	0,258
chr1	236162583	236163199	A-E	794	.	236162892	236162893	255,215,0	2	250,246	0,370
chr1	236179538	236179652	A-E	560	.	236179594	236179595	255,215,0	2	1,1	0,113
chr1	236559628	236560010	A-E	807	.	236559875	236559876	255,215,0	2	114,1	0,381
chr1	238811242	238811567	A-E	556	.	238811346	238811347	255,215,0	2	60,175	0,150
chr1	241771916	241772216	A-E	898	.	241772150	241772151	255,215,0	2	209,40	0,260
chr1	241775803	241776227	A-E	910	.	241776009	241776010	255,215,0	2	198,209	0,215
chr1	243451071	243451374	A-E	566	.	243451086	243451087	255,215,0	2	14,286	0,17
chr1	244011895	244012034	A-E	542	.	244011932	244011933	255,215,0	2	1,65	0,74
chr1	244486299	244486688	A-E	655	.	244486461	244486462	255,215,0	2	91,155	0,234
chr1	244894306	244894456	A-E	497	.	244894353	244894354	255,215,0	2	14,68	0,82
chr1	245082176	245082355	A-E	470	.	245082236	245082237	255,215,0	2	50,107	0,72
chr1	245255337	245255432	A-E	819	.	245255384	245255385	255,215,0	2	1,1	0,94
chr1	246588477	246588670	A-E	859	.	246588562	246588563	255,215,0	2	33,55	0,138
chr1	246591935	246592203	A-E	530	.	246592009	246592010	255,215,0	2	1,119	0,149
chr1	246730569	246731007	A-E	511	.	246730620	246730621	255,215,0	2	5,340	0,98
chr1	246751015	246751281	A-E	869	.	246751183	246751184	255,215,0	2	129,58	0,208
chr1	249157308	249157673	A-E	794	.	249157561	249157562	255,215,0	2	227,84	0,281
chr10	830904	831008	A-E	664	.	830919	830920	255,215,0	2	1,73	0,31
chr10	3133662	3133717	A-E	839	.	3133687	3133688	255,215,0	2	1,5	0,50
chr10	3137708	3138098	A-E	959	.	3138048	3138049	255,215,0	2	299,7	0,383
chr10	3497590	3497951	A-E	492	.	3497728	3497729	255,215,0	2	1,84	0,277
chr10	3509617	3509911	A-E	812	.	3509758	3509759	255,215,0	2	82,92	0,202
chr10	3511181	3511689	A-E	938	.	3511506	3511507	255,215,0	2	236,92	0,416
chr10	3542742	3543014	A-E	783	.	3542848	3542849	255,215,0	2	1,59	0,213
chr10	3710838	3711066	A-E	833	.	3710975	3710976	255,215,0	2	90,42	0,186
chr10	3782267	3782514	A-E	664	.	3782442	3782443	255,215,0	2	107,2	0,245
chr10	3782727	3783283	A-E	595	.	3782914	3782915	255,215,0	2	164,344	0,212
chr10	3800307	3800531	A-E	799	.	3800377	3800378	255,215,0	2	26,108	0,116
chr10	3846443	3847038	A-E	579	.	3846803	3846804	255,215,0	2	355,228	0,367
chr10	3850308	3850795	A-E	599	.	3850408	3850409	255,215,0	2	76,361	0,126
chr10	3867491	3867713	A-E	520	.	3867638	3867639	255,215,0	2	75,1	0,221
chr10	3870489	3871262	A-E	762	.	3871175	3871176	255,215,0	2	624,24	0,749
chr10	3890952	3891240	A-E	611	.	3891129	3891130	255,215,0	2	151,83	0,205
chr10	3917358	3918120	A-E	500	.	3917656	3917657	255,215,0	2	227,392	0,370
chr10	3928866	3929216	A-E	884	.	3928979	3928980	255,215,0	2	43,166	0,184
chr10	3929991	3930887	A-E	956	.	3930289	3930290	255,215,0	2	211,509	0,387
chr10	3932191	3932411	A-E	819	.	3932300	3932301	255,215,0	2	1,1	0,219
chr10	3944367	3944901	A-E	745	.	3944727	3944728	255,215,0	2	286,98	0,436
chr10	4172866	4173257	A-E	540	.	4173062	4173063	255,215,0	2	153,151	0,240
chr10	4173688	4174411	A-E	869	.	4173936	4173937	255,215,0	2	234,459	0,264
chr10	4289203	4289519	A-E	750	.	4289250	4289251	255,215,0	2	3,223	0,93
chr10	4358748	4358982	A-E	550	.	4358869	4358870	255,215,0	2	11,1	0,233
chr10	4396174	4396330	A-E	897	.	4396295	4396296	255,215,0	2	88,1	0,155
chr10	4711881	4712067	A-E	571	.	4711999	4712000	255,215,0	2	53,1	0,185
chr10	4813646	4813900	A-E	970	.	4813753	4813754	255,215,0	2	46,85	0,169
chr10	5113786	5114179	A-E	770	.	5114064	5114065	255,215,0	2	166,1	0,392
chr10	5333644	5334212	A-E	855	.	5333928	5333929	255,215,0	2	233,231	0,337
chr10	5334474	5334640	A-E	939	.	5334543	5334544	255,215,0	2	46,72	0,94
chr10	5336164	5336286	A-E	658	.	5336240	5336241	255,215,0	2	33,1	0,121
chr10	5587810	5588190	A-E	656	.	5587922	5587923	255,215,0	2	1,155	0,225
chr10	5590010	5590295	A-E	954	.	5590292	5590293	255,215,0	2	282,1	0,284
chr10	5590507	5590769	A-E	975	.	5590637	5590638	255,215,0	2	1,2	0,260
chr10	5596279	5596669	A-E	558	.	5596477	5596478	255,215,0	2	9,1	0,389
chr10	5986377	5986825	A-E	500	.	5986601	5986602	255,215,0	2	128,127	0,321
chr10	6093148	6093558	A-E	664	.	6093319	6093320	255,215,0	2	114,181	0,229
chr10	6836289	6836715	A-E	760	.	6836467	6836468	255,215,0	2	1,70	0,356
chr10	8098940	8099487	A-E	787	.	8099173	8099174	255,215,0	2	202,281	0,266
chr10	8103293	8103465	A-E	829	.	8103333	8103334	255,215,0	2	1,91	0,81
chr10	8103619	8104019	A-E	938	.	8103810	8103811	255,215,0	2	78,95	0,305
chr10	8446683	8447080	A-E	865	.	8446822	8446823	255,215,0	2	8,125	0,272
chr10	9052186	9052462	A-E	548	.	9052282	9052283	255,215,0	2	74,156	0,120
chr10	10839185	10839573	A-E	606	.	10839227	10839228	255,215,0	2	1,304	0,84
chr10	10872581	10872970	A-E	497	.	10872767	10872768	255,215,0	2	1,17	0,372
chr10	10953472	10953723	A-E	513	.	10953519	10953520	255,215,0	2	1,156	0,95
chr10	11651765	11651937	A-E	610	.	11651849	11651850	255,215,0	2	1,3	0,169
chr10	11835953	11836243	A-E	595	.	11836175	11836176	255,215,0	2	157,1	0,289
chr10	11866902	11867068	A-E	804	.	11866971	11866972	255,215,0	2	1,27	0,139
chr10	11917828	11918087	A-E	863	.	11917939	11917940	255,215,0	2	13,48	0,211
chr10	11940492	11940889	A-E	924	.	11940731	11940732	255,215,0	2	83,1	0,396
chr10	12283843	12284276	A-E	645	.	12283948	12283949	255,215,0	2	39,260	0,173
chr10	12306536	12306777	A-E	644	.	12306587	12306588	255,215,0	2	5,142	0,99
chr10	12375218	12375432	A-E	901	.	12375324	12375325	255,215,0	2	1,1	0,213
chr10	13142941	13143287	A-E	835	.	13143114	13143115	255,215,0	2	110,109	0,237
chr10	13390886	13391219	A-E	602	.	13391147	13391148	255,215,0	2	205,14	0,319
chr10	13391797	13392252	A-E	887	.	13392083	13392084	255,215,0	2	259,141	0,314
chr10	13747807	13748143	A-E	640	.	13748005	13748006	255,215,0	2	156,94	0,242
chr10	13754952	13755339	A-E	593	.	13755134	13755135	255,215,0	2	131,152	0,235
chr10	13799194	13799732	A-E	487	.	13799686	13799687	255,215,0	2	484,37	0,501
chr10	13829023	13829481	A-E	678	.	13829175	13829176	255,215,0	2	90,242	0,216
chr10	13924181	13924825	A-E	871	.	13924573	13924574	255,215,0	2	390,249	0,395
chr10	14051386	14052060	A-E	597	.	14051813	14051814	255,215,0	2	425,243	0,431
chr10	14647138	14647588	A-E	782	.	14647477	14647478	255,215,0	2	273,44	0,406
chr10	14689846	14690850	A-E	854	.	14690696	14690697	255,215,0	2	836,139	0,865
chr10	15386960	15387149	A-E	885	.	15387010	15387011	255,215,0	2	41,129	0,60
chr10	17028207	17028677	A-E	721	.	17028580	17028581	255,215,0	2	350,72	0,398
chr10	17067559	17067950	A-E	848	.	17067758	17067759	255,215,0	2	134,126	0,265
chr10	17070785	17071064	A-E	533	.	17070922	17070923	255,215,0	2	129,133	0,146
chr10	17071536	17072103	A-E	620	.	17071683	17071684	255,215,0	2	90,362	0,205
chr10	17091174	17091427	A-E	489	.	17091361	17091362	255,215,0	2	143,21	0,232
chr10	17104584	17104750	A-E	969	.	17104680	17104681	255,215,0	2	31,4	0,162
chr10	17105178	17105416	A-E	859	.	17105256	17105257	255,215,0	2	42,122	0,116
chr10	17116431	17116714	A-E	611	.	17116627	17116628	255,215,0	2	147,36	0,247
chr10	17248953	17248971	A-E	768	.	17248961	17248962	255,215,0	2	1,2	0,16
chr10	17569630	17569764	A-E	602	.	17569655	17569656	255,215,0	2	23,106	0,28
chr10	17707752	17708081	A-E	719	.	17707912	17707913	255,215,0	2	125,132	0,197
chr10	20134637	20134650	A-E	504	.	20134643	20134644	255,215,0	2	2,1	0,12
chr10	20292651	20293410	A-E	957	.	20292824	20292825	255,215,0	2	86,498	0,261
chr10	20389150	20389455	A-E	488	.	20389349	20389350	255,215,0	2	96,1	0,304
chr10	21581688	21582509	A-E	795	.	21582284	21582285	255,215,0	2	573,201	0,620
chr10	22519481	22519667	A-E	465	.	22519579	22519580	255,215,0	2	70,59	0,127
chr10	22540192	22540343	A-E	555	.	22540281	22540282	255,215,0	2	44,15	0,136
chr10	22628998	22629520	A-E	631	.	22629109	22629110	255,215,0	2	61,360	0,162
chr10	22722910	22723095	A-E	503	.	22723002	22723003	255,215,0	2	2,1	0,184
chr10	23138140	23138676	A-E	507	.	23138511	23138512	255,215,0	2	357,150	0,386
chr10	24498955	24499204	A-E	773	.	24499145	24499146	255,215,0	2	144,11	0,238
chr10	25100941	25101162	A-E	538	.	25100980	25100981	255,215,0	2	8,149	0,72
chr10	25155940	25156492	A-E	649	.	25156270	25156271	255,215,0	2	328,218	0,334
chr10	25247749	25247926	A-E	907	.	25247837	25247838	255,215,0	2	1,1	0,176
chr10	25348919	25349256	A-E	561	.	25349120	25349121	255,215,0	2	176,109	0,228
chr10	25357102	25357468	A-E	722	.	25357352	25357353	255,215,0	2	137,1	0,365
chr10	27069899	27070563	A-E	625	.	27070181	27070182	255,215,0	2	211,310	0,354
chr10	27608918	27609295	A-E	532	.	27609158	27609159	255,215,0	2	105,1	0,376
chr10	28467299	28467468	A-E	527	.	28467382	28467383	255,215,0	2	1,2	0,167
chr10	28622853	28623578	A-E	532	.	28623395	28623396	255,215,0	2	526,165	0,560
chr10	29879091	29879350	A-E	760	.	29879256	29879257	255,215,0	2	86,14	0,245
chr10	29907407	29907668	A-E	611	.	29907537	29907538	255,215,0	2	1,1	0,260
chr10	29922205	29922549	A-E	849	.	29922391	29922392	255,215,0	2	124,94	0,250
chr10	29924706	29925406	A-E	954	.	29925355	29925356	255,215,0	2	602,3	0,697
chr10	29980945	29980999	A-E	969	.	29980954	29980955	255,215,0	2	1,35	0,19
chr10	30092989	30093361	A-E	955	.	30093262	30093263	255,215,0	2	194,18	0,354
chr10	30235740	30236524	A-E	555	.	30235916	30235917	255,215,0	2	81,512	0,272
chr10	31422679	31422989	A-E	507	.	31422771	31422772	255,215,0	2	63,188	0,122
chr10	32034546	32034864	A-E	492	.	32034694	32034695	255,215,0	2	88,108	0,210
chr10	32047879	32048374	A-E	707	.	32048137	32048138	255,215,0	2	244,222	0,273
chr10	32218329	32218518	A-E	529	.	32218507	32218508	255,215,0	2	170,1	0,188
chr10	33403327	33403662	A-E	706	.	33403510	33403511	255,215,0	2	156,123	0,212
chr10	33415190	33415378	A-E	674	.	33415348	33415349	255,215,0	2	131,2	0,186
chr10	33415871	33415993	A-E	647	.	33415947	33415948	255,215,0	2	32,1	0,121
chr10	33425212	33425871	A-E	960	.	33425403	33425404	255,215,0	2	184,460	0,199
chr10	33425894	33425989	A-E	763	.	33425945	33425946	255,215,0	2	13,4	0,91
chr10	33537661	33538041	A-E	569	.	33537750	33537751	255,215,0	2	52,252	0,128
chr10	33621123	33621423	A-E	486	.	33621242	33621243	255,215,0	2	33,93	0,207
chr10	33625950	33626342	A-E	808	.	33626166	33626167	255,215,0	2	42,1	0,391
chr10	33654373	33654479	A-E	969	.	33654392	33654393	255,215,0	2	1,68	0,38
chr10	33666319	33666634	A-E	693	.	33666411	33666412	255,215,0	2	32,161	0,154
chr10	33950849	33951084	A-E	628	.	33950927	33950928	255,215,0	2	1,78	0,157
chr10	34391167	34391516	A-E	536	.	34391264	34391265	255,215,0	2	1,155	0,194
chr10	34816179	34816294	A-E	923	.	34816236	34816237	255,215,0	2	1,1	0,114
chr10	35059349	35059608	A-E	628	.	35059478	35059479	255,215,0	2	1,1	0,258
chr10	35195075	35195256	A-E	708	.	35195165	35195166	255,215,0	2	1,1	0,180
chr10	35932153	35932694	A-E	575	.	35932188	35932189	255,215,0	2	1,470	0,71
chr10	36783467	36783622	A-E	701	.	36783544	36783545	255,215,0	2	1,1	0,154
chr10	43600895	43601120	A-E	424	.	43601048	43601049	255,215,0	2	136,53	0,172
chr10	43635714	43636276	A-E	612	.	43636097	43636098	255,215,0	2	323,118	0,444
chr10	43800197	43800376	A-E	713	.	43800317	43800318	255,215,0	2	76,13	0,166
chr10	43905259	43905708	A-E	888	.	43905445	43905446	255,215,0	2	108,183	0,266
chr10	45470476	45470795	A-E	888	.	45470516	45470517	255,215,0	2	39,276	0,43
chr10	45655857	45656138	A-E	660	.	45655997	45655998	255,215,0	2	2,2	0,279
chr10	50776206	50776746	A-E	952	.	50776484	50776485	255,215,0	2	213,195	0,345
chr10	51488946	51489392	A-E	478	.	51489136	51489137	255,215,0	2	104,169	0,277
chr10	52081951	52082279	A-E	494	.	52082035	52082036	255,215,0	2	31,190	0,138
chr10	52085013	52085461	A-E	553	.	52085350	52085351	255,215,0	2	295,67	0,381
chr10	54203502	54203868	A-E	893	.	54203679	54203680	255,215,0	2	1,11	0,355
chr10	59452175	59452288	A-E	894	.	59452231	59452232	255,215,0	2	9,9	0,104
chr10	60026015	60026385	A-E	774	.	60026201	60026202	255,215,0	2	163,160	0,210
chr10	60422217	60422354	A-E	715	.	60422285	60422286	255,215,0	2	1,1	0,136
chr10	61664562	61664999	A-E	741	.	61664892	61664893	255,215,0	2	283,58	0,379
chr10	61667658	61667858	A-E	920	.	61667725	61667726	255,215,0	2	4,69	0,131
chr10	62491040	62491560	A-E	811	.	62491372	62491373	255,215,0	2	294,148	0,372
chr10	63658924	63659147	A-E	632	.	63659030	63659031	255,215,0	2	62,72	0,151
chr10	63663540	63663817	A-E	557	.	63663640	63663641	255,215,0	2	70,146	0,131
chr10	63698832	63699053	A-E	588	.	63698914	63698915	255,215,0	2	20,75	0,146
chr10	63702592	63703184	A-E	866	.	63702854	63702855	255,215,0	2	227,293	0,299
chr10	63703432	63703559	A-E	774	.	63703510	63703511	255,215,0	2	68,37	0,90
chr10	63753079	63753613	A-E	950	.	63753265	63753266	255,215,0	2	172,333	0,201
chr10	63778860	63779091	A-E	861	.	63779010	63779011	255,215,0	2	77,6	0,225
chr10	63805800	63806070	A-E	714	.	63805930	63805931	255,215,0	2	83,92	0,178
chr10	63842469	63842743	A-E	902	.	63842550	63842551	255,215,0	2	34,145	0,129
chr10	64004719	64005076	A-E	894	.	64004898	64004899	255,215,0	2	3,1	0,356
chr10	64009597	64009980	A-E	496	.	64009922	64009923	255,215,0	2	298,30	0,353
chr10	64146249	64146339	A-E	763	.	64146307	64146308	255,215,0	2	28,1	0,89
chr10	64192955	64193371	A-E	459	.	64193072	64193073	255,215,0	2	41,221	0,195
chr10	64374179	64374536	A-E	511	.	64374337	64374338	255,215,0	2	24,63	0,294
chr10	64397818	64398131	A-E	786	.	64397963	64397964	255,215,0	2	136,157	0,156
chr10	64492733	64493095	A-E	616	.	64492918	64492919	255,215,0	2	163,154	0,208
chr10	65282188	65282459	A-E	767	.	65282344	65282345	255,215,0	2	49,6	0,265
chr10	65388414	65388608	A-E	858	.	65388511	65388512	255,215,0	2	24,22	0,172
chr10	65460115	65460254	A-E	881	.	65460184	65460185	255,215,0	2	1,1	0,138
chr10	69854882	69855277	A-E	787	.	69855186	69855187	255,215,0	2	221,6	0,389
chr10	70088080	70088572	A-E	577	.	70088235	70088236	255,215,0	2	129,309	0,183
chr10	70805220	70805884	A-E	810	.	70805438	70805439	255,215,0	2	209,435	0,229
chr10	70976966	70977432	A-E	563	.	70977123	70977124	255,215,0	2	84,234	0,232
chr10	72027304	72027694	A-E	781	.	72027414	72027415	255,215,0	2	34,203	0,187
chr10	72416244	72416577	A-E	767	.	72416418	72416419	255,215,0	2	125,108	0,225
chr10	72593001	72593337	A-E	484	.	72593128	72593129	255,215,0	2	105,185	0,151
chr10	72973788	72974249	A-E	672	.	72973952	72973953	255,215,0	2	149,280	0,181
chr10	73489038	73489396	A-E	569	.	73489203	73489204	255,215,0	2	1,27	0,331
chr10	73526896	73527242	A-E	823	.	73527132	73527133	255,215,0	2	186,58	0,288
chr10	73528339	73528873	A-E	710	.	73528812	73528813	255,215,0	2	414,1	0,533
chr10	73529064	73529499	A-E	755	.	73529393	73529394	255,215,0	2	307,82	0,353
chr10	73620184	73620641	A-E	476	.	73620391	73620392	255,215,0	2	139,181	0,276
chr10	73627974	73628371	A-E	658	.	73628193	73628194	255,215,0	2	171,128	0,269
chr10	73649387	73649415	A-E	860	.	73649392	73649393	255,215,0	2	1,17	0,11
chr10	74016969	74017226	A-E	654	.	74017049	74017050	255,215,0	2	23,119	0,138
chr10	74019515	74019657	A-E	921	.	74019543	74019544	255,215,0	2	2,87	0,55
chr10	74055686	74056073	A-E	575	.	74056015	74056016	255,215,0	2	312,40	0,347
chr10	74068319	74068595	A-E	884	.	74068529	74068530	255,215,0	2	206,61	0,215
chr10	74069583	74069715	A-E	791	.	74069646	74069647	255,215,0	2	1,5	0,127
chr10	74070583	74070739	A-E	916	.	74070680	74070681	255,215,0	2	47,8	0,148
chr10	74078612	74078870	A-E	930	.	74078848	74078849	255,215,0	2	217,1	0,257
chr10	74085147	74085316	A-E	730	.	74085304	74085305	255,215,0	2	148,1	0,168
chr10	74091361	74091474	A-E	987	.	74091417	74091418	255,215,0	2	1,1	0,112
chr10	74436264	74436425	A-E	486	.	74436398	74436399	255,215,0	2	110,1	0,160
chr10	74453097	74453245	A-E	735	.	74453140	74453141	255,215,0	2	20,80	0,68
chr10	74544491	74544662	A-E	537	.	74544596	74544597	255,215,0	2	45,4	0,167
chr10	75639469	75639705	A-E	586	.	75639591	75639592	255,215,0	2	12,3	0,233
chr10	75653245	75653472	A-E	710	.	75653358	75653359	255,215,0	2	1,1	0,226
chr10	75654322	75654573	A-E	674	.	75654436	75654437	255,215,0	2	1,23	0,228
chr10	75658836	75659127	A-E	977	.	75658981	75658982	255,215,0	2	1,1	0,290
chr10	75666465	75666800	A-E	780	.	75666553	75666554	255,215,0	2	82,240	0,95
chr10	75716399	75716797	A-E	836	.	75716500	75716501	255,215,0	2	47,241	0,157
chr10	75725888	75726135	A-E	697	.	75726025	75726026	255,215,0	2	46,18	0,229
chr10	77164585	77164731	A-E	872	.	77164658	77164659	255,215,0	2	38,37	0,109
chr10	77165098	77165501	A-E	672	.	77165300	77165301	255,215,0	2	4,1	0,402
chr10	78920467	78920779	A-E	698	.	78920601	78920602	255,215,0	2	31,74	0,238
chr10	78923836	78924098	A-E	733	.	78923932	78923933	255,215,0	2	40,109	0,153
chr10	78939227	78939377	A-E	638	.	78939299	78939300	255,215,0	2	1,5	0,145
chr10	79166166	79166289	A-E	608	.	79166223	79166224	255,215,0	2	1,8	0,115
chr10	79261142	79261358	A-E	716	.	79261249	79261250	255,215,0	2	1,1	0,215
chr10	79265772	79266169	A-E	569	.	79265901	79265902	255,215,0	2	5,143	0,254
chr10	79274655	79274751	A-E	637	.	79274705	79274706	255,215,0	2	7,1	0,95
chr10	79291052	79291779	A-E	765	.	79291329	79291330	255,215,0	2	229,400	0,327
chr10	79291885	79292096	A-E	575	.	79291975	79291976	255,215,0	2	1,31	0,180
chr10	79346819	79347304	A-E	583	.	79347004	79347005	255,215,0	2	93,207	0,278
chr10	79633336	79633510	A-E	679	.	79633396	79633397	255,215,0	2	1,54	0,120
chr10	79637463	79637788	A-E	820	.	79637653	79637654	255,215,0	2	62,5	0,320
chr10	79731077	79731252	A-E	551	.	79731164	79731165	255,215,0	2	1,1	0,174
chr10	80015034	80015301	A-E	536	.	80015186	80015187	255,215,0	2	127,88	0,179
chr10	80015725	80016226	A-E	557	.	80016047	80016048	255,215,0	2	279,135	0,366
chr10	80732492	80734123	A-E	937	.	80733459	80733460	255,215,0	2	949,644	0,987
chr10	80734291	80734943	A-E	676	.	80734462	80734463	255,215,0	2	102,411	0,241
chr10	80737664	80737999	A-E	566	.	80737881	80737882	255,215,0	2	194,94	0,241
chr10	80912242	80912363	A-E	858	.	80912302	80912303	255,215,0	2	2,2	0,119
chr10	80917330	80917751	A-E	554	.	80917472	80917473	255,215,0	2	69,204	0,217
chr10	80997251	80997825	A-E	786	.	80997437	80997438	255,215,0	2	117,317	0,257
chr10	80998898	81000011	A-E	647	.	80999246	80999247	255,215,0	2	283,699	0,414
chr10	81025991	81026714	A-E	711	.	81026491	81026492	255,215,0	2	479,200	0,523
chr10	81028676	81029041	A-E	561	.	81028719	81028720	255,215,0	2	6,283	0,82
chr10	81034555	81034743	A-E	551	.	81034648	81034649	255,215,0	2	1,1	0,187
chr10	81045880	81046806	A-E	920	.	81046456	81046457	255,215,0	2	545,317	0,609
chr10	81077317	81078576	A-E	832	.	81077647	81077648	255,215,0	2	253,850	0,409
chr10	81080868	81081434	A-E	568	.	81081103	81081104	255,215,0	2	188,283	0,283
chr10	81083033	81083464	A-E	594	.	81083189	81083190	255,215,0	2	122,240	0,191
chr10	81088418	81088982	A-E	575	.	81088640	81088641	255,215,0	2	178,296	0,268
chr10	81090834	81091304	A-E	712	.	81091179	81091180	255,215,0	2	292,70	0,400
chr10	81091409	81091966	A-E	814	.	81091731	81091732	255,215,0	2	291,202	0,355
chr10	81159335	81159579	A-E	688	.	81159502	81159503	255,215,0	2	126,35	0,209
chr10	82215085	82215437	A-E	565	.	82215323	82215324	255,215,0	2	127,1	0,351
chr10	82237584	82237869	A-E	664	.	82237662	82237663	255,215,0	2	78,206	0,79
chr10	82247433	82247863	A-E	725	.	82247772	82247773	255,215,0	2	338,88	0,342
chr10	82258642	82258780	A-E	586	.	82258736	82258737	255,215,0	2	56,5	0,133
chr10	82299421	82299771	A-E	849	.	82299677	82299678	255,215,0	2	164,1	0,349
chr10	85938991	85939155	A-E	615	.	85939060	85939061	255,215,0	2	1,26	0,138
chr10	88471893	88472403	A-E	879	.	88472353	88472354	255,215,0	2	413,1	0,509
chr10	89602886	89603081	A-E	619	.	89603055	89603056	255,215,0	2	146,1	0,194
chr10	89876323	89876522	A-E	680	.	89876470	89876471	255,215,0	2	123,26	0,173
chr10	89912666	89913039	A-E	582	.	89912908	89912909	255,215,0	2	113,1	0,372
chr10	90145688	90145942	A-E	944	.	90145818	90145819	255,215,0	2	60,52	0,202
chr10	90608310	90608527	A-E	783	.	90608425	90608426	255,215,0	2	81,67	0,150
chr10	90923331	90923726	A-E	703	.	90923649	90923650	255,215,0	2	246,4	0,391
chr10	91020368	91020477	A-E	903	.	91020400	91020401	255,215,0	2	6,50	0,59
chr10	91275289	91275484	A-E	787	.	91275455	91275456	255,215,0	2	139,1	0,194
chr10	92921990	92922253	A-E	446	.	92922074	92922075	255,215,0	2	80,173	0,90
chr10	93109121	93109290	A-E	601	.	93109217	93109218	255,215,0	2	26,1	0,168
chr10	93364636	93364917	A-E	692	.	93364794	93364795	255,215,0	2	37,1	0,280
chr10	93373148	93373298	A-E	594	.	93373227	93373228	255,215,0	2	10,1	0,149
chr10	93373465	93373915	A-E	653	.	93373561	93373562	255,215,0	2	53,310	0,140
chr10	93647022	93647304	A-E	484	.	93647152	93647153	255,215,0	2	40,60	0,222
chr10	93971063	93971200	A-E	897	.	93971171	93971172	255,215,0	2	81,1	0,136
chr10	94001133	94001473	A-E	603	.	94001376	94001377	255,215,0	2	152,5	0,335
chr10	94353992	94354203	A-E	682	.	94354150	94354151	255,215,0	2	108,2	0,209
chr10	95136235	95136595	A-E	893	.	95136449	95136450	255,215,0	2	142,72	0,288
chr10	95195782	95196689	A-E	967	.	95196039	95196040	255,215,0	2	218,609	0,298
chr10	95197787	95197992	A-E	969	.	95197918	95197919	255,215,0	2	68,9	0,196
chr10	95198614	95198817	A-E	905	.	95198707	95198708	255,215,0	2	54,70	0,133
chr10	95218561	95218998	A-E	915	.	95218659	95218660	255,215,0	2	60,299	0,138
chr10	95224699	95224811	A-E	710	.	95224753	95224754	255,215,0	2	1,3	0,109
chr10	97020432	97020603	A-E	940	.	97020518	97020519	255,215,0	2	25,22	0,149
chr10	97205086	97205311	A-E	661	.	97205222	97205223	255,215,0	2	49,1	0,224
chr10	98956083	98956405	A-E	453	.	98956103	98956104	255,215,0	2	12,293	0,29
chr10	99172845	99172912	A-E	899	.	99172878	99172879	255,215,0	2	1,1	0,66
chr10	99173709	99174019	A-E	835	.	99173865	99173866	255,215,0	2	27,23	0,287
chr10	99302907	99303185	A-E	514	.	99303056	99303057	255,215,0	2	112,91	0,187
chr10	99356549	99356930	A-E	656	.	99356739	99356740	255,215,0	2	1,1	0,380
chr10	99401742	99402052	A-E	878	.	99401840	99401841	255,215,0	2	1,114	0,196
chr10	101539519	101539906	A-E	868	.	101539725	101539726	255,215,0	2	181,155	0,232
chr10	101677861	101678026	A-E	846	.	101677916	101677917	255,215,0	2	1,55	0,110
chr10	101744070	101744300	A-E	760	.	101744184	101744185	255,215,0	2	1,1	0,229
chr10	101944283	101944461	A-E	567	.	101944346	101944347	255,215,0	2	1,51	0,127
chr10	102130336	102130669	A-E	864	.	102130534	102130535	255,215,0	2	158,94	0,239
chr10	102130783	102131327	A-E	955	.	102130954	102130955	255,215,0	2	116,317	0,227
chr10	102792815	102793017	A-E	736	.	102792916	102792917	255,215,0	2	3,1	0,201
chr10	103453403	103453880	A-E	620	.	103453586	103453587	255,215,0	2	163,272	0,205
chr10	103877464	103877788	A-E	897	.	103877717	103877718	255,215,0	2	225,41	0,283
chr10	104387544	104387817	A-E	871	.	104387671	104387672	255,215,0	2	65,83	0,190
chr10	104388023	104388450	A-E	945	.	104388177	104388178	255,215,0	2	97,215	0,212
chr10	104406463	104406725	A-E	576	.	104406694	104406695	255,215,0	2	202,1	0,261
chr10	104406801	104407099	A-E	687	.	104407025	104407026	255,215,0	2	153,1	0,297
chr10	104472705	104472855	A-E	563	.	104472742	104472743	255,215,0	2	9,84	0,66
chr10	105001224	105001453	A-E	505	.	105001330	105001331	255,215,0	2	8,23	0,206
chr10	105001544	105001968	A-E	785	.	105001662	105001663	255,215,0	2	88,275	0,149
chr10	105302775	105302952	A-E	489	.	105302861	105302862	255,215,0	2	1,4	0,173
chr10	105436153	105436400	A-E	910	.	105436274	105436275	255,215,0	2	1,4	0,243
chr10	105452274	105452407	A-E	617	.	105452302	105452303	255,215,0	2	1,76	0,57
chr10	105456300	105456542	A-E	790	.	105456433	105456434	255,215,0	2	118,93	0,149
chr10	105519063	105519154	A-E	775	.	105519108	105519109	255,215,0	2	2,1	0,90
chr10	105610087	105610227	A-E	939	.	105610143	105610144	255,215,0	2	9,35	0,105
chr10	105654409	105654593	A-E	636	.	105654517	105654518	255,215,0	2	38,4	0,180
chr10	105667581	105667905	A-E	540	.	105667744	105667745	255,215,0	2	4,1	0,323
chr10	105869782	105869970	A-E	547	.	105869883	105869884	255,215,0	2	55,40	0,148
chr10	106081521	106081936	A-E	975	.	106081837	106081838	255,215,0	2	287,68	0,347
chr10	106082205	106082621	A-E	728	.	106082397	106082398	255,215,0	2	153,183	0,233
chr10	106096287	106096870	A-E	860	.	106096610	106096611	255,215,0	2	269,204	0,379
chr10	106109390	106109845	A-E	953	.	106109500	106109501	255,215,0	2	49,282	0,173
chr10	111766410	111766784	A-E	606	.	111766650	111766651	255,215,0	2	208,100	0,274
chr10	111841715	111842020	A-E	628	.	111841845	111841846	255,215,0	2	85,128	0,177
chr10	111971446	111971590	A-E	635	.	111971517	111971518	255,215,0	2	1,1	0,143
chr10	111981639	111982026	A-E	506	.	111981733	111981734	255,215,0	2	74,272	0,115
chr10	112086434	112086715	A-E	577	.	112086566	112086567	255,215,0	2	1,17	0,264
chr10	112113245	112113632	A-E	619	.	112113325	112113326	255,215,0	2	1,227	0,160
chr10	112115007	112115281	A-E	504	.	112115100	112115101	255,215,0	2	45,131	0,143
chr10	112155518	112156031	A-E	554	.	112155807	112155808	255,215,0	2	223,157	0,356
chr10	112168008	112168205	A-E	765	.	112168117	112168118	255,215,0	2	24,1	0,196
chr10	112169656	112169922	A-E	647	.	112169804	112169805	255,215,0	2	130,98	0,168
chr10	112170161	112170538	A-E	802	.	112170356	112170357	255,215,0	2	107,93	0,284
chr10	112174147	112174523	A-E	502	.	112174255	112174256	255,215,0	2	1,159	0,217
chr10	112220227	112220521	A-E	517	.	112220466	112220467	255,215,0	2	187,1	0,293
chr10	112259301	112259712	A-E	563	.	112259444	112259445	255,215,0	2	115,239	0,172
chr10	112261043	112261328	A-E	679	.	112261184	112261185	255,215,0	2	113,114	0,171
chr10	112295745	112296221	A-E	618	.	112295999	112296000	255,215,0	2	160,127	0,349
chr10	112432258	112432673	A-E	636	.	112432307	112432308	255,215,0	2	25,341	0,74
chr10	112622155	112622422	A-E	481	.	112622261	112622262	255,215,0	2	53,107	0,160
chr10	112624355	112624707	A-E	607	.	112624539	112624540	255,215,0	2	112,94	0,258
chr10	114709018	114709405	A-E	901	.	114709295	114709296	255,215,0	2	173,5	0,382
chr10	114816164	114816362	A-E	905	.	114816262	114816263	255,215,0	2	1,1	0,197
chr10	114818562	114818849	A-E	704	.	114818629	114818630	255,215,0	2	1,153	0,134
chr10	114847181	114847492	A-E	543	.	114847279	114847280	255,215,0	2	5,119	0,192
chr10	114853789	114854299	A-E	800	.	114853992	114853993	255,215,0	2	132,234	0,276
chr10	114859283	114859636	A-E	918	.	114859546	114859547	255,215,0	2	176,1	0,352
chr10	115440649	115440877	A-E	629	.	115440798	115440799	255,215,0	2	91,20	0,208
chr10	116582671	116583074	A-E	695	.	116582919	116582920	255,215,0	2	102,7	0,396
chr10	120632969	120633291	A-E	761	.	120633119	120633120	255,215,0	2	44,64	0,258
chr10	120968752	120969030	A-E	500	.	120968752	120968753	255,215,0	2	1,277	0,1
chr10	121075171	121075335	A-E	638	.	121075277	121075278	255,215,0	2	77,28	0,136
chr10	121249100	121249168	A-E	630	.	121249138	121249139	255,215,0	2	12,3	0,65
chr10	121415317	121415432	A-E	636	.	121415358	121415359	255,215,0	2	24,55	0,60
chr10	121417930	121418047	A-E	562	.	121417977	121417978	255,215,0	2	1,23	0,94
chr10	122828648	122828948	A-E	795	.	122828801	122828802	255,215,0	2	95,87	0,213
chr10	122918665	122919069	A-E	953	.	122918919	122918920	255,215,0	2	158,52	0,352
chr10	123219385	123219723	A-E	548	.	123219572	123219573	255,215,0	2	39,1	0,337
chr10	123340054	123340398	A-E	951	.	123340079	123340080	255,215,0	2	4,297	0,47
chr10	123822805	123823045	A-E	519	.	123822956	123822957	255,215,0	2	147,84	0,156
chr10	123900074	123900243	A-E	604	.	123900142	123900143	255,215,0	2	1,32	0,137
chr10	123900798	123900950	A-E	668	.	123900923	123900924	255,215,0	2	100,1	0,151
chr10	124067478	124067825	A-E	841	.	124067683	124067684	255,215,0	2	182,117	0,230
chr10	125756933	125757735	A-E	739	.	125757579	125757580	255,215,0	2	622,131	0,671
chr10	126213697	126214091	A-E	542	.	126213878	126213879	255,215,0	2	1,32	0,362
chr10	126315526	126315929	A-E	722	.	126315822	126315823	255,215,0	2	227,36	0,367
chr10	126329186	126329692	A-E	545	.	126329618	126329619	255,215,0	2	410,50	0,456
chr10	126329893	126330183	A-E	512	.	126330083	126330084	255,215,0	2	164,73	0,217
chr10	126336359	126336702	A-E	820	.	126336536	126336537	255,215,0	2	146,134	0,209
chr10	126337254	126337585	A-E	919	.	126337479	126337480	255,215,0	2	219,99	0,232
chr10	126407586	126408269	A-E	852	.	126407948	126407949	255,215,0	2	358,315	0,368
chr10	126411752	126412342	A-E	651	.	126412026	126412027	255,215,0	2	243,284	0,306
chr10	126413244	126413567	A-E	546	.	126413370	126413371	255,215,0	2	1,71	0,252
chr10	126421726	126422139	A-E	791	.	126421938	126421939	255,215,0	2	159,146	0,267
chr10	126429723	126430192	A-E	889	.	126430041	126430042	255,215,0	2	242,73	0,396
chr10	127751033	127751319	A-E	770	.	127751197	127751198	255,215,0	2	106,62	0,224
chr10	127751937	127752037	A-E	771	.	127751986	127751987	255,215,0	2	1,1	0,99
chr10	128595349	128595449	A-E	577	.	128595410	128595411	255,215,0	2	24,1	0,99
chr10	128946859	128946983	A-E	873	.	128946920	128946921	255,215,0	2	1,1	0,123
chr10	128947297	128947480	A-E	630	.	128947350	128947351	255,215,0	2	7,82	0,101
chr10	129775759	129776314	A-E	753	.	129776064	129776065	255,215,0	2	231,175	0,380
chr10	129789575	129789766	A-E	831	.	129789636	129789637	255,215,0	2	1,68	0,123
chr10	133836748	133836839	A-E	606	.	133836755	133836756	255,215,0	2	1,77	0,14
chr10	134221496	134221692	A-E	866	.	134221619	134221620	255,215,0	2	69,18	0,178
chr10	134221970	134222202	A-E	734	.	134222030	134222031	255,215,0	2	3,113	0,119
chr10	134330832	134331178	A-E	804	.	134331004	134331005	255,215,0	2	1,1	0,345
chr10	134349556	134349919	A-E	642	.	134349752	134349753	255,215,0	2	31,1	0,362
chr10	134385594	134385710	A-E	508	.	134385630	134385631	255,215,0	2	1,43	0,73
chr10	135071993	135072118	A-E	981	.	135072055	135072056	255,215,0	2	2,1	0,124
chr10	135072735	135073128	A-E	666	.	135072894	135072895	255,215,0	2	101,174	0,219
chr10	135074691	135075148	A-E	971	.	135074933	135074934	255,215,0	2	231,202	0,255
chr10	135092117	135092276	A-E	883	.	135092146	135092147	255,215,0	2	13,113	0,46
chr10	135092436	135092746	A-E	898	.	135092592	135092593	255,215,0	2	111,107	0,203
chr11	926738	926879	A-E	679	.	926800	926801	255,215,0	2	1,17	0,124
chr11	1073369	1073545	A-E	786	.	1073511	1073512	255,215,0	2	111,1	0,175
chr11	1328544	1328761	A-E	605	.	1328704	1328705	255,215,0	2	106,1	0,216
chr11	1772582	1772778	A-E	620	.	1772636	1772637	255,215,0	2	1,88	0,108
chr11	1793842	1794035	A-E	799	.	1793937	1793938	255,215,0	2	67,69	0,124
chr11	2847272	2847432	A-E	650	.	2847346	2847347	255,215,0	2	1,11	0,149
chr11	2847671	2847794	A-E	964	.	2847732	2847733	255,215,0	2	1,1	0,122
chr11	2919958	2920393	A-E	509	.	2920123	2920124	255,215,0	2	131,234	0,201
chr11	2951529	2951649	A-E	696	.	2951618	2951619	255,215,0	2	82,23	0,97
chr11	2954251	2954383	A-E	973	.	2954324	2954325	255,215,0	2	32,16	0,116
chr11	2961841	2962060	A-E	863	.	2961968	2961969	255,215,0	2	73,36	0,183
chr11	3021368	3021548	A-E	510	.	3021401	3021402	255,215,0	2	1,114	0,66
chr11	3190411	3190716	A-E	877	.	3190537	3190538	255,215,0	2	11,63	0,242
chr11	3902068	3902471	A-E	563	.	3902355	3902356	255,215,0	2	253,81	0,322
chr11	4413870	4414271	A-E	581	.	4414070	4414071	255,215,0	2	1,1	0,400
chr11	8041450	8041887	A-E	544	.	8041517	8041518	255,215,0	2	56,357	0,80
chr11	8799951	8800110	A-E	581	.	8800030	8800031	255,215,0	2	1,1	0,158
chr11	8935621	8935992	A-E	772	.	8935712	8935713	255,215,0	2	63,251	0,120
chr11	9383301	9383481	A-E	656	.	9383366	9383367	255,215,0	2	8,56	0,124
chr11	9385760	9386326	A-E	597	.	9386091	9386092	255,215,0	2	303,206	0,360
chr11	9588297	9588534	A-E	987	.	9588392	9588393	255,215,0	2	42,87	0,150
chr11	9623030	9623285	A-E	856	.	9623165	9623166	255,215,0	2	72,56	0,199
chr11	9686542	9686911	A-E	356	.	9686728	9686729	255,215,0	2	5,1	0,368
chr11	9710363	9710796	A-E	723	.	9710567	9710568	255,215,0	2	45,69	0,364
chr11	9781782	9782109	A-E	832	.	9781858	9781859	255,215,0	2	6,179	0,148
chr11	9824167	9824574	A-E	894	.	9824402	9824403	255,215,0	2	65,1	0,406
chr11	9928220	9928312	A-E	935	.	9928248	9928249	255,215,0	2	1,35	0,57
chr11	10003812	10004242	A-E	753	.	10004039	10004040	255,215,0	2	46,20	0,410
chr11	10549004	10549441	A-E	617	.	10549204	10549205	255,215,0	2	127,162	0,275
chr11	10614045	10614168	A-E	681	.	10614106	10614107	255,215,0	2	1,1	0,122
chr11	10921943	10922208	A-E	880	.	10922067	10922068	255,215,0	2	82,98	0,167
chr11	11641691	11641934	A-E	645	.	11641812	11641813	255,215,0	2	1,1	0,242
chr11	11864878	11865300	A-E	783	.	11864974	11864975	255,215,0	2	83,312	0,110
chr11	12013824	12014110	A-E	558	.	12014065	12014066	255,215,0	2	198,1	0,285
chr11	12063877	12064119	A-E	510	.	12063997	12063998	255,215,0	2	1,1	0,241
chr11	12097914	12098716	A-E	962	.	12098250	12098251	255,215,0	2	316,444	0,358
chr11	12133218	12133350	A-E	889	.	12133291	12133292	255,215,0	2	21,6	0,126
chr11	12148184	12148552	A-E	711	.	12148401	12148402	255,215,0	2	68,1	0,367
chr11	12186762	12187077	A-E	946	.	12186919	12186920	255,215,0	2	2,1	0,314
chr11	12188567	12188982	A-E	759	.	12188725	12188726	255,215,0	2	139,237	0,178
chr11	12199343	12199732	A-E	653	.	12199430	12199431	255,215,0	2	4,217	0,172
chr11	12204138	12204505	A-E	929	.	12204341	12204342	255,215,0	2	41,1	0,366
chr11	12204570	12205016	A-E	589	.	12204698	12204699	255,215,0	2	94,283	0,163
chr11	12222498	12222995	A-E	651	.	12222732	12222733	255,215,0	2	145,172	0,325
chr11	12309352	12309734	A-E	864	.	12309587	12309588	255,215,0	2	205,116	0,266
chr11	12561282	12561501	A-E	720	.	12561391	12561392	255,215,0	2	1,1	0,218
chr11	12697923	12698543	A-E	496	.	12698250	12698251	255,215,0	2	322,287	0,333
chr11	12698857	12698926	A-E	745	.	12698895	12698896	255,215,0	2	9,1	0,68
chr11	12701917	12702070	A-E	570	.	12702016	12702017	255,215,0	2	54,7	0,146
chr11	12824175	12824668	A-E	653	.	12824394	12824395	255,215,0	2	177,231	0,262
chr11	13113120	13113298	A-E	826	.	13113208	13113209	255,215,0	2	1,1	0,177
chr11	13139342	13139463	A-E	919	.	13139402	13139403	255,215,0	2	1,1	0,120
chr11	13161981	13162352	A-E	921	.	13162106	13162107	255,215,0	2	1,121	0,250
chr11	13238046	13238305	A-E	765	.	13238119	13238120	255,215,0	2	21,132	0,127
chr11	13244798	13244951	A-E	513	.	13244871	13244872	255,215,0	2	6,11	0,142
chr11	13359856	13360227	A-E	861	.	13360060	13360061	255,215,0	2	40,1	0,370
chr11	14443887	14444060	A-E	634	.	14443963	14443964	255,215,0	2	1,21	0,152
chr11	15836914	15837253	A-E	654	.	15837131	15837132	255,215,0	2	191,94	0,245
chr11	15837558	15838109	A-E	644	.	15837857	15837858	255,215,0	2	262,214	0,337
chr11	15987256	15987361	A-E	513	.	15987308	15987309	255,215,0	2	1,1	0,104
chr11	16893238	16893541	A-E	551	.	16893422	16893423	255,215,0	2	67,1	0,302
chr11	16923588	16923993	A-E	679	.	16923816	16923817	255,215,0	2	61,9	0,396
chr11	16945489	16945781	A-E	851	.	16945646	16945647	255,215,0	2	28,5	0,287
chr11	17230717	17231092	A-E	778	.	17230802	17230803	255,215,0	2	41,245	0,130
chr11	18404883	18405218	A-E	880	.	18405077	18405078	255,215,0	2	109,54	0,281
chr11	18405328	18405801	A-E	739	.	18405463	18405464	255,215,0	2	74,275	0,198
chr11	19681860	19681955	A-E	735	.	19681907	19681908	255,215,0	2	1,1	0,94
chr11	19701731	19702025	A-E	694	.	19701817	19701818	255,215,0	2	1,121	0,173
chr11	19736892	19737150	A-E	743	.	19737125	19737126	255,215,0	2	211,1	0,257
chr11	22724682	22724795	A-E	675	.	22724734	22724735	255,215,0	2	1,8	0,105
chr11	22814174	22814335	A-E	603	.	22814254	22814255	255,215,0	2	1,1	0,160
chr11	26594453	26594684	A-E	729	.	26594519	26594520	255,215,0	2	30,127	0,104
chr11	26969207	26969439	A-E	804	.	26969285	26969286	255,215,0	2	1,75	0,157
chr11	27451921	27452137	A-E	723	.	27452028	27452029	255,215,0	2	1,1	0,215
chr11	28779294	28779601	A-E	568	.	28779472	28779473	255,215,0	2	96,46	0,261
chr11	28855204	28855664	A-E	683	.	28855371	28855372	255,215,0	2	101,225	0,235
chr11	28856336	28856685	A-E	803	.	28856609	28856610	255,215,0	2	204,5	0,344
chr11	28857853	28858464	A-E	886	.	28857990	28857991	255,215,0	2	102,438	0,173
chr11	29321986	29322293	A-E	673	.	29322122	29322123	255,215,0	2	12,46	0,261
chr11	32109882	32110285	A-E	790	.	32110028	32110029	255,215,0	2	1,110	0,293
chr11	33723473	33723762	A-E	958	.	33723675	33723676	255,215,0	2	182,66	0,223
chr11	34265315	34265482	A-E	768	.	34265398	34265399	255,215,0	2	31,30	0,137
chr11	34393112	34393337	A-E	494	.	34393188	34393189	255,215,0	2	28,99	0,126
chr11	34621875	34622041	A-E	754	.	34621972	34621973	255,215,0	2	31,1	0,165
chr11	34675579	34675977	A-E	783	.	34675663	34675664	255,215,0	2	27,256	0,142
chr11	34676467	34676782	A-E	800	.	34676554	34676555	255,215,0	2	76,215	0,100
chr11	35051463	35051997	A-E	977	.	35051694	35051695	255,215,0	2	222,293	0,241
chr11	35053022	35053283	A-E	937	.	35053108	35053109	255,215,0	2	55,142	0,119
chr11	35053542	35053729	A-E	689	.	35053592	35053593	255,215,0	2	39,124	0,63
chr11	35057314	35058112	A-E	589	.	35057718	35057719	255,215,0	2	363,351	0,447
chr11	35058254	35058670	A-E	523	.	35058443	35058444	255,215,0	2	125,162	0,254
chr11	35060106	35060254	A-E	612	.	35060179	35060180	255,215,0	2	11,12	0,136
chr11	35061713	35062540	A-E	887	.	35061870	35061871	255,215,0	2	150,662	0,165
chr11	35077849	35078170	A-E	588	.	35078009	35078010	255,215,0	2	1,1	0,320
chr11	35079507	35079746	A-E	613	.	35079695	35079696	255,215,0	2	182,43	0,196
chr11	35099118	35099616	A-E	848	.	35099382	35099383	255,215,0	2	242,211	0,287
chr11	35105542	35105874	A-E	938	.	35105595	35105596	255,215,0	2	14,238	0,94
chr11	35109319	35109885	A-E	856	.	35109544	35109545	255,215,0	2	199,314	0,252
chr11	35132711	35132959	A-E	955	.	35132792	35132793	255,215,0	2	6,91	0,157
chr11	35136656	35136885	A-E	815	.	35136772	35136773	255,215,0	2	5,1	0,228
chr11	35180596	35180888	A-E	567	.	35180667	35180668	255,215,0	2	23,172	0,120
chr11	35186946	35187176	A-E	927	.	35187018	35187019	255,215,0	2	46,131	0,99
chr11	35187357	35188072	A-E	980	.	35187738	35187739	255,215,0	2	369,320	0,395
chr11	35188303	35189153	A-E	967	.	35188419	35188420	255,215,0	2	92,708	0,142
chr11	35297997	35298240	A-E	658	.	35298172	35298173	255,215,0	2	112,3	0,240
chr11	35358493	35359078	A-E	530	.	35358890	35358891	255,215,0	2	382,172	0,413
chr11	35571458	35571651	A-E	662	.	35571554	35571555	255,215,0	2	1,1	0,192
chr11	35643691	35643948	A-E	770	.	35643819	35643820	255,215,0	2	1,1	0,256
chr11	35954348	35954681	A-E	520	.	35954468	35954469	255,215,0	2	1,93	0,240
chr11	44581215	44581415	A-E	528	.	44581313	44581314	255,215,0	2	1,4	0,196
chr11	44590064	44591217	A-E	956	.	44590887	44590888	255,215,0	2	776,282	0,871
chr11	44596231	44596678	A-E	734	.	44596335	44596336	255,215,0	2	96,333	0,114
chr11	44596848	44597017	A-E	937	.	44596917	44596918	255,215,0	2	32,61	0,108
chr11	44598357	44598490	A-E	525	.	44598416	44598417	255,215,0	2	1,14	0,119
chr11	44702928	44703040	A-E	840	.	44702984	44702985	255,215,0	2	2,1	0,111
chr11	45067583	45067753	A-E	820	.	45067678	45067679	255,215,0	2	23,2	0,168
chr11	45110922	45111223	A-E	542	.	45111072	45111073	255,215,0	2	1,1	0,300
chr11	46258702	46259233	A-E	538	.	46258864	46258865	255,215,0	2	95,300	0,231
chr11	46270167	46270467	A-E	766	.	46270345	46270346	255,215,0	2	127,69	0,231
chr11	47208524	47208884	A-E	483	.	47208579	47208580	255,215,0	2	25,274	0,86
chr11	47395886	47396392	A-E	655	.	47396203	47396204	255,215,0	2	268,138	0,368
chr11	47421735	47422128	A-E	534	.	47421818	47421819	255,215,0	2	36,262	0,131
chr11	47787265	47787534	A-E	554	.	47787399	47787400	255,215,0	2	1,1	0,268
chr11	47789923	47790126	A-E	879	.	47789983	47789984	255,215,0	2	48,129	0,74
chr11	56677602	56677921	A-E	632	.	56677757	56677758	255,215,0	2	81,89	0,230
chr11	57333685	57333973	A-E	604	.	57333757	57333758	255,215,0	2	23,165	0,123
chr11	57336823	57337050	A-E	580	.	57336961	57336962	255,215,0	2	64,13	0,214
chr11	57406709	57407290	A-E	750	.	57406996	57406997	255,215,0	2	190,196	0,385
chr11	57546018	57546724	A-E	914	.	57546104	57546105	255,215,0	2	54,586	0,120
chr11	57559748	57559971	A-E	813	.	57559867	57559868	255,215,0	2	62,46	0,177
chr11	58942854	58942992	A-E	614	.	58942910	58942911	255,215,0	2	3,28	0,110
chr11	59894907	59895094	A-E	814	.	59895000	59895001	255,215,0	2	1,1	0,186
chr11	60683096	60683305	A-E	823	.	60683235	60683236	255,215,0	2	78,8	0,201
chr11	60917835	60918043	A-E	667	.	60917848	60917849	255,215,0	2	3,184	0,24
chr11	60930012	60930347	A-E	586	.	60930223	60930224	255,215,0	2	129,41	0,294
chr11	61064926	61064998	A-E	612	.	61064961	61064962	255,215,0	2	1,1	0,71
chr11	61146248	61146454	A-E	499	.	61146375	61146376	255,215,0	2	50,1	0,205
chr11	61463458	61463769	A-E	608	.	61463629	61463630	255,215,0	2	125,93	0,218
chr11	61742606	61743000	A-E	674	.	61742908	61742909	255,215,0	2	289,78	0,316
chr11	61780516	61780626	A-E	717	.	61780617	61780618	255,215,0	2	95,2	0,108
chr11	61792928	61793609	A-E	889	.	61793203	61793204	255,215,0	2	236,365	0,316
chr11	61880097	61880151	A-E	873	.	61880124	61880125	255,215,0	2	3,1	0,53
chr11	62267084	62267180	A-E	872	.	62267133	62267134	255,215,0	2	5,1	0,95
chr11	62319122	62319673	A-E	591	.	62319429	62319430	255,215,0	2	238,174	0,377
chr11	62324383	62324580	A-E	817	.	62324455	62324456	255,215,0	2	1,53	0,144
chr11	62624183	62624258	A-E	649	.	62624223	62624224	255,215,0	2	7,1	0,74
chr11	62625165	62625549	A-E	524	.	62625271	62625272	255,215,0	2	99,270	0,114
chr11	63328335	63328557	A-E	546	.	63328445	63328446	255,215,0	2	1,1	0,221
chr11	63334518	63335083	A-E	907	.	63334715	63334716	255,215,0	2	164,333	0,232
chr11	63605376	63605474	A-E	805	.	63605424	63605425	255,215,0	2	1,1	0,97
chr11	64206746	64206963	A-E	512	.	64206854	64206855	255,215,0	2	1,1	0,216
chr11	64631898	64632818	A-E	927	.	64632127	64632128	255,215,0	2	205,665	0,255
chr11	64636604	64637051	A-E	549	.	64636909	64636910	255,215,0	2	233,69	0,378
chr11	65238917	65239096	A-E	950	.	65239036	65239037	255,215,0	2	66,6	0,173
chr11	65239550	65239870	A-E	839	.	65239750	65239751	255,215,0	2	189,107	0,213
chr11	65249962	65250245	A-E	738	.	65250145	65250146	255,215,0	2	143,58	0,225
chr11	65252951	65253044	A-E	913	.	65253025	65253026	255,215,0	2	58,1	0,92
chr11	65259637	65259913	A-E	971	.	65259839	65259840	255,215,0	2	154,25	0,251
chr11	65259930	65260851	A-E	964	.	65260541	65260542	255,215,0	2	600,298	0,623
chr11	65261988	65262329	A-E	945	.	65262151	65262152	255,215,0	2	137,151	0,190
chr11	65419981	65420225	A-E	433	.	65420141	65420142	255,215,0	2	104,27	0,217
chr11	65420425	65420654	A-E	652	.	65420490	65420491	255,215,0	2	43,141	0,88
chr11	65670692	65670945	A-E	910	.	65670844	65670845	255,215,0	2	54,1	0,252
chr11	65782974	65783337	A-E	766	.	65783106	65783107	255,215,0	2	38,135	0,228
chr11	65849089	65849462	A-E	723	.	65849116	65849117	255,215,0	2	22,339	0,34
chr11	66094685	66094783	A-E	613	.	66094734	66094735	255,215,0	2	2,1	0,97
chr11	66511038	66511198	A-E	837	.	66511075	66511076	255,215,0	2	4,89	0,71
chr11	66738286	66738892	A-E	938	.	66738414	66738415	255,215,0	2	64,412	0,194
chr11	67121988	67122388	A-E	716	.	67122126	67122127	255,215,0	2	30,153	0,247
chr11	67142500	67143040	A-E	626	.	67142969	67142970	255,215,0	2	400,1	0,539
chr11	68110280	68110464	A-E	929	.	68110373	68110374	255,215,0	2	4,1	0,183
chr11	68121765	68121884	A-E	719	.	68121803	68121804	255,215,0	2	1,42	0,77
chr11	68776292	68776545	A-E	624	.	68776409	68776410	255,215,0	2	45,62	0,191
chr11	68847694	68848091	A-E	885	.	68847775	68847776	255,215,0	2	18,252	0,145
chr11	68924761	68925032	A-E	429	.	68924955	68924956	255,215,0	2	120,1	0,270
chr11	69042063	69042459	A-E	845	.	69042260	69042261	255,215,0	2	1,1	0,395
chr11	69067534	69068152	A-E	615	.	69067998	69067999	255,215,0	2	445,134	0,484
chr11	69069522	69069665	A-E	966	.	69069597	69069598	255,215,0	2	13,5	0,138
chr11	69089155	69089700	A-E	847	.	69089443	69089444	255,215,0	2	195,163	0,382
chr11	69182957	69183170	A-E	548	.	69183094	69183095	255,215,0	2	63,1	0,212
chr11	70005779	70006157	A-E	539	.	70005921	70005922	255,215,0	2	1,94	0,284
chr11	70079442	70079825	A-E	492	.	70079632	70079633	255,215,0	2	3,5	0,378
chr11	71780398	71780482	A-E	695	.	71780402	71780403	255,215,0	2	1,75	0,9
chr11	71892346	71892672	A-E	809	.	71892508	71892509	255,215,0	2	1,1	0,325
chr11	71936800	71937067	A-E	594	.	71937008	71937009	255,215,0	2	152,1	0,266
chr11	72452508	72452870	A-E	617	.	72452655	72452656	255,215,0	2	95,161	0,201
chr11	72906397	72906513	A-E	849	.	72906452	72906453	255,215,0	2	1,6	0,110
chr11	72968455	72968625	A-E	742	.	72968567	72968568	255,215,0	2	63,7	0,163
chr11	73736954	73737107	A-E	710	.	73737037	73737038	255,215,0	2	18,3	0,150
chr11	75945169	75945568	A-E	581	.	75945241	75945242	255,215,0	2	1,254	0,145
chr11	76474777	76474856	A-E	564	.	76474816	76474817	255,215,0	2	1,1	0,78
chr11	76534548	76534939	A-E	517	.	76534879	76534880	255,215,0	2	275,2	0,389
chr11	77751153	77751354	A-E	843	.	77751182	77751183	255,215,0	2	2,143	0,58
chr11	77762280	77762565	A-E	777	.	77762351	77762352	255,215,0	2	1,142	0,143
chr11	77898869	77899120	A-E	605	.	77899015	77899016	255,215,0	2	127,85	0,166
chr11	79130045	79130391	A-E	636	.	79130199	79130200	255,215,0	2	1,38	0,308
chr11	79149040	79149340	A-E	559	.	79149144	79149145	255,215,0	2	14,104	0,196
chr11	85862564	85862776	A-E	979	.	85862630	85862631	255,215,0	2	1,79	0,133
chr11	85873395	85873578	A-E	767	.	85873504	85873505	255,215,0	2	37,1	0,182
chr11	85894125	85894474	A-E	498	.	85894277	85894278	255,215,0	2	138,182	0,167
chr11	86343883	86344000	A-E	674	.	86343959	86343960	255,215,0	2	38,1	0,116
chr11	86451588	86451883	A-E	694	.	86451812	86451813	255,215,0	2	155,1	0,294
chr11	86454484	86454767	A-E	712	.	86454606	86454607	255,215,0	2	49,87	0,196
chr11	86454778	86455149	A-E	838	.	86454966	86454967	255,215,0	2	179,173	0,198
chr11	86514780	86515120	A-E	802	.	86515007	86515008	255,215,0	2	117,1	0,339
chr11	86627337	86627645	A-E	872	.	86627490	86627491	255,215,0	2	1,1	0,307
chr11	87906798	87907204	A-E	590	.	87907015	87907016	255,215,0	2	205,176	0,230
chr11	88069705	88069944	A-E	497	.	88069772	88069773	255,215,0	2	1,104	0,135
chr11	88269213	88269357	A-E	761	.	88269283	88269284	255,215,0	2	1,3	0,141
chr11	88288248	88288652	A-E	652	.	88288405	88288406	255,215,0	2	41,129	0,275
chr11	93863761	93864262	A-E	742	.	93864072	93864073	255,215,0	2	275,153	0,348
chr11	93868403	93868611	A-E	773	.	93868482	93868483	255,215,0	2	17,66	0,142
chr11	94440479	94440817	A-E	663	.	94440609	94440610	255,215,0	2	1,77	0,261
chr11	94480491	94481212	A-E	975	.	94480555	94480556	255,215,0	2	2,594	0,127
chr11	94886240	94886569	A-E	643	.	94886505	94886506	255,215,0	2	239,37	0,292
chr11	94978287	94978585	A-E	621	.	94978435	94978436	255,215,0	2	6,7	0,291
chr11	95448832	95449445	A-E	738	.	95449172	95449173	255,215,0	2	286,218	0,395
chr11	95610217	95610530	A-E	619	.	95610373	95610374	255,215,0	2	1,1	0,312
chr11	95831850	95832175	A-E	902	.	95832092	95832093	255,215,0	2	179,18	0,307
chr11	95888692	95889856	A-E	955	.	95889447	95889448	255,215,0	2	718,370	0,794
chr11	95890101	95890693	A-E	833	.	95890419	95890420	255,215,0	2	268,223	0,369
chr11	95901866	95902123	A-E	712	.	95902032	95902033	255,215,0	2	87,11	0,246
chr11	95940732	95941197	A-E	897	.	95941090	95941091	255,215,0	2	319,67	0,398
chr11	95976157	95976737	A-E	663	.	95976477	95976478	255,215,0	2	272,211	0,369
chr11	95987343	95987574	A-E	654	.	95987536	95987537	255,215,0	2	160,3	0,228
chr11	95991442	95991675	A-E	781	.	95991613	95991614	255,215,0	2	165,55	0,178
chr11	95996412	95996766	A-E	608	.	95996623	95996624	255,215,0	2	119,49	0,305
chr11	96040167	96040456	A-E	754	.	96040281	96040282	255,215,0	2	41,100	0,189
chr11	96047326	96047750	A-E	971	.	96047694	96047695	255,215,0	2	323,9	0,415
chr11	96071900	96072294	A-E	785	.	96072195	96072196	255,215,0	2	266,69	0,325
chr11	96072423	96072630	A-E	905	.	96072556	96072557	255,215,0	2	102,42	0,165
chr11	101881929	101882102	A-E	570	.	101882030	101882031	255,215,0	2	31,1	0,172
chr11	102176886	102177264	A-E	922	.	102177168	102177169	255,215,0	2	191,3	0,375
chr11	102177495	102177798	A-E	967	.	102177652	102177653	255,215,0	2	63,51	0,252
chr11	102189237	102189699	A-E	528	.	102189427	102189428	255,215,0	2	163,243	0,219
chr11	102216514	102216961	A-E	770	.	102216814	102216815	255,215,0	2	258,103	0,344
chr11	102598717	102598912	A-E	697	.	102598843	102598844	255,215,0	2	68,9	0,186
chr11	102867069	102867245	A-E	595	.	102867156	102867157	255,215,0	2	1,1	0,175
chr11	103495901	103496466	A-E	642	.	103496274	103496275	255,215,0	2	297,115	0,450
chr11	104838372	104838510	A-E	626	.	104838470	104838471	255,215,0	2	63,3	0,135
chr11	104917614	104917898	A-E	516	.	104917724	104917725	255,215,0	2	1,64	0,220
chr11	108487361	108487672	A-E	610	.	108487556	108487557	255,215,0	2	175,94	0,217
chr11	108519095	108519272	A-E	715	.	108519183	108519184	255,215,0	2	1,1	0,176
chr11	109870773	109871141	A-E	541	.	109870858	109870859	255,215,0	2	24,220	0,148
chr11	109947189	109947580	A-E	859	.	109947294	109947295	255,215,0	2	64,244	0,147
chr11	109948670	109948938	A-E	732	.	109948845	109948846	255,215,0	2	113,29	0,239
chr11	109965770	109966113	A-E	781	.	109965868	109965869	255,215,0	2	40,186	0,157
chr11	110182967	110183228	A-E	603	.	110183173	110183174	255,215,0	2	155,3	0,258
chr11	110220556	110220727	A-E	483	.	110220625	110220626	255,215,0	2	5,36	0,135
chr11	111307551	111307700	A-E	510	.	111307640	111307641	255,215,0	2	57,27	0,122
chr11	111402540	111402739	A-E	788	.	111402657	111402658	255,215,0	2	88,51	0,148
chr11	111849134	111849433	A-E	474	.	111849302	111849303	255,215,0	2	106,67	0,232
chr11	111990973	111991528	A-E	820	.	111991377	111991378	255,215,0	2	399,144	0,411
chr11	112028082	112028533	A-E	833	.	112028264	112028265	255,215,0	2	163,249	0,202
chr11	112031842	112032080	A-E	753	.	112031913	112031914	255,215,0	2	25,120	0,118
chr11	112188870	112189262	A-E	541	.	112188961	112188962	255,215,0	2	5,214	0,178
chr11	113375857	113376013	A-E	656	.	113375966	113375967	255,215,0	2	64,1	0,155
chr11	114030720	114031134	A-E	487	.	114030933	114030934	255,215,0	2	124,111	0,303
chr11	114033536	114034161	A-E	673	.	114033635	114033636	255,215,0	2	83,509	0,116
chr11	115093237	115093486	A-E	642	.	115093407	115093408	255,215,0	2	93,1	0,248
chr11	115372753	115373113	A-E	813	.	115372888	115372889	255,215,0	2	23,112	0,248
chr11	116723326	116723638	A-E	888	.	116723619	116723620	255,215,0	2	276,1	0,311
chr11	116800933	116801381	A-E	888	.	116801051	116801052	255,215,0	2	98,309	0,139
chr11	116857252	116857500	A-E	573	.	116857431	116857432	255,215,0	2	166,54	0,194
chr11	117015877	117016035	A-E	482	.	117015995	117015996	255,215,0	2	91,12	0,146
chr11	117679991	117680281	A-E	526	.	117680070	117680071	255,215,0	2	29,160	0,130
chr11	117699961	117700395	A-E	542	.	117700268	117700269	255,215,0	2	279,98	0,336
chr11	118112268	118112532	A-E	727	.	118112410	118112411	255,215,0	2	99,78	0,186
chr11	118146006	118146232	A-E	588	.	118146061	118146062	255,215,0	2	1,115	0,111
chr11	118148186	118148361	A-E	722	.	118148274	118148275	255,215,0	2	3,1	0,174
chr11	118187372	118187677	A-E	575	.	118187543	118187544	255,215,0	2	158,119	0,186
chr11	118489001	118489167	A-E	851	.	118489083	118489084	255,215,0	2	1,1	0,165
chr11	118489703	118490017	A-E	947	.	118489778	118489779	255,215,0	2	16,179	0,135
chr11	118490168	118490609	A-E	600	.	118490334	118490335	255,215,0	2	150,257	0,184
chr11	118562658	118562793	A-E	746	.	118562723	118562724	255,215,0	2	1,4	0,131
chr11	118740767	118741727	A-E	771	.	118741015	118741016	255,215,0	2	203,666	0,294
chr11	118784118	118784508	A-E	763	.	118784404	118784405	255,215,0	2	268,84	0,306
chr11	118785112	118785368	A-E	927	.	118785331	118785332	255,215,0	2	208,25	0,231
chr11	118791529	118792348	A-E	884	.	118792151	118792152	255,215,0	2	524,97	0,722
chr11	118793665	118793922	A-E	967	.	118793749	118793750	255,215,0	2	40,127	0,130
chr11	118800879	118801266	A-E	500	.	118801160	118801161	255,215,0	2	218,42	0,345
chr11	119564027	119564313	A-E	942	.	119564170	119564171	255,215,0	2	2,1	0,285
chr11	120079363	120079802	A-E	611	.	120079707	120079708	255,215,0	2	283,32	0,407
chr11	120895811	120895984	A-E	750	.	120895885	120895886	255,215,0	2	5,28	0,145
chr11	121335104	121335660	A-E	584	.	121335285	121335286	255,215,0	2	102,295	0,261
chr11	121337416	121337512	A-E	883	.	121337465	121337466	255,215,0	2	4,1	0,95
chr11	121338733	121339149	A-E	750	.	121338842	121338843	255,215,0	2	20,216	0,200
chr11	121365490	121365631	A-E	555	.	121365560	121365561	255,215,0	2	1,1	0,140
chr11	121526040	121526695	A-E	835	.	121526414	121526415	255,215,0	2	375,280	0,375
chr11	121526794	121527145	A-E	731	.	121526878	121526879	255,215,0	2	1,182	0,169
chr11	121699845	121700197	A-E	590	.	121699933	121699934	255,215,0	2	8,183	0,169
chr11	122052220	122052515	A-E	710	.	122052368	122052369	255,215,0	2	3,1	0,294
chr11	122063445	122063834	A-E	805	.	122063518	122063519	255,215,0	2	1,242	0,147
chr11	122072667	122072944	A-E	796	.	122072769	122072770	255,215,0	2	1,72	0,205
chr11	122619701	122620185	A-E	478	.	122619853	122619854	255,215,0	2	105,284	0,200
chr11	122727425	122727730	A-E	776	.	122727612	122727613	255,215,0	2	128,58	0,247
chr11	122989373	122989577	A-E	889	.	122989477	122989478	255,215,0	2	7,1	0,203
chr11	123172454	123172607	A-E	611	.	123172528	123172529	255,215,0	2	1,5	0,148
chr11	124587586	124587756	A-E	639	.	124587670	124587671	255,215,0	2	1,1	0,169
chr11	124668888	124669222	A-E	534	.	124669021	124669022	255,215,0	2	1,67	0,267
chr11	124940571	124941111	A-E	867	.	124940840	124940841	255,215,0	2	229,229	0,311
chr11	126188574	126188806	A-E	557	.	126188643	126188644	255,215,0	2	33,125	0,107
chr11	126189109	126189259	A-E	586	.	126189182	126189183	255,215,0	2	2,4	0,146
chr11	126517645	126518030	A-E	686	.	126517734	126517735	255,215,0	2	14,220	0,165
chr11	128323342	128323695	A-E	546	.	128323509	128323510	255,215,0	2	73,90	0,263
chr11	128366966	128367159	A-E	940	.	128367091	128367092	255,215,0	2	60,1	0,192
chr11	128367325	128367539	A-E	957	.	128367440	128367441	255,215,0	2	20,3	0,211
chr11	128373673	128373898	A-E	862	.	128373812	128373813	255,215,0	2	94,39	0,186
chr11	128376891	128377234	A-E	803	.	128377095	128377096	255,215,0	2	134,68	0,275
chr11	128377315	128377487	A-E	816	.	128377421	128377422	255,215,0	2	46,5	0,167
chr11	128392930	128393222	A-E	967	.	128393152	128393153	255,215,0	2	155,1	0,291
chr11	128579282	128579748	A-E	662	.	128579399	128579400	255,215,0	2	46,277	0,189
chr11	128773699	128773839	A-E	508	.	128773752	128773753	255,215,0	2	1,34	0,106
chr11	129013172	129013631	A-E	783	.	129013444	129013445	255,215,0	2	203,116	0,343
chr11	129507501	129507545	A-E	930	.	129507522	129507523	255,215,0	2	1,1	0,43
chr11	129508234	129508346	A-E	939	.	129508287	129508288	255,215,0	2	1,5	0,107
chr11	129509159	129509661	A-E	505	.	129509389	129509390	255,215,0	2	176,216	0,286
chr11	129512959	129513316	A-E	891	.	129513038	129513039	255,215,0	2	1,199	0,158
chr11	129695386	129695610	A-E	530	.	129695526	129695527	255,215,0	2	85,27	0,197
chr11	129717042	129717234	A-E	874	.	129717137	129717138	255,215,0	2	1,1	0,191
chr11	129723853	129724184	A-E	715	.	129723901	129723902	255,215,0	2	1,234	0,97
chr11	130036262	130036668	A-E	529	.	130036367	130036368	255,215,0	2	44,238	0,168
chr11	130505078	130505260	A-E	834	.	130505179	130505180	255,215,0	2	55,34	0,148
chr11	130506997	130507161	A-E	836	.	130507117	130507118	255,215,0	2	78,1	0,163
chr11	131759058	131759559	A-E	938	.	131759198	131759199	255,215,0	2	135,355	0,146
chr11	131942118	131942474	A-E	554	.	131942247	131942248	255,215,0	2	1,98	0,258
chr11	131996641	131997035	A-E	745	.	131996985	131996986	255,215,0	2	296,1	0,393
chr11	133903772	133904156	A-E	686	.	133904070	133904071	255,215,0	2	293,79	0,305
chr11	133991300	133991384	A-E	787	.	133991341	133991342	255,215,0	2	1,1	0,83
chr12	298364	298488	A-E	458	.	298414	298415	255,215,0	2	20,43	0,81
chr12	680187	680377	A-E	756	.	680236	680237	255,215,0	2	1,91	0,99
chr12	860254	860664	A-E	827	.	860543	860544	255,215,0	2	285,116	0,294
chr12	1157508	1157869	A-E	539	.	1157626	1157627	255,215,0	2	36,159	0,202
chr12	1583254	1583583	A-E	869	.	1583418	1583419	255,215,0	2	1,1	0,328
chr12	2444773	2444895	A-E	531	.	2444887	2444888	255,215,0	2	108,1	0,121
chr12	2445525	2445973	A-E	774	.	2445757	2445758	255,215,0	2	232,214	0,234
chr12	2467250	2467467	A-E	873	.	2467305	2467306	255,215,0	2	1,107	0,110
chr12	2467815	2468125	A-E	842	.	2467878	2467879	255,215,0	2	1,184	0,126
chr12	2473832	2473978	A-E	528	.	2473866	2473867	255,215,0	2	31,107	0,39
chr12	3226381	3226449	A-E	969	.	3226414	3226415	255,215,0	2	1,1	0,67
chr12	3226776	3227050	A-E	920	.	3226900	3226901	255,215,0	2	1,26	0,248
chr12	3239416	3239801	A-E	829	.	3239466	3239467	255,215,0	2	3,286	0,99
chr12	3420231	3420354	A-E	608	.	3420292	3420293	255,215,0	2	1,1	0,122
chr12	3420784	3421182	A-E	554	.	3421089	3421090	255,215,0	2	264,50	0,348
chr12	4225746	4226120	A-E	692	.	4225853	4225854	255,215,0	2	63,221	0,153
chr12	4252128	4252433	A-E	518	.	4252200	4252201	255,215,0	2	58,217	0,88
chr12	4274113	4274463	A-E	555	.	4274166	4274167	255,215,0	2	34,276	0,74
chr12	6202352	6202551	A-E	643	.	6202451	6202452	255,215,0	2	1,1	0,198
chr12	6276499	6276627	A-E	586	.	6276568	6276569	255,215,0	2	34,23	0,105
chr12	6276820	6277298	A-E	893	.	6277161	6277162	255,215,0	2	306,101	0,377
chr12	6291358	6291755	A-E	539	.	6291561	6291562	255,215,0	2	75,64	0,333
chr12	6339954	6340271	A-E	729	.	6340061	6340062	255,215,0	2	76,178	0,139
chr12	6383862	6383986	A-E	567	.	6383923	6383924	255,215,0	2	1,1	0,123
chr12	6389072	6389528	A-E	796	.	6389362	6389363	255,215,0	2	228,103	0,353
chr12	6403662	6404056	A-E	968	.	6403859	6403860	255,215,0	2	3,1	0,393
chr12	6444583	6445131	A-E	972	.	6444860	6444861	255,215,0	2	276,269	0,279
chr12	6445143	6445640	A-E	930	.	6445506	6445507	255,215,0	2	324,93	0,404
chr12	6482550	6482923	A-E	561	.	6482686	6482687	255,215,0	2	4,103	0,270
chr12	6616640	6616858	A-E	657	.	6616679	6616680	255,215,0	2	1,140	0,78
chr12	6717352	6717716	A-E	624	.	6717681	6717682	255,215,0	2	300,4	0,360
chr12	6721904	6722326	A-E	457	.	6722185	6722186	255,215,0	2	196,55	0,367
chr12	6854848	6855156	A-E	549	.	6854989	6854990	255,215,0	2	70,95	0,213
chr12	6873427	6873901	A-E	429	.	6873602	6873603	255,215,0	2	114,236	0,238
chr12	7978463	7978836	A-E	531	.	7978681	7978682	255,215,0	2	67,2	0,371
chr12	8013004	8013217	A-E	932	.	8013211	8013212	255,215,0	2	204,1	0,212
chr12	8112195	8112747	A-E	533	.	8112461	8112462	255,215,0	2	228,247	0,305
chr12	8147722	8148111	A-E	631	.	8148025	8148026	255,215,0	2	222,4	0,385
chr12	8771795	8772138	A-E	489	.	8772007	8772008	255,215,0	2	84,1	0,342
chr12	9803369	9803672	A-E	837	.	9803506	9803507	255,215,0	2	115,143	0,160
chr12	9804148	9804385	A-E	579	.	9804239	9804240	255,215,0	2	4,58	0,179
chr12	9966772	9967089	A-E	702	.	9966968	9966969	255,215,0	2	88,12	0,305
chr12	10514396	10514426	A-E	962	.	10514410	10514411	255,215,0	2	1,1	0,29
chr12	10547253	10547637	A-E	662	.	10547462	10547463	255,215,0	2	48,12	0,372
chr12	11806275	11806670	A-E	686	.	11806606	11806607	255,215,0	2	285,16	0,379
chr12	11872628	11873141	A-E	786	.	11872821	11872822	255,215,0	2	150,275	0,238
chr12	11898142	11898564	A-E	575	.	11898232	11898233	255,215,0	2	46,287	0,135
chr12	11918792	11919487	A-E	594	.	11919192	11919193	255,215,0	2	388,281	0,414
chr12	11949422	11949819	A-E	610	.	11949573	11949574	255,215,0	2	90,183	0,214
chr12	11951921	11952163	A-E	598	.	11952066	11952067	255,215,0	2	50,1	0,241
chr12	11966137	11966507	A-E	829	.	11966202	11966203	255,215,0	2	13,252	0,118
chr12	11975427	11976011	A-E	732	.	11975686	11975687	255,215,0	2	208,273	0,311
chr12	12030986	12031138	A-E	902	.	12031061	12031062	255,215,0	2	1,1	0,151
chr12	12038206	12038369	A-E	614	.	12038300	12038301	255,215,0	2	39,13	0,150
chr12	12111679	12111898	A-E	591	.	12111692	12111693	255,215,0	2	3,195	0,24
chr12	12163052	12163554	A-E	782	.	12163196	12163197	255,215,0	2	86,299	0,203
chr12	12504083	12504386	A-E	500	.	12504251	12504252	255,215,0	2	36,1	0,302
chr12	12594845	12595716	A-E	524	.	12595014	12595015	255,215,0	2	135,667	0,204
chr12	12602381	12602995	A-E	674	.	12602705	12602706	255,215,0	2	312,277	0,337
chr12	12872470	12873013	A-E	708	.	12872651	12872652	255,215,0	2	171,350	0,193
chr12	12960939	12961466	A-E	824	.	12961073	12961074	255,215,0	2	70,328	0,199
chr12	13034551	13034650	A-E	736	.	13034601	13034602	255,215,0	2	4,1	0,98
chr12	13049170	13049423	A-E	844	.	13049294	13049295	255,215,0	2	1,4	0,249
chr12	13247337	13247745	A-E	641	.	13247511	13247512	255,215,0	2	78,136	0,272
chr12	13251588	13252400	A-E	987	.	13252037	13252038	255,215,0	2	449,361	0,451
chr12	13255105	13255488	A-E	499	.	13255166	13255167	255,215,0	2	26,285	0,98
chr12	13320198	13320450	A-E	843	.	13320348	13320349	255,215,0	2	51,1	0,251
chr12	13325962	13326157	A-E	889	.	13326074	13326075	255,215,0	2	32,1	0,194
chr12	13326583	13326856	A-E	763	.	13326644	13326645	255,215,0	2	43,193	0,80
chr12	13347729	13348002	A-E	726	.	13347865	13347866	255,215,0	2	1,1	0,272
chr12	13359236	13359687	A-E	639	.	13359414	13359415	255,215,0	2	62,156	0,295
chr12	13376138	13376415	A-E	633	.	13376268	13376269	255,215,0	2	4,19	0,258
chr12	14426552	14426694	A-E	750	.	14426608	14426609	255,215,0	2	8,37	0,105
chr12	14426966	14427222	A-E	715	.	14427068	14427069	255,215,0	2	11,62	0,194
chr12	15105208	15105676	A-E	567	.	15105380	15105381	255,215,0	2	131,254	0,214
chr12	15910995	15911177	A-E	631	.	15911084	15911085	255,215,0	2	22,25	0,157
chr12	22428776	22428931	A-E	692	.	22428866	22428867	255,215,0	2	28,2	0,153
chr12	22435194	22435461	A-E	967	.	22435403	22435404	255,215,0	2	154,1	0,266
chr12	24753550	24753706	A-E	541	.	24753666	24753667	255,215,0	2	98,20	0,136
chr12	24871584	24871922	A-E	535	.	24871668	24871669	255,215,0	2	17,185	0,153
chr12	25075175	25075409	A-E	650	.	25075292	25075293	255,215,0	2	2,1	0,233
chr12	25207728	25208290	A-E	935	.	25207975	25207976	255,215,0	2	200,266	0,296
chr12	26440996	26441185	A-E	897	.	26441045	26441046	255,215,0	2	1,90	0,99
chr12	26451676	26451798	A-E	937	.	26451754	26451755	255,215,0	2	72,37	0,85
chr12	27332593	27333057	A-E	487	.	27332935	27332936	255,215,0	2	340,118	0,346
chr12	27497251	27497478	A-E	965	.	27497363	27497364	255,215,0	2	1,3	0,224
chr12	27702695	27702969	A-E	970	.	27702864	27702865	255,215,0	2	109,44	0,230
chr12	27726864	27727242	A-E	892	.	27726999	27727000	255,215,0	2	7,113	0,265
chr12	27975028	27975451	A-E	649	.	27975288	27975289	255,215,0	2	180,81	0,342
chr12	28119724	28120118	A-E	611	.	28120114	28120115	255,215,0	2	389,1	0,393
chr12	28126453	28126843	A-E	719	.	28126790	28126791	255,215,0	2	287,1	0,389
chr12	28176067	28176342	A-E	895	.	28176189	28176190	255,215,0	2	9,39	0,236
chr12	28185706	28185999	A-E	906	.	28185850	28185851	255,215,0	2	3,7	0,286
chr12	28283625	28284072	A-E	528	.	28283760	28283761	255,215,0	2	77,253	0,194
chr12	31899631	31900083	A-E	751	.	31899900	31899901	255,215,0	2	240,153	0,299
chr12	31909925	31910440	A-E	592	.	31910294	31910295	255,215,0	2	322,98	0,417
chr12	32607110	32607326	A-E	955	.	32607202	32607203	255,215,0	2	78,109	0,107
chr12	32688261	32688652	A-E	500	.	32688565	32688566	255,215,0	2	219,1	0,390
chr12	33048688	33048837	A-E	509	.	33048762	33048763	255,215,0	2	1,1	0,148
chr12	38493611	38493806	A-E	563	.	38493705	38493706	255,215,0	2	30,36	0,159
chr12	43666196	43666292	A-E	556	.	43666243	43666244	255,215,0	2	1,1	0,95
chr12	45626822	45627300	A-E	949	.	45627013	45627014	255,215,0	2	162,256	0,222
chr12	45627812	45628672	A-E	965	.	45628350	45628351	255,215,0	2	503,285	0,575
chr12	45628991	45629732	A-E	975	.	45629166	45629167	255,215,0	2	173,563	0,178
chr12	46867492	46867759	A-E	805	.	46867535	46867536	255,215,0	2	14,194	0,73
chr12	46886273	46886657	A-E	886	.	46886464	46886465	255,215,0	2	1,1	0,383
chr12	46947043	46947401	A-E	911	.	46947165	46947166	255,215,0	2	74,187	0,171
chr12	46949340	46949533	A-E	929	.	46949436	46949437	255,215,0	2	1,1	0,192
chr12	46949913	46950236	A-E	801	.	46950180	46950181	255,215,0	2	242,29	0,294
chr12	46951455	46951753	A-E	893	.	46951518	46951519	255,215,0	2	3,173	0,125
chr12	47058276	47058667	A-E	948	.	47058610	47058611	255,215,0	2	299,21	0,370
chr12	47058808	47059020	A-E	654	.	47058971	47058972	255,215,0	2	122,7	0,205
chr12	47096740	47097106	A-E	765	.	47096922	47096923	255,215,0	2	1,1	0,365
chr12	47606052	47606349	A-E	789	.	47606299	47606300	255,215,0	2	234,35	0,262
chr12	47671815	47672221	A-E	939	.	47672058	47672059	255,215,0	2	188,107	0,299
chr12	47754530	47754854	A-E	716	.	47754695	47754696	255,215,0	2	138,131	0,193
chr12	47755231	47755452	A-E	663	.	47755327	47755328	255,215,0	2	68,95	0,126
chr12	47786916	47787157	A-E	864	.	47787031	47787032	255,215,0	2	87,97	0,144
chr12	48100473	48100834	A-E	645	.	48100652	48100653	255,215,0	2	1,3	0,358
chr12	48297772	48297979	A-E	457	.	48297885	48297886	255,215,0	2	56,36	0,171
chr12	49594805	49595186	A-E	886	.	49594995	49594996	255,215,0	2	1,1	0,380
chr12	49595765	49596022	A-E	876	.	49595887	49595888	255,215,0	2	42,54	0,203
chr12	49762011	49762098	A-E	560	.	49762054	49762055	255,215,0	2	1,1	0,86
chr12	50056796	50057319	A-E	527	.	50056973	50056974	255,215,0	2	138,306	0,217
chr12	50067341	50067888	A-E	726	.	50067542	50067543	255,215,0	2	185,329	0,218
chr12	50100082	50100376	A-E	563	.	50100304	50100305	255,215,0	2	152,1	0,293
chr12	50221084	50221421	A-E	900	.	50221230	50221231	255,215,0	2	1,44	0,293
chr12	50899744	50900179	A-E	901	.	50899946	50899947	255,215,0	2	189,219	0,216
chr12	50932147	50932418	A-E	936	.	50932299	50932300	255,215,0	2	35,1	0,270
chr12	50936330	50936621	A-E	608	.	50936409	50936410	255,215,0	2	3,135	0,156
chr12	51014249	51014685	A-E	929	.	51014386	51014387	255,215,0	2	134,295	0,141
chr12	51322260	51322312	A-E	635	.	51322285	51322286	255,215,0	2	1,1	0,51
chr12	51720540	51720949	A-E	665	.	51720737	51720738	255,215,0	2	146,160	0,249
chr12	52364914	52365223	A-E	909	.	52365051	52365052	255,215,0	2	68,101	0,208
chr12	52419301	52419935	A-E	639	.	52419632	52419633	255,215,0	2	260,231	0,403
chr12	52426305	52426422	A-E	515	.	52426333	52426334	255,215,0	2	1,60	0,57
chr12	52539319	52539712	A-E	956	.	52539620	52539621	255,215,0	2	252,41	0,352
chr12	52543416	52543547	A-E	982	.	52543481	52543482	255,215,0	2	1,1	0,130
chr12	52545730	52546132	A-E	981	.	52545993	52545994	255,215,0	2	145,20	0,382
chr12	52584709	52584955	A-E	616	.	52584806	52584807	255,215,0	2	8,59	0,187
chr12	52588987	52589174	A-E	723	.	52589067	52589068	255,215,0	2	23,48	0,139
chr12	52624014	52624394	A-E	564	.	52624157	52624158	255,215,0	2	1,93	0,287
chr12	52888449	52888608	A-E	921	.	52888528	52888529	255,215,0	2	1,1	0,158
chr12	52973884	52973999	A-E	837	.	52973955	52973956	255,215,0	2	30,1	0,114
chr12	53253974	53254173	A-E	719	.	53254089	53254090	255,215,0	2	34,1	0,198
chr12	53261473	53261693	A-E	670	.	53261597	53261598	255,215,0	2	32,2	0,218
chr12	53264136	53264576	A-E	661	.	53264216	53264217	255,215,0	2	31,310	0,130
chr12	53270322	53270511	A-E	678	.	53270350	53270351	255,215,0	2	1,132	0,57
chr12	53301815	53302147	A-E	957	.	53302071	53302072	255,215,0	2	182,1	0,331
chr12	53312254	53312405	A-E	611	.	53312392	53312393	255,215,0	2	132,5	0,146
chr12	53611077	53612140	A-E	757	.	53611273	53611274	255,215,0	2	126,795	0,268
chr12	53612468	53612778	A-E	687	.	53612579	53612580	255,215,0	2	61,148	0,162
chr12	54052823	54053029	A-E	664	.	54052959	54052960	255,215,0	2	68,1	0,205
chr12	54413878	54414161	A-E	817	.	54414064	54414065	255,215,0	2	92,1	0,282
chr12	54416528	54417002	A-E	742	.	54416574	54416575	255,215,0	2	1,381	0,93
chr12	54424968	54425277	A-E	454	.	54425215	54425216	255,215,0	2	225,38	0,271
chr12	54611719	54612027	A-E	701	.	54611872	54611873	255,215,0	2	1,1	0,307
chr12	54698103	54698502	A-E	540	.	54698287	54698288	255,215,0	2	160,189	0,210
chr12	54752421	54752649	A-E	840	.	54752548	54752549	255,215,0	2	88,60	0,168
chr12	54752671	54753884	A-E	684	.	54753118	54753119	255,215,0	2	418,735	0,478
chr12	54754477	54754933	A-E	630	.	54754657	54754658	255,215,0	2	179,274	0,182
chr12	54810296	54811355	A-E	607	.	54811224	54811225	255,215,0	2	836,37	0,1022
chr12	54814164	54814540	A-E	512	.	54814465	54814466	255,215,0	2	229,1	0,375
chr12	55327074	55327342	A-E	887	.	55327156	55327157	255,215,0	2	2,104	0,164
chr12	56132069	56132385	A-E	670	.	56132307	56132308	255,215,0	2	163,2	0,314
chr12	56240862	56241188	A-E	970	.	56240983	56240984	255,215,0	2	43,126	0,200
chr12	56275045	56275257	A-E	565	.	56275150	56275151	255,215,0	2	1,1	0,211
chr12	56323148	56323586	A-E	739	.	56323312	56323313	255,215,0	2	140,248	0,190
chr12	56752579	56752932	A-E	909	.	56752840	56752841	255,215,0	2	207,37	0,316
chr12	57512672	57512926	A-E	611	.	57512797	57512798	255,215,0	2	1,4	0,250
chr12	57855378	57855667	A-E	469	.	57855522	57855523	255,215,0	2	1,1	0,288
chr12	58187748	58188085	A-E	715	.	58187956	58187957	255,215,0	2	99,19	0,318
chr12	58238225	58238735	A-E	948	.	58238638	58238639	255,215,0	2	389,71	0,439
chr12	58283417	58283685	A-E	674	.	58283601	58283602	255,215,0	2	149,48	0,220
chr12	58819259	58819609	A-E	570	.	58819395	58819396	255,215,0	2	1,78	0,272
chr12	58923778	58923975	A-E	505	.	58923912	58923913	255,215,0	2	73,1	0,196
chr12	59300729	59300915	A-E	907	.	59300861	59300862	255,215,0	2	81,1	0,185
chr12	59310774	59310957	A-E	914	.	59310932	59310933	255,215,0	2	136,1	0,182
chr12	59434557	59434696	A-E	934	.	59434647	59434648	255,215,0	2	71,29	0,110
chr12	59449084	59449472	A-E	932	.	59449405	59449406	255,215,0	2	283,27	0,361
chr12	59460921	59461120	A-E	698	.	59461027	59461028	255,215,0	2	16,1	0,198
chr12	59462086	59462470	A-E	804	.	59462277	59462278	255,215,0	2	1,1	0,383
chr12	59478697	59478823	A-E	667	.	59478759	59478760	255,215,0	2	1,1	0,125
chr12	62644447	62644716	A-E	515	.	62644644	62644645	255,215,0	2	155,28	0,241
chr12	62998747	62999127	A-E	773	.	62998790	62998791	255,215,0	2	1,293	0,87
chr12	63025271	63025629	A-E	625	.	63025491	63025492	255,215,0	2	148,65	0,293
chr12	63096065	63096306	A-E	773	.	63096204	63096205	255,215,0	2	67,28	0,213
chr12	63097406	63097648	A-E	854	.	63097534	63097535	255,215,0	2	34,18	0,224
chr12	63124974	63125146	A-E	866	.	63125032	63125033	255,215,0	2	2,57	0,115
chr12	63126917	63127025	A-E	909	.	63126970	63126971	255,215,0	2	1,1	0,107
chr12	63179567	63180349	A-E	842	.	63179722	63179723	255,215,0	2	141,612	0,170
chr12	64310301	64310738	A-E	983	.	64310489	64310490	255,215,0	2	132,191	0,246
chr12	64312639	64312950	A-E	882	.	64312682	64312683	255,215,0	2	21,244	0,67
chr12	64482177	64482504	A-E	722	.	64482345	64482346	255,215,0	2	128,118	0,209
chr12	64574864	64574988	A-E	943	.	64574910	64574911	255,215,0	2	12,42	0,82
chr12	65005842	65006280	A-E	902	.	65005895	65005896	255,215,0	2	42,373	0,65
chr12	65019058	65019979	A-E	896	.	65019209	65019210	255,215,0	2	123,741	0,180
chr12	65063507	65064284	A-E	500	.	65063677	65063678	255,215,0	2	162,597	0,180
chr12	65065216	65065277	A-E	923	.	65065241	65065242	255,215,0	2	3,13	0,48
chr12	65074143	65074354	A-E	957	.	65074185	65074186	255,215,0	2	1,126	0,85
chr12	65926688	65927190	A-E	865	.	65926917	65926918	255,215,0	2	224,266	0,236
chr12	65930655	65931175	A-E	777	.	65930933	65930934	255,215,0	2	172,134	0,386
chr12	66048868	66049228	A-E	659	.	66049090	66049091	255,215,0	2	166,81	0,279
chr12	66050300	66050400	A-E	969	.	66050341	66050342	255,215,0	2	1,17	0,83
chr12	66216365	66216749	A-E	851	.	66216511	66216512	255,215,0	2	2,93	0,291
chr12	66697484	66697842	A-E	538	.	66697546	66697547	255,215,0	2	19,252	0,106
chr12	68314351	68314796	A-E	536	.	68314501	68314502	255,215,0	2	71,214	0,231
chr12	68758917	68759565	A-E	737	.	68759228	68759229	255,215,0	2	255,279	0,369
chr12	68876486	68876822	A-E	611	.	68876732	68876733	255,215,0	2	242,85	0,251
chr12	69006143	69006530	A-E	926	.	69006153	69006154	255,215,0	2	9,375	0,12
chr12	69418832	69418872	A-E	502	.	69418850	69418851	255,215,0	2	1,4	0,36
chr12	69446892	69447106	A-E	729	.	69446964	69446965	255,215,0	2	7,75	0,139
chr12	71039604	71039990	A-E	752	.	71039714	71039715	255,215,0	2	1,166	0,220
chr12	71040722	71040853	A-E	485	.	71040779	71040780	255,215,0	2	1,16	0,115
chr12	71042778	71042865	A-E	585	.	71042803	71042804	255,215,0	2	1,37	0,50
chr12	71055637	71055848	A-E	702	.	71055741	71055742	255,215,0	2	21,23	0,188
chr12	72690281	72690495	A-E	764	.	72690340	72690341	255,215,0	2	59,153	0,61
chr12	75838282	75838452	A-E	676	.	75838366	75838367	255,215,0	2	1,1	0,169
chr12	76052717	76052819	A-E	916	.	76052767	76052768	255,215,0	2	1,2	0,100
chr12	76119368	76119573	A-E	542	.	76119470	76119471	255,215,0	2	1,1	0,204
chr12	76183993	76184325	A-E	717	.	76184133	76184134	255,215,0	2	15,66	0,266
chr12	76209246	76209451	A-E	569	.	76209338	76209339	255,215,0	2	12,31	0,174
chr12	76214541	76214932	A-E	681	.	76214814	76214815	255,215,0	2	170,14	0,377
chr12	76215246	76215339	A-E	502	.	76215311	76215312	255,215,0	2	52,13	0,80
chr12	76256504	76256678	A-E	946	.	76256591	76256592	255,215,0	2	3,1	0,173
chr12	76272060	76272354	A-E	946	.	76272327	76272328	255,215,0	2	259,18	0,276
chr12	76338350	76338647	A-E	886	.	76338467	76338468	255,215,0	2	88,149	0,148
chr12	76347823	76348161	A-E	935	.	76347982	76347983	255,215,0	2	89,108	0,230
chr12	76373014	76373318	A-E	798	.	76373235	76373236	255,215,0	2	200,60	0,244
chr12	77425555	77425931	A-E	490	.	77425697	77425698	255,215,0	2	15,105	0,271
chr12	77426192	77426447	A-E	606	.	77426356	77426357	255,215,0	2	75,1	0,254
chr12	79803401	79803717	A-E	648	.	79803561	79803562	255,215,0	2	7,1	0,315
chr12	79817704	79817772	A-E	706	.	79817736	79817737	255,215,0	2	1,4	0,64
chr12	79817950	79818263	A-E	580	.	79818027	79818028	255,215,0	2	1,158	0,155
chr12	79941021	79941361	A-E	598	.	79941198	79941199	255,215,0	2	16,1	0,339
chr12	81171843	81172335	A-E	538	.	81171904	81171905	255,215,0	2	17,386	0,106
chr12	84902694	84902984	A-E	878	.	84902887	84902888	255,215,0	2	99,1	0,289
chr12	88692589	88692733	A-E	526	.	88692659	88692660	255,215,0	2	1,4	0,140
chr12	89458658	89458863	A-E	615	.	89458773	89458774	255,215,0	2	65,39	0,166
chr12	89461276	89461656	A-E	561	.	89461567	89461568	255,215,0	2	205,2	0,378
chr12	89532084	89532176	A-E	522	.	89532143	89532144	255,215,0	2	28,1	0,91
chr12	89557744	89558051	A-E	611	.	89557841	89557842	255,215,0	2	39,150	0,157
chr12	89573766	89574183	A-E	546	.	89574006	89574007	255,215,0	2	191,126	0,291
chr12	89575359	89575615	A-E	711	.	89575471	89575472	255,215,0	2	70,100	0,156
chr12	89619217	89620117	A-E	863	.	89619717	89619718	255,215,0	2	499,398	0,502
chr12	89630105	89630296	A-E	653	.	89630226	89630227	255,215,0	2	53,1	0,190
chr12	89845741	89845891	A-E	725	.	89845815	89845816	255,215,0	2	1,1	0,149
chr12	90124876	90125258	A-E	706	.	90125113	90125114	255,215,0	2	215,121	0,261
chr12	90125293	90125953	A-E	650	.	90125607	90125608	255,215,0	2	301,332	0,328
chr12	90127113	90127954	A-E	966	.	90127634	90127635	255,215,0	2	473,270	0,571
chr12	90162772	90163253	A-E	713	.	90163115	90163116	255,215,0	2	299,93	0,388
chr12	90344392	90344531	A-E	667	.	90344440	90344441	255,215,0	2	45,87	0,52
chr12	90354567	90354976	A-E	505	.	90354682	90354683	255,215,0	2	104,282	0,127
chr12	90479667	90480000	A-E	560	.	90479789	90479790	255,215,0	2	84,171	0,162
chr12	92172402	92172494	A-E	973	.	92172447	92172448	255,215,0	2	1,1	0,91
chr12	92172749	92173207	A-E	637	.	92172878	92172879	255,215,0	2	65,263	0,195
chr12	92424488	92424877	A-E	495	.	92424861	92424862	255,215,0	2	359,1	0,388
chr12	92471870	92472505	A-E	853	.	92472385	92472386	255,215,0	2	464,67	0,568
chr12	92474192	92474586	A-E	798	.	92474422	92474423	255,215,0	2	133,66	0,328
chr12	92528487	92528918	A-E	591	.	92528860	92528861	255,215,0	2	362,45	0,386
chr12	92836682	92836892	A-E	695	.	92836797	92836798	255,215,0	2	74,53	0,157
chr12	92947125	92947543	A-E	605	.	92947360	92947361	255,215,0	2	234,180	0,238
chr12	92987343	92988147	A-E	639	.	92987836	92987837	255,215,0	2	443,259	0,545
chr12	92990330	92990572	A-E	599	.	92990431	92990432	255,215,0	2	76,115	0,127
chr12	92991624	92992190	A-E	725	.	92991962	92991963	255,215,0	2	298,187	0,379
chr12	92996914	92998321	A-E	645	.	92998024	92998025	255,215,0	2	1072,258	0,1149
chr12	93321551	93321826	A-E	851	.	93321625	93321626	255,215,0	2	1,127	0,148
chr12	93770329	93770575	A-E	521	.	93770473	93770474	255,215,0	2	44,1	0,245
chr12	94135673	94136306	A-E	680	.	94136136	94136137	255,215,0	2	441,146	0,487
chr12	94178297	94178734	A-E	764	.	94178343	94178344	255,215,0	2	1,345	0,92
chr12	94179016	94179409	A-E	686	.	94179113	94179114	255,215,0	2	58,256	0,137
chr12	95034280	95034617	A-E	638	.	95034464	95034465	255,215,0	2	154,122	0,215
chr12	95037542	95037565	A-E	798	.	95037553	95037554	255,215,0	2	1,1	0,22
chr12	95037595	95038737	A-E	863	.	95038538	95038539	255,215,0	2	893,148	0,994
chr12	95043067	95043319	A-E	829	.	95043086	95043087	255,215,0	2	1,214	0,38
chr12	95155432	95155603	A-E	732	.	95155502	95155503	255,215,0	2	3,32	0,139
chr12	96027120	96027372	A-E	537	.	96027185	96027186	255,215,0	2	4,125	0,127
chr12	96027575	96027687	A-E	949	.	96027628	96027629	255,215,0	2	1,5	0,107
chr12	96570855	96571414	A-E	803	.	96570962	96570963	255,215,0	2	63,407	0,152
chr12	96630162	96630464	A-E	599	.	96630227	96630228	255,215,0	2	1,171	0,131
chr12	96631530	96631765	A-E	924	.	96631741	96631742	255,215,0	2	195,6	0,229
chr12	96794959	96795305	A-E	641	.	96795210	96795211	255,215,0	2	167,10	0,336
chr12	96810217	96810461	A-E	607	.	96810409	96810410	255,215,0	2	145,3	0,241
chr12	96819131	96819446	A-E	783	.	96819341	96819342	255,215,0	2	158,51	0,264
chr12	96842223	96842407	A-E	881	.	96842328	96842329	255,215,0	2	36,9	0,175
chr12	98857984	98858326	A-E	577	.	98858077	98858078	255,215,0	2	19,174	0,168
chr12	101412491	101412895	A-E	965	.	101412553	101412554	255,215,0	2	18,296	0,108
chr12	102329942	102330412	A-E	606	.	102330196	102330197	255,215,0	2	189,150	0,320
chr12	104252933	104253121	A-E	759	.	104253025	104253026	255,215,0	2	1,3	0,185
chr12	104452729	104452893	A-E	525	.	104452810	104452811	255,215,0	2	1,1	0,163
chr12	104613052	104613575	A-E	896	.	104613266	104613267	255,215,0	2	126,219	0,304
chr12	104613868	104614024	A-E	647	.	104613969	104613970	255,215,0	2	48,1	0,155
chr12	104997803	104998291	A-E	668	.	104998124	104998125	255,215,0	2	321,166	0,322
chr12	104999582	105000032	A-E	521	.	104999670	104999671	255,215,0	2	46,319	0,131
chr12	105064571	105065844	A-E	902	.	105065440	105065441	255,215,0	2	853,386	0,887
chr12	105066347	105066673	A-E	598	.	105066396	105066397	255,215,0	2	41,268	0,58
chr12	105477471	105477556	A-E	565	.	105477525	105477526	255,215,0	2	42,17	0,68
chr12	105486221	105486404	A-E	534	.	105486312	105486313	255,215,0	2	4,3	0,180
chr12	105711063	105711549	A-E	497	.	105711424	105711425	255,215,0	2	314,77	0,409
chr12	106621316	106621679	A-E	759	.	106621541	106621542	255,215,0	2	178,89	0,274
chr12	106640032	106640193	A-E	491	.	106640139	106640140	255,215,0	2	104,50	0,111
chr12	106682328	106682503	A-E	881	.	106682421	106682422	255,215,0	2	20,7	0,168
chr12	107746150	107746204	A-E	549	.	107746178	107746179	255,215,0	2	4,1	0,53
chr12	109023569	109024011	A-E	518	.	109023687	109023688	255,215,0	2	84,289	0,153
chr12	109083720	109083964	A-E	686	.	109083779	109083780	255,215,0	2	3,127	0,117
chr12	109084686	109085066	A-E	974	.	109084866	109084867	255,215,0	2	133,152	0,228
chr12	109088465	109088864	A-E	530	.	109088837	109088838	255,215,0	2	347,1	0,398
chr12	109116964	109117579	A-E	853	.	109117191	109117192	255,215,0	2	153,313	0,302
chr12	109117977	109118365	A-E	631	.	109118309	109118310	255,215,0	2	307,30	0,358
chr12	109249389	109249909	A-E	957	.	109249761	109249762	255,215,0	2	369,144	0,376
chr12	109899131	109899209	A-E	721	.	109899161	109899162	255,215,0	2	1,17	0,61
chr12	109900309	109900503	A-E	595	.	109900402	109900403	255,215,0	2	25,32	0,162
chr12	109900993	109901418	A-E	919	.	109901151	109901152	255,215,0	2	54,161	0,264
chr12	110260802	110261197	A-E	888	.	110261050	110261051	255,215,0	2	103,1	0,394
chr12	110809213	110809452	A-E	931	.	110809350	110809351	255,215,0	2	37,1	0,238
chr12	111015565	111016027	A-E	979	.	111015681	111015682	255,215,0	2	67,295	0,167
chr12	111019873	111020249	A-E	493	.	111019899	111019900	255,215,0	2	1,323	0,53
chr12	111023118	111023488	A-E	736	.	111023331	111023332	255,215,0	2	59,1	0,369
chr12	111847309	111847501	A-E	910	.	111847414	111847415	255,215,0	2	52,32	0,160
chr12	111847615	111848064	A-E	921	.	111847952	111847953	255,215,0	2	292,66	0,383
chr12	111875686	111876044	A-E	537	.	111875770	111875771	255,215,0	2	49,237	0,121
chr12	112554455	112554606	A-E	811	.	112554535	112554536	255,215,0	2	43,32	0,119
chr12	113478524	113478983	A-E	858	.	113478678	113478679	255,215,0	2	102,251	0,208
chr12	113709766	113709965	A-E	573	.	113709823	113709824	255,215,0	2	38,121	0,78
chr12	115107232	115107509	A-E	974	.	115107391	115107392	255,215,0	2	54,11	0,266
chr12	116561417	116561596	A-E	587	.	116561451	116561452	255,215,0	2	13,123	0,56
chr12	116872632	116872752	A-E	903	.	116872691	116872692	255,215,0	2	1,1	0,119
chr12	116893494	116893818	A-E	711	.	116893639	116893640	255,215,0	2	77,109	0,215
chr12	116958826	116959052	A-E	946	.	116958938	116958939	255,215,0	2	43,43	0,183
chr12	118497379	118497776	A-E	832	.	118497425	118497426	255,215,0	2	1,305	0,92
chr12	118497859	118498236	A-E	890	.	118498047	118498048	255,215,0	2	1,1	0,376
chr12	118744725	118745093	A-E	671	.	118744967	118744968	255,215,0	2	199,82	0,286
chr12	118745418	118745709	A-E	941	.	118745622	118745623	255,215,0	2	136,18	0,273
chr12	118795182	118795561	A-E	916	.	118795498	118795499	255,215,0	2	288,33	0,346
chr12	118815733	118815925	A-E	689	.	118815735	118815736	255,215,0	2	1,187	0,5
chr12	120524802	120525368	A-E	511	.	120525018	120525019	255,215,0	2	183,316	0,250
chr12	120666780	120666906	A-E	885	.	120666822	120666823	255,215,0	2	1,41	0,85
chr12	120672500	120673016	A-E	931	.	120672698	120672699	255,215,0	2	149,268	0,248
chr12	120675783	120676003	A-E	980	.	120675892	120675893	255,215,0	2	1,1	0,219
chr12	120700935	120701192	A-E	886	.	120701120	120701121	255,215,0	2	115,1	0,256
chr12	120906143	120906276	A-E	632	.	120906235	120906236	255,215,0	2	69,16	0,117
chr12	120976448	120976663	A-E	573	.	120976549	120976550	255,215,0	2	63,75	0,140
chr12	121366513	121366710	A-E	648	.	121366613	121366614	255,215,0	2	6,1	0,196
chr12	121498035	121498283	A-E	648	.	121498256	121498257	255,215,0	2	196,1	0,247
chr12	121714857	121715111	A-E	561	.	121714995	121714996	255,215,0	2	83,59	0,195
chr12	121838748	121839039	A-E	517	.	121838845	121838846	255,215,0	2	51,146	0,145
chr12	122462187	122462386	A-E	887	.	122462357	122462358	255,215,0	2	147,4	0,195
chr12	122517490	122517922	A-E	614	.	122517628	122517629	255,215,0	2	109,264	0,168
chr12	122518432	122518585	A-E	716	.	122518506	122518507	255,215,0	2	2,5	0,148
chr12	122519763	122520228	A-E	699	.	122519935	122519936	255,215,0	2	119,238	0,227
chr12	123207042	123207235	A-E	488	.	123207131	123207132	255,215,0	2	3,17	0,176
chr12	123383124	123383428	A-E	904	.	123383215	123383216	255,215,0	2	19,140	0,164
chr12	123569685	123569956	A-E	621	.	123569820	123569821	255,215,0	2	1,1	0,270
chr12	123616405	123617083	A-E	841	.	123616760	123616761	255,215,0	2	309,276	0,402
chr12	123619465	123619743	A-E	596	.	123619465	123619466	255,215,0	2	1,277	0,1
chr12	123917456	123917702	A-E	633	.	123917657	123917658	255,215,0	2	193,35	0,211
chr12	124866398	124866679	A-E	786	.	124866459	124866460	255,215,0	2	1,159	0,122
chr12	124907545	124908050	A-E	791	.	124907791	124907792	255,215,0	2	189,200	0,305
chr12	124985154	124985447	A-E	617	.	124985300	124985301	255,215,0	2	1,1	0,292
chr12	125003619	125003834	A-E	798	.	125003726	125003727	255,215,0	2	1,1	0,214
chr12	125073637	125073873	A-E	506	.	125073848	125073849	255,215,0	2	204,17	0,219
chr12	125077156	125077714	A-E	582	.	125077509	125077510	255,215,0	2	350,201	0,357
chr12	125110562	125110683	A-E	620	.	125110641	125110642	255,215,0	2	39,1	0,120
chr12	125110878	125111184	A-E	705	.	125111028	125111029	255,215,0	2	28,32	0,274
chr12	125117108	125117622	A-E	685	.	125117162	125117163	255,215,0	2	9,414	0,100
chr12	125117895	125118180	A-E	878	.	125118037	125118038	255,215,0	2	1,1	0,284
chr12	125165952	125166242	A-E	566	.	125166056	125166057	255,215,0	2	48,128	0,162
chr12	125169582	125169721	A-E	727	.	125169664	125169665	255,215,0	2	49,22	0,117
chr12	125179424	125179850	A-E	718	.	125179504	125179505	255,215,0	2	18,282	0,144
chr12	125225235	125225448	A-E	568	.	125225341	125225342	255,215,0	2	43,43	0,170
chr12	125230587	125231048	A-E	686	.	125230628	125230629	255,215,0	2	6,384	0,77
chr12	125239604	125239956	A-E	774	.	125239855	125239856	255,215,0	2	152,1	0,351
chr12	125389117	125389584	A-E	746	.	125389421	125389422	255,215,0	2	219,76	0,391
chr12	127567979	127568114	A-E	873	.	127568033	127568034	255,215,0	2	1,26	0,109
chr12	127769611	127770006	A-E	491	.	127769814	127769815	255,215,0	2	14,1	0,394
chr12	129301742	129302776	A-E	540	.	129302426	129302427	255,215,0	2	631,295	0,739
chr12	132221686	132221872	A-E	704	.	132221812	132221813	255,215,0	2	68,1	0,185
chr12	132315038	132315239	A-E	549	.	132315114	132315115	255,215,0	2	24,72	0,129
chr12	132315862	132315946	A-E	800	.	132315903	132315904	255,215,0	2	1,1	0,83
chr12	132345340	132345736	A-E	625	.	132345588	132345589	255,215,0	2	204,103	0,293
chr12	133021534	133022956	A-E	860	.	133022669	133022670	255,215,0	2	1113,264	0,1158
chr13	20419964	20420131	A-E	661	.	20420035	20420036	255,215,0	2	23,46	0,121
chr13	20701926	20702100	A-E	519	.	20701957	20701958	255,215,0	2	24,135	0,39
chr13	20735697	20735843	A-E	378	.	20735812	20735813	255,215,0	2	89,4	0,142
chr13	20748931	20749662	A-E	585	.	20749407	20749408	255,215,0	2	406,183	0,548
chr13	21517643	21517924	A-E	527	.	21517793	21517794	255,215,0	2	21,1	0,280
chr13	24624435	24624605	A-E	492	.	24624499	24624500	255,215,0	2	1,41	0,129
chr13	26475840	26476144	A-E	700	.	26475974	26475975	255,215,0	2	46,80	0,224
chr13	29232247	29232368	A-E	657	.	29232341	29232342	255,215,0	2	70,1	0,120
chr13	29291126	29291443	A-E	535	.	29291385	29291386	255,215,0	2	209,6	0,311
chr13	30717135	30717194	A-E	678	.	30717165	30717166	255,215,0	2	3,1	0,58
chr13	30963439	30963783	A-E	564	.	30963498	30963499	255,215,0	2	1,225	0,119
chr13	31004513	31004723	A-E	896	.	31004586	31004587	255,215,0	2	13,75	0,135
chr13	31264554	31264674	A-E	485	.	31264585	31264586	255,215,0	2	1,57	0,63
chr13	31314202	31314673	A-E	502	.	31314361	31314362	255,215,0	2	100,251	0,220
chr13	31370248	31370547	A-E	853	.	31370397	31370398	255,215,0	2	1,1	0,298
chr13	31371316	31371638	A-E	499	.	31371481	31371482	255,215,0	2	11,1	0,321
chr13	31407198	31407336	A-E	786	.	31407267	31407268	255,215,0	2	3,1	0,137
chr13	31439697	31440107	A-E	906	.	31440028	31440029	255,215,0	2	287,34	0,376
chr13	31619955	31620221	A-E	603	.	31620065	31620066	255,215,0	2	74,118	0,148
chr13	31775014	31775311	A-E	719	.	31775184	31775185	255,215,0	2	45,1	0,296
chr13	32539898	32540079	A-E	540	.	32539991	32539992	255,215,0	2	12,5	0,176
chr13	33762622	33762899	A-E	491	.	33762708	33762709	255,215,0	2	4,107	0,170
chr13	33781660	33782051	A-E	714	.	33781891	33781892	255,215,0	2	74,1	0,390
chr13	33858244	33858802	A-E	751	.	33858356	33858357	255,215,0	2	99,431	0,127
chr13	34069113	34069239	A-E	521	.	34069160	34069161	255,215,0	2	1,32	0,94
chr13	37493371	37493714	A-E	516	.	37493498	37493499	255,215,0	2	96,183	0,160
chr13	37881013	37881265	A-E	524	.	37881085	37881086	255,215,0	2	14,121	0,131
chr13	38067112	38067171	A-E	541	.	38067140	38067141	255,215,0	2	3,4	0,55
chr13	40057425	40057642	A-E	533	.	40057533	40057534	255,215,0	2	1,1	0,216
chr13	40677084	40677323	A-E	654	.	40677229	40677230	255,215,0	2	128,76	0,163
chr13	40764788	40765155	A-E	771	.	40765103	40765104	255,215,0	2	265,1	0,366
chr13	41558714	41559024	A-E	617	.	41558958	41558959	255,215,0	2	181,2	0,308
chr13	41591294	41591779	A-E	540	.	41591503	41591504	255,215,0	2	156,221	0,264
chr13	42162855	42163294	A-E	800	.	42163200	42163201	255,215,0	2	320,67	0,372
chr13	42188044	42188379	A-E	797	.	42188210	42188211	255,215,0	2	86,87	0,248
chr13	42969602	42969963	A-E	565	.	42969791	42969792	255,215,0	2	152,133	0,228
chr13	42970625	42970891	A-E	617	.	42970776	42970777	255,215,0	2	92,55	0,211
chr13	43727960	43728297	A-E	862	.	43728106	43728107	255,215,0	2	107,151	0,186
chr13	44379216	44379443	A-E	863	.	44379335	44379336	255,215,0	2	73,60	0,167
chr13	44440154	44440346	A-E	873	.	44440261	44440262	255,215,0	2	25,1	0,191
chr13	44875300	44875802	A-E	899	.	44875640	44875641	255,215,0	2	301,121	0,381
chr13	44884974	44885381	A-E	909	.	44885133	44885134	255,215,0	2	5,92	0,315
chr13	45288309	45288506	A-E	727	.	45288431	45288432	255,215,0	2	66,17	0,180
chr13	45333095	45333256	A-E	714	.	45333139	45333140	255,215,0	2	17,89	0,72
chr13	45774024	45774110	A-E	515	.	45774097	45774098	255,215,0	2	63,1	0,85
chr13	45779406	45779631	A-E	561	.	45779487	45779488	255,215,0	2	14,75	0,150
chr13	45941510	45941762	A-E	747	.	45941694	45941695	255,215,0	2	152,35	0,217
chr13	46869807	46870189	A-E	869	.	46870039	46870040	255,215,0	2	169,86	0,296
chr13	46929409	46929462	A-E	780	.	46929428	46929429	255,215,0	2	1,14	0,39
chr13	47242224	47242549	A-E	624	.	47242262	47242263	255,215,0	2	11,258	0,67
chr13	48073971	48074167	A-E	523	.	48074082	48074083	255,215,0	2	56,29	0,167
chr13	48730170	48730306	A-E	514	.	48730223	48730224	255,215,0	2	8,36	0,100
chr13	48733452	48733577	A-E	882	.	48733514	48733515	255,215,0	2	1,1	0,124
chr13	48735061	48735305	A-E	919	.	48735172	48735173	255,215,0	2	1,22	0,222
chr13	49074869	49075392	A-E	636	.	49075111	49075112	255,215,0	2	161,198	0,325
chr13	49105819	49106173	A-E	810	.	49105864	49105865	255,215,0	2	1,263	0,91
chr13	49145630	49145973	A-E	466	.	49145845	49145846	255,215,0	2	207,119	0,224
chr13	49153192	49153804	A-E	755	.	49153516	49153517	255,215,0	2	257,220	0,392
chr13	49465792	49465869	A-E	932	.	49465854	49465855	255,215,0	2	49,1	0,76
chr13	49466956	49467118	A-E	837	.	49467006	49467007	255,215,0	2	1,61	0,101
chr13	49888133	49888426	A-E	595	.	49888279	49888280	255,215,0	2	1,1	0,292
chr13	50216185	50216584	A-E	537	.	50216279	50216280	255,215,0	2	42,251	0,148
chr13	51103280	51103738	A-E	632	.	51103646	51103647	255,215,0	2	343,67	0,391
chr13	52108681	52108727	A-E	508	.	52108703	52108704	255,215,0	2	1,1	0,45
chr13	52218212	52218391	A-E	873	.	52218308	52218309	255,215,0	2	15,1	0,178
chr13	52218923	52219366	A-E	881	.	52219002	52219003	255,215,0	2	69,353	0,90
chr13	52376068	52376210	A-E	799	.	52376138	52376139	255,215,0	2	1,2	0,140
chr13	52769647	52769861	A-E	577	.	52769810	52769811	255,215,0	2	114,1	0,213
chr13	52922324	52922434	A-E	880	.	52922378	52922379	255,215,0	2	1,1	0,109
chr13	52923212	52923413	A-E	709	.	52923313	52923314	255,215,0	2	3,1	0,200
chr13	72701161	72701484	A-E	585	.	72701276	72701277	255,215,0	2	1,93	0,230
chr13	73942793	73943059	A-E	538	.	73942971	73942972	255,215,0	2	92,1	0,265
chr13	74002389	74002533	A-E	882	.	74002462	74002463	255,215,0	2	4,1	0,143
chr13	74508678	74508943	A-E	530	.	74508853	74508854	255,215,0	2	88,1	0,264
chr13	74706134	74706569	A-E	484	.	74706486	74706487	255,215,0	2	305,35	0,400
chr13	75904010	75904233	A-E	670	.	75904149	75904150	255,215,0	2	77,20	0,203
chr13	75933518	75933672	A-E	571	.	75933594	75933595	255,215,0	2	1,1	0,153
chr13	75939887	75940324	A-E	683	.	75940050	75940051	255,215,0	2	86,195	0,242
chr13	76279599	76280073	A-E	767	.	76279763	76279764	255,215,0	2	99,244	0,230
chr13	77453598	77454010	A-E	522	.	77453764	77453765	255,215,0	2	84,163	0,249
chr13	77518651	77518968	A-E	498	.	77518785	77518786	255,215,0	2	83,131	0,186
chr13	80611072	80611300	A-E	759	.	80611180	80611181	255,215,0	2	63,74	0,154
chr13	80614628	80615478	A-E	468	.	80614936	80614937	255,215,0	2	301,534	0,316
chr13	80916096	80916414	A-E	751	.	80916231	80916232	255,215,0	2	3,49	0,269
chr13	80916799	80917232	A-E	558	.	80917155	80917156	255,215,0	2	331,50	0,383
chr13	90053531	90053928	A-E	819	.	90053633	90053634	255,215,0	2	33,224	0,173
chr13	93803477	93803844	A-E	482	.	93803710	93803711	255,215,0	2	102,1	0,366
chr13	97877294	97877762	A-E	979	.	97877399	97877400	255,215,0	2	80,336	0,132
chr13	97879082	97879401	A-E	759	.	97879139	97879140	255,215,0	2	9,213	0,106
chr13	97912286	97912462	A-E	654	.	97912388	97912389	255,215,0	2	30,1	0,175
chr13	99135278	99135706	A-E	786	.	99135579	99135580	255,215,0	2	285,109	0,319
chr13	99223213	99223429	A-E	528	.	99223416	99223417	255,215,0	2	192,1	0,215
chr13	99562711	99562955	A-E	537	.	99562840	99562841	255,215,0	2	66,51	0,193
chr13	99698656	99698961	A-E	655	.	99698808	99698809	255,215,0	2	1,1	0,304
chr13	100084902	100085483	A-E	483	.	100085173	100085174	255,215,0	2	183,221	0,360
chr13	100310859	100311153	A-E	493	.	100311057	100311058	255,215,0	2	115,11	0,283
chr13	102105666	102105949	A-E	922	.	102105699	102105700	255,215,0	2	1,216	0,67
chr13	103244790	103245125	A-E	803	.	103245072	103245073	255,215,0	2	232,1	0,334
chr13	106810133	106810294	A-E	515	.	106810211	106810212	255,215,0	2	1,4	0,157
chr13	109115794	109116062	A-E	573	.	109115941	109115942	255,215,0	2	29,1	0,267
chr13	109807507	109807975	A-E	828	.	109807754	109807755	255,215,0	2	183,155	0,313
chr13	109895773	109895899	A-E	958	.	109895835	109895836	255,215,0	2	1,1	0,125
chr13	110631754	110631774	A-E	543	.	110631763	110631764	255,215,0	2	1,1	0,19
chr13	110780432	110780795	A-E	606	.	110780702	110780703	255,215,0	2	179,1	0,362
chr13	110902548	110902879	A-E	512	.	110902757	110902758	255,215,0	2	137,48	0,283
chr13	110995670	110995825	A-E	668	.	110995747	110995748	255,215,0	2	1,1	0,154
chr13	111039905	111040155	A-E	742	.	111040081	111040082	255,215,0	2	175,71	0,179
chr13	111040636	111040786	A-E	889	.	111040715	111040716	255,215,0	2	11,1	0,149
chr13	111212014	111212166	A-E	707	.	111212089	111212090	255,215,0	2	1,2	0,150
chr13	111212967	111213224	A-E	717	.	111213110	111213111	255,215,0	2	98,67	0,190
chr13	111568618	111569036	A-E	882	.	111568956	111568957	255,215,0	2	287,28	0,390
chr13	111607450	111607830	A-E	524	.	111607754	111607755	255,215,0	2	233,4	0,376
chr13	113928164	113928348	A-E	491	.	113928292	113928293	255,215,0	2	78,4	0,180
chr13	114147699	114148153	A-E	715	.	114147799	114147800	255,215,0	2	86,338	0,116
chr13	114445132	114445240	A-E	507	.	114445182	114445183	255,215,0	2	1,8	0,100
chr13	114740287	114740680	A-E	568	.	114740493	114740494	255,215,0	2	48,27	0,366
chr13	114830489	114831626	A-E	953	.	114831333	114831334	255,215,0	2	812,260	0,877
chr13	115046177	115046319	A-E	945	.	115046228	115046229	255,215,0	2	32,71	0,71
chr14	22757693	22757837	A-E	854	.	22757723	22757724	255,215,0	2	1,83	0,61
chr14	23058743	23059118	A-E	926	.	23058930	23058931	255,215,0	2	1,1	0,374
chr14	23083172	23083436	A-E	583	.	23083303	23083304	255,215,0	2	1,2	0,262
chr14	23357263	23357473	A-E	773	.	23357435	23357436	255,215,0	2	136,1	0,209
chr14	23584186	23584501	A-E	926	.	23584298	23584299	255,215,0	2	1,91	0,224
chr14	24712544	24712898	A-E	897	.	24712738	24712739	255,215,0	2	37,1	0,353
chr14	24743214	24743836	A-E	494	.	24743516	24743517	255,215,0	2	268,285	0,337
chr14	25143666	25144075	A-E	566	.	25143733	25143734	255,215,0	2	53,327	0,82
chr14	30739803	30740140	A-E	450	.	30739971	30739972	255,215,0	2	1,1	0,336
chr14	31732842	31733131	A-E	495	.	31732939	31732940	255,215,0	2	5,99	0,190
chr14	32699129	32699310	A-E	686	.	32699219	32699220	255,215,0	2	2,1	0,180
chr14	32941850	32942320	A-E	633	.	32942111	32942112	255,215,0	2	165,111	0,359
chr14	32976944	32977104	A-E	817	.	32977023	32977024	255,215,0	2	1,1	0,159
chr14	32979007	32979394	A-E	775	.	32979290	32979291	255,215,0	2	208,27	0,360
chr14	33126424	33126565	A-E	605	.	33126443	33126444	255,215,0	2	1,102	0,39
chr14	33194193	33194559	A-E	683	.	33194237	33194238	255,215,0	2	2,279	0,87
chr14	34033986	34034251	A-E	501	.	34034168	34034169	255,215,0	2	117,16	0,249
chr14	34507932	34508142	A-E	532	.	34508076	34508077	255,215,0	2	81,1	0,209
chr14	34844314	34844466	A-E	783	.	34844418	34844419	255,215,0	2	59,1	0,151
chr14	35800965	35801124	A-E	584	.	35801021	35801022	255,215,0	2	35,81	0,78
chr14	35801463	35801750	A-E	707	.	35801569	35801570	255,215,0	2	96,169	0,118
chr14	35802308	35802726	A-E	810	.	35802408	35802409	255,215,0	2	84,301	0,117
chr14	35805683	35806194	A-E	758	.	35806002	35806003	255,215,0	2	256,128	0,383
chr14	35834310	35835208	A-E	921	.	35834854	35834855	255,215,0	2	505,313	0,585
chr14	35835253	35835895	A-E	595	.	35835560	35835561	255,215,0	2	287,313	0,329
chr14	36277376	36277519	A-E	450	.	36277443	36277444	255,215,0	2	1,9	0,134
chr14	39900071	39900466	A-E	732	.	39900210	39900211	255,215,0	2	119,234	0,161
chr14	45721298	45721397	A-E	656	.	45721335	45721336	255,215,0	2	1,25	0,74
chr14	45723245	45723364	A-E	657	.	45723319	45723320	255,215,0	2	31,1	0,118
chr14	49979013	49979291	A-E	565	.	49979167	49979168	255,215,0	2	33,1	0,277
chr14	50090977	50091033	A-E	498	.	50091006	50091007	255,215,0	2	5,1	0,55
chr14	50374574	50374717	A-E	878	.	50374656	50374657	255,215,0	2	33,11	0,132
chr14	50378479	50378620	A-E	650	.	50378547	50378548	255,215,0	2	1,5	0,136
chr14	50429310	50429592	A-E	610	.	50429450	50429451	255,215,0	2	1,1	0,281
chr14	50439731	50439867	A-E	698	.	50439805	50439806	255,215,0	2	14,1	0,135
chr14	50511824	50512400	A-E	828	.	50511895	50511896	255,215,0	2	32,464	0,112
chr14	50526790	50527127	A-E	605	.	50527081	50527082	255,215,0	2	250,4	0,333
chr14	50527611	50528257	A-E	832	.	50527920	50527921	255,215,0	2	285,312	0,334
chr14	50549012	50549388	A-E	960	.	50549194	50549195	255,215,0	2	163,174	0,202
chr14	50988191	50988449	A-E	600	.	50988342	50988343	255,215,0	2	101,56	0,202
chr14	51144322	51144826	A-E	946	.	51144404	51144405	255,215,0	2	45,384	0,120
chr14	51410207	51410388	A-E	636	.	51410281	51410282	255,215,0	2	1,33	0,148
chr14	51897315	51897533	A-E	693	.	51897425	51897426	255,215,0	2	4,1	0,217
chr14	51975090	51975414	A-E	895	.	51975251	51975252	255,215,0	2	1,1	0,323
chr14	52006399	52006758	A-E	876	.	52006577	52006578	255,215,0	2	1,2	0,357
chr14	52119936	52120349	A-E	467	.	52120007	52120008	255,215,0	2	33,302	0,111
chr14	52544712	52544946	A-E	913	.	52544827	52544828	255,215,0	2	1,4	0,230
chr14	52547300	52547782	A-E	829	.	52547648	52547649	255,215,0	2	317,102	0,380
chr14	53020677	53020806	A-E	681	.	53020734	53020735	255,215,0	2	29,42	0,87
chr14	53302326	53302477	A-E	754	.	53302406	53302407	255,215,0	2	23,13	0,138
chr14	53416335	53416646	A-E	530	.	53416598	53416599	255,215,0	2	244,27	0,284
chr14	54075172	54075431	A-E	622	.	54075301	54075302	255,215,0	2	1,1	0,258
chr14	54573774	54574066	A-E	907	.	54573952	54573953	255,215,0	2	66,1	0,291
chr14	54678344	54678458	A-E	977	.	54678398	54678399	255,215,0	2	1,6	0,108
chr14	55569033	55569319	A-E	903	.	55569206	55569207	255,215,0	2	85,23	0,263
chr14	55570845	55571098	A-E	937	.	55571011	55571012	255,215,0	2	164,84	0,169
chr14	55574465	55575376	A-E	949	.	55574638	55574639	255,215,0	2	110,674	0,237
chr14	55593915	55594674	A-E	627	.	55594040	55594041	255,215,0	2	70,577	0,182
chr14	55921336	55921695	A-E	650	.	55921411	55921412	255,215,0	2	5,212	0,147
chr14	56045964	56046135	A-E	709	.	56045994	56045995	255,215,0	2	1,110	0,61
chr14	57047832	57047974	A-E	560	.	57047931	57047932	255,215,0	2	60,2	0,140
chr14	58544876	58545175	A-E	790	.	58545023	58545024	255,215,0	2	88,91	0,208
chr14	58748134	58748542	A-E	846	.	58748421	58748422	255,215,0	2	239,71	0,337
chr14	58766869	58767218	A-E	683	.	58767043	58767044	255,215,0	2	1,1	0,348
chr14	59874044	59874284	A-E	903	.	59874169	59874170	255,215,0	2	16,4	0,236
chr14	59949393	59949731	A-E	824	.	59949549	59949550	255,215,0	2	1,26	0,312
chr14	61568840	61569300	A-E	590	.	61569091	61569092	255,215,0	2	245,201	0,259
chr14	61570265	61570959	A-E	839	.	61570636	61570637	255,215,0	2	336,287	0,407
chr14	61571196	61571403	A-E	711	.	61571325	61571326	255,215,0	2	76,24	0,183
chr14	61612107	61612325	A-E	836	.	61612233	61612234	255,215,0	2	37,2	0,216
chr14	61645426	61645731	A-E	632	.	61645593	61645594	255,215,0	2	32,2	0,303
chr14	61822624	61823005	A-E	529	.	61822698	61822699	255,215,0	2	6,237	0,144
chr14	61855306	61855686	A-E	703	.	61855499	61855500	255,215,0	2	191,184	0,196
chr14	61933004	61933260	A-E	539	.	61933131	61933132	255,215,0	2	1,1	0,255
chr14	61938268	61939375	A-E	905	.	61939157	61939158	255,215,0	2	884,211	0,896
chr14	61946614	61946719	A-E	531	.	61946666	61946667	255,215,0	2	1,1	0,104
chr14	61969529	61970113	A-E	945	.	61969733	61969734	255,215,0	2	198,373	0,211
chr14	61978357	61978646	A-E	889	.	61978425	61978426	255,215,0	2	20,172	0,117
chr14	61978878	61979019	A-E	950	.	61978951	61978952	255,215,0	2	36,30	0,111
chr14	61979288	61979588	A-E	460	.	61979393	61979394	255,215,0	2	51,140	0,160
chr14	62032593	62032996	A-E	550	.	62032784	62032785	255,215,0	2	141,161	0,242
chr14	62052395	62052634	A-E	690	.	62052477	62052478	255,215,0	2	1,75	0,164
chr14	62052734	62053075	A-E	750	.	62053014	62053015	255,215,0	2	222,1	0,340
chr14	62053265	62053527	A-E	490	.	62053393	62053394	255,215,0	2	1,6	0,256
chr14	62061169	62061631	A-E	638	.	62061309	62061310	255,215,0	2	69,249	0,213
chr14	63159002	63159168	A-E	743	.	63159086	63159087	255,215,0	2	4,1	0,165
chr14	63672722	63672819	A-E	676	.	63672770	63672771	255,215,0	2	1,1	0,96
chr14	64109095	64109326	A-E	490	.	64109155	64109156	255,215,0	2	1,111	0,120
chr14	64320785	64320937	A-E	672	.	64320841	64320842	255,215,0	2	42,80	0,72
chr14	64584533	64584935	A-E	969	.	64584735	64584736	255,215,0	2	4,1	0,401
chr14	64968114	64968655	A-E	911	.	64968379	64968380	255,215,0	2	215,224	0,317
chr14	65148642	65149174	A-E	877	.	65148979	65148980	255,215,0	2	275,132	0,400
chr14	65175295	65175757	A-E	894	.	65175502	65175503	255,215,0	2	172,218	0,244
chr14	65189669	65189936	A-E	630	.	65189736	65189737	255,215,0	2	31,162	0,105
chr14	65193422	65193546	A-E	493	.	65193483	65193484	255,215,0	2	1,1	0,123
chr14	65224783	65224915	A-E	883	.	65224849	65224850	255,215,0	2	32,31	0,101
chr14	65229015	65229197	A-E	890	.	65229105	65229106	255,215,0	2	1,1	0,181
chr14	65646610	65646795	A-E	629	.	65646765	65646766	255,215,0	2	128,1	0,184
chr14	65676815	65677190	A-E	640	.	65676898	65676899	255,215,0	2	21,229	0,146
chr14	65705173	65705467	A-E	574	.	65705274	65705275	255,215,0	2	1,92	0,202
chr14	65749378	65749653	A-E	578	.	65749573	65749574	255,215,0	2	119,2	0,273
chr14	68161499	68161767	A-E	540	.	68161615	68161616	255,215,0	2	49,83	0,185
chr14	68571232	68571846	A-E	530	.	68571403	68571404	255,215,0	2	106,377	0,237
chr14	68607037	68607479	A-E	742	.	68607160	68607161	255,215,0	2	35,229	0,213
chr14	68677466	68677903	A-E	822	.	68677625	68677626	255,215,0	2	98,215	0,222
chr14	68844207	68844566	A-E	591	.	68844275	68844276	255,215,0	2	22,243	0,116
chr14	68864007	68864486	A-E	499	.	68864181	68864182	255,215,0	2	110,240	0,239
chr14	68868650	68868995	A-E	765	.	68868703	68868704	255,215,0	2	7,244	0,101
chr14	68925660	68925982	A-E	752	.	68925836	68925837	255,215,0	2	148,116	0,206
chr14	68933312	68933746	A-E	548	.	68933511	68933512	255,215,0	2	176,210	0,224
chr14	68943032	68943562	A-E	896	.	68943134	68943135	255,215,0	2	59,384	0,146
chr14	68973571	68973743	A-E	864	.	68973639	68973640	255,215,0	2	16,51	0,121
chr14	68989370	68989709	A-E	466	.	68989576	68989577	255,215,0	2	75,1	0,338
chr14	69019496	69019664	A-E	634	.	69019579	69019580	255,215,0	2	1,1	0,167
chr14	69065409	69066172	A-E	948	.	69065452	69065453	255,215,0	2	16,691	0,72
chr14	69149155	69149350	A-E	720	.	69149271	69149272	255,215,0	2	55,16	0,179
chr14	69155852	69156106	A-E	522	.	69155978	69155979	255,215,0	2	1,1	0,253
chr14	69169939	69170184	A-E	789	.	69170013	69170014	255,215,0	2	20,115	0,130
chr14	69171648	69171749	A-E	763	.	69171698	69171699	255,215,0	2	1,1	0,100
chr14	69247587	69247770	A-E	612	.	69247676	69247677	255,215,0	2	1,4	0,179
chr14	69281323	69281785	A-E	817	.	69281440	69281441	255,215,0	2	97,323	0,139
chr14	69424468	69424783	A-E	536	.	69424641	69424642	255,215,0	2	145,112	0,203
chr14	69425235	69425583	A-E	594	.	69425527	69425528	255,215,0	2	239,1	0,347
chr14	70105047	70105358	A-E	658	.	70105299	70105300	255,215,0	2	195,1	0,310
chr14	70110611	70110850	A-E	728	.	70110783	70110784	255,215,0	2	108,1	0,238
chr14	70152055	70152259	A-E	652	.	70152140	70152141	255,215,0	2	43,76	0,128
chr14	70161683	70161933	A-E	843	.	70161783	70161784	255,215,0	2	80,128	0,122
chr14	70183177	70183631	A-E	851	.	70183339	70183340	255,215,0	2	108,237	0,217
chr14	70186093	70186928	A-E	721	.	70186363	70186364	255,215,0	2	240,534	0,301
chr14	70447892	70448065	A-E	953	.	70447948	70447949	255,215,0	2	1,60	0,113
chr14	71109519	71109752	A-E	768	.	71109635	71109636	255,215,0	2	116,116	0,117
chr14	71132254	71132379	A-E	881	.	71132335	71132336	255,215,0	2	54,15	0,110
chr14	71164534	71164679	A-E	690	.	71164624	71164625	255,215,0	2	53,16	0,129
chr14	71249264	71249522	A-E	575	.	71249392	71249393	255,215,0	2	1,1	0,257
chr14	71253294	71253580	A-E	899	.	71253436	71253437	255,215,0	2	1,1	0,285
chr14	71355374	71355775	A-E	673	.	71355472	71355473	255,215,0	2	4,208	0,193
chr14	71829962	71830512	A-E	660	.	71830223	71830224	255,215,0	2	239,265	0,285
chr14	71838643	71839069	A-E	954	.	71838908	71838909	255,215,0	2	247,142	0,284
chr14	71839144	71839386	A-E	908	.	71839256	71839257	255,215,0	2	33,50	0,192
chr14	73026467	73026767	A-E	847	.	73026634	73026635	255,215,0	2	37,1	0,299
chr14	73110081	73110359	A-E	745	.	73110170	73110171	255,215,0	2	36,134	0,144
chr14	74207610	74207866	A-E	901	.	74207659	74207660	255,215,0	2	1,157	0,99
chr14	74208106	74208498	A-E	861	.	74208297	74208298	255,215,0	2	1,10	0,382
chr14	74220065	74220506	A-E	782	.	74220202	74220203	255,215,0	2	113,279	0,162
chr14	74220862	74221204	A-E	911	.	74221001	74221002	255,215,0	2	105,167	0,175
chr14	74224542	74224784	A-E	966	.	74224662	74224663	255,215,0	2	1,1	0,241
chr14	74981330	74981609	A-E	810	.	74981542	74981543	255,215,0	2	166,19	0,260
chr14	75040596	75041021	A-E	925	.	75040861	75040862	255,215,0	2	108,1	0,424
chr14	75041346	75041756	A-E	533	.	75041609	75041610	255,215,0	2	211,93	0,317
chr14	75084188	75084360	A-E	648	.	75084253	75084254	255,215,0	2	15,55	0,117
chr14	75086409	75086922	A-E	923	.	75086552	75086553	255,215,0	2	86,311	0,202
chr14	75406513	75406633	A-E	591	.	75406574	75406575	255,215,0	2	5,1	0,119
chr14	75761897	75762132	A-E	870	.	75762063	75762064	255,215,0	2	133,35	0,200
chr14	75920164	75920191	A-E	800	.	75920177	75920178	255,215,0	2	1,1	0,26
chr14	76343734	76343966	A-E	701	.	76343849	76343850	255,215,0	2	1,1	0,231
chr14	77384574	77384777	A-E	976	.	77384607	77384608	255,215,0	2	1,137	0,66
chr14	77386302	77386621	A-E	604	.	77386482	77386483	255,215,0	2	88,46	0,273
chr14	77422240	77422571	A-E	566	.	77422457	77422458	255,215,0	2	199,94	0,237
chr14	77423763	77424258	A-E	708	.	77424191	77424192	255,215,0	2	366,3	0,492
chr14	77425025	77425260	A-E	795	.	77425131	77425132	255,215,0	2	62,83	0,152
chr14	77427398	77427552	A-E	572	.	77427468	77427469	255,215,0	2	36,49	0,105
chr14	77500544	77500911	A-E	894	.	77500764	77500765	255,215,0	2	76,1	0,366
chr14	77505083	77505447	A-E	640	.	77505353	77505354	255,215,0	2	178,1	0,363
chr14	77509664	77510215	A-E	757	.	77509839	77509840	255,215,0	2	171,370	0,181
chr14	77554689	77554897	A-E	740	.	77554780	77554781	255,215,0	2	17,41	0,167
chr14	81868469	81868528	A-E	974	.	81868518	81868519	255,215,0	2	43,2	0,57
chr14	88336279	88336528	A-E	747	.	88336448	88336449	255,215,0	2	91,1	0,248
chr14	89895882	89896217	A-E	701	.	89896118	89896119	255,215,0	2	214,76	0,259
chr14	89897229	89897488	A-E	604	.	89897402	89897403	255,215,0	2	111,22	0,237
chr14	90167936	90168219	A-E	414	.	90168048	90168049	255,215,0	2	53,110	0,173
chr14	91528012	91528136	A-E	810	.	91528073	91528074	255,215,0	2	1,1	0,123
chr14	91827435	91827790	A-E	923	.	91827658	91827659	255,215,0	2	126,34	0,321
chr14	93252078	93252440	A-E	731	.	93252260	93252261	255,215,0	2	5,1	0,361
chr14	94000396	94000618	A-E	611	.	94000450	94000451	255,215,0	2	4,117	0,105
chr14	94808145	94809286	A-E	533	.	94808818	94808819	255,215,0	2	616,410	0,731
chr14	94840591	94840722	A-E	907	.	94840656	94840657	255,215,0	2	1,1	0,130
chr14	95064751	95064770	A-E	586	.	95064760	95064761	255,215,0	2	2,1	0,18
chr14	95065322	95065753	A-E	916	.	95065522	95065523	255,215,0	2	3,32	0,399
chr14	95066800	95067322	A-E	917	.	95067073	95067074	255,215,0	2	158,133	0,389
chr14	95779970	95780439	A-E	630	.	95780332	95780333	255,215,0	2	326,69	0,400
chr14	95789157	95789358	A-E	905	.	95789230	95789231	255,215,0	2	5,58	0,143
[truncated: 4,644 more rows]
