# Supplementary material for: Genome-wide prediction of cis-regulatory regions using supervised deep learning methods
Source: BMC Bioinformatics. 2018 May 31;19:202. doi: 10.1186/s12859-018-2187-1 (PMC5984344; doi:10.1186/s12859-018-2187-1)
Supplement: Supplementary file 3 — Predictions on CAGE supported bidirectional loci. AiA: Active in the FANTOM Enhancer Atlas; IiA: Inactive in the FANTOM Enhancer Atlas; NiA: Not included in the FANTOM Enhancer Atlas; Specific: Predicted cell-specific A-Es. (ZIP 4820 kb) [file 12859_2018_2187_MOESM3_ESM.zip › additional_file3/HMEC_A-E_Specific.bed]

chr1	1098006	1098462	A-E	907	.	1098147	1098148	128,128,128	2	106,279	0,177
chr1	1098630	1098901	A-E	949	.	1098640	1098641	128,128,128	2	1,251	0,20
chr1	1295535	1296332	A-E	680	.	1296025	1296026	128,128,128	2	464,279	0,518
chr1	2177615	2177829	A-E	891	.	2177731	2177732	128,128,128	2	79,59	0,155
chr1	2230678	2230895	A-E	846	.	2230768	2230769	128,128,128	2	82,117	0,100
chr1	2359950	2360167	A-E	984	.	2360044	2360045	128,128,128	2	83,110	0,107
chr1	3620035	3620325	A-E	987	.	3620179	3620180	128,128,128	2	1,1	0,289
chr1	4728864	4729054	A-E	917	.	4728974	4728975	128,128,128	2	33,1	0,189
chr1	4729528	4729775	A-E	898	.	4729655	4729656	128,128,128	2	9,1	0,246
chr1	6360191	6360625	A-E	925	.	6360506	6360507	128,128,128	2	255,57	0,377
chr1	6360710	6360890	A-E	839	.	6360853	6360854	128,128,128	2	108,1	0,179
chr1	6362597	6362955	A-E	947	.	6362819	6362820	128,128,128	2	108,21	0,337
chr1	8143203	8143348	A-E	976	.	8143234	8143235	128,128,128	2	1,82	0,63
chr1	8195042	8195246	A-E	986	.	8195143	8195144	128,128,128	2	1,1	0,203
chr1	8214748	8215059	A-E	959	.	8214906	8214907	128,128,128	2	7,1	0,310
chr1	8215795	8215905	A-E	980	.	8215838	8215839	128,128,128	2	1,24	0,86
chr1	8264458	8264788	A-E	878	.	8264712	8264713	128,128,128	2	182,2	0,328
chr1	8433979	8434222	A-E	899	.	8434100	8434101	128,128,128	2	1,1	0,242
chr1	8971325	8971721	A-E	880	.	8971516	8971517	128,128,128	2	1,13	0,383
chr1	9261626	9261944	A-E	983	.	9261678	9261679	128,128,128	2	13,226	0,92
chr1	9504221	9504505	A-E	959	.	9504341	9504342	128,128,128	2	1,44	0,240
chr1	9760504	9760836	A-E	946	.	9760630	9760631	128,128,128	2	1,80	0,252
chr1	9912448	9912800	A-E	753	.	9912668	9912669	128,128,128	2	175,85	0,267
chr1	10134543	10134840	A-E	752	.	10134562	10134563	128,128,128	2	1,259	0,38
chr1	10556105	10556527	A-E	882	.	10556364	10556365	128,128,128	2	217,119	0,303
chr1	10557233	10557456	A-E	955	.	10557347	10557348	128,128,128	2	68,61	0,162
chr1	10695291	10695734	A-E	903	.	10695494	10695495	128,128,128	2	100,135	0,308
chr1	10853772	10853865	A-E	983	.	10853818	10853819	128,128,128	2	1,1	0,92
chr1	10853986	10854555	A-E	995	.	10854167	10854168	128,128,128	2	168,373	0,196
chr1	10960432	10960567	A-E	766	.	10960497	10960498	128,128,128	2	1,4	0,131
chr1	10961413	10961655	A-E	976	.	10961548	10961549	128,128,128	2	30,1	0,241
chr1	13914608	13914657	A-E	936	.	13914632	13914633	128,128,128	2	1,1	0,48
chr1	15059594	15059681	A-E	947	.	15059647	15059648	128,128,128	2	22,1	0,86
chr1	15240254	15240560	A-E	808	.	15240407	15240408	128,128,128	2	2,1	0,305
chr1	15737666	15737792	A-E	793	.	15737669	15737670	128,128,128	2	1,120	0,6
chr1	16030221	16030623	A-E	754	.	16030257	16030258	128,128,128	2	5,334	0,68
chr1	16156384	16156536	A-E	717	.	16156434	16156435	128,128,128	2	1,51	0,101
chr1	16157192	16157454	A-E	731	.	16157322	16157323	128,128,128	2	1,1	0,261
chr1	16342592	16343008	A-E	594	.	16342941	16342942	128,128,128	2	303,19	0,397
chr1	16401814	16401932	A-E	813	.	16401872	16401873	128,128,128	2	1,1	0,117
chr1	17768544	17768710	A-E	696	.	17768624	17768625	128,128,128	2	1,5	0,161
chr1	19249496	19249797	A-E	978	.	19249560	19249561	128,128,128	2	1,173	0,128
chr1	19264079	19264209	A-E	926	.	19264143	19264144	128,128,128	2	1,1	0,129
chr1	19271920	19272097	A-E	919	.	19272020	19272021	128,128,128	2	26,1	0,176
chr1	19324821	19325090	A-E	863	.	19324987	19324988	128,128,128	2	66,1	0,268
chr1	19360402	19360809	A-E	724	.	19360662	19360663	128,128,128	2	167,53	0,354
chr1	20204786	20204981	A-E	895	.	20204969	20204970	255,215,0	2	180,7	0,188
chr1	20693127	20693202	A-E	953	.	20693145	20693146	128,128,128	2	4,42	0,33
chr1	20702445	20702586	A-E	881	.	20702515	20702516	128,128,128	2	1,1	0,140
chr1	20986387	20986664	A-E	624	.	20986525	20986526	128,128,128	2	1,1	0,276
chr1	21475659	21476054	A-E	831	.	21476001	21476002	128,128,128	2	293,2	0,393
chr1	21649986	21650330	A-E	571	.	21650318	21650319	128,128,128	2	323,1	0,343
chr1	23445594	23445963	A-E	577	.	23445682	23445683	255,215,0	2	1,193	0,176
chr1	23448967	23449247	A-E	727	.	23449106	23449107	128,128,128	2	1,1	0,279
chr1	24521560	24521927	A-E	807	.	24521779	24521780	128,128,128	2	173,101	0,266
chr1	24644814	24645147	A-E	959	.	24644842	24644843	128,128,128	2	1,276	0,57
chr1	24745123	24745428	A-E	521	.	24745230	24745231	255,215,0	2	1,90	0,215
chr1	24968619	24968979	A-E	652	.	24968798	24968799	128,128,128	2	1,1	0,359
chr1	25088167	25088822	A-E	676	.	25088180	25088181	128,128,128	2	1,629	0,26
chr1	25175027	25175393	A-E	677	.	25175078	25175079	128,128,128	2	6,269	0,97
chr1	26249033	26249281	A-E	901	.	26249191	26249192	128,128,128	2	154,85	0,163
chr1	26490809	26490911	A-E	929	.	26490849	26490850	255,215,0	2	1,22	0,80
chr1	27060842	27060856	A-E	927	.	27060847	27060848	128,128,128	2	1,4	0,10
chr1	27184739	27184972	A-E	814	.	27184785	27184786	128,128,128	2	1,140	0,93
chr1	27185457	27185720	A-E	930	.	27185643	27185644	128,128,128	2	137,27	0,236
chr1	27185755	27186143	A-E	885	.	27185947	27185948	128,128,128	2	1,4	0,384
chr1	27188560	27188835	A-E	801	.	27188683	27188684	128,128,128	2	1,28	0,247
chr1	27323110	27323149	A-E	813	.	27323129	27323130	128,128,128	2	1,1	0,38
chr1	27328104	27328201	A-E	816	.	27328152	27328153	128,128,128	2	1,1	0,96
chr1	27335112	27335503	A-E	740	.	27335260	27335261	128,128,128	2	1,94	0,297
chr1	27336678	27336931	A-E	756	.	27336803	27336804	128,128,128	2	1,3	0,250
chr1	27353661	27353962	A-E	959	.	27353705	27353706	255,215,0	2	4,215	0,86
chr1	27625914	27626081	A-E	950	.	27626006	27626007	128,128,128	2	20,1	0,166
chr1	27626451	27626605	A-E	855	.	27626494	27626495	128,128,128	2	1,68	0,86
chr1	27626897	27627231	A-E	806	.	27626925	27626926	128,128,128	2	1,277	0,57
chr1	27848725	27849287	A-E	771	.	27848934	27848935	128,128,128	2	207,349	0,213
chr1	27855290	27855650	A-E	870	.	27855611	27855612	255,215,0	2	294,11	0,349
chr1	27883449	27883808	A-E	493	.	27883669	27883670	255,215,0	2	83,1	0,358
chr1	28437098	28437429	A-E	619	.	28437332	28437333	128,128,128	2	186,48	0,283
chr1	28462161	28462385	A-E	525	.	28462303	28462304	128,128,128	2	117,56	0,168
chr1	28968302	28968319	A-E	720	.	28968311	28968312	128,128,128	2	4,1	0,16
chr1	29214759	29214998	A-E	882	.	29214902	29214903	255,215,0	2	50,1	0,238
chr1	29564766	29564995	A-E	983	.	29564880	29564881	128,128,128	2	3,3	0,226
chr1	31216468	31217229	A-E	591	.	31216635	31216636	128,128,128	2	139,564	0,197
chr1	31220962	31221590	A-E	684	.	31221235	31221236	128,128,128	2	235,315	0,313
chr1	31407659	31408041	A-E	816	.	31407940	31407941	128,128,128	2	182,1	0,381
chr1	31950057	31950263	A-E	904	.	31950159	31950160	128,128,128	2	1,1	0,205
chr1	32054714	32054752	A-E	955	.	32054732	32054733	128,128,128	2	1,1	0,37
chr1	32803558	32803627	A-E	915	.	32803621	32803622	128,128,128	2	59,1	0,68
chr1	33220297	33220575	A-E	744	.	33220520	33220521	255,215,0	2	171,1	0,277
chr1	33433896	33434020	A-E	754	.	33433957	33433958	128,128,128	2	1,1	0,123
chr1	33458800	33459074	A-E	846	.	33458864	33458865	128,128,128	2	59,203	0,71
chr1	33685276	33685676	A-E	917	.	33685469	33685470	128,128,128	2	1,13	0,387
chr1	33804146	33804253	A-E	627	.	33804198	33804199	128,128,128	2	1,3	0,104
chr1	36397914	36398178	A-E	542	.	36398043	36398044	128,128,128	2	1,5	0,259
chr1	36631836	36632044	A-E	508	.	36631978	36631979	128,128,128	2	78,1	0,207
chr1	36632628	36632796	A-E	912	.	36632721	36632722	128,128,128	2	21,1	0,167
chr1	36816067	36816533	A-E	833	.	36816407	36816408	128,128,128	2	316,101	0,365
chr1	38494062	38494192	A-E	891	.	38494126	38494127	128,128,128	2	1,1	0,129
chr1	38591881	38592061	A-E	967	.	38591967	38591968	128,128,128	2	1,8	0,172
chr1	39573678	39574073	A-E	850	.	39573689	39573690	128,128,128	2	1,373	0,22
chr1	39575977	39576189	A-E	811	.	39576082	39576083	128,128,128	2	1,1	0,211
chr1	39596184	39596482	A-E	719	.	39596235	39596236	128,128,128	2	1,195	0,103
chr1	39598118	39598362	A-E	816	.	39598292	39598293	128,128,128	2	107,1	0,243
chr1	39655304	39655564	A-E	569	.	39655326	39655327	128,128,128	2	1,216	0,44
chr1	39656160	39656294	A-E	892	.	39656226	39656227	128,128,128	2	1,1	0,133
chr1	39682260	39682364	A-E	747	.	39682311	39682312	128,128,128	2	1,1	0,103
chr1	39735826	39736032	A-E	820	.	39735944	39735945	128,128,128	2	33,1	0,205
chr1	40442472	40442624	A-E	883	.	40442547	40442548	128,128,128	2	1,1	0,151
chr1	41100733	41100756	A-E	814	.	41100744	41100745	128,128,128	2	1,1	0,22
chr1	41367669	41367867	A-E	941	.	41367800	41367801	128,128,128	2	69,3	0,195
chr1	41885108	41885337	A-E	845	.	41885222	41885223	128,128,128	2	1,1	0,228
chr1	42136267	42136586	A-E	880	.	42136424	42136425	128,128,128	2	1,4	0,315
chr1	42269943	42270074	A-E	945	.	42270042	42270043	128,128,128	2	69,1	0,130
chr1	42385461	42385560	A-E	873	.	42385510	42385511	128,128,128	2	1,1	0,98
chr1	42385609	42385954	A-E	775	.	42385888	42385889	128,128,128	2	216,2	0,343
chr1	43403493	43403579	A-E	508	.	43403570	43403571	128,128,128	2	71,1	0,85
chr1	43429290	43429917	A-E	997	.	43429490	43429491	255,215,0	2	101,326	0,301
chr1	43837945	43838126	A-E	912	.	43838035	43838036	128,128,128	2	1,1	0,180
chr1	44015731	44016125	A-E	750	.	44016030	44016031	255,215,0	2	247,42	0,352
chr1	44176533	44177122	A-E	882	.	44176878	44176879	128,128,128	2	308,205	0,384
chr1	44232152	44232509	A-E	851	.	44232261	44232262	128,128,128	2	1,138	0,219
chr1	44232971	44233138	A-E	886	.	44233081	44233082	128,128,128	2	56,1	0,166
chr1	44240162	44240471	A-E	842	.	44240216	44240217	128,128,128	2	2,201	0,108
chr1	44378405	44378587	A-E	835	.	44378507	44378508	128,128,128	2	44,21	0,161
chr1	44380893	44381202	A-E	780	.	44381003	44381004	128,128,128	2	68,156	0,153
chr1	45020479	45020493	A-E	958	.	45020480	45020481	128,128,128	2	1,12	0,2
chr1	45083225	45083530	A-E	756	.	45083272	45083273	128,128,128	2	1,210	0,95
chr1	46637172	46637331	A-E	859	.	46637257	46637258	128,128,128	2	14,1	0,158
chr1	46637652	46637700	A-E	846	.	46637675	46637676	128,128,128	2	1,1	0,47
chr1	48484635	48484856	A-E	823	.	48484694	48484695	128,128,128	2	1,102	0,119
chr1	48515615	48515747	A-E	898	.	48515670	48515671	128,128,128	2	34,54	0,78
chr1	48935854	48936015	A-E	822	.	48935918	48935919	128,128,128	2	1,32	0,129
chr1	48936089	48936471	A-E	833	.	48936226	48936227	128,128,128	2	1,107	0,275
chr1	52341008	52341095	A-E	911	.	52341051	52341052	255,215,0	2	1,1	0,86
chr1	53102258	53102490	A-E	733	.	53102438	53102439	128,128,128	2	131,1	0,231
chr1	53703343	53703361	A-E	520	.	53703350	53703351	128,128,128	2	1,3	0,15
chr1	59083441	59083456	A-E	971	.	59083445	59083446	128,128,128	2	1,6	0,9
chr1	59251646	59251903	A-E	562	.	59251774	59251775	128,128,128	2	1,1	0,256
chr1	59252112	59252214	A-E	517	.	59252162	59252163	128,128,128	2	1,1	0,101
chr1	59397559	59397706	A-E	891	.	59397596	59397597	128,128,128	2	11,82	0,65
chr1	59479443	59479773	A-E	493	.	59479607	59479608	128,128,128	2	1,1	0,329
chr1	59608173	59608421	A-E	732	.	59608201	59608202	128,128,128	2	1,192	0,56
chr1	59910700	59911009	A-E	706	.	59910819	59910820	128,128,128	2	1,70	0,239
chr1	60062084	60062408	A-E	787	.	60062208	60062209	128,128,128	2	1,75	0,249
chr1	60099613	60099733	A-E	960	.	60099672	60099673	128,128,128	2	1,1	0,119
chr1	62072423	62072573	A-E	964	.	62072508	62072509	128,128,128	2	22,1	0,149
chr1	62697368	62697707	A-E	933	.	62697382	62697383	128,128,128	2	1,311	0,28
chr1	62698531	62698618	A-E	902	.	62698571	62698572	128,128,128	2	1,6	0,81
chr1	64127998	64128504	A-E	964	.	64128153	64128154	128,128,128	2	143,337	0,169
chr1	64527477	64527704	A-E	918	.	64527586	64527587	128,128,128	2	1,8	0,219
chr1	64937477	64937870	A-E	953	.	64937640	64937641	128,128,128	2	2,67	0,326
chr1	65379462	65379598	A-E	540	.	65379580	65379581	128,128,128	2	103,1	0,135
chr1	65399503	65399654	A-E	830	.	65399547	65399548	128,128,128	2	1,62	0,89
chr1	65428077	65428368	A-E	836	.	65428279	65428280	128,128,128	2	116,1	0,290
chr1	65430612	65431006	A-E	565	.	65430951	65430952	128,128,128	2	293,8	0,386
chr1	68041528	68041694	A-E	843	.	68041683	68041684	128,128,128	2	147,1	0,165
chr1	68354536	68354908	A-E	837	.	68354721	68354722	128,128,128	2	1,2	0,370
chr1	77980165	77980378	A-E	950	.	77980254	77980255	128,128,128	2	1,34	0,179
chr1	78561383	78561632	A-E	878	.	78561505	78561506	128,128,128	2	32,35	0,214
chr1	85163660	85164056	A-E	652	.	85163857	85163858	128,128,128	2	1,1	0,395
chr1	85313015	85313206	A-E	909	.	85313126	85313127	128,128,128	2	35,3	0,188
chr1	85740034	85740431	A-E	702	.	85740390	85740391	128,128,128	2	317,1	0,396
chr1	85764656	85764895	A-E	925	.	85764775	85764776	128,128,128	2	1,1	0,238
chr1	86037220	86037334	A-E	903	.	86037273	86037274	128,128,128	2	1,7	0,107
chr1	86077140	86077408	A-E	916	.	86077189	86077190	128,128,128	2	7,175	0,93
chr1	86077578	86077925	A-E	903	.	86077748	86077749	128,128,128	2	116,121	0,226
chr1	87172052	87172389	A-E	611	.	87172053	87172054	128,128,128	2	1,334	0,3
chr1	87689823	87690165	A-E	774	.	87689993	87689994	128,128,128	2	1,1	0,341
chr1	87799623	87799998	A-E	862	.	87799800	87799801	128,128,128	2	2,21	0,354
chr1	89240079	89240319	A-E	861	.	89240197	89240198	128,128,128	2	1,4	0,236
chr1	89459818	89459853	A-E	589	.	89459835	89459836	128,128,128	2	1,1	0,34
chr1	89777498	89777770	A-E	865	.	89777738	89777739	128,128,128	2	218,8	0,264
chr1	90101821	90102213	A-E	805	.	90101852	90101853	128,128,128	2	15,344	0,48
chr1	90190139	90190909	A-E	715	.	90190373	90190374	128,128,128	2	169,469	0,301
chr1	90204490	90205244	A-E	682	.	90205061	90205062	255,215,0	2	488,99	0,655
chr1	93427945	93428408	A-E	576	.	93428078	93428079	128,128,128	2	121,316	0,147
chr1	94080175	94080586	A-E	878	.	94080575	94080576	128,128,128	2	394,4	0,407
chr1	94160495	94160662	A-E	964	.	94160586	94160587	128,128,128	2	17,1	0,166
chr1	94161111	94161471	A-E	925	.	94161387	94161388	128,128,128	2	229,36	0,324
chr1	94372422	94372787	A-E	609	.	94372604	94372605	128,128,128	2	1,1	0,364
chr1	94429275	94429464	A-E	668	.	94429370	94429371	128,128,128	2	74,71	0,118
chr1	94709637	94709983	A-E	972	.	94709809	94709810	128,128,128	2	1,1	0,345
chr1	94711188	94711483	A-E	984	.	94711452	94711453	128,128,128	2	240,6	0,289
chr1	94712051	94712193	A-E	938	.	94712122	94712123	128,128,128	2	2,1	0,141
chr1	94792807	94793133	A-E	960	.	94793076	94793077	128,128,128	2	226,13	0,313
chr1	94885990	94886346	A-E	875	.	94886011	94886012	128,128,128	2	1,313	0,43
chr1	95008693	95008821	A-E	960	.	95008773	95008774	128,128,128	2	34,1	0,127
chr1	95009926	95010072	A-E	974	.	95010043	95010044	128,128,128	2	91,1	0,145
chr1	95067855	95068241	A-E	883	.	95068162	95068163	128,128,128	2	235,5	0,381
chr1	95112003	95112217	A-E	819	.	95112109	95112110	128,128,128	2	1,1	0,213
chr1	95174059	95174304	A-E	956	.	95174181	95174182	128,128,128	2	1,1	0,244
chr1	95191212	95191391	A-E	931	.	95191279	95191280	128,128,128	2	28,71	0,108
chr1	95258204	95258621	A-E	823	.	95258354	95258355	128,128,128	2	59,174	0,243
chr1	96208080	96208328	A-E	835	.	96208203	96208204	128,128,128	2	1,1	0,247
chr1	96208444	96208679	A-E	871	.	96208503	96208504	128,128,128	2	1,116	0,119
chr1	98408796	98409171	A-E	904	.	98408981	98408982	128,128,128	2	3,6	0,369
chr1	98499783	98500490	A-E	935	.	98500261	98500262	128,128,128	2	435,185	0,522
chr1	98781999	98782036	A-E	937	.	98782017	98782018	128,128,128	2	1,1	0,36
chr1	99128815	99128853	A-E	917	.	99128831	99128832	128,128,128	2	1,6	0,32
chr1	101092174	101092300	A-E	827	.	101092236	101092237	128,128,128	2	1,1	0,125
chr1	101666298	101666377	A-E	921	.	101666321	101666322	128,128,128	2	1,33	0,46
chr1	108074818	108074849	A-E	841	.	108074833	108074834	128,128,128	2	1,1	0,30
chr1	108202818	108203038	A-E	702	.	108202923	108202924	128,128,128	2	1,10	0,210
chr1	109782677	109782831	A-E	788	.	109782753	109782754	128,128,128	2	1,1	0,153
chr1	109800134	109800539	A-E	504	.	109800491	109800492	255,215,0	2	346,36	0,369
chr1	109842394	109842833	A-E	648	.	109842648	109842649	128,128,128	2	71,1	0,438
chr1	109913179	109913623	A-E	640	.	109913456	109913457	255,215,0	2	200,88	0,356
chr1	109914177	109914362	A-E	762	.	109914301	109914302	128,128,128	2	78,13	0,172
chr1	110447199	110447636	A-E	754	.	110447338	110447339	128,128,128	2	88,245	0,192
chr1	110454425	110454737	A-E	545	.	110454428	110454429	128,128,128	2	1,305	0,7
chr1	111757482	111757860	A-E	855	.	111757551	111757552	128,128,128	2	3,241	0,137
chr1	112058341	112058601	A-E	856	.	112058436	112058437	128,128,128	2	82,150	0,110
chr1	112875335	112875706	A-E	842	.	112875522	112875523	128,128,128	2	5,1	0,370
chr1	113278458	113278898	A-E	936	.	113278714	113278715	128,128,128	2	75,1	0,439
chr1	113305239	113305307	A-E	900	.	113305247	113305248	128,128,128	2	4,55	0,13
chr1	113448082	113448443	A-E	766	.	113448375	113448376	128,128,128	2	227,1	0,360
chr1	114411144	114411319	A-E	711	.	114411245	114411246	128,128,128	2	30,1	0,174
chr1	116039640	116039989	A-E	847	.	116039910	116039911	128,128,128	2	195,2	0,347
chr1	116371807	116372195	A-E	572	.	116372102	116372103	128,128,128	2	262,58	0,330
chr1	116889820	116890021	A-E	957	.	116889954	116889955	128,128,128	2	70,1	0,200
chr1	117030831	117031034	A-E	945	.	117030888	117030889	128,128,128	2	1,89	0,114
chr1	117050808	117051139	A-E	813	.	117050863	117050864	128,128,128	2	13,233	0,98
chr1	117080791	117081053	A-E	872	.	117081006	117081007	128,128,128	2	172,3	0,259
chr1	117363043	117363386	A-E	653	.	117363269	117363270	128,128,128	2	112,1	0,342
chr1	117422443	117422644	A-E	797	.	117422484	117422485	128,128,128	2	1,118	0,83
chr1	117533593	117533939	A-E	912	.	117533658	117533659	128,128,128	2	1,215	0,131
chr1	118149258	118150064	A-E	795	.	118149344	118149345	255,215,0	2	18,651	0,155
chr1	120530218	120530524	A-E	940	.	120530430	120530431	128,128,128	2	212,93	0,213
chr1	143992805	143993078	A-E	625	.	143992868	143992869	128,128,128	2	4,150	0,123
chr1	144010367	144010738	A-E	837	.	144010367	144010368	128,128,128	2	1,370	0,1
chr1	144908806	144909147	A-E	902	.	144908896	144908897	128,128,128	2	1,161	0,180
chr1	144929488	144929777	A-E	922	.	144929674	144929675	128,128,128	2	182,98	0,191
chr1	144929949	144930159	A-E	894	.	144930081	144930082	128,128,128	2	125,70	0,140
chr1	145113904	145114998	A-E	948	.	145114670	145114671	128,128,128	2	714,274	0,820
chr1	145226678	145226829	A-E	860	.	145226730	145226731	128,128,128	2	3,49	0,102
chr1	145526126	145526326	A-E	924	.	145526235	145526236	128,128,128	2	37,18	0,182
chr1	145526735	145526797	A-E	722	.	145526765	145526766	128,128,128	2	1,1	0,61
chr1	146764405	146764804	A-E	796	.	146764605	146764606	128,128,128	2	4,1	0,398
chr1	147735142	147735539	A-E	594	.	147735338	147735339	255,215,0	2	1,5	0,392
chr1	147775754	147775884	A-E	563	.	147775850	147775851	128,128,128	2	64,1	0,129
chr1	149194265	149194656	A-E	820	.	149194534	149194535	128,128,128	2	236,88	0,303
chr1	149215297	149215704	A-E	974	.	149215585	149215586	255,215,0	2	278,107	0,300
chr1	150977291	150977502	A-E	543	.	150977415	150977416	128,128,128	2	39,1	0,210
chr1	151043874	151044227	A-E	532	.	151044050	151044051	255,215,0	2	1,1	0,352
chr1	151168297	151168505	A-E	656	.	151168390	151168391	128,128,128	2	1,21	0,187
chr1	151485676	151485841	A-E	880	.	151485745	151485746	128,128,128	2	30,56	0,109
chr1	151486181	151486300	A-E	925	.	151486230	151486231	128,128,128	2	3,23	0,96
chr1	151913574	151913780	A-E	707	.	151913674	151913675	128,128,128	2	57,61	0,145
chr1	151913815	151914271	A-E	793	.	151914053	151914054	128,128,128	2	191,169	0,287
chr1	151918898	151919222	A-E	600	.	151919023	151919024	128,128,128	2	113,185	0,139
chr1	151941985	151942109	A-E	733	.	151942044	151942045	128,128,128	2	1,5	0,119
chr1	151968368	151968560	A-E	867	.	151968483	151968484	128,128,128	2	47,7	0,185
chr1	151973450	151973865	A-E	838	.	151973746	151973747	128,128,128	2	231,52	0,363
chr1	152022022	152022514	A-E	733	.	152022378	152022379	128,128,128	2	347,125	0,367
chr1	152023808	152023922	A-E	548	.	152023864	152023865	128,128,128	2	1,1	0,113
chr1	152475107	152475502	A-E	860	.	152475304	152475305	128,128,128	2	1,1	0,394
chr1	152878925	152879083	A-E	948	.	152878953	152878954	128,128,128	2	4,105	0,53
chr1	152885482	152885651	A-E	895	.	152885619	152885620	128,128,128	2	107,1	0,168
chr1	153358841	153359368	A-E	904	.	153359085	153359086	128,128,128	2	235,273	0,254
chr1	153545866	153546049	A-E	937	.	153545957	153545958	128,128,128	2	1,1	0,182
chr1	154169109	154169422	A-E	773	.	154169265	154169266	128,128,128	2	1,1	0,312
chr1	154395894	154396284	A-E	947	.	154395998	154395999	128,128,128	2	41,221	0,169
chr1	154404273	154404562	A-E	561	.	154404389	154404390	128,128,128	2	32,87	0,202
chr1	154405181	154405498	A-E	739	.	154405309	154405310	128,128,128	2	82,141	0,176
chr1	154405619	154406249	A-E	870	.	154405787	154405788	128,128,128	2	102,395	0,235
chr1	156679562	156679883	A-E	880	.	156679726	156679727	128,128,128	2	9,1	0,320
chr1	157938818	157938961	A-E	958	.	157938888	157938889	128,128,128	2	1,2	0,141
chr1	157965581	157965885	A-E	927	.	157965732	157965733	128,128,128	2	1,1	0,303
chr1	157972340	157972556	A-E	912	.	157972447	157972448	128,128,128	2	1,1	0,215
chr1	157988610	157988813	A-E	919	.	157988657	157988658	128,128,128	2	1,109	0,94
chr1	158116608	158116808	A-E	744	.	158116745	158116746	128,128,128	2	77,1	0,199
chr1	159111772	159112137	A-E	928	.	159111927	159111928	128,128,128	2	124,178	0,187
chr1	159567117	159567122	A-E	796	.	159567119	159567120	128,128,128	2	1,1	0,4
chr1	159914077	159914586	A-E	921	.	159914277	159914278	128,128,128	2	148,256	0,253
chr1	160377718	160378261	A-E	853	.	160377993	160377994	128,128,128	2	227,218	0,325
chr1	160737830	160738075	A-E	548	.	160737955	160737956	128,128,128	2	7,1	0,244
chr1	161050902	161051096	A-E	922	.	161051031	161051032	128,128,128	2	85,19	0,175
chr1	161052363	161052546	A-E	825	.	161052460	161052461	128,128,128	2	15,3	0,180
chr1	161352257	161352597	A-E	800	.	161352425	161352426	128,128,128	2	6,9	0,331
chr1	161706477	161706712	A-E	863	.	161706624	161706625	128,128,128	2	67,7	0,228
chr1	162511455	162511984	A-E	877	.	162511718	162511719	128,128,128	2	201,202	0,327
chr1	162518132	162518252	A-E	572	.	162518186	162518187	128,128,128	2	7,17	0,103
chr1	163006587	163006657	A-E	928	.	163006632	163006633	128,128,128	2	23,1	0,69
chr1	163175133	163175505	A-E	897	.	163175142	163175143	128,128,128	2	1,353	0,19
chr1	164572243	164572418	A-E	982	.	164572246	164572247	128,128,128	2	1,169	0,6
chr1	164677350	164677747	A-E	727	.	164677508	164677509	128,128,128	2	80,159	0,238
chr1	165868061	165868423	A-E	889	.	165868294	165868295	128,128,128	2	106,1	0,361
chr1	167532775	167533094	A-E	759	.	167532929	167532930	128,128,128	2	90,100	0,219
chr1	167630871	167631089	A-E	867	.	167630979	167630980	128,128,128	2	1,1	0,217
chr1	167635730	167635903	A-E	872	.	167635816	167635817	128,128,128	2	1,1	0,172
chr1	167722412	167722527	A-E	901	.	167722510	167722511	128,128,128	2	84,1	0,114
chr1	168356534	168356647	A-E	814	.	168356572	168356573	128,128,128	2	3,38	0,75
chr1	168446219	168446589	A-E	891	.	168446401	168446402	128,128,128	2	1,6	0,364
chr1	168961520	168961569	A-E	856	.	168961543	168961544	128,128,128	2	1,3	0,46
chr1	171189238	171189444	A-E	873	.	171189340	171189341	128,128,128	2	1,1	0,205
chr1	171404934	171405057	A-E	883	.	171404983	171404984	128,128,128	2	1,24	0,99
chr1	171838422	171838514	A-E	962	.	171838452	171838453	128,128,128	2	1,31	0,61
chr1	171868300	171868690	A-E	959	.	171868342	171868343	128,128,128	2	1,305	0,85
chr1	172112292	172112783	A-E	952	.	172112596	172112597	128,128,128	2	305,186	0,305
chr1	172606833	172606931	A-E	938	.	172606881	172606882	255,215,0	2	1,1	0,97
chr1	172608339	172608375	A-E	615	.	172608356	172608357	128,128,128	2	1,1	0,35
chr1	172887821	172888117	A-E	959	.	172887968	172887969	128,128,128	2	1,1	0,295
chr1	172897582	172897796	A-E	930	.	172897689	172897690	128,128,128	2	2,1	0,213
chr1	174375242	174375457	A-E	801	.	174375349	174375350	128,128,128	2	1,1	0,214
chr1	174758375	174758757	A-E	516	.	174758565	174758566	128,128,128	2	1,1	0,381
chr1	174788416	174788807	A-E	903	.	174788446	174788447	128,128,128	2	1,330	0,61
chr1	175159885	175160247	A-E	661	.	175160204	175160205	128,128,128	2	289,12	0,350
chr1	177150553	177151051	A-E	725	.	177150739	177150740	128,128,128	2	96,220	0,278
chr1	177896186	177896486	A-E	876	.	177896297	177896298	128,128,128	2	1,78	0,222
chr1	178121154	178121309	A-E	904	.	178121231	178121232	128,128,128	2	1,1	0,154
chr1	178211142	178211289	A-E	781	.	178211207	178211208	128,128,128	2	1,17	0,130
chr1	178240750	178240933	A-E	857	.	178240841	178240842	128,128,128	2	1,1	0,182
chr1	178243282	178243405	A-E	665	.	178243341	178243342	128,128,128	2	1,5	0,118
chr1	178247527	178247570	A-E	878	.	178247548	178247549	128,128,128	2	1,1	0,42
chr1	178341095	178341427	A-E	933	.	178341112	178341113	128,128,128	2	1,297	0,35
chr1	179144823	179145001	A-E	676	.	179144949	179144950	128,128,128	2	76,1	0,177
chr1	179279883	179280253	A-E	674	.	179280029	179280030	128,128,128	2	86,163	0,207
chr1	180580561	180580926	A-E	960	.	180580743	180580744	255,215,0	2	1,1	0,364
chr1	181110732	181111003	A-E	984	.	181110863	181110864	255,215,0	2	60,68	0,203
chr1	182113385	182113953	A-E	668	.	182113560	182113561	255,215,0	2	174,391	0,177
chr1	182228543	182228906	A-E	945	.	182228714	182228715	255,215,0	2	22,42	0,321
chr1	182259351	182259676	A-E	813	.	182259513	182259514	128,128,128	2	4,4	0,321
chr1	183119488	183119537	A-E	761	.	183119512	183119513	128,128,128	2	1,1	0,48
chr1	183129116	183129507	A-E	802	.	183129295	183129296	128,128,128	2	93,125	0,266
chr1	183156806	183157017	A-E	899	.	183156911	183156912	128,128,128	2	1,1	0,210
chr1	183166871	183167293	A-E	979	.	183166888	183166889	128,128,128	2	3,389	0,33
chr1	183248987	183249454	A-E	918	.	183249211	183249212	128,128,128	2	152,169	0,298
chr1	183846576	183846867	A-E	974	.	183846648	183846649	128,128,128	2	1,147	0,144
chr1	183884883	183884977	A-E	652	.	183884916	183884917	128,128,128	2	1,28	0,66
chr1	184128022	184128982	A-E	874	.	184128127	184128128	128,128,128	2	92,840	0,120
chr1	184357629	184357933	A-E	964	.	184357737	184357738	128,128,128	2	74,160	0,144
chr1	184387904	184388094	A-E	817	.	184388024	184388025	128,128,128	2	54,3	0,187
chr1	184633365	184633484	A-E	805	.	184633380	184633381	128,128,128	2	1,88	0,31
chr1	185343087	185343625	A-E	921	.	185343181	185343182	128,128,128	2	67,416	0,122
chr1	185409237	185409536	A-E	865	.	185409443	185409444	128,128,128	2	163,48	0,251
chr1	185536131	185536449	A-E	852	.	185536349	185536350	128,128,128	2	158,38	0,280
chr1	185537736	185537864	A-E	885	.	185537791	185537792	128,128,128	2	13,29	0,99
chr1	185540108	185540292	A-E	845	.	185540224	185540225	128,128,128	2	52,2	0,182
chr1	185601920	185602129	A-E	919	.	185602023	185602024	128,128,128	2	1,3	0,206
chr1	185704575	185705000	A-E	937	.	185704611	185704612	128,128,128	2	2,353	0,72
chr1	186145006	186145377	A-E	677	.	186145053	186145054	128,128,128	2	1,276	0,95
chr1	186155969	186156079	A-E	762	.	186155971	186155972	128,128,128	2	1,106	0,4
chr1	186626730	186626986	A-E	893	.	186626769	186626770	128,128,128	2	3,180	0,76
chr1	186627866	186627981	A-E	844	.	186627923	186627924	128,128,128	2	1,1	0,114
chr1	192776947	192777226	A-E	862	.	192777095	192777096	128,128,128	2	26,8	0,271
chr1	192873637	192874003	A-E	972	.	192873740	192873741	128,128,128	2	24,182	0,184
chr1	192876755	192877567	A-E	951	.	192877142	192877143	128,128,128	2	361,398	0,414
chr1	197706191	197706459	A-E	932	.	197706324	197706325	128,128,128	2	1,1	0,267
chr1	198901469	198901869	A-E	920	.	198901785	198901786	128,128,128	2	276,43	0,357
chr1	198903379	198903667	A-E	847	.	198903522	198903523	128,128,128	2	1,1	0,287
chr1	199826452	199826640	A-E	814	.	199826530	199826531	128,128,128	2	9,40	0,148
chr1	200379777	200379959	A-E	798	.	200379868	200379869	255,215,0	2	6,5	0,177
chr1	201236006	201236165	A-E	980	.	201236053	201236054	128,128,128	2	7,70	0,89
chr1	201244405	201244769	A-E	984	.	201244525	201244526	128,128,128	2	1,123	0,241
chr1	201265071	201265270	A-E	973	.	201265149	201265150	128,128,128	2	3,45	0,154
chr1	201277329	201277484	A-E	970	.	201277405	201277406	128,128,128	2	1,2	0,153
chr1	201280694	201280963	A-E	892	.	201280828	201280829	128,128,128	2	1,1	0,268
chr1	201366439	201366550	A-E	947	.	201366505	201366506	128,128,128	2	24,1	0,110
chr1	201366619	201366946	A-E	908	.	201366781	201366782	128,128,128	2	1,2	0,325
chr1	201366962	201367119	A-E	917	.	201367100	201367101	128,128,128	2	121,1	0,156
chr1	201424936	201425126	A-E	807	.	201425033	201425034	128,128,128	2	7,1	0,189
chr1	201445401	201445412	A-E	954	.	201445404	201445405	128,128,128	2	1,5	0,6
chr1	201500233	201500477	A-E	734	.	201500436	201500437	128,128,128	2	167,4	0,240
chr1	201742755	201743343	A-E	746	.	201743096	201743097	128,128,128	2	319,223	0,365
chr1	201743848	201744120	A-E	809	.	201743951	201743952	128,128,128	2	1,66	0,206
chr1	201744472	201744697	A-E	956	.	201744584	201744585	128,128,128	2	1,1	0,224
chr1	202508381	202508633	A-E	893	.	202508387	202508388	128,128,128	2	1,239	0,13
chr1	202559126	202559427	A-E	879	.	202559137	202559138	128,128,128	2	1,279	0,22
chr1	202996536	202996600	A-E	733	.	202996574	202996575	128,128,128	2	14,1	0,63
chr1	203063440	203063465	A-E	742	.	203063452	203063453	128,128,128	2	1,1	0,24
chr1	203247590	203248072	A-E	763	.	203247768	203247769	128,128,128	2	163,287	0,195
chr1	203526746	203526853	A-E	955	.	203526756	203526757	128,128,128	2	1,87	0,20
chr1	203619027	203619374	A-E	530	.	203619035	203619036	255,215,0	2	1,330	0,17
chr1	203641458	203641806	A-E	919	.	203641470	203641471	128,128,128	2	1,323	0,25
chr1	203723839	203723956	A-E	835	.	203723896	203723897	128,128,128	2	1,2	0,115
chr1	204058173	204058362	A-E	867	.	204058280	204058281	128,128,128	2	27,1	0,188
chr1	204255998	204256379	A-E	728	.	204256226	204256227	128,128,128	2	78,1	0,380
chr1	204449745	204450007	A-E	880	.	204449875	204449876	128,128,128	2	1,1	0,261
chr1	204854596	204854849	A-E	719	.	204854711	204854712	128,128,128	2	1,23	0,230
chr1	205227547	205227721	A-E	826	.	205227633	205227634	128,128,128	2	1,1	0,173
chr1	205228000	205228129	A-E	528	.	205228063	205228064	255,215,0	2	1,3	0,126
chr1	205416632	205416810	A-E	688	.	205416719	205416720	128,128,128	2	1,3	0,175
chr1	205418015	205418182	A-E	681	.	205418072	205418073	128,128,128	2	6,57	0,110
chr1	205474973	205475042	A-E	982	.	205475007	205475008	128,128,128	2	1,1	0,68
chr1	206807155	206807335	A-E	905	.	206807280	206807281	128,128,128	2	75,4	0,176
chr1	206883607	206883824	A-E	688	.	206883640	206883641	128,128,128	2	1,150	0,67
chr1	207058816	207059147	A-E	868	.	207058980	207058981	128,128,128	2	2,3	0,328
chr1	207063537	207063710	A-E	821	.	207063659	207063660	128,128,128	2	81,8	0,165
chr1	207064076	207064429	A-E	883	.	207064212	207064213	128,128,128	2	83,162	0,191
chr1	207064869	207064994	A-E	935	.	207064934	207064935	128,128,128	2	11,5	0,120
chr1	207079196	207079569	A-E	858	.	207079500	207079501	128,128,128	2	240,3	0,370
chr1	207203424	207203586	A-E	667	.	207203505	207203506	255,215,0	2	9,8	0,154
chr1	208339488	208339613	A-E	882	.	208339550	208339551	128,128,128	2	1,1	0,124
chr1	208358361	208358485	A-E	857	.	208358422	208358423	128,128,128	2	1,1	0,123
chr1	208358733	208359022	A-E	734	.	208358816	208358817	128,128,128	2	23,144	0,145
chr1	208381145	208381344	A-E	922	.	208381320	208381321	128,128,128	2	154,1	0,198
chr1	209393390	209393475	A-E	855	.	209393432	209393433	128,128,128	2	1,1	0,84
chr1	209528830	209529176	A-E	882	.	209528969	209528970	128,128,128	2	103,169	0,177
chr1	209538127	209538433	A-E	962	.	209538257	209538258	128,128,128	2	42,86	0,220
chr1	209542596	209542897	A-E	882	.	209542762	209542763	128,128,128	2	33,1	0,300
chr1	209556903	209557123	A-E	906	.	209556921	209556922	128,128,128	2	13,196	0,24
chr1	209557331	209557442	A-E	854	.	209557420	209557421	128,128,128	2	70,1	0,110
chr1	209562668	209562976	A-E	904	.	209562781	209562782	128,128,128	2	1,82	0,226
chr1	209570810	209570947	A-E	926	.	209570868	209570869	128,128,128	2	4,24	0,113
chr1	209577571	209577627	A-E	766	.	209577600	209577601	128,128,128	2	4,1	0,55
chr1	209578512	209578819	A-E	876	.	209578653	209578654	128,128,128	2	93,117	0,190
chr1	209579567	209579719	A-E	889	.	209579651	209579652	128,128,128	2	19,1	0,151
chr1	209584845	209585000	A-E	921	.	209584944	209584945	128,128,128	2	46,1	0,154
chr1	209585617	209585757	A-E	915	.	209585707	209585708	128,128,128	2	46,5	0,135
chr1	209590107	209590333	A-E	902	.	209590232	209590233	128,128,128	2	74,48	0,178
chr1	209591220	209591436	A-E	905	.	209591360	209591361	128,128,128	2	115,50	0,166
chr1	209600780	209600928	A-E	944	.	209600807	209600808	128,128,128	2	1,94	0,54
chr1	209601291	209601611	A-E	906	.	209601403	209601404	128,128,128	2	53,148	0,172
chr1	209827285	209827712	A-E	859	.	209827545	209827546	128,128,128	2	247,153	0,274
chr1	209828801	209829023	A-E	827	.	209828910	209828911	128,128,128	2	61,63	0,159
chr1	209829183	209829498	A-E	850	.	209829301	209829302	128,128,128	2	56,133	0,182
chr1	209831470	209831550	A-E	899	.	209831509	209831510	128,128,128	2	1,1	0,79
chr1	209832170	209832305	A-E	915	.	209832221	209832222	128,128,128	2	41,72	0,63
chr1	209844084	209844533	A-E	882	.	209844245	209844246	128,128,128	2	92,217	0,232
chr1	209845976	209846960	A-E	611	.	209846667	209846668	128,128,128	2	648,248	0,736
chr1	209989263	209989693	A-E	934	.	209989488	209989489	128,128,128	2	171,149	0,281
chr1	210056461	210057439	A-E	824	.	210056771	210056772	128,128,128	2	303,659	0,319
chr1	210465588	210466106	A-E	900	.	210465631	210465632	128,128,128	2	1,431	0,87
chr1	211912030	211912428	A-E	832	.	211912228	211912229	128,128,128	2	1,1	0,397
chr1	212643548	212643711	A-E	791	.	212643611	212643612	128,128,128	2	2,38	0,125
chr1	212659876	212660103	A-E	737	.	212659989	212659990	128,128,128	2	1,1	0,226
chr1	212780782	212781279	A-E	971	.	212781264	212781265	128,128,128	2	469,1	0,496
chr1	212840606	212841015	A-E	827	.	212840786	212840787	128,128,128	2	3,50	0,359
chr1	214387793	214387931	A-E	773	.	214387861	214387862	128,128,128	2	1,1	0,137
chr1	214614555	214614760	A-E	938	.	214614638	214614639	128,128,128	2	3,40	0,165
chr1	214618892	214619282	A-E	975	.	214619126	214619127	128,128,128	2	81,1	0,389
chr1	214648804	214649025	A-E	957	.	214648866	214648867	128,128,128	2	1,96	0,125
chr1	214649549	214649715	A-E	957	.	214649661	214649662	128,128,128	2	61,1	0,165
chr1	215131172	215131425	A-E	746	.	215131279	215131280	128,128,128	2	1,38	0,215
chr1	215756556	215756821	A-E	907	.	215756688	215756689	128,128,128	2	1,1	0,264
chr1	217076814	217077022	A-E	868	.	217077018	217077019	128,128,128	2	202,1	0,207
chr1	218521405	218522190	A-E	919	.	218521515	218521516	128,128,128	2	106,670	0,115
chr1	218672486	218672707	A-E	823	.	218672503	218672504	128,128,128	2	14,199	0,22
chr1	218774491	218774602	A-E	808	.	218774533	218774534	128,128,128	2	5,30	0,81
chr1	219240049	219240272	A-E	749	.	219240169	219240170	128,128,128	2	20,1	0,222
chr1	220510650	220511010	A-E	639	.	220510829	220510830	128,128,128	2	1,1	0,359
chr1	222005676	222005935	A-E	905	.	222005805	222005806	128,128,128	2	1,1	0,258
chr1	222163243	222163609	A-E	665	.	222163381	222163382	128,128,128	2	1,89	0,277
chr1	222164724	222164904	A-E	502	.	222164770	222164771	255,215,0	2	22,108	0,72
chr1	222167595	222168014	A-E	839	.	222167684	222167685	128,128,128	2	66,306	0,113
chr1	222171745	222172136	A-E	709	.	222172051	222172052	128,128,128	2	230,7	0,384
chr1	222544063	222544374	A-E	884	.	222544218	222544219	128,128,128	2	1,1	0,310
chr1	222544700	222544953	A-E	835	.	222544837	222544838	128,128,128	2	23,1	0,252
chr1	223363832	223364028	A-E	897	.	223363933	223363934	128,128,128	2	13,5	0,191
chr1	223892678	223892997	A-E	503	.	223892835	223892836	128,128,128	2	1,5	0,314
chr1	224246484	224246581	A-E	883	.	224246512	224246513	128,128,128	2	1,40	0,57
chr1	224528791	224528936	A-E	841	.	224528839	224528840	128,128,128	2	9,56	0,89
chr1	224750692	224750877	A-E	909	.	224750769	224750770	128,128,128	2	1,31	0,154
chr1	224780772	224780823	A-E	885	.	224780797	224780798	128,128,128	2	1,1	0,50
chr1	224811153	224811541	A-E	898	.	224811193	224811194	128,128,128	2	33,339	0,49
chr1	226014145	226014403	A-E	703	.	226014225	226014226	128,128,128	2	2,99	0,159
chr1	226864437	226864730	A-E	953	.	226864583	226864584	128,128,128	2	1,1	0,292
chr1	226865330	226865571	A-E	942	.	226865453	226865454	128,128,128	2	8,1	0,240
chr1	228073191	228073261	A-E	764	.	228073225	228073226	255,215,0	2	1,1	0,69
chr1	228329969	228330520	A-E	644	.	228330322	228330323	128,128,128	2	354,197	0,354
chr1	228783962	228784250	A-E	972	.	228784106	228784107	128,128,128	2	4,2	0,286
chr1	229327236	229327413	A-E	907	.	229327324	229327325	128,128,128	2	1,1	0,176
chr1	229365571	229365974	A-E	966	.	229365757	229365758	128,128,128	2	1,31	0,372
chr1	229374566	229374670	A-E	952	.	229374619	229374620	128,128,128	2	4,1	0,103
chr1	230209242	230209573	A-E	755	.	230209355	230209356	128,128,128	2	2,105	0,226
chr1	230258907	230259286	A-E	871	.	230258968	230258969	128,128,128	2	51,306	0,73
chr1	232428903	232429197	A-E	947	.	232429191	232429192	128,128,128	2	285,1	0,293
chr1	233004898	233005213	A-E	813	.	233005057	233005058	128,128,128	2	6,1	0,314
chr1	233221181	233221220	A-E	874	.	233221200	233221201	128,128,128	2	1,1	0,38
chr1	233234073	233234169	A-E	764	.	233234120	233234121	128,128,128	2	1,1	0,95
chr1	234450953	234451201	A-E	966	.	234451129	234451130	128,128,128	2	113,7	0,241
chr1	234505928	234506189	A-E	519	.	234505973	234505974	128,128,128	2	1,171	0,90
chr1	234507877	234508057	A-E	588	.	234507936	234507937	255,215,0	2	15,76	0,104
chr1	234635806	234635989	A-E	659	.	234635897	234635898	128,128,128	2	1,1	0,182
chr1	234668185	234668630	A-E	902	.	234668442	234668443	128,128,128	2	178,107	0,338
chr1	234752255	234752429	A-E	898	.	234752319	234752320	128,128,128	2	1,46	0,128
chr1	234757412	234757805	A-E	787	.	234757605	234757606	128,128,128	2	1,7	0,386
chr1	234862404	234862535	A-E	570	.	234862469	234862470	128,128,128	2	2,1	0,130
chr1	234984948	234985284	A-E	708	.	234985005	234985006	255,215,0	2	2,222	0,114
chr1	235146978	235147112	A-E	680	.	235146989	235146990	128,128,128	2	2,113	0,21
chr1	235154947	235155120	A-E	684	.	235155033	235155034	128,128,128	2	1,1	0,172
chr1	235668656	235669018	A-E	489	.	235668829	235668830	255,215,0	2	23,38	0,324
chr1	236081357	236081630	A-E	976	.	236081400	236081401	128,128,128	2	1,187	0,86
chr1	236083263	236083651	A-E	958	.	236083331	236083332	128,128,128	2	1,252	0,136
chr1	236134196	236134583	A-E	923	.	236134388	236134389	128,128,128	2	1,2	0,385
chr1	236179538	236179652	A-E	959	.	236179594	236179595	128,128,128	2	1,1	0,113
chr1	236559628	236560010	A-E	650	.	236559875	236559876	255,215,0	2	114,1	0,381
chr1	236959858	236960198	A-E	537	.	236959944	236959945	128,128,128	2	1,168	0,172
chr1	238811242	238811567	A-E	862	.	238811346	238811347	128,128,128	2	60,175	0,150
chr1	241771916	241772216	A-E	763	.	241772150	241772151	128,128,128	2	209,40	0,260
chr1	241776393	241776782	A-E	727	.	241776408	241776409	128,128,128	2	1,359	0,30
chr1	242693822	242693939	A-E	869	.	242693902	242693903	128,128,128	2	56,12	0,105
chr1	243450384	243450830	A-E	926	.	243450504	243450505	128,128,128	2	112,317	0,129
chr1	243760527	243760902	A-E	853	.	243760886	243760887	128,128,128	2	345,1	0,374
chr1	243893800	243893985	A-E	847	.	243893918	243893919	128,128,128	2	116,64	0,121
chr1	244011895	244012034	A-E	968	.	244011932	244011933	128,128,128	2	1,65	0,74
chr1	244894306	244894456	A-E	973	.	244894353	244894354	128,128,128	2	14,68	0,82
chr1	245317033	245317298	A-E	920	.	245317169	245317170	128,128,128	2	9,1	0,264
chr1	246588477	246588670	A-E	987	.	246588562	246588563	255,215,0	2	33,55	0,138
chr1	247537279	247537425	A-E	572	.	247537332	247537333	128,128,128	2	1,40	0,106
chr10	830904	831008	A-E	974	.	830919	830920	128,128,128	2	1,73	0,31
chr10	3497590	3497951	A-E	952	.	3497728	3497729	128,128,128	2	1,84	0,277
chr10	3542742	3543014	A-E	977	.	3542848	3542849	128,128,128	2	1,59	0,213
chr10	3800307	3800531	A-E	849	.	3800377	3800378	128,128,128	2	26,108	0,116
chr10	3849578	3850051	A-E	593	.	3849651	3849652	128,128,128	2	1,327	0,146
chr10	3850308	3850795	A-E	723	.	3850408	3850409	128,128,128	2	76,361	0,126
chr10	3851157	3852053	A-E	887	.	3851959	3851960	255,215,0	2	710,1	0,895
chr10	3890952	3891240	A-E	720	.	3891129	3891130	128,128,128	2	151,83	0,205
chr10	3893083	3893252	A-E	664	.	3893167	3893168	128,128,128	2	1,1	0,168
chr10	3916430	3916521	A-E	565	.	3916447	3916448	128,128,128	2	6,62	0,29
chr10	3917358	3918120	A-E	766	.	3917656	3917657	128,128,128	2	227,392	0,370
chr10	3934486	3935471	A-E	787	.	3934809	3934810	128,128,128	2	205,542	0,443
chr10	3941138	3941454	A-E	919	.	3941294	3941295	128,128,128	2	7,9	0,307
chr10	3944367	3944901	A-E	904	.	3944727	3944728	128,128,128	2	286,98	0,436
chr10	4111607	4111954	A-E	957	.	4111779	4111780	128,128,128	2	1,3	0,344
chr10	4283808	4284356	A-E	893	.	4284091	4284092	128,128,128	2	235,215	0,333
chr10	4358748	4358982	A-E	920	.	4358869	4358870	128,128,128	2	11,1	0,233
chr10	4386754	4387085	A-E	951	.	4386857	4386858	128,128,128	2	1,124	0,207
chr10	4711881	4712067	A-E	932	.	4711999	4712000	128,128,128	2	53,1	0,185
chr10	4712833	4713220	A-E	848	.	4712995	4712996	128,128,128	2	1,63	0,324
chr10	4713647	4713873	A-E	926	.	4713696	4713697	128,128,128	2	37,163	0,63
chr10	4728868	4729211	A-E	911	.	4729107	4729108	128,128,128	2	138,1	0,342
chr10	4806110	4806385	A-E	917	.	4806358	4806359	128,128,128	2	224,1	0,274
chr10	4808549	4808890	A-E	949	.	4808886	4808887	128,128,128	2	335,1	0,340
chr10	4812953	4813314	A-E	866	.	4813005	4813006	128,128,128	2	21,276	0,85
chr10	4813646	4813900	A-E	867	.	4813753	4813754	128,128,128	2	46,85	0,169
chr10	4818219	4818432	A-E	979	.	4818325	4818326	128,128,128	2	1,1	0,212
chr10	5335756	5336054	A-E	830	.	5335862	5335863	128,128,128	2	1,85	0,213
chr10	5576341	5576485	A-E	712	.	5576412	5576413	128,128,128	2	1,1	0,143
chr10	5606066	5606314	A-E	860	.	5606282	5606283	255,215,0	2	209,23	0,225
chr10	5606609	5606845	A-E	785	.	5606775	5606776	255,215,0	2	102,5	0,231
chr10	5607602	5608000	A-E	720	.	5607780	5607781	128,128,128	2	72,113	0,285
chr10	5608647	5608913	A-E	554	.	5608758	5608759	255,215,0	2	14,56	0,210
chr10	5625592	5625883	A-E	826	.	5625877	5625878	128,128,128	2	281,1	0,290
chr10	5638863	5639270	A-E	678	.	5639215	5639216	128,128,128	2	304,5	0,402
chr10	5986377	5986825	A-E	579	.	5986601	5986602	128,128,128	2	128,127	0,321
chr10	6093148	6093558	A-E	828	.	6093319	6093320	128,128,128	2	114,181	0,229
chr10	6312213	6312820	A-E	966	.	6312391	6312392	128,128,128	2	173,422	0,185
chr10	6534198	6534469	A-E	842	.	6534299	6534300	128,128,128	2	1,68	0,203
chr10	6536001	6536243	A-E	664	.	6536121	6536122	128,128,128	2	1,1	0,241
chr10	6544405	6544766	A-E	825	.	6544448	6544449	128,128,128	2	1,274	0,87
chr10	6836289	6836715	A-E	941	.	6836467	6836468	128,128,128	2	1,70	0,356
chr10	8086909	8087356	A-E	931	.	8087001	8087002	128,128,128	2	49,310	0,137
chr10	8098940	8099487	A-E	776	.	8099173	8099174	128,128,128	2	202,281	0,266
chr10	8103619	8104019	A-E	973	.	8103810	8103811	128,128,128	2	78,95	0,305
chr10	8446683	8447080	A-E	807	.	8446822	8446823	128,128,128	2	8,125	0,272
chr10	9052186	9052462	A-E	915	.	9052282	9052283	128,128,128	2	74,156	0,120
chr10	10839185	10839573	A-E	916	.	10839227	10839228	128,128,128	2	1,304	0,84
chr10	10872581	10872970	A-E	759	.	10872767	10872768	128,128,128	2	1,17	0,372
chr10	10953472	10953723	A-E	973	.	10953519	10953520	128,128,128	2	1,156	0,95
chr10	11923659	11923932	A-E	527	.	11923849	11923850	128,128,128	2	110,1	0,272
chr10	11924114	11924319	A-E	636	.	11924231	11924232	128,128,128	2	31,1	0,204
chr10	11926703	11927337	A-E	730	.	11926995	11926996	128,128,128	2	248,296	0,338
chr10	11929219	11929459	A-E	721	.	11929423	11929424	128,128,128	2	171,1	0,239
chr10	12283843	12284276	A-E	901	.	12283948	12283949	128,128,128	2	39,260	0,173
chr10	12375218	12375432	A-E	917	.	12375324	12375325	128,128,128	2	1,1	0,213
chr10	13923250	13923633	A-E	963	.	13923442	13923443	128,128,128	2	3,1	0,382
chr10	13924181	13924825	A-E	872	.	13924573	13924574	128,128,128	2	390,249	0,395
chr10	13932566	13932886	A-E	991	.	13932859	13932860	128,128,128	2	268,1	0,319
chr10	16933546	16933937	A-E	908	.	16933716	16933717	255,215,0	2	1,50	0,341
chr10	17028207	17028677	A-E	847	.	17028580	17028581	128,128,128	2	350,72	0,398
chr10	17066322	17066618	A-E	597	.	17066469	17066470	128,128,128	2	1,1	0,295
chr10	17067983	17068144	A-E	749	.	17068079	17068080	128,128,128	2	34,2	0,159
chr10	17116431	17116714	A-E	755	.	17116627	17116628	128,128,128	2	147,36	0,247
chr10	17248179	17248700	A-E	859	.	17248382	17248383	128,128,128	2	189,303	0,218
chr10	17248953	17248971	A-E	499	.	17248961	17248962	128,128,128	2	1,2	0,16
chr10	20108396	20108621	A-E	703	.	20108501	20108502	128,128,128	2	63,77	0,148
chr10	20121757	20121977	A-E	947	.	20121783	20121784	128,128,128	2	1,167	0,53
chr10	20126415	20126499	A-E	862	.	20126456	20126457	128,128,128	2	1,1	0,83
chr10	20132610	20132962	A-E	909	.	20132754	20132755	128,128,128	2	1,64	0,288
chr10	20134637	20134650	A-E	878	.	20134643	20134644	128,128,128	2	2,1	0,12
chr10	20210352	20210750	A-E	956	.	20210550	20210551	128,128,128	2	1,1	0,397
chr10	20292651	20293410	A-E	823	.	20292824	20292825	128,128,128	2	86,498	0,261
chr10	20293440	20293529	A-E	910	.	20293460	20293461	128,128,128	2	2,49	0,40
chr10	20389150	20389455	A-E	897	.	20389349	20389350	128,128,128	2	96,1	0,304
chr10	20399566	20399650	A-E	874	.	20399606	20399607	128,128,128	2	1,3	0,81
chr10	22540192	22540343	A-E	882	.	22540281	22540282	128,128,128	2	44,15	0,136
chr10	24578345	24578575	A-E	838	.	24578390	24578391	128,128,128	2	1,140	0,90
chr10	24771987	24772221	A-E	951	.	24772103	24772104	128,128,128	2	1,1	0,233
chr10	24772710	24773084	A-E	949	.	24772821	24772822	128,128,128	2	1,151	0,223
chr10	25020959	25021168	A-E	758	.	25021071	25021072	128,128,128	2	17,1	0,208
chr10	25100941	25101162	A-E	803	.	25100980	25100981	128,128,128	2	8,149	0,72
chr10	25155940	25156492	A-E	901	.	25156270	25156271	255,215,0	2	328,218	0,334
chr10	25357102	25357468	A-E	519	.	25357352	25357353	128,128,128	2	137,1	0,365
chr10	27132677	27133066	A-E	830	.	27132871	27132872	128,128,128	2	1,1	0,388
chr10	27608746	27608893	A-E	943	.	27608880	27608881	128,128,128	2	124,1	0,146
chr10	27772063	27772447	A-E	956	.	27772254	27772255	128,128,128	2	1,1	0,383
chr10	28622853	28623578	A-E	832	.	28623395	28623396	128,128,128	2	526,165	0,560
chr10	29879091	29879350	A-E	923	.	29879256	29879257	128,128,128	2	86,14	0,245
chr10	29907407	29907668	A-E	946	.	29907537	29907538	128,128,128	2	1,1	0,260
chr10	29924706	29925406	A-E	818	.	29925355	29925356	128,128,128	2	602,3	0,697
chr10	29980945	29980999	A-E	981	.	29980954	29980955	128,128,128	2	1,35	0,19
chr10	30235740	30236524	A-E	954	.	30235916	30235917	128,128,128	2	81,512	0,272
chr10	31073492	31073855	A-E	968	.	31073654	31073655	128,128,128	2	1,39	0,324
chr10	31435627	31435820	A-E	901	.	31435680	31435681	128,128,128	2	17,103	0,90
chr10	32034546	32034864	A-E	715	.	32034694	32034695	128,128,128	2	88,108	0,210
chr10	32048526	32048709	A-E	681	.	32048707	32048708	128,128,128	2	182,1	0,182
chr10	33403327	33403662	A-E	893	.	33403510	33403511	128,128,128	2	156,123	0,212
chr10	33415190	33415378	A-E	898	.	33415348	33415349	128,128,128	2	131,2	0,186
chr10	33415871	33415993	A-E	911	.	33415947	33415948	128,128,128	2	32,1	0,121
chr10	33422989	33423776	A-E	956	.	33423206	33423207	128,128,128	2	192,543	0,244
chr10	33425212	33425871	A-E	910	.	33425403	33425404	128,128,128	2	184,460	0,199
chr10	33425894	33425989	A-E	933	.	33425945	33425946	128,128,128	2	13,4	0,91
chr10	33527175	33527272	A-E	968	.	33527223	33527224	128,128,128	2	1,1	0,96
chr10	33527439	33527671	A-E	883	.	33527629	33527630	128,128,128	2	150,1	0,231
chr10	33537661	33538041	A-E	900	.	33537750	33537751	128,128,128	2	52,252	0,128
chr10	33542062	33542109	A-E	968	.	33542085	33542086	128,128,128	2	1,1	0,46
chr10	33625950	33626342	A-E	954	.	33626166	33626167	128,128,128	2	42,1	0,391
chr10	33654373	33654479	A-E	882	.	33654392	33654393	128,128,128	2	1,68	0,38
chr10	33666319	33666634	A-E	775	.	33666411	33666412	128,128,128	2	32,161	0,154
chr10	33795874	33796239	A-E	828	.	33795951	33795952	128,128,128	2	24,233	0,132
chr10	33950849	33951084	A-E	943	.	33950927	33950928	128,128,128	2	1,78	0,157
chr10	34391167	34391516	A-E	979	.	34391264	34391265	128,128,128	2	1,155	0,194
chr10	34815006	34815362	A-E	883	.	34815016	34815017	128,128,128	2	2,337	0,19
chr10	34955143	34955229	A-E	616	.	34955185	34955186	255,215,0	2	1,1	0,85
chr10	35059349	35059608	A-E	895	.	35059478	35059479	128,128,128	2	1,1	0,258
chr10	35060524	35060857	A-E	888	.	35060840	35060841	128,128,128	2	301,1	0,332
chr10	35195075	35195256	A-E	678	.	35195165	35195166	128,128,128	2	1,1	0,180
chr10	35589522	35589653	A-E	911	.	35589587	35589588	128,128,128	2	1,1	0,130
chr10	35626953	35627302	A-E	521	.	35627128	35627129	128,128,128	2	3,1	0,348
chr10	35932153	35932694	A-E	872	.	35932188	35932189	128,128,128	2	1,470	0,71
chr10	36461054	36461345	A-E	879	.	36461333	36461334	128,128,128	2	270,1	0,290
chr10	36783467	36783622	A-E	805	.	36783544	36783545	128,128,128	2	1,1	0,154
chr10	43248764	43248842	A-E	778	.	43248799	43248800	255,215,0	2	1,8	0,70
chr10	43800197	43800376	A-E	891	.	43800317	43800318	128,128,128	2	76,13	0,166
chr10	45655857	45656138	A-E	778	.	45655997	45655998	128,128,128	2	2,2	0,279
chr10	47058501	47058910	A-E	738	.	47058514	47058515	128,128,128	2	1,383	0,26
chr10	51488946	51489392	A-E	698	.	51489136	51489137	255,215,0	2	104,169	0,277
chr10	52081951	52082279	A-E	685	.	52082035	52082036	128,128,128	2	31,190	0,138
chr10	52134626	52134855	A-E	788	.	52134740	52134741	128,128,128	2	1,1	0,228
chr10	52134910	52135042	A-E	708	.	52134975	52134976	128,128,128	2	1,1	0,131
chr10	52190965	52191281	A-E	832	.	52191122	52191123	128,128,128	2	1,1	0,315
chr10	52262060	52262182	A-E	497	.	52262142	52262143	128,128,128	2	44,1	0,121
chr10	59452175	59452288	A-E	924	.	59452231	59452232	128,128,128	2	9,9	0,104
chr10	60274080	60274332	A-E	860	.	60274112	60274113	128,128,128	2	1,188	0,64
chr10	60275224	60275383	A-E	961	.	60275309	60275310	128,128,128	2	19,7	0,152
chr10	60314250	60314569	A-E	916	.	60314409	60314410	128,128,128	2	1,1	0,318
chr10	60421235	60421505	A-E	867	.	60421241	60421242	128,128,128	2	1,258	0,12
chr10	60516083	60516420	A-E	890	.	60516251	60516252	128,128,128	2	1,1	0,336
chr10	60933278	60933407	A-E	910	.	60933314	60933315	128,128,128	2	1,56	0,73
chr10	62491040	62491560	A-E	911	.	62491372	62491373	128,128,128	2	294,148	0,372
chr10	63663540	63663817	A-E	567	.	63663640	63663641	255,215,0	2	70,146	0,131
chr10	63698832	63699053	A-E	826	.	63698914	63698915	128,128,128	2	20,75	0,146
chr10	63704182	63704298	A-E	745	.	63704239	63704240	128,128,128	2	1,1	0,115
chr10	63753079	63753613	A-E	833	.	63753265	63753266	128,128,128	2	172,333	0,201
chr10	63778860	63779091	A-E	949	.	63779010	63779011	128,128,128	2	77,6	0,225
chr10	63803306	63803648	A-E	876	.	63803426	63803427	128,128,128	2	1,102	0,240
chr10	63844717	63844980	A-E	831	.	63844839	63844840	128,128,128	2	1,19	0,244
chr10	64009597	64009980	A-E	908	.	64009922	64009923	128,128,128	2	298,30	0,353
chr10	64141215	64141506	A-E	924	.	64141360	64141361	128,128,128	2	1,1	0,290
chr10	64146249	64146339	A-E	836	.	64146307	64146308	128,128,128	2	28,1	0,89
chr10	64374179	64374536	A-E	924	.	64374337	64374338	128,128,128	2	24,63	0,294
chr10	64396638	64397604	A-E	865	.	64397524	64397525	128,128,128	2	809,1	0,965
chr10	64492733	64493095	A-E	782	.	64492918	64492919	128,128,128	2	163,154	0,208
chr10	64495965	64496426	A-E	841	.	64496252	64496253	128,128,128	2	278,163	0,298
chr10	65312212	65312546	A-E	809	.	65312378	65312379	128,128,128	2	1,1	0,333
chr10	65442010	65442306	A-E	925	.	65442157	65442158	128,128,128	2	1,1	0,295
chr10	70805220	70805884	A-E	647	.	70805438	70805439	128,128,128	2	209,435	0,229
chr10	70824962	70825368	A-E	721	.	70825357	70825358	128,128,128	2	389,3	0,403
chr10	71626507	71626840	A-E	862	.	71626631	71626632	128,128,128	2	17,100	0,233
chr10	72027304	72027694	A-E	861	.	72027414	72027415	128,128,128	2	34,203	0,187
chr10	72416244	72416577	A-E	782	.	72416418	72416419	255,215,0	2	125,108	0,225
chr10	72593001	72593337	A-E	652	.	72593128	72593129	128,128,128	2	105,185	0,151
chr10	72973788	72974249	A-E	721	.	72973952	72973953	128,128,128	2	149,280	0,181
chr10	73004042	73004245	A-E	811	.	73004143	73004144	128,128,128	2	1,1	0,202
chr10	73471146	73471219	A-E	773	.	73471182	73471183	128,128,128	2	1,1	0,72
chr10	73534158	73534270	A-E	830	.	73534213	73534214	128,128,128	2	1,1	0,111
chr10	73595574	73595594	A-E	911	.	73595585	73595586	128,128,128	2	4,1	0,19
chr10	73867257	73867312	A-E	916	.	73867284	73867285	128,128,128	2	1,1	0,54
chr10	74069583	74069715	A-E	727	.	74069646	74069647	255,215,0	2	1,5	0,127
chr10	74070583	74070739	A-E	703	.	74070680	74070681	128,128,128	2	47,8	0,148
chr10	74078346	74078585	A-E	593	.	74078465	74078466	128,128,128	2	99,98	0,141
chr10	74544491	74544662	A-E	897	.	74544596	74544597	128,128,128	2	45,4	0,167
chr10	75659525	75659596	A-E	710	.	75659560	75659561	128,128,128	2	1,1	0,70
chr10	76053029	76053199	A-E	807	.	76053113	76053114	128,128,128	2	1,1	0,169
chr10	77156194	77156721	A-E	967	.	77156689	77156690	128,128,128	2	465,1	0,526
chr10	77164585	77164731	A-E	963	.	77164658	77164659	128,128,128	2	38,37	0,109
chr10	77165098	77165501	A-E	939	.	77165300	77165301	128,128,128	2	4,1	0,402
chr10	78920467	78920779	A-E	932	.	78920601	78920602	128,128,128	2	31,74	0,238
chr10	78923836	78924098	A-E	894	.	78923932	78923933	128,128,128	2	40,109	0,153
chr10	78939227	78939377	A-E	980	.	78939299	78939300	128,128,128	2	1,5	0,145
chr10	79166166	79166289	A-E	964	.	79166223	79166224	128,128,128	2	1,8	0,115
chr10	79261142	79261358	A-E	929	.	79261249	79261250	128,128,128	2	1,1	0,215
chr10	79265471	79265659	A-E	873	.	79265564	79265565	128,128,128	2	1,1	0,187
chr10	79265772	79266169	A-E	913	.	79265901	79265902	128,128,128	2	5,143	0,254
chr10	79274655	79274751	A-E	972	.	79274705	79274706	128,128,128	2	7,1	0,95
chr10	79284063	79284455	A-E	946	.	79284275	79284276	128,128,128	2	34,1	0,391
chr10	79291885	79292096	A-E	959	.	79291975	79291976	128,128,128	2	1,31	0,180
chr10	79346819	79347304	A-E	618	.	79347004	79347005	128,128,128	2	93,207	0,278
chr10	79498662	79498676	A-E	924	.	79498669	79498670	128,128,128	2	2,1	0,13
chr10	79659031	79659428	A-E	831	.	79659247	79659248	128,128,128	2	38,1	0,396
chr10	80015034	80015301	A-E	883	.	80015186	80015187	128,128,128	2	127,88	0,179
chr10	80737265	80737393	A-E	882	.	80737379	80737380	128,128,128	2	102,1	0,127
chr10	80830545	80830728	A-E	523	.	80830650	80830651	128,128,128	2	30,1	0,182
chr10	80997251	80997825	A-E	901	.	80997437	80997438	128,128,128	2	117,317	0,257
chr10	80998898	81000011	A-E	791	.	80999246	80999247	128,128,128	2	283,699	0,414
chr10	81024707	81025094	A-E	942	.	81024791	81024792	128,128,128	2	1,219	0,168
chr10	81028676	81029041	A-E	887	.	81028719	81028720	128,128,128	2	6,283	0,82
chr10	81034555	81034743	A-E	926	.	81034648	81034649	128,128,128	2	1,1	0,187
chr10	81080549	81080812	A-E	939	.	81080732	81080733	128,128,128	2	131,27	0,236
chr10	81080868	81081434	A-E	928	.	81081103	81081104	128,128,128	2	188,283	0,283
chr10	81083033	81083464	A-E	871	.	81083189	81083190	128,128,128	2	122,240	0,191
chr10	81088418	81088982	A-E	654	.	81088640	81088641	128,128,128	2	178,296	0,268
chr10	81089430	81089531	A-E	881	.	81089480	81089481	128,128,128	2	1,1	0,100
chr10	81090834	81091304	A-E	809	.	81091179	81091180	128,128,128	2	292,70	0,400
chr10	81091409	81091966	A-E	796	.	81091731	81091732	128,128,128	2	291,202	0,355
chr10	82221340	82221624	A-E	652	.	82221361	82221362	128,128,128	2	1,242	0,42
chr10	82247433	82247863	A-E	589	.	82247772	82247773	128,128,128	2	338,88	0,342
chr10	82299421	82299771	A-E	852	.	82299677	82299678	128,128,128	2	164,1	0,349
chr10	85937530	85937952	A-E	682	.	85937585	85937586	128,128,128	2	1,311	0,111
chr10	85938991	85939155	A-E	932	.	85939060	85939061	128,128,128	2	1,26	0,138
chr10	89602886	89603081	A-E	828	.	89603055	89603056	128,128,128	2	146,1	0,194
chr10	89802399	89802481	A-E	848	.	89802411	89802412	255,215,0	2	1,58	0,24
chr10	89876323	89876522	A-E	955	.	89876470	89876471	128,128,128	2	123,26	0,173
chr10	89919102	89919186	A-E	799	.	89919125	89919126	128,128,128	2	1,38	0,46
chr10	90235717	90236019	A-E	887	.	90235867	90235868	128,128,128	2	1,1	0,301
chr10	90608910	90609555	A-E	945	.	90609234	90609235	128,128,128	2	271,267	0,378
chr10	90711176	90711184	A-E	942	.	90711181	90711182	128,128,128	2	5,1	0,7
chr10	90753757	90754128	A-E	893	.	90754031	90754032	128,128,128	2	258,80	0,291
chr10	90759367	90759687	A-E	816	.	90759558	90759559	128,128,128	2	93,30	0,290
chr10	90923331	90923726	A-E	933	.	90923649	90923650	128,128,128	2	246,4	0,391
chr10	91275289	91275484	A-E	960	.	91275455	91275456	128,128,128	2	139,1	0,194
chr10	91811441	91811607	A-E	884	.	91811470	91811471	128,128,128	2	21,127	0,39
chr10	92244129	92244543	A-E	910	.	92244263	92244264	128,128,128	2	1,146	0,268
chr10	93109121	93109290	A-E	936	.	93109217	93109218	128,128,128	2	26,1	0,168
chr10	93647022	93647304	A-E	807	.	93647152	93647153	128,128,128	2	40,60	0,222
chr10	94001133	94001473	A-E	725	.	94001376	94001377	128,128,128	2	152,5	0,335
chr10	95144071	95144418	A-E	892	.	95144262	95144263	128,128,128	2	38,1	0,346
chr10	95195543	95195589	A-E	913	.	95195565	95195566	128,128,128	2	1,1	0,45
chr10	95195782	95196689	A-E	884	.	95196039	95196040	128,128,128	2	218,609	0,298
chr10	95198614	95198817	A-E	730	.	95198707	95198708	128,128,128	2	54,70	0,133
chr10	95236485	95236542	A-E	901	.	95236513	95236514	128,128,128	2	1,1	0,56
chr10	96989785	96990132	A-E	762	.	96989949	96989950	128,128,128	2	2,20	0,327
chr10	97024220	97024800	A-E	792	.	97024548	97024549	128,128,128	2	261,183	0,397
chr10	97205086	97205311	A-E	818	.	97205222	97205223	128,128,128	2	49,1	0,224
chr10	98956083	98956405	A-E	525	.	98956103	98956104	128,128,128	2	12,293	0,29
chr10	99173709	99174019	A-E	589	.	99173865	99173866	255,215,0	2	27,23	0,287
chr10	99299597	99299608	A-E	801	.	99299605	99299606	128,128,128	2	8,1	0,10
chr10	99309598	99309735	A-E	881	.	99309662	99309663	128,128,128	2	1,9	0,128
chr10	99334199	99334212	A-E	915	.	99334205	99334206	128,128,128	2	1,1	0,12
chr10	100134008	100134360	A-E	961	.	100134183	100134184	128,128,128	2	1,1	0,351
chr10	101677861	101678026	A-E	753	.	101677916	101677917	128,128,128	2	1,55	0,110
chr10	101765519	101765750	A-E	682	.	101765746	101765747	128,128,128	2	226,1	0,230
chr10	104472705	104472855	A-E	718	.	104472742	104472743	128,128,128	2	9,84	0,66
chr10	105436153	105436400	A-E	818	.	105436274	105436275	128,128,128	2	1,4	0,243
chr10	105436746	105437202	A-E	849	.	105436794	105436795	128,128,128	2	23,381	0,75
chr10	105610087	105610227	A-E	964	.	105610143	105610144	128,128,128	2	9,35	0,105
chr10	105610418	105610536	A-E	887	.	105610493	105610494	128,128,128	2	35,1	0,117
chr10	105630366	105630555	A-E	906	.	105630454	105630455	128,128,128	2	14,25	0,164
chr10	105630915	105631032	A-E	822	.	105630971	105630972	128,128,128	2	7,10	0,107
chr10	105667581	105667905	A-E	744	.	105667744	105667745	128,128,128	2	4,1	0,323
chr10	105841860	105842125	A-E	912	.	105841992	105841993	128,128,128	2	1,1	0,264
chr10	105879871	105880258	A-E	558	.	105880136	105880137	128,128,128	2	200,56	0,331
chr10	106081521	106081936	A-E	924	.	106081837	106081838	128,128,128	2	287,68	0,347
chr10	106082205	106082621	A-E	896	.	106082397	106082398	128,128,128	2	153,183	0,233
chr10	108184832	108185036	A-E	888	.	108184947	108184948	128,128,128	2	29,1	0,203
chr10	108200536	108200832	A-E	782	.	108200751	108200752	128,128,128	2	137,2	0,294
chr10	112113245	112113632	A-E	847	.	112113325	112113326	128,128,128	2	1,227	0,160
chr10	112115007	112115281	A-E	863	.	112115100	112115101	128,128,128	2	45,131	0,143
chr10	112123790	112124003	A-E	962	.	112123952	112123953	128,128,128	2	136,24	0,189
chr10	112622155	112622422	A-E	616	.	112622261	112622262	128,128,128	2	53,107	0,160
chr10	114491992	114492306	A-E	910	.	114492078	114492079	128,128,128	2	1,141	0,173
chr10	114718173	114718197	A-E	977	.	114718194	114718195	128,128,128	2	21,1	0,23
chr10	114816164	114816362	A-E	680	.	114816262	114816263	128,128,128	2	1,1	0,197
chr10	114859283	114859636	A-E	945	.	114859546	114859547	128,128,128	2	176,1	0,352
chr10	114859833	114860170	A-E	838	.	114860001	114860002	128,128,128	2	1,1	0,336
chr10	116080506	116080782	A-E	919	.	116080644	116080645	128,128,128	2	129,127	0,149
chr10	116517976	116518440	A-E	879	.	116518253	116518254	128,128,128	2	167,76	0,388
chr10	117614596	117614690	A-E	896	.	117614670	117614671	128,128,128	2	57,1	0,93
chr10	119122594	119122848	A-E	824	.	119122720	119122721	128,128,128	2	1,2	0,252
chr10	120049744	120049839	A-E	767	.	120049791	120049792	128,128,128	2	1,1	0,94
chr10	120263472	120263636	A-E	669	.	120263553	120263554	255,215,0	2	1,1	0,163
chr10	120632969	120633291	A-E	964	.	120633119	120633120	128,128,128	2	44,64	0,258
chr10	121438224	121438316	A-E	870	.	121438229	121438230	128,128,128	2	1,81	0,11
chr10	121530241	121530533	A-E	699	.	121530386	121530387	128,128,128	2	1,1	0,291
chr10	122265340	122265654	A-E	890	.	122265482	122265483	128,128,128	2	1,29	0,285
chr10	122828648	122828948	A-E	946	.	122828801	122828802	128,128,128	2	95,87	0,213
chr10	122836934	122837169	A-E	961	.	122837082	122837083	128,128,128	2	63,1	0,234
chr10	122918665	122919069	A-E	887	.	122918919	122918920	128,128,128	2	158,52	0,352
chr10	123219385	123219723	A-E	868	.	123219572	123219573	128,128,128	2	39,1	0,337
chr10	123340054	123340398	A-E	954	.	123340079	123340080	128,128,128	2	4,297	0,47
chr10	124229136	124229283	A-E	941	.	124229165	124229166	128,128,128	2	1,88	0,59
chr10	124254349	124254758	A-E	962	.	124254613	124254614	128,128,128	2	175,54	0,355
chr10	125754916	125755682	A-E	956	.	125755195	125755196	128,128,128	2	273,480	0,286
chr10	125756933	125757735	A-E	907	.	125757579	125757580	128,128,128	2	622,131	0,671
chr10	126213697	126214091	A-E	910	.	126213878	126213879	128,128,128	2	1,32	0,362
chr10	126314648	126314795	A-E	942	.	126314715	126314716	128,128,128	2	18,29	0,118
chr10	126398401	126398685	A-E	849	.	126398565	126398566	128,128,128	2	46,1	0,283
chr10	126411752	126412342	A-E	688	.	126412026	126412027	128,128,128	2	243,284	0,306
chr10	126421726	126422139	A-E	744	.	126421938	126421939	128,128,128	2	159,146	0,267
chr10	126428265	126428651	A-E	746	.	126428639	126428640	128,128,128	2	365,1	0,385
chr10	126725580	126725947	A-E	828	.	126725919	126725920	128,128,128	2	314,1	0,366
chr10	126840844	126841204	A-E	908	.	126841062	126841063	128,128,128	2	78,1	0,359
chr10	126845181	126845512	A-E	518	.	126845501	126845502	128,128,128	2	312,1	0,330
chr10	127751937	127752037	A-E	878	.	127751986	127751987	128,128,128	2	1,1	0,99
chr10	127764004	127764011	A-E	914	.	127764007	127764008	128,128,128	2	1,1	0,6
chr10	128592998	128593177	A-E	920	.	128593087	128593088	128,128,128	2	1,1	0,178
chr10	128946859	128946983	A-E	823	.	128946920	128946921	128,128,128	2	1,1	0,123
chr10	128947297	128947480	A-E	854	.	128947350	128947351	128,128,128	2	7,82	0,101
chr10	129862087	129862986	A-E	947	.	129862658	129862659	128,128,128	2	524,280	0,619
chr10	129863028	129863410	A-E	812	.	129863121	129863122	128,128,128	2	11,206	0,176
chr10	134221496	134221692	A-E	650	.	134221619	134221620	128,128,128	2	69,18	0,178
chr10	134221970	134222202	A-E	741	.	134222030	134222031	128,128,128	2	3,113	0,119
chr10	134349556	134349919	A-E	785	.	134349752	134349753	128,128,128	2	31,1	0,362
chr10	134384136	134384510	A-E	886	.	134384159	134384160	128,128,128	2	1,327	0,47
chr10	135071360	135071491	A-E	943	.	135071423	135071424	255,215,0	2	33,36	0,95
chr10	135071993	135072118	A-E	708	.	135072055	135072056	128,128,128	2	2,1	0,124
chr10	135092436	135092746	A-E	970	.	135092592	135092593	255,215,0	2	111,107	0,203
chr11	1325262	1325345	A-E	836	.	1325303	1325304	128,128,128	2	1,1	0,82
chr11	1772582	1772778	A-E	857	.	1772636	1772637	128,128,128	2	1,88	0,108
chr11	1847921	1848122	A-E	802	.	1848045	1848046	128,128,128	2	90,41	0,160
chr11	2847671	2847794	A-E	920	.	2847732	2847733	128,128,128	2	1,1	0,122
chr11	3021368	3021548	A-E	862	.	3021401	3021402	128,128,128	2	1,114	0,66
chr11	3926330	3926873	A-E	756	.	3926610	3926611	128,128,128	2	277,258	0,285
chr11	8041450	8041887	A-E	969	.	8041517	8041518	128,128,128	2	56,357	0,80
chr11	8789104	8789124	A-E	946	.	8789113	8789114	128,128,128	2	1,1	0,19
chr11	8799951	8800110	A-E	949	.	8800030	8800031	128,128,128	2	1,1	0,158
chr11	8828461	8828482	A-E	980	.	8828470	8828471	128,128,128	2	1,2	0,19
chr11	8836001	8836402	A-E	739	.	8836229	8836230	128,128,128	2	61,4	0,397
chr11	9710034	9710198	A-E	952	.	9710124	9710125	128,128,128	2	20,3	0,161
chr11	9710363	9710796	A-E	849	.	9710567	9710568	128,128,128	2	45,69	0,364
chr11	9710905	9711261	A-E	958	.	9710907	9710908	128,128,128	2	1,351	0,5
chr11	9714384	9714684	A-E	840	.	9714663	9714664	128,128,128	2	261,1	0,299
chr11	9781782	9782109	A-E	801	.	9781858	9781859	128,128,128	2	6,179	0,148
chr11	9824167	9824574	A-E	666	.	9824402	9824403	128,128,128	2	65,1	0,406
chr11	10003706	10003811	A-E	792	.	10003806	10003807	128,128,128	2	98,1	0,104
chr11	10003812	10004242	A-E	731	.	10004039	10004040	128,128,128	2	46,20	0,410
chr11	10323282	10323617	A-E	981	.	10323397	10323398	128,128,128	2	3,106	0,229
chr11	10509895	10510060	A-E	863	.	10509977	10509978	128,128,128	2	1,1	0,164
chr11	10510755	10511001	A-E	929	.	10510867	10510868	128,128,128	2	1,21	0,225
chr11	10549004	10549441	A-E	950	.	10549204	10549205	128,128,128	2	127,162	0,275
chr11	10614045	10614168	A-E	767	.	10614106	10614107	128,128,128	2	1,1	0,122
chr11	10951981	10952433	A-E	809	.	10952194	10952195	128,128,128	2	173,198	0,254
chr11	11590791	11590802	A-E	952	.	11590796	11590797	128,128,128	2	2,1	0,10
chr11	11641691	11641934	A-E	926	.	11641812	11641813	128,128,128	2	1,1	0,242
chr11	12097914	12098716	A-E	947	.	12098250	12098251	128,128,128	2	316,444	0,358
chr11	12102263	12102280	A-E	887	.	12102270	12102271	128,128,128	2	1,3	0,14
chr11	12133218	12133350	A-E	624	.	12133291	12133292	128,128,128	2	21,6	0,126
chr11	12135081	12135394	A-E	608	.	12135236	12135237	128,128,128	2	1,3	0,310
chr11	12148184	12148552	A-E	726	.	12148401	12148402	255,215,0	2	68,1	0,367
chr11	12184848	12185162	A-E	872	.	12185015	12185016	128,128,128	2	36,15	0,299
chr11	12186762	12187077	A-E	808	.	12186919	12186920	128,128,128	2	2,1	0,314
chr11	12210660	12210716	A-E	852	.	12210687	12210688	128,128,128	2	1,1	0,55
chr11	12211061	12211545	A-E	801	.	12211220	12211221	128,128,128	2	129,294	0,190
chr11	12431989	12432146	A-E	931	.	12432067	12432068	128,128,128	2	2,1	0,156
chr11	12561282	12561501	A-E	843	.	12561391	12561392	128,128,128	2	1,1	0,218
chr11	13113120	13113298	A-E	968	.	13113208	13113209	255,215,0	2	1,1	0,177
chr11	13139342	13139463	A-E	890	.	13139402	13139403	128,128,128	2	1,1	0,120
chr11	13244798	13244951	A-E	915	.	13244871	13244872	128,128,128	2	6,11	0,142
chr11	13357052	13357095	A-E	884	.	13357072	13357073	128,128,128	2	1,2	0,41
chr11	15179087	15179512	A-E	908	.	15179304	15179305	128,128,128	2	34,23	0,402
chr11	15836914	15837253	A-E	966	.	15837131	15837132	128,128,128	2	191,94	0,245
chr11	15837558	15838109	A-E	832	.	15837857	15837858	128,128,128	2	262,214	0,337
chr11	15987256	15987361	A-E	820	.	15987308	15987309	128,128,128	2	1,1	0,104
chr11	16814077	16814196	A-E	953	.	16814136	16814137	128,128,128	2	1,1	0,118
chr11	16893238	16893541	A-E	961	.	16893422	16893423	128,128,128	2	67,1	0,302
chr11	16913390	16913569	A-E	960	.	16913518	16913519	128,128,128	2	79,1	0,178
chr11	16945489	16945781	A-E	885	.	16945646	16945647	128,128,128	2	28,5	0,287
chr11	16946459	16946879	A-E	987	.	16946839	16946840	128,128,128	2	343,1	0,419
chr11	17099971	17100399	A-E	559	.	17100029	17100030	255,215,0	2	56,366	0,62
chr11	18067641	18068014	A-E	978	.	18067986	18067987	128,128,128	2	321,3	0,370
chr11	19649981	19650160	A-E	878	.	19650071	19650072	128,128,128	2	3,1	0,178
chr11	19695514	19695904	A-E	955	.	19695845	19695846	128,128,128	2	274,1	0,389
chr11	19736892	19737150	A-E	947	.	19737125	19737126	128,128,128	2	211,1	0,257
chr11	20045867	20046148	A-E	846	.	20046086	20046087	128,128,128	2	163,5	0,276
chr11	20072115	20072502	A-E	850	.	20072252	20072253	128,128,128	2	1,113	0,274
chr11	20153906	20154140	A-E	871	.	20154022	20154023	128,128,128	2	1,1	0,233
chr11	26594453	26594684	A-E	809	.	26594519	26594520	128,128,128	2	30,127	0,104
chr11	26969207	26969439	A-E	972	.	26969285	26969286	128,128,128	2	1,75	0,157
chr11	27444970	27445119	A-E	870	.	27445044	27445045	128,128,128	2	2,1	0,148
chr11	27451921	27452137	A-E	716	.	27452028	27452029	128,128,128	2	1,1	0,215
chr11	28779294	28779601	A-E	836	.	28779472	28779473	128,128,128	2	96,46	0,261
chr11	28856336	28856685	A-E	821	.	28856609	28856610	128,128,128	2	204,5	0,344
chr11	29350601	29350886	A-E	861	.	29350743	29350744	128,128,128	2	1,1	0,284
chr11	33657782	33657850	A-E	860	.	33657815	33657816	128,128,128	2	1,1	0,67
chr11	35019894	35020069	A-E	835	.	35019981	35019982	128,128,128	2	1,1	0,174
chr11	35053022	35053283	A-E	751	.	35053108	35053109	128,128,128	2	55,142	0,119
chr11	35053542	35053729	A-E	714	.	35053592	35053593	128,128,128	2	39,124	0,63
chr11	35060106	35060254	A-E	555	.	35060179	35060180	255,215,0	2	11,12	0,136
chr11	35077849	35078170	A-E	816	.	35078009	35078010	128,128,128	2	1,1	0,320
chr11	35078456	35078483	A-E	822	.	35078467	35078468	128,128,128	2	1,4	0,23
chr11	35079507	35079746	A-E	625	.	35079695	35079696	128,128,128	2	182,43	0,196
chr11	35105542	35105874	A-E	908	.	35105595	35105596	128,128,128	2	14,238	0,94
chr11	35109319	35109885	A-E	851	.	35109544	35109545	128,128,128	2	199,314	0,252
chr11	35132711	35132959	A-E	770	.	35132792	35132793	128,128,128	2	6,91	0,157
chr11	35136656	35136885	A-E	974	.	35136772	35136773	128,128,128	2	5,1	0,228
chr11	35180596	35180888	A-E	914	.	35180667	35180668	128,128,128	2	23,172	0,120
chr11	35296969	35297094	A-E	934	.	35297066	35297067	128,128,128	2	71,1	0,124
chr11	35297997	35298240	A-E	860	.	35298172	35298173	128,128,128	2	112,3	0,240
chr11	35571458	35571651	A-E	957	.	35571554	35571555	128,128,128	2	1,1	0,192
chr11	35954348	35954681	A-E	909	.	35954468	35954469	128,128,128	2	1,93	0,240
chr11	36172442	36172691	A-E	884	.	36172566	36172567	128,128,128	2	1,1	0,248
chr11	37809838	37809966	A-E	871	.	37809928	37809929	128,128,128	2	55,1	0,127
chr11	44581215	44581415	A-E	840	.	44581313	44581314	128,128,128	2	1,4	0,196
chr11	44588220	44588426	A-E	913	.	44588294	44588295	128,128,128	2	13,70	0,136
chr11	44596231	44596678	A-E	515	.	44596335	44596336	128,128,128	2	96,333	0,114
chr11	44596848	44597017	A-E	562	.	44596917	44596918	128,128,128	2	32,61	0,108
chr11	44598357	44598490	A-E	762	.	44598416	44598417	128,128,128	2	1,14	0,119
chr11	44702928	44703040	A-E	969	.	44702984	44702985	128,128,128	2	2,1	0,111
chr11	45067583	45067753	A-E	878	.	45067678	45067679	128,128,128	2	23,2	0,168
chr11	45110922	45111223	A-E	899	.	45111072	45111073	128,128,128	2	1,1	0,300
chr11	45758569	45758844	A-E	928	.	45758706	45758707	128,128,128	2	1,1	0,274
chr11	46367767	46367959	A-E	887	.	46367810	46367811	128,128,128	2	1,106	0,86
chr11	46379063	46379180	A-E	496	.	46379101	46379102	255,215,0	2	1,40	0,77
chr11	56677602	56677921	A-E	931	.	56677757	56677758	128,128,128	2	81,89	0,230
chr11	57549600	57549737	A-E	785	.	57549666	57549667	128,128,128	2	1,5	0,132
chr11	57555465	57555700	A-E	880	.	57555485	57555486	128,128,128	2	1,195	0,40
chr11	57560915	57561249	A-E	858	.	57561055	57561056	128,128,128	2	1,53	0,281
chr11	58942854	58942992	A-E	970	.	58942910	58942911	128,128,128	2	3,28	0,110
chr11	59894907	59895094	A-E	927	.	59895000	59895001	255,215,0	2	1,1	0,186
chr11	60917835	60918043	A-E	760	.	60917848	60917849	128,128,128	2	3,184	0,24
chr11	61064926	61064998	A-E	818	.	61064961	61064962	128,128,128	2	1,1	0,71
chr11	61463994	61464090	A-E	876	.	61464041	61464042	128,128,128	2	1,1	0,95
chr11	61497526	61497543	A-E	857	.	61497534	61497535	128,128,128	2	1,1	0,16
chr11	61738078	61738136	A-E	575	.	61738105	61738106	128,128,128	2	18,20	0,38
chr11	61812067	61812132	A-E	832	.	61812098	61812099	128,128,128	2	1,2	0,63
chr11	61880097	61880151	A-E	850	.	61880124	61880125	128,128,128	2	3,1	0,53
chr11	62211626	62212261	A-E	807	.	62212169	62212170	128,128,128	2	523,70	0,565
chr11	62265533	62265723	A-E	742	.	62265721	62265722	128,128,128	2	188,1	0,189
chr11	62267714	62268111	A-E	862	.	62267985	62267986	255,215,0	2	148,1	0,396
chr11	63328335	63328557	A-E	847	.	63328445	63328446	128,128,128	2	1,1	0,221
chr11	63431674	63431706	A-E	902	.	63431689	63431690	128,128,128	2	1,1	0,31
chr11	64205023	64205244	A-E	984	.	64205072	64205073	128,128,128	2	1,122	0,99
chr11	64206746	64206963	A-E	966	.	64206854	64206855	128,128,128	2	1,1	0,216
chr11	66825307	66825486	A-E	887	.	66825396	66825397	128,128,128	2	1,1	0,178
chr11	66844888	66845141	A-E	781	.	66844943	66844944	128,128,128	2	1,142	0,111
chr11	66845381	66845631	A-E	803	.	66845496	66845497	128,128,128	2	8,26	0,224
chr11	67142500	67143040	A-E	676	.	67142969	67142970	255,215,0	2	400,1	0,539
chr11	68110280	68110464	A-E	884	.	68110373	68110374	128,128,128	2	4,1	0,183
chr11	68121765	68121884	A-E	930	.	68121803	68121804	128,128,128	2	1,42	0,77
chr11	68843782	68844005	A-E	931	.	68843786	68843787	128,128,128	2	1,214	0,9
chr11	68847694	68848091	A-E	851	.	68847775	68847776	128,128,128	2	18,252	0,145
chr11	69042063	69042459	A-E	897	.	69042260	69042261	128,128,128	2	1,1	0,395
chr11	69089155	69089700	A-E	910	.	69089443	69089444	128,128,128	2	195,163	0,382
chr11	69182957	69183170	A-E	916	.	69183094	69183095	128,128,128	2	63,1	0,212
chr11	69452524	69453230	A-E	818	.	69453219	69453220	128,128,128	2	687,1	0,705
chr11	70005779	70006157	A-E	983	.	70005921	70005922	128,128,128	2	1,94	0,284
chr11	70781191	70781375	A-E	867	.	70781312	70781313	128,128,128	2	79,19	0,165
chr11	71852168	71852427	A-E	690	.	71852295	71852296	128,128,128	2	1,4	0,255
chr11	71892346	71892672	A-E	894	.	71892508	71892509	128,128,128	2	1,1	0,325
chr11	72968455	72968625	A-E	890	.	72968567	72968568	128,128,128	2	63,7	0,163
chr11	73240043	73240049	A-E	971	.	73240045	73240046	128,128,128	2	1,1	0,5
chr11	73736954	73737107	A-E	918	.	73737037	73737038	128,128,128	2	18,3	0,150
chr11	73849180	73849508	A-E	791	.	73849343	73849344	128,128,128	2	1,1	0,327
chr11	74466885	74467274	A-E	747	.	74467079	74467080	128,128,128	2	1,1	0,388
chr11	76474777	76474856	A-E	583	.	76474816	76474817	128,128,128	2	1,1	0,78
chr11	77063025	77063185	A-E	870	.	77063120	77063121	128,128,128	2	33,1	0,159
chr11	79130045	79130391	A-E	905	.	79130199	79130200	128,128,128	2	1,38	0,308
chr11	79149040	79149340	A-E	974	.	79149144	79149145	128,128,128	2	14,104	0,196
chr11	79794635	79795000	A-E	821	.	79794858	79794859	128,128,128	2	83,1	0,364
chr11	87906798	87907204	A-E	921	.	87907015	87907016	128,128,128	2	205,176	0,230
chr11	94372152	94372491	A-E	498	.	94372429	94372430	128,128,128	2	218,1	0,338
chr11	94440479	94440817	A-E	822	.	94440609	94440610	128,128,128	2	1,77	0,261
chr11	94480491	94481212	A-E	881	.	94480555	94480556	128,128,128	2	2,594	0,127
chr11	94500188	94500514	A-E	691	.	94500208	94500209	128,128,128	2	1,285	0,41
chr11	94962402	94962684	A-E	752	.	94962681	94962682	128,128,128	2	278,1	0,281
chr11	94978287	94978585	A-E	940	.	94978435	94978436	128,128,128	2	6,7	0,291
chr11	95177768	95177916	A-E	833	.	95177841	95177842	128,128,128	2	1,1	0,147
chr11	95421761	95422014	A-E	869	.	95421887	95421888	128,128,128	2	1,1	0,252
chr11	95610217	95610530	A-E	658	.	95610373	95610374	128,128,128	2	1,1	0,312
chr11	95770337	95770730	A-E	854	.	95770718	95770719	128,128,128	2	371,1	0,392
chr11	95883117	95883474	A-E	711	.	95883433	95883434	255,215,0	2	307,31	0,326
chr11	95888064	95888204	A-E	796	.	95888201	95888202	128,128,128	2	136,1	0,139
chr11	95980373	95980781	A-E	562	.	95980664	95980665	128,128,128	2	177,1	0,407
chr11	95991442	95991675	A-E	835	.	95991613	95991614	128,128,128	2	165,55	0,178
chr11	95993640	95994004	A-E	595	.	95993981	95993982	255,215,0	2	320,1	0,363
chr11	96005969	96006329	A-E	863	.	96006266	96006267	128,128,128	2	237,1	0,359
chr11	102140637	102141105	A-E	965	.	102140855	102140856	128,128,128	2	123,153	0,315
chr11	102177495	102177798	A-E	824	.	102177652	102177653	128,128,128	2	63,51	0,252
chr11	102431581	102431954	A-E	766	.	102431770	102431771	128,128,128	2	7,1	0,372
chr11	102598717	102598912	A-E	957	.	102598843	102598844	128,128,128	2	68,9	0,186
chr11	103395831	103395982	A-E	909	.	103395906	103395907	128,128,128	2	1,1	0,150
chr11	103396065	103396252	A-E	570	.	103396158	103396159	128,128,128	2	1,1	0,186
chr11	105806421	105806498	A-E	926	.	105806456	105806457	128,128,128	2	1,7	0,70
chr11	106269202	106269418	A-E	964	.	106269396	106269397	128,128,128	2	175,1	0,215
chr11	108069729	108070032	A-E	780	.	108069882	108069883	128,128,128	2	5,1	0,302
chr11	108492280	108492459	A-E	733	.	108492367	108492368	128,128,128	2	1,5	0,174
chr11	109952408	109952635	A-E	536	.	109952463	109952464	128,128,128	2	7,122	0,105
chr11	109958650	109959379	A-E	775	.	109959073	109959074	128,128,128	2	420,301	0,428
chr11	109965770	109966113	A-E	949	.	109965868	109965869	128,128,128	2	40,186	0,157
chr11	110182967	110183228	A-E	737	.	110183173	110183174	128,128,128	2	155,3	0,258
chr11	110220556	110220727	A-E	941	.	110220625	110220626	128,128,128	2	5,36	0,135
chr11	110247824	110248020	A-E	736	.	110247959	110247960	128,128,128	2	76,1	0,195
chr11	111297458	111297491	A-E	924	.	111297474	111297475	128,128,128	2	1,1	0,32
chr11	111307551	111307700	A-E	796	.	111307640	111307641	128,128,128	2	57,27	0,122
chr11	111402540	111402739	A-E	940	.	111402657	111402658	128,128,128	2	88,51	0,148
chr11	111402940	111403306	A-E	976	.	111403127	111403128	128,128,128	2	11,1	0,365
chr11	111472131	111472528	A-E	797	.	111472218	111472219	255,215,0	2	1,223	0,174
chr11	111502071	111502099	A-E	911	.	111502084	111502085	128,128,128	2	1,1	0,27
chr11	111506065	111506230	A-E	692	.	111506143	111506144	128,128,128	2	1,8	0,157
chr11	111607357	111607599	A-E	804	.	111607477	111607478	128,128,128	2	1,1	0,241
chr11	111992719	111993046	A-E	776	.	111992952	111992953	128,128,128	2	142,1	0,326
chr11	112031842	112032080	A-E	728	.	112031913	112031914	128,128,128	2	25,120	0,118
chr11	112702815	112703009	A-E	964	.	112702911	112702912	128,128,128	2	20,20	0,174
chr11	112723172	112723204	A-E	947	.	112723187	112723188	128,128,128	2	1,1	0,31
chr11	113375857	113376013	A-E	947	.	113375966	113375967	128,128,128	2	64,1	0,155
chr11	114033536	114034161	A-E	759	.	114033635	114033636	128,128,128	2	83,509	0,116
chr11	114037691	114038216	A-E	769	.	114037804	114037805	128,128,128	2	97,395	0,130
chr11	115093237	115093486	A-E	897	.	115093407	115093408	128,128,128	2	93,1	0,248
chr11	115371607	115371849	A-E	871	.	115371777	115371778	128,128,128	2	101,1	0,241
chr11	116722414	116722744	A-E	853	.	116722738	116722739	128,128,128	2	321,1	0,329
chr11	116723326	116723638	A-E	728	.	116723619	116723620	128,128,128	2	276,1	0,311
chr11	116800933	116801381	A-E	821	.	116801051	116801052	128,128,128	2	98,309	0,139
chr11	116854812	116855129	A-E	906	.	116855075	116855076	128,128,128	2	211,1	0,316
chr11	116857252	116857500	A-E	878	.	116857431	116857432	128,128,128	2	166,54	0,194
chr11	116961064	116961397	A-E	882	.	116961374	116961375	128,128,128	2	289,1	0,332
chr11	116961568	116961830	A-E	930	.	116961824	116961825	128,128,128	2	252,1	0,261
chr11	116965905	116966219	A-E	545	.	116966217	116966218	255,215,0	2	312,1	0,313
chr11	117679991	117680281	A-E	576	.	117680070	117680071	128,128,128	2	29,160	0,130
chr11	117699961	117700395	A-E	971	.	117700268	117700269	128,128,128	2	279,98	0,336
chr11	118162370	118162624	A-E	892	.	118162482	118162483	128,128,128	2	1,29	0,225
chr11	118489001	118489167	A-E	863	.	118489083	118489084	128,128,128	2	1,1	0,165
chr11	118489703	118490017	A-E	827	.	118489778	118489779	128,128,128	2	16,179	0,135
chr11	118490168	118490609	A-E	785	.	118490334	118490335	128,128,128	2	150,257	0,184
chr11	118562658	118562793	A-E	950	.	118562723	118562724	128,128,128	2	1,4	0,131
chr11	118740767	118741727	A-E	507	.	118741015	118741016	128,128,128	2	203,666	0,294
chr11	118784118	118784508	A-E	840	.	118784404	118784405	128,128,128	2	268,84	0,306
chr11	118786339	118786431	A-E	829	.	118786384	118786385	128,128,128	2	1,2	0,90
chr11	118799839	118800231	A-E	694	.	118800030	118800031	255,215,0	2	128,136	0,256
chr11	119554350	119554716	A-E	880	.	119554653	119554654	128,128,128	2	251,10	0,356
chr11	119562613	119562997	A-E	987	.	119562901	119562902	128,128,128	2	243,50	0,334
chr11	119564027	119564313	A-E	974	.	119564170	119564171	128,128,128	2	2,1	0,285
chr11	120000346	120000386	A-E	971	.	120000364	120000365	128,128,128	2	1,3	0,37
chr11	121338733	121339149	A-E	973	.	121338842	121338843	128,128,128	2	20,216	0,200
chr11	121365490	121365631	A-E	838	.	121365560	121365561	128,128,128	2	1,1	0,140
chr11	121391770	121392057	A-E	899	.	121391821	121391822	128,128,128	2	1,185	0,102
chr11	121422385	121422667	A-E	951	.	121422506	121422507	128,128,128	2	1,39	0,243
chr11	121699845	121700197	A-E	789	.	121699933	121699934	128,128,128	2	8,183	0,169
chr11	121966000	121966933	A-E	863	.	121966794	121966795	128,128,128	2	780,123	0,810
chr11	121967128	121967473	A-E	883	.	121967456	121967457	128,128,128	2	314,1	0,344
chr11	121967911	121968593	A-E	816	.	121968485	121968486	128,128,128	2	568,100	0,582
chr11	122017036	122017245	A-E	939	.	122017243	122017244	128,128,128	2	207,1	0,208
chr11	122027658	122027994	A-E	950	.	122027936	122027937	128,128,128	2	257,36	0,300
chr11	122029950	122030379	A-E	877	.	122030359	122030360	128,128,128	2	392,1	0,428
chr11	122037865	122038141	A-E	844	.	122038139	122038140	128,128,128	2	274,1	0,275
chr11	122038811	122039184	A-E	871	.	122039148	122039149	128,128,128	2	304,1	0,372
chr11	122049218	122049681	A-E	884	.	122049521	122049522	128,128,128	2	259,115	0,348
chr11	122052220	122052515	A-E	804	.	122052368	122052369	128,128,128	2	3,1	0,294
chr11	122063445	122063834	A-E	892	.	122063518	122063519	128,128,128	2	1,242	0,147
chr11	122072667	122072944	A-E	729	.	122072769	122072770	128,128,128	2	1,72	0,205
chr11	122531454	122531477	A-E	904	.	122531464	122531465	128,128,128	2	1,2	0,21
chr11	122532565	122532900	A-E	963	.	122532732	122532733	128,128,128	2	1,1	0,334
chr11	122619701	122620185	A-E	629	.	122619853	122619854	128,128,128	2	105,284	0,200
chr11	124587586	124587756	A-E	989	.	124587670	124587671	128,128,128	2	1,1	0,169
chr11	124939817	124940091	A-E	540	.	124939960	124939961	128,128,128	2	72,59	0,215
chr11	126189109	126189259	A-E	803	.	126189182	126189183	128,128,128	2	2,4	0,146
chr11	126517645	126518030	A-E	925	.	126517734	126517735	128,128,128	2	14,220	0,165
chr11	126787372	126787594	A-E	866	.	126787535	126787536	128,128,128	2	107,1	0,221
chr11	126799018	126799410	A-E	884	.	126799380	126799381	128,128,128	2	334,1	0,391
chr11	126861342	126861575	A-E	872	.	126861509	126861510	128,128,128	2	103,1	0,232
chr11	128323342	128323695	A-E	947	.	128323509	128323510	128,128,128	2	73,90	0,263
chr11	128323729	128324075	A-E	862	.	128324012	128324013	128,128,128	2	223,1	0,345
chr11	128422697	128422986	A-E	793	.	128422749	128422750	128,128,128	2	13,196	0,93
chr11	128579282	128579748	A-E	977	.	128579399	128579400	128,128,128	2	46,277	0,189
chr11	128773699	128773839	A-E	976	.	128773752	128773753	128,128,128	2	1,34	0,106
chr11	129507501	129507545	A-E	973	.	129507522	129507523	128,128,128	2	1,1	0,43
chr11	129508234	129508346	A-E	889	.	129508287	129508288	128,128,128	2	1,5	0,107
chr11	129512959	129513316	A-E	943	.	129513038	129513039	128,128,128	2	1,199	0,158
chr11	130903145	130903528	A-E	684	.	130903336	130903337	128,128,128	2	1,1	0,382
chr11	131759058	131759559	A-E	846	.	131759198	131759199	128,128,128	2	135,355	0,146
chr11	131847206	131847321	A-E	925	.	131847263	131847264	128,128,128	2	1,1	0,114
chr11	131924772	131924995	A-E	881	.	131924885	131924886	128,128,128	2	49,45	0,178
chr11	131928107	131928500	A-E	889	.	131928125	131928126	128,128,128	2	18,374	0,19
chr11	131934936	131935322	A-E	784	.	131935090	131935091	128,128,128	2	49,126	0,260
chr11	131941837	131942091	A-E	932	.	131942020	131942021	128,128,128	2	115,1	0,253
chr11	131942118	131942474	A-E	795	.	131942247	131942248	128,128,128	2	1,98	0,258
chr11	131942733	131942935	A-E	894	.	131942833	131942834	128,128,128	2	1,1	0,201
chr11	131995649	131996509	A-E	842	.	131995943	131995944	128,128,128	2	249,520	0,340
chr11	131996641	131997035	A-E	845	.	131996985	131996986	128,128,128	2	296,1	0,393
chr11	133903772	133904156	A-E	916	.	133904070	133904071	128,128,128	2	293,79	0,305
chr11	133991300	133991384	A-E	905	.	133991341	133991342	128,128,128	2	1,1	0,83
chr12	1157508	1157869	A-E	808	.	1157626	1157627	128,128,128	2	36,159	0,202
chr12	1583254	1583583	A-E	663	.	1583418	1583419	128,128,128	2	1,1	0,328
chr12	2444773	2444895	A-E	774	.	2444887	2444888	128,128,128	2	108,1	0,121
chr12	2467815	2468125	A-E	939	.	2467878	2467879	128,128,128	2	1,184	0,126
chr12	2468441	2468724	A-E	952	.	2468484	2468485	128,128,128	2	1,196	0,87
chr12	2473832	2473978	A-E	894	.	2473866	2473867	128,128,128	2	31,107	0,39
chr12	3226381	3226449	A-E	981	.	3226414	3226415	128,128,128	2	1,1	0,67
chr12	3226776	3227050	A-E	970	.	3226900	3226901	128,128,128	2	1,26	0,248
chr12	3239416	3239801	A-E	978	.	3239466	3239467	128,128,128	2	3,286	0,99
chr12	3326549	3326840	A-E	893	.	3326664	3326665	128,128,128	2	1,60	0,231
chr12	3410095	3410491	A-E	941	.	3410397	3410398	128,128,128	2	215,5	0,391
chr12	3420231	3420354	A-E	940	.	3420292	3420293	128,128,128	2	1,1	0,122
chr12	3420784	3421182	A-E	966	.	3421089	3421090	128,128,128	2	264,50	0,348
chr12	3981587	3981723	A-E	693	.	3981655	3981656	128,128,128	2	3,1	0,135
chr12	4115951	4116335	A-E	962	.	4116220	4116221	128,128,128	2	241,86	0,298
chr12	4120809	4121079	A-E	952	.	4120982	4120983	128,128,128	2	125,48	0,222
chr12	4141091	4141122	A-E	967	.	4141106	4141107	128,128,128	2	1,1	0,30
chr12	4142040	4142326	A-E	936	.	4142149	4142150	128,128,128	2	1,67	0,219
chr12	4225746	4226120	A-E	988	.	4225853	4225854	128,128,128	2	63,221	0,153
chr12	4266411	4266635	A-E	782	.	4266529	4266530	128,128,128	2	14,1	0,223
chr12	6201963	6202304	A-E	905	.	6202176	6202177	128,128,128	2	88,1	0,340
chr12	6327471	6327834	A-E	923	.	6327652	6327653	128,128,128	2	1,1	0,362
chr12	6337759	6338106	A-E	989	.	6337843	6337844	128,128,128	2	15,193	0,154
chr12	6338112	6338298	A-E	971	.	6338204	6338205	128,128,128	2	1,1	0,185
chr12	6339403	6339581	A-E	964	.	6339491	6339492	128,128,128	2	1,1	0,177
chr12	6359599	6359861	A-E	981	.	6359754	6359755	128,128,128	2	51,1	0,261
chr12	6383048	6383318	A-E	928	.	6383182	6383183	128,128,128	2	1,1	0,269
chr12	6383862	6383986	A-E	935	.	6383923	6383924	128,128,128	2	1,1	0,123
chr12	6482550	6482923	A-E	696	.	6482686	6482687	128,128,128	2	4,103	0,270
chr12	6616640	6616858	A-E	870	.	6616679	6616680	128,128,128	2	1,140	0,78
chr12	6717352	6717716	A-E	921	.	6717681	6717682	255,215,0	2	300,4	0,360
chr12	7978463	7978836	A-E	893	.	7978681	7978682	128,128,128	2	67,2	0,371
chr12	8147722	8148111	A-E	666	.	8148025	8148026	128,128,128	2	222,4	0,385
chr12	9270728	9271158	A-E	961	.	9271028	9271029	128,128,128	2	212,40	0,390
chr12	9499401	9499742	A-E	745	.	9499598	9499599	255,215,0	2	195,141	0,200
chr12	10547012	10547252	A-E	950	.	10547232	10547233	128,128,128	2	207,6	0,234
chr12	10547253	10547637	A-E	873	.	10547462	10547463	128,128,128	2	48,12	0,372
chr12	11858059	11858559	A-E	920	.	11858129	11858130	128,128,128	2	2,361	0,139
chr12	11871821	11871942	A-E	959	.	11871834	11871835	128,128,128	2	1,94	0,27
chr12	11898142	11898564	A-E	768	.	11898232	11898233	128,128,128	2	46,287	0,135
chr12	11949422	11949819	A-E	800	.	11949573	11949574	128,128,128	2	90,183	0,214
chr12	11983607	11983742	A-E	831	.	11983697	11983698	128,128,128	2	47,1	0,134
chr12	12016846	12017194	A-E	897	.	12017119	12017120	128,128,128	2	238,39	0,309
chr12	12030986	12031138	A-E	962	.	12031061	12031062	128,128,128	2	1,1	0,151
chr12	12163052	12163554	A-E	845	.	12163196	12163197	128,128,128	2	86,299	0,203
chr12	12164191	12164555	A-E	648	.	12164497	12164498	128,128,128	2	289,40	0,324
chr12	12953672	12953891	A-E	570	.	12953781	12953782	128,128,128	2	1,1	0,218
chr12	13046000	13046140	A-E	982	.	13046001	13046002	128,128,128	2	1,137	0,3
chr12	13049170	13049423	A-E	983	.	13049294	13049295	128,128,128	2	1,4	0,249
chr12	13250458	13250561	A-E	921	.	13250483	13250484	128,128,128	2	1,53	0,50
chr12	13307130	13307401	A-E	838	.	13307132	13307133	128,128,128	2	1,266	0,5
chr12	13317105	13317377	A-E	912	.	13317240	13317241	128,128,128	2	1,1	0,271
chr12	13320198	13320450	A-E	915	.	13320348	13320349	128,128,128	2	51,1	0,251
chr12	13325394	13325655	A-E	940	.	13325524	13325525	128,128,128	2	1,1	0,260
chr12	13325962	13326157	A-E	980	.	13326074	13326075	128,128,128	2	32,1	0,194
chr12	13326583	13326856	A-E	937	.	13326644	13326645	128,128,128	2	43,193	0,80
chr12	13332646	13332915	A-E	937	.	13332781	13332782	128,128,128	2	3,1	0,268
chr12	13347729	13348002	A-E	856	.	13347865	13347866	128,128,128	2	1,1	0,272
chr12	14426552	14426694	A-E	648	.	14426608	14426609	255,215,0	2	8,37	0,105
chr12	14426966	14427222	A-E	582	.	14427068	14427069	128,128,128	2	11,62	0,194
chr12	15781173	15781260	A-E	786	.	15781216	15781217	128,128,128	2	1,1	0,86
chr12	15781288	15781606	A-E	737	.	15781446	15781447	128,128,128	2	1,1	0,317
chr12	18437091	18437342	A-E	901	.	18437222	18437223	128,128,128	2	13,1	0,250
chr12	22428776	22428931	A-E	885	.	22428866	22428867	128,128,128	2	28,2	0,153
chr12	22435194	22435461	A-E	963	.	22435403	22435404	128,128,128	2	154,1	0,266
chr12	24753550	24753706	A-E	949	.	24753666	24753667	128,128,128	2	98,20	0,136
chr12	24871584	24871922	A-E	879	.	24871668	24871669	128,128,128	2	17,185	0,153
chr12	24872050	24872881	A-E	850	.	24872373	24872374	128,128,128	2	309,493	0,338
chr12	24907982	24908348	A-E	884	.	24908165	24908166	128,128,128	2	2,1	0,365
chr12	25207728	25208290	A-E	860	.	25207975	25207976	128,128,128	2	200,266	0,296
chr12	25209483	25210213	A-E	948	.	25209860	25209861	128,128,128	2	378,352	0,378
chr12	26379766	26379955	A-E	906	.	26379899	26379900	128,128,128	2	98,20	0,169
chr12	26440996	26441185	A-E	884	.	26441045	26441046	128,128,128	2	1,90	0,99
chr12	27399903	27400257	A-E	838	.	27400079	27400080	128,128,128	2	1,1	0,353
chr12	27488364	27488600	A-E	993	.	27488367	27488368	128,128,128	2	1,229	0,7
chr12	27497251	27497478	A-E	948	.	27497363	27497364	128,128,128	2	1,3	0,224
chr12	27726864	27727242	A-E	882	.	27726999	27727000	128,128,128	2	7,113	0,265
chr12	27745630	27745707	A-E	953	.	27745690	27745691	128,128,128	2	46,1	0,76
chr12	28118507	28118896	A-E	748	.	28118701	28118702	128,128,128	2	1,1	0,388
chr12	28126453	28126843	A-E	963	.	28126790	28126791	128,128,128	2	287,1	0,389
chr12	28176067	28176342	A-E	847	.	28176189	28176190	128,128,128	2	9,39	0,236
chr12	28185706	28185999	A-E	829	.	28185850	28185851	128,128,128	2	3,7	0,286
chr12	28186002	28186387	A-E	730	.	28186253	28186254	128,128,128	2	181,63	0,322
chr12	28241772	28241850	A-E	885	.	28241810	28241811	128,128,128	2	1,2	0,76
chr12	28284537	28284677	A-E	532	.	28284560	28284561	128,128,128	2	1,93	0,47
chr12	30570849	30571198	A-E	831	.	30571023	30571024	128,128,128	2	1,1	0,348
chr12	32351345	32351498	A-E	607	.	32351420	32351421	128,128,128	2	1,3	0,150
chr12	32592296	32592695	A-E	826	.	32592495	32592496	128,128,128	2	1,1	0,398
chr12	33048688	33048837	A-E	661	.	33048762	33048763	128,128,128	2	1,1	0,148
chr12	38493611	38493806	A-E	866	.	38493705	38493706	255,215,0	2	30,36	0,159
chr12	40457263	40457286	A-E	899	.	40457274	40457275	128,128,128	2	1,1	0,22
chr12	40552239	40552822	A-E	902	.	40552447	40552448	128,128,128	2	146,312	0,271
chr12	40620519	40620904	A-E	671	.	40620606	40620607	128,128,128	2	22,232	0,153
chr12	42875038	42875417	A-E	910	.	42875210	42875211	128,128,128	2	1,35	0,344
chr12	42981341	42981384	A-E	961	.	42981362	42981363	128,128,128	2	1,1	0,42
chr12	43666196	43666292	A-E	875	.	43666243	43666244	128,128,128	2	1,1	0,95
chr12	43699836	43700036	A-E	935	.	43699909	43699910	128,128,128	2	30,83	0,117
chr12	46844808	46845174	A-E	621	.	46844833	46844834	128,128,128	2	1,315	0,51
chr12	46845656	46846014	A-E	709	.	46845814	46845815	128,128,128	2	1,42	0,316
chr12	46942703	46943018	A-E	669	.	46942759	46942760	128,128,128	2	11,212	0,103
chr12	46951455	46951753	A-E	507	.	46951518	46951519	128,128,128	2	3,173	0,125
chr12	46953166	46953383	A-E	539	.	46953274	46953275	128,128,128	2	4,3	0,214
chr12	47096740	47097106	A-E	945	.	47096922	47096923	128,128,128	2	1,1	0,365
chr12	47476752	47477096	A-E	529	.	47476923	47476924	128,128,128	2	1,1	0,343
chr12	47482441	47482676	A-E	896	.	47482558	47482559	128,128,128	2	1,1	0,234
chr12	47606052	47606349	A-E	806	.	47606299	47606300	128,128,128	2	234,35	0,262
chr12	47661403	47661671	A-E	829	.	47661593	47661594	128,128,128	2	119,6	0,262
chr12	47701468	47701752	A-E	519	.	47701722	47701723	128,128,128	2	236,11	0,273
chr12	48219277	48219409	A-E	744	.	48219340	48219341	128,128,128	2	1,5	0,127
chr12	49594805	49595186	A-E	622	.	49594995	49594996	128,128,128	2	1,1	0,380
chr12	50901319	50901710	A-E	883	.	50901388	50901389	128,128,128	2	1,253	0,138
chr12	50931760	50932064	A-E	874	.	50931839	50931840	128,128,128	2	1,145	0,159
chr12	50932147	50932418	A-E	675	.	50932299	50932300	128,128,128	2	35,1	0,270
chr12	50936330	50936621	A-E	890	.	50936409	50936410	128,128,128	2	3,135	0,156
chr12	51007351	51007663	A-E	631	.	51007379	51007380	128,128,128	2	1,256	0,56
chr12	51014249	51014685	A-E	906	.	51014386	51014387	128,128,128	2	134,295	0,141
chr12	51037282	51037394	A-E	925	.	51037337	51037338	128,128,128	2	1,1	0,111
chr12	51322260	51322312	A-E	762	.	51322285	51322286	128,128,128	2	1,1	0,51
chr12	52539319	52539712	A-E	818	.	52539620	52539621	128,128,128	2	252,41	0,352
chr12	52542210	52542726	A-E	666	.	52542512	52542513	128,128,128	2	215,126	0,390
chr12	52543416	52543547	A-E	633	.	52543481	52543482	128,128,128	2	1,1	0,130
chr12	52584709	52584955	A-E	956	.	52584806	52584807	128,128,128	2	8,59	0,187
chr12	52588987	52589174	A-E	682	.	52589067	52589068	128,128,128	2	23,48	0,139
chr12	52834668	52834951	A-E	962	.	52834749	52834750	128,128,128	2	1,120	0,163
chr12	52888449	52888608	A-E	925	.	52888528	52888529	128,128,128	2	1,1	0,158
chr12	52889322	52889458	A-E	855	.	52889390	52889391	128,128,128	2	3,1	0,135
chr12	52890343	52890794	A-E	952	.	52890474	52890475	128,128,128	2	79,266	0,185
chr12	52915060	52915252	A-E	900	.	52915121	52915122	128,128,128	2	1,69	0,123
chr12	52915277	52915747	A-E	966	.	52915498	52915499	128,128,128	2	194,220	0,250
chr12	52916140	52916794	A-E	963	.	52916223	52916224	128,128,128	2	32,519	0,135
chr12	52973884	52973999	A-E	902	.	52973955	52973956	128,128,128	2	30,1	0,114
chr12	53253974	53254173	A-E	907	.	53254089	53254090	128,128,128	2	34,1	0,198
chr12	53261473	53261693	A-E	629	.	53261597	53261598	128,128,128	2	32,2	0,218
chr12	53265042	53265518	A-E	766	.	53265315	53265316	128,128,128	2	242,171	0,305
chr12	53270322	53270511	A-E	786	.	53270350	53270351	128,128,128	2	1,132	0,57
chr12	53312254	53312405	A-E	851	.	53312392	53312393	128,128,128	2	132,5	0,146
chr12	53611077	53612140	A-E	558	.	53611273	53611274	128,128,128	2	126,795	0,268
chr12	53612468	53612778	A-E	777	.	53612579	53612580	128,128,128	2	61,148	0,162
chr12	53719275	53719719	A-E	760	.	53719567	53719568	128,128,128	2	232,90	0,354
chr12	53969356	53969561	A-E	813	.	53969447	53969448	128,128,128	2	2,23	0,182
chr12	54412658	54413076	A-E	813	.	54412723	54412724	255,215,0	2	4,290	0,128
chr12	54413422	54413659	A-E	701	.	54413445	54413446	255,215,0	2	1,190	0,47
chr12	54413878	54414161	A-E	660	.	54414064	54414065	128,128,128	2	92,1	0,282
chr12	54416528	54417002	A-E	836	.	54416574	54416575	128,128,128	2	1,381	0,93
chr12	54424968	54425277	A-E	818	.	54425215	54425216	128,128,128	2	225,38	0,271
chr12	54783880	54784155	A-E	893	.	54784136	54784137	255,215,0	2	240,1	0,274
chr12	54786411	54786557	A-E	497	.	54786488	54786489	255,215,0	2	10,1	0,145
chr12	56275045	56275257	A-E	953	.	56275150	56275151	128,128,128	2	1,1	0,211
chr12	56913870	56914233	A-E	877	.	56913923	56913924	128,128,128	2	1,256	0,107
chr12	57512672	57512926	A-E	749	.	57512797	57512798	128,128,128	2	1,4	0,250
chr12	57855378	57855667	A-E	827	.	57855522	57855523	255,215,0	2	1,1	0,288
chr12	58283417	58283685	A-E	702	.	58283601	58283602	128,128,128	2	149,48	0,220
chr12	58923778	58923975	A-E	893	.	58923912	58923913	128,128,128	2	73,1	0,196
chr12	59300729	59300915	A-E	914	.	59300861	59300862	128,128,128	2	81,1	0,185
chr12	59309330	59309491	A-E	895	.	59309410	59309411	128,128,128	2	1,1	0,160
chr12	59434557	59434696	A-E	955	.	59434647	59434648	128,128,128	2	71,29	0,110
chr12	59460921	59461120	A-E	966	.	59461027	59461028	128,128,128	2	16,1	0,198
chr12	59462086	59462470	A-E	959	.	59462277	59462278	128,128,128	2	1,1	0,383
chr12	59472989	59473059	A-E	854	.	59473023	59473024	128,128,128	2	1,1	0,69
chr12	59478697	59478823	A-E	830	.	59478759	59478760	128,128,128	2	1,1	0,125
chr12	62644447	62644716	A-E	986	.	62644644	62644645	255,215,0	2	155,28	0,241
chr12	63096065	63096306	A-E	831	.	63096204	63096205	128,128,128	2	67,28	0,213
chr12	63097406	63097648	A-E	927	.	63097534	63097535	128,128,128	2	34,18	0,224
chr12	63118135	63118381	A-E	874	.	63118249	63118250	128,128,128	2	1,18	0,228
chr12	63125779	63125950	A-E	898	.	63125870	63125871	128,128,128	2	14,1	0,170
chr12	64386107	64386411	A-E	931	.	64386215	64386216	128,128,128	2	1,87	0,217
chr12	64514793	64515166	A-E	931	.	64514979	64514980	128,128,128	2	1,1	0,372
chr12	65926688	65927190	A-E	919	.	65926917	65926918	128,128,128	2	224,266	0,236
chr12	65931187	65931334	A-E	830	.	65931237	65931238	128,128,128	2	1,47	0,100
chr12	65990181	65990525	A-E	885	.	65990352	65990353	128,128,128	2	1,1	0,343
chr12	66026019	66026431	A-E	811	.	66026068	66026069	128,128,128	2	27,339	0,73
chr12	66027921	66028196	A-E	840	.	66028032	66028033	128,128,128	2	98,150	0,125
chr12	66028423	66029056	A-E	815	.	66028711	66028712	128,128,128	2	223,278	0,355
chr12	66029061	66029121	A-E	899	.	66029074	66029075	128,128,128	2	1,33	0,27
chr12	66064636	66065033	A-E	791	.	66064641	66064642	255,215,0	2	1,387	0,10
chr12	66089335	66089636	A-E	538	.	66089543	66089544	128,128,128	2	138,21	0,280
chr12	66159144	66159329	A-E	834	.	66159236	66159237	128,128,128	2	1,1	0,184
chr12	66697484	66697842	A-E	656	.	66697546	66697547	255,215,0	2	19,252	0,106
chr12	67223543	67223645	A-E	899	.	67223593	67223594	128,128,128	2	1,1	0,101
chr12	68314351	68314796	A-E	734	.	68314501	68314502	128,128,128	2	71,214	0,231
chr12	68653488	68653868	A-E	956	.	68653696	68653697	128,128,128	2	38,1	0,379
chr12	68876486	68876822	A-E	664	.	68876732	68876733	128,128,128	2	242,85	0,251
chr12	69418832	69418872	A-E	879	.	69418850	69418851	128,128,128	2	1,4	0,36
chr12	69634325	69634686	A-E	578	.	69634558	69634559	128,128,128	2	213,106	0,255
chr12	69928288	69928658	A-E	733	.	69928384	69928385	128,128,128	2	23,199	0,171
chr12	69929343	69929672	A-E	946	.	69929394	69929395	128,128,128	2	1,226	0,103
chr12	70159839	70160040	A-E	782	.	70159939	70159940	128,128,128	2	1,1	0,200
chr12	70360347	70360458	A-E	866	.	70360403	70360404	128,128,128	2	4,1	0,110
chr12	70360720	70360860	A-E	840	.	70360788	70360789	128,128,128	2	1,3	0,137
chr12	71042778	71042865	A-E	763	.	71042803	71042804	128,128,128	2	1,37	0,50
chr12	72690281	72690495	A-E	912	.	72690340	72690341	128,128,128	2	59,153	0,61
chr12	72691180	72691359	A-E	934	.	72691226	72691227	128,128,128	2	1,87	0,92
chr12	75838282	75838452	A-E	822	.	75838366	75838367	128,128,128	2	1,1	0,169
chr12	75876564	75876781	A-E	893	.	75876632	75876633	128,128,128	2	32,112	0,105
chr12	76045179	76045405	A-E	852	.	76045347	76045348	128,128,128	2	112,1	0,225
chr12	76053871	76054229	A-E	834	.	76054023	76054024	128,128,128	2	67,119	0,239
chr12	76060179	76060396	A-E	873	.	76060287	76060288	128,128,128	2	1,1	0,216
chr12	76183993	76184325	A-E	896	.	76184133	76184134	128,128,128	2	15,66	0,266
chr12	76209246	76209451	A-E	816	.	76209338	76209339	128,128,128	2	12,31	0,174
chr12	76214541	76214932	A-E	864	.	76214814	76214815	128,128,128	2	170,14	0,377
chr12	76215246	76215339	A-E	961	.	76215311	76215312	128,128,128	2	52,13	0,80
chr12	76219038	76219303	A-E	971	.	76219292	76219293	128,128,128	2	245,1	0,264
chr12	76219425	76219952	A-E	573	.	76219683	76219684	128,128,128	2	176,186	0,341
chr12	76256965	76257237	A-E	923	.	76257098	76257099	128,128,128	2	1,5	0,267
chr12	76271655	76271890	A-E	966	.	76271772	76271773	128,128,128	2	1,1	0,234
chr12	76272060	76272354	A-E	866	.	76272327	76272328	128,128,128	2	259,18	0,276
chr12	76392217	76392338	A-E	860	.	76392277	76392278	128,128,128	2	1,1	0,120
chr12	76849053	76849336	A-E	731	.	76849201	76849202	128,128,128	2	18,3	0,280
chr12	76850780	76851035	A-E	689	.	76850974	76850975	128,128,128	2	136,1	0,254
chr12	77425555	77425931	A-E	883	.	77425697	77425698	128,128,128	2	15,105	0,271
chr12	77426192	77426447	A-E	901	.	77426356	77426357	128,128,128	2	75,1	0,254
chr12	78335315	78335440	A-E	915	.	78335377	78335378	128,128,128	2	1,1	0,124
chr12	79803401	79803717	A-E	778	.	79803561	79803562	128,128,128	2	7,1	0,315
chr12	79817704	79817772	A-E	903	.	79817736	79817737	128,128,128	2	1,4	0,64
chr12	84902694	84902984	A-E	912	.	84902887	84902888	128,128,128	2	99,1	0,289
chr12	87530533	87530584	A-E	947	.	87530559	87530560	128,128,128	2	3,1	0,50
chr12	87822808	87822965	A-E	880	.	87822870	87822871	128,128,128	2	6,38	0,119
chr12	88214637	88214925	A-E	901	.	88214824	88214825	128,128,128	2	89,1	0,287
chr12	88536942	88537112	A-E	557	.	88537026	88537027	128,128,128	2	1,1	0,169
chr12	88703746	88703794	A-E	867	.	88703769	88703770	128,128,128	2	1,1	0,47
chr12	89458658	89458863	A-E	761	.	89458773	89458774	128,128,128	2	65,39	0,166
chr12	89461276	89461656	A-E	928	.	89461567	89461568	128,128,128	2	205,2	0,378
chr12	89532084	89532176	A-E	701	.	89532143	89532144	128,128,128	2	28,1	0,91
chr12	89554110	89556960	A-E	857	.	89554594	89554595	128,128,128	2	482,2362	0,488
chr12	89557744	89558051	A-E	971	.	89557841	89557842	128,128,128	2	39,150	0,157
chr12	89630105	89630296	A-E	764	.	89630226	89630227	128,128,128	2	53,1	0,190
chr12	89749669	89749865	A-E	901	.	89749774	89749775	128,128,128	2	77,62	0,134
chr12	89762192	89762456	A-E	856	.	89762323	89762324	128,128,128	2	1,1	0,263
chr12	89845741	89845891	A-E	886	.	89845815	89845816	128,128,128	2	1,1	0,149
chr12	90124876	90125258	A-E	757	.	90125113	90125114	128,128,128	2	215,121	0,261
chr12	90125293	90125953	A-E	815	.	90125607	90125608	128,128,128	2	301,332	0,328
chr12	90126529	90126854	A-E	586	.	90126550	90126551	128,128,128	2	12,293	0,32
chr12	90127113	90127954	A-E	853	.	90127634	90127635	255,215,0	2	473,270	0,571
chr12	90151268	90151502	A-E	817	.	90151392	90151393	128,128,128	2	17,1	0,233
chr12	90162772	90163253	A-E	500	.	90163115	90163116	128,128,128	2	299,93	0,388
chr12	90354567	90354976	A-E	831	.	90354682	90354683	128,128,128	2	104,282	0,127
chr12	90479667	90480000	A-E	873	.	90479789	90479790	128,128,128	2	84,171	0,162
chr12	90480243	90480464	A-E	910	.	90480286	90480287	128,128,128	2	1,135	0,86
chr12	90500380	90500398	A-E	903	.	90500380	90500381	128,128,128	2	1,17	0,1
chr12	92471406	92471477	A-E	650	.	92471440	92471441	128,128,128	2	1,2	0,69
chr12	92532104	92532353	A-E	821	.	92532341	92532342	128,128,128	2	227,1	0,248
chr12	92532511	92532886	A-E	798	.	92532875	92532876	128,128,128	2	356,1	0,374
chr12	92836682	92836892	A-E	543	.	92836797	92836798	255,215,0	2	74,53	0,157
chr12	92839677	92839866	A-E	913	.	92839783	92839784	128,128,128	2	73,48	0,141
chr12	92990330	92990572	A-E	543	.	92990431	92990432	128,128,128	2	76,115	0,127
chr12	92991624	92992190	A-E	788	.	92991962	92991963	128,128,128	2	298,187	0,379
chr12	92995849	92996628	A-E	799	.	92996443	92996444	128,128,128	2	468,57	0,722
chr12	92996914	92998321	A-E	841	.	92998024	92998025	128,128,128	2	1072,258	0,1149
chr12	95034280	95034617	A-E	930	.	95034464	95034465	128,128,128	2	154,122	0,215
chr12	95037542	95037565	A-E	985	.	95037553	95037554	128,128,128	2	1,1	0,22
chr12	96570855	96571414	A-E	939	.	96570962	96570963	128,128,128	2	63,407	0,152
chr12	96590620	96591110	A-E	870	.	96590742	96590743	128,128,128	2	103,347	0,143
chr12	96591489	96591496	A-E	891	.	96591494	96591495	128,128,128	2	6,1	0,6
chr12	96593675	96593812	A-E	900	.	96593743	96593744	128,128,128	2	1,1	0,136
chr12	96612433	96612720	A-E	833	.	96612576	96612577	128,128,128	2	1,1	0,286
chr12	96630162	96630464	A-E	868	.	96630227	96630228	128,128,128	2	1,171	0,131
chr12	96631530	96631765	A-E	692	.	96631741	96631742	128,128,128	2	195,6	0,229
chr12	98857984	98858326	A-E	950	.	98858077	98858078	128,128,128	2	19,174	0,168
chr12	101412491	101412895	A-E	784	.	101412553	101412554	128,128,128	2	18,296	0,108
chr12	104301376	104301628	A-E	685	.	104301529	104301530	128,128,128	2	61,6	0,246
chr12	104452729	104452893	A-E	939	.	104452810	104452811	128,128,128	2	1,1	0,163
chr12	104999582	105000032	A-E	613	.	104999670	104999671	128,128,128	2	46,319	0,131
chr12	105062941	105063154	A-E	881	.	105062960	105062961	128,128,128	2	8,182	0,31
chr12	105063615	105064102	A-E	909	.	105063627	105063628	128,128,128	2	2,464	0,23
chr12	105486221	105486404	A-E	897	.	105486312	105486313	128,128,128	2	4,3	0,180
chr12	105711063	105711549	A-E	964	.	105711424	105711425	128,128,128	2	314,77	0,409
chr12	105956191	105956455	A-E	911	.	105956193	105956194	128,128,128	2	1,260	0,4
chr12	106505677	106506019	A-E	961	.	106505848	106505849	128,128,128	2	3,1	0,341
chr12	106621316	106621679	A-E	933	.	106621541	106621542	128,128,128	2	178,89	0,274
chr12	107746150	107746204	A-E	945	.	107746178	107746179	128,128,128	2	4,1	0,53
chr12	107766070	107766370	A-E	960	.	107766161	107766162	128,128,128	2	1,117	0,183
chr12	108143557	108143725	A-E	899	.	108143672	108143673	128,128,128	2	65,1	0,167
chr12	108699793	108699998	A-E	808	.	108699879	108699880	128,128,128	2	1,32	0,173
chr12	109116964	109117579	A-E	704	.	109117191	109117192	128,128,128	2	153,313	0,302
chr12	109208578	109208949	A-E	829	.	109208933	109208934	128,128,128	2	342,1	0,370
chr12	109209396	109209677	A-E	922	.	109209536	109209537	128,128,128	2	1,1	0,280
chr12	110260802	110261197	A-E	989	.	110261050	110261051	128,128,128	2	103,1	0,394
chr12	110809213	110809452	A-E	812	.	110809350	110809351	128,128,128	2	37,1	0,238
chr12	115107232	115107509	A-E	968	.	115107391	115107392	128,128,128	2	54,11	0,266
chr12	115110480	115110761	A-E	954	.	115110756	115110757	128,128,128	2	273,1	0,280
chr12	116193913	116194329	A-E	955	.	116194110	116194111	128,128,128	2	1,21	0,395
chr12	116757660	116758473	A-E	603	.	116758133	116758134	128,128,128	2	397,262	0,551
chr12	116872632	116872752	A-E	716	.	116872691	116872692	128,128,128	2	1,1	0,119
chr12	116881486	116881974	A-E	734	.	116881848	116881849	255,215,0	2	331,93	0,395
chr12	116894164	116894286	A-E	784	.	116894196	116894197	128,128,128	2	1,57	0,65
chr12	116958826	116959052	A-E	534	.	116958938	116958939	255,215,0	2	43,43	0,183
chr12	117100545	117100717	A-E	502	.	117100696	117100697	128,128,128	2	137,5	0,167
chr12	120479081	120479619	A-E	886	.	120479167	120479168	128,128,128	2	6,370	0,168
chr12	121352165	121352538	A-E	927	.	121352275	121352276	128,128,128	2	1,153	0,220
chr12	121366513	121366710	A-E	850	.	121366613	121366614	128,128,128	2	6,1	0,196
chr12	121890091	121890415	A-E	919	.	121890171	121890172	128,128,128	2	1,164	0,160
chr12	122949403	122949567	A-E	751	.	122949474	122949475	128,128,128	2	1,22	0,142
chr12	122952702	122952803	A-E	849	.	122952757	122952758	128,128,128	2	12,1	0,100
chr12	123206731	123207037	A-E	963	.	123206884	123206885	128,128,128	2	2,1	0,305
chr12	123207042	123207235	A-E	763	.	123207131	123207132	128,128,128	2	3,17	0,176
chr12	123377732	123378127	A-E	737	.	123378025	123378026	128,128,128	2	225,33	0,362
chr12	123569685	123569956	A-E	838	.	123569820	123569821	128,128,128	2	1,1	0,270
chr12	123616405	123617083	A-E	856	.	123616760	123616761	128,128,128	2	309,276	0,402
chr12	123619465	123619743	A-E	865	.	123619465	123619466	128,128,128	2	1,277	0,1
chr12	123917456	123917702	A-E	684	.	123917657	123917658	128,128,128	2	193,35	0,211
chr12	124003720	124003805	A-E	925	.	124003762	124003763	128,128,128	2	1,1	0,84
chr12	124985154	124985447	A-E	953	.	124985300	124985301	128,128,128	2	1,1	0,292
chr12	125077156	125077714	A-E	613	.	125077509	125077510	128,128,128	2	350,201	0,357
chr12	125239604	125239956	A-E	929	.	125239855	125239856	128,128,128	2	152,1	0,351
chr12	127715364	127715787	A-E	546	.	127715547	127715548	128,128,128	2	41,96	0,327
chr12	127722644	127723138	A-E	637	.	127722896	127722897	128,128,128	2	172,161	0,333
chr12	127769611	127770006	A-E	846	.	127769814	127769815	128,128,128	2	14,1	0,394
chr12	132293483	132293821	A-E	861	.	132293495	132293496	128,128,128	2	1,314	0,24
chr12	132315862	132315946	A-E	856	.	132315903	132315904	128,128,128	2	1,1	0,83
chr12	133021534	133022956	A-E	934	.	133022669	133022670	255,215,0	2	1113,264	0,1158
chr13	20765914	20766156	A-E	921	.	20765944	20765945	128,128,128	2	1,182	0,60
chr13	20914751	20914975	A-E	974	.	20914925	20914926	128,128,128	2	126,1	0,223
chr13	20934217	20934456	A-E	915	.	20934327	20934328	128,128,128	2	16,33	0,206
chr13	21607254	21607608	A-E	922	.	21607556	21607557	128,128,128	2	252,1	0,353
chr13	24228370	24228816	A-E	929	.	24228664	24228665	128,128,128	2	273,129	0,317
chr13	24345348	24345735	A-E	818	.	24345541	24345542	128,128,128	2	1,1	0,386
chr13	24624435	24624605	A-E	862	.	24624499	24624500	128,128,128	2	1,41	0,129
chr13	25321673	25321914	A-E	985	.	25321717	25321718	128,128,128	2	1,152	0,89
chr13	29291126	29291443	A-E	880	.	29291385	29291386	128,128,128	2	209,6	0,311
chr13	30879215	30879605	A-E	825	.	30879456	30879457	128,128,128	2	98,4	0,386
chr13	30963439	30963783	A-E	813	.	30963498	30963499	128,128,128	2	1,225	0,119
chr13	30994943	30995300	A-E	877	.	30995121	30995122	128,128,128	2	1,1	0,356
chr13	31264554	31264674	A-E	916	.	31264585	31264586	255,215,0	2	1,57	0,63
chr13	31371316	31371638	A-E	868	.	31371481	31371482	128,128,128	2	11,1	0,321
chr13	31438859	31439207	A-E	923	.	31438914	31438915	128,128,128	2	1,237	0,111
chr13	31439697	31440107	A-E	845	.	31440028	31440029	128,128,128	2	287,34	0,376
chr13	32539898	32540079	A-E	936	.	32539991	32539992	128,128,128	2	12,5	0,176
chr13	33792287	33792535	A-E	947	.	33792435	33792436	128,128,128	2	55,5	0,243
chr13	33852425	33852764	A-E	932	.	33852614	33852615	128,128,128	2	138,98	0,241
chr13	33856062	33856367	A-E	928	.	33856284	33856285	128,128,128	2	141,1	0,304
chr13	37881013	37881265	A-E	900	.	37881085	37881086	128,128,128	2	14,121	0,131
chr13	38067112	38067171	A-E	850	.	38067140	38067141	128,128,128	2	3,4	0,55
chr13	39939563	39939952	A-E	895	.	39939757	39939758	128,128,128	2	1,1	0,388
chr13	40057425	40057642	A-E	827	.	40057533	40057534	128,128,128	2	1,1	0,216
chr13	40139318	40139591	A-E	874	.	40139495	40139496	128,128,128	2	84,1	0,272
chr13	40139698	40139985	A-E	946	.	40139862	40139863	128,128,128	2	44,1	0,286
chr13	40677084	40677323	A-E	941	.	40677229	40677230	128,128,128	2	128,76	0,163
chr13	40764788	40765155	A-E	958	.	40765103	40765104	128,128,128	2	265,1	0,366
chr13	42969602	42969963	A-E	842	.	42969791	42969792	128,128,128	2	152,133	0,228
chr13	42970625	42970891	A-E	964	.	42970776	42970777	128,128,128	2	92,55	0,211
chr13	43727960	43728297	A-E	918	.	43728106	43728107	128,128,128	2	107,151	0,186
chr13	44440154	44440346	A-E	865	.	44440261	44440262	128,128,128	2	25,1	0,191
chr13	44882133	44882330	A-E	944	.	44882201	44882202	128,128,128	2	1,60	0,137
chr13	44884974	44885381	A-E	941	.	44885133	44885134	128,128,128	2	5,92	0,315
chr13	45289396	45289418	A-E	972	.	45289406	45289407	128,128,128	2	1,1	0,21
chr13	45333095	45333256	A-E	967	.	45333139	45333140	128,128,128	2	17,89	0,72
chr13	45333928	45334314	A-E	866	.	45334122	45334123	128,128,128	2	5,1	0,385
chr13	45629728	45629998	A-E	778	.	45629865	45629866	128,128,128	2	6,1	0,269
chr13	45774024	45774110	A-E	893	.	45774097	45774098	128,128,128	2	63,1	0,85
chr13	45779406	45779631	A-E	690	.	45779487	45779488	128,128,128	2	14,75	0,150
chr13	45813210	45813281	A-E	777	.	45813242	45813243	128,128,128	2	1,7	0,64
chr13	46056822	46057066	A-E	852	.	46056937	46056938	128,128,128	2	43,55	0,189
chr13	46074321	46074586	A-E	678	.	46074453	46074454	128,128,128	2	1,1	0,264
chr13	46709328	46709604	A-E	688	.	46709495	46709496	128,128,128	2	87,28	0,248
chr13	46929409	46929462	A-E	900	.	46929428	46929429	128,128,128	2	1,14	0,39
chr13	47129209	47129516	A-E	656	.	47129481	47129482	128,128,128	2	240,1	0,306
chr13	48073971	48074167	A-E	896	.	48074082	48074083	128,128,128	2	56,29	0,167
chr13	48728945	48729467	A-E	824	.	48729264	48729265	128,128,128	2	257,140	0,382
chr13	48733452	48733577	A-E	883	.	48733514	48733515	128,128,128	2	1,1	0,124
chr13	48735061	48735305	A-E	645	.	48735172	48735173	128,128,128	2	1,22	0,222
chr13	48808881	48809467	A-E	662	.	48809403	48809404	128,128,128	2	462,2	0,584
chr13	48977291	48977418	A-E	942	.	48977303	48977304	128,128,128	2	1,103	0,24
chr13	49074869	49075392	A-E	754	.	49075111	49075112	128,128,128	2	161,198	0,325
chr13	49466956	49467118	A-E	938	.	49467006	49467007	128,128,128	2	1,61	0,101
chr13	49552248	49552672	A-E	616	.	49552302	49552303	128,128,128	2	34,349	0,75
chr13	50160403	50160735	A-E	874	.	50160568	50160569	128,128,128	2	1,1	0,331
chr13	50796509	50797212	A-E	764	.	50796852	50796853	128,128,128	2	288,304	0,399
chr13	51103280	51103738	A-E	845	.	51103646	51103647	128,128,128	2	343,67	0,391
chr13	51288107	51288409	A-E	960	.	51288196	51288197	128,128,128	2	39,161	0,141
chr13	52206810	52206978	A-E	938	.	52206888	52206889	128,128,128	2	1,11	0,157
chr13	52219478	52219830	A-E	860	.	52219628	52219629	128,128,128	2	85,135	0,217
chr13	52220066	52220219	A-E	874	.	52220099	52220100	128,128,128	2	13,98	0,55
chr13	52922324	52922434	A-E	854	.	52922378	52922379	128,128,128	2	1,1	0,109
chr13	67694019	67694353	A-E	543	.	67694185	67694186	255,215,0	2	1,1	0,333
chr13	72701161	72701484	A-E	933	.	72701276	72701277	128,128,128	2	1,93	0,230
chr13	72865957	72866013	A-E	824	.	72865984	72865985	128,128,128	2	1,1	0,55
chr13	73743072	73743220	A-E	744	.	73743145	73743146	128,128,128	2	1,1	0,147
chr13	73908638	73908819	A-E	823	.	73908695	73908696	128,128,128	2	1,66	0,115
chr13	73912389	73912832	A-E	872	.	73912740	73912741	128,128,128	2	271,10	0,433
chr13	73942793	73943059	A-E	827	.	73942971	73942972	128,128,128	2	92,1	0,265
chr13	74002389	74002533	A-E	913	.	74002462	74002463	128,128,128	2	4,1	0,143
chr13	74622004	74622237	A-E	934	.	74622120	74622121	128,128,128	2	1,1	0,232
chr13	74706134	74706569	A-E	869	.	74706486	74706487	128,128,128	2	305,35	0,400
chr13	74706733	74707088	A-E	837	.	74706946	74706947	128,128,128	2	73,1	0,354
chr13	75904010	75904233	A-E	883	.	75904149	75904150	128,128,128	2	77,20	0,203
chr13	75933518	75933672	A-E	936	.	75933594	75933595	128,128,128	2	1,1	0,153
chr13	75939473	75939484	A-E	635	.	75939478	75939479	128,128,128	2	1,1	0,10
chr13	77453598	77454010	A-E	838	.	77453764	77453765	128,128,128	2	84,163	0,249
chr13	77511190	77511475	A-E	864	.	77511332	77511333	128,128,128	2	1,1	0,284
chr13	77518651	77518968	A-E	884	.	77518785	77518786	128,128,128	2	83,131	0,186
chr13	80057410	80057577	A-E	651	.	80057493	80057494	128,128,128	2	1,1	0,166
chr13	80057650	80057969	A-E	701	.	80057745	80057746	128,128,128	2	1,129	0,190
chr13	80065850	80066230	A-E	630	.	80065955	80065956	128,128,128	2	36,204	0,176
chr13	90053531	90053928	A-E	768	.	90053633	90053634	128,128,128	2	33,224	0,173
chr13	93803477	93803844	A-E	896	.	93803710	93803711	128,128,128	2	102,1	0,366
chr13	93896556	93896954	A-E	871	.	93896754	93896755	128,128,128	2	1,1	0,397
chr13	96576834	96577079	A-E	922	.	96576956	96576957	128,128,128	2	1,1	0,244
chr13	97302526	97302885	A-E	786	.	97302705	97302706	128,128,128	2	1,1	0,358
chr13	97774410	97774811	A-E	748	.	97774592	97774593	128,128,128	2	1,36	0,365
chr13	97947637	97947756	A-E	908	.	97947722	97947723	128,128,128	2	53,1	0,118
chr13	97951291	97951607	A-E	940	.	97951423	97951424	128,128,128	2	1,51	0,265
chr13	99135278	99135706	A-E	928	.	99135579	99135580	128,128,128	2	285,109	0,319
chr13	99698656	99698961	A-E	857	.	99698808	99698809	128,128,128	2	1,1	0,304
chr13	100310859	100311153	A-E	869	.	100311057	100311058	128,128,128	2	115,11	0,283
chr13	102105666	102105949	A-E	818	.	102105699	102105700	128,128,128	2	1,216	0,67
chr13	106632220	106632348	A-E	812	.	106632283	106632284	128,128,128	2	1,1	0,127
chr13	106810133	106810294	A-E	827	.	106810211	106810212	128,128,128	2	1,4	0,157
chr13	107124360	107124455	A-E	964	.	107124407	107124408	128,128,128	2	1,1	0,94
chr13	107160222	107160504	A-E	708	.	107160361	107160362	255,215,0	2	1,4	0,278
chr13	109115794	109116062	A-E	610	.	109115941	109115942	128,128,128	2	29,1	0,267
chr13	109809587	109809852	A-E	824	.	109809811	109809812	128,128,128	2	185,1	0,264
chr13	109917136	109917255	A-E	672	.	109917214	109917215	128,128,128	2	39,1	0,118
chr13	109923612	109923926	A-E	973	.	109923768	109923769	128,128,128	2	1,1	0,313
chr13	110396271	110396629	A-E	951	.	110396330	110396331	128,128,128	2	1,239	0,119
chr13	110631754	110631774	A-E	898	.	110631763	110631764	128,128,128	2	1,1	0,19
chr13	110709567	110709794	A-E	963	.	110709736	110709737	128,128,128	2	116,4	0,223
chr13	110775406	110775727	A-E	937	.	110775439	110775440	128,128,128	2	1,254	0,67
chr13	110778801	110779219	A-E	852	.	110778843	110778844	128,128,128	2	1,334	0,84
chr13	110902548	110902879	A-E	963	.	110902757	110902758	128,128,128	2	137,48	0,283
chr13	110971892	110972237	A-E	951	.	110972064	110972065	128,128,128	2	1,1	0,344
chr13	110995670	110995825	A-E	969	.	110995747	110995748	128,128,128	2	1,1	0,154
chr13	111039905	111040155	A-E	911	.	111040081	111040082	128,128,128	2	175,71	0,179
chr13	111040636	111040786	A-E	958	.	111040715	111040716	128,128,128	2	11,1	0,149
chr13	111041024	111041272	A-E	943	.	111041106	111041107	128,128,128	2	1,84	0,164
chr13	111049366	111049767	A-E	966	.	111049444	111049445	128,128,128	2	1,244	0,157
chr13	111071468	111071591	A-E	979	.	111071517	111071518	128,128,128	2	1,25	0,98
chr13	111212967	111213224	A-E	933	.	111213110	111213111	255,215,0	2	98,67	0,190
chr13	111618413	111618604	A-E	979	.	111618535	111618536	255,215,0	2	55,1	0,190
chr13	113312485	113312628	A-E	940	.	113312556	113312557	128,128,128	2	1,1	0,142
chr13	113597863	113598203	A-E	814	.	113598118	113598119	128,128,128	2	215,44	0,296
chr13	113928164	113928348	A-E	640	.	113928292	113928293	128,128,128	2	78,4	0,180
chr13	114564623	114565123	A-E	931	.	114564957	114564958	128,128,128	2	289,120	0,380
chr13	114740287	114740680	A-E	881	.	114740493	114740494	128,128,128	2	48,27	0,366
chr13	114884280	114884558	A-E	859	.	114884534	114884535	128,128,128	2	232,1	0,277
chr14	22757693	22757837	A-E	920	.	22757723	22757724	128,128,128	2	1,83	0,61
chr14	23024731	23024775	A-E	826	.	23024751	23024752	128,128,128	2	1,3	0,41
chr14	23307440	23308274	A-E	809	.	23307580	23307581	128,128,128	2	73,626	0,208
chr14	23308431	23308980	A-E	872	.	23308804	23308805	128,128,128	2	367,169	0,380
chr14	23318674	23318807	A-E	817	.	23318740	23318741	128,128,128	2	1,1	0,132
chr14	23320228	23321035	A-E	917	.	23320799	23320800	128,128,128	2	538,201	0,606
chr14	25143666	25144075	A-E	821	.	25143733	25143734	128,128,128	2	53,327	0,82
chr14	32498224	32498477	A-E	735	.	32498350	32498351	128,128,128	2	1,1	0,252
chr14	32555501	32555893	A-E	903	.	32555648	32555649	128,128,128	2	1,97	0,295
chr14	32699129	32699310	A-E	873	.	32699219	32699220	128,128,128	2	2,1	0,180
chr14	32841678	32841892	A-E	743	.	32841682	32841683	128,128,128	2	1,205	0,9
chr14	32941850	32942320	A-E	808	.	32942111	32942112	128,128,128	2	165,111	0,359
chr14	32976944	32977104	A-E	650	.	32977023	32977024	128,128,128	2	1,1	0,159
chr14	33126424	33126565	A-E	538	.	33126443	33126444	255,215,0	2	1,102	0,39
chr14	33194193	33194559	A-E	870	.	33194237	33194238	128,128,128	2	2,279	0,87
chr14	34507932	34508142	A-E	932	.	34508076	34508077	128,128,128	2	81,1	0,209
chr14	34844314	34844466	A-E	852	.	34844418	34844419	128,128,128	2	59,1	0,151
chr14	35202404	35202576	A-E	828	.	35202491	35202492	128,128,128	2	5,1	0,171
chr14	35666202	35666508	A-E	669	.	35666413	35666414	128,128,128	2	155,38	0,268
chr14	37451128	37451509	A-E	744	.	37451425	37451426	128,128,128	2	216,1	0,380
chr14	45434152	45434385	A-E	659	.	45434268	45434269	128,128,128	2	1,1	0,232
chr14	50510784	50511042	A-E	799	.	50510832	50510833	128,128,128	2	1,161	0,97
chr14	50526790	50527127	A-E	651	.	50527081	50527082	255,215,0	2	250,4	0,333
chr14	50549012	50549388	A-E	733	.	50549194	50549195	128,128,128	2	163,174	0,202
chr14	50566169	50566423	A-E	920	.	50566347	50566348	128,128,128	2	105,1	0,253
chr14	50786559	50786568	A-E	849	.	50786563	50786564	128,128,128	2	1,1	0,8
chr14	51136928	51137367	A-E	833	.	51137339	51137340	128,128,128	2	386,1	0,438
chr14	51862095	51862490	A-E	903	.	51862299	51862300	128,128,128	2	190,176	0,219
chr14	51897315	51897533	A-E	924	.	51897425	51897426	128,128,128	2	4,1	0,217
chr14	51957129	51957297	A-E	821	.	51957229	51957230	128,128,128	2	34,1	0,167
chr14	51975090	51975414	A-E	868	.	51975251	51975252	128,128,128	2	1,1	0,323
chr14	52006399	52006758	A-E	870	.	52006577	52006578	128,128,128	2	1,2	0,357
chr14	52120368	52120781	A-E	974	.	52120391	52120392	128,128,128	2	18,383	0,30
chr14	52547300	52547782	A-E	835	.	52547648	52547649	128,128,128	2	317,102	0,380
chr14	52818031	52818168	A-E	903	.	52818089	52818090	128,128,128	2	1,21	0,116
chr14	54075172	54075431	A-E	943	.	54075301	54075302	128,128,128	2	1,1	0,258
chr14	54678344	54678458	A-E	850	.	54678398	54678399	128,128,128	2	1,6	0,108
chr14	55061136	55061399	A-E	951	.	55061247	55061248	128,128,128	2	1,40	0,223
chr14	55131278	55131456	A-E	880	.	55131348	55131349	128,128,128	2	1,37	0,141
chr14	55541499	55541595	A-E	541	.	55541546	55541547	128,128,128	2	1,1	0,95
chr14	55593915	55594674	A-E	894	.	55594040	55594041	128,128,128	2	70,577	0,182
chr14	56471738	56471776	A-E	867	.	56471770	56471771	128,128,128	2	31,4	0,34
chr14	58544876	58545175	A-E	958	.	58545023	58545024	128,128,128	2	88,91	0,208
chr14	59874044	59874284	A-E	912	.	59874169	59874170	128,128,128	2	16,4	0,236
chr14	61612107	61612325	A-E	911	.	61612233	61612234	128,128,128	2	37,2	0,216
chr14	61946614	61946719	A-E	825	.	61946666	61946667	128,128,128	2	1,1	0,104
chr14	61978357	61978646	A-E	931	.	61978425	61978426	128,128,128	2	20,172	0,117
chr14	61978878	61979019	A-E	891	.	61978951	61978952	128,128,128	2	36,30	0,111
chr14	61979288	61979588	A-E	920	.	61979393	61979394	128,128,128	2	51,140	0,160
chr14	62013843	62014092	A-E	702	.	62013967	62013968	128,128,128	2	1,1	0,248
chr14	62033455	62033917	A-E	671	.	62033735	62033736	128,128,128	2	171,72	0,390
chr14	62041005	62041355	A-E	982	.	62041181	62041182	128,128,128	2	4,1	0,349
chr14	62053265	62053527	A-E	829	.	62053393	62053394	128,128,128	2	1,6	0,256
chr14	62061169	62061631	A-E	854	.	62061309	62061310	128,128,128	2	69,249	0,213
chr14	63959501	63959650	A-E	911	.	63959570	63959571	128,128,128	2	30,40	0,109
chr14	64584533	64584935	A-E	894	.	64584735	64584736	128,128,128	2	4,1	0,401
chr14	65141249	65141546	A-E	954	.	65141397	65141398	128,128,128	2	1,1	0,296
chr14	65147051	65147198	A-E	890	.	65147124	65147125	128,128,128	2	1,1	0,146
chr14	65148642	65149174	A-E	830	.	65148979	65148980	128,128,128	2	275,132	0,400
chr14	65169606	65170310	A-E	978	.	65170033	65170034	128,128,128	2	387,236	0,468
chr14	65173709	65173938	A-E	977	.	65173792	65173793	128,128,128	2	1,62	0,167
chr14	65175295	65175757	A-E	928	.	65175502	65175503	128,128,128	2	172,218	0,244
chr14	65189669	65189936	A-E	953	.	65189736	65189737	128,128,128	2	31,162	0,105
chr14	65224783	65224915	A-E	860	.	65224849	65224850	128,128,128	2	32,31	0,101
chr14	65646610	65646795	A-E	882	.	65646765	65646766	128,128,128	2	128,1	0,184
chr14	65722117	65722472	A-E	800	.	65722294	65722295	128,128,128	2	1,1	0,354
chr14	65749378	65749653	A-E	911	.	65749573	65749574	128,128,128	2	119,2	0,273
chr14	68407691	68408022	A-E	859	.	68407853	68407854	128,128,128	2	1,7	0,324
chr14	68431172	68431539	A-E	783	.	68431179	68431180	128,128,128	2	1,352	0,15
chr14	68571232	68571846	A-E	925	.	68571403	68571404	128,128,128	2	106,377	0,237
chr14	68604521	68604895	A-E	728	.	68604638	68604639	128,128,128	2	56,194	0,180
chr14	68608409	68608664	A-E	826	.	68608536	68608537	128,128,128	2	1,1	0,254
chr14	68610081	68610395	A-E	690	.	68610157	68610158	128,128,128	2	1,162	0,152
chr14	68610634	68610679	A-E	771	.	68610637	68610638	128,128,128	2	1,39	0,6
chr14	68613665	68613950	A-E	790	.	68613750	68613751	128,128,128	2	1,114	0,171
chr14	68614207	68614598	A-E	794	.	68614342	68614343	128,128,128	2	3,122	0,269
chr14	68864007	68864486	A-E	747	.	68864181	68864182	128,128,128	2	110,240	0,239
chr14	68989370	68989709	A-E	824	.	68989576	68989577	128,128,128	2	75,1	0,338
chr14	69009240	69009555	A-E	945	.	69009397	69009398	128,128,128	2	1,1	0,314
chr14	69010932	69011443	A-E	879	.	69011158	69011159	128,128,128	2	147,204	0,307
chr14	69013502	69013901	A-E	911	.	69013729	69013730	128,128,128	2	198,142	0,257
chr14	69014972	69015327	A-E	744	.	69015082	69015083	128,128,128	2	28,162	0,193
chr14	69019496	69019664	A-E	859	.	69019579	69019580	128,128,128	2	1,1	0,167
chr14	69053850	69054170	A-E	847	.	69054009	69054010	128,128,128	2	1,1	0,319
chr14	69100240	69100476	A-E	899	.	69100306	69100307	128,128,128	2	1,104	0,132
chr14	69149155	69149350	A-E	531	.	69149271	69149272	128,128,128	2	55,16	0,179
chr14	69155852	69156106	A-E	869	.	69155978	69155979	128,128,128	2	1,1	0,253
chr14	69161300	69161452	A-E	840	.	69161355	69161356	128,128,128	2	1,41	0,111
chr14	69171648	69171749	A-E	782	.	69171698	69171699	128,128,128	2	1,1	0,100
chr14	69411703	69411992	A-E	790	.	69411988	69411989	128,128,128	2	284,1	0,288
chr14	69417009	69417266	A-E	868	.	69417041	69417042	128,128,128	2	1,192	0,65
chr14	69424468	69424783	A-E	936	.	69424641	69424642	128,128,128	2	145,112	0,203
chr14	69425235	69425583	A-E	914	.	69425527	69425528	128,128,128	2	239,1	0,347
chr14	70083253	70083533	A-E	602	.	70083317	70083318	128,128,128	2	1,152	0,128
chr14	70105047	70105358	A-E	777	.	70105299	70105300	128,128,128	2	195,1	0,310
chr14	70110611	70110850	A-E	736	.	70110783	70110784	255,215,0	2	108,1	0,238
chr14	70149626	70150012	A-E	867	.	70149667	70149668	128,128,128	2	22,324	0,62
chr14	70152055	70152259	A-E	542	.	70152140	70152141	255,215,0	2	43,76	0,128
chr14	70183177	70183631	A-E	859	.	70183339	70183340	128,128,128	2	108,237	0,217
chr14	70186093	70186928	A-E	895	.	70186363	70186364	128,128,128	2	240,534	0,301
chr14	70447892	70448065	A-E	884	.	70447948	70447949	128,128,128	2	1,60	0,113
chr14	70464665	70464959	A-E	960	.	70464782	70464783	128,128,128	2	12,70	0,224
chr14	71132254	71132379	A-E	866	.	71132335	71132336	128,128,128	2	54,15	0,110
chr14	71164534	71164679	A-E	572	.	71164624	71164625	128,128,128	2	53,16	0,129
chr14	71249264	71249522	A-E	957	.	71249392	71249393	128,128,128	2	1,1	0,257
chr14	71253294	71253580	A-E	943	.	71253436	71253437	128,128,128	2	1,1	0,285
chr14	71355374	71355775	A-E	951	.	71355472	71355473	128,128,128	2	4,208	0,193
chr14	71789577	71790008	A-E	817	.	71789578	71789579	128,128,128	2	1,429	0,2
chr14	71829962	71830512	A-E	662	.	71830223	71830224	255,215,0	2	239,265	0,285
chr14	73026467	73026767	A-E	949	.	73026634	73026635	128,128,128	2	37,1	0,299
chr14	73084444	73084470	A-E	778	.	73084456	73084457	128,128,128	2	1,1	0,25
chr14	73110081	73110359	A-E	961	.	73110170	73110171	128,128,128	2	36,134	0,144
chr14	74981330	74981609	A-E	957	.	74981542	74981543	128,128,128	2	166,19	0,260
chr14	75033495	75033781	A-E	976	.	75033699	75033700	128,128,128	2	154,30	0,256
chr14	75040596	75041021	A-E	966	.	75040861	75040862	128,128,128	2	108,1	0,424
chr14	75041346	75041756	A-E	970	.	75041609	75041610	128,128,128	2	211,93	0,317
chr14	75122451	75122538	A-E	861	.	75122494	75122495	128,128,128	2	1,1	0,86
chr14	75719293	75719395	A-E	891	.	75719343	75719344	128,128,128	2	1,1	0,101
chr14	76343734	76343966	A-E	865	.	76343849	76343850	128,128,128	2	1,1	0,231
chr14	77386302	77386621	A-E	907	.	77386482	77386483	128,128,128	2	88,46	0,273
chr14	77554689	77554897	A-E	932	.	77554780	77554781	128,128,128	2	17,41	0,167
chr14	81778412	81778696	A-E	880	.	81778553	81778554	128,128,128	2	1,1	0,283
chr14	81829769	81829975	A-E	901	.	81829871	81829872	128,128,128	2	1,1	0,205
chr14	85880585	85880881	A-E	898	.	85880653	85880654	128,128,128	2	1,160	0,136
chr14	85887942	85888119	A-E	915	.	85888030	85888031	128,128,128	2	1,1	0,176
chr14	89896905	89897224	A-E	890	.	89897066	89897067	128,128,128	2	6,1	0,318
chr14	90979953	90980135	A-E	898	.	90980068	90980069	128,128,128	2	50,1	0,181
chr14	91585309	91585315	A-E	694	.	91585311	91585312	128,128,128	2	1,1	0,5
chr14	91862292	91862446	A-E	877	.	91862368	91862369	128,128,128	2	1,1	0,153
chr14	93616488	93616799	A-E	777	.	93616643	93616644	128,128,128	2	1,1	0,310
chr14	94000396	94000618	A-E	881	.	94000450	94000451	128,128,128	2	4,117	0,105
chr14	94642728	94643065	A-E	964	.	94642839	94642840	128,128,128	2	1,115	0,222
chr14	94808145	94809286	A-E	933	.	94808818	94808819	128,128,128	2	616,410	0,731
chr14	94811760	94811888	A-E	950	.	94811824	94811825	128,128,128	2	40,39	0,89
chr14	94840591	94840722	A-E	980	.	94840656	94840657	128,128,128	2	1,1	0,130
chr14	95064751	95064770	A-E	810	.	95064760	95064761	128,128,128	2	2,1	0,18
chr14	95731274	95731584	A-E	881	.	95731579	95731580	128,128,128	2	302,1	0,309
chr14	95779970	95780439	A-E	972	.	95780332	95780333	128,128,128	2	326,69	0,400
chr14	95789157	95789358	A-E	973	.	95789230	95789231	128,128,128	2	5,58	0,143
chr14	95981007	95981377	A-E	948	.	95981191	95981192	128,128,128	2	1,1	0,369
chr14	98543494	98543733	A-E	940	.	98543731	98543732	128,128,128	2	238,1	0,238
chr14	98628144	98628407	A-E	784	.	98628290	98628291	128,128,128	2	31,1	0,262
chr14	99501814	99502022	A-E	924	.	99501885	99501886	128,128,128	2	1,65	0,143
chr14	99657940	99658586	A-E	874	.	99658222	99658223	128,128,128	2	259,339	0,307
chr14	99739493	99739630	A-E	939	.	99739556	99739557	128,128,128	2	1,10	0,127
chr14	99926936	99927033	A-E	895	.	99926984	99926985	128,128,128	2	1,1	0,96
chr14	100045606	100045757	A-E	917	.	100045662	100045663	128,128,128	2	1,39	0,112
chr14	100905618	100905757	A-E	691	.	100905694	100905695	128,128,128	2	16,1	0,138
chr14	102746257	102746658	A-E	613	.	102746397	102746398	128,128,128	2	1,121	0,280
chr14	103261858	103262141	A-E	943	.	103262000	103262001	128,128,128	2	4,1	0,282
chr14	103848844	103849188	A-E	624	.	103848934	103848935	128,128,128	2	54,216	0,128
chr14	104018443	104019067	A-E	852	.	104018892	104018893	128,128,128	2	417,141	0,483
chr14	104399203	104399707	A-E	828	.	104399225	104399226	128,128,128	2	1,460	0,44
chr14	104400058	104400335	A-E	896	.	104400134	104400135	128,128,128	2	20,144	0,133
chr14	105330138	105330246	A-E	833	.	105330191	105330192	128,128,128	2	1,1	0,107
chr14	105440243	105440515	A-E	852	.	105440378	105440379	128,128,128	2	1,1	0,271
chr14	105553688	105554171	A-E	728	.	105554141	105554142	128,128,128	2	425,1	0,482
chr14	105782802	105783130	A-E	823	.	105783009	105783010	128,128,128	2	89,1	0,327
chr14	107252931	107253417	A-E	909	.	107253021	107253022	128,128,128	2	88,392	0,94
chr15	21925957	21925972	A-E	858	.	21925964	21925965	128,128,128	2	2,1	0,14
chr15	22527599	22527744	A-E	973	.	22527680	22527681	128,128,128	2	23,4	0,141
chr15	22908894	22909338	A-E	877	.	22909141	22909142	128,128,128	2	201,150	0,294
chr15	30213334	30213576	A-E	959	.	30213355	30213356	128,128,128	2	1,199	0,43
chr15	31556077	31556632	A-E	885	.	31556357	31556358	128,128,128	2	218,211	0,344
chr15	31757580	31757887	A-E	955	.	31757713	31757714	128,128,128	2	1,41	0,266
chr15	32974763	32975144	A-E	907	.	32974960	32974961	128,128,128	2	137,123	0,258
chr15	32977851	32978105	A-E	984	.	32978053	32978054	128,128,128	2	167,16	0,238
chr15	33153988	33154297	A-E	678	.	33154059	33154060	128,128,128	2	35,201	0,108
chr15	33424678	33424858	A-E	918	.	33424846	33424847	128,128,128	2	159,1	0,179
chr15	33650854	33651169	A-E	925	.	33650964	33650965	128,128,128	2	1,95	0,220
chr15	38334918	38335261	A-E	906	.	38335074	38335075	128,128,128	2	149,178	0,165
chr15	38342742	38343194	A-E	911	.	38342928	38342929	128,128,128	2	125,204	0,248
chr15	38421726	38421911	A-E	793	.	38421854	38421855	128,128,128	2	76,3	0,182
chr15	39006951	39007336	A-E	957	.	39007131	39007132	128,128,128	2	1,24	0,361
chr15	39371433	39371559	A-E	967	.	39371495	39371496	128,128,128	2	1,1	0,125
chr15	39474254	39474447	A-E	936	.	39474376	39474377	128,128,128	2	55,2	0,191
chr15	39484062	39484453	A-E	813	.	39484281	39484282	128,128,128	2	49,1	0,390
chr15	39524753	39525004	A-E	919	.	39524926	39524927	128,128,128	2	102,5	0,246
chr15	39540453	39540799	A-E	935	.	39540511	39540512	128,128,128	2	1,230	0,116
chr15	39563210	39563560	A-E	916	.	39563356	39563357	128,128,128	2	113,170	0,180
chr15	39575623	39576160	A-E	901	.	39575978	39575979	128,128,128	2	344,169	0,368
chr15	39703846	39704297	A-E	831	.	39704019	39704020	128,128,128	2	117,221	0,230
chr15	39921500	39921920	A-E	942	.	39921799	39921800	128,128,128	2	269,89	0,331
chr15	40076411	40076536	A-E	571	.	40076473	40076474	128,128,128	2	1,1	0,124
chr15	40200668	40200777	A-E	942	.	40200722	40200723	128,128,128	2	1,1	0,108
chr15	40210900	40211252	A-E	832	.	40211012	40211013	128,128,128	2	14,141	0,211
chr15	40651110	40651387	A-E	599	.	40651255	40651256	128,128,128	2	16,1	0,276
chr15	42125237	42125638	A-E	808	.	42125397	42125398	128,128,128	2	1,81	0,320
chr15	42226984	42227301	A-E	519	.	42227215	42227216	128,128,128	2	193,46	0,271
chr15	42232566	42232958	A-E	909	.	42232886	42232887	128,128,128	2	256,7	0,385
chr15	43511253	43511414	A-E	976	.	43511297	43511298	255,215,0	2	5,76	0,85
chr15	44380763	44381069	A-E	866	.	44380980	44380981	128,128,128	2	131,1	0,305
chr15	44384851	44385026	A-E	823	.	44384983	44384984	128,128,128	2	92,1	0,174
chr15	44484946	44485316	A-E	779	.	44485310	44485311	128,128,128	2	360,1	0,369
chr15	45450397	45450496	A-E	619	.	45450456	45450457	128,128,128	2	21,1	0,98
chr15	45930863	45931040	A-E	949	.	45930962	45930963	128,128,128	2	27,5	0,172
chr15	45934410	45934853	A-E	976	.	45934616	45934617	128,128,128	2	80,110	0,333
chr15	45937628	45938153	A-E	894	.	45937706	45937707	128,128,128	2	23,390	0,135
chr15	45938597	45938945	A-E	964	.	45938637	45938638	128,128,128	2	3,269	0,79
chr15	48963656	48963859	A-E	555	.	48963731	48963732	255,215,0	2	1,52	0,151
chr15	49189398	49189493	A-E	919	.	49189437	49189438	255,215,0	2	1,16	0,79
chr15	50426655	50427246	A-E	785	.	50427086	50427087	128,128,128	2	410,137	0,454
chr15	50427574	50427814	A-E	768	.	50427744	50427745	128,128,128	2	117,15	0,225
chr15	51173397	51173629	A-E	746	.	51173519	51173520	128,128,128	2	91,78	0,154
chr15	51515990	51516083	A-E	585	.	51516066	51516067	128,128,128	2	61,1	0,92
chr15	52156459	52156598	A-E	875	.	52156528	52156529	128,128,128	2	1,1	0,138
chr15	52372202	52372380	A-E	671	.	52372304	52372305	128,128,128	2	28,1	0,177
chr15	52547045	52547417	A-E	899	.	52547230	52547231	128,128,128	2	1,1	0,371
chr15	52629458	52629463	A-E	931	.	52629460	52629461	128,128,128	2	1,1	0,4
chr15	52815036	52815341	A-E	891	.	52815329	52815330	128,128,128	2	283,1	0,304
chr15	52815887	52815916	A-E	883	.	52815901	52815902	128,128,128	2	1,1	0,28
chr15	52819824	52820297	A-E	987	.	52820077	52820078	128,128,128	2	134,100	0,373
chr15	55547306	55547438	A-E	737	.	55547371	55547372	128,128,128	2	1,1	0,131
chr15	56201661	56201754	A-E	835	.	56201730	56201731	128,128,128	2	48,1	0,92
chr15	56299257	56299351	A-E	818	.	56299306	56299307	128,128,128	2	7,1	0,93
chr15	57051105	57051488	A-E	780	.	57051461	57051462	255,215,0	2	342,11	0,372
chr15	57351999	57352054	A-E	890	.	57352026	57352027	128,128,128	2	1,1	0,54
chr15	57442422	57442687	A-E	925	.	57442464	57442465	128,128,128	2	1,181	0,84
chr15	58307957	58308317	A-E	837	.	58308136	58308137	128,128,128	2	1,1	0,359
chr15	58521788	58521987	A-E	507	.	58521860	58521861	128,128,128	2	1,55	0,144
chr15	59085961	59086460	A-E	912	.	59086152	59086153	128,128,128	2	186,301	0,198
chr15	59461586	59461962	A-E	742	.	59461755	59461756	128,128,128	2	125,161	0,215
chr15	59462585	59462710	A-E	921	.	59462647	59462648	128,128,128	2	1,1	0,124
chr15	59848106	59848258	A-E	916	.	59848123	59848124	128,128,128	2	1,117	0,35
chr15	63189821	63190186	A-E	819	.	63190003	63190004	128,128,128	2	1,1	0,364
chr15	63386917	63387072	A-E	919	.	63386992	63386993	128,128,128	2	3,7	0,148
chr15	63678649	63678788	A-E	828	.	63678720	63678721	128,128,128	2	25,20	0,119
chr15	65174333	65174776	A-E	673	.	65174648	65174649	128,128,128	2	288,99	0,344
chr15	65175391	65175749	A-E	947	.	65175477	65175478	128,128,128	2	61,245	0,113
chr15	66753213	66753276	A-E	883	.	66753251	66753252	128,128,128	2	16,1	0,62
chr15	67412450	67412684	A-E	708	.	67412519	67412520	128,128,128	2	1,95	0,139
chr15	67467751	67468085	A-E	927	.	67467917	67467918	128,128,128	2	1,1	0,333
chr15	67516633	67516865	A-E	911	.	67516858	67516859	128,128,128	2	220,1	0,231
chr15	68038858	68039194	A-E	834	.	68039025	68039026	128,128,128	2	1,1	0,335
chr15	68174845	68175044	A-E	988	.	68174930	68174931	255,215,0	2	27,55	0,144
chr15	68260561	68260756	A-E	854	.	68260686	68260687	255,215,0	2	65,8	0,187
chr15	68563361	68563537	A-E	890	.	68563448	68563449	128,128,128	2	1,1	0,175
chr15	68564326	68564540	A-E	794	.	68564337	68564338	128,128,128	2	4,195	0,19
chr15	68564990	68565500	A-E	887	.	68565180	68565181	128,128,128	2	111,240	0,270
chr15	68597542	68597682	A-E	958	.	68597611	68597612	128,128,128	2	1,1	0,139
chr15	68852393	68852527	A-E	931	.	68852459	68852460	128,128,128	2	1,1	0,133
chr15	68870061	68870379	A-E	969	.	68870130	68870131	128,128,128	2	1,179	0,139
chr15	68933457	68933606	A-E	983	.	68933531	68933532	128,128,128	2	1,1	0,148
chr15	70315431	70315822	A-E	986	.	70315627	70315628	128,128,128	2	3,1	0,390
chr15	71054160	71054540	A-E	907	.	71054374	71054375	128,128,128	2	50,1	0,379
chr15	71145008	71145051	A-E	912	.	71145017	71145018	128,128,128	2	1,25	0,18
chr15	71335765	71335967	A-E	941	.	71335866	71335867	128,128,128	2	6,4	0,198
chr15	71336506	71336742	A-E	934	.	71336641	71336642	128,128,128	2	36,1	0,235
chr15	71344857	71345208	A-E	923	.	71345032	71345033	128,128,128	2	1,1	0,350
chr15	71371688	71372044	A-E	827	.	71371800	71371801	128,128,128	2	3,133	0,223
chr15	71372469	71372708	A-E	904	.	71372706	71372707	128,128,128	2	237,1	0,238
chr15	71373131	71373408	A-E	945	.	71373249	71373250	128,128,128	2	64,103	0,174
chr15	71385768	71386181	A-E	915	.	71385995	71385996	128,128,128	2	71,28	0,385
chr15	71409431	71409745	A-E	976	.	71409524	71409525	128,128,128	2	33,160	0,154
chr15	71428826	71429023	A-E	952	.	71428944	71428945	128,128,128	2	41,1	0,196
chr15	72468614	72468846	A-E	937	.	72468819	72468820	128,128,128	2	180,1	0,231
chr15	73892967	73893086	A-E	767	.	73893072	73893073	128,128,128	2	94,1	0,118
chr15	73978221	73978605	A-E	941	.	73978366	73978367	128,128,128	2	71,163	0,221
chr15	74258069	74258363	A-E	931	.	74258215	74258216	128,128,128	2	1,1	0,293
chr15	74274053	74274479	A-E	974	.	74274310	74274311	128,128,128	2	200,110	0,316
chr15	74343813	74343998	A-E	812	.	74343905	74343906	128,128,128	2	4,4	0,181
chr15	74679306	74679684	A-E	686	.	74679408	74679409	128,128,128	2	5,177	0,201
chr15	74689868	74690209	A-E	905	.	74689890	74689891	128,128,128	2	1,297	0,44
chr15	74691619	74692005	A-E	847	.	74691955	74691956	128,128,128	2	290,3	0,383
chr15	74725007	74725203	A-E	716	.	74725172	74725173	255,215,0	2	137,1	0,195
chr15	74823971	74824076	A-E	896	.	74824014	74824015	128,128,128	2	1,19	0,86
chr15	74828638	74828659	A-E	846	.	74828648	74828649	128,128,128	2	1,1	0,20
chr15	75018665	75019349	A-E	983	.	75018946	75018947	128,128,128	2	247,367	0,317
chr15	75155850	75155860	A-E	872	.	75155854	75155855	128,128,128	2	1,1	0,9
chr15	75988899	75988911	A-E	897	.	75988904	75988905	128,128,128	2	1,1	0,11
chr15	75993034	75993216	A-E	557	.	75993123	75993124	128,128,128	2	23,26	0,156
chr15	78590611	78590942	A-E	620	.	78590838	78590839	128,128,128	2	125,1	0,330
chr15	80842000	80842342	A-E	944	.	80842324	80842325	128,128,128	2	308,1	0,341
chr15	80873166	80873354	A-E	951	.	80873250	80873251	128,128,128	2	1,20	0,168
chr15	80880322	80880600	A-E	794	.	80880403	80880404	128,128,128	2	1,116	0,162
chr15	80989876	80990005	A-E	934	.	80989900	80989901	128,128,128	2	1,81	0,48
chr15	81590185	81590430	A-E	768	.	81590332	81590333	128,128,128	2	148,97	0,148
chr15	81596403	81597133	A-E	851	.	81596760	81596761	128,128,128	2	342,356	0,374
chr15	83500589	83500717	A-E	801	.	83500652	83500653	128,128,128	2	1,1	0,127
chr15	83954276	83954421	A-E	934	.	83954376	83954377	128,128,128	2	57,1	0,144
chr15	83954581	83954845	A-E	958	.	83954784	83954785	128,128,128	2	181,38	0,226
chr15	83990986	83991134	A-E	925	.	83991043	83991044	128,128,128	2	1,33	0,115
chr15	83992236	83992397	A-E	950	.	83992319	83992320	128,128,128	2	8,1	0,160
chr15	84048302	84048583	A-E	950	.	84048505	84048506	128,128,128	2	128,1	0,280
chr15	86131454	86131632	A-E	984	.	86131492	86131493	128,128,128	2	32,133	0,45
chr15	86163966	86164265	A-E	931	.	86164149	86164150	128,128,128	2	106,38	0,261
chr15	86916092	86916209	A-E	844	.	86916150	86916151	128,128,128	2	1,1	0,116
chr15	89643456	89643679	A-E	869	.	89643468	89643469	128,128,128	2	1,198	0,25
chr15	89974045	89974416	A-E	497	.	89974246	89974247	128,128,128	2	34,1	0,370
chr15	90056616	90056810	A-E	959	.	90056707	90056708	128,128,128	2	6,17	0,177
chr15	91807001	91807395	A-E	964	.	91807341	91807342	128,128,128	2	289,1	0,393
chr15	92409805	92409861	A-E	895	.	92409832	92409833	128,128,128	2	1,1	0,55
chr15	92437865	92438181	A-E	892	.	92438022	92438023	128,128,128	2	1,1	0,315
chr15	92486040	92486252	A-E	950	.	92486095	92486096	128,128,128	2	36,136	0,76
chr15	92486330	92486707	A-E	926	.	92486432	92486433	128,128,128	2	59,230	0,147
chr15	92490454	92490951	A-E	905	.	92490736	92490737	128,128,128	2	272,204	0,293
chr15	92491090	92491332	A-E	904	.	92491213	92491214	128,128,128	2	6,1	0,241
chr15	92491615	92492039	A-E	969	.	92491743	92491744	128,128,128	2	53,220	0,204
chr15	92493867	92494246	A-E	879	.	92494006	92494007	128,128,128	2	1,100	0,279
chr15	92509195	92509613	A-E	934	.	92509419	92509420	128,128,128	2	33,1	0,417
chr15	94782235	94782460	A-E	785	.	94782347	94782348	128,128,128	2	2,1	0,224
chr15	95030947	95031069	A-E	903	.	95030983	95030984	128,128,128	2	1,49	0,73
chr15	95038030	95038277	A-E	856	.	95038152	95038153	128,128,128	2	1,3	0,244
chr15	96871345	96871608	A-E	664	.	96871516	96871517	128,128,128	2	112,32	0,231
chr15	98544152	98544239	A-E	891	.	98544171	98544172	128,128,128	2	18,65	0,22
chr15	98865852	98866123	A-E	843	.	98865987	98865988	128,128,128	2	1,1	0,270
chr15	98964843	98965105	A-E	524	.	98964973	98964974	128,128,128	2	1,1	0,261
chr15	99143850	99143903	A-E	790	.	99143876	99143877	128,128,128	2	1,1	0,52
chr15	99318949	99319236	A-E	966	.	99319092	99319093	128,128,128	2	1,1	0,286
chr15	99397047	99397167	A-E	985	.	99397104	99397105	128,128,128	2	2,7	0,113
chr15	99416036	99416369	A-E	984	.	99416102	99416103	128,128,128	2	1,200	0,133
chr15	99418136	99418506	A-E	978	.	99418277	99418278	128,128,128	2	1,87	0,283
chr15	99444571	99445210	A-E	985	.	99444853	99444854	128,128,128	2	274,348	0,291
chr15	99966221	99966246	A-E	936	.	99966233	99966234	128,128,128	2	1,1	0,24
chr15	99973623	99973819	A-E	779	.	99973720	99973721	128,128,128	2	1,1	0,195
chr15	99975346	99975780	A-E	974	.	99975665	99975666	128,128,128	2	260,55	0,379
chr15	99991066	99991337	A-E	737	.	99991201	99991202	128,128,128	2	1,1	0,270
chr15	100026499	100026994	A-E	930	.	100026793	100026794	128,128,128	2	229,134	0,361
chr15	101263461	101263770	A-E	943	.	101263615	101263616	128,128,128	2	1,1	0,308
chr15	101265417	101265591	A-E	954	.	101265494	101265495	128,128,128	2	1,20	0,154
chr15	101273505	101273638	A-E	923	.	101273540	101273541	128,128,128	2	1,63	0,70
chr15	101783359	101783726	A-E	904	.	101783539	101783540	128,128,128	2	1,6	0,361
chr15	101834172	101834455	A-E	657	.	101834315	101834316	128,128,128	2	5,1	0,282
chr15	102023301	102023573	A-E	818	.	102023436	102023437	128,128,128	2	1,1	0,271
chr16	2175102	2175363	A-E	659	.	2175211	2175212	128,128,128	2	1,43	0,218
chr16	2209355	2209786	A-E	838	.	2209515	2209516	128,128,128	2	97,207	0,224
chr16	2220163	2220402	A-E	835	.	2220254	2220255	128,128,128	2	1,56	0,183
chr16	3060017	3060177	A-E	710	.	3060083	3060084	128,128,128	2	6,32	0,128
chr16	4010667	4011135	A-E	963	.	4010933	4010934	128,128,128	2	250,185	0,283
chr16	4102835	4103049	A-E	974	.	4102864	4102865	128,128,128	2	1,155	0,59
chr16	4186619	4186736	A-E	935	.	4186681	4186682	128,128,128	2	10,1	0,116
chr16	4587360	4587817	A-E	909	.	4587426	4587427	128,128,128	2	63,387	0,70
chr16	9171086	9171431	A-E	953	.	9171334	9171335	255,215,0	2	165,13	0,332
chr16	9171469	9171663	A-E	686	.	9171585	9171586	255,215,0	2	40,1	0,193
chr16	10215324	10215662	A-E	925	.	10215575	10215576	128,128,128	2	166,1	0,337
chr16	10403351	10403365	A-E	828	.	10403357	10403358	255,215,0	2	1,1	0,13
chr16	10672211	10672611	A-E	953	.	10672410	10672411	128,128,128	2	1,1	0,399
chr16	10746087	10746264	A-E	818	.	10746175	10746176	128,128,128	2	1,1	0,176
chr16	10921995	10922390	A-E	945	.	10922063	10922064	128,128,128	2	1,258	0,137
chr16	10922717	10923252	A-E	989	.	10923011	10923012	128,128,128	2	272,217	0,318
chr16	10965393	10965955	A-E	936	.	10965449	10965450	128,128,128	2	1,449	0,113
chr16	11300663	11300859	A-E	722	.	11300813	11300814	128,128,128	2	107,1	0,195
chr16	11306642	11307050	A-E	820	.	11306834	11306835	128,128,128	2	105,128	0,280
chr16	11654480	11655021	A-E	952	.	11654740	11654741	128,128,128	2	229,249	0,292
chr16	11655074	11655557	A-E	970	.	11655160	11655161	128,128,128	2	28,338	0,145
chr16	11656662	11657039	A-E	876	.	11656989	11656990	128,128,128	2	290,12	0,365
chr16	11720946	11721117	A-E	777	.	11721060	11721061	128,128,128	2	59,1	0,170
chr16	14014938	14014956	A-E	698	.	14014946	14014947	128,128,128	2	1,1	0,17
chr16	14097088	14097356	A-E	639	.	14097295	14097296	255,215,0	2	177,30	0,238
chr16	17499199	17499488	A-E	976	.	17499484	17499485	128,128,128	2	284,1	0,288
chr16	19769577	19769967	A-E	918	.	19769777	19769778	128,128,128	2	13,1	0,389
chr16	20818905	20819088	A-E	519	.	20818996	20818997	128,128,128	2	1,1	0,182
chr16	20909345	20909565	A-E	544	.	20909403	20909404	128,128,128	2	32,134	0,86
chr16	20910017	20910139	A-E	806	.	20910076	20910077	128,128,128	2	1,3	0,119
chr16	20913163	20913441	A-E	567	.	20913302	20913303	128,128,128	2	2,1	0,277
chr16	21375136	21375337	A-E	928	.	21375231	21375232	128,128,128	2	1,10	0,191
chr16	22082738	22082854	A-E	950	.	22082795	22082796	128,128,128	2	1,1	0,115
chr16	23082785	23083074	A-E	831	.	23083069	23083070	128,128,128	2	282,1	0,288
chr16	23130907	23131311	A-E	902	.	23131121	23131122	128,128,128	2	26,1	0,403
chr16	23291084	23291445	A-E	960	.	23291260	23291261	128,128,128	2	1,9	0,352
chr16	23508487	23508934	A-E	733	.	23508785	23508786	128,128,128	2	249,99	0,348
chr16	27264934	27265064	A-E	694	.	27264994	27264995	128,128,128	2	15,24	0,106
chr16	27265279	27265569	A-E	830	.	27265423	27265424	128,128,128	2	1,1	0,289
chr16	27297334	27297620	A-E	710	.	27297365	27297366	128,128,128	2	16,239	0,47
chr16	27329776	27330351	A-E	966	.	27329939	27329940	128,128,128	2	161,409	0,166
chr16	27334573	27334825	A-E	850	.	27334615	27334616	128,128,128	2	3,170	0,82
chr16	27336478	27336563	A-E	888	.	27336521	27336522	128,128,128	2	3,1	0,84
chr16	30545067	30545182	A-E	689	.	30545126	30545127	128,128,128	2	6,1	0,114
chr16	31397999	31398263	A-E	662	.	31398139	31398140	128,128,128	2	22,5	0,259
chr16	46683529	46683842	A-E	884	.	46683690	46683691	255,215,0	2	11,1	0,312
chr16	47765433	47765682	A-E	939	.	47765557	47765558	128,128,128	2	1,1	0,248
chr16	48545095	48545474	A-E	816	.	48545283	48545284	128,128,128	2	1,2	0,377
chr16	48570287	48570591	A-E	898	.	48570515	48570516	128,128,128	2	166,13	0,291
chr16	48592202	48592453	A-E	930	.	48592358	48592359	128,128,128	2	135,72	0,179
chr16	48645394	48646040	A-E	591	.	48645806	48645807	128,128,128	2	351,172	0,474
chr16	48646666	48646732	A-E	793	.	48646685	48646686	128,128,128	2	1,28	0,38
chr16	48656490	48656672	A-E	775	.	48656583	48656584	128,128,128	2	6,1	0,181
chr16	50430783	50431159	A-E	889	.	50430889	50430890	128,128,128	2	30,192	0,184
chr16	50573093	50573439	A-E	883	.	50573277	50573278	128,128,128	2	169,145	0,201
chr16	50699102	50699192	A-E	696	.	50699183	50699184	128,128,128	2	74,1	0,89
chr16	50774747	50775040	A-E	867	.	50774944	50774945	128,128,128	2	104,1	0,292
chr16	51603549	51603762	A-E	823	.	51603655	51603656	128,128,128	2	1,1	0,212
chr16	51670868	51671078	A-E	951	.	51670972	51670973	128,128,128	2	12,12	0,198
chr16	53075249	53075847	A-E	957	.	53075789	53075790	128,128,128	2	484,1	0,597
chr16	53077094	53077291	A-E	921	.	53077287	53077288	128,128,128	2	193,2	0,195
chr16	53077641	53077824	A-E	971	.	53077722	53077723	128,128,128	2	1,21	0,162
chr16	53114628	53114974	A-E	749	.	53114800	53114801	128,128,128	2	1,1	0,345
chr16	53118860	53119202	A-E	699	.	53119015	53119016	128,128,128	2	1,32	0,310
chr16	54691459	54691790	A-E	855	.	54691624	54691625	128,128,128	2	2,1	0,330
chr16	54961070	54961256	A-E	515	.	54961202	54961203	128,128,128	2	81,1	0,185
chr16	55471492	55471915	A-E	768	.	55471742	55471743	128,128,128	2	200,121	0,302
chr16	55472998	55473439	A-E	903	.	55473338	55473339	128,128,128	2	337,96	0,345
chr16	55535734	55536073	A-E	840	.	55535895	55535896	128,128,128	2	1,16	0,323
chr16	55602137	55602452	A-E	786	.	55602279	55602280	128,128,128	2	1,30	0,285
chr16	56552506	56552614	A-E	895	.	56552559	56552560	128,128,128	2	1,1	0,107
chr16	56581201	56581558	A-E	944	.	56581470	56581471	128,128,128	2	266,83	0,274
chr16	56943967	56944275	A-E	753	.	56944120	56944121	128,128,128	2	1,1	0,307
chr16	57654869	57655095	A-E	928	.	57654934	57654935	128,128,128	2	1,96	0,130
chr16	57655846	57656393	A-E	722	.	57655973	57655974	128,128,128	2	107,399	0,148
chr16	57671329	57671423	A-E	926	.	57671374	57671375	128,128,128	2	1,4	0,90
chr16	61357263	61357316	A-E	849	.	61357290	61357291	128,128,128	2	3,1	0,52
chr16	65154378	65154635	A-E	916	.	65154563	65154564	128,128,128	2	116,1	0,256
chr16	65157425	65157605	A-E	950	.	65157590	65157591	128,128,128	2	153,1	0,179
chr16	66165018	66165370	A-E	906	.	66165246	66165247	128,128,128	2	106,1	0,351
chr16	66393731	66394118	A-E	952	.	66393952	66393953	128,128,128	2	156,100	0,287
chr16	66960903	66961306	A-E	547	.	66961105	66961106	128,128,128	2	146,143	0,260
chr16	66962213	66962449	A-E	825	.	66962328	66962329	128,128,128	2	1,5	0,231
chr16	67513836	67514185	A-E	660	.	67514006	67514007	128,128,128	2	1,8	0,341
chr16	67561753	67561884	A-E	787	.	67561819	67561820	128,128,128	2	3,1	0,130
chr16	67892470	67892795	A-E	749	.	67892733	67892734	128,128,128	2	203,1	0,324
chr16	68680956	68681159	A-E	984	.	68681057	68681058	128,128,128	2	1,1	0,202
chr16	68699559	68699790	A-E	970	.	68699676	68699677	128,128,128	2	6,1	0,230
chr16	68702238	68702569	A-E	968	.	68702369	68702370	128,128,128	2	1,68	0,263
chr16	69019845	69020210	A-E	668	.	69019890	69019891	255,215,0	2	1,275	0,90
chr16	69442470	69442627	A-E	852	.	69442556	69442557	128,128,128	2	58,41	0,116
chr16	69548359	69548541	A-E	777	.	69548427	69548428	128,128,128	2	7,51	0,131
chr16	70749058	70749400	A-E	654	.	70749222	70749223	128,128,128	2	1,14	0,328
chr16	74772099	74772485	A-E	905	.	74772391	74772392	128,128,128	2	259,60	0,326
chr16	74774732	74775110	A-E	964	.	74775063	74775064	128,128,128	2	288,2	0,376
chr16	74901429	74901821	A-E	647	.	74901544	74901545	128,128,128	2	45,206	0,186
chr16	75286788	75287025	A-E	662	.	75286896	75286897	128,128,128	2	1,21	0,216
chr16	75287311	75287714	A-E	861	.	75287548	75287549	128,128,128	2	73,1	0,402
chr16	75410566	75410863	A-E	816	.	75410754	75410755	128,128,128	2	83,3	0,294
chr16	75411958	75412267	A-E	949	.	75412158	75412159	128,128,128	2	93,1	0,308
chr16	75972663	75973019	A-E	930	.	75972840	75972841	128,128,128	2	1,1	0,355
chr16	78719244	78719526	A-E	903	.	78719310	78719311	128,128,128	2	1,150	0,132
chr16	79635433	79635866	A-E	949	.	79635593	79635594	128,128,128	2	110,222	0,211
chr16	79662561	79662744	A-E	909	.	79662652	79662653	128,128,128	2	1,1	0,182
chr16	79674460	79674887	A-E	943	.	79674670	79674671	128,128,128	2	88,93	0,334
chr16	79802428	79802570	A-E	719	.	79802496	79802497	255,215,0	2	1,5	0,137
chr16	80208286	80208441	A-E	965	.	80208437	80208438	128,128,128	2	150,1	0,154
chr16	81436864	81437190	A-E	555	.	81437043	81437044	255,215,0	2	34,1	0,325
chr16	81534506	81534660	A-E	733	.	81534578	81534579	128,128,128	2	1,10	0,144
chr16	81557764	81558419	A-E	826	.	81558109	81558110	128,128,128	2	257,220	0,435
chr16	81564013	81564213	A-E	813	.	81564066	81564067	128,128,128	2	8,101	0,99
chr16	81565074	81565179	A-E	746	.	81565126	81565127	128,128,128	2	1,1	0,104
chr16	81617620	81618040	A-E	946	.	81617834	81617835	128,128,128	2	128,119	0,301
chr16	81634791	81634955	A-E	875	.	81634873	81634874	128,128,128	2	2,1	0,163
chr16	82089925	82090058	A-E	922	.	82089976	82089977	128,128,128	2	1,30	0,103
chr16	82226148	82226756	A-E	876	.	82226512	82226513	128,128,128	2	280,158	0,450
chr16	82693893	82694152	A-E	948	.	82693973	82693974	128,128,128	2	29,127	0,132
chr16	84676809	84677221	A-E	895	.	84677047	84677048	128,128,128	2	67,1	0,411
chr16	84677292	84677600	A-E	893	.	84677447	84677448	128,128,128	2	4,1	0,307
chr16	85038009	85038299	A-E	859	.	85038255	85038256	128,128,128	2	206,3	0,287
chr16	85203397	85203904	A-E	456	.	85203538	85203539	128,128,128	2	91,315	0,192
chr16	85398689	85398993	A-E	684	.	85398840	85398841	128,128,128	2	1,1	0,303
chr16	85404519	85404838	A-E	549	.	85404561	85404562	128,128,128	2	1,235	0,84
chr16	85751381	85751721	A-E	706	.	85751550	85751551	255,215,0	2	1,1	0,339
chr16	86713823	86714104	A-E	832	.	86713963	86713964	128,128,128	2	1,1	0,280
chr16	86751583	86751945	A-E	947	.	86751769	86751770	128,128,128	2	12,1	0,361
chr16	86964858	86965748	A-E	825	.	86965177	86965178	128,128,128	2	267,517	0,373
chr16	87490787	87491082	A-E	884	.	87490939	87490940	128,128,128	2	12,1	0,294
chr16	87856343	87856555	A-E	970	.	87856433	87856434	128,128,128	2	68,99	0,113
chr16	88337697	88337985	A-E	868	.	88337882	88337883	128,128,128	2	101,18	0,270
chr16	88836119	88836249	A-E	913	.	88836191	88836192	255,215,0	2	19,4	0,126
chr16	89475542	89475927	A-E	933	.	89475837	89475838	128,128,128	2	226,19	0,366
chr16	89542512	89542766	A-E	901	.	89542735	89542736	128,128,128	2	198,4	0,250
chr16	89542985	89543246	A-E	952	.	89543189	89543190	128,128,128	2	150,1	0,260
chr17	595370	595681	A-E	885	.	595606	595607	128,128,128	2	177,14	0,297
chr17	693293	693510	A-E	770	.	693389	693390	128,128,128	2	1,24	0,193
chr17	773525	773702	A-E	975	.	773654	773655	128,128,128	2	85,2	0,175
chr17	876575	876742	A-E	982	.	876652	876653	128,128,128	2	1,12	0,155
chr17	942821	943085	A-E	977	.	942870	942871	128,128,128	2	12,176	0,88
chr17	1011015	1011228	A-E	946	.	1011146	1011147	128,128,128	2	116,65	0,148
chr17	1952363	1952617	A-E	548	.	1952489	1952490	255,215,0	2	1,1	0,253
chr17	2307798	2307958	A-E	656	.	2307864	2307865	128,128,128	2	16,42	0,118
chr17	2466361	2466728	A-E	939	.	2466444	2466445	128,128,128	2	1,200	0,167
chr17	2796718	2796932	A-E	971	.	2796824	2796825	128,128,128	2	1,1	0,213
chr17	3569879	3569902	A-E	932	.	3569893	3569894	128,128,128	2	8,1	0,22
chr17	4055790	4055898	A-E	836	.	4055840	4055841	128,128,128	2	1,7	0,101
chr17	4297300	4297441	A-E	651	.	4297367	4297368	128,128,128	2	1,6	0,135
chr17	4297689	4298014	A-E	880	.	4297722	4297723	128,128,128	2	4,261	0,64
chr17	4386875	4387235	A-E	939	.	4387065	4387066	128,128,128	2	22,1	0,359
chr17	4752478	4752731	A-E	815	.	4752551	4752552	128,128,128	2	1,106	0,147
chr17	4753672	4753828	A-E	836	.	4753713	4753714	128,128,128	2	2,75	0,81
chr17	4756821	4757222	A-E	865	.	4756898	4756899	128,128,128	2	3,248	0,153
chr17	4811647	4811965	A-E	784	.	4811730	4811731	128,128,128	2	58,209	0,109
chr17	5419442	5419539	A-E	967	.	5419498	5419499	128,128,128	2	17,1	0,96
chr17	6470839	6471155	A-E	875	.	6470958	6470959	128,128,128	2	27,103	0,213
chr17	6541812	6541912	A-E	854	.	6541861	6541862	128,128,128	2	1,1	0,99
chr17	6558156	6558238	A-E	862	.	6558199	6558200	128,128,128	2	24,19	0,63
chr17	6614362	6614643	A-E	943	.	6614517	6614518	128,128,128	2	31,1	0,280
chr17	7388768	7389157	A-E	733	.	7388909	7388910	128,128,128	2	1,106	0,283
chr17	8532647	8532776	A-E	661	.	8532656	8532657	255,215,0	2	2,112	0,17
chr17	8761203	8761507	A-E	750	.	8761408	8761409	128,128,128	2	126,18	0,286
chr17	8762126	8762262	A-E	919	.	8762189	8762190	128,128,128	2	1,10	0,126
chr17	8762730	8763052	A-E	630	.	8762925	8762926	128,128,128	2	154,84	0,238
chr17	8825548	8827035	A-E	817	.	8825910	8825911	128,128,128	2	360,1122	0,365
chr17	9588682	9589031	A-E	899	.	9588927	9588928	128,128,128	2	144,1	0,348
chr17	11925631	11925848	A-E	696	.	11925739	11925740	128,128,128	2	1,1	0,216
chr17	11928413	11928601	A-E	943	.	11928506	11928507	128,128,128	2	1,1	0,187
chr17	13249594	13249869	A-E	892	.	13249741	13249742	255,215,0	2	91,71	0,204
chr17	13447669	13448094	A-E	750	.	13447770	13447771	128,128,128	2	47,268	0,157
chr17	14680194	14680590	A-E	826	.	14680473	14680474	128,128,128	2	164,1	0,395
[truncated: 3,311 more rows]
