# Supplementary material for: Genome-wide prediction of cis-regulatory regions using supervised deep learning methods
Source: BMC Bioinformatics. 2018 May 31;19:202. doi: 10.1186/s12859-018-2187-1 (PMC5984344; doi:10.1186/s12859-018-2187-1)
Supplement: Supplementary file 3 — Predictions on CAGE supported bidirectional loci. AiA: Active in the FANTOM Enhancer Atlas; IiA: Inactive in the FANTOM Enhancer Atlas; NiA: Not included in the FANTOM Enhancer Atlas; Specific: Predicted cell-specific A-Es. (ZIP 4820 kb) [file 12859_2018_2187_MOESM3_ESM.zip › additional_file3/HUVEC_A-E.bed]

chr1	956563	956812	A-E	643	.	956664	956665	255,215,0	2	57,102	0,147
chr1	1014834	1015095	A-E	734	.	1014858	1014859	255,215,0	2	1,213	0,48
chr1	1093080	1093458	A-E	648	.	1093222	1093223	255,215,0	2	1,93	0,285
chr1	1093610	1093958	A-E	715	.	1093953	1093954	255,215,0	2	341,1	0,347
chr1	1283060	1283559	A-E	742	.	1283200	1283201	255,215,0	2	51,268	0,231
chr1	1409432	1409534	A-E	686	.	1409464	1409465	255,215,0	2	1,38	0,64
chr1	1503290	1503359	A-E	518	.	1503324	1503325	255,215,0	2	1,1	0,68
chr1	1714020	1714715	A-E	653	.	1714565	1714566	255,215,0	2	519,123	0,572
chr1	1772108	1772256	A-E	675	.	1772157	1772158	255,215,0	2	1,50	0,98
chr1	1779082	1779191	A-E	650	.	1779136	1779137	255,215,0	2	1,1	0,108
chr1	1780618	1780690	A-E	688	.	1780650	1780651	255,215,0	2	1,7	0,65
chr1	1784518	1784606	A-E	570	.	1784561	1784562	255,215,0	2	1,1	0,87
chr1	1791886	1792241	A-E	623	.	1792133	1792134	255,215,0	2	141,1	0,354
chr1	1793829	1793862	A-E	568	.	1793844	1793845	255,215,0	2	1,2	0,31
chr1	1796306	1796386	A-E	739	.	1796345	1796346	255,215,0	2	1,1	0,79
chr1	1803114	1803303	A-E	685	.	1803273	1803274	255,215,0	2	137,6	0,183
chr1	1803701	1804070	A-E	611	.	1804023	1804024	255,215,0	2	278,1	0,368
chr1	1809312	1809695	A-E	738	.	1809523	1809524	255,215,0	2	42,1	0,382
chr1	1814762	1815124	A-E	672	.	1815034	1815035	255,215,0	2	186,3	0,359
chr1	1820439	1820915	A-E	860	.	1820898	1820899	255,215,0	2	444,1	0,475
chr1	2136897	2137085	A-E	720	.	2136985	2136986	255,215,0	2	77,88	0,100
chr1	2162137	2162268	A-E	642	.	2162159	2162160	255,215,0	2	1,86	0,45
chr1	2162325	2162996	A-E	714	.	2162732	2162733	255,215,0	2	400,255	0,416
chr1	2165759	2166444	A-E	953	.	2166130	2166131	255,215,0	2	327,268	0,417
chr1	2168569	2169019	A-E	525	.	2168936	2168937	255,215,0	2	347,61	0,389
chr1	2171824	2171946	A-E	735	.	2171896	2171897	255,215,0	2	24,1	0,121
chr1	2172142	2172385	A-E	649	.	2172269	2172270	255,215,0	2	14,1	0,242
chr1	2177615	2177829	A-E	673	.	2177731	2177732	255,215,0	2	79,59	0,155
chr1	2189851	2189961	A-E	567	.	2189878	2189879	255,215,0	2	11,66	0,44
chr1	2190530	2190674	A-E	514	.	2190619	2190620	255,215,0	2	36,1	0,143
chr1	2191567	2191906	A-E	500	.	2191599	2191600	255,215,0	2	9,282	0,57
chr1	2221868	2222548	A-E	742	.	2222315	2222316	255,215,0	2	408,193	0,487
chr1	2230678	2230895	A-E	610	.	2230768	2230769	255,215,0	2	82,117	0,100
chr1	2231691	2232185	A-E	940	.	2232045	2232046	255,215,0	2	336,120	0,374
chr1	2232428	2232896	A-E	868	.	2232682	2232683	255,215,0	2	249,208	0,260
chr1	2245814	2246116	A-E	674	.	2245921	2245922	255,215,0	2	1,88	0,214
chr1	2253622	2253773	A-E	435	.	2253698	2253699	255,215,0	2	4,2	0,149
chr1	2478276	2478817	A-E	635	.	2478473	2478474	255,215,0	2	146,291	0,250
chr1	2478937	2479118	A-E	862	.	2479041	2479042	255,215,0	2	30,1	0,180
chr1	2480134	2480417	A-E	718	.	2480357	2480358	255,215,0	2	211,47	0,236
chr1	2509702	2510198	A-E	899	.	2509854	2509855	255,215,0	2	139,329	0,167
chr1	3229711	3230157	A-E	797	.	3229864	3229865	255,215,0	2	102,241	0,205
chr1	3398864	3399114	A-E	486	.	3399051	3399052	255,215,0	2	126,1	0,249
chr1	3420761	3421065	A-E	793	.	3420919	3420920	255,215,0	2	134,120	0,184
chr1	3421438	3421558	A-E	768	.	3421505	3421506	255,215,0	2	17,1	0,119
chr1	3459907	3460197	A-E	642	.	3460077	3460078	255,215,0	2	53,1	0,289
chr1	3816045	3816228	A-E	818	.	3816098	3816099	255,215,0	2	1,76	0,107
chr1	6053603	6054107	A-E	573	.	6053838	6053839	255,215,0	2	206,238	0,266
chr1	6320124	6320269	A-E	391	.	6320169	6320170	255,215,0	2	1,54	0,91
chr1	6377548	6377688	A-E	769	.	6377627	6377628	255,215,0	2	21,1	0,139
chr1	6661008	6661639	A-E	694	.	6661310	6661311	255,215,0	2	265,291	0,340
chr1	6855984	6856221	A-E	895	.	6856006	6856007	255,215,0	2	1,193	0,44
chr1	7359415	7359679	A-E	744	.	7359555	7359556	255,215,0	2	96,79	0,185
chr1	7461964	7462325	A-E	657	.	7462106	7462107	255,215,0	2	1,76	0,285
chr1	7531062	7531540	A-E	789	.	7531159	7531160	255,215,0	2	34,316	0,162
chr1	7609389	7609632	A-E	957	.	7609503	7609504	255,215,0	2	32,46	0,197
chr1	7832014	7832094	A-E	451	.	7832053	7832054	255,215,0	2	1,1	0,79
chr1	8076289	8076986	A-E	653	.	8076887	8076888	255,215,0	2	501,1	0,696
chr1	8080017	8080517	A-E	979	.	8080461	8080462	255,215,0	2	399,9	0,491
chr1	8107848	8108157	A-E	961	.	8108000	8108001	255,215,0	2	1,5	0,304
chr1	8121436	8121582	A-E	569	.	8121496	8121497	255,215,0	2	3,28	0,118
chr1	8137301	8137519	A-E	734	.	8137379	8137380	255,215,0	2	1,61	0,157
chr1	8138373	8138738	A-E	929	.	8138387	8138388	255,215,0	2	1,336	0,29
chr1	8143844	8144228	A-E	837	.	8144081	8144082	255,215,0	2	93,1	0,383
chr1	8154517	8154933	A-E	779	.	8154753	8154754	255,215,0	2	191,133	0,283
chr1	8156400	8156409	A-E	983	.	8156404	8156405	255,215,0	2	1,1	0,8
chr1	8156648	8157003	A-E	934	.	8156917	8156918	255,215,0	2	198,13	0,342
chr1	8157417	8157780	A-E	900	.	8157542	8157543	255,215,0	2	44,156	0,207
chr1	8173446	8173525	A-E	492	.	8173492	8173493	255,215,0	2	40,26	0,53
chr1	8181009	8181247	A-E	902	.	8181097	8181098	255,215,0	2	1,62	0,176
chr1	8194345	8194402	A-E	894	.	8194373	8194374	255,215,0	2	1,1	0,56
chr1	8198088	8198334	A-E	903	.	8198234	8198235	255,215,0	2	116,68	0,178
chr1	8229904	8230047	A-E	825	.	8229995	8229996	255,215,0	2	72,32	0,111
chr1	8254637	8254907	A-E	778	.	8254797	8254798	255,215,0	2	53,1	0,269
chr1	8257762	8258040	A-E	920	.	8257905	8257906	255,215,0	2	11,1	0,277
chr1	8272041	8272390	A-E	644	.	8272276	8272277	255,215,0	2	123,1	0,348
chr1	8319137	8319616	A-E	826	.	8319396	8319397	255,215,0	2	137,97	0,382
chr1	8433979	8434222	A-E	815	.	8434100	8434101	255,215,0	2	1,1	0,242
chr1	8457012	8457408	A-E	791	.	8457306	8457307	255,215,0	2	217,23	0,373
chr1	8457442	8457655	A-E	670	.	8457650	8457651	255,215,0	2	206,1	0,212
chr1	8499101	8499228	A-E	601	.	8499176	8499177	255,215,0	2	32,7	0,120
chr1	8660433	8660759	A-E	828	.	8660595	8660596	255,215,0	2	1,1	0,325
chr1	8720526	8720683	A-E	637	.	8720607	8720608	255,215,0	2	24,18	0,139
chr1	8721526	8721579	A-E	710	.	8721566	8721567	255,215,0	2	30,1	0,52
chr1	8721734	8722143	A-E	850	.	8721895	8721896	255,215,0	2	86,171	0,238
chr1	8761158	8761218	A-E	897	.	8761187	8761188	255,215,0	2	1,1	0,59
chr1	8772139	8772488	A-E	972	.	8772399	8772400	255,215,0	2	181,8	0,341
chr1	8875545	8875930	A-E	824	.	8875842	8875843	255,215,0	2	211,1	0,384
chr1	8933581	8933925	A-E	859	.	8933846	8933847	255,215,0	2	229,41	0,303
chr1	8964053	8964236	A-E	793	.	8964144	8964145	255,215,0	2	1,1	0,182
chr1	9127395	9127559	A-E	803	.	9127484	9127485	255,215,0	2	59,44	0,120
chr1	9222919	9223181	A-E	837	.	9223072	9223073	255,215,0	2	130,84	0,178
chr1	9223693	9223873	A-E	951	.	9223839	9223840	255,215,0	2	115,1	0,179
chr1	9223907	9224260	A-E	982	.	9224148	9224149	255,215,0	2	150,19	0,334
chr1	9225492	9225752	A-E	633	.	9225744	9225745	255,215,0	2	246,1	0,259
chr1	9239645	9239821	A-E	562	.	9239732	9239733	255,215,0	2	1,1	0,175
chr1	9239831	9240324	A-E	593	.	9240271	9240272	255,215,0	2	390,1	0,492
chr1	9271499	9271772	A-E	864	.	9271634	9271635	255,215,0	2	1,3	0,270
chr1	9335683	9335930	A-E	787	.	9335746	9335747	255,215,0	2	2,121	0,126
chr1	9352310	9352402	A-E	798	.	9352318	9352319	255,215,0	2	1,76	0,16
chr1	9399032	9399161	A-E	530	.	9399097	9399098	255,215,0	2	41,38	0,91
chr1	9473687	9473864	A-E	854	.	9473790	9473791	255,215,0	2	32,1	0,176
chr1	9749998	9750343	A-E	813	.	9750175	9750176	255,215,0	2	161,151	0,194
chr1	9969608	9969774	A-E	644	.	9969766	9969767	255,215,0	2	152,1	0,165
chr1	9971022	9971188	A-E	801	.	9971030	9971031	255,215,0	2	1,149	0,17
chr1	10127211	10127315	A-E	947	.	10127265	10127266	255,215,0	2	6,1	0,103
chr1	10447707	10448367	A-E	887	.	10448023	10448024	255,215,0	2	311,338	0,322
chr1	10571006	10571306	A-E	935	.	10571097	10571098	255,215,0	2	32,149	0,151
chr1	11753086	11753651	A-E	942	.	11753385	11753386	255,215,0	2	272,238	0,327
chr1	11790524	11790701	A-E	708	.	11790569	11790570	255,215,0	2	2,88	0,89
chr1	11968510	11969143	A-E	610	.	11969020	11969021	255,215,0	2	427,39	0,594
chr1	11990003	11990329	A-E	941	.	11990104	11990105	255,215,0	2	2,125	0,201
chr1	12046023	12046196	A-E	906	.	12046107	12046108	255,215,0	2	36,39	0,134
chr1	12193120	12193399	A-E	846	.	12193250	12193251	255,215,0	2	122,140	0,139
chr1	12206743	12207069	A-E	588	.	12206810	12206811	255,215,0	2	1,192	0,134
chr1	12213128	12213883	A-E	571	.	12213442	12213443	255,215,0	2	255,380	0,375
chr1	12221931	12222397	A-E	770	.	12222090	12222091	255,215,0	2	115,261	0,205
chr1	12227833	12229578	A-E	713	.	12228094	12228095	255,215,0	2	182,1403	0,342
chr1	12233600	12234159	A-E	749	.	12233937	12233938	255,215,0	2	290,173	0,386
chr1	12235070	12235463	A-E	837	.	12235291	12235292	255,215,0	2	151,100	0,293
chr1	12237719	12238747	A-E	900	.	12238361	12238362	255,215,0	2	637,380	0,648
chr1	12238801	12238949	A-E	935	.	12238874	12238875	255,215,0	2	1,1	0,147
chr1	12238984	12239461	A-E	656	.	12239320	12239321	255,215,0	2	331,135	0,342
chr1	12243852	12244671	A-E	941	.	12244386	12244387	255,215,0	2	505,254	0,565
chr1	12245348	12245387	A-E	669	.	12245368	12245369	255,215,0	2	3,1	0,38
chr1	12493313	12493712	A-E	967	.	12493477	12493478	255,215,0	2	1,70	0,329
chr1	12493910	12494304	A-E	901	.	12493998	12493999	255,215,0	2	1,218	0,176
chr1	12494429	12494711	A-E	921	.	12494495	12494496	255,215,0	2	1,150	0,132
chr1	12513404	12513748	A-E	558	.	12513534	12513535	255,215,0	2	1,83	0,261
chr1	12609717	12610039	A-E	938	.	12609906	12609907	255,215,0	2	81,23	0,299
chr1	12675687	12675874	A-E	562	.	12675778	12675779	255,215,0	2	1,5	0,182
chr1	12678858	12679239	A-E	819	.	12679194	12679195	255,215,0	2	326,33	0,348
chr1	14076498	14077091	A-E	660	.	14076605	14076606	255,215,0	2	97,475	0,118
chr1	15335392	15335732	A-E	822	.	15335560	15335561	255,215,0	2	1,4	0,336
chr1	15416988	15417263	A-E	669	.	15417152	15417153	255,215,0	2	55,1	0,274
chr1	15514756	15514937	A-E	582	.	15514846	15514847	255,215,0	2	1,1	0,180
chr1	15587144	15587415	A-E	887	.	15587306	15587307	255,215,0	2	112,57	0,214
chr1	15587806	15588435	A-E	750	.	15587850	15587851	255,215,0	2	2,541	0,88
chr1	15664307	15664455	A-E	859	.	15664337	15664338	255,215,0	2	19,105	0,43
chr1	15664580	15664866	A-E	711	.	15664722	15664723	255,215,0	2	1,1	0,285
chr1	15683527	15683747	A-E	608	.	15683636	15683637	255,215,0	2	1,1	0,219
chr1	15737666	15737792	A-E	849	.	15737669	15737670	255,215,0	2	1,120	0,6
chr1	15738146	15738632	A-E	932	.	15738364	15738365	255,215,0	2	203,251	0,235
chr1	15738661	15738986	A-E	950	.	15738828	15738829	255,215,0	2	166,155	0,170
chr1	15739166	15739306	A-E	879	.	15739256	15739257	255,215,0	2	42,1	0,139
chr1	15742467	15743324	A-E	895	.	15742633	15742634	255,215,0	2	148,672	0,185
chr1	15743639	15744318	A-E	921	.	15744204	15744205	255,215,0	2	494,42	0,637
chr1	15945161	15945530	A-E	887	.	15945348	15945349	255,215,0	2	7,1	0,368
chr1	15946733	15946892	A-E	829	.	15946830	15946831	255,215,0	2	37,1	0,158
chr1	15947326	15947695	A-E	797	.	15947510	15947511	255,215,0	2	1,1	0,368
chr1	16087189	16087372	A-E	930	.	16087265	16087266	255,215,0	2	4,34	0,149
chr1	16121816	16121868	A-E	924	.	16121841	16121842	255,215,0	2	1,1	0,51
chr1	16125579	16125747	A-E	851	.	16125669	16125670	255,215,0	2	15,1	0,167
chr1	16126194	16126235	A-E	788	.	16126206	16126207	255,215,0	2	1,17	0,24
chr1	16126684	16127221	A-E	858	.	16126886	16126887	255,215,0	2	154,285	0,252
chr1	16176617	16176801	A-E	876	.	16176704	16176705	255,215,0	2	27,35	0,149
chr1	16212759	16213091	A-E	658	.	16212940	16212941	255,215,0	2	96,64	0,268
chr1	16276028	16276482	A-E	933	.	16276328	16276329	255,215,0	2	226,78	0,376
chr1	16277350	16278224	A-E	527	.	16277617	16277618	255,215,0	2	226,565	0,309
chr1	16292565	16293101	A-E	670	.	16292652	16292653	255,215,0	2	47,408	0,128
chr1	16339773	16339933	A-E	552	.	16339865	16339866	255,215,0	2	27,1	0,159
chr1	16469324	16469412	A-E	539	.	16469380	16469381	255,215,0	2	27,1	0,87
chr1	16478939	16479163	A-E	645	.	16479033	16479034	255,215,0	2	44,79	0,145
chr1	16479299	16479465	A-E	904	.	16479381	16479382	255,215,0	2	1,1	0,165
chr1	16499761	16499895	A-E	918	.	16499825	16499826	255,215,0	2	54,59	0,75
chr1	16502532	16502678	A-E	851	.	16502611	16502612	255,215,0	2	15,1	0,145
chr1	16508402	16508642	A-E	732	.	16508564	16508565	255,215,0	2	87,1	0,239
chr1	16677236	16677843	A-E	723	.	16677568	16677569	255,215,0	2	197,138	0,469
chr1	16694742	16694834	A-E	645	.	16694744	16694745	255,215,0	2	1,88	0,4
chr1	16826315	16826438	A-E	502	.	16826390	16826391	255,215,0	2	29,1	0,122
chr1	16840307	16840566	A-E	506	.	16840557	16840558	255,215,0	2	246,4	0,255
chr1	17231253	17231704	A-E	416	.	17231391	17231392	255,215,0	2	88,262	0,189
chr1	17454855	17455288	A-E	962	.	17455071	17455072	255,215,0	2	193,193	0,240
chr1	17534687	17534794	A-E	485	.	17534728	17534729	255,215,0	2	1,24	0,83
chr1	17578205	17578469	A-E	682	.	17578333	17578334	255,215,0	2	1,8	0,256
chr1	19248887	19249092	A-E	775	.	19248942	19248943	255,215,0	2	1,94	0,111
chr1	19249496	19249797	A-E	633	.	19249560	19249561	255,215,0	2	1,173	0,128
chr1	19253034	19253391	A-E	681	.	19253291	19253292	255,215,0	2	215,57	0,300
chr1	19253626	19253670	A-E	951	.	19253647	19253648	255,215,0	2	1,1	0,43
chr1	19271920	19272097	A-E	544	.	19272020	19272021	255,215,0	2	26,1	0,176
chr1	19274997	19275345	A-E	548	.	19275067	19275068	255,215,0	2	44,250	0,98
chr1	19276270	19276542	A-E	940	.	19276360	19276361	255,215,0	2	1,91	0,181
chr1	19277155	19277462	A-E	830	.	19277360	19277361	255,215,0	2	181,76	0,231
chr1	19277926	19278336	A-E	599	.	19278321	19278322	255,215,0	2	382,1	0,409
chr1	19278388	19278892	A-E	540	.	19278718	19278719	255,215,0	2	249,92	0,412
chr1	19280139	19280583	A-E	869	.	19280394	19280395	255,215,0	2	181,114	0,330
chr1	19281204	19281307	A-E	824	.	19281255	19281256	255,215,0	2	1,1	0,102
chr1	19336477	19336714	A-E	700	.	19336578	19336579	255,215,0	2	1,34	0,203
chr1	19337563	19337942	A-E	655	.	19337698	19337699	255,215,0	2	72,180	0,199
chr1	19532307	19532702	A-E	585	.	19532500	19532501	255,215,0	2	1,9	0,386
chr1	19535326	19535674	A-E	842	.	19535636	19535637	255,215,0	2	275,1	0,347
chr1	19756992	19757194	A-E	527	.	19757146	19757147	255,215,0	2	108,1	0,201
chr1	19764295	19764800	A-E	924	.	19764786	19764787	255,215,0	2	480,2	0,503
chr1	19783534	19783827	A-E	837	.	19783772	19783773	255,215,0	2	185,1	0,292
chr1	19794978	19795283	A-E	687	.	19795049	19795050	255,215,0	2	1,163	0,142
chr1	19796024	19796128	A-E	919	.	19796096	19796097	255,215,0	2	46,4	0,100
chr1	19803336	19803680	A-E	952	.	19803403	19803404	255,215,0	2	1,209	0,135
chr1	19803913	19804113	A-E	784	.	19803997	19803998	255,215,0	2	2,32	0,168
chr1	19804514	19804582	A-E	537	.	19804547	19804548	255,215,0	2	1,1	0,67
chr1	20091332	20091506	A-E	795	.	20091447	20091448	255,215,0	2	60,3	0,171
chr1	20437370	20437554	A-E	967	.	20437447	20437448	255,215,0	2	1,30	0,154
chr1	20986387	20986664	A-E	654	.	20986525	20986526	255,215,0	2	1,1	0,276
chr1	20992256	20992427	A-E	786	.	20992335	20992336	255,215,0	2	1,12	0,159
chr1	21023277	21023600	A-E	829	.	21023330	21023331	255,215,0	2	1,216	0,107
chr1	21111723	21112043	A-E	788	.	21111898	21111899	255,215,0	2	33,1	0,319
chr1	21348947	21349299	A-E	977	.	21348997	21348998	255,215,0	2	45,296	0,56
chr1	21428051	21428147	A-E	536	.	21428099	21428100	255,215,0	2	4,2	0,94
chr1	21475659	21476054	A-E	766	.	21476001	21476002	255,215,0	2	293,2	0,393
chr1	21588176	21588724	A-E	844	.	21588521	21588522	255,215,0	2	294,150	0,398
chr1	21588829	21589430	A-E	890	.	21588895	21588896	255,215,0	2	1,469	0,132
chr1	21615302	21615454	A-E	561	.	21615377	21615378	255,215,0	2	1,1	0,151
chr1	21649091	21649481	A-E	953	.	21649331	21649332	255,215,0	2	191,99	0,291
chr1	21649986	21650330	A-E	636	.	21650318	21650319	255,215,0	2	323,1	0,343
chr1	21650806	21651685	A-E	933	.	21651349	21651350	255,215,0	2	518,309	0,570
chr1	21651763	21652173	A-E	854	.	21651922	21651923	255,215,0	2	39,130	0,280
chr1	21660622	21661187	A-E	925	.	21660788	21660789	255,215,0	2	150,382	0,183
chr1	21661659	21661688	A-E	680	.	21661673	21661674	255,215,0	2	1,1	0,28
chr1	21663991	21664182	A-E	859	.	21664144	21664145	255,215,0	2	151,35	0,156
chr1	21664400	21664833	A-E	910	.	21664667	21664668	255,215,0	2	240,137	0,296
chr1	21664947	21665143	A-E	830	.	21665069	21665070	255,215,0	2	115,66	0,130
chr1	21670382	21670956	A-E	874	.	21670704	21670705	255,215,0	2	245,174	0,400
chr1	21724067	21724372	A-E	783	.	21724185	21724186	255,215,0	2	2,69	0,236
chr1	22106565	22106957	A-E	942	.	22106760	22106761	255,215,0	2	1,1	0,391
chr1	22231370	22231630	A-E	858	.	22231559	22231560	255,215,0	2	121,1	0,259
chr1	22232811	22232851	A-E	817	.	22232847	22232848	255,215,0	2	35,1	0,39
chr1	22235836	22236001	A-E	870	.	22235898	22235899	255,215,0	2	33,73	0,92
chr1	22236410	22236600	A-E	788	.	22236524	22236525	255,215,0	2	89,50	0,140
chr1	22260274	22260656	A-E	853	.	22260511	22260512	255,215,0	2	103,9	0,373
chr1	22262171	22262515	A-E	593	.	22262451	22262452	255,215,0	2	261,44	0,300
chr1	22264499	22264526	A-E	759	.	22264512	22264513	255,215,0	2	1,1	0,26
chr1	22266159	22266438	A-E	657	.	22266332	22266333	255,215,0	2	69,1	0,278
chr1	22345590	22345859	A-E	792	.	22345702	22345703	255,215,0	2	51,95	0,174
chr1	22366226	22366841	A-E	805	.	22366515	22366516	255,215,0	2	217,253	0,362
chr1	22380436	22380835	A-E	953	.	22380480	22380481	255,215,0	2	1,310	0,89
chr1	22383560	22383719	A-E	824	.	22383563	22383564	255,215,0	2	1,152	0,7
chr1	22395086	22395317	A-E	638	.	22395094	22395095	255,215,0	2	1,214	0,17
chr1	22441345	22441559	A-E	881	.	22441442	22441443	255,215,0	2	1,20	0,194
chr1	23076914	23077145	A-E	957	.	23077060	23077061	255,215,0	2	64,2	0,229
chr1	23426690	23427100	A-E	837	.	23426943	23426944	255,215,0	2	189,91	0,319
chr1	23429944	23430077	A-E	936	.	23430038	23430039	255,215,0	2	69,12	0,121
chr1	23448967	23449247	A-E	793	.	23449106	23449107	255,215,0	2	1,1	0,279
chr1	23479743	23479868	A-E	539	.	23479849	23479850	255,215,0	2	90,1	0,124
chr1	23496333	23496700	A-E	842	.	23496516	23496517	255,215,0	2	1,1	0,366
chr1	23523350	23523682	A-E	540	.	23523501	23523502	255,215,0	2	10,38	0,294
chr1	23617208	23617328	A-E	932	.	23617267	23617268	255,215,0	2	1,1	0,119
chr1	23618711	23618805	A-E	873	.	23618757	23618758	255,215,0	2	1,1	0,93
chr1	23703996	23704149	A-E	722	.	23704142	23704143	255,215,0	2	141,1	0,152
chr1	23855166	23855420	A-E	760	.	23855243	23855244	255,215,0	2	36,135	0,119
chr1	23882500	23882866	A-E	898	.	23882599	23882600	255,215,0	2	1,168	0,198
chr1	23888678	23889201	A-E	527	.	23888996	23888997	255,215,0	2	247,132	0,391
chr1	23903714	23904323	A-E	861	.	23904233	23904234	255,215,0	2	457,26	0,583
chr1	24071370	24071449	A-E	858	.	24071409	24071410	255,215,0	2	1,1	0,78
chr1	24278072	24278180	A-E	702	.	24278125	24278126	255,215,0	2	1,1	0,107
chr1	24345154	24345565	A-E	757	.	24345189	24345190	255,215,0	2	1,340	0,71
chr1	24476382	24476609	A-E	733	.	24476495	24476496	255,215,0	2	2,1	0,226
chr1	24516636	24516983	A-E	561	.	24516739	24516740	255,215,0	2	1,141	0,206
chr1	24521560	24521927	A-E	610	.	24521779	24521780	255,215,0	2	173,101	0,266
chr1	24736156	24736250	A-E	901	.	24736198	24736199	255,215,0	2	1,10	0,84
chr1	24970685	24970736	A-E	877	.	24970724	24970725	255,215,0	2	32,4	0,47
chr1	25021969	25022194	A-E	714	.	25022081	25022082	255,215,0	2	1,1	0,224
chr1	25051079	25051208	A-E	909	.	25051161	25051162	255,215,0	2	39,3	0,126
chr1	25051605	25051987	A-E	855	.	25051743	25051744	255,215,0	2	1,105	0,277
chr1	25074073	25074178	A-E	860	.	25074130	25074131	255,215,0	2	11,1	0,104
chr1	25075762	25076041	A-E	779	.	25075838	25075839	255,215,0	2	1,126	0,153
chr1	25080140	25080528	A-E	731	.	25080146	25080147	255,215,0	2	1,375	0,13
chr1	25086848	25087197	A-E	511	.	25086945	25086946	255,215,0	2	1,155	0,194
chr1	25087542	25087951	A-E	779	.	25087638	25087639	255,215,0	2	67,282	0,127
chr1	25088167	25088822	A-E	550	.	25088180	25088181	255,215,0	2	1,629	0,26
chr1	25095502	25095845	A-E	556	.	25095664	25095665	255,215,0	2	1,18	0,325
chr1	25174625	25174992	A-E	939	.	25174662	25174663	255,215,0	2	1,293	0,74
chr1	25175027	25175393	A-E	619	.	25175078	25175079	255,215,0	2	6,269	0,97
chr1	25559638	25560067	A-E	733	.	25559795	25559796	255,215,0	2	82,196	0,233
chr1	25566195	25566411	A-E	662	.	25566256	25566257	255,215,0	2	47,140	0,76
chr1	25566618	25566670	A-E	420	.	25566638	25566639	255,215,0	2	1,11	0,41
chr1	25665993	25666367	A-E	922	.	25666179	25666180	255,215,0	2	1,1	0,373
chr1	25795813	25796147	A-E	891	.	25795979	25795980	255,215,0	2	1,1	0,333
chr1	25969249	25969578	A-E	517	.	25969406	25969407	255,215,0	2	78,91	0,238
chr1	26022319	26022793	A-E	504	.	26022554	26022555	255,215,0	2	210,212	0,262
chr1	26184900	26185246	A-E	666	.	26185070	26185071	255,215,0	2	1,5	0,341
chr1	26201699	26201757	A-E	580	.	26201715	26201716	255,215,0	2	4,28	0,30
chr1	26201939	26202488	A-E	799	.	26202472	26202473	255,215,0	2	520,1	0,548
chr1	26249033	26249281	A-E	655	.	26249191	26249192	255,215,0	2	154,85	0,163
chr1	26453982	26454320	A-E	511	.	26454194	26454195	255,215,0	2	131,44	0,294
chr1	26677301	26677628	A-E	961	.	26677412	26677413	255,215,0	2	60,163	0,164
chr1	26678060	26678317	A-E	548	.	26678199	26678200	255,215,0	2	24,1	0,256
chr1	26826817	26827162	A-E	724	.	26826848	26826849	255,215,0	2	8,289	0,56
chr1	26827232	26827869	A-E	574	.	26827507	26827508	255,215,0	2	265,351	0,286
chr1	26946261	26946815	A-E	866	.	26946580	26946581	255,215,0	2	290,205	0,349
chr1	27024638	27025138	A-E	927	.	27024824	27024825	255,215,0	2	142,268	0,232
chr1	27049688	27050030	A-E	900	.	27049858	27049859	255,215,0	2	1,1	0,341
chr1	27070713	27071050	A-E	805	.	27070754	27070755	255,215,0	2	1,255	0,82
chr1	27112238	27112538	A-E	838	.	27112276	27112277	255,215,0	2	1,223	0,77
chr1	27112764	27112917	A-E	845	.	27112858	27112859	255,215,0	2	82,46	0,107
chr1	27126395	27126599	A-E	958	.	27126541	27126542	255,215,0	2	91,2	0,202
chr1	27126834	27127211	A-E	978	.	27126868	27126869	255,215,0	2	2,310	0,67
chr1	27175784	27176273	A-E	519	.	27175983	27175984	255,215,0	2	131,220	0,269
chr1	27321452	27321840	A-E	710	.	27321631	27321632	255,215,0	2	48,77	0,311
chr1	27691785	27692261	A-E	810	.	27692090	27692091	255,215,0	2	252,117	0,359
chr1	27718123	27718316	A-E	562	.	27718196	27718197	255,215,0	2	2,48	0,145
chr1	27762936	27763307	A-E	750	.	27763205	27763206	255,215,0	2	226,58	0,313
chr1	27866905	27867128	A-E	568	.	27866969	27866970	255,215,0	2	3,97	0,126
chr1	27883844	27884140	A-E	620	.	27883934	27883935	255,215,0	2	42,157	0,139
chr1	27957478	27958684	A-E	708	.	27958176	27958177	255,215,0	2	692,500	0,706
chr1	27986111	27986384	A-E	531	.	27986267	27986268	255,215,0	2	116,75	0,198
chr1	28112438	28112789	A-E	591	.	28112612	28112613	255,215,0	2	1,2	0,349
chr1	28189568	28190269	A-E	500	.	28189911	28189912	255,215,0	2	330,343	0,358
chr1	28201800	28202156	A-E	670	.	28201856	28201857	255,215,0	2	23,265	0,91
chr1	28318645	28318992	A-E	811	.	28318811	28318812	255,215,0	2	1,14	0,333
chr1	28355043	28355235	A-E	745	.	28355138	28355139	255,215,0	2	1,1	0,191
chr1	28373026	28373370	A-E	776	.	28373273	28373274	255,215,0	2	153,1	0,343
chr1	28389248	28389585	A-E	753	.	28389550	28389551	255,215,0	2	270,1	0,336
chr1	28437098	28437429	A-E	816	.	28437332	28437333	255,215,0	2	186,48	0,283
chr1	28437697	28438098	A-E	494	.	28437902	28437903	255,215,0	2	205,195	0,206
chr1	28439074	28439949	A-E	875	.	28439425	28439426	255,215,0	2	293,465	0,410
chr1	28487509	28487671	A-E	877	.	28487565	28487566	255,215,0	2	1,50	0,112
chr1	28587338	28587737	A-E	730	.	28587563	28587564	255,215,0	2	53,1	0,398
chr1	28776524	28777127	A-E	719	.	28776809	28776810	255,215,0	2	280,312	0,291
chr1	28975596	28975767	A-E	784	.	28975681	28975682	255,215,0	2	1,1	0,170
chr1	29081518	29081568	A-E	533	.	29081542	29081543	255,215,0	2	1,1	0,49
chr1	29211316	29211750	A-E	947	.	29211744	29211745	255,215,0	2	424,1	0,433
chr1	29253461	29253677	A-E	947	.	29253524	29253525	255,215,0	2	1,90	0,126
chr1	29504261	29504387	A-E	578	.	29504316	29504317	255,215,0	2	50,64	0,62
chr1	29506105	29506507	A-E	922	.	29506463	29506464	255,215,0	2	324,8	0,394
chr1	30161728	30161828	A-E	864	.	30161777	30161778	255,215,0	2	1,1	0,99
chr1	30447183	30447471	A-E	486	.	30447326	30447327	255,215,0	2	1,1	0,287
chr1	31228506	31228921	A-E	591	.	31228855	31228856	255,215,0	2	285,1	0,414
chr1	31320336	31320627	A-E	607	.	31320523	31320524	255,215,0	2	85,1	0,290
chr1	31483120	31483355	A-E	573	.	31483237	31483238	255,215,0	2	1,1	0,234
chr1	31527377	31527394	A-E	596	.	31527387	31527388	255,215,0	2	6,1	0,16
chr1	31628220	31628457	A-E	452	.	31628358	31628359	255,215,0	2	116,76	0,161
chr1	31643824	31643962	A-E	524	.	31643870	31643871	255,215,0	2	1,45	0,93
chr1	31918040	31918109	A-E	580	.	31918074	31918075	255,215,0	2	1,1	0,68
chr1	32015159	32015590	A-E	566	.	32015320	32015321	255,215,0	2	132,239	0,192
chr1	32054714	32054752	A-E	927	.	32054732	32054733	255,215,0	2	1,1	0,37
chr1	32166698	32166999	A-E	716	.	32166823	32166824	255,215,0	2	1,51	0,250
chr1	32178476	32178689	A-E	693	.	32178685	32178686	255,215,0	2	207,1	0,212
chr1	32253647	32254040	A-E	524	.	32253860	32253861	255,215,0	2	165,130	0,263
chr1	32263216	32263220	A-E	882	.	32263218	32263219	255,215,0	2	2,1	0,3
chr1	32354934	32355150	A-E	816	.	32354986	32354987	255,215,0	2	29,140	0,76
chr1	32392745	32393142	A-E	797	.	32393135	32393136	255,215,0	2	386,1	0,396
chr1	32394382	32394617	A-E	750	.	32394591	32394592	255,215,0	2	186,1	0,234
chr1	32397067	32397490	A-E	990	.	32397348	32397349	255,215,0	2	228,87	0,336
chr1	32402000	32402067	A-E	582	.	32402033	32402034	255,215,0	2	1,1	0,66
chr1	32402078	32402487	A-E	965	.	32402462	32402463	255,215,0	2	384,23	0,386
chr1	32420307	32420572	A-E	930	.	32420413	32420414	255,215,0	2	84,135	0,130
chr1	32421622	32422096	A-E	955	.	32421695	32421696	255,215,0	2	35,362	0,112
chr1	32481902	32482087	A-E	813	.	32481975	32481976	255,215,0	2	60,98	0,87
chr1	32485178	32485588	A-E	552	.	32485478	32485479	255,215,0	2	193,1	0,409
chr1	32574737	32575173	A-E	592	.	32574934	32574935	255,215,0	2	36,76	0,360
chr1	32715599	32716062	A-E	783	.	32715680	32715681	255,215,0	2	52,351	0,112
chr1	32732571	32732683	A-E	806	.	32732625	32732626	255,215,0	2	8,10	0,102
chr1	33077721	33078012	A-E	520	.	33077948	33077949	255,215,0	2	180,16	0,275
chr1	33279409	33279742	A-E	651	.	33279710	33279711	255,215,0	2	272,1	0,332
chr1	33405191	33405597	A-E	633	.	33405375	33405376	255,215,0	2	139,175	0,231
chr1	33427851	33428169	A-E	956	.	33427990	33427991	255,215,0	2	1,40	0,278
chr1	33428474	33429020	A-E	701	.	33428769	33428770	255,215,0	2	253,208	0,338
chr1	33446568	33446686	A-E	941	.	33446630	33446631	255,215,0	2	10,3	0,115
chr1	33446816	33447482	A-E	955	.	33446949	33446950	255,215,0	2	86,485	0,181
chr1	33447667	33447707	A-E	635	.	33447674	33447675	255,215,0	2	1,25	0,15
chr1	33448758	33448929	A-E	742	.	33448797	33448798	255,215,0	2	34,125	0,46
chr1	33454437	33454737	A-E	684	.	33454680	33454681	255,215,0	2	188,1	0,299
chr1	33454783	33455472	A-E	887	.	33455324	33455325	255,215,0	2	506,112	0,577
chr1	33463131	33463490	A-E	803	.	33463268	33463269	255,215,0	2	63,146	0,213
chr1	33463690	33463885	A-E	769	.	33463766	33463767	255,215,0	2	42,83	0,112
chr1	33464221	33464253	A-E	776	.	33464248	33464249	255,215,0	2	24,1	0,31
chr1	33500817	33500865	A-E	709	.	33500842	33500843	255,215,0	2	4,1	0,47
chr1	33645848	33646140	A-E	553	.	33645994	33645995	255,215,0	2	2,1	0,291
chr1	33804146	33804253	A-E	685	.	33804198	33804199	255,215,0	2	1,3	0,104
chr1	33804359	33804743	A-E	790	.	33804678	33804679	255,215,0	2	306,50	0,334
chr1	33807842	33808213	A-E	847	.	33808019	33808020	255,215,0	2	1,17	0,354
chr1	33809898	33810278	A-E	505	.	33810205	33810206	255,215,0	2	236,1	0,379
chr1	36103028	36103162	A-E	986	.	36103143	36103144	255,215,0	2	98,1	0,133
chr1	36183411	36183689	A-E	639	.	36183587	36183588	255,215,0	2	130,54	0,224
chr1	36397577	36397741	A-E	906	.	36397664	36397665	255,215,0	2	12,1	0,163
chr1	36397914	36398178	A-E	911	.	36398043	36398044	255,215,0	2	1,5	0,259
chr1	36555347	36555633	A-E	828	.	36555605	36555606	255,215,0	2	252,20	0,266
chr1	36616041	36616095	A-E	934	.	36616066	36616067	255,215,0	2	2,4	0,50
chr1	36616485	36616868	A-E	802	.	36616576	36616577	255,215,0	2	88,288	0,95
chr1	36626561	36626969	A-E	978	.	36626608	36626609	255,215,0	2	44,356	0,52
chr1	36627255	36627586	A-E	790	.	36627560	36627561	255,215,0	2	282,1	0,330
chr1	36627717	36628369	A-E	891	.	36628067	36628068	255,215,0	2	325,276	0,376
chr1	36632628	36632796	A-E	563	.	36632721	36632722	255,215,0	2	21,1	0,167
chr1	36713857	36714069	A-E	832	.	36713962	36713963	255,215,0	2	1,2	0,210
chr1	36715455	36715834	A-E	590	.	36715644	36715645	255,215,0	2	1,1	0,378
chr1	36814630	36815106	A-E	548	.	36814973	36814974	255,215,0	2	291,80	0,396
chr1	36816067	36816533	A-E	872	.	36816407	36816408	255,215,0	2	316,101	0,365
chr1	36839449	36839891	A-E	813	.	36839557	36839558	255,215,0	2	42,266	0,176
chr1	36840093	36840535	A-E	774	.	36840444	36840445	255,215,0	2	293,32	0,410
chr1	36853020	36853463	A-E	788	.	36853335	36853336	255,215,0	2	279,91	0,352
chr1	37937293	37937526	A-E	860	.	37937470	37937471	255,215,0	2	126,4	0,229
chr1	37942874	37943354	A-E	861	.	37943026	37943027	255,215,0	2	147,322	0,158
chr1	37943723	37943795	A-E	785	.	37943753	37943754	255,215,0	2	2,12	0,60
chr1	37944084	37944971	A-E	764	.	37944381	37944382	255,215,0	2	298,589	0,298
chr1	38018684	38018725	A-E	801	.	38018715	38018716	255,215,0	2	24,1	0,40
chr1	38461479	38461888	A-E	487	.	38461826	38461827	255,215,0	2	297,10	0,399
chr1	38465723	38465839	A-E	975	.	38465778	38465779	255,215,0	2	1,6	0,110
chr1	38469752	38469964	A-E	673	.	38469807	38469808	255,215,0	2	1,102	0,110
chr1	38495782	38495936	A-E	777	.	38495883	38495884	255,215,0	2	51,1	0,153
chr1	39193613	39193736	A-E	677	.	39193671	39193672	255,215,0	2	1,6	0,117
chr1	39513619	39513853	A-E	948	.	39513735	39513736	255,215,0	2	1,1	0,233
chr1	39569453	39569618	A-E	974	.	39569543	39569544	255,215,0	2	18,1	0,164
chr1	39573175	39573548	A-E	933	.	39573186	39573187	255,215,0	2	6,356	0,17
chr1	39573678	39574073	A-E	953	.	39573689	39573690	255,215,0	2	1,373	0,22
chr1	39575977	39576189	A-E	711	.	39576082	39576083	255,215,0	2	1,1	0,211
chr1	39583934	39584320	A-E	579	.	39584126	39584127	255,215,0	2	1,1	0,385
chr1	39593257	39593498	A-E	891	.	39593377	39593378	255,215,0	2	1,1	0,240
chr1	39596184	39596482	A-E	964	.	39596235	39596236	255,215,0	2	1,195	0,103
chr1	39598118	39598362	A-E	922	.	39598292	39598293	255,215,0	2	107,1	0,243
chr1	39598673	39599090	A-E	846	.	39598721	39598722	255,215,0	2	29,349	0,68
chr1	39601307	39601353	A-E	632	.	39601329	39601330	255,215,0	2	1,1	0,45
chr1	39625112	39625154	A-E	890	.	39625132	39625133	255,215,0	2	1,1	0,41
chr1	39633654	39634014	A-E	595	.	39633701	39633702	255,215,0	2	1,266	0,94
chr1	39649524	39649781	A-E	825	.	39649613	39649614	255,215,0	2	1,79	0,178
chr1	39649837	39650144	A-E	960	.	39649896	39649897	255,215,0	2	1,188	0,119
chr1	39655304	39655564	A-E	951	.	39655326	39655327	255,215,0	2	1,216	0,44
chr1	39656160	39656294	A-E	982	.	39656226	39656227	255,215,0	2	1,1	0,133
chr1	39658064	39658129	A-E	986	.	39658081	39658082	255,215,0	2	1,31	0,34
chr1	39661866	39662212	A-E	897	.	39661913	39661914	255,215,0	2	1,251	0,95
chr1	39662647	39663006	A-E	725	.	39662737	39662738	255,215,0	2	72,250	0,109
chr1	39681664	39681818	A-E	571	.	39681740	39681741	255,215,0	2	1,1	0,153
chr1	39857791	39857995	A-E	822	.	39857868	39857869	255,215,0	2	13,62	0,142
chr1	40040053	40040157	A-E	740	.	40040104	40040105	255,215,0	2	1,1	0,103
chr1	40264989	40265119	A-E	635	.	40265044	40265045	255,215,0	2	16,34	0,96
chr1	40504860	40505165	A-E	892	.	40505012	40505013	255,215,0	2	1,1	0,304
chr1	40508013	40508445	A-E	837	.	40508041	40508042	255,215,0	2	1,376	0,56
chr1	40627999	40628745	A-E	856	.	40628285	40628286	255,215,0	2	266,439	0,307
chr1	41040458	41040466	A-E	890	.	41040461	41040462	255,215,0	2	1,1	0,7
chr1	41178788	41178979	A-E	818	.	41178865	41178866	255,215,0	2	2,38	0,153
chr1	41704083	41704341	A-E	660	.	41704260	41704261	255,215,0	2	99,1	0,257
chr1	41981831	41982007	A-E	456	.	41981925	41981926	255,215,0	2	15,1	0,175
chr1	42149945	42149960	A-E	704	.	42149948	42149949	255,215,0	2	1,9	0,6
chr1	42192975	42193489	A-E	751	.	42193265	42193266	255,215,0	2	208,141	0,373
chr1	42248889	42249252	A-E	555	.	42248980	42248981	255,215,0	2	1,181	0,182
chr1	42327794	42328248	A-E	935	.	42327996	42327997	255,215,0	2	148,197	0,257
chr1	42328578	42328878	A-E	632	.	42328729	42328730	255,215,0	2	102,98	0,202
chr1	42356899	42357259	A-E	686	.	42356905	42356906	255,215,0	2	1,347	0,13
chr1	42363874	42364167	A-E	745	.	42364001	42364002	255,215,0	2	1,39	0,254
chr1	42366364	42366624	A-E	796	.	42366513	42366514	255,215,0	2	90,50	0,210
chr1	42366819	42367026	A-E	965	.	42366960	42366961	255,215,0	2	77,1	0,206
chr1	42679140	42679254	A-E	512	.	42679197	42679198	255,215,0	2	3,1	0,113
chr1	42797781	42798103	A-E	697	.	42798069	42798070	255,215,0	2	257,1	0,321
chr1	43150309	43150677	A-E	898	.	43150373	43150374	255,215,0	2	1,240	0,128
chr1	43406108	43407009	A-E	967	.	43406835	43406836	255,215,0	2	682,128	0,773
chr1	43407355	43407700	A-E	898	.	43407615	43407616	255,215,0	2	224,47	0,298
chr1	43423285	43423470	A-E	702	.	43423459	43423460	255,215,0	2	165,1	0,184
chr1	43432863	43433109	A-E	647	.	43432937	43432938	255,215,0	2	1,98	0,148
chr1	43760174	43760222	A-E	765	.	43760210	43760211	255,215,0	2	27,1	0,47
chr1	43761236	43761355	A-E	929	.	43761297	43761298	255,215,0	2	5,1	0,118
chr1	43837945	43838126	A-E	630	.	43838035	43838036	255,215,0	2	1,1	0,180
chr1	43839359	43839523	A-E	938	.	43839440	43839441	255,215,0	2	1,1	0,163
chr1	43997843	43998152	A-E	741	.	43997976	43997977	255,215,0	2	1,43	0,266
chr1	44176533	44177122	A-E	845	.	44176878	44176879	255,215,0	2	308,205	0,384
chr1	44249274	44249663	A-E	573	.	44249468	44249469	255,215,0	2	2,1	0,388
chr1	44887961	44887973	A-E	949	.	44887967	44887968	255,215,0	2	3,1	0,11
chr1	44951424	44951733	A-E	874	.	44951501	44951502	255,215,0	2	1,155	0,154
chr1	45187064	45187481	A-E	638	.	45187394	45187395	255,215,0	2	246,2	0,415
chr1	45196157	45196620	A-E	897	.	45196606	45196607	255,215,0	2	445,8	0,455
chr1	45196708	45197102	A-E	880	.	45197064	45197065	255,215,0	2	320,1	0,393
chr1	45738634	45738975	A-E	614	.	45738792	45738793	255,215,0	2	7,30	0,311
chr1	45860300	45860382	A-E	527	.	45860342	45860343	255,215,0	2	6,2	0,80
chr1	46009549	46009894	A-E	739	.	46009665	46009666	255,215,0	2	90,201	0,144
chr1	46010722	46010902	A-E	886	.	46010811	46010812	255,215,0	2	1,1	0,179
chr1	46150736	46150911	A-E	957	.	46150798	46150799	255,215,0	2	1,51	0,124
chr1	46268583	46268737	A-E	917	.	46268650	46268651	255,215,0	2	1,20	0,134
chr1	46632893	46633236	A-E	602	.	46633064	46633065	255,215,0	2	1,1	0,342
chr1	46712372	46712767	A-E	725	.	46712488	46712489	255,215,0	2	1,162	0,233
chr1	47185464	47185602	A-E	741	.	47185532	47185533	255,215,0	2	1,1	0,137
chr1	47677583	47677805	A-E	820	.	47677733	47677734	255,215,0	2	81,1	0,221
chr1	47690580	47690745	A-E	715	.	47690638	47690639	255,215,0	2	1,48	0,117
chr1	47700901	47701346	A-E	950	.	47701151	47701152	255,215,0	2	249,192	0,253
chr1	48935854	48936015	A-E	827	.	48935918	48935919	255,215,0	2	1,32	0,129
chr1	48936089	48936471	A-E	905	.	48936226	48936227	255,215,0	2	1,107	0,275
chr1	51444500	51444960	A-E	773	.	51444563	51444564	255,215,0	2	1,334	0,126
chr1	51703075	51703494	A-E	791	.	51703243	51703244	255,215,0	2	22,104	0,315
chr1	51703497	51703848	A-E	927	.	51703586	51703587	255,215,0	2	5,176	0,175
chr1	51769565	51770027	A-E	947	.	51769737	51769738	255,215,0	2	114,230	0,232
chr1	51982811	51983085	A-E	748	.	51983036	51983037	255,215,0	2	178,1	0,273
chr1	51997598	51997789	A-E	672	.	51997693	51997694	255,215,0	2	1,1	0,190
chr1	52110368	52110491	A-E	574	.	52110429	52110430	255,215,0	2	1,1	0,122
chr1	52139089	52139578	A-E	895	.	52139237	52139238	255,215,0	2	139,330	0,159
chr1	52429289	52429678	A-E	987	.	52429672	52429673	255,215,0	2	380,1	0,388
chr1	52605517	52605815	A-E	858	.	52605732	52605733	255,215,0	2	134,1	0,297
chr1	52830922	52831212	A-E	672	.	52831003	52831004	255,215,0	2	42,168	0,122
chr1	53035177	53035456	A-E	917	.	53035316	53035317	255,215,0	2	1,1	0,278
chr1	53168640	53169047	A-E	647	.	53168726	53168727	255,215,0	2	35,269	0,138
chr1	53663042	53663408	A-E	856	.	53663104	53663105	255,215,0	2	1,241	0,125
chr1	54715450	54715803	A-E	573	.	54715578	54715579	255,215,0	2	1,96	0,257
chr1	54719323	54719507	A-E	914	.	54719414	54719415	255,215,0	2	1,1	0,183
chr1	54739027	54739187	A-E	589	.	54739055	54739056	255,215,0	2	1,103	0,57
chr1	54778588	54778715	A-E	945	.	54778651	54778652	255,215,0	2	1,1	0,126
chr1	54868582	54868776	A-E	520	.	54868641	54868642	255,215,0	2	13,88	0,106
chr1	54873075	54873515	A-E	779	.	54873405	54873406	255,215,0	2	287,66	0,374
chr1	55431735	55431939	A-E	520	.	55431830	55431831	255,215,0	2	1,14	0,190
chr1	55436992	55437436	A-E	742	.	55437097	55437098	255,215,0	2	36,269	0,175
chr1	55593579	55593975	A-E	600	.	55593959	55593960	255,215,0	2	367,1	0,395
chr1	55594097	55594408	A-E	514	.	55594327	55594328	255,215,0	2	151,1	0,310
chr1	55829030	55829299	A-E	579	.	55829187	55829188	255,215,0	2	114,68	0,201
chr1	55894779	55895033	A-E	781	.	55894905	55894906	255,215,0	2	1,1	0,253
chr1	56972242	56972492	A-E	907	.	56972298	56972299	255,215,0	2	1,137	0,113
chr1	56972838	56973186	A-E	525	.	56972946	56972947	255,215,0	2	1,131	0,217
chr1	57043287	57044160	A-E	896	.	57043620	57043621	255,215,0	2	311,516	0,357
chr1	59011232	59011517	A-E	605	.	59011298	59011299	255,215,0	2	1,152	0,133
chr1	59039624	59039692	A-E	527	.	59039639	59039640	255,215,0	2	1,37	0,31
chr1	59049880	59049917	A-E	946	.	59049901	59049902	255,215,0	2	8,1	0,36
chr1	59050239	59050578	A-E	888	.	59050487	59050488	255,215,0	2	233,75	0,264
chr1	59052151	59052164	A-E	740	.	59052159	59052160	255,215,0	2	6,1	0,12
chr1	59083441	59083456	A-E	784	.	59083445	59083446	255,215,0	2	1,6	0,9
chr1	59083966	59084335	A-E	874	.	59084185	59084186	255,215,0	2	162,91	0,278
chr1	59183945	59184311	A-E	763	.	59184004	59184005	255,215,0	2	1,248	0,118
chr1	59221049	59221462	A-E	815	.	59221386	59221387	255,215,0	2	297,34	0,379
chr1	59228706	59229186	A-E	946	.	59229034	59229035	255,215,0	2	269,91	0,389
chr1	59229881	59230252	A-E	901	.	59230002	59230003	255,215,0	2	3,131	0,240
chr1	59251646	59251903	A-E	563	.	59251774	59251775	255,215,0	2	1,1	0,256
chr1	59280364	59280505	A-E	930	.	59280396	59280397	255,215,0	2	1,76	0,65
chr1	59280773	59281281	A-E	879	.	59281051	59281052	255,215,0	2	263,214	0,294
chr1	59281510	59281579	A-E	978	.	59281544	59281545	255,215,0	2	1,1	0,68
chr1	59281873	59282217	A-E	585	.	59282124	59282125	255,215,0	2	231,72	0,272
chr1	59289285	59289572	A-E	790	.	59289428	59289429	255,215,0	2	1,1	0,286
chr1	59321742	59321926	A-E	723	.	59321833	59321834	255,215,0	2	1,1	0,183
chr1	59347262	59347482	A-E	828	.	59347403	59347404	255,215,0	2	72,8	0,212
chr1	59350687	59351233	A-E	696	.	59350858	59350859	255,215,0	2	146,348	0,198
chr1	59479443	59479773	A-E	612	.	59479607	59479608	255,215,0	2	1,1	0,329
chr1	59495421	59495772	A-E	497	.	59495710	59495711	255,215,0	2	229,1	0,350
chr1	59537686	59537803	A-E	545	.	59537743	59537744	255,215,0	2	1,3	0,114
chr1	59537846	59538168	A-E	711	.	59538008	59538009	255,215,0	2	5,1	0,321
chr1	59608173	59608421	A-E	787	.	59608201	59608202	255,215,0	2	1,192	0,56
chr1	59738174	59738538	A-E	887	.	59738407	59738408	255,215,0	2	138,34	0,330
chr1	59758328	59758666	A-E	647	.	59758446	59758447	255,215,0	2	58,159	0,179
chr1	59761390	59761720	A-E	618	.	59761438	59761439	255,215,0	2	1,233	0,97
chr1	60036299	60036428	A-E	979	.	60036352	60036353	255,215,0	2	9,31	0,98
chr1	60062084	60062408	A-E	926	.	60062208	60062209	255,215,0	2	1,75	0,249
chr1	60140214	60140519	A-E	520	.	60140374	60140375	255,215,0	2	43,27	0,278
chr1	60144543	60144796	A-E	816	.	60144668	60144669	255,215,0	2	1,3	0,250
chr1	60172811	60173111	A-E	738	.	60172975	60172976	255,215,0	2	30,1	0,299
chr1	60209079	60209290	A-E	931	.	60209184	60209185	255,215,0	2	2,1	0,210
chr1	60598724	60598934	A-E	514	.	60598847	60598848	255,215,0	2	42,5	0,205
chr1	61039424	61039611	A-E	538	.	61039554	61039555	255,215,0	2	76,1	0,186
chr1	61415107	61415301	A-E	792	.	61415256	61415257	255,215,0	2	136,31	0,163
chr1	61428474	61428817	A-E	974	.	61428579	61428580	255,215,0	2	40,172	0,171
chr1	61522505	61523042	A-E	435	.	61522704	61522705	255,215,0	2	182,320	0,217
chr1	61543611	61543877	A-E	388	.	61543751	61543752	255,215,0	2	78,62	0,204
chr1	61605788	61605945	A-E	686	.	61605827	61605828	255,215,0	2	1,78	0,79
chr1	61606640	61606663	A-E	838	.	61606651	61606652	255,215,0	2	5,4	0,19
chr1	61607261	61607284	A-E	943	.	61607273	61607274	255,215,0	2	4,1	0,22
chr1	61649786	61650305	A-E	865	.	61649983	61649984	255,215,0	2	151,274	0,245
chr1	61784447	61784809	A-E	646	.	61784577	61784578	255,215,0	2	1,102	0,260
chr1	61918819	61919182	A-E	827	.	61919003	61919004	255,215,0	2	50,43	0,320
chr1	62072423	62072573	A-E	937	.	62072508	62072509	255,215,0	2	22,1	0,149
chr1	62208896	62209266	A-E	665	.	62209263	62209264	255,215,0	2	367,1	0,369
chr1	64197270	64197475	A-E	798	.	64197384	64197385	255,215,0	2	28,4	0,201
chr1	64505281	64505575	A-E	739	.	64505360	64505361	255,215,0	2	1,135	0,159
chr1	64937477	64937870	A-E	570	.	64937640	64937641	255,215,0	2	2,67	0,326
chr1	65337239	65337349	A-E	910	.	65337294	65337295	255,215,0	2	2,1	0,109
chr1	65358374	65358603	A-E	683	.	65358488	65358489	255,215,0	2	1,1	0,228
chr1	65363729	65364057	A-E	799	.	65363937	65363938	255,215,0	2	91,1	0,327
chr1	65364183	65364439	A-E	893	.	65364281	65364282	255,215,0	2	7,66	0,190
chr1	65377916	65378233	A-E	576	.	65378085	65378086	255,215,0	2	23,1	0,316
chr1	65381647	65381826	A-E	693	.	65381743	65381744	255,215,0	2	45,31	0,148
chr1	65383044	65383557	A-E	842	.	65383224	65383225	255,215,0	2	172,323	0,190
chr1	65387772	65388547	A-E	573	.	65388119	65388120	255,215,0	2	284,364	0,411
chr1	65398951	65399446	A-E	681	.	65399122	65399123	255,215,0	2	101,252	0,243
chr1	65399503	65399654	A-E	737	.	65399547	65399548	255,215,0	2	1,62	0,89
chr1	65399664	65400008	A-E	799	.	65399943	65399944	255,215,0	2	229,13	0,331
chr1	65414892	65415081	A-E	638	.	65415056	65415057	255,215,0	2	142,1	0,188
chr1	65428077	65428368	A-E	803	.	65428279	65428280	255,215,0	2	116,1	0,290
chr1	65430612	65431006	A-E	850	.	65430951	65430952	255,215,0	2	293,8	0,386
chr1	65531415	65531808	A-E	552	.	65531790	65531791	255,215,0	2	371,13	0,380
chr1	65534568	65534924	A-E	844	.	65534745	65534746	255,215,0	2	1,1	0,355
chr1	65731337	65731853	A-E	511	.	65731406	65731407	255,215,0	2	1,378	0,138
chr1	65888047	65888596	A-E	879	.	65888065	65888066	255,215,0	2	1,512	0,37
chr1	65889004	65889086	A-E	651	.	65889044	65889045	255,215,0	2	1,1	0,81
chr1	66277656	66278058	A-E	922	.	66277919	66277920	255,215,0	2	193,67	0,335
chr1	66709580	66709765	A-E	876	.	66709652	66709653	255,215,0	2	8,47	0,138
chr1	66728047	66728190	A-E	564	.	66728183	66728184	255,215,0	2	131,1	0,142
chr1	66737013	66737268	A-E	631	.	66737092	66737093	255,215,0	2	4,99	0,156
chr1	66737653	66738054	A-E	882	.	66737694	66737695	255,215,0	2	1,319	0,82
chr1	66760490	66760831	A-E	649	.	66760660	66760661	255,215,0	2	1,1	0,340
chr1	66799239	66800009	A-E	648	.	66799407	66799408	255,215,0	2	111,544	0,226
chr1	66800202	66800555	A-E	879	.	66800227	66800228	255,215,0	2	24,325	0,28
chr1	66800868	66802264	A-E	858	.	66801696	66801697	255,215,0	2	804,542	0,854
chr1	66803153	66803427	A-E	910	.	66803168	66803169	255,215,0	2	16,258	0,16
chr1	66808887	66809238	A-E	881	.	66808895	66808896	255,215,0	2	1,334	0,17
chr1	66809800	66810199	A-E	841	.	66809832	66809833	255,215,0	2	1,335	0,64
chr1	66812183	66812638	A-E	797	.	66812257	66812258	255,215,0	2	56,361	0,94
chr1	66812680	66813058	A-E	715	.	66812702	66812703	255,215,0	2	1,334	0,44
chr1	66814347	66814689	A-E	730	.	66814448	66814449	255,215,0	2	3,142	0,200
chr1	66814989	66815183	A-E	962	.	66815080	66815081	255,215,0	2	1,12	0,182
chr1	66815726	66816360	A-E	983	.	66815918	66815919	255,215,0	2	188,436	0,198
chr1	66817224	66817680	A-E	972	.	66817353	66817354	255,215,0	2	122,319	0,137
chr1	66817705	66818086	A-E	897	.	66817817	66817818	255,215,0	2	64,219	0,162
chr1	66819100	66819322	A-E	971	.	66819207	66819208	255,215,0	2	1,7	0,215
chr1	66822447	66822611	A-E	553	.	66822463	66822464	255,215,0	2	1,132	0,32
chr1	66822714	66822988	A-E	670	.	66822803	66822804	255,215,0	2	1,95	0,179
chr1	66904732	66904991	A-E	980	.	66904858	66904859	255,215,0	2	58,63	0,196
chr1	66910997	66911424	A-E	677	.	66911350	66911351	255,215,0	2	350,69	0,358
chr1	66911627	66912010	A-E	629	.	66911818	66911819	255,215,0	2	1,1	0,382
chr1	66930584	66930841	A-E	746	.	66930603	66930604	255,215,0	2	1,218	0,39
chr1	66954948	66955119	A-E	713	.	66955042	66955043	255,215,0	2	19,1	0,170
chr1	66956530	66956771	A-E	566	.	66956711	66956712	255,215,0	2	123,1	0,240
chr1	67029191	67029437	A-E	984	.	67029358	67029359	255,215,0	2	98,9	0,237
chr1	67029939	67030347	A-E	847	.	67030121	67030122	255,215,0	2	113,155	0,253
chr1	67198280	67198800	A-E	906	.	67198647	67198648	255,215,0	2	329,114	0,406
chr1	67400555	67400887	A-E	513	.	67400571	67400572	255,215,0	2	1,299	0,33
chr1	67893161	67893491	A-E	960	.	67893378	67893379	255,215,0	2	107,1	0,329
chr1	68000341	68000585	A-E	528	.	68000455	68000456	255,215,0	2	1,16	0,228
chr1	68027599	68027762	A-E	668	.	68027652	68027653	255,215,0	2	1,57	0,106
chr1	68029743	68030232	A-E	638	.	68030043	68030044	255,215,0	2	205,93	0,396
chr1	68084470	68084693	A-E	749	.	68084592	68084593	255,215,0	2	23,1	0,222
chr1	68149978	68150225	A-E	948	.	68149981	68149982	255,215,0	2	1,241	0,6
chr1	68179338	68179520	A-E	863	.	68179429	68179430	255,215,0	2	2,1	0,181
chr1	68189225	68189635	A-E	758	.	68189532	68189533	255,215,0	2	243,37	0,373
chr1	68215256	68215932	A-E	713	.	68215329	68215330	255,215,0	2	1,529	0,147
chr1	68257383	68257657	A-E	820	.	68257524	68257525	255,215,0	2	92,83	0,191
chr1	68257818	68258216	A-E	867	.	68258147	68258148	255,215,0	2	263,1	0,397
chr1	68321515	68321736	A-E	939	.	68321553	68321554	255,215,0	2	2,145	0,76
chr1	68345947	68346247	A-E	783	.	68346096	68346097	255,215,0	2	1,1	0,299
chr1	68354536	68354908	A-E	779	.	68354721	68354722	255,215,0	2	1,2	0,370
chr1	68364057	68364377	A-E	660	.	68364217	68364218	255,215,0	2	3,1	0,319
chr1	68640572	68640736	A-E	927	.	68640688	68640689	255,215,0	2	70,1	0,163
chr1	68849988	68850367	A-E	959	.	68850178	68850179	255,215,0	2	3,1	0,378
chr1	68961350	68961555	A-E	910	.	68961471	68961472	255,215,0	2	39,1	0,204
chr1	70442682	70442884	A-E	867	.	70442787	70442788	255,215,0	2	10,1	0,201
chr1	70677246	70677375	A-E	665	.	70677309	70677310	255,215,0	2	1,2	0,127
chr1	70691921	70692281	A-E	678	.	70691981	70691982	255,215,0	2	52,290	0,70
chr1	72746566	72746937	A-E	727	.	72746920	72746921	255,215,0	2	344,5	0,366
chr1	72750151	72750388	A-E	770	.	72750328	72750329	255,215,0	2	120,1	0,236
chr1	72750417	72750888	A-E	704	.	72750605	72750606	255,215,0	2	64,157	0,314
chr1	72751668	72751889	A-E	806	.	72751778	72751779	255,215,0	2	1,1	0,220
chr1	76080205	76080672	A-E	806	.	76080320	76080321	255,215,0	2	22,258	0,209
chr1	76080988	76081082	A-E	678	.	76081039	76081040	255,215,0	2	11,1	0,93
chr1	76541670	76541922	A-E	810	.	76541776	76541777	255,215,0	2	15,54	0,198
chr1	76620547	76620877	A-E	615	.	76620575	76620576	255,215,0	2	1,273	0,57
chr1	77980165	77980378	A-E	674	.	77980254	77980255	255,215,0	2	1,34	0,179
chr1	78021710	78022056	A-E	517	.	78021807	78021808	255,215,0	2	1,151	0,195
chr1	78469106	78469287	A-E	936	.	78469190	78469191	255,215,0	2	48,59	0,122
chr1	78561383	78561632	A-E	982	.	78561505	78561506	255,215,0	2	32,35	0,214
chr1	78567287	78567595	A-E	861	.	78567374	78567375	255,215,0	2	12,144	0,164
chr1	79471238	79471548	A-E	748	.	79471392	79471393	255,215,0	2	1,1	0,309
chr1	79506230	79506516	A-E	666	.	79506372	79506373	255,215,0	2	1,1	0,285
chr1	82146812	82146955	A-E	808	.	82146852	82146853	255,215,0	2	1,62	0,81
chr1	82168687	82169067	A-E	969	.	82168778	82168779	255,215,0	2	25,221	0,159
chr1	82172386	82172576	A-E	872	.	82172502	82172503	255,215,0	2	44,1	0,189
chr1	84621935	84622234	A-E	826	.	84622084	84622085	255,215,0	2	2,1	0,298
chr1	84711904	84712150	A-E	993	.	84712011	84712012	255,215,0	2	1,31	0,215
chr1	84719698	84719921	A-E	879	.	84719810	84719811	255,215,0	2	3,1	0,222
chr1	84848055	84848491	A-E	538	.	84848292	84848293	255,215,0	2	41,1	0,435
chr1	84970291	84970670	A-E	989	.	84970306	84970307	255,215,0	2	1,348	0,31
chr1	85038681	85038996	A-E	794	.	85038863	85038864	255,215,0	2	119,69	0,246
chr1	85085332	85085345	A-E	977	.	85085337	85085338	255,215,0	2	1,2	0,11
chr1	85163660	85164056	A-E	760	.	85163857	85163858	255,215,0	2	1,1	0,395
chr1	85320078	85320332	A-E	805	.	85320200	85320201	255,215,0	2	43,51	0,203
chr1	85737728	85738105	A-E	756	.	85737916	85737917	255,215,0	2	1,1	0,376
chr1	85740034	85740431	A-E	931	.	85740390	85740391	255,215,0	2	317,1	0,396
chr1	85740963	85741154	A-E	577	.	85741038	85741039	255,215,0	2	41,81	0,110
chr1	85744584	85744829	A-E	915	.	85744750	85744751	255,215,0	2	118,30	0,215
chr1	85763971	85764258	A-E	836	.	85764065	85764066	255,215,0	2	1,99	0,188
chr1	85764656	85764895	A-E	877	.	85764775	85764776	255,215,0	2	1,1	0,238
chr1	85779776	85780132	A-E	837	.	85779837	85779838	255,215,0	2	3,235	0,121
chr1	85794698	85795078	A-E	903	.	85794847	85794848	255,215,0	2	65,146	0,234
chr1	85795855	85796291	A-E	963	.	85796119	85796120	255,215,0	2	144,50	0,386
chr1	85796595	85797055	A-E	771	.	85796821	85796822	255,215,0	2	151,157	0,303
chr1	85810010	85810182	A-E	823	.	85810129	85810130	255,215,0	2	113,46	0,126
chr1	86037220	86037334	A-E	621	.	86037273	86037274	255,215,0	2	1,7	0,107
chr1	86049987	86050100	A-E	693	.	86050043	86050044	255,215,0	2	1,1	0,112
chr1	86072885	86073441	A-E	663	.	86073155	86073156	255,215,0	2	229,243	0,313
chr1	86078461	86078819	A-E	566	.	86078679	86078680	255,215,0	2	189,109	0,249
chr1	87172052	87172389	A-E	976	.	87172053	87172054	255,215,0	2	1,334	0,3
chr1	87178000	87178073	A-E	568	.	87178036	87178037	255,215,0	2	1,1	0,72
chr1	87239429	87239698	A-E	904	.	87239490	87239491	255,215,0	2	1,147	0,122
chr1	87240012	87240427	A-E	656	.	87240201	87240202	255,215,0	2	114,149	0,266
chr1	87253936	87254322	A-E	915	.	87254170	87254171	255,215,0	2	105,21	0,365
chr1	87254451	87254837	A-E	887	.	87254479	87254480	255,215,0	2	1,330	0,56
chr1	87258759	87259068	A-E	892	.	87258987	87258988	255,215,0	2	178,30	0,279
chr1	87617475	87617831	A-E	686	.	87617555	87617556	255,215,0	2	1,195	0,161
chr1	87617997	87618150	A-E	935	.	87618100	87618101	255,215,0	2	55,1	0,152
chr1	87689823	87690165	A-E	494	.	87689993	87689994	255,215,0	2	1,1	0,341
chr1	87691904	87692352	A-E	839	.	87692042	87692043	255,215,0	2	81,252	0,196
chr1	87795981	87796645	A-E	674	.	87796066	87796067	255,215,0	2	1,493	0,171
chr1	88150304	88150331	A-E	817	.	88150317	88150318	255,215,0	2	1,1	0,26
chr1	89457267	89457549	A-E	496	.	89457407	89457408	255,215,0	2	1,1	0,281
chr1	89529638	89530007	A-E	613	.	89529999	89530000	255,215,0	2	356,1	0,368
chr1	89594590	89594813	A-E	888	.	89594735	89594736	255,215,0	2	91,23	0,200
chr1	90013696	90014043	A-E	640	.	90013869	90013870	255,215,0	2	1,1	0,346
chr1	90101821	90102213	A-E	776	.	90101852	90101853	255,215,0	2	15,344	0,48
chr1	90121985	90122121	A-E	515	.	90122052	90122053	255,215,0	2	1,1	0,135
chr1	90125070	90125143	A-E	553	.	90125106	90125107	255,215,0	2	1,1	0,72
chr1	90135818	90136060	A-E	545	.	90135896	90135897	255,215,0	2	19,104	0,138
chr1	90137741	90138074	A-E	855	.	90137908	90137909	255,215,0	2	121,118	0,215
chr1	90164381	90164433	A-E	848	.	90164415	90164416	255,215,0	2	21,3	0,49
chr1	90185639	90185820	A-E	947	.	90185727	90185728	255,215,0	2	56,59	0,122
chr1	90187003	90187162	A-E	894	.	90187105	90187106	255,215,0	2	95,49	0,110
chr1	90189523	90189798	A-E	512	.	90189644	90189645	255,215,0	2	110,141	0,134
chr1	90190139	90190909	A-E	969	.	90190373	90190374	255,215,0	2	169,469	0,301
chr1	90223174	90223447	A-E	891	.	90223367	90223368	255,215,0	2	157,43	0,230
chr1	90226145	90226360	A-E	786	.	90226257	90226258	255,215,0	2	29,19	0,196
chr1	90309838	90310280	A-E	926	.	90310071	90310072	255,215,0	2	214,188	0,254
chr1	90320845	90321084	A-E	851	.	90320896	90320897	255,215,0	2	41,177	0,62
chr1	90321378	90321621	A-E	797	.	90321466	90321467	255,215,0	2	31,96	0,147
chr1	90372321	90372729	A-E	953	.	90372377	90372378	255,215,0	2	12,306	0,102
chr1	90374317	90375036	A-E	955	.	90374523	90374524	255,215,0	2	190,496	0,223
chr1	90376424	90376756	A-E	643	.	90376560	90376561	255,215,0	2	6,65	0,267
chr1	90461797	90461945	A-E	946	.	90461858	90461859	255,215,0	2	1,26	0,122
chr1	91853019	91853084	A-E	611	.	91853050	91853051	255,215,0	2	30,32	0,33
chr1	92021775	92022091	A-E	852	.	92021978	92021979	255,215,0	2	103,12	0,304
chr1	92035219	92035770	A-E	728	.	92035547	92035548	255,215,0	2	304,197	0,354
chr1	92048213	92048455	A-E	662	.	92048329	92048330	255,215,0	2	1,9	0,233
chr1	92166605	92166685	A-E	936	.	92166605	92166606	255,215,0	2	1,79	0,1
chr1	92740270	92740706	A-E	723	.	92740577	92740578	255,215,0	2	180,1	0,435
chr1	92925584	92925820	A-E	640	.	92925702	92925703	255,215,0	2	3,1	0,235
chr1	93002551	93002867	A-E	916	.	93002760	93002761	255,215,0	2	174,71	0,245
chr1	93003662	93004045	A-E	826	.	93003867	93003868	255,215,0	2	38,9	0,374
chr1	93170902	93171289	A-E	860	.	93171143	93171144	255,215,0	2	98,1	0,386
chr1	93270252	93270588	A-E	786	.	93270466	93270467	255,215,0	2	94,1	0,335
chr1	93545529	93545988	A-E	459	.	93545758	93545759	255,215,0	2	199,198	0,261
chr1	93634565	93634982	A-E	519	.	93634926	93634927	255,215,0	2	333,27	0,390
chr1	94020540	94020816	A-E	864	.	94020679	94020680	255,215,0	2	4,1	0,275
chr1	94021314	94021626	A-E	853	.	94021470	94021471	255,215,0	2	2,1	0,311
chr1	94053698	94054090	A-E	619	.	94053893	94053894	255,215,0	2	1,1	0,391
chr1	94089710	94089715	A-E	944	.	94089712	94089713	255,215,0	2	1,1	0,4
chr1	94093325	94093611	A-E	542	.	94093589	94093590	255,215,0	2	244,1	0,285
chr1	94101526	94101829	A-E	808	.	94101677	94101678	255,215,0	2	1,1	0,302
chr1	94127789	94128026	A-E	952	.	94127839	94127840	255,215,0	2	50,186	0,51
chr1	94130951	94131239	A-E	894	.	94131094	94131095	255,215,0	2	1,1	0,287
chr1	94133922	94134283	A-E	669	.	94134102	94134103	255,215,0	2	1,1	0,360
chr1	94141325	94141499	A-E	619	.	94141489	94141490	255,215,0	2	156,1	0,173
chr1	94158127	94158185	A-E	623	.	94158166	94158167	255,215,0	2	22,1	0,57
chr1	94158601	94159338	A-E	967	.	94158653	94158654	255,215,0	2	6,637	0,100
chr1	94167175	94167520	A-E	794	.	94167393	94167394	255,215,0	2	155,62	0,283
chr1	94169341	94169462	A-E	527	.	94169390	94169391	255,215,0	2	5,27	0,94
chr1	94244939	94245309	A-E	687	.	94245198	94245199	255,215,0	2	153,4	0,366
chr1	94371317	94371601	A-E	825	.	94371444	94371445	255,215,0	2	1,29	0,255
chr1	94372422	94372787	A-E	939	.	94372604	94372605	255,215,0	2	1,1	0,364
chr1	94509601	94509922	A-E	675	.	94509761	94509762	255,215,0	2	1,1	0,320
chr1	94527681	94527931	A-E	793	.	94527842	94527843	255,215,0	2	75,1	0,249
chr1	94532879	94533090	A-E	949	.	94532989	94532990	255,215,0	2	11,1	0,210
chr1	94534630	94534985	A-E	928	.	94534842	94534843	255,215,0	2	72,1	0,354
chr1	94535371	94535770	A-E	932	.	94535448	94535449	255,215,0	2	1,245	0,154
chr1	94557832	94558157	A-E	778	.	94557997	94557998	255,215,0	2	53,47	0,278
chr1	94626535	94626661	A-E	517	.	94626597	94626598	255,215,0	2	1,1	0,125
chr1	94682709	94683095	A-E	499	.	94682964	94682965	255,215,0	2	127,1	0,385
chr1	94684511	94684812	A-E	694	.	94684681	94684682	255,215,0	2	41,1	0,300
chr1	94698374	94698651	A-E	690	.	94698550	94698551	255,215,0	2	81,4	0,273
chr1	94709637	94709983	A-E	698	.	94709809	94709810	255,215,0	2	1,1	0,345
chr1	94711188	94711483	A-E	929	.	94711452	94711453	255,215,0	2	240,6	0,289
chr1	94712051	94712193	A-E	582	.	94712122	94712123	255,215,0	2	2,1	0,141
chr1	94712395	94712617	A-E	429	.	94712501	94712502	255,215,0	2	51,60	0,162
chr1	94730492	94730754	A-E	795	.	94730622	94730623	255,215,0	2	1,1	0,261
chr1	94784984	94785158	A-E	849	.	94785070	94785071	255,215,0	2	2,3	0,171
chr1	94788386	94788592	A-E	802	.	94788435	94788436	255,215,0	2	1,107	0,99
chr1	94792807	94793133	A-E	925	.	94793076	94793077	255,215,0	2	226,13	0,313
chr1	94795618	94795987	A-E	573	.	94795953	94795954	255,215,0	2	304,1	0,368
chr1	95007995	95008302	A-E	620	.	95008218	95008219	255,215,0	2	141,1	0,306
chr1	95193393	95193837	A-E	701	.	95193666	95193667	255,215,0	2	169,66	0,378
chr1	95249173	95249377	A-E	614	.	95249274	95249275	255,215,0	2	1,1	0,203
chr1	95258204	95258621	A-E	846	.	95258354	95258355	255,215,0	2	59,174	0,243
chr1	95260997	95261398	A-E	855	.	95261088	95261089	255,215,0	2	4,221	0,180
chr1	95261907	95262121	A-E	560	.	95261965	95261966	255,215,0	2	12,108	0,106
chr1	95267524	95267667	A-E	868	.	95267595	95267596	255,215,0	2	1,1	0,142
chr1	95328690	95328856	A-E	944	.	95328772	95328773	255,215,0	2	1,1	0,165
chr1	95388205	95388559	A-E	553	.	95388522	95388523	255,215,0	2	283,1	0,353
chr1	96828119	96828533	A-E	823	.	96828301	96828302	255,215,0	2	97,145	0,269
chr1	97331396	97331825	A-E	816	.	97331593	97331594	255,215,0	2	1,34	0,395
chr1	97559749	97560125	A-E	901	.	97559944	97559945	255,215,0	2	16,1	0,375
chr1	98315619	98315765	A-E	977	.	98315701	98315702	255,215,0	2	26,6	0,140
chr1	98366677	98366793	A-E	804	.	98366725	98366726	255,215,0	2	1,20	0,96
chr1	98403373	98403764	A-E	896	.	98403702	98403703	255,215,0	2	270,1	0,390
chr1	98408796	98409171	A-E	823	.	98408981	98408982	255,215,0	2	3,6	0,369
chr1	98451163	98451546	A-E	680	.	98451476	98451477	255,215,0	2	245,1	0,382
chr1	98494244	98494658	A-E	647	.	98494591	98494592	255,215,0	2	287,5	0,409
chr1	98497100	98497277	A-E	568	.	98497187	98497188	255,215,0	2	1,2	0,175
chr1	98517989	98518149	A-E	700	.	98518068	98518069	255,215,0	2	1,1	0,159
chr1	98518546	98518920	A-E	759	.	98518638	98518639	255,215,0	2	1,190	0,184
chr1	98519387	98520118	A-E	670	.	98519437	98519438	255,215,0	2	1,631	0,100
chr1	98677142	98677181	A-E	880	.	98677161	98677162	255,215,0	2	1,1	0,38
chr1	98781999	98782036	A-E	811	.	98782017	98782018	255,215,0	2	1,1	0,36
chr1	98788970	98789228	A-E	974	.	98789134	98789135	255,215,0	2	100,29	0,229
chr1	98789496	98789901	A-E	955	.	98789700	98789701	255,215,0	2	23,18	0,387
chr1	99128815	99128853	A-E	562	.	99128831	99128832	255,215,0	2	1,6	0,32
chr1	99907375	99907562	A-E	901	.	99907466	99907467	255,215,0	2	1,5	0,182
chr1	100000188	100000393	A-E	652	.	100000273	100000274	255,215,0	2	1,35	0,170
chr1	100104444	100104686	A-E	964	.	100104564	100104565	255,215,0	2	1,1	0,241
chr1	100113534	100114036	A-E	633	.	100113878	100113879	255,215,0	2	298,111	0,391
chr1	100138994	100139323	A-E	592	.	100139067	100139068	255,215,0	2	4,186	0,143
chr1	100156808	100156888	A-E	938	.	100156809	100156810	255,215,0	2	1,77	0,3
chr1	100506335	100506338	A-E	771	.	100506336	100506337	255,215,0	2	1,1	0,2
chr1	100512510	100512716	A-E	667	.	100512571	100512572	255,215,0	2	4,87	0,119
chr1	100819658	100820050	A-E	553	.	100819727	100819728	255,215,0	2	1,254	0,138
chr1	100820585	100820838	A-E	535	.	100820682	100820683	255,215,0	2	92,150	0,103
chr1	100866020	100866634	A-E	782	.	100866334	100866335	255,215,0	2	277,262	0,352
chr1	100909707	100909895	A-E	790	.	100909785	100909786	255,215,0	2	55,86	0,102
chr1	100911126	100911538	A-E	760	.	100911290	100911291	255,215,0	2	102,184	0,228
chr1	101092174	101092300	A-E	878	.	101092236	101092237	255,215,0	2	1,1	0,125
chr1	101313094	101313246	A-E	685	.	101313169	101313170	255,215,0	2	1,1	0,151
chr1	101362717	101362876	A-E	920	.	101362782	101362783	255,215,0	2	1,28	0,131
chr1	101577594	101578108	A-E	668	.	101577807	101577808	255,215,0	2	104,190	0,324
chr1	101578123	101578335	A-E	704	.	101578129	101578130	255,215,0	2	1,200	0,12
chr1	101725356	101725679	A-E	893	.	101725469	101725470	255,215,0	2	41,137	0,186
chr1	101729806	101729829	A-E	615	.	101729817	101729818	255,215,0	2	1,1	0,22
chr1	101757305	101757513	A-E	914	.	101757429	101757430	255,215,0	2	42,1	0,207
chr1	101764288	101764549	A-E	923	.	101764450	101764451	255,215,0	2	83,19	0,242
chr1	101768521	101768740	A-E	961	.	101768632	101768633	255,215,0	2	5,1	0,218
chr1	101774729	101775525	A-E	667	.	101775306	101775307	255,215,0	2	550,191	0,605
chr1	101875946	101876333	A-E	939	.	101876211	101876212	255,215,0	2	152,7	0,380
chr1	108478963	108479298	A-E	709	.	108479232	108479233	255,215,0	2	217,12	0,323
chr1	108479405	108480123	A-E	926	.	108479633	108479634	255,215,0	2	208,469	0,249
chr1	108592862	108593109	A-E	540	.	108592903	108592904	255,215,0	2	1,164	0,83
chr1	108741685	108742156	A-E	506	.	108741930	108741931	255,215,0	2	192,172	0,299
chr1	109127044	109127234	A-E	965	.	109127072	109127073	255,215,0	2	2,134	0,56
chr1	109128797	109129190	A-E	877	.	109128896	109128897	255,215,0	2	84,278	0,115
chr1	109133120	109133338	A-E	992	.	109133231	109133232	255,215,0	2	99,94	0,124
chr1	109133637	109134097	A-E	754	.	109133760	109133761	255,215,0	2	79,292	0,168
chr1	109134248	109134380	A-E	938	.	109134273	109134274	255,215,0	2	1,81	0,51
chr1	109134609	109134927	A-E	839	.	109134860	109134861	255,215,0	2	187,1	0,317
chr1	109262615	109262764	A-E	878	.	109262671	109262672	255,215,0	2	1,36	0,113
chr1	109981518	109981703	A-E	636	.	109981615	109981616	255,215,0	2	12,1	0,184
chr1	110160052	110160461	A-E	707	.	110160230	110160231	255,215,0	2	126,177	0,232
chr1	110333273	110333688	A-E	793	.	110333591	110333592	255,215,0	2	261,38	0,377
chr1	110334849	110335164	A-E	748	.	110334976	110334977	255,215,0	2	86,146	0,169
chr1	110335775	110336041	A-E	628	.	110335952	110335953	255,215,0	2	124,34	0,232
chr1	110336218	110336380	A-E	699	.	110336354	110336355	255,215,0	2	112,1	0,161
chr1	110420039	110420145	A-E	563	.	110420091	110420092	255,215,0	2	1,1	0,105
chr1	110435112	110435421	A-E	523	.	110435323	110435324	255,215,0	2	115,1	0,308
chr1	110438276	110438910	A-E	857	.	110438606	110438607	255,215,0	2	260,233	0,401
chr1	110476602	110476703	A-E	550	.	110476652	110476653	255,215,0	2	1,1	0,100
chr1	110528950	110529259	A-E	756	.	110528955	110528956	255,215,0	2	1,298	0,11
chr1	111992836	111993234	A-E	912	.	111992983	111992984	255,215,0	2	1,103	0,295
chr1	112050044	112050594	A-E	919	.	112050327	112050328	255,215,0	2	236,218	0,332
chr1	112050724	112051096	A-E	707	.	112051025	112051026	255,215,0	2	251,20	0,352
chr1	112058341	112058601	A-E	731	.	112058436	112058437	255,215,0	2	82,150	0,110
chr1	112058803	112059167	A-E	671	.	112059004	112059005	255,215,0	2	64,24	0,340
chr1	112135698	112135869	A-E	768	.	112135720	112135721	255,215,0	2	1,127	0,44
chr1	112163412	112163797	A-E	894	.	112163621	112163622	255,215,0	2	35,1	0,384
chr1	112163826	112164071	A-E	889	.	112163876	112163877	255,215,0	2	31,175	0,70
chr1	112276731	112276883	A-E	961	.	112276806	112276807	255,215,0	2	1,1	0,151
chr1	112933901	112934058	A-E	921	.	112933923	112933924	255,215,0	2	1,112	0,45
chr1	112939938	112939941	A-E	821	.	112939939	112939940	255,215,0	2	1,1	0,2
chr1	112940721	112941015	A-E	898	.	112940733	112940734	255,215,0	2	1,270	0,24
chr1	112942216	112942335	A-E	819	.	112942275	112942276	255,215,0	2	2,2	0,117
chr1	112949167	112949374	A-E	603	.	112949270	112949271	255,215,0	2	1,1	0,206
chr1	113086746	113087141	A-E	970	.	113086829	113086830	255,215,0	2	1,229	0,166
chr1	113164875	113165040	A-E	840	.	113164904	113164905	255,215,0	2	1,107	0,58
chr1	113188356	113188646	A-E	548	.	113188500	113188501	255,215,0	2	1,1	0,289
chr1	113278458	113278898	A-E	487	.	113278714	113278715	255,215,0	2	75,1	0,439
chr1	113409786	113410145	A-E	725	.	113409994	113409995	255,215,0	2	59,1	0,358
chr1	113448082	113448443	A-E	663	.	113448375	113448376	255,215,0	2	227,1	0,360
chr1	113493966	113494103	A-E	785	.	113494090	113494091	255,215,0	2	114,1	0,136
chr1	113584893	113585079	A-E	949	.	113584960	113584961	255,215,0	2	1,52	0,134
chr1	113683682	113683919	A-E	520	.	113683752	113683753	255,215,0	2	48,144	0,93
chr1	113684444	113684648	A-E	726	.	113684531	113684532	255,215,0	2	28,56	0,148
chr1	114346559	114346915	A-E	587	.	114346736	114346737	255,215,0	2	1,1	0,355
chr1	114411144	114411319	A-E	924	.	114411245	114411246	255,215,0	2	30,1	0,174
chr1	114474083	114474466	A-E	916	.	114474113	114474114	255,215,0	2	7,328	0,55
chr1	114478664	114478859	A-E	619	.	114478774	114478775	255,215,0	2	66,39	0,156
chr1	114479894	114480287	A-E	948	.	114479975	114479976	255,215,0	2	1,230	0,163
chr1	114488806	114489135	A-E	660	.	114488970	114488971	255,215,0	2	1,1	0,328
chr1	115000867	115001249	A-E	807	.	115000939	115000940	255,215,0	2	65,302	0,80
chr1	115050901	115051300	A-E	606	.	115051245	115051246	255,215,0	2	291,1	0,398
chr1	115052481	115052766	A-E	587	.	115052571	115052572	255,215,0	2	1,104	0,181
chr1	115298602	115298842	A-E	865	.	115298746	115298747	255,215,0	2	55,6	0,234
chr1	115605190	115605611	A-E	935	.	115605403	115605404	255,215,0	2	125,118	0,303
chr1	115605746	115606114	A-E	674	.	115606006	115606007	255,215,0	2	196,43	0,325
chr1	115627657	115627928	A-E	621	.	115627728	115627729	255,215,0	2	8,135	0,136
chr1	115709526	115709713	A-E	697	.	115709585	115709586	255,215,0	2	1,68	0,119
chr1	115732772	115733197	A-E	508	.	115732899	115732900	255,215,0	2	25,194	0,231
chr1	115968975	115969167	A-E	800	.	115969070	115969071	255,215,0	2	1,1	0,191
chr1	116088478	116088732	A-E	530	.	116088605	116088606	255,215,0	2	3,1	0,253
chr1	116918331	116918655	A-E	926	.	116918397	116918398	255,215,0	2	8,199	0,125
chr1	116918925	116919548	A-E	966	.	116919273	116919274	255,215,0	2	289,215	0,408
chr1	116920142	116920291	A-E	963	.	116920214	116920215	255,215,0	2	1,4	0,145
chr1	116920378	116921129	A-E	971	.	116920739	116920740	255,215,0	2	351,378	0,373
chr1	116923407	116923493	A-E	882	.	116923479	116923480	255,215,0	2	61,1	0,85
chr1	117032033	117032296	A-E	872	.	117032174	117032175	255,215,0	2	22,1	0,262
chr1	117050808	117051139	A-E	713	.	117050863	117050864	255,215,0	2	13,233	0,98
chr1	117051576	117051921	A-E	863	.	117051801	117051802	255,215,0	2	166,59	0,286
chr1	117112460	117112738	A-E	579	.	117112566	117112567	255,215,0	2	81,146	0,132
chr1	117130518	117130699	A-E	557	.	117130623	117130624	255,215,0	2	61,30	0,151
chr1	117369903	117370125	A-E	546	.	117370048	117370049	255,215,0	2	71,1	0,221
chr1	117421623	117422020	A-E	542	.	117421973	117421974	255,215,0	2	318,14	0,383
chr1	117619913	117620299	A-E	689	.	117620135	117620136	255,215,0	2	60,1	0,385
chr1	118197244	118197521	A-E	533	.	118197333	118197334	255,215,0	2	43,141	0,136
chr1	118277814	118277871	A-E	771	.	118277841	118277842	255,215,0	2	1,2	0,55
chr1	120180868	120181132	A-E	502	.	120181081	120181082	255,215,0	2	165,1	0,263
chr1	120188428	120188927	A-E	938	.	120188666	120188667	255,215,0	2	177,199	0,300
chr1	120255895	120256325	A-E	500	.	120256049	120256050	255,215,0	2	48,168	0,262
chr1	120686768	120686908	A-E	654	.	120686885	120686886	255,215,0	2	96,1	0,139
chr1	120760883	120761040	A-E	807	.	120760951	120760952	255,215,0	2	23,42	0,115
chr1	121484183	121484930	A-E	998	.	121484574	121484575	255,215,0	2	380,343	0,404
chr1	121485082	121485212	A-E	998	.	121485186	121485187	255,215,0	2	105,25	0,105
chr1	144010367	144010738	A-E	767	.	144010367	144010368	255,215,0	2	1,370	0,1
chr1	144908312	144908601	A-E	939	.	144908435	144908436	255,215,0	2	2,43	0,246
chr1	144908806	144909147	A-E	864	.	144908896	144908897	255,215,0	2	1,161	0,180
chr1	144925582	144925971	A-E	512	.	144925940	144925941	255,215,0	2	329,1	0,388
chr1	144927217	144927550	A-E	679	.	144927431	144927432	255,215,0	2	144,47	0,286
chr1	144929488	144929777	A-E	935	.	144929674	144929675	255,215,0	2	182,98	0,191
chr1	144929949	144930159	A-E	911	.	144930081	144930082	255,215,0	2	125,70	0,140
chr1	145009158	145009716	A-E	799	.	145009502	145009503	255,215,0	2	294,163	0,395
chr1	145042783	145043227	A-E	562	.	145042897	145042898	255,215,0	2	58,273	0,171
chr1	145090155	145090603	A-E	674	.	145090482	145090483	255,215,0	2	238,30	0,418
chr1	145092450	145092883	A-E	758	.	145092732	145092733	255,215,0	2	238,105	0,328
chr1	145097461	145098086	A-E	863	.	145097553	145097554	255,215,0	2	1,441	0,184
chr1	145129830	145130085	A-E	814	.	145129904	145129905	255,215,0	2	64,170	0,85
chr1	145139235	145139466	A-E	489	.	145139390	145139391	255,215,0	2	155,74	0,157
chr1	145226678	145226829	A-E	590	.	145226730	145226731	255,215,0	2	3,49	0,102
chr1	145437595	145437817	A-E	698	.	145437680	145437681	255,215,0	2	62,112	0,110
chr1	145454760	145454851	A-E	803	.	145454761	145454762	255,215,0	2	1,89	0,2
chr1	145455122	145455741	A-E	748	.	145455464	145455465	255,215,0	2	289,222	0,397
chr1	145526126	145526326	A-E	907	.	145526235	145526236	255,215,0	2	37,18	0,182
chr1	145526735	145526797	A-E	886	.	145526765	145526766	255,215,0	2	1,1	0,61
chr1	147735779	147736093	A-E	679	.	147735832	147735833	255,215,0	2	1,208	0,106
chr1	147775754	147775884	A-E	700	.	147775850	147775851	255,215,0	2	64,1	0,129
chr1	147994566	147994835	A-E	602	.	147994616	147994617	255,215,0	2	1,169	0,100
chr1	149223485	149223931	A-E	686	.	149223915	149223916	255,215,0	2	417,2	0,444
chr1	149224402	149224656	A-E	478	.	149224467	149224468	255,215,0	2	14,137	0,117
chr1	149815237	149815620	A-E	835	.	149815346	149815347	255,215,0	2	1,164	0,219
chr1	149821015	149821647	A-E	769	.	149821348	149821349	255,215,0	2	298,262	0,370
chr1	149860379	149860754	A-E	667	.	149860456	149860457	255,215,0	2	1,221	0,154
chr1	149910900	149911219	A-E	813	.	149911178	149911179	255,215,0	2	239,1	0,318
chr1	149967987	149968184	A-E	809	.	149968171	149968172	255,215,0	2	174,1	0,196
chr1	150124245	150124478	A-E	495	.	150124361	150124362	255,215,0	2	1,1	0,232
chr1	150135231	150135764	A-E	716	.	150135535	150135536	255,215,0	2	247,170	0,363
chr1	150185878	150186128	A-E	533	.	150186011	150186012	255,215,0	2	84,67	0,183
chr1	150294873	150295138	A-E	896	.	150294977	150294978	255,215,0	2	31,87	0,178
chr1	150535145	150535582	A-E	821	.	150535511	150535512	255,215,0	2	358,62	0,375
chr1	150535666	150536874	A-E	524	.	150536852	150536853	255,215,0	2	1167,1	0,1207
chr1	150539630	150541082	A-E	846	.	150540776	150540777	255,215,0	2	1124,283	0,1169
chr1	150542611	150542663	A-E	568	.	150542621	150542622	255,215,0	2	10,41	0,11
chr1	150577042	150577503	A-E	978	.	150577390	150577391	255,215,0	2	308,72	0,389
chr1	150585815	150586394	A-E	851	.	150586131	150586132	255,215,0	2	265,210	0,369
chr1	150600412	150600701	A-E	668	.	150600560	150600561	255,215,0	2	20,12	0,277
chr1	150665228	150665483	A-E	949	.	150665349	150665350	255,215,0	2	1,12	0,243
chr1	150668096	150668276	A-E	904	.	150668179	150668180	255,215,0	2	1,14	0,166
chr1	150847217	150847607	A-E	805	.	150847430	150847431	255,215,0	2	147,109	0,281
chr1	150949569	150950014	A-E	858	.	150949932	150949933	255,215,0	2	303,20	0,425
chr1	151172142	151172526	A-E	982	.	151172242	151172243	255,215,0	2	1,183	0,201
chr1	151172620	151173197	A-E	758	.	151172668	151172669	255,215,0	2	29,508	0,69
chr1	151255796	151255919	A-E	524	.	151255862	151255863	255,215,0	2	37,26	0,97
chr1	151284018	151284391	A-E	772	.	151284245	151284246	255,215,0	2	151,69	0,304
chr1	151871280	151871437	A-E	926	.	151871358	151871359	255,215,0	2	1,1	0,156
chr1	151877533	151877895	A-E	925	.	151877665	151877666	255,215,0	2	91,187	0,175
chr1	151918166	151918684	A-E	785	.	151918433	151918434	255,215,0	2	217,199	0,319
chr1	151945068	151945221	A-E	860	.	151945145	151945146	255,215,0	2	4,1	0,152
chr1	151952953	151953143	A-E	711	.	151953047	151953048	255,215,0	2	1,1	0,189
chr1	151960875	151961433	A-E	936	.	151961101	151961102	255,215,0	2	122,227	0,331
chr1	151961675	151962369	A-E	851	.	151962068	151962069	255,215,0	2	387,293	0,401
chr1	151962673	151962839	A-E	855	.	151962755	151962756	255,215,0	2	1,1	0,165
chr1	152006910	152007460	A-E	836	.	152006990	152006991	255,215,0	2	19,408	0,142
chr1	152007615	152008057	A-E	932	.	152007720	152007721	255,215,0	2	84,315	0,127
chr1	153504746	153504953	A-E	908	.	153504859	153504860	255,215,0	2	75,54	0,153
chr1	153505144	153505346	A-E	752	.	153505244	153505245	255,215,0	2	1,1	0,201
chr1	153541018	153541368	A-E	656	.	153541268	153541269	255,215,0	2	156,5	0,345
chr1	153545204	153545219	A-E	469	.	153545211	153545212	255,215,0	2	2,1	0,14
chr1	153670755	153671012	A-E	883	.	153670884	153670885	255,215,0	2	4,1	0,256
chr1	153762591	153763309	A-E	643	.	153762931	153762932	255,215,0	2	298,334	0,384
chr1	153893953	153894174	A-E	636	.	153894096	153894097	255,215,0	2	68,1	0,220
chr1	153929776	153930098	A-E	747	.	153929953	153929954	255,215,0	2	35,1	0,321
chr1	153936554	153936861	A-E	726	.	153936641	153936642	255,215,0	2	47,179	0,128
chr1	154151566	154151965	A-E	762	.	154151765	154151766	255,215,0	2	1,1	0,398
chr1	154154606	154155027	A-E	592	.	154154829	154154830	255,215,0	2	154,128	0,293
chr1	154299137	154299452	A-E	750	.	154299352	154299353	255,215,0	2	145,28	0,287
chr1	154391539	154392211	A-E	850	.	154392183	154392184	255,215,0	2	641,24	0,648
chr1	154392646	154393050	A-E	840	.	154392861	154392862	255,215,0	2	175,147	0,257
chr1	154395894	154396284	A-E	696	.	154395998	154395999	255,215,0	2	41,221	0,169
chr1	154468503	154468634	A-E	783	.	154468565	154468566	255,215,0	2	1,6	0,125
chr1	154529043	154529152	A-E	941	.	154529117	154529118	255,215,0	2	42,1	0,108
chr1	154579303	154579782	A-E	524	.	154579554	154579555	255,215,0	2	107,83	0,396
chr1	154699087	154699216	A-E	628	.	154699139	154699140	255,215,0	2	52,75	0,54
chr1	154764268	154764368	A-E	537	.	154764317	154764318	255,215,0	2	1,1	0,99
chr1	154910155	154910399	A-E	799	.	154910215	154910216	255,215,0	2	29,151	0,93
chr1	154944844	154945021	A-E	921	.	154944953	154944954	255,215,0	2	101,58	0,119
chr1	154977099	154977253	A-E	528	.	154977189	154977190	255,215,0	2	38,10	0,144
chr1	155944562	155945214	A-E	845	.	155944814	155944815	255,215,0	2	251,397	0,255
chr1	155945743	155946196	A-E	884	.	155946107	155946108	255,215,0	2	299,23	0,430
chr1	155946363	155946660	A-E	742	.	155946475	155946476	255,215,0	2	30,102	0,195
chr1	155949677	155950033	A-E	728	.	155949992	155949993	255,215,0	2	276,1	0,355
chr1	155951073	155951535	A-E	859	.	155951176	155951177	255,215,0	2	56,310	0,152
chr1	156066868	156067143	A-E	796	.	156067008	156067009	255,215,0	2	73,66	0,209
chr1	156073142	156073699	A-E	953	.	156073531	156073532	255,215,0	2	390,167	0,390
chr1	156073854	156074351	A-E	673	.	156074084	156074085	255,215,0	2	204,240	0,257
chr1	156074715	156075305	A-E	564	.	156075041	156075042	255,215,0	2	258,194	0,396
chr1	156083653	156083749	A-E	603	.	156083667	156083668	255,215,0	2	1,67	0,29
chr1	156088196	156088818	A-E	828	.	156088293	156088294	255,215,0	2	13,439	0,183
chr1	156089405	156089622	A-E	787	.	156089465	156089466	255,215,0	2	58,154	0,63
chr1	156094487	156094888	A-E	910	.	156094549	156094550	255,215,0	2	1,277	0,124
chr1	156095033	156095181	A-E	816	.	156095050	156095051	255,215,0	2	15,127	0,21
chr1	156099403	156099409	A-E	890	.	156099405	156099406	255,215,0	2	1,1	0,5
chr1	156118146	156118395	A-E	906	.	156118327	156118328	255,215,0	2	151,37	0,212
chr1	156186263	156186620	A-E	530	.	156186384	156186385	255,215,0	2	50,164	0,193
chr1	156251648	156251762	A-E	696	.	156251689	156251690	255,215,0	2	12,43	0,71
chr1	156426931	156427503	A-E	925	.	156427196	156427197	255,215,0	2	246,286	0,286
chr1	156466300	156466488	A-E	687	.	156466481	156466482	255,215,0	2	176,1	0,187
chr1	156468556	156468776	A-E	890	.	156468631	156468632	255,215,0	2	1,70	0,150
chr1	156472693	156472952	A-E	903	.	156472779	156472780	255,215,0	2	53,138	0,121
chr1	156473111	156473378	A-E	989	.	156473325	156473326	255,215,0	2	167,5	0,262
chr1	156474686	156475018	A-E	846	.	156474922	156474923	255,215,0	2	206,65	0,267
chr1	156541089	156541488	A-E	865	.	156541191	156541192	255,215,0	2	3,197	0,202
chr1	156586355	156586564	A-E	646	.	156586459	156586460	255,215,0	2	4,3	0,206
chr1	156629760	156630406	A-E	573	.	156629966	156629967	255,215,0	2	119,352	0,294
chr1	156634807	156635020	A-E	506	.	156634938	156634939	255,215,0	2	56,5	0,208
chr1	156645551	156645913	A-E	902	.	156645805	156645806	255,215,0	2	225,78	0,284
chr1	156716044	156716402	A-E	871	.	156716252	156716253	255,215,0	2	61,1	0,357
chr1	156718145	156718311	A-E	961	.	156718259	156718260	255,215,0	2	64,1	0,165
chr1	156718467	156719136	A-E	967	.	156718867	156718868	255,215,0	2	323,191	0,478
chr1	156719450	156719815	A-E	878	.	156719707	156719708	255,215,0	2	247,96	0,269
chr1	156738559	156738937	A-E	756	.	156738580	156738581	255,215,0	2	1,335	0,43
chr1	156864713	156865066	A-E	833	.	156864816	156864817	255,215,0	2	2,147	0,206
chr1	157010714	157010878	A-E	628	.	157010795	157010796	255,215,0	2	17,17	0,147
chr1	157075878	157076036	A-E	597	.	157076020	157076021	255,215,0	2	128,1	0,157
chr1	157076072	157076782	A-E	761	.	157076407	157076408	255,215,0	2	325,363	0,347
chr1	157106691	157107326	A-E	956	.	157106961	157106962	255,215,0	2	262,356	0,279
chr1	157124774	157125221	A-E	614	.	157124854	157124855	255,215,0	2	53,339	0,108
chr1	157938818	157938961	A-E	806	.	157938888	157938889	255,215,0	2	1,2	0,141
chr1	157964633	157965029	A-E	683	.	157964830	157964831	255,215,0	2	1,1	0,395
chr1	157965581	157965885	A-E	638	.	157965732	157965733	255,215,0	2	1,1	0,303
chr1	157980631	157980890	A-E	926	.	157980707	157980708	255,215,0	2	15,120	0,139
chr1	157988610	157988813	A-E	872	.	157988657	157988658	255,215,0	2	1,109	0,94
chr1	157989414	157989935	A-E	967	.	157989468	157989469	255,215,0	2	1,413	0,108
chr1	157991640	157991845	A-E	637	.	157991692	157991693	255,215,0	2	1,100	0,105
chr1	158970513	158970716	A-E	776	.	158970580	158970581	255,215,0	2	1,68	0,135
chr1	158982200	158982857	A-E	910	.	158982479	158982480	255,215,0	2	268,365	0,292
chr1	158983439	158983572	A-E	862	.	158983496	158983497	255,215,0	2	50,68	0,65
chr1	159061476	159061533	A-E	819	.	159061504	159061505	255,215,0	2	1,1	0,56
chr1	159567117	159567122	A-E	807	.	159567119	159567120	255,215,0	2	1,1	0,4
chr1	159819832	159820037	A-E	525	.	159819979	159819980	255,215,0	2	96,6	0,199
chr1	159851477	159851987	A-E	563	.	159851824	159851825	255,215,0	2	309,124	0,386
chr1	159852272	159852569	A-E	831	.	159852525	159852526	255,215,0	2	211,1	0,296
chr1	159859603	159860031	A-E	836	.	159859944	159859945	255,215,0	2	314,58	0,370
chr1	159880076	159880706	A-E	630	.	159880436	159880437	255,215,0	2	325,233	0,397
chr1	159886226	159886307	A-E	775	.	159886266	159886267	255,215,0	2	1,1	0,80
chr1	159892447	159892988	A-E	966	.	159892802	159892803	255,215,0	2	324,153	0,388
chr1	160179410	160179686	A-E	665	.	160179515	160179516	255,215,0	2	1,66	0,210
chr1	160230168	160230604	A-E	544	.	160230428	160230429	255,215,0	2	216,130	0,306
chr1	160982920	160983992	A-E	898	.	160983765	160983766	255,215,0	2	837,218	0,854
chr1	160989381	160990254	A-E	886	.	160990011	160990012	255,215,0	2	601,213	0,660
chr1	161155098	161155533	A-E	914	.	161155365	161155366	255,215,0	2	128,28	0,407
chr1	161155908	161155971	A-E	683	.	161155956	161155957	255,215,0	2	40,5	0,58
chr1	161170260	161170636	A-E	958	.	161170566	161170567	255,215,0	2	238,1	0,375
chr1	161170933	161171185	A-E	973	.	161171001	161171002	255,215,0	2	20,134	0,118
chr1	161352257	161352597	A-E	977	.	161352425	161352426	255,215,0	2	6,9	0,331
chr1	161360511	161360657	A-E	600	.	161360605	161360606	255,215,0	2	45,1	0,145
chr1	161469487	161469783	A-E	563	.	161469606	161469607	255,215,0	2	116,172	0,124
chr1	162280139	162280505	A-E	775	.	162280208	162280209	255,215,0	2	1,227	0,139
chr1	162508612	162508929	A-E	750	.	162508801	162508802	255,215,0	2	63,1	0,316
chr1	162511455	162511984	A-E	914	.	162511718	162511719	255,215,0	2	201,202	0,327
chr1	162539981	162540420	A-E	636	.	162539993	162539994	255,215,0	2	10,423	0,16
chr1	162599583	162599804	A-E	811	.	162599660	162599661	255,215,0	2	1,67	0,154
chr1	162603017	162603226	A-E	670	.	162603121	162603122	255,215,0	2	1,1	0,208
chr1	162641062	162641302	A-E	749	.	162641217	162641218	255,215,0	2	72,1	0,239
chr1	162659800	162660152	A-E	751	.	162659975	162659976	255,215,0	2	1,1	0,351
chr1	162827762	162827953	A-E	928	.	162827846	162827847	255,215,0	2	1,22	0,169
chr1	162954567	162954830	A-E	957	.	162954668	162954669	255,215,0	2	41,100	0,163
chr1	163005587	163006022	A-E	927	.	163005932	163005933	255,215,0	2	329,73	0,362
chr1	163844797	163845064	A-E	908	.	163844970	163844971	255,215,0	2	82,1	0,266
chr1	164530890	164531202	A-E	915	.	164531049	164531050	255,215,0	2	45,37	0,275
chr1	164581088	164581415	A-E	620	.	164581303	164581304	255,215,0	2	105,1	0,326
chr1	164686304	164686686	A-E	540	.	164686417	164686418	255,215,0	2	67,221	0,161
chr1	165345662	165345996	A-E	519	.	165345781	165345782	255,215,0	2	1,95	0,239
chr1	165812203	165812472	A-E	663	.	165812268	165812269	255,215,0	2	1,138	0,131
chr1	165823413	165823808	A-E	641	.	165823567	165823568	255,215,0	2	74,160	0,235
chr1	165854950	165855165	A-E	568	.	165855027	165855028	255,215,0	2	1,61	0,154
chr1	165868061	165868423	A-E	878	.	165868294	165868295	255,215,0	2	106,1	0,361
chr1	167035961	167036358	A-E	682	.	167035974	167035975	255,215,0	2	11,380	0,17
chr1	167191021	167191933	A-E	789	.	167191617	167191618	255,215,0	2	544,262	0,650
chr1	167192959	167193266	A-E	491	.	167193067	167193068	255,215,0	2	1,91	0,216
chr1	167424237	167424438	A-E	438	.	167424256	167424257	255,215,0	2	1,162	0,39
chr1	167766380	167766616	A-E	502	.	167766547	167766548	255,215,0	2	110,11	0,225
chr1	167772811	167773182	A-E	539	.	167772824	167772825	255,215,0	2	3,346	0,25
chr1	168149052	168149361	A-E	899	.	168149232	168149233	255,215,0	2	168,115	0,194
chr1	168196557	168196684	A-E	885	.	168196567	168196568	255,215,0	2	1,107	0,20
chr1	169078346	169078451	A-E	727	.	169078398	169078399	255,215,0	2	1,1	0,104
chr1	169083190	169083582	A-E	908	.	169083385	169083386	255,215,0	2	1,1	0,391
chr1	169453300	169453554	A-E	622	.	169453430	169453431	255,215,0	2	8,1	0,253
chr1	170669976	170670263	A-E	528	.	170670184	170670185	255,215,0	2	131,1	0,286
chr1	170677232	170677374	A-E	856	.	170677310	170677311	255,215,0	2	17,1	0,141
chr1	171403967	171404283	A-E	882	.	171404080	171404081	255,215,0	2	55,144	0,172
chr1	171407653	171408026	A-E	496	.	171407771	171407772	255,215,0	2	47,182	0,191
chr1	171457847	171458211	A-E	847	.	171457860	171457861	255,215,0	2	1,338	0,26
chr1	171712214	171712716	A-E	807	.	171712398	171712399	255,215,0	2	141,274	0,228
chr1	172110233	172110634	A-E	921	.	172110603	172110604	255,215,0	2	342,1	0,400
chr1	172111745	172112248	A-E	924	.	172112104	172112105	255,215,0	2	360,143	0,360
chr1	172112292	172112783	A-E	815	.	172112596	172112597	255,215,0	2	305,186	0,305
chr1	172112899	172113253	A-E	906	.	172113190	172113191	255,215,0	2	266,37	0,317
chr1	172114673	172115045	A-E	752	.	172114719	172114720	255,215,0	2	1,280	0,92
chr1	172150201	172150456	A-E	554	.	172150219	172150220	255,215,0	2	9,227	0,28
chr1	172150675	172151005	A-E	872	.	172150696	172150697	255,215,0	2	1,287	0,43
chr1	172290722	172291103	A-E	953	.	172290912	172290913	255,215,0	2	1,1	0,380
chr1	172291507	172291926	A-E	755	.	172291558	172291559	255,215,0	2	31,346	0,73
chr1	172312870	172313144	A-E	942	.	172313003	172313004	255,215,0	2	1,8	0,266
chr1	172327070	172327187	A-E	957	.	172327138	172327139	255,215,0	2	21,1	0,116
chr1	172327558	172328156	A-E	953	.	172327707	172327708	255,215,0	2	95,393	0,205
chr1	172667452	172667583	A-E	741	.	172667526	172667527	255,215,0	2	20,1	0,130
chr1	172668452	172668612	A-E	685	.	172668525	172668526	255,215,0	2	27,40	0,120
chr1	172715484	172715760	A-E	892	.	172715630	172715631	255,215,0	2	62,45	0,231
chr1	172828423	172828792	A-E	825	.	172828523	172828524	255,215,0	2	1,169	0,200
chr1	172852442	172852809	A-E	930	.	172852724	172852725	255,215,0	2	207,9	0,358
chr1	172853063	172853400	A-E	843	.	172853300	172853301	255,215,0	2	139,1	0,336
chr1	172862488	172862855	A-E	877	.	172862576	172862577	255,215,0	2	1,191	0,176
chr1	172863432	172863838	A-E	861	.	172863571	172863572	255,215,0	2	7,133	0,273
chr1	172867135	172867250	A-E	948	.	172867145	172867146	255,215,0	2	1,95	0,20
chr1	172867987	172868451	A-E	771	.	172868156	172868157	255,215,0	2	145,270	0,194
chr1	172878579	172879356	A-E	908	.	172878830	172878831	255,215,0	2	133,407	0,370
chr1	172882769	172883147	A-E	515	.	172883122	172883123	255,215,0	2	330,1	0,377
chr1	172885909	172886025	A-E	621	.	172885966	172885967	255,215,0	2	1,1	0,115
chr1	172887147	172887473	A-E	609	.	172887266	172887267	255,215,0	2	1,88	0,238
chr1	172887821	172888117	A-E	941	.	172887968	172887969	255,215,0	2	1,1	0,295
chr1	172900674	172900969	A-E	605	.	172900755	172900756	255,215,0	2	1,132	0,163
chr1	172903010	172903534	A-E	949	.	172903240	172903241	255,215,0	2	153,216	0,308
chr1	172917653	172917863	A-E	792	.	172917730	172917731	255,215,0	2	7,62	0,148
chr1	172959872	172960111	A-E	577	.	172959991	172959992	255,215,0	2	1,1	0,238
chr1	172978915	172979201	A-E	590	.	172979057	172979058	255,215,0	2	1,1	0,285
chr1	173081389	173081497	A-E	775	.	173081442	173081443	255,215,0	2	1,1	0,107
chr1	173091914	173092434	A-E	850	.	173092231	173092232	255,215,0	2	246,130	0,390
chr1	173092552	173092771	A-E	858	.	173092713	173092714	255,215,0	2	106,1	0,218
chr1	173164805	173165199	A-E	651	.	173164999	173165000	255,215,0	2	1,5	0,389
chr1	173173914	173173943	A-E	424	.	173173922	173173923	255,215,0	2	1,12	0,17
chr1	173398914	173399297	A-E	784	.	173399233	173399234	255,215,0	2	258,1	0,382
chr1	173447359	173447668	A-E	970	.	173447398	173447399	255,215,0	2	1,231	0,78
chr1	173984193	173984403	A-E	639	.	173984297	173984298	255,215,0	2	1,1	0,209
chr1	174937322	174937525	A-E	976	.	174937408	174937409	255,215,0	2	41,70	0,133
chr1	175160901	175161109	A-E	565	.	175161017	175161018	255,215,0	2	78,52	0,156
chr1	175567282	175567399	A-E	904	.	175567341	175567342	255,215,0	2	4,1	0,116
chr1	176174471	176174980	A-E	967	.	176174672	176174673	255,215,0	2	161,267	0,242
chr1	176210588	176210854	A-E	717	.	176210712	176210713	255,215,0	2	103,120	0,146
chr1	177150553	177151051	A-E	520	.	177150739	177150740	255,215,0	2	96,220	0,278
chr1	177896186	177896486	A-E	940	.	177896297	177896298	255,215,0	2	1,78	0,222
chr1	178067495	178067729	A-E	547	.	178067522	178067523	255,215,0	2	1,180	0,54
chr1	178095904	178096296	A-E	843	.	178095943	178095944	255,215,0	2	1,313	0,79
chr1	178121154	178121309	A-E	622	.	178121231	178121232	255,215,0	2	1,1	0,154
chr1	178157578	178157966	A-E	787	.	178157614	178157615	255,215,0	2	19,334	0,54
chr1	178161971	178162372	A-E	921	.	178162013	178162014	255,215,0	2	1,317	0,84
chr1	178207948	178208160	A-E	975	.	178207998	178207999	255,215,0	2	26,137	0,75
chr1	178210313	178210444	A-E	867	.	178210378	178210379	255,215,0	2	1,1	0,130
chr1	178231351	178231525	A-E	592	.	178231427	178231428	255,215,0	2	18,39	0,135
chr1	178236819	178237171	A-E	905	.	178236833	178236834	255,215,0	2	1,324	0,28
chr1	178378072	178378430	A-E	875	.	178378250	178378251	255,215,0	2	1,2	0,356
chr1	178995927	178996290	A-E	641	.	178996174	178996175	255,215,0	2	136,3	0,360
chr1	179098902	179099008	A-E	707	.	179098956	179098957	255,215,0	2	4,1	0,105
chr1	179108920	179109313	A-E	920	.	179109131	179109132	255,215,0	2	31,1	0,392
chr1	179109886	179110573	A-E	522	.	179110482	179110483	255,215,0	2	540,33	0,654
chr1	179160106	179160405	A-E	806	.	179160221	179160222	255,215,0	2	53,120	0,179
chr1	179187224	179187335	A-E	861	.	179187261	179187262	255,215,0	2	7,42	0,69
chr1	179264418	179264593	A-E	816	.	179264505	179264506	255,215,0	2	4,3	0,172
chr1	179924965	179925120	A-E	931	.	179925040	179925041	255,215,0	2	1,5	0,150
chr1	179997226	179997609	A-E	616	.	179997385	179997386	255,215,0	2	1,65	0,318
chr1	180100723	180101052	A-E	650	.	180100779	180100780	255,215,0	2	5,221	0,108
chr1	180120187	180120425	A-E	929	.	180120329	180120330	255,215,0	2	90,42	0,196
chr1	180124804	180124957	A-E	688	.	180124888	180124889	255,215,0	2	29,13	0,140
chr1	180881171	180881301	A-E	615	.	180881222	180881223	255,215,0	2	1,28	0,102
chr1	180984314	180984675	A-E	531	.	180984623	180984624	255,215,0	2	268,10	0,351
chr1	181060502	181060611	A-E	947	.	181060566	181060567	255,215,0	2	62,41	0,68
chr1	181068595	181069000	A-E	740	.	181068731	181068732	255,215,0	2	5,136	0,269
chr1	181069151	181069617	A-E	704	.	181069304	181069305	255,215,0	2	84,243	0,223
chr1	181073429	181073824	A-E	613	.	181073567	181073568	255,215,0	2	1,119	0,276
chr1	181074960	181075072	A-E	555	.	181074998	181074999	255,215,0	2	1,36	0,76
chr1	181075648	181075933	A-E	696	.	181075780	181075781	255,215,0	2	10,30	0,255
chr1	181104265	181104351	A-E	924	.	181104278	181104279	255,215,0	2	1,60	0,26
chr1	181104473	181105818	A-E	909	.	181105426	181105427	255,215,0	2	896,333	0,1012
chr1	181122099	181122260	A-E	628	.	181122226	181122227	255,215,0	2	102,7	0,154
chr1	182991493	182991892	A-E	618	.	182991567	182991568	255,215,0	2	70,319	0,80
chr1	182998797	182999044	A-E	866	.	182998923	182998924	255,215,0	2	7,1	0,246
chr1	183008353	183008716	A-E	900	.	183008384	183008385	255,215,0	2	1,301	0,62
chr1	183040086	183040243	A-E	901	.	183040162	183040163	255,215,0	2	1,4	0,153
chr1	183040579	183040640	A-E	769	.	183040609	183040610	255,215,0	2	4,3	0,58
chr1	183132366	183132749	A-E	709	.	183132652	183132653	255,215,0	2	193,3	0,380
chr1	183133608	183133779	A-E	923	.	183133663	183133664	255,215,0	2	17,76	0,95
chr1	183149947	183150219	A-E	936	.	183150156	183150157	255,215,0	2	149,1	0,271
chr1	183204133	183204476	A-E	900	.	183204148	183204149	255,215,0	2	1,313	0,30
chr1	183239968	183240242	A-E	696	.	183240111	183240112	255,215,0	2	29,16	0,258
chr1	183241451	183241867	A-E	666	.	183241649	183241650	255,215,0	2	45,64	0,352
chr1	183447574	183447687	A-E	644	.	183447625	183447626	255,215,0	2	1,10	0,103
chr1	183577563	183577895	A-E	627	.	183577670	183577671	255,215,0	2	1,118	0,214
chr1	183579279	183579568	A-E	513	.	183579439	183579440	255,215,0	2	33,1	0,288
chr1	183785826	183785834	A-E	530	.	183785829	183785830	255,215,0	2	1,1	0,7
chr1	183811405	183811482	A-E	956	.	183811442	183811443	255,215,0	2	1,2	0,75
chr1	183811794	183811833	A-E	957	.	183811813	183811814	255,215,0	2	1,1	0,38
chr1	183839940	183840077	A-E	985	.	183840008	183840009	255,215,0	2	1,1	0,136
chr1	183845626	183845941	A-E	703	.	183845692	183845693	255,215,0	2	1,183	0,132
chr1	183846576	183846867	A-E	887	.	183846648	183846649	255,215,0	2	1,147	0,144
chr1	183851593	183851811	A-E	538	.	183851635	183851636	255,215,0	2	1,134	0,84
chr1	183883631	183883861	A-E	790	.	183883637	183883638	255,215,0	2	1,217	0,13
chr1	183884883	183884977	A-E	869	.	183884916	183884917	255,215,0	2	1,28	0,66
chr1	184121452	184121522	A-E	887	.	184121484	184121485	255,215,0	2	1,5	0,65
chr1	184121592	184122165	A-E	940	.	184121846	184121847	255,215,0	2	205,269	0,304
chr1	184122209	184123036	A-E	896	.	184122246	184122247	255,215,0	2	24,776	0,51
chr1	184265554	184265938	A-E	962	.	184265707	184265708	255,215,0	2	50,126	0,258
chr1	184357629	184357933	A-E	549	.	184357737	184357738	255,215,0	2	74,160	0,144
chr1	184724887	184725142	A-E	694	.	184725035	184725036	255,215,0	2	44,1	0,254
chr1	184922808	184923031	A-E	654	.	184922922	184922923	255,215,0	2	11,4	0,219
chr1	185127324	185127657	A-E	777	.	185127490	185127491	255,215,0	2	1,1	0,332
chr1	185283485	185283858	A-E	920	.	185283843	185283844	255,215,0	2	346,1	0,372
chr1	185284624	185285027	A-E	693	.	185285004	185285005	255,215,0	2	360,1	0,402
chr1	185343087	185343625	A-E	942	.	185343181	185343182	255,215,0	2	67,416	0,122
chr1	185344410	185344562	A-E	979	.	185344550	185344551	255,215,0	2	131,1	0,151
chr1	185344563	185345243	A-E	750	.	185344913	185344914	255,215,0	2	318,296	0,384
chr1	185396511	185396758	A-E	924	.	185396680	185396681	255,215,0	2	94,1	0,246
chr1	185489364	185489582	A-E	729	.	185489472	185489473	255,215,0	2	1,2	0,216
chr1	185489650	185490072	A-E	913	.	185489850	185489851	255,215,0	2	72,92	0,330
chr1	185536131	185536449	A-E	903	.	185536349	185536350	255,215,0	2	158,38	0,280
chr1	185704575	185705000	A-E	807	.	185704611	185704612	255,215,0	2	2,353	0,72
chr1	185806916	185807113	A-E	702	.	185807014	185807015	255,215,0	2	1,1	0,196
chr1	185830907	185831026	A-E	591	.	185830955	185830956	255,215,0	2	1,23	0,96
chr1	186019686	186020001	A-E	514	.	186019809	186019810	255,215,0	2	1,68	0,247
chr1	186445429	186445441	A-E	973	.	186445437	186445438	255,215,0	2	6,1	0,11
chr1	186535382	186535615	A-E	495	.	186535498	186535499	255,215,0	2	1,1	0,232
chr1	186595682	186596007	A-E	755	.	186595844	186595845	255,215,0	2	1,1	0,324
chr1	186625019	186625399	A-E	688	.	186625246	186625247	255,215,0	2	138,62	0,318
chr1	186651096	186651206	A-E	959	.	186651113	186651114	255,215,0	2	1,75	0,35
chr1	186917931	186918325	A-E	980	.	186917949	186917950	255,215,0	2	1,358	0,36
chr1	186943840	186944382	A-E	785	.	186944104	186944105	255,215,0	2	162,175	0,367
chr1	186947742	186948198	A-E	600	.	186947922	186947923	255,215,0	2	167,262	0,194
chr1	187996792	187997117	A-E	784	.	187996892	187996893	255,215,0	2	1,124	0,201
chr1	192139487	192139804	A-E	975	.	192139658	192139659	255,215,0	2	28,1	0,316
chr1	192458942	192459176	A-E	549	.	192459155	192459156	255,215,0	2	203,10	0,224
chr1	192481549	192481949	A-E	730	.	192481719	192481720	255,215,0	2	127,186	0,214
chr1	192490879	192491144	A-E	887	.	192491119	192491120	255,215,0	2	239,23	0,242
chr1	192500254	192500504	A-E	849	.	192500352	192500353	255,215,0	2	76,129	0,121
chr1	192514282	192514417	A-E	992	.	192514322	192514323	255,215,0	2	37,90	0,45
chr1	192521878	192522349	A-E	726	.	192522266	192522267	255,215,0	2	316,10	0,461
chr1	192528600	192529008	A-E	737	.	192528898	192528899	255,215,0	2	234,44	0,364
chr1	192776161	192776913	A-E	991	.	192776581	192776582	255,215,0	2	366,276	0,476
chr1	192776947	192777226	A-E	960	.	192777095	192777096	255,215,0	2	26,8	0,271
chr1	192905522	192905632	A-E	570	.	192905615	192905616	255,215,0	2	79,1	0,109
chr1	192921207	192921501	A-E	753	.	192921310	192921311	255,215,0	2	9,95	0,199
chr1	193090447	193090464	A-E	691	.	193090455	193090456	255,215,0	2	1,1	0,16
chr1	193583968	193584211	A-E	971	.	193584007	193584008	255,215,0	2	1,165	0,78
chr1	194032178	194032364	A-E	941	.	194032270	194032271	255,215,0	2	1,1	0,185
chr1	196376822	196377173	A-E	537	.	196376906	196376907	255,215,0	2	1,182	0,169
chr1	198090244	198090551	A-E	792	.	198090352	198090353	255,215,0	2	25,114	0,193
chr1	198092315	198092633	A-E	831	.	198092472	198092473	255,215,0	2	1,4	0,314
chr1	198124316	198124670	A-E	928	.	198124457	198124458	255,215,0	2	2,73	0,281
chr1	198127475	198127965	A-E	873	.	198127579	198127580	255,215,0	2	1,281	0,209
chr1	198128112	198128944	A-E	774	.	198128292	198128293	255,215,0	2	134,605	0,227
chr1	198135199	198135539	A-E	560	.	198135370	198135371	255,215,0	2	5,1	0,339
chr1	198136529	198137056	A-E	721	.	198136657	198136658	255,215,0	2	115,384	0,143
chr1	198222944	198223214	A-E	538	.	198223133	198223134	255,215,0	2	112,3	0,267
chr1	198237267	198237596	A-E	735	.	198237276	198237277	255,215,0	2	1,311	0,18
chr1	198241726	198242076	A-E	908	.	198241743	198241744	255,215,0	2	1,316	0,34
chr1	198610750	198611255	A-E	719	.	198610772	198610773	255,215,0	2	8,467	0,38
chr1	198638155	198638627	A-E	933	.	198638235	198638236	255,215,0	2	55,366	0,106
chr1	198650930	198651643	A-E	860	.	198651115	198651116	255,215,0	2	121,463	0,250
chr1	198745813	198746100	A-E	786	.	198745918	198745919	255,215,0	2	51,126	0,161
chr1	198850238	198850638	A-E	888	.	198850584	198850585	255,215,0	2	323,30	0,370
chr1	198861749	198862107	A-E	836	.	198862064	198862065	255,215,0	2	275,1	0,357
chr1	198884632	198885024	A-E	698	.	198884961	198884962	255,215,0	2	269,1	0,391
chr1	198887897	198888318	A-E	801	.	198888209	198888210	255,215,0	2	265,60	0,361
chr1	198888798	198889070	A-E	550	.	198888878	198888879	255,215,0	2	1,111	0,161
chr1	198891826	198892294	A-E	579	.	198891946	198891947	255,215,0	2	100,326	0,142
chr1	198893258	198893473	A-E	531	.	198893398	198893399	255,215,0	2	91,25	0,190
chr1	198894891	198894966	A-E	585	.	198894921	198894922	255,215,0	2	1,15	0,60
chr1	198896436	198896587	A-E	530	.	198896513	198896514	255,215,0	2	6,1	0,150
chr1	198898987	198899513	A-E	813	.	198899178	198899179	255,215,0	2	191,333	0,193
chr1	198901469	198901869	A-E	975	.	198901785	198901786	255,215,0	2	276,43	0,357
chr1	198903379	198903667	A-E	928	.	198903522	198903523	255,215,0	2	1,1	0,287
chr1	199267147	199267291	A-E	738	.	199267215	199267216	255,215,0	2	1,7	0,137
chr1	199403430	199403573	A-E	882	.	199403503	199403504	255,215,0	2	5,1	0,142
chr1	199711776	199712042	A-E	934	.	199711894	199711895	255,215,0	2	81,110	0,156
chr1	199826452	199826640	A-E	544	.	199826530	199826531	255,215,0	2	9,40	0,148
chr1	199828633	199828987	A-E	780	.	199828820	199828821	255,215,0	2	25,3	0,351
chr1	200050544	200050911	A-E	604	.	200050726	200050727	255,215,0	2	1,2	0,365
chr1	200123314	200123587	A-E	600	.	200123484	200123485	255,215,0	2	70,1	0,272
chr1	200321353	200321596	A-E	814	.	200321469	200321470	255,215,0	2	76,86	0,157
chr1	200609197	200609463	A-E	957	.	200609290	200609291	255,215,0	2	40,118	0,148
chr1	200639691	200639895	A-E	981	.	200639792	200639793	255,215,0	2	1,1	0,203
chr1	200984911	200985313	A-E	683	.	200985112	200985113	255,215,0	2	2,1	0,401
chr1	201139670	201140154	A-E	454	.	201139904	201139905	255,215,0	2	117,132	0,352
chr1	201463619	201463933	A-E	743	.	201463775	201463776	255,215,0	2	1,1	0,313
chr1	201469668	201470038	A-E	635	.	201469852	201469853	255,215,0	2	1,1	0,369
chr1	201471477	201471698	A-E	741	.	201471587	201471588	255,215,0	2	1,1	0,220
chr1	201472589	201472996	A-E	636	.	201472807	201472808	255,215,0	2	152,122	0,285
chr1	201509922	201510019	A-E	942	.	201509970	201509971	255,215,0	2	1,1	0,96
chr1	201511493	201511740	A-E	946	.	201511605	201511606	255,215,0	2	31,52	0,195
chr1	201513391	201513762	A-E	708	.	201513432	201513433	255,215,0	2	1,289	0,82
chr1	201520953	201521395	A-E	802	.	201521172	201521173	255,215,0	2	102,104	0,338
chr1	201522713	201522905	A-E	637	.	201522806	201522807	255,215,0	2	1,6	0,186
chr1	201524172	201524339	A-E	718	.	201524257	201524258	255,215,0	2	5,1	0,166
chr1	201572031	201572237	A-E	904	.	201572111	201572112	255,215,0	2	1,46	0,160
chr1	201605860	201605966	A-E	913	.	201605933	201605934	255,215,0	2	48,6	0,100
chr1	201619383	201619798	A-E	572	.	201619704	201619705	255,215,0	2	282,54	0,361
chr1	201682596	201682901	A-E	879	.	201682783	201682784	255,215,0	2	111,40	0,265
chr1	201683757	201684312	A-E	749	.	201683981	201683982	255,215,0	2	169,274	0,281
chr1	201684946	201685300	A-E	505	.	201685284	201685285	255,215,0	2	325,1	0,353
chr1	201717989	201718364	A-E	817	.	201718178	201718179	255,215,0	2	6,1	0,374
chr1	201739210	201739573	A-E	662	.	201739297	201739298	255,215,0	2	1,189	0,174
chr1	201742755	201743343	A-E	937	.	201743096	201743097	255,215,0	2	319,223	0,365
chr1	201743848	201744120	A-E	918	.	201743951	201743952	255,215,0	2	1,66	0,206
chr1	201818328	201818459	A-E	919	.	201818357	201818358	255,215,0	2	1,72	0,59
chr1	202508381	202508633	A-E	503	.	202508387	202508388	255,215,0	2	1,239	0,13
chr1	202559126	202559427	A-E	513	.	202559137	202559138	255,215,0	2	1,279	0,22
chr1	202769972	202770132	A-E	568	.	202770062	202770063	255,215,0	2	23,1	0,159
chr1	202937248	202937378	A-E	863	.	202937318	202937319	255,215,0	2	18,7	0,123
chr1	203122696	203123081	A-E	934	.	203122888	203122889	255,215,0	2	1,1	0,384
chr1	203297101	203297334	A-E	620	.	203297255	203297256	255,215,0	2	114,38	0,195
chr1	203481982	203482534	A-E	929	.	203482092	203482093	255,215,0	2	109,440	0,112
chr1	203489584	203489741	A-E	740	.	203489634	203489635	255,215,0	2	11,66	0,91
chr1	203576404	203576703	A-E	884	.	203576574	203576575	255,215,0	2	80,37	0,262
chr1	203597460	203597545	A-E	517	.	203597502	203597503	255,215,0	2	1,1	0,84
chr1	203597868	203598263	A-E	808	.	203597868	203597869	255,215,0	2	1,394	0,1
chr1	203598711	203598999	A-E	687	.	203598776	203598777	255,215,0	2	33,190	0,98
chr1	203599092	203599518	A-E	837	.	203599141	203599142	255,215,0	2	24,350	0,76
chr1	203619380	203619832	A-E	539	.	203619594	203619595	255,215,0	2	192,214	0,238
chr1	203622445	203622560	A-E	703	.	203622525	203622526	255,215,0	2	48,1	0,114
chr1	203641458	203641806	A-E	634	.	203641470	203641471	255,215,0	2	1,323	0,25
chr1	203643182	203643803	A-E	888	.	203643473	203643474	255,215,0	2	235,272	0,349
chr1	203661733	203662076	A-E	856	.	203661794	203661795	255,215,0	2	1,221	0,122
chr1	203747017	203747212	A-E	503	.	203747114	203747115	255,215,0	2	1,1	0,194
chr1	204049581	204049822	A-E	539	.	204049644	204049645	255,215,0	2	11,124	0,117
chr1	204058173	204058362	A-E	722	.	204058280	204058281	255,215,0	2	27,1	0,188
chr1	204071387	204071653	A-E	856	.	204071531	204071532	255,215,0	2	127,104	0,162
chr1	204073791	204074252	A-E	957	.	204073933	204073934	255,215,0	2	81,257	0,204
chr1	204320074	204320205	A-E	672	.	204320186	204320187	255,215,0	2	95,1	0,130
chr1	204330284	204330553	A-E	677	.	204330416	204330417	255,215,0	2	1,5	0,264
chr1	204332438	204332553	A-E	771	.	204332499	204332500	255,215,0	2	10,1	0,114
chr1	204376532	204376667	A-E	648	.	204376599	204376600	255,215,0	2	1,1	0,134
chr1	204386150	204386414	A-E	957	.	204386374	204386375	255,215,0	2	208,22	0,242
chr1	204386444	204387188	A-E	860	.	204386897	204386898	255,215,0	2	443,280	0,464
chr1	204387566	204387645	A-E	501	.	204387628	204387629	255,215,0	2	47,1	0,78
chr1	204422279	204422591	A-E	783	.	204422448	204422449	255,215,0	2	29,1	0,311
chr1	204430759	204431008	A-E	915	.	204430940	204430941	255,215,0	2	116,1	0,248
chr1	204432329	204432499	A-E	890	.	204432493	204432494	255,215,0	2	161,1	0,169
chr1	204434923	204435081	A-E	546	.	204435019	204435020	255,215,0	2	36,1	0,157
chr1	204486309	204486424	A-E	624	.	204486366	204486367	255,215,0	2	5,5	0,110
chr1	205090261	205090406	A-E	857	.	205090394	205090395	255,215,0	2	123,1	0,144
chr1	205144631	205144860	A-E	836	.	205144784	205144785	255,215,0	2	84,5	0,224
chr1	205253892	205254222	A-E	752	.	205253970	205253971	255,215,0	2	11,183	0,147
chr1	205257253	205257766	A-E	946	.	205257561	205257562	255,215,0	2	277,172	0,341
chr1	205262860	205263030	A-E	655	.	205262954	205262955	255,215,0	2	39,19	0,151
chr1	205263599	205264019	A-E	904	.	205263854	205263855	255,215,0	2	183,91	0,329
chr1	205267691	205267999	A-E	483	.	205267800	205267801	255,215,0	2	8,97	0,211
chr1	205283024	205283394	A-E	789	.	205283338	205283339	255,215,0	2	261,1	0,369
chr1	205599222	205599660	A-E	948	.	205599574	205599575	255,215,0	2	331,64	0,374
chr1	205638734	205639222	A-E	718	.	205638978	205638979	255,215,0	2	202,200	0,288
chr1	206748515	206748888	A-E	703	.	206748590	206748591	255,215,0	2	72,293	0,80
chr1	206748926	206749451	A-E	846	.	206749083	206749084	255,215,0	2	129,339	0,186
chr1	206859748	206860259	A-E	673	.	206859962	206859963	255,215,0	2	168,250	0,261
chr1	206861410	206861458	A-E	609	.	206861433	206861434	255,215,0	2	4,5	0,43
chr1	207414217	207414394	A-E	574	.	207414308	207414309	255,215,0	2	7,1	0,176
chr1	207456248	207456456	A-E	892	.	207456416	207456417	255,215,0	2	131,1	0,207
chr1	207483401	207483459	A-E	987	.	207483429	207483430	255,215,0	2	1,1	0,57
chr1	207997315	207997832	A-E	702	.	207997785	207997786	255,215,0	2	425,1	0,516
chr1	207998055	207998202	A-E	661	.	207998128	207998129	255,215,0	2	1,1	0,146
chr1	207999163	207999611	A-E	826	.	207999291	207999292	255,215,0	2	113,304	0,144
chr1	208000145	208000344	A-E	785	.	208000292	208000293	255,215,0	2	97,1	0,198
chr1	208021631	208021781	A-E	777	.	208021737	208021738	255,215,0	2	64,1	0,149
chr1	208115711	208115874	A-E	914	.	208115792	208115793	255,215,0	2	1,1	0,162
chr1	208136912	208137268	A-E	412	.	208137106	208137107	255,215,0	2	83,49	0,307
chr1	208335369	208335711	A-E	506	.	208335517	208335518	255,215,0	2	1,45	0,297
chr1	208339104	208339123	A-E	613	.	208339121	208339122	255,215,0	2	17,1	0,18
chr1	208343772	208343924	A-E	613	.	208343847	208343848	255,215,0	2	1,2	0,150
chr1	208347775	208347794	A-E	509	.	208347784	208347785	255,215,0	2	1,1	0,18
chr1	208357688	208357785	A-E	576	.	208357774	208357775	255,215,0	2	78,1	0,96
chr1	208358733	208359022	A-E	655	.	208358816	208358817	255,215,0	2	23,144	0,145
chr1	208359039	208359331	A-E	508	.	208359185	208359186	255,215,0	2	3,1	0,291
chr1	208375273	208375656	A-E	699	.	208375307	208375308	255,215,0	2	1,314	0,69
chr1	208376518	208376879	A-E	974	.	208376688	208376689	255,215,0	2	1,21	0,340
chr1	208377298	208378003	A-E	954	.	208377520	208377521	255,215,0	2	127,386	0,319
chr1	208378283	208378515	A-E	937	.	208378290	208378291	255,215,0	2	1,218	0,14
chr1	208380118	208380136	A-E	880	.	208380126	208380127	255,215,0	2	1,2	0,16
chr1	208381145	208381344	A-E	812	.	208381320	208381321	255,215,0	2	154,1	0,198
chr1	208387951	208388224	A-E	798	.	208388087	208388088	255,215,0	2	1,1	0,272
chr1	208388843	208389573	A-E	766	.	208389493	208389494	255,215,0	2	572,1	0,729
chr1	208412497	208412696	A-E	718	.	208412590	208412591	255,215,0	2	1,13	0,186
chr1	208412895	208413106	A-E	921	.	208413000	208413001	255,215,0	2	1,1	0,210
chr1	208418631	208418859	A-E	626	.	208418805	208418806	255,215,0	2	123,1	0,227
chr1	209822403	209823008	A-E	874	.	209822757	209822758	255,215,0	2	329,225	0,380
chr1	209833148	209833823	A-E	870	.	209833487	209833488	255,215,0	2	285,281	0,394
chr1	209921200	209921357	A-E	474	.	209921277	209921278	255,215,0	2	1,3	0,154
chr1	209942657	209943400	A-E	927	.	209942923	209942924	255,215,0	2	242,451	0,292
chr1	210058060	210058292	A-E	814	.	210058163	210058164	255,215,0	2	26,50	0,182
chr1	211500826	211501119	A-E	742	.	211501082	211501083	255,215,0	2	224,4	0,289
chr1	211590216	211590571	A-E	576	.	211590444	211590445	255,215,0	2	107,5	0,350
chr1	211688648	211688771	A-E	421	.	211688710	211688711	255,215,0	2	3,1	0,122
chr1	212213916	212214090	A-E	809	.	212213963	212213964	255,215,0	2	1,79	0,95
chr1	212261904	212262125	A-E	527	.	212262010	212262011	255,215,0	2	1,9	0,212
chr1	212739888	212740789	A-E	772	.	212739944	212739945	255,215,0	2	23,811	0,90
chr1	212769584	212769966	A-E	750	.	212769787	212769788	255,215,0	2	110,85	0,297
chr1	212808477	212808830	A-E	798	.	212808705	212808706	255,215,0	2	169,65	0,288
chr1	212808992	212809268	A-E	888	.	212809125	212809126	255,215,0	2	11,20	0,256
chr1	212809966	212810356	A-E	903	.	212810073	212810074	255,215,0	2	56,230	0,160
chr1	212840606	212841015	A-E	796	.	212840786	212840787	255,215,0	2	3,50	0,359
chr1	212841280	212841455	A-E	846	.	212841351	212841352	255,215,0	2	41,72	0,103
chr1	212894895	212895141	A-E	546	.	212895054	212895055	255,215,0	2	74,1	0,245
chr1	214150404	214150498	A-E	552	.	214150450	214150451	255,215,0	2	1,1	0,93
chr1	214387793	214387931	A-E	760	.	214387861	214387862	255,215,0	2	1,1	0,137
chr1	214601098	214601566	A-E	634	.	214601505	214601506	255,215,0	2	395,47	0,421
chr1	214614555	214614760	A-E	587	.	214614638	214614639	255,215,0	2	3,40	0,165
chr1	214618892	214619282	A-E	710	.	214619126	214619127	255,215,0	2	81,1	0,389
chr1	214619335	214619608	A-E	940	.	214619471	214619472	255,215,0	2	1,1	0,272
chr1	214620076	214620672	A-E	909	.	214620309	214620310	255,215,0	2	150,278	0,318
chr1	214649549	214649715	A-E	737	.	214649661	214649662	255,215,0	2	61,1	0,165
chr1	214689128	214689302	A-E	577	.	214689214	214689215	255,215,0	2	1,1	0,173
chr1	214723447	214723492	A-E	675	.	214723469	214723470	255,215,0	2	1,1	0,44
chr1	215164018	215164287	A-E	560	.	215164097	215164098	255,215,0	2	78,188	0,81
chr1	215743425	215743588	A-E	676	.	215743506	215743507	255,215,0	2	1,1	0,162
chr1	215756556	215756821	A-E	566	.	215756688	215756689	255,215,0	2	1,1	0,264
chr1	216774004	216774285	A-E	633	.	216774187	216774188	255,215,0	2	168,82	0,199
chr1	218459429	218459823	A-E	561	.	218459431	218459432	255,215,0	2	1,389	0,5
chr1	218521405	218522190	A-E	545	.	218521515	218521516	255,215,0	2	106,670	0,115
chr1	218523725	218524123	A-E	618	.	218523797	218523798	255,215,0	2	3,255	0,143
chr1	218550674	218551089	A-E	886	.	218550793	218550794	255,215,0	2	60,236	0,179
chr1	218633382	218633612	A-E	933	.	218633511	218633512	255,215,0	2	30,1	0,229
chr1	218636802	218637167	A-E	957	.	218637003	218637004	255,215,0	2	191,153	0,212
chr1	218642170	218642366	A-E	546	.	218642270	218642271	255,215,0	2	10,5	0,191
chr1	218647012	218647232	A-E	973	.	218647161	218647162	255,215,0	2	81,1	0,219
chr1	218672486	218672707	A-E	950	.	218672503	218672504	255,215,0	2	14,199	0,22
chr1	218758903	218759111	A-E	816	.	218758976	218758977	255,215,0	2	1,61	0,147
chr1	218847947	218848245	A-E	909	.	218848112	218848113	255,215,0	2	35,1	0,297
chr1	219471822	219472065	A-E	700	.	219471978	219471979	255,215,0	2	73,2	0,241
chr1	219472919	219473237	A-E	540	.	219473016	219473017	255,215,0	2	1,123	0,195
chr1	219497639	219497836	A-E	900	.	219497816	219497817	255,215,0	2	159,1	0,196
chr1	219498496	219498646	A-E	920	.	219498573	219498574	255,215,0	2	7,1	0,149
chr1	220865094	220865145	A-E	612	.	220865119	220865120	255,215,0	2	1,1	0,50
chr1	221049992	221050390	A-E	935	.	221050088	221050089	255,215,0	2	54,258	0,140
chr1	221050798	221050949	A-E	807	.	221050930	221050931	255,215,0	2	115,1	0,150
chr1	221209079	221209530	A-E	950	.	221209424	221209425	255,215,0	2	302,61	0,390
chr1	221271745	221272272	A-E	783	.	221272044	221272045	255,215,0	2	250,177	0,350
chr1	221273966	221274169	A-E	960	.	221274089	221274090	255,215,0	2	115,70	0,133
chr1	221567491	221567844	A-E	859	.	221567648	221567649	255,215,0	2	1,38	0,315
chr1	221612801	221613016	A-E	943	.	221612979	221612980	255,215,0	2	161,18	0,197
chr1	221613404	221613745	A-E	957	.	221613475	221613476	255,215,0	2	1,198	0,143
chr1	221614030	221614267	A-E	860	.	221614236	221614237	255,215,0	2	178,1	0,236
chr1	221916785	221917321	A-E	788	.	221917267	221917268	255,215,0	2	458,28	0,508
chr1	221983045	221983456	A-E	862	.	221983166	221983167	255,215,0	2	116,283	0,128
chr1	221997414	221997699	A-E	604	.	221997619	221997620	255,215,0	2	128,1	0,284
chr1	222000173	222000483	A-E	902	.	222000345	222000346	255,215,0	2	138,102	0,208
chr1	222002644	222003471	A-E	859	.	222003176	222003177	255,215,0	2	531,292	0,535
chr1	222638782	222639204	A-E	839	.	222638962	222638963	255,215,0	2	114,174	0,248
chr1	223071222	223071477	A-E	946	.	223071349	223071350	255,215,0	2	1,1	0,254
chr1	223147896	223148076	A-E	539	.	223147936	223147937	255,215,0	2	4,103	0,77
chr1	223254562	223254777	A-E	771	.	223254748	223254749	255,215,0	2	159,1	0,214
chr1	223276523	223276867	A-E	917	.	223276780	223276781	255,215,0	2	172,1	0,343
chr1	223326849	223326980	A-E	781	.	223326945	223326946	255,215,0	2	64,1	0,130
chr1	223892678	223892997	A-E	633	.	223892835	223892836	255,215,0	2	1,5	0,314
chr1	223895493	223895874	A-E	951	.	223895798	223895799	255,215,0	2	234,3	0,378
chr1	223901276	223901546	A-E	781	.	223901310	223901311	255,215,0	2	33,234	0,36
chr1	223902604	223902857	A-E	900	.	223902730	223902731	255,215,0	2	1,1	0,252
chr1	223903033	223903347	A-E	955	.	223903116	223903117	255,215,0	2	35,181	0,133
chr1	223904365	223904567	A-E	625	.	223904453	223904454	255,215,0	2	68,93	0,109
chr1	223914239	223914747	A-E	865	.	223914522	223914523	255,215,0	2	177,118	0,390
chr1	223919289	223919303	A-E	933	.	223919295	223919296	255,215,0	2	1,2	0,12
chr1	224017275	224017445	A-E	514	.	224017439	224017440	255,215,0	2	161,1	0,169
chr1	224019430	224020596	A-E	852	.	224019826	224019827	255,215,0	2	397,769	0,397
chr1	224022575	224022910	A-E	853	.	224022826	224022827	255,215,0	2	203,34	0,301
chr1	224023477	224023773	A-E	700	.	224023692	224023693	255,215,0	2	141,6	0,290
chr1	224032316	224032686	A-E	477	.	224032417	224032418	255,215,0	2	68,234	0,136
chr1	224240602	224240763	A-E	847	.	224240682	224240683	255,215,0	2	1,1	0,160
chr1	224241721	224242000	A-E	609	.	224241860	224241861	255,215,0	2	1,1	0,278
chr1	224246484	224246581	A-E	943	.	224246512	224246513	255,215,0	2	1,40	0,57
chr1	224356788	224356993	A-E	880	.	224356890	224356891	255,215,0	2	1,1	0,204
chr1	224393253	224393413	A-E	729	.	224393314	224393315	255,215,0	2	1,37	0,123
chr1	224528791	224528936	A-E	516	.	224528839	224528840	255,215,0	2	9,56	0,89
chr1	224545542	224546006	A-E	836	.	224545660	224545661	255,215,0	2	67,293	0,171
chr1	224619988	224620298	A-E	911	.	224620243	224620244	255,215,0	2	202,1	0,309
chr1	224635065	224635439	A-E	700	.	224635235	224635236	255,215,0	2	1,34	0,340
chr1	224685994	224686507	A-E	919	.	224686054	224686055	255,215,0	2	30,422	0,91
chr1	224690718	224691054	A-E	560	.	224690868	224690869	255,215,0	2	1,35	0,301
chr1	224691192	224691563	A-E	786	.	224691422	224691423	255,215,0	2	109,18	0,353
chr1	224730441	224730985	A-E	960	.	224730668	224730669	255,215,0	2	165,254	0,290
chr1	224732016	224732357	A-E	842	.	224732198	224732199	255,215,0	2	26,1	0,340
chr1	224811153	224811541	A-E	744	.	224811193	224811194	255,215,0	2	33,339	0,49
chr1	224811590	224812043	A-E	899	.	224811759	224811760	255,215,0	2	112,226	0,227
chr1	224820048	224820163	A-E	495	.	224820105	224820106	255,215,0	2	1,1	0,114
chr1	225613143	225613456	A-E	896	.	225613256	225613257	255,215,0	2	49,134	0,179
chr1	225633550	225633807	A-E	678	.	225633691	225633692	255,215,0	2	28,1	0,256
chr1	225642606	225642805	A-E	521	.	225642651	225642652	255,215,0	2	1,109	0,90
chr1	225654906	225655584	A-E	916	.	225655523	225655524	255,215,0	2	599,41	0,637
chr1	225843222	225843438	A-E	675	.	225843340	225843341	255,215,0	2	23,1	0,215
chr1	225845408	225845613	A-E	865	.	225845515	225845516	255,215,0	2	15,5	0,200
chr1	225881856	225882162	A-E	931	.	225882023	225882024	255,215,0	2	106,76	0,230
chr1	225934674	225934968	A-E	763	.	225934832	225934833	255,215,0	2	24,1	0,293
chr1	226184684	226184904	A-E	545	.	226184832	226184833	255,215,0	2	79,1	0,219
chr1	226187685	226188168	A-E	950	.	226187762	226187763	255,215,0	2	42,370	0,113
chr1	226189681	226190319	A-E	945	.	226189909	226189910	255,215,0	2	161,342	0,296
chr1	226190534	226190731	A-E	676	.	226190642	226190643	255,215,0	2	61,40	0,157
chr1	226222205	226222589	A-E	590	.	226222508	226222509	255,215,0	2	289,66	0,318
chr1	226288544	226288864	A-E	514	.	226288783	226288784	255,215,0	2	164,4	0,316
chr1	226315631	226315825	A-E	652	.	226315780	226315781	255,215,0	2	114,9	0,185
chr1	226372653	226373566	A-E	878	.	226373328	226373329	255,215,0	2	668,229	0,684
chr1	226848307	226848509	A-E	613	.	226848415	226848416	255,215,0	2	27,12	0,190
chr1	226850198	226851014	A-E	897	.	226850625	226850626	255,215,0	2	396,357	0,459
chr1	226851812	226851996	A-E	816	.	226851889	226851890	255,215,0	2	2,31	0,153
chr1	226852222	226852636	A-E	769	.	226852378	226852379	255,215,0	2	112,212	0,202
chr1	226867580	226868182	A-E	593	.	226867971	226867972	255,215,0	2	361,180	0,422
chr1	226878103	226878681	A-E	795	.	226878375	226878376	255,215,0	2	260,293	0,285
chr1	226911425	226911742	A-E	734	.	226911462	226911463	255,215,0	2	6,247	0,70
chr1	226927547	226927740	A-E	842	.	226927635	226927636	255,215,0	2	4,20	0,173
chr1	227002760	227003096	A-E	796	.	227002964	227002965	255,215,0	2	75,1	0,335
chr1	227009018	227009221	A-E	702	.	227009119	227009120	255,215,0	2	1,1	0,202
chr1	227413379	227413783	A-E	947	.	227413538	227413539	255,215,0	2	9,93	0,311
chr1	227499470	227499814	A-E	748	.	227499795	227499796	255,215,0	2	309,2	0,342
chr1	227730355	227730740	A-E	705	.	227730544	227730545	255,215,0	2	39,44	0,341
chr1	227751865	227752213	A-E	850	.	227752043	227752044	255,215,0	2	13,4	0,344
chr1	228272073	228272409	A-E	929	.	228272247	228272248	255,215,0	2	169,155	0,181
chr1	228273208	228273318	A-E	980	.	228273278	228273279	255,215,0	2	34,2	0,108
chr1	228273480	228273740	A-E	940	.	228273632	228273633	255,215,0	2	47,1	0,259
chr1	228274281	228274680	A-E	868	.	228274318	228274319	255,215,0	2	1,324	0,75
chr1	228276429	228276563	A-E	728	.	228276478	228276479	255,215,0	2	1,36	0,98
chr1	228297636	228297667	A-E	507	.	228297651	228297652	255,215,0	2	1,1	0,30
chr1	228329969	228330520	A-E	687	.	228330322	228330323	255,215,0	2	354,197	0,354
chr1	228350789	228351109	A-E	682	.	228350863	228350864	255,215,0	2	34,204	0,116
chr1	228961848	228962129	A-E	585	.	228962044	228962045	255,215,0	2	184,71	0,210
chr1	228973832	228974198	A-E	626	.	228974018	228974019	255,215,0	2	8,1	0,365
chr1	228978086	228978245	A-E	693	.	228978169	228978170	255,215,0	2	42,34	0,125
chr1	229163343	229163424	A-E	906	.	229163383	229163384	255,215,0	2	1,1	0,80
chr1	229692175	229692480	A-E	513	.	229692183	229692184	255,215,0	2	1,288	0,17
chr1	229692979	229693368	A-E	781	.	229693286	229693287	255,215,0	2	231,4	0,385
chr1	230203814	230204638	A-E	788	.	230204320	230204321	255,215,0	2	471,282	0,542
chr1	230220164	230220282	A-E	860	.	230220222	230220223	255,215,0	2	1,1	0,117
chr1	230220475	230220731	A-E	690	.	230220559	230220560	255,215,0	2	1,87	0,169
chr1	230240540	230240902	A-E	636	.	230240734	230240735	255,215,0	2	29,1	0,361
chr1	230241590	230241986	A-E	698	.	230241848	230241849	255,215,0	2	169,47	0,349
chr1	230249347	230250007	A-E	796	.	230249644	230249645	255,215,0	2	275,340	0,320
chr1	231113054	231113423	A-E	847	.	231113207	231113208	255,215,0	2	1,63	0,306
chr1	231347338	231347496	A-E	546	.	231347362	231347363	255,215,0	2	2,111	0,47
chr1	231531776	231531955	A-E	989	.	231531803	231531804	255,215,0	2	1,125	0,54
chr1	231544082	231544381	A-E	785	.	231544379	231544380	255,215,0	2	298,1	0,298
chr1	231551322	231551553	A-E	527	.	231551437	231551438	255,215,0	2	1,1	0,230
chr1	231629288	231629504	A-E	914	.	231629365	231629366	255,215,0	2	1,61	0,155
chr1	231665787	231666093	A-E	685	.	231665980	231665981	255,215,0	2	99,17	0,289
chr1	231944869	231945038	A-E	738	.	231944952	231944953	255,215,0	2	4,6	0,163
chr1	231963650	231963669	A-E	978	.	231963659	231963660	255,215,0	2	1,1	0,18
chr1	232106545	232106680	A-E	562	.	232106598	232106599	255,215,0	2	1,28	0,107
chr1	232107055	232107371	A-E	786	.	232107270	232107271	255,215,0	2	149,33	0,283
chr1	232714427	232714703	A-E	765	.	232714512	232714513	255,215,0	2	1,105	0,171
chr1	232725638	232725888	A-E	804	.	232725698	232725699	255,215,0	2	49,177	0,73
chr1	232726243	232726385	A-E	767	.	232726323	232726324	255,215,0	2	21,1	0,141
chr1	232840612	232840778	A-E	931	.	232840694	232840695	255,215,0	2	1,1	0,165
chr1	233249275	233249581	A-E	779	.	233249333	233249334	255,215,0	2	1,190	0,116
chr1	233250112	233250251	A-E	840	.	233250217	233250218	255,215,0	2	73,1	0,138
chr1	233250723	233251216	A-E	643	.	233250827	233250828	255,215,0	2	72,356	0,137
chr1	234450953	234451201	A-E	658	.	234451129	234451130	255,215,0	2	113,7	0,241
chr1	234659231	234659760	A-E	476	.	234659518	234659519	255,215,0	2	238,191	0,338
chr1	234680207	234680593	A-E	715	.	234680359	234680360	255,215,0	2	15,95	0,291
chr1	234735284	234736216	A-E	801	.	234735683	234735684	255,215,0	2	375,507	0,425
chr1	234736336	234736615	A-E	938	.	234736484	234736485	255,215,0	2	86,67	0,212
chr1	234737347	234737653	A-E	929	.	234737497	234737498	255,215,0	2	88,92	0,214
chr1	234738546	234738834	A-E	803	.	234738623	234738624	255,215,0	2	5,137	0,151
chr1	234747710	234748018	A-E	926	.	234747832	234747833	255,215,0	2	74,137	0,171
chr1	234748100	234748931	A-E	564	.	234748565	234748566	255,215,0	2	464,364	0,467
chr1	234749021	234749143	A-E	969	.	234749022	234749023	255,215,0	2	1,119	0,3
chr1	234749342	234749645	A-E	760	.	234749569	234749570	255,215,0	2	154,1	0,302
chr1	234754264	234754665	A-E	611	.	234754336	234754337	255,215,0	2	24,279	0,122
chr1	234767593	234767925	A-E	945	.	234767749	234767750	255,215,0	2	66,85	0,247
chr1	234792654	234793437	A-E	788	.	234793097	234793098	255,215,0	2	389,285	0,498
chr1	234793934	234794239	A-E	497	.	234794124	234794125	255,215,0	2	77,1	0,304
chr1	234812067	234812214	A-E	534	.	234812140	234812141	255,215,0	2	48,47	0,100
chr1	234857482	234857708	A-E	907	.	234857577	234857578	255,215,0	2	28,62	0,164
chr1	234857710	234858181	A-E	834	.	234857898	234857899	255,215,0	2	90,184	0,287
chr1	234858306	234858323	A-E	957	.	234858315	234858316	255,215,0	2	3,1	0,16
chr1	234858843	234859287	A-E	844	.	234859153	234859154	255,215,0	2	262,85	0,359
chr1	234881537	234881788	A-E	743	.	234881656	234881657	255,215,0	2	17,29	0,222
chr1	234907393	234907835	A-E	510	.	234907494	234907495	255,215,0	2	93,331	0,111
chr1	234908151	234908764	A-E	915	.	234908276	234908277	255,215,0	2	73,435	0,178
chr1	234980393	234980645	A-E	881	.	234980478	234980479	255,215,0	2	1,81	0,171
chr1	234987212	234987644	A-E	715	.	234987393	234987394	255,215,0	2	81,149	0,283
chr1	235061804	235062063	A-E	766	.	235061885	235061886	255,215,0	2	1,96	0,163
chr1	235069269	235069652	A-E	887	.	235069380	235069381	255,215,0	2	61,221	0,162
chr1	235069675	235069753	A-E	599	.	235069713	235069714	255,215,0	2	1,2	0,76
chr1	235096560	235096855	A-E	903	.	235096618	235096619	255,215,0	2	1,178	0,117
chr1	235110834	235111403	A-E	975	.	235111102	235111103	255,215,0	2	254,286	0,283
chr1	235114050	235115068	A-E	780	.	235114635	235114636	255,215,0	2	581,428	0,590
chr1	235120162	235120433	A-E	718	.	235120340	235120341	255,215,0	2	137,51	0,220
chr1	235122652	235122939	A-E	968	.	235122842	235122843	255,215,0	2	133,39	0,248
chr1	235123254	235123645	A-E	852	.	235123511	235123512	255,215,0	2	129,4	0,387
chr1	235133014	235133422	A-E	671	.	235133154	235133155	255,215,0	2	31,158	0,250
chr1	235134086	235134438	A-E	857	.	235134231	235134232	255,215,0	2	99,159	0,193
chr1	235147478	235148138	A-E	720	.	235147819	235147820	255,215,0	2	286,262	0,398
chr1	235148305	235148458	A-E	888	.	235148322	235148323	255,215,0	2	2,119	0,34
chr1	235183936	235184197	A-E	716	.	235184017	235184018	255,215,0	2	16,113	0,148
chr1	235242792	235242999	A-E	703	.	235242933	235242934	255,215,0	2	78,1	0,206
chr1	235243001	235243596	A-E	895	.	235243520	235243521	255,215,0	2	476,31	0,564
chr1	235246558	235246857	A-E	735	.	235246619	235246620	255,215,0	2	18,193	0,106
chr1	235267591	235267744	A-E	404	.	235267677	235267678	255,215,0	2	21,1	0,152
chr1	235460869	235461278	A-E	593	.	235461095	235461096	255,215,0	2	159,115	0,294
chr1	235468267	235468477	A-E	550	.	235468371	235468372	255,215,0	2	1,1	0,209
chr1	235468552	235468724	A-E	545	.	235468639	235468640	255,215,0	2	35,31	0,141
chr1	235486008	235486374	A-E	571	.	235486361	235486362	255,215,0	2	343,1	0,365
chr1	236030835	236031025	A-E	794	.	236030879	236030880	255,215,0	2	35,136	0,54
chr1	236072112	236072729	A-E	486	.	236072178	236072179	255,215,0	2	1,485	0,132
chr1	236073752	236073816	A-E	726	.	236073802	236073803	255,215,0	2	39,1	0,63
chr1	236080566	236081247	A-E	873	.	236080932	236080933	255,215,0	2	351,299	0,382
chr1	236135691	236135959	A-E	914	.	236135880	236135881	255,215,0	2	121,10	0,258
chr1	236147814	236148198	A-E	958	.	236148006	236148007	255,215,0	2	113,111	0,273
chr1	236150188	236150690	A-E	872	.	236150366	236150367	255,215,0	2	135,280	0,222
chr1	236162583	236163199	A-E	969	.	236162892	236162893	255,215,0	2	250,246	0,370
chr1	236164413	236164426	A-E	503	.	236164419	236164420	255,215,0	2	1,1	0,12
chr1	236666572	236666591	A-E	697	.	236666581	236666582	255,215,0	2	1,1	0,18
chr1	236697612	236697954	A-E	581	.	236697782	236697783	255,215,0	2	1,1	0,341
chr1	236959858	236960198	A-E	491	.	236959944	236959945	255,215,0	2	1,168	0,172
chr1	241638824	241639283	A-E	563	.	241638984	241638985	255,215,0	2	79,216	0,243
chr1	241646029	241646431	A-E	902	.	241646167	241646168	255,215,0	2	139,263	0,139
chr1	241670799	241671105	A-E	877	.	241670972	241670973	255,215,0	2	43,1	0,305
chr1	241775803	241776227	A-E	954	.	241776009	241776010	255,215,0	2	198,209	0,215
chr1	241776393	241776782	A-E	742	.	241776408	241776409	255,215,0	2	1,359	0,30
chr1	241800652	241800786	A-E	727	.	241800768	241800769	255,215,0	2	101,1	0,133
chr1	243395114	243395225	A-E	501	.	243395213	243395214	255,215,0	2	90,1	0,110
chr1	243401757	243402122	A-E	663	.	243402004	243402005	255,215,0	2	131,1	0,364
chr1	243413454	243413629	A-E	900	.	243413606	243413607	255,215,0	2	132,1	0,174
chr1	243428005	243428394	A-E	979	.	243428165	243428166	255,215,0	2	74,141	0,248
chr1	243431437	243431793	A-E	976	.	243431508	243431509	255,215,0	2	17,230	0,126
chr1	243450384	243450830	A-E	965	.	243450504	243450505	255,215,0	2	112,317	0,129
chr1	243451071	243451374	A-E	790	.	243451086	243451087	255,215,0	2	14,286	0,17
chr1	244011895	244012034	A-E	671	.	244011932	244011933	255,215,0	2	1,65	0,74
chr1	244215508	244215901	A-E	706	.	244215526	244215527	255,215,0	2	8,363	0,30
chr1	244462616	244463099	A-E	587	.	244462948	244462949	255,215,0	2	267,85	0,398
chr1	244466323	244466598	A-E	828	.	244466460	244466461	255,215,0	2	1,1	0,274
chr1	244486299	244486688	A-E	830	.	244486461	244486462	255,215,0	2	91,155	0,234
chr1	244488435	244488807	A-E	776	.	244488488	244488489	255,215,0	2	52,316	0,56
chr1	244505125	244505457	A-E	863	.	244505329	244505330	255,215,0	2	163,85	0,247
chr1	244512430	244512879	A-E	956	.	244512495	244512496	255,215,0	2	48,366	0,83
chr1	244517098	244517541	A-E	844	.	244517375	244517376	255,215,0	2	260,147	0,296
chr1	244518180	244518394	A-E	502	.	244518291	244518292	255,215,0	2	22,13	0,201
chr1	244763140	244763529	A-E	882	.	244763407	244763408	255,215,0	2	215,68	0,321
chr1	245000795	245001057	A-E	632	.	245000960	245000961	255,215,0	2	70,1	0,261
chr1	245082176	245082355	A-E	568	.	245082236	245082237	255,215,0	2	50,107	0,72
chr1	245255337	245255432	A-E	820	.	245255384	245255385	255,215,0	2	1,1	0,94
chr1	245317033	245317298	A-E	719	.	245317169	245317170	255,215,0	2	9,1	0,264
chr1	246038342	246038749	A-E	931	.	246038554	246038555	255,215,0	2	55,36	0,371
chr1	246378365	246378522	A-E	912	.	246378509	246378510	255,215,0	2	134,1	0,156
chr1	246730569	246731007	A-E	868	.	246730620	246730621	255,215,0	2	5,340	0,98
chr1	246732690	246733040	A-E	945	.	246732710	246732711	255,215,0	2	2,310	0,40
chr1	246733045	246733207	A-E	760	.	246733100	246733101	255,215,0	2	18,68	0,94
chr1	246743297	246743408	A-E	564	.	246743370	246743371	255,215,0	2	70,34	0,77
chr1	246751015	246751281	A-E	990	.	246751183	246751184	255,215,0	2	129,58	0,208
chr1	246772310	246772610	A-E	776	.	246772420	246772421	255,215,0	2	68,146	0,154
chr1	246862505	246862699	A-E	522	.	246862611	246862612	255,215,0	2	30,10	0,184
chr1	246948292	246948503	A-E	657	.	246948339	246948340	255,215,0	2	1,116	0,95
chr1	247092708	247093059	A-E	506	.	247093056	247093057	255,215,0	2	348,1	0,350
chr1	247093396	247093478	A-E	809	.	247093436	247093437	255,215,0	2	1,1	0,81
chr1	247123303	247123617	A-E	767	.	247123429	247123430	255,215,0	2	1,61	0,253
chr1	249157308	249157673	A-E	539	.	249157561	249157562	255,215,0	2	227,84	0,281
chr10	186081	186186	A-E	561	.	186133	186134	255,215,0	2	1,1	0,104
chr10	500969	501047	A-E	567	.	501007	501008	255,215,0	2	1,1	0,77
chr10	557102	557353	A-E	475	.	557316	557317	255,215,0	2	180,1	0,250
chr10	699938	700531	A-E	522	.	700397	700398	255,215,0	2	436,109	0,484
chr10	705530	705703	A-E	726	.	705660	705661	255,215,0	2	90,1	0,172
chr10	830904	831008	A-E	677	.	830919	830920	255,215,0	2	1,73	0,31
chr10	972229	972576	A-E	600	.	972402	972403	255,215,0	2	1,1	0,346
chr10	975785	976368	A-E	953	.	976034	976035	255,215,0	2	246,329	0,254
chr10	990446	990769	A-E	847	.	990622	990623	255,215,0	2	126,95	0,228
chr10	1100843	1101035	A-E	754	.	1100897	1100898	255,215,0	2	1,84	0,108
chr10	2939911	2940338	A-E	945	.	2940067	2940068	255,215,0	2	74,188	0,239
chr10	3028046	3028193	A-E	848	.	3028122	3028123	255,215,0	2	8,2	0,145
chr10	3116387	3116756	A-E	637	.	3116571	3116572	255,215,0	2	1,1	0,368
chr10	3133662	3133717	A-E	933	.	3133687	3133688	255,215,0	2	1,5	0,50
chr10	3135394	3135398	A-E	653	.	3135395	3135396	255,215,0	2	1,1	0,3
chr10	3137328	3137458	A-E	988	.	3137392	3137393	255,215,0	2	1,1	0,129
chr10	3137708	3138098	A-E	983	.	3138048	3138049	255,215,0	2	299,7	0,383
chr10	3145163	3145536	A-E	940	.	3145436	3145437	255,215,0	2	215,41	0,332
chr10	3306877	3306999	A-E	880	.	3306943	3306944	255,215,0	2	18,7	0,115
chr10	3497590	3497951	A-E	702	.	3497728	3497729	255,215,0	2	1,84	0,277
chr10	3507725	3507898	A-E	754	.	3507810	3507811	255,215,0	2	1,2	0,171
chr10	3509617	3509911	A-E	711	.	3509758	3509759	255,215,0	2	82,92	0,202
chr10	3510310	3510716	A-E	991	.	3510596	3510597	255,215,0	2	243,75	0,331
chr10	3511181	3511689	A-E	891	.	3511506	3511507	255,215,0	2	236,92	0,416
chr10	3524547	3524820	A-E	551	.	3524726	3524727	255,215,0	2	95,8	0,265
chr10	3568141	3568290	A-E	797	.	3568191	3568192	255,215,0	2	1,49	0,100
chr10	3782267	3782514	A-E	957	.	3782442	3782443	255,215,0	2	107,2	0,245
chr10	3797195	3797502	A-E	901	.	3797388	3797389	255,215,0	2	120,40	0,267
chr10	3817583	3817734	A-E	646	.	3817656	3817657	255,215,0	2	24,27	0,124
chr10	3846443	3847038	A-E	843	.	3846803	3846804	255,215,0	2	355,228	0,367
chr10	3847352	3847708	A-E	842	.	3847560	3847561	255,215,0	2	152,91	0,265
chr10	3848037	3849536	A-E	908	.	3848890	3848891	255,215,0	2	829,621	0,878
chr10	3849578	3850051	A-E	598	.	3849651	3849652	255,215,0	2	1,327	0,146
chr10	3850308	3850795	A-E	761	.	3850408	3850409	255,215,0	2	76,361	0,126
chr10	3852273	3852886	A-E	946	.	3852711	3852712	255,215,0	2	417,152	0,461
chr10	3853393	3854169	A-E	939	.	3853582	3853583	255,215,0	2	188,585	0,191
chr10	3870489	3871262	A-E	553	.	3871175	3871176	255,215,0	2	624,24	0,749
chr10	3878027	3878387	A-E	749	.	3878158	3878159	255,215,0	2	130,227	0,133
chr10	3893083	3893252	A-E	863	.	3893167	3893168	255,215,0	2	1,1	0,168
chr10	3893365	3894190	A-E	978	.	3893885	3893886	255,215,0	2	515,299	0,526
chr10	3894416	3895012	A-E	836	.	3894735	3894736	255,215,0	2	318,274	0,322
chr10	3902646	3902838	A-E	930	.	3902749	3902750	255,215,0	2	85,70	0,122
chr10	3903056	3903564	A-E	977	.	3903266	3903267	255,215,0	2	211,297	0,211
chr10	3919323	3919499	A-E	880	.	3919440	3919441	255,215,0	2	81,21	0,155
chr10	3919520	3919885	A-E	914	.	3919766	3919767	255,215,0	2	192,64	0,301
chr10	3928866	3929216	A-E	973	.	3928979	3928980	255,215,0	2	43,166	0,184
chr10	3929991	3930887	A-E	990	.	3930289	3930290	255,215,0	2	211,509	0,387
chr10	3932191	3932411	A-E	826	.	3932300	3932301	255,215,0	2	1,1	0,219
chr10	3934486	3935471	A-E	803	.	3934809	3934810	255,215,0	2	205,542	0,443
chr10	3937227	3937631	A-E	852	.	3937382	3937383	255,215,0	2	119,211	0,193
chr10	3938329	3938538	A-E	552	.	3938434	3938435	255,215,0	2	19,17	0,192
chr10	3939370	3939796	A-E	835	.	3939788	3939789	255,215,0	2	413,1	0,425
chr10	3991165	3991394	A-E	570	.	3991296	3991297	255,215,0	2	82,47	0,182
chr10	4170248	4170427	A-E	783	.	4170324	4170325	255,215,0	2	4,30	0,149
chr10	4172866	4173257	A-E	921	.	4173062	4173063	255,215,0	2	153,151	0,240
chr10	4173688	4174411	A-E	845	.	4173936	4173937	255,215,0	2	234,459	0,264
chr10	4174431	4174586	A-E	507	.	4174572	4174573	255,215,0	2	134,5	0,150
chr10	4283808	4284356	A-E	821	.	4284091	4284092	255,215,0	2	235,215	0,333
chr10	4289203	4289519	A-E	737	.	4289250	4289251	255,215,0	2	3,223	0,93
chr10	4394953	4395258	A-E	501	.	4395066	4395067	255,215,0	2	1,79	0,226
chr10	4396174	4396330	A-E	906	.	4396295	4396296	255,215,0	2	88,1	0,155
chr10	4493495	4493779	A-E	983	.	4493577	4493578	255,215,0	2	1,119	0,165
chr10	4705159	4705783	A-E	945	.	4705485	4705486	255,215,0	2	259,229	0,395
chr10	4806110	4806385	A-E	855	.	4806358	4806359	255,215,0	2	224,1	0,274
chr10	4808549	4808890	A-E	782	.	4808886	4808887	255,215,0	2	335,1	0,340
chr10	4812953	4813314	A-E	882	.	4813005	4813006	255,215,0	2	21,276	0,85
chr10	4813646	4813900	A-E	945	.	4813753	4813754	255,215,0	2	46,85	0,169
chr10	4821011	4821207	A-E	930	.	4821159	4821160	255,215,0	2	102,1	0,195
chr10	4822871	4823045	A-E	841	.	4823032	4823033	255,215,0	2	151,1	0,173
chr10	4855217	4855416	A-E	595	.	4855348	4855349	255,215,0	2	65,1	0,198
chr10	4981970	4982075	A-E	548	.	4981976	4981977	255,215,0	2	1,93	0,12
chr10	4989909	4990226	A-E	657	.	4990067	4990068	255,215,0	2	1,1	0,316
chr10	5113786	5114179	A-E	496	.	5114064	5114065	255,215,0	2	166,1	0,392
chr10	5333644	5334212	A-E	765	.	5333928	5333929	255,215,0	2	233,231	0,337
chr10	5334474	5334640	A-E	524	.	5334543	5334544	255,215,0	2	46,72	0,94
chr10	5335756	5336054	A-E	767	.	5335862	5335863	255,215,0	2	1,85	0,213
chr10	5336164	5336286	A-E	629	.	5336240	5336241	255,215,0	2	33,1	0,121
chr10	5339443	5339719	A-E	610	.	5339663	5339664	255,215,0	2	174,9	0,267
chr10	5587810	5588190	A-E	783	.	5587922	5587923	255,215,0	2	1,155	0,225
chr10	5588881	5589169	A-E	845	.	5589083	5589084	255,215,0	2	119,1	0,287
chr10	5590010	5590295	A-E	962	.	5590292	5590293	255,215,0	2	282,1	0,284
chr10	5590507	5590769	A-E	787	.	5590637	5590638	255,215,0	2	1,2	0,260
chr10	5590959	5591270	A-E	624	.	5591034	5591035	255,215,0	2	1,161	0,150
chr10	5596279	5596669	A-E	776	.	5596477	5596478	255,215,0	2	9,1	0,389
chr10	5851249	5851361	A-E	772	.	5851304	5851305	255,215,0	2	1,1	0,111
chr10	5888274	5888577	A-E	781	.	5888394	5888395	255,215,0	2	1,63	0,240
chr10	5986377	5986825	A-E	795	.	5986601	5986602	255,215,0	2	128,127	0,321
chr10	6013642	6013801	A-E	974	.	6013713	6013714	255,215,0	2	1,17	0,142
chr10	6017924	6018316	A-E	939	.	6018089	6018090	255,215,0	2	141,202	0,190
chr10	6095822	6096104	A-E	716	.	6096031	6096032	255,215,0	2	139,1	0,281
chr10	6125750	6126073	A-E	734	.	6125878	6125879	255,215,0	2	57,123	0,200
chr10	6128477	6128873	A-E	595	.	6128541	6128542	255,215,0	2	18,285	0,111
chr10	6133690	6134070	A-E	892	.	6133763	6133764	255,215,0	2	1,233	0,147
chr10	6193132	6193393	A-E	653	.	6193271	6193272	255,215,0	2	126,107	0,154
chr10	6193489	6193806	A-E	696	.	6193646	6193647	255,215,0	2	63,65	0,252
chr10	6199678	6199898	A-E	962	.	6199787	6199788	255,215,0	2	1,1	0,219
chr10	6205598	6205977	A-E	530	.	6205686	6205687	255,215,0	2	9,211	0,168
chr10	6212827	6212938	A-E	849	.	6212882	6212883	255,215,0	2	2,1	0,110
chr10	6213842	6214122	A-E	711	.	6214024	6214025	255,215,0	2	113,27	0,253
chr10	6242613	6242903	A-E	546	.	6242647	6242648	255,215,0	2	1,222	0,68
chr10	6243171	6243265	A-E	629	.	6243219	6243220	255,215,0	2	5,1	0,93
chr10	6245814	6246792	A-E	705	.	6246042	6246043	255,215,0	2	184,705	0,273
chr10	6281305	6281494	A-E	891	.	6281381	6281382	255,215,0	2	8,43	0,146
chr10	6316910	6317660	A-E	847	.	6317379	6317380	255,215,0	2	447,257	0,493
chr10	6321537	6321781	A-E	515	.	6321617	6321618	255,215,0	2	2,84	0,160
chr10	6424082	6424357	A-E	525	.	6424200	6424201	255,215,0	2	3,41	0,234
chr10	6443408	6443712	A-E	866	.	6443448	6443449	255,215,0	2	4,226	0,78
chr10	6764164	6764384	A-E	986	.	6764288	6764289	255,215,0	2	59,29	0,191
chr10	7306886	7306912	A-E	587	.	7306904	7306905	255,215,0	2	12,1	0,25
chr10	7998591	7998768	A-E	814	.	7998644	7998645	255,215,0	2	1,71	0,106
chr10	8086909	8087356	A-E	825	.	8087001	8087002	255,215,0	2	49,310	0,137
chr10	8089680	8090146	A-E	570	.	8089799	8089800	255,215,0	2	35,262	0,204
chr10	8090681	8090984	A-E	587	.	8090808	8090809	255,215,0	2	1,48	0,255
chr10	8091057	8091171	A-E	838	.	8091096	8091097	255,215,0	2	1,35	0,79
chr10	8091730	8091889	A-E	535	.	8091750	8091751	255,215,0	2	15,133	0,26
chr10	8098940	8099487	A-E	523	.	8099173	8099174	255,215,0	2	202,281	0,266
chr10	8102093	8102510	A-E	858	.	8102167	8102168	255,215,0	2	17,285	0,132
chr10	8103293	8103465	A-E	871	.	8103333	8103334	255,215,0	2	1,91	0,81
chr10	8103619	8104019	A-E	767	.	8103810	8103811	255,215,0	2	78,95	0,305
chr10	8374227	8374893	A-E	572	.	8374381	8374382	255,215,0	2	102,458	0,208
chr10	10839185	10839573	A-E	941	.	10839227	10839228	255,215,0	2	1,304	0,84
chr10	10866541	10866799	A-E	848	.	10866633	10866634	255,215,0	2	84,157	0,101
chr10	10868274	10868578	A-E	586	.	10868425	10868426	255,215,0	2	1,1	0,303
chr10	10872581	10872970	A-E	886	.	10872767	10872768	255,215,0	2	1,17	0,372
chr10	10914098	10914350	A-E	774	.	10914195	10914196	255,215,0	2	23,80	0,172
chr10	11077382	11077525	A-E	966	.	11077431	11077432	255,215,0	2	1,44	0,99
chr10	11220579	11221039	A-E	515	.	11220794	11220795	255,215,0	2	209,237	0,223
chr10	11251454	11251848	A-E	859	.	11251508	11251509	255,215,0	2	18,302	0,92
chr10	11252535	11252766	A-E	839	.	11252700	11252701	255,215,0	2	121,21	0,210
chr10	11651765	11651937	A-E	564	.	11651849	11651850	255,215,0	2	1,3	0,169
chr10	11726836	11727046	A-E	921	.	11726883	11726884	255,215,0	2	37,151	0,59
chr10	11727121	11727339	A-E	957	.	11727290	11727291	255,215,0	2	122,1	0,217
chr10	11856360	11856525	A-E	941	.	11856472	11856473	255,215,0	2	61,1	0,164
chr10	11917828	11918087	A-E	550	.	11917939	11917940	255,215,0	2	13,48	0,211
chr10	12256869	12257395	A-E	732	.	12257064	12257065	255,215,0	2	182,316	0,210
chr10	12751328	12751588	A-E	862	.	12751333	12751334	255,215,0	2	1,250	0,10
chr10	12761753	12761851	A-E	577	.	12761801	12761802	255,215,0	2	1,1	0,97
chr10	12762455	12762628	A-E	906	.	12762542	12762543	255,215,0	2	3,1	0,172
chr10	13142941	13143287	A-E	811	.	13143114	13143115	255,215,0	2	110,109	0,237
chr10	13390886	13391219	A-E	711	.	13391147	13391148	255,215,0	2	205,14	0,319
chr10	13745528	13745723	A-E	510	.	13745625	13745626	255,215,0	2	1,1	0,194
chr10	13754952	13755339	A-E	864	.	13755134	13755135	255,215,0	2	131,152	0,235
chr10	13799194	13799732	A-E	985	.	13799686	13799687	255,215,0	2	484,37	0,501
chr10	13800483	13800712	A-E	857	.	13800621	13800622	255,215,0	2	74,25	0,204
chr10	13829023	13829481	A-E	907	.	13829175	13829176	255,215,0	2	90,242	0,216
chr10	13831161	13831325	A-E	890	.	13831242	13831243	255,215,0	2	1,1	0,163
chr10	13886497	13886772	A-E	662	.	13886647	13886648	255,215,0	2	28,1	0,274
chr10	13904615	13904966	A-E	827	.	13904919	13904920	255,215,0	2	260,1	0,350
chr10	13908291	13908478	A-E	907	.	13908415	13908416	255,215,0	2	64,1	0,186
chr10	13915234	13915426	A-E	560	.	13915346	13915347	255,215,0	2	35,1	0,191
chr10	13923250	13923633	A-E	946	.	13923442	13923443	255,215,0	2	3,1	0,382
chr10	13924181	13924825	A-E	849	.	13924573	13924574	255,215,0	2	390,249	0,395
chr10	13928984	13929094	A-E	791	.	13929037	13929038	255,215,0	2	1,4	0,106
chr10	13929801	13930045	A-E	861	.	13929949	13929950	255,215,0	2	55,1	0,243
chr10	13932296	13932549	A-E	691	.	13932448	13932449	255,215,0	2	63,10	0,243
chr10	13932566	13932886	A-E	509	.	13932859	13932860	255,215,0	2	268,1	0,319
chr10	14026617	14027027	A-E	915	.	14026852	14026853	255,215,0	2	227,166	0,244
chr10	14031797	14031930	A-E	924	.	14031863	14031864	255,215,0	2	6,5	0,128
chr10	14032375	14032782	A-E	936	.	14032706	14032707	255,215,0	2	258,1	0,406
chr10	14039311	14039587	A-E	949	.	14039449	14039450	255,215,0	2	3,1	0,275
chr10	14051386	14052060	A-E	932	.	14051813	14051814	255,215,0	2	425,243	0,431
chr10	14602319	14602604	A-E	635	.	14602482	14602483	255,215,0	2	151,109	0,176
chr10	14605072	14605183	A-E	615	.	14605127	14605128	255,215,0	2	1,1	0,110
chr10	14605482	14605831	A-E	519	.	14605730	14605731	255,215,0	2	197,49	0,300
chr10	14607149	14607207	A-E	573	.	14607195	14607196	255,215,0	2	36,1	0,57
chr10	14616939	14617222	A-E	777	.	14617080	14617081	255,215,0	2	1,1	0,282
chr10	14618847	14618967	A-E	772	.	14618940	14618941	255,215,0	2	69,1	0,119
chr10	14620545	14620767	A-E	958	.	14620700	14620701	255,215,0	2	90,1	0,221
chr10	14624029	14624329	A-E	790	.	14624183	14624184	255,215,0	2	58,48	0,252
chr10	14628830	14629278	A-E	872	.	14629070	14629071	255,215,0	2	160,126	0,322
chr10	14634808	14635088	A-E	613	.	14634947	14634948	255,215,0	2	1,1	0,279
chr10	14647138	14647588	A-E	795	.	14647477	14647478	255,215,0	2	273,44	0,406
chr10	14689846	14690850	A-E	667	.	14690696	14690697	255,215,0	2	836,139	0,865
chr10	14823904	14824026	A-E	974	.	14823966	14823967	255,215,0	2	4,1	0,121
chr10	15386960	15387149	A-E	665	.	15387010	15387011	255,215,0	2	41,129	0,60
chr10	15411341	15411434	A-E	857	.	15411387	15411388	255,215,0	2	1,1	0,92
chr10	15416548	15416895	A-E	580	.	15416798	15416799	255,215,0	2	155,1	0,346
chr10	15481671	15481715	A-E	678	.	15481692	15481693	255,215,0	2	1,1	0,43
chr10	16952923	16953112	A-E	731	.	16953044	16953045	255,215,0	2	65,11	0,178
chr10	16987152	16987333	A-E	748	.	16987228	16987229	255,215,0	2	2,30	0,151
chr10	17008974	17009242	A-E	711	.	17009051	17009052	255,215,0	2	1,114	0,154
chr10	17010683	17011063	A-E	941	.	17010995	17010996	255,215,0	2	247,1	0,379
chr10	17028207	17028677	A-E	874	.	17028580	17028581	255,215,0	2	350,72	0,398
chr10	17034715	17035049	A-E	932	.	17034847	17034848	255,215,0	2	27,96	0,238
chr10	17035123	17035374	A-E	984	.	17035248	17035249	255,215,0	2	1,1	0,250
chr10	17037933	17038521	A-E	970	.	17038160	17038161	255,215,0	2	176,308	0,280
chr10	17045086	17045410	A-E	653	.	17045362	17045363	255,215,0	2	236,6	0,318
chr10	17066322	17066618	A-E	825	.	17066469	17066470	255,215,0	2	1,1	0,295
chr10	17067559	17067950	A-E	688	.	17067758	17067759	255,215,0	2	134,126	0,265
chr10	17067983	17068144	A-E	704	.	17068079	17068080	255,215,0	2	34,2	0,159
chr10	17068820	17069394	A-E	810	.	17068960	17068961	255,215,0	2	102,394	0,180
chr10	17070785	17071064	A-E	909	.	17070922	17070923	255,215,0	2	129,133	0,146
chr10	17071536	17072103	A-E	982	.	17071683	17071684	255,215,0	2	90,362	0,205
chr10	17091174	17091427	A-E	644	.	17091361	17091362	255,215,0	2	143,21	0,232
chr10	17104584	17104750	A-E	989	.	17104680	17104681	255,215,0	2	31,4	0,162
chr10	17105178	17105416	A-E	832	.	17105256	17105257	255,215,0	2	42,122	0,116
chr10	17116431	17116714	A-E	940	.	17116627	17116628	255,215,0	2	147,36	0,247
chr10	17126888	17127276	A-E	517	.	17127085	17127086	255,215,0	2	105,97	0,291
chr10	17241491	17241704	A-E	904	.	17241674	17241675	255,215,0	2	159,4	0,209
chr10	17248179	17248700	A-E	585	.	17248382	17248383	255,215,0	2	189,303	0,218
chr10	17269399	17269729	A-E	877	.	17269683	17269684	255,215,0	2	273,33	0,297
chr10	17467799	17468377	A-E	613	.	17468084	17468085	255,215,0	2	223,230	0,348
chr10	17470783	17471060	A-E	688	.	17470982	17470983	255,215,0	2	145,23	0,254
chr10	17553346	17553542	A-E	987	.	17553508	17553509	255,215,0	2	131,1	0,195
chr10	17569630	17569764	A-E	886	.	17569655	17569656	255,215,0	2	23,106	0,28
chr10	17688038	17688270	A-E	803	.	17688135	17688136	255,215,0	2	1,37	0,195
chr10	17697506	17697813	A-E	745	.	17697678	17697679	255,215,0	2	40,1	0,306
chr10	17707752	17708081	A-E	868	.	17707912	17707913	255,215,0	2	125,132	0,197
chr10	21291623	21291954	A-E	914	.	21291790	21291791	255,215,0	2	6,1	0,330
chr10	21581688	21582509	A-E	669	.	21582284	21582285	255,215,0	2	573,201	0,620
chr10	21604405	21604764	A-E	672	.	21604604	21604605	255,215,0	2	42,1	0,358
chr10	21652812	21653264	A-E	914	.	21652877	21652878	255,215,0	2	62,382	0,70
chr10	21816034	21816370	A-E	433	.	21816330	21816331	255,215,0	2	284,27	0,309
chr10	21816987	21817223	A-E	930	.	21817103	21817104	255,215,0	2	1,3	0,233
chr10	22519481	22519667	A-E	776	.	22519579	22519580	255,215,0	2	70,59	0,127
chr10	22535612	22535856	A-E	755	.	22535690	22535691	255,215,0	2	1,87	0,157
chr10	22535914	22536341	A-E	524	.	22536049	22536050	255,215,0	2	61,216	0,211
chr10	22540192	22540343	A-E	704	.	22540281	22540282	255,215,0	2	44,15	0,136
chr10	22628998	22629520	A-E	724	.	22629109	22629110	255,215,0	2	61,360	0,162
chr10	22658531	22658793	A-E	856	.	22658662	22658663	255,215,0	2	2,1	0,261
chr10	22722910	22723095	A-E	939	.	22723002	22723003	255,215,0	2	2,1	0,184
chr10	22725331	22726270	A-E	849	.	22725900	22725901	255,215,0	2	554,354	0,585
chr10	22726811	22727194	A-E	851	.	22727115	22727116	255,215,0	2	229,2	0,381
chr10	22887940	22888243	A-E	740	.	22888208	22888209	255,215,0	2	235,1	0,302
chr10	22904639	22904845	A-E	542	.	22904817	22904818	255,215,0	2	153,1	0,205
chr10	22920592	22920972	A-E	797	.	22920838	22920839	255,215,0	2	238,125	0,255
chr10	22935847	22936120	A-E	585	.	22936023	22936024	255,215,0	2	81,1	0,272
chr10	22938355	22938607	A-E	626	.	22938553	22938554	255,215,0	2	146,1	0,251
chr10	23001759	23002161	A-E	952	.	23002152	23002153	255,215,0	2	387,1	0,401
chr10	23138140	23138676	A-E	724	.	23138511	23138512	255,215,0	2	357,150	0,386
chr10	24996902	24997348	A-E	563	.	24997070	24997071	255,215,0	2	130,239	0,207
chr10	25007692	25008010	A-E	826	.	25007978	25007979	255,215,0	2	257,1	0,317
chr10	25190845	25191315	A-E	673	.	25190946	25190947	255,215,0	2	76,343	0,127
chr10	25247749	25247926	A-E	836	.	25247837	25247838	255,215,0	2	1,1	0,176
chr10	25326831	25326929	A-E	601	.	25326879	25326880	255,215,0	2	1,1	0,97
chr10	25348919	25349256	A-E	598	.	25349120	25349121	255,215,0	2	176,109	0,228
chr10	25357102	25357468	A-E	808	.	25357352	25357353	255,215,0	2	137,1	0,365
chr10	27147453	27147834	A-E	791	.	27147771	27147772	255,215,0	2	268,11	0,370
chr10	27312265	27312721	A-E	940	.	27312272	27312273	255,215,0	2	1,442	0,14
chr10	27441760	27441941	A-E	888	.	27441924	27441925	255,215,0	2	150,1	0,180
chr10	27481306	27481450	A-E	857	.	27481355	27481356	255,215,0	2	1,45	0,99
chr10	27531769	27532240	A-E	665	.	27532023	27532024	255,215,0	2	246,208	0,263
chr10	27608918	27609295	A-E	514	.	27609158	27609159	255,215,0	2	105,1	0,376
chr10	28467299	28467468	A-E	855	.	28467382	28467383	255,215,0	2	1,2	0,167
chr10	28848150	28848246	A-E	647	.	28848197	28848198	255,215,0	2	1,1	0,95
chr10	28855242	28855528	A-E	720	.	28855330	28855331	255,215,0	2	1,109	0,177
chr10	28868110	28868388	A-E	577	.	28868114	28868115	255,215,0	2	1,269	0,9
chr10	29008942	29008995	A-E	853	.	29008968	29008969	255,215,0	2	1,1	0,52
chr10	29195098	29195451	A-E	550	.	29195274	29195275	255,215,0	2	1,1	0,352
chr10	29196228	29196432	A-E	646	.	29196256	29196257	255,215,0	2	1,147	0,57
chr10	29420684	29421072	A-E	551	.	29420877	29420878	255,215,0	2	1,1	0,387
chr10	29421778	29421876	A-E	512	.	29421871	29421872	255,215,0	2	90,1	0,97
chr10	29449059	29449232	A-E	767	.	29449153	29449154	255,215,0	2	17,1	0,172
chr10	29824218	29824530	A-E	469	.	29824439	29824440	255,215,0	2	133,1	0,311
chr10	29877671	29877896	A-E	696	.	29877783	29877784	255,215,0	2	1,1	0,224
chr10	29878157	29878301	A-E	707	.	29878228	29878229	255,215,0	2	1,1	0,143
chr10	29879091	29879350	A-E	799	.	29879256	29879257	255,215,0	2	86,14	0,245
chr10	29922205	29922549	A-E	721	.	29922391	29922392	255,215,0	2	124,94	0,250
chr10	29924706	29925406	A-E	924	.	29925355	29925356	255,215,0	2	602,3	0,697
chr10	29947803	29948305	A-E	717	.	29948002	29948003	255,215,0	2	120,223	0,279
chr10	29948331	29948643	A-E	920	.	29948336	29948337	255,215,0	2	1,302	0,10
chr10	29977181	29977518	A-E	779	.	29977481	29977482	255,215,0	2	265,1	0,336
chr10	29978009	29978233	A-E	948	.	29978172	29978173	255,215,0	2	161,57	0,167
chr10	29980945	29980999	A-E	991	.	29980954	29980955	255,215,0	2	1,35	0,19
chr10	30023406	30023889	A-E	691	.	30023649	30023650	255,215,0	2	101,97	0,386
chr10	30073207	30073608	A-E	915	.	30073570	30073571	255,215,0	2	327,1	0,400
chr10	30092989	30093361	A-E	989	.	30093262	30093263	255,215,0	2	194,18	0,354
chr10	30235740	30236524	A-E	660	.	30235916	30235917	255,215,0	2	81,512	0,272
chr10	30331172	30331392	A-E	826	.	30331281	30331282	255,215,0	2	1,1	0,219
chr10	30338064	30338193	A-E	708	.	30338177	30338178	255,215,0	2	100,1	0,128
chr10	30346409	30346565	A-E	977	.	30346486	30346487	255,215,0	2	1,1	0,155
chr10	30471622	30471929	A-E	740	.	30471876	30471877	255,215,0	2	208,6	0,301
chr10	30743579	30744045	A-E	695	.	30743681	30743682	255,215,0	2	91,352	0,114
chr10	30872538	30873163	A-E	706	.	30872702	30872703	255,215,0	2	154,449	0,176
chr10	30927139	30927274	A-E	888	.	30927202	30927203	255,215,0	2	5,12	0,123
chr10	31073492	31073855	A-E	853	.	31073654	31073655	255,215,0	2	1,39	0,324
chr10	31101079	31101298	A-E	841	.	31101212	31101213	255,215,0	2	86,37	0,182
chr10	31106973	31107176	A-E	752	.	31107078	31107079	255,215,0	2	29,21	0,182
chr10	31109229	31109540	A-E	961	.	31109355	31109356	255,215,0	2	94,151	0,160
chr10	31274439	31274738	A-E	970	.	31274699	31274700	255,215,0	2	223,1	0,298
chr10	31278125	31278259	A-E	698	.	31278203	31278204	255,215,0	2	60,36	0,98
chr10	31286283	31286522	A-E	610	.	31286503	31286504	255,215,0	2	205,3	0,236
chr10	31287625	31287758	A-E	943	.	31287691	31287692	255,215,0	2	1,1	0,132
chr10	31290771	31290943	A-E	706	.	31290830	31290831	255,215,0	2	35,87	0,85
chr10	31293680	31294164	A-E	975	.	31294018	31294019	255,215,0	2	294,100	0,384
chr10	31302354	31302534	A-E	952	.	31302445	31302446	255,215,0	2	4,1	0,179
chr10	31302849	31302986	A-E	805	.	31302931	31302932	255,215,0	2	30,1	0,136
chr10	31364412	31364707	A-E	491	.	31364566	31364567	255,215,0	2	16,1	0,294
chr10	31422679	31422989	A-E	819	.	31422771	31422772	255,215,0	2	63,188	0,122
chr10	31423120	31423358	A-E	652	.	31423354	31423355	255,215,0	2	233,1	0,237
chr10	31423488	31423889	A-E	967	.	31423799	31423800	255,215,0	2	223,1	0,400
chr10	31621249	31621605	A-E	682	.	31621253	31621254	255,215,0	2	1,347	0,9
chr10	31622603	31622963	A-E	666	.	31622605	31622606	255,215,0	2	1,356	0,4
chr10	31630703	31631062	A-E	530	.	31630713	31630714	255,215,0	2	2,340	0,19
chr10	31631924	31632253	A-E	557	.	31631951	31631952	255,215,0	2	1,274	0,55
chr10	31646299	31646563	A-E	607	.	31646376	31646377	255,215,0	2	1,110	0,154
chr10	31673226	31673486	A-E	556	.	31673322	31673323	255,215,0	2	1,67	0,193
chr10	31871598	31871776	A-E	559	.	31871671	31871672	255,215,0	2	6,37	0,141
chr10	31986198	31986456	A-E	861	.	31986354	31986355	255,215,0	2	93,38	0,220
chr10	31986692	31987073	A-E	792	.	31986912	31986913	255,215,0	2	218,157	0,224
chr10	31991028	31991162	A-E	511	.	31991089	31991090	255,215,0	2	1,12	0,122
chr10	31994130	31994311	A-E	622	.	31994216	31994217	255,215,0	2	1,9	0,172
chr10	32034546	32034864	A-E	883	.	32034694	32034695	255,215,0	2	88,108	0,210
chr10	32047879	32048374	A-E	660	.	32048137	32048138	255,215,0	2	244,222	0,273
chr10	32057535	32057679	A-E	586	.	32057606	32057607	255,215,0	2	1,1	0,143
chr10	32215994	32216384	A-E	540	.	32216154	32216155	255,215,0	2	132,200	0,190
chr10	32218329	32218518	A-E	687	.	32218507	32218508	255,215,0	2	170,1	0,188
chr10	32438323	32438553	A-E	731	.	32438445	32438446	255,215,0	2	17,1	0,229
chr10	32606832	32606984	A-E	511	.	32606879	32606880	255,215,0	2	1,57	0,95
chr10	32607439	32608014	A-E	649	.	32607605	32607606	255,215,0	2	165,406	0,169
chr10	32625538	32625685	A-E	556	.	32625634	32625635	255,215,0	2	48,1	0,146
chr10	32632871	32633017	A-E	611	.	32632949	32632950	255,215,0	2	12,1	0,145
chr10	32641551	32641778	A-E	791	.	32641664	32641665	255,215,0	2	1,1	0,226
chr10	32702583	32702830	A-E	697	.	32702713	32702714	255,215,0	2	16,1	0,246
chr10	33226565	33226944	A-E	775	.	33226932	33226933	255,215,0	2	358,1	0,378
chr10	33227518	33227733	A-E	885	.	33227690	33227691	255,215,0	2	131,1	0,214
chr10	33233416	33233592	A-E	742	.	33233490	33233491	255,215,0	2	1,27	0,149
chr10	33236596	33236984	A-E	544	.	33236936	33236937	255,215,0	2	294,1	0,387
chr10	33239987	33240188	A-E	877	.	33240168	33240169	255,215,0	2	164,1	0,200
chr10	33245417	33245789	A-E	725	.	33245670	33245671	255,215,0	2	140,5	0,367
chr10	33250851	33251304	A-E	912	.	33251057	33251058	255,215,0	2	180,220	0,233
chr10	33269452	33269916	A-E	738	.	33269601	33269602	255,215,0	2	139,303	0,161
chr10	33272272	33272613	A-E	904	.	33272372	33272373	255,215,0	2	43,183	0,158
chr10	33415190	33415378	A-E	959	.	33415348	33415349	255,215,0	2	131,2	0,186
chr10	33503049	33503394	A-E	612	.	33503285	33503286	255,215,0	2	129,1	0,344
chr10	33521390	33521591	A-E	768	.	33521490	33521491	255,215,0	2	1,1	0,200
chr10	33522627	33522949	A-E	796	.	33522765	33522766	255,215,0	2	1,46	0,276
chr10	33537661	33538041	A-E	952	.	33537750	33537751	255,215,0	2	52,252	0,128
chr10	33538724	33539088	A-E	792	.	33539070	33539071	255,215,0	2	331,1	0,363
chr10	33542062	33542109	A-E	982	.	33542085	33542086	255,215,0	2	1,1	0,46
chr10	33566876	33567192	A-E	614	.	33567035	33567036	255,215,0	2	118,114	0,202
chr10	33621123	33621423	A-E	467	.	33621242	33621243	255,215,0	2	33,93	0,207
chr10	33625950	33626342	A-E	936	.	33626166	33626167	255,215,0	2	42,1	0,391
chr10	33654373	33654479	A-E	936	.	33654392	33654393	255,215,0	2	1,68	0,38
chr10	33654776	33655204	A-E	971	.	33655008	33655009	255,215,0	2	40,3	0,425
chr10	33666319	33666634	A-E	925	.	33666411	33666412	255,215,0	2	32,161	0,154
chr10	33798158	33798349	A-E	929	.	33798266	33798267	255,215,0	2	57,30	0,161
chr10	33950849	33951084	A-E	549	.	33950927	33950928	255,215,0	2	1,78	0,157
chr10	34543561	34543978	A-E	915	.	34543731	34543732	255,215,0	2	119,195	0,222
chr10	34694889	34695241	A-E	885	.	34695123	34695124	255,215,0	2	119,1	0,351
chr10	34815720	34815820	A-E	823	.	34815795	34815796	255,215,0	2	53,1	0,99
chr10	34816179	34816294	A-E	856	.	34816236	34816237	255,215,0	2	1,1	0,114
chr10	34817271	34817427	A-E	601	.	34817425	34817426	255,215,0	2	155,1	0,155
chr10	35070002	35070125	A-E	651	.	35070066	35070067	255,215,0	2	7,1	0,122
chr10	35417102	35417427	A-E	970	.	35417117	35417118	255,215,0	2	2,295	0,30
chr10	35480454	35480778	A-E	619	.	35480554	35480555	255,215,0	2	75,197	0,127
chr10	35626953	35627302	A-E	953	.	35627128	35627129	255,215,0	2	3,1	0,348
chr10	35660379	35660704	A-E	663	.	35660527	35660528	255,215,0	2	1,28	0,297
chr10	35668149	35668482	A-E	816	.	35668240	35668241	255,215,0	2	1,150	0,183
chr10	35670534	35670581	A-E	500	.	35670557	35670558	255,215,0	2	1,1	0,46
chr10	35698359	35698454	A-E	708	.	35698363	35698364	255,215,0	2	1,87	0,8
chr10	35702143	35702240	A-E	568	.	35702150	35702151	255,215,0	2	1,83	0,14
chr10	35708466	35708479	A-E	740	.	35708470	35708471	255,215,0	2	1,4	0,9
chr10	35710568	35710954	A-E	944	.	35710591	35710592	255,215,0	2	1,340	0,46
chr10	35740464	35740561	A-E	553	.	35740491	35740492	255,215,0	2	1,43	0,54
chr10	35863833	35864227	A-E	894	.	35863935	35863936	255,215,0	2	5,194	0,200
chr10	35932153	35932694	A-E	795	.	35932188	35932189	255,215,0	2	1,470	0,71
chr10	36461054	36461345	A-E	868	.	36461333	36461334	255,215,0	2	270,1	0,290
chr10	36781891	36782110	A-E	941	.	36782000	36782001	255,215,0	2	1,1	0,218
chr10	36823544	36823839	A-E	773	.	36823734	36823735	255,215,0	2	87,1	0,294
chr10	42365097	42365340	A-E	844	.	42365218	42365219	255,215,0	2	1,1	0,242
chr10	42383483	42383712	A-E	809	.	42383501	42383502	255,215,0	2	1,192	0,37
chr10	42384217	42384542	A-E	656	.	42384502	42384503	255,215,0	2	249,2	0,323
chr10	42387693	42387846	A-E	851	.	42387777	42387778	255,215,0	2	18,1	0,152
chr10	42396941	42397154	A-E	918	.	42397047	42397048	255,215,0	2	1,1	0,212
chr10	42398389	42399045	A-E	997	.	42398431	42398432	255,215,0	2	1,571	0,85
chr10	42400063	42400397	A-E	564	.	42400232	42400233	255,215,0	2	14,9	0,325
chr10	42529801	42530213	A-E	949	.	42529995	42529996	255,215,0	2	149,171	0,241
chr10	42534756	42534879	A-E	951	.	42534821	42534822	255,215,0	2	9,1	0,122
chr10	43635714	43636276	A-E	718	.	43636097	43636098	255,215,0	2	323,118	0,444
chr10	43782816	43783033	A-E	876	.	43782933	43782934	255,215,0	2	31,13	0,204
[truncated: 15,192 more rows]
