# Supplementary material for: Genome-wide prediction of cis-regulatory regions using supervised deep learning methods
Source: BMC Bioinformatics. 2018 May 31;19:202. doi: 10.1186/s12859-018-2187-1 (PMC5984344; doi:10.1186/s12859-018-2187-1)
Supplement: Supplementary file 3 — Predictions on CAGE supported bidirectional loci. AiA: Active in the FANTOM Enhancer Atlas; IiA: Inactive in the FANTOM Enhancer Atlas; NiA: Not included in the FANTOM Enhancer Atlas; Specific: Predicted cell-specific A-Es. (ZIP 4820 kb) [file 12859_2018_2187_MOESM3_ESM.zip › additional_file3/HUVEC_A-E_NiA.bed]

chr1	1093080	1093458	A-E	648	.	1093222	1093223	255,215,0	2	1,93	0,285
chr1	1283060	1283559	A-E	742	.	1283200	1283201	255,215,0	2	51,268	0,231
chr1	1409432	1409534	A-E	686	.	1409464	1409465	255,215,0	2	1,38	0,64
chr1	1503290	1503359	A-E	518	.	1503324	1503325	255,215,0	2	1,1	0,68
chr1	1779082	1779191	A-E	650	.	1779136	1779137	255,215,0	2	1,1	0,108
chr1	1780618	1780690	A-E	688	.	1780650	1780651	255,215,0	2	1,7	0,65
chr1	1784518	1784606	A-E	570	.	1784561	1784562	255,215,0	2	1,1	0,87
chr1	1791886	1792241	A-E	623	.	1792133	1792134	255,215,0	2	141,1	0,354
chr1	1796306	1796386	A-E	739	.	1796345	1796346	255,215,0	2	1,1	0,79
chr1	1803114	1803303	A-E	685	.	1803273	1803274	255,215,0	2	137,6	0,183
chr1	1803701	1804070	A-E	611	.	1804023	1804024	255,215,0	2	278,1	0,368
chr1	1809312	1809695	A-E	738	.	1809523	1809524	255,215,0	2	42,1	0,382
chr1	1820439	1820915	A-E	860	.	1820898	1820899	255,215,0	2	444,1	0,475
chr1	2136897	2137085	A-E	720	.	2136985	2136986	255,215,0	2	77,88	0,100
chr1	2162137	2162268	A-E	642	.	2162159	2162160	255,215,0	2	1,86	0,45
chr1	2165759	2166444	A-E	953	.	2166130	2166131	255,215,0	2	327,268	0,417
chr1	2168569	2169019	A-E	525	.	2168936	2168937	255,215,0	2	347,61	0,389
chr1	2189851	2189961	A-E	567	.	2189878	2189879	255,215,0	2	11,66	0,44
chr1	2191567	2191906	A-E	500	.	2191599	2191600	255,215,0	2	9,282	0,57
chr1	2245814	2246116	A-E	674	.	2245921	2245922	255,215,0	2	1,88	0,214
chr1	2478937	2479118	A-E	862	.	2479041	2479042	255,215,0	2	30,1	0,180
chr1	2480134	2480417	A-E	718	.	2480357	2480358	255,215,0	2	211,47	0,236
chr1	3398864	3399114	A-E	486	.	3399051	3399052	255,215,0	2	126,1	0,249
chr1	3816045	3816228	A-E	818	.	3816098	3816099	255,215,0	2	1,76	0,107
chr1	6320124	6320269	A-E	391	.	6320169	6320170	255,215,0	2	1,54	0,91
chr1	6377548	6377688	A-E	769	.	6377627	6377628	255,215,0	2	21,1	0,139
chr1	6855984	6856221	A-E	895	.	6856006	6856007	255,215,0	2	1,193	0,44
chr1	7832014	7832094	A-E	451	.	7832053	7832054	255,215,0	2	1,1	0,79
chr1	8076289	8076986	A-E	653	.	8076887	8076888	255,215,0	2	501,1	0,696
chr1	8080017	8080517	A-E	979	.	8080461	8080462	255,215,0	2	399,9	0,491
chr1	8137301	8137519	A-E	734	.	8137379	8137380	255,215,0	2	1,61	0,157
chr1	8138373	8138738	A-E	929	.	8138387	8138388	255,215,0	2	1,336	0,29
chr1	8143844	8144228	A-E	837	.	8144081	8144082	255,215,0	2	93,1	0,383
chr1	8156400	8156409	A-E	983	.	8156404	8156405	255,215,0	2	1,1	0,8
chr1	8433979	8434222	A-E	815	.	8434100	8434101	255,215,0	2	1,1	0,242
chr1	8457012	8457408	A-E	791	.	8457306	8457307	255,215,0	2	217,23	0,373
chr1	8457442	8457655	A-E	670	.	8457650	8457651	255,215,0	2	206,1	0,212
chr1	8499101	8499228	A-E	601	.	8499176	8499177	255,215,0	2	32,7	0,120
chr1	8660433	8660759	A-E	828	.	8660595	8660596	255,215,0	2	1,1	0,325
chr1	8721526	8721579	A-E	710	.	8721566	8721567	255,215,0	2	30,1	0,52
chr1	8721734	8722143	A-E	850	.	8721895	8721896	255,215,0	2	86,171	0,238
chr1	8761158	8761218	A-E	897	.	8761187	8761188	255,215,0	2	1,1	0,59
chr1	8772139	8772488	A-E	972	.	8772399	8772400	255,215,0	2	181,8	0,341
chr1	8875545	8875930	A-E	824	.	8875842	8875843	255,215,0	2	211,1	0,384
chr1	9223693	9223873	A-E	951	.	9223839	9223840	255,215,0	2	115,1	0,179
chr1	9239645	9239821	A-E	562	.	9239732	9239733	255,215,0	2	1,1	0,175
chr1	9239831	9240324	A-E	593	.	9240271	9240272	255,215,0	2	390,1	0,492
chr1	9352310	9352402	A-E	798	.	9352318	9352319	255,215,0	2	1,76	0,16
chr1	9749998	9750343	A-E	813	.	9750175	9750176	255,215,0	2	161,151	0,194
chr1	9969608	9969774	A-E	644	.	9969766	9969767	255,215,0	2	152,1	0,165
chr1	9971022	9971188	A-E	801	.	9971030	9971031	255,215,0	2	1,149	0,17
chr1	10447707	10448367	A-E	887	.	10448023	10448024	255,215,0	2	311,338	0,322
chr1	10571006	10571306	A-E	935	.	10571097	10571098	255,215,0	2	32,149	0,151
chr1	11790524	11790701	A-E	708	.	11790569	11790570	255,215,0	2	2,88	0,89
chr1	12206743	12207069	A-E	588	.	12206810	12206811	255,215,0	2	1,192	0,134
chr1	12238801	12238949	A-E	935	.	12238874	12238875	255,215,0	2	1,1	0,147
chr1	12494429	12494711	A-E	921	.	12494495	12494496	255,215,0	2	1,150	0,132
chr1	12678858	12679239	A-E	819	.	12679194	12679195	255,215,0	2	326,33	0,348
chr1	14076498	14077091	A-E	660	.	14076605	14076606	255,215,0	2	97,475	0,118
chr1	15514756	15514937	A-E	582	.	15514846	15514847	255,215,0	2	1,1	0,180
chr1	15587806	15588435	A-E	750	.	15587850	15587851	255,215,0	2	2,541	0,88
chr1	15683527	15683747	A-E	608	.	15683636	15683637	255,215,0	2	1,1	0,219
chr1	15737666	15737792	A-E	849	.	15737669	15737670	255,215,0	2	1,120	0,6
chr1	15739166	15739306	A-E	879	.	15739256	15739257	255,215,0	2	42,1	0,139
chr1	15743639	15744318	A-E	921	.	15744204	15744205	255,215,0	2	494,42	0,637
chr1	15945161	15945530	A-E	887	.	15945348	15945349	255,215,0	2	7,1	0,368
chr1	15947326	15947695	A-E	797	.	15947510	15947511	255,215,0	2	1,1	0,368
chr1	16121816	16121868	A-E	924	.	16121841	16121842	255,215,0	2	1,1	0,51
chr1	16126194	16126235	A-E	788	.	16126206	16126207	255,215,0	2	1,17	0,24
chr1	16126684	16127221	A-E	858	.	16126886	16126887	255,215,0	2	154,285	0,252
chr1	16469324	16469412	A-E	539	.	16469380	16469381	255,215,0	2	27,1	0,87
chr1	16694742	16694834	A-E	645	.	16694744	16694745	255,215,0	2	1,88	0,4
chr1	16840307	16840566	A-E	506	.	16840557	16840558	255,215,0	2	246,4	0,255
chr1	19249496	19249797	A-E	633	.	19249560	19249561	255,215,0	2	1,173	0,128
chr1	19253626	19253670	A-E	951	.	19253647	19253648	255,215,0	2	1,1	0,43
chr1	19271920	19272097	A-E	544	.	19272020	19272021	255,215,0	2	26,1	0,176
chr1	19277926	19278336	A-E	599	.	19278321	19278322	255,215,0	2	382,1	0,409
chr1	19281204	19281307	A-E	824	.	19281255	19281256	255,215,0	2	1,1	0,102
chr1	19337563	19337942	A-E	655	.	19337698	19337699	255,215,0	2	72,180	0,199
chr1	19532307	19532702	A-E	585	.	19532500	19532501	255,215,0	2	1,9	0,386
chr1	19535326	19535674	A-E	842	.	19535636	19535637	255,215,0	2	275,1	0,347
chr1	19756992	19757194	A-E	527	.	19757146	19757147	255,215,0	2	108,1	0,201
chr1	19764295	19764800	A-E	924	.	19764786	19764787	255,215,0	2	480,2	0,503
chr1	19783534	19783827	A-E	837	.	19783772	19783773	255,215,0	2	185,1	0,292
chr1	19796024	19796128	A-E	919	.	19796096	19796097	255,215,0	2	46,4	0,100
chr1	19804514	19804582	A-E	537	.	19804547	19804548	255,215,0	2	1,1	0,67
chr1	20986387	20986664	A-E	654	.	20986525	20986526	255,215,0	2	1,1	0,276
chr1	20992256	20992427	A-E	786	.	20992335	20992336	255,215,0	2	1,12	0,159
chr1	21023277	21023600	A-E	829	.	21023330	21023331	255,215,0	2	1,216	0,107
chr1	21111723	21112043	A-E	788	.	21111898	21111899	255,215,0	2	33,1	0,319
chr1	21428051	21428147	A-E	536	.	21428099	21428100	255,215,0	2	4,2	0,94
chr1	21615302	21615454	A-E	561	.	21615377	21615378	255,215,0	2	1,1	0,151
chr1	21649986	21650330	A-E	636	.	21650318	21650319	255,215,0	2	323,1	0,343
chr1	21651763	21652173	A-E	854	.	21651922	21651923	255,215,0	2	39,130	0,280
chr1	21661659	21661688	A-E	680	.	21661673	21661674	255,215,0	2	1,1	0,28
chr1	21670382	21670956	A-E	874	.	21670704	21670705	255,215,0	2	245,174	0,400
chr1	22106565	22106957	A-E	942	.	22106760	22106761	255,215,0	2	1,1	0,391
chr1	22236410	22236600	A-E	788	.	22236524	22236525	255,215,0	2	89,50	0,140
chr1	22262171	22262515	A-E	593	.	22262451	22262452	255,215,0	2	261,44	0,300
chr1	22264499	22264526	A-E	759	.	22264512	22264513	255,215,0	2	1,1	0,26
chr1	22380436	22380835	A-E	953	.	22380480	22380481	255,215,0	2	1,310	0,89
chr1	22383560	22383719	A-E	824	.	22383563	22383564	255,215,0	2	1,152	0,7
chr1	22395086	22395317	A-E	638	.	22395094	22395095	255,215,0	2	1,214	0,17
chr1	22441345	22441559	A-E	881	.	22441442	22441443	255,215,0	2	1,20	0,194
chr1	23448967	23449247	A-E	793	.	23449106	23449107	255,215,0	2	1,1	0,279
chr1	23479743	23479868	A-E	539	.	23479849	23479850	255,215,0	2	90,1	0,124
chr1	23496333	23496700	A-E	842	.	23496516	23496517	255,215,0	2	1,1	0,366
chr1	23617208	23617328	A-E	932	.	23617267	23617268	255,215,0	2	1,1	0,119
chr1	23618711	23618805	A-E	873	.	23618757	23618758	255,215,0	2	1,1	0,93
chr1	23703996	23704149	A-E	722	.	23704142	23704143	255,215,0	2	141,1	0,152
chr1	23855166	23855420	A-E	760	.	23855243	23855244	255,215,0	2	36,135	0,119
chr1	24071370	24071449	A-E	858	.	24071409	24071410	255,215,0	2	1,1	0,78
chr1	24278072	24278180	A-E	702	.	24278125	24278126	255,215,0	2	1,1	0,107
chr1	24345154	24345565	A-E	757	.	24345189	24345190	255,215,0	2	1,340	0,71
chr1	25051605	25051987	A-E	855	.	25051743	25051744	255,215,0	2	1,105	0,277
chr1	25074073	25074178	A-E	860	.	25074130	25074131	255,215,0	2	11,1	0,104
chr1	25075762	25076041	A-E	779	.	25075838	25075839	255,215,0	2	1,126	0,153
chr1	25080140	25080528	A-E	731	.	25080146	25080147	255,215,0	2	1,375	0,13
chr1	25086848	25087197	A-E	511	.	25086945	25086946	255,215,0	2	1,155	0,194
chr1	25087542	25087951	A-E	779	.	25087638	25087639	255,215,0	2	67,282	0,127
chr1	25088167	25088822	A-E	550	.	25088180	25088181	255,215,0	2	1,629	0,26
chr1	25174625	25174992	A-E	939	.	25174662	25174663	255,215,0	2	1,293	0,74
chr1	25175027	25175393	A-E	619	.	25175078	25175079	255,215,0	2	6,269	0,97
chr1	25795813	25796147	A-E	891	.	25795979	25795980	255,215,0	2	1,1	0,333
chr1	26201939	26202488	A-E	799	.	26202472	26202473	255,215,0	2	520,1	0,548
chr1	26826817	26827162	A-E	724	.	26826848	26826849	255,215,0	2	8,289	0,56
chr1	26946261	26946815	A-E	866	.	26946580	26946581	255,215,0	2	290,205	0,349
chr1	27049688	27050030	A-E	900	.	27049858	27049859	255,215,0	2	1,1	0,341
chr1	27070713	27071050	A-E	805	.	27070754	27070755	255,215,0	2	1,255	0,82
chr1	27112238	27112538	A-E	838	.	27112276	27112277	255,215,0	2	1,223	0,77
chr1	27126395	27126599	A-E	958	.	27126541	27126542	255,215,0	2	91,2	0,202
chr1	27126834	27127211	A-E	978	.	27126868	27126869	255,215,0	2	2,310	0,67
chr1	27718123	27718316	A-E	562	.	27718196	27718197	255,215,0	2	2,48	0,145
chr1	27866905	27867128	A-E	568	.	27866969	27866970	255,215,0	2	3,97	0,126
chr1	27883844	27884140	A-E	620	.	27883934	27883935	255,215,0	2	42,157	0,139
chr1	28112438	28112789	A-E	591	.	28112612	28112613	255,215,0	2	1,2	0,349
chr1	28355043	28355235	A-E	745	.	28355138	28355139	255,215,0	2	1,1	0,191
chr1	28373026	28373370	A-E	776	.	28373273	28373274	255,215,0	2	153,1	0,343
chr1	28389248	28389585	A-E	753	.	28389550	28389551	255,215,0	2	270,1	0,336
chr1	28587338	28587737	A-E	730	.	28587563	28587564	255,215,0	2	53,1	0,398
chr1	28776524	28777127	A-E	719	.	28776809	28776810	255,215,0	2	280,312	0,291
chr1	28975596	28975767	A-E	784	.	28975681	28975682	255,215,0	2	1,1	0,170
chr1	29081518	29081568	A-E	533	.	29081542	29081543	255,215,0	2	1,1	0,49
chr1	29211316	29211750	A-E	947	.	29211744	29211745	255,215,0	2	424,1	0,433
chr1	29506105	29506507	A-E	922	.	29506463	29506464	255,215,0	2	324,8	0,394
chr1	30161728	30161828	A-E	864	.	30161777	30161778	255,215,0	2	1,1	0,99
chr1	30447183	30447471	A-E	486	.	30447326	30447327	255,215,0	2	1,1	0,287
chr1	31228506	31228921	A-E	591	.	31228855	31228856	255,215,0	2	285,1	0,414
chr1	31483120	31483355	A-E	573	.	31483237	31483238	255,215,0	2	1,1	0,234
chr1	31527377	31527394	A-E	596	.	31527387	31527388	255,215,0	2	6,1	0,16
chr1	31628220	31628457	A-E	452	.	31628358	31628359	255,215,0	2	116,76	0,161
chr1	31918040	31918109	A-E	580	.	31918074	31918075	255,215,0	2	1,1	0,68
chr1	32054714	32054752	A-E	927	.	32054732	32054733	255,215,0	2	1,1	0,37
chr1	32178476	32178689	A-E	693	.	32178685	32178686	255,215,0	2	207,1	0,212
chr1	32392745	32393142	A-E	797	.	32393135	32393136	255,215,0	2	386,1	0,396
chr1	32394382	32394617	A-E	750	.	32394591	32394592	255,215,0	2	186,1	0,234
chr1	32397067	32397490	A-E	990	.	32397348	32397349	255,215,0	2	228,87	0,336
chr1	32402000	32402067	A-E	582	.	32402033	32402034	255,215,0	2	1,1	0,66
chr1	32402078	32402487	A-E	965	.	32402462	32402463	255,215,0	2	384,23	0,386
chr1	32481902	32482087	A-E	813	.	32481975	32481976	255,215,0	2	60,98	0,87
chr1	32485178	32485588	A-E	552	.	32485478	32485479	255,215,0	2	193,1	0,409
chr1	32574737	32575173	A-E	592	.	32574934	32574935	255,215,0	2	36,76	0,360
chr1	33279409	33279742	A-E	651	.	33279710	33279711	255,215,0	2	272,1	0,332
chr1	33428474	33429020	A-E	701	.	33428769	33428770	255,215,0	2	253,208	0,338
chr1	33446568	33446686	A-E	941	.	33446630	33446631	255,215,0	2	10,3	0,115
chr1	33454437	33454737	A-E	684	.	33454680	33454681	255,215,0	2	188,1	0,299
chr1	33464221	33464253	A-E	776	.	33464248	33464249	255,215,0	2	24,1	0,31
chr1	33500817	33500865	A-E	709	.	33500842	33500843	255,215,0	2	4,1	0,47
chr1	33804146	33804253	A-E	685	.	33804198	33804199	255,215,0	2	1,3	0,104
chr1	33807842	33808213	A-E	847	.	33808019	33808020	255,215,0	2	1,17	0,354
chr1	33809898	33810278	A-E	505	.	33810205	33810206	255,215,0	2	236,1	0,379
chr1	36103028	36103162	A-E	986	.	36103143	36103144	255,215,0	2	98,1	0,133
chr1	36397914	36398178	A-E	911	.	36398043	36398044	255,215,0	2	1,5	0,259
chr1	36616041	36616095	A-E	934	.	36616066	36616067	255,215,0	2	2,4	0,50
chr1	36627255	36627586	A-E	790	.	36627560	36627561	255,215,0	2	282,1	0,330
chr1	36632628	36632796	A-E	563	.	36632721	36632722	255,215,0	2	21,1	0,167
chr1	36713857	36714069	A-E	832	.	36713962	36713963	255,215,0	2	1,2	0,210
chr1	36816067	36816533	A-E	872	.	36816407	36816408	255,215,0	2	316,101	0,365
chr1	36853020	36853463	A-E	788	.	36853335	36853336	255,215,0	2	279,91	0,352
chr1	37943723	37943795	A-E	785	.	37943753	37943754	255,215,0	2	2,12	0,60
chr1	38018684	38018725	A-E	801	.	38018715	38018716	255,215,0	2	24,1	0,40
chr1	38461479	38461888	A-E	487	.	38461826	38461827	255,215,0	2	297,10	0,399
chr1	38469752	38469964	A-E	673	.	38469807	38469808	255,215,0	2	1,102	0,110
chr1	39513619	39513853	A-E	948	.	39513735	39513736	255,215,0	2	1,1	0,233
chr1	39569453	39569618	A-E	974	.	39569543	39569544	255,215,0	2	18,1	0,164
chr1	39573175	39573548	A-E	933	.	39573186	39573187	255,215,0	2	6,356	0,17
chr1	39573678	39574073	A-E	953	.	39573689	39573690	255,215,0	2	1,373	0,22
chr1	39575977	39576189	A-E	711	.	39576082	39576083	255,215,0	2	1,1	0,211
chr1	39583934	39584320	A-E	579	.	39584126	39584127	255,215,0	2	1,1	0,385
chr1	39593257	39593498	A-E	891	.	39593377	39593378	255,215,0	2	1,1	0,240
chr1	39601307	39601353	A-E	632	.	39601329	39601330	255,215,0	2	1,1	0,45
chr1	39625112	39625154	A-E	890	.	39625132	39625133	255,215,0	2	1,1	0,41
chr1	39649524	39649781	A-E	825	.	39649613	39649614	255,215,0	2	1,79	0,178
chr1	39649837	39650144	A-E	960	.	39649896	39649897	255,215,0	2	1,188	0,119
chr1	39655304	39655564	A-E	951	.	39655326	39655327	255,215,0	2	1,216	0,44
chr1	39656160	39656294	A-E	982	.	39656226	39656227	255,215,0	2	1,1	0,133
chr1	39658064	39658129	A-E	986	.	39658081	39658082	255,215,0	2	1,31	0,34
chr1	39661866	39662212	A-E	897	.	39661913	39661914	255,215,0	2	1,251	0,95
chr1	39681664	39681818	A-E	571	.	39681740	39681741	255,215,0	2	1,1	0,153
chr1	40040053	40040157	A-E	740	.	40040104	40040105	255,215,0	2	1,1	0,103
chr1	40264989	40265119	A-E	635	.	40265044	40265045	255,215,0	2	16,34	0,96
chr1	40508013	40508445	A-E	837	.	40508041	40508042	255,215,0	2	1,376	0,56
chr1	40627999	40628745	A-E	856	.	40628285	40628286	255,215,0	2	266,439	0,307
chr1	41040458	41040466	A-E	890	.	41040461	41040462	255,215,0	2	1,1	0,7
chr1	41704083	41704341	A-E	660	.	41704260	41704261	255,215,0	2	99,1	0,257
chr1	42327794	42328248	A-E	935	.	42327996	42327997	255,215,0	2	148,197	0,257
chr1	42366819	42367026	A-E	965	.	42366960	42366961	255,215,0	2	77,1	0,206
chr1	42679140	42679254	A-E	512	.	42679197	42679198	255,215,0	2	3,1	0,113
chr1	42797781	42798103	A-E	697	.	42798069	42798070	255,215,0	2	257,1	0,321
chr1	43150309	43150677	A-E	898	.	43150373	43150374	255,215,0	2	1,240	0,128
chr1	43423285	43423470	A-E	702	.	43423459	43423460	255,215,0	2	165,1	0,184
chr1	43837945	43838126	A-E	630	.	43838035	43838036	255,215,0	2	1,1	0,180
chr1	44249274	44249663	A-E	573	.	44249468	44249469	255,215,0	2	2,1	0,388
chr1	45187064	45187481	A-E	638	.	45187394	45187395	255,215,0	2	246,2	0,415
chr1	45196157	45196620	A-E	897	.	45196606	45196607	255,215,0	2	445,8	0,455
chr1	45196708	45197102	A-E	880	.	45197064	45197065	255,215,0	2	320,1	0,393
chr1	46150736	46150911	A-E	957	.	46150798	46150799	255,215,0	2	1,51	0,124
chr1	47185464	47185602	A-E	741	.	47185532	47185533	255,215,0	2	1,1	0,137
chr1	48935854	48936015	A-E	827	.	48935918	48935919	255,215,0	2	1,32	0,129
chr1	48936089	48936471	A-E	905	.	48936226	48936227	255,215,0	2	1,107	0,275
chr1	51444500	51444960	A-E	773	.	51444563	51444564	255,215,0	2	1,334	0,126
chr1	51703497	51703848	A-E	927	.	51703586	51703587	255,215,0	2	5,176	0,175
chr1	51982811	51983085	A-E	748	.	51983036	51983037	255,215,0	2	178,1	0,273
chr1	51997598	51997789	A-E	672	.	51997693	51997694	255,215,0	2	1,1	0,190
chr1	52139089	52139578	A-E	895	.	52139237	52139238	255,215,0	2	139,330	0,159
chr1	52429289	52429678	A-E	987	.	52429672	52429673	255,215,0	2	380,1	0,388
chr1	52605517	52605815	A-E	858	.	52605732	52605733	255,215,0	2	134,1	0,297
chr1	52830922	52831212	A-E	672	.	52831003	52831004	255,215,0	2	42,168	0,122
chr1	53035177	53035456	A-E	917	.	53035316	53035317	255,215,0	2	1,1	0,278
chr1	53168640	53169047	A-E	647	.	53168726	53168727	255,215,0	2	35,269	0,138
chr1	53663042	53663408	A-E	856	.	53663104	53663105	255,215,0	2	1,241	0,125
chr1	54719323	54719507	A-E	914	.	54719414	54719415	255,215,0	2	1,1	0,183
chr1	54739027	54739187	A-E	589	.	54739055	54739056	255,215,0	2	1,103	0,57
chr1	55593579	55593975	A-E	600	.	55593959	55593960	255,215,0	2	367,1	0,395
chr1	55594097	55594408	A-E	514	.	55594327	55594328	255,215,0	2	151,1	0,310
chr1	55829030	55829299	A-E	579	.	55829187	55829188	255,215,0	2	114,68	0,201
chr1	56972838	56973186	A-E	525	.	56972946	56972947	255,215,0	2	1,131	0,217
chr1	59011232	59011517	A-E	605	.	59011298	59011299	255,215,0	2	1,152	0,133
chr1	59049880	59049917	A-E	946	.	59049901	59049902	255,215,0	2	8,1	0,36
chr1	59052151	59052164	A-E	740	.	59052159	59052160	255,215,0	2	6,1	0,12
chr1	59083441	59083456	A-E	784	.	59083445	59083446	255,215,0	2	1,6	0,9
chr1	59183945	59184311	A-E	763	.	59184004	59184005	255,215,0	2	1,248	0,118
chr1	59251646	59251903	A-E	563	.	59251774	59251775	255,215,0	2	1,1	0,256
chr1	59289285	59289572	A-E	790	.	59289428	59289429	255,215,0	2	1,1	0,286
chr1	59321742	59321926	A-E	723	.	59321833	59321834	255,215,0	2	1,1	0,183
chr1	59495421	59495772	A-E	497	.	59495710	59495711	255,215,0	2	229,1	0,350
chr1	59608173	59608421	A-E	787	.	59608201	59608202	255,215,0	2	1,192	0,56
chr1	59761390	59761720	A-E	618	.	59761438	59761439	255,215,0	2	1,233	0,97
chr1	61428474	61428817	A-E	974	.	61428579	61428580	255,215,0	2	40,172	0,171
chr1	61605788	61605945	A-E	686	.	61605827	61605828	255,215,0	2	1,78	0,79
chr1	61606640	61606663	A-E	838	.	61606651	61606652	255,215,0	2	5,4	0,19
chr1	61607261	61607284	A-E	943	.	61607273	61607274	255,215,0	2	4,1	0,22
chr1	61784447	61784809	A-E	646	.	61784577	61784578	255,215,0	2	1,102	0,260
chr1	62208896	62209266	A-E	665	.	62209263	62209264	255,215,0	2	367,1	0,369
chr1	64937477	64937870	A-E	570	.	64937640	64937641	255,215,0	2	2,67	0,326
chr1	65337239	65337349	A-E	910	.	65337294	65337295	255,215,0	2	2,1	0,109
chr1	65358374	65358603	A-E	683	.	65358488	65358489	255,215,0	2	1,1	0,228
chr1	65377916	65378233	A-E	576	.	65378085	65378086	255,215,0	2	23,1	0,316
chr1	65399503	65399654	A-E	737	.	65399547	65399548	255,215,0	2	1,62	0,89
chr1	65399664	65400008	A-E	799	.	65399943	65399944	255,215,0	2	229,13	0,331
chr1	65414892	65415081	A-E	638	.	65415056	65415057	255,215,0	2	142,1	0,188
chr1	65428077	65428368	A-E	803	.	65428279	65428280	255,215,0	2	116,1	0,290
chr1	65430612	65431006	A-E	850	.	65430951	65430952	255,215,0	2	293,8	0,386
chr1	65531415	65531808	A-E	552	.	65531790	65531791	255,215,0	2	371,13	0,380
chr1	65534568	65534924	A-E	844	.	65534745	65534746	255,215,0	2	1,1	0,355
chr1	65889004	65889086	A-E	651	.	65889044	65889045	255,215,0	2	1,1	0,81
chr1	66737013	66737268	A-E	631	.	66737092	66737093	255,215,0	2	4,99	0,156
chr1	66737653	66738054	A-E	882	.	66737694	66737695	255,215,0	2	1,319	0,82
chr1	66760490	66760831	A-E	649	.	66760660	66760661	255,215,0	2	1,1	0,340
chr1	66799239	66800009	A-E	648	.	66799407	66799408	255,215,0	2	111,544	0,226
chr1	66800868	66802264	A-E	858	.	66801696	66801697	255,215,0	2	804,542	0,854
chr1	66803153	66803427	A-E	910	.	66803168	66803169	255,215,0	2	16,258	0,16
chr1	66808887	66809238	A-E	881	.	66808895	66808896	255,215,0	2	1,334	0,17
chr1	66809800	66810199	A-E	841	.	66809832	66809833	255,215,0	2	1,335	0,64
chr1	66812183	66812638	A-E	797	.	66812257	66812258	255,215,0	2	56,361	0,94
chr1	66812680	66813058	A-E	715	.	66812702	66812703	255,215,0	2	1,334	0,44
chr1	66814347	66814689	A-E	730	.	66814448	66814449	255,215,0	2	3,142	0,200
chr1	66814989	66815183	A-E	962	.	66815080	66815081	255,215,0	2	1,12	0,182
chr1	66817224	66817680	A-E	972	.	66817353	66817354	255,215,0	2	122,319	0,137
chr1	66819100	66819322	A-E	971	.	66819207	66819208	255,215,0	2	1,7	0,215
chr1	66822447	66822611	A-E	553	.	66822463	66822464	255,215,0	2	1,132	0,32
chr1	66822714	66822988	A-E	670	.	66822803	66822804	255,215,0	2	1,95	0,179
chr1	66911627	66912010	A-E	629	.	66911818	66911819	255,215,0	2	1,1	0,382
chr1	66956530	66956771	A-E	566	.	66956711	66956712	255,215,0	2	123,1	0,240
chr1	67400555	67400887	A-E	513	.	67400571	67400572	255,215,0	2	1,299	0,33
chr1	67893161	67893491	A-E	960	.	67893378	67893379	255,215,0	2	107,1	0,329
chr1	68027599	68027762	A-E	668	.	68027652	68027653	255,215,0	2	1,57	0,106
chr1	68149978	68150225	A-E	948	.	68149981	68149982	255,215,0	2	1,241	0,6
chr1	68179338	68179520	A-E	863	.	68179429	68179430	255,215,0	2	2,1	0,181
chr1	68257383	68257657	A-E	820	.	68257524	68257525	255,215,0	2	92,83	0,191
chr1	68321515	68321736	A-E	939	.	68321553	68321554	255,215,0	2	2,145	0,76
chr1	68364057	68364377	A-E	660	.	68364217	68364218	255,215,0	2	3,1	0,319
chr1	68961350	68961555	A-E	910	.	68961471	68961472	255,215,0	2	39,1	0,204
chr1	70442682	70442884	A-E	867	.	70442787	70442788	255,215,0	2	10,1	0,201
chr1	70677246	70677375	A-E	665	.	70677309	70677310	255,215,0	2	1,2	0,127
chr1	72746566	72746937	A-E	727	.	72746920	72746921	255,215,0	2	344,5	0,366
chr1	72750151	72750388	A-E	770	.	72750328	72750329	255,215,0	2	120,1	0,236
chr1	72751668	72751889	A-E	806	.	72751778	72751779	255,215,0	2	1,1	0,220
chr1	76620547	76620877	A-E	615	.	76620575	76620576	255,215,0	2	1,273	0,57
chr1	79471238	79471548	A-E	748	.	79471392	79471393	255,215,0	2	1,1	0,309
chr1	82146812	82146955	A-E	808	.	82146852	82146853	255,215,0	2	1,62	0,81
chr1	82172386	82172576	A-E	872	.	82172502	82172503	255,215,0	2	44,1	0,189
chr1	84621935	84622234	A-E	826	.	84622084	84622085	255,215,0	2	2,1	0,298
chr1	84711904	84712150	A-E	993	.	84712011	84712012	255,215,0	2	1,31	0,215
chr1	84719698	84719921	A-E	879	.	84719810	84719811	255,215,0	2	3,1	0,222
chr1	84970291	84970670	A-E	989	.	84970306	84970307	255,215,0	2	1,348	0,31
chr1	85085332	85085345	A-E	977	.	85085337	85085338	255,215,0	2	1,2	0,11
chr1	85163660	85164056	A-E	760	.	85163857	85163858	255,215,0	2	1,1	0,395
chr1	85740034	85740431	A-E	931	.	85740390	85740391	255,215,0	2	317,1	0,396
chr1	85740963	85741154	A-E	577	.	85741038	85741039	255,215,0	2	41,81	0,110
chr1	85763971	85764258	A-E	836	.	85764065	85764066	255,215,0	2	1,99	0,188
chr1	85764656	85764895	A-E	877	.	85764775	85764776	255,215,0	2	1,1	0,238
chr1	85810010	85810182	A-E	823	.	85810129	85810130	255,215,0	2	113,46	0,126
chr1	86037220	86037334	A-E	621	.	86037273	86037274	255,215,0	2	1,7	0,107
chr1	87172052	87172389	A-E	976	.	87172053	87172054	255,215,0	2	1,334	0,3
chr1	87178000	87178073	A-E	568	.	87178036	87178037	255,215,0	2	1,1	0,72
chr1	87239429	87239698	A-E	904	.	87239490	87239491	255,215,0	2	1,147	0,122
chr1	87254451	87254837	A-E	887	.	87254479	87254480	255,215,0	2	1,330	0,56
chr1	87691904	87692352	A-E	839	.	87692042	87692043	255,215,0	2	81,252	0,196
chr1	87795981	87796645	A-E	674	.	87796066	87796067	255,215,0	2	1,493	0,171
chr1	88150304	88150331	A-E	817	.	88150317	88150318	255,215,0	2	1,1	0,26
chr1	89457267	89457549	A-E	496	.	89457407	89457408	255,215,0	2	1,1	0,281
chr1	89529638	89530007	A-E	613	.	89529999	89530000	255,215,0	2	356,1	0,368
chr1	90013696	90014043	A-E	640	.	90013869	90013870	255,215,0	2	1,1	0,346
chr1	90121985	90122121	A-E	515	.	90122052	90122053	255,215,0	2	1,1	0,135
chr1	90125070	90125143	A-E	553	.	90125106	90125107	255,215,0	2	1,1	0,72
chr1	90164381	90164433	A-E	848	.	90164415	90164416	255,215,0	2	21,3	0,49
chr1	90223174	90223447	A-E	891	.	90223367	90223368	255,215,0	2	157,43	0,230
chr1	90226145	90226360	A-E	786	.	90226257	90226258	255,215,0	2	29,19	0,196
chr1	90320845	90321084	A-E	851	.	90320896	90320897	255,215,0	2	41,177	0,62
chr1	90461797	90461945	A-E	946	.	90461858	90461859	255,215,0	2	1,26	0,122
chr1	91853019	91853084	A-E	611	.	91853050	91853051	255,215,0	2	30,32	0,33
chr1	92021775	92022091	A-E	852	.	92021978	92021979	255,215,0	2	103,12	0,304
chr1	92035219	92035770	A-E	728	.	92035547	92035548	255,215,0	2	304,197	0,354
chr1	92166605	92166685	A-E	936	.	92166605	92166606	255,215,0	2	1,79	0,1
chr1	92740270	92740706	A-E	723	.	92740577	92740578	255,215,0	2	180,1	0,435
chr1	92925584	92925820	A-E	640	.	92925702	92925703	255,215,0	2	3,1	0,235
chr1	93170902	93171289	A-E	860	.	93171143	93171144	255,215,0	2	98,1	0,386
chr1	93545529	93545988	A-E	459	.	93545758	93545759	255,215,0	2	199,198	0,261
chr1	94020540	94020816	A-E	864	.	94020679	94020680	255,215,0	2	4,1	0,275
chr1	94021314	94021626	A-E	853	.	94021470	94021471	255,215,0	2	2,1	0,311
chr1	94053698	94054090	A-E	619	.	94053893	94053894	255,215,0	2	1,1	0,391
chr1	94101526	94101829	A-E	808	.	94101677	94101678	255,215,0	2	1,1	0,302
chr1	94130951	94131239	A-E	894	.	94131094	94131095	255,215,0	2	1,1	0,287
chr1	94141325	94141499	A-E	619	.	94141489	94141490	255,215,0	2	156,1	0,173
chr1	94371317	94371601	A-E	825	.	94371444	94371445	255,215,0	2	1,29	0,255
chr1	94372422	94372787	A-E	939	.	94372604	94372605	255,215,0	2	1,1	0,364
chr1	94509601	94509922	A-E	675	.	94509761	94509762	255,215,0	2	1,1	0,320
chr1	94534630	94534985	A-E	928	.	94534842	94534843	255,215,0	2	72,1	0,354
chr1	94682709	94683095	A-E	499	.	94682964	94682965	255,215,0	2	127,1	0,385
chr1	94684511	94684812	A-E	694	.	94684681	94684682	255,215,0	2	41,1	0,300
chr1	94698374	94698651	A-E	690	.	94698550	94698551	255,215,0	2	81,4	0,273
chr1	94709637	94709983	A-E	698	.	94709809	94709810	255,215,0	2	1,1	0,345
chr1	94711188	94711483	A-E	929	.	94711452	94711453	255,215,0	2	240,6	0,289
chr1	94730492	94730754	A-E	795	.	94730622	94730623	255,215,0	2	1,1	0,261
chr1	94795618	94795987	A-E	573	.	94795953	94795954	255,215,0	2	304,1	0,368
chr1	95007995	95008302	A-E	620	.	95008218	95008219	255,215,0	2	141,1	0,306
chr1	95249173	95249377	A-E	614	.	95249274	95249275	255,215,0	2	1,1	0,203
chr1	95261907	95262121	A-E	560	.	95261965	95261966	255,215,0	2	12,108	0,106
chr1	95267524	95267667	A-E	868	.	95267595	95267596	255,215,0	2	1,1	0,142
chr1	95328690	95328856	A-E	944	.	95328772	95328773	255,215,0	2	1,1	0,165
chr1	95388205	95388559	A-E	553	.	95388522	95388523	255,215,0	2	283,1	0,353
chr1	97559749	97560125	A-E	901	.	97559944	97559945	255,215,0	2	16,1	0,375
chr1	98451163	98451546	A-E	680	.	98451476	98451477	255,215,0	2	245,1	0,382
chr1	98497100	98497277	A-E	568	.	98497187	98497188	255,215,0	2	1,2	0,175
chr1	98517989	98518149	A-E	700	.	98518068	98518069	255,215,0	2	1,1	0,159
chr1	98519387	98520118	A-E	670	.	98519437	98519438	255,215,0	2	1,631	0,100
chr1	99128815	99128853	A-E	562	.	99128831	99128832	255,215,0	2	1,6	0,32
chr1	100138994	100139323	A-E	592	.	100139067	100139068	255,215,0	2	4,186	0,143
chr1	100156808	100156888	A-E	938	.	100156809	100156810	255,215,0	2	1,77	0,3
chr1	100506335	100506338	A-E	771	.	100506336	100506337	255,215,0	2	1,1	0,2
chr1	100819658	100820050	A-E	553	.	100819727	100819728	255,215,0	2	1,254	0,138
chr1	100866020	100866634	A-E	782	.	100866334	100866335	255,215,0	2	277,262	0,352
chr1	100909707	100909895	A-E	790	.	100909785	100909786	255,215,0	2	55,86	0,102
chr1	101092174	101092300	A-E	878	.	101092236	101092237	255,215,0	2	1,1	0,125
chr1	101362717	101362876	A-E	920	.	101362782	101362783	255,215,0	2	1,28	0,131
chr1	101578123	101578335	A-E	704	.	101578129	101578130	255,215,0	2	1,200	0,12
chr1	101729806	101729829	A-E	615	.	101729817	101729818	255,215,0	2	1,1	0,22
chr1	101768521	101768740	A-E	961	.	101768632	101768633	255,215,0	2	5,1	0,218
chr1	108592862	108593109	A-E	540	.	108592903	108592904	255,215,0	2	1,164	0,83
chr1	109128797	109129190	A-E	877	.	109128896	109128897	255,215,0	2	84,278	0,115
chr1	109134248	109134380	A-E	938	.	109134273	109134274	255,215,0	2	1,81	0,51
chr1	109134609	109134927	A-E	839	.	109134860	109134861	255,215,0	2	187,1	0,317
chr1	110336218	110336380	A-E	699	.	110336354	110336355	255,215,0	2	112,1	0,161
chr1	110438276	110438910	A-E	857	.	110438606	110438607	255,215,0	2	260,233	0,401
chr1	110528950	110529259	A-E	756	.	110528955	110528956	255,215,0	2	1,298	0,11
chr1	111992836	111993234	A-E	912	.	111992983	111992984	255,215,0	2	1,103	0,295
chr1	112050724	112051096	A-E	707	.	112051025	112051026	255,215,0	2	251,20	0,352
chr1	112933901	112934058	A-E	921	.	112933923	112933924	255,215,0	2	1,112	0,45
chr1	112939938	112939941	A-E	821	.	112939939	112939940	255,215,0	2	1,1	0,2
chr1	112940721	112941015	A-E	898	.	112940733	112940734	255,215,0	2	1,270	0,24
chr1	112949167	112949374	A-E	603	.	112949270	112949271	255,215,0	2	1,1	0,206
chr1	113164875	113165040	A-E	840	.	113164904	113164905	255,215,0	2	1,107	0,58
chr1	113188356	113188646	A-E	548	.	113188500	113188501	255,215,0	2	1,1	0,289
chr1	113278458	113278898	A-E	487	.	113278714	113278715	255,215,0	2	75,1	0,439
chr1	113409786	113410145	A-E	725	.	113409994	113409995	255,215,0	2	59,1	0,358
chr1	113448082	113448443	A-E	663	.	113448375	113448376	255,215,0	2	227,1	0,360
chr1	113493966	113494103	A-E	785	.	113494090	113494091	255,215,0	2	114,1	0,136
chr1	114346559	114346915	A-E	587	.	114346736	114346737	255,215,0	2	1,1	0,355
chr1	114411144	114411319	A-E	924	.	114411245	114411246	255,215,0	2	30,1	0,174
chr1	114474083	114474466	A-E	916	.	114474113	114474114	255,215,0	2	7,328	0,55
chr1	114478664	114478859	A-E	619	.	114478774	114478775	255,215,0	2	66,39	0,156
chr1	114479894	114480287	A-E	948	.	114479975	114479976	255,215,0	2	1,230	0,163
chr1	114488806	114489135	A-E	660	.	114488970	114488971	255,215,0	2	1,1	0,328
chr1	115000867	115001249	A-E	807	.	115000939	115000940	255,215,0	2	65,302	0,80
chr1	115050901	115051300	A-E	606	.	115051245	115051246	255,215,0	2	291,1	0,398
chr1	115298602	115298842	A-E	865	.	115298746	115298747	255,215,0	2	55,6	0,234
chr1	116918331	116918655	A-E	926	.	116918397	116918398	255,215,0	2	8,199	0,125
chr1	116920142	116920291	A-E	963	.	116920214	116920215	255,215,0	2	1,4	0,145
chr1	117369903	117370125	A-E	546	.	117370048	117370049	255,215,0	2	71,1	0,221
chr1	118277814	118277871	A-E	771	.	118277841	118277842	255,215,0	2	1,2	0,55
chr1	120188428	120188927	A-E	938	.	120188666	120188667	255,215,0	2	177,199	0,300
chr1	121484183	121484930	A-E	998	.	121484574	121484575	255,215,0	2	380,343	0,404
chr1	121485082	121485212	A-E	998	.	121485186	121485187	255,215,0	2	105,25	0,105
chr1	144010367	144010738	A-E	767	.	144010367	144010368	255,215,0	2	1,370	0,1
chr1	144925582	144925971	A-E	512	.	144925940	144925941	255,215,0	2	329,1	0,388
chr1	144929488	144929777	A-E	935	.	144929674	144929675	255,215,0	2	182,98	0,191
chr1	144929949	144930159	A-E	911	.	144930081	144930082	255,215,0	2	125,70	0,140
chr1	145097461	145098086	A-E	863	.	145097553	145097554	255,215,0	2	1,441	0,184
chr1	145129830	145130085	A-E	814	.	145129904	145129905	255,215,0	2	64,170	0,85
chr1	145139235	145139466	A-E	489	.	145139390	145139391	255,215,0	2	155,74	0,157
chr1	145526735	145526797	A-E	886	.	145526765	145526766	255,215,0	2	1,1	0,61
chr1	147735779	147736093	A-E	679	.	147735832	147735833	255,215,0	2	1,208	0,106
chr1	147994566	147994835	A-E	602	.	147994616	147994617	255,215,0	2	1,169	0,100
chr1	149223485	149223931	A-E	686	.	149223915	149223916	255,215,0	2	417,2	0,444
chr1	149224402	149224656	A-E	478	.	149224467	149224468	255,215,0	2	14,137	0,117
chr1	149815237	149815620	A-E	835	.	149815346	149815347	255,215,0	2	1,164	0,219
chr1	149821015	149821647	A-E	769	.	149821348	149821349	255,215,0	2	298,262	0,370
chr1	149860379	149860754	A-E	667	.	149860456	149860457	255,215,0	2	1,221	0,154
chr1	149910900	149911219	A-E	813	.	149911178	149911179	255,215,0	2	239,1	0,318
chr1	149967987	149968184	A-E	809	.	149968171	149968172	255,215,0	2	174,1	0,196
chr1	150124245	150124478	A-E	495	.	150124361	150124362	255,215,0	2	1,1	0,232
chr1	150535145	150535582	A-E	821	.	150535511	150535512	255,215,0	2	358,62	0,375
chr1	150535666	150536874	A-E	524	.	150536852	150536853	255,215,0	2	1167,1	0,1207
chr1	150539630	150541082	A-E	846	.	150540776	150540777	255,215,0	2	1124,283	0,1169
chr1	150542611	150542663	A-E	568	.	150542621	150542622	255,215,0	2	10,41	0,11
chr1	150665228	150665483	A-E	949	.	150665349	150665350	255,215,0	2	1,12	0,243
chr1	150847217	150847607	A-E	805	.	150847430	150847431	255,215,0	2	147,109	0,281
chr1	151255796	151255919	A-E	524	.	151255862	151255863	255,215,0	2	37,26	0,97
chr1	151918166	151918684	A-E	785	.	151918433	151918434	255,215,0	2	217,199	0,319
chr1	151952953	151953143	A-E	711	.	151953047	151953048	255,215,0	2	1,1	0,189
chr1	151962673	151962839	A-E	855	.	151962755	151962756	255,215,0	2	1,1	0,165
chr1	153505144	153505346	A-E	752	.	153505244	153505245	255,215,0	2	1,1	0,201
chr1	153545204	153545219	A-E	469	.	153545211	153545212	255,215,0	2	2,1	0,14
chr1	153893953	153894174	A-E	636	.	153894096	153894097	255,215,0	2	68,1	0,220
chr1	153929776	153930098	A-E	747	.	153929953	153929954	255,215,0	2	35,1	0,321
chr1	154151566	154151965	A-E	762	.	154151765	154151766	255,215,0	2	1,1	0,398
chr1	154529043	154529152	A-E	941	.	154529117	154529118	255,215,0	2	42,1	0,108
chr1	154764268	154764368	A-E	537	.	154764317	154764318	255,215,0	2	1,1	0,99
chr1	154944844	154945021	A-E	921	.	154944953	154944954	255,215,0	2	101,58	0,119
chr1	155949677	155950033	A-E	728	.	155949992	155949993	255,215,0	2	276,1	0,355
chr1	155951073	155951535	A-E	859	.	155951176	155951177	255,215,0	2	56,310	0,152
chr1	156083653	156083749	A-E	603	.	156083667	156083668	255,215,0	2	1,67	0,29
chr1	156088196	156088818	A-E	828	.	156088293	156088294	255,215,0	2	13,439	0,183
chr1	156094487	156094888	A-E	910	.	156094549	156094550	255,215,0	2	1,277	0,124
chr1	156099403	156099409	A-E	890	.	156099405	156099406	255,215,0	2	1,1	0,5
chr1	156186263	156186620	A-E	530	.	156186384	156186385	255,215,0	2	50,164	0,193
chr1	156466300	156466488	A-E	687	.	156466481	156466482	255,215,0	2	176,1	0,187
chr1	156716044	156716402	A-E	871	.	156716252	156716253	255,215,0	2	61,1	0,357
chr1	156718145	156718311	A-E	961	.	156718259	156718260	255,215,0	2	64,1	0,165
chr1	156738559	156738937	A-E	756	.	156738580	156738581	255,215,0	2	1,335	0,43
chr1	157075878	157076036	A-E	597	.	157076020	157076021	255,215,0	2	128,1	0,157
chr1	157965581	157965885	A-E	638	.	157965732	157965733	255,215,0	2	1,1	0,303
chr1	157988610	157988813	A-E	872	.	157988657	157988658	255,215,0	2	1,109	0,94
chr1	157991640	157991845	A-E	637	.	157991692	157991693	255,215,0	2	1,100	0,105
chr1	158983439	158983572	A-E	862	.	158983496	158983497	255,215,0	2	50,68	0,65
chr1	159061476	159061533	A-E	819	.	159061504	159061505	255,215,0	2	1,1	0,56
chr1	159567117	159567122	A-E	807	.	159567119	159567120	255,215,0	2	1,1	0,4
chr1	159886226	159886307	A-E	775	.	159886266	159886267	255,215,0	2	1,1	0,80
chr1	160179410	160179686	A-E	665	.	160179515	160179516	255,215,0	2	1,66	0,210
chr1	160230168	160230604	A-E	544	.	160230428	160230429	255,215,0	2	216,130	0,306
chr1	161360511	161360657	A-E	600	.	161360605	161360606	255,215,0	2	45,1	0,145
chr1	162280139	162280505	A-E	775	.	162280208	162280209	255,215,0	2	1,227	0,139
chr1	162641062	162641302	A-E	749	.	162641217	162641218	255,215,0	2	72,1	0,239
chr1	164530890	164531202	A-E	915	.	164531049	164531050	255,215,0	2	45,37	0,275
chr1	164581088	164581415	A-E	620	.	164581303	164581304	255,215,0	2	105,1	0,326
chr1	165345662	165345996	A-E	519	.	165345781	165345782	255,215,0	2	1,95	0,239
chr1	165812203	165812472	A-E	663	.	165812268	165812269	255,215,0	2	1,138	0,131
chr1	165854950	165855165	A-E	568	.	165855027	165855028	255,215,0	2	1,61	0,154
chr1	167035961	167036358	A-E	682	.	167035974	167035975	255,215,0	2	11,380	0,17
chr1	167191021	167191933	A-E	789	.	167191617	167191618	255,215,0	2	544,262	0,650
chr1	167192959	167193266	A-E	491	.	167193067	167193068	255,215,0	2	1,91	0,216
chr1	167424237	167424438	A-E	438	.	167424256	167424257	255,215,0	2	1,162	0,39
chr1	168196557	168196684	A-E	885	.	168196567	168196568	255,215,0	2	1,107	0,20
chr1	169078346	169078451	A-E	727	.	169078398	169078399	255,215,0	2	1,1	0,104
chr1	169083190	169083582	A-E	908	.	169083385	169083386	255,215,0	2	1,1	0,391
chr1	169453300	169453554	A-E	622	.	169453430	169453431	255,215,0	2	8,1	0,253
chr1	171403967	171404283	A-E	882	.	171404080	171404081	255,215,0	2	55,144	0,172
chr1	171457847	171458211	A-E	847	.	171457860	171457861	255,215,0	2	1,338	0,26
chr1	172110233	172110634	A-E	921	.	172110603	172110604	255,215,0	2	342,1	0,400
chr1	172111745	172112248	A-E	924	.	172112104	172112105	255,215,0	2	360,143	0,360
chr1	172112292	172112783	A-E	815	.	172112596	172112597	255,215,0	2	305,186	0,305
chr1	172112899	172113253	A-E	906	.	172113190	172113191	255,215,0	2	266,37	0,317
chr1	172114673	172115045	A-E	752	.	172114719	172114720	255,215,0	2	1,280	0,92
chr1	172150201	172150456	A-E	554	.	172150219	172150220	255,215,0	2	9,227	0,28
chr1	172290722	172291103	A-E	953	.	172290912	172290913	255,215,0	2	1,1	0,380
chr1	172312870	172313144	A-E	942	.	172313003	172313004	255,215,0	2	1,8	0,266
chr1	172668452	172668612	A-E	685	.	172668525	172668526	255,215,0	2	27,40	0,120
chr1	172853063	172853400	A-E	843	.	172853300	172853301	255,215,0	2	139,1	0,336
chr1	172862488	172862855	A-E	877	.	172862576	172862577	255,215,0	2	1,191	0,176
chr1	172867135	172867250	A-E	948	.	172867145	172867146	255,215,0	2	1,95	0,20
chr1	172867987	172868451	A-E	771	.	172868156	172868157	255,215,0	2	145,270	0,194
chr1	172885909	172886025	A-E	621	.	172885966	172885967	255,215,0	2	1,1	0,115
chr1	172887821	172888117	A-E	941	.	172887968	172887969	255,215,0	2	1,1	0,295
chr1	173173914	173173943	A-E	424	.	173173922	173173923	255,215,0	2	1,12	0,17
chr1	175567282	175567399	A-E	904	.	175567341	175567342	255,215,0	2	4,1	0,116
chr1	176210588	176210854	A-E	717	.	176210712	176210713	255,215,0	2	103,120	0,146
chr1	178067495	178067729	A-E	547	.	178067522	178067523	255,215,0	2	1,180	0,54
chr1	178095904	178096296	A-E	843	.	178095943	178095944	255,215,0	2	1,313	0,79
chr1	178161971	178162372	A-E	921	.	178162013	178162014	255,215,0	2	1,317	0,84
chr1	178210313	178210444	A-E	867	.	178210378	178210379	255,215,0	2	1,1	0,130
chr1	178236819	178237171	A-E	905	.	178236833	178236834	255,215,0	2	1,324	0,28
chr1	179098902	179099008	A-E	707	.	179098956	179098957	255,215,0	2	4,1	0,105
chr1	179109886	179110573	A-E	522	.	179110482	179110483	255,215,0	2	540,33	0,654
chr1	179264418	179264593	A-E	816	.	179264505	179264506	255,215,0	2	4,3	0,172
chr1	179924965	179925120	A-E	931	.	179925040	179925041	255,215,0	2	1,5	0,150
chr1	180100723	180101052	A-E	650	.	180100779	180100780	255,215,0	2	5,221	0,108
chr1	180124804	180124957	A-E	688	.	180124888	180124889	255,215,0	2	29,13	0,140
chr1	180881171	180881301	A-E	615	.	180881222	180881223	255,215,0	2	1,28	0,102
chr1	180984314	180984675	A-E	531	.	180984623	180984624	255,215,0	2	268,10	0,351
chr1	181073429	181073824	A-E	613	.	181073567	181073568	255,215,0	2	1,119	0,276
chr1	181074960	181075072	A-E	555	.	181074998	181074999	255,215,0	2	1,36	0,76
chr1	181104265	181104351	A-E	924	.	181104278	181104279	255,215,0	2	1,60	0,26
chr1	182991493	182991892	A-E	618	.	182991567	182991568	255,215,0	2	70,319	0,80
chr1	183008353	183008716	A-E	900	.	183008384	183008385	255,215,0	2	1,301	0,62
chr1	183040086	183040243	A-E	901	.	183040162	183040163	255,215,0	2	1,4	0,153
chr1	183040579	183040640	A-E	769	.	183040609	183040610	255,215,0	2	4,3	0,58
chr1	183204133	183204476	A-E	900	.	183204148	183204149	255,215,0	2	1,313	0,30
chr1	183447574	183447687	A-E	644	.	183447625	183447626	255,215,0	2	1,10	0,103
chr1	183785826	183785834	A-E	530	.	183785829	183785830	255,215,0	2	1,1	0,7
chr1	183811405	183811482	A-E	956	.	183811442	183811443	255,215,0	2	1,2	0,75
chr1	183845626	183845941	A-E	703	.	183845692	183845693	255,215,0	2	1,183	0,132
chr1	183883631	183883861	A-E	790	.	183883637	183883638	255,215,0	2	1,217	0,13
chr1	183884883	183884977	A-E	869	.	183884916	183884917	255,215,0	2	1,28	0,66
chr1	184121452	184121522	A-E	887	.	184121484	184121485	255,215,0	2	1,5	0,65
chr1	184121592	184122165	A-E	940	.	184121846	184121847	255,215,0	2	205,269	0,304
chr1	184122209	184123036	A-E	896	.	184122246	184122247	255,215,0	2	24,776	0,51
chr1	185283485	185283858	A-E	920	.	185283843	185283844	255,215,0	2	346,1	0,372
chr1	185284624	185285027	A-E	693	.	185285004	185285005	255,215,0	2	360,1	0,402
chr1	185343087	185343625	A-E	942	.	185343181	185343182	255,215,0	2	67,416	0,122
chr1	185344410	185344562	A-E	979	.	185344550	185344551	255,215,0	2	131,1	0,151
chr1	185489364	185489582	A-E	729	.	185489472	185489473	255,215,0	2	1,2	0,216
chr1	185489650	185490072	A-E	913	.	185489850	185489851	255,215,0	2	72,92	0,330
chr1	185704575	185705000	A-E	807	.	185704611	185704612	255,215,0	2	2,353	0,72
chr1	185806916	185807113	A-E	702	.	185807014	185807015	255,215,0	2	1,1	0,196
chr1	186019686	186020001	A-E	514	.	186019809	186019810	255,215,0	2	1,68	0,247
chr1	186595682	186596007	A-E	755	.	186595844	186595845	255,215,0	2	1,1	0,324
chr1	186651096	186651206	A-E	959	.	186651113	186651114	255,215,0	2	1,75	0,35
chr1	186917931	186918325	A-E	980	.	186917949	186917950	255,215,0	2	1,358	0,36
chr1	192528600	192529008	A-E	737	.	192528898	192528899	255,215,0	2	234,44	0,364
chr1	192776161	192776913	A-E	991	.	192776581	192776582	255,215,0	2	366,276	0,476
chr1	192905522	192905632	A-E	570	.	192905615	192905616	255,215,0	2	79,1	0,109
chr1	194032178	194032364	A-E	941	.	194032270	194032271	255,215,0	2	1,1	0,185
chr1	196376822	196377173	A-E	537	.	196376906	196376907	255,215,0	2	1,182	0,169
chr1	198127475	198127965	A-E	873	.	198127579	198127580	255,215,0	2	1,281	0,209
chr1	198135199	198135539	A-E	560	.	198135370	198135371	255,215,0	2	5,1	0,339
chr1	198222944	198223214	A-E	538	.	198223133	198223134	255,215,0	2	112,3	0,267
chr1	198237267	198237596	A-E	735	.	198237276	198237277	255,215,0	2	1,311	0,18
chr1	198241726	198242076	A-E	908	.	198241743	198241744	255,215,0	2	1,316	0,34
chr1	198610750	198611255	A-E	719	.	198610772	198610773	255,215,0	2	8,467	0,38
chr1	198638155	198638627	A-E	933	.	198638235	198638236	255,215,0	2	55,366	0,106
chr1	198745813	198746100	A-E	786	.	198745918	198745919	255,215,0	2	51,126	0,161
chr1	198861749	198862107	A-E	836	.	198862064	198862065	255,215,0	2	275,1	0,357
chr1	198884632	198885024	A-E	698	.	198884961	198884962	255,215,0	2	269,1	0,391
chr1	198891826	198892294	A-E	579	.	198891946	198891947	255,215,0	2	100,326	0,142
chr1	198894891	198894966	A-E	585	.	198894921	198894922	255,215,0	2	1,15	0,60
chr1	198896436	198896587	A-E	530	.	198896513	198896514	255,215,0	2	6,1	0,150
chr1	198903379	198903667	A-E	928	.	198903522	198903523	255,215,0	2	1,1	0,287
chr1	199267147	199267291	A-E	738	.	199267215	199267216	255,215,0	2	1,7	0,137
chr1	199403430	199403573	A-E	882	.	199403503	199403504	255,215,0	2	5,1	0,142
chr1	200050544	200050911	A-E	604	.	200050726	200050727	255,215,0	2	1,2	0,365
chr1	200123314	200123587	A-E	600	.	200123484	200123485	255,215,0	2	70,1	0,272
chr1	200609197	200609463	A-E	957	.	200609290	200609291	255,215,0	2	40,118	0,148
chr1	200639691	200639895	A-E	981	.	200639792	200639793	255,215,0	2	1,1	0,203
chr1	200984911	200985313	A-E	683	.	200985112	200985113	255,215,0	2	2,1	0,401
chr1	201469668	201470038	A-E	635	.	201469852	201469853	255,215,0	2	1,1	0,369
chr1	201471477	201471698	A-E	741	.	201471587	201471588	255,215,0	2	1,1	0,220
chr1	201509922	201510019	A-E	942	.	201509970	201509971	255,215,0	2	1,1	0,96
chr1	201511493	201511740	A-E	946	.	201511605	201511606	255,215,0	2	31,52	0,195
chr1	201513391	201513762	A-E	708	.	201513432	201513433	255,215,0	2	1,289	0,82
chr1	201522713	201522905	A-E	637	.	201522806	201522807	255,215,0	2	1,6	0,186
chr1	201683757	201684312	A-E	749	.	201683981	201683982	255,215,0	2	169,274	0,281
chr1	201717989	201718364	A-E	817	.	201718178	201718179	255,215,0	2	6,1	0,374
chr1	201818328	201818459	A-E	919	.	201818357	201818358	255,215,0	2	1,72	0,59
chr1	202508381	202508633	A-E	503	.	202508387	202508388	255,215,0	2	1,239	0,13
chr1	202559126	202559427	A-E	513	.	202559137	202559138	255,215,0	2	1,279	0,22
chr1	202769972	202770132	A-E	568	.	202770062	202770063	255,215,0	2	23,1	0,159
chr1	203597460	203597545	A-E	517	.	203597502	203597503	255,215,0	2	1,1	0,84
chr1	203597868	203598263	A-E	808	.	203597868	203597869	255,215,0	2	1,394	0,1
chr1	203641458	203641806	A-E	634	.	203641470	203641471	255,215,0	2	1,323	0,25
chr1	203747017	203747212	A-E	503	.	203747114	203747115	255,215,0	2	1,1	0,194
chr1	204320074	204320205	A-E	672	.	204320186	204320187	255,215,0	2	95,1	0,130
chr1	204376532	204376667	A-E	648	.	204376599	204376600	255,215,0	2	1,1	0,134
chr1	204386150	204386414	A-E	957	.	204386374	204386375	255,215,0	2	208,22	0,242
chr1	204422279	204422591	A-E	783	.	204422448	204422449	255,215,0	2	29,1	0,311
chr1	205090261	205090406	A-E	857	.	205090394	205090395	255,215,0	2	123,1	0,144
chr1	205263599	205264019	A-E	904	.	205263854	205263855	255,215,0	2	183,91	0,329
chr1	205599222	205599660	A-E	948	.	205599574	205599575	255,215,0	2	331,64	0,374
chr1	206861410	206861458	A-E	609	.	206861433	206861434	255,215,0	2	4,5	0,43
chr1	207456248	207456456	A-E	892	.	207456416	207456417	255,215,0	2	131,1	0,207
chr1	207483401	207483459	A-E	987	.	207483429	207483430	255,215,0	2	1,1	0,57
chr1	207998055	207998202	A-E	661	.	207998128	207998129	255,215,0	2	1,1	0,146
chr1	208000145	208000344	A-E	785	.	208000292	208000293	255,215,0	2	97,1	0,198
chr1	208136912	208137268	A-E	412	.	208137106	208137107	255,215,0	2	83,49	0,307
chr1	208343772	208343924	A-E	613	.	208343847	208343848	255,215,0	2	1,2	0,150
chr1	208347775	208347794	A-E	509	.	208347784	208347785	255,215,0	2	1,1	0,18
chr1	208357688	208357785	A-E	576	.	208357774	208357775	255,215,0	2	78,1	0,96
chr1	208359039	208359331	A-E	508	.	208359185	208359186	255,215,0	2	3,1	0,291
chr1	208375273	208375656	A-E	699	.	208375307	208375308	255,215,0	2	1,314	0,69
chr1	208376518	208376879	A-E	974	.	208376688	208376689	255,215,0	2	1,21	0,340
chr1	208378283	208378515	A-E	937	.	208378290	208378291	255,215,0	2	1,218	0,14
chr1	208380118	208380136	A-E	880	.	208380126	208380127	255,215,0	2	1,2	0,16
chr1	208381145	208381344	A-E	812	.	208381320	208381321	255,215,0	2	154,1	0,198
chr1	208387951	208388224	A-E	798	.	208388087	208388088	255,215,0	2	1,1	0,272
chr1	208388843	208389573	A-E	766	.	208389493	208389494	255,215,0	2	572,1	0,729
chr1	208412895	208413106	A-E	921	.	208413000	208413001	255,215,0	2	1,1	0,210
chr1	212213916	212214090	A-E	809	.	212213963	212213964	255,215,0	2	1,79	0,95
chr1	212739888	212740789	A-E	772	.	212739944	212739945	255,215,0	2	23,811	0,90
chr1	212894895	212895141	A-E	546	.	212895054	212895055	255,215,0	2	74,1	0,245
chr1	214150404	214150498	A-E	552	.	214150450	214150451	255,215,0	2	1,1	0,93
chr1	214387793	214387931	A-E	760	.	214387861	214387862	255,215,0	2	1,1	0,137
chr1	214618892	214619282	A-E	710	.	214619126	214619127	255,215,0	2	81,1	0,389
chr1	214620076	214620672	A-E	909	.	214620309	214620310	255,215,0	2	150,278	0,318
chr1	214649549	214649715	A-E	737	.	214649661	214649662	255,215,0	2	61,1	0,165
chr1	214689128	214689302	A-E	577	.	214689214	214689215	255,215,0	2	1,1	0,173
chr1	214723447	214723492	A-E	675	.	214723469	214723470	255,215,0	2	1,1	0,44
chr1	215164018	215164287	A-E	560	.	215164097	215164098	255,215,0	2	78,188	0,81
chr1	215743425	215743588	A-E	676	.	215743506	215743507	255,215,0	2	1,1	0,162
chr1	215756556	215756821	A-E	566	.	215756688	215756689	255,215,0	2	1,1	0,264
chr1	218459429	218459823	A-E	561	.	218459431	218459432	255,215,0	2	1,389	0,5
chr1	218521405	218522190	A-E	545	.	218521515	218521516	255,215,0	2	106,670	0,115
chr1	218672486	218672707	A-E	950	.	218672503	218672504	255,215,0	2	14,199	0,22
chr1	219471822	219472065	A-E	700	.	219471978	219471979	255,215,0	2	73,2	0,241
chr1	219472919	219473237	A-E	540	.	219473016	219473017	255,215,0	2	1,123	0,195
chr1	221613404	221613745	A-E	957	.	221613475	221613476	255,215,0	2	1,198	0,143
chr1	221916785	221917321	A-E	788	.	221917267	221917268	255,215,0	2	458,28	0,508
chr1	223071222	223071477	A-E	946	.	223071349	223071350	255,215,0	2	1,1	0,254
chr1	223254562	223254777	A-E	771	.	223254748	223254749	255,215,0	2	159,1	0,214
chr1	223276523	223276867	A-E	917	.	223276780	223276781	255,215,0	2	172,1	0,343
chr1	223895493	223895874	A-E	951	.	223895798	223895799	255,215,0	2	234,3	0,378
chr1	223902604	223902857	A-E	900	.	223902730	223902731	255,215,0	2	1,1	0,252
chr1	223919289	223919303	A-E	933	.	223919295	223919296	255,215,0	2	1,2	0,12
chr1	224017275	224017445	A-E	514	.	224017439	224017440	255,215,0	2	161,1	0,169
chr1	224022575	224022910	A-E	853	.	224022826	224022827	255,215,0	2	203,34	0,301
chr1	224241721	224242000	A-E	609	.	224241860	224241861	255,215,0	2	1,1	0,278
chr1	224246484	224246581	A-E	943	.	224246512	224246513	255,215,0	2	1,40	0,57
chr1	224393253	224393413	A-E	729	.	224393314	224393315	255,215,0	2	1,37	0,123
chr1	224528791	224528936	A-E	516	.	224528839	224528840	255,215,0	2	9,56	0,89
chr1	224619988	224620298	A-E	911	.	224620243	224620244	255,215,0	2	202,1	0,309
chr1	224811153	224811541	A-E	744	.	224811193	224811194	255,215,0	2	33,339	0,49
chr1	224820048	224820163	A-E	495	.	224820105	224820106	255,215,0	2	1,1	0,114
chr1	225633550	225633807	A-E	678	.	225633691	225633692	255,215,0	2	28,1	0,256
chr1	225843222	225843438	A-E	675	.	225843340	225843341	255,215,0	2	23,1	0,215
chr1	226184684	226184904	A-E	545	.	226184832	226184833	255,215,0	2	79,1	0,219
chr1	226372653	226373566	A-E	878	.	226373328	226373329	255,215,0	2	668,229	0,684
chr1	226850198	226851014	A-E	897	.	226850625	226850626	255,215,0	2	396,357	0,459
chr1	226851812	226851996	A-E	816	.	226851889	226851890	255,215,0	2	2,31	0,153
chr1	226878103	226878681	A-E	795	.	226878375	226878376	255,215,0	2	260,293	0,285
chr1	227413379	227413783	A-E	947	.	227413538	227413539	255,215,0	2	9,93	0,311
chr1	227499470	227499814	A-E	748	.	227499795	227499796	255,215,0	2	309,2	0,342
chr1	227730355	227730740	A-E	705	.	227730544	227730545	255,215,0	2	39,44	0,341
chr1	228272073	228272409	A-E	929	.	228272247	228272248	255,215,0	2	169,155	0,181
chr1	228273208	228273318	A-E	980	.	228273278	228273279	255,215,0	2	34,2	0,108
chr1	228274281	228274680	A-E	868	.	228274318	228274319	255,215,0	2	1,324	0,75
chr1	228276429	228276563	A-E	728	.	228276478	228276479	255,215,0	2	1,36	0,98
chr1	228297636	228297667	A-E	507	.	228297651	228297652	255,215,0	2	1,1	0,30
chr1	228329969	228330520	A-E	687	.	228330322	228330323	255,215,0	2	354,197	0,354
chr1	229692175	229692480	A-E	513	.	229692183	229692184	255,215,0	2	1,288	0,17
chr1	230203814	230204638	A-E	788	.	230204320	230204321	255,215,0	2	471,282	0,542
chr1	230220164	230220282	A-E	860	.	230220222	230220223	255,215,0	2	1,1	0,117
chr1	231531776	231531955	A-E	989	.	231531803	231531804	255,215,0	2	1,125	0,54
chr1	231544082	231544381	A-E	785	.	231544379	231544380	255,215,0	2	298,1	0,298
chr1	231551322	231551553	A-E	527	.	231551437	231551438	255,215,0	2	1,1	0,230
chr1	231963650	231963669	A-E	978	.	231963659	231963660	255,215,0	2	1,1	0,18
chr1	232726243	232726385	A-E	767	.	232726323	232726324	255,215,0	2	21,1	0,141
chr1	233250112	233250251	A-E	840	.	233250217	233250218	255,215,0	2	73,1	0,138
chr1	234735284	234736216	A-E	801	.	234735683	234735684	255,215,0	2	375,507	0,425
chr1	234747710	234748018	A-E	926	.	234747832	234747833	255,215,0	2	74,137	0,171
chr1	234749021	234749143	A-E	969	.	234749022	234749023	255,215,0	2	1,119	0,3
chr1	234857482	234857708	A-E	907	.	234857577	234857578	255,215,0	2	28,62	0,164
chr1	234858306	234858323	A-E	957	.	234858315	234858316	255,215,0	2	3,1	0,16
chr1	235061804	235062063	A-E	766	.	235061885	235061886	255,215,0	2	1,96	0,163
chr1	235069675	235069753	A-E	599	.	235069713	235069714	255,215,0	2	1,2	0,76
chr1	235123254	235123645	A-E	852	.	235123511	235123512	255,215,0	2	129,4	0,387
chr1	235147478	235148138	A-E	720	.	235147819	235147820	255,215,0	2	286,262	0,398
chr1	235148305	235148458	A-E	888	.	235148322	235148323	255,215,0	2	2,119	0,34
chr1	235242792	235242999	A-E	703	.	235242933	235242934	255,215,0	2	78,1	0,206
chr1	235468267	235468477	A-E	550	.	235468371	235468372	255,215,0	2	1,1	0,209
chr1	235486008	235486374	A-E	571	.	235486361	235486362	255,215,0	2	343,1	0,365
chr1	236072112	236072729	A-E	486	.	236072178	236072179	255,215,0	2	1,485	0,132
chr1	236073752	236073816	A-E	726	.	236073802	236073803	255,215,0	2	39,1	0,63
chr1	236164413	236164426	A-E	503	.	236164419	236164420	255,215,0	2	1,1	0,12
chr1	236666572	236666591	A-E	697	.	236666581	236666582	255,215,0	2	1,1	0,18
chr1	236697612	236697954	A-E	581	.	236697782	236697783	255,215,0	2	1,1	0,341
chr1	236959858	236960198	A-E	491	.	236959944	236959945	255,215,0	2	1,168	0,172
chr1	241776393	241776782	A-E	742	.	241776408	241776409	255,215,0	2	1,359	0,30
chr1	241800652	241800786	A-E	727	.	241800768	241800769	255,215,0	2	101,1	0,133
chr1	243395114	243395225	A-E	501	.	243395213	243395214	255,215,0	2	90,1	0,110
chr1	243401757	243402122	A-E	663	.	243402004	243402005	255,215,0	2	131,1	0,364
chr1	243413454	243413629	A-E	900	.	243413606	243413607	255,215,0	2	132,1	0,174
chr1	243450384	243450830	A-E	965	.	243450504	243450505	255,215,0	2	112,317	0,129
chr1	244488435	244488807	A-E	776	.	244488488	244488489	255,215,0	2	52,316	0,56
chr1	245000795	245001057	A-E	632	.	245000960	245000961	255,215,0	2	70,1	0,261
chr1	245317033	245317298	A-E	719	.	245317169	245317170	255,215,0	2	9,1	0,264
chr1	246378365	246378522	A-E	912	.	246378509	246378510	255,215,0	2	134,1	0,156
chr1	246733045	246733207	A-E	760	.	246733100	246733101	255,215,0	2	18,68	0,94
chr1	246948292	246948503	A-E	657	.	246948339	246948340	255,215,0	2	1,116	0,95
chr1	247092708	247093059	A-E	506	.	247093056	247093057	255,215,0	2	348,1	0,350
chr10	186081	186186	A-E	561	.	186133	186134	255,215,0	2	1,1	0,104
chr10	705530	705703	A-E	726	.	705660	705661	255,215,0	2	90,1	0,172
chr10	972229	972576	A-E	600	.	972402	972403	255,215,0	2	1,1	0,346
chr10	975785	976368	A-E	953	.	976034	976035	255,215,0	2	246,329	0,254
chr10	3116387	3116756	A-E	637	.	3116571	3116572	255,215,0	2	1,1	0,368
chr10	3135394	3135398	A-E	653	.	3135395	3135396	255,215,0	2	1,1	0,3
chr10	3137328	3137458	A-E	988	.	3137392	3137393	255,215,0	2	1,1	0,129
chr10	3817583	3817734	A-E	646	.	3817656	3817657	255,215,0	2	24,27	0,124
chr10	3847352	3847708	A-E	842	.	3847560	3847561	255,215,0	2	152,91	0,265
chr10	3849578	3850051	A-E	598	.	3849651	3849652	255,215,0	2	1,327	0,146
chr10	3893083	3893252	A-E	863	.	3893167	3893168	255,215,0	2	1,1	0,168
chr10	3894416	3895012	A-E	836	.	3894735	3894736	255,215,0	2	318,274	0,322
chr10	3903056	3903564	A-E	977	.	3903266	3903267	255,215,0	2	211,297	0,211
chr10	3919323	3919499	A-E	880	.	3919440	3919441	255,215,0	2	81,21	0,155
chr10	3919520	3919885	A-E	914	.	3919766	3919767	255,215,0	2	192,64	0,301
chr10	3934486	3935471	A-E	803	.	3934809	3934810	255,215,0	2	205,542	0,443
chr10	3937227	3937631	A-E	852	.	3937382	3937383	255,215,0	2	119,211	0,193
chr10	3939370	3939796	A-E	835	.	3939788	3939789	255,215,0	2	413,1	0,425
chr10	4170248	4170427	A-E	783	.	4170324	4170325	255,215,0	2	4,30	0,149
chr10	4174431	4174586	A-E	507	.	4174572	4174573	255,215,0	2	134,5	0,150
chr10	4283808	4284356	A-E	821	.	4284091	4284092	255,215,0	2	235,215	0,333
chr10	4394953	4395258	A-E	501	.	4395066	4395067	255,215,0	2	1,79	0,226
chr10	4493495	4493779	A-E	983	.	4493577	4493578	255,215,0	2	1,119	0,165
chr10	4806110	4806385	A-E	855	.	4806358	4806359	255,215,0	2	224,1	0,274
chr10	4808549	4808890	A-E	782	.	4808886	4808887	255,215,0	2	335,1	0,340
chr10	4812953	4813314	A-E	882	.	4813005	4813006	255,215,0	2	21,276	0,85
chr10	4821011	4821207	A-E	930	.	4821159	4821160	255,215,0	2	102,1	0,195
chr10	4822871	4823045	A-E	841	.	4823032	4823033	255,215,0	2	151,1	0,173
chr10	4981970	4982075	A-E	548	.	4981976	4981977	255,215,0	2	1,93	0,12
chr10	5335756	5336054	A-E	767	.	5335862	5335863	255,215,0	2	1,85	0,213
chr10	5851249	5851361	A-E	772	.	5851304	5851305	255,215,0	2	1,1	0,111
chr10	6133690	6134070	A-E	892	.	6133763	6133764	255,215,0	2	1,233	0,147
chr10	6199678	6199898	A-E	962	.	6199787	6199788	255,215,0	2	1,1	0,219
chr10	6205598	6205977	A-E	530	.	6205686	6205687	255,215,0	2	9,211	0,168
chr10	6243171	6243265	A-E	629	.	6243219	6243220	255,215,0	2	5,1	0,93
chr10	6316910	6317660	A-E	847	.	6317379	6317380	255,215,0	2	447,257	0,493
chr10	7306886	7306912	A-E	587	.	7306904	7306905	255,215,0	2	12,1	0,25
chr10	8086909	8087356	A-E	825	.	8087001	8087002	255,215,0	2	49,310	0,137
chr10	8090681	8090984	A-E	587	.	8090808	8090809	255,215,0	2	1,48	0,255
chr10	8091057	8091171	A-E	838	.	8091096	8091097	255,215,0	2	1,35	0,79
chr10	8091730	8091889	A-E	535	.	8091750	8091751	255,215,0	2	15,133	0,26
chr10	8102093	8102510	A-E	858	.	8102167	8102168	255,215,0	2	17,285	0,132
chr10	11077382	11077525	A-E	966	.	11077431	11077432	255,215,0	2	1,44	0,99
chr10	11251454	11251848	A-E	859	.	11251508	11251509	255,215,0	2	18,302	0,92
chr10	11252535	11252766	A-E	839	.	11252700	11252701	255,215,0	2	121,21	0,210
chr10	11726836	11727046	A-E	921	.	11726883	11726884	255,215,0	2	37,151	0,59
chr10	11727121	11727339	A-E	957	.	11727290	11727291	255,215,0	2	122,1	0,217
chr10	12256869	12257395	A-E	732	.	12257064	12257065	255,215,0	2	182,316	0,210
chr10	12761753	12761851	A-E	577	.	12761801	12761802	255,215,0	2	1,1	0,97
chr10	12762455	12762628	A-E	906	.	12762542	12762543	255,215,0	2	3,1	0,172
chr10	13745528	13745723	A-E	510	.	13745625	13745626	255,215,0	2	1,1	0,194
chr10	13800483	13800712	A-E	857	.	13800621	13800622	255,215,0	2	74,25	0,204
chr10	13886497	13886772	A-E	662	.	13886647	13886648	255,215,0	2	28,1	0,274
chr10	13904615	13904966	A-E	827	.	13904919	13904920	255,215,0	2	260,1	0,350
chr10	13908291	13908478	A-E	907	.	13908415	13908416	255,215,0	2	64,1	0,186
chr10	13923250	13923633	A-E	946	.	13923442	13923443	255,215,0	2	3,1	0,382
chr10	13928984	13929094	A-E	791	.	13929037	13929038	255,215,0	2	1,4	0,106
chr10	13929801	13930045	A-E	861	.	13929949	13929950	255,215,0	2	55,1	0,243
chr10	13932296	13932549	A-E	691	.	13932448	13932449	255,215,0	2	63,10	0,243
chr10	13932566	13932886	A-E	509	.	13932859	13932860	255,215,0	2	268,1	0,319
chr10	14032375	14032782	A-E	936	.	14032706	14032707	255,215,0	2	258,1	0,406
chr10	14605072	14605183	A-E	615	.	14605127	14605128	255,215,0	2	1,1	0,110
chr10	14607149	14607207	A-E	573	.	14607195	14607196	255,215,0	2	36,1	0,57
chr10	14616939	14617222	A-E	777	.	14617080	14617081	255,215,0	2	1,1	0,282
chr10	14618847	14618967	A-E	772	.	14618940	14618941	255,215,0	2	69,1	0,119
chr10	14620545	14620767	A-E	958	.	14620700	14620701	255,215,0	2	90,1	0,221
chr10	14634808	14635088	A-E	613	.	14634947	14634948	255,215,0	2	1,1	0,279
chr10	15411341	15411434	A-E	857	.	15411387	15411388	255,215,0	2	1,1	0,92
chr10	15481671	15481715	A-E	678	.	15481692	15481693	255,215,0	2	1,1	0,43
chr10	17008974	17009242	A-E	711	.	17009051	17009052	255,215,0	2	1,114	0,154
chr10	17066322	17066618	A-E	825	.	17066469	17066470	255,215,0	2	1,1	0,295
chr10	17067983	17068144	A-E	704	.	17068079	17068080	255,215,0	2	34,2	0,159
chr10	17068820	17069394	A-E	810	.	17068960	17068961	255,215,0	2	102,394	0,180
chr10	17241491	17241704	A-E	904	.	17241674	17241675	255,215,0	2	159,4	0,209
chr10	17248179	17248700	A-E	585	.	17248382	17248383	255,215,0	2	189,303	0,218
chr10	17269399	17269729	A-E	877	.	17269683	17269684	255,215,0	2	273,33	0,297
chr10	17553346	17553542	A-E	987	.	17553508	17553509	255,215,0	2	131,1	0,195
chr10	17688038	17688270	A-E	803	.	17688135	17688136	255,215,0	2	1,37	0,195
chr10	21604405	21604764	A-E	672	.	21604604	21604605	255,215,0	2	42,1	0,358
chr10	21652812	21653264	A-E	914	.	21652877	21652878	255,215,0	2	62,382	0,70
chr10	21816034	21816370	A-E	433	.	21816330	21816331	255,215,0	2	284,27	0,309
chr10	22535612	22535856	A-E	755	.	22535690	22535691	255,215,0	2	1,87	0,157
chr10	22535914	22536341	A-E	524	.	22536049	22536050	255,215,0	2	61,216	0,211
chr10	22658531	22658793	A-E	856	.	22658662	22658663	255,215,0	2	2,1	0,261
chr10	22725331	22726270	A-E	849	.	22725900	22725901	255,215,0	2	554,354	0,585
chr10	22726811	22727194	A-E	851	.	22727115	22727116	255,215,0	2	229,2	0,381
chr10	22887940	22888243	A-E	740	.	22888208	22888209	255,215,0	2	235,1	0,302
chr10	22935847	22936120	A-E	585	.	22936023	22936024	255,215,0	2	81,1	0,272
chr10	22938355	22938607	A-E	626	.	22938553	22938554	255,215,0	2	146,1	0,251
chr10	23001759	23002161	A-E	952	.	23002152	23002153	255,215,0	2	387,1	0,401
chr10	24996902	24997348	A-E	563	.	24997070	24997071	255,215,0	2	130,239	0,207
chr10	25007692	25008010	A-E	826	.	25007978	25007979	255,215,0	2	257,1	0,317
chr10	25326831	25326929	A-E	601	.	25326879	25326880	255,215,0	2	1,1	0,97
chr10	27312265	27312721	A-E	940	.	27312272	27312273	255,215,0	2	1,442	0,14
chr10	27441760	27441941	A-E	888	.	27441924	27441925	255,215,0	2	150,1	0,180
chr10	28848150	28848246	A-E	647	.	28848197	28848198	255,215,0	2	1,1	0,95
chr10	28855242	28855528	A-E	720	.	28855330	28855331	255,215,0	2	1,109	0,177
chr10	28868110	28868388	A-E	577	.	28868114	28868115	255,215,0	2	1,269	0,9
chr10	29008942	29008995	A-E	853	.	29008968	29008969	255,215,0	2	1,1	0,52
chr10	29420684	29421072	A-E	551	.	29420877	29420878	255,215,0	2	1,1	0,387
chr10	29421778	29421876	A-E	512	.	29421871	29421872	255,215,0	2	90,1	0,97
chr10	29824218	29824530	A-E	469	.	29824439	29824440	255,215,0	2	133,1	0,311
chr10	29877671	29877896	A-E	696	.	29877783	29877784	255,215,0	2	1,1	0,224
chr10	29878157	29878301	A-E	707	.	29878228	29878229	255,215,0	2	1,1	0,143
chr10	29947803	29948305	A-E	717	.	29948002	29948003	255,215,0	2	120,223	0,279
chr10	29948331	29948643	A-E	920	.	29948336	29948337	255,215,0	2	1,302	0,10
chr10	30023406	30023889	A-E	691	.	30023649	30023650	255,215,0	2	101,97	0,386
chr10	30338064	30338193	A-E	708	.	30338177	30338178	255,215,0	2	100,1	0,128
chr10	30743579	30744045	A-E	695	.	30743681	30743682	255,215,0	2	91,352	0,114
chr10	31073492	31073855	A-E	853	.	31073654	31073655	255,215,0	2	1,39	0,324
chr10	31109229	31109540	A-E	961	.	31109355	31109356	255,215,0	2	94,151	0,160
chr10	31274439	31274738	A-E	970	.	31274699	31274700	255,215,0	2	223,1	0,298
chr10	31286283	31286522	A-E	610	.	31286503	31286504	255,215,0	2	205,3	0,236
chr10	31287625	31287758	A-E	943	.	31287691	31287692	255,215,0	2	1,1	0,132
chr10	31302354	31302534	A-E	952	.	31302445	31302446	255,215,0	2	4,1	0,179
chr10	31302849	31302986	A-E	805	.	31302931	31302932	255,215,0	2	30,1	0,136
chr10	31423120	31423358	A-E	652	.	31423354	31423355	255,215,0	2	233,1	0,237
chr10	31423488	31423889	A-E	967	.	31423799	31423800	255,215,0	2	223,1	0,400
chr10	31621249	31621605	A-E	682	.	31621253	31621254	255,215,0	2	1,347	0,9
chr10	31622603	31622963	A-E	666	.	31622605	31622606	255,215,0	2	1,356	0,4
chr10	31630703	31631062	A-E	530	.	31630713	31630714	255,215,0	2	2,340	0,19
chr10	31631924	31632253	A-E	557	.	31631951	31631952	255,215,0	2	1,274	0,55
chr10	31646299	31646563	A-E	607	.	31646376	31646377	255,215,0	2	1,110	0,154
chr10	31673226	31673486	A-E	556	.	31673322	31673323	255,215,0	2	1,67	0,193
chr10	31991028	31991162	A-E	511	.	31991089	31991090	255,215,0	2	1,12	0,122
chr10	32057535	32057679	A-E	586	.	32057606	32057607	255,215,0	2	1,1	0,143
chr10	32215994	32216384	A-E	540	.	32216154	32216155	255,215,0	2	132,200	0,190
chr10	32438323	32438553	A-E	731	.	32438445	32438446	255,215,0	2	17,1	0,229
chr10	32625538	32625685	A-E	556	.	32625634	32625635	255,215,0	2	48,1	0,146
chr10	32632871	32633017	A-E	611	.	32632949	32632950	255,215,0	2	12,1	0,145
chr10	32641551	32641778	A-E	791	.	32641664	32641665	255,215,0	2	1,1	0,226
chr10	33226565	33226944	A-E	775	.	33226932	33226933	255,215,0	2	358,1	0,378
chr10	33227518	33227733	A-E	885	.	33227690	33227691	255,215,0	2	131,1	0,214
chr10	33233416	33233592	A-E	742	.	33233490	33233491	255,215,0	2	1,27	0,149
chr10	33236596	33236984	A-E	544	.	33236936	33236937	255,215,0	2	294,1	0,387
chr10	33239987	33240188	A-E	877	.	33240168	33240169	255,215,0	2	164,1	0,200
chr10	33245417	33245789	A-E	725	.	33245670	33245671	255,215,0	2	140,5	0,367
chr10	33521390	33521591	A-E	768	.	33521490	33521491	255,215,0	2	1,1	0,200
chr10	33538724	33539088	A-E	792	.	33539070	33539071	255,215,0	2	331,1	0,363
chr10	33542062	33542109	A-E	982	.	33542085	33542086	255,215,0	2	1,1	0,46
chr10	33566876	33567192	A-E	614	.	33567035	33567036	255,215,0	2	118,114	0,202
chr10	34543561	34543978	A-E	915	.	34543731	34543732	255,215,0	2	119,195	0,222
chr10	34694889	34695241	A-E	885	.	34695123	34695124	255,215,0	2	119,1	0,351
chr10	34815720	34815820	A-E	823	.	34815795	34815796	255,215,0	2	53,1	0,99
chr10	34817271	34817427	A-E	601	.	34817425	34817426	255,215,0	2	155,1	0,155
chr10	35417102	35417427	A-E	970	.	35417117	35417118	255,215,0	2	2,295	0,30
chr10	35480454	35480778	A-E	619	.	35480554	35480555	255,215,0	2	75,197	0,127
chr10	35626953	35627302	A-E	953	.	35627128	35627129	255,215,0	2	3,1	0,348
chr10	35660379	35660704	A-E	663	.	35660527	35660528	255,215,0	2	1,28	0,297
chr10	35670534	35670581	A-E	500	.	35670557	35670558	255,215,0	2	1,1	0,46
chr10	35698359	35698454	A-E	708	.	35698363	35698364	255,215,0	2	1,87	0,8
chr10	35702143	35702240	A-E	568	.	35702150	35702151	255,215,0	2	1,83	0,14
chr10	35708466	35708479	A-E	740	.	35708470	35708471	255,215,0	2	1,4	0,9
chr10	35710568	35710954	A-E	944	.	35710591	35710592	255,215,0	2	1,340	0,46
chr10	35740464	35740561	A-E	553	.	35740491	35740492	255,215,0	2	1,43	0,54
chr10	35863833	35864227	A-E	894	.	35863935	35863936	255,215,0	2	5,194	0,200
chr10	36461054	36461345	A-E	868	.	36461333	36461334	255,215,0	2	270,1	0,290
chr10	42365097	42365340	A-E	844	.	42365218	42365219	255,215,0	2	1,1	0,242
chr10	42383483	42383712	A-E	809	.	42383501	42383502	255,215,0	2	1,192	0,37
chr10	42384217	42384542	A-E	656	.	42384502	42384503	255,215,0	2	249,2	0,323
chr10	42387693	42387846	A-E	851	.	42387777	42387778	255,215,0	2	18,1	0,152
chr10	42396941	42397154	A-E	918	.	42397047	42397048	255,215,0	2	1,1	0,212
chr10	42398389	42399045	A-E	997	.	42398431	42398432	255,215,0	2	1,571	0,85
chr10	42529801	42530213	A-E	949	.	42529995	42529996	255,215,0	2	149,171	0,241
chr10	42534756	42534879	A-E	951	.	42534821	42534822	255,215,0	2	9,1	0,122
chr10	43891120	43891322	A-E	686	.	43891210	43891211	255,215,0	2	79,100	0,102
chr10	43895156	43895494	A-E	717	.	43895404	43895405	255,215,0	2	161,1	0,337
chr10	44341958	44342083	A-E	838	.	44341960	44341961	255,215,0	2	1,120	0,5
chr10	44363109	44363361	A-E	919	.	44363124	44363125	255,215,0	2	1,221	0,31
chr10	45360121	45360274	A-E	687	.	45360216	45360217	255,215,0	2	69,30	0,123
chr10	45374285	45374679	A-E	823	.	45374301	45374302	255,215,0	2	1,362	0,32
chr10	45374880	45374938	A-E	501	.	45374909	45374910	255,215,0	2	3,1	0,57
chr10	45965771	45965877	A-E	716	.	45965831	45965832	255,215,0	2	17,1	0,105
chr10	49569091	49569293	A-E	621	.	49569166	49569167	255,215,0	2	1,51	0,151
chr10	49600542	49600690	A-E	627	.	49600578	49600579	255,215,0	2	1,76	0,72
chr10	49734665	49734876	A-E	499	.	49734770	49734771	255,215,0	2	1,1	0,210
chr10	52190965	52191281	A-E	889	.	52191122	52191123	255,215,0	2	1,1	0,315
chr10	54412751	54413000	A-E	756	.	54412875	54412876	255,215,0	2	1,1	0,248
chr10	54463846	54464030	A-E	953	.	54463935	54463936	255,215,0	2	1,5	0,179
chr10	54785191	54785380	A-E	848	.	54785282	54785283	255,215,0	2	1,7	0,182
chr10	57133904	57134033	A-E	638	.	57133995	57133996	255,215,0	2	56,1	0,128
chr10	62075173	62075403	A-E	775	.	62075287	62075288	255,215,0	2	1,1	0,229
chr10	62174641	62174784	A-E	947	.	62174749	62174750	255,215,0	2	75,1	0,142
chr10	62185134	62185430	A-E	855	.	62185370	62185371	255,215,0	2	198,21	0,275
chr10	63157430	63157751	A-E	740	.	63157485	63157486	255,215,0	2	42,252	0,69
chr10	63224711	63225008	A-E	821	.	63224837	63224838	255,215,0	2	1,45	0,252
chr10	63596779	63597177	A-E	941	.	63597153	63597154	255,215,0	2	353,1	0,397
chr10	63663977	63664360	A-E	900	.	63664280	63664281	255,215,0	2	226,1	0,382
chr10	63664488	63664743	A-E	961	.	63664649	63664650	255,215,0	2	115,47	0,208
chr10	63697435	63697783	A-E	841	.	63697644	63697645	255,215,0	2	72,1	0,347
chr10	63699354	63699643	A-E	921	.	63699472	63699473	255,215,0	2	35,86	0,203
chr10	63734444	63734689	A-E	565	.	63734459	63734460	255,215,0	2	1,215	0,30
chr10	63806320	63806697	A-E	887	.	63806403	63806404	255,215,0	2	66,276	0,101
chr10	63999878	64000060	A-E	533	.	64000019	64000020	255,215,0	2	102,1	0,181
chr10	64995663	64995976	A-E	632	.	64995819	64995820	255,215,0	2	1,1	0,312
chr10	65018850	65019178	A-E	817	.	65019173	65019174	255,215,0	2	320,1	0,327
chr10	65181358	65181626	A-E	613	.	65181444	65181445	255,215,0	2	1,96	0,172
chr10	65190142	65190352	A-E	939	.	65190230	65190231	255,215,0	2	1,33	0,177
chr10	65196810	65197142	A-E	601	.	65196993	65196994	255,215,0	2	37,1	0,331
chr10	65274637	65275000	A-E	602	.	65274912	65274913	255,215,0	2	189,1	0,362
chr10	65312212	65312546	A-E	542	.	65312378	65312379	255,215,0	2	1,1	0,333
chr10	65389035	65389639	A-E	752	.	65389214	65389215	255,215,0	2	164,408	0,196
chr10	65473578	65473687	A-E	905	.	65473632	65473633	255,215,0	2	1,1	0,108
chr10	67330447	67330816	A-E	870	.	67330625	67330626	255,215,0	2	1,12	0,357
chr10	69646378	69646646	A-E	524	.	69646463	69646464	255,215,0	2	86,182	0,86
chr10	69962839	69962995	A-E	753	.	69962920	69962921	255,215,0	2	9,1	0,155
chr10	70093443	70093747	A-E	584	.	70093461	70093462	255,215,0	2	1,268	0,36
chr10	70093867	70094256	A-E	818	.	70093876	70093877	255,215,0	2	1,371	0,18
chr10	70817174	70817630	A-E	852	.	70817238	70817239	255,215,0	2	54,380	0,76
chr10	70846057	70846170	A-E	927	.	70846083	70846084	255,215,0	2	1,61	0,52
chr10	70851734	70852160	A-E	949	.	70852000	70852001	255,215,0	2	244,137	0,289
chr10	70852777	70853304	A-E	803	.	70852811	70852812	255,215,0	2	1,459	0,68
chr10	70853829	70854114	A-E	785	.	70853838	70853839	255,215,0	2	1,267	0,18
chr10	72218437	72218493	A-E	473	.	72218482	72218483	255,215,0	2	36,1	0,55
chr10	72589968	72590319	A-E	641	.	72590042	72590043	255,215,0	2	1,202	0,149
chr10	73360675	73361015	A-E	691	.	73360790	73360791	255,215,0	2	1,109	0,231
chr10	73527255	73527625	A-E	926	.	73527402	73527403	255,215,0	2	1,75	0,295
chr10	73527859	73527864	A-E	654	.	73527861	73527862	255,215,0	2	1,1	0,4
chr10	73599936	73600172	A-E	748	.	73600025	73600026	255,215,0	2	4,61	0,175
chr10	73608035	73608361	A-E	712	.	73608197	73608198	255,215,0	2	1,1	0,325
chr10	73608383	73608926	A-E	930	.	73608872	73608873	255,215,0	2	476,39	0,504
chr10	73609618	73609997	A-E	689	.	73609854	73609855	255,215,0	2	95,1	0,378
chr10	73631235	73631324	A-E	799	.	73631253	73631254	255,215,0	2	1,53	0,36
chr10	73648286	73649131	A-E	687	.	73648792	73648793	255,215,0	2	501,333	0,512
chr10	73724652	73724948	A-E	692	.	73724655	73724656	255,215,0	2	1,290	0,6
chr10	73724975	73725342	A-E	671	.	73725061	73725062	255,215,0	2	86,279	0,88
chr10	73735710	73735972	A-E	692	.	73735865	73735866	255,215,0	2	50,1	0,261
chr10	73946489	73946718	A-E	851	.	73946687	73946688	255,215,0	2	172,3	0,226
chr10	74008485	74008869	A-E	858	.	74008773	74008774	255,215,0	2	254,61	0,323
chr10	74032298	74032824	A-E	666	.	74032473	74032474	255,215,0	2	147,321	0,205
chr10	74058141	74058368	A-E	953	.	74058254	74058255	255,215,0	2	1,1	0,226
chr10	74078346	74078585	A-E	562	.	74078465	74078466	255,215,0	2	99,98	0,141
chr10	74079061	74079324	A-E	849	.	74079213	74079214	255,215,0	2	103,60	0,203
chr10	74090770	74091153	A-E	604	.	74090818	74090819	255,215,0	2	1,286	0,97
chr10	74804020	74804378	A-E	719	.	74804285	74804286	255,215,0	2	175,1	0,357
chr10	74854101	74854377	A-E	901	.	74854238	74854239	255,215,0	2	1,1	0,275
chr10	74877758	74878048	A-E	941	.	74877900	74877901	255,215,0	2	1,6	0,284
chr10	75004761	75005017	A-E	747	.	75004931	75004932	255,215,0	2	87,1	0,255
chr10	75172714	75173185	A-E	685	.	75172804	75172805	255,215,0	2	63,352	0,119
chr10	75253773	75253975	A-E	757	.	75253904	75253905	255,215,0	2	62,1	0,201
chr10	75261455	75261495	A-E	893	.	75261474	75261475	255,215,0	2	1,1	0,39
chr10	75386302	75386455	A-E	768	.	75386382	75386383	255,215,0	2	10,1	0,152
chr10	75600037	75600408	A-E	510	.	75600295	75600296	255,215,0	2	161,14	0,357
chr10	75659525	75659596	A-E	624	.	75659560	75659561	255,215,0	2	1,1	0,70
chr10	75667698	75668137	A-E	786	.	75667868	75667869	255,215,0	2	152,250	0,189
chr10	75768391	75768772	A-E	879	.	75768418	75768419	255,215,0	2	1,326	0,55
chr10	75781133	75781512	A-E	880	.	75781144	75781145	255,215,0	2	1,356	0,23
chr10	75838697	75838912	A-E	869	.	75838744	75838745	255,215,0	2	1,120	0,95
chr10	76984902	76985139	A-E	793	.	76985020	76985021	255,215,0	2	1,1	0,236
chr10	76985148	76985510	A-E	805	.	76985328	76985329	255,215,0	2	1,1	0,361
chr10	77189888	77190112	A-E	672	.	77189952	77189953	255,215,0	2	1,95	0,129
chr10	77228916	77229404	A-E	596	.	77229153	77229154	255,215,0	2	85,98	0,390
chr10	79498662	79498676	A-E	721	.	79498669	79498670	255,215,0	2	2,1	0,13
chr10	79685177	79685457	A-E	798	.	79685287	79685288	255,215,0	2	1,59	0,221
chr10	80216555	80216644	A-E	750	.	80216599	80216600	255,215,0	2	1,1	0,88
chr10	80830545	80830728	A-E	414	.	80830650	80830651	255,215,0	2	30,1	0,182
chr10	80831889	80831993	A-E	663	.	80831976	80831977	255,215,0	2	73,1	0,103
chr10	80843292	80843560	A-E	672	.	80843311	80843312	255,215,0	2	1,229	0,39
chr10	80853619	80853955	A-E	810	.	80853668	80853669	255,215,0	2	1,237	0,99
chr10	80887204	80887376	A-E	823	.	80887289	80887290	255,215,0	2	1,2	0,170
chr10	80908110	80908810	A-E	932	.	80908485	80908486	255,215,0	2	272,220	0,480
chr10	80909772	80910251	A-E	659	.	80909996	80909997	255,215,0	2	190,219	0,260
chr10	80944003	80944349	A-E	747	.	80944212	80944213	255,215,0	2	74,1	0,345
chr10	81000025	81000424	A-E	555	.	81000095	81000096	255,215,0	2	33,291	0,108
chr10	81004002	81004134	A-E	871	.	81004067	81004068	255,215,0	2	1,1	0,131
chr10	81005925	81006152	A-E	872	.	81005986	81005987	255,215,0	2	1,105	0,122
chr10	82169426	82169714	A-E	797	.	82169569	82169570	255,215,0	2	1,1	0,287
chr10	82212768	82213139	A-E	555	.	82212955	82212956	255,215,0	2	5,1	0,370
chr10	82221340	82221624	A-E	778	.	82221361	82221362	255,215,0	2	1,242	0,42
chr10	82224461	82224733	A-E	888	.	82224565	82224566	255,215,0	2	1,63	0,209
chr10	82225766	82225934	A-E	815	.	82225814	82225815	255,215,0	2	1,72	0,96
chr10	82232043	82232438	A-E	823	.	82232280	82232281	255,215,0	2	206,125	0,270
chr10	82255056	82255440	A-E	781	.	82255172	82255173	255,215,0	2	50,201	0,183
chr10	82261189	82261615	A-E	862	.	82261384	82261385	255,215,0	2	1,35	0,391
chr10	82262250	82262522	A-E	761	.	82262349	82262350	255,215,0	2	1,73	0,199
chr10	82266042	82266425	A-E	936	.	82266157	82266158	255,215,0	2	1,153	0,230
chr10	83718019	83718682	A-E	662	.	83718356	83718357	255,215,0	2	295,282	0,381
chr10	83741690	83742059	A-E	578	.	83741837	83741838	255,215,0	2	1,75	0,294
chr10	88279257	88279444	A-E	901	.	88279350	88279351	255,215,0	2	1,1	0,186
chr10	88628123	88628513	A-E	782	.	88628317	88628318	255,215,0	2	1,1	0,389
chr10	88715403	88715533	A-E	950	.	88715453	88715454	255,215,0	2	1,29	0,101
chr10	89625380	89625957	A-E	883	.	89625415	89625416	255,215,0	2	1,507	0,70
chr10	89677349	89677596	A-E	873	.	89677472	89677473	255,215,0	2	1,1	0,246
chr10	89686516	89686873	A-E	888	.	89686541	89686542	255,215,0	2	1,307	0,50
chr10	89687075	89687433	A-E	917	.	89687253	89687254	255,215,0	2	1,1	0,357
chr10	90146861	90147221	A-E	645	.	90147115	90147116	255,215,0	2	174,24	0,336
chr10	91462035	91462111	A-E	811	.	91462090	91462091	255,215,0	2	36,1	0,75
chr10	91958597	91958608	A-E	530	.	91958602	91958603	255,215,0	2	1,1	0,10
chr10	92676361	92676755	A-E	829	.	92676734	92676735	255,215,0	2	354,1	0,393
chr10	92689979	92690344	A-E	943	.	92690245	92690246	255,215,0	2	182,13	0,352
chr10	92981509	92981843	A-E	659	.	92981627	92981628	255,215,0	2	6,103	0,231
chr10	93193911	93194073	A-E	742	.	93193991	93193992	255,215,0	2	1,1	0,161
chr10	94051942	94052323	A-E	856	.	94052147	94052148	255,215,0	2	31,1	0,380
chr10	95143890	95144047	A-E	573	.	95143999	95144000	255,215,0	2	63,1	0,156
chr10	95195543	95195589	A-E	840	.	95195565	95195566	255,215,0	2	1,1	0,45
chr10	95217338	95217421	A-E	512	.	95217391	95217392	255,215,0	2	26,1	0,82
chr10	95222493	95222944	A-E	871	.	95222695	95222696	255,215,0	2	151,196	0,255
chr10	95236485	95236542	A-E	830	.	95236513	95236514	255,215,0	2	1,1	0,56
chr10	95238580	95238760	A-E	855	.	95238733	95238734	255,215,0	2	128,1	0,179
chr10	95240696	95240870	A-E	796	.	95240758	95240759	255,215,0	2	2,51	0,123
chr10	97277286	97277659	A-E	823	.	97277562	97277563	255,215,0	2	257,77	0,296
chr10	97574082	97574212	A-E	697	.	97574146	97574147	255,215,0	2	1,1	0,129
chr10	97574410	97574576	A-E	666	.	97574494	97574495	255,215,0	2	5,1	0,165
chr10	97579418	97579569	A-E	726	.	97579493	97579494	255,215,0	2	1,1	0,150
chr10	98332019	98332237	A-E	517	.	98332216	98332217	255,215,0	2	179,2	0,216
chr10	98345191	98345807	A-E	933	.	98345520	98345521	255,215,0	2	289,245	0,371
chr10	98561366	98561645	A-E	651	.	98561597	98561598	255,215,0	2	187,2	0,277
chr10	99254683	99254889	A-E	530	.	99254781	99254782	255,215,0	2	28,37	0,169
chr10	99334199	99334212	A-E	648	.	99334205	99334206	255,215,0	2	1,1	0,12
chr10	99408798	99409067	A-E	937	.	99408957	99408958	255,215,0	2	94,44	0,225
chr10	101740746	101740773	A-E	635	.	101740759	101740760	255,215,0	2	1,1	0,26
chr10	101743110	101743480	A-E	969	.	101743170	101743171	255,215,0	2	1,250	0,120
chr10	101765519	101765750	A-E	830	.	101765746	101765747	255,215,0	2	226,1	0,230
chr10	101765990	101766360	A-E	827	.	101766266	101766267	255,215,0	2	218,34	0,336
chr10	102134769	102135010	A-E	780	.	102134854	102134855	255,215,0	2	1,71	0,170
chr10	103295892	103296026	A-E	840	.	103295926	103295927	255,215,0	2	1,65	0,69
chr10	103574394	103574831	A-E	809	.	103574800	103574801	255,215,0	2	378,1	0,436
chr10	103698203	103698357	A-E	826	.	103698279	103698280	255,215,0	2	1,1	0,153
chr10	103733720	103734121	A-E	865	.	103733916	103733917	255,215,0	2	1,9	0,392
chr10	103875750	103875827	A-E	759	.	103875794	103875795	255,215,0	2	13,1	0,76
chr10	104040708	104041075	A-E	648	.	104040722	104040723	255,215,0	2	1,338	0,29
chr10	104357511	104357690	A-E	903	.	104357671	104357672	255,215,0	2	143,1	0,178
chr10	104371902	104372313	A-E	721	.	104372039	104372040	255,215,0	2	1,137	0,274
chr10	104504643	104504897	A-E	662	.	104504710	104504711	255,215,0	2	1,119	0,135
chr10	104536836	104537617	A-E	941	.	104537068	104537069	255,215,0	2	231,546	0,235
chr10	104541159	104541477	A-E	546	.	104541317	104541318	255,215,0	2	1,1	0,317
chr10	104542827	104543107	A-E	820	.	104542930	104542931	255,215,0	2	1,73	0,207
chr10	104543678	104544061	A-E	612	.	104543869	104543870	255,215,0	2	1,1	0,382
chr10	104951460	104951728	A-E	876	.	104951686	104951687	255,215,0	2	186,1	0,267
chr10	105610418	105610536	A-E	572	.	105610493	105610494	255,215,0	2	35,1	0,117
chr10	105814198	105814529	A-E	850	.	105814469	105814470	255,215,0	2	214,1	0,330
chr10	105853545	105853890	A-E	560	.	105853636	105853637	255,215,0	2	35,197	0,148
chr10	105879871	105880258	A-E	874	.	105880136	105880137	255,215,0	2	200,56	0,331
chr10	106065321	106065564	A-E	523	.	106065442	106065443	255,215,0	2	1,1	0,242
chr10	106089575	106089860	A-E	927	.	106089797	106089798	255,215,0	2	161,1	0,284
chr10	106095202	106095283	A-E	759	.	106095246	106095247	255,215,0	2	10,1	0,80
chr10	111725333	111725444	A-E	860	.	111725333	111725334	255,215,0	2	1,110	0,1
chr10	111802448	111802462	A-E	728	.	111802454	111802455	255,215,0	2	1,2	0,12
chr10	112147754	112148382	A-E	786	.	112148040	112148041	255,215,0	2	275,329	0,299
chr10	112174673	112174737	A-E	753	.	112174701	112174702	255,215,0	2	1,8	0,56
chr10	112207134	112207519	A-E	843	.	112207378	112207379	255,215,0	2	105,1	0,384
chr10	112258853	112259007	A-E	885	.	112258922	112258923	255,215,0	2	1,15	0,139
chr10	112264885	112265113	A-E	866	.	112264998	112264999	255,215,0	2	1,1	0,227
chr10	112290201	112290297	A-E	628	.	112290248	112290249	255,215,0	2	1,1	0,95
chr10	112296422	112296688	A-E	504	.	112296503	112296504	255,215,0	2	1,103	0,163
chr10	114713730	114714209	A-E	554	.	114713853	114713854	255,215,0	2	124,355	0,124
chr10	114715800	114716129	A-E	906	.	114715854	114715855	255,215,0	2	4,224	0,105
chr10	114724734	114725063	A-E	638	.	114724780	114724781	255,215,0	2	1,236	0,93
chr10	114814118	114814457	A-E	869	.	114814179	114814180	255,215,0	2	1,216	0,123
chr10	114819041	114819296	A-E	904	.	114819168	114819169	255,215,0	2	1,1	0,254
chr10	116264242	116264580	A-E	877	.	116264422	116264423	255,215,0	2	24,1	0,337
chr10	116284912	116285501	A-E	521	.	116285491	116285492	255,215,0	2	572,1	0,588
chr10	116584222	116584338	A-E	825	.	116584279	116584280	255,215,0	2	1,1	0,115
chr10	119122594	119122848	A-E	609	.	119122720	119122721	255,215,0	2	1,2	0,252
chr10	119125323	119125472	A-E	739	.	119125397	119125398	255,215,0	2	1,1	0,148
chr10	119132098	119132214	A-E	882	.	119132177	119132178	255,215,0	2	45,1	0,115
chr10	120458241	120458267	A-E	744	.	120458250	120458251	255,215,0	2	3,10	0,16
chr10	120512808	120512859	A-E	712	.	120512833	120512834	255,215,0	2	2,1	0,50
chr10	120839095	120839206	A-E	606	.	120839151	120839152	255,215,0	2	3,1	0,110
chr10	120966081	120966599	A-E	763	.	120966112	120966113	255,215,0	2	1,455	0,63
chr10	120969094	120969298	A-E	884	.	120969178	120969179	255,215,0	2	2,36	0,168
chr10	120969592	120969911	A-E	895	.	120969777	120969778	255,215,0	2	71,18	0,301
chr10	121006615	121006956	A-E	703	.	121006908	121006909	255,215,0	2	248,1	0,340
chr10	121065390	121065964	A-E	871	.	121065435	121065436	255,215,0	2	19,502	0,72
chr10	121129831	121130198	A-E	956	.	121129932	121129933	255,215,0	2	1,164	0,203
chr10	121154797	121155146	A-E	579	.	121155007	121155008	255,215,0	2	162,90	0,259
chr10	121169519	121169831	A-E	914	.	121169645	121169646	255,215,0	2	1,59	0,253
chr10	121281222	121281243	A-E	573	.	121281233	121281234	255,215,0	2	4,1	0,20
chr10	121352030	121352250	A-E	855	.	121352139	121352140	255,215,0	2	1,1	0,219
chr10	121417349	121417527	A-E	597	.	121417437	121417438	255,215,0	2	1,1	0,177
chr10	121446232	121446592	A-E	806	.	121446403	121446404	255,215,0	2	1,17	0,343
chr10	121446860	121447206	A-E	925	.	121446966	121446967	255,215,0	2	56,188	0,158
chr10	121530241	121530533	A-E	870	.	121530386	121530387	255,215,0	2	1,1	0,291
chr10	122395463	122395601	A-E	657	.	122395528	122395529	255,215,0	2	1,8	0,130
chr10	123551431	123551475	A-E	960	.	123551462	123551463	255,215,0	2	21,1	0,43
chr10	124289730	124290013	A-E	629	.	124289867	124289868	255,215,0	2	59,67	0,216
chr10	124610923	124611082	A-E	927	.	124611007	124611008	255,215,0	2	52,42	0,117
chr10	124613666	124613778	A-E	553	.	124613721	124613722	255,215,0	2	1,1	0,111
chr10	126043526	126043653	A-E	830	.	126043561	126043562	255,215,0	2	14,69	0,58
chr10	126375449	126375736	A-E	535	.	126375668	126375669	255,215,0	2	154,1	0,286
chr10	126390734	126391096	A-E	803	.	126390882	126390883	255,215,0	2	1,66	0,296
chr10	126391216	126391253	A-E	762	.	126391221	126391222	255,215,0	2	1,26	0,11
chr10	126429186	126429306	A-E	931	.	126429245	126429246	255,215,0	2	1,1	0,119
chr10	126429391	126429617	A-E	930	.	126429503	126429504	255,215,0	2	1,1	0,225
chr10	126430399	126430562	A-E	501	.	126430411	126430412	255,215,0	2	2,140	0,23
chr10	126491006	126491131	A-E	928	.	126491099	126491100	255,215,0	2	64,1	0,124
chr10	126612844	126613176	A-E	695	.	126613009	126613010	255,215,0	2	1,1	0,331
chr10	126749092	126749366	A-E	518	.	126749286	126749287	255,215,0	2	171,56	0,218
chr10	126834117	126834415	A-E	535	.	126834333	126834334	255,215,0	2	136,1	0,297
chr10	126840844	126841204	A-E	842	.	126841062	126841063	255,215,0	2	78,1	0,359
chr10	126845181	126845512	A-E	733	.	126845501	126845502	255,215,0	2	312,1	0,330
chr10	126845706	126845902	A-E	889	.	126845803	126845804	255,215,0	2	1,1	0,195
chr10	126850250	126850824	A-E	477	.	126850798	126850799	255,215,0	2	524,1	0,573
chr10	127936160	127936570	A-E	637	.	127936367	127936368	255,215,0	2	42,36	0,374
chr10	129786414	129786589	A-E	718	.	129786501	129786502	255,215,0	2	1,1	0,174
chr10	129787844	129788203	A-E	832	.	129788090	129788091	255,215,0	2	183,49	0,310
chr10	129788832	129789034	A-E	983	.	129788860	129788861	255,215,0	2	1,146	0,56
chr10	130833688	130833933	A-E	927	.	130833753	130833754	255,215,0	2	1,115	0,130
chr10	130833991	130834146	A-E	902	.	130834044	130834045	255,215,0	2	1,48	0,107
chr10	133793049	133793425	A-E	576	.	133793361	133793362	255,215,0	2	250,1	0,375
chr10	133794080	133794414	A-E	501	.	133794352	133794353	255,215,0	2	212,1	0,333
chr11	237589	237684	A-E	873	.	237617	237618	255,215,0	2	1,39	0,56
chr11	470123	470385	A-E	618	.	470253	470254	255,215,0	2	1,1	0,261
chr11	748070	748861	A-E	773	.	748126	748127	255,215,0	2	12,689	0,102
chr11	2954660	2954908	A-E	519	.	2954797	2954798	255,215,0	2	65,38	0,210
chr11	3070021	3070363	A-E	571	.	3070191	3070192	255,215,0	2	1,1	0,341
chr11	3071101	3071227	A-E	729	.	3071110	3071111	255,215,0	2	6,112	0,14
chr11	3077664	3078057	A-E	672	.	3077727	3077728	255,215,0	2	1,266	0,127
chr11	3817692	3817772	A-E	964	.	3817716	3817717	255,215,0	2	1,32	0,48
chr11	3860220	3860837	A-E	561	.	3860517	3860518	255,215,0	2	230,251	0,366
chr11	3860929	3861033	A-E	666	.	3861029	3861030	255,215,0	2	98,1	0,103
chr11	6343181	6343345	A-E	923	.	6343262	6343263	255,215,0	2	1,1	0,163
chr11	8835782	8835932	A-E	606	.	8835808	8835809	255,215,0	2	1,98	0,52
chr11	9594309	9594667	A-E	638	.	9594365	9594366	255,215,0	2	1,245	0,113
chr11	9634763	9635206	A-E	971	.	9634870	9634871	255,215,0	2	70,297	0,146
chr11	9648585	9648855	A-E	994	.	9648718	9648719	255,215,0	2	5,8	0,262
chr11	9710034	9710198	A-E	983	.	9710124	9710125	255,215,0	2	20,3	0,161
chr11	9710905	9711261	A-E	986	.	9710907	9710908	255,215,0	2	1,351	0,5
chr11	9714384	9714684	A-E	681	.	9714663	9714664	255,215,0	2	261,1	0,299
chr11	9737928	9738284	A-E	699	.	9738105	9738106	255,215,0	2	1,1	0,355
chr11	9738403	9738623	A-E	756	.	9738407	9738408	255,215,0	2	1,211	0,9
chr11	10003706	10003811	A-E	608	.	10003806	10003807	255,215,0	2	98,1	0,104
chr11	10348834	10349113	A-E	742	.	10348971	10348972	255,215,0	2	1,5	0,274
chr11	10373591	10373913	A-E	753	.	10373707	10373708	255,215,0	2	1,90	0,232
chr11	10627706	10627864	A-E	902	.	10627853	10627854	255,215,0	2	139,1	0,157
chr11	10951981	10952433	A-E	698	.	10952194	10952195	255,215,0	2	173,198	0,254
chr11	10955517	10955651	A-E	702	.	10955532	10955533	255,215,0	2	2,105	0,29
chr11	12102263	12102280	A-E	775	.	12102270	12102271	255,215,0	2	1,3	0,14
chr11	12112235	12112506	A-E	732	.	12112370	12112371	255,215,0	2	1,1	0,270
chr11	12184848	12185162	A-E	694	.	12185015	12185016	255,215,0	2	36,15	0,299
chr11	12399936	12400144	A-E	656	.	12400037	12400038	255,215,0	2	1,5	0,203
chr11	12433721	12433819	A-E	838	.	12433769	12433770	255,215,0	2	1,1	0,97
chr11	12715486	12715658	A-E	913	.	12715496	12715497	255,215,0	2	2,152	0,20
chr11	12715908	12715972	A-E	937	.	12715940	12715941	255,215,0	2	3,1	0,63
chr11	12836464	12836776	A-E	827	.	12836619	12836620	255,215,0	2	1,1	0,311
chr11	13468491	13468721	A-E	743	.	13468605	13468606	255,215,0	2	1,1	0,229
chr11	13469067	13469318	A-E	623	.	13469192	13469193	255,215,0	2	1,1	0,250
chr11	13692395	13692790	A-E	833	.	13692404	13692405	255,215,0	2	1,377	0,18
chr11	13702249	13702649	A-E	593	.	13702413	13702414	255,215,0	2	1,72	0,328
chr11	14362326	14362599	A-E	524	.	14362498	14362499	255,215,0	2	74,1	0,272
chr11	14445270	14445646	A-E	886	.	14445360	14445361	255,215,0	2	65,260	0,116
chr11	15671969	15672296	A-E	663	.	15672067	15672068	255,215,0	2	66,195	0,132
chr11	16814077	16814196	A-E	707	.	16814136	16814137	255,215,0	2	1,1	0,118
chr11	17246346	17246639	A-E	895	.	17246449	17246450	255,215,0	2	1,86	0,207
chr11	18654728	18655018	A-E	896	.	18654881	18654882	255,215,0	2	31,13	0,277
chr11	19619509	19619831	A-E	573	.	19619568	19619569	255,215,0	2	1,204	0,118
chr11	22454486	22454632	A-E	688	.	22454586	22454587	255,215,0	2	57,1	0,145
chr11	28726116	28726253	A-E	933	.	28726184	28726185	255,215,0	2	1,1	0,136
chr11	29141109	29141502	A-E	928	.	29141305	29141306	255,215,0	2	1,1	0,392
chr11	29328209	29328391	A-E	620	.	29328295	29328296	255,215,0	2	1,9	0,173
chr11	32115314	32115578	A-E	635	.	32115445	32115446	255,215,0	2	1,1	0,263
chr11	33181903	33182005	A-E	625	.	33181953	33181954	255,215,0	2	1,1	0,101
chr11	33399832	33400181	A-E	946	.	33400006	33400007	255,215,0	2	1,1	0,348
chr11	33743193	33743486	A-E	900	.	33743418	33743419	255,215,0	2	160,1	0,292
chr11	33755886	33756210	A-E	628	.	33756005	33756006	255,215,0	2	4,88	0,236
chr11	33959037	33959233	A-E	932	.	33959100	33959101	255,215,0	2	1,69	0,127
chr11	34094521	34094640	A-E	504	.	34094580	34094581	255,215,0	2	1,1	0,118
chr11	35052044	35052216	A-E	816	.	35052096	35052097	255,215,0	2	6,72	0,100
chr11	35099738	35099961	A-E	683	.	35099800	35099801	255,215,0	2	23,121	0,102
chr11	35163554	35163738	A-E	705	.	35163582	35163583	255,215,0	2	1,128	0,56
chr11	35164193	35164636	A-E	878	.	35164233	35164234	255,215,0	2	7,369	0,74
chr11	35166838	35167203	A-E	625	.	35166992	35166993	255,215,0	2	52,107	0,258
chr11	35168384	35168765	A-E	589	.	35168389	35168390	255,215,0	2	3,373	0,8
chr11	35184140	35184815	A-E	543	.	35184177	35184178	255,215,0	2	35,635	0,40
chr11	35189286	35189519	A-E	654	.	35189367	35189368	255,215,0	2	1,71	0,162
chr11	35194810	35195153	A-E	530	.	35194880	35194881	255,215,0	2	14,216	0,127
chr11	35195400	35195707	A-E	557	.	35195496	35195497	255,215,0	2	73,187	0,120
chr11	35195717	35196097	A-E	507	.	35195832	35195833	255,215,0	2	1,150	0,230
chr11	35196323	35196719	A-E	792	.	35196333	35196334	255,215,0	2	1,376	0,20
chr11	35645297	35645489	A-E	543	.	35645390	35645391	255,215,0	2	1,5	0,187
chr11	35818329	35818552	A-E	944	.	35818409	35818410	255,215,0	2	1,62	0,161
chr11	35975429	35975495	A-E	873	.	35975461	35975462	255,215,0	2	1,1	0,65
chr11	35986660	35987036	A-E	827	.	35986964	35986965	255,215,0	2	234,1	0,375
chr11	36172442	36172691	A-E	529	.	36172566	36172567	255,215,0	2	1,1	0,248
chr11	36521906	36522155	A-E	894	.	36522111	36522112	255,215,0	2	167,4	0,245
chr11	43382092	43382278	A-E	616	.	43382156	43382157	255,215,0	2	1,57	0,129
chr11	43390658	43390939	A-E	502	.	43390798	43390799	255,215,0	2	1,1	0,280
chr11	43920173	43920443	A-E	817	.	43920238	43920239	255,215,0	2	1,140	0,130
chr11	45848189	45848264	A-E	540	.	45848233	45848234	255,215,0	2	16,1	0,74
chr11	46264657	46264698	A-E	827	.	46264677	46264678	255,215,0	2	1,1	0,40
chr11	46385171	46385493	A-E	689	.	46385284	46385285	255,215,0	2	39,133	0,189
chr11	46575544	46575835	A-E	972	.	46575689	46575690	255,215,0	2	1,1	0,290
chr11	46576289	46576671	A-E	804	.	46576479	46576480	255,215,0	2	1,1	0,381
chr11	46619183	46619434	A-E	790	.	46619297	46619298	255,215,0	2	4,26	0,225
chr11	46640546	46640662	A-E	872	.	46640576	46640577	255,215,0	2	1,55	0,61
chr11	46865846	46865999	A-E	925	.	46865939	46865940	255,215,0	2	36,1	0,152
chr11	46938216	46938509	A-E	672	.	46938241	46938242	255,215,0	2	1,242	0,51
chr11	47539644	47539790	A-E	553	.	47539716	47539717	255,215,0	2	1,1	0,145
chr11	47570840	47571012	A-E	604	.	47571004	47571005	255,215,0	2	158,1	0,171
chr11	47572072	47572418	A-E	583	.	47572248	47572249	255,215,0	2	8,1	0,345
chr11	48040170	48040457	A-E	509	.	48040205	48040206	255,215,0	2	1,217	0,70
chr11	48085235	48085388	A-E	585	.	48085326	48085327	255,215,0	2	32,1	0,152
chr11	51572151	51572301	A-E	969	.	51572233	51572234	255,215,0	2	25,10	0,140
chr11	57045766	57045851	A-E	678	.	57045814	57045815	255,215,0	2	13,1	0,84
chr11	57056553	57056936	A-E	656	.	57056555	57056556	255,215,0	2	1,378	0,5
chr11	57298790	57298907	A-E	892	.	57298867	57298868	255,215,0	2	41,2	0,115
chr11	57536171	57536471	A-E	764	.	57536283	57536284	255,215,0	2	1,76	0,224
chr11	57542885	57543296	A-E	970	.	57542928	57542929	255,215,0	2	1,325	0,86
chr11	57545584	57545846	A-E	977	.	57545605	57545606	255,215,0	2	1,219	0,43
chr11	57549600	57549737	A-E	554	.	57549666	57549667	255,215,0	2	1,5	0,132
chr11	57560915	57561249	A-E	733	.	57561055	57561056	255,215,0	2	1,53	0,281
chr11	57566741	57567044	A-E	728	.	57566744	57566745	255,215,0	2	1,296	0,7
chr11	57772160	57772456	A-E	944	.	57772262	57772263	255,215,0	2	1,91	0,205
chr11	58373042	58373213	A-E	820	.	58373044	58373045	255,215,0	2	1,166	0,5
chr11	58869776	58870256	A-E	546	.	58870132	58870133	255,215,0	2	306,72	0,408
chr11	59317871	59317936	A-E	497	.	59317898	59317899	255,215,0	2	1,10	0,55
chr11	59323878	59323962	A-E	729	.	59323919	59323920	255,215,0	2	1,1	0,83
chr11	59434938	59435299	A-E	708	.	59435282	59435283	255,215,0	2	329,1	0,360
chr11	60917139	60917454	A-E	506	.	60917284	60917285	255,215,0	2	1,25	0,290
chr11	60926463	60926693	A-E	534	.	60926596	60926597	255,215,0	2	38,1	0,229
chr11	61486125	61486257	A-E	785	.	61486177	61486178	255,215,0	2	32,59	0,73
chr11	61598202	61598316	A-E	896	.	61598258	61598259	255,215,0	2	1,1	0,113
chr11	61738078	61738136	A-E	708	.	61738105	61738106	255,215,0	2	18,20	0,38
chr11	61738836	61739751	A-E	908	.	61739486	61739487	255,215,0	2	566,180	0,735
chr11	61739817	61739835	A-E	980	.	61739825	61739826	255,215,0	2	1,1	0,17
chr11	61739990	61740514	A-E	971	.	61740300	61740301	255,215,0	2	252,154	0,370
chr11	61740518	61740958	A-E	873	.	61740778	61740779	255,215,0	2	251,169	0,271
chr11	61792482	61792563	A-E	531	.	61792509	61792510	255,215,0	2	1,26	0,55
chr11	62128226	62128426	A-E	916	.	62128336	62128337	255,215,0	2	23,1	0,199
chr11	62320065	62320478	A-E	920	.	62320185	62320186	255,215,0	2	6,178	0,235
chr11	62320696	62320905	A-E	841	.	62320823	62320824	255,215,0	2	47,1	0,208
chr11	62320979	62321244	A-E	773	.	62321105	62321106	255,215,0	2	81,93	0,172
chr11	62321348	62321821	A-E	895	.	62321540	62321541	255,215,0	2	183,270	0,203
chr11	62412401	62412511	A-E	714	.	62412452	62412453	255,215,0	2	1,7	0,103
chr11	62413039	62413428	A-E	790	.	62413233	62413234	255,215,0	2	1,1	0,388
chr11	63431674	63431706	A-E	686	.	63431689	63431690	255,215,0	2	1,1	0,31
chr11	63449733	63450134	A-E	772	.	63449976	63449977	255,215,0	2	232,146	0,255
chr11	63685297	63685680	A-E	594	.	63685427	63685428	255,215,0	2	85,207	0,176
chr11	63949134	63949273	A-E	893	.	63949234	63949235	255,215,0	2	64,1	0,138
chr11	64635623	64635888	A-E	751	.	64635655	64635656	255,215,0	2	1,201	0,64
chr11	64653587	64653809	A-E	611	.	64653728	64653729	255,215,0	2	62,1	0,221
chr11	65102116	65102483	A-E	859	.	65102210	65102211	255,215,0	2	1,179	0,188
chr11	65183881	65184154	A-E	573	.	65183950	65183951	255,215,0	2	1,135	0,138
chr11	65184378	65184504	A-E	657	.	65184409	65184410	255,215,0	2	1,64	0,62
chr11	65185589	65187086	A-E	947	.	65186566	65186567	255,215,0	2	899,441	0,1056
chr11	65243955	65243972	A-E	859	.	65243963	65243964	255,215,0	2	1,1	0,16
chr11	65244187	65244456	A-E	848	.	65244362	65244363	255,215,0	2	83,1	0,268
chr11	65245445	65245517	A-E	897	.	65245502	65245503	255,215,0	2	45,1	0,71
chr11	65254949	65255610	A-E	811	.	65255241	65255242	255,215,0	2	268,343	0,318
chr11	65255662	65255791	A-E	888	.	65255708	65255709	255,215,0	2	1,36	0,93
chr11	65255966	65256180	A-E	949	.	65256072	65256073	255,215,0	2	1,1	0,213
chr11	65256318	65257363	A-E	678	.	65256981	65256982	255,215,0	2	652,370	0,675
chr11	65257502	65257849	A-E	706	.	65257675	65257676	255,215,0	2	1,1	0,346
chr11	65257877	65258058	A-E	703	.	65257945	65257946	255,215,0	2	1,44	0,137
chr11	65259221	65259522	A-E	850	.	65259456	65259457	255,215,0	2	171,1	0,300
chr11	65264635	65265953	A-E	515	.	65265056	65265057	255,215,0	2	421,896	0,422
chr11	65273934	65274467	A-E	735	.	65274181	65274182	255,215,0	2	204,241	0,292
chr11	65274877	65275342	A-E	687	.	65274879	65274880	255,215,0	2	2,462	0,3
chr11	65342301	65342491	A-E	754	.	65342436	65342437	255,215,0	2	82,1	0,189
chr11	65344371	65344467	A-E	904	.	65344418	65344419	255,215,0	2	1,1	0,95
chr11	65344535	65344786	A-E	666	.	65344742	65344743	255,215,0	2	166,1	0,250
chr11	65419478	65419532	A-E	666	.	65419528	65419529	255,215,0	2	49,1	0,53
chr11	65662935	65663056	A-E	779	.	65663015	65663016	255,215,0	2	42,1	0,120
chr11	65663672	65663884	A-E	692	.	65663872	65663873	255,215,0	2	190,1	0,211
chr11	65666160	65666319	A-E	905	.	65666239	65666240	255,215,0	2	1,1	0,158
chr11	65683146	65683625	A-E	733	.	65683269	65683270	255,215,0	2	99,330	0,149
chr11	65683766	65683803	A-E	953	.	65683784	65683785	255,215,0	2	1,1	0,36
chr11	65730289	65730697	A-E	860	.	65730392	65730393	255,215,0	2	27,228	0,180
chr11	65894344	65894774	A-E	766	.	65894352	65894353	255,215,0	2	1,413	0,17
chr11	65990194	65990468	A-E	538	.	65990355	65990356	255,215,0	2	51,1	0,273
chr11	66408910	66409309	A-E	911	.	66408934	66408935	255,215,0	2	1,351	0,48
chr11	67030511	67030631	A-E	608	.	67030573	67030574	255,215,0	2	25,19	0,101
chr11	67138301	67138677	A-E	611	.	67138473	67138474	255,215,0	2	1,31	0,345
chr11	67138852	67139304	A-E	560	.	67139253	67139254	255,215,0	2	386,34	0,418
chr11	67867062	67867364	A-E	938	.	67867160	67867161	255,215,0	2	1,106	0,196
chr11	67979151	67979329	A-E	611	.	67979291	67979292	255,215,0	2	104,1	0,177
chr11	68038156	68038390	A-E	605	.	68038272	68038273	255,215,0	2	1,1	0,233
chr11	68230820	68231144	A-E	559	.	68230828	68230829	255,215,0	2	1,308	0,16
chr11	68239344	68239474	A-E	572	.	68239354	68239355	255,215,0	2	1,109	0,21
chr11	69085463	69085486	A-E	923	.	69085474	69085475	255,215,0	2	1,1	0,22
chr11	69180908	69181151	A-E	510	.	69181029	69181030	255,215,0	2	1,1	0,242
chr11	69451342	69451588	A-E	695	.	69451398	69451399	255,215,0	2	1,134	0,112
chr11	69808413	69808546	A-E	900	.	69808479	69808480	255,215,0	2	1,1	0,132
chr11	70050475	70050636	A-E	742	.	70050493	70050494	255,215,0	2	1,124	0,37
chr11	71648208	71648302	A-E	905	.	71648237	71648238	255,215,0	2	1,36	0,58
chr11	71658678	71659025	A-E	902	.	71658707	71658708	255,215,0	2	1,288	0,59
chr11	71749092	71749250	A-E	542	.	71749170	71749171	255,215,0	2	1,1	0,157
chr11	71750312	71750349	A-E	710	.	71750330	71750331	255,215,0	2	1,1	0,36
chr11	71792430	71792445	A-E	647	.	71792434	71792435	255,215,0	2	1,6	0,9
chr11	72348484	72348650	A-E	783	.	72348564	72348565	255,215,0	2	1,5	0,161
chr11	72446820	72446930	A-E	962	.	72446839	72446840	255,215,0	2	1,71	0,39
chr11	73093867	73094189	A-E	581	.	73094033	73094034	255,215,0	2	12,1	0,321
chr11	73180484	73180765	A-E	523	.	73180624	73180625	255,215,0	2	1,1	0,280
chr11	73849180	73849508	A-E	628	.	73849343	73849344	255,215,0	2	1,1	0,327
chr11	73999270	73999518	A-E	866	.	73999438	73999439	255,215,0	2	91,1	0,247
chr11	74466885	74467274	A-E	840	.	74467079	74467080	255,215,0	2	1,1	0,388
chr11	74640396	74640417	A-E	604	.	74640406	74640407	255,215,0	2	1,1	0,20
chr11	75275486	75275594	A-E	912	.	75275539	75275540	255,215,0	2	1,1	0,107
chr11	75294826	75295198	A-E	693	.	75295167	75295168	255,215,0	2	313,1	0,371
chr11	75488569	75488820	A-E	658	.	75488642	75488643	255,215,0	2	21,124	0,127
chr11	75527713	75527974	A-E	653	.	75527720	75527721	255,215,0	2	1,247	0,14
chr11	75529173	75529352	A-E	638	.	75529262	75529263	255,215,0	2	1,1	0,178
chr11	75794523	75794905	A-E	666	.	75794796	75794797	255,215,0	2	167,1	0,381
chr11	75830929	75831245	A-E	544	.	75830978	75830979	255,215,0	2	47,263	0,53
chr11	76082541	76082804	A-E	830	.	76082797	76082798	255,215,0	2	252,1	0,262
chr11	76090719	76091094	A-E	793	.	76090976	76090977	255,215,0	2	141,1	0,374
chr11	76340225	76340295	A-E	912	.	76340285	76340286	255,215,0	2	53,1	0,69
chr11	76379832	76379896	A-E	649	.	76379847	76379848	255,215,0	2	1,33	0,31
chr11	76758609	76758839	A-E	534	.	76758615	76758616	255,215,0	2	1,217	0,13
chr11	76793960	76794344	A-E	837	.	76794169	76794170	255,215,0	2	37,1	0,383
chr11	77968015	77968395	A-E	655	.	77968152	77968153	255,215,0	2	91,196	0,184
chr11	78024301	78024732	A-E	883	.	78024466	78024467	255,215,0	2	141,240	0,191
chr11	78060066	78060579	A-E	698	.	78060412	78060413	255,215,0	2	306,125	0,388
chr11	78061236	78061818	A-E	764	.	78061808	78061809	255,215,0	2	565,1	0,581
chr11	78129981	78130086	A-E	737	.	78130027	78130028	255,215,0	2	32,43	0,62
chr11	78131344	78131439	A-E	918	.	78131396	78131397	255,215,0	2	12,1	0,94
chr11	78181103	78181274	A-E	781	.	78181206	78181207	255,215,0	2	37,1	0,170
chr11	78508715	78508841	A-E	949	.	78508777	78508778	255,215,0	2	1,1	0,125
chr11	82600528	82600579	A-E	804	.	82600537	82600538	255,215,0	2	1,33	0,18
chr11	82601745	82602138	A-E	694	.	82601972	82601973	255,215,0	2	110,47	0,346
chr11	82870871	82871247	A-E	969	.	82870883	82870884	255,215,0	2	1,351	0,25
chr11	82873038	82873180	A-E	618	.	82873108	82873109	255,215,0	2	1,1	0,141
chr11	85195216	85195257	A-E	512	.	85195217	85195218	255,215,0	2	2,39	0,2
chr11	85757330	85757451	A-E	546	.	85757390	85757391	255,215,0	2	1,1	0,120
chr11	85758144	85758540	A-E	586	.	85758464	85758465	255,215,0	2	247,1	0,395
chr11	85763949	85764461	A-E	670	.	85764422	85764423	255,215,0	2	439,3	0,509
chr11	85768953	85769276	A-E	671	.	85769114	85769115	255,215,0	2	1,1	0,322
chr11	85774531	85774740	A-E	816	.	85774711	85774712	255,215,0	2	153,1	0,208
chr11	85775193	85775483	A-E	988	.	85775458	85775459	255,215,0	2	243,1	0,289
chr11	85884942	85885680	A-E	556	.	85885303	85885304	255,215,0	2	348,362	0,376
chr11	86167534	86167844	A-E	884	.	86167688	86167689	255,215,0	2	1,1	0,309
chr11	86171239	86171389	A-E	785	.	86171358	86171359	255,215,0	2	91,1	0,149
chr11	86189010	86189308	A-E	904	.	86189185	86189186	255,215,0	2	65,12	0,286
chr11	86195168	86195425	A-E	843	.	86195350	86195351	255,215,0	2	109,1	0,256
chr11	86447030	86447398	A-E	811	.	86447212	86447213	255,215,0	2	1,3	0,365
chr11	86512834	86513226	A-E	950	.	86513029	86513030	255,215,0	2	1,1	0,391
chr11	86517187	86517342	A-E	778	.	86517237	86517238	255,215,0	2	1,54	0,101
chr11	86627695	86627964	A-E	992	.	86627829	86627830	255,215,0	2	1,1	0,268
chr11	86664236	86664677	A-E	540	.	86664306	86664307	255,215,0	2	47,346	0,95
chr11	89955220	89955305	A-E	777	.	89955262	89955263	255,215,0	2	1,1	0,84
chr11	93451510	93451729	A-E	967	.	93451533	93451534	255,215,0	2	1,172	0,47
chr11	93863219	93863504	A-E	785	.	93863327	93863328	255,215,0	2	81,148	0,137
chr11	93865480	93865610	A-E	758	.	93865534	93865535	255,215,0	2	1,22	0,108
chr11	94474536	94474687	A-E	707	.	94474586	94474587	255,215,0	2	5,55	0,96
chr11	94483645	94484024	A-E	757	.	94483819	94483820	255,215,0	2	1,30	0,349
chr11	95888064	95888204	A-E	576	.	95888201	95888202	255,215,0	2	136,1	0,139
chr11	95920999	95921337	A-E	508	.	95921081	95921082	255,215,0	2	1,174	0,164
chr11	95921891	95922247	A-E	503	.	95922239	95922240	255,215,0	2	342,1	0,355
chr11	95942169	95942312	A-E	925	.	95942260	95942261	255,215,0	2	41,1	0,142
chr11	95944603	95944861	A-E	566	.	95944811	95944812	255,215,0	2	181,21	0,237
chr11	95945612	95946382	A-E	944	.	95945973	95945974	255,215,0	2	359,405	0,365
chr11	95948043	95948624	A-E	925	.	95948334	95948335	255,215,0	2	208,206	0,375
chr11	95948672	95948799	A-E	941	.	95948735	95948736	255,215,0	2	1,1	0,126
chr11	95949563	95949827	A-E	656	.	95949694	95949695	255,215,0	2	1,1	0,263
chr11	95961875	95962014	A-E	875	.	95961943	95961944	255,215,0	2	2,3	0,136
chr11	95962670	95963091	A-E	912	.	95963028	95963029	255,215,0	2	297,1	0,420
chr11	95975945	95976150	A-E	807	.	95976122	95976123	255,215,0	2	152,1	0,204
chr11	96036133	96036430	A-E	926	.	96036373	96036374	255,215,0	2	186,1	0,296
chr11	96046274	96046574	A-E	596	.	96046423	96046424	255,215,0	2	1,1	0,299
chr11	100590591	100590774	A-E	747	.	100590678	100590679	255,215,0	2	35,43	0,140
chr11	102287769	102287951	A-E	681	.	102287918	102287919	255,215,0	2	118,1	0,181
chr11	102906786	102907091	A-E	559	.	102906934	102906935	255,215,0	2	1,8	0,297
chr11	103395831	103395982	A-E	729	.	103395906	103395907	255,215,0	2	1,1	0,150
chr11	103396065	103396252	A-E	900	.	103396158	103396159	255,215,0	2	1,1	0,186
chr11	105806421	105806498	A-E	686	.	105806456	105806457	255,215,0	2	1,7	0,70
chr11	108107951	108108223	A-E	688	.	108108179	108108180	255,215,0	2	189,3	0,269
chr11	108556371	108556515	A-E	965	.	108556443	108556444	255,215,0	2	3,1	0,143
chr11	108604310	108604710	A-E	691	.	108604399	108604400	255,215,0	2	1,222	0,178
chr11	109843025	109843051	A-E	733	.	109843037	109843038	255,215,0	2	1,2	0,24
chr11	109966397	109966711	A-E	815	.	109966536	109966537	255,215,0	2	98,133	0,181
chr11	110019493	110019867	A-E	939	.	110019717	110019718	255,215,0	2	170,94	0,280
chr11	110067293	110067585	A-E	583	.	110067438	110067439	255,215,0	2	1,1	0,291
chr11	110182497	110182806	A-E	946	.	110182739	110182740	255,215,0	2	177,1	0,308
chr11	110188399	110188649	A-E	934	.	110188543	110188544	255,215,0	2	76,36	0,214
chr11	110304156	110304294	A-E	549	.	110304200	110304201	255,215,0	2	1,50	0,88
chr11	111474571	111474729	A-E	675	.	111474655	111474656	255,215,0	2	12,1	0,157
chr11	111990651	111990899	A-E	742	.	111990829	111990830	255,215,0	2	110,1	0,247
chr11	113915108	113915309	A-E	836	.	113915208	113915209	255,215,0	2	2,1	0,200
chr11	114034800	114035188	A-E	911	.	114034832	114034833	255,215,0	2	27,350	0,38
chr11	114037691	114038216	A-E	773	.	114037804	114037805	255,215,0	2	97,395	0,130
chr11	114042077	114042569	A-E	825	.	114042278	114042279	255,215,0	2	142,231	0,261
chr11	114068744	114069221	A-E	733	.	114068989	114068990	255,215,0	2	127,113	0,364
chr11	114274966	114275099	A-E	601	.	114275032	114275033	255,215,0	2	1,1	0,132
chr11	114309073	114309124	A-E	515	.	114309098	114309099	255,215,0	2	1,1	0,50
chr11	116908750	116909044	A-E	577	.	116909031	116909032	255,215,0	2	280,10	0,284
chr11	117016262	117016599	A-E	956	.	117016430	117016431	255,215,0	2	1,1	0,336
chr11	118490651	118490849	A-E	938	.	118490708	118490709	255,215,0	2	1,83	0,115
chr11	118662882	118663094	A-E	482	.	118663092	118663093	255,215,0	2	210,1	0,211
chr11	118663483	118663780	A-E	880	.	118663690	118663691	255,215,0	2	141,22	0,275
chr11	118790377	118790846	A-E	955	.	118790623	118790624	255,215,0	2	162,137	0,332
chr11	118792756	118792981	A-E	814	.	118792849	118792850	255,215,0	2	1,38	0,187
chr11	118798862	118799415	A-E	676	.	118799046	118799047	255,215,0	2	166,349	0,204
chr11	119190423	119190548	A-E	972	.	119190504	119190505	255,215,0	2	39,1	0,124
chr11	119454963	119455433	A-E	533	.	119455080	119455081	255,215,0	2	57,292	0,178
chr11	119455873	119456113	A-E	734	.	119456078	119456079	255,215,0	2	173,1	0,239
chr11	120086472	120086655	A-E	696	.	120086576	120086577	255,215,0	2	28,1	0,182
chr11	120210323	120210584	A-E	902	.	120210478	120210479	255,215,0	2	118,67	0,194
chr11	120218040	120218378	A-E	626	.	120218084	120218085	255,215,0	2	1,250	0,88
chr11	121800875	121801018	A-E	794	.	121800953	121800954	255,215,0	2	16,1	0,142
chr11	121967128	121967473	A-E	534	.	121967456	121967457	255,215,0	2	314,1	0,344
chr11	121967911	121968593	A-E	917	.	121968485	121968486	255,215,0	2	568,100	0,582
chr11	121975227	121975361	A-E	739	.	121975317	121975318	255,215,0	2	87,39	0,95
chr11	122017036	122017245	A-E	749	.	122017243	122017244	255,215,0	2	207,1	0,208
chr11	122026893	122027242	A-E	581	.	122027183	122027184	255,215,0	2	256,24	0,325
chr11	122027658	122027994	A-E	968	.	122027936	122027937	255,215,0	2	257,36	0,300
chr11	122029950	122030379	A-E	817	.	122030359	122030360	255,215,0	2	392,1	0,428
chr11	122031110	122031371	A-E	645	.	122031228	122031229	255,215,0	2	70,93	0,168
chr11	122036059	122036442	A-E	568	.	122036278	122036279	255,215,0	2	60,4	0,379
chr11	122036611	122036938	A-E	771	.	122036638	122036639	255,215,0	2	1,273	0,54
chr11	122037865	122038141	A-E	922	.	122038139	122038140	255,215,0	2	274,1	0,275
chr11	122038811	122039184	A-E	860	.	122039148	122039149	255,215,0	2	304,1	0,372
chr11	122047521	122047626	A-E	861	.	122047573	122047574	255,215,0	2	1,1	0,104
chr11	122582685	122582764	A-E	586	.	122582721	122582722	255,215,0	2	1,6	0,73
chr11	122993000	122993335	A-E	963	.	122993227	122993228	255,215,0	2	124,3	0,332
chr11	123008449	123008764	A-E	691	.	123008606	123008607	255,215,0	2	1,1	0,314
chr11	123946473	123947516	A-E	517	.	123946672	123946673	255,215,0	2	147,791	0,252
chr11	124587333	124587525	A-E	847	.	124587428	124587429	255,215,0	2	1,1	0,191
chr11	124594816	124595111	A-E	748	.	124594995	124594996	255,215,0	2	65,1	0,294
chr11	124610537	124610712	A-E	591	.	124610566	124610567	255,215,0	2	1,117	0,58
chr11	126218462	126218676	A-E	952	.	126218568	126218569	255,215,0	2	1,1	0,213
chr11	126223298	126223446	A-E	758	.	126223412	126223413	255,215,0	2	91,9	0,139
chr11	127965475	127965894	A-E	775	.	127965556	127965557	255,215,0	2	1,257	0,162
chr11	128077779	128078154	A-E	817	.	128077966	128077967	255,215,0	2	1,1	0,374
chr11	128199144	128199508	A-E	872	.	128199226	128199227	255,215,0	2	35,233	0,131
chr11	128344618	128344676	A-E	563	.	128344649	128344650	255,215,0	2	7,2	0,56
chr11	128371981	128372035	A-E	713	.	128372021	128372022	255,215,0	2	28,1	0,53
chr11	128372797	128373170	A-E	816	.	128372983	128372984	255,215,0	2	1,1	0,372
chr11	128377750	128378126	A-E	883	.	128378043	128378044	255,215,0	2	213,2	0,374
chr11	128388207	128388530	A-E	782	.	128388364	128388365	255,215,0	2	1,9	0,314
chr11	128390185	128390487	A-E	955	.	128390379	128390380	255,215,0	2	194,107	0,195
chr11	128390558	128390826	A-E	980	.	128390748	128390749	255,215,0	2	150,37	0,231
chr11	128418393	128418838	A-E	967	.	128418618	128418619	255,215,0	2	182,176	0,269
chr11	128548037	128548426	A-E	937	.	128548109	128548110	255,215,0	2	1,244	0,145
chr11	128566967	128567354	A-E	966	.	128566987	128566988	255,215,0	2	3,348	0,39
chr11	128567774	128568425	A-E	843	.	128568089	128568090	255,215,0	2	288,308	0,343
chr11	128575586	128575808	A-E	903	.	128575607	128575608	255,215,0	2	2,180	0,42
chr11	128583562	128583870	A-E	929	.	128583584	128583585	255,215,0	2	1,263	0,45
chr11	129820682	129820838	A-E	852	.	129820759	129820760	255,215,0	2	1,1	0,155
chr11	129941400	129941602	A-E	939	.	129941485	129941486	255,215,0	2	58,88	0,114
chr11	129942760	129942812	A-E	766	.	129942760	129942761	255,215,0	2	1,51	0,1
chr11	129954187	129954569	A-E	646	.	129954276	129954277	255,215,0	2	1,204	0,178
chr11	129968380	129968477	A-E	629	.	129968428	129968429	255,215,0	2	1,1	0,96
chr11	129989003	129989170	A-E	613	.	129989017	129989018	255,215,0	2	3,141	0,26
chr11	130304444	130304666	A-E	510	.	130304510	130304511	255,215,0	2	1,89	0,133
chr11	130350070	130350294	A-E	593	.	130350230	130350231	255,215,0	2	99,1	0,223
chr11	130450344	130450649	A-E	656	.	130450537	130450538	255,215,0	2	117,34	0,271
chr11	130501041	130501274	A-E	537	.	130501102	130501103	255,215,0	2	1,110	0,123
chr11	131582513	131582743	A-E	594	.	131582627	131582628	255,215,0	2	1,1	0,229
chr11	131941837	131942091	A-E	975	.	131942020	131942021	255,215,0	2	115,1	0,253
chr11	131942733	131942935	A-E	984	.	131942833	131942834	255,215,0	2	1,1	0,201
chr12	679711	679957	A-E	624	.	679749	679750	255,215,0	2	1,170	0,76
chr12	860776	861145	A-E	820	.	860976	860977	255,215,0	2	33,1	0,368
chr12	1314042	1314047	A-E	887	.	1314044	1314045	255,215,0	2	1,1	0,4
chr12	1572964	1573282	A-E	732	.	1573122	1573123	255,215,0	2	1,1	0,317
chr12	1714900	1715050	A-E	687	.	1714973	1714974	255,215,0	2	35,38	0,112
chr12	1715084	1715424	A-E	948	.	1715333	1715334	255,215,0	2	186,27	0,313
chr12	1905312	1905680	A-E	580	.	1905402	1905403	255,215,0	2	1,187	0,181
chr12	1913774	1913921	A-E	584	.	1913837	1913838	255,215,0	2	18,37	0,110
chr12	1921751	1922388	A-E	672	.	1922035	1922036	255,215,0	2	275,342	0,295
chr12	3069740	3069856	A-E	706	.	3069799	3069800	255,215,0	2	5,1	0,115
chr12	3083818	3084010	A-E	830	.	3083913	3083914	255,215,0	2	1,1	0,191
chr12	3334572	3334848	A-E	897	.	3334767	3334768	255,215,0	2	116,1	0,275
chr12	3981587	3981723	A-E	809	.	3981655	3981656	255,215,0	2	3,1	0,135
chr12	4649016	4649061	A-E	781	.	4649038	4649039	255,215,0	2	1,1	0,44
chr12	4714987	4715304	A-E	936	.	4715230	4715231	255,215,0	2	171,1	0,316
chr12	4758977	4759134	A-E	867	.	4759055	4759056	255,215,0	2	1,1	0,156
chr12	4759448	4759596	A-E	682	.	4759520	4759521	255,215,0	2	1,4	0,144
chr12	6193943	6194171	A-E	934	.	6194050	6194051	255,215,0	2	1,14	0,214
chr12	6201963	6202304	A-E	574	.	6202176	6202177	255,215,0	2	88,1	0,340
chr12	6248004	6248360	A-E	680	.	6248207	6248208	255,215,0	2	180,128	0,228
chr12	6254825	6255039	A-E	930	.	6254918	6254919	255,215,0	2	1,28	0,186
chr12	6280499	6281236	A-E	772	.	6280878	6280879	255,215,0	2	366,343	0,394
chr12	6289882	6289953	A-E	885	.	6289890	6289891	255,215,0	2	1,55	0,16
chr12	6291787	6291895	A-E	914	.	6291814	6291815	255,215,0	2	2,54	0,54
chr12	6311409	6311775	A-E	864	.	6311431	6311432	255,215,0	2	1,321	0,45
chr12	6311854	6311978	A-E	927	.	6311904	6311905	255,215,0	2	1,24	0,100
chr12	6312103	6312444	A-E	974	.	6312273	6312274	255,215,0	2	1,1	0,340
chr12	6321647	6321800	A-E	537	.	6321723	6321724	255,215,0	2	1,1	0,152
chr12	6325035	6325634	A-E	820	.	6325510	6325511	255,215,0	2	391,39	0,560
chr12	6327471	6327834	A-E	613	.	6327652	6327653	255,215,0	2	1,1	0,362
chr12	6337759	6338106	A-E	537	.	6337843	6337844	255,215,0	2	15,193	0,154
chr12	6339403	6339581	A-E	726	.	6339491	6339492	255,215,0	2	1,1	0,177
chr12	6404239	6404667	A-E	550	.	6404530	6404531	255,215,0	2	243,87	0,341
chr12	6432335	6432644	A-E	831	.	6432442	6432443	255,215,0	2	1,94	0,215
chr12	6444284	6444426	A-E	878	.	6444345	6444346	255,215,0	2	8,27	0,115
chr12	6445792	6446033	A-E	668	.	6445869	6445870	255,215,0	2	38,124	0,117
chr12	6482248	6482309	A-E	559	.	6482278	6482279	255,215,0	2	1,1	0,60
chr12	6877197	6877546	A-E	707	.	6877393	6877394	255,215,0	2	97,53	0,296
chr12	7034339	7034673	A-E	705	.	7034505	7034506	255,215,0	2	1,1	0,333
chr12	7035275	7035601	A-E	699	.	7035277	7035278	255,215,0	2	1,322	0,4
chr12	7036291	7036934	A-E	623	.	7036586	7036587	255,215,0	2	282,334	0,309
chr12	8087253	8087585	A-E	822	.	8087507	8087508	255,215,0	2	178,1	0,331
chr12	8113365	8113701	A-E	894	.	8113448	8113449	255,215,0	2	26,195	0,141
chr12	8142544	8143152	A-E	831	.	8142899	8142900	255,215,0	2	344,241	0,367
chr12	8147487	8147710	A-E	535	.	8147610	8147611	255,215,0	2	30,5	0,218
chr12	8178667	8178970	A-E	979	.	8178942	8178943	255,215,0	2	251,2	0,301
chr12	8179132	8179551	A-E	566	.	8179334	8179335	255,215,0	2	122,136	0,283
chr12	8828014	8828577	A-E	924	.	8828320	8828321	255,215,0	2	222,172	0,391
chr12	8845360	8845694	A-E	857	.	8845399	8845400	255,215,0	2	1,256	0,78
chr12	9947728	9947770	A-E	605	.	9947748	9947749	255,215,0	2	1,1	0,41
chr12	10183932	10184410	A-E	917	.	10184371	10184372	255,215,0	2	403,1	0,477
chr12	10221323	10221512	A-E	927	.	10221438	10221439	255,215,0	2	74,31	0,158
chr12	10250158	10250280	A-E	827	.	10250206	10250207	255,215,0	2	2,26	0,96
chr12	10306018	10306454	A-E	567	.	10306028	10306029	255,215,0	2	1,416	0,20
chr12	10516954	10517177	A-E	526	.	10517124	10517125	255,215,0	2	120,1	0,222
chr12	10824879	10825003	A-E	648	.	10824940	10824941	255,215,0	2	1,1	0,123
chr12	10869298	10869573	A-E	980	.	10869480	10869481	255,215,0	2	132,42	0,233
chr12	11120520	11120526	A-E	934	.	11120522	11120523	255,215,0	2	1,1	0,5
chr12	11168510	11168774	A-E	573	.	11168708	11168709	255,215,0	2	178,45	0,219
chr12	11325047	11325438	A-E	918	.	11325060	11325061	255,215,0	2	1,365	0,26
chr12	11698780	11698980	A-E	829	.	11698848	11698849	255,215,0	2	23,85	0,115
chr12	11699021	11699226	A-E	517	.	11699122	11699123	255,215,0	2	2,3	0,202
chr12	11805415	11805918	A-E	936	.	11805520	11805521	255,215,0	2	99,391	0,112
chr12	11827985	11828066	A-E	782	.	11828007	11828008	255,215,0	2	1,36	0,45
chr12	11828862	11829235	A-E	514	.	11828993	11828994	255,215,0	2	1,111	0,262
chr12	11851043	11851172	A-E	883	.	11851117	11851118	255,215,0	2	21,1	0,128
chr12	11858059	11858559	A-E	566	.	11858129	11858130	255,215,0	2	2,361	0,139
chr12	11870499	11870716	A-E	553	.	11870590	11870591	255,215,0	2	1,35	0,182
chr12	11871821	11871942	A-E	735	.	11871834	11871835	255,215,0	2	1,94	0,27
chr12	11877857	11878112	A-E	837	.	11877922	11877923	255,215,0	2	1,124	0,131
chr12	11878665	11878754	A-E	657	.	11878709	11878710	255,215,0	2	1,1	0,88
chr12	11883553	11884064	A-E	815	.	11883901	11883902	255,215,0	2	307,121	0,390
chr12	11884596	11884909	A-E	954	.	11884600	11884601	255,215,0	2	1,305	0,8
chr12	11898752	11899810	A-E	902	.	11899366	11899367	255,215,0	2	600,429	0,629
chr12	11946969	11947026	A-E	575	.	11946996	11946997	255,215,0	2	1,2	0,55
chr12	11951337	11951730	A-E	992	.	11951404	11951405	255,215,0	2	1,259	0,134
chr12	11965546	11965846	A-E	866	.	11965696	11965697	255,215,0	2	125,124	0,176
chr12	11967403	11967579	A-E	722	.	11967516	11967517	255,215,0	2	86,34	0,142
chr12	11987514	11987811	A-E	849	.	11987530	11987531	255,215,0	2	1,265	0,32
chr12	12008471	12008868	A-E	617	.	12008518	12008519	255,215,0	2	1,302	0,95
chr12	12511053	12511368	A-E	930	.	12511190	12511191	255,215,0	2	1,41	0,274
chr12	12540569	12540744	A-E	732	.	12540638	12540639	255,215,0	2	1,36	0,139
chr12	12593537	12593931	A-E	689	.	12593695	12593696	255,215,0	2	1,77	0,317
chr12	12641020	12641154	A-E	603	.	12641027	12641028	255,215,0	2	1,119	0,15
chr12	12890034	12890213	A-E	671	.	12890101	12890102	255,215,0	2	1,45	0,134
chr12	12969602	12969725	A-E	506	.	12969663	12969664	255,215,0	2	1,1	0,122
chr12	12971684	12972019	A-E	642	.	12971830	12971831	255,215,0	2	1,43	0,292
chr12	12991466	12991515	A-E	928	.	12991490	12991491	255,215,0	2	1,1	0,48
chr12	13023528	13023710	A-E	942	.	13023533	13023534	255,215,0	2	1,172	0,10
chr12	13025127	13025393	A-E	946	.	13025202	13025203	255,215,0	2	32,146	0,120
chr12	13025396	13025711	A-E	987	.	13025553	13025554	255,215,0	2	1,1	0,314
chr12	13250458	13250561	A-E	952	.	13250483	13250484	255,215,0	2	1,53	0,50
chr12	13277478	13277848	A-E	946	.	13277685	13277686	255,215,0	2	47,1	0,369
chr12	13351193	13351475	A-E	782	.	13351203	13351204	255,215,0	2	1,262	0,20
chr12	13353527	13353718	A-E	882	.	13353578	13353579	255,215,0	2	1,88	0,103
chr12	13355079	13355414	A-E	884	.	13355246	13355247	255,215,0	2	1,1	0,334
chr12	13357534	13357828	A-E	887	.	13357576	13357577	255,215,0	2	3,212	0,82
chr12	14525394	14525719	A-E	716	.	14525556	14525557	255,215,0	2	1,1	0,324
chr12	14989611	14989653	A-E	936	.	14989623	14989624	255,215,0	2	1,18	0,24
chr12	15110831	15110963	A-E	738	.	15110878	15110879	255,215,0	2	1,37	0,95
chr12	15781173	15781260	A-E	794	.	15781216	15781217	255,215,0	2	1,1	0,86
chr12	15781288	15781606	A-E	942	.	15781446	15781447	255,215,0	2	1,1	0,317
chr12	15782028	15782386	A-E	901	.	15782101	15782102	255,215,0	2	4,215	0,143
chr12	15790479	15790844	A-E	777	.	15790692	15790693	255,215,0	2	63,1	0,364
chr12	16721963	16722084	A-E	636	.	16722023	16722024	255,215,0	2	1,1	0,120
chr12	19426532	19426645	A-E	835	.	19426559	19426560	255,215,0	2	9,66	0,47
chr12	19727810	19727818	A-E	994	.	19727813	19727814	255,215,0	2	1,1	0,7
chr12	20526172	20526434	A-E	871	.	20526180	20526181	255,215,0	2	1,245	0,17
chr12	20557766	20558168	A-E	677	.	20557773	20557774	255,215,0	2	1,387	0,15
chr12	20591513	20591587	A-E	649	.	20591549	20591550	255,215,0	2	1,1	0,73
chr12	22779570	22779624	A-E	945	.	22779587	22779588	255,215,0	2	2,21	0,33
chr12	25008843	25009219	A-E	655	.	25009047	25009048	255,215,0	2	34,1	0,375
chr12	25051220	25051402	A-E	586	.	25051310	25051311	255,215,0	2	1,1	0,181
chr12	25538390	25538869	A-E	570	.	25538542	25538543	255,215,0	2	108,282	0,197
chr12	25539458	25539791	A-E	829	.	25539650	25539651	255,215,0	2	193,140	0,193
chr12	26113238	26113306	A-E	948	.	26113249	26113250	255,215,0	2	1,46	0,22
chr12	26114307	26114583	A-E	743	.	26114406	26114407	255,215,0	2	1,78	0,198
chr12	26122971	26123046	A-E	792	.	26122983	26122984	255,215,0	2	1,51	0,24
chr12	26127774	26127994	A-E	502	.	26127883	26127884	255,215,0	2	1,1	0,219
chr12	26142824	26143171	A-E	508	.	26142997	26142998	255,215,0	2	1,1	0,346
chr12	26267263	26267811	A-E	699	.	26267632	26267633	255,215,0	2	286,95	0,453
chr12	26379766	26379955	A-E	490	.	26379899	26379900	255,215,0	2	98,20	0,169
chr12	26885008	26885224	A-E	653	.	26885109	26885110	255,215,0	2	39,52	0,164
chr12	26984112	26984344	A-E	867	.	26984227	26984228	255,215,0	2	1,1	0,231
chr12	27089035	27089146	A-E	674	.	27089134	27089135	255,215,0	2	91,2	0,109
chr12	27090234	27090287	A-E	927	.	27090258	27090259	255,215,0	2	1,5	0,48
chr12	27093941	27094471	A-E	872	.	27093967	27093968	255,215,0	2	26,502	0,28
chr12	27399903	27400257	A-E	567	.	27400079	27400080	255,215,0	2	1,1	0,353
chr12	27437484	27437881	A-E	985	.	27437571	27437572	255,215,0	2	1,223	0,174
chr12	27438498	27438587	A-E	609	.	27438542	27438543	255,215,0	2	1,1	0,88
chr12	27615006	27615423	A-E	987	.	27615308	27615309	255,215,0	2	190,1	0,416
chr12	27772381	27772681	A-E	881	.	27772516	27772517	255,215,0	2	1,29	0,271
chr12	28241772	28241850	A-E	720	.	28241810	28241811	255,215,0	2	1,2	0,76
chr12	28284537	28284677	A-E	690	.	28284560	28284561	255,215,0	2	1,93	0,47
chr12	29194633	29194954	A-E	692	.	29194754	29194755	255,215,0	2	40,118	0,203
chr12	29395025	29395583	A-E	961	.	29395356	29395357	255,215,0	2	273,167	0,391
chr12	29878912	29879202	A-E	722	.	29879058	29879059	255,215,0	2	5,1	0,289
chr12	30949923	30950294	A-E	879	.	30950189	30950190	255,215,0	2	164,1	0,370
chr12	30975226	30975478	A-E	680	.	30975346	30975347	255,215,0	2	12,23	0,229
chr12	31004388	31004701	A-E	746	.	31004637	31004638	255,215,0	2	192,5	0,308
chr12	31868606	31868685	A-E	988	.	31868638	31868639	255,215,0	2	1,14	0,65
chr12	31886733	31886952	A-E	517	.	31886809	31886810	255,215,0	2	1,67	0,152
chr12	31902571	31902641	A-E	970	.	31902616	31902617	255,215,0	2	23,1	0,69
chr12	31904092	31904287	A-E	835	.	31904197	31904198	255,215,0	2	81,64	0,131
chr12	32028199	32028490	A-E	821	.	32028443	32028444	255,215,0	2	227,29	0,262
chr12	32049512	32049899	A-E	961	.	32049601	32049602	255,215,0	2	13,221	0,166
chr12	32351345	32351498	A-E	582	.	32351420	32351421	255,215,0	2	1,3	0,150
chr12	34846341	34846439	A-E	931	.	34846393	34846394	255,215,0	2	9,1	0,97
chr12	40531165	40531312	A-E	674	.	40531254	40531255	255,215,0	2	34,1	0,146
chr12	40620519	40620904	A-E	614	.	40620606	40620607	255,215,0	2	22,232	0,153
chr12	42537125	42537342	A-E	878	.	42537233	42537234	255,215,0	2	1,1	0,216
chr12	42875038	42875417	A-E	941	.	42875210	42875211	255,215,0	2	1,35	0,344
chr12	42879749	42879922	A-E	513	.	42879840	42879841	255,215,0	2	11,1	0,172
chr12	42981341	42981384	A-E	856	.	42981362	42981363	255,215,0	2	1,1	0,42
chr12	43671335	43671523	A-E	938	.	43671451	43671452	255,215,0	2	46,1	0,187
chr12	44154009	44154157	A-E	577	.	44154018	44154019	255,215,0	2	1,129	0,19
chr12	44200680	44200942	A-E	868	.	44200810	44200811	255,215,0	2	1,1	0,261
chr12	45653639	45653825	A-E	609	.	45653731	45653732	255,215,0	2	1,1	0,185
chr12	45654086	45654401	A-E	799	.	45654189	45654190	255,215,0	2	75,183	0,132
chr12	45667543	45667919	A-E	938	.	45667564	45667565	255,215,0	2	1,334	0,42
chr12	46032390	46032740	A-E	803	.	46032564	46032565	255,215,0	2	1,1	0,349
chr12	46126135	46126254	A-E	973	.	46126153	46126154	255,215,0	2	1,82	0,37
chr12	46603605	46603977	A-E	717	.	46603917	46603918	255,215,0	2	257,4	0,368
chr12	46613469	46613873	A-E	964	.	46613854	46613855	255,215,0	2	368,1	0,403
chr12	46614251	46614418	A-E	978	.	46614332	46614333	255,215,0	2	1,5	0,162
chr12	46654012	46654419	A-E	616	.	46654408	46654409	255,215,0	2	388,1	0,406
chr12	46659320	46659678	A-E	709	.	46659667	46659668	255,215,0	2	339,1	0,357
chr12	46762964	46763310	A-E	763	.	46763294	46763295	255,215,0	2	316,1	0,345
chr12	46796467	46796616	A-E	867	.	46796525	46796526	255,215,0	2	1,33	0,116
chr12	46824163	46824471	A-E	972	.	46824385	46824386	255,215,0	2	188,51	0,257
chr12	46834040	46834452	A-E	852	.	46834104	46834105	255,215,0	2	1,284	0,128
chr12	46844808	46845174	A-E	598	.	46844833	46844834	255,215,0	2	1,315	0,51
chr12	46845656	46846014	A-E	555	.	46845814	46845815	255,215,0	2	1,42	0,316
chr12	46887634	46887815	A-E	569	.	46887678	46887679	255,215,0	2	1,92	0,89
chr12	46888160	46888549	A-E	569	.	46888434	46888435	255,215,0	2	162,1	0,388
chr12	46917762	46917838	A-E	903	.	46917799	46917800	255,215,0	2	1,2	0,74
chr12	46917975	46918280	A-E	952	.	46918141	46918142	255,215,0	2	110,81	0,224
chr12	46956105	46956310	A-E	954	.	46956187	46956188	255,215,0	2	8,48	0,157
chr12	47055040	47055271	A-E	947	.	47055267	47055268	255,215,0	2	225,1	0,230
chr12	47474356	47474907	A-E	890	.	47474880	47474881	255,215,0	2	504,5	0,546
chr12	48205638	48205846	A-E	972	.	48205729	48205730	255,215,0	2	1,25	0,183
chr12	49181605	49181981	A-E	724	.	49181854	49181855	255,215,0	2	124,1	0,375
chr12	49182018	49182154	A-E	879	.	49182085	49182086	255,215,0	2	1,1	0,135
chr12	49244545	49244961	A-E	824	.	49244741	49244742	255,215,0	2	1,24	0,392
chr12	49502762	49502877	A-E	766	.	49502819	49502820	255,215,0	2	1,1	0,114
chr12	49616382	49616661	A-E	541	.	49616429	49616430	255,215,0	2	1,184	0,95
chr12	50015800	50015977	A-E	565	.	50015853	50015854	255,215,0	2	1,71	0,106
chr12	50058663	50058846	A-E	835	.	50058754	50058755	255,215,0	2	1,1	0,182
chr12	50093034	50093235	A-E	903	.	50093132	50093133	255,215,0	2	1,5	0,196
chr12	50098491	50098771	A-E	835	.	50098742	50098743	255,215,0	2	224,1	0,279
chr12	50099255	50099774	A-E	695	.	50099355	50099356	255,215,0	2	80,398	0,121
chr12	50218807	50218854	A-E	752	.	50218829	50218830	255,215,0	2	1,3	0,44
chr12	50640810	50641336	A-E	801	.	50641093	50641094	255,215,0	2	258,216	0,310
chr12	50926707	50927114	A-E	859	.	50926973	50926974	255,215,0	2	138,12	0,395
chr12	51158840	51159242	A-E	825	.	51159046	51159047	255,215,0	2	12,1	0,401
chr12	51612022	51612416	A-E	703	.	51612393	51612394	255,215,0	2	350,1	0,393
chr12	51768324	51768713	A-E	785	.	51768388	51768389	255,215,0	2	1,261	0,128
chr12	52208433	52208985	A-E	509	.	52208773	52208774	255,215,0	2	330,201	0,351
chr12	52262940	52263308	A-E	476	.	52263215	52263216	255,215,0	2	184,1	0,367
chr12	52299499	52299740	A-E	925	.	52299664	52299665	255,215,0	2	92,1	0,240
chr12	52347797	52347964	A-E	889	.	52347864	52347865	255,215,0	2	1,32	0,135
chr12	52609471	52609778	A-E	959	.	52609592	52609593	255,215,0	2	1,64	0,243
chr12	53267291	53267612	A-E	565	.	53267588	53267589	255,215,0	2	276,1	0,320
chr12	53441595	53441766	A-E	554	.	53441689	53441690	255,215,0	2	19,1	0,170
chr12	53764627	53764841	A-E	830	.	53764754	53764755	255,215,0	2	43,1	0,213
chr12	53955466	53955638	A-E	880	.	53955505	53955506	255,215,0	2	28,121	0,51
chr12	53985601	53986013	A-E	559	.	53985815	53985816	255,215,0	2	43,25	0,387
chr12	54068606	54069047	A-E	711	.	54068945	54068946	255,215,0	2	330,92	0,349
chr12	54610828	54611089	A-E	485	.	54611004	54611005	255,215,0	2	93,1	0,260
chr12	54752034	54752343	A-E	667	.	54752105	54752106	255,215,0	2	49,214	0,95
chr12	54773508	54773783	A-E	450	.	54773645	54773646	255,215,0	2	1,1	0,274
chr12	54809016	54809289	A-E	778	.	54809199	54809200	255,215,0	2	96,1	0,272
chr12	54825759	54826090	A-E	903	.	54826080	54826081	255,215,0	2	313,1	0,330
chr12	56040207	56040497	A-E	638	.	56040219	56040220	255,215,0	2	1,266	0,24
chr12	56111191	56111775	A-E	793	.	56111657	56111658	255,215,0	2	435,85	0,499
chr12	56241526	56242205	A-E	800	.	56241862	56241863	255,215,0	2	289,295	0,384
chr12	56614575	56614693	A-E	656	.	56614608	56614609	255,215,0	2	1,51	0,67
chr12	56913870	56914233	A-E	927	.	56913923	56913924	255,215,0	2	1,256	0,107
chr12	56968081	56968299	A-E	654	.	56968197	56968198	255,215,0	2	16,1	0,217
chr12	57022322	57022652	A-E	893	.	57022521	57022522	255,215,0	2	70,1	0,329
chr12	57028911	57029302	A-E	777	.	57029144	57029145	255,215,0	2	77,1	0,390
chr12	57079117	57079128	A-E	566	.	57079122	57079123	255,215,0	2	1,1	0,10
chr12	57115757	57116152	A-E	814	.	57115954	57115955	255,215,0	2	1,1	0,394
chr12	59309330	59309491	A-E	979	.	59309410	59309411	255,215,0	2	1,1	0,160
chr12	59472989	59473059	A-E	663	.	59473023	59473024	255,215,0	2	1,1	0,69
chr12	62654943	62655321	A-E	801	.	62655132	62655133	255,215,0	2	2,1	0,377
chr12	63025774	63025997	A-E	753	.	63025859	63025860	255,215,0	2	1,53	0,170
chr12	63034631	63034850	A-E	540	.	63034740	63034741	255,215,0	2	1,1	0,218
chr12	63118135	63118381	A-E	927	.	63118249	63118250	255,215,0	2	1,18	0,228
chr12	63118880	63118986	A-E	803	.	63118910	63118911	255,215,0	2	1,46	0,60
chr12	64311746	64312216	A-E	892	.	64312043	64312044	255,215,0	2	247,122	0,348
chr12	64338674	64339009	A-E	543	.	64338837	64338838	255,215,0	2	1,8	0,327
chr12	64482601	64482727	A-E	945	.	64482673	64482674	255,215,0	2	20,1	0,125
chr12	64850943	64851346	A-E	862	.	64850993	64850994	255,215,0	2	3,304	0,99
chr12	65006905	65007143	A-E	923	.	65006910	65006911	255,215,0	2	1,227	0,11
chr12	65008873	65009239	A-E	592	.	65009037	65009038	255,215,0	2	1,37	0,329
chr12	65015495	65015814	A-E	891	.	65015649	65015650	255,215,0	2	109,119	0,200
chr12	65059299	65059617	A-E	792	.	65059410	65059411	255,215,0	2	1,96	0,222
chr12	65068346	65068697	A-E	785	.	65068385	65068386	255,215,0	2	1,273	0,78
chr12	65073341	65073736	A-E	716	.	65073639	65073640	255,215,0	2	254,52	0,343
chr12	65565612	65565788	A-E	815	.	65565699	65565700	255,215,0	2	1,2	0,174
chr12	65931187	65931334	A-E	666	.	65931237	65931238	255,215,0	2	1,47	0,100
chr12	65959973	65960354	A-E	619	.	65959974	65959975	255,215,0	2	1,379	0,2
chr12	66026019	66026431	A-E	964	.	66026068	66026069	255,215,0	2	27,339	0,73
chr12	66029061	66029121	A-E	966	.	66029074	66029075	255,215,0	2	1,33	0,27
chr12	66279447	66279485	A-E	942	.	66279465	66279466	255,215,0	2	1,1	0,37
chr12	66289506	66289852	A-E	680	.	66289750	66289751	255,215,0	2	214,71	0,275
chr12	66324107	66324404	A-E	949	.	66324255	66324256	255,215,0	2	1,1	0,296
chr12	67662259	67662366	A-E	806	.	67662313	67662314	255,215,0	2	4,1	0,106
chr12	67669352	67669704	A-E	572	.	67669437	67669438	255,215,0	2	1,182	0,170
chr12	68633859	68633980	A-E	618	.	68633912	68633913	255,215,0	2	1,14	0,107
chr12	69006532	69006889	A-E	893	.	69006556	69006557	255,215,0	2	9,317	0,40
chr12	69007139	69007505	A-E	873	.	69007195	69007196	255,215,0	2	29,282	0,84
chr12	69027978	69028379	A-E	732	.	69028034	69028035	255,215,0	2	1,289	0,112
chr12	69180946	69181662	A-E	934	.	69181340	69181341	255,215,0	2	307,233	0,483
chr12	69865616	69865907	A-E	745	.	69865621	69865622	255,215,0	2	1,280	0,11
chr12	70635547	70635872	A-E	628	.	70635709	70635710	255,215,0	2	1,1	0,324
chr12	70639507	70639835	A-E	699	.	70639531	70639532	255,215,0	2	1,280	0,48
chr12	70644560	70644959	A-E	500	.	70644583	70644584	255,215,0	2	1,352	0,47
chr12	70937766	70937789	A-E	721	.	70937777	70937778	255,215,0	2	1,1	0,22
chr12	70944117	70944391	A-E	553	.	70944247	70944248	255,215,0	2	1,14	0,260
chr12	72055970	72056150	A-E	605	.	72056133	72056134	255,215,0	2	149,1	0,179
chr12	75876564	75876781	A-E	759	.	75876632	75876633	255,215,0	2	32,112	0,105
chr12	76256965	76257237	A-E	859	.	76257098	76257099	255,215,0	2	1,5	0,267
chr12	76271655	76271890	A-E	490	.	76271772	76271773	255,215,0	2	1,1	0,234
chr12	76328487	76328537	A-E	935	.	76328511	76328512	255,215,0	2	1,1	0,49
chr12	76371613	76372127	A-E	551	.	76371871	76371872	255,215,0	2	199,195	0,319
chr12	76372584	76372644	A-E	969	.	76372630	76372631	255,215,0	2	35,1	0,59
chr12	76392217	76392338	A-E	912	.	76392277	76392278	255,215,0	2	1,1	0,120
chr12	76431370	76431746	A-E	891	.	76431557	76431558	255,215,0	2	1,1	0,375
chr12	76476370	76476746	A-E	917	.	76476629	76476630	255,215,0	2	145,1	0,375
chr12	78171116	78171282	A-E	521	.	78171201	78171202	255,215,0	2	53,47	0,119
chr12	78335315	78335440	A-E	943	.	78335377	78335378	255,215,0	2	1,1	0,124
chr12	78337423	78337564	A-E	941	.	78337489	78337490	255,215,0	2	1,9	0,132
chr12	79578075	79578339	A-E	928	.	79578216	79578217	255,215,0	2	21,1	0,263
chr12	79815316	79815443	A-E	853	.	79815357	79815358	255,215,0	2	1,44	0,83
chr12	80053999	80054295	A-E	590	.	80054146	80054147	255,215,0	2	1,1	0,295
chr12	80082615	80082892	A-E	582	.	80082824	80082825	255,215,0	2	144,1	0,276
chr12	80327387	80327484	A-E	722	.	80327434	80327435	255,215,0	2	1,3	0,94
chr12	81472701	81472849	A-E	751	.	81472799	81472800	255,215,0	2	50,1	0,147
chr12	82253443	82253804	A-E	803	.	82253623	82253624	255,215,0	2	1,1	0,360
chr12	86197000	86197204	A-E	502	.	86197196	86197197	255,215,0	2	191,1	0,203
chr12	88457286	88457367	A-E	667	.	88457326	88457327	255,215,0	2	1,1	0,80
chr12	88536942	88537112	A-E	613	.	88537026	88537027	255,215,0	2	1,1	0,169
chr12	88693461	88693867	A-E	993	.	88693585	88693586	255,215,0	2	1,158	0,248
chr12	88703746	88703794	A-E	929	.	88703769	88703770	255,215,0	2	1,1	0,47
chr12	88972780	88973156	A-E	713	.	88973077	88973078	255,215,0	2	221,1	0,375
chr12	89550047	89551250	A-E	981	.	89550881	89550882	255,215,0	2	731,264	0,939
chr12	89747699	89748479	A-E	738	.	89747863	89747864	255,215,0	2	157,608	0,172
chr12	89762192	89762456	A-E	687	.	89762323	89762324	255,215,0	2	1,1	0,263
chr12	90150470	90150910	A-E	495	.	90150737	90150738	255,215,0	2	148,53	0,387
chr12	90250190	90250438	A-E	708	.	90250381	90250382	255,215,0	2	166,30	0,218
chr12	90647552	90647569	A-E	737	.	90647560	90647561	255,215,0	2	1,1	0,16
chr12	92428496	92429133	A-E	963	.	92428828	92428829	255,215,0	2	316,287	0,350
chr12	92526870	92527318	A-E	585	.	92527251	92527252	255,215,0	2	379,64	0,384
chr12	92527448	92527846	A-E	531	.	92527817	92527818	255,215,0	2	342,1	0,397
chr12	92532104	92532353	A-E	621	.	92532341	92532342	255,215,0	2	227,1	0,248
chr12	92532511	92532886	A-E	655	.	92532875	92532876	255,215,0	2	356,1	0,374
chr12	92533303	92533745	A-E	833	.	92533664	92533665	255,215,0	2	342,60	0,382
chr12	92932743	92932915	A-E	844	.	92932872	92932873	255,215,0	2	88,1	0,171
chr12	93623805	93623878	A-E	523	.	93623841	93623842	255,215,0	2	1,1	0,72
chr12	93773923	93773948	A-E	534	.	93773935	93773936	255,215,0	2	1,1	0,24
chr12	93783673	93784189	A-E	757	.	93783875	93783876	255,215,0	2	156,267	0,249
chr12	93785338	93785679	A-E	565	.	93785413	93785414	255,215,0	2	1,191	0,150
chr12	93807138	93807534	A-E	793	.	93807339	93807340	255,215,0	2	196,188	0,208
chr12	93808221	93808240	A-E	542	.	93808231	93808232	255,215,0	2	4,1	0,18
chr12	93811050	93811080	A-E	669	.	93811066	93811067	255,215,0	2	5,1	0,29
chr12	94173926	94174316	A-E	552	.	94174120	94174121	255,215,0	2	1,1	0,389
chr12	94177634	94178003	A-E	952	.	94177683	94177684	255,215,0	2	1,270	0,99
chr12	94494075	94494497	A-E	827	.	94494296	94494297	255,215,0	2	210,189	0,233
chr12	95172070	95172466	A-E	772	.	95172385	95172386	255,215,0	2	237,1	0,395
chr12	95597894	95598075	A-E	933	.	95598005	95598006	255,215,0	2	44,1	0,180
chr12	95612680	95613169	A-E	936	.	95612719	95612720	255,215,0	2	23,433	0,56
chr12	96200148	96200177	A-E	767	.	96200162	96200163	255,215,0	2	1,1	0,28
chr12	96590620	96591110	A-E	965	.	96590742	96590743	255,215,0	2	103,347	0,143
chr12	96591489	96591496	A-E	947	.	96591494	96591495	255,215,0	2	6,1	0,6
chr12	96593675	96593812	A-E	712	.	96593743	96593744	255,215,0	2	1,1	0,136
chr12	96602289	96602558	A-E	794	.	96602423	96602424	255,215,0	2	1,1	0,268
chr12	96611713	96611853	A-E	739	.	96611782	96611783	255,215,0	2	1,1	0,139
chr12	96650909	96650966	A-E	542	.	96650937	96650938	255,215,0	2	1,1	0,56
chr12	96720581	96720926	A-E	539	.	96720830	96720831	255,215,0	2	155,1	0,344
chr12	96741079	96741435	A-E	751	.	96741361	96741362	255,215,0	2	211,1	0,355
chr12	96742298	96742617	A-E	600	.	96742501	96742502	255,215,0	2	89,1	0,318
chr12	96748972	96749046	A-E	865	.	96749008	96749009	255,215,0	2	1,1	0,73
chr12	96753253	96753359	A-E	753	.	96753305	96753306	255,215,0	2	1,1	0,105
chr12	96754821	96755190	A-E	723	.	96755157	96755158	255,215,0	2	305,1	0,368
chr12	96773991	96774080	A-E	819	.	96774035	96774036	255,215,0	2	1,1	0,88
chr12	96774938	96775122	A-E	919	.	96775101	96775102	255,215,0	2	144,1	0,183
chr12	96777112	96777267	A-E	637	.	96777223	96777224	255,215,0	2	70,1	0,154
chr12	96781781	96781893	A-E	639	.	96781888	96781889	255,215,0	2	105,1	0,111
chr12	96790796	96791197	A-E	543	.	96791170	96791171	255,215,0	2	350,1	0,400
chr12	96819918	96820022	A-E	901	.	96819969	96819970	255,215,0	2	1,1	0,103
chr12	96821027	96821590	A-E	781	.	96821324	96821325	255,215,0	2	256,224	0,339
chr12	96831970	96832354	A-E	707	.	96832002	96832003	255,215,0	2	1,319	0,65
chr12	97469082	97469374	A-E	901	.	97469227	97469228	255,215,0	2	1,1	0,291
chr12	98833479	98833676	A-E	960	.	98833613	98833614	255,215,0	2	114,41	0,156
chr12	98919514	98919858	A-E	583	.	98919685	98919686	255,215,0	2	1,1	0,343
chr12	100662737	100662817	A-E	839	.	100662805	100662806	255,215,0	2	58,1	0,79
chr12	100970637	100970954	A-E	976	.	100970698	100970699	255,215,0	2	1,195	0,122
chr12	100971623	100971767	A-E	703	.	100971694	100971695	255,215,0	2	1,1	0,143
chr12	102878119	102878520	A-E	522	.	102878279	102878280	255,215,0	2	61,141	0,260
chr12	104362119	104362258	A-E	680	.	104362188	104362189	255,215,0	2	1,1	0,138
chr12	104693851	104694220	A-E	621	.	104693857	104693858	255,215,0	2	1,356	0,13
chr12	104856832	104857086	A-E	934	.	104856868	104856869	255,215,0	2	3,184	0,70
chr12	105080008	105080357	A-E	890	.	105080307	105080308	255,215,0	2	274,24	0,325
chr12	105502481	105502878	A-E	382	.	105502680	105502681	255,215,0	2	3,1	0,396
chr12	105627812	105628206	A-E	757	.	105628151	105628152	255,215,0	2	286,1	0,393
chr12	105837759	105838125	A-E	571	.	105838028	105838029	255,215,0	2	175,1	0,365
chr12	105863524	105864008	A-E	849	.	105863546	105863547	255,215,0	2	12,451	0,33
chr12	105864087	105864414	A-E	609	.	105864128	105864129	255,215,0	2	1,244	0,83
chr12	105877184	105877323	A-E	798	.	105877253	105877254	255,215,0	2	1,1	0,138
chr12	105881040	105881342	A-E	813	.	105881279	105881280	255,215,0	2	179,1	0,301
chr12	105881805	105882076	A-E	839	.	105881861	105881862	255,215,0	2	1,159	0,112
chr12	106529993	106530447	A-E	671	.	106530147	106530148	255,215,0	2	106,251	0,203
chr12	106639693	106639915	A-E	968	.	106639803	106639804	255,215,0	2	1,1	0,221
chr12	106642668	106643242	A-E	605	.	106642943	106642944	255,215,0	2	181,203	0,371
chr12	107421229	107421885	A-E	930	.	107421537	107421538	255,215,0	2	270,309	0,347
chr12	108143557	108143725	A-E	611	.	108143672	108143673	255,215,0	2	65,1	0,167
chr12	108699793	108699998	A-E	835	.	108699879	108699880	255,215,0	2	1,32	0,173
chr12	109058088	109058464	A-E	958	.	109058367	109058368	255,215,0	2	184,1	0,375
chr12	109058635	109058851	A-E	722	.	109058742	109058743	255,215,0	2	1,1	0,215
chr12	109083418	109083709	A-E	960	.	109083563	109083564	255,215,0	2	1,1	0,290
chr12	109084145	109084481	A-E	939	.	109084315	109084316	255,215,0	2	7,1	0,335
chr12	109085304	109086305	A-E	704	.	109085702	109085703	255,215,0	2	391,595	0,406
chr12	109086333	109086514	A-E	800	.	109086438	109086439	255,215,0	2	32,1	0,180
chr12	109121028	109121218	A-E	619	.	109121122	109121123	255,215,0	2	1,1	0,189
chr12	109122741	109122914	A-E	927	.	109122827	109122828	255,215,0	2	2,1	0,172
chr12	109231005	109231265	A-E	794	.	109231134	109231135	255,215,0	2	1,1	0,259
chr12	109232847	109232874	A-E	960	.	109232860	109232861	255,215,0	2	1,1	0,26
chr12	109244270	109245295	A-E	826	.	109245056	109245057	255,215,0	2	782,234	0,791
chr12	109247407	109247778	A-E	774	.	109247735	109247736	255,215,0	2	291,4	0,367
chr12	109249958	109250591	A-E	669	.	109250395	109250396	255,215,0	2	415,172	0,461
chr12	110720977	110721365	A-E	972	.	110720992	110720993	255,215,0	2	1,357	0,31
chr12	110750652	110751139	A-E	914	.	110750938	110750939	255,215,0	2	214,127	0,360
chr12	111842364	111842600	A-E	618	.	111842444	111842445	255,215,0	2	1,75	0,161
chr12	111842714	111842893	A-E	782	.	111842759	111842760	255,215,0	2	1,88	0,91
chr12	111844455	111845240	A-E	565	.	111844701	111844702	255,215,0	2	223,514	0,271
chr12	111845500	111845900	A-E	984	.	111845630	111845631	255,215,0	2	1,140	0,260
chr12	111845941	111846108	A-E	898	.	111846003	111846004	255,215,0	2	1,43	0,124
chr12	111850138	111850282	A-E	815	.	111850209	111850210	255,215,0	2	1,1	0,143
chr12	111851594	111851662	A-E	896	.	111851627	111851628	255,215,0	2	1,1	0,67
chr12	111863669	111864025	A-E	821	.	111863829	111863830	255,215,0	2	1,35	0,321
chr12	111871261	111871531	A-E	880	.	111871493	111871494	255,215,0	2	208,12	0,258
chr12	111874580	111874760	A-E	791	.	111874729	111874730	255,215,0	2	121,1	0,179
chr12	111876373	111876692	A-E	919	.	111876450	111876451	255,215,0	2	10,173	0,146
chr12	112031570	112031921	A-E	823	.	112031860	112031861	255,215,0	2	231,1	0,350
chr12	112363158	112363241	A-E	890	.	112363199	112363200	255,215,0	2	1,1	0,82
chr12	112545371	112545379	A-E	971	.	112545374	112545375	255,215,0	2	1,1	0,7
chr12	112545865	112545906	A-E	617	.	112545884	112545885	255,215,0	2	1,2	0,39
chr12	112741013	112741213	A-E	684	.	112741152	112741153	255,215,0	2	80,1	0,199
chr12	113340636	113340888	A-E	729	.	113340712	113340713	255,215,0	2	1,99	0,153
chr12	113659964	113660296	A-E	926	.	113660129	113660130	255,215,0	2	1,2	0,330
chr12	114268627	114268721	A-E	843	.	114268673	114268674	255,215,0	2	1,1	0,93
chr12	114403085	114403469	A-E	613	.	114403276	114403277	255,215,0	2	1,1	0,383
chr12	116411711	116411851	A-E	640	.	116411847	116411848	255,215,0	2	134,1	0,139
chr12	116622678	116622847	A-E	926	.	116622762	116622763	255,215,0	2	1,1	0,168
chr12	116623050	116623122	A-E	620	.	116623085	116623086	255,215,0	2	1,1	0,71
chr12	116757660	116758473	A-E	488	.	116758133	116758134	255,215,0	2	397,262	0,551
chr12	116796896	116797249	A-E	495	.	116796983	116796984	255,215,0	2	23,201	0,152
chr12	116894164	116894286	A-E	859	.	116894196	116894197	255,215,0	2	1,57	0,65
chr12	117451601	117451926	A-E	822	.	117451763	117451764	255,215,0	2	1,1	0,324
chr12	118124954	118125210	A-E	932	.	118125127	118125128	255,215,0	2	93,1	0,255
chr12	118768252	118768307	A-E	845	.	118768279	118768280	255,215,0	2	1,1	0,54
chr12	118768564	118768800	A-E	924	.	118768784	118768785	255,215,0	2	207,1	0,235
chr12	118794763	118794973	A-E	826	.	118794915	118794916	255,215,0	2	111,15	0,195
chr12	120553385	120553639	A-E	771	.	120553512	120553513	255,215,0	2	2,1	0,253
chr12	120667764	120667949	A-E	939	.	120667947	120667948	255,215,0	2	183,1	0,184
chr12	120670392	120671017	A-E	961	.	120670715	120670716	255,215,0	2	275,252	0,373
chr12	120700472	120700518	A-E	886	.	120700494	120700495	255,215,0	2	1,1	0,45
chr12	120755326	120755718	A-E	786	.	120755562	120755563	255,215,0	2	98,16	0,376
chr12	120904817	120904996	A-E	556	.	120904917	120904918	255,215,0	2	24,1	0,178
chr12	120912509	120912692	A-E	748	.	120912666	120912667	255,215,0	2	133,1	0,182
chr12	121019899	121020097	A-E	744	.	121019997	121019998	255,215,0	2	1,1	0,197
chr12	121116362	121116543	A-E	701	.	121116452	121116453	255,215,0	2	1,1	0,180
chr12	121566733	121567571	A-E	606	.	121567208	121567209	255,215,0	2	401,287	0,551
chr12	121628270	121628751	A-E	800	.	121628389	121628390	255,215,0	2	77,318	0,163
chr12	121648704	121649024	A-E	708	.	121648861	121648862	255,215,0	2	152,156	0,164
chr12	121733109	121733746	A-E	831	.	121733621	121733622	255,215,0	2	506,118	0,519
chr12	122101786	122102063	A-E	644	.	122101930	122101931	255,215,0	2	85,73	0,204
chr12	122430108	122430625	A-E	612	.	122430170	122430171	255,215,0	2	48,439	0,78
chr12	122461378	122461791	A-E	738	.	122461732	122461733	255,215,0	2	297,1	0,412
chr12	123135320	123135560	A-E	770	.	123135439	123135440	255,215,0	2	1,1	0,239
chr12	123205751	123205889	A-E	694	.	123205820	123205821	255,215,0	2	3,1	0,137
chr12	123321250	123321426	A-E	605	.	123321269	123321270	255,215,0	2	1,138	0,38
chr12	123377732	123378127	A-E	617	.	123378025	123378026	255,215,0	2	225,33	0,362
chr12	123378994	123379428	A-E	834	.	123379207	123379208	255,215,0	2	59,65	0,369
chr12	123401215	123401403	A-E	774	.	123401333	123401334	255,215,0	2	51,1	0,187
chr12	123727095	123727261	A-E	650	.	123727159	123727160	255,215,0	2	1,38	0,128
chr12	125153839	125154399	A-E	627	.	125154148	125154149	255,215,0	2	230,171	0,389
chr12	125347630	125347766	A-E	888	.	125347648	125347649	255,215,0	2	1,99	0,37
chr12	125402597	125402957	A-E	874	.	125402776	125402777	255,215,0	2	1,1	0,359
chr12	125412421	125412524	A-E	634	.	125412467	125412468	255,215,0	2	1,10	0,93
chr12	125412895	125413201	A-E	500	.	125413084	125413085	255,215,0	2	75,1	0,305
chr12	125423658	125423970	A-E	626	.	125423901	125423902	255,215,0	2	176,1	0,311
chr12	125424077	125424667	A-E	525	.	125424515	125424516	255,215,0	2	423,136	0,454
chr12	133458451	133458742	A-E	675	.	133458596	133458597	255,215,0	2	1,1	0,290
chr13	21182671	21183045	A-E	505	.	21182843	21182844	255,215,0	2	38,67	0,307
chr13	21457794	21457891	A-E	609	.	21457842	21457843	255,215,0	2	1,1	0,96
chr13	21599607	21599953	A-E	709	.	21599779	21599780	255,215,0	2	1,1	0,345
chr13	21607254	21607608	A-E	791	.	21607556	21607557	255,215,0	2	252,1	0,353
chr13	21614801	21615094	A-E	834	.	21615071	21615072	255,215,0	2	250,1	0,292
chr13	21632553	21632727	A-E	695	.	21632639	21632640	255,215,0	2	1,1	0,173
chr13	21748962	21749143	A-E	965	.	21749042	21749043	255,215,0	2	1,21	0,160
chr13	22009901	22010336	A-E	927	.	22010210	22010211	255,215,0	2	260,75	0,360
chr13	23895900	23896281	A-E	966	.	23895945	23895946	255,215,0	2	32,322	0,59
chr13	24735500	24735872	A-E	790	.	24735685	24735686	255,215,0	2	1,1	0,371
chr13	24736116	24736356	A-E	560	.	24736119	24736120	255,215,0	2	1,234	0,6
chr13	25077123	25077156	A-E	554	.	25077139	25077140	255,215,0	2	1,1	0,32
chr13	25079412	25079742	A-E	583	.	25079554	25079555	255,215,0	2	1,46	0,284
chr13	25877502	25877773	A-E	617	.	25877518	25877519	255,215,0	2	1,238	0,33
chr13	26591883	26592275	A-E	655	.	26591917	26591918	255,215,0	2	1,323	0,69
chr13	26592496	26592810	A-E	834	.	26592652	26592653	255,215,0	2	1,1	0,313
chr13	27695441	27695451	A-E	779	.	27695446	27695447	255,215,0	2	2,1	0,9
chr13	27734553	27734882	A-E	584	.	27734860	27734861	255,215,0	2	287,1	0,328
chr13	27738182	27738540	A-E	552	.	27738413	27738414	255,215,0	2	106,1	0,357
chr13	27740886	27741188	A-E	837	.	27741085	27741086	255,215,0	2	98,1	0,301
chr13	28021332	28021598	A-E	590	.	28021466	28021467	255,215,0	2	4,1	0,265
chr13	28025374	28025562	A-E	717	.	28025487	28025488	255,215,0	2	42,3	0,185
chr13	28713985	28714194	A-E	800	.	28714106	28714107	255,215,0	2	47,12	0,197
chr13	28755639	28756027	A-E	649	.	28755673	28755674	255,215,0	2	1,319	0,69
chr13	28975503	28975637	A-E	979	.	28975582	28975583	255,215,0	2	26,1	0,133
chr13	29049021	29049151	A-E	649	.	29049126	29049127	255,215,0	2	98,17	0,113
chr13	29050365	29050586	A-E	931	.	29050483	29050484	255,215,0	2	54,38	0,183
chr13	29271220	29271413	A-E	577	.	29271303	29271304	255,215,0	2	1,27	0,166
chr13	30094433	30094819	A-E	672	.	30094700	30094701	255,215,0	2	151,1	0,385
chr13	30122808	30123039	A-E	936	.	30122936	30122937	255,215,0	2	28,1	0,230
chr13	30147415	30147644	A-E	726	.	30147591	30147592	255,215,0	2	158,34	0,195
chr13	30421150	30421695	A-E	813	.	30421503	30421504	255,215,0	2	334,171	0,374
chr13	30879215	30879605	A-E	725	.	30879456	30879457	255,215,0	2	98,4	0,386
chr13	30968898	30969238	A-E	971	.	30969057	30969058	255,215,0	2	24,44	0,296
chr13	30982567	30982782	A-E	429	.	30982668	30982669	255,215,0	2	65,77	0,138
chr13	30994943	30995300	A-E	586	.	30995121	30995122	255,215,0	2	1,1	0,356
chr13	30995694	30995847	A-E	484	.	30995772	30995773	255,215,0	2	5,1	0,152
chr13	31019779	31020078	A-E	567	.	31019789	31019790	255,215,0	2	3,280	0,19
chr13	31189405	31189745	A-E	846	.	31189574	31189575	255,215,0	2	1,1	0,339
chr13	31194067	31194397	A-E	906	.	31194083	31194084	255,215,0	2	14,311	0,19
chr13	31197607	31198006	A-E	876	.	31197806	31197807	255,215,0	2	1,1	0,398
chr13	31438859	31439207	A-E	895	.	31438914	31438915	255,215,0	2	1,237	0,111
chr13	32717493	32717680	A-E	635	.	32717586	32717587	255,215,0	2	1,1	0,186
chr13	33543958	33544148	A-E	871	.	33544052	33544053	255,215,0	2	1,1	0,189
chr13	33768561	33768566	A-E	940	.	33768563	33768564	255,215,0	2	1,1	0,4
chr13	33776717	33777000	A-E	510	.	33776998	33776999	255,215,0	2	281,1	0,282
chr13	33778049	33778715	A-E	800	.	33778410	33778411	255,215,0	2	337,280	0,386
chr13	33803234	33803418	A-E	715	.	33803325	33803326	255,215,0	2	1,1	0,183
chr13	33804572	33804959	A-E	877	.	33804862	33804863	255,215,0	2	196,1	0,386
chr13	33822427	33822802	A-E	839	.	33822614	33822615	255,215,0	2	1,1	0,374
chr13	33823228	33823532	A-E	975	.	33823414	33823415	255,215,0	2	70,1	0,303
chr13	33842874	33843138	A-E	554	.	33843005	33843006	255,215,0	2	1,1	0,263
chr13	33850720	33850902	A-E	659	.	33850810	33850811	255,215,0	2	1,1	0,181
chr13	33852425	33852764	A-E	545	.	33852614	33852615	255,215,0	2	138,98	0,241
chr13	33854104	33854187	A-E	956	.	33854173	33854174	255,215,0	2	57,1	0,82
chr13	33856062	33856367	A-E	916	.	33856284	33856285	255,215,0	2	141,1	0,304
chr13	34407102	34407257	A-E	819	.	34407178	34407179	255,215,0	2	2,3	0,152
chr13	34731217	34731418	A-E	861	.	34731350	34731351	255,215,0	2	69,2	0,199
chr13	36412199	36412230	A-E	682	.	36412215	36412216	255,215,0	2	4,1	0,30
chr13	36918287	36918673	A-E	833	.	36918578	36918579	255,215,0	2	264,67	0,319
chr13	37632629	37632845	A-E	933	.	37632727	37632728	255,215,0	2	23,42	0,174
chr13	37708992	37709261	A-E	963	.	37709126	37709127	255,215,0	2	1,1	0,268
chr13	38291177	38291182	A-E	927	.	38291179	38291180	255,215,0	2	1,1	0,4
chr13	39609346	39609577	A-E	789	.	39609525	39609526	255,215,0	2	129,1	0,230
chr13	39610555	39610725	A-E	781	.	39610566	39610567	255,215,0	2	8,154	0,16
chr13	40139318	40139591	A-E	692	.	40139495	40139496	255,215,0	2	84,1	0,272
chr13	40139698	40139985	A-E	874	.	40139862	40139863	255,215,0	2	44,1	0,286
chr13	41013913	41014301	A-E	517	.	41014113	41014114	255,215,0	2	15,1	0,387
chr13	41138416	41138705	A-E	897	.	41138421	41138422	255,215,0	2	3,280	0,9
chr13	41159307	41159548	A-E	918	.	41159473	41159474	255,215,0	2	94,1	0,240
chr13	41190561	41190941	A-E	725	.	41190936	41190937	255,215,0	2	373,1	0,379
chr13	41213387	41213713	A-E	872	.	41213460	41213461	255,215,0	2	55,234	0,92
chr13	41226066	41226446	A-E	624	.	41226347	41226348	255,215,0	2	184,1	0,379
chr13	41236914	41237229	A-E	878	.	41237189	41237190	255,215,0	2	245,9	0,306
chr13	41553407	41553592	A-E	675	.	41553586	41553587	255,215,0	2	176,1	0,184
chr13	41558098	41558481	A-E	895	.	41558454	41558455	255,215,0	2	331,1	0,382
chr13	41591814	41592184	A-E	546	.	41592063	41592064	255,215,0	2	245,115	0,255
chr13	41608922	41609307	A-E	850	.	41609300	41609301	255,215,0	2	378,5	0,380
chr13	41927734	41927899	A-E	503	.	41927807	41927808	255,215,0	2	1,19	0,146
chr13	42137795	42138043	A-E	732	.	42137967	42137968	255,215,0	2	98,1	0,247
chr13	43068393	43068544	A-E	715	.	43068468	43068469	255,215,0	2	1,1	0,150
chr13	43629373	43629704	A-E	834	.	43629375	43629376	255,215,0	2	2,327	0,4
chr13	43629827	43630063	A-E	924	.	43629857	43629858	255,215,0	2	4,179	0,57
chr13	43952045	43952412	A-E	964	.	43952202	43952203	255,215,0	2	1,52	0,315
chr13	44811516	44811943	A-E	815	.	44811700	44811701	255,215,0	2	121,179	0,248
chr13	44881130	44881264	A-E	989	.	44881136	44881137	255,215,0	2	6,127	0,7
chr13	44887804	44888217	A-E	940	.	44888086	44888087	255,215,0	2	232,79	0,334
chr13	45046372	45046424	A-E	654	.	45046397	45046398	255,215,0	2	1,1	0,51
chr13	46056822	46057066	A-E	920	.	46056937	46056938	255,215,0	2	43,55	0,189
chr13	46074321	46074586	A-E	950	.	46074453	46074454	255,215,0	2	1,1	0,264
chr13	46699405	46699695	A-E	836	.	46699550	46699551	255,215,0	2	3,2	0,288
chr13	47132935	47133220	A-E	846	.	47133077	47133078	255,215,0	2	1,1	0,284
chr13	47242568	47242887	A-E	623	.	47242666	47242667	255,215,0	2	1,122	0,197
chr13	48808881	48809467	A-E	962	.	48809403	48809404	255,215,0	2	462,2	0,584
chr13	48809522	48810227	A-E	759	.	48809851	48809852	255,215,0	2	310,355	0,350
chr13	48810781	48811062	A-E	519	.	48810803	48810804	255,215,0	2	19,254	0,27
chr13	49020735	49021062	A-E	954	.	49020803	49020804	255,215,0	2	1,191	0,136
chr13	49138308	49138674	A-E	508	.	49138490	49138491	255,215,0	2	1,1	0,365
chr13	49324068	49324506	A-E	566	.	49324162	49324163	255,215,0	2	85,334	0,104
chr13	49552248	49552672	A-E	850	.	49552302	49552303	255,215,0	2	34,349	0,75
chr13	49687166	49687406	A-E	902	.	49687185	49687186	255,215,0	2	1,201	0,39
chr13	50017216	50017482	A-E	788	.	50017348	50017349	255,215,0	2	4,4	0,262
chr13	50267646	50267808	A-E	754	.	50267726	50267727	255,215,0	2	1,1	0,161
chr13	50365581	50365834	A-E	490	.	50365629	50365630	255,215,0	2	1,157	0,96
chr13	50647440	50647766	A-E	827	.	50647701	50647702	255,215,0	2	199,1	0,325
chr13	50651552	50651878	A-E	867	.	50651809	50651810	255,215,0	2	191,1	0,325
chr13	50652370	50652513	A-E	938	.	50652456	50652457	255,215,0	2	31,1	0,142
chr13	50704798	50705196	A-E	571	.	50705124	50705125	255,215,0	2	256,1	0,397
chr13	51797285	51797348	A-E	571	.	51797298	51797299	255,215,0	2	1,36	0,27
chr13	52376411	52376647	A-E	736	.	52376470	52376471	255,215,0	2	8,124	0,112
chr13	53028749	53028807	A-E	827	.	53028778	53028779	255,215,0	2	2,1	0,57
chr13	58204484	58204808	A-E	502	.	58204540	58204541	255,215,0	2	2,212	0,112
chr13	58205011	58205145	A-E	614	.	58205022	58205023	255,215,0	2	1,112	0,22
chr13	59907138	59907398	A-E	884	.	59907140	59907141	255,215,0	2	1,255	0,5
chr13	60207741	60207943	A-E	930	.	60207841	60207842	255,215,0	2	1,1	0,201
chr13	60736307	60736548	A-E	946	.	60736443	60736444	255,215,0	2	44,12	0,229
[truncated: 5,597 more rows]
