# Supplementary material for: Genome-wide prediction of cis-regulatory regions using supervised deep learning methods
Source: BMC Bioinformatics. 2018 May 31;19:202. doi: 10.1186/s12859-018-2187-1 (PMC5984344; doi:10.1186/s12859-018-2187-1)
Supplement: Supplementary file 3 — Predictions on CAGE supported bidirectional loci. AiA: Active in the FANTOM Enhancer Atlas; IiA: Inactive in the FANTOM Enhancer Atlas; NiA: Not included in the FANTOM Enhancer Atlas; Specific: Predicted cell-specific A-Es. (ZIP 4820 kb) [file 12859_2018_2187_MOESM3_ESM.zip › additional_file3/HUVEC_A-E_AiA.bed]

chr1	2221868	2222548	A-E	742	.	2222315	2222316	255,215,0	2	408,193	0,487
chr1	2478276	2478817	A-E	635	.	2478473	2478474	255,215,0	2	146,291	0,250
chr1	12243852	12244671	A-E	941	.	12244386	12244387	255,215,0	2	505,254	0,565
chr1	15664307	15664455	A-E	859	.	15664337	15664338	255,215,0	2	19,105	0,43
chr1	15664580	15664866	A-E	711	.	15664722	15664723	255,215,0	2	1,1	0,285
chr1	16087189	16087372	A-E	930	.	16087265	16087266	255,215,0	2	4,34	0,149
chr1	16212759	16213091	A-E	658	.	16212940	16212941	255,215,0	2	96,64	0,268
chr1	16478939	16479163	A-E	645	.	16479033	16479034	255,215,0	2	44,79	0,145
chr1	16508402	16508642	A-E	732	.	16508564	16508565	255,215,0	2	87,1	0,239
chr1	17231253	17231704	A-E	416	.	17231391	17231392	255,215,0	2	88,262	0,189
chr1	19253034	19253391	A-E	681	.	19253291	19253292	255,215,0	2	215,57	0,300
chr1	22232811	22232851	A-E	817	.	22232847	22232848	255,215,0	2	35,1	0,39
chr1	22260274	22260656	A-E	853	.	22260511	22260512	255,215,0	2	103,9	0,373
chr1	23888678	23889201	A-E	527	.	23888996	23888997	255,215,0	2	247,132	0,391
chr1	25051079	25051208	A-E	909	.	25051161	25051162	255,215,0	2	39,3	0,126
chr1	26827232	26827869	A-E	574	.	26827507	26827508	255,215,0	2	265,351	0,286
chr1	27691785	27692261	A-E	810	.	27692090	27692091	255,215,0	2	252,117	0,359
chr1	33077721	33078012	A-E	520	.	33077948	33077949	255,215,0	2	180,16	0,275
chr1	36840093	36840535	A-E	774	.	36840444	36840445	255,215,0	2	293,32	0,410
chr1	39596184	39596482	A-E	964	.	39596235	39596236	255,215,0	2	1,195	0,103
chr1	42366364	42366624	A-E	796	.	42366513	42366514	255,215,0	2	90,50	0,210
chr1	43406108	43407009	A-E	967	.	43406835	43406836	255,215,0	2	682,128	0,773
chr1	47677583	47677805	A-E	820	.	47677733	47677734	255,215,0	2	81,1	0,221
chr1	57043287	57044160	A-E	896	.	57043620	57043621	255,215,0	2	311,516	0,357
chr1	59228706	59229186	A-E	946	.	59229034	59229035	255,215,0	2	269,91	0,389
chr1	59280773	59281281	A-E	879	.	59281051	59281052	255,215,0	2	263,214	0,294
chr1	59281873	59282217	A-E	585	.	59282124	59282125	255,215,0	2	231,72	0,272
chr1	61415107	61415301	A-E	792	.	61415256	61415257	255,215,0	2	136,31	0,163
chr1	61649786	61650305	A-E	865	.	61649983	61649984	255,215,0	2	151,274	0,245
chr1	65888047	65888596	A-E	879	.	65888065	65888066	255,215,0	2	1,512	0,37
chr1	66800202	66800555	A-E	879	.	66800227	66800228	255,215,0	2	24,325	0,28
chr1	66815726	66816360	A-E	983	.	66815918	66815919	255,215,0	2	188,436	0,198
chr1	67029939	67030347	A-E	847	.	67030121	67030122	255,215,0	2	113,155	0,253
chr1	78561383	78561632	A-E	982	.	78561505	78561506	255,215,0	2	32,35	0,214
chr1	85038681	85038996	A-E	794	.	85038863	85038864	255,215,0	2	119,69	0,246
chr1	85779776	85780132	A-E	837	.	85779837	85779838	255,215,0	2	3,235	0,121
chr1	85794698	85795078	A-E	903	.	85794847	85794848	255,215,0	2	65,146	0,234
chr1	85796595	85797055	A-E	771	.	85796821	85796822	255,215,0	2	151,157	0,303
chr1	90101821	90102213	A-E	776	.	90101852	90101853	255,215,0	2	15,344	0,48
chr1	94535371	94535770	A-E	932	.	94535448	94535449	255,215,0	2	1,245	0,154
chr1	94557832	94558157	A-E	778	.	94557997	94557998	255,215,0	2	53,47	0,278
chr1	94712051	94712193	A-E	582	.	94712122	94712123	255,215,0	2	2,1	0,141
chr1	94784984	94785158	A-E	849	.	94785070	94785071	255,215,0	2	2,3	0,171
chr1	94788386	94788592	A-E	802	.	94788435	94788436	255,215,0	2	1,107	0,99
chr1	94792807	94793133	A-E	925	.	94793076	94793077	255,215,0	2	226,13	0,313
chr1	98518546	98518920	A-E	759	.	98518638	98518639	255,215,0	2	1,190	0,184
chr1	98789496	98789901	A-E	955	.	98789700	98789701	255,215,0	2	23,18	0,387
chr1	100113534	100114036	A-E	633	.	100113878	100113879	255,215,0	2	298,111	0,391
chr1	101764288	101764549	A-E	923	.	101764450	101764451	255,215,0	2	83,19	0,242
chr1	115052481	115052766	A-E	587	.	115052571	115052572	255,215,0	2	1,104	0,181
chr1	151877533	151877895	A-E	925	.	151877665	151877666	255,215,0	2	91,187	0,175
chr1	153762591	153763309	A-E	643	.	153762931	153762932	255,215,0	2	298,334	0,384
chr1	153936554	153936861	A-E	726	.	153936641	153936642	255,215,0	2	47,179	0,128
chr1	154468503	154468634	A-E	783	.	154468565	154468566	255,215,0	2	1,6	0,125
chr1	154699087	154699216	A-E	628	.	154699139	154699140	255,215,0	2	52,75	0,54
chr1	156095033	156095181	A-E	816	.	156095050	156095051	255,215,0	2	15,127	0,21
chr1	156426931	156427503	A-E	925	.	156427196	156427197	255,215,0	2	246,286	0,286
chr1	156472693	156472952	A-E	903	.	156472779	156472780	255,215,0	2	53,138	0,121
chr1	156473111	156473378	A-E	989	.	156473325	156473326	255,215,0	2	167,5	0,262
chr1	156474686	156475018	A-E	846	.	156474922	156474923	255,215,0	2	206,65	0,267
chr1	160989381	160990254	A-E	886	.	160990011	160990012	255,215,0	2	601,213	0,660
chr1	162511455	162511984	A-E	914	.	162511718	162511719	255,215,0	2	201,202	0,327
chr1	172852442	172852809	A-E	930	.	172852724	172852725	255,215,0	2	207,9	0,358
chr1	172878579	172879356	A-E	908	.	172878830	172878831	255,215,0	2	133,407	0,370
chr1	172887147	172887473	A-E	609	.	172887266	172887267	255,215,0	2	1,88	0,238
chr1	172903010	172903534	A-E	949	.	172903240	172903241	255,215,0	2	153,216	0,308
chr1	172917653	172917863	A-E	792	.	172917730	172917731	255,215,0	2	7,62	0,148
chr1	181075648	181075933	A-E	696	.	181075780	181075781	255,215,0	2	10,30	0,255
chr1	185344563	185345243	A-E	750	.	185344913	185344914	255,215,0	2	318,296	0,384
chr1	187996792	187997117	A-E	784	.	187996892	187996893	255,215,0	2	1,124	0,201
chr1	198128112	198128944	A-E	774	.	198128292	198128293	255,215,0	2	134,605	0,227
chr1	201472589	201472996	A-E	636	.	201472807	201472808	255,215,0	2	152,122	0,285
chr1	203481982	203482534	A-E	929	.	203482092	203482093	255,215,0	2	109,440	0,112
chr1	204430759	204431008	A-E	915	.	204430940	204430941	255,215,0	2	116,1	0,248
chr1	208021631	208021781	A-E	777	.	208021737	208021738	255,215,0	2	64,1	0,149
chr1	208377298	208378003	A-E	954	.	208377520	208377521	255,215,0	2	127,386	0,319
chr1	221049992	221050390	A-E	935	.	221050088	221050089	255,215,0	2	54,258	0,140
chr1	224691192	224691563	A-E	786	.	224691422	224691423	255,215,0	2	109,18	0,353
chr1	225654906	225655584	A-E	916	.	225655523	225655524	255,215,0	2	599,41	0,637
chr1	227002760	227003096	A-E	796	.	227002964	227002965	255,215,0	2	75,1	0,335
chr1	234748100	234748931	A-E	564	.	234748565	234748566	255,215,0	2	464,364	0,467
chr1	234812067	234812214	A-E	534	.	234812140	234812141	255,215,0	2	48,47	0,100
chr1	234857710	234858181	A-E	834	.	234857898	234857899	255,215,0	2	90,184	0,287
chr1	234908151	234908764	A-E	915	.	234908276	234908277	255,215,0	2	73,435	0,178
chr1	235114050	235115068	A-E	780	.	235114635	235114636	255,215,0	2	581,428	0,590
chr1	235122652	235122939	A-E	968	.	235122842	235122843	255,215,0	2	133,39	0,248
chr1	235133014	235133422	A-E	671	.	235133154	235133155	255,215,0	2	31,158	0,250
chr1	235246558	235246857	A-E	735	.	235246619	235246620	255,215,0	2	18,193	0,106
chr1	236150188	236150690	A-E	872	.	236150366	236150367	255,215,0	2	135,280	0,222
chr1	244512430	244512879	A-E	956	.	244512495	244512496	255,215,0	2	48,366	0,83
chr1	249157308	249157673	A-E	539	.	249157561	249157562	255,215,0	2	227,84	0,281
chr10	3306877	3306999	A-E	880	.	3306943	3306944	255,215,0	2	18,7	0,115
chr10	3509617	3509911	A-E	711	.	3509758	3509759	255,215,0	2	82,92	0,202
chr10	3797195	3797502	A-E	901	.	3797388	3797389	255,215,0	2	120,40	0,267
chr10	3848037	3849536	A-E	908	.	3848890	3848891	255,215,0	2	829,621	0,878
chr10	3928866	3929216	A-E	973	.	3928979	3928980	255,215,0	2	43,166	0,184
chr10	3929991	3930887	A-E	990	.	3930289	3930290	255,215,0	2	211,509	0,387
chr10	5986377	5986825	A-E	795	.	5986601	5986602	255,215,0	2	128,127	0,321
chr10	8098940	8099487	A-E	523	.	8099173	8099174	255,215,0	2	202,281	0,266
chr10	13754952	13755339	A-E	864	.	13755134	13755135	255,215,0	2	131,152	0,235
chr10	13924181	13924825	A-E	849	.	13924573	13924574	255,215,0	2	390,249	0,395
chr10	17034715	17035049	A-E	932	.	17034847	17034848	255,215,0	2	27,96	0,238
chr10	17071536	17072103	A-E	982	.	17071683	17071684	255,215,0	2	90,362	0,205
chr10	21291623	21291954	A-E	914	.	21291790	21291791	255,215,0	2	6,1	0,330
chr10	21581688	21582509	A-E	669	.	21582284	21582285	255,215,0	2	573,201	0,620
chr10	27531769	27532240	A-E	665	.	27532023	27532024	255,215,0	2	246,208	0,263
chr10	31101079	31101298	A-E	841	.	31101212	31101213	255,215,0	2	86,37	0,182
chr10	31106973	31107176	A-E	752	.	31107078	31107079	255,215,0	2	29,21	0,182
chr10	31422679	31422989	A-E	819	.	31422771	31422772	255,215,0	2	63,188	0,122
chr10	31986198	31986456	A-E	861	.	31986354	31986355	255,215,0	2	93,38	0,220
chr10	31986692	31987073	A-E	792	.	31986912	31986913	255,215,0	2	218,157	0,224
chr10	32047879	32048374	A-E	660	.	32048137	32048138	255,215,0	2	244,222	0,273
chr10	33250851	33251304	A-E	912	.	33251057	33251058	255,215,0	2	180,220	0,233
chr10	33269452	33269916	A-E	738	.	33269601	33269602	255,215,0	2	139,303	0,161
chr10	33522627	33522949	A-E	796	.	33522765	33522766	255,215,0	2	1,46	0,276
chr10	44185196	44185271	A-E	677	.	44185204	44185205	255,215,0	2	1,58	0,17
chr10	45470476	45470795	A-E	859	.	45470516	45470517	255,215,0	2	39,276	0,43
chr10	45731417	45731707	A-E	767	.	45731605	45731606	255,215,0	2	89,1	0,289
chr10	71626507	71626840	A-E	680	.	71626631	71626632	255,215,0	2	17,100	0,233
chr10	74056833	74058104	A-E	842	.	74057178	74057179	255,215,0	2	305,884	0,387
chr10	74085147	74085316	A-E	725	.	74085304	74085305	255,215,0	2	148,1	0,168
chr10	75987927	75988078	A-E	954	.	75987989	75987990	255,215,0	2	20,45	0,106
chr10	80732492	80734123	A-E	969	.	80733459	80733460	255,215,0	2	949,644	0,987
chr10	80734291	80734943	A-E	919	.	80734462	80734463	255,215,0	2	102,411	0,241
chr10	80911539	80911799	A-E	809	.	80911618	80911619	255,215,0	2	45,146	0,114
chr10	94459466	94459797	A-E	808	.	94459608	94459609	255,215,0	2	131,176	0,155
chr10	94516915	94517155	A-E	907	.	94517044	94517045	255,215,0	2	21,1	0,239
chr10	94593194	94593285	A-E	912	.	94593239	94593240	255,215,0	2	1,1	0,90
chr10	95196959	95197603	A-E	932	.	95197263	95197264	255,215,0	2	269,303	0,341
chr10	95218561	95218998	A-E	589	.	95218659	95218660	255,215,0	2	60,299	0,138
chr10	95225325	95225770	A-E	820	.	95225710	95225711	255,215,0	2	357,31	0,414
chr10	95226262	95226423	A-E	861	.	95226290	95226291	255,215,0	2	1,105	0,56
chr10	95228207	95228553	A-E	886	.	95228470	95228471	255,215,0	2	233,51	0,295
chr10	97521944	97522167	A-E	816	.	97522132	97522133	255,215,0	2	158,3	0,220
chr10	99302007	99302242	A-E	802	.	99302123	99302124	255,215,0	2	65,66	0,169
chr10	99302907	99303185	A-E	675	.	99303056	99303057	255,215,0	2	112,91	0,187
chr10	101539519	101539906	A-E	971	.	101539725	101539726	255,215,0	2	181,155	0,232
chr10	104562998	104563277	A-E	821	.	104563136	104563137	255,215,0	2	67,69	0,210
chr10	105667994	105668449	A-E	767	.	105668209	105668210	255,215,0	2	166,190	0,265
chr10	112158460	112158738	A-E	655	.	112158532	112158533	255,215,0	2	1,134	0,144
chr10	123873239	123873409	A-E	510	.	123873289	123873290	255,215,0	2	5,74	0,96
chr10	124067478	124067825	A-E	779	.	124067683	124067684	255,215,0	2	182,117	0,230
chr10	124254349	124254758	A-E	973	.	124254613	124254614	255,215,0	2	175,54	0,355
chr11	9635436	9636077	A-E	884	.	9635826	9635827	255,215,0	2	354,214	0,427
chr11	9648348	9648562	A-E	990	.	9648453	9648454	255,215,0	2	1,3	0,211
chr11	9710363	9710796	A-E	761	.	9710567	9710568	255,215,0	2	45,69	0,364
chr11	12309352	12309734	A-E	829	.	12309587	12309588	255,215,0	2	205,116	0,266
chr11	17230717	17231092	A-E	932	.	17230802	17230803	255,215,0	2	41,245	0,130
chr11	19649981	19650160	A-E	705	.	19650071	19650072	255,215,0	2	3,1	0,178
chr11	28857853	28858464	A-E	962	.	28857990	28857991	255,215,0	2	102,438	0,173
chr11	33711808	33712191	A-E	902	.	33712001	33712002	255,215,0	2	20,15	0,368
chr11	46258702	46259233	A-E	857	.	46258864	46258865	255,215,0	2	95,300	0,231
chr11	47789923	47790126	A-E	781	.	47789983	47789984	255,215,0	2	48,129	0,74
chr11	57546018	57546724	A-E	949	.	57546104	57546105	255,215,0	2	54,586	0,120
chr11	57770423	57770841	A-E	885	.	57770659	57770660	255,215,0	2	115,60	0,358
chr11	59868075	59868428	A-E	756	.	59868177	59868178	255,215,0	2	1,149	0,204
chr11	60603043	60603224	A-E	890	.	60603133	60603134	255,215,0	2	6,5	0,176
chr11	61602064	61602538	A-E	748	.	61602256	61602257	255,215,0	2	131,219	0,255
chr11	62312037	62312397	A-E	594	.	62312244	62312245	255,215,0	2	185,129	0,231
chr11	65058176	65058598	A-E	776	.	65058416	65058417	255,215,0	2	224,164	0,258
chr11	65187297	65188198	A-E	973	.	65187552	65187553	255,215,0	2	248,638	0,263
chr11	65239550	65239870	A-E	895	.	65239750	65239751	255,215,0	2	189,107	0,213
chr11	65244638	65245303	A-E	480	.	65245020	65245021	255,215,0	2	365,264	0,401
chr11	65379476	65379605	A-E	833	.	65379540	65379541	255,215,0	2	1,1	0,128
chr11	65678943	65679154	A-E	862	.	65679018	65679019	255,215,0	2	17,77	0,134
chr11	65782974	65783337	A-E	795	.	65783106	65783107	255,215,0	2	38,135	0,228
chr11	68099033	68099353	A-E	739	.	68099109	68099110	255,215,0	2	5,171	0,149
chr11	68147876	68148306	A-E	729	.	68148094	68148095	255,215,0	2	124,116	0,314
chr11	68623126	68623609	A-E	733	.	68623401	68623402	255,215,0	2	256,188	0,295
chr11	69079523	69079702	A-E	929	.	69079573	69079574	255,215,0	2	5,83	0,96
chr11	69258094	69258432	A-E	577	.	69258216	69258217	255,215,0	2	21,113	0,225
chr11	69452524	69453230	A-E	629	.	69453219	69453220	255,215,0	2	687,1	0,705
chr11	72343411	72343720	A-E	871	.	72343688	72343689	255,215,0	2	248,1	0,308
chr11	75060875	75061139	A-E	793	.	75061044	75061045	255,215,0	2	139,63	0,201
chr11	76377593	76377787	A-E	824	.	76377731	76377732	255,215,0	2	87,3	0,191
chr11	76534548	76534939	A-E	880	.	76534879	76534880	255,215,0	2	275,2	0,389
chr11	88071526	88071793	A-E	742	.	88071706	88071707	255,215,0	2	115,20	0,247
chr11	102042993	102043398	A-E	550	.	102043046	102043047	255,215,0	2	43,340	0,65
chr11	103495901	103496466	A-E	815	.	103496274	103496275	255,215,0	2	297,115	0,450
chr11	103504226	103504419	A-E	670	.	103504319	103504320	255,215,0	2	1,7	0,186
chr11	114033536	114034161	A-E	397	.	114033635	114033636	255,215,0	2	83,509	0,116
chr11	124631233	124631497	A-E	624	.	124631342	124631343	255,215,0	2	1,45	0,219
chr11	128211301	128211582	A-E	911	.	128211377	128211378	255,215,0	2	28,155	0,126
chr11	128579282	128579748	A-E	751	.	128579399	128579400	255,215,0	2	46,277	0,189
chr11	129912030	129912233	A-E	945	.	129912118	129912119	255,215,0	2	28,53	0,150
chr11	131942118	131942474	A-E	732	.	131942247	131942248	255,215,0	2	1,98	0,258
chr12	860254	860664	A-E	709	.	860543	860544	255,215,0	2	285,116	0,294
chr12	1770869	1771337	A-E	448	.	1771068	1771069	255,215,0	2	141,209	0,259
chr12	6202352	6202551	A-E	720	.	6202451	6202452	255,215,0	2	1,1	0,198
chr12	6276499	6276627	A-E	970	.	6276568	6276569	255,215,0	2	34,23	0,105
chr12	6276820	6277298	A-E	912	.	6277161	6277162	255,215,0	2	306,101	0,377
chr12	6288535	6288780	A-E	600	.	6288631	6288632	255,215,0	2	32,84	0,161
chr12	6291358	6291755	A-E	856	.	6291561	6291562	255,215,0	2	75,64	0,333
chr12	7000184	7000641	A-E	458	.	7000293	7000294	255,215,0	2	110,347	0,110
chr12	8123169	8123746	A-E	510	.	8123394	8123395	255,215,0	2	209,334	0,243
chr12	10794413	10794704	A-E	918	.	10794527	10794528	255,215,0	2	1,63	0,228
chr12	11918792	11919487	A-E	891	.	11919192	11919193	255,215,0	2	388,281	0,414
chr12	11966137	11966507	A-E	811	.	11966202	11966203	255,215,0	2	13,252	0,118
chr12	12960939	12961466	A-E	984	.	12961073	12961074	255,215,0	2	70,328	0,199
chr12	15105208	15105676	A-E	703	.	15105380	15105381	255,215,0	2	131,254	0,214
chr12	20099675	20099840	A-E	923	.	20099741	20099742	255,215,0	2	10,42	0,123
chr12	25099512	25100288	A-E	879	.	25099549	25099550	255,215,0	2	2,702	0,74
chr12	27613510	27613909	A-E	941	.	27613775	27613776	255,215,0	2	223,90	0,309
chr12	27678444	27678624	A-E	732	.	27678472	27678473	255,215,0	2	2,124	0,56
chr12	47053760	47053887	A-E	948	.	47053820	47053821	255,215,0	2	2,7	0,120
chr12	50067341	50067888	A-E	553	.	50067542	50067543	255,215,0	2	185,329	0,218
chr12	51786511	51786834	A-E	800	.	51786675	51786676	255,215,0	2	139,133	0,190
chr12	52249721	52249808	A-E	589	.	52249783	52249784	255,215,0	2	39,1	0,86
chr12	52279748	52280043	A-E	911	.	52279837	52279838	255,215,0	2	61,177	0,118
chr12	52291135	52291309	A-E	876	.	52291179	52291180	255,215,0	2	4,89	0,85
chr12	52299885	52300072	A-E	945	.	52299969	52299970	255,215,0	2	1,18	0,169
chr12	52418719	52418897	A-E	968	.	52418792	52418793	255,215,0	2	35,66	0,112
chr12	52540964	52541526	A-E	639	.	52541223	52541224	255,215,0	2	252,294	0,268
chr12	53615195	53615822	A-E	415	.	53615500	53615501	255,215,0	2	269,285	0,342
chr12	54752421	54752649	A-E	676	.	54752548	54752549	255,215,0	2	88,60	0,168
chr12	54752671	54753884	A-E	614	.	54753118	54753119	255,215,0	2	418,735	0,478
chr12	54810296	54811355	A-E	937	.	54811224	54811225	255,215,0	2	836,37	0,1022
chr12	65997532	65998101	A-E	829	.	65997898	65997899	255,215,0	2	330,166	0,403
chr12	66028423	66029056	A-E	898	.	66028711	66028712	255,215,0	2	223,278	0,355
chr12	66042799	66043321	A-E	607	.	66043055	66043056	255,215,0	2	193,201	0,321
chr12	66048868	66049228	A-E	953	.	66049090	66049091	255,215,0	2	166,81	0,279
chr12	66050300	66050400	A-E	995	.	66050341	66050342	255,215,0	2	1,17	0,83
chr12	69634325	69634686	A-E	721	.	69634558	69634559	255,215,0	2	213,106	0,255
chr12	95037595	95038737	A-E	929	.	95038538	95038539	255,215,0	2	893,148	0,994
chr12	96613519	96613922	A-E	829	.	96613764	96613765	255,215,0	2	173,84	0,319
chr12	96636403	96636783	A-E	767	.	96636455	96636456	255,215,0	2	50,324	0,56
chr12	96649758	96650321	A-E	634	.	96650167	96650168	255,215,0	2	257,1	0,562
chr12	96752607	96752772	A-E	517	.	96752694	96752695	255,215,0	2	11,1	0,164
chr12	96830136	96830532	A-E	682	.	96830227	96830228	255,215,0	2	1,213	0,183
chr12	96839212	96840356	A-E	757	.	96839675	96839676	255,215,0	2	439,655	0,489
chr12	96842223	96842407	A-E	987	.	96842328	96842329	255,215,0	2	36,9	0,175
chr12	98793447	98793582	A-E	873	.	98793502	98793503	255,215,0	2	4,28	0,107
chr12	105862311	105862507	A-E	933	.	105862408	105862409	255,215,0	2	1,2	0,194
chr12	105879077	105879400	A-E	785	.	105879272	105879273	255,215,0	2	70,1	0,322
chr12	109083720	109083964	A-E	879	.	109083779	109083780	255,215,0	2	3,127	0,117
chr12	111868510	111869152	A-E	627	.	111868791	111868792	255,215,0	2	277,355	0,287
chr12	120668258	120668871	A-E	885	.	120668568	120668569	255,215,0	2	291,282	0,331
chr12	120669025	120669761	A-E	846	.	120669333	120669334	255,215,0	2	267,385	0,351
chr12	121714857	121715111	A-E	936	.	121714995	121714996	255,215,0	2	83,59	0,195
chr12	122020162	122020238	A-E	796	.	122020211	122020212	255,215,0	2	29,5	0,71
chr12	122908043	122908483	A-E	729	.	122908328	122908329	255,215,0	2	218,87	0,353
chr12	124875337	124875736	A-E	983	.	124875418	124875419	255,215,0	2	49,285	0,114
chr13	20693405	20693544	A-E	505	.	20693483	20693484	255,215,0	2	69,50	0,89
chr13	27165274	27165454	A-E	900	.	27165330	27165331	255,215,0	2	4,70	0,110
chr13	29148829	29149214	A-E	706	.	29148993	29148994	255,215,0	2	117,172	0,213
chr13	30969684	30969817	A-E	854	.	30969775	30969776	255,215,0	2	59,8	0,125
chr13	34253090	34253722	A-E	893	.	34253493	34253494	255,215,0	2	359,183	0,449
chr13	40467096	40467440	A-E	969	.	40467154	40467155	255,215,0	2	1,228	0,116
chr13	40469535	40469770	A-E	788	.	40469652	40469653	255,215,0	2	1,1	0,234
chr13	41078224	41078580	A-E	868	.	41078409	41078410	255,215,0	2	84,69	0,287
chr13	42188044	42188379	A-E	814	.	42188210	42188211	255,215,0	2	86,87	0,248
chr13	42219317	42219744	A-E	881	.	42219582	42219583	255,215,0	2	215,110	0,317
chr13	52769647	52769861	A-E	448	.	52769810	52769811	255,215,0	2	114,1	0,213
chr13	60033102	60033487	A-E	872	.	60033175	60033176	255,215,0	2	14,252	0,133
chr13	74508678	74508943	A-E	894	.	74508853	74508854	255,215,0	2	88,1	0,264
chr13	77297766	77298116	A-E	764	.	77297916	77297917	255,215,0	2	1,49	0,301
chr13	77453598	77454010	A-E	895	.	77453764	77453765	255,215,0	2	84,163	0,249
chr13	99628165	99628894	A-E	890	.	99628675	99628676	255,215,0	2	361,68	0,661
chr13	109895773	109895899	A-E	939	.	109895835	109895836	255,215,0	2	1,1	0,125
chr13	114520700	114520840	A-E	573	.	114520767	114520768	255,215,0	2	2,7	0,133
chr14	23158454	23158656	A-E	852	.	23158577	23158578	255,215,0	2	47,1	0,201
chr14	23293879	23294567	A-E	918	.	23294287	23294288	255,215,0	2	379,249	0,439
chr14	29706068	29706381	A-E	951	.	29706227	29706228	255,215,0	2	99,92	0,221
chr14	34033986	34034251	A-E	927	.	34034168	34034169	255,215,0	2	117,16	0,249
chr14	55569733	55570176	A-E	989	.	55570086	55570087	255,215,0	2	341,76	0,367
chr14	55574465	55575376	A-E	975	.	55574638	55574639	255,215,0	2	110,674	0,237
chr14	61570265	61570959	A-E	898	.	61570636	61570637	255,215,0	2	336,287	0,407
chr14	61654939	61655124	A-E	589	.	61655059	61655060	255,215,0	2	91,34	0,151
chr14	61938268	61939375	A-E	874	.	61939157	61939158	255,215,0	2	884,211	0,896
chr14	61969529	61970113	A-E	585	.	61969733	61969734	255,215,0	2	198,373	0,211
chr14	63696416	63696592	A-E	535	.	63696503	63696504	255,215,0	2	1,1	0,175
chr14	68161499	68161767	A-E	541	.	68161615	68161616	255,215,0	2	49,83	0,185
chr14	69065409	69066172	A-E	976	.	69065452	69065453	255,215,0	2	16,691	0,72
chr14	69238585	69238703	A-E	836	.	69238645	69238646	255,215,0	2	6,2	0,116
chr14	75084188	75084360	A-E	888	.	75084253	75084254	255,215,0	2	15,55	0,117
chr14	75087327	75087770	A-E	917	.	75087538	75087539	255,215,0	2	76,96	0,347
chr14	75990204	75990451	A-E	960	.	75990296	75990297	255,215,0	2	34,96	0,151
chr14	77499482	77500543	A-E	830	.	77500475	77500476	255,215,0	2	985,59	0,1002
chr14	101159258	101159870	A-E	901	.	101159707	101159708	255,215,0	2	416,128	0,484
chr14	101565032	101565355	A-E	963	.	101565131	101565132	255,215,0	2	3,126	0,197
chr14	105144100	105144955	A-E	958	.	105144116	105144117	255,215,0	2	4,826	0,29
chr14	105659644	105659863	A-E	832	.	105659789	105659790	255,215,0	2	74,1	0,218
chr14	105660348	105660502	A-E	934	.	105660413	105660414	255,215,0	2	1,24	0,130
chr15	35599049	35599138	A-E	984	.	35599101	35599102	255,215,0	2	18,1	0,88
chr15	39115428	39115847	A-E	854	.	39115526	39115527	255,215,0	2	68,289	0,130
chr15	39432449	39432903	A-E	841	.	39432695	39432696	255,215,0	2	193,154	0,300
chr15	39722195	39722553	A-E	820	.	39722497	39722498	255,215,0	2	253,5	0,353
chr15	40373777	40374114	A-E	929	.	40374052	40374053	255,215,0	2	222,7	0,330
chr15	41199675	41199878	A-E	750	.	41199758	41199759	255,215,0	2	15,51	0,152
chr15	42226071	42226526	A-E	971	.	42226164	42226165	255,215,0	2	57,324	0,131
chr15	42226984	42227301	A-E	876	.	42227215	42227216	255,215,0	2	193,46	0,271
chr15	42228791	42229215	A-E	936	.	42228968	42228969	255,215,0	2	160,228	0,196
chr15	42232566	42232958	A-E	873	.	42232886	42232887	255,215,0	2	256,7	0,385
chr15	44954800	44955080	A-E	601	.	44954967	44954968	255,215,0	2	152,96	0,184
chr15	51382019	51382273	A-E	777	.	51382146	51382147	255,215,0	2	3,1	0,253
chr15	65176143	65176677	A-E	794	.	65176390	65176391	255,215,0	2	205,243	0,291
chr15	66870695	66870962	A-E	928	.	66870742	66870743	255,215,0	2	40,212	0,55
chr15	85455479	85455863	A-E	932	.	85455739	85455740	255,215,0	2	241,104	0,280
chr15	90563245	90563669	A-E	899	.	90563336	90563337	255,215,0	2	72,313	0,111
chr15	96867848	96868085	A-E	919	.	96867999	96868000	255,215,0	2	108,42	0,195
chr15	96890448	96891058	A-E	752	.	96890570	96890571	255,215,0	2	1,365	0,245
chr15	99450086	99450215	A-E	688	.	99450156	99450157	255,215,0	2	13,1	0,128
chr15	99965380	99965718	A-E	804	.	99965579	99965580	255,215,0	2	136,75	0,263
chr15	99992993	99993428	A-E	767	.	99993096	99993097	255,215,0	2	90,317	0,118
chr15	99995215	99995527	A-E	791	.	99995306	99995307	255,215,0	2	35,163	0,149
chr16	507891	508134	A-E	853	.	507964	507965	255,215,0	2	1,97	0,146
chr16	15684514	15685137	A-E	905	.	15684867	15684868	255,215,0	2	310,226	0,397
chr16	20922860	20922979	A-E	967	.	20922920	20922921	255,215,0	2	3,1	0,118
chr16	22202596	22202946	A-E	865	.	22202678	22202679	255,215,0	2	61,245	0,105
chr16	27254406	27254878	A-E	707	.	27254777	27254778	255,215,0	2	335,63	0,409
chr16	57294233	57294672	A-E	784	.	57294610	57294611	255,215,0	2	332,15	0,424
chr16	66398320	66398884	A-E	865	.	66398868	66398869	255,215,0	2	538,5	0,559
chr16	68320188	68320357	A-E	766	.	68320232	68320233	255,215,0	2	20,99	0,70
chr16	69432325	69432475	A-E	920	.	69432420	69432421	255,215,0	2	43,2	0,148
chr16	73104505	73104770	A-E	833	.	73104566	73104567	255,215,0	2	4,145	0,120
chr16	77619345	77619555	A-E	804	.	77619481	77619482	255,215,0	2	64,1	0,209
chr16	77629295	77629508	A-E	841	.	77629402	77629403	255,215,0	2	4,1	0,212
chr16	80971971	80972227	A-E	908	.	80972104	80972105	255,215,0	2	79,67	0,189
chr16	81512608	81512902	A-E	940	.	81512702	81512703	255,215,0	2	54,159	0,135
chr16	81650024	81650627	A-E	644	.	81650532	81650533	255,215,0	2	468,54	0,549
chr16	81659418	81659741	A-E	613	.	81659490	81659491	255,215,0	2	31,208	0,115
chr16	81763852	81764387	A-E	831	.	81764184	81764185	255,215,0	2	273,143	0,392
chr16	82229421	82230075	A-E	743	.	82229753	82229754	255,215,0	2	285,273	0,381
chr16	82661526	82661961	A-E	587	.	82661895	82661896	255,215,0	2	345,40	0,395
chr16	82685978	82686417	A-E	583	.	82686160	82686161	255,215,0	2	130,204	0,235
chr16	86421149	86421325	A-E	954	.	86421221	86421222	255,215,0	2	3,34	0,142
chr16	88988977	88989104	A-E	515	.	88989053	88989054	255,215,0	2	28,1	0,126
chr16	89388621	89389157	A-E	961	.	89388907	89388908	255,215,0	2	223,186	0,350
chr16	89555521	89555997	A-E	543	.	89555712	89555713	255,215,0	2	179,272	0,204
chr16	89571786	89572109	A-E	859	.	89572033	89572034	255,215,0	2	211,39	0,284
chr17	942821	943085	A-E	927	.	942870	942871	255,215,0	2	12,176	0,88
chr17	1620806	1621089	A-E	668	.	1620894	1620895	255,215,0	2	54,159	0,124
chr17	1974774	1975359	A-E	886	.	1974920	1974921	255,215,0	2	132,424	0,161
chr17	2300026	2300553	A-E	786	.	2300287	2300288	255,215,0	2	226,229	0,298
chr17	4404427	4404640	A-E	674	.	4404581	4404582	255,215,0	2	97,1	0,212
chr17	6082341	6082630	A-E	634	.	6082486	6082487	255,215,0	2	4,1	0,288
chr17	6924662	6924902	A-E	790	.	6924782	6924783	255,215,0	2	3,1	0,239
chr17	6925152	6925653	A-E	672	.	6925480	6925481	255,215,0	2	272,116	0,385
chr17	6962166	6962433	A-E	777	.	6962298	6962299	255,215,0	2	1,2	0,265
chr17	8095551	8095762	A-E	860	.	8095657	8095658	255,215,0	2	57,55	0,156
chr17	17597479	17598220	A-E	784	.	17598133	17598134	255,215,0	2	604,36	0,705
chr17	17655489	17655938	A-E	484	.	17655635	17655636	255,215,0	2	79,235	0,214
chr17	17743258	17743857	A-E	543	.	17743526	17743527	255,215,0	2	208,270	0,329
chr17	21002403	21002809	A-E	705	.	21002522	21002523	255,215,0	2	49,216	0,190
chr17	25676124	25676302	A-E	697	.	25676191	25676192	255,215,0	2	16,58	0,120
chr17	26307415	26307616	A-E	869	.	26307515	26307516	255,215,0	2	1,1	0,200
chr17	26311866	26312151	A-E	954	.	26312055	26312056	255,215,0	2	95,1	0,284
chr17	27475765	27476166	A-E	498	.	27476072	27476073	255,215,0	2	215,1	0,400
chr17	28009923	28010244	A-E	948	.	28010117	28010118	255,215,0	2	70,1	0,320
chr17	36008623	36009017	A-E	907	.	36008726	36008727	255,215,0	2	1,187	0,207
chr17	37027781	37027987	A-E	669	.	37027913	37027914	255,215,0	2	62,3	0,203
chr17	38170793	38171091	A-E	969	.	38171021	38171022	255,215,0	2	205,45	0,253
chr17	38264417	38264842	A-E	930	.	38264666	38264667	255,215,0	2	219,145	0,280
chr17	39835188	39835696	A-E	884	.	39835516	39835517	255,215,0	2	275,125	0,383
chr17	40559988	40560462	A-E	718	.	40560226	40560227	255,215,0	2	106,103	0,371
chr17	42173326	42173627	A-E	782	.	42173469	42173470	255,215,0	2	115,128	0,173
chr17	46318516	46318700	A-E	986	.	46318600	46318601	255,215,0	2	1,15	0,169
chr17	47913501	47913854	A-E	739	.	47913588	47913589	255,215,0	2	1,179	0,174
chr17	55292764	55293032	A-E	942	.	55292915	55292916	255,215,0	2	37,1	0,267
chr17	55951789	55952442	A-E	663	.	55952112	55952113	255,215,0	2	294,299	0,354
chr17	57500537	57500993	A-E	821	.	57500671	57500672	255,215,0	2	84,270	0,186
chr17	57502934	57503327	A-E	723	.	57503129	57503130	255,215,0	2	169,170	0,223
chr17	57505453	57505591	A-E	956	.	57505507	57505508	255,215,0	2	3,32	0,106
chr17	57518143	57518390	A-E	686	.	57518284	57518285	255,215,0	2	88,51	0,196
chr17	57831888	57832338	A-E	971	.	57832061	57832062	255,215,0	2	113,215	0,235
chr17	62101615	62101802	A-E	616	.	62101720	62101721	255,215,0	2	57,33	0,154
chr17	62409604	62410133	A-E	611	.	62409976	62409977	255,215,0	2	372,156	0,373
chr17	62705157	62705447	A-E	803	.	62705233	62705234	255,215,0	2	17,154	0,136
chr17	64455929	64456369	A-E	939	.	64456060	64456061	255,215,0	2	103,279	0,161
chr17	64463185	64463416	A-E	736	.	64463349	64463350	255,215,0	2	99,1	0,230
chr17	72984795	72985307	A-E	778	.	72985000	72985001	255,215,0	2	186,286	0,226
chr17	73696530	73696897	A-E	726	.	73696706	73696707	255,215,0	2	91,105	0,262
chr17	73868951	73869202	A-E	764	.	73869039	73869040	255,215,0	2	1,75	0,176
chr17	75105943	75106253	A-E	769	.	75106101	75106102	255,215,0	2	8,1	0,309
chr17	75111736	75111750	A-E	896	.	75111742	75111743	255,215,0	2	1,1	0,13
chr17	75112462	75112730	A-E	929	.	75112693	75112694	255,215,0	2	196,1	0,267
chr17	75114485	75114957	A-E	782	.	75114759	75114760	255,215,0	2	234,156	0,316
chr17	75120383	75120864	A-E	881	.	75120581	75120582	255,215,0	2	195,279	0,202
chr17	76310071	76310633	A-E	618	.	76310435	76310436	255,215,0	2	352,185	0,377
chr17	76412850	76413399	A-E	850	.	76413169	76413170	255,215,0	2	314,223	0,326
chr17	78901796	78901941	A-E	770	.	78901868	78901869	255,215,0	2	1,1	0,144
chr17	80454894	80455238	A-E	634	.	80455174	80455175	255,215,0	2	256,39	0,305
chr17	80817363	80817528	A-E	757	.	80817445	80817446	255,215,0	2	69,68	0,97
chr17	80817904	80818262	A-E	911	.	80818041	80818042	255,215,0	2	131,213	0,145
chr18	2516331	2516615	A-E	925	.	2516491	2516492	255,215,0	2	38,1	0,283
chr18	3623872	3624258	A-E	909	.	3624139	3624140	255,215,0	2	228,78	0,308
chr18	9914998	9915501	A-E	693	.	9915127	9915128	255,215,0	2	84,328	0,175
chr18	11947272	11947721	A-E	847	.	11947411	11947412	255,215,0	2	120,289	0,160
chr18	13382338	13382799	A-E	615	.	13382496	13382497	255,215,0	2	94,237	0,224
chr18	22813900	22814028	A-E	849	.	22813956	22813957	255,215,0	2	22,36	0,92
chr18	33038926	33039146	A-E	937	.	33039051	33039052	255,215,0	2	33,1	0,219
chr18	33040584	33040905	A-E	904	.	33040746	33040747	255,215,0	2	5,1	0,320
chr18	33042221	33042422	A-E	940	.	33042326	33042327	255,215,0	2	12,1	0,200
chr18	45454827	45455289	A-E	985	.	45455127	45455128	255,215,0	2	235,95	0,367
chr18	53167517	53167871	A-E	946	.	53167821	53167822	255,215,0	2	260,4	0,350
chr18	53177007	53177126	A-E	924	.	53177057	53177058	255,215,0	2	11,28	0,91
chr18	74409297	74409534	A-E	730	.	74409398	74409399	255,215,0	2	1,35	0,202
chr18	77218531	77218849	A-E	876	.	77218575	77218576	255,215,0	2	1,229	0,89
chr18	77245359	77245518	A-E	675	.	77245444	77245445	255,215,0	2	13,1	0,158
chr19	778993	779222	A-E	543	.	779047	779048	255,215,0	2	1,120	0,109
chr19	1855247	1855761	A-E	616	.	1855484	1855485	255,215,0	2	158,197	0,317
chr19	2540691	2541097	A-E	659	.	2540880	2540881	255,215,0	2	131,157	0,249
chr19	2543618	2543970	A-E	828	.	2543681	2543682	255,215,0	2	53,277	0,75
chr19	3428769	3429112	A-E	815	.	3428820	3428821	255,215,0	2	5,245	0,98
chr19	4456385	4456784	A-E	897	.	4456736	4456737	255,215,0	2	331,26	0,373
chr19	4575288	4575908	A-E	899	.	4575612	4575613	255,215,0	2	297,267	0,353
chr19	6062045	6062746	A-E	713	.	6062499	6062500	255,215,0	2	447,238	0,463
chr19	6271729	6272422	A-E	785	.	6272352	6272353	255,215,0	2	612,57	0,636
chr19	11253262	11253482	A-E	651	.	11253340	11253341	255,215,0	2	48,111	0,109
chr19	11253991	11254271	A-E	749	.	11254205	11254206	255,215,0	2	151,1	0,279
chr19	11375157	11375492	A-E	888	.	11375296	11375297	255,215,0	2	1,56	0,279
chr19	11404382	11404791	A-E	404	.	11404592	11404593	255,215,0	2	82,69	0,340
chr19	13262107	13262928	A-E	473	.	13262694	13262695	255,215,0	2	470,115	0,706
chr19	13266326	13267156	A-E	954	.	13266575	13266576	255,215,0	2	184,515	0,315
chr19	13278382	13278991	A-E	901	.	13278444	13278445	255,215,0	2	25,508	0,101
chr19	14097142	14097697	A-E	954	.	14097481	14097482	255,215,0	2	307,183	0,372
chr19	16188924	16190024	A-E	976	.	16189834	16189835	255,215,0	2	891,170	0,930
chr19	16394356	16394632	A-E	843	.	16394512	16394513	255,215,0	2	149,111	0,165
chr19	17200566	17201240	A-E	623	.	17200824	17200825	255,215,0	2	233,389	0,285
chr19	17667126	17667426	A-E	613	.	17667288	17667289	255,215,0	2	156,130	0,170
chr19	18131991	18132570	A-E	855	.	18132391	18132392	255,215,0	2	350,127	0,452
chr19	18133045	18133309	A-E	813	.	18133129	18133130	255,215,0	2	26,121	0,143
chr19	18134654	18135106	A-E	733	.	18134871	18134872	255,215,0	2	208,224	0,228
chr19	18402387	18403564	A-E	790	.	18402534	18402535	255,215,0	2	128,1009	0,168
chr19	18415031	18416060	A-E	924	.	18415512	18415513	255,215,0	2	449,515	0,514
chr19	18485152	18485556	A-E	872	.	18485411	18485412	255,215,0	2	163,47	0,357
chr19	18526337	18526644	A-E	729	.	18526407	18526408	255,215,0	2	53,218	0,89
chr19	18527231	18527472	A-E	981	.	18527361	18527362	255,215,0	2	73,52	0,189
chr19	18527701	18528040	A-E	470	.	18527799	18527800	255,215,0	2	74,215	0,124
chr19	18528263	18528792	A-E	433	.	18528576	18528577	255,215,0	2	285,186	0,343
chr19	34310855	34311133	A-E	551	.	34311011	34311012	255,215,0	2	126,91	0,187
chr19	34311417	34311691	A-E	808	.	34311575	34311576	255,215,0	2	112,69	0,205
chr19	35453242	35453666	A-E	918	.	35453503	35453504	255,215,0	2	141,41	0,383
chr19	35809679	35810380	A-E	761	.	35810035	35810036	255,215,0	2	275,262	0,439
chr19	38493976	38494435	A-E	637	.	38494151	38494152	255,215,0	2	137,245	0,214
chr19	40923099	40923282	A-E	634	.	40923195	40923196	255,215,0	2	74,64	0,119
chr19	41226531	41226793	A-E	948	.	41226652	41226653	255,215,0	2	115,133	0,129
chr19	41729438	41729579	A-E	906	.	41729516	41729517	255,215,0	2	57,40	0,101
chr19	41731541	41731893	A-E	677	.	41731761	41731762	255,215,0	2	156,67	0,285
chr19	41831643	41832527	A-E	896	.	41831970	41831971	255,215,0	2	283,511	0,373
chr19	42037922	42038313	A-E	718	.	42037989	42037990	255,215,0	2	7,262	0,129
chr19	42774379	42774759	A-E	940	.	42774667	42774668	255,215,0	2	250,52	0,328
chr19	42784527	42784991	A-E	503	.	42784715	42784716	255,215,0	2	178,264	0,200
chr19	45195366	45195649	A-E	933	.	45195555	45195556	255,215,0	2	128,32	0,251
chr19	45350775	45351289	A-E	499	.	45350996	45350997	255,215,0	2	157,228	0,286
chr19	46012498	46012899	A-E	875	.	46012639	46012640	255,215,0	2	127,245	0,156
chr19	46104301	46104701	A-E	626	.	46104602	46104603	255,215,0	2	213,9	0,391
chr19	46803943	46804533	A-E	894	.	46804228	46804229	255,215,0	2	223,242	0,348
chr19	46853988	46854113	A-E	967	.	46854076	46854077	255,215,0	2	65,12	0,113
chr19	47613231	47613789	A-E	632	.	47613255	47613256	255,215,0	2	5,514	0,44
chr19	47776748	47776969	A-E	550	.	47776840	47776841	255,215,0	2	68,103	0,118
chr19	48761702	48761955	A-E	966	.	48761772	48761773	255,215,0	2	27,139	0,114
chr19	49466802	49467527	A-E	985	.	49467168	49467169	255,215,0	2	343,335	0,390
chr19	49495555	49495708	A-E	856	.	49495608	49495609	255,215,0	2	10,55	0,98
chr19	52193633	52193945	A-E	417	.	52193813	52193814	255,215,0	2	51,2	0,310
chr19	58315114	58315751	A-E	684	.	58315445	58315446	255,215,0	2	299,272	0,365
chr2	9427801	9428115	A-E	867	.	9428019	9428020	255,215,0	2	127,3	0,311
chr2	11270081	11270242	A-E	638	.	11270155	11270156	255,215,0	2	52,63	0,98
chr2	20768809	20769168	A-E	899	.	20769132	20769133	255,215,0	2	324,35	0,324
chr2	20773339	20773607	A-E	869	.	20773509	20773510	255,215,0	2	91,17	0,251
chr2	25499637	25500641	A-E	620	.	25499750	25499751	255,215,0	2	112,889	0,115
chr2	27304052	27304486	A-E	721	.	27304233	27304234	255,215,0	2	137,207	0,227
chr2	28303771	28304058	A-E	865	.	28303878	28303879	255,215,0	2	16,88	0,199
chr2	36712578	36712925	A-E	908	.	36712821	36712822	255,215,0	2	143,3	0,344
chr2	36790074	36790520	A-E	956	.	36790215	36790216	255,215,0	2	71,233	0,213
chr2	36791809	36792197	A-E	935	.	36792001	36792002	255,215,0	2	2,4	0,384
chr2	36795570	36795942	A-E	955	.	36795824	36795825	255,215,0	2	172,34	0,338
chr2	37879485	37879782	A-E	924	.	37879513	37879514	255,215,0	2	1,241	0,56
chr2	37880894	37881162	A-E	937	.	37881055	37881056	255,215,0	2	133,78	0,190
chr2	43144669	43144850	A-E	500	.	43144754	43144755	255,215,0	2	30,40	0,141
chr2	43269026	43269323	A-E	666	.	43269207	43269208	255,215,0	2	67,1	0,296
chr2	43401535	43402035	A-E	844	.	43401732	43401733	255,215,0	2	149,253	0,247
chr2	43405877	43406433	A-E	700	.	43406205	43406206	255,215,0	2	303,202	0,354
chr2	46578990	46579175	A-E	913	.	46579102	46579103	255,215,0	2	42,1	0,184
chr2	48737563	48737807	A-E	824	.	48737674	48737675	255,215,0	2	10,30	0,214
chr2	54900806	54901065	A-E	885	.	54900959	54900960	255,215,0	2	136,87	0,172
chr2	56239449	56239594	A-E	972	.	56239530	56239531	255,215,0	2	19,1	0,144
chr2	64291243	64291430	A-E	866	.	64291348	64291349	255,215,0	2	26,1	0,186
chr2	64490373	64490733	A-E	920	.	64490648	64490649	255,215,0	2	196,4	0,356
chr2	67625110	67625487	A-E	923	.	67625290	67625291	255,215,0	2	180,196	0,181
chr2	69533941	69534050	A-E	598	.	69534018	69534019	255,215,0	2	56,10	0,99
chr2	71727655	71727841	A-E	915	.	71727720	71727721	255,215,0	2	4,59	0,127
chr2	72789461	72789923	A-E	976	.	72789791	72789792	255,215,0	2	265,65	0,397
chr2	73402910	73403369	A-E	613	.	73403122	73403123	255,215,0	2	116,150	0,309
chr2	85664544	85665596	A-E	591	.	85664829	85664830	255,215,0	2	251,731	0,321
chr2	97151625	97152085	A-E	760	.	97151838	97151839	255,215,0	2	203,235	0,225
chr2	100484034	100484497	A-E	822	.	100484367	100484368	255,215,0	2	275,71	0,392
chr2	101435496	101435968	A-E	878	.	101435615	101435616	255,215,0	2	80,312	0,160
chr2	102383406	102383725	A-E	743	.	102383567	102383568	255,215,0	2	5,1	0,318
chr2	109859358	109859584	A-E	734	.	109859495	109859496	255,215,0	2	55,5	0,221
chr2	110871797	110872011	A-E	791	.	110871999	110872000	255,215,0	2	194,2	0,212
chr2	113388786	113388926	A-E	745	.	113388835	113388836	255,215,0	2	19,60	0,80
chr2	120996274	120996566	A-E	559	.	120996497	120996498	255,215,0	2	157,1	0,291
chr2	127819018	127819251	A-E	928	.	127819148	127819149	255,215,0	2	30,1	0,232
chr2	127844543	127844919	A-E	760	.	127844727	127844728	255,215,0	2	45,51	0,325
chr2	161232354	161232597	A-E	961	.	161232497	161232498	255,215,0	2	135,91	0,152
chr2	173117910	173118399	A-E	844	.	173118083	173118084	255,215,0	2	108,250	0,239
chr2	178104644	178105169	A-E	924	.	178104871	178104872	255,215,0	2	214,283	0,242
chr2	182675600	182675877	A-E	977	.	182675734	182675735	255,215,0	2	98,105	0,172
chr2	192544982	192545232	A-E	960	.	192545124	192545125	255,215,0	2	124,89	0,161
chr2	201990242	201990732	A-E	868	.	201990459	201990460	255,215,0	2	192,246	0,244
chr2	201992378	201992654	A-E	933	.	201992499	201992500	255,215,0	2	119,151	0,125
chr2	201995421	201995893	A-E	950	.	201995512	201995513	255,215,0	2	51,339	0,133
chr2	204646981	204647288	A-E	632	.	204647135	204647136	255,215,0	2	14,11	0,296
chr2	208027980	208028625	A-E	750	.	208028334	208028335	255,215,0	2	347,283	0,362
chr2	208198821	208199856	A-E	970	.	208199156	208199157	255,215,0	2	307,671	0,364
chr2	216483720	216484034	A-E	686	.	216483876	216483877	255,215,0	2	3,3	0,311
chr2	216558345	216558652	A-E	908	.	216558546	216558547	255,215,0	2	194,98	0,209
chr2	216695142	216695306	A-E	782	.	216695225	216695226	255,215,0	2	26,22	0,142
chr2	218714903	218715515	A-E	761	.	218715203	218715204	255,215,0	2	276,287	0,325
chr2	218857857	218858115	A-E	692	.	218857950	218857951	255,215,0	2	5,76	0,182
chr2	225270813	225271015	A-E	796	.	225270890	225270891	255,215,0	2	22,69	0,133
chr2	225307433	225307612	A-E	632	.	225307515	225307516	255,215,0	2	39,53	0,126
chr2	232479434	232479727	A-E	879	.	232479551	232479552	255,215,0	2	105,162	0,131
chr2	232530920	232531416	A-E	670	.	232531294	232531295	255,215,0	2	356,103	0,393
chr2	233181304	233181393	A-E	878	.	233181323	233181324	255,215,0	2	1,50	0,39
chr2	233766797	233767190	A-E	845	.	233766878	233766879	255,215,0	2	41,270	0,123
chr20	290672	290826	A-E	853	.	290756	290757	255,215,0	2	50,34	0,120
chr20	1372569	1372994	A-E	398	.	1372929	1372930	255,215,0	2	326,29	0,396
chr20	1548183	1548579	A-E	899	.	1548479	1548480	255,215,0	2	235,38	0,358
chr20	3788108	3788452	A-E	937	.	3788408	3788409	255,215,0	2	259,1	0,343
chr20	5589880	5590681	A-E	824	.	5590649	5590650	255,215,0	2	762,23	0,778
chr20	19796265	19796476	A-E	819	.	19796341	19796342	255,215,0	2	3,61	0,150
chr20	20724152	20724406	A-E	762	.	20724199	20724200	255,215,0	2	2,160	0,94
chr20	23031353	23032100	A-E	682	.	23031619	23031620	255,215,0	2	212,426	0,321
chr20	23084032	23084273	A-E	790	.	23084185	23084186	255,215,0	2	73,6	0,235
chr20	35464098	35464342	A-E	515	.	35464181	35464182	255,215,0	2	53,129	0,115
chr20	36780859	36781241	A-E	990	.	36781065	36781066	255,215,0	2	35,4	0,378
chr20	39878072	39878223	A-E	968	.	39878163	39878164	255,215,0	2	54,21	0,130
chr20	45946049	45946481	A-E	885	.	45946178	45946179	255,215,0	2	89,262	0,170
chr20	45960088	45960376	A-E	786	.	45960269	45960270	255,215,0	2	151,75	0,213
chr20	45962816	45963214	A-E	656	.	45963053	45963054	255,215,0	2	210,132	0,266
chr20	45987479	45988292	A-E	949	.	45987960	45987961	255,215,0	2	424,274	0,539
chr20	45989347	45989834	A-E	701	.	45989659	45989660	255,215,0	2	263,124	0,363
chr20	48315836	48316073	A-E	845	.	48315911	48315912	255,215,0	2	69,155	0,82
chr20	48388811	48389348	A-E	888	.	48388939	48388940	255,215,0	2	114,393	0,144
chr20	48391675	48392320	A-E	863	.	48391994	48391995	255,215,0	2	267,273	0,372
chr20	48406938	48407203	A-E	980	.	48407094	48407095	255,215,0	2	108,59	0,206
chr20	48924890	48925591	A-E	571	.	48925259	48925260	255,215,0	2	343,305	0,396
chr20	49982609	49983533	A-E	933	.	49983214	49983215	255,215,0	2	598,310	0,614
chr20	52239995	52240318	A-E	975	.	52240061	52240062	255,215,0	2	59,248	0,75
chr20	52550838	52551665	A-E	861	.	52551066	52551067	255,215,0	2	192,562	0,265
chr20	60934143	60934390	A-E	957	.	60934308	60934309	255,215,0	2	117,32	0,215
chr20	62676233	62676312	A-E	775	.	62676272	62676273	255,215,0	2	1,1	0,78
chr20	62685313	62685625	A-E	840	.	62685426	62685427	255,215,0	2	35,120	0,192
chr20	62687331	62687588	A-E	556	.	62687452	62687453	255,215,0	2	1,14	0,243
chr21	17054611	17055027	A-E	946	.	17054699	17054700	255,215,0	2	51,289	0,127
chr21	27298348	27298650	A-E	890	.	27298451	27298452	255,215,0	2	1,96	0,206
chr21	27340051	27340173	A-E	753	.	27340111	27340112	255,215,0	2	1,1	0,121
chr21	30006167	30006692	A-E	888	.	30006406	30006407	255,215,0	2	177,222	0,303
chr21	33893754	33894020	A-E	951	.	33893929	33893930	255,215,0	2	98,13	0,253
chr21	38935728	38936411	A-E	421	.	38936234	38936235	255,215,0	2	485,154	0,529
chr21	39848171	39848499	A-E	993	.	39848470	39848471	255,215,0	2	272,1	0,327
chr21	39863643	39864017	A-E	857	.	39863842	39863843	255,215,0	2	137,111	0,263
chr21	39867622	39867911	A-E	478	.	39867840	39867841	255,215,0	2	166,18	0,271
chr21	39871304	39871548	A-E	956	.	39871406	39871407	255,215,0	2	3,41	0,203
chr21	40364699	40365059	A-E	924	.	40364948	40364949	255,215,0	2	140,1	0,359
chr21	44529146	44529448	A-E	595	.	44529285	44529286	255,215,0	2	106,128	0,174
chr21	46737459	46737695	A-E	846	.	46737584	46737585	255,215,0	2	33,17	0,219
chr21	46738832	46739011	A-E	946	.	46738963	46738964	255,215,0	2	86,1	0,178
chr21	46783934	46784395	A-E	648	.	46784117	46784118	255,215,0	2	66,159	0,302
chr21	46786853	46787266	A-E	872	.	46786993	46786994	255,215,0	2	75,206	0,207
chr21	46824359	46824541	A-E	666	.	46824456	46824457	255,215,0	2	16,2	0,180
chr21	47563985	47564239	A-E	784	.	47564070	47564071	255,215,0	2	32,114	0,140
chr22	19874514	19874924	A-E	900	.	19874609	19874610	255,215,0	2	56,275	0,135
chr22	20068627	20068902	A-E	501	.	20068749	20068750	255,215,0	2	1,30	0,245
chr22	24603797	24604355	A-E	948	.	24604161	24604162	255,215,0	2	362,190	0,368
chr22	24639681	24640084	A-E	509	.	24639777	24639778	255,215,0	2	32,242	0,161
chr22	25381840	25382180	A-E	865	.	25381994	25381995	255,215,0	2	74,105	0,235
chr22	28837872	28838192	A-E	740	.	28838072	28838073	255,215,0	2	83,1	0,319
chr22	31609195	31609531	A-E	944	.	31609512	31609513	255,215,0	2	301,1	0,335
chr22	36727482	36728450	A-E	941	.	36727732	36727733	255,215,0	2	222,688	0,280
chr22	36766615	36766810	A-E	837	.	36766722	36766723	255,215,0	2	93,72	0,123
chr22	38143248	38143734	A-E	598	.	38143617	38143618	255,215,0	2	350,96	0,390
chr22	38568765	38569142	A-E	816	.	38568993	38568994	255,215,0	2	149,68	0,309
chr22	38572177	38572681	A-E	862	.	38572372	38572373	255,215,0	2	167,279	0,225
chr22	38614588	38614867	A-E	850	.	38614784	38614785	255,215,0	2	148,33	0,246
chr22	39541576	39542088	A-E	508	.	39541729	39541730	255,215,0	2	84,289	0,223
chr22	39572231	39572423	A-E	909	.	39572298	39572299	255,215,0	2	1,58	0,134
chr22	41047729	41047883	A-E	879	.	41047795	41047796	255,215,0	2	13,33	0,121
chr22	41418482	41418837	A-E	632	.	41418725	41418726	255,215,0	2	241,108	0,247
chr22	46392166	46392677	A-E	888	.	46392531	46392532	255,215,0	2	363,143	0,368
chr22	46393370	46393721	A-E	620	.	46393469	46393470	255,215,0	2	82,234	0,117
chr22	46464940	46465203	A-E	907	.	46464975	46464976	255,215,0	2	16,207	0,56
chr22	47250044	47250415	A-E	654	.	47250235	47250236	255,215,0	2	116,103	0,268
chr22	50329443	50330313	A-E	658	.	50330024	50330025	255,215,0	2	572,279	0,591
chr22	50330725	50331030	A-E	816	.	50330944	50330945	255,215,0	2	169,35	0,270
chr22	50331571	50331948	A-E	923	.	50331719	50331720	255,215,0	2	1,81	0,296
chr22	50743986	50744741	A-E	691	.	50744426	50744427	255,215,0	2	437,310	0,445
chr22	50744748	50744986	A-E	562	.	50744826	50744827	255,215,0	2	49,129	0,109
chr22	51110202	51110387	A-E	905	.	51110247	51110248	255,215,0	2	1,94	0,91
chr3	4909917	4910799	A-E	544	.	4910502	4910503	255,215,0	2	572,283	0,599
chr3	5028534	5029013	A-E	417	.	5028701	5028702	255,215,0	2	158,302	0,177
chr3	10231143	10231913	A-E	697	.	10231418	10231419	255,215,0	2	254,473	0,297
chr3	10233695	10234220	A-E	924	.	10233930	10233931	255,215,0	2	190,244	0,281
chr3	15341871	15342528	A-E	929	.	15342441	15342442	255,215,0	2	529,44	0,613
chr3	15677848	15678314	A-E	892	.	15678138	15678139	255,215,0	2	267,151	0,315
chr3	16101834	16102183	A-E	740	.	16102048	16102049	255,215,0	2	108,28	0,321
chr3	30383908	30384096	A-E	934	.	30384003	30384004	255,215,0	2	29,25	0,163
chr3	30586274	30586622	A-E	825	.	30586477	30586478	255,215,0	2	61,1	0,347
chr3	30723230	30723490	A-E	914	.	30723362	30723363	255,215,0	2	6,1	0,259
chr3	32443431	32443555	A-E	949	.	32443472	32443473	255,215,0	2	40,81	0,43
chr3	32461951	32462075	A-E	952	.	32462012	32462013	255,215,0	2	1,2	0,122
chr3	43431181	43431702	A-E	927	.	43431412	43431413	255,215,0	2	177,234	0,287
chr3	43435481	43435714	A-E	881	.	43435567	43435568	255,215,0	2	30,90	0,143
chr3	43519107	43519315	A-E	636	.	43519278	43519279	255,215,0	2	143,8	0,200
chr3	50194710	50194859	A-E	830	.	50194795	50194796	255,215,0	2	46,24	0,125
chr3	50208155	50208394	A-E	761	.	50208278	50208279	255,215,0	2	29,21	0,218
chr3	52080287	52080923	A-E	921	.	52080750	52080751	255,215,0	2	440,149	0,487
chr3	53270281	53270430	A-E	781	.	53270370	53270371	255,215,0	2	43,12	0,137
chr3	57945627	57945950	A-E	658	.	57945778	57945779	255,215,0	2	96,115	0,208
chr3	62572991	62573174	A-E	931	.	62573035	62573036	255,215,0	2	5,99	0,84
chr3	69135158	69135511	A-E	726	.	69135503	69135504	255,215,0	2	339,1	0,352
chr3	80239226	80239506	A-E	765	.	80239337	80239338	255,215,0	2	70,126	0,154
chr3	99262027	99262447	A-E	986	.	99262267	99262268	255,215,0	2	217,155	0,265
chr3	129315034	129315445	A-E	773	.	129315334	129315335	255,215,0	2	213,23	0,388
chr3	129318465	129318690	A-E	846	.	129318564	129318565	255,215,0	2	1,27	0,198
chr3	129346331	129346490	A-E	704	.	129346426	129346427	255,215,0	2	33,1	0,158
chr3	149330317	149330600	A-E	857	.	149330463	149330464	255,215,0	2	12,1	0,282
chr3	149333585	149333911	A-E	633	.	149333858	149333859	255,215,0	2	225,4	0,322
chr3	152030036	152030551	A-E	729	.	152030146	152030147	255,215,0	2	77,370	0,145
chr3	156202207	156202259	A-E	856	.	156202238	156202239	255,215,0	2	18,7	0,45
chr3	157248554	157248748	A-E	880	.	157248628	157248629	255,215,0	2	1,45	0,149
chr3	157249695	157249901	A-E	971	.	157249797	157249798	255,215,0	2	1,1	0,205
chr3	169172792	169172932	A-E	833	.	169172864	169172865	255,215,0	2	10,4	0,136
chr3	169379063	169379412	A-E	497	.	169379207	169379208	255,215,0	2	1,60	0,289
chr3	169384405	169384800	A-E	917	.	169384617	169384618	255,215,0	2	31,1	0,394
chr3	170137645	170137870	A-E	509	.	170137712	170137713	255,215,0	2	2,91	0,134
chr3	170444418	170445820	A-E	981	.	170444585	170444586	255,215,0	2	116,1182	0,220
chr3	171855430	171855856	A-E	940	.	171855549	171855550	255,215,0	2	73,260	0,166
chr3	181418145	181418802	A-E	461	.	181418403	181418404	255,215,0	2	259,398	0,259
chr3	183271974	183272463	A-E	942	.	183272321	183272322	255,215,0	2	296,89	0,400
chr3	185450719	185450896	A-E	874	.	185450814	185450815	255,215,0	2	15,1	0,176
chr3	186490704	186490868	A-E	794	.	186490792	186490793	255,215,0	2	88,75	0,89
chr3	186819692	186820086	A-E	869	.	186819739	186819740	255,215,0	2	23,321	0,73
chr3	194461690	194461887	A-E	753	.	194461799	194461800	255,215,0	2	45,23	0,174
chr3	194871039	194871493	A-E	865	.	194871088	194871089	255,215,0	2	8,362	0,92
chr3	194875742	194876159	A-E	902	.	194875825	194875826	255,215,0	2	57,306	0,111
chr3	194882926	194883249	A-E	824	.	194883144	194883145	255,215,0	2	115,1	0,322
chr3	194898663	194899282	A-E	568	.	194898929	194898930	255,215,0	2	228,314	0,305
chr3	194981425	194981579	A-E	871	.	194981526	194981527	255,215,0	2	50,1	0,153
chr4	3293872	3294174	A-E	540	.	3294027	3294028	255,215,0	2	111,102	0,200
chr4	10116801	10117310	A-E	771	.	10116980	10116981	255,215,0	2	111,261	0,248
chr4	16892563	16892848	A-E	622	.	16892839	16892840	255,215,0	2	273,4	0,281
chr4	38668617	38669179	A-E	521	.	38668849	38668850	255,215,0	2	199,295	0,267
chr4	38859134	38859762	A-E	989	.	38859409	38859410	255,215,0	2	258,334	0,294
chr4	41162074	41162440	A-E	680	.	41162320	41162321	255,215,0	2	237,110	0,256
chr4	56039013	56039273	A-E	974	.	56039071	56039072	255,215,0	2	1,144	0,116
chr4	70625186	70625316	A-E	932	.	70625245	70625246	255,215,0	2	14,24	0,106
chr4	77928518	77929121	A-E	908	.	77928830	77928831	255,215,0	2	215,192	0,411
chr4	77931984	77932418	A-E	963	.	77932076	77932077	255,215,0	2	21,270	0,164
chr4	86684588	86684743	A-E	931	.	86684669	86684670	255,215,0	2	15,6	0,149
chr4	86704673	86705059	A-E	972	.	86704805	86704806	255,215,0	2	64,184	0,202
chr4	89454373	89454723	A-E	922	.	89454657	89454658	255,215,0	2	221,1	0,349
chr4	90810435	90810754	A-E	918	.	90810694	90810695	255,215,0	2	211,11	0,308
chr4	90819588	90819848	A-E	932	.	90819709	90819710	255,215,0	2	115,132	0,128
chr4	111114926	111115298	A-E	625	.	111115103	111115104	255,215,0	2	87,103	0,269
chr4	139156559	139157143	A-E	903	.	139156949	139156950	255,215,0	2	377,179	0,405
chr4	141012548	141012827	A-E	919	.	141012746	141012747	255,215,0	2	194,75	0,204
chr4	141016837	141017139	A-E	988	.	141016989	141016990	255,215,0	2	141,138	0,164
chr4	141017143	141017617	A-E	938	.	141017413	141017414	255,215,0	2	209,141	0,333
chr4	141021103	141021485	A-E	920	.	141021347	141021348	255,215,0	2	229,122	0,260
chr4	153165200	153165300	A-E	975	.	153165249	153165250	255,215,0	2	1,1	0,99
chr4	159082542	159083127	A-E	907	.	159082685	159082686	255,215,0	2	132,430	0,155
chr4	169479701	169480223	A-E	880	.	169479960	169479961	255,215,0	2	190,192	0,330
chr4	169490335	169490520	A-E	503	.	169490462	169490463	255,215,0	2	111,41	0,144
chr4	186306025	186306048	A-E	802	.	186306046	186306047	255,215,0	2	22,1	0,22
chr5	373695	374160	A-E	446	.	373983	373984	255,215,0	2	264,152	0,313
chr5	14264855	14265210	A-E	913	.	14264929	14264930	255,215,0	2	38,243	0,112
chr5	16727981	16728387	A-E	775	.	16728160	16728161	255,215,0	2	150,196	0,210
chr5	32274798	32274903	A-E	851	.	32274860	32274861	255,215,0	2	21,1	0,104
chr5	34585438	34585952	A-E	927	.	34585757	34585758	255,215,0	2	314,188	0,326
chr5	34586139	34586737	A-E	880	.	34586415	34586416	255,215,0	2	227,272	0,326
chr5	39399549	39400018	A-E	897	.	39399830	39399831	255,215,0	2	233,139	0,330
chr5	42949793	42950117	A-E	904	.	42950047	42950048	255,215,0	2	229,43	0,281
chr5	55471391	55471677	A-E	863	.	55471520	55471521	255,215,0	2	109,136	0,150
chr5	55575946	55576115	A-E	932	.	55576003	55576004	255,215,0	2	4,58	0,111
chr5	56784239	56784594	A-E	849	.	56784301	56784302	255,215,0	2	1,231	0,124
chr5	64331292	64332267	A-E	664	.	64331636	64331637	255,215,0	2	305,590	0,385
chr5	64398874	64399506	A-E	502	.	64398923	64398924	255,215,0	2	43,576	0,56
chr5	71852712	71853181	A-E	956	.	71852904	71852905	255,215,0	2	102,186	0,283
chr5	72138720	72138932	A-E	971	.	72138784	72138785	255,215,0	2	1,84	0,128
chr5	72934554	72934908	A-E	854	.	72934666	72934667	255,215,0	2	1,129	0,225
chr5	77821454	77822246	A-E	963	.	77822104	77822105	255,215,0	2	617,108	0,684
chr5	88120689	88121105	A-E	917	.	88120941	88120942	255,215,0	2	212,122	0,294
chr5	88171456	88171902	A-E	978	.	88171751	88171752	255,215,0	2	224,78	0,368
chr5	92914746	92915169	A-E	742	.	92914911	92914912	255,215,0	2	93,185	0,238
chr5	95170754	95171173	A-E	837	.	95170854	95170855	255,215,0	2	89,306	0,113
chr5	118610393	118610883	A-E	741	.	118610627	118610628	255,215,0	2	215,236	0,254
chr5	123987356	123987539	A-E	763	.	123987439	123987440	255,215,0	2	55,71	0,112
chr5	131595834	131595951	A-E	796	.	131595899	131595900	255,215,0	2	26,11	0,106
chr5	133801466	133801754	A-E	432	.	133801588	133801589	255,215,0	2	72,114	0,174
chr5	138841391	138841557	A-E	523	.	138841499	138841500	255,215,0	2	59,8	0,158
chr5	141805995	141806051	A-E	829	.	141806007	141806008	255,215,0	2	3,34	0,22
chr5	141825669	141826086	A-E	957	.	141825869	141825870	255,215,0	2	7,22	0,395
chr5	142362111	142362403	A-E	764	.	142362188	142362189	255,215,0	2	1,137	0,155
chr5	148668144	148668260	A-E	680	.	148668167	148668168	255,215,0	2	1,69	0,47
chr5	169404223	169404546	A-E	910	.	169404349	169404350	255,215,0	2	92,162	0,161
chr5	171879589	171880295	A-E	681	.	171879960	171879961	255,215,0	2	329,292	0,414
chr5	172198749	172199959	A-E	562	.	172199635	172199636	255,215,0	2	799,235	0,975
chr5	172314817	172315056	A-E	708	.	172314936	172314937	255,215,0	2	88,87	0,152
chr5	173205115	173205307	A-E	528	.	173205217	173205218	255,215,0	2	93,79	0,113
chr5	176543923	176544044	A-E	758	.	176544002	176544003	255,215,0	2	39,1	0,120
chr6	711154	711526	A-E	857	.	711477	711478	255,215,0	2	299,24	0,348
chr6	2128026	2128199	A-E	859	.	2128098	2128099	255,215,0	2	6,34	0,139
chr6	3826272	3826513	A-E	785	.	3826434	3826435	255,215,0	2	88,3	0,238
chr6	4317088	4317563	A-E	735	.	4317433	4317434	255,215,0	2	305,88	0,387
chr6	7731119	7731407	A-E	905	.	7731309	7731310	255,215,0	2	130,36	0,252
chr6	11607697	11608051	A-E	758	.	11607760	11607761	255,215,0	2	63,289	0,65
chr6	11609469	11609947	A-E	779	.	11609817	11609818	255,215,0	2	221,1	0,477
chr6	11650418	11650889	A-E	772	.	11650651	11650652	255,215,0	2	109,113	0,358
chr6	12484193	12484504	A-E	915	.	12484245	12484246	255,215,0	2	1,207	0,104
chr6	17016303	17016440	A-E	437	.	17016334	17016335	255,215,0	2	1,74	0,63
chr6	25992254	25993073	A-E	798	.	25992839	25992840	255,215,0	2	560,207	0,612
chr6	26126352	26126787	A-E	652	.	26126532	26126533	255,215,0	2	164,237	0,198
chr6	26521003	26521206	A-E	415	.	26521107	26521108	255,215,0	2	40,33	0,170
chr6	30716024	30716359	A-E	881	.	30716083	30716084	255,215,0	2	5,221	0,114
chr6	30716597	30717062	A-E	980	.	30716911	30716912	255,215,0	2	267,102	0,363
chr6	30731781	30732171	A-E	849	.	30732167	30732168	255,215,0	2	386,2	0,388
chr6	31530961	31531387	A-E	922	.	31531304	31531305	255,215,0	2	320,58	0,368
chr6	31705604	31706142	A-E	867	.	31705905	31705906	255,215,0	2	299,233	0,305
chr6	36737758	36737957	A-E	900	.	36737898	36737899	255,215,0	2	84,1	0,198
chr6	37751286	37751497	A-E	519	.	37751340	37751341	255,215,0	2	1,102	0,109
chr6	49533704	49534052	A-E	823	.	49533812	49533813	255,215,0	2	20,151	0,197
chr6	53224045	53224723	A-E	501	.	53224314	53224315	255,215,0	2	256,394	0,284
chr6	74432369	74432753	A-E	921	.	74432572	74432573	255,215,0	2	168,145	0,239
chr6	76128010	76128310	A-E	927	.	76128142	76128143	255,215,0	2	1,36	0,264
chr6	86113432	86113601	A-E	837	.	86113524	86113525	255,215,0	2	51,34	0,135
chr6	86114496	86114829	A-E	928	.	86114662	86114663	255,215,0	2	89,88	0,245
chr6	93255659	93255903	A-E	911	.	93255780	93255781	255,215,0	2	1,1	0,243
chr6	112525181	112525504	A-E	972	.	112525288	112525289	255,215,0	2	1,109	0,214
chr6	112552727	112553228	A-E	903	.	112552919	112552920	255,215,0	2	108,223	0,278
chr6	112555272	112555453	A-E	889	.	112555339	112555340	255,215,0	2	1,47	0,134
chr6	112570641	112571001	A-E	824	.	112570893	112570894	255,215,0	2	184,38	0,322
chr6	121843500	121843932	A-E	829	.	121843668	121843669	255,215,0	2	128,222	0,210
chr6	129994496	129994751	A-E	950	.	129994656	129994657	255,215,0	2	89,23	0,232
chr6	130005105	130005433	A-E	876	.	130005369	130005370	255,215,0	2	239,38	0,290
chr6	130022144	130022554	A-E	847	.	130022401	130022402	255,215,0	2	189,84	0,326
chr6	132384454	132384635	A-E	888	.	132384555	132384556	255,215,0	2	23,1	0,180
chr6	136372344	136372809	A-E	977	.	136372482	136372483	255,215,0	2	79,266	0,199
chr6	148588961	148589218	A-E	874	.	148589101	148589102	255,215,0	2	72,47	0,210
chr6	151381285	151381592	A-E	846	.	151381451	151381452	255,215,0	2	93,67	0,240
chr6	157101566	157102083	A-E	962	.	157101699	157101700	255,215,0	2	121,370	0,147
chr6	157726321	157726550	A-E	855	.	157726458	157726459	255,215,0	2	78,32	0,197
chr6	158424430	158424803	A-E	864	.	158424678	158424679	255,215,0	2	198,73	0,300
chr6	168100191	168100503	A-E	983	.	168100331	168100332	255,215,0	2	94,124	0,188
chr7	1572262	1572844	A-E	767	.	1572635	1572636	255,215,0	2	348,182	0,400
chr7	2150639	2150902	A-E	899	.	2150795	2150796	255,215,0	2	118,68	0,195
chr7	2681143	2681305	A-E	615	.	2681208	2681209	255,215,0	2	42,72	0,90
chr7	4681329	4681565	A-E	394	.	4681442	4681443	255,215,0	2	103,111	0,125
chr7	4764796	4765177	A-E	747	.	4765029	4765030	255,215,0	2	211,124	0,257
chr7	5594554	5594977	A-E	423	.	5594836	5594837	255,215,0	2	248,106	0,317
chr7	5609541	5610012	A-E	372	.	5609879	5609880	255,215,0	2	275,68	0,403
chr7	5634980	5635411	A-E	835	.	5634988	5634989	255,215,0	2	1,414	0,17
chr7	6677371	6677641	A-E	348	.	6677423	6677424	255,215,0	2	32,197	0,73
chr7	12755276	12755712	A-E	687	.	12755431	12755432	255,215,0	2	120,245	0,191
chr7	22253669	22254026	A-E	958	.	22253847	22253848	255,215,0	2	1,1	0,356
chr7	22622740	22623204	A-E	765	.	22623069	22623070	255,215,0	2	274,79	0,385
chr7	24861129	24861331	A-E	750	.	24861203	24861204	255,215,0	2	43,96	0,106
chr7	25894654	25894946	A-E	572	.	25894845	25894846	255,215,0	2	98,6	0,286
chr7	26140883	26141586	A-E	698	.	26141234	26141235	255,215,0	2	348,347	0,356
chr7	33762230	33762341	A-E	666	.	33762267	33762268	255,215,0	2	1,36	0,75
chr7	33766388	33766503	A-E	888	.	33766461	33766462	255,215,0	2	34,1	0,114
chr7	55200352	55201043	A-E	921	.	55200685	55200686	255,215,0	2	252,276	0,415
chr7	55201472	55201858	A-E	894	.	55201600	55201601	255,215,0	2	94,222	0,164
chr7	73686776	73686884	A-E	855	.	73686791	73686792	255,215,0	2	1,78	0,30
chr7	74064444	74064957	A-E	775	.	74064538	74064539	255,215,0	2	69,392	0,121
chr7	75922960	75923105	A-E	838	.	75923021	75923022	255,215,0	2	3,25	0,120
chr7	93812688	93813130	A-E	551	.	93812920	93812921	255,215,0	2	141,117	0,325
chr7	100042030	100042585	A-E	860	.	100042238	100042239	255,215,0	2	118,255	0,300
chr7	100143295	100143664	A-E	946	.	100143515	100143516	255,215,0	2	73,1	0,368
chr7	100743461	100743946	A-E	831	.	100743575	100743576	255,215,0	2	32,288	0,197
chr7	100760673	100761017	A-E	919	.	100760904	100760905	255,215,0	2	154,35	0,309
chr7	104614051	104614727	A-E	902	.	104614597	104614598	255,215,0	2	444,27	0,649
chr7	105857491	105857771	A-E	930	.	105857741	105857742	255,215,0	2	224,3	0,277
chr7	106720036	106720145	A-E	863	.	106720111	106720112	255,215,0	2	43,1	0,108
chr7	107644827	107645024	A-E	937	.	107644949	107644950	255,215,0	2	72,23	0,174
chr7	111722371	111722702	A-E	795	.	111722538	111722539	255,215,0	2	77,73	0,258
chr7	115995232	115995555	A-E	815	.	115995329	115995330	255,215,0	2	69,197	0,126
chr7	116152142	116152412	A-E	764	.	116152204	116152205	255,215,0	2	3,147	0,123
chr7	116328034	116328226	A-E	897	.	116328183	116328184	255,215,0	2	108,1	0,191
chr7	128471531	128472043	A-E	806	.	128471765	128471766	255,215,0	2	174,217	0,295
chr7	139333682	139334086	A-E	897	.	139333874	139333875	255,215,0	2	1,20	0,384
chr7	150265859	150266137	A-E	901	.	150265924	150265925	255,215,0	2	58,204	0,74
chr7	150283922	150284215	A-E	827	.	150284004	150284005	255,215,0	2	39,166	0,127
chr7	150327635	150327757	A-E	889	.	150327711	150327712	255,215,0	2	33,1	0,121
chr7	150414963	150415154	A-E	811	.	150414990	150414991	255,215,0	2	23,159	0,32
chr7	150452624	150452940	A-E	882	.	150452811	150452812	255,215,0	2	136,76	0,240
chr7	150691752	150691942	A-E	897	.	150691794	150691795	255,215,0	2	8,113	0,77
chr7	150705271	150705459	A-E	819	.	150705363	150705364	255,215,0	2	6,9	0,179
chr8	8153597	8154098	A-E	955	.	8153800	8153801	255,215,0	2	147,241	0,260
chr8	10573649	10573859	A-E	871	.	10573800	10573801	255,215,0	2	94,1	0,209
chr8	10634302	10634482	A-E	919	.	10634368	10634369	255,215,0	2	1,48	0,132
chr8	11734631	11734824	A-E	961	.	11734745	11734746	255,215,0	2	65,28	0,165
chr8	13224231	13224684	A-E	787	.	13224409	13224410	255,215,0	2	105,200	0,253
chr8	17465660	17466084	A-E	831	.	17465889	17465890	255,215,0	2	113,77	0,347
chr8	18836263	18836433	A-E	976	.	18836317	18836318	255,215,0	2	1,61	0,109
chr8	19266409	19266742	A-E	645	.	19266622	19266623	255,215,0	2	172,78	0,255
chr8	23034603	23034952	A-E	860	.	23034669	23034670	255,215,0	2	39,254	0,95
chr8	26124778	26124900	A-E	987	.	26124837	26124838	255,215,0	2	8,10	0,112
chr8	29495067	29495424	A-E	921	.	29495201	29495202	255,215,0	2	53,141	0,216
chr8	49344700	49344905	A-E	811	.	49344799	49344800	255,215,0	2	48,54	0,151
chr8	55240783	55240975	A-E	905	.	55240848	55240849	255,215,0	2	27,88	0,104
chr8	56756553	56757241	A-E	786	.	56756739	56756740	255,215,0	2	151,466	0,222
chr8	59768911	59769118	A-E	835	.	59769010	59769011	255,215,0	2	1,9	0,198
chr8	68921459	68921584	A-E	860	.	68921518	68921519	255,215,0	2	4,9	0,116
chr8	80696342	80696550	A-E	778	.	80696512	80696513	255,215,0	2	161,28	0,180
chr8	80705910	80706255	A-E	910	.	80706053	80706054	255,215,0	2	125,183	0,162
chr8	103669513	103669869	A-E	831	.	103669679	103669680	255,215,0	2	163,185	0,171
chr8	119395540	119395777	A-E	909	.	119395660	119395661	255,215,0	2	32,27	0,210
chr8	126441416	126441734	A-E	537	.	126441624	126441625	255,215,0	2	204,105	0,213
chr8	127938432	127938773	A-E	910	.	127938642	127938643	255,215,0	2	156,75	0,266
chr8	128306934	128307283	A-E	850	.	128307195	128307196	255,215,0	2	184,10	0,339
chr8	128919831	128920544	A-E	856	.	128920232	128920233	255,215,0	2	394,303	0,410
chr8	128944008	128944415	A-E	735	.	128944138	128944139	255,215,0	2	25,171	0,236
chr8	129061512	129061955	A-E	586	.	129061597	129061598	255,215,0	2	56,328	0,115
chr8	131454495	131454885	A-E	918	.	131454764	131454765	255,215,0	2	216,66	0,324
chr8	142031986	142032097	A-E	800	.	142032041	142032042	255,215,0	2	1,1	0,110
chr8	142047873	142048201	A-E	947	.	142048170	142048171	255,215,0	2	268,1	0,327
chr8	142255319	142255549	A-E	920	.	142255469	142255470	255,215,0	2	117,45	0,185
chr8	145022492	145023108	A-E	796	.	145022823	145022824	255,215,0	2	295,248	0,368
chr9	677967	678108	A-E	923	.	678031	678032	255,215,0	2	13,25	0,116
chr9	694779	695236	A-E	643	.	694989	694990	255,215,0	2	128,164	0,293
chr9	5499914	5500215	A-E	910	.	5500098	5500099	255,215,0	2	81,12	0,289
chr9	5509549	5510003	A-E	966	.	5509836	5509837	255,215,0	2	241,120	0,334
chr9	14347993	14348154	A-E	888	.	14348105	14348106	255,215,0	2	66,1	0,160
chr9	14400700	14401012	A-E	980	.	14400907	14400908	255,215,0	2	104,1	0,311
chr9	16337405	16337786	A-E	822	.	16337533	16337534	255,215,0	2	45,168	0,213
chr9	31347195	31347362	A-E	968	.	31347280	31347281	255,215,0	2	30,25	0,142
chr9	35114116	35114547	A-E	614	.	35114221	35114222	255,215,0	2	92,312	0,119
chr9	73033763	73035382	A-E	735	.	73035075	73035076	255,215,0	2	1273,266	0,1353
chr9	73035561	73035945	A-E	787	.	73035862	73035863	255,215,0	2	266,46	0,338
chr9	73036465	73036957	A-E	903	.	73036834	73036835	255,215,0	2	366,119	0,373
chr9	75612445	75612548	A-E	988	.	75612496	75612497	255,215,0	2	1,1	0,102
chr9	90328172	90328868	A-E	713	.	90328485	90328486	255,215,0	2	294,362	0,334
chr9	101137509	101137713	A-E	838	.	101137615	101137616	255,215,0	2	80,71	0,133
chr9	112669829	112670129	A-E	900	.	112670002	112670003	255,215,0	2	48,1	0,299
chr9	116281787	116282895	A-E	934	.	116282663	116282664	255,215,0	2	843,197	0,911
chr9	130281582	130281994	A-E	829	.	130281772	130281773	255,215,0	2	119,149	0,263
chr9	130526190	130526474	A-E	827	.	130526311	130526312	255,215,0	2	44,84	0,200
chr9	130590782	130591142	A-E	899	.	130590861	130590862	255,215,0	2	43,244	0,116
chr9	130600573	130601245	A-E	690	.	130600860	130600861	255,215,0	2	262,358	0,314
chr9	130764123	130764312	A-E	945	.	130764222	130764223	255,215,0	2	53,42	0,147
chr9	131127114	131127521	A-E	648	.	131127296	131127297	255,215,0	2	6,48	0,359
chr9	131673839	131674187	A-E	915	.	131673981	131673982	255,215,0	2	1,64	0,284
chr9	131929415	131929566	A-E	733	.	131929472	131929473	255,215,0	2	3,38	0,113
chr9	131937094	131937487	A-E	507	.	131937261	131937262	255,215,0	2	152,209	0,184
chr9	132257886	132258547	A-E	491	.	132258347	132258348	255,215,0	2	416,153	0,508
chr9	134113096	134113636	A-E	933	.	134113574	134113575	255,215,0	2	446,28	0,512
chr9	134148574	134148792	A-E	762	.	134148686	134148687	255,215,0	2	9,1	0,217
chr9	134150177	134150420	A-E	746	.	134150244	134150245	255,215,0	2	39,146	0,97
chr9	135248049	135248343	A-E	900	.	135248269	135248270	255,215,0	2	149,1	0,293
chr9	137367331	137367474	A-E	833	.	137367389	137367390	255,215,0	2	3,28	0,115
chr9	139538017	139538160	A-E	922	.	139538064	139538065	255,215,0	2	2,50	0,93
chr9	139538309	139538610	A-E	827	.	139538484	139538485	255,215,0	2	161,111	0,190
chr9	139540454	139540544	A-E	976	.	139540486	139540487	255,215,0	2	1,25	0,65
chr9	139540778	139541198	A-E	917	.	139541030	139541031	255,215,0	2	244,158	0,262
chr9	139541579	139541677	A-E	960	.	139541659	139541660	255,215,0	2	65,1	0,97
chr9	139550372	139550684	A-E	941	.	139550525	139550526	255,215,0	2	28,32	0,280
chr9	139551445	139551904	A-E	757	.	139551544	139551545	255,215,0	2	54,314	0,145
chr9	139608163	139608561	A-E	857	.	139608377	139608378	255,215,0	2	33,1	0,397
chr9	140200054	140200221	A-E	935	.	140200145	140200146	255,215,0	2	58,41	0,126
chr9	140200723	140200951	A-E	874	.	140200849	140200850	255,215,0	2	26,1	0,227
chr9	140301516	140301688	A-E	405	.	140301629	140301630	255,215,0	2	94,38	0,134
chr9	140306093	140306345	A-E	681	.	140306288	140306289	255,215,0	2	177,37	0,215
chrX	12974184	12974672	A-E	966	.	12974537	12974538	255,215,0	2	343,124	0,364
chrX	13416625	13416882	A-E	937	.	13416753	13416754	255,215,0	2	4,4	0,253
chrX	38079037	38079366	A-E	677	.	38079179	38079180	255,215,0	2	1,44	0,285
chrX	38165166	38165490	A-E	867	.	38165327	38165328	255,215,0	2	8,8	0,316
chrX	40030956	40031200	A-E	585	.	40030977	40030978	255,215,0	2	12,213	0,31
chrX	40031344	40032243	A-E	809	.	40032129	40032130	255,215,0	2	770,98	0,801
chrX	40034694	40035505	A-E	732	.	40035055	40035056	255,215,0	2	318,405	0,406
chrX	45057660	45057842	A-E	979	.	45057750	45057751	255,215,0	2	1,1	0,181
chrX	45057999	45058284	A-E	896	.	45058108	45058109	255,215,0	2	1,67	0,218
chrX	73755621	73755953	A-E	433	.	73755677	73755678	255,215,0	2	1,220	0,112
chrX	101914784	101914936	A-E	851	.	101914846	101914847	255,215,0	2	45,72	0,80
chrX	106920003	106920801	A-E	870	.	106920324	106920325	255,215,0	2	299,453	0,345
chrX	153956289	153956510	A-E	843	.	153956417	153956418	255,215,0	2	62,26	0,195
chrX	153966358	153966689	A-E	554	.	153966449	153966450	255,215,0	2	39,186	0,145
