# Supplementary material for: Genome-wide prediction of cis-regulatory regions using supervised deep learning methods
Source: BMC Bioinformatics. 2018 May 31;19:202. doi: 10.1186/s12859-018-2187-1 (PMC5984344; doi:10.1186/s12859-018-2187-1)
Supplement: Supplementary file 3 — Predictions on CAGE supported bidirectional loci. AiA: Active in the FANTOM Enhancer Atlas; IiA: Inactive in the FANTOM Enhancer Atlas; NiA: Not included in the FANTOM Enhancer Atlas; Specific: Predicted cell-specific A-Es. (ZIP 4820 kb) [file 12859_2018_2187_MOESM3_ESM.zip › additional_file3/HUVEC_A-E_IiA.bed]

chr1	956563	956812	A-E	643	.	956664	956665	255,215,0	2	57,102	0,147
chr1	1014834	1015095	A-E	734	.	1014858	1014859	255,215,0	2	1,213	0,48
chr1	1093610	1093958	A-E	715	.	1093953	1093954	255,215,0	2	341,1	0,347
chr1	1714020	1714715	A-E	653	.	1714565	1714566	255,215,0	2	519,123	0,572
chr1	1772108	1772256	A-E	675	.	1772157	1772158	255,215,0	2	1,50	0,98
chr1	1793829	1793862	A-E	568	.	1793844	1793845	255,215,0	2	1,2	0,31
chr1	1814762	1815124	A-E	672	.	1815034	1815035	255,215,0	2	186,3	0,359
chr1	2162325	2162996	A-E	714	.	2162732	2162733	255,215,0	2	400,255	0,416
chr1	2171824	2171946	A-E	735	.	2171896	2171897	255,215,0	2	24,1	0,121
chr1	2172142	2172385	A-E	649	.	2172269	2172270	255,215,0	2	14,1	0,242
chr1	2177615	2177829	A-E	673	.	2177731	2177732	255,215,0	2	79,59	0,155
chr1	2190530	2190674	A-E	514	.	2190619	2190620	255,215,0	2	36,1	0,143
chr1	2230678	2230895	A-E	610	.	2230768	2230769	255,215,0	2	82,117	0,100
chr1	2231691	2232185	A-E	940	.	2232045	2232046	255,215,0	2	336,120	0,374
chr1	2232428	2232896	A-E	868	.	2232682	2232683	255,215,0	2	249,208	0,260
chr1	2253622	2253773	A-E	435	.	2253698	2253699	255,215,0	2	4,2	0,149
chr1	2509702	2510198	A-E	899	.	2509854	2509855	255,215,0	2	139,329	0,167
chr1	3229711	3230157	A-E	797	.	3229864	3229865	255,215,0	2	102,241	0,205
chr1	3420761	3421065	A-E	793	.	3420919	3420920	255,215,0	2	134,120	0,184
chr1	3421438	3421558	A-E	768	.	3421505	3421506	255,215,0	2	17,1	0,119
chr1	3459907	3460197	A-E	642	.	3460077	3460078	255,215,0	2	53,1	0,289
chr1	6053603	6054107	A-E	573	.	6053838	6053839	255,215,0	2	206,238	0,266
chr1	6661008	6661639	A-E	694	.	6661310	6661311	255,215,0	2	265,291	0,340
chr1	7359415	7359679	A-E	744	.	7359555	7359556	255,215,0	2	96,79	0,185
chr1	7461964	7462325	A-E	657	.	7462106	7462107	255,215,0	2	1,76	0,285
chr1	7531062	7531540	A-E	789	.	7531159	7531160	255,215,0	2	34,316	0,162
chr1	7609389	7609632	A-E	957	.	7609503	7609504	255,215,0	2	32,46	0,197
chr1	8107848	8108157	A-E	961	.	8108000	8108001	255,215,0	2	1,5	0,304
chr1	8121436	8121582	A-E	569	.	8121496	8121497	255,215,0	2	3,28	0,118
chr1	8154517	8154933	A-E	779	.	8154753	8154754	255,215,0	2	191,133	0,283
chr1	8156648	8157003	A-E	934	.	8156917	8156918	255,215,0	2	198,13	0,342
chr1	8157417	8157780	A-E	900	.	8157542	8157543	255,215,0	2	44,156	0,207
chr1	8173446	8173525	A-E	492	.	8173492	8173493	255,215,0	2	40,26	0,53
chr1	8181009	8181247	A-E	902	.	8181097	8181098	255,215,0	2	1,62	0,176
chr1	8194345	8194402	A-E	894	.	8194373	8194374	255,215,0	2	1,1	0,56
chr1	8198088	8198334	A-E	903	.	8198234	8198235	255,215,0	2	116,68	0,178
chr1	8229904	8230047	A-E	825	.	8229995	8229996	255,215,0	2	72,32	0,111
chr1	8254637	8254907	A-E	778	.	8254797	8254798	255,215,0	2	53,1	0,269
chr1	8257762	8258040	A-E	920	.	8257905	8257906	255,215,0	2	11,1	0,277
chr1	8272041	8272390	A-E	644	.	8272276	8272277	255,215,0	2	123,1	0,348
chr1	8319137	8319616	A-E	826	.	8319396	8319397	255,215,0	2	137,97	0,382
chr1	8720526	8720683	A-E	637	.	8720607	8720608	255,215,0	2	24,18	0,139
chr1	8933581	8933925	A-E	859	.	8933846	8933847	255,215,0	2	229,41	0,303
chr1	8964053	8964236	A-E	793	.	8964144	8964145	255,215,0	2	1,1	0,182
chr1	9127395	9127559	A-E	803	.	9127484	9127485	255,215,0	2	59,44	0,120
chr1	9222919	9223181	A-E	837	.	9223072	9223073	255,215,0	2	130,84	0,178
chr1	9223907	9224260	A-E	982	.	9224148	9224149	255,215,0	2	150,19	0,334
chr1	9225492	9225752	A-E	633	.	9225744	9225745	255,215,0	2	246,1	0,259
chr1	9271499	9271772	A-E	864	.	9271634	9271635	255,215,0	2	1,3	0,270
chr1	9335683	9335930	A-E	787	.	9335746	9335747	255,215,0	2	2,121	0,126
chr1	9399032	9399161	A-E	530	.	9399097	9399098	255,215,0	2	41,38	0,91
chr1	9473687	9473864	A-E	854	.	9473790	9473791	255,215,0	2	32,1	0,176
chr1	10127211	10127315	A-E	947	.	10127265	10127266	255,215,0	2	6,1	0,103
chr1	11753086	11753651	A-E	942	.	11753385	11753386	255,215,0	2	272,238	0,327
chr1	11968510	11969143	A-E	610	.	11969020	11969021	255,215,0	2	427,39	0,594
chr1	11990003	11990329	A-E	941	.	11990104	11990105	255,215,0	2	2,125	0,201
chr1	12046023	12046196	A-E	906	.	12046107	12046108	255,215,0	2	36,39	0,134
chr1	12193120	12193399	A-E	846	.	12193250	12193251	255,215,0	2	122,140	0,139
chr1	12213128	12213883	A-E	571	.	12213442	12213443	255,215,0	2	255,380	0,375
chr1	12221931	12222397	A-E	770	.	12222090	12222091	255,215,0	2	115,261	0,205
chr1	12227833	12229578	A-E	713	.	12228094	12228095	255,215,0	2	182,1403	0,342
chr1	12233600	12234159	A-E	749	.	12233937	12233938	255,215,0	2	290,173	0,386
chr1	12235070	12235463	A-E	837	.	12235291	12235292	255,215,0	2	151,100	0,293
chr1	12237719	12238747	A-E	900	.	12238361	12238362	255,215,0	2	637,380	0,648
chr1	12238984	12239461	A-E	656	.	12239320	12239321	255,215,0	2	331,135	0,342
chr1	12245348	12245387	A-E	669	.	12245368	12245369	255,215,0	2	3,1	0,38
chr1	12493313	12493712	A-E	967	.	12493477	12493478	255,215,0	2	1,70	0,329
chr1	12493910	12494304	A-E	901	.	12493998	12493999	255,215,0	2	1,218	0,176
chr1	12513404	12513748	A-E	558	.	12513534	12513535	255,215,0	2	1,83	0,261
chr1	12609717	12610039	A-E	938	.	12609906	12609907	255,215,0	2	81,23	0,299
chr1	12675687	12675874	A-E	562	.	12675778	12675779	255,215,0	2	1,5	0,182
chr1	15335392	15335732	A-E	822	.	15335560	15335561	255,215,0	2	1,4	0,336
chr1	15416988	15417263	A-E	669	.	15417152	15417153	255,215,0	2	55,1	0,274
chr1	15587144	15587415	A-E	887	.	15587306	15587307	255,215,0	2	112,57	0,214
chr1	15738146	15738632	A-E	932	.	15738364	15738365	255,215,0	2	203,251	0,235
chr1	15738661	15738986	A-E	950	.	15738828	15738829	255,215,0	2	166,155	0,170
chr1	15742467	15743324	A-E	895	.	15742633	15742634	255,215,0	2	148,672	0,185
chr1	15946733	15946892	A-E	829	.	15946830	15946831	255,215,0	2	37,1	0,158
chr1	16125579	16125747	A-E	851	.	16125669	16125670	255,215,0	2	15,1	0,167
chr1	16176617	16176801	A-E	876	.	16176704	16176705	255,215,0	2	27,35	0,149
chr1	16276028	16276482	A-E	933	.	16276328	16276329	255,215,0	2	226,78	0,376
chr1	16277350	16278224	A-E	527	.	16277617	16277618	255,215,0	2	226,565	0,309
chr1	16292565	16293101	A-E	670	.	16292652	16292653	255,215,0	2	47,408	0,128
chr1	16339773	16339933	A-E	552	.	16339865	16339866	255,215,0	2	27,1	0,159
chr1	16479299	16479465	A-E	904	.	16479381	16479382	255,215,0	2	1,1	0,165
chr1	16499761	16499895	A-E	918	.	16499825	16499826	255,215,0	2	54,59	0,75
chr1	16502532	16502678	A-E	851	.	16502611	16502612	255,215,0	2	15,1	0,145
chr1	16677236	16677843	A-E	723	.	16677568	16677569	255,215,0	2	197,138	0,469
chr1	16826315	16826438	A-E	502	.	16826390	16826391	255,215,0	2	29,1	0,122
chr1	17454855	17455288	A-E	962	.	17455071	17455072	255,215,0	2	193,193	0,240
chr1	17534687	17534794	A-E	485	.	17534728	17534729	255,215,0	2	1,24	0,83
chr1	17578205	17578469	A-E	682	.	17578333	17578334	255,215,0	2	1,8	0,256
chr1	19248887	19249092	A-E	775	.	19248942	19248943	255,215,0	2	1,94	0,111
chr1	19274997	19275345	A-E	548	.	19275067	19275068	255,215,0	2	44,250	0,98
chr1	19276270	19276542	A-E	940	.	19276360	19276361	255,215,0	2	1,91	0,181
chr1	19277155	19277462	A-E	830	.	19277360	19277361	255,215,0	2	181,76	0,231
chr1	19278388	19278892	A-E	540	.	19278718	19278719	255,215,0	2	249,92	0,412
chr1	19280139	19280583	A-E	869	.	19280394	19280395	255,215,0	2	181,114	0,330
chr1	19336477	19336714	A-E	700	.	19336578	19336579	255,215,0	2	1,34	0,203
chr1	19794978	19795283	A-E	687	.	19795049	19795050	255,215,0	2	1,163	0,142
chr1	19803336	19803680	A-E	952	.	19803403	19803404	255,215,0	2	1,209	0,135
chr1	19803913	19804113	A-E	784	.	19803997	19803998	255,215,0	2	2,32	0,168
chr1	20091332	20091506	A-E	795	.	20091447	20091448	255,215,0	2	60,3	0,171
chr1	20437370	20437554	A-E	967	.	20437447	20437448	255,215,0	2	1,30	0,154
chr1	21348947	21349299	A-E	977	.	21348997	21348998	255,215,0	2	45,296	0,56
chr1	21475659	21476054	A-E	766	.	21476001	21476002	255,215,0	2	293,2	0,393
chr1	21588176	21588724	A-E	844	.	21588521	21588522	255,215,0	2	294,150	0,398
chr1	21588829	21589430	A-E	890	.	21588895	21588896	255,215,0	2	1,469	0,132
chr1	21649091	21649481	A-E	953	.	21649331	21649332	255,215,0	2	191,99	0,291
chr1	21650806	21651685	A-E	933	.	21651349	21651350	255,215,0	2	518,309	0,570
chr1	21660622	21661187	A-E	925	.	21660788	21660789	255,215,0	2	150,382	0,183
chr1	21663991	21664182	A-E	859	.	21664144	21664145	255,215,0	2	151,35	0,156
chr1	21664400	21664833	A-E	910	.	21664667	21664668	255,215,0	2	240,137	0,296
chr1	21664947	21665143	A-E	830	.	21665069	21665070	255,215,0	2	115,66	0,130
chr1	21724067	21724372	A-E	783	.	21724185	21724186	255,215,0	2	2,69	0,236
chr1	22231370	22231630	A-E	858	.	22231559	22231560	255,215,0	2	121,1	0,259
chr1	22235836	22236001	A-E	870	.	22235898	22235899	255,215,0	2	33,73	0,92
chr1	22266159	22266438	A-E	657	.	22266332	22266333	255,215,0	2	69,1	0,278
chr1	22345590	22345859	A-E	792	.	22345702	22345703	255,215,0	2	51,95	0,174
chr1	22366226	22366841	A-E	805	.	22366515	22366516	255,215,0	2	217,253	0,362
chr1	23076914	23077145	A-E	957	.	23077060	23077061	255,215,0	2	64,2	0,229
chr1	23426690	23427100	A-E	837	.	23426943	23426944	255,215,0	2	189,91	0,319
chr1	23429944	23430077	A-E	936	.	23430038	23430039	255,215,0	2	69,12	0,121
chr1	23523350	23523682	A-E	540	.	23523501	23523502	255,215,0	2	10,38	0,294
chr1	23882500	23882866	A-E	898	.	23882599	23882600	255,215,0	2	1,168	0,198
chr1	23903714	23904323	A-E	861	.	23904233	23904234	255,215,0	2	457,26	0,583
chr1	24476382	24476609	A-E	733	.	24476495	24476496	255,215,0	2	2,1	0,226
chr1	24516636	24516983	A-E	561	.	24516739	24516740	255,215,0	2	1,141	0,206
chr1	24521560	24521927	A-E	610	.	24521779	24521780	255,215,0	2	173,101	0,266
chr1	24736156	24736250	A-E	901	.	24736198	24736199	255,215,0	2	1,10	0,84
chr1	24970685	24970736	A-E	877	.	24970724	24970725	255,215,0	2	32,4	0,47
chr1	25021969	25022194	A-E	714	.	25022081	25022082	255,215,0	2	1,1	0,224
chr1	25095502	25095845	A-E	556	.	25095664	25095665	255,215,0	2	1,18	0,325
chr1	25559638	25560067	A-E	733	.	25559795	25559796	255,215,0	2	82,196	0,233
chr1	25566195	25566411	A-E	662	.	25566256	25566257	255,215,0	2	47,140	0,76
chr1	25566618	25566670	A-E	420	.	25566638	25566639	255,215,0	2	1,11	0,41
chr1	25665993	25666367	A-E	922	.	25666179	25666180	255,215,0	2	1,1	0,373
chr1	25969249	25969578	A-E	517	.	25969406	25969407	255,215,0	2	78,91	0,238
chr1	26022319	26022793	A-E	504	.	26022554	26022555	255,215,0	2	210,212	0,262
chr1	26184900	26185246	A-E	666	.	26185070	26185071	255,215,0	2	1,5	0,341
chr1	26201699	26201757	A-E	580	.	26201715	26201716	255,215,0	2	4,28	0,30
chr1	26249033	26249281	A-E	655	.	26249191	26249192	255,215,0	2	154,85	0,163
chr1	26453982	26454320	A-E	511	.	26454194	26454195	255,215,0	2	131,44	0,294
chr1	26677301	26677628	A-E	961	.	26677412	26677413	255,215,0	2	60,163	0,164
chr1	26678060	26678317	A-E	548	.	26678199	26678200	255,215,0	2	24,1	0,256
chr1	27024638	27025138	A-E	927	.	27024824	27024825	255,215,0	2	142,268	0,232
chr1	27112764	27112917	A-E	845	.	27112858	27112859	255,215,0	2	82,46	0,107
chr1	27175784	27176273	A-E	519	.	27175983	27175984	255,215,0	2	131,220	0,269
chr1	27321452	27321840	A-E	710	.	27321631	27321632	255,215,0	2	48,77	0,311
chr1	27762936	27763307	A-E	750	.	27763205	27763206	255,215,0	2	226,58	0,313
chr1	27957478	27958684	A-E	708	.	27958176	27958177	255,215,0	2	692,500	0,706
chr1	27986111	27986384	A-E	531	.	27986267	27986268	255,215,0	2	116,75	0,198
chr1	28189568	28190269	A-E	500	.	28189911	28189912	255,215,0	2	330,343	0,358
chr1	28201800	28202156	A-E	670	.	28201856	28201857	255,215,0	2	23,265	0,91
chr1	28318645	28318992	A-E	811	.	28318811	28318812	255,215,0	2	1,14	0,333
chr1	28437098	28437429	A-E	816	.	28437332	28437333	255,215,0	2	186,48	0,283
chr1	28437697	28438098	A-E	494	.	28437902	28437903	255,215,0	2	205,195	0,206
chr1	28439074	28439949	A-E	875	.	28439425	28439426	255,215,0	2	293,465	0,410
chr1	28487509	28487671	A-E	877	.	28487565	28487566	255,215,0	2	1,50	0,112
chr1	29253461	29253677	A-E	947	.	29253524	29253525	255,215,0	2	1,90	0,126
chr1	29504261	29504387	A-E	578	.	29504316	29504317	255,215,0	2	50,64	0,62
chr1	31320336	31320627	A-E	607	.	31320523	31320524	255,215,0	2	85,1	0,290
chr1	31643824	31643962	A-E	524	.	31643870	31643871	255,215,0	2	1,45	0,93
chr1	32015159	32015590	A-E	566	.	32015320	32015321	255,215,0	2	132,239	0,192
chr1	32166698	32166999	A-E	716	.	32166823	32166824	255,215,0	2	1,51	0,250
chr1	32253647	32254040	A-E	524	.	32253860	32253861	255,215,0	2	165,130	0,263
chr1	32263216	32263220	A-E	882	.	32263218	32263219	255,215,0	2	2,1	0,3
chr1	32354934	32355150	A-E	816	.	32354986	32354987	255,215,0	2	29,140	0,76
chr1	32420307	32420572	A-E	930	.	32420413	32420414	255,215,0	2	84,135	0,130
chr1	32421622	32422096	A-E	955	.	32421695	32421696	255,215,0	2	35,362	0,112
chr1	32715599	32716062	A-E	783	.	32715680	32715681	255,215,0	2	52,351	0,112
chr1	32732571	32732683	A-E	806	.	32732625	32732626	255,215,0	2	8,10	0,102
chr1	33405191	33405597	A-E	633	.	33405375	33405376	255,215,0	2	139,175	0,231
chr1	33427851	33428169	A-E	956	.	33427990	33427991	255,215,0	2	1,40	0,278
chr1	33446816	33447482	A-E	955	.	33446949	33446950	255,215,0	2	86,485	0,181
chr1	33447667	33447707	A-E	635	.	33447674	33447675	255,215,0	2	1,25	0,15
chr1	33448758	33448929	A-E	742	.	33448797	33448798	255,215,0	2	34,125	0,46
chr1	33454783	33455472	A-E	887	.	33455324	33455325	255,215,0	2	506,112	0,577
chr1	33463131	33463490	A-E	803	.	33463268	33463269	255,215,0	2	63,146	0,213
chr1	33463690	33463885	A-E	769	.	33463766	33463767	255,215,0	2	42,83	0,112
chr1	33645848	33646140	A-E	553	.	33645994	33645995	255,215,0	2	2,1	0,291
chr1	33804359	33804743	A-E	790	.	33804678	33804679	255,215,0	2	306,50	0,334
chr1	36183411	36183689	A-E	639	.	36183587	36183588	255,215,0	2	130,54	0,224
chr1	36397577	36397741	A-E	906	.	36397664	36397665	255,215,0	2	12,1	0,163
chr1	36555347	36555633	A-E	828	.	36555605	36555606	255,215,0	2	252,20	0,266
chr1	36616485	36616868	A-E	802	.	36616576	36616577	255,215,0	2	88,288	0,95
chr1	36626561	36626969	A-E	978	.	36626608	36626609	255,215,0	2	44,356	0,52
chr1	36627717	36628369	A-E	891	.	36628067	36628068	255,215,0	2	325,276	0,376
chr1	36715455	36715834	A-E	590	.	36715644	36715645	255,215,0	2	1,1	0,378
chr1	36814630	36815106	A-E	548	.	36814973	36814974	255,215,0	2	291,80	0,396
chr1	36839449	36839891	A-E	813	.	36839557	36839558	255,215,0	2	42,266	0,176
chr1	37937293	37937526	A-E	860	.	37937470	37937471	255,215,0	2	126,4	0,229
chr1	37942874	37943354	A-E	861	.	37943026	37943027	255,215,0	2	147,322	0,158
chr1	37944084	37944971	A-E	764	.	37944381	37944382	255,215,0	2	298,589	0,298
chr1	38465723	38465839	A-E	975	.	38465778	38465779	255,215,0	2	1,6	0,110
chr1	38495782	38495936	A-E	777	.	38495883	38495884	255,215,0	2	51,1	0,153
chr1	39193613	39193736	A-E	677	.	39193671	39193672	255,215,0	2	1,6	0,117
chr1	39598118	39598362	A-E	922	.	39598292	39598293	255,215,0	2	107,1	0,243
chr1	39598673	39599090	A-E	846	.	39598721	39598722	255,215,0	2	29,349	0,68
chr1	39633654	39634014	A-E	595	.	39633701	39633702	255,215,0	2	1,266	0,94
chr1	39662647	39663006	A-E	725	.	39662737	39662738	255,215,0	2	72,250	0,109
chr1	39857791	39857995	A-E	822	.	39857868	39857869	255,215,0	2	13,62	0,142
chr1	40504860	40505165	A-E	892	.	40505012	40505013	255,215,0	2	1,1	0,304
chr1	41178788	41178979	A-E	818	.	41178865	41178866	255,215,0	2	2,38	0,153
chr1	41981831	41982007	A-E	456	.	41981925	41981926	255,215,0	2	15,1	0,175
chr1	42149945	42149960	A-E	704	.	42149948	42149949	255,215,0	2	1,9	0,6
chr1	42192975	42193489	A-E	751	.	42193265	42193266	255,215,0	2	208,141	0,373
chr1	42248889	42249252	A-E	555	.	42248980	42248981	255,215,0	2	1,181	0,182
chr1	42328578	42328878	A-E	632	.	42328729	42328730	255,215,0	2	102,98	0,202
chr1	42356899	42357259	A-E	686	.	42356905	42356906	255,215,0	2	1,347	0,13
chr1	42363874	42364167	A-E	745	.	42364001	42364002	255,215,0	2	1,39	0,254
chr1	43407355	43407700	A-E	898	.	43407615	43407616	255,215,0	2	224,47	0,298
chr1	43432863	43433109	A-E	647	.	43432937	43432938	255,215,0	2	1,98	0,148
chr1	43760174	43760222	A-E	765	.	43760210	43760211	255,215,0	2	27,1	0,47
chr1	43761236	43761355	A-E	929	.	43761297	43761298	255,215,0	2	5,1	0,118
chr1	43839359	43839523	A-E	938	.	43839440	43839441	255,215,0	2	1,1	0,163
chr1	43997843	43998152	A-E	741	.	43997976	43997977	255,215,0	2	1,43	0,266
chr1	44176533	44177122	A-E	845	.	44176878	44176879	255,215,0	2	308,205	0,384
chr1	44887961	44887973	A-E	949	.	44887967	44887968	255,215,0	2	3,1	0,11
chr1	44951424	44951733	A-E	874	.	44951501	44951502	255,215,0	2	1,155	0,154
chr1	45738634	45738975	A-E	614	.	45738792	45738793	255,215,0	2	7,30	0,311
chr1	45860300	45860382	A-E	527	.	45860342	45860343	255,215,0	2	6,2	0,80
chr1	46009549	46009894	A-E	739	.	46009665	46009666	255,215,0	2	90,201	0,144
chr1	46010722	46010902	A-E	886	.	46010811	46010812	255,215,0	2	1,1	0,179
chr1	46268583	46268737	A-E	917	.	46268650	46268651	255,215,0	2	1,20	0,134
chr1	46632893	46633236	A-E	602	.	46633064	46633065	255,215,0	2	1,1	0,342
chr1	46712372	46712767	A-E	725	.	46712488	46712489	255,215,0	2	1,162	0,233
chr1	47690580	47690745	A-E	715	.	47690638	47690639	255,215,0	2	1,48	0,117
chr1	47700901	47701346	A-E	950	.	47701151	47701152	255,215,0	2	249,192	0,253
chr1	51703075	51703494	A-E	791	.	51703243	51703244	255,215,0	2	22,104	0,315
chr1	51769565	51770027	A-E	947	.	51769737	51769738	255,215,0	2	114,230	0,232
chr1	52110368	52110491	A-E	574	.	52110429	52110430	255,215,0	2	1,1	0,122
chr1	54715450	54715803	A-E	573	.	54715578	54715579	255,215,0	2	1,96	0,257
chr1	54778588	54778715	A-E	945	.	54778651	54778652	255,215,0	2	1,1	0,126
chr1	54868582	54868776	A-E	520	.	54868641	54868642	255,215,0	2	13,88	0,106
chr1	54873075	54873515	A-E	779	.	54873405	54873406	255,215,0	2	287,66	0,374
chr1	55431735	55431939	A-E	520	.	55431830	55431831	255,215,0	2	1,14	0,190
chr1	55436992	55437436	A-E	742	.	55437097	55437098	255,215,0	2	36,269	0,175
chr1	55894779	55895033	A-E	781	.	55894905	55894906	255,215,0	2	1,1	0,253
chr1	56972242	56972492	A-E	907	.	56972298	56972299	255,215,0	2	1,137	0,113
chr1	59039624	59039692	A-E	527	.	59039639	59039640	255,215,0	2	1,37	0,31
chr1	59050239	59050578	A-E	888	.	59050487	59050488	255,215,0	2	233,75	0,264
chr1	59083966	59084335	A-E	874	.	59084185	59084186	255,215,0	2	162,91	0,278
chr1	59221049	59221462	A-E	815	.	59221386	59221387	255,215,0	2	297,34	0,379
chr1	59229881	59230252	A-E	901	.	59230002	59230003	255,215,0	2	3,131	0,240
chr1	59280364	59280505	A-E	930	.	59280396	59280397	255,215,0	2	1,76	0,65
chr1	59281510	59281579	A-E	978	.	59281544	59281545	255,215,0	2	1,1	0,68
chr1	59347262	59347482	A-E	828	.	59347403	59347404	255,215,0	2	72,8	0,212
chr1	59350687	59351233	A-E	696	.	59350858	59350859	255,215,0	2	146,348	0,198
chr1	59479443	59479773	A-E	612	.	59479607	59479608	255,215,0	2	1,1	0,329
chr1	59537686	59537803	A-E	545	.	59537743	59537744	255,215,0	2	1,3	0,114
chr1	59537846	59538168	A-E	711	.	59538008	59538009	255,215,0	2	5,1	0,321
chr1	59738174	59738538	A-E	887	.	59738407	59738408	255,215,0	2	138,34	0,330
chr1	59758328	59758666	A-E	647	.	59758446	59758447	255,215,0	2	58,159	0,179
chr1	60036299	60036428	A-E	979	.	60036352	60036353	255,215,0	2	9,31	0,98
chr1	60062084	60062408	A-E	926	.	60062208	60062209	255,215,0	2	1,75	0,249
chr1	60140214	60140519	A-E	520	.	60140374	60140375	255,215,0	2	43,27	0,278
chr1	60144543	60144796	A-E	816	.	60144668	60144669	255,215,0	2	1,3	0,250
chr1	60172811	60173111	A-E	738	.	60172975	60172976	255,215,0	2	30,1	0,299
chr1	60209079	60209290	A-E	931	.	60209184	60209185	255,215,0	2	2,1	0,210
chr1	60598724	60598934	A-E	514	.	60598847	60598848	255,215,0	2	42,5	0,205
chr1	61039424	61039611	A-E	538	.	61039554	61039555	255,215,0	2	76,1	0,186
chr1	61522505	61523042	A-E	435	.	61522704	61522705	255,215,0	2	182,320	0,217
chr1	61543611	61543877	A-E	388	.	61543751	61543752	255,215,0	2	78,62	0,204
chr1	61918819	61919182	A-E	827	.	61919003	61919004	255,215,0	2	50,43	0,320
chr1	62072423	62072573	A-E	937	.	62072508	62072509	255,215,0	2	22,1	0,149
chr1	64197270	64197475	A-E	798	.	64197384	64197385	255,215,0	2	28,4	0,201
chr1	64505281	64505575	A-E	739	.	64505360	64505361	255,215,0	2	1,135	0,159
chr1	65363729	65364057	A-E	799	.	65363937	65363938	255,215,0	2	91,1	0,327
chr1	65364183	65364439	A-E	893	.	65364281	65364282	255,215,0	2	7,66	0,190
chr1	65381647	65381826	A-E	693	.	65381743	65381744	255,215,0	2	45,31	0,148
chr1	65383044	65383557	A-E	842	.	65383224	65383225	255,215,0	2	172,323	0,190
chr1	65387772	65388547	A-E	573	.	65388119	65388120	255,215,0	2	284,364	0,411
chr1	65398951	65399446	A-E	681	.	65399122	65399123	255,215,0	2	101,252	0,243
chr1	65731337	65731853	A-E	511	.	65731406	65731407	255,215,0	2	1,378	0,138
chr1	66277656	66278058	A-E	922	.	66277919	66277920	255,215,0	2	193,67	0,335
chr1	66709580	66709765	A-E	876	.	66709652	66709653	255,215,0	2	8,47	0,138
chr1	66728047	66728190	A-E	564	.	66728183	66728184	255,215,0	2	131,1	0,142
chr1	66817705	66818086	A-E	897	.	66817817	66817818	255,215,0	2	64,219	0,162
chr1	66904732	66904991	A-E	980	.	66904858	66904859	255,215,0	2	58,63	0,196
chr1	66910997	66911424	A-E	677	.	66911350	66911351	255,215,0	2	350,69	0,358
chr1	66930584	66930841	A-E	746	.	66930603	66930604	255,215,0	2	1,218	0,39
chr1	66954948	66955119	A-E	713	.	66955042	66955043	255,215,0	2	19,1	0,170
chr1	67029191	67029437	A-E	984	.	67029358	67029359	255,215,0	2	98,9	0,237
chr1	67198280	67198800	A-E	906	.	67198647	67198648	255,215,0	2	329,114	0,406
chr1	68000341	68000585	A-E	528	.	68000455	68000456	255,215,0	2	1,16	0,228
chr1	68029743	68030232	A-E	638	.	68030043	68030044	255,215,0	2	205,93	0,396
chr1	68084470	68084693	A-E	749	.	68084592	68084593	255,215,0	2	23,1	0,222
chr1	68189225	68189635	A-E	758	.	68189532	68189533	255,215,0	2	243,37	0,373
chr1	68215256	68215932	A-E	713	.	68215329	68215330	255,215,0	2	1,529	0,147
chr1	68257818	68258216	A-E	867	.	68258147	68258148	255,215,0	2	263,1	0,397
chr1	68345947	68346247	A-E	783	.	68346096	68346097	255,215,0	2	1,1	0,299
chr1	68354536	68354908	A-E	779	.	68354721	68354722	255,215,0	2	1,2	0,370
chr1	68640572	68640736	A-E	927	.	68640688	68640689	255,215,0	2	70,1	0,163
chr1	68849988	68850367	A-E	959	.	68850178	68850179	255,215,0	2	3,1	0,378
chr1	70691921	70692281	A-E	678	.	70691981	70691982	255,215,0	2	52,290	0,70
chr1	72750417	72750888	A-E	704	.	72750605	72750606	255,215,0	2	64,157	0,314
chr1	76080205	76080672	A-E	806	.	76080320	76080321	255,215,0	2	22,258	0,209
chr1	76080988	76081082	A-E	678	.	76081039	76081040	255,215,0	2	11,1	0,93
chr1	76541670	76541922	A-E	810	.	76541776	76541777	255,215,0	2	15,54	0,198
chr1	77980165	77980378	A-E	674	.	77980254	77980255	255,215,0	2	1,34	0,179
chr1	78021710	78022056	A-E	517	.	78021807	78021808	255,215,0	2	1,151	0,195
chr1	78469106	78469287	A-E	936	.	78469190	78469191	255,215,0	2	48,59	0,122
chr1	78567287	78567595	A-E	861	.	78567374	78567375	255,215,0	2	12,144	0,164
chr1	79506230	79506516	A-E	666	.	79506372	79506373	255,215,0	2	1,1	0,285
chr1	82168687	82169067	A-E	969	.	82168778	82168779	255,215,0	2	25,221	0,159
chr1	84848055	84848491	A-E	538	.	84848292	84848293	255,215,0	2	41,1	0,435
chr1	85320078	85320332	A-E	805	.	85320200	85320201	255,215,0	2	43,51	0,203
chr1	85737728	85738105	A-E	756	.	85737916	85737917	255,215,0	2	1,1	0,376
chr1	85744584	85744829	A-E	915	.	85744750	85744751	255,215,0	2	118,30	0,215
chr1	85795855	85796291	A-E	963	.	85796119	85796120	255,215,0	2	144,50	0,386
chr1	86049987	86050100	A-E	693	.	86050043	86050044	255,215,0	2	1,1	0,112
chr1	86072885	86073441	A-E	663	.	86073155	86073156	255,215,0	2	229,243	0,313
chr1	86078461	86078819	A-E	566	.	86078679	86078680	255,215,0	2	189,109	0,249
chr1	87240012	87240427	A-E	656	.	87240201	87240202	255,215,0	2	114,149	0,266
chr1	87253936	87254322	A-E	915	.	87254170	87254171	255,215,0	2	105,21	0,365
chr1	87258759	87259068	A-E	892	.	87258987	87258988	255,215,0	2	178,30	0,279
chr1	87617475	87617831	A-E	686	.	87617555	87617556	255,215,0	2	1,195	0,161
chr1	87617997	87618150	A-E	935	.	87618100	87618101	255,215,0	2	55,1	0,152
chr1	87689823	87690165	A-E	494	.	87689993	87689994	255,215,0	2	1,1	0,341
chr1	89594590	89594813	A-E	888	.	89594735	89594736	255,215,0	2	91,23	0,200
chr1	90135818	90136060	A-E	545	.	90135896	90135897	255,215,0	2	19,104	0,138
chr1	90137741	90138074	A-E	855	.	90137908	90137909	255,215,0	2	121,118	0,215
chr1	90185639	90185820	A-E	947	.	90185727	90185728	255,215,0	2	56,59	0,122
chr1	90187003	90187162	A-E	894	.	90187105	90187106	255,215,0	2	95,49	0,110
chr1	90189523	90189798	A-E	512	.	90189644	90189645	255,215,0	2	110,141	0,134
chr1	90190139	90190909	A-E	969	.	90190373	90190374	255,215,0	2	169,469	0,301
chr1	90309838	90310280	A-E	926	.	90310071	90310072	255,215,0	2	214,188	0,254
chr1	90321378	90321621	A-E	797	.	90321466	90321467	255,215,0	2	31,96	0,147
chr1	90372321	90372729	A-E	953	.	90372377	90372378	255,215,0	2	12,306	0,102
chr1	90374317	90375036	A-E	955	.	90374523	90374524	255,215,0	2	190,496	0,223
chr1	90376424	90376756	A-E	643	.	90376560	90376561	255,215,0	2	6,65	0,267
chr1	92048213	92048455	A-E	662	.	92048329	92048330	255,215,0	2	1,9	0,233
chr1	93002551	93002867	A-E	916	.	93002760	93002761	255,215,0	2	174,71	0,245
chr1	93003662	93004045	A-E	826	.	93003867	93003868	255,215,0	2	38,9	0,374
chr1	93270252	93270588	A-E	786	.	93270466	93270467	255,215,0	2	94,1	0,335
chr1	93634565	93634982	A-E	519	.	93634926	93634927	255,215,0	2	333,27	0,390
chr1	94089710	94089715	A-E	944	.	94089712	94089713	255,215,0	2	1,1	0,4
chr1	94093325	94093611	A-E	542	.	94093589	94093590	255,215,0	2	244,1	0,285
chr1	94127789	94128026	A-E	952	.	94127839	94127840	255,215,0	2	50,186	0,51
chr1	94133922	94134283	A-E	669	.	94134102	94134103	255,215,0	2	1,1	0,360
chr1	94158127	94158185	A-E	623	.	94158166	94158167	255,215,0	2	22,1	0,57
chr1	94158601	94159338	A-E	967	.	94158653	94158654	255,215,0	2	6,637	0,100
chr1	94167175	94167520	A-E	794	.	94167393	94167394	255,215,0	2	155,62	0,283
chr1	94169341	94169462	A-E	527	.	94169390	94169391	255,215,0	2	5,27	0,94
chr1	94244939	94245309	A-E	687	.	94245198	94245199	255,215,0	2	153,4	0,366
chr1	94527681	94527931	A-E	793	.	94527842	94527843	255,215,0	2	75,1	0,249
chr1	94532879	94533090	A-E	949	.	94532989	94532990	255,215,0	2	11,1	0,210
chr1	94626535	94626661	A-E	517	.	94626597	94626598	255,215,0	2	1,1	0,125
chr1	94712395	94712617	A-E	429	.	94712501	94712502	255,215,0	2	51,60	0,162
chr1	95193393	95193837	A-E	701	.	95193666	95193667	255,215,0	2	169,66	0,378
chr1	95258204	95258621	A-E	846	.	95258354	95258355	255,215,0	2	59,174	0,243
chr1	95260997	95261398	A-E	855	.	95261088	95261089	255,215,0	2	4,221	0,180
chr1	96828119	96828533	A-E	823	.	96828301	96828302	255,215,0	2	97,145	0,269
chr1	97331396	97331825	A-E	816	.	97331593	97331594	255,215,0	2	1,34	0,395
chr1	98315619	98315765	A-E	977	.	98315701	98315702	255,215,0	2	26,6	0,140
chr1	98366677	98366793	A-E	804	.	98366725	98366726	255,215,0	2	1,20	0,96
chr1	98403373	98403764	A-E	896	.	98403702	98403703	255,215,0	2	270,1	0,390
chr1	98408796	98409171	A-E	823	.	98408981	98408982	255,215,0	2	3,6	0,369
chr1	98494244	98494658	A-E	647	.	98494591	98494592	255,215,0	2	287,5	0,409
chr1	98677142	98677181	A-E	880	.	98677161	98677162	255,215,0	2	1,1	0,38
chr1	98781999	98782036	A-E	811	.	98782017	98782018	255,215,0	2	1,1	0,36
chr1	98788970	98789228	A-E	974	.	98789134	98789135	255,215,0	2	100,29	0,229
chr1	99907375	99907562	A-E	901	.	99907466	99907467	255,215,0	2	1,5	0,182
chr1	100000188	100000393	A-E	652	.	100000273	100000274	255,215,0	2	1,35	0,170
chr1	100104444	100104686	A-E	964	.	100104564	100104565	255,215,0	2	1,1	0,241
chr1	100512510	100512716	A-E	667	.	100512571	100512572	255,215,0	2	4,87	0,119
chr1	100820585	100820838	A-E	535	.	100820682	100820683	255,215,0	2	92,150	0,103
chr1	100911126	100911538	A-E	760	.	100911290	100911291	255,215,0	2	102,184	0,228
chr1	101313094	101313246	A-E	685	.	101313169	101313170	255,215,0	2	1,1	0,151
chr1	101577594	101578108	A-E	668	.	101577807	101577808	255,215,0	2	104,190	0,324
chr1	101725356	101725679	A-E	893	.	101725469	101725470	255,215,0	2	41,137	0,186
chr1	101757305	101757513	A-E	914	.	101757429	101757430	255,215,0	2	42,1	0,207
chr1	101774729	101775525	A-E	667	.	101775306	101775307	255,215,0	2	550,191	0,605
chr1	101875946	101876333	A-E	939	.	101876211	101876212	255,215,0	2	152,7	0,380
chr1	108478963	108479298	A-E	709	.	108479232	108479233	255,215,0	2	217,12	0,323
chr1	108479405	108480123	A-E	926	.	108479633	108479634	255,215,0	2	208,469	0,249
chr1	108741685	108742156	A-E	506	.	108741930	108741931	255,215,0	2	192,172	0,299
chr1	109127044	109127234	A-E	965	.	109127072	109127073	255,215,0	2	2,134	0,56
chr1	109133120	109133338	A-E	992	.	109133231	109133232	255,215,0	2	99,94	0,124
chr1	109133637	109134097	A-E	754	.	109133760	109133761	255,215,0	2	79,292	0,168
chr1	109262615	109262764	A-E	878	.	109262671	109262672	255,215,0	2	1,36	0,113
chr1	109981518	109981703	A-E	636	.	109981615	109981616	255,215,0	2	12,1	0,184
chr1	110160052	110160461	A-E	707	.	110160230	110160231	255,215,0	2	126,177	0,232
chr1	110333273	110333688	A-E	793	.	110333591	110333592	255,215,0	2	261,38	0,377
chr1	110334849	110335164	A-E	748	.	110334976	110334977	255,215,0	2	86,146	0,169
chr1	110335775	110336041	A-E	628	.	110335952	110335953	255,215,0	2	124,34	0,232
chr1	110420039	110420145	A-E	563	.	110420091	110420092	255,215,0	2	1,1	0,105
chr1	110435112	110435421	A-E	523	.	110435323	110435324	255,215,0	2	115,1	0,308
chr1	110476602	110476703	A-E	550	.	110476652	110476653	255,215,0	2	1,1	0,100
chr1	112050044	112050594	A-E	919	.	112050327	112050328	255,215,0	2	236,218	0,332
chr1	112058341	112058601	A-E	731	.	112058436	112058437	255,215,0	2	82,150	0,110
chr1	112058803	112059167	A-E	671	.	112059004	112059005	255,215,0	2	64,24	0,340
chr1	112135698	112135869	A-E	768	.	112135720	112135721	255,215,0	2	1,127	0,44
chr1	112163412	112163797	A-E	894	.	112163621	112163622	255,215,0	2	35,1	0,384
chr1	112163826	112164071	A-E	889	.	112163876	112163877	255,215,0	2	31,175	0,70
chr1	112276731	112276883	A-E	961	.	112276806	112276807	255,215,0	2	1,1	0,151
chr1	112942216	112942335	A-E	819	.	112942275	112942276	255,215,0	2	2,2	0,117
chr1	113086746	113087141	A-E	970	.	113086829	113086830	255,215,0	2	1,229	0,166
chr1	113584893	113585079	A-E	949	.	113584960	113584961	255,215,0	2	1,52	0,134
chr1	113683682	113683919	A-E	520	.	113683752	113683753	255,215,0	2	48,144	0,93
chr1	113684444	113684648	A-E	726	.	113684531	113684532	255,215,0	2	28,56	0,148
chr1	115605190	115605611	A-E	935	.	115605403	115605404	255,215,0	2	125,118	0,303
chr1	115605746	115606114	A-E	674	.	115606006	115606007	255,215,0	2	196,43	0,325
chr1	115627657	115627928	A-E	621	.	115627728	115627729	255,215,0	2	8,135	0,136
chr1	115709526	115709713	A-E	697	.	115709585	115709586	255,215,0	2	1,68	0,119
chr1	115732772	115733197	A-E	508	.	115732899	115732900	255,215,0	2	25,194	0,231
chr1	115968975	115969167	A-E	800	.	115969070	115969071	255,215,0	2	1,1	0,191
chr1	116088478	116088732	A-E	530	.	116088605	116088606	255,215,0	2	3,1	0,253
chr1	116918925	116919548	A-E	966	.	116919273	116919274	255,215,0	2	289,215	0,408
chr1	116920378	116921129	A-E	971	.	116920739	116920740	255,215,0	2	351,378	0,373
chr1	116923407	116923493	A-E	882	.	116923479	116923480	255,215,0	2	61,1	0,85
chr1	117032033	117032296	A-E	872	.	117032174	117032175	255,215,0	2	22,1	0,262
chr1	117050808	117051139	A-E	713	.	117050863	117050864	255,215,0	2	13,233	0,98
chr1	117051576	117051921	A-E	863	.	117051801	117051802	255,215,0	2	166,59	0,286
chr1	117112460	117112738	A-E	579	.	117112566	117112567	255,215,0	2	81,146	0,132
chr1	117130518	117130699	A-E	557	.	117130623	117130624	255,215,0	2	61,30	0,151
chr1	117421623	117422020	A-E	542	.	117421973	117421974	255,215,0	2	318,14	0,383
chr1	117619913	117620299	A-E	689	.	117620135	117620136	255,215,0	2	60,1	0,385
chr1	118197244	118197521	A-E	533	.	118197333	118197334	255,215,0	2	43,141	0,136
chr1	120180868	120181132	A-E	502	.	120181081	120181082	255,215,0	2	165,1	0,263
chr1	120255895	120256325	A-E	500	.	120256049	120256050	255,215,0	2	48,168	0,262
chr1	120686768	120686908	A-E	654	.	120686885	120686886	255,215,0	2	96,1	0,139
chr1	120760883	120761040	A-E	807	.	120760951	120760952	255,215,0	2	23,42	0,115
chr1	144908312	144908601	A-E	939	.	144908435	144908436	255,215,0	2	2,43	0,246
chr1	144908806	144909147	A-E	864	.	144908896	144908897	255,215,0	2	1,161	0,180
chr1	144927217	144927550	A-E	679	.	144927431	144927432	255,215,0	2	144,47	0,286
chr1	145009158	145009716	A-E	799	.	145009502	145009503	255,215,0	2	294,163	0,395
chr1	145042783	145043227	A-E	562	.	145042897	145042898	255,215,0	2	58,273	0,171
chr1	145090155	145090603	A-E	674	.	145090482	145090483	255,215,0	2	238,30	0,418
chr1	145092450	145092883	A-E	758	.	145092732	145092733	255,215,0	2	238,105	0,328
chr1	145226678	145226829	A-E	590	.	145226730	145226731	255,215,0	2	3,49	0,102
chr1	145437595	145437817	A-E	698	.	145437680	145437681	255,215,0	2	62,112	0,110
chr1	145454760	145454851	A-E	803	.	145454761	145454762	255,215,0	2	1,89	0,2
chr1	145455122	145455741	A-E	748	.	145455464	145455465	255,215,0	2	289,222	0,397
chr1	145526126	145526326	A-E	907	.	145526235	145526236	255,215,0	2	37,18	0,182
chr1	147775754	147775884	A-E	700	.	147775850	147775851	255,215,0	2	64,1	0,129
chr1	150135231	150135764	A-E	716	.	150135535	150135536	255,215,0	2	247,170	0,363
chr1	150185878	150186128	A-E	533	.	150186011	150186012	255,215,0	2	84,67	0,183
chr1	150294873	150295138	A-E	896	.	150294977	150294978	255,215,0	2	31,87	0,178
chr1	150577042	150577503	A-E	978	.	150577390	150577391	255,215,0	2	308,72	0,389
chr1	150585815	150586394	A-E	851	.	150586131	150586132	255,215,0	2	265,210	0,369
chr1	150600412	150600701	A-E	668	.	150600560	150600561	255,215,0	2	20,12	0,277
chr1	150668096	150668276	A-E	904	.	150668179	150668180	255,215,0	2	1,14	0,166
chr1	150949569	150950014	A-E	858	.	150949932	150949933	255,215,0	2	303,20	0,425
chr1	151172142	151172526	A-E	982	.	151172242	151172243	255,215,0	2	1,183	0,201
chr1	151172620	151173197	A-E	758	.	151172668	151172669	255,215,0	2	29,508	0,69
chr1	151284018	151284391	A-E	772	.	151284245	151284246	255,215,0	2	151,69	0,304
chr1	151871280	151871437	A-E	926	.	151871358	151871359	255,215,0	2	1,1	0,156
chr1	151945068	151945221	A-E	860	.	151945145	151945146	255,215,0	2	4,1	0,152
chr1	151960875	151961433	A-E	936	.	151961101	151961102	255,215,0	2	122,227	0,331
chr1	151961675	151962369	A-E	851	.	151962068	151962069	255,215,0	2	387,293	0,401
chr1	152006910	152007460	A-E	836	.	152006990	152006991	255,215,0	2	19,408	0,142
chr1	152007615	152008057	A-E	932	.	152007720	152007721	255,215,0	2	84,315	0,127
chr1	153504746	153504953	A-E	908	.	153504859	153504860	255,215,0	2	75,54	0,153
chr1	153541018	153541368	A-E	656	.	153541268	153541269	255,215,0	2	156,5	0,345
chr1	153670755	153671012	A-E	883	.	153670884	153670885	255,215,0	2	4,1	0,256
chr1	154154606	154155027	A-E	592	.	154154829	154154830	255,215,0	2	154,128	0,293
chr1	154299137	154299452	A-E	750	.	154299352	154299353	255,215,0	2	145,28	0,287
chr1	154391539	154392211	A-E	850	.	154392183	154392184	255,215,0	2	641,24	0,648
chr1	154392646	154393050	A-E	840	.	154392861	154392862	255,215,0	2	175,147	0,257
chr1	154395894	154396284	A-E	696	.	154395998	154395999	255,215,0	2	41,221	0,169
chr1	154579303	154579782	A-E	524	.	154579554	154579555	255,215,0	2	107,83	0,396
chr1	154910155	154910399	A-E	799	.	154910215	154910216	255,215,0	2	29,151	0,93
chr1	154977099	154977253	A-E	528	.	154977189	154977190	255,215,0	2	38,10	0,144
chr1	155944562	155945214	A-E	845	.	155944814	155944815	255,215,0	2	251,397	0,255
chr1	155945743	155946196	A-E	884	.	155946107	155946108	255,215,0	2	299,23	0,430
chr1	155946363	155946660	A-E	742	.	155946475	155946476	255,215,0	2	30,102	0,195
chr1	156066868	156067143	A-E	796	.	156067008	156067009	255,215,0	2	73,66	0,209
chr1	156073142	156073699	A-E	953	.	156073531	156073532	255,215,0	2	390,167	0,390
chr1	156073854	156074351	A-E	673	.	156074084	156074085	255,215,0	2	204,240	0,257
chr1	156074715	156075305	A-E	564	.	156075041	156075042	255,215,0	2	258,194	0,396
chr1	156089405	156089622	A-E	787	.	156089465	156089466	255,215,0	2	58,154	0,63
chr1	156118146	156118395	A-E	906	.	156118327	156118328	255,215,0	2	151,37	0,212
chr1	156251648	156251762	A-E	696	.	156251689	156251690	255,215,0	2	12,43	0,71
chr1	156468556	156468776	A-E	890	.	156468631	156468632	255,215,0	2	1,70	0,150
chr1	156541089	156541488	A-E	865	.	156541191	156541192	255,215,0	2	3,197	0,202
chr1	156586355	156586564	A-E	646	.	156586459	156586460	255,215,0	2	4,3	0,206
chr1	156629760	156630406	A-E	573	.	156629966	156629967	255,215,0	2	119,352	0,294
chr1	156634807	156635020	A-E	506	.	156634938	156634939	255,215,0	2	56,5	0,208
chr1	156645551	156645913	A-E	902	.	156645805	156645806	255,215,0	2	225,78	0,284
chr1	156718467	156719136	A-E	967	.	156718867	156718868	255,215,0	2	323,191	0,478
chr1	156719450	156719815	A-E	878	.	156719707	156719708	255,215,0	2	247,96	0,269
chr1	156864713	156865066	A-E	833	.	156864816	156864817	255,215,0	2	2,147	0,206
chr1	157010714	157010878	A-E	628	.	157010795	157010796	255,215,0	2	17,17	0,147
chr1	157076072	157076782	A-E	761	.	157076407	157076408	255,215,0	2	325,363	0,347
chr1	157106691	157107326	A-E	956	.	157106961	157106962	255,215,0	2	262,356	0,279
chr1	157124774	157125221	A-E	614	.	157124854	157124855	255,215,0	2	53,339	0,108
chr1	157938818	157938961	A-E	806	.	157938888	157938889	255,215,0	2	1,2	0,141
chr1	157964633	157965029	A-E	683	.	157964830	157964831	255,215,0	2	1,1	0,395
chr1	157980631	157980890	A-E	926	.	157980707	157980708	255,215,0	2	15,120	0,139
chr1	157989414	157989935	A-E	967	.	157989468	157989469	255,215,0	2	1,413	0,108
chr1	158970513	158970716	A-E	776	.	158970580	158970581	255,215,0	2	1,68	0,135
chr1	158982200	158982857	A-E	910	.	158982479	158982480	255,215,0	2	268,365	0,292
chr1	159819832	159820037	A-E	525	.	159819979	159819980	255,215,0	2	96,6	0,199
chr1	159851477	159851987	A-E	563	.	159851824	159851825	255,215,0	2	309,124	0,386
chr1	159852272	159852569	A-E	831	.	159852525	159852526	255,215,0	2	211,1	0,296
chr1	159859603	159860031	A-E	836	.	159859944	159859945	255,215,0	2	314,58	0,370
chr1	159880076	159880706	A-E	630	.	159880436	159880437	255,215,0	2	325,233	0,397
chr1	159892447	159892988	A-E	966	.	159892802	159892803	255,215,0	2	324,153	0,388
chr1	160982920	160983992	A-E	898	.	160983765	160983766	255,215,0	2	837,218	0,854
chr1	161155098	161155533	A-E	914	.	161155365	161155366	255,215,0	2	128,28	0,407
chr1	161155908	161155971	A-E	683	.	161155956	161155957	255,215,0	2	40,5	0,58
chr1	161170260	161170636	A-E	958	.	161170566	161170567	255,215,0	2	238,1	0,375
chr1	161170933	161171185	A-E	973	.	161171001	161171002	255,215,0	2	20,134	0,118
chr1	161352257	161352597	A-E	977	.	161352425	161352426	255,215,0	2	6,9	0,331
chr1	161469487	161469783	A-E	563	.	161469606	161469607	255,215,0	2	116,172	0,124
chr1	162508612	162508929	A-E	750	.	162508801	162508802	255,215,0	2	63,1	0,316
chr1	162539981	162540420	A-E	636	.	162539993	162539994	255,215,0	2	10,423	0,16
chr1	162599583	162599804	A-E	811	.	162599660	162599661	255,215,0	2	1,67	0,154
chr1	162603017	162603226	A-E	670	.	162603121	162603122	255,215,0	2	1,1	0,208
chr1	162659800	162660152	A-E	751	.	162659975	162659976	255,215,0	2	1,1	0,351
chr1	162827762	162827953	A-E	928	.	162827846	162827847	255,215,0	2	1,22	0,169
chr1	162954567	162954830	A-E	957	.	162954668	162954669	255,215,0	2	41,100	0,163
chr1	163005587	163006022	A-E	927	.	163005932	163005933	255,215,0	2	329,73	0,362
chr1	163844797	163845064	A-E	908	.	163844970	163844971	255,215,0	2	82,1	0,266
chr1	164686304	164686686	A-E	540	.	164686417	164686418	255,215,0	2	67,221	0,161
chr1	165823413	165823808	A-E	641	.	165823567	165823568	255,215,0	2	74,160	0,235
chr1	165868061	165868423	A-E	878	.	165868294	165868295	255,215,0	2	106,1	0,361
chr1	167766380	167766616	A-E	502	.	167766547	167766548	255,215,0	2	110,11	0,225
chr1	167772811	167773182	A-E	539	.	167772824	167772825	255,215,0	2	3,346	0,25
chr1	168149052	168149361	A-E	899	.	168149232	168149233	255,215,0	2	168,115	0,194
chr1	170669976	170670263	A-E	528	.	170670184	170670185	255,215,0	2	131,1	0,286
chr1	170677232	170677374	A-E	856	.	170677310	170677311	255,215,0	2	17,1	0,141
chr1	171407653	171408026	A-E	496	.	171407771	171407772	255,215,0	2	47,182	0,191
chr1	171712214	171712716	A-E	807	.	171712398	171712399	255,215,0	2	141,274	0,228
chr1	172150675	172151005	A-E	872	.	172150696	172150697	255,215,0	2	1,287	0,43
chr1	172291507	172291926	A-E	755	.	172291558	172291559	255,215,0	2	31,346	0,73
chr1	172327070	172327187	A-E	957	.	172327138	172327139	255,215,0	2	21,1	0,116
chr1	172327558	172328156	A-E	953	.	172327707	172327708	255,215,0	2	95,393	0,205
chr1	172667452	172667583	A-E	741	.	172667526	172667527	255,215,0	2	20,1	0,130
chr1	172715484	172715760	A-E	892	.	172715630	172715631	255,215,0	2	62,45	0,231
chr1	172828423	172828792	A-E	825	.	172828523	172828524	255,215,0	2	1,169	0,200
chr1	172863432	172863838	A-E	861	.	172863571	172863572	255,215,0	2	7,133	0,273
chr1	172882769	172883147	A-E	515	.	172883122	172883123	255,215,0	2	330,1	0,377
chr1	172900674	172900969	A-E	605	.	172900755	172900756	255,215,0	2	1,132	0,163
chr1	172959872	172960111	A-E	577	.	172959991	172959992	255,215,0	2	1,1	0,238
chr1	172978915	172979201	A-E	590	.	172979057	172979058	255,215,0	2	1,1	0,285
chr1	173081389	173081497	A-E	775	.	173081442	173081443	255,215,0	2	1,1	0,107
chr1	173091914	173092434	A-E	850	.	173092231	173092232	255,215,0	2	246,130	0,390
chr1	173092552	173092771	A-E	858	.	173092713	173092714	255,215,0	2	106,1	0,218
chr1	173164805	173165199	A-E	651	.	173164999	173165000	255,215,0	2	1,5	0,389
chr1	173398914	173399297	A-E	784	.	173399233	173399234	255,215,0	2	258,1	0,382
chr1	173447359	173447668	A-E	970	.	173447398	173447399	255,215,0	2	1,231	0,78
chr1	173984193	173984403	A-E	639	.	173984297	173984298	255,215,0	2	1,1	0,209
chr1	174937322	174937525	A-E	976	.	174937408	174937409	255,215,0	2	41,70	0,133
chr1	175160901	175161109	A-E	565	.	175161017	175161018	255,215,0	2	78,52	0,156
chr1	176174471	176174980	A-E	967	.	176174672	176174673	255,215,0	2	161,267	0,242
chr1	177150553	177151051	A-E	520	.	177150739	177150740	255,215,0	2	96,220	0,278
chr1	177896186	177896486	A-E	940	.	177896297	177896298	255,215,0	2	1,78	0,222
chr1	178121154	178121309	A-E	622	.	178121231	178121232	255,215,0	2	1,1	0,154
chr1	178157578	178157966	A-E	787	.	178157614	178157615	255,215,0	2	19,334	0,54
chr1	178207948	178208160	A-E	975	.	178207998	178207999	255,215,0	2	26,137	0,75
chr1	178231351	178231525	A-E	592	.	178231427	178231428	255,215,0	2	18,39	0,135
chr1	178378072	178378430	A-E	875	.	178378250	178378251	255,215,0	2	1,2	0,356
chr1	178995927	178996290	A-E	641	.	178996174	178996175	255,215,0	2	136,3	0,360
chr1	179108920	179109313	A-E	920	.	179109131	179109132	255,215,0	2	31,1	0,392
chr1	179160106	179160405	A-E	806	.	179160221	179160222	255,215,0	2	53,120	0,179
chr1	179187224	179187335	A-E	861	.	179187261	179187262	255,215,0	2	7,42	0,69
chr1	179997226	179997609	A-E	616	.	179997385	179997386	255,215,0	2	1,65	0,318
chr1	180120187	180120425	A-E	929	.	180120329	180120330	255,215,0	2	90,42	0,196
chr1	181060502	181060611	A-E	947	.	181060566	181060567	255,215,0	2	62,41	0,68
chr1	181068595	181069000	A-E	740	.	181068731	181068732	255,215,0	2	5,136	0,269
chr1	181069151	181069617	A-E	704	.	181069304	181069305	255,215,0	2	84,243	0,223
chr1	181104473	181105818	A-E	909	.	181105426	181105427	255,215,0	2	896,333	0,1012
chr1	181122099	181122260	A-E	628	.	181122226	181122227	255,215,0	2	102,7	0,154
chr1	182998797	182999044	A-E	866	.	182998923	182998924	255,215,0	2	7,1	0,246
chr1	183132366	183132749	A-E	709	.	183132652	183132653	255,215,0	2	193,3	0,380
chr1	183133608	183133779	A-E	923	.	183133663	183133664	255,215,0	2	17,76	0,95
chr1	183149947	183150219	A-E	936	.	183150156	183150157	255,215,0	2	149,1	0,271
chr1	183239968	183240242	A-E	696	.	183240111	183240112	255,215,0	2	29,16	0,258
chr1	183241451	183241867	A-E	666	.	183241649	183241650	255,215,0	2	45,64	0,352
chr1	183577563	183577895	A-E	627	.	183577670	183577671	255,215,0	2	1,118	0,214
chr1	183579279	183579568	A-E	513	.	183579439	183579440	255,215,0	2	33,1	0,288
chr1	183811794	183811833	A-E	957	.	183811813	183811814	255,215,0	2	1,1	0,38
chr1	183839940	183840077	A-E	985	.	183840008	183840009	255,215,0	2	1,1	0,136
chr1	183846576	183846867	A-E	887	.	183846648	183846649	255,215,0	2	1,147	0,144
chr1	183851593	183851811	A-E	538	.	183851635	183851636	255,215,0	2	1,134	0,84
chr1	184265554	184265938	A-E	962	.	184265707	184265708	255,215,0	2	50,126	0,258
chr1	184357629	184357933	A-E	549	.	184357737	184357738	255,215,0	2	74,160	0,144
chr1	184724887	184725142	A-E	694	.	184725035	184725036	255,215,0	2	44,1	0,254
chr1	184922808	184923031	A-E	654	.	184922922	184922923	255,215,0	2	11,4	0,219
chr1	185127324	185127657	A-E	777	.	185127490	185127491	255,215,0	2	1,1	0,332
chr1	185396511	185396758	A-E	924	.	185396680	185396681	255,215,0	2	94,1	0,246
chr1	185536131	185536449	A-E	903	.	185536349	185536350	255,215,0	2	158,38	0,280
chr1	185830907	185831026	A-E	591	.	185830955	185830956	255,215,0	2	1,23	0,96
chr1	186445429	186445441	A-E	973	.	186445437	186445438	255,215,0	2	6,1	0,11
chr1	186535382	186535615	A-E	495	.	186535498	186535499	255,215,0	2	1,1	0,232
chr1	186625019	186625399	A-E	688	.	186625246	186625247	255,215,0	2	138,62	0,318
chr1	186943840	186944382	A-E	785	.	186944104	186944105	255,215,0	2	162,175	0,367
chr1	186947742	186948198	A-E	600	.	186947922	186947923	255,215,0	2	167,262	0,194
chr1	192139487	192139804	A-E	975	.	192139658	192139659	255,215,0	2	28,1	0,316
chr1	192458942	192459176	A-E	549	.	192459155	192459156	255,215,0	2	203,10	0,224
chr1	192481549	192481949	A-E	730	.	192481719	192481720	255,215,0	2	127,186	0,214
chr1	192490879	192491144	A-E	887	.	192491119	192491120	255,215,0	2	239,23	0,242
chr1	192500254	192500504	A-E	849	.	192500352	192500353	255,215,0	2	76,129	0,121
chr1	192514282	192514417	A-E	992	.	192514322	192514323	255,215,0	2	37,90	0,45
chr1	192521878	192522349	A-E	726	.	192522266	192522267	255,215,0	2	316,10	0,461
chr1	192776947	192777226	A-E	960	.	192777095	192777096	255,215,0	2	26,8	0,271
chr1	192921207	192921501	A-E	753	.	192921310	192921311	255,215,0	2	9,95	0,199
chr1	193090447	193090464	A-E	691	.	193090455	193090456	255,215,0	2	1,1	0,16
chr1	193583968	193584211	A-E	971	.	193584007	193584008	255,215,0	2	1,165	0,78
chr1	198090244	198090551	A-E	792	.	198090352	198090353	255,215,0	2	25,114	0,193
chr1	198092315	198092633	A-E	831	.	198092472	198092473	255,215,0	2	1,4	0,314
chr1	198124316	198124670	A-E	928	.	198124457	198124458	255,215,0	2	2,73	0,281
chr1	198136529	198137056	A-E	721	.	198136657	198136658	255,215,0	2	115,384	0,143
chr1	198650930	198651643	A-E	860	.	198651115	198651116	255,215,0	2	121,463	0,250
chr1	198850238	198850638	A-E	888	.	198850584	198850585	255,215,0	2	323,30	0,370
chr1	198887897	198888318	A-E	801	.	198888209	198888210	255,215,0	2	265,60	0,361
chr1	198888798	198889070	A-E	550	.	198888878	198888879	255,215,0	2	1,111	0,161
chr1	198893258	198893473	A-E	531	.	198893398	198893399	255,215,0	2	91,25	0,190
chr1	198898987	198899513	A-E	813	.	198899178	198899179	255,215,0	2	191,333	0,193
chr1	198901469	198901869	A-E	975	.	198901785	198901786	255,215,0	2	276,43	0,357
chr1	199711776	199712042	A-E	934	.	199711894	199711895	255,215,0	2	81,110	0,156
chr1	199826452	199826640	A-E	544	.	199826530	199826531	255,215,0	2	9,40	0,148
chr1	199828633	199828987	A-E	780	.	199828820	199828821	255,215,0	2	25,3	0,351
chr1	200321353	200321596	A-E	814	.	200321469	200321470	255,215,0	2	76,86	0,157
chr1	201139670	201140154	A-E	454	.	201139904	201139905	255,215,0	2	117,132	0,352
chr1	201463619	201463933	A-E	743	.	201463775	201463776	255,215,0	2	1,1	0,313
chr1	201520953	201521395	A-E	802	.	201521172	201521173	255,215,0	2	102,104	0,338
chr1	201524172	201524339	A-E	718	.	201524257	201524258	255,215,0	2	5,1	0,166
chr1	201572031	201572237	A-E	904	.	201572111	201572112	255,215,0	2	1,46	0,160
chr1	201605860	201605966	A-E	913	.	201605933	201605934	255,215,0	2	48,6	0,100
chr1	201619383	201619798	A-E	572	.	201619704	201619705	255,215,0	2	282,54	0,361
chr1	201682596	201682901	A-E	879	.	201682783	201682784	255,215,0	2	111,40	0,265
chr1	201684946	201685300	A-E	505	.	201685284	201685285	255,215,0	2	325,1	0,353
chr1	201739210	201739573	A-E	662	.	201739297	201739298	255,215,0	2	1,189	0,174
chr1	201742755	201743343	A-E	937	.	201743096	201743097	255,215,0	2	319,223	0,365
chr1	201743848	201744120	A-E	918	.	201743951	201743952	255,215,0	2	1,66	0,206
chr1	202937248	202937378	A-E	863	.	202937318	202937319	255,215,0	2	18,7	0,123
chr1	203122696	203123081	A-E	934	.	203122888	203122889	255,215,0	2	1,1	0,384
chr1	203297101	203297334	A-E	620	.	203297255	203297256	255,215,0	2	114,38	0,195
chr1	203489584	203489741	A-E	740	.	203489634	203489635	255,215,0	2	11,66	0,91
chr1	203576404	203576703	A-E	884	.	203576574	203576575	255,215,0	2	80,37	0,262
chr1	203598711	203598999	A-E	687	.	203598776	203598777	255,215,0	2	33,190	0,98
chr1	203599092	203599518	A-E	837	.	203599141	203599142	255,215,0	2	24,350	0,76
chr1	203619380	203619832	A-E	539	.	203619594	203619595	255,215,0	2	192,214	0,238
chr1	203622445	203622560	A-E	703	.	203622525	203622526	255,215,0	2	48,1	0,114
chr1	203643182	203643803	A-E	888	.	203643473	203643474	255,215,0	2	235,272	0,349
chr1	203661733	203662076	A-E	856	.	203661794	203661795	255,215,0	2	1,221	0,122
chr1	204049581	204049822	A-E	539	.	204049644	204049645	255,215,0	2	11,124	0,117
chr1	204058173	204058362	A-E	722	.	204058280	204058281	255,215,0	2	27,1	0,188
chr1	204071387	204071653	A-E	856	.	204071531	204071532	255,215,0	2	127,104	0,162
chr1	204073791	204074252	A-E	957	.	204073933	204073934	255,215,0	2	81,257	0,204
chr1	204330284	204330553	A-E	677	.	204330416	204330417	255,215,0	2	1,5	0,264
chr1	204332438	204332553	A-E	771	.	204332499	204332500	255,215,0	2	10,1	0,114
chr1	204386444	204387188	A-E	860	.	204386897	204386898	255,215,0	2	443,280	0,464
chr1	204387566	204387645	A-E	501	.	204387628	204387629	255,215,0	2	47,1	0,78
chr1	204432329	204432499	A-E	890	.	204432493	204432494	255,215,0	2	161,1	0,169
chr1	204434923	204435081	A-E	546	.	204435019	204435020	255,215,0	2	36,1	0,157
chr1	204486309	204486424	A-E	624	.	204486366	204486367	255,215,0	2	5,5	0,110
chr1	205144631	205144860	A-E	836	.	205144784	205144785	255,215,0	2	84,5	0,224
chr1	205253892	205254222	A-E	752	.	205253970	205253971	255,215,0	2	11,183	0,147
chr1	205257253	205257766	A-E	946	.	205257561	205257562	255,215,0	2	277,172	0,341
chr1	205262860	205263030	A-E	655	.	205262954	205262955	255,215,0	2	39,19	0,151
chr1	205267691	205267999	A-E	483	.	205267800	205267801	255,215,0	2	8,97	0,211
chr1	205283024	205283394	A-E	789	.	205283338	205283339	255,215,0	2	261,1	0,369
chr1	205638734	205639222	A-E	718	.	205638978	205638979	255,215,0	2	202,200	0,288
chr1	206748515	206748888	A-E	703	.	206748590	206748591	255,215,0	2	72,293	0,80
chr1	206748926	206749451	A-E	846	.	206749083	206749084	255,215,0	2	129,339	0,186
chr1	206859748	206860259	A-E	673	.	206859962	206859963	255,215,0	2	168,250	0,261
chr1	207414217	207414394	A-E	574	.	207414308	207414309	255,215,0	2	7,1	0,176
chr1	207997315	207997832	A-E	702	.	207997785	207997786	255,215,0	2	425,1	0,516
chr1	207999163	207999611	A-E	826	.	207999291	207999292	255,215,0	2	113,304	0,144
chr1	208115711	208115874	A-E	914	.	208115792	208115793	255,215,0	2	1,1	0,162
chr1	208335369	208335711	A-E	506	.	208335517	208335518	255,215,0	2	1,45	0,297
chr1	208339104	208339123	A-E	613	.	208339121	208339122	255,215,0	2	17,1	0,18
chr1	208358733	208359022	A-E	655	.	208358816	208358817	255,215,0	2	23,144	0,145
chr1	208412497	208412696	A-E	718	.	208412590	208412591	255,215,0	2	1,13	0,186
chr1	208418631	208418859	A-E	626	.	208418805	208418806	255,215,0	2	123,1	0,227
chr1	209822403	209823008	A-E	874	.	209822757	209822758	255,215,0	2	329,225	0,380
chr1	209833148	209833823	A-E	870	.	209833487	209833488	255,215,0	2	285,281	0,394
chr1	209921200	209921357	A-E	474	.	209921277	209921278	255,215,0	2	1,3	0,154
chr1	209942657	209943400	A-E	927	.	209942923	209942924	255,215,0	2	242,451	0,292
chr1	210058060	210058292	A-E	814	.	210058163	210058164	255,215,0	2	26,50	0,182
chr1	211500826	211501119	A-E	742	.	211501082	211501083	255,215,0	2	224,4	0,289
chr1	211590216	211590571	A-E	576	.	211590444	211590445	255,215,0	2	107,5	0,350
chr1	211688648	211688771	A-E	421	.	211688710	211688711	255,215,0	2	3,1	0,122
chr1	212261904	212262125	A-E	527	.	212262010	212262011	255,215,0	2	1,9	0,212
chr1	212769584	212769966	A-E	750	.	212769787	212769788	255,215,0	2	110,85	0,297
chr1	212808477	212808830	A-E	798	.	212808705	212808706	255,215,0	2	169,65	0,288
chr1	212808992	212809268	A-E	888	.	212809125	212809126	255,215,0	2	11,20	0,256
chr1	212809966	212810356	A-E	903	.	212810073	212810074	255,215,0	2	56,230	0,160
chr1	212840606	212841015	A-E	796	.	212840786	212840787	255,215,0	2	3,50	0,359
chr1	212841280	212841455	A-E	846	.	212841351	212841352	255,215,0	2	41,72	0,103
chr1	214601098	214601566	A-E	634	.	214601505	214601506	255,215,0	2	395,47	0,421
chr1	214614555	214614760	A-E	587	.	214614638	214614639	255,215,0	2	3,40	0,165
chr1	214619335	214619608	A-E	940	.	214619471	214619472	255,215,0	2	1,1	0,272
chr1	216774004	216774285	A-E	633	.	216774187	216774188	255,215,0	2	168,82	0,199
chr1	218523725	218524123	A-E	618	.	218523797	218523798	255,215,0	2	3,255	0,143
chr1	218550674	218551089	A-E	886	.	218550793	218550794	255,215,0	2	60,236	0,179
chr1	218633382	218633612	A-E	933	.	218633511	218633512	255,215,0	2	30,1	0,229
chr1	218636802	218637167	A-E	957	.	218637003	218637004	255,215,0	2	191,153	0,212
chr1	218642170	218642366	A-E	546	.	218642270	218642271	255,215,0	2	10,5	0,191
chr1	218647012	218647232	A-E	973	.	218647161	218647162	255,215,0	2	81,1	0,219
chr1	218758903	218759111	A-E	816	.	218758976	218758977	255,215,0	2	1,61	0,147
chr1	218847947	218848245	A-E	909	.	218848112	218848113	255,215,0	2	35,1	0,297
chr1	219497639	219497836	A-E	900	.	219497816	219497817	255,215,0	2	159,1	0,196
chr1	219498496	219498646	A-E	920	.	219498573	219498574	255,215,0	2	7,1	0,149
chr1	220865094	220865145	A-E	612	.	220865119	220865120	255,215,0	2	1,1	0,50
chr1	221050798	221050949	A-E	807	.	221050930	221050931	255,215,0	2	115,1	0,150
chr1	221209079	221209530	A-E	950	.	221209424	221209425	255,215,0	2	302,61	0,390
chr1	221271745	221272272	A-E	783	.	221272044	221272045	255,215,0	2	250,177	0,350
chr1	221273966	221274169	A-E	960	.	221274089	221274090	255,215,0	2	115,70	0,133
chr1	221567491	221567844	A-E	859	.	221567648	221567649	255,215,0	2	1,38	0,315
chr1	221612801	221613016	A-E	943	.	221612979	221612980	255,215,0	2	161,18	0,197
chr1	221614030	221614267	A-E	860	.	221614236	221614237	255,215,0	2	178,1	0,236
chr1	221983045	221983456	A-E	862	.	221983166	221983167	255,215,0	2	116,283	0,128
chr1	221997414	221997699	A-E	604	.	221997619	221997620	255,215,0	2	128,1	0,284
chr1	222000173	222000483	A-E	902	.	222000345	222000346	255,215,0	2	138,102	0,208
chr1	222002644	222003471	A-E	859	.	222003176	222003177	255,215,0	2	531,292	0,535
chr1	222638782	222639204	A-E	839	.	222638962	222638963	255,215,0	2	114,174	0,248
chr1	223147896	223148076	A-E	539	.	223147936	223147937	255,215,0	2	4,103	0,77
chr1	223326849	223326980	A-E	781	.	223326945	223326946	255,215,0	2	64,1	0,130
chr1	223892678	223892997	A-E	633	.	223892835	223892836	255,215,0	2	1,5	0,314
chr1	223901276	223901546	A-E	781	.	223901310	223901311	255,215,0	2	33,234	0,36
chr1	223903033	223903347	A-E	955	.	223903116	223903117	255,215,0	2	35,181	0,133
chr1	223904365	223904567	A-E	625	.	223904453	223904454	255,215,0	2	68,93	0,109
chr1	223914239	223914747	A-E	865	.	223914522	223914523	255,215,0	2	177,118	0,390
chr1	224019430	224020596	A-E	852	.	224019826	224019827	255,215,0	2	397,769	0,397
chr1	224023477	224023773	A-E	700	.	224023692	224023693	255,215,0	2	141,6	0,290
chr1	224032316	224032686	A-E	477	.	224032417	224032418	255,215,0	2	68,234	0,136
chr1	224240602	224240763	A-E	847	.	224240682	224240683	255,215,0	2	1,1	0,160
chr1	224356788	224356993	A-E	880	.	224356890	224356891	255,215,0	2	1,1	0,204
chr1	224545542	224546006	A-E	836	.	224545660	224545661	255,215,0	2	67,293	0,171
chr1	224635065	224635439	A-E	700	.	224635235	224635236	255,215,0	2	1,34	0,340
chr1	224685994	224686507	A-E	919	.	224686054	224686055	255,215,0	2	30,422	0,91
chr1	224690718	224691054	A-E	560	.	224690868	224690869	255,215,0	2	1,35	0,301
chr1	224730441	224730985	A-E	960	.	224730668	224730669	255,215,0	2	165,254	0,290
chr1	224732016	224732357	A-E	842	.	224732198	224732199	255,215,0	2	26,1	0,340
chr1	224811590	224812043	A-E	899	.	224811759	224811760	255,215,0	2	112,226	0,227
chr1	225613143	225613456	A-E	896	.	225613256	225613257	255,215,0	2	49,134	0,179
chr1	225642606	225642805	A-E	521	.	225642651	225642652	255,215,0	2	1,109	0,90
chr1	225845408	225845613	A-E	865	.	225845515	225845516	255,215,0	2	15,5	0,200
chr1	225881856	225882162	A-E	931	.	225882023	225882024	255,215,0	2	106,76	0,230
chr1	225934674	225934968	A-E	763	.	225934832	225934833	255,215,0	2	24,1	0,293
chr1	226187685	226188168	A-E	950	.	226187762	226187763	255,215,0	2	42,370	0,113
chr1	226189681	226190319	A-E	945	.	226189909	226189910	255,215,0	2	161,342	0,296
chr1	226190534	226190731	A-E	676	.	226190642	226190643	255,215,0	2	61,40	0,157
chr1	226222205	226222589	A-E	590	.	226222508	226222509	255,215,0	2	289,66	0,318
chr1	226288544	226288864	A-E	514	.	226288783	226288784	255,215,0	2	164,4	0,316
chr1	226315631	226315825	A-E	652	.	226315780	226315781	255,215,0	2	114,9	0,185
chr1	226848307	226848509	A-E	613	.	226848415	226848416	255,215,0	2	27,12	0,190
chr1	226852222	226852636	A-E	769	.	226852378	226852379	255,215,0	2	112,212	0,202
chr1	226867580	226868182	A-E	593	.	226867971	226867972	255,215,0	2	361,180	0,422
chr1	226911425	226911742	A-E	734	.	226911462	226911463	255,215,0	2	6,247	0,70
chr1	226927547	226927740	A-E	842	.	226927635	226927636	255,215,0	2	4,20	0,173
chr1	227009018	227009221	A-E	702	.	227009119	227009120	255,215,0	2	1,1	0,202
chr1	227751865	227752213	A-E	850	.	227752043	227752044	255,215,0	2	13,4	0,344
chr1	228273480	228273740	A-E	940	.	228273632	228273633	255,215,0	2	47,1	0,259
chr1	228350789	228351109	A-E	682	.	228350863	228350864	255,215,0	2	34,204	0,116
chr1	228961848	228962129	A-E	585	.	228962044	228962045	255,215,0	2	184,71	0,210
chr1	228973832	228974198	A-E	626	.	228974018	228974019	255,215,0	2	8,1	0,365
chr1	228978086	228978245	A-E	693	.	228978169	228978170	255,215,0	2	42,34	0,125
chr1	229163343	229163424	A-E	906	.	229163383	229163384	255,215,0	2	1,1	0,80
chr1	229692979	229693368	A-E	781	.	229693286	229693287	255,215,0	2	231,4	0,385
chr1	230220475	230220731	A-E	690	.	230220559	230220560	255,215,0	2	1,87	0,169
chr1	230240540	230240902	A-E	636	.	230240734	230240735	255,215,0	2	29,1	0,361
chr1	230241590	230241986	A-E	698	.	230241848	230241849	255,215,0	2	169,47	0,349
chr1	230249347	230250007	A-E	796	.	230249644	230249645	255,215,0	2	275,340	0,320
chr1	231113054	231113423	A-E	847	.	231113207	231113208	255,215,0	2	1,63	0,306
chr1	231347338	231347496	A-E	546	.	231347362	231347363	255,215,0	2	2,111	0,47
chr1	231629288	231629504	A-E	914	.	231629365	231629366	255,215,0	2	1,61	0,155
chr1	231665787	231666093	A-E	685	.	231665980	231665981	255,215,0	2	99,17	0,289
chr1	231944869	231945038	A-E	738	.	231944952	231944953	255,215,0	2	4,6	0,163
chr1	232106545	232106680	A-E	562	.	232106598	232106599	255,215,0	2	1,28	0,107
chr1	232107055	232107371	A-E	786	.	232107270	232107271	255,215,0	2	149,33	0,283
chr1	232714427	232714703	A-E	765	.	232714512	232714513	255,215,0	2	1,105	0,171
chr1	232725638	232725888	A-E	804	.	232725698	232725699	255,215,0	2	49,177	0,73
chr1	232840612	232840778	A-E	931	.	232840694	232840695	255,215,0	2	1,1	0,165
chr1	233249275	233249581	A-E	779	.	233249333	233249334	255,215,0	2	1,190	0,116
chr1	233250723	233251216	A-E	643	.	233250827	233250828	255,215,0	2	72,356	0,137
chr1	234450953	234451201	A-E	658	.	234451129	234451130	255,215,0	2	113,7	0,241
chr1	234659231	234659760	A-E	476	.	234659518	234659519	255,215,0	2	238,191	0,338
chr1	234680207	234680593	A-E	715	.	234680359	234680360	255,215,0	2	15,95	0,291
chr1	234736336	234736615	A-E	938	.	234736484	234736485	255,215,0	2	86,67	0,212
chr1	234737347	234737653	A-E	929	.	234737497	234737498	255,215,0	2	88,92	0,214
chr1	234738546	234738834	A-E	803	.	234738623	234738624	255,215,0	2	5,137	0,151
chr1	234749342	234749645	A-E	760	.	234749569	234749570	255,215,0	2	154,1	0,302
chr1	234754264	234754665	A-E	611	.	234754336	234754337	255,215,0	2	24,279	0,122
chr1	234767593	234767925	A-E	945	.	234767749	234767750	255,215,0	2	66,85	0,247
chr1	234792654	234793437	A-E	788	.	234793097	234793098	255,215,0	2	389,285	0,498
chr1	234793934	234794239	A-E	497	.	234794124	234794125	255,215,0	2	77,1	0,304
chr1	234858843	234859287	A-E	844	.	234859153	234859154	255,215,0	2	262,85	0,359
chr1	234881537	234881788	A-E	743	.	234881656	234881657	255,215,0	2	17,29	0,222
chr1	234907393	234907835	A-E	510	.	234907494	234907495	255,215,0	2	93,331	0,111
chr1	234980393	234980645	A-E	881	.	234980478	234980479	255,215,0	2	1,81	0,171
chr1	234987212	234987644	A-E	715	.	234987393	234987394	255,215,0	2	81,149	0,283
chr1	235069269	235069652	A-E	887	.	235069380	235069381	255,215,0	2	61,221	0,162
chr1	235096560	235096855	A-E	903	.	235096618	235096619	255,215,0	2	1,178	0,117
chr1	235110834	235111403	A-E	975	.	235111102	235111103	255,215,0	2	254,286	0,283
chr1	235120162	235120433	A-E	718	.	235120340	235120341	255,215,0	2	137,51	0,220
chr1	235134086	235134438	A-E	857	.	235134231	235134232	255,215,0	2	99,159	0,193
chr1	235183936	235184197	A-E	716	.	235184017	235184018	255,215,0	2	16,113	0,148
chr1	235243001	235243596	A-E	895	.	235243520	235243521	255,215,0	2	476,31	0,564
chr1	235267591	235267744	A-E	404	.	235267677	235267678	255,215,0	2	21,1	0,152
chr1	235460869	235461278	A-E	593	.	235461095	235461096	255,215,0	2	159,115	0,294
chr1	235468552	235468724	A-E	545	.	235468639	235468640	255,215,0	2	35,31	0,141
chr1	236030835	236031025	A-E	794	.	236030879	236030880	255,215,0	2	35,136	0,54
chr1	236080566	236081247	A-E	873	.	236080932	236080933	255,215,0	2	351,299	0,382
chr1	236135691	236135959	A-E	914	.	236135880	236135881	255,215,0	2	121,10	0,258
chr1	236147814	236148198	A-E	958	.	236148006	236148007	255,215,0	2	113,111	0,273
chr1	236162583	236163199	A-E	969	.	236162892	236162893	255,215,0	2	250,246	0,370
chr1	241638824	241639283	A-E	563	.	241638984	241638985	255,215,0	2	79,216	0,243
chr1	241646029	241646431	A-E	902	.	241646167	241646168	255,215,0	2	139,263	0,139
chr1	241670799	241671105	A-E	877	.	241670972	241670973	255,215,0	2	43,1	0,305
chr1	241775803	241776227	A-E	954	.	241776009	241776010	255,215,0	2	198,209	0,215
chr1	243428005	243428394	A-E	979	.	243428165	243428166	255,215,0	2	74,141	0,248
chr1	243431437	243431793	A-E	976	.	243431508	243431509	255,215,0	2	17,230	0,126
chr1	243451071	243451374	A-E	790	.	243451086	243451087	255,215,0	2	14,286	0,17
chr1	244011895	244012034	A-E	671	.	244011932	244011933	255,215,0	2	1,65	0,74
chr1	244215508	244215901	A-E	706	.	244215526	244215527	255,215,0	2	8,363	0,30
chr1	244462616	244463099	A-E	587	.	244462948	244462949	255,215,0	2	267,85	0,398
chr1	244466323	244466598	A-E	828	.	244466460	244466461	255,215,0	2	1,1	0,274
chr1	244486299	244486688	A-E	830	.	244486461	244486462	255,215,0	2	91,155	0,234
chr1	244505125	244505457	A-E	863	.	244505329	244505330	255,215,0	2	163,85	0,247
chr1	244517098	244517541	A-E	844	.	244517375	244517376	255,215,0	2	260,147	0,296
chr1	244518180	244518394	A-E	502	.	244518291	244518292	255,215,0	2	22,13	0,201
chr1	244763140	244763529	A-E	882	.	244763407	244763408	255,215,0	2	215,68	0,321
chr1	245082176	245082355	A-E	568	.	245082236	245082237	255,215,0	2	50,107	0,72
chr1	245255337	245255432	A-E	820	.	245255384	245255385	255,215,0	2	1,1	0,94
chr1	246038342	246038749	A-E	931	.	246038554	246038555	255,215,0	2	55,36	0,371
chr1	246730569	246731007	A-E	868	.	246730620	246730621	255,215,0	2	5,340	0,98
chr1	246732690	246733040	A-E	945	.	246732710	246732711	255,215,0	2	2,310	0,40
chr1	246743297	246743408	A-E	564	.	246743370	246743371	255,215,0	2	70,34	0,77
chr1	246751015	246751281	A-E	990	.	246751183	246751184	255,215,0	2	129,58	0,208
chr1	246772310	246772610	A-E	776	.	246772420	246772421	255,215,0	2	68,146	0,154
chr1	246862505	246862699	A-E	522	.	246862611	246862612	255,215,0	2	30,10	0,184
chr1	247093396	247093478	A-E	809	.	247093436	247093437	255,215,0	2	1,1	0,81
chr1	247123303	247123617	A-E	767	.	247123429	247123430	255,215,0	2	1,61	0,253
chr10	500969	501047	A-E	567	.	501007	501008	255,215,0	2	1,1	0,77
chr10	557102	557353	A-E	475	.	557316	557317	255,215,0	2	180,1	0,250
chr10	699938	700531	A-E	522	.	700397	700398	255,215,0	2	436,109	0,484
chr10	830904	831008	A-E	677	.	830919	830920	255,215,0	2	1,73	0,31
chr10	990446	990769	A-E	847	.	990622	990623	255,215,0	2	126,95	0,228
chr10	1100843	1101035	A-E	754	.	1100897	1100898	255,215,0	2	1,84	0,108
chr10	2939911	2940338	A-E	945	.	2940067	2940068	255,215,0	2	74,188	0,239
chr10	3028046	3028193	A-E	848	.	3028122	3028123	255,215,0	2	8,2	0,145
chr10	3133662	3133717	A-E	933	.	3133687	3133688	255,215,0	2	1,5	0,50
chr10	3137708	3138098	A-E	983	.	3138048	3138049	255,215,0	2	299,7	0,383
chr10	3145163	3145536	A-E	940	.	3145436	3145437	255,215,0	2	215,41	0,332
chr10	3497590	3497951	A-E	702	.	3497728	3497729	255,215,0	2	1,84	0,277
chr10	3507725	3507898	A-E	754	.	3507810	3507811	255,215,0	2	1,2	0,171
chr10	3510310	3510716	A-E	991	.	3510596	3510597	255,215,0	2	243,75	0,331
chr10	3511181	3511689	A-E	891	.	3511506	3511507	255,215,0	2	236,92	0,416
chr10	3524547	3524820	A-E	551	.	3524726	3524727	255,215,0	2	95,8	0,265
chr10	3568141	3568290	A-E	797	.	3568191	3568192	255,215,0	2	1,49	0,100
chr10	3782267	3782514	A-E	957	.	3782442	3782443	255,215,0	2	107,2	0,245
chr10	3846443	3847038	A-E	843	.	3846803	3846804	255,215,0	2	355,228	0,367
chr10	3850308	3850795	A-E	761	.	3850408	3850409	255,215,0	2	76,361	0,126
chr10	3852273	3852886	A-E	946	.	3852711	3852712	255,215,0	2	417,152	0,461
chr10	3853393	3854169	A-E	939	.	3853582	3853583	255,215,0	2	188,585	0,191
chr10	3870489	3871262	A-E	553	.	3871175	3871176	255,215,0	2	624,24	0,749
chr10	3878027	3878387	A-E	749	.	3878158	3878159	255,215,0	2	130,227	0,133
chr10	3893365	3894190	A-E	978	.	3893885	3893886	255,215,0	2	515,299	0,526
chr10	3902646	3902838	A-E	930	.	3902749	3902750	255,215,0	2	85,70	0,122
chr10	3932191	3932411	A-E	826	.	3932300	3932301	255,215,0	2	1,1	0,219
chr10	3938329	3938538	A-E	552	.	3938434	3938435	255,215,0	2	19,17	0,192
chr10	3991165	3991394	A-E	570	.	3991296	3991297	255,215,0	2	82,47	0,182
chr10	4172866	4173257	A-E	921	.	4173062	4173063	255,215,0	2	153,151	0,240
chr10	4173688	4174411	A-E	845	.	4173936	4173937	255,215,0	2	234,459	0,264
chr10	4289203	4289519	A-E	737	.	4289250	4289251	255,215,0	2	3,223	0,93
chr10	4396174	4396330	A-E	906	.	4396295	4396296	255,215,0	2	88,1	0,155
chr10	4705159	4705783	A-E	945	.	4705485	4705486	255,215,0	2	259,229	0,395
chr10	4813646	4813900	A-E	945	.	4813753	4813754	255,215,0	2	46,85	0,169
chr10	4855217	4855416	A-E	595	.	4855348	4855349	255,215,0	2	65,1	0,198
chr10	4989909	4990226	A-E	657	.	4990067	4990068	255,215,0	2	1,1	0,316
chr10	5113786	5114179	A-E	496	.	5114064	5114065	255,215,0	2	166,1	0,392
chr10	5333644	5334212	A-E	765	.	5333928	5333929	255,215,0	2	233,231	0,337
chr10	5334474	5334640	A-E	524	.	5334543	5334544	255,215,0	2	46,72	0,94
chr10	5336164	5336286	A-E	629	.	5336240	5336241	255,215,0	2	33,1	0,121
chr10	5339443	5339719	A-E	610	.	5339663	5339664	255,215,0	2	174,9	0,267
chr10	5587810	5588190	A-E	783	.	5587922	5587923	255,215,0	2	1,155	0,225
chr10	5588881	5589169	A-E	845	.	5589083	5589084	255,215,0	2	119,1	0,287
chr10	5590010	5590295	A-E	962	.	5590292	5590293	255,215,0	2	282,1	0,284
chr10	5590507	5590769	A-E	787	.	5590637	5590638	255,215,0	2	1,2	0,260
chr10	5590959	5591270	A-E	624	.	5591034	5591035	255,215,0	2	1,161	0,150
chr10	5596279	5596669	A-E	776	.	5596477	5596478	255,215,0	2	9,1	0,389
chr10	5888274	5888577	A-E	781	.	5888394	5888395	255,215,0	2	1,63	0,240
chr10	6013642	6013801	A-E	974	.	6013713	6013714	255,215,0	2	1,17	0,142
chr10	6017924	6018316	A-E	939	.	6018089	6018090	255,215,0	2	141,202	0,190
chr10	6095822	6096104	A-E	716	.	6096031	6096032	255,215,0	2	139,1	0,281
chr10	6125750	6126073	A-E	734	.	6125878	6125879	255,215,0	2	57,123	0,200
chr10	6128477	6128873	A-E	595	.	6128541	6128542	255,215,0	2	18,285	0,111
chr10	6193132	6193393	A-E	653	.	6193271	6193272	255,215,0	2	126,107	0,154
chr10	6193489	6193806	A-E	696	.	6193646	6193647	255,215,0	2	63,65	0,252
chr10	6212827	6212938	A-E	849	.	6212882	6212883	255,215,0	2	2,1	0,110
chr10	6213842	6214122	A-E	711	.	6214024	6214025	255,215,0	2	113,27	0,253
chr10	6242613	6242903	A-E	546	.	6242647	6242648	255,215,0	2	1,222	0,68
chr10	6245814	6246792	A-E	705	.	6246042	6246043	255,215,0	2	184,705	0,273
chr10	6281305	6281494	A-E	891	.	6281381	6281382	255,215,0	2	8,43	0,146
chr10	6321537	6321781	A-E	515	.	6321617	6321618	255,215,0	2	2,84	0,160
chr10	6424082	6424357	A-E	525	.	6424200	6424201	255,215,0	2	3,41	0,234
chr10	6443408	6443712	A-E	866	.	6443448	6443449	255,215,0	2	4,226	0,78
chr10	6764164	6764384	A-E	986	.	6764288	6764289	255,215,0	2	59,29	0,191
chr10	7998591	7998768	A-E	814	.	7998644	7998645	255,215,0	2	1,71	0,106
chr10	8089680	8090146	A-E	570	.	8089799	8089800	255,215,0	2	35,262	0,204
chr10	8103293	8103465	A-E	871	.	8103333	8103334	255,215,0	2	1,91	0,81
chr10	8103619	8104019	A-E	767	.	8103810	8103811	255,215,0	2	78,95	0,305
chr10	8374227	8374893	A-E	572	.	8374381	8374382	255,215,0	2	102,458	0,208
chr10	10839185	10839573	A-E	941	.	10839227	10839228	255,215,0	2	1,304	0,84
chr10	10866541	10866799	A-E	848	.	10866633	10866634	255,215,0	2	84,157	0,101
chr10	10868274	10868578	A-E	586	.	10868425	10868426	255,215,0	2	1,1	0,303
chr10	10872581	10872970	A-E	886	.	10872767	10872768	255,215,0	2	1,17	0,372
chr10	10914098	10914350	A-E	774	.	10914195	10914196	255,215,0	2	23,80	0,172
chr10	11220579	11221039	A-E	515	.	11220794	11220795	255,215,0	2	209,237	0,223
chr10	11651765	11651937	A-E	564	.	11651849	11651850	255,215,0	2	1,3	0,169
chr10	11856360	11856525	A-E	941	.	11856472	11856473	255,215,0	2	61,1	0,164
chr10	11917828	11918087	A-E	550	.	11917939	11917940	255,215,0	2	13,48	0,211
chr10	12751328	12751588	A-E	862	.	12751333	12751334	255,215,0	2	1,250	0,10
chr10	13142941	13143287	A-E	811	.	13143114	13143115	255,215,0	2	110,109	0,237
chr10	13390886	13391219	A-E	711	.	13391147	13391148	255,215,0	2	205,14	0,319
chr10	13799194	13799732	A-E	985	.	13799686	13799687	255,215,0	2	484,37	0,501
chr10	13829023	13829481	A-E	907	.	13829175	13829176	255,215,0	2	90,242	0,216
chr10	13831161	13831325	A-E	890	.	13831242	13831243	255,215,0	2	1,1	0,163
chr10	13915234	13915426	A-E	560	.	13915346	13915347	255,215,0	2	35,1	0,191
chr10	14026617	14027027	A-E	915	.	14026852	14026853	255,215,0	2	227,166	0,244
chr10	14031797	14031930	A-E	924	.	14031863	14031864	255,215,0	2	6,5	0,128
chr10	14039311	14039587	A-E	949	.	14039449	14039450	255,215,0	2	3,1	0,275
chr10	14051386	14052060	A-E	932	.	14051813	14051814	255,215,0	2	425,243	0,431
chr10	14602319	14602604	A-E	635	.	14602482	14602483	255,215,0	2	151,109	0,176
chr10	14605482	14605831	A-E	519	.	14605730	14605731	255,215,0	2	197,49	0,300
chr10	14624029	14624329	A-E	790	.	14624183	14624184	255,215,0	2	58,48	0,252
chr10	14628830	14629278	A-E	872	.	14629070	14629071	255,215,0	2	160,126	0,322
chr10	14647138	14647588	A-E	795	.	14647477	14647478	255,215,0	2	273,44	0,406
chr10	14689846	14690850	A-E	667	.	14690696	14690697	255,215,0	2	836,139	0,865
chr10	14823904	14824026	A-E	974	.	14823966	14823967	255,215,0	2	4,1	0,121
chr10	15386960	15387149	A-E	665	.	15387010	15387011	255,215,0	2	41,129	0,60
chr10	15416548	15416895	A-E	580	.	15416798	15416799	255,215,0	2	155,1	0,346
chr10	16952923	16953112	A-E	731	.	16953044	16953045	255,215,0	2	65,11	0,178
chr10	16987152	16987333	A-E	748	.	16987228	16987229	255,215,0	2	2,30	0,151
chr10	17010683	17011063	A-E	941	.	17010995	17010996	255,215,0	2	247,1	0,379
chr10	17028207	17028677	A-E	874	.	17028580	17028581	255,215,0	2	350,72	0,398
chr10	17035123	17035374	A-E	984	.	17035248	17035249	255,215,0	2	1,1	0,250
chr10	17037933	17038521	A-E	970	.	17038160	17038161	255,215,0	2	176,308	0,280
chr10	17045086	17045410	A-E	653	.	17045362	17045363	255,215,0	2	236,6	0,318
chr10	17067559	17067950	A-E	688	.	17067758	17067759	255,215,0	2	134,126	0,265
chr10	17070785	17071064	A-E	909	.	17070922	17070923	255,215,0	2	129,133	0,146
chr10	17091174	17091427	A-E	644	.	17091361	17091362	255,215,0	2	143,21	0,232
chr10	17104584	17104750	A-E	989	.	17104680	17104681	255,215,0	2	31,4	0,162
chr10	17105178	17105416	A-E	832	.	17105256	17105257	255,215,0	2	42,122	0,116
chr10	17116431	17116714	A-E	940	.	17116627	17116628	255,215,0	2	147,36	0,247
chr10	17126888	17127276	A-E	517	.	17127085	17127086	255,215,0	2	105,97	0,291
chr10	17467799	17468377	A-E	613	.	17468084	17468085	255,215,0	2	223,230	0,348
chr10	17470783	17471060	A-E	688	.	17470982	17470983	255,215,0	2	145,23	0,254
chr10	17569630	17569764	A-E	886	.	17569655	17569656	255,215,0	2	23,106	0,28
chr10	17697506	17697813	A-E	745	.	17697678	17697679	255,215,0	2	40,1	0,306
chr10	17707752	17708081	A-E	868	.	17707912	17707913	255,215,0	2	125,132	0,197
chr10	21816987	21817223	A-E	930	.	21817103	21817104	255,215,0	2	1,3	0,233
chr10	22519481	22519667	A-E	776	.	22519579	22519580	255,215,0	2	70,59	0,127
chr10	22540192	22540343	A-E	704	.	22540281	22540282	255,215,0	2	44,15	0,136
chr10	22628998	22629520	A-E	724	.	22629109	22629110	255,215,0	2	61,360	0,162
chr10	22722910	22723095	A-E	939	.	22723002	22723003	255,215,0	2	2,1	0,184
chr10	22904639	22904845	A-E	542	.	22904817	22904818	255,215,0	2	153,1	0,205
chr10	22920592	22920972	A-E	797	.	22920838	22920839	255,215,0	2	238,125	0,255
chr10	23138140	23138676	A-E	724	.	23138511	23138512	255,215,0	2	357,150	0,386
chr10	25190845	25191315	A-E	673	.	25190946	25190947	255,215,0	2	76,343	0,127
chr10	25247749	25247926	A-E	836	.	25247837	25247838	255,215,0	2	1,1	0,176
chr10	25348919	25349256	A-E	598	.	25349120	25349121	255,215,0	2	176,109	0,228
chr10	25357102	25357468	A-E	808	.	25357352	25357353	255,215,0	2	137,1	0,365
chr10	27147453	27147834	A-E	791	.	27147771	27147772	255,215,0	2	268,11	0,370
chr10	27481306	27481450	A-E	857	.	27481355	27481356	255,215,0	2	1,45	0,99
chr10	27608918	27609295	A-E	514	.	27609158	27609159	255,215,0	2	105,1	0,376
chr10	28467299	28467468	A-E	855	.	28467382	28467383	255,215,0	2	1,2	0,167
chr10	29195098	29195451	A-E	550	.	29195274	29195275	255,215,0	2	1,1	0,352
chr10	29196228	29196432	A-E	646	.	29196256	29196257	255,215,0	2	1,147	0,57
chr10	29449059	29449232	A-E	767	.	29449153	29449154	255,215,0	2	17,1	0,172
chr10	29879091	29879350	A-E	799	.	29879256	29879257	255,215,0	2	86,14	0,245
chr10	29922205	29922549	A-E	721	.	29922391	29922392	255,215,0	2	124,94	0,250
chr10	29924706	29925406	A-E	924	.	29925355	29925356	255,215,0	2	602,3	0,697
chr10	29977181	29977518	A-E	779	.	29977481	29977482	255,215,0	2	265,1	0,336
chr10	29978009	29978233	A-E	948	.	29978172	29978173	255,215,0	2	161,57	0,167
chr10	29980945	29980999	A-E	991	.	29980954	29980955	255,215,0	2	1,35	0,19
chr10	30073207	30073608	A-E	915	.	30073570	30073571	255,215,0	2	327,1	0,400
chr10	30092989	30093361	A-E	989	.	30093262	30093263	255,215,0	2	194,18	0,354
chr10	30235740	30236524	A-E	660	.	30235916	30235917	255,215,0	2	81,512	0,272
chr10	30331172	30331392	A-E	826	.	30331281	30331282	255,215,0	2	1,1	0,219
chr10	30346409	30346565	A-E	977	.	30346486	30346487	255,215,0	2	1,1	0,155
chr10	30471622	30471929	A-E	740	.	30471876	30471877	255,215,0	2	208,6	0,301
chr10	30872538	30873163	A-E	706	.	30872702	30872703	255,215,0	2	154,449	0,176
chr10	30927139	30927274	A-E	888	.	30927202	30927203	255,215,0	2	5,12	0,123
chr10	31278125	31278259	A-E	698	.	31278203	31278204	255,215,0	2	60,36	0,98
chr10	31290771	31290943	A-E	706	.	31290830	31290831	255,215,0	2	35,87	0,85
chr10	31293680	31294164	A-E	975	.	31294018	31294019	255,215,0	2	294,100	0,384
chr10	31364412	31364707	A-E	491	.	31364566	31364567	255,215,0	2	16,1	0,294
chr10	31871598	31871776	A-E	559	.	31871671	31871672	255,215,0	2	6,37	0,141
chr10	31994130	31994311	A-E	622	.	31994216	31994217	255,215,0	2	1,9	0,172
chr10	32034546	32034864	A-E	883	.	32034694	32034695	255,215,0	2	88,108	0,210
chr10	32218329	32218518	A-E	687	.	32218507	32218508	255,215,0	2	170,1	0,188
chr10	32606832	32606984	A-E	511	.	32606879	32606880	255,215,0	2	1,57	0,95
chr10	32607439	32608014	A-E	649	.	32607605	32607606	255,215,0	2	165,406	0,169
chr10	32702583	32702830	A-E	697	.	32702713	32702714	255,215,0	2	16,1	0,246
chr10	33272272	33272613	A-E	904	.	33272372	33272373	255,215,0	2	43,183	0,158
chr10	33415190	33415378	A-E	959	.	33415348	33415349	255,215,0	2	131,2	0,186
chr10	33503049	33503394	A-E	612	.	33503285	33503286	255,215,0	2	129,1	0,344
chr10	33537661	33538041	A-E	952	.	33537750	33537751	255,215,0	2	52,252	0,128
chr10	33621123	33621423	A-E	467	.	33621242	33621243	255,215,0	2	33,93	0,207
chr10	33625950	33626342	A-E	936	.	33626166	33626167	255,215,0	2	42,1	0,391
chr10	33654373	33654479	A-E	936	.	33654392	33654393	255,215,0	2	1,68	0,38
chr10	33654776	33655204	A-E	971	.	33655008	33655009	255,215,0	2	40,3	0,425
chr10	33666319	33666634	A-E	925	.	33666411	33666412	255,215,0	2	32,161	0,154
chr10	33798158	33798349	A-E	929	.	33798266	33798267	255,215,0	2	57,30	0,161
chr10	33950849	33951084	A-E	549	.	33950927	33950928	255,215,0	2	1,78	0,157
chr10	34816179	34816294	A-E	856	.	34816236	34816237	255,215,0	2	1,1	0,114
chr10	35070002	35070125	A-E	651	.	35070066	35070067	255,215,0	2	7,1	0,122
chr10	35668149	35668482	A-E	816	.	35668240	35668241	255,215,0	2	1,150	0,183
chr10	35932153	35932694	A-E	795	.	35932188	35932189	255,215,0	2	1,470	0,71
chr10	36781891	36782110	A-E	941	.	36782000	36782001	255,215,0	2	1,1	0,218
chr10	36823544	36823839	A-E	773	.	36823734	36823735	255,215,0	2	87,1	0,294
chr10	42400063	42400397	A-E	564	.	42400232	42400233	255,215,0	2	14,9	0,325
chr10	43635714	43636276	A-E	718	.	43636097	43636098	255,215,0	2	323,118	0,444
chr10	43782816	43783033	A-E	876	.	43782933	43782934	255,215,0	2	31,13	0,204
chr10	43905259	43905708	A-E	753	.	43905445	43905446	255,215,0	2	108,183	0,266
chr10	43913618	43913796	A-E	658	.	43913709	43913710	255,215,0	2	6,1	0,177
chr10	44352898	44353327	A-E	963	.	44353219	44353220	255,215,0	2	246,31	0,398
chr10	44359364	44359693	A-E	722	.	44359432	44359433	255,215,0	2	33,224	0,105
chr10	44363607	44363971	A-E	803	.	44363642	44363643	255,215,0	2	9,301	0,63
chr10	44373947	44374132	A-E	548	.	44374048	44374049	255,215,0	2	20,1	0,184
chr10	45491341	45491670	A-E	542	.	45491509	45491510	255,215,0	2	72,63	0,266
chr10	45554139	45554321	A-E	794	.	45554229	45554230	255,215,0	2	1,1	0,181
chr10	45554588	45554920	A-E	587	.	45554718	45554719	255,215,0	2	1,72	0,260
chr10	45914192	45914546	A-E	590	.	45914347	45914348	255,215,0	2	1,43	0,311
chr10	49811574	49811696	A-E	929	.	49811631	49811632	255,215,0	2	1,7	0,115
chr10	49814365	49814537	A-E	760	.	49814401	49814402	255,215,0	2	1,99	0,73
chr10	49814847	49815442	A-E	941	.	49815147	49815148	255,215,0	2	249,242	0,353
chr10	49820546	49821434	A-E	572	.	49821280	49821281	255,215,0	2	655,73	0,815
chr10	49847565	49847971	A-E	948	.	49847910	49847911	255,215,0	2	325,39	0,367
chr10	50385443	50385844	A-E	727	.	50385614	50385615	255,215,0	2	127,185	0,216
chr10	50391668	50392044	A-E	790	.	50391902	50391903	255,215,0	2	193,99	0,277
chr10	50742859	50743547	A-E	874	.	50743005	50743006	255,215,0	2	133,528	0,160
chr10	51039519	51039692	A-E	979	.	51039604	51039605	255,215,0	2	1,2	0,171
chr10	51045236	51045418	A-E	698	.	51045326	51045327	255,215,0	2	1,1	0,181
chr10	51574472	51574922	A-E	883	.	51574692	51574693	255,215,0	2	137,146	0,304
chr10	52085013	52085461	A-E	575	.	52085350	52085351	255,215,0	2	295,67	0,381
chr10	52153406	52153805	A-E	773	.	52153734	52153735	255,215,0	2	271,12	0,387
chr10	52385542	52385659	A-E	917	.	52385601	52385602	255,215,0	2	5,2	0,115
chr10	54078781	54079176	A-E	791	.	54078965	54078966	255,215,0	2	2,28	0,367
chr10	54203502	54203868	A-E	977	.	54203679	54203680	255,215,0	2	1,11	0,355
chr10	54246557	54246950	A-E	943	.	54246726	54246727	255,215,0	2	80,134	0,259
chr10	60026015	60026385	A-E	876	.	60026201	60026202	255,215,0	2	163,160	0,210
chr10	61664562	61664999	A-E	794	.	61664892	61664893	255,215,0	2	283,58	0,379
chr10	61667658	61667858	A-E	805	.	61667725	61667726	255,215,0	2	4,69	0,131
chr10	63658924	63659147	A-E	976	.	63659030	63659031	255,215,0	2	62,72	0,151
chr10	63697847	63698199	A-E	894	.	63697987	63697988	255,215,0	2	81,152	0,200
chr10	63698832	63699053	A-E	874	.	63698914	63698915	255,215,0	2	20,75	0,146
chr10	63702592	63703184	A-E	925	.	63702854	63702855	255,215,0	2	227,293	0,299
chr10	63703432	63703559	A-E	892	.	63703510	63703511	255,215,0	2	68,37	0,90
chr10	63752119	63752912	A-E	689	.	63752631	63752632	255,215,0	2	473,240	0,553
chr10	63753079	63753613	A-E	974	.	63753265	63753266	255,215,0	2	172,333	0,201
chr10	63776644	63776930	A-E	661	.	63776793	63776794	255,215,0	2	93,80	0,206
chr10	63805800	63806070	A-E	964	.	63805930	63805931	255,215,0	2	83,92	0,178
chr10	63842469	63842743	A-E	936	.	63842550	63842551	255,215,0	2	34,145	0,129
chr10	64004719	64005076	A-E	712	.	64004898	64004899	255,215,0	2	3,1	0,356
chr10	64192955	64193371	A-E	953	.	64193072	64193073	255,215,0	2	41,221	0,195
chr10	64397818	64398131	A-E	645	.	64397963	64397964	255,215,0	2	136,157	0,156
chr10	64447234	64447373	A-E	581	.	64447312	64447313	255,215,0	2	36,17	0,122
chr10	64449585	64449837	A-E	925	.	64449637	64449638	255,215,0	2	13,160	0,92
chr10	64520214	64520543	A-E	955	.	64520331	64520332	255,215,0	2	91,185	0,144
chr10	64521074	64521166	A-E	695	.	64521106	64521107	255,215,0	2	2,28	0,64
chr10	65033384	65033629	A-E	928	.	65033526	65033527	255,215,0	2	99,59	0,186
chr10	65282188	65282459	A-E	807	.	65282344	65282345	255,215,0	2	49,6	0,265
chr10	65388414	65388608	A-E	992	.	65388511	65388512	255,215,0	2	24,22	0,172
chr10	65404259	65404424	A-E	896	.	65404341	65404342	255,215,0	2	1,1	0,164
chr10	65460115	65460254	A-E	975	.	65460184	65460185	255,215,0	2	1,1	0,138
chr10	65467084	65467405	A-E	626	.	65467281	65467282	255,215,0	2	119,44	0,277
chr10	69854882	69855277	A-E	503	.	69855186	69855187	255,215,0	2	221,6	0,389
chr10	69913307	69913725	A-E	682	.	69913571	69913572	255,215,0	2	144,32	0,386
chr10	70815943	70816217	A-E	719	.	70816017	70816018	255,215,0	2	13,137	0,137
chr10	70821151	70821852	A-E	943	.	70821360	70821361	255,215,0	2	138,419	0,282
chr10	70825489	70826129	A-E	829	.	70825819	70825820	255,215,0	2	319,297	0,343
chr10	70849672	70851282	A-E	860	.	70850022	70850023	255,215,0	2	326,1235	0,375
chr10	70976966	70977432	A-E	627	.	70977123	70977124	255,215,0	2	84,234	0,232
chr10	71228522	71228843	A-E	789	.	71228682	71228683	255,215,0	2	1,1	0,320
chr10	71568355	71568510	A-E	577	.	71568432	71568433	255,215,0	2	1,1	0,154
chr10	72239929	72240682	A-E	528	.	72240086	72240087	255,215,0	2	133,570	0,183
chr10	72258760	72259157	A-E	829	.	72258996	72258997	255,215,0	2	78,1	0,396
chr10	72593001	72593337	A-E	835	.	72593128	72593129	255,215,0	2	105,185	0,151
chr10	73486064	73486279	A-E	723	.	73486144	73486145	255,215,0	2	12,66	0,149
chr10	73526437	73526878	A-E	687	.	73526653	73526654	255,215,0	2	133,141	0,300
chr10	73526896	73527242	A-E	894	.	73527132	73527133	255,215,0	2	186,58	0,288
chr10	73528339	73528873	A-E	648	.	73528812	73528813	255,215,0	2	414,1	0,533
chr10	73529064	73529499	A-E	950	.	73529393	73529394	255,215,0	2	307,82	0,353
chr10	73595852	73596345	A-E	603	.	73596140	73596141	255,215,0	2	218,134	0,359
chr10	73620184	73620641	A-E	825	.	73620391	73620392	255,215,0	2	139,181	0,276
chr10	73649387	73649415	A-E	905	.	73649392	73649393	255,215,0	2	1,17	0,11
chr10	74007983	74008154	A-E	910	.	74008116	74008117	255,215,0	2	97,1	0,170
chr10	74014911	74015029	A-E	732	.	74015002	74015003	255,215,0	2	76,11	0,107
chr10	74020239	74021717	A-E	662	.	74020384	74020385	255,215,0	2	135,1321	0,157
chr10	74068319	74068595	A-E	826	.	74068529	74068530	255,215,0	2	206,61	0,215
chr10	74076833	74077036	A-E	805	.	74076911	74076912	255,215,0	2	1,46	0,157
chr10	74078612	74078870	A-E	963	.	74078848	74078849	255,215,0	2	217,1	0,257
chr10	74079380	74080359	A-E	984	.	74079579	74079580	255,215,0	2	167,746	0,233
chr10	74080430	74080993	A-E	882	.	74080645	74080646	255,215,0	2	193,325	0,238
chr10	74081865	74082262	A-E	704	.	74082020	74082021	255,215,0	2	107,192	0,205
chr10	74082335	74082540	A-E	785	.	74082411	74082412	255,215,0	2	1,53	0,152
chr10	74091361	74091474	A-E	780	.	74091417	74091418	255,215,0	2	1,1	0,112
chr10	74436264	74436425	A-E	535	.	74436398	74436399	255,215,0	2	110,1	0,160
chr10	74453097	74453245	A-E	826	.	74453140	74453141	255,215,0	2	20,80	0,68
chr10	75022023	75022098	A-E	902	.	75022059	75022060	255,215,0	2	1,2	0,73
chr10	75625574	75625826	A-E	521	.	75625626	75625627	255,215,0	2	3,149	0,103
chr10	75654322	75654573	A-E	820	.	75654436	75654437	255,215,0	2	1,23	0,228
chr10	75658836	75659127	A-E	879	.	75658981	75658982	255,215,0	2	1,1	0,290
chr10	75665411	75665653	A-E	654	.	75665516	75665517	255,215,0	2	1,31	0,211
chr10	75666465	75666800	A-E	728	.	75666553	75666554	255,215,0	2	82,240	0,95
chr10	75716399	75716797	A-E	738	.	75716500	75716501	255,215,0	2	47,241	0,157
chr10	75725888	75726135	A-E	728	.	75726025	75726026	255,215,0	2	46,18	0,229
chr10	78920467	78920779	A-E	715	.	78920601	78920602	255,215,0	2	31,74	0,238
chr10	78923836	78924098	A-E	785	.	78923932	78923933	255,215,0	2	40,109	0,153
chr10	78939227	78939377	A-E	734	.	78939299	78939300	255,215,0	2	1,5	0,145
chr10	79147874	79148082	A-E	674	.	79147902	79147903	255,215,0	2	1,152	0,56
chr10	79152642	79152983	A-E	617	.	79152826	79152827	255,215,0	2	30,1	0,340
chr10	79291052	79291779	A-E	617	.	79291329	79291330	255,215,0	2	229,400	0,327
chr10	79596032	79596523	A-E	688	.	79596220	79596221	255,215,0	2	127,240	0,251
chr10	79637463	79637788	A-E	706	.	79637653	79637654	255,215,0	2	62,5	0,320
chr10	79637930	79638156	A-E	652	.	79637993	79637994	255,215,0	2	1,99	0,127
chr10	79731077	79731252	A-E	787	.	79731164	79731165	255,215,0	2	1,1	0,174
chr10	80015725	80016226	A-E	760	.	80016047	80016048	255,215,0	2	279,135	0,366
chr10	80122259	80122477	A-E	551	.	80122367	80122368	255,215,0	2	1,1	0,217
chr10	80516479	80516892	A-E	567	.	80516666	80516667	255,215,0	2	30,68	0,345
chr10	80830818	80831199	A-E	750	.	80831076	80831077	255,215,0	2	195,59	0,322
chr10	80897644	80897901	A-E	646	.	80897806	80897807	255,215,0	2	69,1	0,256
chr10	80912242	80912363	A-E	681	.	80912302	80912303	255,215,0	2	2,2	0,119
chr10	80917330	80917751	A-E	965	.	80917472	80917473	255,215,0	2	69,204	0,217
chr10	80981088	80981226	A-E	496	.	80981156	80981157	255,215,0	2	1,1	0,137
chr10	80997251	80997825	A-E	648	.	80997437	80997438	255,215,0	2	117,317	0,257
chr10	81004480	81004949	A-E	537	.	81004782	81004783	255,215,0	2	220,83	0,386
chr10	81005366	81005598	A-E	715	.	81005459	81005460	255,215,0	2	81,125	0,107
chr10	81006414	81006827	A-E	785	.	81006669	81006670	255,215,0	2	187,89	0,324
chr10	81025991	81026714	A-E	933	.	81026491	81026492	255,215,0	2	479,200	0,523
chr10	81027575	81027693	A-E	767	.	81027633	81027634	255,215,0	2	51,51	0,67
chr10	81027973	81028590	A-E	790	.	81028055	81028056	255,215,0	2	41,492	0,125
chr10	81077317	81078576	A-E	661	.	81077647	81077648	255,215,0	2	253,850	0,409
chr10	81159335	81159579	A-E	760	.	81159502	81159503	255,215,0	2	126,35	0,209
chr10	81959510	81960003	A-E	798	.	81959817	81959818	255,215,0	2	263,140	0,353
chr10	81962798	81963579	A-E	586	.	81963387	81963388	255,215,0	2	567,168	0,613
chr10	82176099	82176325	A-E	896	.	82176237	82176238	255,215,0	2	52,1	0,225
chr10	82214819	82214901	A-E	568	.	82214870	82214871	255,215,0	2	23,1	0,81
chr10	82215085	82215437	A-E	621	.	82215323	82215324	255,215,0	2	127,1	0,351
chr10	82237584	82237869	A-E	903	.	82237662	82237663	255,215,0	2	78,206	0,79
chr10	82245417	82245911	A-E	803	.	82245607	82245608	255,215,0	2	119,232	0,262
chr10	82246029	82246351	A-E	686	.	82246261	82246262	255,215,0	2	195,52	0,270
chr10	82247433	82247863	A-E	663	.	82247772	82247773	255,215,0	2	338,88	0,342
chr10	82251425	82251820	A-E	531	.	82251558	82251559	255,215,0	2	28,155	0,240
chr10	82257950	82258092	A-E	905	.	82258024	82258025	255,215,0	2	16,9	0,133
chr10	82258642	82258780	A-E	818	.	82258736	82258737	255,215,0	2	56,5	0,133
chr10	82260440	82261008	A-E	779	.	82260523	82260524	255,215,0	2	5,406	0,162
chr10	86089822	86090305	A-E	639	.	86090053	86090054	255,215,0	2	231,250	0,233
chr10	88171108	88171487	A-E	695	.	88171270	88171271	255,215,0	2	1,54	0,325
chr10	88713984	88714363	A-E	813	.	88714197	88714198	255,215,0	2	76,28	0,351
chr10	89417361	89417513	A-E	867	.	89417445	89417446	255,215,0	2	18,1	0,151
chr10	89519838	89520126	A-E	846	.	89519980	89519981	255,215,0	2	1,4	0,284
chr10	89822298	89822728	A-E	484	.	89822335	89822336	255,215,0	2	7,361	0,69
chr10	89912666	89913039	A-E	916	.	89912908	89912909	255,215,0	2	113,1	0,372
chr10	89922654	89923094	A-E	857	.	89922745	89922746	255,215,0	2	57,314	0,126
chr10	90608310	90608527	A-E	754	.	90608425	90608426	255,215,0	2	81,67	0,150
chr10	90643265	90643581	A-E	537	.	90643487	90643488	255,215,0	2	144,14	0,302
chr10	90882331	90882725	A-E	527	.	90882665	90882666	255,215,0	2	277,2	0,392
chr10	90968042	90968137	A-E	662	.	90968089	90968090	255,215,0	2	2,1	0,94
chr10	92923893	92924265	A-E	555	.	92924063	92924064	255,215,0	2	1,31	0,341
chr10	93109121	93109290	A-E	652	.	93109217	93109218	255,215,0	2	26,1	0,168
chr10	93364636	93364917	A-E	840	.	93364794	93364795	255,215,0	2	37,1	0,280
chr10	93373148	93373298	A-E	683	.	93373227	93373228	255,215,0	2	10,1	0,149
chr10	93373465	93373915	A-E	909	.	93373561	93373562	255,215,0	2	53,310	0,140
chr10	93971063	93971200	A-E	950	.	93971171	93971172	255,215,0	2	81,1	0,136
chr10	94353992	94354203	A-E	956	.	94354150	94354151	255,215,0	2	108,2	0,209
chr10	94516374	94516585	A-E	990	.	94516492	94516493	255,215,0	2	35,8	0,203
chr10	94520397	94520594	A-E	845	.	94520522	94520523	255,215,0	2	83,28	0,169
chr10	95136235	95136595	A-E	582	.	95136449	95136450	255,215,0	2	142,72	0,288
chr10	95195782	95196689	A-E	874	.	95196039	95196040	255,215,0	2	218,609	0,298
chr10	95197787	95197992	A-E	983	.	95197918	95197919	255,215,0	2	68,9	0,196
chr10	95198614	95198817	A-E	945	.	95198707	95198708	255,215,0	2	54,70	0,133
chr10	95200243	95200778	A-E	545	.	95200519	95200520	255,215,0	2	269,251	0,284
chr10	95205346	95205630	A-E	665	.	95205523	95205524	255,215,0	2	86,15	0,269
chr10	95224699	95224811	A-E	938	.	95224753	95224754	255,215,0	2	1,3	0,109
chr10	97026412	97026787	A-E	740	.	97026669	97026670	255,215,0	2	217,77	0,298
chr10	97054774	97055369	A-E	591	.	97055125	97055126	255,215,0	2	318,209	0,386
chr10	97205086	97205311	A-E	804	.	97205222	97205223	255,215,0	2	49,1	0,224
chr10	97239155	97239567	A-E	668	.	97239499	97239500	255,215,0	2	301,24	0,388
chr10	97239836	97240237	A-E	674	.	97240045	97240046	255,215,0	2	85,66	0,335
chr10	97268464	97268675	A-E	818	.	97268581	97268582	255,215,0	2	27,2	0,209
chr10	99356549	99356930	A-E	839	.	99356739	99356740	255,215,0	2	1,1	0,380
chr10	99401742	99402052	A-E	667	.	99401840	99401841	255,215,0	2	1,114	0,196
chr10	100076038	100076149	A-E	556	.	100076109	100076110	255,215,0	2	33,1	0,110
chr10	100076500	100076699	A-E	753	.	100076592	100076593	255,215,0	2	1,14	0,185
chr10	100082942	100083374	A-E	593	.	100083162	100083163	255,215,0	2	145,136	0,296
chr10	101537826	101537964	A-E	656	.	101537918	101537919	255,215,0	2	48,1	0,137
chr10	101677861	101678026	A-E	841	.	101677916	101677917	255,215,0	2	1,55	0,110
chr10	101736797	101737134	A-E	964	.	101736958	101736959	255,215,0	2	50,64	0,273
chr10	101744070	101744300	A-E	953	.	101744184	101744185	255,215,0	2	1,1	0,229
chr10	101754114	101754425	A-E	824	.	101754202	101754203	255,215,0	2	64,198	0,113
chr10	101944283	101944461	A-E	558	.	101944346	101944347	255,215,0	2	1,51	0,127
chr10	102130336	102130669	A-E	577	.	102130534	102130535	255,215,0	2	158,94	0,239
chr10	102130783	102131327	A-E	796	.	102130954	102130955	255,215,0	2	116,317	0,227
chr10	102792815	102793017	A-E	908	.	102792916	102792917	255,215,0	2	3,1	0,201
chr10	103124623	103124787	A-E	648	.	103124738	103124739	255,215,0	2	71,4	0,160
chr10	103453403	103453880	A-E	926	.	103453586	103453587	255,215,0	2	163,272	0,205
chr10	103699141	103699397	A-E	974	.	103699241	103699242	255,215,0	2	1,55	0,201
chr10	103877464	103877788	A-E	891	.	103877717	103877718	255,215,0	2	225,41	0,283
chr10	104102854	104103008	A-E	818	.	104102930	104102931	255,215,0	2	23,23	0,131
chr10	104359512	104359806	A-E	932	.	104359658	104359659	255,215,0	2	1,1	0,293
chr10	104372653	104372974	A-E	782	.	104372853	104372854	255,215,0	2	143,63	0,258
chr10	104387544	104387817	A-E	895	.	104387671	104387672	255,215,0	2	65,83	0,190
chr10	104388023	104388450	A-E	980	.	104388177	104388178	255,215,0	2	97,215	0,212
chr10	104406463	104406725	A-E	758	.	104406694	104406695	255,215,0	2	202,1	0,261
chr10	104406801	104407099	A-E	739	.	104407025	104407026	255,215,0	2	153,1	0,297
chr10	104470539	104470788	A-E	774	.	104470555	104470556	255,215,0	2	1,217	0,32
chr10	104472705	104472855	A-E	663	.	104472742	104472743	255,215,0	2	9,84	0,66
chr10	104473144	104473537	A-E	420	.	104473338	104473339	255,215,0	2	1,5	0,388
chr10	104556220	104556459	A-E	860	.	104556322	104556323	255,215,0	2	54,87	0,152
chr10	104956992	104957240	A-E	880	.	104957081	104957082	255,215,0	2	45,114	0,134
chr10	105001224	105001453	A-E	817	.	105001330	105001331	255,215,0	2	8,23	0,206
chr10	105302775	105302952	A-E	591	.	105302861	105302862	255,215,0	2	1,4	0,173
chr10	105419490	105419843	A-E	568	.	105419665	105419666	255,215,0	2	1,2	0,351
chr10	105456300	105456542	A-E	867	.	105456433	105456434	255,215,0	2	118,93	0,149
chr10	105519063	105519154	A-E	755	.	105519108	105519109	255,215,0	2	2,1	0,90
chr10	105610087	105610227	A-E	756	.	105610143	105610144	255,215,0	2	9,35	0,105
chr10	105650011	105650288	A-E	920	.	105650236	105650237	255,215,0	2	180,6	0,271
chr10	105654409	105654593	A-E	939	.	105654517	105654518	255,215,0	2	38,4	0,180
chr10	105667581	105667905	A-E	527	.	105667744	105667745	255,215,0	2	4,1	0,323
chr10	105869782	105869970	A-E	846	.	105869883	105869884	255,215,0	2	55,40	0,148
chr10	106020526	106021193	A-E	976	.	106020580	106020581	255,215,0	2	14,571	0,96
chr10	106052804	106053054	A-E	720	.	106052845	106052846	255,215,0	2	1,167	0,83
chr10	106081521	106081936	A-E	654	.	106081837	106081838	255,215,0	2	287,68	0,347
chr10	106085298	106085504	A-E	920	.	106085411	106085412	255,215,0	2	63,42	0,164
chr10	106087819	106088091	A-E	869	.	106087905	106087906	255,215,0	2	1,100	0,172
chr10	106096287	106096870	A-E	882	.	106096610	106096611	255,215,0	2	269,204	0,379
chr10	111834173	111834352	A-E	640	.	111834275	111834276	255,215,0	2	31,4	0,175
chr10	111841715	111842020	A-E	655	.	111841845	111841846	255,215,0	2	85,128	0,177
chr10	112086434	112086715	A-E	907	.	112086566	112086567	255,215,0	2	1,17	0,264
chr10	112117126	112117443	A-E	550	.	112117280	112117281	255,215,0	2	104,112	0,205
chr10	112155518	112156031	A-E	749	.	112155807	112155808	255,215,0	2	223,157	0,356
chr10	112159079	112159451	A-E	773	.	112159257	112159258	255,215,0	2	33,47	0,325
chr10	112168008	112168205	A-E	666	.	112168117	112168118	255,215,0	2	24,1	0,196
chr10	112169656	112169922	A-E	762	.	112169804	112169805	255,215,0	2	130,98	0,168
chr10	112170161	112170538	A-E	899	.	112170356	112170357	255,215,0	2	107,93	0,284
chr10	112174147	112174523	A-E	614	.	112174255	112174256	255,215,0	2	1,159	0,217
chr10	112220227	112220521	A-E	615	.	112220466	112220467	255,215,0	2	187,1	0,293
chr10	112259301	112259712	A-E	835	.	112259444	112259445	255,215,0	2	115,239	0,172
chr10	112261043	112261328	A-E	768	.	112261184	112261185	255,215,0	2	113,114	0,171
chr10	112263780	112264181	A-E	951	.	112263964	112263965	255,215,0	2	98,130	0,271
chr10	112272592	112272848	A-E	816	.	112272746	112272747	255,215,0	2	96,42	0,214
chr10	112295745	112296221	A-E	596	.	112295999	112296000	255,215,0	2	160,127	0,349
chr10	112432258	112432673	A-E	634	.	112432307	112432308	255,215,0	2	25,341	0,74
chr10	112533972	112534336	A-E	722	.	112534060	112534061	255,215,0	2	1,187	0,177
chr10	114139786	114140040	A-E	938	.	114139909	114139910	255,215,0	2	27,34	0,220
chr10	114148894	114149633	A-E	847	.	114149364	114149365	255,215,0	2	422,220	0,519
chr10	114709018	114709405	A-E	718	.	114709295	114709296	255,215,0	2	173,5	0,382
chr10	114818562	114818849	A-E	959	.	114818629	114818630	255,215,0	2	1,153	0,134
chr10	114847181	114847492	A-E	949	.	114847279	114847280	255,215,0	2	5,119	0,192
chr10	114853789	114854299	A-E	784	.	114853992	114853993	255,215,0	2	132,234	0,276
chr10	115085951	115086304	A-E	849	.	115086159	115086160	255,215,0	2	77,12	0,341
chr10	115141716	115142302	A-E	801	.	115141803	115141804	255,215,0	2	48,458	0,128
chr10	115440649	115440877	A-E	727	.	115440798	115440799	255,215,0	2	91,20	0,208
chr10	116392908	116393338	A-E	826	.	116393222	116393223	255,215,0	2	241,42	0,388
chr10	116394389	116394785	A-E	867	.	116394495	116394496	255,215,0	2	1,184	0,212
chr10	120968752	120969030	A-E	939	.	120968752	120968753	255,215,0	2	1,277	0,1
chr10	121028416	121028802	A-E	646	.	121028727	121028728	255,215,0	2	296,58	0,328
chr10	121030438	121030814	A-E	970	.	121030687	121030688	255,215,0	2	194,70	0,306
chr10	121031141	121031480	A-E	800	.	121031338	121031339	255,215,0	2	135,78	0,261
chr10	121060989	121061309	A-E	877	.	121061019	121061020	255,215,0	2	4,262	0,58
chr10	121075171	121075335	A-E	878	.	121075277	121075278	255,215,0	2	77,28	0,136
chr10	121076325	121076636	A-E	923	.	121076480	121076481	255,215,0	2	1,1	0,310
chr10	121161203	121161864	A-E	768	.	121161441	121161442	255,215,0	2	137,320	0,341
chr10	121249100	121249168	A-E	547	.	121249138	121249139	255,215,0	2	12,3	0,65
chr10	121277481	121277683	A-E	675	.	121277592	121277593	255,215,0	2	23,1	0,201
chr10	121415317	121415432	A-E	749	.	121415358	121415359	255,215,0	2	24,55	0,60
chr10	121417930	121418047	A-E	938	.	121417977	121417978	255,215,0	2	1,23	0,94
chr10	123707273	123707432	A-E	525	.	123707352	123707353	255,215,0	2	1,1	0,158
chr10	123822805	123823045	A-E	573	.	123822956	123822957	255,215,0	2	147,84	0,156
chr10	123900074	123900243	A-E	923	.	123900142	123900143	255,215,0	2	1,32	0,137
chr10	123900798	123900950	A-E	871	.	123900923	123900924	255,215,0	2	100,1	0,151
chr10	124070319	124070720	A-E	881	.	124070446	124070447	255,215,0	2	92,238	0,163
chr10	124222687	124222865	A-E	714	.	124222832	124222833	255,215,0	2	114,1	0,177
chr10	124228546	124229001	A-E	835	.	124228736	124228737	255,215,0	2	51,125	0,330
chr10	126336359	126336702	A-E	672	.	126336536	126336537	255,215,0	2	146,134	0,209
chr10	126406559	126407126	A-E	571	.	126406851	126406852	255,215,0	2	227,209	0,358
chr10	126407586	126408269	A-E	645	.	126407948	126407949	255,215,0	2	358,315	0,368
chr10	126410085	126410502	A-E	572	.	126410407	126410408	255,215,0	2	296,68	0,349
chr10	126429723	126430192	A-E	646	.	126430041	126430042	255,215,0	2	242,73	0,396
chr10	126773443	126773862	A-E	843	.	126773516	126773517	255,215,0	2	24,295	0,124
chr10	126837951	126838191	A-E	643	.	126838019	126838020	255,215,0	2	1,104	0,136
chr10	127751033	127751319	A-E	822	.	127751197	127751198	255,215,0	2	106,62	0,224
chr10	128595349	128595449	A-E	630	.	128595410	128595411	255,215,0	2	24,1	0,99
chr10	128946859	128946983	A-E	941	.	128946920	128946921	255,215,0	2	1,1	0,123
chr10	128947297	128947480	A-E	964	.	128947350	128947351	255,215,0	2	7,82	0,101
chr10	129706206	129706827	A-E	788	.	129706527	129706528	255,215,0	2	290,268	0,353
chr10	129707008	129707239	A-E	675	.	129707126	129707127	255,215,0	2	7,1	0,230
chr10	129718681	129718836	A-E	637	.	129718758	129718759	255,215,0	2	1,1	0,154
chr10	129742865	129742981	A-E	618	.	129742942	129742943	255,215,0	2	41,1	0,115
chr10	129774599	129774927	A-E	518	.	129774766	129774767	255,215,0	2	112,105	0,223
chr10	129775759	129776314	A-E	958	.	129776064	129776065	255,215,0	2	231,175	0,380
chr10	129789575	129789766	A-E	880	.	129789636	129789637	255,215,0	2	1,68	0,123
chr10	129816655	129817081	A-E	557	.	129816869	129816870	255,215,0	2	24,20	0,406
chr10	130019475	130019749	A-E	515	.	130019592	130019593	255,215,0	2	55,94	0,180
chr10	134221496	134221692	A-E	860	.	134221619	134221620	255,215,0	2	69,18	0,178
chr10	134225356	134225596	A-E	710	.	134225554	134225555	255,215,0	2	186,29	0,211
chr10	134234707	134235257	A-E	537	.	134234763	134234764	255,215,0	2	1,437	0,113
chr10	134266616	134267060	A-E	490	.	134266752	134266753	255,215,0	2	89,259	0,185
chr10	134330832	134331178	A-E	926	.	134331004	134331005	255,215,0	2	1,1	0,345
chr10	134385594	134385710	A-E	795	.	134385630	134385631	255,215,0	2	1,43	0,73
chr10	134388737	134389185	A-E	573	.	134389008	134389009	255,215,0	2	220,124	0,324
chr10	134401859	134402261	A-E	703	.	134402218	134402219	255,215,0	2	318,1	0,401
chr10	135072735	135073128	A-E	823	.	135072894	135072895	255,215,0	2	101,174	0,219
chr11	469770	469895	A-E	812	.	469844	469845	255,215,0	2	49,24	0,101
chr11	749835	750077	A-E	567	.	749966	749967	255,215,0	2	22,1	0,241
chr11	926738	926879	A-E	845	.	926800	926801	255,215,0	2	1,17	0,124
chr11	1073369	1073545	A-E	549	.	1073511	1073512	255,215,0	2	111,1	0,175
chr11	1793842	1794035	A-E	939	.	1793937	1793938	255,215,0	2	67,69	0,124
chr11	2402008	2402516	A-E	724	.	2402304	2402305	255,215,0	2	207,121	0,387
chr11	2919958	2920393	A-E	865	.	2920123	2920124	255,215,0	2	131,234	0,201
chr11	2951529	2951649	A-E	546	.	2951618	2951619	255,215,0	2	82,23	0,97
chr11	2954251	2954383	A-E	645	.	2954324	2954325	255,215,0	2	32,16	0,116
chr11	3190411	3190716	A-E	626	.	3190537	3190538	255,215,0	2	11,63	0,242
chr11	3856455	3856581	A-E	592	.	3856497	3856498	255,215,0	2	9,50	0,76
chr11	3902068	3902471	A-E	533	.	3902355	3902356	255,215,0	2	253,81	0,322
chr11	4413870	4414271	A-E	544	.	4414070	4414071	255,215,0	2	1,1	0,400
chr11	5301836	5302123	A-E	705	.	5301937	5301938	255,215,0	2	1,84	0,203
chr11	6240600	6240982	A-E	836	.	6240756	6240757	255,215,0	2	87,155	0,227
chr11	6667820	6668268	A-E	941	.	6668017	6668018	255,215,0	2	151,203	0,245
chr11	6676048	6676412	A-E	588	.	6676072	6676073	255,215,0	2	1,315	0,49
chr11	8935621	8935992	A-E	705	.	8935712	8935713	255,215,0	2	63,251	0,120
chr11	9023312	9023663	A-E	888	.	9023568	9023569	255,215,0	2	254,92	0,259
chr11	9181747	9182009	A-E	764	.	9181838	9181839	255,215,0	2	10,89	0,173
chr11	9383301	9383481	A-E	883	.	9383366	9383367	255,215,0	2	8,56	0,124
chr11	9422844	9423055	A-E	637	.	9422949	9422950	255,215,0	2	1,1	0,210
chr11	9587499	9588027	A-E	699	.	9587719	9587720	255,215,0	2	161,247	0,281
chr11	9588297	9588534	A-E	961	.	9588392	9588393	255,215,0	2	42,87	0,150
chr11	9590279	9590748	A-E	721	.	9590468	9590469	255,215,0	2	170,260	0,209
chr11	9703256	9703389	A-E	688	.	9703322	9703323	255,215,0	2	2,1	0,132
chr11	9781782	9782109	A-E	516	.	9781858	9781859	255,215,0	2	6,179	0,148
chr11	9786985	9787566	A-E	580	.	9787310	9787311	255,215,0	2	189,119	0,462
chr11	9928220	9928312	A-E	956	.	9928248	9928249	255,215,0	2	1,35	0,57
chr11	10347188	10347587	A-E	913	.	10347387	10347388	255,215,0	2	1,1	0,398
chr11	10350347	10350728	A-E	977	.	10350537	10350538	255,215,0	2	1,1	0,380
chr11	10373282	10373523	A-E	653	.	10373407	10373408	255,215,0	2	80,70	0,171
chr11	10373965	10374241	A-E	892	.	10374088	10374089	255,215,0	2	64,92	0,184
chr11	10436257	10436513	A-E	681	.	10436355	10436356	255,215,0	2	78,137	0,119
chr11	10614045	10614168	A-E	662	.	10614106	10614107	255,215,0	2	1,1	0,122
chr11	10681207	10681687	A-E	838	.	10681410	10681411	255,215,0	2	200,272	0,208
chr11	10921943	10922208	A-E	792	.	10922067	10922068	255,215,0	2	82,98	0,167
chr11	11864878	11865300	A-E	924	.	11864974	11864975	255,215,0	2	83,312	0,110
chr11	11998818	11999068	A-E	918	.	11999002	11999003	255,215,0	2	158,39	0,211
chr11	12063877	12064119	A-E	590	.	12063997	12063998	255,215,0	2	1,1	0,241
chr11	12101706	12102070	A-E	789	.	12101802	12101803	255,215,0	2	7,177	0,187
chr11	12109558	12109847	A-E	887	.	12109696	12109697	255,215,0	2	82,93	0,196
chr11	12111660	12111980	A-E	972	.	12111764	12111765	255,215,0	2	63,173	0,147
chr11	12132692	12132808	A-E	595	.	12132734	12132735	255,215,0	2	1,31	0,85
chr11	12133218	12133350	A-E	913	.	12133291	12133292	255,215,0	2	21,6	0,126
chr11	12136145	12136580	A-E	554	.	12136312	12136313	255,215,0	2	102,201	0,234
chr11	12146355	12146795	A-E	943	.	12146567	12146568	255,215,0	2	154,168	0,272
chr11	12188567	12188982	A-E	918	.	12188725	12188726	255,215,0	2	139,237	0,178
chr11	12197316	12197738	A-E	749	.	12197632	12197633	255,215,0	2	262,50	0,372
chr11	12204138	12204505	A-E	756	.	12204341	12204342	255,215,0	2	41,1	0,366
chr11	12204570	12205016	A-E	781	.	12204698	12204699	255,215,0	2	94,283	0,163
chr11	12222498	12222995	A-E	920	.	12222732	12222733	255,215,0	2	145,172	0,325
chr11	12306799	12307179	A-E	845	.	12306991	12306992	255,215,0	2	7,1	0,379
chr11	12561282	12561501	A-E	764	.	12561391	12561392	255,215,0	2	1,1	0,218
chr11	12697923	12698543	A-E	974	.	12698250	12698251	255,215,0	2	322,287	0,333
chr11	12698857	12698926	A-E	738	.	12698895	12698896	255,215,0	2	9,1	0,68
chr11	12824175	12824668	A-E	511	.	12824394	12824395	255,215,0	2	177,231	0,262
chr11	13139342	13139463	A-E	734	.	13139402	13139403	255,215,0	2	1,1	0,120
chr11	13238046	13238305	A-E	764	.	13238119	13238120	255,215,0	2	21,132	0,127
chr11	13283262	13283494	A-E	927	.	13283391	13283392	255,215,0	2	45,18	0,214
chr11	13359856	13360227	A-E	843	.	13360060	13360061	255,215,0	2	40,1	0,370
chr11	14443887	14444060	A-E	772	.	14443963	14443964	255,215,0	2	1,21	0,152
chr11	14600110	14600431	A-E	868	.	14600206	14600207	255,215,0	2	31,159	0,162
chr11	16625688	16626709	A-E	512	.	16626130	16626131	255,215,0	2	428,563	0,458
chr11	16923588	16923993	A-E	647	.	16923816	16923817	255,215,0	2	61,9	0,396
chr11	17374298	17375700	A-E	592	.	17374968	17374969	255,215,0	2	633,694	0,708
chr11	18404883	18405218	A-E	791	.	18405077	18405078	255,215,0	2	109,54	0,281
chr11	18405328	18405801	A-E	924	.	18405463	18405464	255,215,0	2	74,275	0,198
chr11	19047443	19047593	A-E	611	.	19047577	19047578	255,215,0	2	121,1	0,149
chr11	19599589	19599793	A-E	819	.	19599634	19599635	255,215,0	2	1,113	0,91
chr11	19681860	19681955	A-E	717	.	19681907	19681908	255,215,0	2	1,1	0,94
chr11	19701731	19702025	A-E	732	.	19701817	19701818	255,215,0	2	1,121	0,173
chr11	19736892	19737150	A-E	904	.	19737125	19737126	255,215,0	2	211,1	0,257
chr11	22724682	22724795	A-E	860	.	22724734	22724735	255,215,0	2	1,8	0,105
chr11	22814174	22814335	A-E	885	.	22814254	22814255	255,215,0	2	1,1	0,160
chr11	23924626	23924923	A-E	896	.	23924774	23924775	255,215,0	2	1,1	0,296
chr11	26256131	26256272	A-E	946	.	26256201	26256202	255,215,0	2	1,1	0,140
chr11	27956455	27956618	A-E	957	.	27956526	27956527	255,215,0	2	6,26	0,137
chr11	28588177	28588553	A-E	954	.	28588409	28588410	255,215,0	2	118,29	0,347
chr11	28764751	28764902	A-E	507	.	28764828	28764829	255,215,0	2	5,1	0,150
chr11	28778513	28778891	A-E	930	.	28778700	28778701	255,215,0	2	103,106	0,272
chr11	28779294	28779601	A-E	985	.	28779472	28779473	255,215,0	2	96,46	0,261
chr11	28855204	28855664	A-E	850	.	28855371	28855372	255,215,0	2	101,225	0,235
chr11	28856336	28856685	A-E	993	.	28856609	28856610	255,215,0	2	204,5	0,344
chr11	29141601	29141895	A-E	752	.	29141705	29141706	255,215,0	2	7,92	0,202
chr11	29321986	29322293	A-E	716	.	29322122	29322123	255,215,0	2	12,46	0,261
chr11	32109882	32110285	A-E	961	.	32110028	32110029	255,215,0	2	1,110	0,293
chr11	32728667	32728946	A-E	634	.	32728767	32728768	255,215,0	2	1,79	0,200
chr11	33394151	33394320	A-E	863	.	33394195	33394196	255,215,0	2	1,80	0,89
chr11	33713598	33714029	A-E	952	.	33713918	33713919	255,215,0	2	270,60	0,371
chr11	33723473	33723762	A-E	924	.	33723675	33723676	255,215,0	2	182,66	0,223
chr11	33964663	33964690	A-E	727	.	33964680	33964681	255,215,0	2	9,1	0,26
chr11	34272631	34272979	A-E	580	.	34272745	34272746	255,215,0	2	47,165	0,183
chr11	35051463	35051997	A-E	633	.	35051694	35051695	255,215,0	2	222,293	0,241
chr11	35052236	35052689	A-E	957	.	35052492	35052493	255,215,0	2	186,125	0,328
chr11	35057314	35058112	A-E	925	.	35057718	35057719	255,215,0	2	363,351	0,447
chr11	35099118	35099616	A-E	942	.	35099382	35099383	255,215,0	2	242,211	0,287
chr11	35109319	35109885	A-E	509	.	35109544	35109545	255,215,0	2	199,314	0,252
chr11	35132711	35132959	A-E	778	.	35132792	35132793	255,215,0	2	6,91	0,157
chr11	35165614	35166208	A-E	736	.	35165793	35165794	255,215,0	2	175,409	0,185
chr11	35186946	35187176	A-E	710	.	35187018	35187019	255,215,0	2	46,131	0,99
chr11	35187357	35188072	A-E	872	.	35187738	35187739	255,215,0	2	369,320	0,395
chr11	35188303	35189153	A-E	593	.	35188419	35188420	255,215,0	2	92,708	0,142
chr11	35358493	35359078	A-E	529	.	35358890	35358891	255,215,0	2	382,172	0,413
chr11	35643691	35643948	A-E	789	.	35643819	35643820	255,215,0	2	1,1	0,256
chr11	36171228	36171637	A-E	762	.	36171429	36171430	255,215,0	2	142,148	0,261
chr11	36430795	36431099	A-E	762	.	36430892	36430893	255,215,0	2	98,206	0,98
chr11	36432821	36433142	A-E	649	.	36432954	36432955	255,215,0	2	117,170	0,151
chr11	36442519	36442687	A-E	528	.	36442603	36442604	255,215,0	2	4,3	0,165
chr11	36640986	36641224	A-E	561	.	36641189	36641190	255,215,0	2	172,3	0,235
chr11	37809838	37809966	A-E	905	.	37809928	37809929	255,215,0	2	55,1	0,127
chr11	43927407	43927581	A-E	802	.	43927493	43927494	255,215,0	2	1,1	0,173
chr11	43952542	43952620	A-E	829	.	43952580	43952581	255,215,0	2	1,1	0,77
chr11	44590064	44591217	A-E	933	.	44590887	44590888	255,215,0	2	776,282	0,871
chr11	44592209	44592382	A-E	777	.	44592319	44592320	255,215,0	2	89,40	0,133
chr11	44702928	44703040	A-E	538	.	44702984	44702985	255,215,0	2	2,1	0,111
chr11	44722938	44723067	A-E	521	.	44723001	44723002	255,215,0	2	1,3	0,126
chr11	44811220	44811449	A-E	677	.	44811325	44811326	255,215,0	2	19,37	0,192
chr11	44883806	44884166	A-E	733	.	44884087	44884088	255,215,0	2	208,4	0,356
chr11	45047638	45048022	A-E	652	.	45047829	45047830	255,215,0	2	1,1	0,383
chr11	45685212	45685518	A-E	850	.	45685318	45685319	255,215,0	2	1,93	0,213
chr11	46270167	46270467	A-E	856	.	46270345	46270346	255,215,0	2	127,69	0,231
chr11	46938695	46939005	A-E	883	.	46938849	46938850	255,215,0	2	1,1	0,309
chr11	47208524	47208884	A-E	773	.	47208579	47208580	255,215,0	2	25,274	0,86
chr11	47275957	47276304	A-E	715	.	47276159	47276160	255,215,0	2	125,66	0,281
chr11	47395886	47396392	A-E	656	.	47396203	47396204	255,215,0	2	268,138	0,368
chr11	47414965	47416043	A-E	506	.	47415132	47415133	255,215,0	2	146,889	0,189
chr11	47787265	47787534	A-E	769	.	47787399	47787400	255,215,0	2	1,1	0,268
chr11	47891173	47891544	A-E	841	.	47891407	47891408	255,215,0	2	132,33	0,338
chr11	47936640	47936646	A-E	497	.	47936642	47936643	255,215,0	2	1,1	0,5
chr11	47939528	47939960	A-E	931	.	47939625	47939626	255,215,0	2	33,270	0,162
chr11	47968538	47968912	A-E	823	.	47968650	47968651	255,215,0	2	39,188	0,186
chr11	48034964	48035405	A-E	595	.	48035032	48035033	255,215,0	2	13,316	0,125
chr11	48040860	48041151	A-E	735	.	48041005	48041006	255,215,0	2	120,120	0,171
chr11	48041550	48042058	A-E	602	.	48041873	48041874	255,215,0	2	303,163	0,345
chr11	48102794	48103200	A-E	859	.	48102988	48102989	255,215,0	2	91,107	0,299
chr11	57173048	57173332	A-E	614	.	57173169	57173170	255,215,0	2	48,89	0,195
chr11	57173815	57174163	A-E	905	.	57173967	57173968	255,215,0	2	1,44	0,304
chr11	57406709	57407290	A-E	571	.	57406996	57406997	255,215,0	2	190,196	0,385
chr11	57559748	57559971	A-E	887	.	57559867	57559868	255,215,0	2	62,46	0,177
chr11	58340867	58341571	A-E	928	.	58341166	58341167	255,215,0	2	253,357	0,347
chr11	59278449	59278607	A-E	916	.	59278582	59278583	255,215,0	2	111,1	0,157
chr11	59544042	59544226	A-E	758	.	59544123	59544124	255,215,0	2	7,28	0,156
chr11	60678569	60679027	A-E	500	.	60678719	60678720	255,215,0	2	88,244	0,214
chr11	60683096	60683305	A-E	741	.	60683235	60683236	255,215,0	2	78,8	0,201
chr11	61064926	61064998	A-E	797	.	61064961	61064962	255,215,0	2	1,1	0,71
chr11	61456345	61456647	A-E	542	.	61456519	61456520	255,215,0	2	73,25	0,277
chr11	61463458	61463769	A-E	718	.	61463629	61463630	255,215,0	2	125,93	0,218
chr11	61484059	61484366	A-E	501	.	61484212	61484213	255,215,0	2	1,1	0,306
chr11	61523945	61524112	A-E	785	.	61524088	61524089	255,215,0	2	135,15	0,152
chr11	61771922	61772331	A-E	692	.	61772120	61772121	255,215,0	2	124,136	0,273
chr11	61792928	61793609	A-E	816	.	61793203	61793204	255,215,0	2	236,365	0,316
chr11	62264935	62265137	A-E	661	.	62265062	62265063	255,215,0	2	54,1	0,201
chr11	62267084	62267180	A-E	583	.	62267133	62267134	255,215,0	2	5,1	0,95
chr11	62305940	62306223	A-E	733	.	62306071	62306072	255,215,0	2	1,21	0,262
chr11	62306762	62307027	A-E	787	.	62306933	62306934	255,215,0	2	148,69	0,196
chr11	62308532	62308826	A-E	813	.	62308692	62308693	255,215,0	2	31,3	0,291
chr11	62310227	62311393	A-E	714	.	62310862	62310863	255,215,0	2	608,502	0,664
chr11	62311446	62311797	A-E	771	.	62311500	62311501	255,215,0	2	5,246	0,105
chr11	62319122	62319673	A-E	508	.	62319429	62319430	255,215,0	2	238,174	0,377
chr11	62324383	62324580	A-E	794	.	62324455	62324456	255,215,0	2	1,53	0,144
chr11	62624183	62624258	A-E	455	.	62624223	62624224	255,215,0	2	7,1	0,74
chr11	62625165	62625549	A-E	669	.	62625271	62625272	255,215,0	2	99,270	0,114
chr11	63377121	63377300	A-E	586	.	63377210	63377211	255,215,0	2	1,1	0,178
chr11	63605376	63605474	A-E	778	.	63605424	63605425	255,215,0	2	1,1	0,97
chr11	63954598	63954956	A-E	894	.	63954813	63954814	255,215,0	2	74,1	0,357
chr11	64102702	64102834	A-E	678	.	64102749	64102750	255,215,0	2	1,37	0,95
chr11	64125464	64125650	A-E	620	.	64125509	64125510	255,215,0	2	1,96	0,90
chr11	64631898	64632818	A-E	814	.	64632127	64632128	255,215,0	2	205,665	0,255
chr11	64636604	64637051	A-E	925	.	64636909	64636910	255,215,0	2	233,69	0,378
chr11	64637838	64638320	A-E	950	.	64638070	64638071	255,215,0	2	207,223	0,259
chr11	64653025	64653383	A-E	615	.	64653279	64653280	255,215,0	2	247,96	0,262
chr11	65042835	65043130	A-E	964	.	65042857	65042858	255,215,0	2	1,250	0,45
chr11	65059026	65059409	A-E	725	.	65059334	65059335	255,215,0	2	282,48	0,335
chr11	65075657	65076292	A-E	568	.	65075966	65075967	255,215,0	2	255,270	0,365
chr11	65076655	65076852	A-E	886	.	65076687	65076688	255,215,0	2	1,133	0,64
chr11	65184888	65185395	A-E	510	.	65184990	65184991	255,215,0	2	82,384	0,123
chr11	65238917	65239096	A-E	636	.	65239036	65239037	255,215,0	2	66,6	0,173
chr11	65248969	65249218	A-E	755	.	65249207	65249208	255,215,0	2	231,3	0,246
chr11	65259637	65259913	A-E	821	.	65259839	65259840	255,215,0	2	154,25	0,251
chr11	65259930	65260851	A-E	935	.	65260541	65260542	255,215,0	2	600,298	0,623
chr11	65261229	65261625	A-E	873	.	65261526	65261527	255,215,0	2	283,83	0,313
chr11	65261988	65262329	A-E	571	.	65262151	65262152	255,215,0	2	137,151	0,190
chr11	65263684	65264604	A-E	917	.	65263855	65263856	255,215,0	2	147,724	0,196
chr11	65323331	65323567	A-E	901	.	65323508	65323509	255,215,0	2	121,1	0,235
chr11	65333490	65333816	A-E	529	.	65333670	65333671	255,215,0	2	101,65	0,261
chr11	65342581	65342818	A-E	730	.	65342731	65342732	255,215,0	2	66,1	0,236
chr11	65420425	65420654	A-E	835	.	65420490	65420491	255,215,0	2	43,141	0,88
chr11	65670692	65670945	A-E	829	.	65670844	65670845	255,215,0	2	54,1	0,252
chr11	65679250	65679576	A-E	785	.	65679372	65679373	255,215,0	2	39,119	0,207
chr11	65849089	65849462	A-E	714	.	65849116	65849117	255,215,0	2	22,339	0,34
chr11	66659730	66659912	A-E	885	.	66659811	66659812	255,215,0	2	17,36	0,146
chr11	66717584	66717809	A-E	490	.	66717708	66717709	255,215,0	2	74,50	0,175
chr11	66738286	66738892	A-E	663	.	66738414	66738415	255,215,0	2	64,412	0,194
chr11	67037275	67037527	A-E	802	.	67037372	67037373	255,215,0	2	56,112	0,140
chr11	67121988	67122388	A-E	862	.	67122126	67122127	255,215,0	2	30,153	0,247
chr11	68238826	68238975	A-E	536	.	68238900	68238901	255,215,0	2	1,1	0,148
chr11	68270416	68270689	A-E	501	.	68270552	68270553	255,215,0	2	1,1	0,272
chr11	68722813	68723020	A-E	714	.	68722900	68722901	255,215,0	2	1,32	0,175
chr11	69069179	69069344	A-E	882	.	69069259	69069260	255,215,0	2	71,74	0,91
chr11	69069522	69069665	A-E	928	.	69069597	69069598	255,215,0	2	13,5	0,138
chr11	69089155	69089700	A-E	941	.	69089443	69089444	255,215,0	2	195,163	0,382
chr11	69794643	69794820	A-E	642	.	69794755	69794756	255,215,0	2	51,2	0,175
chr11	69795546	69795838	A-E	763	.	69795682	69795683	255,215,0	2	23,41	0,251
chr11	70079442	70079825	A-E	774	.	70079632	70079633	255,215,0	2	3,5	0,378
chr11	70245269	70246141	A-E	641	.	70245675	70245676	255,215,0	2	399,457	0,415
chr11	71650610	71650763	A-E	698	.	71650691	71650692	255,215,0	2	12,1	0,152
chr11	71780398	71780482	A-E	904	.	71780402	71780403	255,215,0	2	1,75	0,9
chr11	71936800	71937067	A-E	665	.	71937008	71937009	255,215,0	2	152,1	0,266
chr11	72194831	72195144	A-E	683	.	72194990	72194991	255,215,0	2	93,87	0,226
chr11	72335834	72336122	A-E	649	.	72335916	72335917	255,215,0	2	25,147	0,141
chr11	72431268	72431435	A-E	510	.	72431329	72431330	255,215,0	2	23,67	0,100
chr11	72447514	72448295	A-E	864	.	72447638	72447639	255,215,0	2	65,596	0,185
chr11	72854261	72854849	A-E	911	.	72854637	72854638	255,215,0	2	359,193	0,395
chr11	72909664	72909952	A-E	919	.	72909863	72909864	255,215,0	2	147,35	0,253
chr11	73095869	73096760	A-E	811	.	73096280	73096281	255,215,0	2	371,438	0,453
chr11	73490470	73490918	A-E	452	.	73490607	73490608	255,215,0	2	89,261	0,187
chr11	73736954	73737107	A-E	590	.	73737037	73737038	255,215,0	2	18,3	0,150
chr11	74171904	74172163	A-E	673	.	74171976	74171977	255,215,0	2	41,155	0,104
chr11	74465903	74466299	A-E	915	.	74466069	74466070	255,215,0	2	6,69	0,327
chr11	74742390	74742651	A-E	590	.	74742473	74742474	255,215,0	2	34,127	0,134
chr11	74814562	74814987	A-E	533	.	74814734	74814735	255,215,0	2	157,237	0,188
chr11	74986725	74986901	A-E	729	.	74986807	74986808	255,215,0	2	57,68	0,108
chr11	75048473	75048863	A-E	931	.	75048533	75048534	255,215,0	2	1,270	0,120
chr11	75051761	75052000	A-E	803	.	75051846	75051847	255,215,0	2	1,69	0,170
chr11	75081024	75081153	A-E	716	.	75081088	75081089	255,215,0	2	2,1	0,128
chr11	75537561	75537829	A-E	769	.	75537709	75537710	255,215,0	2	102,73	0,195
chr11	76271336	76271661	A-E	847	.	76271498	76271499	255,215,0	2	1,1	0,324
chr11	76348592	76348874	A-E	831	.	76348612	76348613	255,215,0	2	1,241	0,41
chr11	77751153	77751354	A-E	958	.	77751182	77751183	255,215,0	2	2,143	0,58
chr11	77898869	77899120	A-E	483	.	77899015	77899016	255,215,0	2	127,85	0,166
chr11	78130392	78130692	A-E	849	.	78130609	78130610	255,215,0	2	214,79	0,221
chr11	78131805	78132171	A-E	573	.	78132033	78132034	255,215,0	2	224,132	0,234
chr11	78508087	78508456	A-E	942	.	78508161	78508162	255,215,0	2	22,241	0,128
chr11	78512207	78512629	A-E	751	.	78512462	78512463	255,215,0	2	218,128	0,294
chr11	78728809	78729043	A-E	513	.	78728942	78728943	255,215,0	2	35,1	0,233
chr11	78798308	78798462	A-E	903	.	78798391	78798392	255,215,0	2	15,2	0,152
chr11	82610096	82610395	A-E	669	.	82610238	82610239	255,215,0	2	1,14	0,285
chr11	85862564	85862776	A-E	918	.	85862630	85862631	255,215,0	2	1,79	0,133
chr11	85873395	85873578	A-E	578	.	85873504	85873505	255,215,0	2	37,1	0,182
chr11	85887618	85887919	A-E	710	.	85887679	85887680	255,215,0	2	18,195	0,106
chr11	85913184	85913318	A-E	508	.	85913233	85913234	255,215,0	2	8,43	0,91
chr11	86222200	86222363	A-E	648	.	86222314	86222315	255,215,0	2	68,1	0,162
chr11	86229748	86229843	A-E	883	.	86229794	86229795	255,215,0	2	1,2	0,93
chr11	86262463	86262643	A-E	877	.	86262562	86262563	255,215,0	2	21,1	0,179
chr11	86343883	86344000	A-E	688	.	86343959	86343960	255,215,0	2	38,1	0,116
chr11	86430919	86431170	A-E	802	.	86431044	86431045	255,215,0	2	1,1	0,250
chr11	86451588	86451883	A-E	820	.	86451812	86451813	255,215,0	2	155,1	0,294
chr11	86454484	86454767	A-E	728	.	86454606	86454607	255,215,0	2	49,87	0,196
chr11	86454778	86455149	A-E	868	.	86454966	86454967	255,215,0	2	179,173	0,198
chr11	86514780	86515120	A-E	988	.	86515007	86515008	255,215,0	2	117,1	0,339
chr11	86527382	86527750	A-E	890	.	86527625	86527626	255,215,0	2	121,1	0,367
chr11	86627337	86627645	A-E	980	.	86627490	86627491	255,215,0	2	1,1	0,307
chr11	86642953	86643307	A-E	934	.	86643129	86643130	255,215,0	2	1,1	0,353
chr11	88069705	88069944	A-E	844	.	88069772	88069773	255,215,0	2	1,104	0,135
chr11	88269213	88269357	A-E	891	.	88269283	88269284	255,215,0	2	1,3	0,141
chr11	88288248	88288652	A-E	702	.	88288405	88288406	255,215,0	2	41,129	0,275
chr11	93262165	93262293	A-E	854	.	93262228	93262229	255,215,0	2	1,1	0,127
chr11	93863761	93864262	A-E	691	.	93864072	93864073	255,215,0	2	275,153	0,348
chr11	93868403	93868611	A-E	969	.	93868482	93868483	255,215,0	2	17,66	0,142
chr11	94842355	94842534	A-E	849	.	94842419	94842420	255,215,0	2	3,53	0,126
chr11	94882788	94883137	A-E	913	.	94883022	94883023	255,215,0	2	138,18	0,331
chr11	95745158	95745721	A-E	676	.	95745454	95745455	255,215,0	2	225,194	0,369
chr11	95888692	95889856	A-E	875	.	95889447	95889448	255,215,0	2	718,370	0,794
chr11	95890101	95890693	A-E	932	.	95890419	95890420	255,215,0	2	268,223	0,369
chr11	95901866	95902123	A-E	734	.	95902032	95902033	255,215,0	2	87,11	0,246
chr11	95940732	95941197	A-E	957	.	95941090	95941091	255,215,0	2	319,67	0,398
chr11	95963875	95964372	A-E	964	.	95964110	95964111	255,215,0	2	166,191	0,306
chr11	95976157	95976737	A-E	537	.	95976477	95976478	255,215,0	2	272,211	0,369
chr11	95987343	95987574	A-E	942	.	95987536	95987537	255,215,0	2	160,3	0,228
chr11	95996412	95996766	A-E	794	.	95996623	95996624	255,215,0	2	119,49	0,305
chr11	96040167	96040456	A-E	481	.	96040281	96040282	255,215,0	2	41,100	0,189
chr11	96047326	96047750	A-E	977	.	96047694	96047695	255,215,0	2	323,9	0,415
chr11	96071900	96072294	A-E	593	.	96072195	96072196	255,215,0	2	266,69	0,325
chr11	96072423	96072630	A-E	647	.	96072556	96072557	255,215,0	2	102,42	0,165
chr11	97836778	97837204	A-E	846	.	97837003	97837004	255,215,0	2	121,96	0,330
chr11	101881929	101882102	A-E	904	.	101882030	101882031	255,215,0	2	31,1	0,172
chr11	102216514	102216961	A-E	915	.	102216814	102216815	255,215,0	2	258,103	0,344
chr11	102317826	102318238	A-E	940	.	102318122	102318123	255,215,0	2	252,70	0,342
chr11	102598717	102598912	A-E	747	.	102598843	102598844	255,215,0	2	68,9	0,186
chr11	102631066	102631384	A-E	933	.	102631341	102631342	255,215,0	2	235,1	0,317
chr11	102670354	102670642	A-E	868	.	102670491	102670492	255,215,0	2	1,13	0,275
chr11	102867069	102867245	A-E	893	.	102867156	102867157	255,215,0	2	1,1	0,175
chr11	103401149	103401246	A-E	932	.	103401210	103401211	255,215,0	2	43,16	0,81
chr11	104576314	104576795	A-E	856	.	104576667	104576668	255,215,0	2	337,110	0,371
chr11	104838372	104838510	A-E	835	.	104838470	104838471	255,215,0	2	63,3	0,135
chr11	104917614	104917898	A-E	807	.	104917724	104917725	255,215,0	2	1,64	0,220
chr11	105115100	105115515	A-E	899	.	105115328	105115329	255,215,0	2	217,175	0,240
chr11	105168219	105168457	A-E	899	.	105168338	105168339	255,215,0	2	2,1	0,237
chr11	108487361	108487672	A-E	793	.	108487556	108487557	255,215,0	2	175,94	0,217
chr11	108741188	108741366	A-E	974	.	108741294	108741295	255,215,0	2	47,11	0,167
chr11	108844177	108844477	A-E	934	.	108844315	108844316	255,215,0	2	1,24	0,276
chr11	108905092	108905391	A-E	947	.	108905255	108905256	255,215,0	2	29,1	0,298
chr11	109939977	109940512	A-E	842	.	109940365	109940366	255,215,0	2	380,137	0,398
chr11	109948670	109948938	A-E	945	.	109948845	109948846	255,215,0	2	113,29	0,239
chr11	109965770	109966113	A-E	868	.	109965868	109965869	255,215,0	2	40,186	0,157
chr11	110182967	110183228	A-E	826	.	110183173	110183174	255,215,0	2	155,3	0,258
chr11	110183563	110183714	A-E	815	.	110183627	110183628	255,215,0	2	18,40	0,111
chr11	110189876	110189988	A-E	817	.	110189931	110189932	255,215,0	2	1,1	0,111
chr11	110228106	110228348	A-E	768	.	110228288	110228289	255,215,0	2	127,4	0,238
chr11	110244062	110244430	A-E	572	.	110244332	110244333	255,215,0	2	219,45	0,323
chr11	110581726	110581943	A-E	753	.	110581818	110581819	255,215,0	2	2,34	0,183
chr11	111603895	111604265	A-E	745	.	111603970	111603971	255,215,0	2	5,223	0,147
chr11	111849134	111849433	A-E	880	.	111849302	111849303	255,215,0	2	106,67	0,232
chr11	111990973	111991528	A-E	818	.	111991377	111991378	255,215,0	2	399,144	0,411
chr11	112028082	112028533	A-E	632	.	112028264	112028265	255,215,0	2	163,249	0,202
chr11	112188870	112189262	A-E	518	.	112188961	112188962	255,215,0	2	5,214	0,178
chr11	113950793	113951339	A-E	939	.	113951235	113951236	255,215,0	2	378,38	0,508
chr11	114030720	114031134	A-E	664	.	114030933	114030934	255,215,0	2	124,111	0,303
chr11	114031661	114032121	A-E	782	.	114031975	114031976	255,215,0	2	308,138	0,322
chr11	114049941	114050567	A-E	735	.	114050226	114050227	255,215,0	2	192,247	0,379
chr11	114152118	114152374	A-E	773	.	114152252	114152253	255,215,0	2	15,1	0,255
chr11	114224881	114225192	A-E	643	.	114225036	114225037	255,215,0	2	1,1	0,310
chr11	116723326	116723638	A-E	724	.	116723619	116723620	255,215,0	2	276,1	0,311
chr11	117015877	117016035	A-E	397	.	117015995	117015996	255,215,0	2	91,12	0,146
chr11	117693971	117694128	A-E	715	.	117694107	117694108	255,215,0	2	117,1	0,156
chr11	117815353	117815538	A-E	497	.	117815442	117815443	255,215,0	2	60,65	0,120
chr11	117841460	117841624	A-E	713	.	117841570	117841571	255,215,0	2	61,4	0,160
chr11	118109664	118110018	A-E	522	.	118109731	118109732	255,215,0	2	1,220	0,134
chr11	118112268	118112532	A-E	832	.	118112410	118112411	255,215,0	2	99,78	0,186
chr11	118146006	118146232	A-E	972	.	118146061	118146062	255,215,0	2	1,115	0,111
chr11	118148186	118148361	A-E	951	.	118148274	118148275	255,215,0	2	3,1	0,174
chr11	118481750	118482023	A-E	481	.	118481895	118481896	255,215,0	2	101,82	0,191
chr11	118489001	118489167	A-E	953	.	118489083	118489084	255,215,0	2	1,1	0,165
chr11	118489703	118490017	A-E	902	.	118489778	118489779	255,215,0	2	16,179	0,135
chr11	118490168	118490609	A-E	864	.	118490334	118490335	255,215,0	2	150,257	0,184
chr11	118782911	118783378	A-E	931	.	118783220	118783221	255,215,0	2	281,129	0,338
chr11	118784118	118784508	A-E	511	.	118784404	118784405	255,215,0	2	268,84	0,306
chr11	118785112	118785368	A-E	882	.	118785331	118785332	255,215,0	2	208,25	0,231
chr11	118788249	118788453	A-E	732	.	118788293	118788294	255,215,0	2	2,116	0,88
chr11	118791529	118792348	A-E	688	.	118792151	118792152	255,215,0	2	524,97	0,722
chr11	118793665	118793922	A-E	579	.	118793749	118793750	255,215,0	2	40,127	0,130
chr11	118794621	118795305	A-E	546	.	118795012	118795013	255,215,0	2	388,288	0,396
chr11	118800245	118800827	A-E	492	.	118800412	118800413	255,215,0	2	139,386	0,196
chr11	119465443	119465711	A-E	947	.	119465598	119465599	255,215,0	2	59,16	0,252
chr11	119542376	119542690	A-E	851	.	119542533	119542534	255,215,0	2	54,53	0,261
chr11	119554350	119554716	A-E	550	.	119554653	119554654	255,215,0	2	251,10	0,356
chr11	119598046	119598312	A-E	645	.	119598171	119598172	255,215,0	2	1,15	0,251
chr11	120079363	120079802	A-E	475	.	120079707	120079708	255,215,0	2	283,32	0,407
chr11	120083069	120083545	A-E	655	.	120083437	120083438	255,215,0	2	342,80	0,396
chr11	120302835	120303154	A-E	678	.	120303087	120303088	255,215,0	2	187,1	0,318
chr11	120483837	120483981	A-E	543	.	120483919	120483920	255,215,0	2	22,1	0,143
chr11	121335104	121335660	A-E	558	.	121335285	121335286	255,215,0	2	102,295	0,261
chr11	121337416	121337512	A-E	917	.	121337465	121337466	255,215,0	2	4,1	0,95
chr11	121353016	121353670	A-E	855	.	121353325	121353326	255,215,0	2	280,315	0,339
chr11	121526794	121527145	A-E	458	.	121526878	121526879	255,215,0	2	1,182	0,169
chr11	121593077	121593718	A-E	941	.	121593341	121593342	255,215,0	2	219,331	0,310
chr11	121594118	121594399	A-E	601	.	121594119	121594120	255,215,0	2	1,279	0,2
chr11	121699845	121700197	A-E	794	.	121699933	121699934	255,215,0	2	8,183	0,169
chr11	121915938	121916278	A-E	854	.	121916103	121916104	255,215,0	2	1,10	0,330
chr11	122049218	122049681	A-E	919	.	122049521	122049522	255,215,0	2	259,115	0,348
chr11	122052220	122052515	A-E	833	.	122052368	122052369	255,215,0	2	3,1	0,294
chr11	122063445	122063834	A-E	629	.	122063518	122063519	255,215,0	2	1,242	0,147
chr11	122072667	122072944	A-E	853	.	122072769	122072770	255,215,0	2	1,72	0,205
chr11	122100877	122101142	A-E	685	.	122101008	122101009	255,215,0	2	20,21	0,244
chr11	122527331	122527938	A-E	434	.	122527905	122527906	255,215,0	2	544,1	0,606
chr11	122619701	122620185	A-E	494	.	122619853	122619854	255,215,0	2	105,284	0,200
chr11	122989373	122989577	A-E	916	.	122989477	122989478	255,215,0	2	7,1	0,203
chr11	123002865	123003144	A-E	735	.	123002951	123002952	255,215,0	2	1,107	0,172
chr11	123008344	123008427	A-E	700	.	123008385	123008386	255,215,0	2	1,1	0,82
chr11	123172454	123172607	A-E	507	.	123172528	123172529	255,215,0	2	1,5	0,148
chr11	123172652	123173022	A-E	779	.	123172940	123172941	255,215,0	2	208,1	0,369
chr11	123327975	123328380	A-E	493	.	123328055	123328056	255,215,0	2	75,319	0,86
chr11	123345048	123345386	A-E	905	.	123345162	123345163	255,215,0	2	59,167	0,171
chr11	123414630	123415056	A-E	498	.	123414665	123414666	255,215,0	2	35,390	0,36
chr11	124146082	124146472	A-E	899	.	124146191	124146192	255,215,0	2	50,220	0,170
chr11	124587586	124587756	A-E	942	.	124587670	124587671	255,215,0	2	1,1	0,169
chr11	124668888	124669222	A-E	873	.	124669021	124669022	255,215,0	2	1,67	0,267
chr11	124940571	124941111	A-E	569	.	124940840	124940841	255,215,0	2	229,229	0,311
chr11	128078462	128078679	A-E	916	.	128078486	128078487	255,215,0	2	3,170	0,47
chr11	128098978	128099361	A-E	603	.	128099191	128099192	255,215,0	2	48,3	0,380
chr11	128204456	128204853	A-E	813	.	128204573	128204574	255,215,0	2	5,167	0,230
chr11	128212720	128212961	A-E	748	.	128212843	128212844	255,215,0	2	9,3	0,238
chr11	128366966	128367159	A-E	938	.	128367091	128367092	255,215,0	2	60,1	0,192
chr11	128367325	128367539	A-E	945	.	128367440	128367441	255,215,0	2	20,3	0,211
chr11	128373673	128373898	A-E	610	.	128373812	128373813	255,215,0	2	94,39	0,186
chr11	128376891	128377234	A-E	871	.	128377095	128377096	255,215,0	2	134,68	0,275
chr11	128377315	128377487	A-E	918	.	128377421	128377422	255,215,0	2	46,5	0,167
chr11	128387749	128388099	A-E	638	.	128387997	128387998	255,215,0	2	222,74	0,276
chr11	128388897	128389626	A-E	769	.	128389453	128389454	255,215,0	2	501,117	0,612
chr11	128392930	128393222	A-E	969	.	128393152	128393153	255,215,0	2	155,1	0,291
chr11	128445940	128446213	A-E	804	.	128446122	128446123	255,215,0	2	146,54	0,219
chr11	128586554	128587109	A-E	927	.	128586816	128586817	255,215,0	2	203,233	0,322
chr11	128588753	128589006	A-E	945	.	128588881	128588882	255,215,0	2	6,1	0,252
chr11	128590332	128590660	A-E	839	.	128590580	128590581	255,215,0	2	197,27	0,301
chr11	128596798	128597188	A-E	498	.	128596844	128596845	255,215,0	2	1,297	0,93
chr11	129013172	129013631	A-E	795	.	129013444	129013445	255,215,0	2	203,116	0,343
chr11	129509159	129509661	A-E	666	.	129509389	129509390	255,215,0	2	176,216	0,286
chr11	129695386	129695610	A-E	660	.	129695526	129695527	255,215,0	2	85,27	0,197
chr11	129731747	129732130	A-E	618	.	129731879	129731880	255,215,0	2	74,192	0,191
chr11	129781322	129781453	A-E	920	.	129781411	129781412	255,215,0	2	50,1	0,130
chr11	129942098	129942391	A-E	606	.	129942178	129942179	255,215,0	2	23,155	0,138
chr11	129993921	129994394	A-E	806	.	129994166	129994167	255,215,0	2	222,203	0,270
chr11	130036262	130036668	A-E	512	.	130036367	130036368	255,215,0	2	44,238	0,168
chr11	130392180	130392594	A-E	472	.	130392284	130392285	255,215,0	2	63,268	0,146
chr11	130505078	130505260	A-E	559	.	130505179	130505180	255,215,0	2	55,34	0,148
chr11	130767627	130768066	A-E	715	.	130767877	130767878	255,215,0	2	126,64	0,375
chr11	131614771	131614965	A-E	862	.	131614934	131614935	255,215,0	2	139,5	0,189
chr11	131619149	131619332	A-E	809	.	131619208	131619209	255,215,0	2	1,64	0,119
chr11	131626814	131626930	A-E	708	.	131626870	131626871	255,215,0	2	1,3	0,113
chr11	131924772	131924995	A-E	722	.	131924885	131924886	255,215,0	2	49,45	0,178
chr11	131934936	131935322	A-E	719	.	131935090	131935091	255,215,0	2	49,126	0,260
chr11	131996641	131997035	A-E	715	.	131996985	131996986	255,215,0	2	296,1	0,393
chr11	133991300	133991384	A-E	957	.	133991341	133991342	255,215,0	2	1,1	0,83
chr11	134124453	134124658	A-E	609	.	134124639	134124640	255,215,0	2	169,1	0,204
chr12	680187	680377	A-E	705	.	680236	680237	255,215,0	2	1,91	0,99
chr12	731666	731908	A-E	967	.	731741	731742	255,215,0	2	9,99	0,143
chr12	864034	864343	A-E	782	.	864157	864158	255,215,0	2	51,113	0,196
chr12	1024438	1024795	A-E	513	.	1024720	1024721	255,215,0	2	210,1	0,356
chr12	1157508	1157869	A-E	931	.	1157626	1157627	255,215,0	2	36,159	0,202
chr12	1583254	1583583	A-E	946	.	1583418	1583419	255,215,0	2	1,1	0,328
chr12	2144277	2144357	A-E	717	.	2144307	2144308	255,215,0	2	1,20	0,60
chr12	2444773	2444895	A-E	626	.	2444887	2444888	255,215,0	2	108,1	0,121
chr12	2445525	2445973	A-E	918	.	2445757	2445758	255,215,0	2	232,214	0,234
chr12	2448491	2448599	A-E	567	.	2448530	2448531	255,215,0	2	2,31	0,77
chr12	2467250	2467467	A-E	538	.	2467305	2467306	255,215,0	2	1,107	0,110
chr12	3226381	3226449	A-E	734	.	3226414	3226415	255,215,0	2	1,1	0,67
chr12	3226776	3227050	A-E	576	.	3226900	3226901	255,215,0	2	1,26	0,248
chr12	3326549	3326840	A-E	889	.	3326664	3326665	255,215,0	2	1,60	0,231
chr12	4140182	4140815	A-E	566	.	4140541	4140542	255,215,0	2	331,245	0,388
chr12	4274113	4274463	A-E	689	.	4274166	4274167	255,215,0	2	34,276	0,74
chr12	5566178	5566568	A-E	910	.	5566310	5566311	255,215,0	2	38,163	0,227
chr12	6250118	6250545	A-E	913	.	6250360	6250361	255,215,0	2	221,162	0,265
chr12	6278115	6278307	A-E	680	.	6278239	6278240	255,215,0	2	59,1	0,191
chr12	6304942	6305291	A-E	554	.	6305113	6305114	255,215,0	2	1,6	0,343
chr12	6332021	6332332	A-E	709	.	6332116	6332117	255,215,0	2	31,151	0,160
chr12	6335136	6335793	A-E	763	.	6335266	6335267	255,215,0	2	96,492	0,165
chr12	6339954	6340271	A-E	563	.	6340061	6340062	255,215,0	2	76,178	0,139
chr12	6383862	6383986	A-E	682	.	6383923	6383924	255,215,0	2	1,1	0,123
chr12	6389072	6389528	A-E	883	.	6389362	6389363	255,215,0	2	228,103	0,353
chr12	6444583	6445131	A-E	836	.	6444860	6444861	255,215,0	2	276,269	0,279
chr12	6445143	6445640	A-E	954	.	6445506	6445507	255,215,0	2	324,93	0,404
chr12	6454526	6454970	A-E	918	.	6454792	6454793	255,215,0	2	118,29	0,415
chr12	6455086	6455266	A-E	803	.	6455190	6455191	255,215,0	2	59,30	0,150
chr12	6539566	6540029	A-E	814	.	6539920	6539921	255,215,0	2	315,68	0,395
chr12	6663248	6663743	A-E	813	.	6663419	6663420	255,215,0	2	129,281	0,214
chr12	6713710	6714101	A-E	783	.	6713904	6713905	255,215,0	2	1,2	0,389
chr12	6721904	6722326	A-E	524	.	6722185	6722186	255,215,0	2	196,55	0,367
chr12	6873427	6873901	A-E	465	.	6873602	6873603	255,215,0	2	114,236	0,238
chr12	6962211	6962407	A-E	685	.	6962303	6962304	255,215,0	2	1,12	0,184
chr12	7034730	7034838	A-E	871	.	7034793	7034794	255,215,0	2	20,1	0,107
chr12	7708490	7708654	A-E	494	.	7708585	7708586	255,215,0	2	29,1	0,163
chr12	8013004	8013217	A-E	501	.	8013211	8013212	255,215,0	2	204,1	0,212
chr12	8112195	8112747	A-E	582	.	8112461	8112462	255,215,0	2	228,247	0,305
chr12	8123968	8124323	A-E	972	.	8124119	8124120	255,215,0	2	112,164	0,191
chr12	8771795	8772138	A-E	882	.	8772007	8772008	255,215,0	2	84,1	0,342
chr12	8840377	8840836	A-E	555	.	8840578	8840579	255,215,0	2	159,214	0,245
chr12	9802084	9802505	A-E	806	.	9802357	9802358	255,215,0	2	232,105	0,316
chr12	9874465	9874635	A-E	913	.	9874555	9874556	255,215,0	2	74,63	0,107
chr12	9917181	9917686	A-E	856	.	9917497	9917498	255,215,0	2	244,116	0,389
chr12	9946454	9946723	A-E	686	.	9946605	9946606	255,215,0	2	98,64	0,205
chr12	9947226	9947346	A-E	837	.	9947289	9947290	255,215,0	2	15,7	0,113
chr12	10220622	10220778	A-E	962	.	10220714	10220715	255,215,0	2	30,1	0,155
chr12	11698385	11698588	A-E	900	.	11698523	11698524	255,215,0	2	89,15	0,188
chr12	11806275	11806670	A-E	802	.	11806606	11806607	255,215,0	2	285,16	0,379
chr12	11872628	11873141	A-E	857	.	11872821	11872822	255,215,0	2	150,275	0,238
chr12	11898142	11898564	A-E	508	.	11898232	11898233	255,215,0	2	46,287	0,135
chr12	11919566	11919967	A-E	863	.	11919674	11919675	255,215,0	2	78,262	0,139
chr12	11949422	11949819	A-E	841	.	11949573	11949574	255,215,0	2	90,183	0,214
chr12	11950553	11950830	A-E	979	.	11950617	11950618	255,215,0	2	17,165	0,112
chr12	11951921	11952163	A-E	854	.	11952066	11952067	255,215,0	2	50,1	0,241
chr12	11975144	11975300	A-E	585	.	11975238	11975239	255,215,0	2	34,1	0,155
chr12	11975427	11976011	A-E	658	.	11975686	11975687	255,215,0	2	208,273	0,311
chr12	11986979	11987463	A-E	708	.	11987101	11987102	255,215,0	2	76,315	0,169
chr12	11992911	11993040	A-E	936	.	11992975	11992976	255,215,0	2	1,1	0,128
chr12	12016846	12017194	A-E	951	.	12017119	12017120	255,215,0	2	238,39	0,309
chr12	12030986	12031138	A-E	530	.	12031061	12031062	255,215,0	2	1,1	0,151
chr12	12032964	12033203	A-E	633	.	12033083	12033084	255,215,0	2	2,1	0,238
chr12	12038206	12038369	A-E	927	.	12038300	12038301	255,215,0	2	39,13	0,150
chr12	12111679	12111898	A-E	965	.	12111692	12111693	255,215,0	2	3,195	0,24
chr12	12185852	12185959	A-E	924	.	12185897	12185898	255,215,0	2	27,43	0,64
chr12	12592534	12593034	A-E	766	.	12592767	12592768	255,215,0	2	178,211	0,289
chr12	12594845	12595716	A-E	851	.	12595014	12595015	255,215,0	2	135,667	0,204
chr12	12872470	12873013	A-E	887	.	12872651	12872652	255,215,0	2	171,350	0,193
chr12	12889732	12889911	A-E	723	.	12889753	12889754	255,215,0	2	2,138	0,41
chr12	12911881	12912260	A-E	909	.	12911940	12911941	255,215,0	2	1,261	0,118
chr12	12956264	12956405	A-E	849	.	12956395	12956396	255,215,0	2	123,1	0,140
chr12	12957478	12957757	A-E	768	.	12957558	12957559	255,215,0	2	20,138	0,141
chr12	13034551	13034650	A-E	895	.	13034601	13034602	255,215,0	2	4,1	0,98
chr12	13056884	13057235	A-E	516	.	13057059	13057060	255,215,0	2	1,1	0,350
chr12	13075067	13075388	A-E	524	.	13075227	13075228	255,215,0	2	1,1	0,320
chr12	13247337	13247745	A-E	943	.	13247511	13247512	255,215,0	2	78,136	0,272
chr12	13251023	13251431	A-E	882	.	13251082	13251083	255,215,0	2	47,336	0,72
chr12	13251588	13252400	A-E	993	.	13252037	13252038	255,215,0	2	449,361	0,451
chr12	13252845	13253278	A-E	961	.	13252953	13252954	255,215,0	2	75,290	0,143
chr12	13255105	13255488	A-E	527	.	13255166	13255167	255,215,0	2	26,285	0,98
chr12	13277970	13278212	A-E	868	.	13278172	13278173	255,215,0	2	164,1	0,241
chr12	13320198	13320450	A-E	747	.	13320348	13320349	255,215,0	2	51,1	0,251
chr12	13359236	13359687	A-E	736	.	13359414	13359415	255,215,0	2	62,156	0,295
chr12	14410616	14411017	A-E	577	.	14410841	14410842	255,215,0	2	58,8	0,393
chr12	14413561	14413925	A-E	801	.	14413702	14413703	255,215,0	2	83,164	0,200
chr12	14994752	14995023	A-E	759	.	14994925	14994926	255,215,0	2	82,6	0,265
chr12	15111199	15111865	A-E	804	.	15111798	15111799	255,215,0	2	572,38	0,628
chr12	15853599	15853765	A-E	756	.	15853692	15853693	255,215,0	2	26,4	0,162
chr12	15910995	15911177	A-E	532	.	15911084	15911085	255,215,0	2	22,25	0,157
chr12	19284166	19284563	A-E	703	.	19284309	19284310	255,215,0	2	73,183	0,214
chr12	19343816	19343915	A-E	695	.	19343890	19343891	255,215,0	2	51,1	0,98
chr12	22435194	22435461	A-E	954	.	22435403	22435404	255,215,0	2	154,1	0,266
chr12	22441224	22441581	A-E	731	.	22441384	22441385	255,215,0	2	4,39	0,318
chr12	24753550	24753706	A-E	841	.	24753666	24753667	255,215,0	2	98,20	0,136
chr12	24753984	24754298	A-E	717	.	24754171	24754172	255,215,0	2	131,69	0,245
chr12	25004985	25005042	A-E	835	.	25005011	25005012	255,215,0	2	1,4	0,53
chr12	25053045	25053436	A-E	956	.	25053334	25053335	255,215,0	2	214,26	0,365
chr12	25062577	25063016	A-E	920	.	25062828	25062829	255,215,0	2	188,123	0,316
chr12	25075175	25075409	A-E	958	.	25075292	25075293	255,215,0	2	2,1	0,233
chr12	25151034	25151427	A-E	615	.	25151310	25151311	255,215,0	2	165,4	0,389
chr12	25402760	25403150	A-E	575	.	25403053	25403054	255,215,0	2	230,33	0,357
chr12	26427494	26428032	A-E	882	.	26427843	26427844	255,215,0	2	305,143	0,395
chr12	26451676	26451798	A-E	716	.	26451754	26451755	255,215,0	2	72,37	0,85
chr12	26889779	26890108	A-E	510	.	26889931	26889932	255,215,0	2	1,24	0,305
chr12	27329757	27330097	A-E	937	.	27329963	27329964	255,215,0	2	131,58	0,282
chr12	27332593	27333057	A-E	887	.	27332935	27332936	255,215,0	2	340,118	0,346
chr12	27484254	27484540	A-E	976	.	27484415	27484416	255,215,0	2	112,75	0,211
chr12	27497251	27497478	A-E	716	.	27497363	27497364	255,215,0	2	1,3	0,224
chr12	27702695	27702969	A-E	790	.	27702864	27702865	255,215,0	2	109,44	0,230
chr12	27726864	27727242	A-E	952	.	27726999	27727000	255,215,0	2	7,113	0,265
chr12	27975028	27975451	A-E	821	.	27975288	27975289	255,215,0	2	180,81	0,342
chr12	28119724	28120118	A-E	837	.	28120114	28120115	255,215,0	2	389,1	0,393
chr12	28127967	28128359	A-E	650	.	28128242	28128243	255,215,0	2	262,102	0,290
chr12	28128658	28128812	A-E	702	.	28128735	28128736	255,215,0	2	5,4	0,150
chr12	28283625	28284072	A-E	567	.	28283760	28283761	255,215,0	2	77,253	0,194
chr12	28933073	28933289	A-E	640	.	28933190	28933191	255,215,0	2	26,6	0,210
chr12	29312653	29312987	A-E	817	.	29312865	29312866	255,215,0	2	134,42	0,292
chr12	29317763	29317994	A-E	912	.	29317896	29317897	255,215,0	2	83,46	0,185
chr12	29329938	29330173	A-E	495	.	29330067	29330068	255,215,0	2	69,44	0,191
chr12	29395961	29396397	A-E	974	.	29396129	29396130	255,215,0	2	142,240	0,196
chr12	29473475	29473492	A-E	692	.	29473483	29473484	255,215,0	2	1,1	0,16
chr12	31523933	31524084	A-E	851	.	31523972	31523973	255,215,0	2	1,73	0,78
chr12	31899631	31900083	A-E	960	.	31899900	31899901	255,215,0	2	240,153	0,299
chr12	31902136	31902566	A-E	952	.	31902239	31902240	255,215,0	2	31,254	0,176
chr12	31972530	31972632	A-E	822	.	31972575	31972576	255,215,0	2	1,12	0,90
chr12	32607110	32607326	A-E	957	.	32607202	32607203	255,215,0	2	78,109	0,107
chr12	32635235	32635487	A-E	671	.	32635320	32635321	255,215,0	2	29,109	0,143
chr12	32636528	32636789	A-E	672	.	32636675	32636676	255,215,0	2	138,104	0,157
chr12	32688261	32688652	A-E	907	.	32688565	32688566	255,215,0	2	219,1	0,390
chr12	33072560	33072656	A-E	918	.	33072596	33072597	255,215,0	2	1,23	0,73
chr12	39766876	39767120	A-E	720	.	39766997	39766998	255,215,0	2	1,1	0,243
chr12	42415410	42415595	A-E	723	.	42415502	42415503	255,215,0	2	1,1	0,184
chr12	42984702	42985091	A-E	750	.	42984896	42984897	255,215,0	2	1,1	0,388
chr12	43699836	43700036	A-E	577	.	43699909	43699910	255,215,0	2	30,83	0,117
chr12	45626822	45627300	A-E	958	.	45627013	45627014	255,215,0	2	162,256	0,222
chr12	45627812	45628672	A-E	929	.	45628350	45628351	255,215,0	2	503,285	0,575
chr12	45628991	45629732	A-E	862	.	45629166	45629167	255,215,0	2	173,563	0,178
chr12	46381876	46382270	A-E	801	.	46382255	46382256	255,215,0	2	371,5	0,389
chr12	46867492	46867759	A-E	963	.	46867535	46867536	255,215,0	2	14,194	0,73
chr12	46886273	46886657	A-E	882	.	46886464	46886465	255,215,0	2	1,1	0,383
chr12	46918651	46918824	A-E	650	.	46918736	46918737	255,215,0	2	1,3	0,170
chr12	46943558	46944140	A-E	751	.	46943793	46943794	255,215,0	2	181,292	0,290
chr12	46947043	46947401	A-E	702	.	46947165	46947166	255,215,0	2	74,187	0,171
chr12	46949340	46949533	A-E	828	.	46949436	46949437	255,215,0	2	1,1	0,192
chr12	46949913	46950236	A-E	498	.	46950180	46950181	255,215,0	2	242,29	0,294
chr12	46956686	46956942	A-E	954	.	46956799	46956800	255,215,0	2	86,114	0,142
chr12	47058276	47058667	A-E	709	.	47058610	47058611	255,215,0	2	299,21	0,370
chr12	47058808	47059020	A-E	947	.	47058971	47058972	255,215,0	2	122,7	0,205
chr12	47482441	47482676	A-E	495	.	47482558	47482559	255,215,0	2	1,1	0,234
chr12	47671815	47672221	A-E	767	.	47672058	47672059	255,215,0	2	188,107	0,299
chr12	47744016	47744137	A-E	839	.	47744057	47744058	255,215,0	2	1,38	0,83
chr12	47754530	47754854	A-E	921	.	47754695	47754696	255,215,0	2	138,131	0,193
chr12	47755231	47755452	A-E	770	.	47755327	47755328	255,215,0	2	68,95	0,126
chr12	47786916	47787157	A-E	903	.	47787031	47787032	255,215,0	2	87,97	0,144
chr12	48195468	48195540	A-E	710	.	48195503	48195504	255,215,0	2	1,1	0,71
chr12	48201899	48202220	A-E	879	.	48202070	48202071	255,215,0	2	24,1	0,320
chr12	48202856	48203019	A-E	895	.	48202949	48202950	255,215,0	2	52,27	0,136
chr12	48205363	48205594	A-E	935	.	48205443	48205444	255,215,0	2	4,74	0,157
chr12	48215602	48215961	A-E	726	.	48215781	48215782	255,215,0	2	1,1	0,358
chr12	48297772	48297979	A-E	763	.	48297885	48297886	255,215,0	2	56,36	0,171
chr12	48395275	48395444	A-E	570	.	48395392	48395393	255,215,0	2	82,15	0,154
chr12	49276307	49276420	A-E	983	.	49276361	49276362	255,215,0	2	6,9	0,104
chr12	49277442	49277626	A-E	676	.	49277533	49277534	255,215,0	2	1,1	0,183
chr12	49449678	49450138	A-E	700	.	49449973	49449974	255,215,0	2	227,96	0,364
chr12	49594805	49595186	A-E	840	.	49594995	49594996	255,215,0	2	1,1	0,380
chr12	49595765	49596022	A-E	726	.	49595887	49595888	255,215,0	2	42,54	0,203
chr12	49762011	49762098	A-E	637	.	49762054	49762055	255,215,0	2	1,1	0,86
chr12	50056796	50057319	A-E	753	.	50056973	50056974	255,215,0	2	138,306	0,217
chr12	50064771	50065019	A-E	716	.	50064885	50064886	255,215,0	2	74,92	0,156
chr12	50065195	50065560	A-E	922	.	50065249	50065250	255,215,0	2	11,267	0,98
chr12	50066305	50066717	A-E	843	.	50066640	50066641	255,215,0	2	288,29	0,383
chr12	50092156	50092464	A-E	577	.	50092309	50092310	255,215,0	2	1,1	0,307
chr12	50092738	50092974	A-E	913	.	50092804	50092805	255,215,0	2	24,127	0,109
chr12	50096461	50096860	A-E	740	.	50096655	50096656	255,215,0	2	1,11	0,388
chr12	50097438	50097851	A-E	841	.	50097617	50097618	255,215,0	2	155,209	0,204
chr12	50221084	50221421	A-E	680	.	50221230	50221231	255,215,0	2	1,44	0,293
chr12	50339326	50339779	A-E	547	.	50339532	50339533	255,215,0	2	171,211	0,242
chr12	50899744	50900179	A-E	797	.	50899946	50899947	255,215,0	2	189,219	0,216
chr12	50911573	50911988	A-E	824	.	50911665	50911666	255,215,0	2	29,259	0,156
chr12	51180627	51180997	A-E	861	.	51180726	51180727	255,215,0	2	90,260	0,110
chr12	51762689	51763227	A-E	963	.	51762913	51762914	255,215,0	2	197,286	0,252
chr12	51765347	51765619	A-E	887	.	51765516	51765517	255,215,0	2	116,49	0,223
chr12	51787794	51788248	A-E	900	.	51788115	51788116	255,215,0	2	265,76	0,378
chr12	52278286	52278855	A-E	807	.	52278612	52278613	255,215,0	2	265,180	0,389
chr12	52364914	52365223	A-E	941	.	52365051	52365052	255,215,0	2	68,101	0,208
chr12	52366669	52367046	A-E	962	.	52366913	52366914	255,215,0	2	220,108	0,269
chr12	52419301	52419935	A-E	856	.	52419632	52419633	255,215,0	2	260,231	0,403
chr12	52426305	52426422	A-E	833	.	52426333	52426334	255,215,0	2	1,60	0,57
chr12	52438176	52438423	A-E	844	.	52438377	52438378	255,215,0	2	157,1	0,246
chr12	52439738	52439919	A-E	745	.	52439766	52439767	255,215,0	2	1,124	0,57
chr12	52457778	52458372	A-E	961	.	52458109	52458110	255,215,0	2	278,208	0,386
chr12	52587798	52588065	A-E	872	.	52587860	52587861	255,215,0	2	50,191	0,76
chr12	52588132	52588259	A-E	688	.	52588204	52588205	255,215,0	2	20,1	0,126
chr12	52596076	52596423	A-E	566	.	52596242	52596243	255,215,0	2	1,14	0,333
chr12	52624014	52624394	A-E	799	.	52624157	52624158	255,215,0	2	1,93	0,287
chr12	52624687	52625139	A-E	836	.	52624913	52624914	255,215,0	2	148,147	0,305
chr12	53229830	53230092	A-E	543	.	53229927	53229928	255,215,0	2	1,68	0,194
chr12	53261473	53261693	A-E	488	.	53261597	53261598	255,215,0	2	32,2	0,218
chr12	53339346	53339557	A-E	840	.	53339458	53339459	255,215,0	2	100,85	0,126
chr12	53445016	53445392	A-E	786	.	53445119	53445120	255,215,0	2	20,189	0,187
chr12	53765037	53765535	A-E	766	.	53765114	53765115	255,215,0	2	61,403	0,95
chr12	54012118	54012371	A-E	949	.	54012241	54012242	255,215,0	2	79,84	0,169
chr12	54052823	54053029	A-E	565	.	54052959	54052960	255,215,0	2	68,1	0,205
chr12	54754477	54754933	A-E	615	.	54754657	54754658	255,215,0	2	179,274	0,182
chr12	54814164	54814540	A-E	973	.	54814465	54814466	255,215,0	2	229,1	0,375
chr12	54815757	54815842	A-E	815	.	54815801	54815802	255,215,0	2	5,1	0,84
chr12	54817026	54817278	A-E	892	.	54817201	54817202	255,215,0	2	109,9	0,243
chr12	55327074	55327342	A-E	683	.	55327156	55327157	255,215,0	2	2,104	0,164
chr12	56132069	56132385	A-E	838	.	56132307	56132308	255,215,0	2	163,2	0,314
chr12	56240862	56241188	A-E	778	.	56240983	56240984	255,215,0	2	43,126	0,200
chr12	56752579	56752932	A-E	573	.	56752840	56752841	255,215,0	2	207,37	0,316
chr12	57077806	57078249	A-E	931	.	57078183	57078184	255,215,0	2	322,9	0,434
chr12	58187748	58188085	A-E	583	.	58187956	58187957	255,215,0	2	99,19	0,318
chr12	58238225	58238735	A-E	778	.	58238638	58238639	255,215,0	2	389,71	0,439
chr12	58281637	58282038	A-E	609	.	58281776	58281777	255,215,0	2	6,127	0,274
chr12	58819259	58819609	A-E	987	.	58819395	58819396	255,215,0	2	1,78	0,272
chr12	59310774	59310957	A-E	975	.	59310932	59310933	255,215,0	2	136,1	0,182
chr12	59434557	59434696	A-E	737	.	59434647	59434648	255,215,0	2	71,29	0,110
chr12	59449084	59449472	A-E	986	.	59449405	59449406	255,215,0	2	283,27	0,361
chr12	59478697	59478823	A-E	620	.	59478759	59478760	255,215,0	2	1,1	0,125
chr12	62658681	62658957	A-E	538	.	62658714	62658715	255,215,0	2	11,220	0,56
chr12	62685666	62685938	A-E	675	.	62685801	62685802	255,215,0	2	1,1	0,271
chr12	62998747	62999127	A-E	916	.	62998790	62998791	255,215,0	2	1,293	0,87
chr12	63025271	63025629	A-E	617	.	63025491	63025492	255,215,0	2	148,65	0,293
chr12	63124974	63125146	A-E	891	.	63125032	63125033	255,215,0	2	2,57	0,115
chr12	63126917	63127025	A-E	951	.	63126970	63126971	255,215,0	2	1,1	0,107
chr12	63177678	63177947	A-E	565	.	63177764	63177765	255,215,0	2	7,103	0,166
chr12	63179567	63180349	A-E	945	.	63179722	63179723	255,215,0	2	141,612	0,170
chr12	63256455	63256601	A-E	810	.	63256527	63256528	255,215,0	2	1,1	0,145
chr12	64310301	64310738	A-E	987	.	64310489	64310490	255,215,0	2	132,191	0,246
chr12	64312639	64312950	A-E	933	.	64312682	64312683	255,215,0	2	21,244	0,67
chr12	64482177	64482504	A-E	952	.	64482345	64482346	255,215,0	2	128,118	0,209
chr12	64574864	64574988	A-E	977	.	64574910	64574911	255,215,0	2	12,42	0,82
chr12	64955008	64955199	A-E	596	.	64955102	64955103	255,215,0	2	1,2	0,189
chr12	65005842	65006280	A-E	964	.	65005895	65005896	255,215,0	2	42,373	0,65
chr12	65012959	65013250	A-E	982	.	65013087	65013088	255,215,0	2	117,150	0,141
chr12	65013818	65014124	A-E	971	.	65014035	65014036	255,215,0	2	157,28	0,278
chr12	65015023	65015259	A-E	642	.	65015144	65015145	255,215,0	2	121,114	0,122
chr12	65019058	65019979	A-E	973	.	65019209	65019210	255,215,0	2	123,741	0,180
chr12	65063507	65064284	A-E	905	.	65063677	65063678	255,215,0	2	162,597	0,180
chr12	65065216	65065277	A-E	653	.	65065241	65065242	255,215,0	2	3,13	0,48
chr12	65074143	65074354	A-E	850	.	65074185	65074186	255,215,0	2	1,126	0,85
chr12	65140575	65140710	A-E	947	.	65140635	65140636	255,215,0	2	1,14	0,121
chr12	65176068	65176517	A-E	789	.	65176159	65176160	255,215,0	2	66,331	0,118
chr12	65926688	65927190	A-E	959	.	65926917	65926918	255,215,0	2	224,266	0,236
chr12	65928345	65928570	A-E	967	.	65928556	65928557	255,215,0	2	200,1	0,224
chr12	65930655	65931175	A-E	685	.	65930933	65930934	255,215,0	2	172,134	0,386
chr12	66025227	66025796	A-E	856	.	66025502	66025503	255,215,0	2	162,179	0,390
chr12	66027921	66028196	A-E	964	.	66028032	66028033	255,215,0	2	98,150	0,125
chr12	66050559	66051086	A-E	920	.	66050840	66050841	255,215,0	2	174,137	0,390
chr12	66060821	66060972	A-E	780	.	66060880	66060881	255,215,0	2	13,45	0,106
chr12	66089335	66089636	A-E	850	.	66089543	66089544	255,215,0	2	138,21	0,280
chr12	66216365	66216749	A-E	554	.	66216511	66216512	255,215,0	2	2,93	0,291
chr12	66285844	66286273	A-E	958	.	66285966	66285967	255,215,0	2	60,244	0,185
chr12	66286698	66286979	A-E	969	.	66286898	66286899	255,215,0	2	152,32	0,249
chr12	68758917	68759565	A-E	814	.	68759228	68759229	255,215,0	2	255,279	0,369
chr12	68799233	68799326	A-E	593	.	68799279	68799280	255,215,0	2	1,1	0,92
chr12	68799801	68800197	A-E	517	.	68799998	68799999	255,215,0	2	1,1	0,395
chr12	68848831	68849142	A-E	664	.	68848986	68848987	255,215,0	2	2,1	0,310
chr12	68959428	68959486	A-E	946	.	68959456	68959457	255,215,0	2	1,1	0,57
chr12	69006143	69006530	A-E	992	.	69006153	69006154	255,215,0	2	9,375	0,12
chr12	69453304	69453583	A-E	657	.	69453489	69453490	255,215,0	2	123,30	0,249
chr12	69462130	69462730	A-E	879	.	69462406	69462407	255,215,0	2	222,268	0,332
chr12	70382625	70382986	A-E	625	.	70382643	70382644	255,215,0	2	1,325	0,36
chr12	71039604	71039990	A-E	723	.	71039714	71039715	255,215,0	2	1,166	0,220
chr12	71040722	71040853	A-E	945	.	71040779	71040780	255,215,0	2	1,16	0,115
chr12	71042778	71042865	A-E	479	.	71042803	71042804	255,215,0	2	1,37	0,50
chr12	71055637	71055848	A-E	902	.	71055741	71055742	255,215,0	2	21,23	0,188
chr12	71085208	71085379	A-E	887	.	71085279	71085280	255,215,0	2	1,29	0,142
chr12	74257635	74257658	A-E	625	.	74257646	74257647	255,215,0	2	1,1	0,22
chr12	75571924	75571966	A-E	736	.	75571944	75571945	255,215,0	2	1,1	0,41
chr12	75877380	75877665	A-E	654	.	75877491	75877492	255,215,0	2	112,173	0,112
chr12	76052717	76052819	A-E	783	.	76052767	76052768	255,215,0	2	1,2	0,100
chr12	76119368	76119573	A-E	930	.	76119470	76119471	255,215,0	2	1,1	0,204
chr12	76209246	76209451	A-E	564	.	76209338	76209339	255,215,0	2	12,31	0,174
chr12	76256504	76256678	A-E	747	.	76256591	76256592	255,215,0	2	3,1	0,173
chr12	76337836	76338217	A-E	826	.	76338129	76338130	255,215,0	2	253,46	0,335
chr12	76338350	76338647	A-E	969	.	76338467	76338468	255,215,0	2	88,149	0,148
chr12	76345818	76345948	A-E	750	.	76345926	76345927	255,215,0	2	89,1	0,129
chr12	76347823	76348161	A-E	564	.	76347982	76347983	255,215,0	2	89,108	0,230
chr12	76362994	76363361	A-E	602	.	76363158	76363159	255,215,0	2	127,165	0,202
chr12	76373014	76373318	A-E	873	.	76373235	76373236	255,215,0	2	200,60	0,244
chr12	76375899	76376264	A-E	619	.	76376113	76376114	255,215,0	2	164,100	0,265
chr12	76414095	76414311	A-E	882	.	76414226	76414227	255,215,0	2	104,56	0,160
chr12	76414369	76415079	A-E	901	.	76414684	76414685	255,215,0	2	277,355	0,355
chr12	79817704	79817772	A-E	697	.	79817736	79817737	255,215,0	2	1,4	0,64
chr12	79817950	79818263	A-E	782	.	79818027	79818028	255,215,0	2	1,158	0,155
chr12	79848111	79848561	A-E	856	.	79848283	79848284	255,215,0	2	83,187	0,263
chr12	79941021	79941361	A-E	692	.	79941198	79941199	255,215,0	2	16,1	0,339
chr12	79943391	79943637	A-E	532	.	79943512	79943513	255,215,0	2	1,3	0,243
chr12	80085577	80085980	A-E	923	.	80085872	80085873	255,215,0	2	190,1	0,402
[truncated: 6,716 more rows]
