# Supplementary material for: Genome-wide prediction of cis-regulatory regions using supervised deep learning methods
Source: BMC Bioinformatics. 2018 May 31;19:202. doi: 10.1186/s12859-018-2187-1 (PMC5984344; doi:10.1186/s12859-018-2187-1)
Supplement: Supplementary file 3 — Predictions on CAGE supported bidirectional loci. AiA: Active in the FANTOM Enhancer Atlas; IiA: Inactive in the FANTOM Enhancer Atlas; NiA: Not included in the FANTOM Enhancer Atlas; Specific: Predicted cell-specific A-Es. (ZIP 4820 kb) [file 12859_2018_2187_MOESM3_ESM.zip › additional_file3/HUVEC_Specific.bed]

chr1	1409432	1409534	A-E	812	.	1409464	1409465	128,128,128	2	1,38	0,64
chr1	1503290	1503359	A-E	904	.	1503324	1503325	128,128,128	2	1,1	0,68
chr1	1772108	1772256	A-E	794	.	1772157	1772158	128,128,128	2	1,50	0,98
chr1	1779082	1779191	A-E	778	.	1779136	1779137	128,128,128	2	1,1	0,108
chr1	1780618	1780690	A-E	929	.	1780650	1780651	128,128,128	2	1,7	0,65
chr1	1784518	1784606	A-E	915	.	1784561	1784562	128,128,128	2	1,1	0,87
chr1	1791886	1792241	A-E	890	.	1792133	1792134	128,128,128	2	141,1	0,354
chr1	1793829	1793862	A-E	735	.	1793844	1793845	128,128,128	2	1,2	0,31
chr1	1796306	1796386	A-E	941	.	1796345	1796346	128,128,128	2	1,1	0,79
chr1	1803114	1803303	A-E	860	.	1803273	1803274	128,128,128	2	137,6	0,183
chr1	1803701	1804070	A-E	953	.	1804023	1804024	128,128,128	2	278,1	0,368
chr1	1809312	1809695	A-E	834	.	1809523	1809524	128,128,128	2	42,1	0,382
chr1	2168569	2169019	A-E	850	.	2168936	2168937	128,128,128	2	347,61	0,389
chr1	2171824	2171946	A-E	722	.	2171896	2171897	128,128,128	2	24,1	0,121
chr1	2172142	2172385	A-E	895	.	2172269	2172270	128,128,128	2	14,1	0,242
chr1	2177615	2177829	A-E	891	.	2177731	2177732	128,128,128	2	79,59	0,155
chr1	2189851	2189961	A-E	783	.	2189878	2189879	128,128,128	2	11,66	0,44
chr1	2190530	2190674	A-E	872	.	2190619	2190620	128,128,128	2	36,1	0,143
chr1	2191567	2191906	A-E	642	.	2191599	2191600	128,128,128	2	9,282	0,57
chr1	2230678	2230895	A-E	846	.	2230768	2230769	128,128,128	2	82,117	0,100
chr1	2231691	2232185	A-E	873	.	2232045	2232046	128,128,128	2	336,120	0,374
chr1	2253622	2253773	A-E	963	.	2253698	2253699	128,128,128	2	4,2	0,149
chr1	3398864	3399114	A-E	627	.	3399051	3399052	128,128,128	2	126,1	0,249
chr1	3420761	3421065	A-E	923	.	3420919	3420920	128,128,128	2	134,120	0,184
chr1	3421438	3421558	A-E	971	.	3421505	3421506	128,128,128	2	17,1	0,119
chr1	6855984	6856221	A-E	841	.	6856006	6856007	128,128,128	2	1,193	0,44
chr1	8143844	8144228	A-E	973	.	8144081	8144082	128,128,128	2	93,1	0,383
chr1	8173446	8173525	A-E	766	.	8173492	8173493	128,128,128	2	40,26	0,53
chr1	8433979	8434222	A-E	899	.	8434100	8434101	128,128,128	2	1,1	0,242
chr1	8499101	8499228	A-E	700	.	8499176	8499177	255,215,0	2	32,7	0,120
chr1	8660433	8660759	A-E	848	.	8660595	8660596	128,128,128	2	1,1	0,325
chr1	8720526	8720683	A-E	882	.	8720607	8720608	128,128,128	2	24,18	0,139
chr1	9225492	9225752	A-E	948	.	9225744	9225745	128,128,128	2	246,1	0,259
chr1	9239645	9239821	A-E	937	.	9239732	9239733	128,128,128	2	1,1	0,175
chr1	9271499	9271772	A-E	971	.	9271634	9271635	128,128,128	2	1,3	0,270
chr1	9399032	9399161	A-E	976	.	9399097	9399098	128,128,128	2	41,38	0,91
chr1	11790524	11790701	A-E	793	.	11790569	11790570	128,128,128	2	2,88	0,89
chr1	12046023	12046196	A-E	702	.	12046107	12046108	128,128,128	2	36,39	0,134
chr1	12206743	12207069	A-E	545	.	12206810	12206811	128,128,128	2	1,192	0,134
chr1	12227833	12229578	A-E	712	.	12228094	12228095	255,215,0	2	182,1403	0,342
chr1	12233600	12234159	A-E	501	.	12233937	12233938	128,128,128	2	290,173	0,386
chr1	12235070	12235463	A-E	989	.	12235291	12235292	255,215,0	2	151,100	0,293
chr1	12237719	12238747	A-E	894	.	12238361	12238362	128,128,128	2	637,380	0,648
chr1	12238801	12238949	A-E	931	.	12238874	12238875	128,128,128	2	1,1	0,147
chr1	12238984	12239461	A-E	868	.	12239320	12239321	128,128,128	2	331,135	0,342
chr1	12243852	12244671	A-E	599	.	12244386	12244387	128,128,128	2	505,254	0,565
chr1	12245348	12245387	A-E	914	.	12245368	12245369	128,128,128	2	3,1	0,38
chr1	12493910	12494304	A-E	867	.	12493998	12493999	255,215,0	2	1,218	0,176
chr1	12513404	12513748	A-E	606	.	12513534	12513535	128,128,128	2	1,83	0,261
chr1	15335392	15335732	A-E	942	.	15335560	15335561	128,128,128	2	1,4	0,336
chr1	15514756	15514937	A-E	945	.	15514846	15514847	128,128,128	2	1,1	0,180
chr1	15587806	15588435	A-E	766	.	15587850	15587851	128,128,128	2	2,541	0,88
chr1	15664307	15664455	A-E	502	.	15664337	15664338	128,128,128	2	19,105	0,43
chr1	15664580	15664866	A-E	778	.	15664722	15664723	128,128,128	2	1,1	0,285
chr1	15737666	15737792	A-E	793	.	15737669	15737670	128,128,128	2	1,120	0,6
chr1	15739166	15739306	A-E	905	.	15739256	15739257	128,128,128	2	42,1	0,139
chr1	15947326	15947695	A-E	692	.	15947510	15947511	128,128,128	2	1,1	0,368
chr1	16277350	16278224	A-E	738	.	16277617	16277618	255,215,0	2	226,565	0,309
chr1	16469324	16469412	A-E	610	.	16469380	16469381	255,215,0	2	27,1	0,87
chr1	19249496	19249797	A-E	978	.	19249560	19249561	128,128,128	2	1,173	0,128
chr1	19271920	19272097	A-E	919	.	19272020	19272021	128,128,128	2	26,1	0,176
chr1	19532307	19532702	A-E	773	.	19532500	19532501	128,128,128	2	1,9	0,386
chr1	19756992	19757194	A-E	835	.	19757146	19757147	128,128,128	2	108,1	0,201
chr1	19764295	19764800	A-E	955	.	19764786	19764787	128,128,128	2	480,2	0,503
chr1	19783534	19783827	A-E	903	.	19783772	19783773	128,128,128	2	185,1	0,292
chr1	19803913	19804113	A-E	829	.	19803997	19803998	128,128,128	2	2,32	0,168
chr1	19804514	19804582	A-E	946	.	19804547	19804548	128,128,128	2	1,1	0,67
chr1	20091332	20091506	A-E	950	.	20091447	20091448	128,128,128	2	60,3	0,171
chr1	20437370	20437554	A-E	963	.	20437447	20437448	128,128,128	2	1,30	0,154
chr1	20986387	20986664	A-E	624	.	20986525	20986526	128,128,128	2	1,1	0,276
chr1	20992256	20992427	A-E	631	.	20992335	20992336	128,128,128	2	1,12	0,159
chr1	21428051	21428147	A-E	833	.	21428099	21428100	128,128,128	2	4,2	0,94
chr1	21475659	21476054	A-E	831	.	21476001	21476002	128,128,128	2	293,2	0,393
chr1	21615302	21615454	A-E	952	.	21615377	21615378	128,128,128	2	1,1	0,151
chr1	21649986	21650330	A-E	571	.	21650318	21650319	128,128,128	2	323,1	0,343
chr1	21663991	21664182	A-E	908	.	21664144	21664145	128,128,128	2	151,35	0,156
chr1	21670382	21670956	A-E	840	.	21670704	21670705	128,128,128	2	245,174	0,400
chr1	21724067	21724372	A-E	689	.	21724185	21724186	255,215,0	2	2,69	0,236
chr1	22232811	22232851	A-E	914	.	22232847	22232848	255,215,0	2	35,1	0,39
chr1	22235836	22236001	A-E	793	.	22235898	22235899	255,215,0	2	33,73	0,92
chr1	22383560	22383719	A-E	639	.	22383563	22383564	128,128,128	2	1,152	0,7
chr1	22395086	22395317	A-E	722	.	22395094	22395095	128,128,128	2	1,214	0,17
chr1	22441345	22441559	A-E	526	.	22441442	22441443	128,128,128	2	1,20	0,194
chr1	23448967	23449247	A-E	727	.	23449106	23449107	128,128,128	2	1,1	0,279
chr1	23479743	23479868	A-E	624	.	23479849	23479850	128,128,128	2	90,1	0,124
chr1	23617208	23617328	A-E	815	.	23617267	23617268	128,128,128	2	1,1	0,119
chr1	23618711	23618805	A-E	785	.	23618757	23618758	128,128,128	2	1,1	0,93
chr1	24521560	24521927	A-E	807	.	24521779	24521780	128,128,128	2	173,101	0,266
chr1	25021969	25022194	A-E	916	.	25022081	25022082	255,215,0	2	1,1	0,224
chr1	25074073	25074178	A-E	735	.	25074130	25074131	128,128,128	2	11,1	0,104
chr1	25080140	25080528	A-E	838	.	25080146	25080147	128,128,128	2	1,375	0,13
chr1	25086848	25087197	A-E	904	.	25086945	25086946	128,128,128	2	1,155	0,194
chr1	25087542	25087951	A-E	854	.	25087638	25087639	128,128,128	2	67,282	0,127
chr1	25088167	25088822	A-E	676	.	25088180	25088181	128,128,128	2	1,629	0,26
chr1	25095502	25095845	A-E	776	.	25095664	25095665	128,128,128	2	1,18	0,325
chr1	25175027	25175393	A-E	677	.	25175078	25175079	128,128,128	2	6,269	0,97
chr1	25795813	25796147	A-E	930	.	25795979	25795980	128,128,128	2	1,1	0,333
chr1	26022319	26022793	A-E	952	.	26022554	26022555	128,128,128	2	210,212	0,262
chr1	26249033	26249281	A-E	901	.	26249191	26249192	128,128,128	2	154,85	0,163
chr1	26453982	26454320	A-E	801	.	26454194	26454195	255,215,0	2	131,44	0,294
chr1	27112238	27112538	A-E	533	.	27112276	27112277	255,215,0	2	1,223	0,77
chr1	27126834	27127211	A-E	572	.	27126868	27126869	128,128,128	2	2,310	0,67
chr1	28112438	28112789	A-E	687	.	28112612	28112613	128,128,128	2	1,2	0,349
chr1	28201800	28202156	A-E	884	.	28201856	28201857	128,128,128	2	23,265	0,91
chr1	28318645	28318992	A-E	937	.	28318811	28318812	128,128,128	2	1,14	0,333
chr1	28355043	28355235	A-E	954	.	28355138	28355139	128,128,128	2	1,1	0,191
chr1	28373026	28373370	A-E	758	.	28373273	28373274	128,128,128	2	153,1	0,343
chr1	28389248	28389585	A-E	825	.	28389550	28389551	128,128,128	2	270,1	0,336
chr1	28437098	28437429	A-E	619	.	28437332	28437333	128,128,128	2	186,48	0,283
chr1	28437697	28438098	A-E	788	.	28437902	28437903	128,128,128	2	205,195	0,206
chr1	28487509	28487671	A-E	893	.	28487565	28487566	128,128,128	2	1,50	0,112
chr1	29081518	29081568	A-E	775	.	29081542	29081543	128,128,128	2	1,1	0,49
chr1	29504261	29504387	A-E	531	.	29504316	29504317	128,128,128	2	50,64	0,62
chr1	30447183	30447471	A-E	798	.	30447326	30447327	128,128,128	2	1,1	0,287
chr1	31228506	31228921	A-E	721	.	31228855	31228856	128,128,128	2	285,1	0,414
chr1	31483120	31483355	A-E	859	.	31483237	31483238	128,128,128	2	1,1	0,234
chr1	31527377	31527394	A-E	862	.	31527387	31527388	128,128,128	2	6,1	0,16
chr1	32054714	32054752	A-E	955	.	32054732	32054733	128,128,128	2	1,1	0,37
chr1	32178476	32178689	A-E	863	.	32178685	32178686	128,128,128	2	207,1	0,212
chr1	32263216	32263220	A-E	973	.	32263218	32263219	128,128,128	2	2,1	0,3
chr1	32392745	32393142	A-E	730	.	32393135	32393136	128,128,128	2	386,1	0,396
chr1	32481902	32482087	A-E	598	.	32481975	32481976	128,128,128	2	60,98	0,87
chr1	32485178	32485588	A-E	715	.	32485478	32485479	128,128,128	2	193,1	0,409
chr1	32732571	32732683	A-E	644	.	32732625	32732626	128,128,128	2	8,10	0,102
chr1	33279409	33279742	A-E	560	.	33279710	33279711	255,215,0	2	272,1	0,332
chr1	33405191	33405597	A-E	642	.	33405375	33405376	128,128,128	2	139,175	0,231
chr1	33447667	33447707	A-E	934	.	33447674	33447675	128,128,128	2	1,25	0,15
chr1	33448758	33448929	A-E	840	.	33448797	33448798	128,128,128	2	34,125	0,46
chr1	33463131	33463490	A-E	827	.	33463268	33463269	128,128,128	2	63,146	0,213
chr1	33463690	33463885	A-E	838	.	33463766	33463767	128,128,128	2	42,83	0,112
chr1	33464221	33464253	A-E	755	.	33464248	33464249	128,128,128	2	24,1	0,31
chr1	33500817	33500865	A-E	560	.	33500842	33500843	128,128,128	2	4,1	0,47
chr1	33645848	33646140	A-E	691	.	33645994	33645995	128,128,128	2	2,1	0,291
chr1	33804146	33804253	A-E	627	.	33804198	33804199	128,128,128	2	1,3	0,104
chr1	33809898	33810278	A-E	891	.	33810205	33810206	128,128,128	2	236,1	0,379
chr1	36397914	36398178	A-E	542	.	36398043	36398044	128,128,128	2	1,5	0,259
chr1	36632628	36632796	A-E	912	.	36632721	36632722	128,128,128	2	21,1	0,167
chr1	36715455	36715834	A-E	726	.	36715644	36715645	128,128,128	2	1,1	0,378
chr1	36814630	36815106	A-E	864	.	36814973	36814974	128,128,128	2	291,80	0,396
chr1	36816067	36816533	A-E	833	.	36816407	36816408	128,128,128	2	316,101	0,365
chr1	39193613	39193736	A-E	667	.	39193671	39193672	128,128,128	2	1,6	0,117
chr1	39513619	39513853	A-E	819	.	39513735	39513736	255,215,0	2	1,1	0,233
chr1	39573678	39574073	A-E	850	.	39573689	39573690	128,128,128	2	1,373	0,22
chr1	39575977	39576189	A-E	811	.	39576082	39576083	128,128,128	2	1,1	0,211
chr1	39583934	39584320	A-E	842	.	39584126	39584127	128,128,128	2	1,1	0,385
chr1	39596184	39596482	A-E	719	.	39596235	39596236	128,128,128	2	1,195	0,103
chr1	39598118	39598362	A-E	816	.	39598292	39598293	128,128,128	2	107,1	0,243
chr1	39601307	39601353	A-E	830	.	39601329	39601330	128,128,128	2	1,1	0,45
chr1	39655304	39655564	A-E	569	.	39655326	39655327	128,128,128	2	1,216	0,44
chr1	39656160	39656294	A-E	892	.	39656226	39656227	128,128,128	2	1,1	0,133
chr1	40508013	40508445	A-E	625	.	40508041	40508042	128,128,128	2	1,376	0,56
chr1	41040458	41040466	A-E	861	.	41040461	41040462	128,128,128	2	1,1	0,7
chr1	41178788	41178979	A-E	653	.	41178865	41178866	128,128,128	2	2,38	0,153
chr1	42363874	42364167	A-E	803	.	42364001	42364002	255,215,0	2	1,39	0,254
chr1	42366364	42366624	A-E	846	.	42366513	42366514	128,128,128	2	90,50	0,210
chr1	42679140	42679254	A-E	820	.	42679197	42679198	128,128,128	2	3,1	0,113
chr1	42797781	42798103	A-E	779	.	42798069	42798070	128,128,128	2	257,1	0,321
chr1	43150309	43150677	A-E	716	.	43150373	43150374	128,128,128	2	1,240	0,128
chr1	43760174	43760222	A-E	946	.	43760210	43760211	128,128,128	2	27,1	0,47
chr1	43761236	43761355	A-E	907	.	43761297	43761298	128,128,128	2	5,1	0,118
chr1	43837945	43838126	A-E	912	.	43838035	43838036	128,128,128	2	1,1	0,180
chr1	44176533	44177122	A-E	882	.	44176878	44176879	128,128,128	2	308,205	0,384
chr1	44887961	44887973	A-E	975	.	44887967	44887968	128,128,128	2	3,1	0,11
chr1	45738634	45738975	A-E	759	.	45738792	45738793	128,128,128	2	7,30	0,311
chr1	45860300	45860382	A-E	569	.	45860342	45860343	128,128,128	2	6,2	0,80
chr1	46010722	46010902	A-E	587	.	46010811	46010812	128,128,128	2	1,1	0,179
chr1	46632893	46633236	A-E	901	.	46633064	46633065	128,128,128	2	1,1	0,342
chr1	47677583	47677805	A-E	959	.	47677733	47677734	255,215,0	2	81,1	0,221
chr1	47690580	47690745	A-E	699	.	47690638	47690639	128,128,128	2	1,48	0,117
chr1	47700901	47701346	A-E	825	.	47701151	47701152	128,128,128	2	249,192	0,253
chr1	48935854	48936015	A-E	822	.	48935918	48935919	128,128,128	2	1,32	0,129
chr1	48936089	48936471	A-E	833	.	48936226	48936227	128,128,128	2	1,107	0,275
chr1	51769565	51770027	A-E	870	.	51769737	51769738	255,215,0	2	114,230	0,232
chr1	51997598	51997789	A-E	743	.	51997693	51997694	128,128,128	2	1,1	0,190
chr1	52110368	52110491	A-E	725	.	52110429	52110430	128,128,128	2	1,1	0,122
chr1	52139089	52139578	A-E	909	.	52139237	52139238	128,128,128	2	139,330	0,159
chr1	52429289	52429678	A-E	515	.	52429672	52429673	128,128,128	2	380,1	0,388
chr1	53035177	53035456	A-E	787	.	53035316	53035317	255,215,0	2	1,1	0,278
chr1	54719323	54719507	A-E	889	.	54719414	54719415	128,128,128	2	1,1	0,183
chr1	54778588	54778715	A-E	639	.	54778651	54778652	128,128,128	2	1,1	0,126
chr1	54868582	54868776	A-E	825	.	54868641	54868642	128,128,128	2	13,88	0,106
chr1	55593579	55593975	A-E	675	.	55593959	55593960	128,128,128	2	367,1	0,395
chr1	55594097	55594408	A-E	884	.	55594327	55594328	128,128,128	2	151,1	0,310
chr1	55829030	55829299	A-E	784	.	55829187	55829188	128,128,128	2	114,68	0,201
chr1	56972838	56973186	A-E	821	.	56972946	56972947	128,128,128	2	1,131	0,217
chr1	57043287	57044160	A-E	951	.	57043620	57043621	128,128,128	2	311,516	0,357
chr1	59052151	59052164	A-E	980	.	59052159	59052160	128,128,128	2	6,1	0,12
chr1	59083441	59083456	A-E	971	.	59083445	59083446	128,128,128	2	1,6	0,9
chr1	59183945	59184311	A-E	933	.	59184004	59184005	128,128,128	2	1,248	0,118
chr1	59229881	59230252	A-E	909	.	59230002	59230003	128,128,128	2	3,131	0,240
chr1	59251646	59251903	A-E	562	.	59251774	59251775	128,128,128	2	1,1	0,256
chr1	59321742	59321926	A-E	852	.	59321833	59321834	128,128,128	2	1,1	0,183
chr1	59479443	59479773	A-E	493	.	59479607	59479608	128,128,128	2	1,1	0,329
chr1	59495421	59495772	A-E	789	.	59495710	59495711	128,128,128	2	229,1	0,350
chr1	59537686	59537803	A-E	714	.	59537743	59537744	128,128,128	2	1,3	0,114
chr1	59537846	59538168	A-E	511	.	59538008	59538009	128,128,128	2	5,1	0,321
chr1	59608173	59608421	A-E	732	.	59608201	59608202	128,128,128	2	1,192	0,56
chr1	59738174	59738538	A-E	969	.	59738407	59738408	128,128,128	2	138,34	0,330
chr1	59758328	59758666	A-E	704	.	59758446	59758447	128,128,128	2	58,159	0,179
chr1	60036299	60036428	A-E	655	.	60036352	60036353	128,128,128	2	9,31	0,98
chr1	60062084	60062408	A-E	787	.	60062208	60062209	128,128,128	2	1,75	0,249
chr1	60144543	60144796	A-E	907	.	60144668	60144669	255,215,0	2	1,3	0,250
chr1	60209079	60209290	A-E	880	.	60209184	60209185	128,128,128	2	2,1	0,210
chr1	60598724	60598934	A-E	730	.	60598847	60598848	128,128,128	2	42,5	0,205
chr1	61415107	61415301	A-E	571	.	61415256	61415257	255,215,0	2	136,31	0,163
chr1	61428474	61428817	A-E	759	.	61428579	61428580	128,128,128	2	40,172	0,171
chr1	62072423	62072573	A-E	964	.	62072508	62072509	128,128,128	2	22,1	0,149
chr1	64937477	64937870	A-E	953	.	64937640	64937641	128,128,128	2	2,67	0,326
chr1	65337239	65337349	A-E	834	.	65337294	65337295	128,128,128	2	2,1	0,109
chr1	65358374	65358603	A-E	727	.	65358488	65358489	128,128,128	2	1,1	0,228
chr1	65377916	65378233	A-E	832	.	65378085	65378086	128,128,128	2	23,1	0,316
chr1	65387772	65388547	A-E	892	.	65388119	65388120	128,128,128	2	284,364	0,411
chr1	65398951	65399446	A-E	905	.	65399122	65399123	128,128,128	2	101,252	0,243
chr1	65399503	65399654	A-E	830	.	65399547	65399548	128,128,128	2	1,62	0,89
chr1	65414892	65415081	A-E	603	.	65415056	65415057	128,128,128	2	142,1	0,188
chr1	65428077	65428368	A-E	836	.	65428279	65428280	128,128,128	2	116,1	0,290
chr1	65430612	65431006	A-E	565	.	65430951	65430952	128,128,128	2	293,8	0,386
chr1	65531415	65531808	A-E	517	.	65531790	65531791	128,128,128	2	371,13	0,380
chr1	66709580	66709765	A-E	935	.	66709652	66709653	128,128,128	2	8,47	0,138
chr1	66728047	66728190	A-E	970	.	66728183	66728184	128,128,128	2	131,1	0,142
chr1	66737013	66737268	A-E	758	.	66737092	66737093	128,128,128	2	4,99	0,156
chr1	66737653	66738054	A-E	769	.	66737694	66737695	128,128,128	2	1,319	0,82
chr1	66799239	66800009	A-E	847	.	66799407	66799408	128,128,128	2	111,544	0,226
chr1	66800202	66800555	A-E	928	.	66800227	66800228	128,128,128	2	24,325	0,28
chr1	66800868	66802264	A-E	908	.	66801696	66801697	128,128,128	2	804,542	0,854
chr1	66803153	66803427	A-E	970	.	66803168	66803169	128,128,128	2	16,258	0,16
chr1	66808887	66809238	A-E	769	.	66808895	66808896	128,128,128	2	1,334	0,17
chr1	66809800	66810199	A-E	762	.	66809832	66809833	128,128,128	2	1,335	0,64
chr1	66812183	66812638	A-E	893	.	66812257	66812258	128,128,128	2	56,361	0,94
chr1	66812680	66813058	A-E	936	.	66812702	66812703	128,128,128	2	1,334	0,44
chr1	66814347	66814689	A-E	771	.	66814448	66814449	128,128,128	2	3,142	0,200
chr1	66814989	66815183	A-E	957	.	66815080	66815081	128,128,128	2	1,12	0,182
chr1	66817224	66817680	A-E	952	.	66817353	66817354	128,128,128	2	122,319	0,137
chr1	66817705	66818086	A-E	915	.	66817817	66817818	128,128,128	2	64,219	0,162
chr1	66819100	66819322	A-E	934	.	66819207	66819208	128,128,128	2	1,7	0,215
chr1	66822447	66822611	A-E	914	.	66822463	66822464	128,128,128	2	1,132	0,32
chr1	66822714	66822988	A-E	930	.	66822803	66822804	128,128,128	2	1,95	0,179
chr1	66904732	66904991	A-E	961	.	66904858	66904859	128,128,128	2	58,63	0,196
chr1	66910997	66911424	A-E	883	.	66911350	66911351	128,128,128	2	350,69	0,358
chr1	66911627	66912010	A-E	836	.	66911818	66911819	128,128,128	2	1,1	0,382
chr1	66930584	66930841	A-E	971	.	66930603	66930604	128,128,128	2	1,218	0,39
chr1	66954948	66955119	A-E	973	.	66955042	66955043	128,128,128	2	19,1	0,170
chr1	66956530	66956771	A-E	932	.	66956711	66956712	128,128,128	2	123,1	0,240
chr1	67198280	67198800	A-E	850	.	67198647	67198648	128,128,128	2	329,114	0,406
chr1	67893161	67893491	A-E	861	.	67893378	67893379	128,128,128	2	107,1	0,329
chr1	68029743	68030232	A-E	841	.	68030043	68030044	128,128,128	2	205,93	0,396
chr1	68321515	68321736	A-E	819	.	68321553	68321554	128,128,128	2	2,145	0,76
chr1	68354536	68354908	A-E	837	.	68354721	68354722	128,128,128	2	1,2	0,370
chr1	68364057	68364377	A-E	990	.	68364217	68364218	255,215,0	2	3,1	0,319
chr1	68640572	68640736	A-E	907	.	68640688	68640689	128,128,128	2	70,1	0,163
chr1	70677246	70677375	A-E	800	.	70677309	70677310	128,128,128	2	1,2	0,127
chr1	70691921	70692281	A-E	817	.	70691981	70691982	128,128,128	2	52,290	0,70
chr1	72746566	72746937	A-E	873	.	72746920	72746921	128,128,128	2	344,5	0,366
chr1	72751668	72751889	A-E	787	.	72751778	72751779	128,128,128	2	1,1	0,220
chr1	76080205	76080672	A-E	961	.	76080320	76080321	128,128,128	2	22,258	0,209
chr1	76080988	76081082	A-E	870	.	76081039	76081040	128,128,128	2	11,1	0,93
chr1	76541670	76541922	A-E	653	.	76541776	76541777	128,128,128	2	15,54	0,198
chr1	76620547	76620877	A-E	564	.	76620575	76620576	128,128,128	2	1,273	0,57
chr1	77980165	77980378	A-E	950	.	77980254	77980255	128,128,128	2	1,34	0,179
chr1	78021710	78022056	A-E	845	.	78021807	78021808	128,128,128	2	1,151	0,195
chr1	78561383	78561632	A-E	878	.	78561505	78561506	128,128,128	2	32,35	0,214
chr1	78567287	78567595	A-E	896	.	78567374	78567375	128,128,128	2	12,144	0,164
chr1	79471238	79471548	A-E	823	.	79471392	79471393	128,128,128	2	1,1	0,309
chr1	82146812	82146955	A-E	900	.	82146852	82146853	128,128,128	2	1,62	0,81
chr1	84621935	84622234	A-E	834	.	84622084	84622085	128,128,128	2	2,1	0,298
chr1	84711904	84712150	A-E	570	.	84712011	84712012	128,128,128	2	1,31	0,215
chr1	84848055	84848491	A-E	724	.	84848292	84848293	128,128,128	2	41,1	0,435
chr1	85163660	85164056	A-E	652	.	85163857	85163858	128,128,128	2	1,1	0,395
chr1	85737728	85738105	A-E	890	.	85737916	85737917	128,128,128	2	1,1	0,376
chr1	85740034	85740431	A-E	702	.	85740390	85740391	128,128,128	2	317,1	0,396
chr1	85764656	85764895	A-E	925	.	85764775	85764776	128,128,128	2	1,1	0,238
chr1	86037220	86037334	A-E	903	.	86037273	86037274	128,128,128	2	1,7	0,107
chr1	86049987	86050100	A-E	879	.	86050043	86050044	128,128,128	2	1,1	0,112
chr1	87172052	87172389	A-E	611	.	87172053	87172054	128,128,128	2	1,334	0,3
chr1	87178000	87178073	A-E	853	.	87178036	87178037	128,128,128	2	1,1	0,72
chr1	87254451	87254837	A-E	957	.	87254479	87254480	255,215,0	2	1,330	0,56
chr1	87617475	87617831	A-E	845	.	87617555	87617556	128,128,128	2	1,195	0,161
chr1	87617997	87618150	A-E	897	.	87618100	87618101	128,128,128	2	55,1	0,152
chr1	87689823	87690165	A-E	774	.	87689993	87689994	128,128,128	2	1,1	0,341
chr1	88150304	88150331	A-E	769	.	88150317	88150318	128,128,128	2	1,1	0,26
chr1	89529638	89530007	A-E	866	.	89529999	89530000	128,128,128	2	356,1	0,368
chr1	90013696	90014043	A-E	555	.	90013869	90013870	128,128,128	2	1,1	0,346
chr1	90101821	90102213	A-E	805	.	90101852	90101853	128,128,128	2	15,344	0,48
chr1	90121985	90122121	A-E	911	.	90122052	90122053	128,128,128	2	1,1	0,135
chr1	90125070	90125143	A-E	810	.	90125106	90125107	128,128,128	2	1,1	0,72
chr1	90135818	90136060	A-E	870	.	90135896	90135897	128,128,128	2	19,104	0,138
chr1	90137741	90138074	A-E	655	.	90137908	90137909	255,215,0	2	121,118	0,215
chr1	90164381	90164433	A-E	722	.	90164415	90164416	128,128,128	2	21,3	0,49
chr1	90189523	90189798	A-E	821	.	90189644	90189645	128,128,128	2	110,141	0,134
chr1	90190139	90190909	A-E	715	.	90190373	90190374	128,128,128	2	169,469	0,301
chr1	90223174	90223447	A-E	613	.	90223367	90223368	128,128,128	2	157,43	0,230
chr1	90226145	90226360	A-E	949	.	90226257	90226258	255,215,0	2	29,19	0,196
chr1	92048213	92048455	A-E	575	.	92048329	92048330	128,128,128	2	1,9	0,233
chr1	92166605	92166685	A-E	825	.	92166605	92166606	128,128,128	2	1,79	0,1
chr1	92740270	92740706	A-E	927	.	92740577	92740578	128,128,128	2	180,1	0,435
chr1	92925584	92925820	A-E	980	.	92925702	92925703	255,215,0	2	3,1	0,235
chr1	93003662	93004045	A-E	752	.	93003867	93003868	128,128,128	2	38,9	0,374
chr1	93170902	93171289	A-E	685	.	93171143	93171144	128,128,128	2	98,1	0,386
chr1	93634565	93634982	A-E	663	.	93634926	93634927	128,128,128	2	333,27	0,390
chr1	94020540	94020816	A-E	734	.	94020679	94020680	128,128,128	2	4,1	0,275
chr1	94021314	94021626	A-E	895	.	94021470	94021471	128,128,128	2	2,1	0,311
chr1	94053698	94054090	A-E	635	.	94053893	94053894	128,128,128	2	1,1	0,391
chr1	94089710	94089715	A-E	915	.	94089712	94089713	128,128,128	2	1,1	0,4
chr1	94093325	94093611	A-E	835	.	94093589	94093590	128,128,128	2	244,1	0,285
chr1	94101526	94101829	A-E	893	.	94101677	94101678	128,128,128	2	1,1	0,302
chr1	94130951	94131239	A-E	597	.	94131094	94131095	128,128,128	2	1,1	0,287
chr1	94133922	94134283	A-E	936	.	94134102	94134103	128,128,128	2	1,1	0,360
chr1	94141325	94141499	A-E	895	.	94141489	94141490	128,128,128	2	156,1	0,173
chr1	94372422	94372787	A-E	609	.	94372604	94372605	128,128,128	2	1,1	0,364
chr1	94509601	94509922	A-E	690	.	94509761	94509762	128,128,128	2	1,1	0,320
chr1	94527681	94527931	A-E	815	.	94527842	94527843	128,128,128	2	75,1	0,249
chr1	94532879	94533090	A-E	922	.	94532989	94532990	128,128,128	2	11,1	0,210
chr1	94534630	94534985	A-E	963	.	94534842	94534843	128,128,128	2	72,1	0,354
chr1	94535371	94535770	A-E	908	.	94535448	94535449	128,128,128	2	1,245	0,154
chr1	94557832	94558157	A-E	837	.	94557997	94557998	128,128,128	2	53,47	0,278
chr1	94626535	94626661	A-E	969	.	94626597	94626598	128,128,128	2	1,1	0,125
chr1	94682709	94683095	A-E	919	.	94682964	94682965	128,128,128	2	127,1	0,385
chr1	94684511	94684812	A-E	923	.	94684681	94684682	128,128,128	2	41,1	0,300
chr1	94698374	94698651	A-E	901	.	94698550	94698551	128,128,128	2	81,4	0,273
chr1	94709637	94709983	A-E	972	.	94709809	94709810	128,128,128	2	1,1	0,345
chr1	94711188	94711483	A-E	984	.	94711452	94711453	128,128,128	2	240,6	0,289
chr1	94712051	94712193	A-E	938	.	94712122	94712123	128,128,128	2	2,1	0,141
chr1	94730492	94730754	A-E	960	.	94730622	94730623	128,128,128	2	1,1	0,261
chr1	94784984	94785158	A-E	786	.	94785070	94785071	128,128,128	2	2,3	0,171
chr1	94792807	94793133	A-E	960	.	94793076	94793077	128,128,128	2	226,13	0,313
chr1	94795618	94795987	A-E	943	.	94795953	94795954	128,128,128	2	304,1	0,368
chr1	95258204	95258621	A-E	823	.	95258354	95258355	128,128,128	2	59,174	0,243
chr1	95260997	95261398	A-E	972	.	95261088	95261089	128,128,128	2	4,221	0,180
chr1	95261907	95262121	A-E	912	.	95261965	95261966	128,128,128	2	12,108	0,106
chr1	95388205	95388559	A-E	892	.	95388522	95388523	128,128,128	2	283,1	0,353
chr1	97331396	97331825	A-E	767	.	97331593	97331594	128,128,128	2	1,34	0,395
chr1	97559749	97560125	A-E	907	.	97559944	97559945	128,128,128	2	16,1	0,375
chr1	98315619	98315765	A-E	893	.	98315701	98315702	128,128,128	2	26,6	0,140
chr1	98366677	98366793	A-E	893	.	98366725	98366726	128,128,128	2	1,20	0,96
chr1	98408796	98409171	A-E	904	.	98408981	98408982	128,128,128	2	3,6	0,369
chr1	98451163	98451546	A-E	781	.	98451476	98451477	128,128,128	2	245,1	0,382
chr1	98494244	98494658	A-E	870	.	98494591	98494592	128,128,128	2	287,5	0,409
chr1	98497100	98497277	A-E	863	.	98497187	98497188	128,128,128	2	1,2	0,175
chr1	98517989	98518149	A-E	794	.	98518068	98518069	128,128,128	2	1,1	0,159
chr1	98518546	98518920	A-E	825	.	98518638	98518639	128,128,128	2	1,190	0,184
chr1	98677142	98677181	A-E	749	.	98677161	98677162	128,128,128	2	1,1	0,38
chr1	98781999	98782036	A-E	937	.	98782017	98782018	128,128,128	2	1,1	0,36
chr1	99128815	99128853	A-E	917	.	99128831	99128832	128,128,128	2	1,6	0,32
chr1	99907375	99907562	A-E	935	.	99907466	99907467	128,128,128	2	1,5	0,182
chr1	100104444	100104686	A-E	789	.	100104564	100104565	128,128,128	2	1,1	0,241
chr1	100138994	100139323	A-E	696	.	100139067	100139068	128,128,128	2	4,186	0,143
chr1	100156808	100156888	A-E	889	.	100156809	100156810	128,128,128	2	1,77	0,3
chr1	100506335	100506338	A-E	700	.	100506336	100506337	128,128,128	2	1,1	0,2
chr1	100512510	100512716	A-E	854	.	100512571	100512572	128,128,128	2	4,87	0,119
chr1	100820585	100820838	A-E	520	.	100820682	100820683	128,128,128	2	92,150	0,103
chr1	100866020	100866634	A-E	599	.	100866334	100866335	128,128,128	2	277,262	0,352
chr1	100909707	100909895	A-E	928	.	100909785	100909786	128,128,128	2	55,86	0,102
chr1	100911126	100911538	A-E	713	.	100911290	100911291	128,128,128	2	102,184	0,228
chr1	101092174	101092300	A-E	827	.	101092236	101092237	128,128,128	2	1,1	0,125
chr1	101313094	101313246	A-E	894	.	101313169	101313170	128,128,128	2	1,1	0,151
chr1	101578123	101578335	A-E	634	.	101578129	101578130	128,128,128	2	1,200	0,12
chr1	101729806	101729829	A-E	865	.	101729817	101729818	128,128,128	2	1,1	0,22
chr1	101764288	101764549	A-E	905	.	101764450	101764451	128,128,128	2	83,19	0,242
chr1	101768521	101768740	A-E	946	.	101768632	101768633	128,128,128	2	5,1	0,218
chr1	101875946	101876333	A-E	932	.	101876211	101876212	128,128,128	2	152,7	0,380
chr1	108479405	108480123	A-E	928	.	108479633	108479634	128,128,128	2	208,469	0,249
chr1	108592862	108593109	A-E	942	.	108592903	108592904	128,128,128	2	1,164	0,83
chr1	109128797	109129190	A-E	819	.	109128896	109128897	128,128,128	2	84,278	0,115
chr1	109133120	109133338	A-E	955	.	109133231	109133232	128,128,128	2	99,94	0,124
chr1	109133637	109134097	A-E	973	.	109133760	109133761	128,128,128	2	79,292	0,168
chr1	109134248	109134380	A-E	926	.	109134273	109134274	128,128,128	2	1,81	0,51
chr1	109134609	109134927	A-E	783	.	109134860	109134861	128,128,128	2	187,1	0,317
chr1	112058341	112058601	A-E	856	.	112058436	112058437	128,128,128	2	82,150	0,110
chr1	112276731	112276883	A-E	825	.	112276806	112276807	128,128,128	2	1,1	0,151
chr1	112940721	112941015	A-E	920	.	112940733	112940734	128,128,128	2	1,270	0,24
chr1	112942216	112942335	A-E	958	.	112942275	112942276	128,128,128	2	2,2	0,117
chr1	112949167	112949374	A-E	916	.	112949270	112949271	128,128,128	2	1,1	0,206
chr1	113164875	113165040	A-E	657	.	113164904	113164905	255,215,0	2	1,107	0,58
chr1	113188356	113188646	A-E	959	.	113188500	113188501	128,128,128	2	1,1	0,289
chr1	113278458	113278898	A-E	936	.	113278714	113278715	128,128,128	2	75,1	0,439
chr1	113409786	113410145	A-E	882	.	113409994	113409995	128,128,128	2	59,1	0,358
chr1	113448082	113448443	A-E	766	.	113448375	113448376	128,128,128	2	227,1	0,360
chr1	113493966	113494103	A-E	502	.	113494090	113494091	128,128,128	2	114,1	0,136
chr1	113683682	113683919	A-E	924	.	113683752	113683753	255,215,0	2	48,144	0,93
chr1	114346559	114346915	A-E	777	.	114346736	114346737	128,128,128	2	1,1	0,355
chr1	114411144	114411319	A-E	711	.	114411245	114411246	128,128,128	2	30,1	0,174
chr1	114478664	114478859	A-E	829	.	114478774	114478775	128,128,128	2	66,39	0,156
chr1	114479894	114480287	A-E	691	.	114479975	114479976	128,128,128	2	1,230	0,163
chr1	114488806	114489135	A-E	694	.	114488970	114488971	128,128,128	2	1,1	0,328
chr1	115050901	115051300	A-E	586	.	115051245	115051246	128,128,128	2	291,1	0,398
chr1	115605746	115606114	A-E	853	.	115606006	115606007	128,128,128	2	196,43	0,325
chr1	115627657	115627928	A-E	943	.	115627728	115627729	128,128,128	2	8,135	0,136
chr1	115709526	115709713	A-E	903	.	115709585	115709586	128,128,128	2	1,68	0,119
chr1	117050808	117051139	A-E	813	.	117050863	117050864	128,128,128	2	13,233	0,98
chr1	117130518	117130699	A-E	892	.	117130623	117130624	128,128,128	2	61,30	0,151
chr1	117619913	117620299	A-E	921	.	117620135	117620136	128,128,128	2	60,1	0,385
chr1	120180868	120181132	A-E	929	.	120181081	120181082	128,128,128	2	165,1	0,263
chr1	120686768	120686908	A-E	940	.	120686885	120686886	128,128,128	2	96,1	0,139
chr1	120760883	120761040	A-E	631	.	120760951	120760952	128,128,128	2	23,42	0,115
chr1	144010367	144010738	A-E	837	.	144010367	144010368	128,128,128	2	1,370	0,1
chr1	144908806	144909147	A-E	902	.	144908896	144908897	128,128,128	2	1,161	0,180
chr1	144925582	144925971	A-E	834	.	144925940	144925941	128,128,128	2	329,1	0,388
chr1	144927217	144927550	A-E	858	.	144927431	144927432	128,128,128	2	144,47	0,286
chr1	144929488	144929777	A-E	922	.	144929674	144929675	128,128,128	2	182,98	0,191
chr1	144929949	144930159	A-E	894	.	144930081	144930082	128,128,128	2	125,70	0,140
chr1	145042783	145043227	A-E	601	.	145042897	145042898	255,215,0	2	58,273	0,171
chr1	145090155	145090603	A-E	567	.	145090482	145090483	128,128,128	2	238,30	0,418
chr1	145097461	145098086	A-E	525	.	145097553	145097554	255,215,0	2	1,441	0,184
chr1	145226678	145226829	A-E	860	.	145226730	145226731	128,128,128	2	3,49	0,102
chr1	145526126	145526326	A-E	924	.	145526235	145526236	128,128,128	2	37,18	0,182
chr1	145526735	145526797	A-E	722	.	145526765	145526766	128,128,128	2	1,1	0,61
chr1	147775754	147775884	A-E	563	.	147775850	147775851	128,128,128	2	64,1	0,129
chr1	149967987	149968184	A-E	959	.	149968171	149968172	128,128,128	2	174,1	0,196
chr1	150124245	150124478	A-E	907	.	150124361	150124362	128,128,128	2	1,1	0,232
chr1	150542611	150542663	A-E	528	.	150542621	150542622	128,128,128	2	10,41	0,11
chr1	150665228	150665483	A-E	892	.	150665349	150665350	128,128,128	2	1,12	0,243
chr1	151871280	151871437	A-E	722	.	151871358	151871359	128,128,128	2	1,1	0,156
chr1	151877533	151877895	A-E	927	.	151877665	151877666	255,215,0	2	91,187	0,175
chr1	151952953	151953143	A-E	963	.	151953047	151953048	128,128,128	2	1,1	0,189
chr1	153504746	153504953	A-E	841	.	153504859	153504860	255,215,0	2	75,54	0,153
chr1	153505144	153505346	A-E	678	.	153505244	153505245	128,128,128	2	1,1	0,201
chr1	153762591	153763309	A-E	507	.	153762931	153762932	255,215,0	2	298,334	0,384
chr1	154395894	154396284	A-E	947	.	154395998	154395999	128,128,128	2	41,221	0,169
chr1	154468503	154468634	A-E	930	.	154468565	154468566	128,128,128	2	1,6	0,125
chr1	154699087	154699216	A-E	954	.	154699139	154699140	128,128,128	2	52,75	0,54
chr1	154764268	154764368	A-E	869	.	154764317	154764318	128,128,128	2	1,1	0,99
chr1	156466300	156466488	A-E	834	.	156466481	156466482	128,128,128	2	176,1	0,187
chr1	156645551	156645913	A-E	518	.	156645805	156645806	255,215,0	2	225,78	0,284
chr1	156864713	156865066	A-E	994	.	156864816	156864817	255,215,0	2	2,147	0,206
chr1	157010714	157010878	A-E	588	.	157010795	157010796	128,128,128	2	17,17	0,147
chr1	157075878	157076036	A-E	921	.	157076020	157076021	128,128,128	2	128,1	0,157
chr1	157938818	157938961	A-E	958	.	157938888	157938889	128,128,128	2	1,2	0,141
chr1	157965581	157965885	A-E	927	.	157965732	157965733	128,128,128	2	1,1	0,303
chr1	157988610	157988813	A-E	919	.	157988657	157988658	128,128,128	2	1,109	0,94
chr1	158970513	158970716	A-E	615	.	158970580	158970581	128,128,128	2	1,68	0,135
chr1	158983439	158983572	A-E	826	.	158983496	158983497	128,128,128	2	50,68	0,65
chr1	159567117	159567122	A-E	796	.	159567119	159567120	128,128,128	2	1,1	0,4
chr1	159819832	159820037	A-E	880	.	159819979	159819980	128,128,128	2	96,6	0,199
chr1	159886226	159886307	A-E	627	.	159886266	159886267	128,128,128	2	1,1	0,80
chr1	160179410	160179686	A-E	628	.	160179515	160179516	128,128,128	2	1,66	0,210
chr1	160230168	160230604	A-E	738	.	160230428	160230429	128,128,128	2	216,130	0,306
chr1	161352257	161352597	A-E	800	.	161352425	161352426	128,128,128	2	6,9	0,331
chr1	162280139	162280505	A-E	525	.	162280208	162280209	255,215,0	2	1,227	0,139
chr1	162508612	162508929	A-E	742	.	162508801	162508802	128,128,128	2	63,1	0,316
chr1	162511455	162511984	A-E	877	.	162511718	162511719	128,128,128	2	201,202	0,327
chr1	162539981	162540420	A-E	710	.	162539993	162539994	128,128,128	2	10,423	0,16
chr1	162599583	162599804	A-E	700	.	162599660	162599661	128,128,128	2	1,67	0,154
chr1	162603017	162603226	A-E	572	.	162603121	162603122	128,128,128	2	1,1	0,208
chr1	162641062	162641302	A-E	703	.	162641217	162641218	128,128,128	2	72,1	0,239
chr1	162827762	162827953	A-E	911	.	162827846	162827847	128,128,128	2	1,22	0,169
chr1	162954567	162954830	A-E	921	.	162954668	162954669	128,128,128	2	41,100	0,163
chr1	163844797	163845064	A-E	892	.	163844970	163844971	128,128,128	2	82,1	0,266
chr1	164686304	164686686	A-E	891	.	164686417	164686418	128,128,128	2	67,221	0,161
chr1	165345662	165345996	A-E	614	.	165345781	165345782	128,128,128	2	1,95	0,239
chr1	165812203	165812472	A-E	730	.	165812268	165812269	128,128,128	2	1,138	0,131
chr1	165823413	165823808	A-E	867	.	165823567	165823568	128,128,128	2	74,160	0,235
chr1	165854950	165855165	A-E	940	.	165855027	165855028	128,128,128	2	1,61	0,154
chr1	165868061	165868423	A-E	889	.	165868294	165868295	128,128,128	2	106,1	0,361
chr1	167772811	167773182	A-E	516	.	167772824	167772825	255,215,0	2	3,346	0,25
chr1	170669976	170670263	A-E	647	.	170670184	170670185	128,128,128	2	131,1	0,286
chr1	170677232	170677374	A-E	910	.	170677310	170677311	128,128,128	2	17,1	0,141
chr1	171407653	171408026	A-E	922	.	171407771	171407772	128,128,128	2	47,182	0,191
chr1	171457847	171458211	A-E	708	.	171457860	171457861	128,128,128	2	1,338	0,26
chr1	172110233	172110634	A-E	852	.	172110603	172110604	128,128,128	2	342,1	0,400
chr1	172111745	172112248	A-E	882	.	172112104	172112105	128,128,128	2	360,143	0,360
chr1	172112292	172112783	A-E	952	.	172112596	172112597	128,128,128	2	305,186	0,305
chr1	172112899	172113253	A-E	956	.	172113190	172113191	128,128,128	2	266,37	0,317
chr1	172114673	172115045	A-E	965	.	172114719	172114720	128,128,128	2	1,280	0,92
chr1	172290722	172291103	A-E	924	.	172290912	172290913	128,128,128	2	1,1	0,380
chr1	172667452	172667583	A-E	578	.	172667526	172667527	128,128,128	2	20,1	0,130
chr1	172668452	172668612	A-E	885	.	172668525	172668526	128,128,128	2	27,40	0,120
chr1	172828423	172828792	A-E	817	.	172828523	172828524	128,128,128	2	1,169	0,200
chr1	172852442	172852809	A-E	737	.	172852724	172852725	128,128,128	2	207,9	0,358
chr1	172853063	172853400	A-E	902	.	172853300	172853301	128,128,128	2	139,1	0,336
chr1	172862488	172862855	A-E	924	.	172862576	172862577	128,128,128	2	1,191	0,176
chr1	172863432	172863838	A-E	703	.	172863571	172863572	128,128,128	2	7,133	0,273
chr1	172867135	172867250	A-E	896	.	172867145	172867146	128,128,128	2	1,95	0,20
chr1	172867987	172868451	A-E	532	.	172868156	172868157	128,128,128	2	145,270	0,194
chr1	172882769	172883147	A-E	918	.	172883122	172883123	128,128,128	2	330,1	0,377
chr1	172885909	172886025	A-E	823	.	172885966	172885967	128,128,128	2	1,1	0,115
chr1	172887821	172888117	A-E	959	.	172887968	172887969	128,128,128	2	1,1	0,295
chr1	172900674	172900969	A-E	903	.	172900755	172900756	128,128,128	2	1,132	0,163
chr1	172917653	172917863	A-E	852	.	172917730	172917731	128,128,128	2	7,62	0,148
chr1	172959872	172960111	A-E	807	.	172959991	172959992	128,128,128	2	1,1	0,238
chr1	172978915	172979201	A-E	864	.	172979057	172979058	128,128,128	2	1,1	0,285
chr1	173164805	173165199	A-E	903	.	173164999	173165000	128,128,128	2	1,5	0,389
chr1	173173914	173173943	A-E	913	.	173173922	173173923	128,128,128	2	1,12	0,17
chr1	173984193	173984403	A-E	925	.	173984297	173984298	128,128,128	2	1,1	0,209
chr1	174937322	174937525	A-E	615	.	174937408	174937409	128,128,128	2	41,70	0,133
chr1	175567282	175567399	A-E	972	.	175567341	175567342	128,128,128	2	4,1	0,116
chr1	177150553	177151051	A-E	725	.	177150739	177150740	128,128,128	2	96,220	0,278
chr1	177896186	177896486	A-E	876	.	177896297	177896298	128,128,128	2	1,78	0,222
chr1	178067495	178067729	A-E	904	.	178067522	178067523	128,128,128	2	1,180	0,54
chr1	178121154	178121309	A-E	904	.	178121231	178121232	128,128,128	2	1,1	0,154
chr1	178157578	178157966	A-E	740	.	178157614	178157615	128,128,128	2	19,334	0,54
chr1	178161971	178162372	A-E	853	.	178162013	178162014	128,128,128	2	1,317	0,84
chr1	178378072	178378430	A-E	666	.	178378250	178378251	128,128,128	2	1,2	0,356
chr1	179108920	179109313	A-E	953	.	179109131	179109132	128,128,128	2	31,1	0,392
chr1	179109886	179110573	A-E	913	.	179110482	179110483	128,128,128	2	540,33	0,654
chr1	179160106	179160405	A-E	844	.	179160221	179160222	128,128,128	2	53,120	0,179
chr1	179187224	179187335	A-E	950	.	179187261	179187262	255,215,0	2	7,42	0,69
chr1	179264418	179264593	A-E	846	.	179264505	179264506	128,128,128	2	4,3	0,172
chr1	179997226	179997609	A-E	920	.	179997385	179997386	128,128,128	2	1,65	0,318
chr1	180100723	180101052	A-E	686	.	180100779	180100780	128,128,128	2	5,221	0,108
chr1	180120187	180120425	A-E	701	.	180120329	180120330	128,128,128	2	90,42	0,196
chr1	180881171	180881301	A-E	678	.	180881222	180881223	128,128,128	2	1,28	0,102
chr1	180984314	180984675	A-E	652	.	180984623	180984624	128,128,128	2	268,10	0,351
chr1	181075648	181075933	A-E	820	.	181075780	181075781	128,128,128	2	10,30	0,255
chr1	183008353	183008716	A-E	816	.	183008384	183008385	128,128,128	2	1,301	0,62
chr1	183239968	183240242	A-E	922	.	183240111	183240112	128,128,128	2	29,16	0,258
chr1	183447574	183447687	A-E	754	.	183447625	183447626	128,128,128	2	1,10	0,103
chr1	183579279	183579568	A-E	856	.	183579439	183579440	128,128,128	2	33,1	0,288
chr1	183785826	183785834	A-E	879	.	183785829	183785830	128,128,128	2	1,1	0,7
chr1	183839940	183840077	A-E	895	.	183840008	183840009	128,128,128	2	1,1	0,136
chr1	183845626	183845941	A-E	936	.	183845692	183845693	128,128,128	2	1,183	0,132
chr1	183846576	183846867	A-E	974	.	183846648	183846649	128,128,128	2	1,147	0,144
chr1	183851593	183851811	A-E	958	.	183851635	183851636	128,128,128	2	1,134	0,84
chr1	183883631	183883861	A-E	944	.	183883637	183883638	128,128,128	2	1,217	0,13
chr1	183884883	183884977	A-E	652	.	183884916	183884917	128,128,128	2	1,28	0,66
chr1	184121452	184121522	A-E	962	.	184121484	184121485	128,128,128	2	1,5	0,65
chr1	184121592	184122165	A-E	959	.	184121846	184121847	128,128,128	2	205,269	0,304
chr1	184122209	184123036	A-E	951	.	184122246	184122247	128,128,128	2	24,776	0,51
chr1	184265554	184265938	A-E	909	.	184265707	184265708	128,128,128	2	50,126	0,258
chr1	184357629	184357933	A-E	964	.	184357737	184357738	128,128,128	2	74,160	0,144
chr1	185343087	185343625	A-E	921	.	185343181	185343182	128,128,128	2	67,416	0,122
chr1	185344410	185344562	A-E	815	.	185344550	185344551	128,128,128	2	131,1	0,151
chr1	185344563	185345243	A-E	658	.	185344913	185344914	128,128,128	2	318,296	0,384
chr1	185396511	185396758	A-E	962	.	185396680	185396681	128,128,128	2	94,1	0,246
chr1	185536131	185536449	A-E	852	.	185536349	185536350	128,128,128	2	158,38	0,280
chr1	185704575	185705000	A-E	937	.	185704611	185704612	128,128,128	2	2,353	0,72
chr1	185806916	185807113	A-E	886	.	185807014	185807015	128,128,128	2	1,1	0,196
chr1	185830907	185831026	A-E	931	.	185830955	185830956	128,128,128	2	1,23	0,96
chr1	186019686	186020001	A-E	792	.	186019809	186019810	128,128,128	2	1,68	0,247
chr1	186445429	186445441	A-E	857	.	186445437	186445438	128,128,128	2	6,1	0,11
chr1	186535382	186535615	A-E	845	.	186535498	186535499	128,128,128	2	1,1	0,232
chr1	186595682	186596007	A-E	702	.	186595844	186595845	128,128,128	2	1,1	0,324
chr1	186625019	186625399	A-E	673	.	186625246	186625247	128,128,128	2	138,62	0,318
chr1	186917931	186918325	A-E	795	.	186917949	186917950	128,128,128	2	1,358	0,36
chr1	186943840	186944382	A-E	851	.	186944104	186944105	128,128,128	2	162,175	0,367
chr1	186947742	186948198	A-E	895	.	186947922	186947923	128,128,128	2	167,262	0,194
chr1	192139487	192139804	A-E	808	.	192139658	192139659	255,215,0	2	28,1	0,316
chr1	192458942	192459176	A-E	956	.	192459155	192459156	128,128,128	2	203,10	0,224
chr1	192481549	192481949	A-E	963	.	192481719	192481720	128,128,128	2	127,186	0,214
chr1	192490879	192491144	A-E	906	.	192491119	192491120	128,128,128	2	239,23	0,242
chr1	192521878	192522349	A-E	900	.	192522266	192522267	128,128,128	2	316,10	0,461
chr1	192528600	192529008	A-E	875	.	192528898	192528899	128,128,128	2	234,44	0,364
chr1	192776161	192776913	A-E	879	.	192776581	192776582	128,128,128	2	366,276	0,476
chr1	192776947	192777226	A-E	862	.	192777095	192777096	128,128,128	2	26,8	0,271
chr1	192905522	192905632	A-E	866	.	192905615	192905616	128,128,128	2	79,1	0,109
chr1	193090447	193090464	A-E	890	.	193090455	193090456	255,215,0	2	1,1	0,16
chr1	193583968	193584211	A-E	937	.	193584007	193584008	128,128,128	2	1,165	0,78
chr1	194032178	194032364	A-E	870	.	194032270	194032271	128,128,128	2	1,1	0,185
chr1	196376822	196377173	A-E	851	.	196376906	196376907	128,128,128	2	1,182	0,169
chr1	198092315	198092633	A-E	675	.	198092472	198092473	128,128,128	2	1,4	0,314
chr1	198124316	198124670	A-E	599	.	198124457	198124458	128,128,128	2	2,73	0,281
chr1	198135199	198135539	A-E	708	.	198135370	198135371	128,128,128	2	5,1	0,339
chr1	198136529	198137056	A-E	520	.	198136657	198136658	128,128,128	2	115,384	0,143
chr1	198237267	198237596	A-E	901	.	198237276	198237277	128,128,128	2	1,311	0,18
chr1	198241726	198242076	A-E	522	.	198241743	198241744	128,128,128	2	1,316	0,34
chr1	198745813	198746100	A-E	846	.	198745918	198745919	128,128,128	2	51,126	0,161
chr1	198850238	198850638	A-E	683	.	198850584	198850585	128,128,128	2	323,30	0,370
chr1	198861749	198862107	A-E	828	.	198862064	198862065	128,128,128	2	275,1	0,357
chr1	198884632	198885024	A-E	841	.	198884961	198884962	128,128,128	2	269,1	0,391
chr1	198887897	198888318	A-E	881	.	198888209	198888210	128,128,128	2	265,60	0,361
chr1	198888798	198889070	A-E	770	.	198888878	198888879	128,128,128	2	1,111	0,161
chr1	198891826	198892294	A-E	879	.	198891946	198891947	128,128,128	2	100,326	0,142
chr1	198893258	198893473	A-E	958	.	198893398	198893399	128,128,128	2	91,25	0,190
chr1	198894891	198894966	A-E	862	.	198894921	198894922	128,128,128	2	1,15	0,60
chr1	198896436	198896587	A-E	986	.	198896513	198896514	128,128,128	2	6,1	0,150
chr1	198901469	198901869	A-E	920	.	198901785	198901786	128,128,128	2	276,43	0,357
chr1	198903379	198903667	A-E	847	.	198903522	198903523	128,128,128	2	1,1	0,287
chr1	199267147	199267291	A-E	851	.	199267215	199267216	128,128,128	2	1,7	0,137
chr1	199403430	199403573	A-E	931	.	199403503	199403504	128,128,128	2	5,1	0,142
chr1	199826452	199826640	A-E	814	.	199826530	199826531	128,128,128	2	9,40	0,148
chr1	199828633	199828987	A-E	878	.	199828820	199828821	128,128,128	2	25,3	0,351
chr1	200050544	200050911	A-E	931	.	200050726	200050727	128,128,128	2	1,2	0,365
chr1	200321353	200321596	A-E	978	.	200321469	200321470	128,128,128	2	76,86	0,157
chr1	200984911	200985313	A-E	956	.	200985112	200985113	255,215,0	2	2,1	0,401
chr1	201463619	201463933	A-E	946	.	201463775	201463776	128,128,128	2	1,1	0,313
chr1	201469668	201470038	A-E	919	.	201469852	201469853	128,128,128	2	1,1	0,369
chr1	201509922	201510019	A-E	891	.	201509970	201509971	128,128,128	2	1,1	0,96
chr1	201511493	201511740	A-E	752	.	201511605	201511606	128,128,128	2	31,52	0,195
chr1	201513391	201513762	A-E	876	.	201513432	201513433	128,128,128	2	1,289	0,82
chr1	201520953	201521395	A-E	986	.	201521172	201521173	255,215,0	2	102,104	0,338
chr1	201522713	201522905	A-E	657	.	201522806	201522807	128,128,128	2	1,6	0,186
chr1	201524172	201524339	A-E	785	.	201524257	201524258	128,128,128	2	5,1	0,166
chr1	201572031	201572237	A-E	933	.	201572111	201572112	255,215,0	2	1,46	0,160
chr1	201605860	201605966	A-E	741	.	201605933	201605934	128,128,128	2	48,6	0,100
chr1	201684946	201685300	A-E	779	.	201685284	201685285	128,128,128	2	325,1	0,353
chr1	201717989	201718364	A-E	879	.	201718178	201718179	128,128,128	2	6,1	0,374
chr1	201739210	201739573	A-E	954	.	201739297	201739298	128,128,128	2	1,189	0,174
chr1	201742755	201743343	A-E	746	.	201743096	201743097	128,128,128	2	319,223	0,365
chr1	201743848	201744120	A-E	809	.	201743951	201743952	128,128,128	2	1,66	0,206
chr1	201818328	201818459	A-E	818	.	201818357	201818358	128,128,128	2	1,72	0,59
chr1	202508381	202508633	A-E	893	.	202508387	202508388	128,128,128	2	1,239	0,13
chr1	202559126	202559427	A-E	879	.	202559137	202559138	128,128,128	2	1,279	0,22
chr1	202769972	202770132	A-E	807	.	202770062	202770063	128,128,128	2	23,1	0,159
chr1	203489584	203489741	A-E	873	.	203489634	203489635	128,128,128	2	11,66	0,91
chr1	203599092	203599518	A-E	543	.	203599141	203599142	128,128,128	2	24,350	0,76
chr1	203622445	203622560	A-E	613	.	203622525	203622526	128,128,128	2	48,1	0,114
chr1	203641458	203641806	A-E	919	.	203641470	203641471	128,128,128	2	1,323	0,25
chr1	203747017	203747212	A-E	805	.	203747114	203747115	128,128,128	2	1,1	0,194
chr1	204058173	204058362	A-E	867	.	204058280	204058281	128,128,128	2	27,1	0,188
chr1	204320074	204320205	A-E	965	.	204320186	204320187	128,128,128	2	95,1	0,130
chr1	204330284	204330553	A-E	690	.	204330416	204330417	255,215,0	2	1,5	0,264
chr1	204376532	204376667	A-E	506	.	204376599	204376600	255,215,0	2	1,1	0,134
chr1	204422279	204422591	A-E	941	.	204422448	204422449	128,128,128	2	29,1	0,311
chr1	204432329	204432499	A-E	527	.	204432493	204432494	128,128,128	2	161,1	0,169
chr1	205283024	205283394	A-E	972	.	205283338	205283339	128,128,128	2	261,1	0,369
chr1	205638734	205639222	A-E	588	.	205638978	205638979	128,128,128	2	202,200	0,288
chr1	207456248	207456456	A-E	746	.	207456416	207456417	128,128,128	2	131,1	0,207
chr1	208000145	208000344	A-E	560	.	208000292	208000293	128,128,128	2	97,1	0,198
chr1	208335369	208335711	A-E	578	.	208335517	208335518	128,128,128	2	1,45	0,297
chr1	208339104	208339123	A-E	864	.	208339121	208339122	128,128,128	2	17,1	0,18
chr1	208343772	208343924	A-E	891	.	208343847	208343848	128,128,128	2	1,2	0,150
chr1	208347775	208347794	A-E	703	.	208347784	208347785	255,215,0	2	1,1	0,18
chr1	208358733	208359022	A-E	734	.	208358816	208358817	128,128,128	2	23,144	0,145
chr1	208359039	208359331	A-E	805	.	208359185	208359186	128,128,128	2	3,1	0,291
chr1	208375273	208375656	A-E	874	.	208375307	208375308	128,128,128	2	1,314	0,69
chr1	208377298	208378003	A-E	941	.	208377520	208377521	128,128,128	2	127,386	0,319
chr1	208378283	208378515	A-E	911	.	208378290	208378291	128,128,128	2	1,218	0,14
chr1	208380118	208380136	A-E	885	.	208380126	208380127	128,128,128	2	1,2	0,16
chr1	208381145	208381344	A-E	922	.	208381320	208381321	128,128,128	2	154,1	0,198
chr1	208387951	208388224	A-E	769	.	208388087	208388088	128,128,128	2	1,1	0,272
chr1	208388843	208389573	A-E	902	.	208389493	208389494	128,128,128	2	572,1	0,729
chr1	208412895	208413106	A-E	844	.	208413000	208413001	128,128,128	2	1,1	0,210
chr1	212261904	212262125	A-E	858	.	212262010	212262011	128,128,128	2	1,9	0,212
chr1	212808477	212808830	A-E	926	.	212808705	212808706	128,128,128	2	169,65	0,288
chr1	212808992	212809268	A-E	994	.	212809125	212809126	255,215,0	2	11,20	0,256
chr1	212840606	212841015	A-E	827	.	212840786	212840787	128,128,128	2	3,50	0,359
chr1	214150404	214150498	A-E	894	.	214150450	214150451	128,128,128	2	1,1	0,93
chr1	214387793	214387931	A-E	773	.	214387861	214387862	128,128,128	2	1,1	0,137
chr1	214614555	214614760	A-E	938	.	214614638	214614639	128,128,128	2	3,40	0,165
chr1	214618892	214619282	A-E	975	.	214619126	214619127	128,128,128	2	81,1	0,389
chr1	214649549	214649715	A-E	957	.	214649661	214649662	128,128,128	2	61,1	0,165
chr1	214689128	214689302	A-E	768	.	214689214	214689215	128,128,128	2	1,1	0,173
chr1	215164018	215164287	A-E	951	.	215164097	215164098	128,128,128	2	78,188	0,81
chr1	215756556	215756821	A-E	907	.	215756688	215756689	128,128,128	2	1,1	0,264
chr1	218521405	218522190	A-E	919	.	218521515	218521516	128,128,128	2	106,670	0,115
chr1	218523725	218524123	A-E	846	.	218523797	218523798	128,128,128	2	3,255	0,143
chr1	218636802	218637167	A-E	897	.	218637003	218637004	128,128,128	2	191,153	0,212
chr1	218642170	218642366	A-E	936	.	218642270	218642271	128,128,128	2	10,5	0,191
chr1	218647012	218647232	A-E	945	.	218647161	218647162	128,128,128	2	81,1	0,219
chr1	218672486	218672707	A-E	823	.	218672503	218672504	128,128,128	2	14,199	0,22
chr1	219471822	219472065	A-E	926	.	219471978	219471979	128,128,128	2	73,2	0,241
chr1	219472919	219473237	A-E	910	.	219473016	219473017	128,128,128	2	1,123	0,195
chr1	219497639	219497836	A-E	906	.	219497816	219497817	128,128,128	2	159,1	0,196
chr1	220865094	220865145	A-E	937	.	220865119	220865120	128,128,128	2	1,1	0,50
chr1	221049992	221050390	A-E	798	.	221050088	221050089	128,128,128	2	54,258	0,140
chr1	221050798	221050949	A-E	946	.	221050930	221050931	128,128,128	2	115,1	0,150
chr1	221271745	221272272	A-E	873	.	221272044	221272045	128,128,128	2	250,177	0,350
chr1	221567491	221567844	A-E	885	.	221567648	221567649	128,128,128	2	1,38	0,315
chr1	221983045	221983456	A-E	687	.	221983166	221983167	128,128,128	2	116,283	0,128
chr1	221997414	221997699	A-E	917	.	221997619	221997620	128,128,128	2	128,1	0,284
chr1	223071222	223071477	A-E	828	.	223071349	223071350	128,128,128	2	1,1	0,254
chr1	223147896	223148076	A-E	980	.	223147936	223147937	128,128,128	2	4,103	0,77
chr1	223276523	223276867	A-E	507	.	223276780	223276781	255,215,0	2	172,1	0,343
chr1	223326849	223326980	A-E	808	.	223326945	223326946	255,215,0	2	64,1	0,130
chr1	223892678	223892997	A-E	503	.	223892835	223892836	128,128,128	2	1,5	0,314
chr1	223904365	223904567	A-E	893	.	223904453	223904454	128,128,128	2	68,93	0,109
chr1	223919289	223919303	A-E	893	.	223919295	223919296	128,128,128	2	1,2	0,12
chr1	224017275	224017445	A-E	768	.	224017439	224017440	128,128,128	2	161,1	0,169
chr1	224019430	224020596	A-E	713	.	224019826	224019827	128,128,128	2	397,769	0,397
chr1	224022575	224022910	A-E	682	.	224022826	224022827	128,128,128	2	203,34	0,301
chr1	224023477	224023773	A-E	862	.	224023692	224023693	128,128,128	2	141,6	0,290
chr1	224240602	224240763	A-E	799	.	224240682	224240683	128,128,128	2	1,1	0,160
chr1	224241721	224242000	A-E	766	.	224241860	224241861	128,128,128	2	1,1	0,278
chr1	224246484	224246581	A-E	883	.	224246512	224246513	128,128,128	2	1,40	0,57
chr1	224528791	224528936	A-E	841	.	224528839	224528840	128,128,128	2	9,56	0,89
chr1	224619988	224620298	A-E	502	.	224620243	224620244	128,128,128	2	202,1	0,309
chr1	224635065	224635439	A-E	851	.	224635235	224635236	128,128,128	2	1,34	0,340
chr1	224690718	224691054	A-E	868	.	224690868	224690869	255,215,0	2	1,35	0,301
chr1	224732016	224732357	A-E	798	.	224732198	224732199	128,128,128	2	26,1	0,340
chr1	224811153	224811541	A-E	898	.	224811193	224811194	128,128,128	2	33,339	0,49
chr1	224811590	224812043	A-E	716	.	224811759	224811760	128,128,128	2	112,226	0,227
chr1	224820048	224820163	A-E	958	.	224820105	224820106	128,128,128	2	1,1	0,114
chr1	225633550	225633807	A-E	716	.	225633691	225633692	128,128,128	2	28,1	0,256
chr1	226184684	226184904	A-E	627	.	226184832	226184833	128,128,128	2	79,1	0,219
chr1	226190534	226190731	A-E	951	.	226190642	226190643	255,215,0	2	61,40	0,157
chr1	226288544	226288864	A-E	841	.	226288783	226288784	128,128,128	2	164,4	0,316
chr1	226848307	226848509	A-E	922	.	226848415	226848416	128,128,128	2	27,12	0,190
chr1	226851812	226851996	A-E	951	.	226851889	226851890	128,128,128	2	2,31	0,153
chr1	226852222	226852636	A-E	943	.	226852378	226852379	128,128,128	2	112,212	0,202
chr1	226878103	226878681	A-E	989	.	226878375	226878376	128,128,128	2	260,293	0,285
chr1	226911425	226911742	A-E	748	.	226911462	226911463	128,128,128	2	6,247	0,70
chr1	226927547	226927740	A-E	828	.	226927635	226927636	128,128,128	2	4,20	0,173
chr1	227002760	227003096	A-E	944	.	227002964	227002965	128,128,128	2	75,1	0,335
chr1	227009018	227009221	A-E	878	.	227009119	227009120	128,128,128	2	1,1	0,202
chr1	227499470	227499814	A-E	509	.	227499795	227499796	128,128,128	2	309,2	0,342
chr1	228273480	228273740	A-E	749	.	228273632	228273633	128,128,128	2	47,1	0,259
chr1	228274281	228274680	A-E	847	.	228274318	228274319	128,128,128	2	1,324	0,75
chr1	228276429	228276563	A-E	729	.	228276478	228276479	128,128,128	2	1,36	0,98
chr1	228329969	228330520	A-E	644	.	228330322	228330323	128,128,128	2	354,197	0,354
chr1	228961848	228962129	A-E	926	.	228962044	228962045	128,128,128	2	184,71	0,210
chr1	229163343	229163424	A-E	973	.	229163383	229163384	128,128,128	2	1,1	0,80
chr1	229692175	229692480	A-E	553	.	229692183	229692184	128,128,128	2	1,288	0,17
chr1	230249347	230250007	A-E	803	.	230249644	230249645	128,128,128	2	275,340	0,320
chr1	231544082	231544381	A-E	890	.	231544379	231544380	128,128,128	2	298,1	0,298
chr1	231551322	231551553	A-E	793	.	231551437	231551438	128,128,128	2	1,1	0,230
chr1	231629288	231629504	A-E	670	.	231629365	231629366	128,128,128	2	1,61	0,155
chr1	232106545	232106680	A-E	842	.	232106598	232106599	128,128,128	2	1,28	0,107
chr1	232107055	232107371	A-E	726	.	232107270	232107271	128,128,128	2	149,33	0,283
chr1	232714427	232714703	A-E	929	.	232714512	232714513	128,128,128	2	1,105	0,171
chr1	232725638	232725888	A-E	953	.	232725698	232725699	128,128,128	2	49,177	0,73
chr1	232726243	232726385	A-E	973	.	232726323	232726324	128,128,128	2	21,1	0,141
chr1	233250723	233251216	A-E	550	.	233250827	233250828	128,128,128	2	72,356	0,137
chr1	234450953	234451201	A-E	966	.	234451129	234451130	128,128,128	2	113,7	0,241
chr1	234881537	234881788	A-E	980	.	234881656	234881657	255,215,0	2	17,29	0,222
chr1	234980393	234980645	A-E	569	.	234980478	234980479	128,128,128	2	1,81	0,171
chr1	235069269	235069652	A-E	728	.	235069380	235069381	128,128,128	2	61,221	0,162
chr1	235069675	235069753	A-E	863	.	235069713	235069714	128,128,128	2	1,2	0,76
chr1	235468267	235468477	A-E	882	.	235468371	235468372	128,128,128	2	1,1	0,209
chr1	235468552	235468724	A-E	781	.	235468639	235468640	128,128,128	2	35,31	0,141
chr1	235486008	235486374	A-E	764	.	235486361	235486362	128,128,128	2	343,1	0,365
chr1	236147814	236148198	A-E	942	.	236148006	236148007	128,128,128	2	113,111	0,273
chr1	236150188	236150690	A-E	916	.	236150366	236150367	128,128,128	2	135,280	0,222
chr1	236164413	236164426	A-E	947	.	236164419	236164420	128,128,128	2	1,1	0,12
chr1	236697612	236697954	A-E	838	.	236697782	236697783	128,128,128	2	1,1	0,341
chr1	236959858	236960198	A-E	537	.	236959944	236959945	128,128,128	2	1,168	0,172
chr1	241638824	241639283	A-E	880	.	241638984	241638985	128,128,128	2	79,216	0,243
chr1	241646029	241646431	A-E	673	.	241646167	241646168	128,128,128	2	139,263	0,139
chr1	241670799	241671105	A-E	801	.	241670972	241670973	128,128,128	2	43,1	0,305
chr1	241776393	241776782	A-E	727	.	241776408	241776409	128,128,128	2	1,359	0,30
chr1	243395114	243395225	A-E	891	.	243395213	243395214	128,128,128	2	90,1	0,110
chr1	243401757	243402122	A-E	736	.	243402004	243402005	128,128,128	2	131,1	0,364
chr1	243413454	243413629	A-E	654	.	243413606	243413607	128,128,128	2	132,1	0,174
chr1	243428005	243428394	A-E	823	.	243428165	243428166	255,215,0	2	74,141	0,248
chr1	243450384	243450830	A-E	926	.	243450504	243450505	128,128,128	2	112,317	0,129
chr1	244011895	244012034	A-E	968	.	244011932	244011933	128,128,128	2	1,65	0,74
chr1	244215508	244215901	A-E	987	.	244215526	244215527	128,128,128	2	8,363	0,30
chr1	244488435	244488807	A-E	668	.	244488488	244488489	255,215,0	2	52,316	0,56
chr1	244512430	244512879	A-E	690	.	244512495	244512496	128,128,128	2	48,366	0,83
chr1	244518180	244518394	A-E	992	.	244518291	244518292	255,215,0	2	22,13	0,201
chr1	245317033	245317298	A-E	920	.	245317169	245317170	128,128,128	2	9,1	0,264
chr1	246732690	246733040	A-E	913	.	246732710	246732711	255,215,0	2	2,310	0,40
chr1	246948292	246948503	A-E	806	.	246948339	246948340	128,128,128	2	1,116	0,95
chr10	186081	186186	A-E	837	.	186133	186134	128,128,128	2	1,1	0,104
chr10	500969	501047	A-E	987	.	501007	501008	128,128,128	2	1,1	0,77
chr10	699938	700531	A-E	682	.	700397	700398	128,128,128	2	436,109	0,484
chr10	705530	705703	A-E	920	.	705660	705661	128,128,128	2	90,1	0,172
chr10	830904	831008	A-E	974	.	830919	830920	128,128,128	2	1,73	0,31
chr10	972229	972576	A-E	852	.	972402	972403	128,128,128	2	1,1	0,346
chr10	990446	990769	A-E	845	.	990622	990623	128,128,128	2	126,95	0,228
chr10	2939911	2940338	A-E	929	.	2940067	2940068	128,128,128	2	74,188	0,239
chr10	3135394	3135398	A-E	714	.	3135395	3135396	128,128,128	2	1,1	0,3
chr10	3145163	3145536	A-E	942	.	3145436	3145437	128,128,128	2	215,41	0,332
chr10	3306877	3306999	A-E	925	.	3306943	3306944	128,128,128	2	18,7	0,115
chr10	3497590	3497951	A-E	952	.	3497728	3497729	128,128,128	2	1,84	0,277
chr10	3507725	3507898	A-E	954	.	3507810	3507811	128,128,128	2	1,2	0,171
chr10	3849578	3850051	A-E	593	.	3849651	3849652	128,128,128	2	1,327	0,146
chr10	3850308	3850795	A-E	723	.	3850408	3850409	128,128,128	2	76,361	0,126
chr10	3893083	3893252	A-E	664	.	3893167	3893168	128,128,128	2	1,1	0,168
chr10	3902646	3902838	A-E	864	.	3902749	3902750	128,128,128	2	85,70	0,122
chr10	3903056	3903564	A-E	626	.	3903266	3903267	128,128,128	2	211,297	0,211
chr10	3919323	3919499	A-E	756	.	3919440	3919441	128,128,128	2	81,21	0,155
chr10	3919520	3919885	A-E	750	.	3919766	3919767	128,128,128	2	192,64	0,301
chr10	3934486	3935471	A-E	787	.	3934809	3934810	128,128,128	2	205,542	0,443
chr10	3938329	3938538	A-E	760	.	3938434	3938435	128,128,128	2	19,17	0,192
chr10	3991165	3991394	A-E	893	.	3991296	3991297	128,128,128	2	82,47	0,182
chr10	4170248	4170427	A-E	917	.	4170324	4170325	128,128,128	2	4,30	0,149
chr10	4283808	4284356	A-E	893	.	4284091	4284092	128,128,128	2	235,215	0,333
chr10	4394953	4395258	A-E	923	.	4395066	4395067	128,128,128	2	1,79	0,226
chr10	4493495	4493779	A-E	973	.	4493577	4493578	128,128,128	2	1,119	0,165
chr10	4806110	4806385	A-E	917	.	4806358	4806359	128,128,128	2	224,1	0,274
chr10	4808549	4808890	A-E	949	.	4808886	4808887	128,128,128	2	335,1	0,340
chr10	4812953	4813314	A-E	866	.	4813005	4813006	128,128,128	2	21,276	0,85
chr10	4813646	4813900	A-E	867	.	4813753	4813754	128,128,128	2	46,85	0,169
chr10	4821011	4821207	A-E	871	.	4821159	4821160	128,128,128	2	102,1	0,195
chr10	4822871	4823045	A-E	969	.	4823032	4823033	128,128,128	2	151,1	0,173
chr10	5335756	5336054	A-E	830	.	5335862	5335863	128,128,128	2	1,85	0,213
chr10	5339443	5339719	A-E	536	.	5339663	5339664	128,128,128	2	174,9	0,267
chr10	5851249	5851361	A-E	888	.	5851304	5851305	128,128,128	2	1,1	0,111
chr10	5986377	5986825	A-E	579	.	5986601	5986602	128,128,128	2	128,127	0,321
chr10	6125750	6126073	A-E	986	.	6125878	6125879	128,128,128	2	57,123	0,200
chr10	6128477	6128873	A-E	683	.	6128541	6128542	255,215,0	2	18,285	0,111
chr10	6133690	6134070	A-E	507	.	6133763	6133764	255,215,0	2	1,233	0,147
chr10	6199678	6199898	A-E	876	.	6199787	6199788	128,128,128	2	1,1	0,219
chr10	6212827	6212938	A-E	902	.	6212882	6212883	128,128,128	2	2,1	0,110
chr10	6213842	6214122	A-E	936	.	6214024	6214025	128,128,128	2	113,27	0,253
chr10	6242613	6242903	A-E	769	.	6242647	6242648	128,128,128	2	1,222	0,68
chr10	6424082	6424357	A-E	910	.	6424200	6424201	128,128,128	2	3,41	0,234
chr10	7306886	7306912	A-E	669	.	7306904	7306905	128,128,128	2	12,1	0,25
chr10	8086909	8087356	A-E	931	.	8087001	8087002	128,128,128	2	49,310	0,137
chr10	8089680	8090146	A-E	965	.	8089799	8089800	128,128,128	2	35,262	0,204
chr10	8091057	8091171	A-E	964	.	8091096	8091097	128,128,128	2	1,35	0,79
chr10	8098940	8099487	A-E	776	.	8099173	8099174	128,128,128	2	202,281	0,266
chr10	8103619	8104019	A-E	973	.	8103810	8103811	128,128,128	2	78,95	0,305
chr10	8374227	8374893	A-E	963	.	8374381	8374382	128,128,128	2	102,458	0,208
chr10	10839185	10839573	A-E	916	.	10839227	10839228	128,128,128	2	1,304	0,84
chr10	10866541	10866799	A-E	913	.	10866633	10866634	128,128,128	2	84,157	0,101
chr10	10868274	10868578	A-E	877	.	10868425	10868426	128,128,128	2	1,1	0,303
chr10	10872581	10872970	A-E	759	.	10872767	10872768	128,128,128	2	1,17	0,372
chr10	10914098	10914350	A-E	942	.	10914195	10914196	128,128,128	2	23,80	0,172
chr10	11077382	11077525	A-E	917	.	11077431	11077432	128,128,128	2	1,44	0,99
chr10	11251454	11251848	A-E	778	.	11251508	11251509	128,128,128	2	18,302	0,92
chr10	11252535	11252766	A-E	934	.	11252700	11252701	128,128,128	2	121,21	0,210
chr10	11856360	11856525	A-E	881	.	11856472	11856473	128,128,128	2	61,1	0,164
chr10	12256869	12257395	A-E	706	.	12257064	12257065	128,128,128	2	182,316	0,210
chr10	12751328	12751588	A-E	940	.	12751333	12751334	128,128,128	2	1,250	0,10
chr10	13745528	13745723	A-E	694	.	13745625	13745626	128,128,128	2	1,1	0,194
chr10	13831161	13831325	A-E	958	.	13831242	13831243	128,128,128	2	1,1	0,163
chr10	13886497	13886772	A-E	939	.	13886647	13886648	128,128,128	2	28,1	0,274
chr10	13904615	13904966	A-E	939	.	13904919	13904920	128,128,128	2	260,1	0,350
chr10	13915234	13915426	A-E	910	.	13915346	13915347	128,128,128	2	35,1	0,191
chr10	13923250	13923633	A-E	963	.	13923442	13923443	128,128,128	2	3,1	0,382
chr10	13924181	13924825	A-E	872	.	13924573	13924574	128,128,128	2	390,249	0,395
chr10	13928984	13929094	A-E	982	.	13929037	13929038	128,128,128	2	1,4	0,106
chr10	13929801	13930045	A-E	963	.	13929949	13929950	128,128,128	2	55,1	0,243
chr10	13932296	13932549	A-E	990	.	13932448	13932449	128,128,128	2	63,10	0,243
chr10	13932566	13932886	A-E	991	.	13932859	13932860	128,128,128	2	268,1	0,319
chr10	14026617	14027027	A-E	968	.	14026852	14026853	128,128,128	2	227,166	0,244
chr10	14031797	14031930	A-E	822	.	14031863	14031864	128,128,128	2	6,5	0,128
chr10	14032375	14032782	A-E	961	.	14032706	14032707	128,128,128	2	258,1	0,406
chr10	14039311	14039587	A-E	738	.	14039449	14039450	128,128,128	2	3,1	0,275
chr10	14602319	14602604	A-E	958	.	14602482	14602483	128,128,128	2	151,109	0,176
chr10	14605072	14605183	A-E	954	.	14605127	14605128	128,128,128	2	1,1	0,110
chr10	14605482	14605831	A-E	934	.	14605730	14605731	128,128,128	2	197,49	0,300
chr10	14607149	14607207	A-E	957	.	14607195	14607196	128,128,128	2	36,1	0,57
chr10	14616939	14617222	A-E	926	.	14617080	14617081	128,128,128	2	1,1	0,282
chr10	14618847	14618967	A-E	941	.	14618940	14618941	128,128,128	2	69,1	0,119
chr10	14620545	14620767	A-E	944	.	14620700	14620701	128,128,128	2	90,1	0,221
chr10	14624029	14624329	A-E	938	.	14624183	14624184	128,128,128	2	58,48	0,252
chr10	14628830	14629278	A-E	959	.	14629070	14629071	128,128,128	2	160,126	0,322
chr10	14634808	14635088	A-E	867	.	14634947	14634948	128,128,128	2	1,1	0,279
chr10	14823904	14824026	A-E	956	.	14823966	14823967	128,128,128	2	4,1	0,121
chr10	15411341	15411434	A-E	935	.	15411387	15411388	128,128,128	2	1,1	0,92
chr10	15416548	15416895	A-E	968	.	15416798	15416799	128,128,128	2	155,1	0,346
chr10	16952923	16953112	A-E	940	.	16953044	16953045	128,128,128	2	65,11	0,178
chr10	16987152	16987333	A-E	761	.	16987228	16987229	128,128,128	2	2,30	0,151
chr10	17008974	17009242	A-E	898	.	17009051	17009052	128,128,128	2	1,114	0,154
chr10	17010683	17011063	A-E	567	.	17010995	17010996	128,128,128	2	247,1	0,379
chr10	17028207	17028677	A-E	847	.	17028580	17028581	128,128,128	2	350,72	0,398
chr10	17034715	17035049	A-E	819	.	17034847	17034848	128,128,128	2	27,96	0,238
chr10	17035123	17035374	A-E	653	.	17035248	17035249	128,128,128	2	1,1	0,250
chr10	17037933	17038521	A-E	962	.	17038160	17038161	255,215,0	2	176,308	0,280
chr10	17066322	17066618	A-E	597	.	17066469	17066470	128,128,128	2	1,1	0,295
chr10	17067983	17068144	A-E	749	.	17068079	17068080	128,128,128	2	34,2	0,159
chr10	17116431	17116714	A-E	755	.	17116627	17116628	128,128,128	2	147,36	0,247
chr10	17126888	17127276	A-E	906	.	17127085	17127086	128,128,128	2	105,97	0,291
chr10	17248179	17248700	A-E	859	.	17248382	17248383	128,128,128	2	189,303	0,218
chr10	17467799	17468377	A-E	997	.	17468084	17468085	255,215,0	2	223,230	0,348
chr10	17470783	17471060	A-E	996	.	17470982	17470983	255,215,0	2	145,23	0,254
chr10	21291623	21291954	A-E	955	.	21291790	21291791	128,128,128	2	6,1	0,330
chr10	22540192	22540343	A-E	882	.	22540281	22540282	128,128,128	2	44,15	0,136
chr10	22658531	22658793	A-E	876	.	22658662	22658663	255,215,0	2	2,1	0,261
chr10	22920592	22920972	A-E	940	.	22920838	22920839	255,215,0	2	238,125	0,255
chr10	22935847	22936120	A-E	830	.	22936023	22936024	128,128,128	2	81,1	0,272
chr10	22938355	22938607	A-E	733	.	22938553	22938554	128,128,128	2	146,1	0,251
chr10	24996902	24997348	A-E	764	.	24997070	24997071	128,128,128	2	130,239	0,207
chr10	25326831	25326929	A-E	775	.	25326879	25326880	128,128,128	2	1,1	0,97
chr10	25357102	25357468	A-E	519	.	25357352	25357353	128,128,128	2	137,1	0,365
chr10	27312265	27312721	A-E	791	.	27312272	27312273	128,128,128	2	1,442	0,14
chr10	27481306	27481450	A-E	835	.	27481355	27481356	128,128,128	2	1,45	0,99
chr10	28848150	28848246	A-E	675	.	28848197	28848198	128,128,128	2	1,1	0,95
chr10	28855242	28855528	A-E	834	.	28855330	28855331	128,128,128	2	1,109	0,177
chr10	28868110	28868388	A-E	890	.	28868114	28868115	128,128,128	2	1,269	0,9
chr10	29195098	29195451	A-E	864	.	29195274	29195275	255,215,0	2	1,1	0,352
chr10	29196228	29196432	A-E	659	.	29196256	29196257	128,128,128	2	1,147	0,57
chr10	29420684	29421072	A-E	835	.	29420877	29420878	255,215,0	2	1,1	0,387
chr10	29449059	29449232	A-E	672	.	29449153	29449154	128,128,128	2	17,1	0,172
chr10	29877671	29877896	A-E	957	.	29877783	29877784	128,128,128	2	1,1	0,224
chr10	29878157	29878301	A-E	965	.	29878228	29878229	128,128,128	2	1,1	0,143
chr10	29879091	29879350	A-E	923	.	29879256	29879257	128,128,128	2	86,14	0,245
chr10	29924706	29925406	A-E	818	.	29925355	29925356	128,128,128	2	602,3	0,697
chr10	29977181	29977518	A-E	969	.	29977481	29977482	128,128,128	2	265,1	0,336
chr10	29978009	29978233	A-E	958	.	29978172	29978173	128,128,128	2	161,57	0,167
chr10	29980945	29980999	A-E	981	.	29980954	29980955	128,128,128	2	1,35	0,19
chr10	30235740	30236524	A-E	954	.	30235916	30235917	128,128,128	2	81,512	0,272
chr10	30331172	30331392	A-E	934	.	30331281	30331282	128,128,128	2	1,1	0,219
chr10	30338064	30338193	A-E	969	.	30338177	30338178	128,128,128	2	100,1	0,128
chr10	30346409	30346565	A-E	971	.	30346486	30346487	128,128,128	2	1,1	0,155
chr10	30471622	30471929	A-E	987	.	30471876	30471877	128,128,128	2	208,6	0,301
chr10	30743579	30744045	A-E	816	.	30743681	30743682	128,128,128	2	91,352	0,114
chr10	31073492	31073855	A-E	968	.	31073654	31073655	128,128,128	2	1,39	0,324
chr10	31101079	31101298	A-E	951	.	31101212	31101213	128,128,128	2	86,37	0,182
chr10	31106973	31107176	A-E	992	.	31107078	31107079	255,215,0	2	29,21	0,182
chr10	31109229	31109540	A-E	929	.	31109355	31109356	128,128,128	2	94,151	0,160
chr10	31278125	31278259	A-E	789	.	31278203	31278204	128,128,128	2	60,36	0,98
chr10	31286283	31286522	A-E	864	.	31286503	31286504	128,128,128	2	205,3	0,236
chr10	31287625	31287758	A-E	842	.	31287691	31287692	128,128,128	2	1,1	0,132
chr10	31290771	31290943	A-E	933	.	31290830	31290831	128,128,128	2	35,87	0,85
chr10	31302354	31302534	A-E	903	.	31302445	31302446	128,128,128	2	4,1	0,179
chr10	31302849	31302986	A-E	910	.	31302931	31302932	128,128,128	2	30,1	0,136
chr10	31364412	31364707	A-E	910	.	31364566	31364567	128,128,128	2	16,1	0,294
chr10	31423120	31423358	A-E	681	.	31423354	31423355	128,128,128	2	233,1	0,237
chr10	31621249	31621605	A-E	670	.	31621253	31621254	128,128,128	2	1,347	0,9
chr10	31622603	31622963	A-E	924	.	31622605	31622606	128,128,128	2	1,356	0,4
chr10	31630703	31631062	A-E	922	.	31630713	31630714	128,128,128	2	2,340	0,19
chr10	31631924	31632253	A-E	921	.	31631951	31631952	128,128,128	2	1,274	0,55
chr10	31646299	31646563	A-E	929	.	31646376	31646377	128,128,128	2	1,110	0,154
chr10	31673226	31673486	A-E	942	.	31673322	31673323	128,128,128	2	1,67	0,193
chr10	31871598	31871776	A-E	942	.	31871671	31871672	128,128,128	2	6,37	0,141
chr10	31986198	31986456	A-E	947	.	31986354	31986355	128,128,128	2	93,38	0,220
chr10	31986692	31987073	A-E	907	.	31986912	31986913	128,128,128	2	218,157	0,224
chr10	31991028	31991162	A-E	852	.	31991089	31991090	128,128,128	2	1,12	0,122
chr10	31994130	31994311	A-E	849	.	31994216	31994217	128,128,128	2	1,9	0,172
chr10	32034546	32034864	A-E	715	.	32034694	32034695	128,128,128	2	88,108	0,210
chr10	32057535	32057679	A-E	872	.	32057606	32057607	128,128,128	2	1,1	0,143
chr10	32606832	32606984	A-E	960	.	32606879	32606880	128,128,128	2	1,57	0,95
chr10	32607439	32608014	A-E	830	.	32607605	32607606	128,128,128	2	165,406	0,169
chr10	32625538	32625685	A-E	790	.	32625634	32625635	128,128,128	2	48,1	0,146
chr10	32632871	32633017	A-E	763	.	32632949	32632950	128,128,128	2	12,1	0,145
chr10	32641551	32641778	A-E	636	.	32641664	32641665	255,215,0	2	1,1	0,226
chr10	32702583	32702830	A-E	635	.	32702713	32702714	128,128,128	2	16,1	0,246
chr10	33226565	33226944	A-E	770	.	33226932	33226933	128,128,128	2	358,1	0,378
chr10	33227518	33227733	A-E	635	.	33227690	33227691	128,128,128	2	131,1	0,214
chr10	33233416	33233592	A-E	597	.	33233490	33233491	128,128,128	2	1,27	0,149
chr10	33236596	33236984	A-E	647	.	33236936	33236937	128,128,128	2	294,1	0,387
chr10	33415190	33415378	A-E	898	.	33415348	33415349	128,128,128	2	131,2	0,186
chr10	33503049	33503394	A-E	947	.	33503285	33503286	128,128,128	2	129,1	0,344
chr10	33521390	33521591	A-E	929	.	33521490	33521491	128,128,128	2	1,1	0,200
chr10	33522627	33522949	A-E	937	.	33522765	33522766	128,128,128	2	1,46	0,276
chr10	33537661	33538041	A-E	900	.	33537750	33537751	128,128,128	2	52,252	0,128
chr10	33538724	33539088	A-E	932	.	33539070	33539071	128,128,128	2	331,1	0,363
chr10	33542062	33542109	A-E	968	.	33542085	33542086	128,128,128	2	1,1	0,46
chr10	33566876	33567192	A-E	893	.	33567035	33567036	128,128,128	2	118,114	0,202
chr10	33625950	33626342	A-E	954	.	33626166	33626167	128,128,128	2	42,1	0,391
chr10	33654373	33654479	A-E	882	.	33654392	33654393	128,128,128	2	1,68	0,38
chr10	33654776	33655204	A-E	843	.	33655008	33655009	128,128,128	2	40,3	0,425
chr10	33666319	33666634	A-E	775	.	33666411	33666412	128,128,128	2	32,161	0,154
chr10	33950849	33951084	A-E	943	.	33950927	33950928	128,128,128	2	1,78	0,157
chr10	34694889	34695241	A-E	748	.	34695123	34695124	128,128,128	2	119,1	0,351
chr10	35070002	35070125	A-E	967	.	35070066	35070067	128,128,128	2	7,1	0,122
chr10	35480454	35480778	A-E	763	.	35480554	35480555	255,215,0	2	75,197	0,127
chr10	35626953	35627302	A-E	521	.	35627128	35627129	128,128,128	2	3,1	0,348
chr10	35660379	35660704	A-E	957	.	35660527	35660528	128,128,128	2	1,28	0,297
chr10	35670534	35670581	A-E	787	.	35670557	35670558	128,128,128	2	1,1	0,46
chr10	35698359	35698454	A-E	725	.	35698363	35698364	128,128,128	2	1,87	0,8
chr10	35708466	35708479	A-E	877	.	35708470	35708471	128,128,128	2	1,4	0,9
chr10	35863833	35864227	A-E	640	.	35863935	35863936	128,128,128	2	5,194	0,200
chr10	35932153	35932694	A-E	872	.	35932188	35932189	128,128,128	2	1,470	0,71
chr10	36461054	36461345	A-E	879	.	36461333	36461334	128,128,128	2	270,1	0,290
chr10	36781891	36782110	A-E	883	.	36782000	36782001	128,128,128	2	1,1	0,218
chr10	36823544	36823839	A-E	831	.	36823734	36823735	128,128,128	2	87,1	0,294
chr10	43895156	43895494	A-E	632	.	43895404	43895405	128,128,128	2	161,1	0,337
chr10	44185196	44185271	A-E	537	.	44185204	44185205	128,128,128	2	1,58	0,17
chr10	44341958	44342083	A-E	891	.	44341960	44341961	128,128,128	2	1,120	0,5
chr10	44352898	44353327	A-E	924	.	44353219	44353220	128,128,128	2	246,31	0,398
chr10	44359364	44359693	A-E	977	.	44359432	44359433	128,128,128	2	33,224	0,105
chr10	44363109	44363361	A-E	961	.	44363124	44363125	128,128,128	2	1,221	0,31
chr10	44363607	44363971	A-E	881	.	44363642	44363643	128,128,128	2	9,301	0,63
chr10	44373947	44374132	A-E	972	.	44374048	44374049	128,128,128	2	20,1	0,184
chr10	45374285	45374679	A-E	976	.	45374301	45374302	128,128,128	2	1,362	0,32
chr10	45374880	45374938	A-E	920	.	45374909	45374910	128,128,128	2	3,1	0,57
chr10	45491341	45491670	A-E	901	.	45491509	45491510	128,128,128	2	72,63	0,266
chr10	45554139	45554321	A-E	718	.	45554229	45554230	128,128,128	2	1,1	0,181
chr10	45554588	45554920	A-E	850	.	45554718	45554719	128,128,128	2	1,72	0,260
chr10	45731417	45731707	A-E	807	.	45731605	45731606	128,128,128	2	89,1	0,289
chr10	45914192	45914546	A-E	878	.	45914347	45914348	128,128,128	2	1,43	0,311
chr10	49569091	49569293	A-E	757	.	49569166	49569167	128,128,128	2	1,51	0,151
chr10	49600542	49600690	A-E	813	.	49600578	49600579	128,128,128	2	1,76	0,72
chr10	49734665	49734876	A-E	652	.	49734770	49734771	255,215,0	2	1,1	0,210
chr10	49811574	49811696	A-E	976	.	49811631	49811632	128,128,128	2	1,7	0,115
chr10	49814365	49814537	A-E	981	.	49814401	49814402	128,128,128	2	1,99	0,73
chr10	49814847	49815442	A-E	927	.	49815147	49815148	128,128,128	2	249,242	0,353
chr10	49820546	49821434	A-E	906	.	49821280	49821281	128,128,128	2	655,73	0,815
chr10	49847565	49847971	A-E	800	.	49847910	49847911	128,128,128	2	325,39	0,367
chr10	50391668	50392044	A-E	995	.	50391902	50391903	255,215,0	2	193,99	0,277
chr10	51039519	51039692	A-E	875	.	51039604	51039605	128,128,128	2	1,2	0,171
chr10	51045236	51045418	A-E	958	.	51045326	51045327	128,128,128	2	1,1	0,181
chr10	52190965	52191281	A-E	832	.	52191122	52191123	128,128,128	2	1,1	0,315
chr10	54078781	54079176	A-E	750	.	54078965	54078966	128,128,128	2	2,28	0,367
chr10	54412751	54413000	A-E	898	.	54412875	54412876	128,128,128	2	1,1	0,248
chr10	54463846	54464030	A-E	816	.	54463935	54463936	128,128,128	2	1,5	0,179
chr10	54785191	54785380	A-E	833	.	54785282	54785283	128,128,128	2	1,7	0,182
chr10	57133904	57134033	A-E	843	.	57133995	57133996	128,128,128	2	56,1	0,128
chr10	62075173	62075403	A-E	596	.	62075287	62075288	128,128,128	2	1,1	0,229
chr10	62174641	62174784	A-E	533	.	62174749	62174750	128,128,128	2	75,1	0,142
chr10	62185134	62185430	A-E	529	.	62185370	62185371	128,128,128	2	198,21	0,275
chr10	63224711	63225008	A-E	769	.	63224837	63224838	128,128,128	2	1,45	0,252
chr10	63697435	63697783	A-E	927	.	63697644	63697645	128,128,128	2	72,1	0,347
chr10	63697847	63698199	A-E	940	.	63697987	63697988	128,128,128	2	81,152	0,200
chr10	63698832	63699053	A-E	826	.	63698914	63698915	128,128,128	2	20,75	0,146
chr10	63734444	63734689	A-E	592	.	63734459	63734460	128,128,128	2	1,215	0,30
chr10	63753079	63753613	A-E	833	.	63753265	63753266	128,128,128	2	172,333	0,201
chr10	63776644	63776930	A-E	881	.	63776793	63776794	128,128,128	2	93,80	0,206
chr10	63806320	63806697	A-E	781	.	63806403	63806404	128,128,128	2	66,276	0,101
chr10	63999878	64000060	A-E	970	.	64000019	64000020	128,128,128	2	102,1	0,181
chr10	64447234	64447373	A-E	806	.	64447312	64447313	128,128,128	2	36,17	0,122
chr10	64449585	64449837	A-E	836	.	64449637	64449638	128,128,128	2	13,160	0,92
chr10	64520214	64520543	A-E	783	.	64520331	64520332	128,128,128	2	91,185	0,144
chr10	64521074	64521166	A-E	833	.	64521106	64521107	128,128,128	2	2,28	0,64
chr10	64995663	64995976	A-E	504	.	64995819	64995820	128,128,128	2	1,1	0,312
chr10	65018850	65019178	A-E	689	.	65019173	65019174	128,128,128	2	320,1	0,327
chr10	65033384	65033629	A-E	694	.	65033526	65033527	128,128,128	2	99,59	0,186
chr10	65196810	65197142	A-E	907	.	65196993	65196994	128,128,128	2	37,1	0,331
chr10	65312212	65312546	A-E	809	.	65312378	65312379	128,128,128	2	1,1	0,333
chr10	65404259	65404424	A-E	978	.	65404341	65404342	128,128,128	2	1,1	0,164
chr10	65473578	65473687	A-E	787	.	65473632	65473633	128,128,128	2	1,1	0,108
chr10	69962839	69962995	A-E	981	.	69962920	69962921	128,128,128	2	9,1	0,155
chr10	70093443	70093747	A-E	511	.	70093461	70093462	255,215,0	2	1,268	0,36
chr10	70093867	70094256	A-E	608	.	70093876	70093877	255,215,0	2	1,371	0,18
chr10	70849672	70851282	A-E	570	.	70850022	70850023	128,128,128	2	326,1235	0,375
chr10	70851734	70852160	A-E	725	.	70852000	70852001	128,128,128	2	244,137	0,289
chr10	70853829	70854114	A-E	542	.	70853838	70853839	128,128,128	2	1,267	0,18
chr10	71228522	71228843	A-E	732	.	71228682	71228683	128,128,128	2	1,1	0,320
chr10	71568355	71568510	A-E	899	.	71568432	71568433	128,128,128	2	1,1	0,154
chr10	71626507	71626840	A-E	862	.	71626631	71626632	128,128,128	2	17,100	0,233
chr10	72218437	72218493	A-E	987	.	72218482	72218483	128,128,128	2	36,1	0,55
chr10	72239929	72240682	A-E	970	.	72240086	72240087	128,128,128	2	133,570	0,183
chr10	72258760	72259157	A-E	896	.	72258996	72258997	128,128,128	2	78,1	0,396
chr10	72589968	72590319	A-E	719	.	72590042	72590043	128,128,128	2	1,202	0,149
chr10	72593001	72593337	A-E	652	.	72593128	72593129	128,128,128	2	105,185	0,151
chr10	73360675	73361015	A-E	873	.	73360790	73360791	128,128,128	2	1,109	0,231
chr10	73486064	73486279	A-E	582	.	73486144	73486145	128,128,128	2	12,66	0,149
chr10	73599936	73600172	A-E	865	.	73600025	73600026	128,128,128	2	4,61	0,175
chr10	73946489	73946718	A-E	752	.	73946687	73946688	128,128,128	2	172,3	0,226
chr10	74078346	74078585	A-E	593	.	74078465	74078466	128,128,128	2	99,98	0,141
chr10	75261455	75261495	A-E	660	.	75261474	75261475	255,215,0	2	1,1	0,39
chr10	75600037	75600408	A-E	754	.	75600295	75600296	128,128,128	2	161,14	0,357
chr10	75659525	75659596	A-E	710	.	75659560	75659561	128,128,128	2	1,1	0,70
chr10	75665411	75665653	A-E	711	.	75665516	75665517	128,128,128	2	1,31	0,211
chr10	75838697	75838912	A-E	716	.	75838744	75838745	128,128,128	2	1,120	0,95
chr10	75987927	75988078	A-E	674	.	75987989	75987990	128,128,128	2	20,45	0,106
chr10	76984902	76985139	A-E	921	.	76985020	76985021	128,128,128	2	1,1	0,236
chr10	76985148	76985510	A-E	907	.	76985328	76985329	128,128,128	2	1,1	0,361
chr10	78920467	78920779	A-E	932	.	78920601	78920602	128,128,128	2	31,74	0,238
chr10	78923836	78924098	A-E	894	.	78923932	78923933	128,128,128	2	40,109	0,153
chr10	78939227	78939377	A-E	980	.	78939299	78939300	128,128,128	2	1,5	0,145
chr10	79147874	79148082	A-E	896	.	79147902	79147903	128,128,128	2	1,152	0,56
chr10	79498662	79498676	A-E	924	.	79498669	79498670	128,128,128	2	2,1	0,13
chr10	79637930	79638156	A-E	897	.	79637993	79637994	128,128,128	2	1,99	0,127
chr10	80122259	80122477	A-E	793	.	80122367	80122368	128,128,128	2	1,1	0,217
chr10	80216555	80216644	A-E	977	.	80216599	80216600	128,128,128	2	1,1	0,88
chr10	80830545	80830728	A-E	523	.	80830650	80830651	128,128,128	2	30,1	0,182
chr10	80981088	80981226	A-E	664	.	80981156	80981157	255,215,0	2	1,1	0,137
chr10	80997251	80997825	A-E	901	.	80997437	80997438	128,128,128	2	117,317	0,257
chr10	81000025	81000424	A-E	749	.	81000095	81000096	128,128,128	2	33,291	0,108
chr10	81004002	81004134	A-E	952	.	81004067	81004068	128,128,128	2	1,1	0,131
chr10	81004480	81004949	A-E	926	.	81004782	81004783	128,128,128	2	220,83	0,386
chr10	81005366	81005598	A-E	950	.	81005459	81005460	128,128,128	2	81,125	0,107
chr10	81005925	81006152	A-E	919	.	81005986	81005987	128,128,128	2	1,105	0,122
chr10	81006414	81006827	A-E	916	.	81006669	81006670	128,128,128	2	187,89	0,324
chr10	81027575	81027693	A-E	868	.	81027633	81027634	128,128,128	2	51,51	0,67
chr10	81027973	81028590	A-E	917	.	81028055	81028056	128,128,128	2	41,492	0,125
chr10	81959510	81960003	A-E	795	.	81959817	81959818	128,128,128	2	263,140	0,353
chr10	82169426	82169714	A-E	960	.	82169569	82169570	128,128,128	2	1,1	0,287
chr10	82176099	82176325	A-E	966	.	82176237	82176238	128,128,128	2	52,1	0,225
chr10	82212768	82213139	A-E	693	.	82212955	82212956	128,128,128	2	5,1	0,370
chr10	82221340	82221624	A-E	652	.	82221361	82221362	128,128,128	2	1,242	0,42
chr10	82245417	82245911	A-E	799	.	82245607	82245608	128,128,128	2	119,232	0,262
chr10	82246029	82246351	A-E	809	.	82246261	82246262	128,128,128	2	195,52	0,270
chr10	82247433	82247863	A-E	589	.	82247772	82247773	128,128,128	2	338,88	0,342
chr10	82251425	82251820	A-E	926	.	82251558	82251559	128,128,128	2	28,155	0,240
chr10	82257950	82258092	A-E	650	.	82258024	82258025	255,215,0	2	16,9	0,133
chr10	82260440	82261008	A-E	566	.	82260523	82260524	128,128,128	2	5,406	0,162
chr10	82262250	82262522	A-E	657	.	82262349	82262350	128,128,128	2	1,73	0,199
chr10	83718019	83718682	A-E	930	.	83718356	83718357	128,128,128	2	295,282	0,381
chr10	83741690	83742059	A-E	898	.	83741837	83741838	128,128,128	2	1,75	0,294
chr10	88628123	88628513	A-E	679	.	88628317	88628318	128,128,128	2	1,1	0,389
chr10	88713984	88714363	A-E	994	.	88714197	88714198	255,215,0	2	76,28	0,351
chr10	88715403	88715533	A-E	712	.	88715453	88715454	255,215,0	2	1,29	0,101
chr10	89417361	89417513	A-E	680	.	89417445	89417446	128,128,128	2	18,1	0,151
chr10	89519838	89520126	A-E	783	.	89519980	89519981	128,128,128	2	1,4	0,284
chr10	89625380	89625957	A-E	588	.	89625415	89625416	255,215,0	2	1,507	0,70
chr10	89677349	89677596	A-E	917	.	89677472	89677473	128,128,128	2	1,1	0,246
chr10	89686516	89686873	A-E	938	.	89686541	89686542	128,128,128	2	1,307	0,50
chr10	89687075	89687433	A-E	912	.	89687253	89687254	128,128,128	2	1,1	0,357
chr10	89822298	89822728	A-E	803	.	89822335	89822336	128,128,128	2	7,361	0,69
chr10	89922654	89923094	A-E	873	.	89922745	89922746	128,128,128	2	57,314	0,126
chr10	90882331	90882725	A-E	739	.	90882665	90882666	128,128,128	2	277,2	0,392
chr10	90968042	90968137	A-E	968	.	90968089	90968090	128,128,128	2	2,1	0,94
chr10	91958597	91958608	A-E	796	.	91958602	91958603	128,128,128	2	1,1	0,10
chr10	92676361	92676755	A-E	900	.	92676734	92676735	128,128,128	2	354,1	0,393
chr10	93109121	93109290	A-E	936	.	93109217	93109218	128,128,128	2	26,1	0,168
chr10	93193911	93194073	A-E	711	.	93193991	93193992	128,128,128	2	1,1	0,161
chr10	94459466	94459797	A-E	812	.	94459608	94459609	255,215,0	2	131,176	0,155
chr10	95195543	95195589	A-E	913	.	95195565	95195566	128,128,128	2	1,1	0,45
chr10	95195782	95196689	A-E	884	.	95196039	95196040	128,128,128	2	218,609	0,298
chr10	95198614	95198817	A-E	730	.	95198707	95198708	128,128,128	2	54,70	0,133
chr10	95200243	95200778	A-E	945	.	95200519	95200520	128,128,128	2	269,251	0,284
chr10	95217338	95217421	A-E	890	.	95217391	95217392	128,128,128	2	26,1	0,82
chr10	95236485	95236542	A-E	901	.	95236513	95236514	128,128,128	2	1,1	0,56
chr10	95238580	95238760	A-E	907	.	95238733	95238734	128,128,128	2	128,1	0,179
chr10	97205086	97205311	A-E	818	.	97205222	97205223	128,128,128	2	49,1	0,224
chr10	97239155	97239567	A-E	530	.	97239499	97239500	128,128,128	2	301,24	0,388
chr10	97268464	97268675	A-E	685	.	97268581	97268582	128,128,128	2	27,2	0,209
chr10	97521944	97522167	A-E	736	.	97522132	97522133	128,128,128	2	158,3	0,220
chr10	97574082	97574212	A-E	928	.	97574146	97574147	128,128,128	2	1,1	0,129
chr10	97574410	97574576	A-E	933	.	97574494	97574495	128,128,128	2	5,1	0,165
chr10	97579418	97579569	A-E	903	.	97579493	97579494	128,128,128	2	1,1	0,150
chr10	98332019	98332237	A-E	945	.	98332216	98332217	128,128,128	2	179,2	0,216
chr10	99254683	99254889	A-E	654	.	99254781	99254782	128,128,128	2	28,37	0,169
chr10	99334199	99334212	A-E	915	.	99334205	99334206	128,128,128	2	1,1	0,12
chr10	100076038	100076149	A-E	922	.	100076109	100076110	128,128,128	2	33,1	0,110
chr10	100076500	100076699	A-E	887	.	100076592	100076593	128,128,128	2	1,14	0,185
chr10	101537826	101537964	A-E	831	.	101537918	101537919	128,128,128	2	48,1	0,137
chr10	101677861	101678026	A-E	753	.	101677916	101677917	128,128,128	2	1,55	0,110
chr10	101740746	101740773	A-E	841	.	101740759	101740760	128,128,128	2	1,1	0,26
chr10	101765519	101765750	A-E	682	.	101765746	101765747	128,128,128	2	226,1	0,230
chr10	103295892	103296026	A-E	989	.	103295926	103295927	255,215,0	2	1,65	0,69
chr10	103698203	103698357	A-E	812	.	103698279	103698280	128,128,128	2	1,1	0,153
chr10	103699141	103699397	A-E	839	.	103699241	103699242	128,128,128	2	1,55	0,201
chr10	103733720	103734121	A-E	823	.	103733916	103733917	128,128,128	2	1,9	0,392
chr10	104040708	104041075	A-E	904	.	104040722	104040723	128,128,128	2	1,338	0,29
chr10	104102854	104103008	A-E	959	.	104102930	104102931	128,128,128	2	23,23	0,131
chr10	104357511	104357690	A-E	864	.	104357671	104357672	128,128,128	2	143,1	0,178
chr10	104371902	104372313	A-E	805	.	104372039	104372040	128,128,128	2	1,137	0,274
chr10	104372653	104372974	A-E	889	.	104372853	104372854	128,128,128	2	143,63	0,258
chr10	104472705	104472855	A-E	718	.	104472742	104472743	128,128,128	2	9,84	0,66
chr10	104536836	104537617	A-E	714	.	104537068	104537069	128,128,128	2	231,546	0,235
chr10	104541159	104541477	A-E	849	.	104541317	104541318	255,215,0	2	1,1	0,317
chr10	104543678	104544061	A-E	824	.	104543869	104543870	128,128,128	2	1,1	0,382
chr10	104562998	104563277	A-E	832	.	104563136	104563137	128,128,128	2	67,69	0,210
chr10	105610087	105610227	A-E	964	.	105610143	105610144	128,128,128	2	9,35	0,105
chr10	105610418	105610536	A-E	887	.	105610493	105610494	128,128,128	2	35,1	0,117
chr10	105667581	105667905	A-E	744	.	105667744	105667745	128,128,128	2	4,1	0,323
chr10	105814198	105814529	A-E	914	.	105814469	105814470	128,128,128	2	214,1	0,330
chr10	105879871	105880258	A-E	558	.	105880136	105880137	128,128,128	2	200,56	0,331
chr10	106020526	106021193	A-E	706	.	106020580	106020581	255,215,0	2	14,571	0,96
chr10	106052804	106053054	A-E	666	.	106052845	106052846	255,215,0	2	1,167	0,83
chr10	106065321	106065564	A-E	668	.	106065442	106065443	128,128,128	2	1,1	0,242
chr10	106081521	106081936	A-E	924	.	106081837	106081838	128,128,128	2	287,68	0,347
chr10	106085298	106085504	A-E	739	.	106085411	106085412	128,128,128	2	63,42	0,164
chr10	106095202	106095283	A-E	825	.	106095246	106095247	255,215,0	2	10,1	0,80
chr10	111725333	111725444	A-E	726	.	111725333	111725334	128,128,128	2	1,110	0,1
chr10	111802448	111802462	A-E	676	.	111802454	111802455	128,128,128	2	1,2	0,12
chr10	112264885	112265113	A-E	810	.	112264998	112264999	128,128,128	2	1,1	0,227
chr10	112296422	112296688	A-E	943	.	112296503	112296504	128,128,128	2	1,103	0,163
chr10	114724734	114725063	A-E	894	.	114724780	114724781	128,128,128	2	1,236	0,93
chr10	114814118	114814457	A-E	901	.	114814179	114814180	128,128,128	2	1,216	0,123
chr10	115141716	115142302	A-E	901	.	115141803	115141804	128,128,128	2	48,458	0,128
chr10	116264242	116264580	A-E	924	.	116264422	116264423	128,128,128	2	24,1	0,337
chr10	116392908	116393338	A-E	906	.	116393222	116393223	128,128,128	2	241,42	0,388
chr10	116584222	116584338	A-E	870	.	116584279	116584280	128,128,128	2	1,1	0,115
chr10	119122594	119122848	A-E	824	.	119122720	119122721	128,128,128	2	1,2	0,252
chr10	119132098	119132214	A-E	671	.	119132177	119132178	255,215,0	2	45,1	0,115
chr10	120969592	120969911	A-E	811	.	120969777	120969778	128,128,128	2	71,18	0,301
chr10	121006615	121006956	A-E	552	.	121006908	121006909	128,128,128	2	248,1	0,340
chr10	121060989	121061309	A-E	884	.	121061019	121061020	128,128,128	2	4,262	0,58
chr10	121129831	121130198	A-E	967	.	121129932	121129933	128,128,128	2	1,164	0,203
chr10	121154797	121155146	A-E	901	.	121155007	121155008	128,128,128	2	162,90	0,259
chr10	121161203	121161864	A-E	526	.	121161441	121161442	128,128,128	2	137,320	0,341
chr10	121281222	121281243	A-E	658	.	121281233	121281234	128,128,128	2	4,1	0,20
chr10	121352030	121352250	A-E	752	.	121352139	121352140	128,128,128	2	1,1	0,219
chr10	121530241	121530533	A-E	699	.	121530386	121530387	128,128,128	2	1,1	0,291
chr10	122395463	122395601	A-E	960	.	122395528	122395529	128,128,128	2	1,8	0,130
chr10	123551431	123551475	A-E	901	.	123551462	123551463	128,128,128	2	21,1	0,43
chr10	123707273	123707432	A-E	971	.	123707352	123707353	128,128,128	2	1,1	0,158
chr10	124070319	124070720	A-E	927	.	124070446	124070447	128,128,128	2	92,238	0,163
chr10	124228546	124229001	A-E	897	.	124228736	124228737	128,128,128	2	51,125	0,330
chr10	124254349	124254758	A-E	962	.	124254613	124254614	128,128,128	2	175,54	0,355
chr10	124289730	124290013	A-E	951	.	124289867	124289868	128,128,128	2	59,67	0,216
chr10	124610923	124611082	A-E	757	.	124611007	124611008	128,128,128	2	52,42	0,117
chr10	124613666	124613778	A-E	921	.	124613721	124613722	128,128,128	2	1,1	0,111
chr10	126375449	126375736	A-E	921	.	126375668	126375669	128,128,128	2	154,1	0,286
chr10	126390734	126391096	A-E	768	.	126390882	126390883	255,215,0	2	1,66	0,296
chr10	126391216	126391253	A-E	845	.	126391221	126391222	128,128,128	2	1,26	0,11
chr10	126410085	126410502	A-E	758	.	126410407	126410408	128,128,128	2	296,68	0,349
chr10	126612844	126613176	A-E	548	.	126613009	126613010	128,128,128	2	1,1	0,331
chr10	126749092	126749366	A-E	957	.	126749286	126749287	128,128,128	2	171,56	0,218
chr10	126773443	126773862	A-E	921	.	126773516	126773517	128,128,128	2	24,295	0,124
chr10	126834117	126834415	A-E	746	.	126834333	126834334	255,215,0	2	136,1	0,297
chr10	126837951	126838191	A-E	784	.	126838019	126838020	128,128,128	2	1,104	0,136
chr10	126840844	126841204	A-E	908	.	126841062	126841063	128,128,128	2	78,1	0,359
chr10	126845181	126845512	A-E	518	.	126845501	126845502	128,128,128	2	312,1	0,330
chr10	127936160	127936570	A-E	848	.	127936367	127936368	128,128,128	2	42,36	0,374
chr10	128946859	128946983	A-E	823	.	128946920	128946921	128,128,128	2	1,1	0,123
chr10	128947297	128947480	A-E	854	.	128947350	128947351	128,128,128	2	7,82	0,101
chr10	129706206	129706827	A-E	883	.	129706527	129706528	128,128,128	2	290,268	0,353
chr10	129707008	129707239	A-E	898	.	129707126	129707127	128,128,128	2	7,1	0,230
chr10	129718681	129718836	A-E	909	.	129718758	129718759	128,128,128	2	1,1	0,154
chr10	129742865	129742981	A-E	911	.	129742942	129742943	128,128,128	2	41,1	0,115
chr10	129774599	129774927	A-E	885	.	129774766	129774767	128,128,128	2	112,105	0,223
chr10	129786414	129786589	A-E	931	.	129786501	129786502	128,128,128	2	1,1	0,174
chr10	129787844	129788203	A-E	870	.	129788090	129788091	128,128,128	2	183,49	0,310
chr10	129816655	129817081	A-E	929	.	129816869	129816870	128,128,128	2	24,20	0,406
chr10	130019475	130019749	A-E	956	.	130019592	130019593	128,128,128	2	55,94	0,180
chr10	130833688	130833933	A-E	979	.	130833753	130833754	128,128,128	2	1,115	0,130
chr10	130833991	130834146	A-E	989	.	130834044	130834045	128,128,128	2	1,48	0,107
chr10	133793049	133793425	A-E	733	.	133793361	133793362	128,128,128	2	250,1	0,375
chr10	134221496	134221692	A-E	650	.	134221619	134221620	128,128,128	2	69,18	0,178
chr10	134225356	134225596	A-E	861	.	134225554	134225555	128,128,128	2	186,29	0,211
chr10	134388737	134389185	A-E	847	.	134389008	134389009	128,128,128	2	220,124	0,324
chr10	134401859	134402261	A-E	777	.	134402218	134402219	128,128,128	2	318,1	0,401
chr11	469770	469895	A-E	817	.	469844	469845	128,128,128	2	49,24	0,101
chr11	470123	470385	A-E	676	.	470253	470254	128,128,128	2	1,1	0,261
chr11	2402008	2402516	A-E	623	.	2402304	2402305	128,128,128	2	207,121	0,387
chr11	3070021	3070363	A-E	878	.	3070191	3070192	128,128,128	2	1,1	0,341
chr11	6240600	6240982	A-E	845	.	6240756	6240757	128,128,128	2	87,155	0,227
chr11	6667820	6668268	A-E	799	.	6668017	6668018	128,128,128	2	151,203	0,245
chr11	6676048	6676412	A-E	750	.	6676072	6676073	128,128,128	2	1,315	0,49
chr11	9023312	9023663	A-E	824	.	9023568	9023569	255,215,0	2	254,92	0,259
chr11	9181747	9182009	A-E	935	.	9181838	9181839	128,128,128	2	10,89	0,173
chr11	9422844	9423055	A-E	729	.	9422949	9422950	128,128,128	2	1,1	0,210
chr11	9648348	9648562	A-E	656	.	9648453	9648454	255,215,0	2	1,3	0,211
chr11	9648585	9648855	A-E	541	.	9648718	9648719	128,128,128	2	5,8	0,262
chr11	9703256	9703389	A-E	861	.	9703322	9703323	128,128,128	2	2,1	0,132
chr11	9710034	9710198	A-E	952	.	9710124	9710125	128,128,128	2	20,3	0,161
chr11	9710363	9710796	A-E	849	.	9710567	9710568	128,128,128	2	45,69	0,364
chr11	9710905	9711261	A-E	958	.	9710907	9710908	128,128,128	2	1,351	0,5
chr11	9714384	9714684	A-E	840	.	9714663	9714664	128,128,128	2	261,1	0,299
chr11	9737928	9738284	A-E	692	.	9738105	9738106	128,128,128	2	1,1	0,355
chr11	9781782	9782109	A-E	801	.	9781858	9781859	128,128,128	2	6,179	0,148
chr11	9786985	9787566	A-E	672	.	9787310	9787311	128,128,128	2	189,119	0,462
chr11	10003706	10003811	A-E	792	.	10003806	10003807	128,128,128	2	98,1	0,104
chr11	10347188	10347587	A-E	948	.	10347387	10347388	128,128,128	2	1,1	0,398
chr11	10350347	10350728	A-E	637	.	10350537	10350538	128,128,128	2	1,1	0,380
chr11	10373965	10374241	A-E	945	.	10374088	10374089	128,128,128	2	64,92	0,184
chr11	10436257	10436513	A-E	817	.	10436355	10436356	255,215,0	2	78,137	0,119
chr11	10614045	10614168	A-E	767	.	10614106	10614107	128,128,128	2	1,1	0,122
chr11	10627706	10627864	A-E	596	.	10627853	10627854	255,215,0	2	139,1	0,157
chr11	10951981	10952433	A-E	809	.	10952194	10952195	128,128,128	2	173,198	0,254
chr11	12102263	12102280	A-E	887	.	12102270	12102271	128,128,128	2	1,3	0,14
chr11	12133218	12133350	A-E	624	.	12133291	12133292	128,128,128	2	21,6	0,126
chr11	12136145	12136580	A-E	988	.	12136312	12136313	255,215,0	2	102,201	0,234
chr11	12184848	12185162	A-E	872	.	12185015	12185016	128,128,128	2	36,15	0,299
chr11	12306799	12307179	A-E	781	.	12306991	12306992	128,128,128	2	7,1	0,379
chr11	12561282	12561501	A-E	843	.	12561391	12561392	128,128,128	2	1,1	0,218
chr11	13139342	13139463	A-E	890	.	13139402	13139403	128,128,128	2	1,1	0,120
chr11	13468491	13468721	A-E	755	.	13468605	13468606	128,128,128	2	1,1	0,229
chr11	13469067	13469318	A-E	859	.	13469192	13469193	128,128,128	2	1,1	0,250
chr11	13692395	13692790	A-E	498	.	13692404	13692405	255,215,0	2	1,377	0,18
chr11	13702249	13702649	A-E	875	.	13702413	13702414	128,128,128	2	1,72	0,328
chr11	14362326	14362599	A-E	906	.	14362498	14362499	128,128,128	2	74,1	0,272
chr11	14445270	14445646	A-E	879	.	14445360	14445361	128,128,128	2	65,260	0,116
chr11	16625688	16626709	A-E	739	.	16626130	16626131	255,215,0	2	428,563	0,458
chr11	16814077	16814196	A-E	953	.	16814136	16814137	128,128,128	2	1,1	0,118
chr11	17246346	17246639	A-E	813	.	17246449	17246450	128,128,128	2	1,86	0,207
chr11	19047443	19047593	A-E	917	.	19047577	19047578	128,128,128	2	121,1	0,149
chr11	19599589	19599793	A-E	955	.	19599634	19599635	128,128,128	2	1,113	0,91
chr11	19619509	19619831	A-E	952	.	19619568	19619569	128,128,128	2	1,204	0,118
chr11	19649981	19650160	A-E	878	.	19650071	19650072	128,128,128	2	3,1	0,178
chr11	19736892	19737150	A-E	947	.	19737125	19737126	128,128,128	2	211,1	0,257
chr11	22454486	22454632	A-E	930	.	22454586	22454587	128,128,128	2	57,1	0,145
chr11	23924626	23924923	A-E	898	.	23924774	23924775	128,128,128	2	1,1	0,296
chr11	26256131	26256272	A-E	847	.	26256201	26256202	128,128,128	2	1,1	0,140
chr11	27956455	27956618	A-E	869	.	27956526	27956527	128,128,128	2	6,26	0,137
chr11	28726116	28726253	A-E	805	.	28726184	28726185	128,128,128	2	1,1	0,136
chr11	28764751	28764902	A-E	770	.	28764828	28764829	128,128,128	2	5,1	0,150
chr11	28778513	28778891	A-E	795	.	28778700	28778701	128,128,128	2	103,106	0,272
chr11	28779294	28779601	A-E	836	.	28779472	28779473	128,128,128	2	96,46	0,261
chr11	28856336	28856685	A-E	821	.	28856609	28856610	128,128,128	2	204,5	0,344
chr11	29141109	29141502	A-E	902	.	29141305	29141306	128,128,128	2	1,1	0,392
chr11	29141601	29141895	A-E	913	.	29141705	29141706	128,128,128	2	7,92	0,202
chr11	32115314	32115578	A-E	883	.	32115445	32115446	128,128,128	2	1,1	0,263
chr11	33394151	33394320	A-E	904	.	33394195	33394196	128,128,128	2	1,80	0,89
chr11	33399832	33400181	A-E	977	.	33400006	33400007	128,128,128	2	1,1	0,348
chr11	33959037	33959233	A-E	960	.	33959100	33959101	255,215,0	2	1,69	0,127
chr11	34094521	34094640	A-E	859	.	34094580	34094581	128,128,128	2	1,1	0,118
chr11	34272631	34272979	A-E	884	.	34272745	34272746	128,128,128	2	47,165	0,183
chr11	35109319	35109885	A-E	851	.	35109544	35109545	128,128,128	2	199,314	0,252
chr11	35132711	35132959	A-E	770	.	35132792	35132793	128,128,128	2	6,91	0,157
chr11	35168384	35168765	A-E	943	.	35168389	35168390	128,128,128	2	3,373	0,8
chr11	35184140	35184815	A-E	927	.	35184177	35184178	128,128,128	2	35,635	0,40
chr11	35195400	35195707	A-E	945	.	35195496	35195497	128,128,128	2	73,187	0,120
chr11	35195717	35196097	A-E	965	.	35195832	35195833	128,128,128	2	1,150	0,230
chr11	35196323	35196719	A-E	950	.	35196333	35196334	128,128,128	2	1,376	0,20
chr11	35645297	35645489	A-E	948	.	35645390	35645391	128,128,128	2	1,5	0,187
chr11	35818329	35818552	A-E	913	.	35818409	35818410	128,128,128	2	1,62	0,161
chr11	35975429	35975495	A-E	905	.	35975461	35975462	128,128,128	2	1,1	0,65
chr11	35986660	35987036	A-E	882	.	35986964	35986965	128,128,128	2	234,1	0,375
chr11	36172442	36172691	A-E	884	.	36172566	36172567	128,128,128	2	1,1	0,248
chr11	36430795	36431099	A-E	786	.	36430892	36430893	255,215,0	2	98,206	0,98
chr11	36442519	36442687	A-E	664	.	36442603	36442604	128,128,128	2	4,3	0,165
chr11	36521906	36522155	A-E	574	.	36522111	36522112	128,128,128	2	167,4	0,245
chr11	36640986	36641224	A-E	690	.	36641189	36641190	128,128,128	2	172,3	0,235
chr11	37809838	37809966	A-E	871	.	37809928	37809929	128,128,128	2	55,1	0,127
chr11	43390658	43390939	A-E	914	.	43390798	43390799	128,128,128	2	1,1	0,280
chr11	43920173	43920443	A-E	949	.	43920238	43920239	128,128,128	2	1,140	0,130
chr11	43927407	43927581	A-E	881	.	43927493	43927494	128,128,128	2	1,1	0,173
chr11	43952542	43952620	A-E	808	.	43952580	43952581	128,128,128	2	1,1	0,77
chr11	44592209	44592382	A-E	731	.	44592319	44592320	128,128,128	2	89,40	0,133
chr11	44702928	44703040	A-E	969	.	44702984	44702985	128,128,128	2	2,1	0,111
chr11	44722938	44723067	A-E	601	.	44723001	44723002	128,128,128	2	1,3	0,126
chr11	44811220	44811449	A-E	941	.	44811325	44811326	128,128,128	2	19,37	0,192
chr11	45047638	45048022	A-E	937	.	45047829	45047830	128,128,128	2	1,1	0,383
chr11	45685212	45685518	A-E	976	.	45685318	45685319	128,128,128	2	1,93	0,213
chr11	46385171	46385493	A-E	858	.	46385284	46385285	128,128,128	2	39,133	0,189
chr11	46619183	46619434	A-E	991	.	46619297	46619298	255,215,0	2	4,26	0,225
chr11	47275957	47276304	A-E	704	.	47276159	47276160	128,128,128	2	125,66	0,281
chr11	47414965	47416043	A-E	967	.	47415132	47415133	255,215,0	2	146,889	0,189
chr11	47539644	47539790	A-E	932	.	47539716	47539717	128,128,128	2	1,1	0,145
chr11	47570840	47571012	A-E	677	.	47571004	47571005	128,128,128	2	158,1	0,171
chr11	47572072	47572418	A-E	599	.	47572248	47572249	128,128,128	2	8,1	0,345
chr11	47891173	47891544	A-E	903	.	47891407	47891408	128,128,128	2	132,33	0,338
chr11	47936640	47936646	A-E	505	.	47936642	47936643	255,215,0	2	1,1	0,5
chr11	48040170	48040457	A-E	860	.	48040205	48040206	128,128,128	2	1,217	0,70
chr11	48040860	48041151	A-E	806	.	48041005	48041006	128,128,128	2	120,120	0,171
chr11	48041550	48042058	A-E	880	.	48041873	48041874	128,128,128	2	303,163	0,345
chr11	48102794	48103200	A-E	817	.	48102988	48102989	128,128,128	2	91,107	0,299
chr11	57173048	57173332	A-E	773	.	57173169	57173170	128,128,128	2	48,89	0,195
chr11	57173815	57174163	A-E	591	.	57173967	57173968	128,128,128	2	1,44	0,304
chr11	57536171	57536471	A-E	712	.	57536283	57536284	128,128,128	2	1,76	0,224
chr11	57542885	57543296	A-E	722	.	57542928	57542929	128,128,128	2	1,325	0,86
chr11	57549600	57549737	A-E	785	.	57549666	57549667	128,128,128	2	1,5	0,132
chr11	57560915	57561249	A-E	858	.	57561055	57561056	128,128,128	2	1,53	0,281
chr11	57770423	57770841	A-E	905	.	57770659	57770660	128,128,128	2	115,60	0,358
chr11	57772160	57772456	A-E	802	.	57772262	57772263	128,128,128	2	1,91	0,205
chr11	58373042	58373213	A-E	981	.	58373044	58373045	255,215,0	2	1,166	0,5
chr11	59278449	59278607	A-E	599	.	59278582	59278583	128,128,128	2	111,1	0,157
chr11	59868075	59868428	A-E	646	.	59868177	59868178	255,215,0	2	1,149	0,204
chr11	60603043	60603224	A-E	812	.	60603133	60603134	128,128,128	2	6,5	0,176
chr11	60678569	60679027	A-E	632	.	60678719	60678720	128,128,128	2	88,244	0,214
chr11	61064926	61064998	A-E	818	.	61064961	61064962	128,128,128	2	1,1	0,71
chr11	61456345	61456647	A-E	984	.	61456519	61456520	128,128,128	2	73,25	0,277
chr11	61484059	61484366	A-E	867	.	61484212	61484213	128,128,128	2	1,1	0,306
chr11	61486125	61486257	A-E	869	.	61486177	61486178	255,215,0	2	32,59	0,73
chr11	61598202	61598316	A-E	790	.	61598258	61598259	128,128,128	2	1,1	0,113
chr11	61738078	61738136	A-E	575	.	61738105	61738106	128,128,128	2	18,20	0,38
chr11	62128226	62128426	A-E	862	.	62128336	62128337	128,128,128	2	23,1	0,199
chr11	62305940	62306223	A-E	685	.	62306071	62306072	128,128,128	2	1,21	0,262
chr11	62308532	62308826	A-E	809	.	62308692	62308693	128,128,128	2	31,3	0,291
chr11	63377121	63377300	A-E	791	.	63377210	63377211	128,128,128	2	1,1	0,178
chr11	63431674	63431706	A-E	902	.	63431689	63431690	128,128,128	2	1,1	0,31
chr11	64635623	64635888	A-E	837	.	64635655	64635656	128,128,128	2	1,201	0,64
chr11	65059026	65059409	A-E	829	.	65059334	65059335	128,128,128	2	282,48	0,335
chr11	65075657	65076292	A-E	840	.	65075966	65075967	128,128,128	2	255,270	0,365
chr11	65076655	65076852	A-E	842	.	65076687	65076688	128,128,128	2	1,133	0,64
chr11	65333490	65333816	A-E	619	.	65333670	65333671	128,128,128	2	101,65	0,261
chr11	65379476	65379605	A-E	530	.	65379540	65379541	255,215,0	2	1,1	0,128
chr11	65662935	65663056	A-E	886	.	65663015	65663016	128,128,128	2	42,1	0,120
chr11	65663672	65663884	A-E	664	.	65663872	65663873	128,128,128	2	190,1	0,211
chr11	66408910	66409309	A-E	591	.	66408934	66408935	128,128,128	2	1,351	0,48
chr11	67037275	67037527	A-E	850	.	67037372	67037373	128,128,128	2	56,112	0,140
chr11	67138301	67138677	A-E	612	.	67138473	67138474	128,128,128	2	1,31	0,345
chr11	68099033	68099353	A-E	796	.	68099109	68099110	128,128,128	2	5,171	0,149
chr11	68230820	68231144	A-E	691	.	68230828	68230829	128,128,128	2	1,308	0,16
chr11	68238826	68238975	A-E	761	.	68238900	68238901	128,128,128	2	1,1	0,148
chr11	68239344	68239474	A-E	850	.	68239354	68239355	128,128,128	2	1,109	0,21
chr11	68270416	68270689	A-E	869	.	68270552	68270553	128,128,128	2	1,1	0,272
chr11	68623126	68623609	A-E	563	.	68623401	68623402	128,128,128	2	256,188	0,295
chr11	68722813	68723020	A-E	969	.	68722900	68722901	255,215,0	2	1,32	0,175
chr11	69079523	69079702	A-E	882	.	69079573	69079574	128,128,128	2	5,83	0,96
chr11	69085463	69085486	A-E	865	.	69085474	69085475	128,128,128	2	1,1	0,22
chr11	69089155	69089700	A-E	910	.	69089443	69089444	128,128,128	2	195,163	0,382
chr11	69180908	69181151	A-E	850	.	69181029	69181030	128,128,128	2	1,1	0,242
chr11	69451342	69451588	A-E	923	.	69451398	69451399	128,128,128	2	1,134	0,112
chr11	69452524	69453230	A-E	818	.	69453219	69453220	128,128,128	2	687,1	0,705
chr11	71648208	71648302	A-E	742	.	71648237	71648238	128,128,128	2	1,36	0,58
chr11	71650610	71650763	A-E	920	.	71650691	71650692	128,128,128	2	12,1	0,152
chr11	71749092	71749250	A-E	856	.	71749170	71749171	128,128,128	2	1,1	0,157
chr11	72335834	72336122	A-E	900	.	72335916	72335917	128,128,128	2	25,147	0,141
chr11	72343411	72343720	A-E	996	.	72343688	72343689	255,215,0	2	248,1	0,308
chr11	72348484	72348650	A-E	991	.	72348564	72348565	128,128,128	2	1,5	0,161
chr11	72431268	72431435	A-E	732	.	72431329	72431330	128,128,128	2	23,67	0,100
chr11	73093867	73094189	A-E	922	.	73094033	73094034	128,128,128	2	12,1	0,321
chr11	73180484	73180765	A-E	820	.	73180624	73180625	128,128,128	2	1,1	0,280
chr11	73736954	73737107	A-E	918	.	73737037	73737038	128,128,128	2	18,3	0,150
chr11	73849180	73849508	A-E	791	.	73849343	73849344	128,128,128	2	1,1	0,327
chr11	74171904	74172163	A-E	977	.	74171976	74171977	255,215,0	2	41,155	0,104
chr11	74465903	74466299	A-E	823	.	74466069	74466070	128,128,128	2	6,69	0,327
chr11	74466885	74467274	A-E	747	.	74467079	74467080	128,128,128	2	1,1	0,388
chr11	74640396	74640417	A-E	843	.	74640406	74640407	128,128,128	2	1,1	0,20
chr11	74742390	74742651	A-E	996	.	74742473	74742474	255,215,0	2	34,127	0,134
chr11	74986725	74986901	A-E	858	.	74986807	74986808	128,128,128	2	57,68	0,108
chr11	75081024	75081153	A-E	500	.	75081088	75081089	128,128,128	2	2,1	0,128
chr11	75488569	75488820	A-E	660	.	75488642	75488643	128,128,128	2	21,124	0,127
chr11	75529173	75529352	A-E	659	.	75529262	75529263	128,128,128	2	1,1	0,178
chr11	75537561	75537829	A-E	893	.	75537709	75537710	128,128,128	2	102,73	0,195
chr11	75794523	75794905	A-E	763	.	75794796	75794797	128,128,128	2	167,1	0,381
chr11	75830929	75831245	A-E	882	.	75830978	75830979	128,128,128	2	47,263	0,53
chr11	76082541	76082804	A-E	603	.	76082797	76082798	128,128,128	2	252,1	0,262
chr11	76271336	76271661	A-E	968	.	76271498	76271499	128,128,128	2	1,1	0,324
chr11	76340225	76340295	A-E	774	.	76340285	76340286	128,128,128	2	53,1	0,69
chr11	76377593	76377787	A-E	812	.	76377731	76377732	128,128,128	2	87,3	0,191
chr11	76379832	76379896	A-E	816	.	76379847	76379848	128,128,128	2	1,33	0,31
chr11	76793960	76794344	A-E	789	.	76794169	76794170	128,128,128	2	37,1	0,383
chr11	77968015	77968395	A-E	969	.	77968152	77968153	255,215,0	2	91,196	0,184
chr11	78024301	78024732	A-E	507	.	78024466	78024467	128,128,128	2	141,240	0,191
chr11	78060066	78060579	A-E	667	.	78060412	78060413	255,215,0	2	306,125	0,388
chr11	78061236	78061818	A-E	858	.	78061808	78061809	255,215,0	2	565,1	0,581
chr11	78129981	78130086	A-E	705	.	78130027	78130028	128,128,128	2	32,43	0,62
chr11	78130392	78130692	A-E	710	.	78130609	78130610	128,128,128	2	214,79	0,221
chr11	78131344	78131439	A-E	501	.	78131396	78131397	255,215,0	2	12,1	0,94
chr11	78181103	78181274	A-E	802	.	78181206	78181207	128,128,128	2	37,1	0,170
chr11	78508087	78508456	A-E	919	.	78508161	78508162	128,128,128	2	22,241	0,128
chr11	78508715	78508841	A-E	941	.	78508777	78508778	128,128,128	2	1,1	0,125
chr11	78512207	78512629	A-E	925	.	78512462	78512463	128,128,128	2	218,128	0,294
chr11	78728809	78729043	A-E	823	.	78728942	78728943	128,128,128	2	35,1	0,233
chr11	82600528	82600579	A-E	658	.	82600537	82600538	128,128,128	2	1,33	0,18
chr11	82601745	82602138	A-E	917	.	82601972	82601973	128,128,128	2	110,47	0,346
chr11	82610096	82610395	A-E	633	.	82610238	82610239	128,128,128	2	1,14	0,285
chr11	82873038	82873180	A-E	845	.	82873108	82873109	128,128,128	2	1,1	0,141
chr11	85757330	85757451	A-E	663	.	85757390	85757391	128,128,128	2	1,1	0,120
chr11	85758144	85758540	A-E	796	.	85758464	85758465	128,128,128	2	247,1	0,395
chr11	85763949	85764461	A-E	770	.	85764422	85764423	128,128,128	2	439,3	0,509
chr11	85768953	85769276	A-E	663	.	85769114	85769115	128,128,128	2	1,1	0,322
chr11	86167534	86167844	A-E	870	.	86167688	86167689	128,128,128	2	1,1	0,309
chr11	86189010	86189308	A-E	835	.	86189185	86189186	255,215,0	2	65,12	0,286
chr11	86229748	86229843	A-E	498	.	86229794	86229795	255,215,0	2	1,2	0,93
chr11	86262463	86262643	A-E	579	.	86262562	86262563	128,128,128	2	21,1	0,179
chr11	86430919	86431170	A-E	909	.	86431044	86431045	128,128,128	2	1,1	0,250
chr11	86447030	86447398	A-E	859	.	86447212	86447213	128,128,128	2	1,3	0,365
chr11	86527382	86527750	A-E	925	.	86527625	86527626	128,128,128	2	121,1	0,367
chr11	86664236	86664677	A-E	810	.	86664306	86664307	128,128,128	2	47,346	0,95
chr11	93262165	93262293	A-E	896	.	93262228	93262229	128,128,128	2	1,1	0,127
chr11	94842355	94842534	A-E	973	.	94842419	94842420	255,215,0	2	3,53	0,126
chr11	95888064	95888204	A-E	796	.	95888201	95888202	128,128,128	2	136,1	0,139
chr11	95942169	95942312	A-E	710	.	95942260	95942261	128,128,128	2	41,1	0,142
chr11	95944603	95944861	A-E	899	.	95944811	95944812	128,128,128	2	181,21	0,237
chr11	95948043	95948624	A-E	662	.	95948334	95948335	128,128,128	2	208,206	0,375
chr11	95948672	95948799	A-E	543	.	95948735	95948736	128,128,128	2	1,1	0,126
chr11	95949563	95949827	A-E	830	.	95949694	95949695	128,128,128	2	1,1	0,263
chr11	95962670	95963091	A-E	774	.	95963028	95963029	128,128,128	2	297,1	0,420
chr11	95963875	95964372	A-E	820	.	95964110	95964111	128,128,128	2	166,191	0,306
chr11	96046274	96046574	A-E	903	.	96046423	96046424	128,128,128	2	1,1	0,299
chr11	102287769	102287951	A-E	870	.	102287918	102287919	128,128,128	2	118,1	0,181
chr11	102317826	102318238	A-E	866	.	102318122	102318123	128,128,128	2	252,70	0,342
chr11	102598717	102598912	A-E	957	.	102598843	102598844	128,128,128	2	68,9	0,186
chr11	102631066	102631384	A-E	707	.	102631341	102631342	128,128,128	2	235,1	0,317
chr11	102670354	102670642	A-E	835	.	102670491	102670492	128,128,128	2	1,13	0,275
chr11	103395831	103395982	A-E	909	.	103395906	103395907	128,128,128	2	1,1	0,150
chr11	103396065	103396252	A-E	570	.	103396158	103396159	128,128,128	2	1,1	0,186
chr11	103401149	103401246	A-E	850	.	103401210	103401211	128,128,128	2	43,16	0,81
chr11	103504226	103504419	A-E	875	.	103504319	103504320	128,128,128	2	1,7	0,186
chr11	104576314	104576795	A-E	731	.	104576667	104576668	128,128,128	2	337,110	0,371
chr11	105115100	105115515	A-E	760	.	105115328	105115329	128,128,128	2	217,175	0,240
chr11	105168219	105168457	A-E	933	.	105168338	105168339	128,128,128	2	2,1	0,237
chr11	105806421	105806498	A-E	926	.	105806456	105806457	128,128,128	2	1,7	0,70
chr11	108107951	108108223	A-E	749	.	108108179	108108180	128,128,128	2	189,3	0,269
chr11	108556371	108556515	A-E	803	.	108556443	108556444	128,128,128	2	3,1	0,143
chr11	108741188	108741366	A-E	908	.	108741294	108741295	128,128,128	2	47,11	0,167
chr11	108844177	108844477	A-E	908	.	108844315	108844316	128,128,128	2	1,24	0,276
chr11	108905092	108905391	A-E	941	.	108905255	108905256	128,128,128	2	29,1	0,298
chr11	109843025	109843051	A-E	940	.	109843037	109843038	128,128,128	2	1,2	0,24
chr11	109965770	109966113	A-E	949	.	109965868	109965869	128,128,128	2	40,186	0,157
chr11	109966397	109966711	A-E	630	.	109966536	109966537	128,128,128	2	98,133	0,181
chr11	110182967	110183228	A-E	737	.	110183173	110183174	128,128,128	2	155,3	0,258
chr11	110183563	110183714	A-E	683	.	110183627	110183628	128,128,128	2	18,40	0,111
chr11	110188399	110188649	A-E	588	.	110188543	110188544	255,215,0	2	76,36	0,214
chr11	110189876	110189988	A-E	894	.	110189931	110189932	128,128,128	2	1,1	0,111
chr11	110244062	110244430	A-E	844	.	110244332	110244333	128,128,128	2	219,45	0,323
chr11	110304156	110304294	A-E	853	.	110304200	110304201	128,128,128	2	1,50	0,88
chr11	110581726	110581943	A-E	944	.	110581818	110581819	128,128,128	2	2,34	0,183
chr11	111603895	111604265	A-E	885	.	111603970	111603971	128,128,128	2	5,223	0,147
chr11	113915108	113915309	A-E	877	.	113915208	113915209	128,128,128	2	2,1	0,200
chr11	113950793	113951339	A-E	885	.	113951235	113951236	128,128,128	2	378,38	0,508
chr11	114031661	114032121	A-E	813	.	114031975	114031976	128,128,128	2	308,138	0,322
chr11	114033536	114034161	A-E	759	.	114033635	114033636	128,128,128	2	83,509	0,116
chr11	114034800	114035188	A-E	903	.	114034832	114034833	128,128,128	2	27,350	0,38
chr11	114037691	114038216	A-E	769	.	114037804	114037805	128,128,128	2	97,395	0,130
chr11	114042077	114042569	A-E	896	.	114042278	114042279	128,128,128	2	142,231	0,261
chr11	114049941	114050567	A-E	614	.	114050226	114050227	128,128,128	2	192,247	0,379
chr11	114152118	114152374	A-E	728	.	114152252	114152253	128,128,128	2	15,1	0,255
chr11	114224881	114225192	A-E	900	.	114225036	114225037	128,128,128	2	1,1	0,310
chr11	114274966	114275099	A-E	733	.	114275032	114275033	128,128,128	2	1,1	0,132
chr11	114309073	114309124	A-E	603	.	114309098	114309099	128,128,128	2	1,1	0,50
chr11	116723326	116723638	A-E	728	.	116723619	116723620	128,128,128	2	276,1	0,311
chr11	116908750	116909044	A-E	902	.	116909031	116909032	128,128,128	2	280,10	0,284
chr11	117693971	117694128	A-E	920	.	117694107	117694108	128,128,128	2	117,1	0,156
chr11	117815353	117815538	A-E	672	.	117815442	117815443	128,128,128	2	60,65	0,120
chr11	117841460	117841624	A-E	721	.	117841570	117841571	128,128,128	2	61,4	0,160
chr11	118109664	118110018	A-E	876	.	118109731	118109732	128,128,128	2	1,220	0,134
chr11	118481750	118482023	A-E	982	.	118481895	118481896	255,215,0	2	101,82	0,191
chr11	118489001	118489167	A-E	863	.	118489083	118489084	128,128,128	2	1,1	0,165
chr11	118489703	118490017	A-E	827	.	118489778	118489779	128,128,128	2	16,179	0,135
chr11	118490168	118490609	A-E	785	.	118490334	118490335	128,128,128	2	150,257	0,184
chr11	118784118	118784508	A-E	840	.	118784404	118784405	128,128,128	2	268,84	0,306
chr11	119190423	119190548	A-E	978	.	119190504	119190505	255,215,0	2	39,1	0,124
chr11	119455873	119456113	A-E	965	.	119456078	119456079	128,128,128	2	173,1	0,239
chr11	119465443	119465711	A-E	997	.	119465598	119465599	255,215,0	2	59,16	0,252
chr11	119542376	119542690	A-E	976	.	119542533	119542534	128,128,128	2	54,53	0,261
chr11	119554350	119554716	A-E	880	.	119554653	119554654	128,128,128	2	251,10	0,356
chr11	120083069	120083545	A-E	864	.	120083437	120083438	128,128,128	2	342,80	0,396
chr11	120086472	120086655	A-E	624	.	120086576	120086577	255,215,0	2	28,1	0,182
chr11	120218040	120218378	A-E	878	.	120218084	120218085	128,128,128	2	1,250	0,88
chr11	121353016	121353670	A-E	861	.	121353325	121353326	128,128,128	2	280,315	0,339
chr11	121593077	121593718	A-E	883	.	121593341	121593342	128,128,128	2	219,331	0,310
chr11	121594118	121594399	A-E	819	.	121594119	121594120	128,128,128	2	1,279	0,2
chr11	121699845	121700197	A-E	789	.	121699933	121699934	128,128,128	2	8,183	0,169
chr11	121800875	121801018	A-E	942	.	121800953	121800954	128,128,128	2	16,1	0,142
chr11	121915938	121916278	A-E	778	.	121916103	121916104	128,128,128	2	1,10	0,330
chr11	121967128	121967473	A-E	883	.	121967456	121967457	128,128,128	2	314,1	0,344
chr11	121967911	121968593	A-E	816	.	121968485	121968486	128,128,128	2	568,100	0,582
chr11	121975227	121975361	A-E	942	.	121975317	121975318	128,128,128	2	87,39	0,95
chr11	122017036	122017245	A-E	939	.	122017243	122017244	128,128,128	2	207,1	0,208
chr11	122026893	122027242	A-E	895	.	122027183	122027184	128,128,128	2	256,24	0,325
chr11	122027658	122027994	A-E	950	.	122027936	122027937	128,128,128	2	257,36	0,300
chr11	122029950	122030379	A-E	877	.	122030359	122030360	128,128,128	2	392,1	0,428
chr11	122031110	122031371	A-E	882	.	122031228	122031229	128,128,128	2	70,93	0,168
chr11	122036059	122036442	A-E	749	.	122036278	122036279	128,128,128	2	60,4	0,379
chr11	122036611	122036938	A-E	840	.	122036638	122036639	128,128,128	2	1,273	0,54
chr11	122037865	122038141	A-E	844	.	122038139	122038140	128,128,128	2	274,1	0,275
chr11	122038811	122039184	A-E	871	.	122039148	122039149	128,128,128	2	304,1	0,372
chr11	122047521	122047626	A-E	867	.	122047573	122047574	128,128,128	2	1,1	0,104
chr11	122049218	122049681	A-E	884	.	122049521	122049522	128,128,128	2	259,115	0,348
chr11	122052220	122052515	A-E	804	.	122052368	122052369	128,128,128	2	3,1	0,294
chr11	122063445	122063834	A-E	892	.	122063518	122063519	128,128,128	2	1,242	0,147
chr11	122072667	122072944	A-E	729	.	122072769	122072770	128,128,128	2	1,72	0,205
chr11	122100877	122101142	A-E	840	.	122101008	122101009	128,128,128	2	20,21	0,244
chr11	122582685	122582764	A-E	899	.	122582721	122582722	128,128,128	2	1,6	0,73
chr11	122619701	122620185	A-E	629	.	122619853	122619854	128,128,128	2	105,284	0,200
chr11	123002865	123003144	A-E	956	.	123002951	123002952	128,128,128	2	1,107	0,172
chr11	123008344	123008427	A-E	853	.	123008385	123008386	128,128,128	2	1,1	0,82
chr11	123008449	123008764	A-E	672	.	123008606	123008607	128,128,128	2	1,1	0,314
chr11	123172652	123173022	A-E	956	.	123172940	123172941	128,128,128	2	208,1	0,369
chr11	123327975	123328380	A-E	943	.	123328055	123328056	128,128,128	2	75,319	0,86
chr11	123345048	123345386	A-E	900	.	123345162	123345163	128,128,128	2	59,167	0,171
chr11	123414630	123415056	A-E	895	.	123414665	123414666	128,128,128	2	35,390	0,36
chr11	124146082	124146472	A-E	991	.	124146191	124146192	255,215,0	2	50,220	0,170
chr11	124587586	124587756	A-E	989	.	124587670	124587671	128,128,128	2	1,1	0,169
chr11	124594816	124595111	A-E	966	.	124594995	124594996	128,128,128	2	65,1	0,294
chr11	124631233	124631497	A-E	904	.	124631342	124631343	128,128,128	2	1,45	0,219
chr11	126218462	126218676	A-E	652	.	126218568	126218569	128,128,128	2	1,1	0,213
chr11	128098978	128099361	A-E	850	.	128099191	128099192	128,128,128	2	48,3	0,380
chr11	128199144	128199508	A-E	924	.	128199226	128199227	128,128,128	2	35,233	0,131
chr11	128204456	128204853	A-E	911	.	128204573	128204574	128,128,128	2	5,167	0,230
chr11	128211301	128211582	A-E	781	.	128211377	128211378	128,128,128	2	28,155	0,126
chr11	128212720	128212961	A-E	874	.	128212843	128212844	128,128,128	2	9,3	0,238
chr11	128344618	128344676	A-E	919	.	128344649	128344650	128,128,128	2	7,2	0,56
chr11	128371981	128372035	A-E	854	.	128372021	128372022	128,128,128	2	28,1	0,53
chr11	128387749	128388099	A-E	939	.	128387997	128387998	128,128,128	2	222,74	0,276
chr11	128388207	128388530	A-E	929	.	128388364	128388365	128,128,128	2	1,9	0,314
chr11	128388897	128389626	A-E	870	.	128389453	128389454	128,128,128	2	501,117	0,612
chr11	128445940	128446213	A-E	902	.	128446122	128446123	128,128,128	2	146,54	0,219
chr11	128548037	128548426	A-E	841	.	128548109	128548110	128,128,128	2	1,244	0,145
chr11	128566967	128567354	A-E	819	.	128566987	128566988	128,128,128	2	3,348	0,39
chr11	128567774	128568425	A-E	952	.	128568089	128568090	128,128,128	2	288,308	0,343
chr11	128575586	128575808	A-E	869	.	128575607	128575608	128,128,128	2	2,180	0,42
chr11	128579282	128579748	A-E	977	.	128579399	128579400	128,128,128	2	46,277	0,189
chr11	128583562	128583870	A-E	921	.	128583584	128583585	128,128,128	2	1,263	0,45
chr11	128586554	128587109	A-E	957	.	128586816	128586817	128,128,128	2	203,233	0,322
chr11	128588753	128589006	A-E	894	.	128588881	128588882	128,128,128	2	6,1	0,252
chr11	128590332	128590660	A-E	927	.	128590580	128590581	128,128,128	2	197,27	0,301
chr11	128596798	128597188	A-E	864	.	128596844	128596845	128,128,128	2	1,297	0,93
chr11	129781322	129781453	A-E	761	.	129781411	129781412	128,128,128	2	50,1	0,130
chr11	129820682	129820838	A-E	898	.	129820759	129820760	255,215,0	2	1,1	0,155
chr11	129912030	129912233	A-E	543	.	129912118	129912119	128,128,128	2	28,53	0,150
chr11	129954187	129954569	A-E	799	.	129954276	129954277	128,128,128	2	1,204	0,178
chr11	129968380	129968477	A-E	828	.	129968428	129968429	128,128,128	2	1,1	0,96
chr11	129989003	129989170	A-E	890	.	129989017	129989018	128,128,128	2	3,141	0,26
chr11	130350070	130350294	A-E	985	.	130350230	130350231	128,128,128	2	99,1	0,223
chr11	130501041	130501274	A-E	900	.	130501102	130501103	128,128,128	2	1,110	0,123
chr11	130767627	130768066	A-E	869	.	130767877	130767878	128,128,128	2	126,64	0,375
chr11	131582513	131582743	A-E	864	.	131582627	131582628	128,128,128	2	1,1	0,229
chr11	131614771	131614965	A-E	829	.	131614934	131614935	128,128,128	2	139,5	0,189
chr11	131619149	131619332	A-E	849	.	131619208	131619209	128,128,128	2	1,64	0,119
chr11	131626814	131626930	A-E	788	.	131626870	131626871	128,128,128	2	1,3	0,113
chr11	131924772	131924995	A-E	881	.	131924885	131924886	128,128,128	2	49,45	0,178
chr11	131934936	131935322	A-E	784	.	131935090	131935091	128,128,128	2	49,126	0,260
chr11	131941837	131942091	A-E	932	.	131942020	131942021	128,128,128	2	115,1	0,253
chr11	131942118	131942474	A-E	795	.	131942247	131942248	128,128,128	2	1,98	0,258
chr11	131942733	131942935	A-E	894	.	131942833	131942834	128,128,128	2	1,1	0,201
chr11	131996641	131997035	A-E	845	.	131996985	131996986	128,128,128	2	296,1	0,393
chr11	133991300	133991384	A-E	905	.	133991341	133991342	128,128,128	2	1,1	0,83
chr12	1024438	1024795	A-E	931	.	1024720	1024721	128,128,128	2	210,1	0,356
chr12	1157508	1157869	A-E	808	.	1157626	1157627	128,128,128	2	36,159	0,202
chr12	1572964	1573282	A-E	897	.	1573122	1573123	255,215,0	2	1,1	0,317
chr12	1583254	1583583	A-E	663	.	1583418	1583419	128,128,128	2	1,1	0,328
chr12	1921751	1922388	A-E	685	.	1922035	1922036	128,128,128	2	275,342	0,295
chr12	2444773	2444895	A-E	774	.	2444887	2444888	128,128,128	2	108,1	0,121
chr12	2448491	2448599	A-E	870	.	2448530	2448531	128,128,128	2	2,31	0,77
chr12	3083818	3084010	A-E	926	.	3083913	3083914	128,128,128	2	1,1	0,191
chr12	3226381	3226449	A-E	981	.	3226414	3226415	128,128,128	2	1,1	0,67
chr12	3226776	3227050	A-E	970	.	3226900	3226901	128,128,128	2	1,26	0,248
chr12	3326549	3326840	A-E	893	.	3326664	3326665	128,128,128	2	1,60	0,231
chr12	3334572	3334848	A-E	981	.	3334767	3334768	128,128,128	2	116,1	0,275
chr12	3981587	3981723	A-E	693	.	3981655	3981656	128,128,128	2	3,1	0,135
chr12	4714987	4715304	A-E	877	.	4715230	4715231	128,128,128	2	171,1	0,316
chr12	5566178	5566568	A-E	957	.	5566310	5566311	128,128,128	2	38,163	0,227
chr12	6201963	6202304	A-E	905	.	6202176	6202177	128,128,128	2	88,1	0,340
chr12	6248004	6248360	A-E	810	.	6248207	6248208	128,128,128	2	180,128	0,228
chr12	6250118	6250545	A-E	599	.	6250360	6250361	128,128,128	2	221,162	0,265
chr12	6254825	6255039	A-E	668	.	6254918	6254919	128,128,128	2	1,28	0,186
chr12	6278115	6278307	A-E	756	.	6278239	6278240	128,128,128	2	59,1	0,191
chr12	6280499	6281236	A-E	693	.	6280878	6280879	128,128,128	2	366,343	0,394
chr12	6288535	6288780	A-E	842	.	6288631	6288632	128,128,128	2	32,84	0,161
chr12	6289882	6289953	A-E	745	.	6289890	6289891	128,128,128	2	1,55	0,16
chr12	6291787	6291895	A-E	716	.	6291814	6291815	128,128,128	2	2,54	0,54
chr12	6311854	6311978	A-E	977	.	6311904	6311905	128,128,128	2	1,24	0,100
chr12	6312103	6312444	A-E	946	.	6312273	6312274	128,128,128	2	1,1	0,340
chr12	6321647	6321800	A-E	992	.	6321723	6321724	128,128,128	2	1,1	0,152
chr12	6327471	6327834	A-E	923	.	6327652	6327653	128,128,128	2	1,1	0,362
chr12	6332021	6332332	A-E	794	.	6332116	6332117	128,128,128	2	31,151	0,160
chr12	6337759	6338106	A-E	989	.	6337843	6337844	128,128,128	2	15,193	0,154
chr12	6339403	6339581	A-E	964	.	6339491	6339492	128,128,128	2	1,1	0,177
chr12	6383862	6383986	A-E	935	.	6383923	6383924	128,128,128	2	1,1	0,123
chr12	7708490	7708654	A-E	717	.	7708585	7708586	255,215,0	2	29,1	0,163
chr12	8828014	8828577	A-E	743	.	8828320	8828321	128,128,128	2	222,172	0,391
chr12	8840377	8840836	A-E	892	.	8840578	8840579	128,128,128	2	159,214	0,245
chr12	8845360	8845694	A-E	713	.	8845399	8845400	255,215,0	2	1,256	0,78
chr12	9946454	9946723	A-E	899	.	9946605	9946606	255,215,0	2	98,64	0,205
chr12	9947226	9947346	A-E	788	.	9947289	9947290	255,215,0	2	15,7	0,113
chr12	9947728	9947770	A-E	953	.	9947748	9947749	255,215,0	2	1,1	0,41
chr12	10220622	10220778	A-E	939	.	10220714	10220715	128,128,128	2	30,1	0,155
chr12	10221323	10221512	A-E	961	.	10221438	10221439	128,128,128	2	74,31	0,158
chr12	10250158	10250280	A-E	907	.	10250206	10250207	128,128,128	2	2,26	0,96
chr12	10794413	10794704	A-E	811	.	10794527	10794528	128,128,128	2	1,63	0,228
chr12	10824879	10825003	A-E	687	.	10824940	10824941	128,128,128	2	1,1	0,123
chr12	11120520	11120526	A-E	803	.	11120522	11120523	128,128,128	2	1,1	0,5
chr12	11168510	11168774	A-E	877	.	11168708	11168709	128,128,128	2	178,45	0,219
chr12	11698385	11698588	A-E	751	.	11698523	11698524	128,128,128	2	89,15	0,188
chr12	11698780	11698980	A-E	878	.	11698848	11698849	128,128,128	2	23,85	0,115
chr12	11699021	11699226	A-E	831	.	11699122	11699123	128,128,128	2	2,3	0,202
chr12	11827985	11828066	A-E	926	.	11828007	11828008	128,128,128	2	1,36	0,45
chr12	11828862	11829235	A-E	928	.	11828993	11828994	128,128,128	2	1,111	0,262
chr12	11851043	11851172	A-E	756	.	11851117	11851118	128,128,128	2	21,1	0,128
chr12	11858059	11858559	A-E	920	.	11858129	11858130	128,128,128	2	2,361	0,139
chr12	11870499	11870716	A-E	884	.	11870590	11870591	128,128,128	2	1,35	0,182
chr12	11871821	11871942	A-E	959	.	11871834	11871835	128,128,128	2	1,94	0,27
chr12	11877857	11878112	A-E	560	.	11877922	11877923	128,128,128	2	1,124	0,131
chr12	11878665	11878754	A-E	842	.	11878709	11878710	128,128,128	2	1,1	0,88
chr12	11898142	11898564	A-E	768	.	11898232	11898233	128,128,128	2	46,287	0,135
chr12	11919566	11919967	A-E	669	.	11919674	11919675	128,128,128	2	78,262	0,139
chr12	11946969	11947026	A-E	926	.	11946996	11946997	128,128,128	2	1,2	0,55
chr12	11949422	11949819	A-E	800	.	11949573	11949574	128,128,128	2	90,183	0,214
chr12	11950553	11950830	A-E	656	.	11950617	11950618	128,128,128	2	17,165	0,112
chr12	11967403	11967579	A-E	789	.	11967516	11967517	128,128,128	2	86,34	0,142
chr12	11975144	11975300	A-E	907	.	11975238	11975239	128,128,128	2	34,1	0,155
chr12	11986979	11987463	A-E	735	.	11987101	11987102	128,128,128	2	76,315	0,169
chr12	11987514	11987811	A-E	916	.	11987530	11987531	128,128,128	2	1,265	0,32
chr12	11992911	11993040	A-E	754	.	11992975	11992976	128,128,128	2	1,1	0,128
chr12	12008471	12008868	A-E	860	.	12008518	12008519	128,128,128	2	1,302	0,95
chr12	12016846	12017194	A-E	897	.	12017119	12017120	128,128,128	2	238,39	0,309
chr12	12030986	12031138	A-E	962	.	12031061	12031062	128,128,128	2	1,1	0,151
chr12	12032964	12033203	A-E	780	.	12033083	12033084	128,128,128	2	2,1	0,238
chr12	12185852	12185959	A-E	913	.	12185897	12185898	128,128,128	2	27,43	0,64
chr12	12593537	12593931	A-E	875	.	12593695	12593696	128,128,128	2	1,77	0,317
chr12	12641020	12641154	A-E	713	.	12641027	12641028	128,128,128	2	1,119	0,15
chr12	12889732	12889911	A-E	650	.	12889753	12889754	128,128,128	2	2,138	0,41
chr12	12969602	12969725	A-E	938	.	12969663	12969664	128,128,128	2	1,1	0,122
chr12	12971684	12972019	A-E	929	.	12971830	12971831	128,128,128	2	1,43	0,292
chr12	13056884	13057235	A-E	972	.	13057059	13057060	128,128,128	2	1,1	0,350
chr12	13075067	13075388	A-E	893	.	13075227	13075228	128,128,128	2	1,1	0,320
chr12	13250458	13250561	A-E	921	.	13250483	13250484	128,128,128	2	1,53	0,50
chr12	13277478	13277848	A-E	904	.	13277685	13277686	128,128,128	2	47,1	0,369
chr12	13277970	13278212	A-E	946	.	13278172	13278173	128,128,128	2	164,1	0,241
chr12	13320198	13320450	A-E	915	.	13320348	13320349	128,128,128	2	51,1	0,251
chr12	13353527	13353718	A-E	984	.	13353578	13353579	128,128,128	2	1,88	0,103
chr12	13355079	13355414	A-E	955	.	13355246	13355247	128,128,128	2	1,1	0,334
chr12	13357534	13357828	A-E	950	.	13357576	13357577	128,128,128	2	3,212	0,82
chr12	14525394	14525719	A-E	701	.	14525556	14525557	128,128,128	2	1,1	0,324
chr12	15110831	15110963	A-E	720	.	15110878	15110879	128,128,128	2	1,37	0,95
chr12	15111199	15111865	A-E	816	.	15111798	15111799	128,128,128	2	572,38	0,628
chr12	15781173	15781260	A-E	786	.	15781216	15781217	128,128,128	2	1,1	0,86
chr12	15781288	15781606	A-E	737	.	15781446	15781447	128,128,128	2	1,1	0,317
chr12	15790479	15790844	A-E	840	.	15790692	15790693	128,128,128	2	63,1	0,364
chr12	19343816	19343915	A-E	867	.	19343890	19343891	128,128,128	2	51,1	0,98
chr12	19727810	19727818	A-E	896	.	19727813	19727814	128,128,128	2	1,1	0,7
chr12	20099675	20099840	A-E	823	.	20099741	20099742	128,128,128	2	10,42	0,123
chr12	20526172	20526434	A-E	802	.	20526180	20526181	128,128,128	2	1,245	0,17
chr12	20557766	20558168	A-E	771	.	20557773	20557774	128,128,128	2	1,387	0,15
chr12	20591513	20591587	A-E	931	.	20591549	20591550	128,128,128	2	1,1	0,73
chr12	22435194	22435461	A-E	963	.	22435403	22435404	128,128,128	2	154,1	0,266
chr12	22441224	22441581	A-E	947	.	22441384	22441385	128,128,128	2	4,39	0,318
chr12	24753550	24753706	A-E	949	.	24753666	24753667	128,128,128	2	98,20	0,136
chr12	24753984	24754298	A-E	903	.	24754171	24754172	128,128,128	2	131,69	0,245
chr12	25004985	25005042	A-E	804	.	25005011	25005012	128,128,128	2	1,4	0,53
chr12	25008843	25009219	A-E	764	.	25009047	25009048	128,128,128	2	34,1	0,375
chr12	25051220	25051402	A-E	881	.	25051310	25051311	128,128,128	2	1,1	0,181
chr12	25053045	25053436	A-E	948	.	25053334	25053335	128,128,128	2	214,26	0,365
chr12	25062577	25063016	A-E	517	.	25062828	25062829	128,128,128	2	188,123	0,316
chr12	25099512	25100288	A-E	930	.	25099549	25099550	255,215,0	2	2,702	0,74
chr12	25151034	25151427	A-E	974	.	25151310	25151311	128,128,128	2	165,4	0,389
chr12	26114307	26114583	A-E	963	.	26114406	26114407	128,128,128	2	1,78	0,198
chr12	26122971	26123046	A-E	954	.	26122983	26122984	128,128,128	2	1,51	0,24
chr12	26127774	26127994	A-E	785	.	26127883	26127884	128,128,128	2	1,1	0,219
chr12	26142824	26143171	A-E	923	.	26142997	26142998	128,128,128	2	1,1	0,346
chr12	26379766	26379955	A-E	906	.	26379899	26379900	128,128,128	2	98,20	0,169
chr12	26889779	26890108	A-E	841	.	26889931	26889932	128,128,128	2	1,24	0,305
chr12	26984112	26984344	A-E	743	.	26984227	26984228	128,128,128	2	1,1	0,231
chr12	27329757	27330097	A-E	912	.	27329963	27329964	128,128,128	2	131,58	0,282
chr12	27399903	27400257	A-E	838	.	27400079	27400080	128,128,128	2	1,1	0,353
chr12	27437484	27437881	A-E	828	.	27437571	27437572	128,128,128	2	1,223	0,174
chr12	27438498	27438587	A-E	986	.	27438542	27438543	128,128,128	2	1,1	0,88
chr12	27497251	27497478	A-E	948	.	27497363	27497364	128,128,128	2	1,3	0,224
chr12	27613510	27613909	A-E	926	.	27613775	27613776	128,128,128	2	223,90	0,309
chr12	27615006	27615423	A-E	873	.	27615308	27615309	128,128,128	2	190,1	0,416
chr12	27726864	27727242	A-E	882	.	27726999	27727000	128,128,128	2	7,113	0,265
chr12	27772381	27772681	A-E	741	.	27772516	27772517	128,128,128	2	1,29	0,271
chr12	28127967	28128359	A-E	907	.	28128242	28128243	255,215,0	2	262,102	0,290
chr12	28241772	28241850	A-E	885	.	28241810	28241811	128,128,128	2	1,2	0,76
chr12	28284537	28284677	A-E	532	.	28284560	28284561	128,128,128	2	1,93	0,47
chr12	28933073	28933289	A-E	691	.	28933190	28933191	128,128,128	2	26,6	0,210
chr12	29194633	29194954	A-E	857	.	29194754	29194755	128,128,128	2	40,118	0,203
chr12	29312653	29312987	A-E	777	.	29312865	29312866	128,128,128	2	134,42	0,292
chr12	29329938	29330173	A-E	849	.	29330067	29330068	128,128,128	2	69,44	0,191
chr12	29395025	29395583	A-E	535	.	29395356	29395357	128,128,128	2	273,167	0,391
chr12	29395961	29396397	A-E	964	.	29396129	29396130	255,215,0	2	142,240	0,196
chr12	29473475	29473492	A-E	868	.	29473483	29473484	128,128,128	2	1,1	0,16
chr12	29878912	29879202	A-E	956	.	29879058	29879059	128,128,128	2	5,1	0,289
chr12	30975226	30975478	A-E	954	.	30975346	30975347	128,128,128	2	12,23	0,229
chr12	31523933	31524084	A-E	790	.	31523972	31523973	128,128,128	2	1,73	0,78
chr12	31904092	31904287	A-E	558	.	31904197	31904198	128,128,128	2	81,64	0,131
chr12	31972530	31972632	A-E	689	.	31972575	31972576	128,128,128	2	1,12	0,90
chr12	32351345	32351498	A-E	607	.	32351420	32351421	128,128,128	2	1,3	0,150
chr12	32635235	32635487	A-E	910	.	32635320	32635321	128,128,128	2	29,109	0,143
chr12	32636528	32636789	A-E	846	.	32636675	32636676	128,128,128	2	138,104	0,157
chr12	39766876	39767120	A-E	697	.	39766997	39766998	128,128,128	2	1,1	0,243
chr12	40531165	40531312	A-E	884	.	40531254	40531255	128,128,128	2	34,1	0,146
chr12	40620519	40620904	A-E	671	.	40620606	40620607	128,128,128	2	22,232	0,153
chr12	42415410	42415595	A-E	828	.	42415502	42415503	128,128,128	2	1,1	0,184
chr12	42875038	42875417	A-E	910	.	42875210	42875211	128,128,128	2	1,35	0,344
chr12	42879749	42879922	A-E	895	.	42879840	42879841	128,128,128	2	11,1	0,172
chr12	42981341	42981384	A-E	961	.	42981362	42981363	128,128,128	2	1,1	0,42
chr12	42984702	42985091	A-E	980	.	42984896	42984897	128,128,128	2	1,1	0,388
chr12	43671335	43671523	A-E	929	.	43671451	43671452	128,128,128	2	46,1	0,187
chr12	43699836	43700036	A-E	935	.	43699909	43699910	128,128,128	2	30,83	0,117
chr12	46032390	46032740	A-E	968	.	46032564	46032565	128,128,128	2	1,1	0,349
chr12	46381876	46382270	A-E	533	.	46382255	46382256	255,215,0	2	371,5	0,389
chr12	46603605	46603977	A-E	790	.	46603917	46603918	128,128,128	2	257,4	0,368
chr12	46654012	46654419	A-E	836	.	46654408	46654409	128,128,128	2	388,1	0,406
chr12	46844808	46845174	A-E	621	.	46844833	46844834	128,128,128	2	1,315	0,51
chr12	46845656	46846014	A-E	709	.	46845814	46845815	128,128,128	2	1,42	0,316
chr12	46918651	46918824	A-E	687	.	46918736	46918737	128,128,128	2	1,3	0,170
chr12	47053760	47053887	A-E	747	.	47053820	47053821	128,128,128	2	2,7	0,120
chr12	47482441	47482676	A-E	896	.	47482558	47482559	128,128,128	2	1,1	0,234
chr12	47744016	47744137	A-E	625	.	47744057	47744058	128,128,128	2	1,38	0,83
chr12	48195468	48195540	A-E	857	.	48195503	48195504	128,128,128	2	1,1	0,71
chr12	48205363	48205594	A-E	695	.	48205443	48205444	255,215,0	2	4,74	0,157
chr12	48205638	48205846	A-E	560	.	48205729	48205730	255,215,0	2	1,25	0,183
chr12	48215602	48215961	A-E	699	.	48215781	48215782	128,128,128	2	1,1	0,358
chr12	49276307	49276420	A-E	538	.	49276361	49276362	255,215,0	2	6,9	0,104
chr12	49277442	49277626	A-E	576	.	49277533	49277534	128,128,128	2	1,1	0,183
chr12	49594805	49595186	A-E	622	.	49594995	49594996	128,128,128	2	1,1	0,380
chr12	49616382	49616661	A-E	836	.	49616429	49616430	255,215,0	2	1,184	0,95
chr12	50058663	50058846	A-E	740	.	50058754	50058755	128,128,128	2	1,1	0,182
chr12	50064771	50065019	A-E	794	.	50064885	50064886	128,128,128	2	74,92	0,156
chr12	50066305	50066717	A-E	686	.	50066640	50066641	128,128,128	2	288,29	0,383
chr12	50092156	50092464	A-E	807	.	50092309	50092310	128,128,128	2	1,1	0,307
chr12	50096461	50096860	A-E	885	.	50096655	50096656	128,128,128	2	1,11	0,388
chr12	50097438	50097851	A-E	678	.	50097617	50097618	128,128,128	2	155,209	0,204
chr12	50098491	50098771	A-E	867	.	50098742	50098743	128,128,128	2	224,1	0,279
chr12	50218807	50218854	A-E	498	.	50218829	50218830	255,215,0	2	1,3	0,44
chr12	50911573	50911988	A-E	721	.	50911665	50911666	128,128,128	2	29,259	0,156
chr12	51768324	51768713	A-E	902	.	51768388	51768389	128,128,128	2	1,261	0,128
chr12	51786511	51786834	A-E	774	.	51786675	51786676	128,128,128	2	139,133	0,190
chr12	51787794	51788248	A-E	880	.	51788115	51788116	128,128,128	2	265,76	0,378
chr12	52208433	52208985	A-E	949	.	52208773	52208774	128,128,128	2	330,201	0,351
chr12	52249721	52249808	A-E	928	.	52249783	52249784	128,128,128	2	39,1	0,86
chr12	52262940	52263308	A-E	497	.	52263215	52263216	128,128,128	2	184,1	0,367
chr12	52291135	52291309	A-E	951	.	52291179	52291180	128,128,128	2	4,89	0,85
chr12	52299499	52299740	A-E	987	.	52299664	52299665	255,215,0	2	92,1	0,240
chr12	52299885	52300072	A-E	923	.	52299969	52299970	255,215,0	2	1,18	0,169
chr12	52347797	52347964	A-E	527	.	52347864	52347865	255,215,0	2	1,32	0,135
chr12	52438176	52438423	A-E	961	.	52438377	52438378	128,128,128	2	157,1	0,246
chr12	52587798	52588065	A-E	803	.	52587860	52587861	128,128,128	2	50,191	0,76
chr12	52588132	52588259	A-E	897	.	52588204	52588205	128,128,128	2	20,1	0,126
chr12	52596076	52596423	A-E	931	.	52596242	52596243	128,128,128	2	1,14	0,333
chr12	52609471	52609778	A-E	790	.	52609592	52609593	128,128,128	2	1,64	0,243
chr12	53229830	53230092	A-E	585	.	53229927	53229928	255,215,0	2	1,68	0,194
chr12	53261473	53261693	A-E	629	.	53261597	53261598	128,128,128	2	32,2	0,218
chr12	53985601	53986013	A-E	915	.	53985815	53985816	128,128,128	2	43,25	0,387
chr12	54012118	54012371	A-E	680	.	54012241	54012242	255,215,0	2	79,84	0,169
chr12	54809016	54809289	A-E	725	.	54809199	54809200	128,128,128	2	96,1	0,272
chr12	54815757	54815842	A-E	601	.	54815801	54815802	128,128,128	2	5,1	0,84
chr12	56913870	56914233	A-E	877	.	56913923	56913924	128,128,128	2	1,256	0,107
chr12	56968081	56968299	A-E	519	.	56968197	56968198	128,128,128	2	16,1	0,217
chr12	57115757	57116152	A-E	593	.	57115954	57115955	128,128,128	2	1,1	0,394
chr12	59309330	59309491	A-E	895	.	59309410	59309411	128,128,128	2	1,1	0,160
chr12	59434557	59434696	A-E	955	.	59434647	59434648	128,128,128	2	71,29	0,110
chr12	59472989	59473059	A-E	854	.	59473023	59473024	128,128,128	2	1,1	0,69
chr12	59478697	59478823	A-E	830	.	59478759	59478760	128,128,128	2	1,1	0,125
chr12	62685666	62685938	A-E	843	.	62685801	62685802	128,128,128	2	1,1	0,271
chr12	63034631	63034850	A-E	772	.	63034740	63034741	128,128,128	2	1,1	0,218
chr12	63118135	63118381	A-E	874	.	63118249	63118250	128,128,128	2	1,18	0,228
chr12	63177678	63177947	A-E	945	.	63177764	63177765	128,128,128	2	7,103	0,166
chr12	63256455	63256601	A-E	722	.	63256527	63256528	128,128,128	2	1,1	0,145
chr12	64338674	64339009	A-E	854	.	64338837	64338838	128,128,128	2	1,8	0,327
chr12	64850943	64851346	A-E	746	.	64850993	64850994	255,215,0	2	3,304	0,99
chr12	64955008	64955199	A-E	769	.	64955102	64955103	128,128,128	2	1,2	0,189
chr12	65006905	65007143	A-E	618	.	65006910	65006911	128,128,128	2	1,227	0,11
chr12	65008873	65009239	A-E	625	.	65009037	65009038	128,128,128	2	1,37	0,329
chr12	65013818	65014124	A-E	959	.	65014035	65014036	255,215,0	2	157,28	0,278
chr12	65015023	65015259	A-E	745	.	65015144	65015145	128,128,128	2	121,114	0,122
chr12	65015495	65015814	A-E	787	.	65015649	65015650	128,128,128	2	109,119	0,200
chr12	65059299	65059617	A-E	599	.	65059410	65059411	128,128,128	2	1,96	0,222
chr12	65068346	65068697	A-E	794	.	65068385	65068386	128,128,128	2	1,273	0,78
chr12	65140575	65140710	A-E	809	.	65140635	65140636	128,128,128	2	1,14	0,121
chr12	65176068	65176517	A-E	722	.	65176159	65176160	128,128,128	2	66,331	0,118
chr12	65926688	65927190	A-E	919	.	65926917	65926918	128,128,128	2	224,266	0,236
chr12	65928345	65928570	A-E	909	.	65928556	65928557	128,128,128	2	200,1	0,224
chr12	65931187	65931334	A-E	830	.	65931237	65931238	128,128,128	2	1,47	0,100
chr12	65959973	65960354	A-E	548	.	65959974	65959975	255,215,0	2	1,379	0,2
chr12	66026019	66026431	A-E	811	.	66026068	66026069	128,128,128	2	27,339	0,73
chr12	66027921	66028196	A-E	840	.	66028032	66028033	128,128,128	2	98,150	0,125
chr12	66028423	66029056	A-E	815	.	66028711	66028712	128,128,128	2	223,278	0,355
chr12	66029061	66029121	A-E	899	.	66029074	66029075	128,128,128	2	1,33	0,27
chr12	66060821	66060972	A-E	987	.	66060880	66060881	255,215,0	2	13,45	0,106
chr12	66089335	66089636	A-E	538	.	66089543	66089544	128,128,128	2	138,21	0,280
chr12	66279447	66279485	A-E	946	.	66279465	66279466	128,128,128	2	1,1	0,37
chr12	66286698	66286979	A-E	953	.	66286898	66286899	128,128,128	2	152,32	0,249
chr12	66289506	66289852	A-E	950	.	66289750	66289751	128,128,128	2	214,71	0,275
chr12	66324107	66324404	A-E	870	.	66324255	66324256	128,128,128	2	1,1	0,296
chr12	67669352	67669704	A-E	861	.	67669437	67669438	128,128,128	2	1,182	0,170
chr12	68633859	68633980	A-E	643	.	68633912	68633913	128,128,128	2	1,14	0,107
chr12	68799233	68799326	A-E	949	.	68799279	68799280	128,128,128	2	1,1	0,92
chr12	68799801	68800197	A-E	887	.	68799998	68799999	128,128,128	2	1,1	0,395
chr12	68848831	68849142	A-E	750	.	68848986	68848987	128,128,128	2	2,1	0,310
chr12	69007139	69007505	A-E	522	.	69007195	69007196	255,215,0	2	29,282	0,84
chr12	69027978	69028379	A-E	839	.	69028034	69028035	128,128,128	2	1,289	0,112
chr12	69453304	69453583	A-E	740	.	69453489	69453490	128,128,128	2	123,30	0,249
chr12	69634325	69634686	A-E	578	.	69634558	69634559	128,128,128	2	213,106	0,255
chr12	69865616	69865907	A-E	701	.	69865621	69865622	128,128,128	2	1,280	0,11
chr12	70382625	70382986	A-E	859	.	70382643	70382644	128,128,128	2	1,325	0,36
chr12	70639507	70639835	A-E	639	.	70639531	70639532	128,128,128	2	1,280	0,48
chr12	70644560	70644959	A-E	669	.	70644583	70644584	128,128,128	2	1,352	0,47
chr12	70937766	70937789	A-E	828	.	70937777	70937778	128,128,128	2	1,1	0,22
chr12	70944117	70944391	A-E	902	.	70944247	70944248	128,128,128	2	1,14	0,260
chr12	71042778	71042865	A-E	763	.	71042803	71042804	128,128,128	2	1,37	0,50
chr12	71085208	71085379	A-E	691	.	71085279	71085280	128,128,128	2	1,29	0,142
chr12	74257635	74257658	A-E	881	.	74257646	74257647	128,128,128	2	1,1	0,22
chr12	75571924	75571966	A-E	875	.	75571944	75571945	128,128,128	2	1,1	0,41
chr12	75876564	75876781	A-E	893	.	75876632	75876633	128,128,128	2	32,112	0,105
chr12	75877380	75877665	A-E	763	.	75877491	75877492	128,128,128	2	112,173	0,112
chr12	76209246	76209451	A-E	816	.	76209338	76209339	128,128,128	2	12,31	0,174
chr12	76256965	76257237	A-E	923	.	76257098	76257099	128,128,128	2	1,5	0,267
chr12	76271655	76271890	A-E	966	.	76271772	76271773	128,128,128	2	1,1	0,234
chr12	76362994	76363361	A-E	881	.	76363158	76363159	128,128,128	2	127,165	0,202
chr12	76375899	76376264	A-E	534	.	76376113	76376114	128,128,128	2	164,100	0,265
chr12	76392217	76392338	A-E	860	.	76392277	76392278	128,128,128	2	1,1	0,120
chr12	76431370	76431746	A-E	935	.	76431557	76431558	128,128,128	2	1,1	0,375
chr12	76476370	76476746	A-E	510	.	76476629	76476630	128,128,128	2	145,1	0,375
chr12	78171116	78171282	A-E	847	.	78171201	78171202	128,128,128	2	53,47	0,119
chr12	78335315	78335440	A-E	915	.	78335377	78335378	128,128,128	2	1,1	0,124
chr12	79578075	79578339	A-E	929	.	79578216	79578217	128,128,128	2	21,1	0,263
chr12	79815316	79815443	A-E	931	.	79815357	79815358	128,128,128	2	1,44	0,83
chr12	79817704	79817772	A-E	903	.	79817736	79817737	128,128,128	2	1,4	0,64
chr12	79848111	79848561	A-E	795	.	79848283	79848284	128,128,128	2	83,187	0,263
chr12	79943391	79943637	A-E	791	.	79943512	79943513	128,128,128	2	1,3	0,243
chr12	80053999	80054295	A-E	713	.	80054146	80054147	128,128,128	2	1,1	0,295
chr12	80450155	80450249	A-E	942	.	80450199	80450200	128,128,128	2	18,22	0,72
chr12	81472701	81472849	A-E	926	.	81472799	81472800	128,128,128	2	50,1	0,147
chr12	82253443	82253804	A-E	733	.	82253623	82253624	128,128,128	2	1,1	0,360
chr12	86197000	86197204	A-E	789	.	86197196	86197197	128,128,128	2	191,1	0,203
chr12	88457286	88457367	A-E	637	.	88457326	88457327	128,128,128	2	1,1	0,80
chr12	88536942	88537112	A-E	557	.	88537026	88537027	128,128,128	2	1,1	0,169
chr12	88703746	88703794	A-E	867	.	88703769	88703770	128,128,128	2	1,1	0,47
chr12	88703962	88704349	A-E	935	.	88704185	88704186	128,128,128	2	65,4	0,383
chr12	89032845	89033166	A-E	887	.	89032948	89032949	128,128,128	2	1,115	0,206
chr12	89529729	89530218	A-E	813	.	89529962	89529963	128,128,128	2	212,234	0,255
chr12	89549736	89549853	A-E	781	.	89549828	89549829	128,128,128	2	92,23	0,94
chr12	89550047	89551250	A-E	765	.	89550881	89550882	128,128,128	2	731,264	0,939
chr12	89557744	89558051	A-E	971	.	89557841	89557842	128,128,128	2	39,150	0,157
chr12	89606445	89606567	A-E	817	.	89606512	89606513	128,128,128	2	15,1	0,121
chr12	89628967	89629343	A-E	900	.	89629086	89629087	128,128,128	2	57,194	0,182
chr12	89630105	89630296	A-E	764	.	89630226	89630227	128,128,128	2	53,1	0,190
chr12	89638373	89638597	A-E	611	.	89638552	89638553	128,128,128	2	155,19	0,205
chr12	89638877	89639212	A-E	648	.	89638988	89638989	128,128,128	2	48,160	0,175
chr12	89762192	89762456	A-E	856	.	89762323	89762324	128,128,128	2	1,1	0,263
chr12	89845741	89845891	A-E	886	.	89845815	89845816	128,128,128	2	1,1	0,149
chr12	89871085	89871278	A-E	859	.	89871182	89871183	128,128,128	2	5,2	0,191
chr12	90256648	90256905	A-E	496	.	90256731	90256732	128,128,128	2	83,173	0,84
chr12	90257323	90257921	A-E	782	.	90257574	90257575	128,128,128	2	205,300	0,298
chr12	91775053	91775433	A-E	939	.	91775291	91775292	128,128,128	2	181,83	0,297
chr12	92527448	92527846	A-E	929	.	92527817	92527818	128,128,128	2	342,1	0,397
chr12	92532104	92532353	A-E	821	.	92532341	92532342	128,128,128	2	227,1	0,248
chr12	92532511	92532886	A-E	798	.	92532875	92532876	128,128,128	2	356,1	0,374
chr12	92938242	92938374	A-E	683	.	92938330	92938331	128,128,128	2	47,1	0,131
chr12	93783673	93784189	A-E	828	.	93783875	93783876	128,128,128	2	156,267	0,249
chr12	93785338	93785679	A-E	939	.	93785413	93785414	128,128,128	2	1,191	0,150
chr12	93807138	93807534	A-E	835	.	93807339	93807340	128,128,128	2	196,188	0,208
chr12	93808221	93808240	A-E	878	.	93808231	93808232	128,128,128	2	4,1	0,18
chr12	93811050	93811080	A-E	719	.	93811066	93811067	128,128,128	2	5,1	0,29
chr12	94170549	94170892	A-E	772	.	94170730	94170731	128,128,128	2	22,1	0,342
chr12	94173926	94174316	A-E	813	.	94174120	94174121	128,128,128	2	1,1	0,389
chr12	94177634	94178003	A-E	716	.	94177683	94177684	128,128,128	2	1,270	0,99
chr12	95037542	95037565	A-E	985	.	95037553	95037554	128,128,128	2	1,1	0,22
chr12	95069867	95070333	A-E	891	.	95070013	95070014	128,128,128	2	139,311	0,155
chr12	95083150	95083327	A-E	965	.	95083261	95083262	128,128,128	2	63,16	0,161
chr12	95172070	95172466	A-E	955	.	95172385	95172386	128,128,128	2	237,1	0,395
chr12	96031341	96031520	A-E	812	.	96031429	96031430	128,128,128	2	1,2	0,177
chr12	96502190	96502534	A-E	612	.	96502486	96502487	128,128,128	2	250,1	0,343
chr12	96570855	96571414	A-E	939	.	96570962	96570963	128,128,128	2	63,407	0,152
chr12	96590620	96591110	A-E	870	.	96590742	96590743	128,128,128	2	103,347	0,143
chr12	96591489	96591496	A-E	891	.	96591494	96591495	128,128,128	2	6,1	0,6
chr12	96593675	96593812	A-E	900	.	96593743	96593744	128,128,128	2	1,1	0,136
chr12	96602289	96602558	A-E	979	.	96602423	96602424	128,128,128	2	1,1	0,268
chr12	96611713	96611853	A-E	933	.	96611782	96611783	128,128,128	2	1,1	0,139
chr12	96627063	96627293	A-E	903	.	96627177	96627178	128,128,128	2	1,1	0,229
chr12	96627830	96628313	A-E	905	.	96628062	96628063	128,128,128	2	100,117	0,366
chr12	96630162	96630464	A-E	868	.	96630227	96630228	128,128,128	2	1,171	0,131
chr12	96631530	96631765	A-E	692	.	96631741	96631742	128,128,128	2	195,6	0,229
chr12	96634891	96635110	A-E	815	.	96635000	96635001	128,128,128	2	1,1	0,218
chr12	96635574	96636027	A-E	872	.	96635765	96635766	128,128,128	2	161,230	0,223
chr12	96636403	96636783	A-E	926	.	96636455	96636456	255,215,0	2	50,324	0,56
chr12	96637849	96638243	A-E	590	.	96638006	96638007	128,128,128	2	1,80	0,314
chr12	96648142	96648594	A-E	858	.	96648360	96648361	128,128,128	2	147,161	0,291
chr12	96649758	96650321	A-E	914	.	96650167	96650168	128,128,128	2	257,1	0,562
chr12	96650909	96650966	A-E	876	.	96650937	96650938	128,128,128	2	1,1	0,56
chr12	96720581	96720926	A-E	829	.	96720830	96720831	128,128,128	2	155,1	0,344
chr12	96741079	96741435	A-E	840	.	96741361	96741362	128,128,128	2	211,1	0,355
chr12	96742298	96742617	A-E	791	.	96742501	96742502	128,128,128	2	89,1	0,318
chr12	96748972	96749046	A-E	845	.	96749008	96749009	128,128,128	2	1,1	0,73
chr12	96752607	96752772	A-E	795	.	96752694	96752695	128,128,128	2	11,1	0,164
chr12	96753253	96753359	A-E	680	.	96753305	96753306	128,128,128	2	1,1	0,105
chr12	96754821	96755190	A-E	792	.	96755157	96755158	128,128,128	2	305,1	0,368
chr12	96773991	96774080	A-E	538	.	96774035	96774036	128,128,128	2	1,1	0,88
chr12	96774938	96775122	A-E	701	.	96775101	96775102	128,128,128	2	144,1	0,183
chr12	96777112	96777267	A-E	665	.	96777223	96777224	128,128,128	2	70,1	0,154
chr12	96781781	96781893	A-E	895	.	96781888	96781889	128,128,128	2	105,1	0,111
chr12	96790796	96791197	A-E	546	.	96791170	96791171	255,215,0	2	350,1	0,400
chr12	96828064	96828263	A-E	577	.	96828181	96828182	128,128,128	2	60,23	0,176
chr12	96830136	96830532	A-E	944	.	96830227	96830228	128,128,128	2	1,213	0,183
chr12	96831970	96832354	A-E	869	.	96832002	96832003	128,128,128	2	1,319	0,65
chr12	97203899	97204065	A-E	860	.	97203982	97203983	128,128,128	2	3,1	0,165
chr12	97469082	97469374	A-E	831	.	97469227	97469228	128,128,128	2	1,1	0,291
chr12	98818500	98818672	A-E	750	.	98818665	98818666	128,128,128	2	161,1	0,171
chr12	98833479	98833676	A-E	951	.	98833613	98833614	128,128,128	2	114,41	0,156
chr12	98857984	98858326	A-E	950	.	98858077	98858078	128,128,128	2	19,174	0,168
chr12	98919514	98919858	A-E	768	.	98919685	98919686	128,128,128	2	1,1	0,343
chr12	100971623	100971767	A-E	929	.	100971694	100971695	128,128,128	2	1,1	0,143
chr12	101412491	101412895	A-E	784	.	101412553	101412554	128,128,128	2	18,296	0,108
chr12	102269445	102269658	A-E	827	.	102269577	102269578	128,128,128	2	103,50	0,163
chr12	104199621	104199645	A-E	827	.	104199633	104199634	128,128,128	2	2,1	0,23
chr12	104362119	104362258	A-E	606	.	104362188	104362189	128,128,128	2	1,1	0,138
chr12	104693851	104694220	A-E	857	.	104693857	104693858	128,128,128	2	1,356	0,13
chr12	105080008	105080357	A-E	885	.	105080307	105080308	128,128,128	2	274,24	0,325
chr12	105114255	105114695	A-E	838	.	105114402	105114403	128,128,128	2	110,254	0,186
chr12	105620091	105620351	A-E	739	.	105620274	105620275	128,128,128	2	109,2	0,258
chr12	105627812	105628206	A-E	799	.	105628151	105628152	128,128,128	2	286,1	0,393
chr12	105862311	105862507	A-E	892	.	105862408	105862409	128,128,128	2	1,2	0,194
chr12	105863524	105864008	A-E	930	.	105863546	105863547	128,128,128	2	12,451	0,33
chr12	105864087	105864414	A-E	853	.	105864128	105864129	128,128,128	2	1,244	0,83
chr12	105877184	105877323	A-E	874	.	105877253	105877254	128,128,128	2	1,1	0,138
chr12	105879077	105879400	A-E	819	.	105879272	105879273	128,128,128	2	70,1	0,322
chr12	105881040	105881342	A-E	809	.	105881279	105881280	128,128,128	2	179,1	0,301
chr12	105881805	105882076	A-E	838	.	105881861	105881862	128,128,128	2	1,159	0,112
chr12	106423903	106423941	A-E	955	.	106423921	106423922	128,128,128	2	1,1	0,37
chr12	106639693	106639915	A-E	991	.	106639803	106639804	128,128,128	2	1,1	0,221
chr12	106642668	106643242	A-E	946	.	106642943	106642944	128,128,128	2	181,203	0,371
chr12	107421229	107421885	A-E	881	.	107421537	107421538	128,128,128	2	270,309	0,347
chr12	108143557	108143725	A-E	899	.	108143672	108143673	128,128,128	2	65,1	0,167
chr12	108699402	108699607	A-E	811	.	108699510	108699511	128,128,128	2	79,66	0,139
chr12	108699793	108699998	A-E	808	.	108699879	108699880	128,128,128	2	1,32	0,173
chr12	109116964	109117579	A-E	704	.	109117191	109117192	128,128,128	2	153,313	0,302
chr12	109121028	109121218	A-E	850	.	109121122	109121123	128,128,128	2	1,1	0,189
chr12	109231005	109231265	A-E	771	.	109231134	109231135	128,128,128	2	1,1	0,259
chr12	109247407	109247778	A-E	868	.	109247735	109247736	128,128,128	2	291,4	0,367
chr12	110265870	110266305	A-E	887	.	110266083	110266084	128,128,128	2	64,72	0,363
chr12	110750652	110751139	A-E	912	.	110750938	110750939	128,128,128	2	214,127	0,360
chr12	111752741	111753113	A-E	979	.	111752999	111753000	128,128,128	2	155,9	0,363
chr12	111836487	111836654	A-E	571	.	111836529	111836530	128,128,128	2	6,87	0,80
chr12	111850138	111850282	A-E	522	.	111850209	111850210	255,215,0	2	1,1	0,143
chr12	111851594	111851662	A-E	621	.	111851627	111851628	255,215,0	2	1,1	0,67
chr12	111863669	111864025	A-E	916	.	111863829	111863830	128,128,128	2	1,35	0,321
chr12	111866764	111867021	A-E	579	.	111866783	111866784	128,128,128	2	9,226	0,31
chr12	111867956	111868269	A-E	921	.	111868100	111868101	128,128,128	2	125,149	0,164
chr12	111868510	111869152	A-E	647	.	111868791	111868792	128,128,128	2	277,355	0,287
chr12	111871261	111871531	A-E	731	.	111871493	111871494	128,128,128	2	208,12	0,258
chr12	111874580	111874760	A-E	741	.	111874729	111874730	128,128,128	2	121,1	0,179
chr12	111876373	111876692	A-E	590	.	111876450	111876451	128,128,128	2	10,173	0,146
chr12	111881338	111881509	A-E	816	.	111881419	111881420	128,128,128	2	33,41	0,130
chr12	112031570	112031921	A-E	796	.	112031860	112031861	128,128,128	2	231,1	0,350
chr12	112363158	112363241	A-E	828	.	112363199	112363200	128,128,128	2	1,1	0,82
chr12	112741013	112741213	A-E	934	.	112741152	112741153	128,128,128	2	80,1	0,199
chr12	113340636	113340888	A-E	916	.	113340712	113340713	128,128,128	2	1,99	0,153
chr12	114268627	114268721	A-E	882	.	114268673	114268674	128,128,128	2	1,1	0,93
chr12	116411711	116411851	A-E	798	.	116411847	116411848	128,128,128	2	134,1	0,139
chr12	116572704	116573066	A-E	901	.	116572888	116572889	128,128,128	2	8,1	0,361
chr12	116602727	116603094	A-E	588	.	116602909	116602910	128,128,128	2	1,3	0,364
chr12	116622678	116622847	A-E	825	.	116622762	116622763	128,128,128	2	1,1	0,168
chr12	116623050	116623122	A-E	546	.	116623085	116623086	128,128,128	2	1,1	0,71
chr12	116757660	116758473	A-E	603	.	116758133	116758134	128,128,128	2	397,262	0,551
chr12	116821073	116821333	A-E	573	.	116821155	116821156	128,128,128	2	7,102	0,158
chr12	116894164	116894286	A-E	784	.	116894196	116894197	128,128,128	2	1,57	0,65
chr12	117049040	117049175	A-E	800	.	117049107	117049108	255,215,0	2	1,1	0,134
chr12	117451601	117451926	A-E	544	.	117451763	117451764	128,128,128	2	1,1	0,324
chr12	118124954	118125210	A-E	937	.	118125127	118125128	128,128,128	2	93,1	0,255
chr12	118626739	118626832	A-E	675	.	118626768	118626769	128,128,128	2	1,35	0,58
chr12	118768252	118768307	A-E	994	.	118768279	118768280	255,215,0	2	1,1	0,54
chr12	118768564	118768800	A-E	872	.	118768784	118768785	255,215,0	2	207,1	0,235
chr12	119618645	119618705	A-E	829	.	119618686	119618687	128,128,128	2	24,1	0,59
chr12	120153680	120153798	A-E	930	.	120153736	120153737	128,128,128	2	1,5	0,113
chr12	120665661	120665757	A-E	930	.	120665704	120665705	128,128,128	2	1,10	0,86
chr12	120689817	120690140	A-E	823	.	120689964	120689965	128,128,128	2	89,116	0,207
chr12	120904817	120904996	A-E	803	.	120904917	120904918	128,128,128	2	24,1	0,178
chr12	121116362	121116543	A-E	935	.	121116452	121116453	128,128,128	2	1,1	0,180
chr12	121634517	121635169	A-E	874	.	121634887	121634888	255,215,0	2	350,260	0,392
chr12	121642681	121642955	A-E	896	.	121642686	121642687	128,128,128	2	1,263	0,11
chr12	121715307	121715461	A-E	769	.	121715406	121715407	128,128,128	2	53,7	0,147
chr12	121839154	121839422	A-E	620	.	121839289	121839290	128,128,128	2	4,1	0,267
chr12	122020162	122020238	A-E	568	.	122020211	122020212	255,215,0	2	29,5	0,71
chr12	122363309	122363443	A-E	793	.	122363411	122363412	128,128,128	2	72,1	0,133
chr12	122430108	122430625	A-E	865	.	122430170	122430171	128,128,128	2	48,439	0,78
chr12	123135320	123135560	A-E	752	.	123135439	123135440	128,128,128	2	1,1	0,239
chr12	123367402	123367963	A-E	891	.	123367874	123367875	128,128,128	2	420,35	0,526
chr12	123377732	123378127	A-E	737	.	123378025	123378026	128,128,128	2	225,33	0,362
chr12	123427792	123427968	A-E	863	.	123427872	123427873	128,128,128	2	1,16	0,160
chr12	123727095	123727261	A-E	914	.	123727159	123727160	128,128,128	2	1,38	0,128
chr12	123963389	123963624	A-E	949	.	123963439	123963440	128,128,128	2	1,135	0,100
chr12	123964050	123964332	A-E	880	.	123964150	123964151	128,128,128	2	32,112	0,170
chr12	124721310	124721532	A-E	933	.	124721424	124721425	128,128,128	2	8,1	0,221
chr12	124864827	124865003	A-E	932	.	124864907	124864908	128,128,128	2	48,63	0,113
chr12	124875337	124875736	A-E	573	.	124875418	124875419	128,128,128	2	49,285	0,114
chr12	124926088	124926324	A-E	804	.	124926238	124926239	128,128,128	2	105,40	0,196
chr12	124991138	124991309	A-E	679	.	124991171	124991172	255,215,0	2	1,105	0,66
chr12	125008756	125009019	A-E	778	.	125008887	125008888	128,128,128	2	1,1	0,262
chr12	125027797	125027993	A-E	820	.	125027882	125027883	128,128,128	2	48,72	0,124
chr12	125033431	125034089	A-E	680	.	125033754	125033755	128,128,128	2	290,301	0,357
chr12	125034286	125034471	A-E	525	.	125034388	125034389	255,215,0	2	21,1	0,184
chr12	125066562	125066782	A-E	642	.	125066659	125066660	128,128,128	2	1,26	0,194
chr12	125166598	125166935	A-E	869	.	125166766	125166767	128,128,128	2	1,1	0,336
chr12	125185875	125186011	A-E	966	.	125185946	125185947	128,128,128	2	9,1	0,135
chr12	125198204	125198603	A-E	835	.	125198441	125198442	128,128,128	2	234,157	0,242
chr12	125204801	125205082	A-E	863	.	125204927	125204928	128,128,128	2	1,28	0,253
chr12	125205619	125206047	A-E	971	.	125205966	125205967	128,128,128	2	325,57	0,371
chr12	125221717	125221873	A-E	578	.	125221795	125221796	128,128,128	2	48,47	0,109
chr12	125224672	125224768	A-E	827	.	125224725	125224726	255,215,0	2	13,2	0,94
chr12	125231951	125232267	A-E	943	.	125232148	125232149	128,128,128	2	83,4	0,312
chr12	132288640	132288996	A-E	640	.	132288939	132288940	255,215,0	2	244,1	0,355
chr12	132903795	132904258	A-E	981	.	132904059	132904060	128,128,128	2	219,153	0,310
chr12	133458451	133458742	A-E	854	.	133458596	133458597	128,128,128	2	1,1	0,290
chr13	21182671	21183045	A-E	954	.	21182843	21182844	128,128,128	2	38,67	0,307
chr13	21457794	21457891	A-E	866	.	21457842	21457843	128,128,128	2	1,1	0,96
chr13	21599607	21599953	A-E	905	.	21599779	21599780	128,128,128	2	1,1	0,345
chr13	21607254	21607608	A-E	922	.	21607556	21607557	128,128,128	2	252,1	0,353
chr13	21614801	21615094	A-E	874	.	21615071	21615072	128,128,128	2	250,1	0,292
chr13	21632553	21632727	A-E	887	.	21632639	21632640	128,128,128	2	1,1	0,173
chr13	21649033	21649391	A-E	988	.	21649143	21649144	128,128,128	2	23,159	0,199
chr13	21653965	21654176	A-E	987	.	21654070	21654071	128,128,128	2	1,1	0,210
chr13	24735500	24735872	A-E	890	.	24735685	24735686	128,128,128	2	1,1	0,371
chr13	24845538	24846279	A-E	985	.	24845978	24845979	128,128,128	2	432,291	0,450
chr13	25079412	25079742	A-E	980	.	25079554	25079555	255,215,0	2	1,46	0,284
[truncated: 5,924 more rows]
