# Supplementary material for: Genome-wide prediction of cis-regulatory regions using supervised deep learning methods
Source: BMC Bioinformatics. 2018 May 31;19:202. doi: 10.1186/s12859-018-2187-1 (PMC5984344; doi:10.1186/s12859-018-2187-1)
Supplement: Supplementary file 3 — Predictions on CAGE supported bidirectional loci. AiA: Active in the FANTOM Enhancer Atlas; IiA: Inactive in the FANTOM Enhancer Atlas; NiA: Not included in the FANTOM Enhancer Atlas; Specific: Predicted cell-specific A-Es. (ZIP 4820 kb) [file 12859_2018_2187_MOESM3_ESM.zip › additional_file3/K562_A-E.bed]

chr1	569266	570167	A-E	616	.	569781	569782	255,215,0	2	396,266	0,635
chr1	840061	840249	A-E	745	.	840142	840143	255,215,0	2	67,91	0,97
chr1	859169	859560	A-E	828	.	859331	859332	255,215,0	2	80,145	0,246
chr1	956563	956812	A-E	989	.	956664	956665	255,215,0	2	57,102	0,147
chr1	993498	993878	A-E	860	.	993663	993664	255,215,0	2	1,50	0,330
chr1	1003965	1004620	A-E	491	.	1004361	1004362	255,215,0	2	378,240	0,415
chr1	1004646	1004927	A-E	593	.	1004765	1004766	255,215,0	2	78,120	0,161
chr1	1005293	1005547	A-E	784	.	1005420	1005421	255,215,0	2	57,55	0,199
chr1	1014834	1015095	A-E	988	.	1014858	1014859	255,215,0	2	1,213	0,48
chr1	1015105	1015503	A-E	980	.	1015204	1015205	255,215,0	2	9,208	0,190
chr1	1093080	1093458	A-E	782	.	1093222	1093223	255,215,0	2	1,93	0,285
chr1	1093610	1093958	A-E	928	.	1093953	1093954	255,215,0	2	341,1	0,347
chr1	1136075	1136463	A-E	906	.	1136397	1136398	255,215,0	2	308,51	0,337
chr1	1136667	1137146	A-E	973	.	1136876	1136877	255,215,0	2	202,262	0,217
chr1	1143531	1144198	A-E	828	.	1143598	1143599	255,215,0	2	36,568	0,99
chr1	1144376	1144549	A-E	974	.	1144434	1144435	255,215,0	2	32,88	0,85
chr1	1283060	1283559	A-E	868	.	1283200	1283201	255,215,0	2	51,268	0,231
chr1	1293080	1293312	A-E	899	.	1293244	1293245	255,215,0	2	98,1	0,231
chr1	1368471	1368786	A-E	995	.	1368619	1368620	255,215,0	2	22,39	0,276
chr1	1368801	1368936	A-E	990	.	1368854	1368855	255,215,0	2	5,32	0,103
chr1	1714020	1714715	A-E	862	.	1714565	1714566	255,215,0	2	519,123	0,572
chr1	1814762	1815124	A-E	781	.	1815034	1815035	255,215,0	2	186,3	0,359
chr1	1820439	1820915	A-E	586	.	1820898	1820899	255,215,0	2	444,1	0,475
chr1	1840449	1840835	A-E	931	.	1840667	1840668	255,215,0	2	142,91	0,295
chr1	2108068	2108582	A-E	631	.	2108291	2108292	255,215,0	2	173,239	0,275
chr1	2111682	2112071	A-E	990	.	2111694	2111695	255,215,0	2	1,365	0,24
chr1	2136897	2137085	A-E	970	.	2136985	2136986	255,215,0	2	77,88	0,100
chr1	2162137	2162268	A-E	583	.	2162159	2162160	255,215,0	2	1,86	0,45
chr1	2162325	2162996	A-E	593	.	2162732	2162733	255,215,0	2	400,255	0,416
chr1	2221868	2222548	A-E	976	.	2222315	2222316	255,215,0	2	408,193	0,487
chr1	2245814	2246116	A-E	642	.	2245921	2245922	255,215,0	2	1,88	0,214
chr1	2246152	2246479	A-E	690	.	2246274	2246275	255,215,0	2	1,82	0,245
chr1	2246556	2246763	A-E	801	.	2246721	2246722	255,215,0	2	126,1	0,206
chr1	2477499	2477891	A-E	853	.	2477676	2477677	255,215,0	2	48,85	0,307
chr1	2478276	2478817	A-E	984	.	2478473	2478474	255,215,0	2	146,291	0,250
chr1	2478937	2479118	A-E	871	.	2479041	2479042	255,215,0	2	30,1	0,180
chr1	2480134	2480417	A-E	963	.	2480357	2480358	255,215,0	2	211,47	0,236
chr1	2509702	2510198	A-E	914	.	2509854	2509855	255,215,0	2	139,329	0,167
chr1	3229711	3230157	A-E	985	.	3229864	3229865	255,215,0	2	102,241	0,205
chr1	3238635	3238995	A-E	627	.	3238969	3238970	255,215,0	2	310,1	0,359
chr1	3816045	3816228	A-E	889	.	3816098	3816099	255,215,0	2	1,76	0,107
chr1	6053603	6054107	A-E	989	.	6053838	6053839	255,215,0	2	206,238	0,266
chr1	6054441	6054482	A-E	628	.	6054461	6054462	255,215,0	2	1,1	0,40
chr1	6320124	6320269	A-E	902	.	6320169	6320170	255,215,0	2	1,54	0,91
chr1	6336471	6336830	A-E	576	.	6336715	6336716	255,215,0	2	141,10	0,349
chr1	6377548	6377688	A-E	572	.	6377627	6377628	255,215,0	2	21,1	0,139
chr1	6661008	6661639	A-E	897	.	6661310	6661311	255,215,0	2	265,291	0,340
chr1	6672862	6672916	A-E	588	.	6672888	6672889	255,215,0	2	1,1	0,53
chr1	6675189	6675318	A-E	432	.	6675225	6675226	255,215,0	2	1,57	0,72
chr1	7668972	7669193	A-E	851	.	7669114	7669115	255,215,0	2	66,1	0,220
chr1	7832014	7832094	A-E	833	.	7832053	7832054	255,215,0	2	1,1	0,79
chr1	7843556	7843653	A-E	910	.	7843584	7843585	255,215,0	2	18,57	0,40
chr1	7891597	7891938	A-E	782	.	7891687	7891688	255,215,0	2	1,161	0,180
chr1	8181009	8181247	A-E	754	.	8181097	8181098	255,215,0	2	1,62	0,176
chr1	8213538	8213890	A-E	529	.	8213717	8213718	255,215,0	2	8,1	0,351
chr1	8229904	8230047	A-E	647	.	8229995	8229996	255,215,0	2	72,32	0,111
chr1	8254637	8254907	A-E	649	.	8254797	8254798	255,215,0	2	53,1	0,269
chr1	8257762	8258040	A-E	997	.	8257905	8257906	255,215,0	2	11,1	0,277
chr1	8272041	8272390	A-E	965	.	8272276	8272277	255,215,0	2	123,1	0,348
chr1	8487656	8487917	A-E	563	.	8487790	8487791	255,215,0	2	122,113	0,148
chr1	8499101	8499228	A-E	700	.	8499176	8499177	255,215,0	2	32,7	0,120
chr1	8686491	8686867	A-E	994	.	8686744	8686745	255,215,0	2	197,66	0,310
chr1	8849339	8849585	A-E	995	.	8849461	8849462	255,215,0	2	1,1	0,245
chr1	8875545	8875930	A-E	776	.	8875842	8875843	255,215,0	2	211,1	0,384
chr1	8933581	8933925	A-E	901	.	8933846	8933847	255,215,0	2	229,41	0,303
chr1	9223693	9223873	A-E	523	.	9223839	9223840	255,215,0	2	115,1	0,179
chr1	9223907	9224260	A-E	877	.	9224148	9224149	255,215,0	2	150,19	0,334
chr1	9488839	9489227	A-E	725	.	9489153	9489154	255,215,0	2	285,43	0,345
chr1	9601050	9601232	A-E	707	.	9601140	9601141	255,215,0	2	1,1	0,181
chr1	9687482	9687636	A-E	922	.	9687558	9687559	255,215,0	2	1,1	0,153
chr1	9689758	9690101	A-E	933	.	9689915	9689916	255,215,0	2	153,181	0,162
chr1	9749998	9750343	A-E	757	.	9750175	9750176	255,215,0	2	161,151	0,194
chr1	9969608	9969774	A-E	880	.	9969766	9969767	255,215,0	2	152,1	0,165
chr1	9971022	9971188	A-E	862	.	9971030	9971031	255,215,0	2	1,149	0,17
chr1	10127211	10127315	A-E	940	.	10127265	10127266	255,215,0	2	6,1	0,103
chr1	10269964	10270260	A-E	537	.	10269994	10269995	255,215,0	2	18,253	0,43
chr1	10571006	10571306	A-E	980	.	10571097	10571098	255,215,0	2	32,149	0,151
chr1	10927237	10927380	A-E	918	.	10927308	10927309	255,215,0	2	1,1	0,142
chr1	11101213	11101574	A-E	883	.	11101500	11101501	255,215,0	2	215,1	0,360
chr1	11749993	11750015	A-E	691	.	11750003	11750004	255,215,0	2	1,1	0,21
chr1	11753086	11753651	A-E	823	.	11753385	11753386	255,215,0	2	272,238	0,327
chr1	11791882	11792060	A-E	676	.	11791937	11791938	255,215,0	2	39,105	0,73
chr1	11942925	11943217	A-E	979	.	11943159	11943160	255,215,0	2	179,1	0,291
chr1	11968510	11969143	A-E	790	.	11969020	11969021	255,215,0	2	427,39	0,594
chr1	11990003	11990329	A-E	979	.	11990104	11990105	255,215,0	2	2,125	0,201
chr1	12094399	12094712	A-E	580	.	12094553	12094554	255,215,0	2	1,4	0,309
chr1	12112067	12112502	A-E	972	.	12112282	12112283	255,215,0	2	149,152	0,283
chr1	12124472	12125118	A-E	723	.	12124762	12124763	255,215,0	2	267,332	0,314
chr1	12127865	12128182	A-E	616	.	12128022	12128023	255,215,0	2	1,2	0,315
chr1	12139356	12139690	A-E	607	.	12139363	12139364	255,215,0	2	1,319	0,15
chr1	12141712	12141876	A-E	936	.	12141793	12141794	255,215,0	2	1,1	0,163
chr1	12208544	12208659	A-E	759	.	12208633	12208634	255,215,0	2	65,1	0,114
chr1	12213128	12213883	A-E	757	.	12213442	12213443	255,215,0	2	255,380	0,375
chr1	12221931	12222397	A-E	954	.	12222090	12222091	255,215,0	2	115,261	0,205
chr1	12227833	12229578	A-E	712	.	12228094	12228095	255,215,0	2	182,1403	0,342
chr1	12235070	12235463	A-E	989	.	12235291	12235292	255,215,0	2	151,100	0,293
chr1	12493313	12493712	A-E	862	.	12493477	12493478	255,215,0	2	1,70	0,329
chr1	12493910	12494304	A-E	867	.	12493998	12493999	255,215,0	2	1,218	0,176
chr1	12494429	12494711	A-E	727	.	12494495	12494496	255,215,0	2	1,150	0,132
chr1	12508783	12509005	A-E	975	.	12508872	12508873	255,215,0	2	2,44	0,178
chr1	12509354	12509466	A-E	858	.	12509434	12509435	255,215,0	2	52,2	0,110
chr1	12533412	12533678	A-E	815	.	12533544	12533545	255,215,0	2	1,1	0,265
chr1	12589452	12589763	A-E	994	.	12589647	12589648	255,215,0	2	85,4	0,307
chr1	12609717	12610039	A-E	989	.	12609906	12609907	255,215,0	2	81,23	0,299
chr1	12616547	12616769	A-E	764	.	12616711	12616712	255,215,0	2	109,1	0,221
chr1	12674514	12674729	A-E	756	.	12674684	12674685	255,215,0	2	128,2	0,213
chr1	12675687	12675874	A-E	654	.	12675778	12675779	255,215,0	2	1,5	0,182
chr1	12678858	12679239	A-E	896	.	12679194	12679195	255,215,0	2	326,33	0,348
chr1	12717312	12717605	A-E	910	.	12717458	12717459	255,215,0	2	1,1	0,292
chr1	12717632	12717976	A-E	919	.	12717807	12717808	255,215,0	2	8,1	0,343
chr1	14076498	14077091	A-E	526	.	14076605	14076606	255,215,0	2	97,475	0,118
chr1	15104228	15104632	A-E	839	.	15104436	15104437	255,215,0	2	15,1	0,403
chr1	15111272	15111486	A-E	978	.	15111394	15111395	255,215,0	2	35,4	0,210
chr1	15266491	15266726	A-E	698	.	15266608	15266609	255,215,0	2	2,1	0,234
chr1	15433030	15433394	A-E	913	.	15433219	15433220	255,215,0	2	16,1	0,363
chr1	15587144	15587415	A-E	931	.	15587306	15587307	255,215,0	2	112,57	0,214
chr1	15616896	15617243	A-E	918	.	15617143	15617144	255,215,0	2	149,1	0,346
chr1	15649550	15649749	A-E	978	.	15649646	15649647	255,215,0	2	13,18	0,181
chr1	15666999	15667145	A-E	772	.	15667069	15667070	255,215,0	2	1,5	0,141
chr1	15738146	15738632	A-E	532	.	15738364	15738365	255,215,0	2	203,251	0,235
chr1	15738661	15738986	A-E	556	.	15738828	15738829	255,215,0	2	166,155	0,170
chr1	15743639	15744318	A-E	825	.	15744204	15744205	255,215,0	2	494,42	0,637
chr1	15750671	15750935	A-E	995	.	15750742	15750743	255,215,0	2	1,122	0,142
chr1	15786440	15786713	A-E	817	.	15786641	15786642	255,215,0	2	136,5	0,268
chr1	15945161	15945530	A-E	728	.	15945348	15945349	255,215,0	2	7,1	0,368
chr1	15946733	15946892	A-E	871	.	15946830	15946831	255,215,0	2	37,1	0,158
chr1	16007283	16007579	A-E	656	.	16007389	16007390	255,215,0	2	25,107	0,189
chr1	16121816	16121868	A-E	997	.	16121841	16121842	255,215,0	2	1,1	0,51
chr1	16125579	16125747	A-E	792	.	16125669	16125670	255,215,0	2	15,1	0,167
chr1	16126684	16127221	A-E	961	.	16126886	16126887	255,215,0	2	154,285	0,252
chr1	16158409	16158760	A-E	970	.	16158689	16158690	255,215,0	2	216,6	0,345
chr1	16176617	16176801	A-E	801	.	16176704	16176705	255,215,0	2	27,35	0,149
chr1	16212759	16213091	A-E	894	.	16212940	16212941	255,215,0	2	96,64	0,268
chr1	16276028	16276482	A-E	990	.	16276328	16276329	255,215,0	2	226,78	0,376
chr1	16277350	16278224	A-E	738	.	16277617	16277618	255,215,0	2	226,565	0,309
chr1	16339773	16339933	A-E	992	.	16339865	16339866	255,215,0	2	27,1	0,159
chr1	16469324	16469412	A-E	610	.	16469380	16469381	255,215,0	2	27,1	0,87
chr1	16494239	16494338	A-E	531	.	16494308	16494309	255,215,0	2	41,1	0,98
chr1	16499761	16499895	A-E	993	.	16499825	16499826	255,215,0	2	54,59	0,75
chr1	16502532	16502678	A-E	971	.	16502611	16502612	255,215,0	2	15,1	0,145
chr1	16669074	16669169	A-E	731	.	16669122	16669123	255,215,0	2	3,1	0,94
chr1	16669393	16669492	A-E	652	.	16669442	16669443	255,215,0	2	1,1	0,98
chr1	16677236	16677843	A-E	548	.	16677568	16677569	255,215,0	2	197,138	0,469
chr1	16694742	16694834	A-E	761	.	16694744	16694745	255,215,0	2	1,88	0,4
chr1	16825457	16825945	A-E	627	.	16825792	16825793	255,215,0	2	326,143	0,345
chr1	16826315	16826438	A-E	692	.	16826390	16826391	255,215,0	2	29,1	0,122
chr1	16840307	16840566	A-E	939	.	16840557	16840558	255,215,0	2	246,4	0,255
chr1	17229862	17230229	A-E	521	.	17230052	17230053	255,215,0	2	16,1	0,366
chr1	17231253	17231704	A-E	846	.	17231391	17231392	255,215,0	2	88,262	0,189
chr1	17240337	17240757	A-E	653	.	17240514	17240515	255,215,0	2	153,217	0,203
chr1	17518130	17518260	A-E	807	.	17518141	17518142	255,215,0	2	8,114	0,16
chr1	17518941	17519138	A-E	798	.	17519053	17519054	255,215,0	2	39,10	0,187
chr1	17534687	17534794	A-E	580	.	17534728	17534729	255,215,0	2	1,24	0,83
chr1	17767194	17767501	A-E	857	.	17767486	17767487	255,215,0	2	280,1	0,306
chr1	17767804	17768363	A-E	935	.	17768125	17768126	255,215,0	2	305,220	0,339
chr1	17896198	17896624	A-E	550	.	17896361	17896362	255,215,0	2	128,226	0,200
chr1	19253034	19253391	A-E	619	.	19253291	19253292	255,215,0	2	215,57	0,300
chr1	19535326	19535674	A-E	630	.	19535636	19535637	255,215,0	2	275,1	0,347
chr1	19786165	19786381	A-E	745	.	19786348	19786349	255,215,0	2	152,1	0,215
chr1	19794978	19795283	A-E	739	.	19795049	19795050	255,215,0	2	1,163	0,142
chr1	19796024	19796128	A-E	954	.	19796096	19796097	255,215,0	2	46,4	0,100
chr1	19803336	19803680	A-E	516	.	19803403	19803404	255,215,0	2	1,209	0,135
chr1	20204786	20204981	A-E	895	.	20204969	20204970	255,215,0	2	180,7	0,188
chr1	20334929	20335259	A-E	963	.	20335115	20335116	255,215,0	2	44,1	0,329
chr1	20513697	20513892	A-E	906	.	20513792	20513793	255,215,0	2	61,65	0,130
chr1	20514084	20514586	A-E	842	.	20514510	20514511	255,215,0	2	372,20	0,482
chr1	20988952	20988962	A-E	854	.	20988956	20988957	255,215,0	2	1,1	0,9
chr1	20993397	20993558	A-E	688	.	20993484	20993485	255,215,0	2	38,24	0,137
chr1	21023277	21023600	A-E	975	.	21023330	21023331	255,215,0	2	1,216	0,107
chr1	21030080	21030290	A-E	526	.	21030274	21030275	255,215,0	2	181,1	0,209
chr1	21111723	21112043	A-E	775	.	21111898	21111899	255,215,0	2	33,1	0,319
chr1	21348947	21349299	A-E	974	.	21348997	21348998	255,215,0	2	45,296	0,56
chr1	21558552	21558736	A-E	620	.	21558643	21558644	255,215,0	2	1,1	0,183
chr1	21588176	21588724	A-E	993	.	21588521	21588522	255,215,0	2	294,150	0,398
chr1	21588829	21589430	A-E	864	.	21588895	21588896	255,215,0	2	1,469	0,132
chr1	21650806	21651685	A-E	742	.	21651349	21651350	255,215,0	2	518,309	0,570
chr1	21724067	21724372	A-E	689	.	21724185	21724186	255,215,0	2	2,69	0,236
chr1	21933302	21933669	A-E	602	.	21933485	21933486	255,215,0	2	1,1	0,366
chr1	21934114	21934174	A-E	793	.	21934145	21934146	255,215,0	2	4,1	0,59
chr1	21965161	21965473	A-E	996	.	21965376	21965377	255,215,0	2	120,1	0,311
chr1	22002610	22002786	A-E	995	.	22002700	22002701	255,215,0	2	6,1	0,175
chr1	22076597	22076861	A-E	908	.	22076750	22076751	255,215,0	2	45,1	0,263
chr1	22094900	22095074	A-E	980	.	22094986	22094987	255,215,0	2	1,1	0,173
chr1	22106565	22106957	A-E	741	.	22106760	22106761	255,215,0	2	1,1	0,391
chr1	22231370	22231630	A-E	996	.	22231559	22231560	255,215,0	2	121,1	0,259
chr1	22232811	22232851	A-E	914	.	22232847	22232848	255,215,0	2	35,1	0,39
chr1	22235836	22236001	A-E	793	.	22235898	22235899	255,215,0	2	33,73	0,92
chr1	22236410	22236600	A-E	912	.	22236524	22236525	255,215,0	2	89,50	0,140
chr1	22260274	22260656	A-E	950	.	22260511	22260512	255,215,0	2	103,9	0,373
chr1	22262171	22262515	A-E	752	.	22262451	22262452	255,215,0	2	261,44	0,300
chr1	22262845	22263063	A-E	882	.	22262953	22262954	255,215,0	2	1,1	0,217
chr1	22264499	22264526	A-E	862	.	22264512	22264513	255,215,0	2	1,1	0,26
chr1	22266159	22266438	A-E	739	.	22266332	22266333	255,215,0	2	69,1	0,278
chr1	22345590	22345859	A-E	962	.	22345702	22345703	255,215,0	2	51,95	0,174
chr1	22366226	22366841	A-E	946	.	22366515	22366516	255,215,0	2	217,253	0,362
chr1	22375194	22375332	A-E	984	.	22375260	22375261	255,215,0	2	5,9	0,129
chr1	22611972	22612241	A-E	975	.	22612106	22612107	255,215,0	2	1,1	0,268
chr1	22692086	22692330	A-E	846	.	22692262	22692263	255,215,0	2	113,3	0,241
chr1	23076914	23077145	A-E	537	.	23077060	23077061	255,215,0	2	64,2	0,229
chr1	23429944	23430077	A-E	971	.	23430038	23430039	255,215,0	2	69,12	0,121
chr1	23445594	23445963	A-E	577	.	23445682	23445683	255,215,0	2	1,193	0,176
chr1	23494233	23494500	A-E	625	.	23494450	23494451	255,215,0	2	169,1	0,266
chr1	23496333	23496700	A-E	863	.	23496516	23496517	255,215,0	2	1,1	0,366
chr1	23703996	23704149	A-E	978	.	23704142	23704143	255,215,0	2	141,1	0,152
chr1	23855166	23855420	A-E	619	.	23855243	23855244	255,215,0	2	36,135	0,119
chr1	23856110	23856564	A-E	571	.	23856478	23856479	255,215,0	2	326,42	0,412
chr1	23882500	23882866	A-E	722	.	23882599	23882600	255,215,0	2	1,168	0,198
chr1	23888678	23889201	A-E	850	.	23888996	23888997	255,215,0	2	247,132	0,391
chr1	23903714	23904323	A-E	922	.	23904233	23904234	255,215,0	2	457,26	0,583
chr1	23916918	23917225	A-E	580	.	23917104	23917105	255,215,0	2	123,56	0,251
chr1	23961555	23961694	A-E	758	.	23961620	23961621	255,215,0	2	1,9	0,130
chr1	24071370	24071449	A-E	756	.	24071409	24071410	255,215,0	2	1,1	0,78
chr1	24237439	24237588	A-E	865	.	24237531	24237532	255,215,0	2	48,11	0,138
chr1	24345154	24345565	A-E	746	.	24345189	24345190	255,215,0	2	1,340	0,71
chr1	24476382	24476609	A-E	851	.	24476495	24476496	255,215,0	2	2,1	0,226
chr1	24581338	24581604	A-E	829	.	24581473	24581474	255,215,0	2	51,45	0,221
chr1	24745123	24745428	A-E	521	.	24745230	24745231	255,215,0	2	1,90	0,215
chr1	24808566	24808646	A-E	784	.	24808605	24808606	255,215,0	2	1,1	0,79
chr1	24970685	24970736	A-E	890	.	24970724	24970725	255,215,0	2	32,4	0,47
chr1	25021969	25022194	A-E	916	.	25022081	25022082	255,215,0	2	1,1	0,224
chr1	25051079	25051208	A-E	860	.	25051161	25051162	255,215,0	2	39,3	0,126
chr1	25051605	25051987	A-E	748	.	25051743	25051744	255,215,0	2	1,105	0,277
chr1	25174625	25174992	A-E	880	.	25174662	25174663	255,215,0	2	1,293	0,74
chr1	25237621	25238129	A-E	650	.	25237860	25237861	255,215,0	2	185,213	0,295
chr1	25559638	25560067	A-E	899	.	25559795	25559796	255,215,0	2	82,196	0,233
chr1	25566195	25566411	A-E	923	.	25566256	25566257	255,215,0	2	47,140	0,76
chr1	25566618	25566670	A-E	743	.	25566638	25566639	255,215,0	2	1,11	0,41
chr1	25665993	25666367	A-E	772	.	25666179	25666180	255,215,0	2	1,1	0,373
chr1	25942744	25943208	A-E	834	.	25942997	25942998	255,215,0	2	118,74	0,390
chr1	26184900	26185246	A-E	839	.	26185070	26185071	255,215,0	2	1,5	0,341
chr1	26201699	26201757	A-E	959	.	26201715	26201716	255,215,0	2	4,28	0,30
chr1	26201939	26202488	A-E	904	.	26202472	26202473	255,215,0	2	520,1	0,548
chr1	26319994	26320468	A-E	702	.	26320325	26320326	255,215,0	2	292,103	0,371
chr1	26420880	26421124	A-E	940	.	26421001	26421002	255,215,0	2	1,1	0,243
chr1	26452850	26453250	A-E	973	.	26452987	26452988	255,215,0	2	114,239	0,161
chr1	26453982	26454320	A-E	801	.	26454194	26454195	255,215,0	2	131,44	0,294
chr1	26490809	26490911	A-E	929	.	26490849	26490850	255,215,0	2	1,22	0,80
chr1	26528501	26528611	A-E	813	.	26528567	26528568	255,215,0	2	27,4	0,106
chr1	26613887	26614371	A-E	847	.	26614049	26614050	255,215,0	2	115,273	0,211
chr1	26615016	26615421	A-E	952	.	26615345	26615346	255,215,0	2	289,34	0,371
chr1	26615527	26615997	A-E	568	.	26615757	26615758	255,215,0	2	222,230	0,240
chr1	26634832	26635080	A-E	992	.	26634850	26634851	255,215,0	2	1,211	0,37
chr1	26642014	26642169	A-E	794	.	26642068	26642069	255,215,0	2	14,59	0,96
chr1	26646215	26646276	A-E	604	.	26646246	26646247	255,215,0	2	3,1	0,60
chr1	26677301	26677628	A-E	955	.	26677412	26677413	255,215,0	2	60,163	0,164
chr1	26678060	26678317	A-E	725	.	26678199	26678200	255,215,0	2	24,1	0,256
chr1	26826817	26827162	A-E	892	.	26826848	26826849	255,215,0	2	8,289	0,56
chr1	26827232	26827869	A-E	589	.	26827507	26827508	255,215,0	2	265,351	0,286
chr1	26946261	26946815	A-E	921	.	26946580	26946581	255,215,0	2	290,205	0,349
chr1	26946837	26947249	A-E	905	.	26947075	26947076	255,215,0	2	72,6	0,406
chr1	27024638	27025138	A-E	762	.	27024824	27024825	255,215,0	2	142,268	0,232
chr1	27049688	27050030	A-E	959	.	27049858	27049859	255,215,0	2	1,1	0,341
chr1	27070713	27071050	A-E	888	.	27070754	27070755	255,215,0	2	1,255	0,82
chr1	27112238	27112538	A-E	533	.	27112276	27112277	255,215,0	2	1,223	0,77
chr1	27112764	27112917	A-E	887	.	27112858	27112859	255,215,0	2	82,46	0,107
chr1	27126395	27126599	A-E	725	.	27126541	27126542	255,215,0	2	91,2	0,202
chr1	27328515	27328660	A-E	517	.	27328582	27328583	255,215,0	2	34,44	0,101
chr1	27353661	27353962	A-E	959	.	27353705	27353706	255,215,0	2	4,215	0,86
chr1	27400779	27401092	A-E	996	.	27400907	27400908	255,215,0	2	32,87	0,226
chr1	27491872	27492049	A-E	817	.	27491960	27491961	255,215,0	2	1,1	0,176
chr1	27519342	27519481	A-E	859	.	27519411	27519412	255,215,0	2	1,1	0,138
chr1	27561705	27561762	A-E	692	.	27561715	27561716	255,215,0	2	1,37	0,20
chr1	27691785	27692261	A-E	942	.	27692090	27692091	255,215,0	2	252,117	0,359
chr1	27718123	27718316	A-E	842	.	27718196	27718197	255,215,0	2	2,48	0,145
chr1	27762936	27763307	A-E	555	.	27763205	27763206	255,215,0	2	226,58	0,313
chr1	27853113	27853241	A-E	913	.	27853176	27853177	255,215,0	2	1,1	0,127
chr1	27853337	27853919	A-E	733	.	27853857	27853858	255,215,0	2	489,30	0,552
chr1	27855290	27855650	A-E	870	.	27855611	27855612	255,215,0	2	294,11	0,349
chr1	27868928	27869249	A-E	988	.	27868953	27868954	255,215,0	2	1,271	0,50
chr1	27869425	27869556	A-E	985	.	27869493	27869494	255,215,0	2	35,28	0,103
chr1	27883449	27883808	A-E	493	.	27883669	27883670	255,215,0	2	83,1	0,358
chr1	27883844	27884140	A-E	953	.	27883934	27883935	255,215,0	2	42,157	0,139
chr1	27890194	27890387	A-E	919	.	27890290	27890291	255,215,0	2	1,1	0,192
chr1	27976905	27977430	A-E	884	.	27977240	27977241	255,215,0	2	261,115	0,410
chr1	27979244	27979520	A-E	544	.	27979316	27979317	255,215,0	2	2,132	0,144
chr1	27985869	27985982	A-E	717	.	27985924	27985925	255,215,0	2	1,3	0,110
chr1	27986111	27986384	A-E	867	.	27986267	27986268	255,215,0	2	116,75	0,198
chr1	28184958	28185109	A-E	830	.	28185017	28185018	255,215,0	2	3,35	0,116
chr1	28189568	28190269	A-E	749	.	28189911	28189912	255,215,0	2	330,343	0,358
chr1	28190756	28191157	A-E	673	.	28191021	28191022	255,215,0	2	232,102	0,299
chr1	28195628	28196024	A-E	936	.	28195737	28195738	255,215,0	2	60,237	0,159
chr1	28269913	28270209	A-E	963	.	28270120	28270121	255,215,0	2	156,37	0,259
chr1	28305616	28305920	A-E	669	.	28305788	28305789	255,215,0	2	65,23	0,281
chr1	28417819	28418026	A-E	648	.	28417885	28417886	255,215,0	2	1,75	0,132
chr1	28431716	28431884	A-E	908	.	28431797	28431798	255,215,0	2	37,42	0,126
chr1	28439074	28439949	A-E	983	.	28439425	28439426	255,215,0	2	293,465	0,410
chr1	28441546	28442093	A-E	935	.	28441988	28441989	255,215,0	2	416,77	0,470
chr1	28449970	28450467	A-E	912	.	28450216	28450217	255,215,0	2	200,203	0,294
chr1	28454216	28454379	A-E	621	.	28454303	28454304	255,215,0	2	46,34	0,129
chr1	28500052	28500411	A-E	541	.	28500177	28500178	255,215,0	2	74,181	0,178
chr1	28573636	28574084	A-E	794	.	28573916	28573917	255,215,0	2	229,116	0,332
chr1	28576012	28576248	A-E	920	.	28576108	28576109	255,215,0	2	17,59	0,177
chr1	28640564	28640739	A-E	904	.	28640691	28640692	255,215,0	2	82,1	0,174
chr1	28641770	28641993	A-E	598	.	28641851	28641852	255,215,0	2	25,84	0,139
chr1	28736467	28736498	A-E	687	.	28736482	28736483	255,215,0	2	1,1	0,30
chr1	28743049	28743263	A-E	922	.	28743105	28743106	255,215,0	2	1,101	0,113
chr1	28776524	28777127	A-E	859	.	28776809	28776810	255,215,0	2	280,312	0,291
chr1	28975596	28975767	A-E	850	.	28975681	28975682	255,215,0	2	1,1	0,170
chr1	29211316	29211750	A-E	997	.	29211744	29211745	255,215,0	2	424,1	0,433
chr1	29212640	29212998	A-E	814	.	29212687	29212688	255,215,0	2	1,263	0,95
chr1	29214759	29214998	A-E	882	.	29214902	29214903	255,215,0	2	50,1	0,238
chr1	29253461	29253677	A-E	984	.	29253524	29253525	255,215,0	2	1,90	0,126
chr1	29451057	29451462	A-E	898	.	29451430	29451431	255,215,0	2	356,13	0,392
chr1	29506105	29506507	A-E	560	.	29506463	29506464	255,215,0	2	324,8	0,394
chr1	29683297	29683456	A-E	565	.	29683377	29683378	255,215,0	2	3,1	0,158
chr1	30161728	30161828	A-E	811	.	30161777	30161778	255,215,0	2	1,1	0,99
chr1	31221813	31222211	A-E	530	.	31222198	31222199	255,215,0	2	381,8	0,390
chr1	31231715	31232072	A-E	956	.	31231885	31231886	255,215,0	2	122,137	0,220
chr1	31232736	31232923	A-E	654	.	31232806	31232807	255,215,0	2	3,48	0,139
chr1	31233848	31234393	A-E	850	.	31233969	31233970	255,215,0	2	117,419	0,126
chr1	31238817	31239233	A-E	967	.	31238882	31238883	255,215,0	2	39,324	0,92
chr1	31241795	31242280	A-E	995	.	31242064	31242065	255,215,0	2	239,184	0,301
chr1	31251287	31251533	A-E	981	.	31251451	31251452	255,215,0	2	89,5	0,241
chr1	31251697	31252042	A-E	889	.	31251869	31251870	255,215,0	2	1,1	0,344
chr1	31271110	31271203	A-E	513	.	31271156	31271157	255,215,0	2	1,1	0,92
chr1	31320336	31320627	A-E	560	.	31320523	31320524	255,215,0	2	85,1	0,290
chr1	31360609	31360977	A-E	922	.	31360896	31360897	255,215,0	2	209,1	0,367
chr1	31361006	31361250	A-E	807	.	31361127	31361128	255,215,0	2	1,1	0,243
chr1	31367099	31367394	A-E	614	.	31367313	31367314	255,215,0	2	182,47	0,248
chr1	31643824	31643962	A-E	988	.	31643870	31643871	255,215,0	2	1,45	0,93
chr1	31904621	31905031	A-E	744	.	31904983	31904984	255,215,0	2	319,4	0,406
chr1	31944306	31944695	A-E	981	.	31944577	31944578	255,215,0	2	194,39	0,350
chr1	31956203	31956482	A-E	991	.	31956383	31956384	255,215,0	2	117,34	0,245
chr1	32166698	32166999	A-E	956	.	32166823	32166824	255,215,0	2	1,51	0,250
chr1	32180603	32180986	A-E	507	.	32180866	32180867	255,215,0	2	196,51	0,332
chr1	32253647	32254040	A-E	791	.	32253860	32253861	255,215,0	2	165,130	0,263
chr1	32354934	32355150	A-E	992	.	32354986	32354987	255,215,0	2	29,140	0,76
chr1	32394382	32394617	A-E	989	.	32394591	32394592	255,215,0	2	186,1	0,234
chr1	32397067	32397490	A-E	535	.	32397348	32397349	255,215,0	2	228,87	0,336
chr1	32402000	32402067	A-E	534	.	32402033	32402034	255,215,0	2	1,1	0,66
chr1	32402078	32402487	A-E	635	.	32402462	32402463	255,215,0	2	384,23	0,386
chr1	32405536	32405898	A-E	980	.	32405617	32405618	255,215,0	2	8,207	0,155
chr1	32420307	32420572	A-E	989	.	32420413	32420414	255,215,0	2	84,135	0,130
chr1	32421622	32422096	A-E	991	.	32421695	32421696	255,215,0	2	35,362	0,112
chr1	32423598	32423720	A-E	994	.	32423681	32423682	255,215,0	2	77,31	0,91
chr1	32480660	32480781	A-E	542	.	32480720	32480721	255,215,0	2	1,1	0,120
chr1	32574737	32575173	A-E	514	.	32574934	32574935	255,215,0	2	36,76	0,360
chr1	32701561	32701886	A-E	879	.	32701723	32701724	255,215,0	2	1,1	0,324
chr1	32715599	32716062	A-E	604	.	32715680	32715681	255,215,0	2	52,351	0,112
chr1	32738554	32738786	A-E	498	.	32738571	32738572	255,215,0	2	1,197	0,35
chr1	32819634	32819676	A-E	594	.	32819654	32819655	255,215,0	2	1,1	0,41
chr1	32856561	32856958	A-E	996	.	32856589	32856590	255,215,0	2	1,340	0,57
chr1	33077721	33078012	A-E	775	.	33077948	33077949	255,215,0	2	180,16	0,275
chr1	33182280	33182513	A-E	922	.	33182367	33182368	255,215,0	2	1,59	0,174
chr1	33220297	33220575	A-E	744	.	33220520	33220521	255,215,0	2	171,1	0,277
chr1	33221272	33221671	A-E	943	.	33221611	33221612	255,215,0	2	319,38	0,361
chr1	33225777	33226084	A-E	633	.	33225889	33225890	255,215,0	2	1,82	0,225
chr1	33226574	33226719	A-E	507	.	33226666	33226667	255,215,0	2	42,1	0,144
chr1	33227148	33227387	A-E	687	.	33227319	33227320	255,215,0	2	105,1	0,238
chr1	33279409	33279742	A-E	560	.	33279710	33279711	255,215,0	2	272,1	0,332
chr1	33454783	33455472	A-E	800	.	33455324	33455325	255,215,0	2	506,112	0,577
chr1	33511476	33511644	A-E	914	.	33511551	33511552	255,215,0	2	2,19	0,149
chr1	33515825	33516245	A-E	762	.	33515959	33515960	255,215,0	2	55,206	0,214
chr1	33592830	33593274	A-E	898	.	33592898	33592899	255,215,0	2	45,352	0,92
chr1	33804359	33804743	A-E	603	.	33804678	33804679	255,215,0	2	306,50	0,334
chr1	35208387	35208476	A-E	652	.	35208437	35208438	255,215,0	2	14,1	0,88
chr1	35667940	35667942	A-E	830	.	35667940	35667941	255,215,0	2	1,1	0,1
chr1	35965379	35965553	A-E	977	.	35965450	35965451	255,215,0	2	1,31	0,143
chr1	36103028	36103162	A-E	872	.	36103143	36103144	255,215,0	2	98,1	0,133
chr1	36183411	36183689	A-E	797	.	36183587	36183588	255,215,0	2	130,54	0,224
chr1	36351655	36351922	A-E	536	.	36351741	36351742	255,215,0	2	1,95	0,172
chr1	36397577	36397741	A-E	667	.	36397664	36397665	255,215,0	2	12,1	0,163
chr1	36555347	36555633	A-E	507	.	36555605	36555606	255,215,0	2	252,20	0,266
chr1	36592352	36592554	A-E	872	.	36592388	36592389	255,215,0	2	1,129	0,73
chr1	36616041	36616095	A-E	876	.	36616066	36616067	255,215,0	2	2,4	0,50
chr1	36616485	36616868	A-E	941	.	36616576	36616577	255,215,0	2	88,288	0,95
chr1	36617554	36617914	A-E	863	.	36617690	36617691	255,215,0	2	90,176	0,184
chr1	36626561	36626969	A-E	740	.	36626608	36626609	255,215,0	2	44,356	0,52
chr1	36627255	36627586	A-E	631	.	36627560	36627561	255,215,0	2	282,1	0,330
chr1	36627717	36628369	A-E	721	.	36628067	36628068	255,215,0	2	325,276	0,376
chr1	36713857	36714069	A-E	947	.	36713962	36713963	255,215,0	2	1,2	0,210
chr1	36839449	36839891	A-E	932	.	36839557	36839558	255,215,0	2	42,266	0,176
chr1	36840093	36840535	A-E	972	.	36840444	36840445	255,215,0	2	293,32	0,410
chr1	36853020	36853463	A-E	856	.	36853335	36853336	255,215,0	2	279,91	0,352
chr1	36866636	36866899	A-E	936	.	36866719	36866720	255,215,0	2	54,149	0,114
chr1	36877554	36877832	A-E	862	.	36877692	36877693	255,215,0	2	5,6	0,272
chr1	36877889	36878288	A-E	617	.	36878088	36878089	255,215,0	2	1,1	0,398
chr1	37169397	37169618	A-E	966	.	37169482	37169483	255,215,0	2	61,110	0,111
chr1	37290176	37290192	A-E	988	.	37290183	37290184	255,215,0	2	1,1	0,15
chr1	37932554	37932910	A-E	706	.	37932769	37932770	255,215,0	2	134,59	0,297
chr1	37937293	37937526	A-E	612	.	37937470	37937471	255,215,0	2	126,4	0,229
chr1	37944084	37944971	A-E	756	.	37944381	37944382	255,215,0	2	298,589	0,298
chr1	38388765	38388819	A-E	979	.	38388780	38388781	255,215,0	2	1,24	0,30
chr1	38465723	38465839	A-E	960	.	38465778	38465779	255,215,0	2	1,6	0,110
chr1	38469752	38469964	A-E	698	.	38469807	38469808	255,215,0	2	1,102	0,110
chr1	38471999	38472226	A-E	888	.	38472112	38472113	255,215,0	2	1,1	0,226
chr1	39513619	39513853	A-E	819	.	39513735	39513736	255,215,0	2	1,1	0,233
chr1	39625112	39625154	A-E	742	.	39625132	39625133	255,215,0	2	1,1	0,41
chr1	39633654	39634014	A-E	966	.	39633701	39633702	255,215,0	2	1,266	0,94
chr1	39649524	39649781	A-E	870	.	39649613	39649614	255,215,0	2	1,79	0,178
chr1	39658064	39658129	A-E	741	.	39658081	39658082	255,215,0	2	1,31	0,34
chr1	39661866	39662212	A-E	870	.	39661913	39661914	255,215,0	2	1,251	0,95
chr1	39662647	39663006	A-E	826	.	39662737	39662738	255,215,0	2	72,250	0,109
chr1	39679852	39680079	A-E	531	.	39679865	39679866	255,215,0	2	1,201	0,26
chr1	39681664	39681818	A-E	746	.	39681740	39681741	255,215,0	2	1,1	0,153
chr1	39857791	39857995	A-E	929	.	39857868	39857869	255,215,0	2	13,62	0,142
chr1	39874208	39874673	A-E	681	.	39874341	39874342	255,215,0	2	118,315	0,150
chr1	40081061	40081282	A-E	688	.	40081171	40081172	255,215,0	2	1,1	0,220
chr1	40264989	40265119	A-E	992	.	40265044	40265045	255,215,0	2	16,34	0,96
chr1	40283075	40283206	A-E	932	.	40283145	40283146	255,215,0	2	35,25	0,106
chr1	40504860	40505165	A-E	786	.	40505012	40505013	255,215,0	2	1,1	0,304
chr1	40627999	40628745	A-E	523	.	40628285	40628286	255,215,0	2	266,439	0,307
chr1	40805764	40805964	A-E	624	.	40805874	40805875	255,215,0	2	26,4	0,196
chr1	40807940	40808076	A-E	547	.	40808007	40808008	255,215,0	2	1,1	0,135
chr1	40841336	40841595	A-E	842	.	40841378	40841379	255,215,0	2	26,199	0,60
chr1	40846593	40846968	A-E	648	.	40846607	40846608	255,215,0	2	1,346	0,29
chr1	40846970	40847281	A-E	901	.	40846992	40846993	255,215,0	2	1,266	0,45
chr1	40847285	40847710	A-E	535	.	40847386	40847387	255,215,0	2	86,308	0,117
chr1	40847714	40847998	A-E	690	.	40847754	40847755	255,215,0	2	7,210	0,74
chr1	40848967	40849502	A-E	974	.	40849290	40849291	255,215,0	2	319,207	0,328
chr1	40851431	40851768	A-E	659	.	40851471	40851472	255,215,0	2	3,259	0,78
chr1	40851773	40852167	A-E	657	.	40851843	40851844	255,215,0	2	67,319	0,75
chr1	40865791	40866095	A-E	753	.	40865805	40865806	255,215,0	2	1,275	0,29
chr1	40866111	40866454	A-E	911	.	40866256	40866257	255,215,0	2	97,149	0,194
chr1	41164800	41165075	A-E	612	.	41164898	41164899	255,215,0	2	36,114	0,161
chr1	41440644	41440837	A-E	897	.	41440773	41440774	255,215,0	2	70,3	0,190
chr1	41704083	41704341	A-E	852	.	41704260	41704261	255,215,0	2	99,1	0,257
chr1	41826658	41826983	A-E	908	.	41826744	41826745	255,215,0	2	12,163	0,162
chr1	41837492	41837663	A-E	809	.	41837577	41837578	255,215,0	2	1,1	0,170
chr1	41961925	41962146	A-E	991	.	41962028	41962029	255,215,0	2	51,64	0,157
chr1	41981831	41982007	A-E	852	.	41981925	41981926	255,215,0	2	15,1	0,175
chr1	42149945	42149960	A-E	576	.	42149948	42149949	255,215,0	2	1,9	0,6
chr1	42356899	42357259	A-E	667	.	42356905	42356906	255,215,0	2	1,347	0,13
chr1	42363874	42364167	A-E	803	.	42364001	42364002	255,215,0	2	1,39	0,254
chr1	43402214	43402581	A-E	974	.	43402424	43402425	255,215,0	2	177,123	0,244
chr1	43407355	43407700	A-E	844	.	43407615	43407616	255,215,0	2	224,47	0,298
chr1	43415030	43415208	A-E	888	.	43415203	43415204	255,215,0	2	170,1	0,177
chr1	43421452	43421835	A-E	624	.	43421669	43421670	255,215,0	2	212,160	0,223
chr1	43423285	43423470	A-E	764	.	43423459	43423460	255,215,0	2	165,1	0,184
chr1	43428386	43429108	A-E	990	.	43428579	43428580	255,215,0	2	186,520	0,202
chr1	43429290	43429917	A-E	997	.	43429490	43429491	255,215,0	2	101,326	0,301
chr1	43432863	43433109	A-E	994	.	43432937	43432938	255,215,0	2	1,98	0,148
chr1	43446213	43446611	A-E	596	.	43446419	43446420	255,215,0	2	16,1	0,397
chr1	43471435	43471828	A-E	724	.	43471542	43471543	255,215,0	2	5,183	0,210
chr1	43474145	43474512	A-E	530	.	43474501	43474502	255,215,0	2	347,1	0,366
chr1	43524188	43524462	A-E	675	.	43524345	43524346	255,215,0	2	42,1	0,273
chr1	43988888	43989038	A-E	963	.	43988935	43988936	255,215,0	2	1,55	0,95
chr1	44015731	44016125	A-E	750	.	44016030	44016031	255,215,0	2	247,42	0,352
chr1	44023345	44023711	A-E	552	.	44023412	44023413	255,215,0	2	1,232	0,134
chr1	44299891	44300630	A-E	728	.	44300421	44300422	255,215,0	2	420,98	0,641
chr1	44302297	44302456	A-E	572	.	44302337	44302338	255,215,0	2	1,78	0,81
chr1	44692988	44693156	A-E	659	.	44693051	44693052	255,215,0	2	26,67	0,101
chr1	44703858	44704161	A-E	981	.	44704009	44704010	255,215,0	2	1,1	0,302
chr1	44951424	44951733	A-E	990	.	44951501	44951502	255,215,0	2	1,155	0,154
chr1	45142875	45143128	A-E	804	.	45143001	45143002	255,215,0	2	2,1	0,252
chr1	45187064	45187481	A-E	975	.	45187394	45187395	255,215,0	2	246,2	0,415
chr1	45187567	45187848	A-E	963	.	45187824	45187825	255,215,0	2	235,1	0,280
chr1	45195062	45195154	A-E	782	.	45195108	45195109	255,215,0	2	3,1	0,91
chr1	45196157	45196620	A-E	982	.	45196606	45196607	255,215,0	2	445,8	0,455
chr1	45196708	45197102	A-E	957	.	45197064	45197065	255,215,0	2	320,1	0,393
chr1	45736280	45736487	A-E	786	.	45736374	45736375	255,215,0	2	1,18	0,189
chr1	45895307	45895445	A-E	926	.	45895388	45895389	255,215,0	2	27,1	0,137
chr1	46008399	46008548	A-E	717	.	46008475	46008476	255,215,0	2	42,37	0,112
chr1	46009549	46009894	A-E	781	.	46009665	46009666	255,215,0	2	90,201	0,144
chr1	46150736	46150911	A-E	532	.	46150798	46150799	255,215,0	2	1,51	0,124
chr1	46268583	46268737	A-E	973	.	46268650	46268651	255,215,0	2	1,20	0,134
chr1	46639254	46639517	A-E	788	.	46639392	46639393	255,215,0	2	97,83	0,180
chr1	46689426	46689696	A-E	764	.	46689548	46689549	255,215,0	2	1,26	0,244
chr1	46712372	46712767	A-E	947	.	46712488	46712489	255,215,0	2	1,162	0,233
chr1	46799439	46799583	A-E	807	.	46799509	46799510	255,215,0	2	1,3	0,141
chr1	46903604	46903684	A-E	977	.	46903642	46903643	255,215,0	2	1,4	0,76
chr1	46955737	46955918	A-E	597	.	46955905	46955906	255,215,0	2	158,1	0,180
chr1	46986321	46986408	A-E	852	.	46986364	46986365	255,215,0	2	1,1	0,86
chr1	47185464	47185602	A-E	854	.	47185532	47185533	255,215,0	2	1,1	0,137
chr1	47658330	47658731	A-E	799	.	47658530	47658531	255,215,0	2	1,1	0,400
chr1	47677583	47677805	A-E	959	.	47677733	47677734	255,215,0	2	81,1	0,221
chr1	47704951	47705102	A-E	948	.	47704993	47704994	255,215,0	2	1,66	0,85
chr1	47800262	47800514	A-E	583	.	47800435	47800436	255,215,0	2	169,73	0,179
chr1	51444500	51444960	A-E	847	.	51444563	51444564	255,215,0	2	1,334	0,126
chr1	51445633	51445976	A-E	774	.	51445804	51445805	255,215,0	2	1,1	0,342
chr1	51703075	51703494	A-E	787	.	51703243	51703244	255,215,0	2	22,104	0,315
chr1	51703497	51703848	A-E	593	.	51703586	51703587	255,215,0	2	5,176	0,175
chr1	51769565	51770027	A-E	870	.	51769737	51769738	255,215,0	2	114,230	0,232
chr1	51982811	51983085	A-E	538	.	51983036	51983037	255,215,0	2	178,1	0,273
chr1	51986078	51986410	A-E	995	.	51986172	51986173	255,215,0	2	5,148	0,184
chr1	52088228	52088763	A-E	811	.	52088496	52088497	255,215,0	2	143,140	0,395
chr1	52341008	52341095	A-E	911	.	52341051	52341052	255,215,0	2	1,1	0,86
chr1	52796099	52796229	A-E	971	.	52796163	52796164	255,215,0	2	1,1	0,129
chr1	52830922	52831212	A-E	954	.	52831003	52831004	255,215,0	2	42,168	0,122
chr1	53033807	53033923	A-E	882	.	53033860	53033861	255,215,0	2	45,53	0,63
chr1	53035177	53035456	A-E	787	.	53035316	53035317	255,215,0	2	1,1	0,278
chr1	53168640	53169047	A-E	930	.	53168726	53168727	255,215,0	2	35,269	0,138
chr1	53601216	53601312	A-E	612	.	53601264	53601265	255,215,0	2	4,3	0,93
chr1	53663042	53663408	A-E	734	.	53663104	53663105	255,215,0	2	1,241	0,125
chr1	54204694	54205092	A-E	742	.	54204988	54204989	255,215,0	2	250,58	0,340
chr1	54739027	54739187	A-E	572	.	54739055	54739056	255,215,0	2	1,103	0,57
chr1	54739679	54739787	A-E	982	.	54739709	54739710	255,215,0	2	1,47	0,61
chr1	54842500	54842749	A-E	896	.	54842624	54842625	255,215,0	2	1,1	0,248
chr1	54873075	54873515	A-E	932	.	54873405	54873406	255,215,0	2	287,66	0,374
chr1	54875187	54875373	A-E	993	.	54875226	54875227	255,215,0	2	1,108	0,78
chr1	54940444	54940813	A-E	554	.	54940578	54940579	255,215,0	2	21,120	0,249
chr1	54941776	54941995	A-E	614	.	54941810	54941811	255,215,0	2	1,151	0,68
chr1	54953784	54954325	A-E	951	.	54954089	54954090	255,215,0	2	241,171	0,370
chr1	55461973	55462255	A-E	613	.	55462114	55462115	255,215,0	2	2,1	0,281
chr1	55678785	55679185	A-E	528	.	55678892	55678893	255,215,0	2	14,198	0,202
chr1	56972242	56972492	A-E	808	.	56972298	56972299	255,215,0	2	1,137	0,113
chr1	56976994	56977444	A-E	665	.	56977212	56977213	255,215,0	2	70,82	0,368
chr1	58303464	58303533	A-E	504	.	58303498	58303499	255,215,0	2	1,1	0,68
chr1	59011232	59011517	A-E	526	.	59011298	59011299	255,215,0	2	1,152	0,133
chr1	59050239	59050578	A-E	719	.	59050487	59050488	255,215,0	2	233,75	0,264
chr1	59221049	59221462	A-E	888	.	59221386	59221387	255,215,0	2	297,34	0,379
chr1	59280773	59281281	A-E	994	.	59281051	59281052	255,215,0	2	263,214	0,294
chr1	59281510	59281579	A-E	919	.	59281544	59281545	255,215,0	2	1,1	0,68
chr1	59281873	59282217	A-E	929	.	59282124	59282125	255,215,0	2	231,72	0,272
chr1	59289285	59289572	A-E	543	.	59289428	59289429	255,215,0	2	1,1	0,286
chr1	59340531	59340917	A-E	537	.	59340723	59340724	255,215,0	2	1,1	0,385
chr1	59347262	59347482	A-E	988	.	59347403	59347404	255,215,0	2	72,8	0,212
chr1	59350687	59351233	A-E	890	.	59350858	59350859	255,215,0	2	146,348	0,198
chr1	59369049	59370138	A-E	378	.	59369601	59369602	255,215,0	2	491,475	0,614
chr1	59394323	59394565	A-E	919	.	59394422	59394423	255,215,0	2	4,46	0,196
chr1	59395500	59395772	A-E	608	.	59395633	59395634	255,215,0	2	70,74	0,198
chr1	59509588	59509786	A-E	852	.	59509692	59509693	255,215,0	2	12,1	0,197
chr1	59892933	59893062	A-E	946	.	59892953	59892954	255,215,0	2	1,88	0,41
chr1	60144543	60144796	A-E	907	.	60144668	60144669	255,215,0	2	1,3	0,250
chr1	61415107	61415301	A-E	571	.	61415256	61415257	255,215,0	2	136,31	0,163
chr1	61478973	61479215	A-E	997	.	61479104	61479105	255,215,0	2	42,20	0,222
chr1	61516303	61516365	A-E	592	.	61516329	61516330	255,215,0	2	1,9	0,53
chr1	61543611	61543877	A-E	844	.	61543751	61543752	255,215,0	2	78,62	0,204
chr1	61582090	61582370	A-E	931	.	61582220	61582221	255,215,0	2	1,20	0,260
chr1	61586776	61586881	A-E	932	.	61586801	61586802	255,215,0	2	23,77	0,28
chr1	61605788	61605945	A-E	951	.	61605827	61605828	255,215,0	2	1,78	0,79
chr1	61606640	61606663	A-E	597	.	61606651	61606652	255,215,0	2	5,4	0,19
chr1	61607261	61607284	A-E	934	.	61607273	61607274	255,215,0	2	4,1	0,22
chr1	61626339	61626522	A-E	616	.	61626347	61626348	255,215,0	2	1,167	0,16
chr1	61649786	61650305	A-E	956	.	61649983	61649984	255,215,0	2	151,274	0,245
chr1	61918819	61919182	A-E	922	.	61919003	61919004	255,215,0	2	50,43	0,320
chr1	62542241	62542264	A-E	540	.	62542251	62542252	255,215,0	2	1,2	0,21
chr1	65363729	65364057	A-E	982	.	65363937	65363938	255,215,0	2	91,1	0,327
chr1	65364183	65364439	A-E	965	.	65364281	65364282	255,215,0	2	7,66	0,190
chr1	65381647	65381826	A-E	658	.	65381743	65381744	255,215,0	2	45,31	0,148
chr1	65411262	65411384	A-E	522	.	65411369	65411370	255,215,0	2	95,2	0,120
chr1	65412690	65412916	A-E	580	.	65412841	65412842	255,215,0	2	79,1	0,225
chr1	65534177	65534450	A-E	844	.	65534357	65534358	255,215,0	2	127,38	0,235
chr1	65534568	65534924	A-E	752	.	65534745	65534746	255,215,0	2	1,1	0,355
chr1	65534990	65535126	A-E	527	.	65535067	65535068	255,215,0	2	20,1	0,135
chr1	65548895	65549334	A-E	939	.	65549091	65549092	255,215,0	2	117,163	0,276
chr1	65701792	65701883	A-E	600	.	65701837	65701838	255,215,0	2	1,1	0,90
chr1	65743459	65743589	A-E	982	.	65743490	65743491	255,215,0	2	1,68	0,62
chr1	65757402	65757593	A-E	693	.	65757479	65757480	255,215,0	2	1,36	0,155
chr1	65758796	65759173	A-E	993	.	65758994	65758995	255,215,0	2	21,1	0,376
chr1	65775838	65775991	A-E	623	.	65775932	65775933	255,215,0	2	44,8	0,145
chr1	65888047	65888596	A-E	950	.	65888065	65888066	255,215,0	2	1,512	0,37
chr1	65889004	65889086	A-E	502	.	65889044	65889045	255,215,0	2	1,1	0,81
chr1	65944956	65945259	A-E	883	.	65945083	65945084	255,215,0	2	1,49	0,254
chr1	65946781	65947169	A-E	989	.	65947000	65947001	255,215,0	2	53,1	0,387
chr1	66277656	66278058	A-E	556	.	66277919	66277920	255,215,0	2	193,67	0,335
chr1	67223993	67224234	A-E	992	.	67224126	67224127	255,215,0	2	27,1	0,240
chr1	67400555	67400887	A-E	607	.	67400571	67400572	255,215,0	2	1,299	0,33
chr1	67944536	67944823	A-E	847	.	67944679	67944680	255,215,0	2	1,1	0,286
chr1	68000341	68000585	A-E	775	.	68000455	68000456	255,215,0	2	1,16	0,228
chr1	68027599	68027762	A-E	654	.	68027652	68027653	255,215,0	2	1,57	0,106
chr1	68036173	68036524	A-E	984	.	68036290	68036291	255,215,0	2	26,142	0,209
chr1	68084470	68084693	A-E	487	.	68084592	68084593	255,215,0	2	23,1	0,222
chr1	68101042	68101257	A-E	596	.	68101150	68101151	255,215,0	2	4,1	0,214
chr1	68118588	68118809	A-E	677	.	68118773	68118774	255,215,0	2	152,1	0,220
chr1	68149978	68150225	A-E	974	.	68149981	68149982	255,215,0	2	1,241	0,6
chr1	68166463	68166766	A-E	985	.	68166596	68166597	255,215,0	2	11,46	0,257
chr1	68179338	68179520	A-E	674	.	68179429	68179430	255,215,0	2	2,1	0,181
chr1	68189225	68189635	A-E	835	.	68189532	68189533	255,215,0	2	243,37	0,373
chr1	68199231	68199531	A-E	952	.	68199467	68199468	255,215,0	2	202,28	0,272
chr1	68199899	68200251	A-E	971	.	68200074	68200075	255,215,0	2	1,1	0,351
chr1	68215256	68215932	A-E	936	.	68215329	68215330	255,215,0	2	1,529	0,147
chr1	68345947	68346247	A-E	533	.	68346096	68346097	255,215,0	2	1,1	0,299
chr1	68364057	68364377	A-E	990	.	68364217	68364218	255,215,0	2	3,1	0,319
chr1	68961350	68961555	A-E	792	.	68961471	68961472	255,215,0	2	39,1	0,204
chr1	70017370	70017628	A-E	933	.	70017439	70017440	255,215,0	2	1,119	0,139
chr1	70442682	70442884	A-E	682	.	70442787	70442788	255,215,0	2	10,1	0,201
chr1	70507902	70508588	A-E	920	.	70508229	70508230	255,215,0	2	308,338	0,348
chr1	70877943	70877992	A-E	898	.	70877967	70877968	255,215,0	2	2,1	0,48
chr1	71339914	71340244	A-E	533	.	71340044	71340045	255,215,0	2	37,105	0,225
chr1	75195377	75195697	A-E	573	.	75195536	75195537	255,215,0	2	1,1	0,319
chr1	76250721	76250813	A-E	870	.	76250768	76250769	255,215,0	2	10,6	0,86
chr1	77436944	77437042	A-E	994	.	77436976	77436977	255,215,0	2	5,37	0,61
chr1	77787155	77787455	A-E	618	.	77787304	77787305	255,215,0	2	1,1	0,299
chr1	77815785	77815975	A-E	745	.	77815879	77815880	255,215,0	2	1,1	0,189
chr1	78469106	78469287	A-E	702	.	78469190	78469191	255,215,0	2	48,59	0,122
chr1	78557346	78557710	A-E	653	.	78557475	78557476	255,215,0	2	119,224	0,140
chr1	84425902	84426110	A-E	668	.	84426093	84426094	255,215,0	2	189,14	0,194
chr1	84744562	84744926	A-E	959	.	84744684	84744685	255,215,0	2	1,119	0,245
chr1	84970291	84970670	A-E	864	.	84970306	84970307	255,215,0	2	1,348	0,31
chr1	84971050	84971209	A-E	907	.	84971114	84971115	255,215,0	2	16,46	0,113
chr1	85007577	85007584	A-E	561	.	85007580	85007581	255,215,0	2	1,1	0,6
chr1	85038681	85038996	A-E	912	.	85038863	85038864	255,215,0	2	119,69	0,246
chr1	85049005	85049203	A-E	958	.	85049108	85049109	255,215,0	2	12,2	0,196
chr1	85085332	85085345	A-E	938	.	85085337	85085338	255,215,0	2	1,2	0,11
chr1	85164684	85164910	A-E	555	.	85164796	85164797	255,215,0	2	1,1	0,225
chr1	85320078	85320332	A-E	506	.	85320200	85320201	255,215,0	2	43,51	0,203
chr1	85740963	85741154	A-E	613	.	85741038	85741039	255,215,0	2	41,81	0,110
chr1	85744584	85744829	A-E	970	.	85744750	85744751	255,215,0	2	118,30	0,215
chr1	86078461	86078819	A-E	743	.	86078679	86078680	255,215,0	2	189,109	0,249
chr1	87171187	87171726	A-E	740	.	87171421	87171422	255,215,0	2	228,298	0,241
chr1	87240012	87240427	A-E	983	.	87240201	87240202	255,215,0	2	114,149	0,266
chr1	87241358	87241518	A-E	735	.	87241437	87241438	255,215,0	2	1,1	0,159
chr1	87253936	87254322	A-E	695	.	87254170	87254171	255,215,0	2	105,21	0,365
chr1	87254451	87254837	A-E	957	.	87254479	87254480	255,215,0	2	1,330	0,56
chr1	87258759	87259068	A-E	948	.	87258987	87258988	255,215,0	2	178,30	0,279
chr1	87795981	87796645	A-E	713	.	87796066	87796067	255,215,0	2	1,493	0,171
chr1	88292387	88292883	A-E	527	.	88292560	88292561	255,215,0	2	152,301	0,195
chr1	89358212	89358439	A-E	573	.	89358315	89358316	255,215,0	2	5,25	0,202
chr1	89457267	89457549	A-E	913	.	89457407	89457408	255,215,0	2	1,1	0,281
chr1	89594590	89594813	A-E	861	.	89594735	89594736	255,215,0	2	91,23	0,200
chr1	90016483	90016521	A-E	820	.	90016501	90016502	255,215,0	2	1,1	0,37
chr1	90137741	90138074	A-E	655	.	90137908	90137909	255,215,0	2	121,118	0,215
chr1	90167657	90167773	A-E	914	.	90167711	90167712	255,215,0	2	1,8	0,108
chr1	90169104	90169309	A-E	991	.	90169141	90169142	255,215,0	2	1,131	0,74
chr1	90185639	90185820	A-E	553	.	90185727	90185728	255,215,0	2	56,59	0,122
chr1	90187003	90187162	A-E	824	.	90187105	90187106	255,215,0	2	95,49	0,110
chr1	90204490	90205244	A-E	682	.	90205061	90205062	255,215,0	2	488,99	0,655
chr1	90226145	90226360	A-E	949	.	90226257	90226258	255,215,0	2	29,19	0,196
chr1	90289247	90289293	A-E	986	.	90289269	90289270	255,215,0	2	1,1	0,45
chr1	90344600	90344683	A-E	990	.	90344601	90344602	255,215,0	2	1,80	0,3
chr1	90367960	90368115	A-E	976	.	90368037	90368038	255,215,0	2	1,1	0,154
chr1	90372321	90372729	A-E	941	.	90372377	90372378	255,215,0	2	12,306	0,102
chr1	90374317	90375036	A-E	796	.	90374523	90374524	255,215,0	2	190,496	0,223
chr1	90376424	90376756	A-E	559	.	90376560	90376561	255,215,0	2	6,65	0,267
chr1	90461298	90461597	A-E	832	.	90461454	90461455	255,215,0	2	22,8	0,291
chr1	90461797	90461945	A-E	498	.	90461858	90461859	255,215,0	2	1,26	0,122
chr1	91391156	91391420	A-E	509	.	91391363	91391364	255,215,0	2	153,1	0,263
chr1	92021775	92022091	A-E	967	.	92021978	92021979	255,215,0	2	103,12	0,304
chr1	92035219	92035770	A-E	743	.	92035547	92035548	255,215,0	2	304,197	0,354
chr1	92172601	92172759	A-E	640	.	92172679	92172680	255,215,0	2	1,1	0,157
chr1	92179029	92179462	A-E	794	.	92179313	92179314	255,215,0	2	180,43	0,390
chr1	92196214	92196626	A-E	690	.	92196447	92196448	255,215,0	2	169,113	0,299
chr1	92197507	92197667	A-E	851	.	92197586	92197587	255,215,0	2	1,1	0,159
chr1	92198149	92198440	A-E	994	.	92198226	92198227	255,215,0	2	2,137	0,154
chr1	92256869	92256997	A-E	630	.	92256933	92256934	255,215,0	2	2,1	0,127
chr1	92269494	92269966	A-E	706	.	92269777	92269778	255,215,0	2	243,148	0,324
chr1	92270160	92270686	A-E	988	.	92270503	92270504	255,215,0	2	276,115	0,411
chr1	92907491	92907587	A-E	536	.	92907557	92907558	255,215,0	2	38,1	0,95
chr1	92925584	92925820	A-E	980	.	92925702	92925703	255,215,0	2	3,1	0,235
chr1	93270252	93270588	A-E	993	.	93270466	93270467	255,215,0	2	94,1	0,335
chr1	93324554	93324784	A-E	815	.	93324668	93324669	255,215,0	2	1,1	0,229
chr1	93441187	93441350	A-E	579	.	93441273	93441274	255,215,0	2	12,1	0,162
chr1	93545529	93545988	A-E	706	.	93545758	93545759	255,215,0	2	199,198	0,261
chr1	93912168	93912547	A-E	514	.	93912357	93912358	255,215,0	2	1,1	0,378
chr1	93970215	93970408	A-E	857	.	93970311	93970312	255,215,0	2	1,1	0,192
chr1	94127789	94128026	A-E	599	.	94127839	94127840	255,215,0	2	50,186	0,51
chr1	94480579	94480958	A-E	752	.	94480749	94480750	255,215,0	2	1,38	0,341
chr1	95113814	95114327	A-E	852	.	95114012	95114013	255,215,0	2	191,306	0,207
chr1	95221261	95221551	A-E	696	.	95221306	95221307	255,215,0	2	34,232	0,58
chr1	95645260	95645496	A-E	990	.	95645353	95645354	255,215,0	2	34,83	0,153
chr1	100000188	100000393	A-E	553	.	100000273	100000274	255,215,0	2	1,35	0,170
chr1	100113218	100113273	A-E	903	.	100113245	100113246	255,215,0	2	1,1	0,54
chr1	100113534	100114036	A-E	895	.	100113878	100113879	255,215,0	2	298,111	0,391
chr1	100169951	100170218	A-E	562	.	100170030	100170031	255,215,0	2	32,140	0,127
chr1	100791645	100791929	A-E	594	.	100791783	100791784	255,215,0	2	1,8	0,276
chr1	100819658	100820050	A-E	648	.	100819727	100819728	255,215,0	2	1,254	0,138
chr1	100827551	100827774	A-E	772	.	100827682	100827683	255,215,0	2	41,1	0,222
chr1	100873154	100873394	A-E	579	.	100873273	100873274	255,215,0	2	1,1	0,239
chr1	100905821	100906168	A-E	590	.	100905940	100905941	255,215,0	2	91,199	0,148
chr1	101362717	101362876	A-E	634	.	101362782	101362783	255,215,0	2	1,28	0,131
chr1	101577594	101578108	A-E	807	.	101577807	101577808	255,215,0	2	104,190	0,324
chr1	101593911	101594018	A-E	878	.	101593964	101593965	255,215,0	2	1,1	0,106
chr1	101664975	101665135	A-E	933	.	101665049	101665050	255,215,0	2	2,12	0,148
chr1	101725356	101725679	A-E	549	.	101725469	101725470	255,215,0	2	41,137	0,186
chr1	101757305	101757513	A-E	933	.	101757429	101757430	255,215,0	2	42,1	0,207
chr1	103126263	103126396	A-E	874	.	103126337	103126338	255,215,0	2	19,2	0,131
chr1	103418656	103418827	A-E	514	.	103418741	103418742	255,215,0	2	1,1	0,170
chr1	108622242	108622251	A-E	836	.	108622248	108622249	255,215,0	2	6,1	0,8
chr1	108661190	108661332	A-E	575	.	108661266	108661267	255,215,0	2	20,8	0,134
chr1	108741685	108742156	A-E	827	.	108741930	108741931	255,215,0	2	192,172	0,299
chr1	109079557	109079899	A-E	737	.	109079742	109079743	255,215,0	2	32,3	0,339
chr1	109100040	109100237	A-E	595	.	109100057	109100058	255,215,0	2	7,169	0,28
chr1	109104473	109104583	A-E	887	.	109104555	109104556	255,215,0	2	57,1	0,109
chr1	109127044	109127234	A-E	538	.	109127072	109127073	255,215,0	2	2,134	0,56
chr1	109189516	109189718	A-E	758	.	109189616	109189617	255,215,0	2	54,55	0,147
chr1	109262615	109262764	A-E	648	.	109262671	109262672	255,215,0	2	1,36	0,113
chr1	109677264	109677321	A-E	992	.	109677292	109677293	255,215,0	2	1,1	0,56
chr1	109693905	109693990	A-E	868	.	109693947	109693948	255,215,0	2	1,1	0,84
chr1	109800134	109800539	A-E	504	.	109800491	109800492	255,215,0	2	346,36	0,369
chr1	109841804	109842152	A-E	658	.	109841977	109841978	255,215,0	2	1,1	0,347
chr1	109850258	109850620	A-E	745	.	109850438	109850439	255,215,0	2	1,1	0,361
chr1	109913179	109913623	A-E	640	.	109913456	109913457	255,215,0	2	200,88	0,356
chr1	109928106	109928152	A-E	529	.	109928128	109928129	255,215,0	2	1,1	0,45
chr1	109933134	109933482	A-E	583	.	109933413	109933414	255,215,0	2	212,1	0,347
chr1	109933790	109934137	A-E	548	.	109934038	109934039	255,215,0	2	217,66	0,281
chr1	109937534	109937767	A-E	663	.	109937650	109937651	255,215,0	2	1,1	0,232
chr1	109938897	109939079	A-E	592	.	109938974	109938975	255,215,0	2	1,27	0,155
chr1	109981518	109981703	A-E	846	.	109981615	109981616	255,215,0	2	12,1	0,184
chr1	110333273	110333688	A-E	948	.	110333591	110333592	255,215,0	2	261,38	0,377
chr1	110334849	110335164	A-E	988	.	110334976	110334977	255,215,0	2	86,146	0,169
chr1	110335775	110336041	A-E	780	.	110335952	110335953	255,215,0	2	124,34	0,232
chr1	110336218	110336380	A-E	845	.	110336354	110336355	255,215,0	2	112,1	0,161
chr1	110336950	110337403	A-E	929	.	110337104	110337105	255,215,0	2	152,296	0,157
chr1	110339466	110339959	A-E	779	.	110339892	110339893	255,215,0	2	362,1	0,492
chr1	110360967	110361372	A-E	952	.	110361171	110361172	255,215,0	2	5,1	0,404
chr1	110364297	110364570	A-E	663	.	110364433	110364434	255,215,0	2	1,1	0,272
chr1	110364881	110365302	A-E	984	.	110365224	110365225	255,215,0	2	277,10	0,411
chr1	110366477	110366702	A-E	996	.	110366586	110366587	255,215,0	2	5,11	0,214
chr1	110406868	110407271	A-E	861	.	110407020	110407021	255,215,0	2	46,144	0,259
chr1	110420039	110420145	A-E	656	.	110420091	110420092	255,215,0	2	1,1	0,105
chr1	110438276	110438910	A-E	987	.	110438606	110438607	255,215,0	2	260,233	0,401
chr1	110444415	110444738	A-E	965	.	110444537	110444538	255,215,0	2	38,116	0,207
chr1	110879130	110879445	A-E	862	.	110879276	110879277	255,215,0	2	84,105	0,210
chr1	110963862	110964269	A-E	891	.	110963970	110963971	255,215,0	2	36,225	0,182
chr1	110976504	110976901	A-E	789	.	110976672	110976673	255,215,0	2	109,168	0,229
chr1	111417124	111417532	A-E	829	.	111417429	111417430	255,215,0	2	282,79	0,329
chr1	111417921	111418495	A-E	849	.	111418141	111418142	255,215,0	2	215,347	0,227
chr1	111423491	111424046	A-E	994	.	111423548	111423549	255,215,0	2	7,447	0,108
chr1	111503281	111503462	A-E	712	.	111503399	111503400	255,215,0	2	57,1	0,180
chr1	111992836	111993234	A-E	903	.	111992983	111992984	255,215,0	2	1,103	0,295
chr1	111993518	111993730	A-E	528	.	111993521	111993522	255,215,0	2	1,205	0,7
chr1	112050044	112050594	A-E	962	.	112050327	112050328	255,215,0	2	236,218	0,332
chr1	112050724	112051096	A-E	933	.	112051025	112051026	255,215,0	2	251,20	0,352
chr1	112058803	112059167	A-E	871	.	112059004	112059005	255,215,0	2	64,24	0,340
chr1	112130039	112130305	A-E	661	.	112130057	112130058	255,215,0	2	1,230	0,36
chr1	112135698	112135869	A-E	970	.	112135720	112135721	255,215,0	2	1,127	0,44
chr1	112163412	112163797	A-E	799	.	112163621	112163622	255,215,0	2	35,1	0,384
chr1	112163826	112164071	A-E	729	.	112163876	112163877	255,215,0	2	31,175	0,70
chr1	112167119	112167496	A-E	549	.	112167274	112167275	255,215,0	2	89,154	0,223
chr1	113164875	113165040	A-E	657	.	113164904	113164905	255,215,0	2	1,107	0,58
chr1	113394964	113395159	A-E	868	.	113395070	113395071	255,215,0	2	19,1	0,194
chr1	113683682	113683919	A-E	924	.	113683752	113683753	255,215,0	2	48,144	0,93
chr1	113684444	113684648	A-E	978	.	113684531	113684532	255,215,0	2	28,56	0,148
chr1	114326143	114326379	A-E	656	.	114326236	114326237	255,215,0	2	1,50	0,186
chr1	114474083	114474466	A-E	609	.	114474113	114474114	255,215,0	2	7,328	0,55
chr1	114566071	114566240	A-E	499	.	114566154	114566155	255,215,0	2	1,2	0,167
chr1	114656563	114656717	A-E	509	.	114656644	114656645	255,215,0	2	43,34	0,120
chr1	114931454	114931515	A-E	534	.	114931484	114931485	255,215,0	2	1,1	0,60
chr1	114997819	114998047	A-E	572	.	114997989	114997990	255,215,0	2	123,9	0,219
chr1	115000867	115001249	A-E	668	.	115000939	115000940	255,215,0	2	65,302	0,80
chr1	115052481	115052766	A-E	674	.	115052571	115052572	255,215,0	2	1,104	0,181
chr1	115298602	115298842	A-E	505	.	115298746	115298747	255,215,0	2	55,6	0,234
chr1	115722074	115722498	A-E	984	.	115722180	115722181	255,215,0	2	53,263	0,161
chr1	116192035	116192337	A-E	747	.	116192185	116192186	255,215,0	2	1,1	0,301
chr1	116370977	116371565	A-E	581	.	116371161	116371162	255,215,0	2	137,355	0,233
chr1	116820892	116821229	A-E	899	.	116821059	116821060	255,215,0	2	1,3	0,334
chr1	116918331	116918655	A-E	620	.	116918397	116918398	255,215,0	2	8,199	0,125
chr1	116918925	116919548	A-E	616	.	116919273	116919274	255,215,0	2	289,215	0,408
chr1	117035155	117035292	A-E	637	.	117035236	117035237	255,215,0	2	32,6	0,131
chr1	117040346	117040781	A-E	524	.	117040439	117040440	255,215,0	2	26,273	0,162
chr1	117046366	117046546	A-E	895	.	117046442	117046443	255,215,0	2	49,76	0,104
chr1	117047053	117047428	A-E	994	.	117047163	117047164	255,215,0	2	34,188	0,187
chr1	117048846	117049039	A-E	645	.	117048970	117048971	255,215,0	2	76,20	0,173
chr1	117051576	117051921	A-E	664	.	117051801	117051802	255,215,0	2	166,59	0,286
chr1	117112460	117112738	A-E	939	.	117112566	117112567	255,215,0	2	81,146	0,132
chr1	117305811	117306472	A-E	559	.	117306111	117306112	255,215,0	2	283,343	0,318
chr1	117367696	117367863	A-E	878	.	117367794	117367795	255,215,0	2	32,1	0,166
chr1	117369903	117370125	A-E	988	.	117370048	117370049	255,215,0	2	71,1	0,221
chr1	117424835	117425013	A-E	896	.	117424939	117424940	255,215,0	2	36,5	0,173
chr1	118149258	118150064	A-E	795	.	118149344	118149345	255,215,0	2	18,651	0,155
chr1	118150095	118150429	A-E	705	.	118150301	118150302	255,215,0	2	191,112	0,222
chr1	118153815	118153988	A-E	987	.	118153912	118153913	255,215,0	2	91,69	0,104
chr1	118155568	118155679	A-E	901	.	118155578	118155579	255,215,0	2	2,92	0,19
chr1	118157230	118157573	A-E	693	.	118157396	118157397	255,215,0	2	1,11	0,332
chr1	118185712	118185829	A-E	933	.	118185770	118185771	255,215,0	2	1,1	0,116
chr1	118197244	118197521	A-E	744	.	118197333	118197334	255,215,0	2	43,141	0,136
chr1	118197868	118198044	A-E	975	.	118197955	118197956	255,215,0	2	1,1	0,175
chr1	118198788	118199247	A-E	965	.	118198924	118198925	255,215,0	2	119,305	0,154
chr1	118206889	118207267	A-E	891	.	118207171	118207172	255,215,0	2	198,11	0,367
chr1	118208639	118208762	A-E	533	.	118208708	118208709	255,215,0	2	21,5	0,118
chr1	118238609	118238967	A-E	655	.	118238787	118238788	255,215,0	2	1,1	0,357
chr1	118251466	118251863	A-E	599	.	118251664	118251665	255,215,0	2	1,1	0,396
chr1	118277814	118277871	A-E	853	.	118277841	118277842	255,215,0	2	1,2	0,55
chr1	119503304	119503581	A-E	672	.	119503429	119503430	255,215,0	2	1,27	0,250
chr1	119506251	119506502	A-E	977	.	119506376	119506377	255,215,0	2	1,1	0,250
chr1	120188428	120188927	A-E	990	.	120188666	120188667	255,215,0	2	177,199	0,300
chr1	120255895	120256325	A-E	719	.	120256049	120256050	255,215,0	2	48,168	0,262
chr1	121280065	121280170	A-E	837	.	121280073	121280074	255,215,0	2	4,91	0,14
chr1	144533627	144534178	A-E	748	.	144533763	144533764	255,215,0	2	119,396	0,155
chr1	144536201	144536370	A-E	658	.	144536250	144536251	255,215,0	2	18,88	0,81
chr1	144992172	144993130	A-E	925	.	144992835	144992836	255,215,0	2	644,275	0,683
chr1	144993717	144994037	A-E	522	.	144993723	144993724	255,215,0	2	1,307	0,13
chr1	144998861	144999274	A-E	937	.	144999263	144999264	255,215,0	2	393,1	0,412
chr1	145000077	145000843	A-E	764	.	145000622	145000623	255,215,0	2	525,199	0,567
chr1	145009158	145009716	A-E	896	.	145009502	145009503	255,215,0	2	294,163	0,395
chr1	145022224	145022680	A-E	518	.	145022671	145022672	255,215,0	2	440,1	0,455
chr1	145023690	145024549	A-E	825	.	145024239	145024240	255,215,0	2	513,272	0,587
chr1	145025407	145025737	A-E	534	.	145025734	145025735	255,215,0	2	326,1	0,329
chr1	145028441	145029007	A-E	658	.	145028677	145028678	255,215,0	2	191,283	0,283
chr1	145030102	145030502	A-E	962	.	145030477	145030478	255,215,0	2	353,1	0,399
chr1	145042783	145043227	A-E	601	.	145042897	145042898	255,215,0	2	58,273	0,171
chr1	145058996	145059322	A-E	789	.	145059203	145059204	255,215,0	2	90,1	0,325
chr1	145097461	145098086	A-E	525	.	145097553	145097554	255,215,0	2	1,441	0,184
chr1	145139235	145139466	A-E	672	.	145139390	145139391	255,215,0	2	155,74	0,157
chr1	145195834	145196197	A-E	925	.	145196081	145196082	255,215,0	2	211,78	0,285
chr1	145396760	145397198	A-E	987	.	145397043	145397044	255,215,0	2	211,81	0,357
chr1	145433530	145433648	A-E	594	.	145433614	145433615	255,215,0	2	54,2	0,116
chr1	145437595	145437817	A-E	940	.	145437680	145437681	255,215,0	2	62,112	0,110
chr1	145454760	145454851	A-E	763	.	145454761	145454762	255,215,0	2	1,89	0,2
chr1	145455122	145455741	A-E	964	.	145455464	145455465	255,215,0	2	289,222	0,397
chr1	146556145	146556634	A-E	689	.	146556510	146556511	255,215,0	2	334,92	0,397
chr1	147735142	147735539	A-E	594	.	147735338	147735339	255,215,0	2	1,5	0,392
chr1	147735779	147736093	A-E	979	.	147735832	147735833	255,215,0	2	1,208	0,106
chr1	147737312	147737432	A-E	997	.	147737363	147737364	255,215,0	2	1,18	0,102
chr1	147994566	147994835	A-E	612	.	147994616	147994617	255,215,0	2	1,169	0,100
chr1	148000699	148000802	A-E	983	.	148000794	148000795	255,215,0	2	95,6	0,97
chr1	148241863	148242092	A-E	853	.	148241950	148241951	255,215,0	2	1,54	0,175
chr1	149215297	149215704	A-E	974	.	149215585	149215586	255,215,0	2	278,107	0,300
chr1	149222771	149223274	A-E	625	.	149223244	149223245	255,215,0	2	463,19	0,484
chr1	149223485	149223931	A-E	805	.	149223915	149223916	255,215,0	2	417,2	0,444
chr1	149224402	149224656	A-E	495	.	149224467	149224468	255,215,0	2	14,137	0,117
chr1	149815237	149815620	A-E	801	.	149815346	149815347	255,215,0	2	1,164	0,219
chr1	149815849	149816206	A-E	779	.	149815855	149815856	255,215,0	2	1,344	0,13
chr1	149821015	149821647	A-E	815	.	149821348	149821349	255,215,0	2	298,262	0,370
chr1	149860379	149860754	A-E	953	.	149860456	149860457	255,215,0	2	1,221	0,154
chr1	149910900	149911219	A-E	989	.	149911178	149911179	255,215,0	2	239,1	0,318
chr1	149981648	149981889	A-E	566	.	149981682	149981683	255,215,0	2	11,183	0,58
chr1	150133301	150133735	A-E	533	.	150133651	150133652	255,215,0	2	311,44	0,390
chr1	150134154	150134397	A-E	862	.	150134242	150134243	255,215,0	2	1,66	0,177
chr1	150135231	150135764	A-E	909	.	150135535	150135536	255,215,0	2	247,170	0,363
chr1	150159099	150159241	A-E	904	.	150159134	150159135	255,215,0	2	1,72	0,70
chr1	150337933	150337954	A-E	766	.	150337943	150337944	255,215,0	2	1,1	0,20
chr1	150516225	150516254	A-E	613	.	150516239	150516240	255,215,0	2	1,1	0,28
chr1	150518602	150518606	A-E	652	.	150518603	150518604	255,215,0	2	1,1	0,3
chr1	150535145	150535582	A-E	633	.	150535511	150535512	255,215,0	2	358,62	0,375
chr1	150539630	150541082	A-E	594	.	150540776	150540777	255,215,0	2	1124,283	0,1169
chr1	150577042	150577503	A-E	993	.	150577390	150577391	255,215,0	2	308,72	0,389
chr1	150585815	150586394	A-E	994	.	150586131	150586132	255,215,0	2	265,210	0,369
chr1	150592182	150592667	A-E	966	.	150592571	150592572	255,215,0	2	348,54	0,431
chr1	150668096	150668276	A-E	682	.	150668179	150668180	255,215,0	2	1,14	0,166
chr1	150847217	150847607	A-E	701	.	150847430	150847431	255,215,0	2	147,109	0,281
chr1	150949569	150950014	A-E	987	.	150949932	150949933	255,215,0	2	303,20	0,425
chr1	150951633	150951719	A-E	814	.	150951653	150951654	255,215,0	2	1,46	0,40
chr1	151043874	151044227	A-E	532	.	151044050	151044051	255,215,0	2	1,1	0,352
chr1	151172142	151172526	A-E	691	.	151172242	151172243	255,215,0	2	1,183	0,201
chr1	151172620	151173197	A-E	700	.	151172668	151172669	255,215,0	2	29,508	0,69
chr1	151255796	151255919	A-E	872	.	151255862	151255863	255,215,0	2	37,26	0,97
chr1	151284018	151284391	A-E	990	.	151284245	151284246	255,215,0	2	151,69	0,304
chr1	151445792	151446161	A-E	860	.	151445999	151446000	255,215,0	2	155,109	0,260
chr1	151801452	151801673	A-E	558	.	151801457	151801458	255,215,0	2	1,211	0,10
chr1	151877533	151877895	A-E	927	.	151877665	151877666	255,215,0	2	91,187	0,175
chr1	151892722	151892912	A-E	649	.	151892810	151892811	255,215,0	2	1,13	0,177
chr1	151909443	151909536	A-E	727	.	151909489	151909490	255,215,0	2	1,1	0,92
chr1	151918166	151918684	A-E	973	.	151918433	151918434	255,215,0	2	217,199	0,319
chr1	151945068	151945221	A-E	591	.	151945145	151945146	255,215,0	2	4,1	0,152
chr1	151960875	151961433	A-E	918	.	151961101	151961102	255,215,0	2	122,227	0,331
chr1	152001678	152001977	A-E	638	.	152001893	152001894	255,215,0	2	156,23	0,276
chr1	152006910	152007460	A-E	949	.	152006990	152006991	255,215,0	2	19,408	0,142
chr1	152007615	152008057	A-E	927	.	152007720	152007721	255,215,0	2	84,315	0,127
chr1	152008322	152008604	A-E	857	.	152008462	152008463	255,215,0	2	1,1	0,281
chr1	152010545	152011004	A-E	505	.	152010885	152010886	255,215,0	2	305,82	0,377
chr1	153095466	153095607	A-E	610	.	153095518	153095519	255,215,0	2	1,36	0,105
chr1	153488459	153488748	A-E	566	.	153488621	153488622	255,215,0	2	38,1	0,288
chr1	153504746	153504953	A-E	841	.	153504859	153504860	255,215,0	2	75,54	0,153
chr1	153510895	153511054	A-E	965	.	153510974	153510975	255,215,0	2	2,1	0,158
chr1	153515520	153515695	A-E	506	.	153515622	153515623	255,215,0	2	34,3	0,172
chr1	153541018	153541368	A-E	982	.	153541268	153541269	255,215,0	2	156,5	0,345
chr1	153545204	153545219	A-E	577	.	153545211	153545212	255,215,0	2	2,1	0,14
chr1	153583449	153583810	A-E	532	.	153583691	153583692	255,215,0	2	159,35	0,326
chr1	153670755	153671012	A-E	982	.	153670884	153670885	255,215,0	2	4,1	0,256
chr1	153762591	153763309	A-E	507	.	153762931	153762932	255,215,0	2	298,334	0,384
chr1	153893953	153894174	A-E	751	.	153894096	153894097	255,215,0	2	68,1	0,220
chr1	153929776	153930098	A-E	599	.	153929953	153929954	255,215,0	2	35,1	0,321
chr1	153936554	153936861	A-E	907	.	153936641	153936642	255,215,0	2	47,179	0,128
chr1	154151566	154151965	A-E	674	.	154151765	154151766	255,215,0	2	1,1	0,398
chr1	154154606	154155027	A-E	703	.	154154829	154154830	255,215,0	2	154,128	0,293
chr1	154299137	154299452	A-E	709	.	154299352	154299353	255,215,0	2	145,28	0,287
chr1	154359135	154359469	A-E	977	.	154359216	154359217	255,215,0	2	70,240	0,94
chr1	154832851	154833092	A-E	874	.	154832963	154832964	255,215,0	2	18,33	0,208
chr1	154910155	154910399	A-E	802	.	154910215	154910216	255,215,0	2	29,151	0,93
chr1	154944844	154945021	A-E	510	.	154944953	154944954	255,215,0	2	101,58	0,119
chr1	154972628	154972915	A-E	978	.	154972667	154972668	255,215,0	2	6,214	0,73
chr1	154973036	154973200	A-E	823	.	154973119	154973120	255,215,0	2	9,6	0,158
chr1	154973335	154973935	A-E	886	.	154973655	154973656	255,215,0	2	289,247	0,353
chr1	154977099	154977253	A-E	802	.	154977189	154977190	255,215,0	2	38,10	0,144
chr1	154980967	154981439	A-E	754	.	154980996	154980997	255,215,0	2	1,413	0,59
chr1	155177075	155177131	A-E	784	.	155177102	155177103	255,215,0	2	1,1	0,55
chr1	155484519	155484611	A-E	881	.	155484544	155484545	255,215,0	2	1,41	0,51
chr1	155535083	155535193	A-E	529	.	155535175	155535176	255,215,0	2	77,1	0,109
chr1	155568911	155569221	A-E	837	.	155569065	155569066	255,215,0	2	1,1	0,309
chr1	155830201	155830522	A-E	888	.	155830412	155830413	255,215,0	2	190,87	0,234
chr1	155944562	155945214	A-E	732	.	155944814	155944815	255,215,0	2	251,397	0,255
chr1	155945743	155946196	A-E	959	.	155946107	155946108	255,215,0	2	299,23	0,430
chr1	155946363	155946660	A-E	891	.	155946475	155946476	255,215,0	2	30,102	0,195
chr1	155949677	155950033	A-E	910	.	155949992	155949993	255,215,0	2	276,1	0,355
chr1	155951073	155951535	A-E	876	.	155951176	155951177	255,215,0	2	56,310	0,152
chr1	156074715	156075305	A-E	665	.	156075041	156075042	255,215,0	2	258,194	0,396
chr1	156083653	156083749	A-E	754	.	156083667	156083668	255,215,0	2	1,67	0,29
chr1	156088196	156088818	A-E	510	.	156088293	156088294	255,215,0	2	13,439	0,183
chr1	156089405	156089622	A-E	931	.	156089465	156089466	255,215,0	2	58,154	0,63
chr1	156094487	156094888	A-E	614	.	156094549	156094550	255,215,0	2	1,277	0,124
chr1	156095033	156095181	A-E	873	.	156095050	156095051	255,215,0	2	15,127	0,21
chr1	156251648	156251762	A-E	868	.	156251689	156251690	255,215,0	2	12,43	0,71
chr1	156426931	156427503	A-E	956	.	156427196	156427197	255,215,0	2	246,286	0,286
chr1	156459316	156459322	A-E	759	.	156459316	156459317	255,215,0	2	1,5	0,1
chr1	156461502	156461819	A-E	645	.	156461754	156461755	255,215,0	2	191,3	0,314
chr1	156462103	156462305	A-E	733	.	156462234	156462235	255,215,0	2	62,1	0,201
chr1	156462474	156462813	A-E	642	.	156462574	156462575	255,215,0	2	9,147	0,192
chr1	156472693	156472952	A-E	943	.	156472779	156472780	255,215,0	2	53,138	0,121
chr1	156473111	156473378	A-E	876	.	156473325	156473326	255,215,0	2	167,5	0,262
chr1	156474686	156475018	A-E	915	.	156474922	156474923	255,215,0	2	206,65	0,267
chr1	156494222	156494678	A-E	740	.	156494358	156494359	255,215,0	2	126,308	0,148
chr1	156586355	156586564	A-E	990	.	156586459	156586460	255,215,0	2	4,3	0,206
chr1	156629760	156630406	A-E	974	.	156629966	156629967	255,215,0	2	119,352	0,294
chr1	156634807	156635020	A-E	718	.	156634938	156634939	255,215,0	2	56,5	0,208
chr1	156645551	156645913	A-E	518	.	156645805	156645806	255,215,0	2	225,78	0,284
chr1	156662788	156663056	A-E	987	.	156662919	156662920	255,215,0	2	1,5	0,263
chr1	156663993	156664153	A-E	978	.	156664072	156664073	255,215,0	2	1,1	0,159
chr1	156676478	156676824	A-E	742	.	156676749	156676750	255,215,0	2	233,35	0,311
chr1	156716044	156716402	A-E	644	.	156716252	156716253	255,215,0	2	61,1	0,357
chr1	156718145	156718311	A-E	868	.	156718259	156718260	255,215,0	2	64,1	0,165
chr1	156718467	156719136	A-E	818	.	156718867	156718868	255,215,0	2	323,191	0,478
chr1	156719450	156719815	A-E	822	.	156719707	156719708	255,215,0	2	247,96	0,269
chr1	156738559	156738937	A-E	890	.	156738580	156738581	255,215,0	2	1,335	0,43
chr1	156774360	156774606	A-E	715	.	156774509	156774510	255,215,0	2	69,15	0,231
chr1	156864713	156865066	A-E	994	.	156864816	156864817	255,215,0	2	2,147	0,206
chr1	156895977	156896091	A-E	942	.	156896002	156896003	255,215,0	2	1,63	0,51
chr1	156929343	156929628	A-E	590	.	156929569	156929570	255,215,0	2	170,1	0,284
chr1	157106691	157107326	A-E	713	.	157106961	157106962	255,215,0	2	262,356	0,279
chr1	157124774	157125221	A-E	940	.	157124854	157124855	255,215,0	2	53,339	0,108
chr1	157243969	157243988	A-E	751	.	157243977	157243978	255,215,0	2	1,2	0,17
chr1	157244599	157245063	A-E	975	.	157244640	157244641	255,215,0	2	22,403	0,61
chr1	157245271	157245647	A-E	793	.	157245304	157245305	255,215,0	2	1,309	0,67
chr1	157248443	157248858	A-E	986	.	157248566	157248567	255,215,0	2	1,168	0,247
chr1	157249264	157249609	A-E	996	.	157249446	157249447	255,215,0	2	25,5	0,340
chr1	157373072	157373269	A-E	538	.	157373180	157373181	255,215,0	2	25,5	0,192
chr1	158119500	158119689	A-E	800	.	158119552	158119553	255,215,0	2	52,136	0,53
chr1	158659017	158659128	A-E	977	.	158659070	158659071	255,215,0	2	12,15	0,96
chr1	158788454	158788632	A-E	777	.	158788566	158788567	255,215,0	2	82,35	0,143
chr1	158789355	158789655	A-E	996	.	158789434	158789435	255,215,0	2	3,143	0,157
chr1	158808262	158808538	A-E	499	.	158808443	158808444	255,215,0	2	108,21	0,255
chr1	159111413	159111696	A-E	678	.	159111580	159111581	255,215,0	2	145,93	0,190
chr1	159851477	159851987	A-E	524	.	159851824	159851825	255,215,0	2	309,124	0,386
chr1	159852272	159852569	A-E	503	.	159852525	159852526	255,215,0	2	211,1	0,296
chr1	159859603	159860031	A-E	916	.	159859944	159859945	255,215,0	2	314,58	0,370
chr1	159878004	159878104	A-E	728	.	159878053	159878054	255,215,0	2	1,1	0,99
chr1	159880076	159880706	A-E	986	.	159880436	159880437	255,215,0	2	325,233	0,397
chr1	159892447	159892988	A-E	672	.	159892802	159892803	255,215,0	2	324,153	0,388
chr1	160312399	160312427	A-E	891	.	160312413	160312414	255,215,0	2	4,3	0,25
chr1	160332348	160332525	A-E	977	.	160332391	160332392	255,215,0	2	28,117	0,60
chr1	160345693	160345986	A-E	887	.	160345916	160345917	255,215,0	2	156,1	0,292
chr1	160407857	160407975	A-E	700	.	160407869	160407870	255,215,0	2	1,94	0,24
chr1	160442735	160442920	A-E	526	.	160442781	160442782	255,215,0	2	1,92	0,93
chr1	160489695	160490087	A-E	954	.	160489990	160489991	255,215,0	2	264,65	0,327
chr1	160510042	160510238	A-E	996	.	160510215	160510216	255,215,0	2	152,1	0,195
chr1	160537909	160538272	A-E	868	.	160538135	160538136	255,215,0	2	197,106	0,257
chr1	160544770	160545265	A-E	640	.	160545134	160545135	255,215,0	2	326,91	0,404
chr1	160595772	160595962	A-E	853	.	160595931	160595932	255,215,0	2	131,1	0,189
chr1	160627989	160628194	A-E	878	.	160628091	160628092	255,215,0	2	1,1	0,204
chr1	160635544	160635911	A-E	972	.	160635575	160635576	255,215,0	2	2,305	0,62
chr1	160696081	160696317	A-E	969	.	160696160	160696161	255,215,0	2	62,138	0,98
chr1	160881277	160881698	A-E	988	.	160881497	160881498	255,215,0	2	83,62	0,359
chr1	160982920	160983992	A-E	944	.	160983765	160983766	255,215,0	2	837,218	0,854
chr1	160989381	160990254	A-E	827	.	160990011	160990012	255,215,0	2	601,213	0,660
chr1	161037907	161038726	A-E	823	.	161038255	161038256	255,215,0	2	319,440	0,379
chr1	161155098	161155533	A-E	742	.	161155365	161155366	255,215,0	2	128,28	0,407
chr1	161155908	161155971	A-E	636	.	161155956	161155957	255,215,0	2	40,5	0,58
chr1	161170260	161170636	A-E	993	.	161170566	161170567	255,215,0	2	238,1	0,375
chr1	161170933	161171185	A-E	958	.	161171001	161171002	255,215,0	2	20,134	0,118
chr1	161359666	161360218	A-E	806	.	161359898	161359899	255,215,0	2	170,257	0,295
chr1	161360511	161360657	A-E	819	.	161360605	161360606	255,215,0	2	45,1	0,145
chr1	161369073	161369991	A-E	988	.	161369485	161369486	255,215,0	2	359,451	0,467
chr1	161391658	161392048	A-E	993	.	161391797	161391798	255,215,0	2	1,111	0,279
chr1	161469487	161469783	A-E	749	.	161469606	161469607	255,215,0	2	116,172	0,124
chr1	161500608	161500899	A-E	974	.	161500815	161500816	255,215,0	2	129,4	0,287
chr1	161502624	161502920	A-E	957	.	161502836	161502837	255,215,0	2	171,42	0,254
chr1	161509910	161510226	A-E	996	.	161510123	161510124	255,215,0	2	114,2	0,314
chr1	161582212	161582506	A-E	965	.	161582416	161582417	255,215,0	2	168,52	0,242
chr1	161591982	161592107	A-E	961	.	161592044	161592045	255,215,0	2	1,1	0,124
chr1	162280139	162280505	A-E	525	.	162280208	162280209	255,215,0	2	1,227	0,139
chr1	165797615	165798367	A-E	855	.	165798307	165798308	255,215,0	2	658,24	0,728
chr1	167035961	167036358	A-E	947	.	167035974	167035975	255,215,0	2	11,380	0,17
chr1	167160035	167160234	A-E	580	.	167160134	167160135	255,215,0	2	1,1	0,198
chr1	167191021	167191933	A-E	650	.	167191617	167191618	255,215,0	2	544,262	0,650
chr1	167192959	167193266	A-E	794	.	167193067	167193068	255,215,0	2	1,91	0,216
chr1	167416859	167417570	A-E	565	.	167417160	167417161	255,215,0	2	293,400	0,311
chr1	167486210	167486705	A-E	571	.	167486391	167486392	255,215,0	2	178,309	0,186
chr1	167518258	167518508	A-E	950	.	167518450	167518451	255,215,0	2	183,47	0,203
chr1	167519754	167519794	A-E	815	.	167519786	167519787	255,215,0	2	27,1	0,39
chr1	167520671	167521013	A-E	926	.	167520897	167520898	255,215,0	2	158,46	0,296
chr1	167570801	167571053	A-E	929	.	167570866	167570867	255,215,0	2	5,125	0,127
chr1	167586596	167587245	A-E	909	.	167587122	167587123	255,215,0	2	478,74	0,575
chr1	167601337	167601881	A-E	905	.	167601650	167601651	255,215,0	2	288,205	0,339
chr1	167611505	167611870	A-E	760	.	167611611	167611612	255,215,0	2	12,163	0,202
chr1	167716975	167717146	A-E	578	.	167716977	167716978	255,215,0	2	1,167	0,4
chr1	167730247	167730494	A-E	505	.	167730370	167730371	255,215,0	2	1,1	0,246
chr1	167766380	167766616	A-E	666	.	167766547	167766548	255,215,0	2	110,11	0,225
chr1	167772811	167773182	A-E	516	.	167772824	167772825	255,215,0	2	3,346	0,25
chr1	167954240	167954407	A-E	988	.	167954318	167954319	255,215,0	2	1,11	0,156
chr1	168149052	168149361	A-E	904	.	168149232	168149233	255,215,0	2	168,115	0,194
chr1	168251156	168251300	A-E	811	.	168251227	168251228	255,215,0	2	1,1	0,143
chr1	168342295	168342643	A-E	804	.	168342560	168342561	255,215,0	2	185,1	0,347
chr1	168368318	168368620	A-E	990	.	168368437	168368438	255,215,0	2	67,130	0,172
chr1	168440429	168440721	A-E	883	.	168440574	168440575	255,215,0	2	1,1	0,291
chr1	169265150	169265531	A-E	650	.	169265274	169265275	255,215,0	2	1,132	0,249
chr1	169452846	169453010	A-E	939	.	169452997	169452998	255,215,0	2	149,10	0,154
chr1	169453300	169453554	A-E	639	.	169453430	169453431	255,215,0	2	8,1	0,253
chr1	170042588	170042670	A-E	560	.	170042626	170042627	255,215,0	2	1,5	0,77
chr1	171712214	171712716	A-E	731	.	171712398	171712399	255,215,0	2	141,274	0,228
chr1	172606833	172606931	A-E	938	.	172606881	172606882	255,215,0	2	1,1	0,97
chr1	172631926	172632270	A-E	775	.	172632094	172632095	255,215,0	2	90,97	0,247
chr1	172715484	172715760	A-E	951	.	172715630	172715631	255,215,0	2	62,45	0,231
chr1	172790579	172790978	A-E	914	.	172790768	172790769	255,215,0	2	1,21	0,378
chr1	172878579	172879356	A-E	571	.	172878830	172878831	255,215,0	2	133,407	0,370
chr1	172903010	172903534	A-E	997	.	172903240	172903241	255,215,0	2	153,216	0,308
chr1	173398914	173399297	A-E	992	.	173399233	173399234	255,215,0	2	258,1	0,382
chr1	173447359	173447668	A-E	934	.	173447398	173447399	255,215,0	2	1,231	0,78
chr1	173458528	173458763	A-E	520	.	173458655	173458656	255,215,0	2	25,4	0,231
chr1	173525181	173525432	A-E	619	.	173525312	173525313	255,215,0	2	43,31	0,220
chr1	174122877	174123205	A-E	815	.	174123040	174123041	255,215,0	2	1,1	0,327
chr1	174841945	174842146	A-E	969	.	174842034	174842035	255,215,0	2	5,26	0,175
chr1	174934857	174935076	A-E	662	.	174934999	174935000	255,215,0	2	68,1	0,218
chr1	175158150	175158288	A-E	935	.	175158208	175158209	255,215,0	2	1,21	0,117
chr1	175160901	175161109	A-E	554	.	175161017	175161018	255,215,0	2	78,52	0,156
chr1	176174471	176174980	A-E	899	.	176174672	176174673	255,215,0	2	161,267	0,242
chr1	176210588	176210854	A-E	747	.	176210712	176210713	255,215,0	2	103,120	0,146
chr1	178995927	178996290	A-E	916	.	178996174	178996175	255,215,0	2	136,3	0,360
chr1	179027915	179028169	A-E	669	.	179028041	179028042	255,215,0	2	1,1	0,253
chr1	179098902	179099008	A-E	591	.	179098956	179098957	255,215,0	2	4,1	0,105
chr1	179187224	179187335	A-E	950	.	179187261	179187262	255,215,0	2	7,42	0,69
chr1	179924965	179925120	A-E	528	.	179925040	179925041	255,215,0	2	1,5	0,150
chr1	180124804	180124957	A-E	599	.	180124888	180124889	255,215,0	2	29,13	0,140
chr1	180554738	180554883	A-E	969	.	180554799	180554800	255,215,0	2	18,39	0,106
chr1	180562543	180562696	A-E	570	.	180562619	180562620	255,215,0	2	1,1	0,152
chr1	180580561	180580926	A-E	960	.	180580743	180580744	255,215,0	2	1,1	0,364
chr1	180895607	180895967	A-E	809	.	180895720	180895721	255,215,0	2	3,136	0,224
chr1	181056649	181057124	A-E	919	.	181056886	181056887	255,215,0	2	157,157	0,318
chr1	181073429	181073824	A-E	571	.	181073567	181073568	255,215,0	2	1,119	0,276
chr1	181074349	181074924	A-E	530	.	181074644	181074645	255,215,0	2	221,204	0,371
chr1	181074960	181075072	A-E	940	.	181074998	181074999	255,215,0	2	1,36	0,76
chr1	181097947	181098672	A-E	924	.	181098523	181098524	255,215,0	2	551,123	0,602
chr1	181100547	181100997	A-E	565	.	181100667	181100668	255,215,0	2	56,265	0,185
chr1	181104473	181105818	A-E	526	.	181105426	181105427	255,215,0	2	896,333	0,1012
chr1	181110732	181111003	A-E	984	.	181110863	181110864	255,215,0	2	60,68	0,203
chr1	181122099	181122260	A-E	990	.	181122226	181122227	255,215,0	2	102,7	0,154
chr1	181998739	181999134	A-E	766	.	181998890	181998891	255,215,0	2	74,165	0,230
chr1	182113385	182113953	A-E	668	.	182113560	182113561	255,215,0	2	174,391	0,177
chr1	182118170	182119053	A-E	746	.	182118695	182118696	255,215,0	2	481,313	0,570
chr1	182140043	182140424	A-E	887	.	182140279	182140280	255,215,0	2	192,100	0,281
chr1	182140516	182140684	A-E	770	.	182140582	182140583	255,215,0	2	1,36	0,132
chr1	182228543	182228906	A-E	945	.	182228714	182228715	255,215,0	2	22,42	0,321
chr1	182269466	182269764	A-E	979	.	182269614	182269615	255,215,0	2	1,1	0,297
chr1	182363463	182363693	A-E	595	.	182363583	182363584	255,215,0	2	13,1	0,229
chr1	182764012	182764230	A-E	538	.	182764121	182764122	255,215,0	2	54,53	0,165
chr1	183573035	183573933	A-E	882	.	183573834	183573835	255,215,0	2	795,94	0,804
chr1	183951471	183951644	A-E	734	.	183951557	183951558	255,215,0	2	1,1	0,172
chr1	184005350	184005919	A-E	831	.	184005661	184005662	255,215,0	2	285,231	0,338
chr1	184132883	184133080	A-E	550	.	184133001	184133002	255,215,0	2	68,28	0,169
chr1	184715069	184715336	A-E	645	.	184715321	184715322	255,215,0	2	243,5	0,262
chr1	184724887	184725142	A-E	941	.	184725035	184725036	255,215,0	2	44,1	0,254
chr1	184899814	184900060	A-E	595	.	184899915	184899916	255,215,0	2	1,44	0,202
chr1	185127324	185127657	A-E	579	.	185127490	185127491	255,215,0	2	1,1	0,332
chr1	185218851	185219062	A-E	810	.	185218956	185218957	255,215,0	2	1,1	0,210
chr1	185253692	185254037	A-E	995	.	185253864	185253865	255,215,0	2	1,1	0,344
chr1	185283485	185283858	A-E	619	.	185283843	185283844	255,215,0	2	346,1	0,372
chr1	185284624	185285027	A-E	614	.	185285004	185285005	255,215,0	2	360,1	0,402
chr1	185453251	185453699	A-E	555	.	185453468	185453469	255,215,0	2	195,207	0,241
chr1	186079951	186079994	A-E	568	.	186079972	186079973	255,215,0	2	1,1	0,42
chr1	189127328	189127738	A-E	564	.	189127522	189127523	255,215,0	2	38,59	0,351
chr1	192139487	192139804	A-E	808	.	192139658	192139659	255,215,0	2	28,1	0,316
chr1	192921207	192921501	A-E	637	.	192921310	192921311	255,215,0	2	9,95	0,199
chr1	192953827	192953882	A-E	502	.	192953837	192953838	255,215,0	2	1,34	0,21
chr1	193090447	193090464	A-E	890	.	193090455	193090456	255,215,0	2	1,1	0,16
chr1	193655157	193655512	A-E	548	.	193655301	193655302	255,215,0	2	4,69	0,286
chr1	194828218	194828283	A-E	792	.	194828244	194828245	255,215,0	2	1,12	0,53
chr1	197114565	197114914	A-E	796	.	197114739	197114740	255,215,0	2	1,1	0,348
chr1	197739507	197739631	A-E	639	.	197739568	197739569	255,215,0	2	1,1	0,123
chr1	197964894	197965254	A-E	893	.	197965076	197965077	255,215,0	2	12,7	0,353
chr1	198090244	198090551	A-E	873	.	198090352	198090353	255,215,0	2	25,114	0,193
chr1	198127475	198127965	A-E	853	.	198127579	198127580	255,215,0	2	1,281	0,209
chr1	198128112	198128944	A-E	847	.	198128292	198128293	255,215,0	2	134,605	0,227
chr1	198488746	198489088	A-E	542	.	198489021	198489022	255,215,0	2	244,34	0,308
chr1	198526099	198526320	A-E	957	.	198526229	198526230	255,215,0	2	44,4	0,217
chr1	198603022	198603333	A-E	885	.	198603190	198603191	255,215,0	2	136,109	0,202
chr1	198610750	198611255	A-E	749	.	198610772	198610773	255,215,0	2	8,467	0,38
chr1	198625518	198626374	A-E	787	.	198625744	198625745	255,215,0	2	178,580	0,276
chr1	198637583	198637714	A-E	648	.	198637600	198637601	255,215,0	2	1,97	0,34
chr1	198638155	198638627	A-E	966	.	198638235	198638236	255,215,0	2	55,366	0,106
chr1	198650584	198650806	A-E	506	.	198650596	198650597	255,215,0	2	2,198	0,24
chr1	198650930	198651643	A-E	891	.	198651115	198651116	255,215,0	2	121,463	0,250
chr1	200123314	200123587	A-E	995	.	200123484	200123485	255,215,0	2	70,1	0,272
chr1	200379777	200379959	A-E	798	.	200379868	200379869	255,215,0	2	6,5	0,177
chr1	200597363	200597666	A-E	521	.	200597476	200597477	255,215,0	2	108,184	0,119
chr1	200609197	200609463	A-E	993	.	200609290	200609291	255,215,0	2	40,118	0,148
chr1	200611653	200611882	A-E	922	.	200611753	200611754	255,215,0	2	94,122	0,107
chr1	200639691	200639895	A-E	956	.	200639792	200639793	255,215,0	2	1,1	0,203
chr1	200984911	200985313	A-E	956	.	200985112	200985113	255,215,0	2	2,1	0,401
chr1	200990231	200990628	A-E	610	.	200990540	200990541	255,215,0	2	305,83	0,314
chr1	200991623	200991825	A-E	546	.	200991723	200991724	255,215,0	2	1,1	0,201
chr1	201139670	201140154	A-E	926	.	201139904	201139905	255,215,0	2	117,132	0,352
chr1	201426190	201426373	A-E	507	.	201426281	201426282	255,215,0	2	1,1	0,182
chr1	201431088	201431253	A-E	992	.	201431175	201431176	255,215,0	2	12,1	0,164
chr1	201449602	201449822	A-E	960	.	201449715	201449716	255,215,0	2	9,1	0,219
chr1	201449846	201450129	A-E	959	.	201449932	201449933	255,215,0	2	1,111	0,172
chr1	201520953	201521395	A-E	986	.	201521172	201521173	255,215,0	2	102,104	0,338
chr1	201540345	201540578	A-E	807	.	201540429	201540430	255,215,0	2	1,65	0,168
chr1	201572031	201572237	A-E	933	.	201572111	201572112	255,215,0	2	1,46	0,160
chr1	201619383	201619798	A-E	787	.	201619704	201619705	255,215,0	2	282,54	0,361
chr1	201683757	201684312	A-E	958	.	201683981	201683982	255,215,0	2	169,274	0,281
chr1	201987611	201988279	A-E	969	.	201987792	201987793	255,215,0	2	76,380	0,288
chr1	202045307	202045525	A-E	992	.	202045415	202045416	255,215,0	2	1,1	0,217
chr1	202075010	202075191	A-E	953	.	202075096	202075097	255,215,0	2	6,13	0,168
chr1	202075502	202075811	A-E	763	.	202075604	202075605	255,215,0	2	1,104	0,205
chr1	202131734	202131905	A-E	985	.	202131819	202131820	255,215,0	2	1,1	0,170
chr1	202132024	202132258	A-E	977	.	202132103	202132104	255,215,0	2	7,82	0,152
chr1	202133952	202134107	A-E	824	.	202134032	202134033	255,215,0	2	25,19	0,136
chr1	202937248	202937378	A-E	696	.	202937318	202937319	255,215,0	2	18,7	0,123
chr1	203258547	203259334	A-E	985	.	203258829	203258830	255,215,0	2	238,460	0,327
chr1	203259429	203259985	A-E	947	.	203259728	203259729	255,215,0	2	222,178	0,378
chr1	203272708	203272972	A-E	941	.	203272931	203272932	255,215,0	2	184,1	0,263
chr1	203289732	203289865	A-E	629	.	203289783	203289784	255,215,0	2	1,30	0,103
chr1	203289937	203290406	A-E	721	.	203290260	203290261	255,215,0	2	267,88	0,381
chr1	203294985	203295146	A-E	543	.	203295065	203295066	255,215,0	2	1,1	0,160
chr1	203296046	203296157	A-E	746	.	203296101	203296102	255,215,0	2	1,1	0,110
chr1	203296328	203297068	A-E	868	.	203296685	203296686	255,215,0	2	347,372	0,368
chr1	203297101	203297334	A-E	942	.	203297255	203297256	255,215,0	2	114,38	0,195
chr1	203576404	203576703	A-E	990	.	203576574	203576575	255,215,0	2	80,37	0,262
chr1	203582380	203582595	A-E	858	.	203582472	203582473	255,215,0	2	1,31	0,184
chr1	203598711	203598999	A-E	933	.	203598776	203598777	255,215,0	2	33,190	0,98
chr1	203619027	203619374	A-E	530	.	203619035	203619036	255,215,0	2	1,330	0,17
chr1	203619380	203619832	A-E	997	.	203619594	203619595	255,215,0	2	192,214	0,238
chr1	203643182	203643803	A-E	988	.	203643473	203643474	255,215,0	2	235,272	0,349
chr1	203651059	203651198	A-E	901	.	203651064	203651065	255,215,0	2	1,129	0,10
chr1	203661733	203662076	A-E	963	.	203661794	203661795	255,215,0	2	1,221	0,122
chr1	203728040	203728170	A-E	719	.	203728109	203728110	255,215,0	2	10,1	0,129
chr1	204049581	204049822	A-E	608	.	204049644	204049645	255,215,0	2	11,124	0,117
chr1	204289566	204289863	A-E	879	.	204289751	204289752	255,215,0	2	80,6	0,291
chr1	204330284	204330553	A-E	690	.	204330416	204330417	255,215,0	2	1,5	0,264
chr1	204332438	204332553	A-E	933	.	204332499	204332500	255,215,0	2	10,1	0,114
chr1	204376532	204376667	A-E	506	.	204376599	204376600	255,215,0	2	1,1	0,134
chr1	204386150	204386414	A-E	878	.	204386374	204386375	255,215,0	2	208,22	0,242
chr1	204386444	204387188	A-E	779	.	204386897	204386898	255,215,0	2	443,280	0,464
chr1	204430759	204431008	A-E	965	.	204430940	204430941	255,215,0	2	116,1	0,248
chr1	204434923	204435081	A-E	946	.	204435019	204435020	255,215,0	2	36,1	0,157
chr1	204486309	204486424	A-E	884	.	204486366	204486367	255,215,0	2	5,5	0,110
chr1	204641549	204641837	A-E	995	.	204641727	204641728	255,215,0	2	71,1	0,287
chr1	204684045	204684323	A-E	795	.	204684296	204684297	255,215,0	2	227,1	0,277
chr1	205090261	205090406	A-E	589	.	205090394	205090395	255,215,0	2	123,1	0,144
chr1	205144631	205144860	A-E	991	.	205144784	205144785	255,215,0	2	84,5	0,224
chr1	205173095	205173476	A-E	557	.	205173226	205173227	255,215,0	2	1,119	0,262
chr1	205207372	205207560	A-E	958	.	205207460	205207461	255,215,0	2	1,12	0,176
chr1	205218253	205218732	A-E	711	.	205218516	205218517	255,215,0	2	172,123	0,356
chr1	205228000	205228129	A-E	528	.	205228063	205228064	255,215,0	2	1,3	0,126
chr1	205253892	205254222	A-E	986	.	205253970	205253971	255,215,0	2	11,183	0,147
chr1	205257253	205257766	A-E	969	.	205257561	205257562	255,215,0	2	277,172	0,341
chr1	205263599	205264019	A-E	772	.	205263854	205263855	255,215,0	2	183,91	0,329
chr1	205410224	205410578	A-E	561	.	205410324	205410325	255,215,0	2	77,230	0,124
chr1	205419708	205419905	A-E	896	.	205419776	205419777	255,215,0	2	1,61	0,136
chr1	205599222	205599660	A-E	548	.	205599574	205599575	255,215,0	2	331,64	0,374
chr1	205638319	205638508	A-E	521	.	205638400	205638401	255,215,0	2	22,47	0,142
chr1	205718168	205718348	A-E	721	.	205718258	205718259	255,215,0	2	59,57	0,123
chr1	206235737	206236017	A-E	797	.	206235780	206235781	255,215,0	2	1,194	0,86
chr1	206674740	206675114	A-E	824	.	206674960	206674961	255,215,0	2	69,1	0,373
chr1	206677196	206677895	A-E	991	.	206677558	206677559	255,215,0	2	336,310	0,389
chr1	206728769	206729044	A-E	957	.	206728852	206728853	255,215,0	2	46,154	0,121
chr1	206733816	206734085	A-E	585	.	206733901	206733902	255,215,0	2	1,99	0,170
chr1	206748515	206748888	A-E	966	.	206748590	206748591	255,215,0	2	72,293	0,80
chr1	206748926	206749451	A-E	841	.	206749083	206749084	255,215,0	2	129,339	0,186
chr1	206825582	206825710	A-E	977	.	206825642	206825643	255,215,0	2	1,8	0,120
chr1	206832398	206832801	A-E	740	.	206832526	206832527	255,215,0	2	1,147	0,256
chr1	206859748	206860259	A-E	644	.	206859962	206859963	255,215,0	2	168,250	0,261
chr1	206861410	206861458	A-E	587	.	206861433	206861434	255,215,0	2	4,5	0,43
chr1	206887347	206887686	A-E	749	.	206887393	206887394	255,215,0	2	1,246	0,93
chr1	206939743	206940044	A-E	940	.	206939954	206939955	255,215,0	2	165,43	0,258
chr1	207080719	207080948	A-E	957	.	207080842	207080843	255,215,0	2	26,8	0,221
chr1	207098778	207098999	A-E	620	.	207098922	207098923	255,215,0	2	114,46	0,175
chr1	207203424	207203586	A-E	667	.	207203505	207203506	255,215,0	2	9,8	0,154
chr1	207483401	207483459	A-E	993	.	207483429	207483430	255,215,0	2	1,1	0,57
chr1	207489914	207490291	A-E	962	.	207489980	207489981	255,215,0	2	1,244	0,133
chr1	207536714	207536842	A-E	629	.	207536777	207536778	255,215,0	2	1,1	0,127
chr1	207598053	207598267	A-E	858	.	207598173	207598174	255,215,0	2	28,1	0,213
chr1	207631218	207631637	A-E	617	.	207631478	207631479	255,215,0	2	146,43	0,376
chr1	207693069	207693662	A-E	932	.	207693275	207693276	255,215,0	2	201,380	0,213
chr1	207821800	207821952	A-E	934	.	207821875	207821876	255,215,0	2	1,2	0,150
chr1	207823430	207823599	A-E	995	.	207823564	207823565	255,215,0	2	109,9	0,160
chr1	207921430	207921703	A-E	973	.	207921564	207921565	255,215,0	2	1,5	0,268
chr1	207997315	207997832	A-E	529	.	207997785	207997786	255,215,0	2	425,1	0,516
chr1	207998055	207998202	A-E	606	.	207998128	207998129	255,215,0	2	1,1	0,146
chr1	207999163	207999611	A-E	979	.	207999291	207999292	255,215,0	2	113,304	0,144
chr1	208021631	208021781	A-E	673	.	208021737	208021738	255,215,0	2	64,1	0,149
chr1	208078027	208078145	A-E	686	.	208078066	208078067	255,215,0	2	1,40	0,78
chr1	208115711	208115874	A-E	699	.	208115792	208115793	255,215,0	2	1,1	0,162
chr1	208136912	208137268	A-E	940	.	208137106	208137107	255,215,0	2	83,49	0,307
chr1	208345342	208345747	A-E	724	.	208345375	208345376	255,215,0	2	10,348	0,57
chr1	208347775	208347794	A-E	703	.	208347784	208347785	255,215,0	2	1,1	0,18
chr1	208357688	208357785	A-E	989	.	208357774	208357775	255,215,0	2	78,1	0,96
chr1	208412497	208412696	A-E	742	.	208412590	208412591	255,215,0	2	1,13	0,186
chr1	208418631	208418859	A-E	718	.	208418805	208418806	255,215,0	2	123,1	0,227
chr1	209820544	209820823	A-E	852	.	209820625	209820626	255,215,0	2	1,116	0,163
chr1	209822403	209823008	A-E	894	.	209822757	209822758	255,215,0	2	329,225	0,380
chr1	209830400	209831026	A-E	877	.	209830726	209830727	255,215,0	2	237,210	0,416
chr1	209833148	209833823	A-E	759	.	209833487	209833488	255,215,0	2	285,281	0,394
chr1	209921200	209921357	A-E	976	.	209921277	209921278	255,215,0	2	1,3	0,154
chr1	209942657	209943400	A-E	566	.	209942923	209942924	255,215,0	2	242,451	0,292
chr1	210058060	210058292	A-E	601	.	210058163	210058164	255,215,0	2	26,50	0,182
chr1	211500826	211501119	A-E	539	.	211501082	211501083	255,215,0	2	224,4	0,289
chr1	211688648	211688771	A-E	973	.	211688710	211688711	255,215,0	2	3,1	0,122
chr1	211753366	211753524	A-E	842	.	211753444	211753445	255,215,0	2	1,1	0,157
chr1	211779662	211780026	A-E	559	.	211779944	211779945	255,215,0	2	249,47	0,317
chr1	211780151	211780642	A-E	907	.	211780409	211780410	255,215,0	2	227,200	0,291
chr1	211786767	211786827	A-E	996	.	211786796	211786797	255,215,0	2	1,1	0,59
chr1	211908896	211908973	A-E	510	.	211908930	211908931	255,215,0	2	2,9	0,68
chr1	212101620	212101942	A-E	991	.	212101744	212101745	255,215,0	2	1,74	0,248
chr1	212213916	212214090	A-E	543	.	212213963	212213964	255,215,0	2	1,79	0,95
chr1	212291571	212291809	A-E	592	.	212291657	212291658	255,215,0	2	45,109	0,129
chr1	212458080	212458253	A-E	528	.	212458112	212458113	255,215,0	2	1,108	0,65
chr1	212650622	212650921	A-E	762	.	212650682	212650683	255,215,0	2	1,179	0,120
chr1	212659054	212659720	A-E	824	.	212659496	212659497	255,215,0	2	435,215	0,451
chr1	212661846	212662402	A-E	852	.	212662103	212662104	255,215,0	2	207,247	0,309
chr1	212731490	212732709	A-E	826	.	212732385	212732386	255,215,0	2	865,293	0,926
chr1	212769584	212769966	A-E	622	.	212769787	212769788	255,215,0	2	110,85	0,297
chr1	212808992	212809268	A-E	994	.	212809125	212809126	255,215,0	2	11,20	0,256
chr1	212809966	212810356	A-E	973	.	212810073	212810074	255,215,0	2	56,230	0,160
chr1	212856605	212856926	A-E	600	.	212856825	212856826	255,215,0	2	198,77	0,244
chr1	212894895	212895141	A-E	800	.	212895054	212895055	255,215,0	2	74,1	0,245
chr1	213230206	213230598	A-E	737	.	213230209	213230210	255,215,0	2	1,386	0,6
chr1	213230864	213231179	A-E	533	.	213231021	213231022	255,215,0	2	1,1	0,314
chr1	213433998	213434004	A-E	600	.	213434000	213434001	255,215,0	2	1,2	0,4
chr1	215741534	215741966	A-E	738	.	215741879	215741880	255,215,0	2	260,1	0,431
chr1	215743425	215743588	A-E	850	.	215743506	215743507	255,215,0	2	1,1	0,162
chr1	215838641	215838899	A-E	573	.	215838769	215838770	255,215,0	2	1,1	0,257
chr1	218459429	218459823	A-E	561	.	218459431	218459432	255,215,0	2	1,389	0,5
chr1	218476262	218476397	A-E	539	.	218476329	218476330	255,215,0	2	1,1	0,134
chr1	218550674	218551089	A-E	694	.	218550793	218550794	255,215,0	2	60,236	0,179
chr1	218633382	218633612	A-E	737	.	218633511	218633512	255,215,0	2	30,1	0,229
chr1	219262446	219262621	A-E	983	.	219262478	219262479	255,215,0	2	1,110	0,65
chr1	219319801	219319846	A-E	665	.	219319823	219319824	255,215,0	2	2,1	0,44
chr1	221130660	221131042	A-E	697	.	221130802	221130803	255,215,0	2	101,197	0,185
chr1	221135331	221135824	A-E	532	.	221135592	221135593	255,215,0	2	208,178	0,315
chr1	221209079	221209530	A-E	942	.	221209424	221209425	255,215,0	2	302,61	0,390
chr1	221219642	221220032	A-E	724	.	221219743	221219744	255,215,0	2	55,242	0,148
chr1	221272384	221272740	A-E	681	.	221272498	221272499	255,215,0	2	2,128	0,228
chr1	221273966	221274169	A-E	956	.	221274089	221274090	255,215,0	2	115,70	0,133
chr1	221356304	221356835	A-E	592	.	221356622	221356623	255,215,0	2	274,168	0,363
chr1	221840936	221841145	A-E	974	.	221841052	221841053	255,215,0	2	68,43	0,166
chr1	221881394	221881826	A-E	996	.	221881628	221881629	255,215,0	2	232,194	0,238
chr1	221882292	221882723	A-E	683	.	221882498	221882499	255,215,0	2	170,187	0,244
chr1	221887766	221888016	A-E	959	.	221887889	221887890	255,215,0	2	3,5	0,245
chr1	221896721	221897112	A-E	924	.	221896915	221896916	255,215,0	2	1,3	0,388
chr1	221913881	221914483	A-E	655	.	221914425	221914426	255,215,0	2	534,47	0,555
chr1	221916049	221916599	A-E	737	.	221916318	221916319	255,215,0	2	267,278	0,272
chr1	221916785	221917321	A-E	643	.	221917267	221917268	255,215,0	2	458,28	0,508
chr1	221949932	221950137	A-E	601	.	221950005	221950006	255,215,0	2	1,59	0,146
chr1	222000173	222000483	A-E	824	.	222000345	222000346	255,215,0	2	138,102	0,208
chr1	222135050	222135329	A-E	980	.	222135214	222135215	255,215,0	2	88,38	0,241
chr1	222161205	222161607	A-E	988	.	222161393	222161394	255,215,0	2	105,129	0,273
chr1	222164724	222164904	A-E	502	.	222164770	222164771	255,215,0	2	22,108	0,72
chr1	222638782	222639204	A-E	916	.	222638962	222638963	255,215,0	2	114,174	0,248
chr1	223254562	223254777	A-E	958	.	223254748	223254749	255,215,0	2	159,1	0,214
chr1	223276523	223276867	A-E	507	.	223276780	223276781	255,215,0	2	172,1	0,343
chr1	223326849	223326980	A-E	808	.	223326945	223326946	255,215,0	2	64,1	0,130
chr1	223895493	223895874	A-E	667	.	223895798	223895799	255,215,0	2	234,3	0,378
chr1	223901276	223901546	A-E	875	.	223901310	223901311	255,215,0	2	33,234	0,36
chr1	223902604	223902857	A-E	793	.	223902730	223902731	255,215,0	2	1,1	0,252
chr1	223903033	223903347	A-E	974	.	223903116	223903117	255,215,0	2	35,181	0,133
chr1	223914239	223914747	A-E	929	.	223914522	223914523	255,215,0	2	177,118	0,390
chr1	223964690	223965055	A-E	665	.	223964730	223964731	255,215,0	2	9,293	0,72
chr1	224007556	224007795	A-E	730	.	224007675	224007676	255,215,0	2	1,1	0,238
chr1	224014874	224015267	A-E	708	.	224015180	224015181	255,215,0	2	293,72	0,321
chr1	224032316	224032686	A-E	670	.	224032417	224032418	255,215,0	2	68,234	0,136
chr1	224393253	224393413	A-E	957	.	224393314	224393315	255,215,0	2	1,37	0,123
chr1	224545542	224546006	A-E	862	.	224545660	224545661	255,215,0	2	67,293	0,171
chr1	224690718	224691054	A-E	868	.	224690868	224690869	255,215,0	2	1,35	0,301
chr1	224691192	224691563	A-E	993	.	224691422	224691423	255,215,0	2	109,18	0,353
chr1	224730441	224730985	A-E	970	.	224730668	224730669	255,215,0	2	165,254	0,290
chr1	225613143	225613456	A-E	573	.	225613256	225613257	255,215,0	2	49,134	0,179
chr1	225642606	225642805	A-E	866	.	225642651	225642652	255,215,0	2	1,109	0,90
chr1	225654906	225655584	A-E	585	.	225655523	225655524	255,215,0	2	599,41	0,637
chr1	225881856	225882162	A-E	557	.	225882023	225882024	255,215,0	2	106,76	0,230
chr1	226084943	226085104	A-E	853	.	226084974	226084975	255,215,0	2	17,114	0,47
chr1	226087072	226087330	A-E	834	.	226087188	226087189	255,215,0	2	2,27	0,231
chr1	226159924	226160121	A-E	531	.	226160022	226160023	255,215,0	2	1,1	0,196
chr1	226187685	226188168	A-E	919	.	226187762	226187763	255,215,0	2	42,370	0,113
chr1	226189681	226190319	A-E	982	.	226189909	226189910	255,215,0	2	161,342	0,296
chr1	226190534	226190731	A-E	951	.	226190642	226190643	255,215,0	2	61,40	0,157
chr1	226216724	226216990	A-E	923	.	226216879	226216880	255,215,0	2	99,54	0,212
chr1	226222205	226222589	A-E	884	.	226222508	226222509	255,215,0	2	289,66	0,318
chr1	226298297	226298533	A-E	878	.	226298442	226298443	255,215,0	2	124,69	0,167
chr1	226310252	226310595	A-E	972	.	226310593	226310594	255,215,0	2	342,1	0,342
chr1	226830845	226831071	A-E	955	.	226831021	226831022	255,215,0	2	165,37	0,189
chr1	226867580	226868182	A-E	916	.	226867971	226867972	255,215,0	2	361,180	0,422
chr1	226890865	226891416	A-E	760	.	226891299	226891300	255,215,0	2	428,109	0,442
chr1	227413379	227413783	A-E	533	.	227413538	227413539	255,215,0	2	9,93	0,311
chr1	227445875	227445887	A-E	497	.	227445880	227445881	255,215,0	2	1,1	0,11
chr1	227503653	227503962	A-E	905	.	227503923	227503924	255,215,0	2	233,1	0,308
chr1	227751865	227752213	A-E	772	.	227752043	227752044	255,215,0	2	13,4	0,344
chr1	227936688	227936978	A-E	910	.	227936804	227936805	255,215,0	2	2,58	0,232
chr1	227975609	227976156	A-E	866	.	227975811	227975812	255,215,0	2	168,310	0,237
chr1	227976197	227976490	A-E	825	.	227976207	227976208	255,215,0	2	1,273	0,20
chr1	228073191	228073261	A-E	764	.	228073225	228073226	255,215,0	2	1,1	0,69
chr1	228269568	228269810	A-E	910	.	228269575	228269576	255,215,0	2	1,228	0,14
chr1	228271438	228271734	A-E	725	.	228271714	228271715	255,215,0	2	258,1	0,295
chr1	228272073	228272409	A-E	513	.	228272247	228272248	255,215,0	2	169,155	0,181
chr1	228273208	228273318	A-E	732	.	228273278	228273279	255,215,0	2	34,2	0,108
chr1	228297636	228297667	A-E	950	.	228297651	228297652	255,215,0	2	1,1	0,30
chr1	228633222	228633907	A-E	657	.	228633607	228633608	255,215,0	2	383,297	0,388
chr1	228640073	228640088	A-E	526	.	228640080	228640081	255,215,0	2	2,1	0,14
chr1	228651177	228651630	A-E	986	.	228651443	228651444	255,215,0	2	223,142	0,311
chr1	228666808	228666852	A-E	580	.	228666816	228666817	255,215,0	2	1,27	0,17
chr1	228688608	228688902	A-E	914	.	228688728	228688729	255,215,0	2	1,54	0,240
chr1	228978086	228978245	A-E	760	.	228978169	228978170	255,215,0	2	42,34	0,125
chr1	229335784	229335916	A-E	964	.	229335794	229335795	255,215,0	2	3,114	0,18
chr1	229388898	229389111	A-E	536	.	229388967	229388968	255,215,0	2	1,75	0,138
chr1	229690682	229690782	A-E	977	.	229690730	229690731	255,215,0	2	1,3	0,97
chr1	229690998	229691240	A-E	992	.	229691189	229691190	255,215,0	2	192,50	0,192
chr1	229692979	229693368	A-E	571	.	229693286	229693287	255,215,0	2	231,4	0,385
chr1	230203814	230204638	A-E	858	.	230204320	230204321	255,215,0	2	471,282	0,542
chr1	230279464	230279771	A-E	975	.	230279509	230279510	255,215,0	2	1,217	0,90
chr1	230282048	230282189	A-E	934	.	230282137	230282138	255,215,0	2	39,1	0,140
chr1	230844254	230844609	A-E	877	.	230844330	230844331	255,215,0	2	1,202	0,153
chr1	231338717	231338722	A-E	696	.	231338720	231338721	255,215,0	2	3,1	0,4
chr1	231347338	231347496	A-E	944	.	231347362	231347363	255,215,0	2	2,111	0,47
chr1	231453424	231453664	A-E	653	.	231453537	231453538	255,215,0	2	1,14	0,226
chr1	231665787	231666093	A-E	955	.	231665980	231665981	255,215,0	2	99,17	0,289
chr1	231739647	231739689	A-E	851	.	231739667	231739668	255,215,0	2	1,1	0,41
chr1	231868761	231869568	A-E	729	.	231868968	231868969	255,215,0	2	183,575	0,232
chr1	231892662	231893028	A-E	602	.	231892701	231892702	255,215,0	2	1,287	0,79
chr1	231939296	231939383	A-E	926	.	231939339	231939340	255,215,0	2	1,1	0,86
chr1	231944869	231945038	A-E	725	.	231944952	231944953	255,215,0	2	4,6	0,163
chr1	232735038	232735290	A-E	697	.	232735229	232735230	255,215,0	2	141,9	0,243
chr1	233249275	233249581	A-E	783	.	233249333	233249334	255,215,0	2	1,190	0,116
chr1	233750790	233751092	A-E	785	.	233750956	233750957	255,215,0	2	33,1	0,301
chr1	233751116	233751484	A-E	696	.	233751256	233751257	255,215,0	2	140,227	0,141
chr1	233761272	233761448	A-E	845	.	233761288	233761289	255,215,0	2	1,144	0,32
chr1	233801456	233801931	A-E	921	.	233801672	233801673	255,215,0	2	48,89	0,386
chr1	234504370	234504575	A-E	672	.	234504472	234504473	255,215,0	2	1,1	0,204
chr1	234507877	234508057	A-E	588	.	234507936	234507937	255,215,0	2	15,76	0,104
chr1	234534667	234535013	A-E	644	.	234534779	234534780	255,215,0	2	60,181	0,165
chr1	234648411	234648687	A-E	911	.	234648550	234648551	255,215,0	2	4,1	0,275
chr1	234659231	234659760	A-E	921	.	234659518	234659519	255,215,0	2	238,191	0,338
chr1	234680207	234680593	A-E	909	.	234680359	234680360	255,215,0	2	15,95	0,291
chr1	234735284	234736216	A-E	850	.	234735683	234735684	255,215,0	2	375,507	0,425
chr1	234736336	234736615	A-E	755	.	234736484	234736485	255,215,0	2	86,67	0,212
chr1	234737347	234737653	A-E	973	.	234737497	234737498	255,215,0	2	88,92	0,214
chr1	234738546	234738834	A-E	957	.	234738623	234738624	255,215,0	2	5,137	0,151
chr1	234747710	234748018	A-E	690	.	234747832	234747833	255,215,0	2	74,137	0,171
chr1	234748100	234748931	A-E	942	.	234748565	234748566	255,215,0	2	464,364	0,467
chr1	234749021	234749143	A-E	819	.	234749022	234749023	255,215,0	2	1,119	0,3
chr1	234792654	234793437	A-E	707	.	234793097	234793098	255,215,0	2	389,285	0,498
chr1	234812067	234812214	A-E	852	.	234812140	234812141	255,215,0	2	48,47	0,100
chr1	234852227	234852379	A-E	561	.	234852264	234852265	255,215,0	2	22,98	0,54
chr1	234857482	234857708	A-E	668	.	234857577	234857578	255,215,0	2	28,62	0,164
chr1	234858306	234858323	A-E	728	.	234858315	234858316	255,215,0	2	3,1	0,16
chr1	234858843	234859287	A-E	800	.	234859153	234859154	255,215,0	2	262,85	0,359
chr1	234881537	234881788	A-E	980	.	234881656	234881657	255,215,0	2	17,29	0,222
chr1	234887087	234887295	A-E	547	.	234887192	234887193	255,215,0	2	48,45	0,163
chr1	234891292	234891478	A-E	884	.	234891344	234891345	255,215,0	2	1,82	0,104
chr1	234907393	234907835	A-E	569	.	234907494	234907495	255,215,0	2	93,331	0,111
chr1	234908151	234908764	A-E	943	.	234908276	234908277	255,215,0	2	73,435	0,178
chr1	234978594	234979177	A-E	980	.	234979100	234979101	255,215,0	2	433,3	0,580
chr1	234984948	234985284	A-E	708	.	234985005	234985006	255,215,0	2	2,222	0,114
chr1	234987212	234987644	A-E	993	.	234987393	234987394	255,215,0	2	81,149	0,283
chr1	235010375	235010572	A-E	978	.	235010491	235010492	255,215,0	2	91,54	0,143
chr1	235011316	235011428	A-E	596	.	235011381	235011382	255,215,0	2	21,1	0,111
chr1	235011660	235011910	A-E	828	.	235011847	235011848	255,215,0	2	126,1	0,249
chr1	235012060	235012373	A-E	997	.	235012283	235012284	255,215,0	2	135,1	0,312
chr1	235091073	235091332	A-E	701	.	235091157	235091158	255,215,0	2	24,114	0,145
chr1	235094853	235095190	A-E	670	.	235094880	235094881	255,215,0	2	13,294	0,43
chr1	235096560	235096855	A-E	934	.	235096618	235096619	255,215,0	2	1,178	0,117
chr1	235104770	235105153	A-E	586	.	235105098	235105099	255,215,0	2	281,6	0,377
chr1	235106929	235107153	A-E	556	.	235107058	235107059	255,215,0	2	129,94	0,130
chr1	235108272	235108467	A-E	743	.	235108375	235108376	255,215,0	2	15,3	0,192
chr1	235110834	235111403	A-E	996	.	235111102	235111103	255,215,0	2	254,286	0,283
chr1	235112749	235113173	A-E	547	.	235112811	235112812	255,215,0	2	20,318	0,106
chr1	235114050	235115068	A-E	977	.	235114635	235114636	255,215,0	2	581,428	0,590
chr1	235120162	235120433	A-E	965	.	235120340	235120341	255,215,0	2	137,51	0,220
chr1	235122652	235122939	A-E	502	.	235122842	235122843	255,215,0	2	133,39	0,248
chr1	235133014	235133422	A-E	734	.	235133154	235133155	255,215,0	2	31,158	0,250
chr1	235147478	235148138	A-E	985	.	235147819	235147820	255,215,0	2	286,262	0,398
chr1	235186710	235186949	A-E	886	.	235186845	235186846	255,215,0	2	85,52	0,187
chr1	235246558	235246857	A-E	559	.	235246619	235246620	255,215,0	2	18,193	0,106
chr1	235267591	235267744	A-E	973	.	235267677	235267678	255,215,0	2	21,1	0,152
chr1	235668656	235669018	A-E	489	.	235668829	235668830	255,215,0	2	23,38	0,324
chr1	236030835	236031025	A-E	908	.	236030879	236030880	255,215,0	2	35,136	0,54
chr1	236162583	236163199	A-E	836	.	236162892	236162893	255,215,0	2	250,246	0,370
chr1	236559628	236560010	A-E	650	.	236559875	236559876	255,215,0	2	114,1	0,381
chr1	236666572	236666591	A-E	982	.	236666581	236666582	255,215,0	2	1,1	0,18
chr1	241714901	241715765	A-E	986	.	241715554	241715555	255,215,0	2	642,198	0,666
chr1	241759955	241760313	A-E	566	.	241760133	241760134	255,215,0	2	1,1	0,357
chr1	242108255	242108348	A-E	945	.	242108323	242108324	255,215,0	2	45,1	0,92
chr1	243428005	243428394	A-E	823	.	243428165	243428166	255,215,0	2	74,141	0,248
chr1	243431437	243431793	A-E	811	.	243431508	243431509	255,215,0	2	17,230	0,126
chr1	243585242	243585384	A-E	500	.	243585312	243585313	255,215,0	2	1,1	0,141
chr1	244417754	244418100	A-E	779	.	244418028	244418029	255,215,0	2	213,10	0,336
chr1	244462616	244463099	A-E	974	.	244462948	244462949	255,215,0	2	267,85	0,398
chr1	244466323	244466598	A-E	996	.	244466460	244466461	255,215,0	2	1,1	0,274
chr1	244482749	244483387	A-E	868	.	244483097	244483098	255,215,0	2	321,262	0,376
chr1	244486299	244486688	A-E	973	.	244486461	244486462	255,215,0	2	91,155	0,234
chr1	244488435	244488807	A-E	668	.	244488488	244488489	255,215,0	2	52,316	0,56
chr1	244505125	244505457	A-E	707	.	244505329	244505330	255,215,0	2	163,85	0,247
chr1	244517098	244517541	A-E	973	.	244517375	244517376	255,215,0	2	260,147	0,296
chr1	244518180	244518394	A-E	992	.	244518291	244518292	255,215,0	2	22,13	0,201
chr1	244532902	244533005	A-E	543	.	244532970	244532971	255,215,0	2	35,1	0,102
chr1	244557355	244557575	A-E	788	.	244557464	244557465	255,215,0	2	1,1	0,219
chr1	244763140	244763529	A-E	682	.	244763407	244763408	255,215,0	2	215,68	0,321
chr1	245000795	245001057	A-E	791	.	245000960	245000961	255,215,0	2	70,1	0,261
chr1	245057262	245057513	A-E	555	.	245057306	245057307	255,215,0	2	1,162	0,89
chr1	245082176	245082355	A-E	976	.	245082236	245082237	255,215,0	2	50,107	0,72
chr1	245162358	245162654	A-E	663	.	245162505	245162506	255,215,0	2	1,1	0,295
chr1	245214769	245215725	A-E	988	.	245214806	245214807	255,215,0	2	19,899	0,57
chr1	245255337	245255432	A-E	966	.	245255384	245255385	255,215,0	2	1,1	0,94
chr1	246038342	246038749	A-E	819	.	246038554	246038555	255,215,0	2	55,36	0,371
chr1	246269774	246269985	A-E	959	.	246269927	246269928	255,215,0	2	98,1	0,210
chr1	246316735	246316955	A-E	791	.	246316844	246316845	255,215,0	2	1,1	0,219
chr1	246378365	246378522	A-E	991	.	246378509	246378510	255,215,0	2	134,1	0,156
chr1	246469940	246470214	A-E	987	.	246470138	246470139	255,215,0	2	124,1	0,273
chr1	246588477	246588670	A-E	987	.	246588562	246588563	255,215,0	2	33,55	0,138
chr1	246588842	246589093	A-E	670	.	246588962	246588963	255,215,0	2	72,81	0,170
chr1	246591935	246592203	A-E	979	.	246592009	246592010	255,215,0	2	1,119	0,149
chr1	246730569	246731007	A-E	765	.	246730620	246730621	255,215,0	2	5,340	0,98
chr1	246732690	246733040	A-E	913	.	246732710	246732711	255,215,0	2	2,310	0,40
chr1	246733045	246733207	A-E	932	.	246733100	246733101	255,215,0	2	18,68	0,94
chr1	246741142	246741478	A-E	967	.	246741246	246741247	255,215,0	2	69,195	0,141
chr1	246743297	246743408	A-E	969	.	246743370	246743371	255,215,0	2	70,34	0,77
chr1	246746121	246746246	A-E	959	.	246746197	246746198	255,215,0	2	54,25	0,100
chr1	246746796	246747287	A-E	683	.	246747026	246747027	255,215,0	2	183,212	0,279
chr1	246751015	246751281	A-E	576	.	246751183	246751184	255,215,0	2	129,58	0,208
chr1	246772310	246772610	A-E	713	.	246772420	246772421	255,215,0	2	68,146	0,154
chr1	246862505	246862699	A-E	990	.	246862611	246862612	255,215,0	2	30,10	0,184
chr1	247092708	247093059	A-E	722	.	247093056	247093057	255,215,0	2	348,1	0,350
chr1	247093396	247093478	A-E	676	.	247093436	247093437	255,215,0	2	1,1	0,81
chr1	247123303	247123617	A-E	918	.	247123429	247123430	255,215,0	2	1,61	0,253
chr1	247315116	247315371	A-E	517	.	247315288	247315289	255,215,0	2	93,3	0,252
chr1	247450910	247450974	A-E	803	.	247450943	247450944	255,215,0	2	5,1	0,63
chr1	247521124	247521311	A-E	547	.	247521170	247521171	255,215,0	2	1,94	0,93
chr1	247523464	247523760	A-E	970	.	247523569	247523570	255,215,0	2	89,174	0,122
chr1	247524183	247524555	A-E	819	.	247524545	247524546	255,215,0	2	355,1	0,371
chr1	247553531	247554143	A-E	681	.	247553892	247553893	255,215,0	2	296,184	0,428
chr1	248018586	248018745	A-E	994	.	248018670	248018671	255,215,0	2	36,26	0,133
chr1	248894360	248894532	A-E	907	.	248894494	248894495	255,215,0	2	109,12	0,160
chr1	249157308	249157673	A-E	897	.	249157561	249157562	255,215,0	2	227,84	0,281
chr1	249167779	249168118	A-E	941	.	249168049	249168050	255,215,0	2	203,1	0,338
chr10	557102	557353	A-E	515	.	557316	557317	255,215,0	2	180,1	0,250
chr10	975785	976368	A-E	584	.	976034	976035	255,215,0	2	246,329	0,254
chr10	978153	978330	A-E	695	.	978170	978171	255,215,0	2	1,142	0,35
chr10	1195801	1196103	A-E	972	.	1195914	1195915	255,215,0	2	31,105	0,197
chr10	2249906	2250005	A-E	552	.	2249934	2249935	255,215,0	2	1,42	0,57
chr10	3028046	3028193	A-E	547	.	3028122	3028123	255,215,0	2	8,2	0,145
chr10	3116387	3116756	A-E	941	.	3116571	3116572	255,215,0	2	1,1	0,368
chr10	3137328	3137458	A-E	921	.	3137392	3137393	255,215,0	2	1,1	0,129
chr10	3137708	3138098	A-E	984	.	3138048	3138049	255,215,0	2	299,7	0,383
chr10	3524547	3524820	A-E	906	.	3524726	3524727	255,215,0	2	95,8	0,265
chr10	3598970	3599136	A-E	882	.	3599050	3599051	255,215,0	2	1,5	0,161
chr10	3697757	3697968	A-E	619	.	3697862	3697863	255,215,0	2	1,1	0,210
chr10	3710838	3711066	A-E	896	.	3710975	3710976	255,215,0	2	90,42	0,186
chr10	3751135	3751444	A-E	757	.	3751247	3751248	255,215,0	2	1,84	0,225
chr10	3782267	3782514	A-E	693	.	3782442	3782443	255,215,0	2	107,2	0,245
chr10	3797195	3797502	A-E	815	.	3797388	3797389	255,215,0	2	120,40	0,267
chr10	3807382	3807563	A-E	935	.	3807452	3807453	255,215,0	2	32,71	0,110
chr10	3817583	3817734	A-E	832	.	3817656	3817657	255,215,0	2	24,27	0,124
chr10	3826027	3826670	A-E	679	.	3826391	3826392	255,215,0	2	355,268	0,375
chr10	3844887	3845079	A-E	714	.	3844952	3844953	255,215,0	2	1,61	0,131
chr10	3845250	3845852	A-E	906	.	3845787	3845788	255,215,0	2	497,24	0,578
chr10	3845999	3846426	A-E	993	.	3846281	3846282	255,215,0	2	245,107	0,320
chr10	3846443	3847038	A-E	924	.	3846803	3846804	255,215,0	2	355,228	0,367
chr10	3847352	3847708	A-E	974	.	3847560	3847561	255,215,0	2	152,91	0,265
chr10	3848037	3849536	A-E	536	.	3848890	3848891	255,215,0	2	829,621	0,878
chr10	3851157	3852053	A-E	887	.	3851959	3851960	255,215,0	2	710,1	0,895
chr10	3852273	3852886	A-E	962	.	3852711	3852712	255,215,0	2	417,152	0,461
chr10	3853393	3854169	A-E	758	.	3853582	3853583	255,215,0	2	188,585	0,191
chr10	3867491	3867713	A-E	652	.	3867638	3867639	255,215,0	2	75,1	0,221
chr10	3870489	3871262	A-E	979	.	3871175	3871176	255,215,0	2	624,24	0,749
chr10	3878027	3878387	A-E	512	.	3878158	3878159	255,215,0	2	130,227	0,133
chr10	3893365	3894190	A-E	755	.	3893885	3893886	255,215,0	2	515,299	0,526
chr10	3894416	3895012	A-E	992	.	3894735	3894736	255,215,0	2	318,274	0,322
chr10	3915881	3916422	A-E	901	.	3916097	3916098	255,215,0	2	154,262	0,279
chr10	3936015	3936390	A-E	502	.	3936128	3936129	255,215,0	2	68,215	0,160
chr10	3937227	3937631	A-E	639	.	3937382	3937383	255,215,0	2	119,211	0,193
chr10	3969168	3969423	A-E	975	.	3969294	3969295	255,215,0	2	1,2	0,253
chr10	3984866	3985563	A-E	734	.	3985081	3985082	255,215,0	2	172,438	0,259
chr10	4705159	4705783	A-E	980	.	4705485	4705486	255,215,0	2	259,229	0,395
chr10	4855217	4855416	A-E	750	.	4855348	4855349	255,215,0	2	65,1	0,198
chr10	4891874	4892173	A-E	951	.	4892029	4892030	255,215,0	2	14,1	0,298
chr10	5113568	5113720	A-E	920	.	5113630	5113631	255,215,0	2	4,31	0,121
chr10	5113786	5114179	A-E	986	.	5114064	5114065	255,215,0	2	166,1	0,392
chr10	5333644	5334212	A-E	900	.	5333928	5333929	255,215,0	2	233,231	0,337
chr10	5334474	5334640	A-E	528	.	5334543	5334544	255,215,0	2	46,72	0,94
chr10	5336164	5336286	A-E	617	.	5336240	5336241	255,215,0	2	33,1	0,121
chr10	5359534	5359986	A-E	956	.	5359834	5359835	255,215,0	2	301,151	0,301
chr10	5521054	5521361	A-E	837	.	5521193	5521194	255,215,0	2	1,28	0,279
chr10	5587810	5588190	A-E	829	.	5587922	5587923	255,215,0	2	1,155	0,225
chr10	5590010	5590295	A-E	889	.	5590292	5590293	255,215,0	2	282,1	0,284
chr10	5590507	5590769	A-E	930	.	5590637	5590638	255,215,0	2	1,2	0,260
chr10	5590959	5591270	A-E	982	.	5591034	5591035	255,215,0	2	1,161	0,150
chr10	5593718	5593999	A-E	984	.	5593815	5593816	255,215,0	2	1,87	0,194
chr10	5606066	5606314	A-E	860	.	5606282	5606283	255,215,0	2	209,23	0,225
chr10	5606609	5606845	A-E	785	.	5606775	5606776	255,215,0	2	102,5	0,231
chr10	5608647	5608913	A-E	554	.	5608758	5608759	255,215,0	2	14,56	0,210
chr10	5723595	5723865	A-E	769	.	5723601	5723602	255,215,0	2	1,257	0,13
chr10	5888274	5888577	A-E	514	.	5888394	5888395	255,215,0	2	1,63	0,240
chr10	5937894	5938282	A-E	600	.	5937958	5937959	255,215,0	2	1,259	0,129
chr10	5940283	5940393	A-E	968	.	5940306	5940307	255,215,0	2	13,76	0,34
chr10	6013642	6013801	A-E	653	.	6013713	6013714	255,215,0	2	1,17	0,142
chr10	6017924	6018316	A-E	863	.	6018089	6018090	255,215,0	2	141,202	0,190
chr10	6029962	6030094	A-E	912	.	6030027	6030028	255,215,0	2	1,1	0,131
chr10	6075776	6076312	A-E	825	.	6076143	6076144	255,215,0	2	348,148	0,388
chr10	6095822	6096104	A-E	847	.	6096031	6096032	255,215,0	2	139,1	0,281
chr10	6128477	6128873	A-E	683	.	6128541	6128542	255,215,0	2	18,285	0,111
chr10	6133690	6134070	A-E	507	.	6133763	6133764	255,215,0	2	1,233	0,147
chr10	6193132	6193393	A-E	756	.	6193271	6193272	255,215,0	2	126,107	0,154
chr10	6193489	6193806	A-E	906	.	6193646	6193647	255,215,0	2	63,65	0,252
chr10	6281305	6281494	A-E	952	.	6281381	6281382	255,215,0	2	8,43	0,146
chr10	6316910	6317660	A-E	968	.	6317379	6317380	255,215,0	2	447,257	0,493
chr10	6321537	6321781	A-E	742	.	6321617	6321618	255,215,0	2	2,84	0,160
chr10	6516020	6516190	A-E	926	.	6516055	6516056	255,215,0	2	1,100	0,70
chr10	6969582	6969849	A-E	794	.	6969655	6969656	255,215,0	2	14,134	0,133
chr10	7228549	7229134	A-E	826	.	7228724	7228725	255,215,0	2	166,399	0,186
chr10	7275418	7275743	A-E	852	.	7275580	7275581	255,215,0	2	1,1	0,324
chr10	7828382	7828623	A-E	538	.	7828454	7828455	255,215,0	2	1,96	0,145
chr10	7998591	7998768	A-E	684	.	7998644	7998645	255,215,0	2	1,71	0,106
chr10	9920023	9920296	A-E	860	.	9920236	9920237	255,215,0	2	155,1	0,272
chr10	11220579	11221039	A-E	994	.	11220794	11220795	255,215,0	2	209,237	0,223
chr10	11222222	11222709	A-E	605	.	11222491	11222492	255,215,0	2	220,168	0,319
chr10	11651765	11651937	A-E	521	.	11651849	11651850	255,215,0	2	1,3	0,169
chr10	11726836	11727046	A-E	995	.	11726883	11726884	255,215,0	2	37,151	0,59
chr10	11727121	11727339	A-E	939	.	11727290	11727291	255,215,0	2	122,1	0,217
chr10	11755235	11755413	A-E	925	.	11755323	11755324	255,215,0	2	1,1	0,177
chr10	11866902	11867068	A-E	960	.	11866971	11866972	255,215,0	2	1,27	0,139
chr10	11917828	11918087	A-E	977	.	11917939	11917940	255,215,0	2	13,48	0,211
chr10	11928078	11928438	A-E	500	.	11928300	11928301	255,215,0	2	87,1	0,359
chr10	11937332	11937570	A-E	490	.	11937450	11937451	255,215,0	2	1,1	0,237
chr10	11940231	11940446	A-E	815	.	11940381	11940382	255,215,0	2	87,1	0,214
chr10	11940492	11940889	A-E	986	.	11940731	11940732	255,215,0	2	83,1	0,396
chr10	12085938	12086227	A-E	666	.	12086169	12086170	255,215,0	2	176,1	0,288
chr10	12306536	12306777	A-E	865	.	12306587	12306588	255,215,0	2	5,142	0,99
chr10	12307693	12308050	A-E	979	.	12307911	12307912	255,215,0	2	82,1	0,356
chr10	13142941	13143287	A-E	843	.	13143114	13143115	255,215,0	2	110,109	0,237
chr10	13390886	13391219	A-E	632	.	13391147	13391148	255,215,0	2	205,14	0,319
chr10	13747197	13747410	A-E	749	.	13747252	13747253	255,215,0	2	1,103	0,110
chr10	13747807	13748143	A-E	996	.	13748005	13748006	255,215,0	2	156,94	0,242
chr10	13754952	13755339	A-E	945	.	13755134	13755135	255,215,0	2	131,152	0,235
chr10	14224446	14224837	A-E	570	.	14224641	14224642	255,215,0	2	1,1	0,390
chr10	14226883	14227475	A-E	896	.	14227183	14227184	255,215,0	2	245,236	0,356
chr10	14227722	14228293	A-E	946	.	14228213	14228214	255,215,0	2	414,1	0,570
chr10	15179834	15179919	A-E	622	.	15179876	15179877	255,215,0	2	1,1	0,84
chr10	15250805	15251188	A-E	648	.	15250996	15250997	255,215,0	2	1,1	0,382
chr10	15386960	15387149	A-E	994	.	15387010	15387011	255,215,0	2	41,129	0,60
chr10	15481671	15481715	A-E	980	.	15481692	15481693	255,215,0	2	1,1	0,43
chr10	15486450	15486741	A-E	663	.	15486595	15486596	255,215,0	2	1,1	0,290
chr10	16933546	16933937	A-E	908	.	16933716	16933717	255,215,0	2	1,50	0,341
chr10	16946653	16946941	A-E	711	.	16946800	16946801	255,215,0	2	136,128	0,160
chr10	17037933	17038521	A-E	962	.	17038160	17038161	255,215,0	2	176,308	0,280
chr10	17045086	17045410	A-E	976	.	17045362	17045363	255,215,0	2	236,6	0,318
chr10	17067559	17067950	A-E	832	.	17067758	17067759	255,215,0	2	134,126	0,265
chr10	17070785	17071064	A-E	827	.	17070922	17070923	255,215,0	2	129,133	0,146
chr10	17071536	17072103	A-E	993	.	17071683	17071684	255,215,0	2	90,362	0,205
chr10	17091174	17091427	A-E	742	.	17091361	17091362	255,215,0	2	143,21	0,232
chr10	17104584	17104750	A-E	625	.	17104680	17104681	255,215,0	2	31,4	0,162
chr10	17241491	17241704	A-E	913	.	17241674	17241675	255,215,0	2	159,4	0,209
chr10	17254796	17255338	A-E	928	.	17255152	17255153	255,215,0	2	299,128	0,414
chr10	17269399	17269729	A-E	660	.	17269683	17269684	255,215,0	2	273,33	0,297
chr10	17455949	17456150	A-E	761	.	17456049	17456050	255,215,0	2	1,1	0,200
chr10	17456684	17457055	A-E	739	.	17456725	17456726	255,215,0	2	18,306	0,65
chr10	17457231	17457602	A-E	716	.	17457416	17457417	255,215,0	2	1,1	0,370
chr10	17458400	17458622	A-E	602	.	17458510	17458511	255,215,0	2	1,1	0,221
chr10	17467799	17468377	A-E	997	.	17468084	17468085	255,215,0	2	223,230	0,348
chr10	17470783	17471060	A-E	996	.	17470982	17470983	255,215,0	2	145,23	0,254
chr10	17473733	17474028	A-E	892	.	17473950	17473951	255,215,0	2	141,1	0,294
chr10	17494891	17495197	A-E	683	.	17495060	17495061	255,215,0	2	35,1	0,305
chr10	17548531	17548697	A-E	950	.	17548632	17548633	255,215,0	2	44,7	0,159
chr10	17553346	17553542	A-E	562	.	17553508	17553509	255,215,0	2	131,1	0,195
chr10	17688038	17688270	A-E	932	.	17688135	17688136	255,215,0	2	1,37	0,195
chr10	17697506	17697813	A-E	876	.	17697678	17697679	255,215,0	2	40,1	0,306
chr10	17704602	17705022	A-E	998	.	17704623	17704624	255,215,0	2	1,378	0,42
chr10	18239337	18239637	A-E	772	.	18239414	18239415	255,215,0	2	1,145	0,155
chr10	21333319	21333508	A-E	994	.	21333414	21333415	255,215,0	2	8,5	0,184
chr10	21386477	21386751	A-E	990	.	21386611	21386612	255,215,0	2	1,5	0,269
chr10	21816034	21816370	A-E	608	.	21816330	21816331	255,215,0	2	284,27	0,309
chr10	21816987	21817223	A-E	798	.	21817103	21817104	255,215,0	2	1,3	0,233
chr10	22096073	22096189	A-E	957	.	22096183	22096184	255,215,0	2	107,1	0,115
chr10	22265792	22266011	A-E	652	.	22265911	22265912	255,215,0	2	21,1	0,218
chr10	22422730	22422874	A-E	831	.	22422801	22422802	255,215,0	2	1,1	0,143
chr10	22518007	22518203	A-E	664	.	22518024	22518025	255,215,0	2	4,164	0,32
chr10	22519481	22519667	A-E	946	.	22519579	22519580	255,215,0	2	70,59	0,127
chr10	22535914	22536341	A-E	922	.	22536049	22536050	255,215,0	2	61,216	0,211
chr10	22628998	22629520	A-E	707	.	22629109	22629110	255,215,0	2	61,360	0,162
chr10	22630393	22630515	A-E	907	.	22630453	22630454	255,215,0	2	1,1	0,121
chr10	22658531	22658793	A-E	876	.	22658662	22658663	255,215,0	2	2,1	0,261
chr10	22887940	22888243	A-E	794	.	22888208	22888209	255,215,0	2	235,1	0,302
chr10	22904639	22904845	A-E	946	.	22904817	22904818	255,215,0	2	153,1	0,205
chr10	22919359	22919855	A-E	952	.	22919729	22919730	255,215,0	2	320,74	0,422
chr10	22920592	22920972	A-E	940	.	22920838	22920839	255,215,0	2	238,125	0,255
chr10	22955293	22955683	A-E	961	.	22955611	22955612	255,215,0	2	308,61	0,329
chr10	22958106	22958431	A-E	934	.	22958351	22958352	255,215,0	2	167,1	0,324
chr10	22971299	22971654	A-E	737	.	22971533	22971534	255,215,0	2	163,48	0,307
chr10	22972137	22972536	A-E	982	.	22972405	22972406	255,215,0	2	139,1	0,398
chr10	23001759	23002161	A-E	599	.	23002152	23002153	255,215,0	2	387,1	0,401
chr10	23138140	23138676	A-E	508	.	23138511	23138512	255,215,0	2	357,150	0,386
chr10	23344774	23344811	A-E	952	.	23344799	23344800	255,215,0	2	15,1	0,36
chr10	23801336	23801634	A-E	986	.	23801482	23801483	255,215,0	2	88,92	0,206
chr10	25155940	25156492	A-E	901	.	25156270	25156271	255,215,0	2	328,218	0,334
chr10	25190845	25191315	A-E	986	.	25190946	25190947	255,215,0	2	76,343	0,127
chr10	25201195	25201516	A-E	914	.	25201226	25201227	255,215,0	2	1,258	0,63
chr10	25240272	25240935	A-E	974	.	25240715	25240716	255,215,0	2	324,100	0,563
chr10	25247749	25247926	A-E	979	.	25247837	25247838	255,215,0	2	1,1	0,176
chr10	25348919	25349256	A-E	974	.	25349120	25349121	255,215,0	2	176,109	0,228
chr10	26954218	26954614	A-E	531	.	26954568	26954569	255,215,0	2	307,1	0,395
chr10	27147453	27147834	A-E	599	.	27147771	27147772	255,215,0	2	268,11	0,370
chr10	27445269	27445361	A-E	591	.	27445314	27445315	255,215,0	2	1,1	0,91
chr10	27531769	27532240	A-E	940	.	27532023	27532024	255,215,0	2	246,208	0,263
chr10	29008942	29008995	A-E	846	.	29008968	29008969	255,215,0	2	1,1	0,52
chr10	29195098	29195451	A-E	864	.	29195274	29195275	255,215,0	2	1,1	0,352
chr10	29228333	29228416	A-E	978	.	29228371	29228372	255,215,0	2	1,6	0,77
chr10	29228763	29229094	A-E	902	.	29228980	29228981	255,215,0	2	107,2	0,329
chr10	29420684	29421072	A-E	835	.	29420877	29420878	255,215,0	2	1,1	0,387
chr10	29421778	29421876	A-E	533	.	29421871	29421872	255,215,0	2	90,1	0,97
chr10	29543500	29543829	A-E	991	.	29543663	29543664	255,215,0	2	49,51	0,278
chr10	30441068	30441357	A-E	992	.	30441149	30441150	255,215,0	2	1,127	0,162
chr10	30711320	30711474	A-E	515	.	30711380	30711381	255,215,0	2	2,35	0,119
chr10	30720407	30720642	A-E	975	.	30720474	30720475	255,215,0	2	17,117	0,118
chr10	30782405	30782910	A-E	648	.	30782613	30782614	255,215,0	2	197,285	0,220
chr10	30782963	30783595	A-E	873	.	30783167	30783168	255,215,0	2	204,427	0,205
chr10	30791299	30791558	A-E	904	.	30791361	30791362	255,215,0	2	63,196	0,63
chr10	30792755	30793221	A-E	964	.	30793025	30793026	255,215,0	2	236,161	0,305
chr10	30799622	30800053	A-E	531	.	30799704	30799705	255,215,0	2	43,308	0,123
chr10	30818244	30819051	A-E	502	.	30818561	30818562	255,215,0	2	311,482	0,325
chr10	30823622	30823760	A-E	549	.	30823690	30823691	255,215,0	2	1,1	0,137
chr10	30831188	30831972	A-E	909	.	30831673	30831674	255,215,0	2	353,166	0,618
chr10	30842175	30842302	A-E	996	.	30842188	30842189	255,215,0	2	1,100	0,27
chr10	30859701	30859874	A-E	524	.	30859759	30859760	255,215,0	2	1,57	0,116
chr10	30872538	30873163	A-E	921	.	30872702	30872703	255,215,0	2	154,449	0,176
chr10	30876225	30877110	A-E	941	.	30876752	30876753	255,215,0	2	457,286	0,599
chr10	30888955	30889412	A-E	901	.	30889118	30889119	255,215,0	2	110,240	0,217
chr10	31106973	31107176	A-E	992	.	31107078	31107079	255,215,0	2	29,21	0,182
chr10	31422679	31422989	A-E	973	.	31422771	31422772	255,215,0	2	63,188	0,122
chr10	31423488	31423889	A-E	699	.	31423799	31423800	255,215,0	2	223,1	0,400
chr10	31892273	31892723	A-E	967	.	31892642	31892643	255,215,0	2	335,46	0,404
chr10	32048872	32049424	A-E	738	.	32049212	32049213	255,215,0	2	287,157	0,395
chr10	32215994	32216384	A-E	622	.	32216154	32216155	255,215,0	2	132,200	0,190
chr10	32218329	32218518	A-E	777	.	32218507	32218508	255,215,0	2	170,1	0,188
chr10	32438323	32438553	A-E	568	.	32438445	32438446	255,215,0	2	17,1	0,229
chr10	32621222	32621521	A-E	625	.	32621373	32621374	255,215,0	2	76,72	0,227
chr10	32641551	32641778	A-E	636	.	32641664	32641665	255,215,0	2	1,1	0,226
chr10	32668626	32668988	A-E	925	.	32668672	32668673	255,215,0	2	1,269	0,93
chr10	33239987	33240188	A-E	762	.	33240168	33240169	255,215,0	2	164,1	0,200
chr10	33245417	33245789	A-E	514	.	33245670	33245671	255,215,0	2	140,5	0,367
chr10	33250851	33251304	A-E	942	.	33251057	33251058	255,215,0	2	180,220	0,233
chr10	33269452	33269916	A-E	747	.	33269601	33269602	255,215,0	2	139,303	0,161
chr10	33798158	33798349	A-E	991	.	33798266	33798267	255,215,0	2	57,30	0,161
chr10	34955143	34955229	A-E	616	.	34955185	34955186	255,215,0	2	1,1	0,85
chr10	35381746	35382053	A-E	621	.	35381925	35381926	255,215,0	2	54,1	0,306
chr10	35417102	35417427	A-E	960	.	35417117	35417118	255,215,0	2	2,295	0,30
chr10	35480454	35480778	A-E	763	.	35480554	35480555	255,215,0	2	75,197	0,127
chr10	35589038	35589427	A-E	592	.	35589189	35589190	255,215,0	2	70,156	0,233
chr10	35668149	35668482	A-E	991	.	35668240	35668241	255,215,0	2	1,150	0,183
chr10	35702143	35702240	A-E	752	.	35702150	35702151	255,215,0	2	1,83	0,14
chr10	38264185	38264489	A-E	592	.	38264469	38264470	255,215,0	2	266,1	0,303
chr10	42365097	42365340	A-E	846	.	42365218	42365219	255,215,0	2	1,1	0,242
chr10	42383483	42383712	A-E	886	.	42383501	42383502	255,215,0	2	1,192	0,37
chr10	42384217	42384542	A-E	841	.	42384502	42384503	255,215,0	2	249,2	0,323
chr10	42387693	42387846	A-E	708	.	42387777	42387778	255,215,0	2	18,1	0,152
chr10	42396941	42397154	A-E	660	.	42397047	42397048	255,215,0	2	1,1	0,212
chr10	42529801	42530213	A-E	602	.	42529995	42529996	255,215,0	2	149,171	0,241
chr10	43248764	43248842	A-E	778	.	43248799	43248800	255,215,0	2	1,8	0,70
chr10	43471158	43471309	A-E	729	.	43471212	43471213	255,215,0	2	41,83	0,68
chr10	43600895	43601120	A-E	965	.	43601048	43601049	255,215,0	2	136,53	0,172
chr10	43633157	43633403	A-E	886	.	43633252	43633253	255,215,0	2	77,131	0,115
chr10	43782816	43783033	A-E	967	.	43782933	43782934	255,215,0	2	31,13	0,204
chr10	43891120	43891322	A-E	764	.	43891210	43891211	255,215,0	2	79,100	0,102
chr10	43905259	43905708	A-E	532	.	43905445	43905446	255,215,0	2	108,183	0,266
chr10	43913618	43913796	A-E	996	.	43913709	43913710	255,215,0	2	6,1	0,177
chr10	43950893	43951349	A-E	932	.	43951097	43951098	255,215,0	2	85,132	0,324
chr10	44973584	44973727	A-E	985	.	44973655	44973656	255,215,0	2	1,1	0,142
chr10	45470476	45470795	A-E	987	.	45470516	45470517	255,215,0	2	39,276	0,43
chr10	45871674	45871974	A-E	687	.	45871738	45871739	255,215,0	2	1,172	0,128
chr10	45899578	45899898	A-E	564	.	45899599	45899600	255,215,0	2	1,277	0,43
chr10	45906394	45906656	A-E	957	.	45906556	45906557	255,215,0	2	64,1	0,261
chr10	45965771	45965877	A-E	983	.	45965831	45965832	255,215,0	2	17,1	0,105
chr10	46075869	46076122	A-E	596	.	46076094	46076095	255,215,0	2	199,1	0,252
chr10	47057751	47058301	A-E	702	.	47057800	47057801	255,215,0	2	1,451	0,99
chr10	47588021	47588345	A-E	569	.	47588287	47588288	255,215,0	2	210,1	0,323
chr10	47588413	47588931	A-E	980	.	47588872	47588873	255,215,0	2	402,1	0,517
chr10	47588936	47589404	A-E	582	.	47589196	47589197	255,215,0	2	177,124	0,344
chr10	47655672	47656071	A-E	883	.	47655888	47655889	255,215,0	2	210,176	0,223
chr10	49695325	49695530	A-E	599	.	49695423	49695424	255,215,0	2	1,8	0,197
chr10	49734665	49734876	A-E	652	.	49734770	49734771	255,215,0	2	1,1	0,210
chr10	50008368	50008657	A-E	645	.	50008623	50008624	255,215,0	2	223,1	0,288
chr10	50382507	50382686	A-E	865	.	50382540	50382541	255,215,0	2	1,112	0,67
chr10	50385443	50385844	A-E	974	.	50385614	50385615	255,215,0	2	127,185	0,216
chr10	50387266	50387413	A-E	667	.	50387294	50387295	255,215,0	2	1,90	0,57
chr10	50388476	50388821	A-E	565	.	50388638	50388639	255,215,0	2	1,20	0,325
chr10	50391668	50392044	A-E	995	.	50391902	50391903	255,215,0	2	193,99	0,277
chr10	50392053	50392454	A-E	695	.	50392253	50392254	255,215,0	2	1,1	0,400
chr10	50392979	50393162	A-E	939	.	50393070	50393071	255,215,0	2	1,1	0,182
chr10	50394229	50394245	A-E	682	.	50394230	50394231	255,215,0	2	1,14	0,2
chr10	50394805	50395182	A-E	794	.	50394896	50394897	255,215,0	2	26,220	0,157
chr10	50395223	50395567	A-E	913	.	50395369	50395370	255,215,0	2	135,186	0,158
chr10	50465238	50465398	A-E	512	.	50465320	50465321	255,215,0	2	7,1	0,159
chr10	50508434	50508798	A-E	979	.	50508650	50508651	255,215,0	2	71,1	0,363
chr10	51488946	51489392	A-E	698	.	51489136	51489137	255,215,0	2	104,169	0,277
chr10	51574472	51574922	A-E	736	.	51574692	51574693	255,215,0	2	137,146	0,304
chr10	52082649	52082859	A-E	521	.	52082781	52082782	255,215,0	2	63,7	0,203
chr10	52085013	52085461	A-E	937	.	52085350	52085351	255,215,0	2	295,67	0,381
chr10	52167205	52167434	A-E	665	.	52167401	52167402	255,215,0	2	166,1	0,228
chr10	52172661	52172664	A-E	593	.	52172662	52172663	255,215,0	2	1,1	0,2
chr10	52174627	52174888	A-E	688	.	52174814	52174815	255,215,0	2	117,3	0,258
chr10	52287355	52287563	A-E	659	.	52287466	52287467	255,215,0	2	19,3	0,205
chr10	52385542	52385659	A-E	918	.	52385601	52385602	255,215,0	2	5,2	0,115
chr10	54539957	54540289	A-E	522	.	54540145	54540146	255,215,0	2	46,1	0,331
chr10	60026015	60026385	A-E	893	.	60026201	60026202	255,215,0	2	163,160	0,210
chr10	60082310	60082557	A-E	882	.	60082419	60082420	255,215,0	2	2,30	0,217
chr10	60091544	60091861	A-E	610	.	60091607	60091608	255,215,0	2	3,192	0,125
chr10	61664562	61664999	A-E	759	.	61664892	61664893	255,215,0	2	283,58	0,379
chr10	61665210	61665415	A-E	647	.	61665364	61665365	255,215,0	2	125,20	0,185
chr10	61667658	61667858	A-E	860	.	61667725	61667726	255,215,0	2	4,69	0,131
chr10	62111952	62112088	A-E	598	.	62112017	62112018	255,215,0	2	1,5	0,131
chr10	62412449	62412665	A-E	564	.	62412556	62412557	255,215,0	2	2,3	0,213
chr10	63156989	63157303	A-E	486	.	63157099	63157100	255,215,0	2	91,184	0,130
chr10	63157430	63157751	A-E	681	.	63157485	63157486	255,215,0	2	42,252	0,69
chr10	63540272	63540417	A-E	993	.	63540345	63540346	255,215,0	2	5,3	0,142
chr10	63571912	63572045	A-E	751	.	63571978	63571979	255,215,0	2	1,1	0,132
chr10	63591158	63591311	A-E	786	.	63591234	63591235	255,215,0	2	1,1	0,152
chr10	63656927	63657133	A-E	850	.	63656931	63656932	255,215,0	2	1,198	0,8
chr10	63657527	63657737	A-E	815	.	63657667	63657668	255,215,0	2	72,1	0,209
chr10	63658924	63659147	A-E	547	.	63659030	63659031	255,215,0	2	62,72	0,151
chr10	63663540	63663817	A-E	567	.	63663640	63663641	255,215,0	2	70,146	0,131
chr10	63699354	63699643	A-E	601	.	63699472	63699473	255,215,0	2	35,86	0,203
chr10	63702592	63703184	A-E	656	.	63702854	63702855	255,215,0	2	227,293	0,299
chr10	63823957	63824187	A-E	617	.	63824053	63824054	255,215,0	2	8,45	0,185
chr10	64495564	64495934	A-E	732	.	64495777	64495778	255,215,0	2	147,89	0,281
chr10	65026237	65026642	A-E	868	.	65026596	65026597	255,215,0	2	334,20	0,385
chr10	65027010	65027371	A-E	656	.	65027323	65027324	255,215,0	2	268,1	0,360
chr10	65083807	65084018	A-E	918	.	65083912	65083913	255,215,0	2	1,1	0,210
chr10	65181358	65181626	A-E	910	.	65181444	65181445	255,215,0	2	1,96	0,172
chr10	65264765	65265087	A-E	498	.	65265081	65265082	255,215,0	2	312,1	0,321
chr10	65282188	65282459	A-E	855	.	65282344	65282345	255,215,0	2	49,6	0,265
chr10	65388414	65388608	A-E	788	.	65388511	65388512	255,215,0	2	24,22	0,172
chr10	65389035	65389639	A-E	969	.	65389214	65389215	255,215,0	2	164,408	0,196
chr10	65389810	65390882	A-E	691	.	65390596	65390597	255,215,0	2	758,257	0,815
chr10	65467084	65467405	A-E	991	.	65467281	65467282	255,215,0	2	119,44	0,277
chr10	68797123	68797461	A-E	532	.	68797170	68797171	255,215,0	2	5,247	0,91
chr10	69523690	69523854	A-E	884	.	69523845	69523846	255,215,0	2	148,1	0,163
chr10	69523880	69524330	A-E	897	.	69524239	69524240	255,215,0	2	340,71	0,379
chr10	69609160	69609390	A-E	700	.	69609210	69609211	255,215,0	2	24,153	0,77
chr10	69646378	69646646	A-E	583	.	69646463	69646464	255,215,0	2	86,182	0,86
chr10	70088080	70088572	A-E	637	.	70088235	70088236	255,215,0	2	129,309	0,183
chr10	70093443	70093747	A-E	511	.	70093461	70093462	255,215,0	2	1,268	0,36
chr10	70093867	70094256	A-E	608	.	70093876	70093877	255,215,0	2	1,371	0,18
chr10	70807891	70808112	A-E	548	.	70808011	70808012	255,215,0	2	114,94	0,127
chr10	70809472	70809725	A-E	502	.	70809534	70809535	255,215,0	2	52,179	0,74
chr10	70815943	70816217	A-E	800	.	70816017	70816018	255,215,0	2	13,137	0,137
chr10	70817174	70817630	A-E	617	.	70817238	70817239	255,215,0	2	54,380	0,76
chr10	70821151	70821852	A-E	949	.	70821360	70821361	255,215,0	2	138,419	0,282
chr10	70825489	70826129	A-E	591	.	70825819	70825820	255,215,0	2	319,297	0,343
chr10	70832840	70833011	A-E	656	.	70832950	70832951	255,215,0	2	52,1	0,170
chr10	70846057	70846170	A-E	976	.	70846083	70846084	255,215,0	2	1,61	0,52
chr10	70852777	70853304	A-E	619	.	70852811	70852812	255,215,0	2	1,459	0,68
chr10	70884620	70884824	A-E	832	.	70884717	70884718	255,215,0	2	66,75	0,129
chr10	70976966	70977432	A-E	996	.	70977123	70977124	255,215,0	2	84,234	0,232
chr10	71077076	71077284	A-E	922	.	71077147	71077148	255,215,0	2	41,105	0,103
chr10	71169752	71169974	A-E	856	.	71169862	71169863	255,215,0	2	1,1	0,221
chr10	72363256	72363608	A-E	583	.	72363362	72363363	255,215,0	2	39,178	0,174
chr10	72413009	72413391	A-E	964	.	72413115	72413116	255,215,0	2	1,169	0,213
chr10	72416244	72416577	A-E	782	.	72416418	72416419	255,215,0	2	125,108	0,225
chr10	72424506	72424875	A-E	894	.	72424690	72424691	255,215,0	2	1,1	0,368
chr10	72433363	72433696	A-E	747	.	72433540	72433541	255,215,0	2	27,5	0,328
chr10	72435631	72435850	A-E	505	.	72435740	72435741	255,215,0	2	1,1	0,218
chr10	72502385	72502568	A-E	981	.	72502492	72502493	255,215,0	2	37,5	0,178
chr10	72539825	72539964	A-E	731	.	72539915	72539916	255,215,0	2	43,1	0,138
chr10	73026177	73026397	A-E	993	.	73026261	73026262	255,215,0	2	21,72	0,148
chr10	73137195	73137343	A-E	696	.	73137282	73137283	255,215,0	2	57,30	0,118
chr10	73357811	73358216	A-E	790	.	73358106	73358107	255,215,0	2	260,74	0,331
chr10	73454502	73454799	A-E	782	.	73454532	73454533	255,215,0	2	2,237	0,60
chr10	73487625	73488016	A-E	568	.	73487849	73487850	255,215,0	2	77,19	0,372
chr10	73489038	73489396	A-E	973	.	73489203	73489204	255,215,0	2	1,27	0,331
chr10	73531831	73532355	A-E	584	.	73532129	73532130	255,215,0	2	241,168	0,356
chr10	73608383	73608926	A-E	807	.	73608872	73608873	255,215,0	2	476,39	0,504
chr10	73609618	73609997	A-E	781	.	73609854	73609855	255,215,0	2	95,1	0,378
chr10	73612356	73612502	A-E	650	.	73612444	73612445	255,215,0	2	32,1	0,145
chr10	73620184	73620641	A-E	996	.	73620391	73620392	255,215,0	2	139,181	0,276
chr10	73627974	73628371	A-E	979	.	73628193	73628194	255,215,0	2	171,128	0,269
chr10	73631235	73631324	A-E	993	.	73631253	73631254	255,215,0	2	1,53	0,36
chr10	73648286	73649131	A-E	853	.	73648792	73648793	255,215,0	2	501,333	0,512
chr10	73649387	73649415	A-E	917	.	73649392	73649393	255,215,0	2	1,17	0,11
chr10	74008485	74008869	A-E	716	.	74008773	74008774	255,215,0	2	254,61	0,323
chr10	74014911	74015029	A-E	973	.	74015002	74015003	255,215,0	2	76,11	0,107
chr10	74016969	74017226	A-E	990	.	74017049	74017050	255,215,0	2	23,119	0,138
chr10	74020239	74021717	A-E	964	.	74020384	74020385	255,215,0	2	135,1321	0,157
chr10	74032298	74032824	A-E	993	.	74032473	74032474	255,215,0	2	147,321	0,205
chr10	74036556	74036733	A-E	957	.	74036717	74036718	255,215,0	2	148,1	0,176
chr10	74056833	74058104	A-E	968	.	74057178	74057179	255,215,0	2	305,884	0,387
chr10	74058141	74058368	A-E	984	.	74058254	74058255	255,215,0	2	1,1	0,226
chr10	74068319	74068595	A-E	994	.	74068529	74068530	255,215,0	2	206,61	0,215
chr10	74069583	74069715	A-E	727	.	74069646	74069647	255,215,0	2	1,5	0,127
chr10	74076833	74077036	A-E	970	.	74076911	74076912	255,215,0	2	1,46	0,157
chr10	74079380	74080359	A-E	961	.	74079579	74079580	255,215,0	2	167,746	0,233
chr10	74080430	74080993	A-E	988	.	74080645	74080646	255,215,0	2	193,325	0,238
chr10	74081865	74082262	A-E	934	.	74082020	74082021	255,215,0	2	107,192	0,205
chr10	74082335	74082540	A-E	842	.	74082411	74082412	255,215,0	2	1,53	0,152
chr10	74174604	74174793	A-E	499	.	74174676	74174677	255,215,0	2	1,44	0,145
chr10	74436264	74436425	A-E	989	.	74436398	74436399	255,215,0	2	110,1	0,160
chr10	74854101	74854377	A-E	619	.	74854238	74854239	255,215,0	2	1,1	0,275
chr10	74877758	74878048	A-E	590	.	74877900	74877901	255,215,0	2	1,6	0,284
chr10	75004761	75005017	A-E	980	.	75004931	75004932	255,215,0	2	87,1	0,255
chr10	75022023	75022098	A-E	914	.	75022059	75022060	255,215,0	2	1,2	0,73
chr10	75172714	75173185	A-E	754	.	75172804	75172805	255,215,0	2	63,352	0,119
chr10	75179357	75179732	A-E	535	.	75179544	75179545	255,215,0	2	1,1	0,374
chr10	75253773	75253975	A-E	629	.	75253904	75253905	255,215,0	2	62,1	0,201
chr10	75261455	75261495	A-E	660	.	75261474	75261475	255,215,0	2	1,1	0,39
chr10	75386302	75386455	A-E	882	.	75386382	75386383	255,215,0	2	10,1	0,152
chr10	75408900	75409185	A-E	871	.	75408962	75408963	255,215,0	2	1,160	0,125
chr10	75625574	75625826	A-E	687	.	75625626	75625627	255,215,0	2	3,149	0,103
chr10	75639469	75639705	A-E	971	.	75639591	75639592	255,215,0	2	12,3	0,233
chr10	75653245	75653472	A-E	565	.	75653358	75653359	255,215,0	2	1,1	0,226
chr10	75654322	75654573	A-E	851	.	75654436	75654437	255,215,0	2	1,23	0,228
chr10	75666465	75666800	A-E	523	.	75666553	75666554	255,215,0	2	82,240	0,95
chr10	75667698	75668137	A-E	660	.	75667868	75667869	255,215,0	2	152,250	0,189
chr10	75692229	75692636	A-E	692	.	75692432	75692433	255,215,0	2	9,9	0,398
chr10	75716399	75716797	A-E	959	.	75716500	75716501	255,215,0	2	47,241	0,157
chr10	75725888	75726135	A-E	813	.	75726025	75726026	255,215,0	2	46,18	0,229
chr10	75781133	75781512	A-E	994	.	75781144	75781145	255,215,0	2	1,356	0,23
chr10	76178357	76178511	A-E	786	.	76178419	76178420	255,215,0	2	1,29	0,125
chr10	76997919	76998322	A-E	879	.	76998049	76998050	255,215,0	2	54,196	0,207
chr10	77054613	77055053	A-E	709	.	77054848	77054849	255,215,0	2	185,154	0,286
chr10	79596032	79596523	A-E	955	.	79596220	79596221	255,215,0	2	127,240	0,251
chr10	79670022	79670276	A-E	893	.	79670148	79670149	255,215,0	2	1,2	0,252
chr10	79685177	79685457	A-E	733	.	79685287	79685288	255,215,0	2	1,59	0,221
chr10	79731077	79731252	A-E	987	.	79731164	79731165	255,215,0	2	1,1	0,174
chr10	80015725	80016226	A-E	977	.	80016047	80016048	255,215,0	2	279,135	0,366
chr10	80166856	80166996	A-E	656	.	80166942	80166943	255,215,0	2	39,5	0,135
chr10	80685644	80685960	A-E	882	.	80685826	80685827	255,215,0	2	56,6	0,310
chr10	80732492	80734123	A-E	924	.	80733459	80733460	255,215,0	2	949,644	0,987
chr10	80734291	80734943	A-E	960	.	80734462	80734463	255,215,0	2	102,411	0,241
chr10	80839632	80840033	A-E	685	.	80839795	80839796	255,215,0	2	1,75	0,326
chr10	80843292	80843560	A-E	705	.	80843311	80843312	255,215,0	2	1,229	0,39
chr10	80853619	80853955	A-E	914	.	80853668	80853669	255,215,0	2	1,237	0,99
chr10	80887204	80887376	A-E	824	.	80887289	80887290	255,215,0	2	1,2	0,170
chr10	80908110	80908810	A-E	806	.	80908485	80908486	255,215,0	2	272,220	0,480
chr10	80909772	80910251	A-E	966	.	80909996	80909997	255,215,0	2	190,219	0,260
chr10	80911539	80911799	A-E	985	.	80911618	80911619	255,215,0	2	45,146	0,114
chr10	80912242	80912363	A-E	848	.	80912302	80912303	255,215,0	2	2,2	0,119
chr10	80917330	80917751	A-E	943	.	80917472	80917473	255,215,0	2	69,204	0,217
chr10	80981088	80981226	A-E	664	.	80981156	80981157	255,215,0	2	1,1	0,137
chr10	81159335	81159579	A-E	980	.	81159502	81159503	255,215,0	2	126,35	0,209
chr10	81227610	81227707	A-E	787	.	81227641	81227642	255,215,0	2	1,35	0,62
chr10	81947700	81948102	A-E	933	.	81947725	81947726	255,215,0	2	1,352	0,50
chr10	81962798	81963579	A-E	876	.	81963387	81963388	255,215,0	2	567,168	0,613
chr10	82214819	82214901	A-E	861	.	82214870	82214871	255,215,0	2	23,1	0,81
chr10	82215085	82215437	A-E	865	.	82215323	82215324	255,215,0	2	127,1	0,351
chr10	82224461	82224733	A-E	732	.	82224565	82224566	255,215,0	2	1,63	0,209
chr10	82225766	82225934	A-E	555	.	82225814	82225815	255,215,0	2	1,72	0,96
chr10	82237584	82237869	A-E	656	.	82237662	82237663	255,215,0	2	78,206	0,79
chr10	82257950	82258092	A-E	650	.	82258024	82258025	255,215,0	2	16,9	0,133
chr10	82258642	82258780	A-E	988	.	82258736	82258737	255,215,0	2	56,5	0,133
chr10	88097799	88098090	A-E	819	.	88097943	88097944	255,215,0	2	1,2	0,289
chr10	88159465	88159827	A-E	824	.	88159631	88159632	255,215,0	2	1,30	0,332
chr10	88160011	88160294	A-E	671	.	88160174	88160175	255,215,0	2	73,28	0,255
chr10	88279257	88279444	A-E	671	.	88279350	88279351	255,215,0	2	1,1	0,186
chr10	88470805	88471213	A-E	774	.	88471022	88471023	255,215,0	2	175,148	0,260
chr10	88471893	88472403	A-E	836	.	88472353	88472354	255,215,0	2	413,1	0,509
chr10	88517208	88517667	A-E	760	.	88517485	88517486	255,215,0	2	257,161	0,298
chr10	88519228	88519538	A-E	932	.	88519288	88519289	255,215,0	2	36,224	0,86
chr10	88713984	88714363	A-E	994	.	88714197	88714198	255,215,0	2	76,28	0,351
chr10	88715403	88715533	A-E	712	.	88715453	88715454	255,215,0	2	1,29	0,101
chr10	89260494	89260864	A-E	984	.	89260668	89260669	255,215,0	2	19,39	0,331
chr10	89625380	89625957	A-E	588	.	89625415	89625416	255,215,0	2	1,507	0,70
chr10	89802399	89802481	A-E	848	.	89802411	89802412	255,215,0	2	1,58	0,24
chr10	90846894	90847268	A-E	806	.	90847247	90847248	255,215,0	2	334,1	0,373
chr10	91020368	91020477	A-E	594	.	91020400	91020401	255,215,0	2	6,50	0,59
chr10	91462035	91462111	A-E	652	.	91462090	91462091	255,215,0	2	36,1	0,75
chr10	92921990	92922253	A-E	852	.	92922074	92922075	255,215,0	2	80,173	0,90
chr10	92923893	92924265	A-E	668	.	92924063	92924064	255,215,0	2	1,31	0,341
chr10	93367671	93367850	A-E	972	.	93367761	93367762	255,215,0	2	3,1	0,178
chr10	93373148	93373298	A-E	723	.	93373227	93373228	255,215,0	2	10,1	0,149
chr10	93373465	93373915	A-E	883	.	93373561	93373562	255,215,0	2	53,310	0,140
chr10	94051942	94052323	A-E	750	.	94052147	94052148	255,215,0	2	31,1	0,380
chr10	94351391	94351691	A-E	537	.	94351484	94351485	255,215,0	2	84,197	0,103
chr10	94353992	94354203	A-E	619	.	94354150	94354151	255,215,0	2	108,2	0,209
chr10	94459466	94459797	A-E	812	.	94459608	94459609	255,215,0	2	131,176	0,155
chr10	94516374	94516585	A-E	954	.	94516492	94516493	255,215,0	2	35,8	0,203
chr10	94516915	94517155	A-E	936	.	94517044	94517045	255,215,0	2	21,1	0,239
chr10	94520397	94520594	A-E	964	.	94520522	94520523	255,215,0	2	83,28	0,169
chr10	94593194	94593285	A-E	863	.	94593239	94593240	255,215,0	2	1,1	0,90
chr10	94831659	94831948	A-E	931	.	94831693	94831694	255,215,0	2	1,220	0,69
chr10	96943397	96943661	A-E	647	.	96943559	96943560	255,215,0	2	148,87	0,177
chr10	97020432	97020603	A-E	846	.	97020518	97020519	255,215,0	2	25,22	0,149
chr10	97026412	97026787	A-E	982	.	97026669	97026670	255,215,0	2	217,77	0,298
chr10	97048077	97048324	A-E	532	.	97048200	97048201	255,215,0	2	1,1	0,246
chr10	97054774	97055369	A-E	936	.	97055125	97055126	255,215,0	2	318,209	0,386
chr10	97120063	97120328	A-E	757	.	97120193	97120194	255,215,0	2	1,4	0,261
chr10	97157483	97157858	A-E	872	.	97157670	97157671	255,215,0	2	2,1	0,374
chr10	97239836	97240237	A-E	832	.	97240045	97240046	255,215,0	2	85,66	0,335
chr10	97262305	97262634	A-E	673	.	97262621	97262622	255,215,0	2	306,1	0,328
chr10	97277286	97277659	A-E	990	.	97277562	97277563	255,215,0	2	257,77	0,296
chr10	97291605	97291866	A-E	928	.	97291735	97291736	255,215,0	2	1,1	0,260
chr10	97318725	97319120	A-E	565	.	97319071	97319072	255,215,0	2	317,19	0,376
chr10	97518502	97518757	A-E	920	.	97518659	97518660	255,215,0	2	66,6	0,249
chr10	97884603	97884785	A-E	975	.	97884693	97884694	255,215,0	2	1,1	0,181
chr10	98345191	98345807	A-E	779	.	98345520	98345521	255,215,0	2	289,245	0,371
chr10	98437451	98437500	A-E	868	.	98437475	98437476	255,215,0	2	1,1	0,48
chr10	98455139	98455586	A-E	511	.	98455509	98455510	255,215,0	2	364,69	0,378
chr10	98478120	98479023	A-E	822	.	98478502	98478503	255,215,0	2	351,488	0,415
chr10	98507799	98508110	A-E	793	.	98507961	98507962	255,215,0	2	16,1	0,310
chr10	98561366	98561645	A-E	633	.	98561597	98561598	255,215,0	2	187,2	0,277
chr10	99165908	99166118	A-E	965	.	99166050	99166051	255,215,0	2	112,36	0,174
chr10	99168320	99168531	A-E	527	.	99168480	99168481	255,215,0	2	111,1	0,210
chr10	99172845	99172912	A-E	549	.	99172878	99172879	255,215,0	2	1,1	0,66
chr10	99173709	99174019	A-E	589	.	99173865	99173866	255,215,0	2	27,23	0,287
chr10	99174702	99174858	A-E	983	.	99174829	99174830	255,215,0	2	101,1	0,155
chr10	99302007	99302242	A-E	962	.	99302123	99302124	255,215,0	2	65,66	0,169
chr10	99302907	99303185	A-E	949	.	99303056	99303057	255,215,0	2	112,91	0,187
chr10	99356549	99356930	A-E	614	.	99356739	99356740	255,215,0	2	1,1	0,380
chr10	99408798	99409067	A-E	989	.	99408957	99408958	255,215,0	2	94,44	0,225
chr10	99413006	99413329	A-E	795	.	99413079	99413080	255,215,0	2	1,177	0,146
chr10	99448013	99448219	A-E	690	.	99448157	99448158	255,215,0	2	86,2	0,204
chr10	99449337	99449738	A-E	962	.	99449606	99449607	255,215,0	2	226,87	0,314
chr10	100019738	100019959	A-E	954	.	100019848	100019849	255,215,0	2	1,1	0,220
chr10	100020230	100020246	A-E	654	.	100020236	100020237	255,215,0	2	1,3	0,13
chr10	100082942	100083374	A-E	991	.	100083162	100083163	255,215,0	2	145,136	0,296
chr10	100120877	100121283	A-E	950	.	100120896	100120897	255,215,0	2	7,374	0,32
chr10	100163862	100164068	A-E	827	.	100163984	100163985	255,215,0	2	40,1	0,205
chr10	100164456	100164686	A-E	552	.	100164575	100164576	255,215,0	2	17,7	0,223
chr10	100226680	100227031	A-E	973	.	100226873	100226874	255,215,0	2	37,1	0,350
chr10	101188707	101188780	A-E	688	.	101188743	101188744	255,215,0	2	1,1	0,72
chr10	101543856	101543953	A-E	502	.	101543935	101543936	255,215,0	2	63,1	0,96
chr10	101743110	101743480	A-E	652	.	101743170	101743171	255,215,0	2	1,250	0,120
chr10	101744070	101744300	A-E	668	.	101744184	101744185	255,215,0	2	1,1	0,229
chr10	101754114	101754425	A-E	956	.	101754202	101754203	255,215,0	2	64,198	0,113
chr10	101765990	101766360	A-E	766	.	101766266	101766267	255,215,0	2	218,34	0,336
chr10	101817183	101817578	A-E	564	.	101817386	101817387	255,215,0	2	196,183	0,212
chr10	102130336	102130669	A-E	991	.	102130534	102130535	255,215,0	2	158,94	0,239
chr10	102130783	102131327	A-E	971	.	102130954	102130955	255,215,0	2	116,317	0,227
chr10	102134769	102135010	A-E	770	.	102134854	102134855	255,215,0	2	1,71	0,170
chr10	102802779	102802966	A-E	623	.	102802786	102802787	255,215,0	2	1,172	0,15
chr10	102831127	102831150	A-E	704	.	102831138	102831139	255,215,0	2	1,1	0,22
chr10	103051404	103051800	A-E	743	.	103051601	103051602	255,215,0	2	1,1	0,395
chr10	103124623	103124787	A-E	821	.	103124738	103124739	255,215,0	2	71,4	0,160
chr10	103210218	103210382	A-E	958	.	103210263	103210264	255,215,0	2	1,73	0,91
chr10	103227093	103227250	A-E	659	.	103227097	103227098	255,215,0	2	1,148	0,9
chr10	103295892	103296026	A-E	989	.	103295926	103295927	255,215,0	2	1,65	0,69
chr10	103453403	103453880	A-E	844	.	103453586	103453587	255,215,0	2	163,272	0,205
chr10	103875750	103875827	A-E	823	.	103875794	103875795	255,215,0	2	13,1	0,76
chr10	103877464	103877788	A-E	734	.	103877717	103877718	255,215,0	2	225,41	0,283
chr10	104194497	104194603	A-E	898	.	104194549	104194550	255,215,0	2	1,2	0,104
chr10	104196250	104196338	A-E	752	.	104196268	104196269	255,215,0	2	9,60	0,28
chr10	104238092	104238376	A-E	549	.	104238235	104238236	255,215,0	2	4,1	0,283
chr10	104359512	104359806	A-E	991	.	104359658	104359659	255,215,0	2	1,1	0,293
chr10	104401759	104402330	A-E	544	.	104401988	104401989	255,215,0	2	159,271	0,300
chr10	104406463	104406725	A-E	820	.	104406694	104406695	255,215,0	2	202,1	0,261
chr10	104470539	104470788	A-E	778	.	104470555	104470556	255,215,0	2	1,217	0,32
chr10	104473144	104473537	A-E	914	.	104473338	104473339	255,215,0	2	1,5	0,388
chr10	104494808	104494904	A-E	699	.	104494845	104494846	255,215,0	2	1,22	0,74
chr10	104504643	104504897	A-E	774	.	104504710	104504711	255,215,0	2	1,119	0,135
chr10	104529186	104529424	A-E	692	.	104529322	104529323	255,215,0	2	40,4	0,234
chr10	104541159	104541477	A-E	849	.	104541317	104541318	255,215,0	2	1,1	0,317
chr10	104556220	104556459	A-E	562	.	104556322	104556323	255,215,0	2	54,87	0,152
chr10	104953975	104954222	A-E	994	.	104954114	104954115	255,215,0	2	104,72	0,175
chr10	104956992	104957240	A-E	994	.	104957081	104957082	255,215,0	2	45,114	0,134
chr10	105230970	105231363	A-E	862	.	105231242	105231243	255,215,0	2	176,23	0,370
chr10	105427179	105427487	A-E	880	.	105427328	105427329	255,215,0	2	115,124	0,184
chr10	105451160	105451473	A-E	657	.	105451218	105451219	255,215,0	2	1,196	0,117
chr10	105451742	105452024	A-E	945	.	105451929	105451930	255,215,0	2	95,1	0,281
chr10	105452274	105452407	A-E	842	.	105452302	105452303	255,215,0	2	1,76	0,57
chr10	105456300	105456542	A-E	983	.	105456433	105456434	255,215,0	2	118,93	0,149
chr10	105532054	105532211	A-E	941	.	105532108	105532109	255,215,0	2	1,49	0,108
chr10	105650011	105650288	A-E	510	.	105650236	105650237	255,215,0	2	180,6	0,271
chr10	105667994	105668449	A-E	961	.	105668209	105668210	255,215,0	2	166,190	0,265
chr10	105681714	105681858	A-E	920	.	105681785	105681786	255,215,0	2	1,1	0,143
chr10	105725440	105725838	A-E	921	.	105725744	105725745	255,215,0	2	212,1	0,397
chr10	105869782	105869970	A-E	513	.	105869883	105869884	255,215,0	2	55,40	0,148
chr10	106006585	106007274	A-E	965	.	106006836	106006837	255,215,0	2	146,331	0,358
chr10	106020526	106021193	A-E	706	.	106020580	106020581	255,215,0	2	14,571	0,96
chr10	106052804	106053054	A-E	666	.	106052845	106052846	255,215,0	2	1,167	0,83
chr10	106065731	106065879	A-E	722	.	106065780	106065781	255,215,0	2	1,49	0,99
chr10	106095202	106095283	A-E	825	.	106095246	106095247	255,215,0	2	10,1	0,80
chr10	106096287	106096870	A-E	884	.	106096610	106096611	255,215,0	2	269,204	0,379
chr10	106109390	106109845	A-E	848	.	106109500	106109501	255,215,0	2	49,282	0,173
chr10	108702155	108702347	A-E	884	.	108702206	108702207	255,215,0	2	9,97	0,95
chr10	108717725	108717784	A-E	690	.	108717754	108717755	255,215,0	2	2,1	0,58
chr10	108717910	108718203	A-E	609	.	108718056	108718057	255,215,0	2	1,1	0,292
chr10	108757582	108757742	A-E	686	.	108757677	108757678	255,215,0	2	33,1	0,159
chr10	111741959	111742119	A-E	913	.	111742034	111742035	255,215,0	2	7,16	0,144
chr10	111763170	111763197	A-E	515	.	111763183	111763184	255,215,0	2	2,1	0,26
chr10	111766410	111766784	A-E	915	.	111766650	111766651	255,215,0	2	208,100	0,274
chr10	111769939	111770330	A-E	650	.	111770013	111770014	255,215,0	2	12,253	0,138
chr10	111827805	111828011	A-E	988	.	111827810	111827811	255,215,0	2	1,196	0,10
chr10	111834173	111834352	A-E	663	.	111834275	111834276	255,215,0	2	31,4	0,175
chr10	111841715	111842020	A-E	941	.	111841845	111841846	255,215,0	2	85,128	0,177
chr10	111909063	111909226	A-E	980	.	111909133	111909134	255,215,0	2	8,30	0,133
chr10	111971920	111972386	A-E	919	.	111972090	111972091	255,215,0	2	144,268	0,198
chr10	111981639	111982026	A-E	975	.	111981733	111981734	255,215,0	2	74,272	0,115
chr10	112155518	112156031	A-E	638	.	112155807	112155808	255,215,0	2	223,157	0,356
chr10	112170161	112170538	A-E	596	.	112170356	112170357	255,215,0	2	107,93	0,284
chr10	112185759	112186089	A-E	900	.	112185824	112185825	255,215,0	2	31,230	0,100
chr10	112186754	112186909	A-E	555	.	112186850	112186851	255,215,0	2	40,1	0,154
chr10	112207134	112207519	A-E	776	.	112207378	112207379	255,215,0	2	105,1	0,384
chr10	112259301	112259712	A-E	611	.	112259444	112259445	255,215,0	2	115,239	0,172
chr10	112261043	112261328	A-E	981	.	112261184	112261185	255,215,0	2	113,114	0,171
chr10	112272592	112272848	A-E	704	.	112272746	112272747	255,215,0	2	96,42	0,214
chr10	112295745	112296221	A-E	815	.	112295999	112296000	255,215,0	2	160,127	0,349
chr10	112401121	112401469	A-E	920	.	112401219	112401220	255,215,0	2	18,169	0,179
chr10	112432258	112432673	A-E	891	.	112432307	112432308	255,215,0	2	25,341	0,74
chr10	112524716	112524822	A-E	768	.	112524768	112524769	255,215,0	2	1,1	0,105
chr10	112533972	112534336	A-E	977	.	112534060	112534061	255,215,0	2	1,187	0,177
chr10	112617518	112617573	A-E	990	.	112617533	112617534	255,215,0	2	1,24	0,31
chr10	112624355	112624707	A-E	926	.	112624539	112624540	255,215,0	2	112,94	0,258
chr10	114139786	114140040	A-E	726	.	114139909	114139910	255,215,0	2	27,34	0,220
chr10	114823270	114823456	A-E	994	.	114823362	114823363	255,215,0	2	1,1	0,185
chr10	114823862	114824125	A-E	734	.	114823993	114823994	255,215,0	2	1,1	0,262
chr10	114847181	114847492	A-E	993	.	114847279	114847280	255,215,0	2	5,119	0,192
chr10	115085951	115086304	A-E	955	.	115086159	115086160	255,215,0	2	77,12	0,341
chr10	116394389	116394785	A-E	508	.	116394495	116394496	255,215,0	2	1,184	0,212
chr10	116582671	116583074	A-E	696	.	116582919	116582920	255,215,0	2	102,7	0,396
chr10	119031883	119032019	A-E	855	.	119031961	119031962	255,215,0	2	22,1	0,135
chr10	119131042	119131151	A-E	769	.	119131062	119131063	255,215,0	2	1,69	0,40
chr10	119132098	119132214	A-E	671	.	119132177	119132178	255,215,0	2	45,1	0,115
chr10	119256221	119256343	A-E	649	.	119256281	119256282	255,215,0	2	1,1	0,121
chr10	120263472	120263636	A-E	669	.	120263553	120263554	255,215,0	2	1,1	0,163
chr10	120264129	120264325	A-E	854	.	120264226	120264227	255,215,0	2	1,1	0,195
chr10	120458241	120458267	A-E	966	.	120458250	120458251	255,215,0	2	3,10	0,16
chr10	120839095	120839206	A-E	635	.	120839151	120839152	255,215,0	2	3,1	0,110
chr10	120850460	120850786	A-E	990	.	120850707	120850708	255,215,0	2	181,12	0,314
chr10	120966081	120966599	A-E	932	.	120966112	120966113	255,215,0	2	1,455	0,63
chr10	121027859	121028318	A-E	716	.	121028195	121028196	255,215,0	2	277,63	0,396
chr10	121028416	121028802	A-E	685	.	121028727	121028728	255,215,0	2	296,58	0,328
chr10	121030438	121030814	A-E	940	.	121030687	121030688	255,215,0	2	194,70	0,306
chr10	121031141	121031480	A-E	794	.	121031338	121031339	255,215,0	2	135,78	0,261
chr10	121033603	121033896	A-E	696	.	121033749	121033750	255,215,0	2	1,1	0,292
chr10	121065390	121065964	A-E	984	.	121065435	121065436	255,215,0	2	19,502	0,72
[truncated: 11,936 more rows]
