# Supplementary material for: Genome-wide prediction of cis-regulatory regions using supervised deep learning methods
Source: BMC Bioinformatics. 2018 May 31;19:202. doi: 10.1186/s12859-018-2187-1 (PMC5984344; doi:10.1186/s12859-018-2187-1)
Supplement: Supplementary file 3 — Predictions on CAGE supported bidirectional loci. AiA: Active in the FANTOM Enhancer Atlas; IiA: Inactive in the FANTOM Enhancer Atlas; NiA: Not included in the FANTOM Enhancer Atlas; Specific: Predicted cell-specific A-Es. (ZIP 4820 kb) [file 12859_2018_2187_MOESM3_ESM.zip › additional_file3/K562_A-E_NiA.bed]

chr1	569266	570167	A-E	616	.	569781	569782	255,215,0	2	396,266	0,635
chr1	840061	840249	A-E	745	.	840142	840143	255,215,0	2	67,91	0,97
chr1	859169	859560	A-E	828	.	859331	859332	255,215,0	2	80,145	0,246
chr1	993498	993878	A-E	860	.	993663	993664	255,215,0	2	1,50	0,330
chr1	1003965	1004620	A-E	491	.	1004361	1004362	255,215,0	2	378,240	0,415
chr1	1004646	1004927	A-E	593	.	1004765	1004766	255,215,0	2	78,120	0,161
chr1	1015105	1015503	A-E	980	.	1015204	1015205	255,215,0	2	9,208	0,190
chr1	1093080	1093458	A-E	782	.	1093222	1093223	255,215,0	2	1,93	0,285
chr1	1144376	1144549	A-E	974	.	1144434	1144435	255,215,0	2	32,88	0,85
chr1	1283060	1283559	A-E	868	.	1283200	1283201	255,215,0	2	51,268	0,231
chr1	1293080	1293312	A-E	899	.	1293244	1293245	255,215,0	2	98,1	0,231
chr1	1368801	1368936	A-E	990	.	1368854	1368855	255,215,0	2	5,32	0,103
chr1	1820439	1820915	A-E	586	.	1820898	1820899	255,215,0	2	444,1	0,475
chr1	2108068	2108582	A-E	631	.	2108291	2108292	255,215,0	2	173,239	0,275
chr1	2111682	2112071	A-E	990	.	2111694	2111695	255,215,0	2	1,365	0,24
chr1	2136897	2137085	A-E	970	.	2136985	2136986	255,215,0	2	77,88	0,100
chr1	2162137	2162268	A-E	583	.	2162159	2162160	255,215,0	2	1,86	0,45
chr1	2245814	2246116	A-E	642	.	2245921	2245922	255,215,0	2	1,88	0,214
chr1	2246152	2246479	A-E	690	.	2246274	2246275	255,215,0	2	1,82	0,245
chr1	2477499	2477891	A-E	853	.	2477676	2477677	255,215,0	2	48,85	0,307
chr1	2478937	2479118	A-E	871	.	2479041	2479042	255,215,0	2	30,1	0,180
chr1	2480134	2480417	A-E	963	.	2480357	2480358	255,215,0	2	211,47	0,236
chr1	3238635	3238995	A-E	627	.	3238969	3238970	255,215,0	2	310,1	0,359
chr1	3816045	3816228	A-E	889	.	3816098	3816099	255,215,0	2	1,76	0,107
chr1	6054441	6054482	A-E	628	.	6054461	6054462	255,215,0	2	1,1	0,40
chr1	6320124	6320269	A-E	902	.	6320169	6320170	255,215,0	2	1,54	0,91
chr1	6377548	6377688	A-E	572	.	6377627	6377628	255,215,0	2	21,1	0,139
chr1	6672862	6672916	A-E	588	.	6672888	6672889	255,215,0	2	1,1	0,53
chr1	6675189	6675318	A-E	432	.	6675225	6675226	255,215,0	2	1,57	0,72
chr1	7668972	7669193	A-E	851	.	7669114	7669115	255,215,0	2	66,1	0,220
chr1	7832014	7832094	A-E	833	.	7832053	7832054	255,215,0	2	1,1	0,79
chr1	7891597	7891938	A-E	782	.	7891687	7891688	255,215,0	2	1,161	0,180
chr1	8213538	8213890	A-E	529	.	8213717	8213718	255,215,0	2	8,1	0,351
chr1	8499101	8499228	A-E	700	.	8499176	8499177	255,215,0	2	32,7	0,120
chr1	8849339	8849585	A-E	995	.	8849461	8849462	255,215,0	2	1,1	0,245
chr1	8875545	8875930	A-E	776	.	8875842	8875843	255,215,0	2	211,1	0,384
chr1	9223693	9223873	A-E	523	.	9223839	9223840	255,215,0	2	115,1	0,179
chr1	9488839	9489227	A-E	725	.	9489153	9489154	255,215,0	2	285,43	0,345
chr1	9601050	9601232	A-E	707	.	9601140	9601141	255,215,0	2	1,1	0,181
chr1	9687482	9687636	A-E	922	.	9687558	9687559	255,215,0	2	1,1	0,153
chr1	9689758	9690101	A-E	933	.	9689915	9689916	255,215,0	2	153,181	0,162
chr1	9749998	9750343	A-E	757	.	9750175	9750176	255,215,0	2	161,151	0,194
chr1	9969608	9969774	A-E	880	.	9969766	9969767	255,215,0	2	152,1	0,165
chr1	9971022	9971188	A-E	862	.	9971030	9971031	255,215,0	2	1,149	0,17
chr1	10571006	10571306	A-E	980	.	10571097	10571098	255,215,0	2	32,149	0,151
chr1	11101213	11101574	A-E	883	.	11101500	11101501	255,215,0	2	215,1	0,360
chr1	11749993	11750015	A-E	691	.	11750003	11750004	255,215,0	2	1,1	0,21
chr1	11791882	11792060	A-E	676	.	11791937	11791938	255,215,0	2	39,105	0,73
chr1	12094399	12094712	A-E	580	.	12094553	12094554	255,215,0	2	1,4	0,309
chr1	12139356	12139690	A-E	607	.	12139363	12139364	255,215,0	2	1,319	0,15
chr1	12141712	12141876	A-E	936	.	12141793	12141794	255,215,0	2	1,1	0,163
chr1	12208544	12208659	A-E	759	.	12208633	12208634	255,215,0	2	65,1	0,114
chr1	12494429	12494711	A-E	727	.	12494495	12494496	255,215,0	2	1,150	0,132
chr1	12589452	12589763	A-E	994	.	12589647	12589648	255,215,0	2	85,4	0,307
chr1	12674514	12674729	A-E	756	.	12674684	12674685	255,215,0	2	128,2	0,213
chr1	12678858	12679239	A-E	896	.	12679194	12679195	255,215,0	2	326,33	0,348
chr1	12717312	12717605	A-E	910	.	12717458	12717459	255,215,0	2	1,1	0,292
chr1	14076498	14077091	A-E	526	.	14076605	14076606	255,215,0	2	97,475	0,118
chr1	15104228	15104632	A-E	839	.	15104436	15104437	255,215,0	2	15,1	0,403
chr1	15111272	15111486	A-E	978	.	15111394	15111395	255,215,0	2	35,4	0,210
chr1	15266491	15266726	A-E	698	.	15266608	15266609	255,215,0	2	2,1	0,234
chr1	15433030	15433394	A-E	913	.	15433219	15433220	255,215,0	2	16,1	0,363
chr1	15743639	15744318	A-E	825	.	15744204	15744205	255,215,0	2	494,42	0,637
chr1	15750671	15750935	A-E	995	.	15750742	15750743	255,215,0	2	1,122	0,142
chr1	15945161	15945530	A-E	728	.	15945348	15945349	255,215,0	2	7,1	0,368
chr1	16121816	16121868	A-E	997	.	16121841	16121842	255,215,0	2	1,1	0,51
chr1	16126684	16127221	A-E	961	.	16126886	16126887	255,215,0	2	154,285	0,252
chr1	16158409	16158760	A-E	970	.	16158689	16158690	255,215,0	2	216,6	0,345
chr1	16469324	16469412	A-E	610	.	16469380	16469381	255,215,0	2	27,1	0,87
chr1	16494239	16494338	A-E	531	.	16494308	16494309	255,215,0	2	41,1	0,98
chr1	16669074	16669169	A-E	731	.	16669122	16669123	255,215,0	2	3,1	0,94
chr1	16669393	16669492	A-E	652	.	16669442	16669443	255,215,0	2	1,1	0,98
chr1	16694742	16694834	A-E	761	.	16694744	16694745	255,215,0	2	1,88	0,4
chr1	16825457	16825945	A-E	627	.	16825792	16825793	255,215,0	2	326,143	0,345
chr1	16840307	16840566	A-E	939	.	16840557	16840558	255,215,0	2	246,4	0,255
chr1	17240337	17240757	A-E	653	.	17240514	17240515	255,215,0	2	153,217	0,203
chr1	17767194	17767501	A-E	857	.	17767486	17767487	255,215,0	2	280,1	0,306
chr1	17767804	17768363	A-E	935	.	17768125	17768126	255,215,0	2	305,220	0,339
chr1	19535326	19535674	A-E	630	.	19535636	19535637	255,215,0	2	275,1	0,347
chr1	19786165	19786381	A-E	745	.	19786348	19786349	255,215,0	2	152,1	0,215
chr1	19796024	19796128	A-E	954	.	19796096	19796097	255,215,0	2	46,4	0,100
chr1	20513697	20513892	A-E	906	.	20513792	20513793	255,215,0	2	61,65	0,130
chr1	20988952	20988962	A-E	854	.	20988956	20988957	255,215,0	2	1,1	0,9
chr1	21023277	21023600	A-E	975	.	21023330	21023331	255,215,0	2	1,216	0,107
chr1	21030080	21030290	A-E	526	.	21030274	21030275	255,215,0	2	181,1	0,209
chr1	21111723	21112043	A-E	775	.	21111898	21111899	255,215,0	2	33,1	0,319
chr1	21933302	21933669	A-E	602	.	21933485	21933486	255,215,0	2	1,1	0,366
chr1	21934114	21934174	A-E	793	.	21934145	21934146	255,215,0	2	4,1	0,59
chr1	22002610	22002786	A-E	995	.	22002700	22002701	255,215,0	2	6,1	0,175
chr1	22076597	22076861	A-E	908	.	22076750	22076751	255,215,0	2	45,1	0,263
chr1	22094900	22095074	A-E	980	.	22094986	22094987	255,215,0	2	1,1	0,173
chr1	22106565	22106957	A-E	741	.	22106760	22106761	255,215,0	2	1,1	0,391
chr1	22236410	22236600	A-E	912	.	22236524	22236525	255,215,0	2	89,50	0,140
chr1	22262171	22262515	A-E	752	.	22262451	22262452	255,215,0	2	261,44	0,300
chr1	22262845	22263063	A-E	882	.	22262953	22262954	255,215,0	2	1,1	0,217
chr1	22264499	22264526	A-E	862	.	22264512	22264513	255,215,0	2	1,1	0,26
chr1	22692086	22692330	A-E	846	.	22692262	22692263	255,215,0	2	113,3	0,241
chr1	23494233	23494500	A-E	625	.	23494450	23494451	255,215,0	2	169,1	0,266
chr1	23496333	23496700	A-E	863	.	23496516	23496517	255,215,0	2	1,1	0,366
chr1	23703996	23704149	A-E	978	.	23704142	23704143	255,215,0	2	141,1	0,152
chr1	23855166	23855420	A-E	619	.	23855243	23855244	255,215,0	2	36,135	0,119
chr1	23856110	23856564	A-E	571	.	23856478	23856479	255,215,0	2	326,42	0,412
chr1	24071370	24071449	A-E	756	.	24071409	24071410	255,215,0	2	1,1	0,78
chr1	24345154	24345565	A-E	746	.	24345189	24345190	255,215,0	2	1,340	0,71
chr1	24581338	24581604	A-E	829	.	24581473	24581474	255,215,0	2	51,45	0,221
chr1	24745123	24745428	A-E	521	.	24745230	24745231	255,215,0	2	1,90	0,215
chr1	25051605	25051987	A-E	748	.	25051743	25051744	255,215,0	2	1,105	0,277
chr1	25174625	25174992	A-E	880	.	25174662	25174663	255,215,0	2	1,293	0,74
chr1	25237621	25238129	A-E	650	.	25237860	25237861	255,215,0	2	185,213	0,295
chr1	26201939	26202488	A-E	904	.	26202472	26202473	255,215,0	2	520,1	0,548
chr1	26420880	26421124	A-E	940	.	26421001	26421002	255,215,0	2	1,1	0,243
chr1	26490809	26490911	A-E	929	.	26490849	26490850	255,215,0	2	1,22	0,80
chr1	26634832	26635080	A-E	992	.	26634850	26634851	255,215,0	2	1,211	0,37
chr1	26646215	26646276	A-E	604	.	26646246	26646247	255,215,0	2	3,1	0,60
chr1	26826817	26827162	A-E	892	.	26826848	26826849	255,215,0	2	8,289	0,56
chr1	26946261	26946815	A-E	921	.	26946580	26946581	255,215,0	2	290,205	0,349
chr1	27049688	27050030	A-E	959	.	27049858	27049859	255,215,0	2	1,1	0,341
chr1	27070713	27071050	A-E	888	.	27070754	27070755	255,215,0	2	1,255	0,82
chr1	27112238	27112538	A-E	533	.	27112276	27112277	255,215,0	2	1,223	0,77
chr1	27126395	27126599	A-E	725	.	27126541	27126542	255,215,0	2	91,2	0,202
chr1	27328515	27328660	A-E	517	.	27328582	27328583	255,215,0	2	34,44	0,101
chr1	27491872	27492049	A-E	817	.	27491960	27491961	255,215,0	2	1,1	0,176
chr1	27561705	27561762	A-E	692	.	27561715	27561716	255,215,0	2	1,37	0,20
chr1	27718123	27718316	A-E	842	.	27718196	27718197	255,215,0	2	2,48	0,145
chr1	27853113	27853241	A-E	913	.	27853176	27853177	255,215,0	2	1,1	0,127
chr1	27853337	27853919	A-E	733	.	27853857	27853858	255,215,0	2	489,30	0,552
chr1	27855290	27855650	A-E	870	.	27855611	27855612	255,215,0	2	294,11	0,349
chr1	27868928	27869249	A-E	988	.	27868953	27868954	255,215,0	2	1,271	0,50
chr1	27883449	27883808	A-E	493	.	27883669	27883670	255,215,0	2	83,1	0,358
chr1	27883844	27884140	A-E	953	.	27883934	27883935	255,215,0	2	42,157	0,139
chr1	27979244	27979520	A-E	544	.	27979316	27979317	255,215,0	2	2,132	0,144
chr1	28184958	28185109	A-E	830	.	28185017	28185018	255,215,0	2	3,35	0,116
chr1	28441546	28442093	A-E	935	.	28441988	28441989	255,215,0	2	416,77	0,470
chr1	28573636	28574084	A-E	794	.	28573916	28573917	255,215,0	2	229,116	0,332
chr1	28736467	28736498	A-E	687	.	28736482	28736483	255,215,0	2	1,1	0,30
chr1	28743049	28743263	A-E	922	.	28743105	28743106	255,215,0	2	1,101	0,113
chr1	28776524	28777127	A-E	859	.	28776809	28776810	255,215,0	2	280,312	0,291
chr1	28975596	28975767	A-E	850	.	28975681	28975682	255,215,0	2	1,1	0,170
chr1	29211316	29211750	A-E	997	.	29211744	29211745	255,215,0	2	424,1	0,433
chr1	29212640	29212998	A-E	814	.	29212687	29212688	255,215,0	2	1,263	0,95
chr1	29506105	29506507	A-E	560	.	29506463	29506464	255,215,0	2	324,8	0,394
chr1	30161728	30161828	A-E	811	.	30161777	30161778	255,215,0	2	1,1	0,99
chr1	31221813	31222211	A-E	530	.	31222198	31222199	255,215,0	2	381,8	0,390
chr1	31231715	31232072	A-E	956	.	31231885	31231886	255,215,0	2	122,137	0,220
chr1	31251697	31252042	A-E	889	.	31251869	31251870	255,215,0	2	1,1	0,344
chr1	31271110	31271203	A-E	513	.	31271156	31271157	255,215,0	2	1,1	0,92
chr1	31361006	31361250	A-E	807	.	31361127	31361128	255,215,0	2	1,1	0,243
chr1	31367099	31367394	A-E	614	.	31367313	31367314	255,215,0	2	182,47	0,248
chr1	31904621	31905031	A-E	744	.	31904983	31904984	255,215,0	2	319,4	0,406
chr1	31944306	31944695	A-E	981	.	31944577	31944578	255,215,0	2	194,39	0,350
chr1	32394382	32394617	A-E	989	.	32394591	32394592	255,215,0	2	186,1	0,234
chr1	32397067	32397490	A-E	535	.	32397348	32397349	255,215,0	2	228,87	0,336
chr1	32402000	32402067	A-E	534	.	32402033	32402034	255,215,0	2	1,1	0,66
chr1	32402078	32402487	A-E	635	.	32402462	32402463	255,215,0	2	384,23	0,386
chr1	32480660	32480781	A-E	542	.	32480720	32480721	255,215,0	2	1,1	0,120
chr1	32574737	32575173	A-E	514	.	32574934	32574935	255,215,0	2	36,76	0,360
chr1	32738554	32738786	A-E	498	.	32738571	32738572	255,215,0	2	1,197	0,35
chr1	32819634	32819676	A-E	594	.	32819654	32819655	255,215,0	2	1,1	0,41
chr1	32856561	32856958	A-E	996	.	32856589	32856590	255,215,0	2	1,340	0,57
chr1	33279409	33279742	A-E	560	.	33279710	33279711	255,215,0	2	272,1	0,332
chr1	33592830	33593274	A-E	898	.	33592898	33592899	255,215,0	2	45,352	0,92
chr1	35208387	35208476	A-E	652	.	35208437	35208438	255,215,0	2	14,1	0,88
chr1	35667940	35667942	A-E	830	.	35667940	35667941	255,215,0	2	1,1	0,1
chr1	35965379	35965553	A-E	977	.	35965450	35965451	255,215,0	2	1,31	0,143
chr1	36103028	36103162	A-E	872	.	36103143	36103144	255,215,0	2	98,1	0,133
chr1	36351655	36351922	A-E	536	.	36351741	36351742	255,215,0	2	1,95	0,172
chr1	36616041	36616095	A-E	876	.	36616066	36616067	255,215,0	2	2,4	0,50
chr1	36627255	36627586	A-E	631	.	36627560	36627561	255,215,0	2	282,1	0,330
chr1	36713857	36714069	A-E	947	.	36713962	36713963	255,215,0	2	1,2	0,210
chr1	36853020	36853463	A-E	856	.	36853335	36853336	255,215,0	2	279,91	0,352
chr1	36877554	36877832	A-E	862	.	36877692	36877693	255,215,0	2	5,6	0,272
chr1	37290176	37290192	A-E	988	.	37290183	37290184	255,215,0	2	1,1	0,15
chr1	38388765	38388819	A-E	979	.	38388780	38388781	255,215,0	2	1,24	0,30
chr1	38469752	38469964	A-E	698	.	38469807	38469808	255,215,0	2	1,102	0,110
chr1	39513619	39513853	A-E	819	.	39513735	39513736	255,215,0	2	1,1	0,233
chr1	39625112	39625154	A-E	742	.	39625132	39625133	255,215,0	2	1,1	0,41
chr1	39649524	39649781	A-E	870	.	39649613	39649614	255,215,0	2	1,79	0,178
chr1	39658064	39658129	A-E	741	.	39658081	39658082	255,215,0	2	1,31	0,34
chr1	39661866	39662212	A-E	870	.	39661913	39661914	255,215,0	2	1,251	0,95
chr1	39679852	39680079	A-E	531	.	39679865	39679866	255,215,0	2	1,201	0,26
chr1	39681664	39681818	A-E	746	.	39681740	39681741	255,215,0	2	1,1	0,153
chr1	40264989	40265119	A-E	992	.	40265044	40265045	255,215,0	2	16,34	0,96
chr1	40627999	40628745	A-E	523	.	40628285	40628286	255,215,0	2	266,439	0,307
chr1	40846593	40846968	A-E	648	.	40846607	40846608	255,215,0	2	1,346	0,29
chr1	40846970	40847281	A-E	901	.	40846992	40846993	255,215,0	2	1,266	0,45
chr1	40847285	40847710	A-E	535	.	40847386	40847387	255,215,0	2	86,308	0,117
chr1	40847714	40847998	A-E	690	.	40847754	40847755	255,215,0	2	7,210	0,74
chr1	40851773	40852167	A-E	657	.	40851843	40851844	255,215,0	2	67,319	0,75
chr1	40865791	40866095	A-E	753	.	40865805	40865806	255,215,0	2	1,275	0,29
chr1	41440644	41440837	A-E	897	.	41440773	41440774	255,215,0	2	70,3	0,190
chr1	41704083	41704341	A-E	852	.	41704260	41704261	255,215,0	2	99,1	0,257
chr1	41826658	41826983	A-E	908	.	41826744	41826745	255,215,0	2	12,163	0,162
chr1	41837492	41837663	A-E	809	.	41837577	41837578	255,215,0	2	1,1	0,170
chr1	43415030	43415208	A-E	888	.	43415203	43415204	255,215,0	2	170,1	0,177
chr1	43421452	43421835	A-E	624	.	43421669	43421670	255,215,0	2	212,160	0,223
chr1	43423285	43423470	A-E	764	.	43423459	43423460	255,215,0	2	165,1	0,184
chr1	43446213	43446611	A-E	596	.	43446419	43446420	255,215,0	2	16,1	0,397
chr1	43474145	43474512	A-E	530	.	43474501	43474502	255,215,0	2	347,1	0,366
chr1	44023345	44023711	A-E	552	.	44023412	44023413	255,215,0	2	1,232	0,134
chr1	45142875	45143128	A-E	804	.	45143001	45143002	255,215,0	2	2,1	0,252
chr1	45187064	45187481	A-E	975	.	45187394	45187395	255,215,0	2	246,2	0,415
chr1	45187567	45187848	A-E	963	.	45187824	45187825	255,215,0	2	235,1	0,280
chr1	45196157	45196620	A-E	982	.	45196606	45196607	255,215,0	2	445,8	0,455
chr1	45196708	45197102	A-E	957	.	45197064	45197065	255,215,0	2	320,1	0,393
chr1	46150736	46150911	A-E	532	.	46150798	46150799	255,215,0	2	1,51	0,124
chr1	46639254	46639517	A-E	788	.	46639392	46639393	255,215,0	2	97,83	0,180
chr1	46799439	46799583	A-E	807	.	46799509	46799510	255,215,0	2	1,3	0,141
chr1	46903604	46903684	A-E	977	.	46903642	46903643	255,215,0	2	1,4	0,76
chr1	47185464	47185602	A-E	854	.	47185532	47185533	255,215,0	2	1,1	0,137
chr1	47658330	47658731	A-E	799	.	47658530	47658531	255,215,0	2	1,1	0,400
chr1	47704951	47705102	A-E	948	.	47704993	47704994	255,215,0	2	1,66	0,85
chr1	51444500	51444960	A-E	847	.	51444563	51444564	255,215,0	2	1,334	0,126
chr1	51445633	51445976	A-E	774	.	51445804	51445805	255,215,0	2	1,1	0,342
chr1	51703497	51703848	A-E	593	.	51703586	51703587	255,215,0	2	5,176	0,175
chr1	51982811	51983085	A-E	538	.	51983036	51983037	255,215,0	2	178,1	0,273
chr1	51986078	51986410	A-E	995	.	51986172	51986173	255,215,0	2	5,148	0,184
chr1	52088228	52088763	A-E	811	.	52088496	52088497	255,215,0	2	143,140	0,395
chr1	52830922	52831212	A-E	954	.	52831003	52831004	255,215,0	2	42,168	0,122
chr1	53033807	53033923	A-E	882	.	53033860	53033861	255,215,0	2	45,53	0,63
chr1	53035177	53035456	A-E	787	.	53035316	53035317	255,215,0	2	1,1	0,278
chr1	53168640	53169047	A-E	930	.	53168726	53168727	255,215,0	2	35,269	0,138
chr1	53601216	53601312	A-E	612	.	53601264	53601265	255,215,0	2	4,3	0,93
chr1	53663042	53663408	A-E	734	.	53663104	53663105	255,215,0	2	1,241	0,125
chr1	54204694	54205092	A-E	742	.	54204988	54204989	255,215,0	2	250,58	0,340
chr1	54739027	54739187	A-E	572	.	54739055	54739056	255,215,0	2	1,103	0,57
chr1	54842500	54842749	A-E	896	.	54842624	54842625	255,215,0	2	1,1	0,248
chr1	54875187	54875373	A-E	993	.	54875226	54875227	255,215,0	2	1,108	0,78
chr1	54940444	54940813	A-E	554	.	54940578	54940579	255,215,0	2	21,120	0,249
chr1	54941776	54941995	A-E	614	.	54941810	54941811	255,215,0	2	1,151	0,68
chr1	55461973	55462255	A-E	613	.	55462114	55462115	255,215,0	2	2,1	0,281
chr1	59011232	59011517	A-E	526	.	59011298	59011299	255,215,0	2	1,152	0,133
chr1	59289285	59289572	A-E	543	.	59289428	59289429	255,215,0	2	1,1	0,286
chr1	59340531	59340917	A-E	537	.	59340723	59340724	255,215,0	2	1,1	0,385
chr1	59892933	59893062	A-E	946	.	59892953	59892954	255,215,0	2	1,88	0,41
chr1	61516303	61516365	A-E	592	.	61516329	61516330	255,215,0	2	1,9	0,53
chr1	61582090	61582370	A-E	931	.	61582220	61582221	255,215,0	2	1,20	0,260
chr1	61586776	61586881	A-E	932	.	61586801	61586802	255,215,0	2	23,77	0,28
chr1	61605788	61605945	A-E	951	.	61605827	61605828	255,215,0	2	1,78	0,79
chr1	61606640	61606663	A-E	597	.	61606651	61606652	255,215,0	2	5,4	0,19
chr1	61607261	61607284	A-E	934	.	61607273	61607274	255,215,0	2	4,1	0,22
chr1	61626339	61626522	A-E	616	.	61626347	61626348	255,215,0	2	1,167	0,16
chr1	62542241	62542264	A-E	540	.	62542251	62542252	255,215,0	2	1,2	0,21
chr1	65411262	65411384	A-E	522	.	65411369	65411370	255,215,0	2	95,2	0,120
chr1	65412690	65412916	A-E	580	.	65412841	65412842	255,215,0	2	79,1	0,225
chr1	65534568	65534924	A-E	752	.	65534745	65534746	255,215,0	2	1,1	0,355
chr1	65743459	65743589	A-E	982	.	65743490	65743491	255,215,0	2	1,68	0,62
chr1	65757402	65757593	A-E	693	.	65757479	65757480	255,215,0	2	1,36	0,155
chr1	65889004	65889086	A-E	502	.	65889044	65889045	255,215,0	2	1,1	0,81
chr1	65944956	65945259	A-E	883	.	65945083	65945084	255,215,0	2	1,49	0,254
chr1	65946781	65947169	A-E	989	.	65947000	65947001	255,215,0	2	53,1	0,387
chr1	67400555	67400887	A-E	607	.	67400571	67400572	255,215,0	2	1,299	0,33
chr1	68027599	68027762	A-E	654	.	68027652	68027653	255,215,0	2	1,57	0,106
chr1	68149978	68150225	A-E	974	.	68149981	68149982	255,215,0	2	1,241	0,6
chr1	68179338	68179520	A-E	674	.	68179429	68179430	255,215,0	2	2,1	0,181
chr1	68199231	68199531	A-E	952	.	68199467	68199468	255,215,0	2	202,28	0,272
chr1	68199899	68200251	A-E	971	.	68200074	68200075	255,215,0	2	1,1	0,351
chr1	68364057	68364377	A-E	990	.	68364217	68364218	255,215,0	2	3,1	0,319
chr1	68961350	68961555	A-E	792	.	68961471	68961472	255,215,0	2	39,1	0,204
chr1	70017370	70017628	A-E	933	.	70017439	70017440	255,215,0	2	1,119	0,139
chr1	70442682	70442884	A-E	682	.	70442787	70442788	255,215,0	2	10,1	0,201
chr1	71339914	71340244	A-E	533	.	71340044	71340045	255,215,0	2	37,105	0,225
chr1	75195377	75195697	A-E	573	.	75195536	75195537	255,215,0	2	1,1	0,319
chr1	77436944	77437042	A-E	994	.	77436976	77436977	255,215,0	2	5,37	0,61
chr1	77815785	77815975	A-E	745	.	77815879	77815880	255,215,0	2	1,1	0,189
chr1	84425902	84426110	A-E	668	.	84426093	84426094	255,215,0	2	189,14	0,194
chr1	84970291	84970670	A-E	864	.	84970306	84970307	255,215,0	2	1,348	0,31
chr1	85007577	85007584	A-E	561	.	85007580	85007581	255,215,0	2	1,1	0,6
chr1	85085332	85085345	A-E	938	.	85085337	85085338	255,215,0	2	1,2	0,11
chr1	85164684	85164910	A-E	555	.	85164796	85164797	255,215,0	2	1,1	0,225
chr1	85740963	85741154	A-E	613	.	85741038	85741039	255,215,0	2	41,81	0,110
chr1	87254451	87254837	A-E	957	.	87254479	87254480	255,215,0	2	1,330	0,56
chr1	87795981	87796645	A-E	713	.	87796066	87796067	255,215,0	2	1,493	0,171
chr1	88292387	88292883	A-E	527	.	88292560	88292561	255,215,0	2	152,301	0,195
chr1	89457267	89457549	A-E	913	.	89457407	89457408	255,215,0	2	1,1	0,281
chr1	90016483	90016521	A-E	820	.	90016501	90016502	255,215,0	2	1,1	0,37
chr1	90167657	90167773	A-E	914	.	90167711	90167712	255,215,0	2	1,8	0,108
chr1	90169104	90169309	A-E	991	.	90169141	90169142	255,215,0	2	1,131	0,74
chr1	90226145	90226360	A-E	949	.	90226257	90226258	255,215,0	2	29,19	0,196
chr1	90289247	90289293	A-E	986	.	90289269	90289270	255,215,0	2	1,1	0,45
chr1	90344600	90344683	A-E	990	.	90344601	90344602	255,215,0	2	1,80	0,3
chr1	90367960	90368115	A-E	976	.	90368037	90368038	255,215,0	2	1,1	0,154
chr1	90461298	90461597	A-E	832	.	90461454	90461455	255,215,0	2	22,8	0,291
chr1	90461797	90461945	A-E	498	.	90461858	90461859	255,215,0	2	1,26	0,122
chr1	91391156	91391420	A-E	509	.	91391363	91391364	255,215,0	2	153,1	0,263
chr1	92021775	92022091	A-E	967	.	92021978	92021979	255,215,0	2	103,12	0,304
chr1	92035219	92035770	A-E	743	.	92035547	92035548	255,215,0	2	304,197	0,354
chr1	92172601	92172759	A-E	640	.	92172679	92172680	255,215,0	2	1,1	0,157
chr1	92179029	92179462	A-E	794	.	92179313	92179314	255,215,0	2	180,43	0,390
chr1	92197507	92197667	A-E	851	.	92197586	92197587	255,215,0	2	1,1	0,159
chr1	92256869	92256997	A-E	630	.	92256933	92256934	255,215,0	2	2,1	0,127
chr1	92907491	92907587	A-E	536	.	92907557	92907558	255,215,0	2	38,1	0,95
chr1	92925584	92925820	A-E	980	.	92925702	92925703	255,215,0	2	3,1	0,235
chr1	93441187	93441350	A-E	579	.	93441273	93441274	255,215,0	2	12,1	0,162
chr1	93545529	93545988	A-E	706	.	93545758	93545759	255,215,0	2	199,198	0,261
chr1	93912168	93912547	A-E	514	.	93912357	93912358	255,215,0	2	1,1	0,378
chr1	93970215	93970408	A-E	857	.	93970311	93970312	255,215,0	2	1,1	0,192
chr1	100113218	100113273	A-E	903	.	100113245	100113246	255,215,0	2	1,1	0,54
chr1	100791645	100791929	A-E	594	.	100791783	100791784	255,215,0	2	1,8	0,276
chr1	100819658	100820050	A-E	648	.	100819727	100819728	255,215,0	2	1,254	0,138
chr1	100873154	100873394	A-E	579	.	100873273	100873274	255,215,0	2	1,1	0,239
chr1	101362717	101362876	A-E	634	.	101362782	101362783	255,215,0	2	1,28	0,131
chr1	101593911	101594018	A-E	878	.	101593964	101593965	255,215,0	2	1,1	0,106
chr1	101664975	101665135	A-E	933	.	101665049	101665050	255,215,0	2	2,12	0,148
chr1	103418656	103418827	A-E	514	.	103418741	103418742	255,215,0	2	1,1	0,170
chr1	109677264	109677321	A-E	992	.	109677292	109677293	255,215,0	2	1,1	0,56
chr1	109928106	109928152	A-E	529	.	109928128	109928129	255,215,0	2	1,1	0,45
chr1	109933134	109933482	A-E	583	.	109933413	109933414	255,215,0	2	212,1	0,347
chr1	110336218	110336380	A-E	845	.	110336354	110336355	255,215,0	2	112,1	0,161
chr1	110360967	110361372	A-E	952	.	110361171	110361172	255,215,0	2	5,1	0,404
chr1	110364297	110364570	A-E	663	.	110364433	110364434	255,215,0	2	1,1	0,272
chr1	110438276	110438910	A-E	987	.	110438606	110438607	255,215,0	2	260,233	0,401
chr1	111417921	111418495	A-E	849	.	111418141	111418142	255,215,0	2	215,347	0,227
chr1	111423491	111424046	A-E	994	.	111423548	111423549	255,215,0	2	7,447	0,108
chr1	111503281	111503462	A-E	712	.	111503399	111503400	255,215,0	2	57,1	0,180
chr1	111992836	111993234	A-E	903	.	111992983	111992984	255,215,0	2	1,103	0,295
chr1	111993518	111993730	A-E	528	.	111993521	111993522	255,215,0	2	1,205	0,7
chr1	112050724	112051096	A-E	933	.	112051025	112051026	255,215,0	2	251,20	0,352
chr1	112130039	112130305	A-E	661	.	112130057	112130058	255,215,0	2	1,230	0,36
chr1	112167119	112167496	A-E	549	.	112167274	112167275	255,215,0	2	89,154	0,223
chr1	113164875	113165040	A-E	657	.	113164904	113164905	255,215,0	2	1,107	0,58
chr1	113394964	113395159	A-E	868	.	113395070	113395071	255,215,0	2	19,1	0,194
chr1	114474083	114474466	A-E	609	.	114474113	114474114	255,215,0	2	7,328	0,55
chr1	114566071	114566240	A-E	499	.	114566154	114566155	255,215,0	2	1,2	0,167
chr1	114931454	114931515	A-E	534	.	114931484	114931485	255,215,0	2	1,1	0,60
chr1	115000867	115001249	A-E	668	.	115000939	115000940	255,215,0	2	65,302	0,80
chr1	115298602	115298842	A-E	505	.	115298746	115298747	255,215,0	2	55,6	0,234
chr1	116820892	116821229	A-E	899	.	116821059	116821060	255,215,0	2	1,3	0,334
chr1	116918331	116918655	A-E	620	.	116918397	116918398	255,215,0	2	8,199	0,125
chr1	117035155	117035292	A-E	637	.	117035236	117035237	255,215,0	2	32,6	0,131
chr1	117048846	117049039	A-E	645	.	117048970	117048971	255,215,0	2	76,20	0,173
chr1	117367696	117367863	A-E	878	.	117367794	117367795	255,215,0	2	32,1	0,166
chr1	117369903	117370125	A-E	988	.	117370048	117370049	255,215,0	2	71,1	0,221
chr1	118149258	118150064	A-E	795	.	118149344	118149345	255,215,0	2	18,651	0,155
chr1	118150095	118150429	A-E	705	.	118150301	118150302	255,215,0	2	191,112	0,222
chr1	118155568	118155679	A-E	901	.	118155578	118155579	255,215,0	2	2,92	0,19
chr1	118157230	118157573	A-E	693	.	118157396	118157397	255,215,0	2	1,11	0,332
chr1	118238609	118238967	A-E	655	.	118238787	118238788	255,215,0	2	1,1	0,357
chr1	118251466	118251863	A-E	599	.	118251664	118251665	255,215,0	2	1,1	0,396
chr1	118277814	118277871	A-E	853	.	118277841	118277842	255,215,0	2	1,2	0,55
chr1	120188428	120188927	A-E	990	.	120188666	120188667	255,215,0	2	177,199	0,300
chr1	121280065	121280170	A-E	837	.	121280073	121280074	255,215,0	2	4,91	0,14
chr1	144992172	144993130	A-E	925	.	144992835	144992836	255,215,0	2	644,275	0,683
chr1	144993717	144994037	A-E	522	.	144993723	144993724	255,215,0	2	1,307	0,13
chr1	144998861	144999274	A-E	937	.	144999263	144999264	255,215,0	2	393,1	0,412
chr1	145000077	145000843	A-E	764	.	145000622	145000623	255,215,0	2	525,199	0,567
chr1	145022224	145022680	A-E	518	.	145022671	145022672	255,215,0	2	440,1	0,455
chr1	145025407	145025737	A-E	534	.	145025734	145025735	255,215,0	2	326,1	0,329
chr1	145028441	145029007	A-E	658	.	145028677	145028678	255,215,0	2	191,283	0,283
chr1	145030102	145030502	A-E	962	.	145030477	145030478	255,215,0	2	353,1	0,399
chr1	145097461	145098086	A-E	525	.	145097553	145097554	255,215,0	2	1,441	0,184
chr1	145139235	145139466	A-E	672	.	145139390	145139391	255,215,0	2	155,74	0,157
chr1	145396760	145397198	A-E	987	.	145397043	145397044	255,215,0	2	211,81	0,357
chr1	146556145	146556634	A-E	689	.	146556510	146556511	255,215,0	2	334,92	0,397
chr1	147735142	147735539	A-E	594	.	147735338	147735339	255,215,0	2	1,5	0,392
chr1	147735779	147736093	A-E	979	.	147735832	147735833	255,215,0	2	1,208	0,106
chr1	147737312	147737432	A-E	997	.	147737363	147737364	255,215,0	2	1,18	0,102
chr1	147994566	147994835	A-E	612	.	147994616	147994617	255,215,0	2	1,169	0,100
chr1	148241863	148242092	A-E	853	.	148241950	148241951	255,215,0	2	1,54	0,175
chr1	149222771	149223274	A-E	625	.	149223244	149223245	255,215,0	2	463,19	0,484
chr1	149223485	149223931	A-E	805	.	149223915	149223916	255,215,0	2	417,2	0,444
chr1	149224402	149224656	A-E	495	.	149224467	149224468	255,215,0	2	14,137	0,117
chr1	149815237	149815620	A-E	801	.	149815346	149815347	255,215,0	2	1,164	0,219
chr1	149815849	149816206	A-E	779	.	149815855	149815856	255,215,0	2	1,344	0,13
chr1	149821015	149821647	A-E	815	.	149821348	149821349	255,215,0	2	298,262	0,370
chr1	149860379	149860754	A-E	953	.	149860456	149860457	255,215,0	2	1,221	0,154
chr1	149910900	149911219	A-E	989	.	149911178	149911179	255,215,0	2	239,1	0,318
chr1	150133301	150133735	A-E	533	.	150133651	150133652	255,215,0	2	311,44	0,390
chr1	150337933	150337954	A-E	766	.	150337943	150337944	255,215,0	2	1,1	0,20
chr1	150516225	150516254	A-E	613	.	150516239	150516240	255,215,0	2	1,1	0,28
chr1	150518602	150518606	A-E	652	.	150518603	150518604	255,215,0	2	1,1	0,3
chr1	150535145	150535582	A-E	633	.	150535511	150535512	255,215,0	2	358,62	0,375
chr1	150539630	150541082	A-E	594	.	150540776	150540777	255,215,0	2	1124,283	0,1169
chr1	150847217	150847607	A-E	701	.	150847430	150847431	255,215,0	2	147,109	0,281
chr1	150951633	150951719	A-E	814	.	150951653	150951654	255,215,0	2	1,46	0,40
chr1	151043874	151044227	A-E	532	.	151044050	151044051	255,215,0	2	1,1	0,352
chr1	151255796	151255919	A-E	872	.	151255862	151255863	255,215,0	2	37,26	0,97
chr1	151801452	151801673	A-E	558	.	151801457	151801458	255,215,0	2	1,211	0,10
chr1	151918166	151918684	A-E	973	.	151918433	151918434	255,215,0	2	217,199	0,319
chr1	152008322	152008604	A-E	857	.	152008462	152008463	255,215,0	2	1,1	0,281
chr1	153095466	153095607	A-E	610	.	153095518	153095519	255,215,0	2	1,36	0,105
chr1	153510895	153511054	A-E	965	.	153510974	153510975	255,215,0	2	2,1	0,158
chr1	153515520	153515695	A-E	506	.	153515622	153515623	255,215,0	2	34,3	0,172
chr1	153545204	153545219	A-E	577	.	153545211	153545212	255,215,0	2	2,1	0,14
chr1	153893953	153894174	A-E	751	.	153894096	153894097	255,215,0	2	68,1	0,220
chr1	153929776	153930098	A-E	599	.	153929953	153929954	255,215,0	2	35,1	0,321
chr1	154151566	154151965	A-E	674	.	154151765	154151766	255,215,0	2	1,1	0,398
chr1	154944844	154945021	A-E	510	.	154944953	154944954	255,215,0	2	101,58	0,119
chr1	154980967	154981439	A-E	754	.	154980996	154980997	255,215,0	2	1,413	0,59
chr1	155177075	155177131	A-E	784	.	155177102	155177103	255,215,0	2	1,1	0,55
chr1	155949677	155950033	A-E	910	.	155949992	155949993	255,215,0	2	276,1	0,355
chr1	155951073	155951535	A-E	876	.	155951176	155951177	255,215,0	2	56,310	0,152
chr1	156083653	156083749	A-E	754	.	156083667	156083668	255,215,0	2	1,67	0,29
chr1	156088196	156088818	A-E	510	.	156088293	156088294	255,215,0	2	13,439	0,183
chr1	156094487	156094888	A-E	614	.	156094549	156094550	255,215,0	2	1,277	0,124
chr1	156459316	156459322	A-E	759	.	156459316	156459317	255,215,0	2	1,5	0,1
chr1	156462103	156462305	A-E	733	.	156462234	156462235	255,215,0	2	62,1	0,201
chr1	156462474	156462813	A-E	642	.	156462574	156462575	255,215,0	2	9,147	0,192
chr1	156662788	156663056	A-E	987	.	156662919	156662920	255,215,0	2	1,5	0,263
chr1	156716044	156716402	A-E	644	.	156716252	156716253	255,215,0	2	61,1	0,357
chr1	156718145	156718311	A-E	868	.	156718259	156718260	255,215,0	2	64,1	0,165
chr1	156738559	156738937	A-E	890	.	156738580	156738581	255,215,0	2	1,335	0,43
chr1	156929343	156929628	A-E	590	.	156929569	156929570	255,215,0	2	170,1	0,284
chr1	157243969	157243988	A-E	751	.	157243977	157243978	255,215,0	2	1,2	0,17
chr1	157245271	157245647	A-E	793	.	157245304	157245305	255,215,0	2	1,309	0,67
chr1	158119500	158119689	A-E	800	.	158119552	158119553	255,215,0	2	52,136	0,53
chr1	159111413	159111696	A-E	678	.	159111580	159111581	255,215,0	2	145,93	0,190
chr1	160312399	160312427	A-E	891	.	160312413	160312414	255,215,0	2	4,3	0,25
chr1	160442735	160442920	A-E	526	.	160442781	160442782	255,215,0	2	1,92	0,93
chr1	160595772	160595962	A-E	853	.	160595931	160595932	255,215,0	2	131,1	0,189
chr1	160627989	160628194	A-E	878	.	160628091	160628092	255,215,0	2	1,1	0,204
chr1	160635544	160635911	A-E	972	.	160635575	160635576	255,215,0	2	2,305	0,62
chr1	161360511	161360657	A-E	819	.	161360605	161360606	255,215,0	2	45,1	0,145
chr1	161369073	161369991	A-E	988	.	161369485	161369486	255,215,0	2	359,451	0,467
chr1	161391658	161392048	A-E	993	.	161391797	161391798	255,215,0	2	1,111	0,279
chr1	161509910	161510226	A-E	996	.	161510123	161510124	255,215,0	2	114,2	0,314
chr1	162280139	162280505	A-E	525	.	162280208	162280209	255,215,0	2	1,227	0,139
chr1	167035961	167036358	A-E	947	.	167035974	167035975	255,215,0	2	11,380	0,17
chr1	167160035	167160234	A-E	580	.	167160134	167160135	255,215,0	2	1,1	0,198
chr1	167191021	167191933	A-E	650	.	167191617	167191618	255,215,0	2	544,262	0,650
chr1	167192959	167193266	A-E	794	.	167193067	167193068	255,215,0	2	1,91	0,216
chr1	167519754	167519794	A-E	815	.	167519786	167519787	255,215,0	2	27,1	0,39
chr1	167601337	167601881	A-E	905	.	167601650	167601651	255,215,0	2	288,205	0,339
chr1	167611505	167611870	A-E	760	.	167611611	167611612	255,215,0	2	12,163	0,202
chr1	167716975	167717146	A-E	578	.	167716977	167716978	255,215,0	2	1,167	0,4
chr1	168251156	168251300	A-E	811	.	168251227	168251228	255,215,0	2	1,1	0,143
chr1	168342295	168342643	A-E	804	.	168342560	168342561	255,215,0	2	185,1	0,347
chr1	169265150	169265531	A-E	650	.	169265274	169265275	255,215,0	2	1,132	0,249
chr1	169452846	169453010	A-E	939	.	169452997	169452998	255,215,0	2	149,10	0,154
chr1	169453300	169453554	A-E	639	.	169453430	169453431	255,215,0	2	8,1	0,253
chr1	173458528	173458763	A-E	520	.	173458655	173458656	255,215,0	2	25,4	0,231
chr1	173525181	173525432	A-E	619	.	173525312	173525313	255,215,0	2	43,31	0,220
chr1	174841945	174842146	A-E	969	.	174842034	174842035	255,215,0	2	5,26	0,175
chr1	174934857	174935076	A-E	662	.	174934999	174935000	255,215,0	2	68,1	0,218
chr1	176210588	176210854	A-E	747	.	176210712	176210713	255,215,0	2	103,120	0,146
chr1	179027915	179028169	A-E	669	.	179028041	179028042	255,215,0	2	1,1	0,253
chr1	179098902	179099008	A-E	591	.	179098956	179098957	255,215,0	2	4,1	0,105
chr1	179924965	179925120	A-E	528	.	179925040	179925041	255,215,0	2	1,5	0,150
chr1	180124804	180124957	A-E	599	.	180124888	180124889	255,215,0	2	29,13	0,140
chr1	181073429	181073824	A-E	571	.	181073567	181073568	255,215,0	2	1,119	0,276
chr1	181074960	181075072	A-E	940	.	181074998	181074999	255,215,0	2	1,36	0,76
chr1	182140516	182140684	A-E	770	.	182140582	182140583	255,215,0	2	1,36	0,132
chr1	184715069	184715336	A-E	645	.	184715321	184715322	255,215,0	2	243,5	0,262
chr1	184899814	184900060	A-E	595	.	184899915	184899916	255,215,0	2	1,44	0,202
chr1	185218851	185219062	A-E	810	.	185218956	185218957	255,215,0	2	1,1	0,210
chr1	185283485	185283858	A-E	619	.	185283843	185283844	255,215,0	2	346,1	0,372
chr1	185284624	185285027	A-E	614	.	185285004	185285005	255,215,0	2	360,1	0,402
chr1	186079951	186079994	A-E	568	.	186079972	186079973	255,215,0	2	1,1	0,42
chr1	189127328	189127738	A-E	564	.	189127522	189127523	255,215,0	2	38,59	0,351
chr1	192953827	192953882	A-E	502	.	192953837	192953838	255,215,0	2	1,34	0,21
chr1	197114565	197114914	A-E	796	.	197114739	197114740	255,215,0	2	1,1	0,348
chr1	197739507	197739631	A-E	639	.	197739568	197739569	255,215,0	2	1,1	0,123
chr1	198127475	198127965	A-E	853	.	198127579	198127580	255,215,0	2	1,281	0,209
chr1	198610750	198611255	A-E	749	.	198610772	198610773	255,215,0	2	8,467	0,38
chr1	198637583	198637714	A-E	648	.	198637600	198637601	255,215,0	2	1,97	0,34
chr1	198638155	198638627	A-E	966	.	198638235	198638236	255,215,0	2	55,366	0,106
chr1	198650584	198650806	A-E	506	.	198650596	198650597	255,215,0	2	2,198	0,24
chr1	200123314	200123587	A-E	995	.	200123484	200123485	255,215,0	2	70,1	0,272
chr1	200379777	200379959	A-E	798	.	200379868	200379869	255,215,0	2	6,5	0,177
chr1	200609197	200609463	A-E	993	.	200609290	200609291	255,215,0	2	40,118	0,148
chr1	200639691	200639895	A-E	956	.	200639792	200639793	255,215,0	2	1,1	0,203
chr1	200984911	200985313	A-E	956	.	200985112	200985113	255,215,0	2	2,1	0,401
chr1	200990231	200990628	A-E	610	.	200990540	200990541	255,215,0	2	305,83	0,314
chr1	200991623	200991825	A-E	546	.	200991723	200991724	255,215,0	2	1,1	0,201
chr1	201426190	201426373	A-E	507	.	201426281	201426282	255,215,0	2	1,1	0,182
chr1	201449846	201450129	A-E	959	.	201449932	201449933	255,215,0	2	1,111	0,172
chr1	201683757	201684312	A-E	958	.	201683981	201683982	255,215,0	2	169,274	0,281
chr1	202075502	202075811	A-E	763	.	202075604	202075605	255,215,0	2	1,104	0,205
chr1	202133952	202134107	A-E	824	.	202134032	202134033	255,215,0	2	25,19	0,136
chr1	203272708	203272972	A-E	941	.	203272931	203272932	255,215,0	2	184,1	0,263
chr1	203289732	203289865	A-E	629	.	203289783	203289784	255,215,0	2	1,30	0,103
chr1	203294985	203295146	A-E	543	.	203295065	203295066	255,215,0	2	1,1	0,160
chr1	203296046	203296157	A-E	746	.	203296101	203296102	255,215,0	2	1,1	0,110
chr1	203582380	203582595	A-E	858	.	203582472	203582473	255,215,0	2	1,31	0,184
chr1	203619027	203619374	A-E	530	.	203619035	203619036	255,215,0	2	1,330	0,17
chr1	203651059	203651198	A-E	901	.	203651064	203651065	255,215,0	2	1,129	0,10
chr1	204376532	204376667	A-E	506	.	204376599	204376600	255,215,0	2	1,1	0,134
chr1	204386150	204386414	A-E	878	.	204386374	204386375	255,215,0	2	208,22	0,242
chr1	205090261	205090406	A-E	589	.	205090394	205090395	255,215,0	2	123,1	0,144
chr1	205207372	205207560	A-E	958	.	205207460	205207461	255,215,0	2	1,12	0,176
chr1	205263599	205264019	A-E	772	.	205263854	205263855	255,215,0	2	183,91	0,329
chr1	205419708	205419905	A-E	896	.	205419776	205419777	255,215,0	2	1,61	0,136
chr1	205599222	205599660	A-E	548	.	205599574	205599575	255,215,0	2	331,64	0,374
chr1	205718168	205718348	A-E	721	.	205718258	205718259	255,215,0	2	59,57	0,123
chr1	206235737	206236017	A-E	797	.	206235780	206235781	255,215,0	2	1,194	0,86
chr1	206674740	206675114	A-E	824	.	206674960	206674961	255,215,0	2	69,1	0,373
chr1	206677196	206677895	A-E	991	.	206677558	206677559	255,215,0	2	336,310	0,389
chr1	206728769	206729044	A-E	957	.	206728852	206728853	255,215,0	2	46,154	0,121
chr1	206733816	206734085	A-E	585	.	206733901	206733902	255,215,0	2	1,99	0,170
chr1	206825582	206825710	A-E	977	.	206825642	206825643	255,215,0	2	1,8	0,120
chr1	206861410	206861458	A-E	587	.	206861433	206861434	255,215,0	2	4,5	0,43
chr1	206887347	206887686	A-E	749	.	206887393	206887394	255,215,0	2	1,246	0,93
chr1	206939743	206940044	A-E	940	.	206939954	206939955	255,215,0	2	165,43	0,258
chr1	207080719	207080948	A-E	957	.	207080842	207080843	255,215,0	2	26,8	0,221
chr1	207483401	207483459	A-E	993	.	207483429	207483430	255,215,0	2	1,1	0,57
chr1	207536714	207536842	A-E	629	.	207536777	207536778	255,215,0	2	1,1	0,127
chr1	207631218	207631637	A-E	617	.	207631478	207631479	255,215,0	2	146,43	0,376
chr1	207693069	207693662	A-E	932	.	207693275	207693276	255,215,0	2	201,380	0,213
chr1	207998055	207998202	A-E	606	.	207998128	207998129	255,215,0	2	1,1	0,146
chr1	208136912	208137268	A-E	940	.	208137106	208137107	255,215,0	2	83,49	0,307
chr1	208345342	208345747	A-E	724	.	208345375	208345376	255,215,0	2	10,348	0,57
chr1	208347775	208347794	A-E	703	.	208347784	208347785	255,215,0	2	1,1	0,18
chr1	208357688	208357785	A-E	989	.	208357774	208357775	255,215,0	2	78,1	0,96
chr1	211779662	211780026	A-E	559	.	211779944	211779945	255,215,0	2	249,47	0,317
chr1	211786767	211786827	A-E	996	.	211786796	211786797	255,215,0	2	1,1	0,59
chr1	211908896	211908973	A-E	510	.	211908930	211908931	255,215,0	2	2,9	0,68
chr1	212101620	212101942	A-E	991	.	212101744	212101745	255,215,0	2	1,74	0,248
chr1	212213916	212214090	A-E	543	.	212213963	212213964	255,215,0	2	1,79	0,95
chr1	212731490	212732709	A-E	826	.	212732385	212732386	255,215,0	2	865,293	0,926
chr1	212856605	212856926	A-E	600	.	212856825	212856826	255,215,0	2	198,77	0,244
chr1	212894895	212895141	A-E	800	.	212895054	212895055	255,215,0	2	74,1	0,245
chr1	213230206	213230598	A-E	737	.	213230209	213230210	255,215,0	2	1,386	0,6
chr1	213230864	213231179	A-E	533	.	213231021	213231022	255,215,0	2	1,1	0,314
chr1	213433998	213434004	A-E	600	.	213434000	213434001	255,215,0	2	1,2	0,4
chr1	215743425	215743588	A-E	850	.	215743506	215743507	255,215,0	2	1,1	0,162
chr1	218459429	218459823	A-E	561	.	218459431	218459432	255,215,0	2	1,389	0,5
chr1	218476262	218476397	A-E	539	.	218476329	218476330	255,215,0	2	1,1	0,134
chr1	219319801	219319846	A-E	665	.	219319823	219319824	255,215,0	2	2,1	0,44
chr1	221896721	221897112	A-E	924	.	221896915	221896916	255,215,0	2	1,3	0,388
chr1	221916785	221917321	A-E	643	.	221917267	221917268	255,215,0	2	458,28	0,508
chr1	223254562	223254777	A-E	958	.	223254748	223254749	255,215,0	2	159,1	0,214
chr1	223276523	223276867	A-E	507	.	223276780	223276781	255,215,0	2	172,1	0,343
chr1	223895493	223895874	A-E	667	.	223895798	223895799	255,215,0	2	234,3	0,378
chr1	223902604	223902857	A-E	793	.	223902730	223902731	255,215,0	2	1,1	0,252
chr1	224007556	224007795	A-E	730	.	224007675	224007676	255,215,0	2	1,1	0,238
chr1	224393253	224393413	A-E	957	.	224393314	224393315	255,215,0	2	1,37	0,123
chr1	226087072	226087330	A-E	834	.	226087188	226087189	255,215,0	2	2,27	0,231
chr1	226159924	226160121	A-E	531	.	226160022	226160023	255,215,0	2	1,1	0,196
chr1	226216724	226216990	A-E	923	.	226216879	226216880	255,215,0	2	99,54	0,212
chr1	226298297	226298533	A-E	878	.	226298442	226298443	255,215,0	2	124,69	0,167
chr1	226310252	226310595	A-E	972	.	226310593	226310594	255,215,0	2	342,1	0,342
chr1	226830845	226831071	A-E	955	.	226831021	226831022	255,215,0	2	165,37	0,189
chr1	227413379	227413783	A-E	533	.	227413538	227413539	255,215,0	2	9,93	0,311
chr1	227445875	227445887	A-E	497	.	227445880	227445881	255,215,0	2	1,1	0,11
chr1	227503653	227503962	A-E	905	.	227503923	227503924	255,215,0	2	233,1	0,308
chr1	227975609	227976156	A-E	866	.	227975811	227975812	255,215,0	2	168,310	0,237
chr1	227976197	227976490	A-E	825	.	227976207	227976208	255,215,0	2	1,273	0,20
chr1	228269568	228269810	A-E	910	.	228269575	228269576	255,215,0	2	1,228	0,14
chr1	228271438	228271734	A-E	725	.	228271714	228271715	255,215,0	2	258,1	0,295
chr1	228272073	228272409	A-E	513	.	228272247	228272248	255,215,0	2	169,155	0,181
chr1	228273208	228273318	A-E	732	.	228273278	228273279	255,215,0	2	34,2	0,108
chr1	228297636	228297667	A-E	950	.	228297651	228297652	255,215,0	2	1,1	0,30
chr1	228666808	228666852	A-E	580	.	228666816	228666817	255,215,0	2	1,27	0,17
chr1	229690682	229690782	A-E	977	.	229690730	229690731	255,215,0	2	1,3	0,97
chr1	230203814	230204638	A-E	858	.	230204320	230204321	255,215,0	2	471,282	0,542
chr1	230844254	230844609	A-E	877	.	230844330	230844331	255,215,0	2	1,202	0,153
chr1	231338717	231338722	A-E	696	.	231338720	231338721	255,215,0	2	3,1	0,4
chr1	231453424	231453664	A-E	653	.	231453537	231453538	255,215,0	2	1,14	0,226
chr1	231739647	231739689	A-E	851	.	231739667	231739668	255,215,0	2	1,1	0,41
chr1	231892662	231893028	A-E	602	.	231892701	231892702	255,215,0	2	1,287	0,79
chr1	233751116	233751484	A-E	696	.	233751256	233751257	255,215,0	2	140,227	0,141
chr1	233761272	233761448	A-E	845	.	233761288	233761289	255,215,0	2	1,144	0,32
chr1	233801456	233801931	A-E	921	.	233801672	233801673	255,215,0	2	48,89	0,386
chr1	234504370	234504575	A-E	672	.	234504472	234504473	255,215,0	2	1,1	0,204
chr1	234507877	234508057	A-E	588	.	234507936	234507937	255,215,0	2	15,76	0,104
chr1	234735284	234736216	A-E	850	.	234735683	234735684	255,215,0	2	375,507	0,425
chr1	234747710	234748018	A-E	690	.	234747832	234747833	255,215,0	2	74,137	0,171
chr1	234749021	234749143	A-E	819	.	234749022	234749023	255,215,0	2	1,119	0,3
chr1	234852227	234852379	A-E	561	.	234852264	234852265	255,215,0	2	22,98	0,54
chr1	234857482	234857708	A-E	668	.	234857577	234857578	255,215,0	2	28,62	0,164
chr1	234858306	234858323	A-E	728	.	234858315	234858316	255,215,0	2	3,1	0,16
chr1	235011316	235011428	A-E	596	.	235011381	235011382	255,215,0	2	21,1	0,111
chr1	235011660	235011910	A-E	828	.	235011847	235011848	255,215,0	2	126,1	0,249
chr1	235147478	235148138	A-E	985	.	235147819	235147820	255,215,0	2	286,262	0,398
chr1	236666572	236666591	A-E	982	.	236666581	236666582	255,215,0	2	1,1	0,18
chr1	241759955	241760313	A-E	566	.	241760133	241760134	255,215,0	2	1,1	0,357
chr1	244488435	244488807	A-E	668	.	244488488	244488489	255,215,0	2	52,316	0,56
chr1	244557355	244557575	A-E	788	.	244557464	244557465	255,215,0	2	1,1	0,219
chr1	245000795	245001057	A-E	791	.	245000960	245000961	255,215,0	2	70,1	0,261
chr1	245057262	245057513	A-E	555	.	245057306	245057307	255,215,0	2	1,162	0,89
chr1	245162358	245162654	A-E	663	.	245162505	245162506	255,215,0	2	1,1	0,295
chr1	245214769	245215725	A-E	988	.	245214806	245214807	255,215,0	2	19,899	0,57
chr1	246269774	246269985	A-E	959	.	246269927	246269928	255,215,0	2	98,1	0,210
chr1	246378365	246378522	A-E	991	.	246378509	246378510	255,215,0	2	134,1	0,156
chr1	246588842	246589093	A-E	670	.	246588962	246588963	255,215,0	2	72,81	0,170
chr1	246733045	246733207	A-E	932	.	246733100	246733101	255,215,0	2	18,68	0,94
chr1	246741142	246741478	A-E	967	.	246741246	246741247	255,215,0	2	69,195	0,141
chr1	246746121	246746246	A-E	959	.	246746197	246746198	255,215,0	2	54,25	0,100
chr1	246746796	246747287	A-E	683	.	246747026	246747027	255,215,0	2	183,212	0,279
chr1	247092708	247093059	A-E	722	.	247093056	247093057	255,215,0	2	348,1	0,350
chr1	247450910	247450974	A-E	803	.	247450943	247450944	255,215,0	2	5,1	0,63
chr1	247521124	247521311	A-E	547	.	247521170	247521171	255,215,0	2	1,94	0,93
chr1	248894360	248894532	A-E	907	.	248894494	248894495	255,215,0	2	109,12	0,160
chr1	249167779	249168118	A-E	941	.	249168049	249168050	255,215,0	2	203,1	0,338
chr10	975785	976368	A-E	584	.	976034	976035	255,215,0	2	246,329	0,254
chr10	978153	978330	A-E	695	.	978170	978171	255,215,0	2	1,142	0,35
chr10	1195801	1196103	A-E	972	.	1195914	1195915	255,215,0	2	31,105	0,197
chr10	2249906	2250005	A-E	552	.	2249934	2249935	255,215,0	2	1,42	0,57
chr10	3116387	3116756	A-E	941	.	3116571	3116572	255,215,0	2	1,1	0,368
chr10	3137328	3137458	A-E	921	.	3137392	3137393	255,215,0	2	1,1	0,129
chr10	3817583	3817734	A-E	832	.	3817656	3817657	255,215,0	2	24,27	0,124
chr10	3826027	3826670	A-E	679	.	3826391	3826392	255,215,0	2	355,268	0,375
chr10	3844887	3845079	A-E	714	.	3844952	3844953	255,215,0	2	1,61	0,131
chr10	3847352	3847708	A-E	974	.	3847560	3847561	255,215,0	2	152,91	0,265
chr10	3851157	3852053	A-E	887	.	3851959	3851960	255,215,0	2	710,1	0,895
chr10	3894416	3895012	A-E	992	.	3894735	3894736	255,215,0	2	318,274	0,322
chr10	3915881	3916422	A-E	901	.	3916097	3916098	255,215,0	2	154,262	0,279
chr10	3937227	3937631	A-E	639	.	3937382	3937383	255,215,0	2	119,211	0,193
chr10	3969168	3969423	A-E	975	.	3969294	3969295	255,215,0	2	1,2	0,253
chr10	5113568	5113720	A-E	920	.	5113630	5113631	255,215,0	2	4,31	0,121
chr10	5521054	5521361	A-E	837	.	5521193	5521194	255,215,0	2	1,28	0,279
chr10	5606066	5606314	A-E	860	.	5606282	5606283	255,215,0	2	209,23	0,225
chr10	5606609	5606845	A-E	785	.	5606775	5606776	255,215,0	2	102,5	0,231
chr10	5608647	5608913	A-E	554	.	5608758	5608759	255,215,0	2	14,56	0,210
chr10	5723595	5723865	A-E	769	.	5723601	5723602	255,215,0	2	1,257	0,13
chr10	5937894	5938282	A-E	600	.	5937958	5937959	255,215,0	2	1,259	0,129
chr10	5940283	5940393	A-E	968	.	5940306	5940307	255,215,0	2	13,76	0,34
chr10	6133690	6134070	A-E	507	.	6133763	6133764	255,215,0	2	1,233	0,147
chr10	6316910	6317660	A-E	968	.	6317379	6317380	255,215,0	2	447,257	0,493
chr10	6969582	6969849	A-E	794	.	6969655	6969656	255,215,0	2	14,134	0,133
chr10	7275418	7275743	A-E	852	.	7275580	7275581	255,215,0	2	1,1	0,324
chr10	7828382	7828623	A-E	538	.	7828454	7828455	255,215,0	2	1,96	0,145
chr10	9920023	9920296	A-E	860	.	9920236	9920237	255,215,0	2	155,1	0,272
chr10	11726836	11727046	A-E	995	.	11726883	11726884	255,215,0	2	37,151	0,59
chr10	11727121	11727339	A-E	939	.	11727290	11727291	255,215,0	2	122,1	0,217
chr10	11755235	11755413	A-E	925	.	11755323	11755324	255,215,0	2	1,1	0,177
chr10	11928078	11928438	A-E	500	.	11928300	11928301	255,215,0	2	87,1	0,359
chr10	11940231	11940446	A-E	815	.	11940381	11940382	255,215,0	2	87,1	0,214
chr10	13747197	13747410	A-E	749	.	13747252	13747253	255,215,0	2	1,103	0,110
chr10	14224446	14224837	A-E	570	.	14224641	14224642	255,215,0	2	1,1	0,390
chr10	14226883	14227475	A-E	896	.	14227183	14227184	255,215,0	2	245,236	0,356
chr10	14227722	14228293	A-E	946	.	14228213	14228214	255,215,0	2	414,1	0,570
chr10	15481671	15481715	A-E	980	.	15481692	15481693	255,215,0	2	1,1	0,43
chr10	15486450	15486741	A-E	663	.	15486595	15486596	255,215,0	2	1,1	0,290
chr10	16933546	16933937	A-E	908	.	16933716	16933717	255,215,0	2	1,50	0,341
chr10	17241491	17241704	A-E	913	.	17241674	17241675	255,215,0	2	159,4	0,209
chr10	17269399	17269729	A-E	660	.	17269683	17269684	255,215,0	2	273,33	0,297
chr10	17455949	17456150	A-E	761	.	17456049	17456050	255,215,0	2	1,1	0,200
chr10	17456684	17457055	A-E	739	.	17456725	17456726	255,215,0	2	18,306	0,65
chr10	17457231	17457602	A-E	716	.	17457416	17457417	255,215,0	2	1,1	0,370
chr10	17458400	17458622	A-E	602	.	17458510	17458511	255,215,0	2	1,1	0,221
chr10	17473733	17474028	A-E	892	.	17473950	17473951	255,215,0	2	141,1	0,294
chr10	17494891	17495197	A-E	683	.	17495060	17495061	255,215,0	2	35,1	0,305
chr10	17553346	17553542	A-E	562	.	17553508	17553509	255,215,0	2	131,1	0,195
chr10	17688038	17688270	A-E	932	.	17688135	17688136	255,215,0	2	1,37	0,195
chr10	17704602	17705022	A-E	998	.	17704623	17704624	255,215,0	2	1,378	0,42
chr10	21386477	21386751	A-E	990	.	21386611	21386612	255,215,0	2	1,5	0,269
chr10	21816034	21816370	A-E	608	.	21816330	21816331	255,215,0	2	284,27	0,309
chr10	22096073	22096189	A-E	957	.	22096183	22096184	255,215,0	2	107,1	0,115
chr10	22265792	22266011	A-E	652	.	22265911	22265912	255,215,0	2	21,1	0,218
chr10	22518007	22518203	A-E	664	.	22518024	22518025	255,215,0	2	4,164	0,32
chr10	22535914	22536341	A-E	922	.	22536049	22536050	255,215,0	2	61,216	0,211
chr10	22630393	22630515	A-E	907	.	22630453	22630454	255,215,0	2	1,1	0,121
chr10	22658531	22658793	A-E	876	.	22658662	22658663	255,215,0	2	2,1	0,261
chr10	22887940	22888243	A-E	794	.	22888208	22888209	255,215,0	2	235,1	0,302
chr10	22955293	22955683	A-E	961	.	22955611	22955612	255,215,0	2	308,61	0,329
chr10	22958106	22958431	A-E	934	.	22958351	22958352	255,215,0	2	167,1	0,324
chr10	22971299	22971654	A-E	737	.	22971533	22971534	255,215,0	2	163,48	0,307
chr10	22972137	22972536	A-E	982	.	22972405	22972406	255,215,0	2	139,1	0,398
chr10	23001759	23002161	A-E	599	.	23002152	23002153	255,215,0	2	387,1	0,401
chr10	27445269	27445361	A-E	591	.	27445314	27445315	255,215,0	2	1,1	0,91
chr10	29008942	29008995	A-E	846	.	29008968	29008969	255,215,0	2	1,1	0,52
chr10	29228333	29228416	A-E	978	.	29228371	29228372	255,215,0	2	1,6	0,77
chr10	29420684	29421072	A-E	835	.	29420877	29420878	255,215,0	2	1,1	0,387
chr10	29421778	29421876	A-E	533	.	29421871	29421872	255,215,0	2	90,1	0,97
chr10	30823622	30823760	A-E	549	.	30823690	30823691	255,215,0	2	1,1	0,137
chr10	30842175	30842302	A-E	996	.	30842188	30842189	255,215,0	2	1,100	0,27
chr10	30888955	30889412	A-E	901	.	30889118	30889119	255,215,0	2	110,240	0,217
chr10	31423488	31423889	A-E	699	.	31423799	31423800	255,215,0	2	223,1	0,400
chr10	32215994	32216384	A-E	622	.	32216154	32216155	255,215,0	2	132,200	0,190
chr10	32438323	32438553	A-E	568	.	32438445	32438446	255,215,0	2	17,1	0,229
chr10	32641551	32641778	A-E	636	.	32641664	32641665	255,215,0	2	1,1	0,226
chr10	33239987	33240188	A-E	762	.	33240168	33240169	255,215,0	2	164,1	0,200
chr10	33245417	33245789	A-E	514	.	33245670	33245671	255,215,0	2	140,5	0,367
chr10	34955143	34955229	A-E	616	.	34955185	34955186	255,215,0	2	1,1	0,85
chr10	35417102	35417427	A-E	960	.	35417117	35417118	255,215,0	2	2,295	0,30
chr10	35480454	35480778	A-E	763	.	35480554	35480555	255,215,0	2	75,197	0,127
chr10	35702143	35702240	A-E	752	.	35702150	35702151	255,215,0	2	1,83	0,14
chr10	42365097	42365340	A-E	846	.	42365218	42365219	255,215,0	2	1,1	0,242
chr10	42383483	42383712	A-E	886	.	42383501	42383502	255,215,0	2	1,192	0,37
chr10	42384217	42384542	A-E	841	.	42384502	42384503	255,215,0	2	249,2	0,323
chr10	42387693	42387846	A-E	708	.	42387777	42387778	255,215,0	2	18,1	0,152
chr10	42396941	42397154	A-E	660	.	42397047	42397048	255,215,0	2	1,1	0,212
chr10	42529801	42530213	A-E	602	.	42529995	42529996	255,215,0	2	149,171	0,241
chr10	43248764	43248842	A-E	778	.	43248799	43248800	255,215,0	2	1,8	0,70
chr10	43891120	43891322	A-E	764	.	43891210	43891211	255,215,0	2	79,100	0,102
chr10	45899578	45899898	A-E	564	.	45899599	45899600	255,215,0	2	1,277	0,43
chr10	45906394	45906656	A-E	957	.	45906556	45906557	255,215,0	2	64,1	0,261
chr10	45965771	45965877	A-E	983	.	45965831	45965832	255,215,0	2	17,1	0,105
chr10	46075869	46076122	A-E	596	.	46076094	46076095	255,215,0	2	199,1	0,252
chr10	47057751	47058301	A-E	702	.	47057800	47057801	255,215,0	2	1,451	0,99
chr10	47588021	47588345	A-E	569	.	47588287	47588288	255,215,0	2	210,1	0,323
chr10	47588413	47588931	A-E	980	.	47588872	47588873	255,215,0	2	402,1	0,517
chr10	47655672	47656071	A-E	883	.	47655888	47655889	255,215,0	2	210,176	0,223
chr10	49695325	49695530	A-E	599	.	49695423	49695424	255,215,0	2	1,8	0,197
chr10	49734665	49734876	A-E	652	.	49734770	49734771	255,215,0	2	1,1	0,210
chr10	50008368	50008657	A-E	645	.	50008623	50008624	255,215,0	2	223,1	0,288
chr10	50392053	50392454	A-E	695	.	50392253	50392254	255,215,0	2	1,1	0,400
chr10	50392979	50393162	A-E	939	.	50393070	50393071	255,215,0	2	1,1	0,182
chr10	50394229	50394245	A-E	682	.	50394230	50394231	255,215,0	2	1,14	0,2
chr10	50395223	50395567	A-E	913	.	50395369	50395370	255,215,0	2	135,186	0,158
chr10	52167205	52167434	A-E	665	.	52167401	52167402	255,215,0	2	166,1	0,228
chr10	52172661	52172664	A-E	593	.	52172662	52172663	255,215,0	2	1,1	0,2
chr10	52174627	52174888	A-E	688	.	52174814	52174815	255,215,0	2	117,3	0,258
chr10	52287355	52287563	A-E	659	.	52287466	52287467	255,215,0	2	19,3	0,205
chr10	54539957	54540289	A-E	522	.	54540145	54540146	255,215,0	2	46,1	0,331
chr10	62412449	62412665	A-E	564	.	62412556	62412557	255,215,0	2	2,3	0,213
chr10	63156989	63157303	A-E	486	.	63157099	63157100	255,215,0	2	91,184	0,130
chr10	63157430	63157751	A-E	681	.	63157485	63157486	255,215,0	2	42,252	0,69
chr10	63656927	63657133	A-E	850	.	63656931	63656932	255,215,0	2	1,198	0,8
chr10	63699354	63699643	A-E	601	.	63699472	63699473	255,215,0	2	35,86	0,203
chr10	65026237	65026642	A-E	868	.	65026596	65026597	255,215,0	2	334,20	0,385
chr10	65027010	65027371	A-E	656	.	65027323	65027324	255,215,0	2	268,1	0,360
chr10	65083807	65084018	A-E	918	.	65083912	65083913	255,215,0	2	1,1	0,210
chr10	65181358	65181626	A-E	910	.	65181444	65181445	255,215,0	2	1,96	0,172
chr10	65264765	65265087	A-E	498	.	65265081	65265082	255,215,0	2	312,1	0,321
chr10	65389035	65389639	A-E	969	.	65389214	65389215	255,215,0	2	164,408	0,196
chr10	65389810	65390882	A-E	691	.	65390596	65390597	255,215,0	2	758,257	0,815
chr10	68797123	68797461	A-E	532	.	68797170	68797171	255,215,0	2	5,247	0,91
chr10	69523690	69523854	A-E	884	.	69523845	69523846	255,215,0	2	148,1	0,163
chr10	69523880	69524330	A-E	897	.	69524239	69524240	255,215,0	2	340,71	0,379
chr10	69609160	69609390	A-E	700	.	69609210	69609211	255,215,0	2	24,153	0,77
chr10	69646378	69646646	A-E	583	.	69646463	69646464	255,215,0	2	86,182	0,86
chr10	70093443	70093747	A-E	511	.	70093461	70093462	255,215,0	2	1,268	0,36
chr10	70093867	70094256	A-E	608	.	70093876	70093877	255,215,0	2	1,371	0,18
chr10	70817174	70817630	A-E	617	.	70817238	70817239	255,215,0	2	54,380	0,76
chr10	70846057	70846170	A-E	976	.	70846083	70846084	255,215,0	2	1,61	0,52
chr10	70852777	70853304	A-E	619	.	70852811	70852812	255,215,0	2	1,459	0,68
chr10	73137195	73137343	A-E	696	.	73137282	73137283	255,215,0	2	57,30	0,118
chr10	73454502	73454799	A-E	782	.	73454532	73454533	255,215,0	2	2,237	0,60
chr10	73608383	73608926	A-E	807	.	73608872	73608873	255,215,0	2	476,39	0,504
chr10	73609618	73609997	A-E	781	.	73609854	73609855	255,215,0	2	95,1	0,378
chr10	73631235	73631324	A-E	993	.	73631253	73631254	255,215,0	2	1,53	0,36
chr10	73648286	73649131	A-E	853	.	73648792	73648793	255,215,0	2	501,333	0,512
chr10	74008485	74008869	A-E	716	.	74008773	74008774	255,215,0	2	254,61	0,323
chr10	74032298	74032824	A-E	993	.	74032473	74032474	255,215,0	2	147,321	0,205
chr10	74036556	74036733	A-E	957	.	74036717	74036718	255,215,0	2	148,1	0,176
chr10	74058141	74058368	A-E	984	.	74058254	74058255	255,215,0	2	1,1	0,226
chr10	74854101	74854377	A-E	619	.	74854238	74854239	255,215,0	2	1,1	0,275
chr10	74877758	74878048	A-E	590	.	74877900	74877901	255,215,0	2	1,6	0,284
chr10	75004761	75005017	A-E	980	.	75004931	75004932	255,215,0	2	87,1	0,255
chr10	75172714	75173185	A-E	754	.	75172804	75172805	255,215,0	2	63,352	0,119
chr10	75253773	75253975	A-E	629	.	75253904	75253905	255,215,0	2	62,1	0,201
chr10	75261455	75261495	A-E	660	.	75261474	75261475	255,215,0	2	1,1	0,39
chr10	75386302	75386455	A-E	882	.	75386382	75386383	255,215,0	2	10,1	0,152
chr10	75667698	75668137	A-E	660	.	75667868	75667869	255,215,0	2	152,250	0,189
chr10	75692229	75692636	A-E	692	.	75692432	75692433	255,215,0	2	9,9	0,398
chr10	75781133	75781512	A-E	994	.	75781144	75781145	255,215,0	2	1,356	0,23
chr10	76178357	76178511	A-E	786	.	76178419	76178420	255,215,0	2	1,29	0,125
chr10	77054613	77055053	A-E	709	.	77054848	77054849	255,215,0	2	185,154	0,286
chr10	79685177	79685457	A-E	733	.	79685287	79685288	255,215,0	2	1,59	0,221
chr10	80839632	80840033	A-E	685	.	80839795	80839796	255,215,0	2	1,75	0,326
chr10	80843292	80843560	A-E	705	.	80843311	80843312	255,215,0	2	1,229	0,39
chr10	80853619	80853955	A-E	914	.	80853668	80853669	255,215,0	2	1,237	0,99
chr10	80887204	80887376	A-E	824	.	80887289	80887290	255,215,0	2	1,2	0,170
chr10	80908110	80908810	A-E	806	.	80908485	80908486	255,215,0	2	272,220	0,480
chr10	80909772	80910251	A-E	966	.	80909996	80909997	255,215,0	2	190,219	0,260
chr10	81227610	81227707	A-E	787	.	81227641	81227642	255,215,0	2	1,35	0,62
chr10	81947700	81948102	A-E	933	.	81947725	81947726	255,215,0	2	1,352	0,50
chr10	82224461	82224733	A-E	732	.	82224565	82224566	255,215,0	2	1,63	0,209
chr10	82225766	82225934	A-E	555	.	82225814	82225815	255,215,0	2	1,72	0,96
chr10	88097799	88098090	A-E	819	.	88097943	88097944	255,215,0	2	1,2	0,289
chr10	88159465	88159827	A-E	824	.	88159631	88159632	255,215,0	2	1,30	0,332
chr10	88279257	88279444	A-E	671	.	88279350	88279351	255,215,0	2	1,1	0,186
chr10	88519228	88519538	A-E	932	.	88519288	88519289	255,215,0	2	36,224	0,86
chr10	88715403	88715533	A-E	712	.	88715453	88715454	255,215,0	2	1,29	0,101
chr10	89260494	89260864	A-E	984	.	89260668	89260669	255,215,0	2	19,39	0,331
chr10	89625380	89625957	A-E	588	.	89625415	89625416	255,215,0	2	1,507	0,70
chr10	89802399	89802481	A-E	848	.	89802411	89802412	255,215,0	2	1,58	0,24
chr10	91462035	91462111	A-E	652	.	91462090	91462091	255,215,0	2	36,1	0,75
chr10	94051942	94052323	A-E	750	.	94052147	94052148	255,215,0	2	31,1	0,380
chr10	97262305	97262634	A-E	673	.	97262621	97262622	255,215,0	2	306,1	0,328
chr10	97277286	97277659	A-E	990	.	97277562	97277563	255,215,0	2	257,77	0,296
chr10	97291605	97291866	A-E	928	.	97291735	97291736	255,215,0	2	1,1	0,260
chr10	97318725	97319120	A-E	565	.	97319071	97319072	255,215,0	2	317,19	0,376
chr10	97884603	97884785	A-E	975	.	97884693	97884694	255,215,0	2	1,1	0,181
chr10	98345191	98345807	A-E	779	.	98345520	98345521	255,215,0	2	289,245	0,371
chr10	98437451	98437500	A-E	868	.	98437475	98437476	255,215,0	2	1,1	0,48
chr10	98561366	98561645	A-E	633	.	98561597	98561598	255,215,0	2	187,2	0,277
chr10	99408798	99409067	A-E	989	.	99408957	99408958	255,215,0	2	94,44	0,225
chr10	99413006	99413329	A-E	795	.	99413079	99413080	255,215,0	2	1,177	0,146
chr10	99448013	99448219	A-E	690	.	99448157	99448158	255,215,0	2	86,2	0,204
chr10	100020230	100020246	A-E	654	.	100020236	100020237	255,215,0	2	1,3	0,13
chr10	100163862	100164068	A-E	827	.	100163984	100163985	255,215,0	2	40,1	0,205
chr10	100164456	100164686	A-E	552	.	100164575	100164576	255,215,0	2	17,7	0,223
chr10	100226680	100227031	A-E	973	.	100226873	100226874	255,215,0	2	37,1	0,350
chr10	101188707	101188780	A-E	688	.	101188743	101188744	255,215,0	2	1,1	0,72
chr10	101743110	101743480	A-E	652	.	101743170	101743171	255,215,0	2	1,250	0,120
chr10	101765990	101766360	A-E	766	.	101766266	101766267	255,215,0	2	218,34	0,336
chr10	101817183	101817578	A-E	564	.	101817386	101817387	255,215,0	2	196,183	0,212
chr10	102134769	102135010	A-E	770	.	102134854	102134855	255,215,0	2	1,71	0,170
chr10	102802779	102802966	A-E	623	.	102802786	102802787	255,215,0	2	1,172	0,15
chr10	102831127	102831150	A-E	704	.	102831138	102831139	255,215,0	2	1,1	0,22
chr10	103051404	103051800	A-E	743	.	103051601	103051602	255,215,0	2	1,1	0,395
chr10	103210218	103210382	A-E	958	.	103210263	103210264	255,215,0	2	1,73	0,91
chr10	103227093	103227250	A-E	659	.	103227097	103227098	255,215,0	2	1,148	0,9
chr10	103295892	103296026	A-E	989	.	103295926	103295927	255,215,0	2	1,65	0,69
chr10	103875750	103875827	A-E	823	.	103875794	103875795	255,215,0	2	13,1	0,76
chr10	104194497	104194603	A-E	898	.	104194549	104194550	255,215,0	2	1,2	0,104
chr10	104238092	104238376	A-E	549	.	104238235	104238236	255,215,0	2	4,1	0,283
chr10	104401759	104402330	A-E	544	.	104401988	104401989	255,215,0	2	159,271	0,300
chr10	104494808	104494904	A-E	699	.	104494845	104494846	255,215,0	2	1,22	0,74
chr10	104504643	104504897	A-E	774	.	104504710	104504711	255,215,0	2	1,119	0,135
chr10	104529186	104529424	A-E	692	.	104529322	104529323	255,215,0	2	40,4	0,234
chr10	104541159	104541477	A-E	849	.	104541317	104541318	255,215,0	2	1,1	0,317
chr10	105451742	105452024	A-E	945	.	105451929	105451930	255,215,0	2	95,1	0,281
chr10	105725440	105725838	A-E	921	.	105725744	105725745	255,215,0	2	212,1	0,397
chr10	106006585	106007274	A-E	965	.	106006836	106006837	255,215,0	2	146,331	0,358
chr10	106065731	106065879	A-E	722	.	106065780	106065781	255,215,0	2	1,49	0,99
chr10	106095202	106095283	A-E	825	.	106095246	106095247	255,215,0	2	10,1	0,80
chr10	111763170	111763197	A-E	515	.	111763183	111763184	255,215,0	2	2,1	0,26
chr10	111769939	111770330	A-E	650	.	111770013	111770014	255,215,0	2	12,253	0,138
chr10	111827805	111828011	A-E	988	.	111827810	111827811	255,215,0	2	1,196	0,10
chr10	112207134	112207519	A-E	776	.	112207378	112207379	255,215,0	2	105,1	0,384
chr10	112524716	112524822	A-E	768	.	112524768	112524769	255,215,0	2	1,1	0,105
chr10	114823270	114823456	A-E	994	.	114823362	114823363	255,215,0	2	1,1	0,185
chr10	119031883	119032019	A-E	855	.	119031961	119031962	255,215,0	2	22,1	0,135
chr10	119131042	119131151	A-E	769	.	119131062	119131063	255,215,0	2	1,69	0,40
chr10	119132098	119132214	A-E	671	.	119132177	119132178	255,215,0	2	45,1	0,115
chr10	120263472	120263636	A-E	669	.	120263553	120263554	255,215,0	2	1,1	0,163
chr10	120264129	120264325	A-E	854	.	120264226	120264227	255,215,0	2	1,1	0,195
chr10	120458241	120458267	A-E	966	.	120458250	120458251	255,215,0	2	3,10	0,16
chr10	120839095	120839206	A-E	635	.	120839151	120839152	255,215,0	2	3,1	0,110
chr10	120966081	120966599	A-E	932	.	120966112	120966113	255,215,0	2	1,455	0,63
chr10	121033603	121033896	A-E	696	.	121033749	121033750	255,215,0	2	1,1	0,292
chr10	121065390	121065964	A-E	984	.	121065435	121065436	255,215,0	2	19,502	0,72
chr10	121169519	121169831	A-E	803	.	121169645	121169646	255,215,0	2	1,59	0,253
chr10	121307130	121307477	A-E	900	.	121307305	121307306	255,215,0	2	5,1	0,346
chr10	121376643	121376904	A-E	959	.	121376769	121376770	255,215,0	2	6,14	0,247
chr10	121417349	121417527	A-E	529	.	121417437	121417438	255,215,0	2	1,1	0,177
chr10	121446232	121446592	A-E	752	.	121446403	121446404	255,215,0	2	1,17	0,343
chr10	121446860	121447206	A-E	523	.	121446966	121446967	255,215,0	2	56,188	0,158
chr10	121545430	121545887	A-E	559	.	121545839	121545840	255,215,0	2	386,23	0,434
chr10	126043526	126043653	A-E	954	.	126043561	126043562	255,215,0	2	14,69	0,58
chr10	126390734	126391096	A-E	768	.	126390882	126390883	255,215,0	2	1,66	0,296
chr10	126429391	126429617	A-E	561	.	126429503	126429504	255,215,0	2	1,1	0,225
chr10	126430399	126430562	A-E	618	.	126430411	126430412	255,215,0	2	2,140	0,23
chr10	126491006	126491131	A-E	712	.	126491099	126491100	255,215,0	2	64,1	0,124
chr10	126834117	126834415	A-E	746	.	126834333	126834334	255,215,0	2	136,1	0,297
chr10	126845706	126845902	A-E	720	.	126845803	126845804	255,215,0	2	1,1	0,195
chr10	126850250	126850824	A-E	793	.	126850798	126850799	255,215,0	2	524,1	0,573
chr10	127885545	127885886	A-E	865	.	127885838	127885839	255,215,0	2	287,41	0,300
chr10	133794080	133794414	A-E	692	.	133794352	133794353	255,215,0	2	212,1	0,333
chr10	133812422	133812655	A-E	982	.	133812543	133812544	255,215,0	2	11,1	0,232
chr10	134141671	134141796	A-E	546	.	134141735	134141736	255,215,0	2	5,1	0,124
chr10	134142326	134142616	A-E	918	.	134142472	134142473	255,215,0	2	8,4	0,286
chr10	134177954	134178294	A-E	647	.	134177980	134177981	255,215,0	2	12,298	0,42
chr10	134368199	134368264	A-E	522	.	134368230	134368231	255,215,0	2	1,2	0,63
chr10	134988371	134988817	A-E	513	.	134988403	134988404	255,215,0	2	1,382	0,64
chr10	135071360	135071491	A-E	943	.	135071423	135071424	255,215,0	2	33,36	0,95
chr10	135120688	135120872	A-E	983	.	135120785	135120786	255,215,0	2	13,1	0,183
chr10	135191872	135192182	A-E	826	.	135191940	135191941	255,215,0	2	1,174	0,136
chr10	135225772	135226144	A-E	569	.	135225957	135225958	255,215,0	2	1,1	0,371
chr11	237589	237684	A-E	775	.	237617	237618	255,215,0	2	1,39	0,56
chr11	277474	277826	A-E	973	.	277593	277594	255,215,0	2	1,113	0,239
chr11	317771	317871	A-E	876	.	317819	317820	255,215,0	2	1,4	0,96
chr11	355877	356724	A-E	844	.	356384	356385	255,215,0	2	493,325	0,522
chr11	368352	368720	A-E	510	.	368426	368427	255,215,0	2	1,220	0,148
chr11	748070	748861	A-E	900	.	748126	748127	255,215,0	2	12,689	0,102
chr11	813578	813760	A-E	848	.	813590	813591	255,215,0	2	1,158	0,24
chr11	1331682	1331784	A-E	550	.	1331732	1331733	255,215,0	2	1,1	0,101
chr11	1937236	1937407	A-E	581	.	1937321	1937322	255,215,0	2	1,1	0,170
chr11	2069664	2069930	A-E	774	.	2069721	2069722	255,215,0	2	1,152	0,114
chr11	2147408	2147746	A-E	507	.	2147593	2147594	255,215,0	2	34,1	0,337
chr11	2440849	2441231	A-E	551	.	2440857	2440858	255,215,0	2	1,365	0,17
chr11	2674239	2674445	A-E	590	.	2674341	2674342	255,215,0	2	1,1	0,205
chr11	2762824	2762979	A-E	976	.	2762878	2762879	255,215,0	2	1,46	0,109
chr11	3077664	3078057	A-E	690	.	3077727	3077728	255,215,0	2	1,266	0,127
chr11	3817692	3817772	A-E	663	.	3817716	3817717	255,215,0	2	1,32	0,48
chr11	3852848	3853193	A-E	889	.	3853137	3853138	255,215,0	2	235,1	0,344
chr11	3853409	3853502	A-E	760	.	3853454	3853455	255,215,0	2	1,2	0,91
chr11	3860220	3860837	A-E	913	.	3860517	3860518	255,215,0	2	230,251	0,366
chr11	3860929	3861033	A-E	784	.	3861029	3861030	255,215,0	2	98,1	0,103
chr11	3880869	3881074	A-E	837	.	3880972	3880973	255,215,0	2	16,14	0,191
chr11	3892609	3892771	A-E	874	.	3892762	3892763	255,215,0	2	146,1	0,161
chr11	3915429	3915739	A-E	660	.	3915571	3915572	255,215,0	2	1,25	0,285
chr11	8723169	8723292	A-E	845	.	8723250	8723251	255,215,0	2	63,22	0,101
chr11	9177538	9177826	A-E	693	.	9177751	9177752	255,215,0	2	141,1	0,287
chr11	9594309	9594667	A-E	728	.	9594365	9594366	255,215,0	2	1,245	0,113
chr11	9634763	9635206	A-E	937	.	9634870	9634871	255,215,0	2	70,297	0,146
chr11	9691988	9692031	A-E	504	.	9692001	9692002	255,215,0	2	1,17	0,26
chr11	9738403	9738623	A-E	891	.	9738407	9738408	255,215,0	2	1,211	0,9
chr11	10480550	10480997	A-E	896	.	10480814	10480815	255,215,0	2	217,134	0,313
chr11	10627706	10627864	A-E	596	.	10627853	10627854	255,215,0	2	139,1	0,157
chr11	10952617	10953294	A-E	678	.	10953249	10953250	255,215,0	2	590,1	0,676
chr11	10955517	10955651	A-E	927	.	10955532	10955533	255,215,0	2	2,105	0,29
chr11	12189829	12189963	A-E	585	.	12189831	12189832	255,215,0	2	1,130	0,4
chr11	12352954	12352993	A-E	590	.	12352973	12352974	255,215,0	2	1,1	0,38
chr11	12440019	12440319	A-E	589	.	12440168	12440169	255,215,0	2	1,1	0,299
chr11	12836464	12836776	A-E	961	.	12836619	12836620	255,215,0	2	1,1	0,311
chr11	12867780	12868061	A-E	594	.	12867782	12867783	255,215,0	2	1,277	0,4
chr11	12884766	12885004	A-E	538	.	12884827	12884828	255,215,0	2	6,120	0,118
chr11	13692395	13692790	A-E	498	.	13692404	13692405	255,215,0	2	1,377	0,18
chr11	14667823	14668243	A-E	811	.	14667876	14667877	255,215,0	2	25,337	0,83
chr11	14786761	14787055	A-E	971	.	14786863	14786864	255,215,0	2	1,89	0,205
chr11	15671969	15672296	A-E	636	.	15672067	15672068	255,215,0	2	66,195	0,132
chr11	16260544	16260797	A-E	514	.	16260670	16260671	255,215,0	2	1,1	0,252
chr11	16377678	16377771	A-E	638	.	16377767	16377768	255,215,0	2	88,1	0,92
chr11	16402637	16403029	A-E	831	.	16402959	16402960	255,215,0	2	255,1	0,391
chr11	16635215	16635430	A-E	925	.	16635216	16635217	255,215,0	2	1,213	0,2
chr11	17099971	17100399	A-E	559	.	17100029	17100030	255,215,0	2	56,366	0,62
chr11	18654728	18655018	A-E	666	.	18654881	18654882	255,215,0	2	31,13	0,277
chr11	18671488	18671831	A-E	805	.	18671642	18671643	255,215,0	2	1,34	0,309
chr11	20021983	20022410	A-E	533	.	20022178	20022179	255,215,0	2	66,102	0,325
chr11	27223366	27223764	A-E	620	.	27223564	27223565	255,215,0	2	1,1	0,397
chr11	27428007	27428435	A-E	927	.	27428255	27428256	255,215,0	2	110,41	0,387
chr11	32448379	32448823	A-E	953	.	32448487	32448488	255,215,0	2	72,298	0,146
chr11	33181903	33182005	A-E	772	.	33181953	33181954	255,215,0	2	1,1	0,101
chr11	33342564	33342853	A-E	910	.	33342571	33342572	255,215,0	2	1,274	0,15
chr11	33755886	33756210	A-E	533	.	33756005	33756006	255,215,0	2	4,88	0,236
chr11	33889752	33890213	A-E	492	.	33889993	33889994	255,215,0	2	228,206	0,255
chr11	33911821	33911834	A-E	650	.	33911827	33911828	255,215,0	2	1,1	0,12
chr11	33915285	33915505	A-E	943	.	33915351	33915352	255,215,0	2	1,88	0,132
chr11	33915544	33915915	A-E	774	.	33915729	33915730	255,215,0	2	1,1	0,370
chr11	33959037	33959233	A-E	960	.	33959100	33959101	255,215,0	2	1,69	0,127
chr11	34647206	34647436	A-E	576	.	34647248	34647249	255,215,0	2	1,145	0,85
chr11	35052044	35052216	A-E	682	.	35052096	35052097	255,215,0	2	6,72	0,100
chr11	35088540	35088910	A-E	717	.	35088826	35088827	255,215,0	2	209,5	0,365
chr11	35095253	35095792	A-E	545	.	35095564	35095565	255,215,0	2	287,202	0,337
chr11	36126948	36127238	A-E	967	.	36127077	36127078	255,215,0	2	53,84	0,206
chr11	36130639	36130941	A-E	696	.	36130666	36130667	255,215,0	2	24,270	0,32
chr11	45202160	45202606	A-E	485	.	45202215	45202216	255,215,0	2	47,382	0,64
chr11	45726345	45726360	A-E	927	.	45726354	45726355	255,215,0	2	5,1	0,14
chr11	45848189	45848264	A-E	970	.	45848233	45848234	255,215,0	2	16,1	0,74
chr11	45864713	45865116	A-E	863	.	45864825	45864826	255,215,0	2	1,179	0,224
chr11	46004522	46004898	A-E	983	.	46004891	46004892	255,215,0	2	364,1	0,375
chr11	46015397	46015560	A-E	987	.	46015478	46015479	255,215,0	2	1,1	0,162
chr11	46264657	46264698	A-E	915	.	46264677	46264678	255,215,0	2	1,1	0,40
chr11	46271091	46271256	A-E	971	.	46271173	46271174	255,215,0	2	1,1	0,164
chr11	46379063	46379180	A-E	496	.	46379101	46379102	255,215,0	2	1,40	0,77
chr11	46575544	46575835	A-E	585	.	46575689	46575690	255,215,0	2	1,1	0,290
chr11	46619183	46619434	A-E	991	.	46619297	46619298	255,215,0	2	4,26	0,225
chr11	46640546	46640662	A-E	617	.	46640576	46640577	255,215,0	2	1,55	0,61
chr11	46951670	46951944	A-E	863	.	46951732	46951733	255,215,0	2	22,170	0,104
chr11	47387719	47387935	A-E	740	.	47387930	47387931	255,215,0	2	208,1	0,215
chr11	47787636	47788014	A-E	676	.	47787824	47787825	255,215,0	2	1,1	0,377
chr11	47870658	47870749	A-E	769	.	47870703	47870704	255,215,0	2	1,1	0,90
chr11	48005141	48005466	A-E	654	.	48005184	48005185	255,215,0	2	18,255	0,70
chr11	48085235	48085388	A-E	611	.	48085326	48085327	255,215,0	2	32,1	0,152
chr11	48130834	48131124	A-E	665	.	48130977	48130978	255,215,0	2	1,3	0,287
chr11	51572151	51572301	A-E	729	.	51572233	51572234	255,215,0	2	25,10	0,140
chr11	57045766	57045851	A-E	629	.	57045814	57045815	255,215,0	2	13,1	0,84
chr11	57226556	57226570	A-E	691	.	57226562	57226563	255,215,0	2	1,1	0,13
chr11	57298790	57298907	A-E	991	.	57298867	57298868	255,215,0	2	41,2	0,115
chr11	58373042	58373213	A-E	981	.	58373044	58373045	255,215,0	2	1,166	0,5
chr11	58869776	58870256	A-E	497	.	58870132	58870133	255,215,0	2	306,72	0,408
chr11	59317871	59317936	A-E	992	.	59317898	59317899	255,215,0	2	1,10	0,55
chr11	59323878	59323962	A-E	997	.	59323919	59323920	255,215,0	2	1,1	0,83
chr11	59825977	59826115	A-E	520	.	59826045	59826046	255,215,0	2	1,1	0,137
chr11	60917139	60917454	A-E	784	.	60917284	60917285	255,215,0	2	1,25	0,290
chr11	61486125	61486257	A-E	869	.	61486177	61486178	255,215,0	2	32,59	0,73
chr11	61733442	61734046	A-E	558	.	61733844	61733845	255,215,0	2	390,188	0,416
chr11	61738836	61739751	A-E	989	.	61739486	61739487	255,215,0	2	566,180	0,735
chr11	61739817	61739835	A-E	861	.	61739825	61739826	255,215,0	2	1,1	0,17
chr11	61739990	61740514	A-E	664	.	61740300	61740301	255,215,0	2	252,154	0,370
chr11	61740518	61740958	A-E	543	.	61740778	61740779	255,215,0	2	251,169	0,271
chr11	61780079	61780291	A-E	961	.	61780204	61780205	255,215,0	2	41,1	0,211
chr11	61792482	61792563	A-E	889	.	61792509	61792510	255,215,0	2	1,26	0,55
chr11	61809540	61809876	A-E	998	.	61809690	61809691	255,215,0	2	1,36	0,300
chr11	61809884	61809995	A-E	873	.	61809956	61809957	255,215,0	2	36,1	0,110
chr11	62169834	62169958	A-E	696	.	62169926	62169927	255,215,0	2	63,1	0,123
chr11	62320065	62320478	A-E	642	.	62320185	62320186	255,215,0	2	6,178	0,235
chr11	62320696	62320905	A-E	986	.	62320823	62320824	255,215,0	2	47,1	0,208
chr11	62320979	62321244	A-E	941	.	62321105	62321106	255,215,0	2	81,93	0,172
chr11	62412401	62412511	A-E	614	.	62412452	62412453	255,215,0	2	1,7	0,103
chr11	62413039	62413428	A-E	785	.	62413233	62413234	255,215,0	2	1,1	0,388
chr11	63449733	63450134	A-E	555	.	63449976	63449977	255,215,0	2	232,146	0,255
chr11	63570492	63570739	A-E	936	.	63570628	63570629	255,215,0	2	27,1	0,246
chr11	63685297	63685680	A-E	940	.	63685427	63685428	255,215,0	2	85,207	0,176
chr11	63686695	63687191	A-E	915	.	63686919	63686920	255,215,0	2	185,231	0,265
chr11	63949134	63949273	A-E	967	.	63949234	63949235	255,215,0	2	64,1	0,138
chr11	63973210	63973396	A-E	602	.	63973265	63973266	255,215,0	2	1,75	0,111
chr11	64363562	64363875	A-E	572	.	64363785	64363786	255,215,0	2	135,1	0,312
chr11	64420660	64420731	A-E	924	.	64420719	64420720	255,215,0	2	50,2	0,69
chr11	64455963	64456049	A-E	938	.	64456005	64456006	255,215,0	2	1,1	0,85
chr11	64653587	64653809	A-E	988	.	64653728	64653729	255,215,0	2	62,1	0,221
chr11	64903213	64903551	A-E	547	.	64903385	64903386	255,215,0	2	8,1	0,337
chr11	65102116	65102483	A-E	724	.	65102210	65102211	255,215,0	2	1,179	0,188
chr11	65122793	65122991	A-E	825	.	65122874	65122875	255,215,0	2	24,59	0,139
chr11	65171087	65171423	A-E	843	.	65171171	65171172	255,215,0	2	1,168	0,168
chr11	65183881	65184154	A-E	980	.	65183950	65183951	255,215,0	2	1,135	0,138
chr11	65184378	65184504	A-E	678	.	65184409	65184410	255,215,0	2	1,64	0,62
chr11	65185589	65187086	A-E	987	.	65186566	65186567	255,215,0	2	899,441	0,1056
chr11	65223641	65223803	A-E	783	.	65223721	65223722	255,215,0	2	1,1	0,161
chr11	65243955	65243972	A-E	974	.	65243963	65243964	255,215,0	2	1,1	0,16
chr11	65244187	65244456	A-E	953	.	65244362	65244363	255,215,0	2	83,1	0,268
chr11	65245445	65245517	A-E	975	.	65245502	65245503	255,215,0	2	45,1	0,71
chr11	65246802	65247261	A-E	970	.	65246903	65246904	255,215,0	2	30,286	0,173
chr11	65247290	65247507	A-E	896	.	65247377	65247378	255,215,0	2	1,42	0,175
chr11	65254949	65255610	A-E	944	.	65255241	65255242	255,215,0	2	268,343	0,318
chr11	65255662	65255791	A-E	626	.	65255708	65255709	255,215,0	2	1,36	0,93
chr11	65255966	65256180	A-E	821	.	65256072	65256073	255,215,0	2	1,1	0,213
chr11	65256318	65257363	A-E	582	.	65256981	65256982	255,215,0	2	652,370	0,675
chr11	65259221	65259522	A-E	960	.	65259456	65259457	255,215,0	2	171,1	0,300
chr11	65273934	65274467	A-E	968	.	65274181	65274182	255,215,0	2	204,241	0,292
chr11	65274877	65275342	A-E	911	.	65274879	65274880	255,215,0	2	2,462	0,3
chr11	65342301	65342491	A-E	854	.	65342436	65342437	255,215,0	2	82,1	0,189
chr11	65344371	65344467	A-E	807	.	65344418	65344419	255,215,0	2	1,1	0,95
chr11	65344535	65344786	A-E	593	.	65344742	65344743	255,215,0	2	166,1	0,250
chr11	65419478	65419532	A-E	841	.	65419528	65419529	255,215,0	2	49,1	0,53
chr11	65666160	65666319	A-E	735	.	65666239	65666240	255,215,0	2	1,1	0,158
chr11	65683146	65683625	A-E	924	.	65683269	65683270	255,215,0	2	99,330	0,149
chr11	65784871	65784873	A-E	983	.	65784871	65784872	255,215,0	2	1,1	0,1
chr11	65990194	65990468	A-E	882	.	65990355	65990356	255,215,0	2	51,1	0,273
chr11	66036653	66036863	A-E	764	.	66036759	66036760	255,215,0	2	105,101	0,109
chr11	66673424	66673739	A-E	499	.	66673623	66673624	255,215,0	2	146,62	0,253
chr11	67030511	67030631	A-E	971	.	67030573	67030574	255,215,0	2	25,19	0,101
chr11	67138852	67139304	A-E	722	.	67139253	67139254	255,215,0	2	386,34	0,418
chr11	67139825	67140220	A-E	490	.	67140106	67140107	255,215,0	2	174,6	0,389
chr11	67146676	67146868	A-E	927	.	67146771	67146772	255,215,0	2	1,2	0,190
chr11	67251647	67252042	A-E	719	.	67251844	67251845	255,215,0	2	1,1	0,394
chr11	67867062	67867364	A-E	905	.	67867160	67867161	255,215,0	2	1,106	0,196
chr11	67905466	67905806	A-E	813	.	67905650	67905651	255,215,0	2	30,1	0,339
chr11	68038156	68038390	A-E	921	.	68038272	68038273	255,215,0	2	1,1	0,233
chr11	68049630	68050030	A-E	982	.	68049691	68049692	255,215,0	2	32,308	0,92
chr11	68921150	68921435	A-E	815	.	68921291	68921292	255,215,0	2	1,2	0,283
chr11	69002371	69002534	A-E	983	.	69002469	69002470	255,215,0	2	36,1	0,162
chr11	69453809	69454469	A-E	547	.	69453896	69453897	255,215,0	2	40,525	0,135
chr11	69794356	69794524	A-E	853	.	69794449	69794450	255,215,0	2	21,1	0,167
chr11	69808413	69808546	A-E	911	.	69808479	69808480	255,215,0	2	1,1	0,132
chr11	70050475	70050636	A-E	869	.	70050493	70050494	255,215,0	2	1,124	0,37
chr11	71658678	71659025	A-E	846	.	71658707	71658708	255,215,0	2	1,288	0,59
chr11	71792430	71792445	A-E	692	.	71792434	71792435	255,215,0	2	1,6	0,9
chr11	71802409	71802718	A-E	955	.	71802563	71802564	255,215,0	2	1,1	0,308
chr11	72446820	72446930	A-E	964	.	72446839	72446840	255,215,0	2	1,71	0,39
chr11	72462370	72462467	A-E	753	.	72462398	72462399	255,215,0	2	1,41	0,56
chr11	72893939	72894230	A-E	983	.	72894090	72894091	255,215,0	2	14,1	0,290
chr11	73695121	73695252	A-E	836	.	73695186	73695187	255,215,0	2	1,1	0,130
chr11	73999270	73999518	A-E	797	.	73999438	73999439	255,215,0	2	91,1	0,247
chr11	74384037	74384591	A-E	827	.	74384298	74384299	255,215,0	2	127,158	0,396
chr11	74741185	74741497	A-E	993	.	74741408	74741409	255,215,0	2	177,41	0,271
chr11	74742112	74742339	A-E	872	.	74742195	74742196	255,215,0	2	1,61	0,166
chr11	74812864	74813170	A-E	968	.	74812952	74812953	255,215,0	2	1,129	0,177
chr11	74867159	74867478	A-E	652	.	74867268	74867269	255,215,0	2	2,101	0,218
chr11	75054389	75054810	A-E	927	.	75054527	75054528	255,215,0	2	101,244	0,177
chr11	75275486	75275594	A-E	963	.	75275539	75275540	255,215,0	2	1,1	0,107
chr11	75294826	75295198	A-E	826	.	75295167	75295168	255,215,0	2	313,1	0,371
chr11	75527713	75527974	A-E	802	.	75527720	75527721	255,215,0	2	1,247	0,14
chr11	75946013	75946250	A-E	837	.	75946167	75946168	255,215,0	2	73,1	0,236
chr11	75946917	75947052	A-E	975	.	75946990	75946991	255,215,0	2	14,1	0,134
chr11	76090719	76091094	A-E	766	.	76090976	76090977	255,215,0	2	141,1	0,374
chr11	76458598	76458911	A-E	935	.	76458807	76458808	255,215,0	2	108,1	0,312
chr11	76758609	76758839	A-E	823	.	76758615	76758616	255,215,0	2	1,217	0,13
chr11	77797839	77798046	A-E	568	.	77797942	77797943	255,215,0	2	1,1	0,206
chr11	77968015	77968395	A-E	969	.	77968152	77968153	255,215,0	2	91,196	0,184
chr11	78036514	78036896	A-E	967	.	78036764	78036765	255,215,0	2	123,4	0,378
chr11	78049653	78049898	A-E	589	.	78049868	78049869	255,215,0	2	187,1	0,244
chr11	78050619	78050886	A-E	873	.	78050839	78050840	255,215,0	2	209,34	0,233
chr11	78051007	78051295	A-E	835	.	78051150	78051151	255,215,0	2	1,1	0,287
chr11	78060066	78060579	A-E	667	.	78060412	78060413	255,215,0	2	306,125	0,388
chr11	78061236	78061818	A-E	858	.	78061808	78061809	255,215,0	2	565,1	0,581
chr11	78131344	78131439	A-E	501	.	78131396	78131397	255,215,0	2	12,1	0,94
chr11	82765109	82765402	A-E	790	.	82765177	82765178	255,215,0	2	21,176	0,117
chr11	82870871	82871247	A-E	523	.	82870883	82870884	255,215,0	2	1,351	0,25
chr11	82906431	82906831	A-E	665	.	82906630	82906631	255,215,0	2	1,1	0,399
chr11	85774531	85774740	A-E	629	.	85774711	85774712	255,215,0	2	153,1	0,208
chr11	85775193	85775483	A-E	821	.	85775458	85775459	255,215,0	2	243,1	0,289
chr11	85884942	85885680	A-E	876	.	85885303	85885304	255,215,0	2	348,362	0,376
chr11	86189010	86189308	A-E	835	.	86189185	86189186	255,215,0	2	65,12	0,286
chr11	86195168	86195425	A-E	610	.	86195350	86195351	255,215,0	2	109,1	0,256
chr11	89955220	89955305	A-E	728	.	89955262	89955263	255,215,0	2	1,1	0,84
chr11	91527340	91527674	A-E	831	.	91527437	91527438	255,215,0	2	51,190	0,144
chr11	93451510	93451729	A-E	998	.	93451533	93451534	255,215,0	2	1,172	0,47
chr11	93473124	93473502	A-E	885	.	93473492	93473493	255,215,0	2	361,1	0,377
chr11	93478005	93478043	A-E	721	.	93478028	93478029	255,215,0	2	12,2	0,36
chr11	93863219	93863504	A-E	526	.	93863327	93863328	255,215,0	2	81,148	0,137
chr11	94190367	94190570	A-E	670	.	94190468	94190469	255,215,0	2	1,1	0,202
chr11	94474536	94474687	A-E	817	.	94474586	94474587	255,215,0	2	5,55	0,96
chr11	94502610	94502778	A-E	690	.	94502618	94502619	255,215,0	2	1,151	0,17
chr11	95636070	95636341	A-E	503	.	95636322	95636323	255,215,0	2	235,1	0,270
chr11	95883117	95883474	A-E	711	.	95883433	95883434	255,215,0	2	307,31	0,326
chr11	95945612	95946382	A-E	899	.	95945973	95945974	255,215,0	2	359,405	0,365
chr11	95975945	95976150	A-E	729	.	95976122	95976123	255,215,0	2	152,1	0,204
chr11	95979923	95980241	A-E	514	.	95980124	95980125	255,215,0	2	87,1	0,317
chr11	95993406	95993416	A-E	851	.	95993410	95993411	255,215,0	2	1,1	0,9
chr11	95993640	95994004	A-E	595	.	95993981	95993982	255,215,0	2	320,1	0,363
chr11	96036133	96036430	A-E	752	.	96036373	96036374	255,215,0	2	186,1	0,296
chr11	96061566	96061654	A-E	956	.	96061650	96061651	255,215,0	2	83,1	0,87
chr11	100590591	100590774	A-E	638	.	100590678	100590679	255,215,0	2	35,43	0,140
chr11	102906786	102907091	A-E	822	.	102906934	102906935	255,215,0	2	1,8	0,297
chr11	107727726	107727969	A-E	897	.	107727846	107727847	255,215,0	2	1,3	0,240
chr11	108211832	108212235	A-E	596	.	108212106	108212107	255,215,0	2	203,57	0,346
chr11	108421978	108422314	A-E	639	.	108422145	108422146	255,215,0	2	1,1	0,335
chr11	109811608	109811847	A-E	978	.	109811653	109811654	255,215,0	2	1,148	0,91
chr11	110019493	110019867	A-E	982	.	110019717	110019718	255,215,0	2	170,94	0,280
chr11	110166103	110166686	A-E	736	.	110166646	110166647	255,215,0	2	514,10	0,573
chr11	110188399	110188649	A-E	588	.	110188543	110188544	255,215,0	2	76,36	0,214
chr11	111472131	111472528	A-E	797	.	111472218	111472219	255,215,0	2	1,223	0,174
chr11	111717187	111717540	A-E	518	.	111717514	111717515	255,215,0	2	304,1	0,352
chr11	111968317	111968663	A-E	544	.	111968330	111968331	255,215,0	2	1,320	0,26
chr11	112848761	112848859	A-E	723	.	112848809	112848810	255,215,0	2	1,1	0,97
chr11	113484323	113484659	A-E	982	.	113484433	113484434	255,215,0	2	1,116	0,220
chr11	113766963	113767254	A-E	511	.	113767113	113767114	255,215,0	2	11,1	0,290
chr11	113953543	113954040	A-E	991	.	113953721	113953722	255,215,0	2	179,318	0,179
chr11	114053809	114054186	A-E	762	.	114053931	114053932	255,215,0	2	26,158	0,219
chr11	114068744	114069221	A-E	675	.	114068989	114068990	255,215,0	2	127,113	0,364
chr11	114087638	114087896	A-E	972	.	114087660	114087661	255,215,0	2	1,214	0,44
chr11	114122117	114122523	A-E	901	.	114122282	114122283	255,215,0	2	15,90	0,316
chr11	114271932	114272032	A-E	729	.	114271981	114271982	255,215,0	2	1,1	0,99
chr11	116873672	116874047	A-E	549	.	116873839	116873840	255,215,0	2	90,130	0,245
chr11	116965905	116966219	A-E	545	.	116966217	116966218	255,215,0	2	312,1	0,313
chr11	116967104	116967680	A-E	817	.	116967589	116967590	255,215,0	2	423,28	0,548
chr11	117016262	117016599	A-E	833	.	117016430	117016431	255,215,0	2	1,1	0,336
chr11	117873419	117873908	A-E	924	.	117873682	117873683	255,215,0	2	194,156	0,333
chr11	117878432	117878611	A-E	995	.	117878520	117878521	255,215,0	2	1,3	0,176
chr11	117882763	117883280	A-E	958	.	117883083	117883084	255,215,0	2	273,149	0,368
chr11	117996971	117997243	A-E	745	.	117997105	117997106	255,215,0	2	1,3	0,269
chr11	118176518	118176624	A-E	522	.	118176608	118176609	255,215,0	2	76,1	0,105
chr11	118662882	118663094	A-E	772	.	118663092	118663093	255,215,0	2	210,1	0,211
chr11	118663483	118663780	A-E	952	.	118663690	118663691	255,215,0	2	141,22	0,275
chr11	118790377	118790846	A-E	870	.	118790623	118790624	255,215,0	2	162,137	0,332
chr11	118798862	118799415	A-E	967	.	118799046	118799047	255,215,0	2	166,349	0,204
chr11	118801266	118801534	A-E	818	.	118801392	118801393	255,215,0	2	1,16	0,252
chr11	118937272	118937596	A-E	908	.	118937433	118937434	255,215,0	2	1,1	0,323
chr11	119190423	119190548	A-E	978	.	119190504	119190505	255,215,0	2	39,1	0,124
chr11	119239130	119239276	A-E	931	.	119239214	119239215	255,215,0	2	42,18	0,128
chr11	119454963	119455433	A-E	988	.	119455080	119455081	255,215,0	2	57,292	0,178
chr11	120086472	120086655	A-E	624	.	120086576	120086577	255,215,0	2	28,1	0,182
chr11	120210323	120210584	A-E	927	.	120210478	120210479	255,215,0	2	118,67	0,194
chr11	123992941	123993146	A-E	829	.	123993028	123993029	255,215,0	2	1,31	0,174
chr11	124250661	124250732	A-E	537	.	124250696	124250697	255,215,0	2	1,1	0,70
chr11	124610537	124610712	A-E	791	.	124610566	124610567	255,215,0	2	1,117	0,58
chr11	126139946	126140295	A-E	613	.	126140120	126140121	255,215,0	2	1,1	0,348
chr11	126223298	126223446	A-E	990	.	126223412	126223413	255,215,0	2	91,9	0,139
chr11	129815180	129815558	A-E	987	.	129815491	129815492	255,215,0	2	246,1	0,377
chr11	129820682	129820838	A-E	898	.	129820759	129820760	255,215,0	2	1,1	0,155
chr11	129941400	129941602	A-E	696	.	129941485	129941486	255,215,0	2	58,88	0,114
chr11	129942760	129942812	A-E	622	.	129942760	129942761	255,215,0	2	1,51	0,1
chr11	130033742	130034093	A-E	860	.	130033807	130033808	255,215,0	2	1,221	0,130
chr12	219115	219186	A-E	927	.	219150	219151	255,215,0	2	1,1	0,70
chr12	679711	679957	A-E	964	.	679749	679750	255,215,0	2	1,170	0,76
chr12	831737	831923	A-E	669	.	831793	831794	255,215,0	2	1,74	0,112
chr12	860776	861145	A-E	850	.	860976	860977	255,215,0	2	33,1	0,368
chr12	1572964	1573282	A-E	897	.	1573122	1573123	255,215,0	2	1,1	0,317
chr12	1573681	1573705	A-E	783	.	1573692	1573693	255,215,0	2	1,1	0,23
chr12	1714448	1714623	A-E	980	.	1714591	1714592	255,215,0	2	114,1	0,174
chr12	1714900	1715050	A-E	963	.	1714973	1714974	255,215,0	2	35,38	0,112
chr12	1715084	1715424	A-E	952	.	1715333	1715334	255,215,0	2	186,27	0,313
chr12	1905312	1905680	A-E	975	.	1905402	1905403	255,215,0	2	1,187	0,181
chr12	1913774	1913921	A-E	862	.	1913837	1913838	255,215,0	2	18,37	0,110
chr12	2901838	2902040	A-E	970	.	2901938	2901939	255,215,0	2	1,1	0,201
chr12	2902210	2902546	A-E	793	.	2902292	2902293	255,215,0	2	67,238	0,98
chr12	3069740	3069856	A-E	742	.	3069799	3069800	255,215,0	2	5,1	0,115
chr12	4216621	4216774	A-E	731	.	4216697	4216698	255,215,0	2	1,1	0,152
chr12	4379917	4380506	A-E	902	.	4380142	4380143	255,215,0	2	197,335	0,254
chr12	4649016	4649061	A-E	659	.	4649038	4649039	255,215,0	2	1,1	0,44
chr12	4758977	4759134	A-E	553	.	4759055	4759056	255,215,0	2	1,1	0,156
chr12	4759448	4759596	A-E	610	.	4759520	4759521	255,215,0	2	1,4	0,144
chr12	6093012	6093350	A-E	612	.	6093315	6093316	255,215,0	2	271,1	0,337
chr12	6251992	6252159	A-E	609	.	6252074	6252075	255,215,0	2	7,8	0,159
chr12	6387822	6388134	A-E	984	.	6388040	6388041	255,215,0	2	126,1	0,311
chr12	6404239	6404667	A-E	792	.	6404530	6404531	255,215,0	2	243,87	0,341
chr12	6444284	6444426	A-E	504	.	6444345	6444346	255,215,0	2	8,27	0,115
chr12	6445792	6446033	A-E	974	.	6445869	6445870	255,215,0	2	38,124	0,117
chr12	6588713	6588925	A-E	513	.	6588787	6588788	255,215,0	2	1,63	0,149
chr12	6721538	6721673	A-E	954	.	6721599	6721600	255,215,0	2	1,13	0,122
chr12	6723070	6723436	A-E	928	.	6723369	6723370	255,215,0	2	252,18	0,348
chr12	6877197	6877546	A-E	858	.	6877393	6877394	255,215,0	2	97,53	0,296
chr12	7009152	7009571	A-E	801	.	7009284	7009285	255,215,0	2	28,181	0,238
chr12	7036291	7036934	A-E	903	.	7036586	7036587	255,215,0	2	282,334	0,309
chr12	8087253	8087585	A-E	848	.	8087507	8087508	255,215,0	2	178,1	0,331
chr12	8113365	8113701	A-E	965	.	8113448	8113449	255,215,0	2	26,195	0,141
chr12	8122462	8122811	A-E	826	.	8122790	8122791	255,215,0	2	309,1	0,348
chr12	8142544	8143152	A-E	922	.	8142899	8142900	255,215,0	2	344,241	0,367
chr12	8178667	8178970	A-E	962	.	8178942	8178943	255,215,0	2	251,2	0,301
chr12	8179132	8179551	A-E	823	.	8179334	8179335	255,215,0	2	122,136	0,283
chr12	8191450	8191692	A-E	889	.	8191481	8191482	255,215,0	2	1,179	0,63
chr12	8845360	8845694	A-E	713	.	8845399	8845400	255,215,0	2	1,256	0,78
chr12	9499401	9499742	A-E	745	.	9499598	9499599	255,215,0	2	195,141	0,200
chr12	9882521	9882789	A-E	524	.	9882654	9882655	255,215,0	2	1,1	0,267
chr12	9895387	9895495	A-E	976	.	9895394	9895395	255,215,0	2	4,96	0,12
chr12	9912135	9912729	A-E	742	.	9912723	9912724	255,215,0	2	585,1	0,593
chr12	9947728	9947770	A-E	953	.	9947748	9947749	255,215,0	2	1,1	0,41
chr12	10306018	10306454	A-E	513	.	10306028	10306029	255,215,0	2	1,416	0,20
chr12	10515405	10515669	A-E	934	.	10515566	10515567	255,215,0	2	139,79	0,185
chr12	10516954	10517177	A-E	664	.	10517124	10517125	255,215,0	2	120,1	0,222
chr12	10517487	10517775	A-E	666	.	10517754	10517755	255,215,0	2	250,3	0,285
chr12	10707948	10707962	A-E	636	.	10707954	10707955	255,215,0	2	1,1	0,13
chr12	11325047	11325438	A-E	728	.	11325060	11325061	255,215,0	2	1,365	0,26
chr12	11761998	11762301	A-E	808	.	11762091	11762092	255,215,0	2	13,129	0,174
chr12	11805415	11805918	A-E	695	.	11805520	11805521	255,215,0	2	99,391	0,112
chr12	11898752	11899810	A-E	498	.	11899366	11899367	255,215,0	2	600,429	0,629
chr12	11951337	11951730	A-E	502	.	11951404	11951405	255,215,0	2	1,259	0,134
chr12	12511053	12511368	A-E	877	.	12511190	12511191	255,215,0	2	1,41	0,274
chr12	12540569	12540744	A-E	869	.	12540638	12540639	255,215,0	2	1,36	0,139
chr12	12774494	12774634	A-E	525	.	12774563	12774564	255,215,0	2	1,1	0,139
chr12	12890034	12890213	A-E	799	.	12890101	12890102	255,215,0	2	1,45	0,134
chr12	14540254	14540527	A-E	555	.	14540352	14540353	255,215,0	2	1,76	0,197
chr12	15782028	15782386	A-E	542	.	15782101	15782102	255,215,0	2	4,215	0,143
chr12	22158802	22158820	A-E	531	.	22158803	22158804	255,215,0	2	1,15	0,3
chr12	22779570	22779624	A-E	620	.	22779587	22779588	255,215,0	2	2,21	0,33
chr12	23874396	23874545	A-E	977	.	23874539	23874540	255,215,0	2	140,1	0,148
chr12	23883924	23884166	A-E	808	.	23883931	23883932	255,215,0	2	1,227	0,15
chr12	25086735	25086882	A-E	936	.	25086808	25086809	255,215,0	2	1,1	0,146
chr12	25100603	25100958	A-E	797	.	25100780	25100781	255,215,0	2	1,1	0,354
chr12	25108295	25108650	A-E	573	.	25108404	25108405	255,215,0	2	24,160	0,195
chr12	25132388	25132501	A-E	696	.	25132444	25132445	255,215,0	2	1,1	0,112
chr12	25538390	25538869	A-E	955	.	25538542	25538543	255,215,0	2	108,282	0,197
chr12	25539082	25539407	A-E	748	.	25539206	25539207	255,215,0	2	70,146	0,179
chr12	25539458	25539791	A-E	957	.	25539650	25539651	255,215,0	2	193,140	0,193
chr12	26267263	26267811	A-E	926	.	26267632	26267633	255,215,0	2	286,95	0,453
chr12	26268989	26269114	A-E	529	.	26269046	26269047	255,215,0	2	1,11	0,114
chr12	26778809	26778813	A-E	519	.	26778810	26778811	255,215,0	2	1,1	0,3
chr12	27089035	27089146	A-E	768	.	27089134	27089135	255,215,0	2	91,2	0,109
chr12	27090234	27090287	A-E	866	.	27090258	27090259	255,215,0	2	1,5	0,48
chr12	27093941	27094471	A-E	671	.	27093967	27093968	255,215,0	2	26,502	0,28
chr12	28297035	28297320	A-E	929	.	28297119	28297120	255,215,0	2	1,117	0,168
chr12	28324447	28324543	A-E	503	.	28324494	28324495	255,215,0	2	1,1	0,95
chr12	28396144	28396542	A-E	953	.	28396259	28396260	255,215,0	2	4,171	0,227
chr12	29581721	29581917	A-E	789	.	29581812	29581813	255,215,0	2	33,45	0,151
chr12	31004388	31004701	A-E	931	.	31004637	31004638	255,215,0	2	192,5	0,308
chr12	31804886	31805134	A-E	740	.	31805062	31805063	255,215,0	2	148,43	0,205
chr12	31868606	31868685	A-E	636	.	31868638	31868639	255,215,0	2	1,14	0,65
chr12	31880297	31880411	A-E	876	.	31880391	31880392	255,215,0	2	80,5	0,109
chr12	31886733	31886952	A-E	996	.	31886809	31886810	255,215,0	2	1,67	0,152
chr12	31902571	31902641	A-E	926	.	31902616	31902617	255,215,0	2	23,1	0,69
chr12	32028199	32028490	A-E	806	.	32028443	32028444	255,215,0	2	227,29	0,262
chr12	32049512	32049899	A-E	989	.	32049601	32049602	255,215,0	2	13,221	0,166
chr12	32050833	32050851	A-E	976	.	32050841	32050842	255,215,0	2	1,1	0,17
chr12	32107006	32107104	A-E	517	.	32107054	32107055	255,215,0	2	1,1	0,97
chr12	33741113	33741380	A-E	997	.	33741220	33741221	255,215,0	2	1,52	0,215
chr12	42811696	42812043	A-E	548	.	42811867	42811868	255,215,0	2	1,5	0,342
chr12	43505285	43505653	A-E	535	.	43505648	43505649	255,215,0	2	360,1	0,367
chr12	44154009	44154157	A-E	677	.	44154018	44154019	255,215,0	2	1,129	0,19
chr12	44200680	44200942	A-E	679	.	44200810	44200811	255,215,0	2	1,1	0,261
chr12	45667543	45667919	A-E	994	.	45667564	45667565	255,215,0	2	1,334	0,42
chr12	46126135	46126254	A-E	645	.	46126153	46126154	255,215,0	2	1,82	0,37
chr12	46613469	46613873	A-E	832	.	46613854	46613855	255,215,0	2	368,1	0,403
chr12	46614251	46614418	A-E	702	.	46614332	46614333	255,215,0	2	1,5	0,162
chr12	46659320	46659678	A-E	557	.	46659667	46659668	255,215,0	2	339,1	0,357
chr12	46824163	46824471	A-E	997	.	46824385	46824386	255,215,0	2	188,51	0,257
chr12	46917762	46917838	A-E	683	.	46917799	46917800	255,215,0	2	1,2	0,74
chr12	46917975	46918280	A-E	957	.	46918141	46918142	255,215,0	2	110,81	0,224
chr12	46943265	46943463	A-E	701	.	46943360	46943361	255,215,0	2	2,9	0,189
chr12	47055040	47055271	A-E	693	.	47055267	47055268	255,215,0	2	225,1	0,230
chr12	47474356	47474907	A-E	910	.	47474880	47474881	255,215,0	2	504,5	0,546
chr12	47549707	47549878	A-E	673	.	47549792	47549793	255,215,0	2	1,1	0,170
chr12	48205638	48205846	A-E	560	.	48205729	48205730	255,215,0	2	1,25	0,183
chr12	48229006	48229106	A-E	590	.	48229056	48229057	255,215,0	2	3,1	0,99
chr12	48545965	48546160	A-E	919	.	48546080	48546081	255,215,0	2	37,1	0,194
chr12	49244545	49244961	A-E	622	.	49244741	49244742	255,215,0	2	1,24	0,392
chr12	49502762	49502877	A-E	918	.	49502819	49502820	255,215,0	2	1,1	0,114
chr12	49616382	49616661	A-E	836	.	49616429	49616430	255,215,0	2	1,184	0,95
chr12	50015800	50015977	A-E	508	.	50015853	50015854	255,215,0	2	1,71	0,106
chr12	50093034	50093235	A-E	801	.	50093132	50093133	255,215,0	2	1,5	0,196
chr12	50099255	50099774	A-E	538	.	50099355	50099356	255,215,0	2	80,398	0,121
chr12	50218807	50218854	A-E	498	.	50218829	50218830	255,215,0	2	1,3	0,44
chr12	50286298	50286441	A-E	798	.	50286369	50286370	255,215,0	2	1,1	0,142
chr12	50640086	50640615	A-E	715	.	50640374	50640375	255,215,0	2	241,193	0,336
chr12	50640810	50641336	A-E	996	.	50641093	50641094	255,215,0	2	258,216	0,310
chr12	50926707	50927114	A-E	821	.	50926973	50926974	255,215,0	2	138,12	0,395
chr12	50927364	50927719	A-E	551	.	50927365	50927366	255,215,0	2	1,353	0,2
chr12	50949348	50949595	A-E	864	.	50949350	50949351	255,215,0	2	1,243	0,4
chr12	51158840	51159242	A-E	914	.	51159046	51159047	255,215,0	2	12,1	0,401
chr12	51235731	51235791	A-E	755	.	51235760	51235761	255,215,0	2	1,1	0,59
chr12	51612022	51612416	A-E	954	.	51612393	51612394	255,215,0	2	350,1	0,393
chr12	51714618	51714996	A-E	978	.	51714634	51714635	255,215,0	2	1,346	0,32
chr12	51716433	51716560	A-E	727	.	51716516	51716517	255,215,0	2	42,1	0,126
chr12	52299499	52299740	A-E	987	.	52299664	52299665	255,215,0	2	92,1	0,240
chr12	52346113	52346259	A-E	896	.	52346219	52346220	255,215,0	2	78,10	0,136
chr12	52347797	52347964	A-E	527	.	52347864	52347865	255,215,0	2	1,32	0,135
chr12	52457240	52457572	A-E	891	.	52457372	52457373	255,215,0	2	1,68	0,264
chr12	53267291	53267612	A-E	757	.	53267588	53267589	255,215,0	2	276,1	0,320
chr12	53341577	53341898	A-E	647	.	53341701	53341702	255,215,0	2	1,73	0,248
chr12	53398450	53398634	A-E	705	.	53398517	53398518	255,215,0	2	1,50	0,134
chr12	53441595	53441766	A-E	702	.	53441689	53441690	255,215,0	2	19,1	0,170
chr12	53764627	53764841	A-E	915	.	53764754	53764755	255,215,0	2	43,1	0,213
chr12	54068606	54069047	A-E	683	.	54068945	54068946	255,215,0	2	330,92	0,349
chr12	54391612	54391807	A-E	673	.	54391784	54391785	255,215,0	2	151,1	0,194
chr12	54412658	54413076	A-E	813	.	54412723	54412724	255,215,0	2	4,290	0,128
chr12	54585152	54585482	A-E	731	.	54585474	54585475	255,215,0	2	317,1	0,329
chr12	54589434	54589694	A-E	720	.	54589541	54589542	255,215,0	2	1,46	0,214
chr12	54610828	54611089	A-E	987	.	54611004	54611005	255,215,0	2	93,1	0,260
chr12	54693000	54693003	A-E	937	.	54693001	54693002	255,215,0	2	1,1	0,2
chr12	54752034	54752343	A-E	962	.	54752105	54752106	255,215,0	2	49,214	0,95
chr12	54773508	54773783	A-E	932	.	54773645	54773646	255,215,0	2	1,1	0,274
chr12	54777021	54777369	A-E	877	.	54777104	54777105	255,215,0	2	1,181	0,167
chr12	54781898	54782325	A-E	520	.	54782214	54782215	255,215,0	2	237,30	0,397
chr12	54783605	54783614	A-E	716	.	54783609	54783610	255,215,0	2	1,1	0,8
chr12	54783880	54784155	A-E	893	.	54784136	54784137	255,215,0	2	240,1	0,274
chr12	54785609	54785976	A-E	732	.	54785969	54785970	255,215,0	2	356,1	0,366
chr12	54786411	54786557	A-E	497	.	54786488	54786489	255,215,0	2	10,1	0,145
chr12	54825759	54826090	A-E	743	.	54826080	54826081	255,215,0	2	313,1	0,330
chr12	54954228	54954439	A-E	898	.	54954331	54954332	255,215,0	2	19,22	0,189
chr12	55374133	55374371	A-E	825	.	55374314	55374315	255,215,0	2	132,6	0,232
chr12	56040207	56040497	A-E	970	.	56040219	56040220	255,215,0	2	1,266	0,24
chr12	56111191	56111775	A-E	713	.	56111657	56111658	255,215,0	2	435,85	0,499
chr12	56241526	56242205	A-E	962	.	56241862	56241863	255,215,0	2	289,295	0,384
chr12	56319715	56319875	A-E	556	.	56319871	56319872	255,215,0	2	155,1	0,159
chr12	56614575	56614693	A-E	929	.	56614608	56614609	255,215,0	2	1,51	0,67
chr12	56730492	56730771	A-E	973	.	56730561	56730562	255,215,0	2	25,165	0,114
chr12	57022322	57022652	A-E	575	.	57022521	57022522	255,215,0	2	70,1	0,329
chr12	57028911	57029302	A-E	897	.	57029144	57029145	255,215,0	2	77,1	0,390
chr12	57079117	57079128	A-E	811	.	57079122	57079123	255,215,0	2	1,1	0,10
chr12	57487767	57487933	A-E	931	.	57487895	57487896	255,215,0	2	93,1	0,165
chr12	57845249	57845374	A-E	522	.	57845311	57845312	255,215,0	2	1,1	0,124
chr12	62645132	62645284	A-E	674	.	62645229	62645230	255,215,0	2	45,1	0,151
chr12	62654943	62655321	A-E	863	.	62655132	62655133	255,215,0	2	2,1	0,377
chr12	62674665	62674764	A-E	506	.	62674714	62674715	255,215,0	2	1,1	0,98
chr12	64850943	64851346	A-E	746	.	64850993	64850994	255,215,0	2	3,304	0,99
chr12	65073341	65073736	A-E	544	.	65073639	65073640	255,215,0	2	254,52	0,343
chr12	65959973	65960354	A-E	548	.	65959974	65959975	255,215,0	2	1,379	0,2
chr12	66064636	66065033	A-E	791	.	66064641	66064642	255,215,0	2	1,387	0,10
chr12	66627857	66628288	A-E	626	.	66628031	66628032	255,215,0	2	100,181	0,250
chr12	67662259	67662366	A-E	742	.	67662313	67662314	255,215,0	2	4,1	0,106
chr12	68752733	68752875	A-E	601	.	68752785	68752786	255,215,0	2	2,38	0,104
chr12	69006532	69006889	A-E	722	.	69006556	69006557	255,215,0	2	9,317	0,40
chr12	69007139	69007505	A-E	522	.	69007195	69007196	255,215,0	2	29,282	0,84
chr12	70635547	70635872	A-E	676	.	70635709	70635710	255,215,0	2	1,1	0,324
chr12	72055970	72056150	A-E	909	.	72056133	72056134	255,215,0	2	149,1	0,179
chr12	74565515	74565918	A-E	780	.	74565732	74565733	255,215,0	2	34,1	0,402
chr12	76035111	76035411	A-E	753	.	76035260	76035261	255,215,0	2	1,1	0,299
chr12	76286704	76286937	A-E	998	.	76286821	76286822	255,215,0	2	5,3	0,230
chr12	76328487	76328537	A-E	988	.	76328511	76328512	255,215,0	2	1,1	0,49
chr12	76371613	76372127	A-E	954	.	76371871	76371872	255,215,0	2	199,195	0,319
chr12	76486301	76486486	A-E	565	.	76486390	76486391	255,215,0	2	1,6	0,179
chr12	77198314	77198618	A-E	613	.	77198435	77198436	255,215,0	2	1,62	0,242
chr12	80327387	80327484	A-E	600	.	80327434	80327435	255,215,0	2	1,3	0,94
chr12	88693461	88693867	A-E	734	.	88693585	88693586	255,215,0	2	1,158	0,248
chr12	88700433	88700684	A-E	574	.	88700557	88700558	255,215,0	2	1,3	0,248
chr12	90065965	90066366	A-E	752	.	90066172	90066173	255,215,0	2	18,4	0,397
chr12	90091035	90091469	A-E	509	.	90091452	90091453	255,215,0	2	404,2	0,432
chr12	90150035	90150283	A-E	634	.	90150181	90150182	255,215,0	2	118,72	0,176
chr12	90150470	90150910	A-E	994	.	90150737	90150738	255,215,0	2	148,53	0,387
chr12	92419313	92419515	A-E	692	.	92419510	92419511	255,215,0	2	195,1	0,201
chr12	92428496	92429133	A-E	557	.	92428828	92428829	255,215,0	2	316,287	0,350
chr12	92500767	92501208	A-E	557	.	92501154	92501155	255,215,0	2	336,1	0,440
chr12	92526870	92527318	A-E	566	.	92527251	92527252	255,215,0	2	379,64	0,384
chr12	92757410	92757852	A-E	942	.	92757727	92757728	255,215,0	2	240,46	0,396
chr12	92797578	92797829	A-E	997	.	92797759	92797760	255,215,0	2	128,15	0,236
chr12	93757893	93758168	A-E	730	.	93758030	93758031	255,215,0	2	1,1	0,274
chr12	93773923	93773948	A-E	839	.	93773935	93773936	255,215,0	2	1,1	0,24
chr12	93985217	93985388	A-E	835	.	93985373	93985374	255,215,0	2	146,3	0,168
chr12	94166779	94167239	A-E	922	.	94167098	94167099	255,215,0	2	236,57	0,403
chr12	94494075	94494497	A-E	995	.	94494296	94494297	255,215,0	2	210,189	0,233
chr12	94495077	94495392	A-E	982	.	94495167	94495168	255,215,0	2	2,135	0,180
chr12	94503133	94503402	A-E	716	.	94503267	94503268	255,215,0	2	1,1	0,268
chr12	95597894	95598075	A-E	937	.	95598005	95598006	255,215,0	2	44,1	0,180
chr12	95612680	95613169	A-E	900	.	95612719	95612720	255,215,0	2	23,433	0,56
chr12	96589005	96589343	A-E	541	.	96589149	96589150	255,215,0	2	131,179	0,159
chr12	96790796	96791197	A-E	546	.	96791170	96791171	255,215,0	2	350,1	0,400
chr12	100596885	100596960	A-E	868	.	100596909	100596910	255,215,0	2	1,27	0,48
chr12	100662737	100662817	A-E	826	.	100662805	100662806	255,215,0	2	58,1	0,79
chr12	100970637	100970954	A-E	715	.	100970698	100970699	255,215,0	2	1,195	0,122
chr12	102167524	102167739	A-E	540	.	102167635	102167636	255,215,0	2	9,1	0,214
chr12	102217689	102217948	A-E	958	.	102217882	102217883	255,215,0	2	134,5	0,254
chr12	102249824	102250085	A-E	902	.	102249918	102249919	255,215,0	2	7,79	0,182
chr12	102878119	102878520	A-E	807	.	102878279	102878280	255,215,0	2	61,141	0,260
chr12	104856832	104857086	A-E	956	.	104856868	104856869	255,215,0	2	3,184	0,70
chr12	104888044	104888349	A-E	876	.	104888073	104888074	255,215,0	2	1,247	0,58
chr12	104888376	104888511	A-E	859	.	104888446	104888447	255,215,0	2	49,42	0,93
chr12	104904875	104904881	A-E	535	.	104904877	104904878	255,215,0	2	1,1	0,5
chr12	104971577	104971602	A-E	562	.	104971589	104971590	255,215,0	2	1,1	0,24
chr12	108306395	108306530	A-E	951	.	108306463	108306464	255,215,0	2	68,65	0,70
chr12	108731723	108731828	A-E	757	.	108731789	108731790	255,215,0	2	34,6	0,99
chr12	109064945	109065275	A-E	652	.	109065271	109065272	255,215,0	2	324,1	0,329
chr12	109083418	109083709	A-E	937	.	109083563	109083564	255,215,0	2	1,1	0,290
chr12	109084145	109084481	A-E	530	.	109084315	109084316	255,215,0	2	7,1	0,335
chr12	109085304	109086305	A-E	902	.	109085702	109085703	255,215,0	2	391,595	0,406
chr12	109086333	109086514	A-E	660	.	109086438	109086439	255,215,0	2	32,1	0,180
chr12	109122741	109122914	A-E	731	.	109122827	109122828	255,215,0	2	2,1	0,172
chr12	109244270	109245295	A-E	758	.	109245056	109245057	255,215,0	2	782,234	0,791
chr12	109249958	109250591	A-E	710	.	109250395	109250396	255,215,0	2	415,172	0,461
chr12	110547095	110547380	A-E	897	.	110547261	110547262	255,215,0	2	97,49	0,236
chr12	110635052	110635324	A-E	533	.	110635082	110635083	255,215,0	2	1,211	0,61
chr12	110720977	110721365	A-E	480	.	110720992	110720993	255,215,0	2	1,357	0,31
chr12	111842364	111842600	A-E	930	.	111842444	111842445	255,215,0	2	1,75	0,161
chr12	111842714	111842893	A-E	975	.	111842759	111842760	255,215,0	2	1,88	0,91
chr12	111844455	111845240	A-E	853	.	111844701	111844702	255,215,0	2	223,514	0,271
chr12	111845500	111845900	A-E	730	.	111845630	111845631	255,215,0	2	1,140	0,260
chr12	111845941	111846108	A-E	843	.	111846003	111846004	255,215,0	2	1,43	0,124
chr12	111850138	111850282	A-E	522	.	111850209	111850210	255,215,0	2	1,1	0,143
chr12	111851594	111851662	A-E	621	.	111851627	111851628	255,215,0	2	1,1	0,67
chr12	112431718	112432025	A-E	491	.	112431874	112431875	255,215,0	2	10,3	0,304
chr12	112545371	112545379	A-E	723	.	112545374	112545375	255,215,0	2	1,1	0,7
chr12	112545865	112545906	A-E	761	.	112545884	112545885	255,215,0	2	1,2	0,39
chr12	113659964	113660296	A-E	763	.	113660129	113660130	255,215,0	2	1,2	0,330
chr12	113851482	113851626	A-E	901	.	113851553	113851554	255,215,0	2	44,44	0,100
chr12	113853956	113854421	A-E	956	.	113854205	113854206	255,215,0	2	106,71	0,394
chr12	114298912	114299036	A-E	541	.	114298967	114298968	255,215,0	2	3,15	0,109
chr12	114403085	114403469	A-E	837	.	114403276	114403277	255,215,0	2	1,1	0,383
chr12	116634424	116634786	A-E	527	.	116634709	116634710	255,215,0	2	211,1	0,361
chr12	116796896	116797249	A-E	964	.	116796983	116796984	255,215,0	2	23,201	0,152
chr12	116823788	116823944	A-E	998	.	116823864	116823865	255,215,0	2	1,4	0,152
chr12	116848613	116848805	A-E	554	.	116848691	116848692	255,215,0	2	5,40	0,152
chr12	116881486	116881974	A-E	734	.	116881848	116881849	255,215,0	2	331,93	0,395
chr12	116989656	116990244	A-E	988	.	116989970	116989971	255,215,0	2	240,199	0,389
chr12	116995969	116996330	A-E	575	.	116996149	116996150	255,215,0	2	1,1	0,360
chr12	117029905	117030297	A-E	530	.	117030144	117030145	255,215,0	2	180,93	0,299
chr12	117255942	117256285	A-E	664	.	117256057	117256058	255,215,0	2	1,113	0,230
chr12	118768252	118768307	A-E	994	.	118768279	118768280	255,215,0	2	1,1	0,54
chr12	118768564	118768800	A-E	872	.	118768784	118768785	255,215,0	2	207,1	0,235
chr12	118794763	118794973	A-E	823	.	118794915	118794916	255,215,0	2	111,15	0,195
chr12	120426531	120426889	A-E	898	.	120426593	120426594	255,215,0	2	39,271	0,87
chr12	120553385	120553639	A-E	591	.	120553512	120553513	255,215,0	2	2,1	0,253
chr12	120667764	120667949	A-E	748	.	120667947	120667948	255,215,0	2	183,1	0,184
chr12	120670392	120671017	A-E	518	.	120670715	120670716	255,215,0	2	275,252	0,373
chr12	120721173	120721501	A-E	799	.	120721407	120721408	255,215,0	2	142,1	0,327
chr12	120755326	120755718	A-E	646	.	120755562	120755563	255,215,0	2	98,16	0,376
chr12	120912509	120912692	A-E	601	.	120912666	120912667	255,215,0	2	133,1	0,182
chr12	121019899	121020097	A-E	813	.	121019997	121019998	255,215,0	2	1,1	0,197
chr12	121148943	121148994	A-E	764	.	121148968	121148969	255,215,0	2	1,1	0,50
chr12	121329958	121330244	A-E	641	.	121330100	121330101	255,215,0	2	1,1	0,285
chr12	121566733	121567571	A-E	980	.	121567208	121567209	255,215,0	2	401,287	0,551
chr12	121582031	121582438	A-E	572	.	121582128	121582129	255,215,0	2	1,212	0,195
chr12	121613826	121614013	A-E	624	.	121613884	121613885	255,215,0	2	1,71	0,116
chr12	121628270	121628751	A-E	965	.	121628389	121628390	255,215,0	2	77,318	0,163
chr12	121648704	121649024	A-E	638	.	121648861	121648862	255,215,0	2	152,156	0,164
chr12	121733109	121733746	A-E	563	.	121733621	121733622	255,215,0	2	506,118	0,519
chr12	122014732	122015549	A-E	572	.	122015007	122015008	255,215,0	2	240,506	0,311
chr12	122101786	122102063	A-E	793	.	122101930	122101931	255,215,0	2	85,73	0,204
chr12	122207977	122208064	A-E	726	.	122208020	122208021	255,215,0	2	1,1	0,86
chr12	122461378	122461791	A-E	546	.	122461732	122461733	255,215,0	2	297,1	0,412
chr12	122891172	122891419	A-E	596	.	122891358	122891359	255,215,0	2	127,1	0,246
chr12	123009984	123010255	A-E	838	.	123010187	123010188	255,215,0	2	137,1	0,270
chr12	123320763	123321007	A-E	685	.	123320858	123320859	255,215,0	2	84,136	0,108
chr12	123321250	123321426	A-E	724	.	123321269	123321270	255,215,0	2	1,138	0,38
chr12	123378994	123379428	A-E	907	.	123379207	123379208	255,215,0	2	59,65	0,369
chr12	124451723	124452006	A-E	967	.	124451827	124451828	255,215,0	2	49,122	0,161
chr12	125118633	125118671	A-E	745	.	125118663	125118664	255,215,0	2	24,1	0,37
chr12	125153839	125154399	A-E	656	.	125154148	125154149	255,215,0	2	230,171	0,389
chr12	125200090	125200365	A-E	582	.	125200207	125200208	255,215,0	2	1,40	0,235
chr12	125347630	125347766	A-E	786	.	125347648	125347649	255,215,0	2	1,99	0,37
chr12	125395122	125395522	A-E	824	.	125395321	125395322	255,215,0	2	1,1	0,399
chr12	125402597	125402957	A-E	839	.	125402776	125402777	255,215,0	2	1,1	0,359
chr12	125405950	125406366	A-E	984	.	125406165	125406166	255,215,0	2	17,1	0,415
chr12	125412421	125412524	A-E	887	.	125412467	125412468	255,215,0	2	1,10	0,93
chr12	125423658	125423970	A-E	964	.	125423901	125423902	255,215,0	2	176,1	0,311
chr12	125424077	125424667	A-E	811	.	125424515	125424516	255,215,0	2	423,136	0,454
chr12	125479851	125480155	A-E	840	.	125479862	125479863	255,215,0	2	1,282	0,22
chr12	125550830	125551017	A-E	512	.	125550922	125550923	255,215,0	2	1,2	0,185
chr12	126011564	126011964	A-E	500	.	126011763	126011764	255,215,0	2	1,1	0,399
chr12	127650134	127650512	A-E	738	.	127650254	127650255	255,215,0	2	1,138	0,240
chr12	127650516	127650899	A-E	636	.	127650793	127650794	255,215,0	2	189,16	0,367
chr12	131239017	131239400	A-E	926	.	131239155	131239156	255,215,0	2	101,207	0,176
chr12	131317610	131317975	A-E	610	.	131317792	131317793	255,215,0	2	1,1	0,364
chr12	131355465	131355709	A-E	971	.	131355534	131355535	255,215,0	2	1,105	0,139
chr12	131442106	131442525	A-E	626	.	131442211	131442212	255,215,0	2	1,208	0,211
chr12	131702988	131703117	A-E	863	.	131703022	131703023	255,215,0	2	1,61	0,68
chr12	132313585	132313605	A-E	733	.	132313594	132313595	255,215,0	2	1,1	0,19
chr12	132380984	132381463	A-E	934	.	132381226	132381227	255,215,0	2	164,157	0,322
chr12	132608561	132608792	A-E	670	.	132608584	132608585	255,215,0	2	1,184	0,47
chr12	132702037	132702231	A-E	658	.	132702045	132702046	255,215,0	2	1,178	0,16
chr12	133047649	133048032	A-E	997	.	133047825	133047826	255,215,0	2	142,172	0,211
chr12	133065143	133065512	A-E	677	.	133065232	133065233	255,215,0	2	1,191	0,178
chr12	133706363	133706454	A-E	880	.	133706408	133706409	255,215,0	2	1,1	0,90
chr13	21748962	21749143	A-E	809	.	21749042	21749043	255,215,0	2	1,21	0,160
chr13	22009901	22010336	A-E	901	.	22010210	22010211	255,215,0	2	260,75	0,360
chr13	22111458	22111566	A-E	892	.	22111511	22111512	255,215,0	2	1,1	0,107
chr13	23500741	23500841	A-E	843	.	23500746	23500747	255,215,0	2	1,90	0,10
chr13	25077123	25077156	A-E	564	.	25077139	25077140	255,215,0	2	1,1	0,32
chr13	25079412	25079742	A-E	980	.	25079554	25079555	255,215,0	2	1,46	0,284
chr13	25775073	25775120	A-E	596	.	25775096	25775097	255,215,0	2	1,1	0,46
chr13	27699440	27699605	A-E	757	.	27699522	27699523	255,215,0	2	1,1	0,164
chr13	27817158	27817209	A-E	643	.	27817183	27817184	255,215,0	2	1,1	0,50
chr13	27826234	27826286	A-E	812	.	27826250	27826251	255,215,0	2	1,20	0,32
chr13	27826306	27826676	A-E	882	.	27826490	27826491	255,215,0	2	1,1	0,369
chr13	28001757	28002080	A-E	559	.	28001923	28001924	255,215,0	2	12,1	0,322
chr13	28025374	28025562	A-E	916	.	28025487	28025488	255,215,0	2	42,3	0,185
chr13	28713985	28714194	A-E	744	.	28714106	28714107	255,215,0	2	47,12	0,197
chr13	29050365	29050586	A-E	988	.	29050483	29050484	255,215,0	2	54,38	0,183
chr13	30756446	30756513	A-E	914	.	30756476	30756477	255,215,0	2	1,6	0,61
chr13	30968898	30969238	A-E	831	.	30969057	30969058	255,215,0	2	24,44	0,296
chr13	30982567	30982782	A-E	950	.	30982668	30982669	255,215,0	2	65,77	0,138
chr13	30995694	30995847	A-E	840	.	30995772	30995773	255,215,0	2	5,1	0,152
chr13	31189405	31189745	A-E	674	.	31189574	31189575	255,215,0	2	1,1	0,339
chr13	31194067	31194397	A-E	551	.	31194083	31194084	255,215,0	2	14,311	0,19
chr13	31248202	31248458	A-E	855	.	31248341	31248342	255,215,0	2	126,102	0,154
chr13	32502187	32502452	A-E	511	.	32502319	32502320	255,215,0	2	1,1	0,264
chr13	36872739	36873168	A-E	534	.	36872940	36872941	255,215,0	2	33,59	0,370
chr13	36918287	36918673	A-E	858	.	36918578	36918579	255,215,0	2	264,67	0,319
chr13	37632629	37632845	A-E	701	.	37632727	37632728	255,215,0	2	23,42	0,174
chr13	38533444	38533622	A-E	984	.	38533578	38533579	255,215,0	2	92,1	0,177
chr13	39609346	39609577	A-E	671	.	39609525	39609526	255,215,0	2	129,1	0,230
chr13	39610555	39610725	A-E	824	.	39610566	39610567	255,215,0	2	8,154	0,16
chr13	41553407	41553592	A-E	529	.	41553586	41553587	255,215,0	2	176,1	0,184
chr13	41579554	41579650	A-E	891	.	41579617	41579618	255,215,0	2	33,1	0,95
chr13	41582328	41582728	A-E	713	.	41582717	41582718	255,215,0	2	380,1	0,399
chr13	41591814	41592184	A-E	670	.	41592063	41592064	255,215,0	2	245,115	0,255
chr13	41608922	41609307	A-E	614	.	41609300	41609301	255,215,0	2	378,5	0,380
chr13	41633770	41634104	A-E	615	.	41633936	41633937	255,215,0	2	1,1	0,333
chr13	42615418	42615859	A-E	897	.	42615493	42615494	255,215,0	2	47,337	0,104
chr13	42849774	42850023	A-E	684	.	42849846	42849847	255,215,0	2	12,116	0,133
chr13	42853315	42853364	A-E	658	.	42853319	42853320	255,215,0	2	1,41	0,8
chr13	46699405	46699695	A-E	776	.	46699550	46699551	255,215,0	2	3,2	0,288
chr13	46753563	46754272	A-E	871	.	46754268	46754269	255,215,0	2	703,1	0,708
chr13	46757327	46757807	A-E	766	.	46757571	46757572	255,215,0	2	245,235	0,245
chr13	46758329	46758564	A-E	698	.	46758501	46758502	255,215,0	2	111,1	0,234
chr13	46774437	46774583	A-E	507	.	46774509	46774510	255,215,0	2	1,1	0,145
chr13	46948726	46949293	A-E	945	.	46949078	46949079	255,215,0	2	338,200	0,367
chr13	49875753	49875766	A-E	618	.	49875759	49875760	255,215,0	2	1,1	0,12
chr13	50365581	50365834	A-E	711	.	50365629	50365630	255,215,0	2	1,157	0,96
chr13	50652370	50652513	A-E	686	.	50652456	50652457	255,215,0	2	31,1	0,142
chr13	50658692	50659023	A-E	602	.	50658948	50658949	255,215,0	2	184,1	0,330
chr13	50672900	50673178	A-E	547	.	50673040	50673041	255,215,0	2	4,1	0,277
chr13	50696626	50696754	A-E	837	.	50696745	50696746	255,215,0	2	112,1	0,127
chr13	50783138	50783370	A-E	979	.	50783151	50783152	255,215,0	2	1,205	0,27
chr13	50931848	50932208	A-E	857	.	50932104	50932105	255,215,0	2	154,1	0,359
chr13	51086190	51086306	A-E	786	.	51086248	51086249	255,215,0	2	2,1	0,115
chr13	52360166	52360530	A-E	997	.	52360367	52360368	255,215,0	2	50,11	0,353
chr13	52572353	52572390	A-E	729	.	52572372	52572373	255,215,0	2	3,1	0,36
chr13	53028749	53028807	A-E	925	.	53028778	53028779	255,215,0	2	2,1	0,57
chr13	67134236	67134539	A-E	692	.	67134374	67134375	255,215,0	2	1,27	0,276
chr13	67568177	67568566	A-E	835	.	67568562	67568563	255,215,0	2	384,2	0,387
chr13	67694019	67694353	A-E	543	.	67694185	67694186	255,215,0	2	1,1	0,333
chr13	67694815	67695222	A-E	675	.	67695187	67695188	255,215,0	2	350,12	0,395
chr13	67695425	67695706	A-E	927	.	67695684	67695685	255,215,0	2	239,1	0,280
chr13	67704594	67704951	A-E	967	.	67704772	67704773	255,215,0	2	1,1	0,356
chr13	73354539	73354623	A-E	561	.	73354580	73354581	255,215,0	2	1,1	0,83
chr13	74039616	74040003	A-E	946	.	74039802	74039803	255,215,0	2	1,14	0,373
chr13	76560914	76561284	A-E	594	.	76560971	76560972	255,215,0	2	1,255	0,115
chr13	79232495	79232747	A-E	790	.	79232545	79232546	255,215,0	2	1,151	0,101
chr13	80059429	80059754	A-E	505	.	80059479	80059480	255,215,0	2	1,225	0,100
chr13	80096723	80097053	A-E	588	.	80096759	80096760	255,215,0	2	1,257	0,73
chr13	95085642	95085880	A-E	913	.	95085652	95085653	255,215,0	2	1,218	0,20
chr13	95201580	95202169	A-E	996	.	95201892	95201893	255,215,0	2	199,162	0,427
chr13	95923496	95923810	A-E	998	.	95923561	95923562	255,215,0	2	1,183	0,131
chr13	95925897	95926219	A-E	840	.	95926057	95926058	255,215,0	2	4,5	0,317
chr13	95948975	95948980	A-E	842	.	95948977	95948978	255,215,0	2	1,1	0,4
chr13	95950035	95950207	A-E	958	.	95950139	95950140	255,215,0	2	41,4	0,168
chr13	96330209	96330682	A-E	878	.	96330491	96330492	255,215,0	2	190,97	0,376
chr13	96517437	96517518	A-E	811	.	96517477	96517478	255,215,0	2	2,1	0,80
chr13	97877945	97878102	A-E	738	.	97878064	97878065	255,215,0	2	83,1	0,156
chr13	97907279	97907333	A-E	768	.	97907305	97907306	255,215,0	2	1,1	0,53
chr13	97908706	97909024	A-E	992	.	97908750	97908751	255,215,0	2	1,229	0,89
chr13	97909104	97909427	A-E	505	.	97909130	97909131	255,215,0	2	2,271	0,52
chr13	97909528	97909612	A-E	697	.	97909586	97909587	255,215,0	2	35,1	0,83
chr13	97910139	97910631	A-E	953	.	97910411	97910412	255,215,0	2	207,154	0,338
chr13	99136542	99137502	A-E	710	.	99137323	99137324	255,215,0	2	755,151	0,809
chr13	99161455	99162128	A-E	957	.	99161863	99161864	255,215,0	2	334,190	0,483
chr13	99227072	99227385	A-E	570	.	99227228	99227229	255,215,0	2	1,1	0,312
chr13	99737768	99737881	A-E	823	.	99737824	99737825	255,215,0	2	1,1	0,112
chr13	99977686	99977840	A-E	898	.	99977731	99977732	255,215,0	2	2,65	0,89
chr13	99979506	99979693	A-E	644	.	99979621	99979622	255,215,0	2	46,1	0,186
chr13	100009566	100009819	A-E	936	.	100009585	100009586	255,215,0	2	1,214	0,39
chr13	100150835	100151357	A-E	755	.	100151072	100151073	255,215,0	2	236,283	0,239
chr13	101045000	101045481	A-E	992	.	101045416	101045417	255,215,0	2	353,1	0,480
chr13	103499357	103499665	A-E	734	.	103499429	103499430	255,215,0	2	1,164	0,144
chr13	107188809	107188962	A-E	908	.	107188921	107188922	255,215,0	2	74,1	0,152
chr13	107222695	107222773	A-E	915	.	107222771	107222772	255,215,0	2	76,1	0,77
chr13	108535995	108536084	A-E	967	.	108536039	108536040	255,215,0	2	1,1	0,88
chr13	108924829	108925122	A-E	548	.	108924876	108924877	255,215,0	2	31,228	0,65
chr13	108934369	108934498	A-E	654	.	108934417	108934418	255,215,0	2	1,32	0,97
chr13	109412611	109412773	A-E	947	.	109412689	109412690	255,215,0	2	1,6	0,156
chr13	109421847	109422176	A-E	999	.	109422011	109422012	255,215,0	2	1,1	0,328
chr13	110352123	110352147	A-E	905	.	110352134	110352135	255,215,0	2	1,1	0,23
chr13	110430431	110430792	A-E	509	.	110430666	110430667	255,215,0	2	117,6	0,355
chr13	110440213	110440518	A-E	912	.	110440411	110440412	255,215,0	2	94,1	0,304
chr13	111161836	111162133	A-E	983	.	111161983	111161984	255,215,0	2	1,2	0,295
chr13	111565652	111565807	A-E	758	.	111565744	111565745	255,215,0	2	37,7	0,148
chr13	111618413	111618604	A-E	979	.	111618535	111618536	255,215,0	2	55,1	0,190
chr13	111638110	111638254	A-E	843	.	111638181	111638182	255,215,0	2	1,1	0,143
chr13	113243127	113243504	A-E	691	.	113243429	113243430	255,215,0	2	229,1	0,376
chr13	113260725	113260828	A-E	914	.	113260809	113260810	255,215,0	2	68,1	0,102
chr13	113343681	113344036	A-E	557	.	113343803	113343804	255,215,0	2	2,111	0,244
chr13	113807090	113807411	A-E	698	.	113807337	113807338	255,215,0	2	246,72	0,249
chr13	113952633	113952751	A-E	958	.	113952649	113952650	255,215,0	2	1,85	0,33
chr13	114563434	114564141	A-E	961	.	114564138	114564139	255,215,0	2	704,1	0,706
chr13	114753556	114753841	A-E	862	.	114753684	114753685	255,215,0	2	12,40	0,245
chr13	114753861	114754773	A-E	674	.	114753932	114753933	255,215,0	2	1,770	0,142
chr13	114770361	114770639	A-E	986	.	114770502	114770503	255,215,0	2	77,71	0,207
chr13	114829459	114829992	A-E	875	.	114829550	114829551	255,215,0	2	47,397	0,136
chr13	114880773	114881165	A-E	994	.	114880977	114880978	255,215,0	2	163,145	0,247
chr13	114905896	114906232	A-E	736	.	114905989	114905990	255,215,0	2	2,150	0,186
chr14	20895573	20895913	A-E	959	.	20895586	20895587	255,215,0	2	1,314	0,26
chr14	20947018	20947321	A-E	576	.	20947091	20947092	255,215,0	2	1,157	0,146
chr14	21093472	21093639	A-E	993	.	21093496	21093497	255,215,0	2	1,118	0,49
chr14	21100339	21100468	A-E	688	.	21100409	21100410	255,215,0	2	14,1	0,128
chr14	21149440	21149603	A-E	901	.	21149458	21149459	255,215,0	2	14,140	0,23
chr14	21151333	21151694	A-E	998	.	21151410	21151411	255,215,0	2	70,275	0,86
chr14	21288613	21288985	A-E	966	.	21288796	21288797	255,215,0	2	1,5	0,367
chr14	21776910	21777214	A-E	759	.	21777076	21777077	255,215,0	2	30,1	0,303
chr14	21995270	21995459	A-E	979	.	21995280	21995281	255,215,0	2	1,168	0,21
chr14	22802337	22802712	A-E	976	.	22802522	22802523	255,215,0	2	5,8	0,367
chr14	22896809	22896968	A-E	578	.	22896893	22896894	255,215,0	2	12,1	0,158
chr14	23366837	23367222	A-E	559	.	23367029	23367030	255,215,0	2	1,1	0,384
chr14	23494200	23494578	A-E	597	.	23494571	23494572	255,215,0	2	369,3	0,375
chr14	23631287	23631397	A-E	830	.	23631341	23631342	255,215,0	2	3,4	0,106
chr14	23707213	23707310	A-E	891	.	23707299	23707300	255,215,0	2	78,1	0,96
chr14	24766933	24766954	A-E	902	.	24766943	24766944	255,215,0	2	1,1	0,20
chr14	25389984	25390193	A-E	567	.	25390088	25390089	255,215,0	2	1,1	0,208
chr14	25435593	25435704	A-E	603	.	25435648	25435649	255,215,0	2	1,1	0,110
chr14	27311220	27311475	A-E	603	.	27311344	27311345	255,215,0	2	1,7	0,248
chr14	31344823	31345180	A-E	945	.	31345076	31345077	255,215,0	2	199,48	0,309
chr14	31720377	31720762	A-E	504	.	31720569	31720570	255,215,0	2	1,1	0,384
chr14	32670231	32670595	A-E	806	.	32670372	32670373	255,215,0	2	1,81	0,283
chr14	32670916	32671247	A-E	913	.	32671220	32671221	255,215,0	2	280,1	0,330
chr14	34409916	34410012	A-E	976	.	34409946	34409947	255,215,0	2	1,36	0,60
chr14	34966252	34966448	A-E	992	.	34966303	34966304	255,215,0	2	1,93	0,103
chr14	35097887	35098278	A-E	708	.	35098272	35098273	255,215,0	2	381,1	0,390
chr14	35312116	35312435	A-E	702	.	35312392	35312393	255,215,0	2	261,26	0,293
chr14	35763545	35763924	A-E	667	.	35763621	35763622	255,215,0	2	69,294	0,85
chr14	35816738	35817044	A-E	762	.	35816995	35816996	255,215,0	2	211,1	0,305
chr14	35836736	35837215	A-E	994	.	35837044	35837045	255,215,0	2	246,107	0,372
chr14	35843665	35844239	A-E	804	.	35843677	35843678	255,215,0	2	1,549	0,25
chr14	35899322	35899873	A-E	551	.	35899381	35899382	255,215,0	2	1,433	0,118
chr14	37317014	37317171	A-E	563	.	37317122	37317123	255,215,0	2	61,1	0,156
chr14	37440610	37440812	A-E	915	.	37440723	37440724	255,215,0	2	29,4	0,198
chr14	39637601	39637824	A-E	755	.	39637712	39637713	255,215,0	2	1,1	0,222
chr14	42067125	42067281	A-E	801	.	42067161	42067162	255,215,0	2	1,84	0,72
chr14	50347127	50347284	A-E	777	.	50347179	50347180	255,215,0	2	1,52	0,105
chr14	50358902	50358959	A-E	900	.	50358930	50358931	255,215,0	2	1,1	0,56
chr14	50443842	50444209	A-E	585	.	50443864	50443865	255,215,0	2	1,323	0,44
chr14	50465888	50466432	A-E	868	.	50466065	50466066	255,215,0	2	177,366	0,178
chr14	50528497	50528810	A-E	737	.	50528554	50528555	255,215,0	2	33,230	0,83
chr14	50528971	50529615	A-E	855	.	50529531	50529532	255,215,0	2	497,19	0,625
chr14	50554169	50554387	A-E	706	.	50554190	50554191	255,215,0	2	19,194	0,24
chr14	51393835	51393896	A-E	995	.	51393860	51393861	255,215,0	2	1,10	0,51
chr14	52393343	52393713	A-E	536	.	52393420	52393421	255,215,0	2	1,215	0,155
chr14	54833964	54834357	A-E	651	.	54834050	54834051	255,215,0	2	1,220	0,173
chr14	54954614	54954814	A-E	499	.	54954642	54954643	255,215,0	2	2,144	0,56
chr14	55032268	55032502	A-E	906	.	55032272	55032273	255,215,0	2	1,226	0,8
chr14	55194741	55194795	A-E	850	.	55194767	55194768	255,215,0	2	1,1	0,53
chr14	55196904	55197254	A-E	971	.	55197080	55197081	255,215,0	2	4,1	0,349
chr14	55197262	55197652	A-E	862	.	55197455	55197456	255,215,0	2	72,74	0,316
chr14	55239242	55239624	A-E	780	.	55239411	55239412	255,215,0	2	1,43	0,339
chr14	55239756	55240587	A-E	973	.	55240233	55240234	255,215,0	2	452,327	0,504
chr14	55494954	55495117	A-E	537	.	55495036	55495037	255,215,0	2	4,1	0,162
chr14	55519503	55519897	A-E	873	.	55519521	55519522	255,215,0	2	1,357	0,37
chr14	55739525	55739908	A-E	843	.	55739685	55739686	255,215,0	2	1,62	0,321
chr14	56047993	56048394	A-E	573	.	56048193	56048194	255,215,0	2	1,1	0,400
chr14	56665768	56666292	A-E	892	.	56665773	56665774	255,215,0	2	1,513	0,11
chr14	56666763	56667034	A-E	830	.	56666834	56666835	255,215,0	2	1,128	0,143
chr14	58712476	58712872	A-E	691	.	58712666	58712667	255,215,0	2	1,16	0,380
chr14	62019521	62020052	A-E	983	.	62019779	62019780	255,215,0	2	205,219	0,312
chr14	62216649	62217020	A-E	513	.	62216840	62216841	255,215,0	2	13,1	0,370
chr14	62218444	62218587	A-E	527	.	62218515	62218516	255,215,0	2	1,1	0,142
chr14	63938043	63938317	A-E	734	.	63938153	63938154	255,215,0	2	1,53	0,221
chr14	64932814	64932958	A-E	774	.	64932899	64932900	255,215,0	2	29,1	0,143
chr14	64968682	64968912	A-E	511	.	64968720	64968721	255,215,0	2	1,153	0,77
chr14	65342182	65342309	A-E	581	.	65342245	65342246	255,215,0	2	1,1	0,126
chr14	65697079	65697411	A-E	735	.	65697331	65697332	255,215,0	2	175,1	0,331
chr14	65744217	65744507	A-E	824	.	65744362	65744363	255,215,0	2	3,1	0,289
chr14	65905118	65905243	A-E	921	.	65905180	65905181	255,215,0	2	1,1	0,124
chr14	68140284	68140628	A-E	648	.	68140455	68140456	255,215,0	2	1,1	0,343
chr14	68146878	68147111	A-E	895	.	68147048	68147049	255,215,0	2	123,15	0,218
chr14	69258687	69259088	A-E	771	.	69259068	69259069	255,215,0	2	363,1	0,400
chr14	69274132	69274270	A-E	649	.	69274200	69274201	255,215,0	2	1,1	0,137
chr14	69283130	69283453	A-E	513	.	69283447	69283448	255,215,0	2	314,1	0,322
chr14	69321908	69322100	A-E	941	.	69322003	69322004	255,215,0	2	1,1	0,191
chr14	70079261	70079549	A-E	823	.	70079400	70079401	255,215,0	2	125,134	0,154
chr14	70079600	70079905	A-E	700	.	70079704	70079705	255,215,0	2	1,96	0,209
chr14	70092149	70092525	A-E	947	.	70092367	70092368	255,215,0	2	63,1	0,375
chr14	70095983	70096006	A-E	842	.	70095994	70095995	255,215,0	2	1,1	0,22
chr14	70119624	70119998	A-E	933	.	70119830	70119831	255,215,0	2	142,102	0,272
chr14	70163677	70163850	A-E	947	.	70163760	70163761	255,215,0	2	5,10	0,163
chr14	71453842	71454160	A-E	916	.	71454000	71454001	255,215,0	2	1,1	0,317
chr14	71791436	71791874	A-E	984	.	71791729	71791730	255,215,0	2	223,74	0,364
chr14	71885740	71885969	A-E	931	.	71885805	71885806	255,215,0	2	1,98	0,131
chr14	73923751	73923922	A-E	546	.	73923804	73923805	255,215,0	2	1,65	0,106
chr14	74224987	74225469	A-E	903	.	74225101	74225102	255,215,0	2	85,338	0,144
chr14	74225472	74225633	A-E	909	.	74225511	74225512	255,215,0	2	3,85	0,76
chr14	74252217	74252537	A-E	906	.	74252229	74252230	255,215,0	2	1,296	0,24
chr14	74319294	74319582	A-E	970	.	74319535	74319536	255,215,0	2	196,1	0,287
chr14	74684459	74684545	A-E	785	.	74684505	74684506	255,215,0	2	43,35	0,51
chr14	74768904	74768975	A-E	874	.	74768937	74768938	255,215,0	2	1,5	0,66
chr14	75491919	75492089	A-E	984	.	75492032	75492033	255,215,0	2	102,44	0,126
chr14	75535272	75535353	A-E	860	.	75535307	75535308	255,215,0	2	21,31	0,50
chr14	75592667	75593037	A-E	693	.	75593003	75593004	255,215,0	2	307,4	0,366
chr14	75696845	75697219	A-E	600	.	75696910	75696911	255,215,0	2	1,243	0,131
chr14	75724942	75725530	A-E	559	.	75725477	75725478	255,215,0	2	505,22	0,566
chr14	75743496	75744812	A-E	745	.	75743939	75743940	255,215,0	2	434,863	0,453
chr14	75750125	75750292	A-E	893	.	75750144	75750145	255,215,0	2	1,129	0,38
chr14	75754426	75754646	A-E	741	.	75754525	75754526	255,215,0	2	1,22	0,198
chr14	75762262	75762527	A-E	901	.	75762422	75762423	255,215,0	2	83,27	0,238
chr14	75768536	75769006	A-E	981	.	75768681	75768682	255,215,0	2	101,279	0,191
chr14	76678742	76679125	A-E	635	.	76678754	76678755	255,215,0	2	1,358	0,25
chr14	77419996	77420082	A-E	853	.	77420015	77420016	255,215,0	2	10,56	0,30
chr14	77422705	77423545	A-E	997	.	77423104	77423105	255,215,0	2	373,413	0,427
chr14	77431067	77431579	A-E	508	.	77431237	77431238	255,215,0	2	147,318	0,194
chr14	77444143	77444725	A-E	978	.	77444468	77444469	255,215,0	2	314,245	0,337
chr14	77444892	77444954	A-E	515	.	77444924	77444925	255,215,0	2	5,1	0,61
chr14	77495718	77495873	A-E	941	.	77495814	77495815	255,215,0	2	39,1	0,154
chr14	77504294	77504718	A-E	696	.	77504556	77504557	255,215,0	2	216,114	0,310
chr14	77506077	77506276	A-E	922	.	77506101	77506102	255,215,0	2	1,151	0,48
chr14	77510589	77510600	A-E	986	.	77510594	77510595	255,215,0	2	1,1	0,10
chr14	77769943	77770369	A-E	835	.	77770176	77770177	255,215,0	2	168,127	0,299
chr14	78047366	78047707	A-E	661	.	78047417	78047418	255,215,0	2	25,263	0,78
chr14	78074083	78074225	A-E	921	.	78074144	78074145	255,215,0	2	1,20	0,122
chr14	81866516	81866907	A-E	971	.	81866862	81866863	255,215,0	2	307,5	0,386
chr14	81995899	81996066	A-E	718	.	81995997	81995998	255,215,0	2	31,1	0,166
chr14	88462234	88462987	A-E	987	.	88462476	88462477	255,215,0	2	243,510	0,243
chr14	90341409	90341515	A-E	538	.	90341511	90341512	255,215,0	2	101,2	0,104
chr14	91267751	91267883	A-E	984	.	91267833	91267834	255,215,0	2	62,28	0,104
chr14	91269936	91270352	A-E	986	.	91270296	91270297	255,215,0	2	345,39	0,377
chr14	91279643	91280033	A-E	502	.	91279837	91279838	255,215,0	2	1,1	0,389
chr14	91281966	91282097	A-E	966	.	91282080	91282081	255,215,0	2	100,1	0,130
chr14	91583338	91583593	A-E	519	.	91583461	91583462	255,215,0	2	1,9	0,246
chr14	91673466	91673728	A-E	960	.	91673705	91673706	255,215,0	2	218,1	0,261
chr14	91734470	91734656	A-E	997	.	91734562	91734563	255,215,0	2	1,1	0,185
chr14	93132041	93132238	A-E	759	.	93132058	93132059	255,215,0	2	1,163	0,34
chr14	93789587	93789799	A-E	915	.	93789692	93789693	255,215,0	2	1,1	0,211
chr14	97646734	97646983	A-E	850	.	97646790	97646791	255,215,0	2	1,137	0,112
chr14	99827366	99827674	A-E	987	.	99827538	99827539	255,215,0	2	39,1	0,307
chr14	100533928	100534822	A-E	770	.	100533955	100533956	255,215,0	2	5,844	0,50
chr14	100633041	100633147	A-E	983	.	100633117	100633118	255,215,0	2	48,1	0,105
chr14	100680429	100680617	A-E	605	.	100680522	100680523	255,215,0	2	1,1	0,187
chr14	100680804	100681084	A-E	898	.	100680930	100680931	255,215,0	2	111,138	0,142
chr14	100687969	100688076	A-E	867	.	100687997	100687998	255,215,0	2	1,51	0,56
chr14	100689704	100690101	A-E	704	.	100689900	100689901	255,215,0	2	1,5	0,392
chr14	100839222	100839615	A-E	527	.	100839607	100839608	255,215,0	2	379,1	0,392
chr14	100906618	100906752	A-E	928	.	100906683	100906684	255,215,0	2	1,3	0,131
chr14	101150705	101150845	A-E	575	.	101150774	101150775	255,215,0	2	1,1	0,139
chr14	101202789	101203232	A-E	711	.	101202817	101202818	255,215,0	2	13,398	0,45
chr14	101315176	101316924	A-E	854	.	101315595	101315596	255,215,0	2	407,1315	0,433
chr14	102230605	102230831	A-E	861	.	102230717	102230718	255,215,0	2	1,1	0,225
chr14	102413918	102414007	A-E	919	.	102413953	102413954	255,215,0	2	1,18	0,71
chr14	102414226	102414964	A-E	723	.	102414564	102414565	255,215,0	2	288,349	0,389
chr14	102415545	102415736	A-E	759	.	102415628	102415629	255,215,0	2	17,40	0,151
chr14	102836986	102837187	A-E	505	.	102837061	102837062	255,215,0	2	43,92	0,109
chr14	102992536	102992609	A-E	917	.	102992572	102992573	255,215,0	2	1,1	0,72
chr14	103051810	103052039	A-E	982	.	103051995	103051996	255,215,0	2	143,1	0,228
chr14	103057882	103058126	A-E	750	.	103057939	103057940	255,215,0	2	1,130	0,114
chr14	103060012	103060367	A-E	796	.	103060310	103060311	255,215,0	2	244,1	0,354
chr14	103112299	103112666	A-E	986	.	103112354	103112355	255,215,0	2	1,256	0,111
chr14	103242495	103242815	A-E	537	.	103242612	103242613	255,215,0	2	1,86	0,234
chr14	103246101	103246389	A-E	720	.	103246127	103246128	255,215,0	2	10,244	0,44
chr14	103585248	103585668	A-E	987	.	103585539	103585540	255,215,0	2	253,90	0,330
chr14	103674889	103675043	A-E	870	.	103674980	103674981	255,215,0	2	30,1	0,153
chr14	103710312	103710619	A-E	579	.	103710465	103710466	255,215,0	2	2,1	0,306
chr14	104185130	104185227	A-E	740	.	104185141	104185142	255,215,0	2	1,75	0,22
chr14	104338339	104338529	A-E	933	.	104338397	104338398	255,215,0	2	45,118	0,72
chr14	105142938	105143192	A-E	513	.	105143061	105143062	255,215,0	2	1,8	0,246
chr14	105191818	105192004	A-E	973	.	105191946	105191947	255,215,0	2	72,1	0,185
chr14	105272048	105272122	A-E	532	.	105272084	105272085	255,215,0	2	1,1	0,73
chr14	105294003	105294327	A-E	965	.	105294165	105294166	255,215,0	2	3,1	0,323
chr14	105488438	105488707	A-E	560	.	105488700	105488701	255,215,0	2	258,1	0,268
chr14	105491233	105491512	A-E	543	.	105491452	105491453	255,215,0	2	196,36	0,243
chr14	105493379	105493756	A-E	498	.	105493697	105493698	255,215,0	2	263,3	0,374
chr14	105536659	105537093	A-E	705	.	105536680	105536681	255,215,0	2	1,392	0,42
chr14	105947247	105947589	A-E	995	.	105947316	105947317	255,215,0	2	4,207	0,135
chr14	105947910	105948133	A-E	746	.	105948081	105948082	255,215,0	2	124,3	0,220
chr14	105948139	105949025	A-E	786	.	105948431	105948432	255,215,0	2	251,552	0,334
chr15	22923983	22924262	A-E	623	.	22924023	22924024	255,215,0	2	1,199	0,80
chr15	23035430	23035509	A-E	756	.	23035469	23035470	255,215,0	2	1,1	0,78
chr15	25682714	25683138	A-E	496	.	25683027	25683028	255,215,0	2	256,53	0,371
chr15	26091537	26091912	A-E	550	.	26091607	26091608	255,215,0	2	1,235	0,140
chr15	26095507	26095720	A-E	688	.	26095666	26095667	255,215,0	2	128,22	0,191
chr15	26327449	26327657	A-E	923	.	26327504	26327505	255,215,0	2	1,97	0,111
chr15	27333003	27333354	A-E	728	.	27333178	27333179	255,215,0	2	1,1	0,350
chr15	27509398	27509798	A-E	498	.	27509428	27509429	255,215,0	2	1,340	0,60
chr15	28341018	28341558	A-E	746	.	28341554	28341555	255,215,0	2	536,2	0,538
chr15	29210820	29210846	A-E	660	.	29210832	29210833	255,215,0	2	1,1	0,25
chr15	31620536	31620710	A-E	618	.	31620649	31620650	255,215,0	2	68,14	0,160
chr15	31645356	31645533	A-E	540	.	31645444	31645445	255,215,0	2	1,1	0,176
chr15	31645675	31645937	A-E	510	.	31645816	31645817	255,215,0	2	40,18	0,244
chr15	31656932	31656985	A-E	864	.	31656958	31656959	255,215,0	2	1,1	0,52
chr15	31684187	31684230	A-E	530	.	31684208	31684209	255,215,0	2	1,1	0,42
chr15	34781265	34782005	A-E	849	.	34781687	34781688	255,215,0	2	385,280	0,460
chr15	34806583	34806655	A-E	673	.	34806618	34806619	255,215,0	2	19,20	0,52
chr15	35465661	35465892	A-E	958	.	35465888	35465889	255,215,0	2	225,1	0,230
chr15	38546646	38546996	A-E	593	.	38546933	38546934	255,215,0	2	239,14	0,336
chr15	38839909	38840193	A-E	891	.	38840149	38840150	255,215,0	2	199,1	0,283
chr15	39420258	39420755	A-E	576	.	39420469	39420470	255,215,0	2	186,260	0,237
chr15	39505537	39506019	A-E	497	.	39505742	39505743	255,215,0	2	109,180	0,302
chr15	39721939	39722170	A-E	521	.	39722054	39722055	255,215,0	2	2,1	0,230
chr15	40075847	40076148	A-E	800	.	40076082	40076083	255,215,0	2	172,1	0,300
chr15	40728458	40728843	A-E	874	.	40728498	40728499	255,215,0	2	1,304	0,81
chr15	40803808	40804054	A-E	698	.	40803996	40803997	255,215,0	2	133,1	0,245
chr15	42083275	42083582	A-E	550	.	42083458	42083459	255,215,0	2	61,1	0,306
chr15	42567783	42568038	A-E	893	.	42567786	42567787	255,215,0	2	1,248	0,7
chr15	42797413	42797775	A-E	752	.	42797501	42797502	255,215,0	2	1,186	0,176
chr15	43209880	43210139	A-E	487	.	43210009	43210010	255,215,0	2	1,1	0,258
chr15	43212001	43212174	A-E	628	.	43212144	43212145	255,215,0	2	115,1	0,172
chr15	43415014	43415563	A-E	897	.	43415336	43415337	255,215,0	2	322,225	0,324
chr15	43786162	43786338	A-E	519	.	43786249	43786250	255,215,0	2	1,1	0,175
chr15	44114337	44114409	A-E	572	.	44114402	44114403	255,215,0	2	60,1	0,71
chr15	44588949	44589024	A-E	876	.	44588986	44588987	255,215,0	2	1,1	0,74
chr15	44830286	44830693	A-E	521	.	44830413	44830414	255,215,0	2	41,192	0,215
chr15	45002253	45002823	A-E	971	.	45002528	45002529	255,215,0	2	260,278	0,292
chr15	45018690	45019271	A-E	984	.	45019006	45019007	255,215,0	2	293,241	0,340
chr15	45755958	45756287	A-E	532	.	45755972	45755973	255,215,0	2	5,304	0,25
chr15	45841083	45841452	A-E	943	.	45841129	45841130	255,215,0	2	1,277	0,92
chr15	48884556	48884907	A-E	857	.	48884662	48884663	255,215,0	2	4,141	0,210
chr15	49731080	49731346	A-E	842	.	49731145	49731146	255,215,0	2	1,136	0,130
chr15	49914171	49914422	A-E	649	.	49914306	49914307	255,215,0	2	30,9	0,242
chr15	51178221	51178337	A-E	984	.	51178278	51178279	255,215,0	2	1,1	0,115
chr15	51199434	51199720	A-E	627	.	51199488	51199489	255,215,0	2	27,204	0,82
chr15	51520545	51520950	A-E	954	.	51520859	51520860	255,215,0	2	226,2	0,403
chr15	51868899	51870333	A-E	615	.	51869554	51869555	255,215,0	2	580,702	0,732
chr15	51894237	51894534	A-E	597	.	51894385	51894386	255,215,0	2	1,1	0,296
chr15	51921715	51922068	A-E	583	.	51922002	51922003	255,215,0	2	234,12	0,341
chr15	52019891	52020164	A-E	584	.	52020016	52020017	255,215,0	2	5,26	0,247
chr15	52138652	52139048	A-E	933	.	52138894	52138895	255,215,0	2	93,3	0,393
chr15	52171021	52171570	A-E	968	.	52171186	52171187	255,215,0	2	147,364	0,185
chr15	52274281	52274516	A-E	947	.	52274504	52274505	255,215,0	2	213,1	0,234
chr15	52411237	52411324	A-E	509	.	52411313	52411314	255,215,0	2	67,1	0,86
chr15	55487267	55487658	A-E	614	.	55487505	55487506	255,215,0	2	88,1	0,390
chr15	55559597	55559729	A-E	703	.	55559671	55559672	255,215,0	2	18,1	0,131
chr15	55569261	55569551	A-E	538	.	55569535	55569536	255,215,0	2	273,14	0,276
chr15	55574303	55574707	A-E	919	.	55574532	55574533	255,215,0	2	60,5	0,399
chr15	56331775	56332089	A-E	568	.	56331932	56331933	255,215,0	2	2,1	0,313
chr15	56533555	56533911	A-E	518	.	56533732	56533733	255,215,0	2	1,1	0,355
chr15	57024151	57024543	A-E	715	.	57024346	57024347	255,215,0	2	1,1	0,391
chr15	57051105	57051488	A-E	780	.	57051461	57051462	255,215,0	2	342,11	0,372
chr15	58471774	58471986	A-E	921	.	58471800	58471801	255,215,0	2	7,165	0,47
chr15	58472038	58472400	A-E	994	.	58472248	58472249	255,215,0	2	101,41	0,321
chr15	58778346	58778563	A-E	902	.	58778469	58778470	255,215,0	2	32,1	0,216
chr15	58839029	58839409	A-E	970	.	58839089	58839090	255,215,0	2	1,260	0,120
chr15	59947710	59948266	A-E	549	.	59948236	59948237	255,215,0	2	499,1	0,555
chr15	63343382	63343975	A-E	967	.	63343384	63343385	255,215,0	2	1,589	0,4
chr15	63397721	63397992	A-E	595	.	63397858	63397859	255,215,0	2	5,1	0,270
chr15	63487931	63488247	A-E	649	.	63487983	63487984	255,215,0	2	31,241	0,75
chr15	63492889	63493249	A-E	783	.	63492920	63492921	255,215,0	2	1,297	0,63
chr15	63519503	63519730	A-E	506	.	63519616	63519617	255,215,0	2	1,1	0,226
chr15	63779413	63779516	A-E	898	.	63779457	63779458	255,215,0	2	1,14	0,89
chr15	63795379	63795825	A-E	961	.	63795542	63795543	255,215,0	2	134,253	0,193
chr15	64302988	64303332	A-E	881	.	64303075	64303076	255,215,0	2	77,246	0,98
chr15	64385304	64385413	A-E	767	.	64385383	64385384	255,215,0	2	54,4	0,105
chr15	64995974	64996331	A-E	730	.	64996159	64996160	255,215,0	2	15,1	0,356
chr15	65134813	65135011	A-E	773	.	65134885	65134886	255,215,0	2	65,117	0,81
chr15	65186466	65186587	A-E	907	.	65186501	65186502	255,215,0	2	1,50	0,71
chr15	65475796	65476156	A-E	722	.	65476084	65476085	255,215,0	2	219,1	0,359
chr15	65588138	65588796	A-E	963	.	65588278	65588279	255,215,0	2	32,409	0,249
chr15	65597342	65597825	A-E	561	.	65597631	65597632	255,215,0	2	258,161	0,322
chr15	65821413	65821509	A-E	499	.	65821460	65821461	255,215,0	2	1,1	0,95
chr15	66076050	66076453	A-E	821	.	66076437	66076438	255,215,0	2	376,4	0,399
chr15	66082476	66082709	A-E	838	.	66082697	66082698	255,215,0	2	212,1	0,232
chr15	66648415	66648431	A-E	891	.	66648422	66648423	255,215,0	2	1,1	0,15
chr15	66947502	66947767	A-E	951	.	66947609	66947610	255,215,0	2	1,51	0,214
chr15	67013950	67014229	A-E	717	.	67014118	67014119	255,215,0	2	60,1	0,278
chr15	67134448	67134928	A-E	779	.	67134630	67134631	255,215,0	2	142,256	0,224
chr15	67135153	67135447	A-E	791	.	67135429	67135430	255,215,0	2	261,1	0,293
chr15	67143614	67144207	A-E	746	.	67143867	67143868	255,215,0	2	216,302	0,291
chr15	67359902	67360290	A-E	880	.	67360057	67360058	255,215,0	2	113,190	0,198
chr15	67368799	67369095	A-E	940	.	67368928	67368929	255,215,0	2	1,37	0,259
chr15	67374642	67374798	A-E	927	.	67374719	67374720	255,215,0	2	1,1	0,155
chr15	67390261	67390412	A-E	584	.	67390325	67390326	255,215,0	2	2,24	0,127
chr15	67500334	67500613	A-E	586	.	67500473	67500474	255,215,0	2	1,1	0,278
chr15	67545811	67546164	A-E	764	.	67546152	67546153	255,215,0	2	332,1	0,352
chr15	67815166	67815328	A-E	602	.	67815184	67815185	255,215,0	2	1,126	0,36
chr15	68571566	68571853	A-E	561	.	68571709	68571710	255,215,0	2	1,1	0,286
chr15	68573354	68573573	A-E	605	.	68573463	68573464	255,215,0	2	1,1	0,218
chr15	69090153	69090340	A-E	685	.	69090249	69090250	255,215,0	2	7,1	0,186
chr15	70394017	70394314	A-E	966	.	70394165	70394166	255,215,0	2	1,1	0,296
chr15	72487661	72487743	A-E	908	.	72487739	72487740	255,215,0	2	76,1	0,81
chr15	72529849	72530124	A-E	916	.	72529996	72529997	255,215,0	2	67,47	0,228
chr15	72564874	72565308	A-E	627	.	72565150	72565151	255,215,0	2	276,157	0,277
chr15	74392546	74392650	A-E	894	.	74392609	74392610	255,215,0	2	33,10	0,94
chr15	74676254	74676541	A-E	809	.	74676346	74676347	255,215,0	2	1,103	0,184
chr15	74693719	74694069	A-E	646	.	74694003	74694004	255,215,0	2	253,34	0,316
chr15	74725007	74725203	A-E	716	.	74725172	74725173	255,215,0	2	137,1	0,195
chr15	74902698	74903096	A-E	995	.	74902986	74902987	255,215,0	2	200,20	0,378
chr15	74908840	74909023	A-E	537	.	74908945	74908946	255,215,0	2	41,13	0,170
chr15	74909072	74909376	A-E	819	.	74909223	74909224	255,215,0	2	1,1	0,303
chr15	75052755	75053109	A-E	986	.	75053055	75053056	255,215,0	2	248,1	0,353
chr15	75359490	75359809	A-E	804	.	75359646	75359647	255,215,0	2	118,123	0,196
chr15	75382415	75382988	A-E	636	.	75382869	75382870	255,215,0	2	442,106	0,467
chr15	75442509	75442696	A-E	906	.	75442600	75442601	255,215,0	2	1,5	0,182
chr15	75742691	75742962	A-E	497	.	75742916	75742917	255,215,0	2	183,2	0,269
chr15	75746015	75746308	A-E	733	.	75746282	75746283	255,215,0	2	244,1	0,292
chr15	76013801	76013833	A-E	618	.	76013816	76013817	255,215,0	2	1,1	0,31
chr15	76050803	76051078	A-E	691	.	76050852	76050853	255,215,0	2	34,210	0,65
chr15	76094513	76094533	A-E	969	.	76094522	76094523	255,215,0	2	1,1	0,19
chr15	77359765	77360149	A-E	615	.	77359984	77359985	255,215,0	2	56,1	0,383
chr15	77711297	77711793	A-E	760	.	77711477	77711478	255,215,0	2	135,270	0,226
chr15	77916261	77916330	A-E	791	.	77916321	77916322	255,215,0	2	53,1	0,68
chr15	79152222	79152439	A-E	893	.	79152327	79152328	255,215,0	2	1,6	0,211
chr15	79209555	79209592	A-E	628	.	79209586	79209587	255,215,0	2	27,1	0,36
chr15	81061877	81062156	A-E	520	.	81062017	81062018	255,215,0	2	3,1	0,278
chr15	81292034	81292315	A-E	972	.	81292141	81292142	255,215,0	2	1,66	0,215
chr15	81393942	81394130	A-E	544	.	81394077	81394078	255,215,0	2	85,1	0,187
chr15	83680959	83681167	A-E	912	.	83681098	83681099	255,215,0	2	73,1	0,207
chr15	83681404	83681605	A-E	856	.	83681511	83681512	255,215,0	2	15,1	0,200
chr15	83777214	83777631	A-E	972	.	83777500	83777501	255,215,0	2	228,72	0,345
chr15	83847712	83847957	A-E	979	.	83847820	83847821	255,215,0	2	1,29	0,216
chr15	84116987	84117337	A-E	765	.	84117052	84117053	255,215,0	2	14,232	0,118
chr15	85278485	85278605	A-E	981	.	85278507	85278508	255,215,0	2	1,75	0,45
chr15	85372930	85373314	A-E	515	.	85373011	85373012	255,215,0	2	1,222	0,162
chr15	89533404	89533935	A-E	956	.	89533555	89533556	255,215,0	2	136,364	0,167
chr15	89618031	89618170	A-E	992	.	89618033	89618034	255,215,0	2	3,136	0,3
chr15	89630372	89630537	A-E	566	.	89630450	89630451	255,215,0	2	1,8	0,157
chr15	89634058	89634365	A-E	866	.	89634100	89634101	255,215,0	2	1,222	0,85
chr15	89634818	89635100	A-E	609	.	89634926	89634927	255,215,0	2	23,87	0,195
chr15	89672730	89673081	A-E	692	.	89673050	89673051	255,215,0	2	292,1	0,350
chr15	89878895	89879173	A-E	953	.	89879042	89879043	255,215,0	2	19,1	0,277
chr15	89901903	89902332	A-E	972	.	89901980	89901981	255,215,0	2	43,317	0,112
chr15	90005846	90006063	A-E	868	.	90005952	90005953	255,215,0	2	2,5	0,212
chr15	90418263	90418454	A-E	906	.	90418315	90418316	255,215,0	2	34,120	0,71
chr15	90583820	90584214	A-E	949	.	90583875	90583876	255,215,0	2	1,283	0,111
chr15	90956663	90957017	A-E	641	.	90956753	90956754	255,215,0	2	7,180	0,174
chr15	91388571	91388688	A-E	962	.	91388617	91388618	255,215,0	2	23,46	0,71
chr15	91414182	91414812	A-E	827	.	91414231	91414232	255,215,0	2	48,578	0,52
chr15	92292508	92292798	A-E	757	.	92292652	92292653	255,215,0	2	1,1	0,289
chr15	93362726	93362768	A-E	948	.	93362746	93362747	255,215,0	2	1,1	0,41
chr15	93374780	93375598	A-E	923	.	93375183	93375184	255,215,0	2	363,373	0,445
chr15	93388455	93388698	A-E	941	.	93388627	93388628	255,215,0	2	106,4	0,239
chr15	93413615	93413777	A-E	945	.	93413693	93413694	255,215,0	2	4,8	0,154
chr15	93446316	93446752	A-E	883	.	93446384	93446385	255,215,0	2	8,306	0,130
chr15	93579195	93579384	A-E	982	.	93579289	93579290	255,215,0	2	1,1	0,188
chr15	95456119	95456183	A-E	944	.	95456150	95456151	255,215,0	2	1,1	0,63
chr15	96100868	96101018	A-E	989	.	96100979	96100980	255,215,0	2	74,1	0,149
chr15	96880003	96880282	A-E	581	.	96880040	96880041	255,215,0	2	2,205	0,74
chr15	96884534	96884884	A-E	564	.	96884708	96884709	255,215,0	2	1,1	0,349
chr15	98619756	98619969	A-E	979	.	98619831	98619832	255,215,0	2	26,88	0,125
chr15	99320131	99320435	A-E	986	.	99320364	99320365	255,215,0	2	165,1	0,303
chr15	99356272	99356301	A-E	503	.	99356276	99356277	255,215,0	2	1,20	0,9
chr15	100243956	100244145	A-E	991	.	100244049	100244050	255,215,0	2	1,2	0,187
chr15	101795882	101795956	A-E	992	.	101795944	101795945	255,215,0	2	53,1	0,73
chr16	121883	122010	A-E	742	.	121946	121947	255,215,0	2	1,1	0,126
chr16	163384	163878	A-E	998	.	163677	163678	255,215,0	2	198,105	0,389
chr16	225708	225759	A-E	530	.	225722	225723	255,215,0	2	1,23	0,28
chr16	302790	302981	A-E	949	.	302793	302794	255,215,0	2	1,184	0,7
chr16	579212	579381	A-E	758	.	579342	579343	255,215,0	2	95,2	0,167
chr16	729341	729555	A-E	880	.	729449	729450	255,215,0	2	51,48	0,166
chr16	1019915	1020111	A-E	631	.	1020012	1020013	255,215,0	2	1,1	0,195
chr16	1093139	1093179	A-E	495	.	1093158	1093159	255,215,0	2	1,1	0,39
chr16	1349375	1349723	A-E	984	.	1349677	1349678	255,215,0	2	259,1	0,347
chr16	1562393	1562438	A-E	584	.	1562415	1562416	255,215,0	2	1,1	0,44
chr16	1663596	1664040	A-E	703	.	1663777	1663778	255,215,0	2	1,81	0,363
chr16	1696376	1696538	A-E	650	.	1696429	1696430	255,215,0	2	1,55	0,107
chr16	1883265	1883515	A-E	800	.	1883403	1883404	255,215,0	2	29,1	0,249
chr16	2060366	2060419	A-E	910	.	2060385	2060386	255,215,0	2	1,15	0,38
chr16	2204716	2205113	A-E	868	.	2205109	2205110	255,215,0	2	391,1	0,396
chr16	2526097	2526272	A-E	590	.	2526184	2526185	255,215,0	2	1,1	0,174
chr16	2564695	2564909	A-E	650	.	2564745	2564746	255,215,0	2	34,146	0,68
chr16	2565508	2565886	A-E	643	.	2565581	2565582	255,215,0	2	49,279	0,99
chr16	2801504	2801643	A-E	969	.	2801573	2801574	255,215,0	2	1,1	0,138
chr16	2803392	2803775	A-E	848	.	2803515	2803516	255,215,0	2	1,137	0,246
chr16	2917931	2918273	A-E	901	.	2918245	2918246	255,215,0	2	305,17	0,325
chr16	2963024	2963143	A-E	677	.	2963082	2963083	255,215,0	2	1,2	0,117
chr16	3053798	3054262	A-E	730	.	3054016	3054017	255,215,0	2	102,129	0,335
chr16	3054571	3054916	A-E	806	.	3054626	3054627	255,215,0	2	17,250	0,95
chr16	3136957	3136987	A-E	612	.	3136976	3136977	255,215,0	2	14,5	0,25
chr16	3145997	3146167	A-E	933	.	3146081	3146082	255,215,0	2	1,1	0,169
chr16	3183822	3184065	A-E	842	.	3184054	3184055	255,215,0	2	224,1	0,242
chr16	3200393	3200919	A-E	956	.	3200596	3200597	255,215,0	2	197,315	0,211
chr16	3202679	3202971	A-E	989	.	3202883	3202884	255,215,0	2	194,77	0,215
chr16	3208597	3209146	A-E	991	.	3208817	3208818	255,215,0	2	170,278	0,271
chr16	3238028	3238591	A-E	841	.	3238114	3238115	255,215,0	2	1,391	0,172
chr16	3601478	3601492	A-E	653	.	3601484	3601485	255,215,0	2	1,1	0,13
chr16	3766806	3766901	A-E	594	.	3766853	3766854	255,215,0	2	1,1	0,94
chr16	4233149	4233551	A-E	832	.	4233168	4233169	255,215,0	2	11,373	0,29
chr16	4321264	4321411	A-E	500	.	4321304	4321305	255,215,0	2	2,67	0,80
chr16	4474765	4474960	A-E	892	.	4474927	4474928	255,215,0	2	132,1	0,194
chr16	4666128	4666639	A-E	667	.	4666379	4666380	255,215,0	2	157,164	0,347
chr16	5148636	5148806	A-E	562	.	5148720	5148721	255,215,0	2	1,1	0,169
chr16	9171469	9171663	A-E	686	.	9171585	9171586	255,215,0	2	40,1	0,193
chr16	9187518	9187809	A-E	748	.	9187582	9187583	255,215,0	2	2,163	0,128
chr16	10403351	10403365	A-E	828	.	10403357	10403358	255,215,0	2	1,1	0,13
chr16	10838262	10838635	A-E	963	.	10838364	10838365	255,215,0	2	38,206	0,167
chr16	11086769	11086952	A-E	663	.	11086816	11086817	255,215,0	2	1,89	0,94
chr16	11145941	11146313	A-E	803	.	11146126	11146127	255,215,0	2	1,1	0,371
chr16	11188261	11188356	A-E	938	.	11188311	11188312	255,215,0	2	7,1	0,94
chr16	11194136	11194543	A-E	985	.	11194328	11194329	255,215,0	2	1,23	0,384
chr16	11222407	11222769	A-E	778	.	11222477	11222478	255,215,0	2	1,221	0,141
chr16	11222773	11222985	A-E	975	.	11222830	11222831	255,215,0	2	20,117	0,95
chr16	11227291	11227569	A-E	959	.	11227429	11227430	255,215,0	2	1,1	0,277
chr16	11318108	11318467	A-E	976	.	11318210	11318211	255,215,0	2	68,222	0,137
chr16	11345704	11346020	A-E	548	.	11345998	11345999	255,215,0	2	275,1	0,315
chr16	11405627	11405832	A-E	746	.	11405703	11405704	255,215,0	2	1,52	0,153
chr16	11722066	11722256	A-E	991	.	11722069	11722070	255,215,0	2	1,184	0,6
chr16	12007980	12008307	A-E	640	.	12008283	12008284	255,215,0	2	285,4	0,323
chr16	12008398	12008797	A-E	889	.	12008597	12008598	255,215,0	2	1,1	0,398
chr16	12071486	12071797	A-E	825	.	12071760	12071761	255,215,0	2	247,9	0,302
chr16	12238366	12238448	A-E	537	.	12238383	12238384	255,215,0	2	1,48	0,34
chr16	12707024	12707388	A-E	598	.	12707300	12707301	255,215,0	2	190,1	0,363
chr16	12846162	12846285	A-E	831	.	12846223	12846224	255,215,0	2	1,1	0,122
chr16	14097088	14097356	A-E	639	.	14097295	14097296	255,215,0	2	177,30	0,238
chr16	14379572	14379808	A-E	808	.	14379697	14379698	255,215,0	2	17,1	0,235
chr16	14404276	14404618	A-E	598	.	14404407	14404408	255,215,0	2	15,94	0,248
chr16	14580976	14581040	A-E	448	.	14581007	14581008	255,215,0	2	1,1	0,63
chr16	14595290	14595675	A-E	937	.	14595460	14595461	255,215,0	2	3,47	0,338
chr16	14727896	14728123	A-E	547	.	14728041	14728042	255,215,0	2	66,1	0,226
chr16	16044554	16044968	A-E	601	.	16044691	16044692	255,215,0	2	31,169	0,245
chr16	16168213	16168625	A-E	530	.	16168275	16168276	255,215,0	2	1,287	0,125
chr16	16212288	16212305	A-E	723	.	16212295	16212296	255,215,0	2	1,3	0,14
chr16	17107490	17107917	A-E	946	.	17107544	17107545	255,215,0	2	4,321	0,106
chr16	19097906	19098206	A-E	948	.	19097970	19097971	255,215,0	2	25,196	0,104
chr16	19499214	19499493	A-E	992	.	19499356	19499357	255,215,0	2	23,16	0,263
chr16	19499722	19500002	A-E	963	.	19499820	19499821	255,215,0	2	1,84	0,196
chr16	21127494	21127811	A-E	954	.	21127618	21127619	255,215,0	2	1,69	0,248
chr16	21313038	21313245	A-E	910	.	21313157	21313158	255,215,0	2	84,51	0,156
chr16	21623052	21623702	A-E	974	.	21623332	21623333	255,215,0	2	259,347	0,303
chr16	22202219	22202461	A-E	913	.	22202316	22202317	255,215,0	2	1,47	0,195
chr16	22203239	22203382	A-E	941	.	22203300	22203301	255,215,0	2	2,22	0,121
chr16	22207042	22207397	A-E	958	.	22207175	22207176	255,215,0	2	115,203	0,152
chr16	22380909	22381049	A-E	527	.	22381005	22381006	255,215,0	2	54,1	0,139
chr16	23031481	23031663	A-E	737	.	23031564	23031565	255,215,0	2	10,24	0,158
chr16	23519872	23520278	A-E	521	.	23520007	23520008	255,215,0	2	37,172	0,234
chr16	23520476	23520789	A-E	701	.	23520770	23520771	255,215,0	2	277,1	0,312
chr16	23859400	23859563	A-E	788	.	23859437	23859438	255,215,0	2	29,117	0,46
chr16	23912661	23912720	A-E	991	.	23912673	23912674	255,215,0	2	1,34	0,25
chr16	23912890	23913156	A-E	973	.	23913022	23913023	255,215,0	2	1,1	0,265
chr16	23913245	23913546	A-E	840	.	23913361	23913362	255,215,0	2	1,69	0,232
chr16	24748653	24749054	A-E	734	.	24748810	24748811	255,215,0	2	1,86	0,315
chr16	24863023	24863279	A-E	562	.	24863213	24863214	255,215,0	2	126,1	0,255
chr16	25025498	25025571	A-E	505	.	25025534	25025535	255,215,0	2	1,1	0,72
chr16	25025647	25025977	A-E	825	.	25025928	25025929	255,215,0	2	234,1	0,329
chr16	27378926	27379252	A-E	710	.	27378936	27378937	255,215,0	2	2,306	0,20
chr16	27379401	27379520	A-E	954	.	27379511	27379512	255,215,0	2	103,1	0,118
chr16	27771321	27771511	A-E	501	.	27771386	27771387	255,215,0	2	1,60	0,130
chr16	28519170	28519454	A-E	691	.	28519287	28519288	255,215,0	2	27,76	0,208
chr16	28985191	28985568	A-E	623	.	28985309	28985310	255,215,0	2	1,140	0,237
chr16	29020644	29020909	A-E	989	.	29020861	29020862	255,215,0	2	171,1	0,264
chr16	30552496	30552891	A-E	979	.	30552694	30552695	255,215,0	2	4,1	0,394
chr16	30817353	30817388	A-E	824	.	30817370	30817371	255,215,0	2	1,1	0,34
chr16	30887816	30887992	A-E	981	.	30887963	30887964	255,215,0	2	121,1	0,175
chr16	30961321	30961801	A-E	925	.	30961649	30961650	255,215,0	2	282,104	0,376
chr16	30967698	30967803	A-E	527	.	30967750	30967751	255,215,0	2	1,1	0,104
chr16	31520268	31520460	A-E	924	.	31520453	31520454	255,215,0	2	180,1	0,191
chr16	31886412	31887088	A-E	496	.	31886499	31886500	255,215,0	2	80,580	0,96
chr16	31891540	31891812	A-E	899	.	31891604	31891605	255,215,0	2	1,144	0,128
chr16	33241108	33241143	A-E	632	.	33241122	33241123	255,215,0	2	1,6	0,29
chr16	46389123	46389243	A-E	815	.	46389123	46389124	255,215,0	2	1,119	0,1
chr16	46400055	46400139	A-E	724	.	46400096	46400097	255,215,0	2	1,1	0,83
chr16	46425311	46425523	A-E	596	.	46425416	46425417	255,215,0	2	1,1	0,211
chr16	46783900	46783951	A-E	695	.	46783925	46783926	255,215,0	2	1,1	0,50
chr16	46863838	46863969	A-E	823	.	46863903	46863904	255,215,0	2	1,1	0,130
chr16	47071767	47071978	A-E	949	.	47071903	47071904	255,215,0	2	64,1	0,210
chr16	48657176	48657539	A-E	917	.	48657279	48657280	255,215,0	2	46,202	0,161
[truncated: 3,803 more rows]
