# Supplementary material for: Genome-wide prediction of cis-regulatory regions using supervised deep learning methods
Source: BMC Bioinformatics. 2018 May 31;19:202. doi: 10.1186/s12859-018-2187-1 (PMC5984344; doi:10.1186/s12859-018-2187-1)
Supplement: Supplementary file 3 — Predictions on CAGE supported bidirectional loci. AiA: Active in the FANTOM Enhancer Atlas; IiA: Inactive in the FANTOM Enhancer Atlas; NiA: Not included in the FANTOM Enhancer Atlas; Specific: Predicted cell-specific A-Es. (ZIP 4820 kb) [file 12859_2018_2187_MOESM3_ESM.zip › additional_file3/K562_A-E_AiA.bed]

chr1	1136667	1137146	A-E	973	.	1136876	1136877	255,215,0	2	202,262	0,217
chr1	1368471	1368786	A-E	995	.	1368619	1368620	255,215,0	2	22,39	0,276
chr1	1840449	1840835	A-E	931	.	1840667	1840668	255,215,0	2	142,91	0,295
chr1	6053603	6054107	A-E	989	.	6053838	6053839	255,215,0	2	206,238	0,266
chr1	11942925	11943217	A-E	979	.	11943159	11943160	255,215,0	2	179,1	0,291
chr1	11968510	11969143	A-E	790	.	11969020	11969021	255,215,0	2	427,39	0,594
chr1	12493313	12493712	A-E	862	.	12493477	12493478	255,215,0	2	1,70	0,329
chr1	12717632	12717976	A-E	919	.	12717807	12717808	255,215,0	2	8,1	0,343
chr1	16176617	16176801	A-E	801	.	16176704	16176705	255,215,0	2	27,35	0,149
chr1	16677236	16677843	A-E	548	.	16677568	16677569	255,215,0	2	197,138	0,469
chr1	17231253	17231704	A-E	846	.	17231391	17231392	255,215,0	2	88,262	0,189
chr1	20514084	20514586	A-E	842	.	20514510	20514511	255,215,0	2	372,20	0,482
chr1	21348947	21349299	A-E	974	.	21348997	21348998	255,215,0	2	45,296	0,56
chr1	21588176	21588724	A-E	993	.	21588521	21588522	255,215,0	2	294,150	0,398
chr1	22235836	22236001	A-E	793	.	22235898	22235899	255,215,0	2	33,73	0,92
chr1	25559638	25560067	A-E	899	.	25559795	25559796	255,215,0	2	82,196	0,233
chr1	25566195	25566411	A-E	923	.	25566256	25566257	255,215,0	2	47,140	0,76
chr1	26452850	26453250	A-E	973	.	26452987	26452988	255,215,0	2	114,239	0,161
chr1	26827232	26827869	A-E	589	.	26827507	26827508	255,215,0	2	265,351	0,286
chr1	26946837	26947249	A-E	905	.	26947075	26947076	255,215,0	2	72,6	0,406
chr1	27024638	27025138	A-E	762	.	27024824	27024825	255,215,0	2	142,268	0,232
chr1	27353661	27353962	A-E	959	.	27353705	27353706	255,215,0	2	4,215	0,86
chr1	27691785	27692261	A-E	942	.	27692090	27692091	255,215,0	2	252,117	0,359
chr1	29214759	29214998	A-E	882	.	29214902	29214903	255,215,0	2	50,1	0,238
chr1	31238817	31239233	A-E	967	.	31238882	31238883	255,215,0	2	39,324	0,92
chr1	31241795	31242280	A-E	995	.	31242064	31242065	255,215,0	2	239,184	0,301
chr1	31251287	31251533	A-E	981	.	31251451	31251452	255,215,0	2	89,5	0,241
chr1	31643824	31643962	A-E	988	.	31643870	31643871	255,215,0	2	1,45	0,93
chr1	32421622	32422096	A-E	991	.	32421695	32421696	255,215,0	2	35,362	0,112
chr1	36839449	36839891	A-E	932	.	36839557	36839558	255,215,0	2	42,266	0,176
chr1	36866636	36866899	A-E	936	.	36866719	36866720	255,215,0	2	54,149	0,114
chr1	40848967	40849502	A-E	974	.	40849290	40849291	255,215,0	2	319,207	0,328
chr1	54873075	54873515	A-E	932	.	54873405	54873406	255,215,0	2	287,66	0,374
chr1	54953784	54954325	A-E	951	.	54954089	54954090	255,215,0	2	241,171	0,370
chr1	65775838	65775991	A-E	623	.	65775932	65775933	255,215,0	2	44,8	0,145
chr1	65888047	65888596	A-E	950	.	65888065	65888066	255,215,0	2	1,512	0,37
chr1	68166463	68166766	A-E	985	.	68166596	68166597	255,215,0	2	11,46	0,257
chr1	78557346	78557710	A-E	653	.	78557475	78557476	255,215,0	2	119,224	0,140
chr1	90372321	90372729	A-E	941	.	90372377	90372378	255,215,0	2	12,306	0,102
chr1	92198149	92198440	A-E	994	.	92198226	92198227	255,215,0	2	2,137	0,154
chr1	103126263	103126396	A-E	874	.	103126337	103126338	255,215,0	2	19,2	0,131
chr1	115052481	115052766	A-E	674	.	115052571	115052572	255,215,0	2	1,104	0,181
chr1	144533627	144534178	A-E	748	.	144533763	144533764	255,215,0	2	119,396	0,155
chr1	145437595	145437817	A-E	940	.	145437680	145437681	255,215,0	2	62,112	0,110
chr1	145455122	145455741	A-E	964	.	145455464	145455465	255,215,0	2	289,222	0,397
chr1	148000699	148000802	A-E	983	.	148000794	148000795	255,215,0	2	95,6	0,97
chr1	150949569	150950014	A-E	987	.	150949932	150949933	255,215,0	2	303,20	0,425
chr1	154972628	154972915	A-E	978	.	154972667	154972668	255,215,0	2	6,214	0,73
chr1	156474686	156475018	A-E	915	.	156474922	156474923	255,215,0	2	206,65	0,267
chr1	156629760	156630406	A-E	974	.	156629966	156629967	255,215,0	2	119,352	0,294
chr1	157244599	157245063	A-E	975	.	157244640	157244641	255,215,0	2	22,403	0,61
chr1	159859603	159860031	A-E	916	.	159859944	159859945	255,215,0	2	314,58	0,370
chr1	160696081	160696317	A-E	969	.	160696160	160696161	255,215,0	2	62,138	0,98
chr1	160982920	160983992	A-E	944	.	160983765	160983766	255,215,0	2	837,218	0,854
chr1	161359666	161360218	A-E	806	.	161359898	161359899	255,215,0	2	170,257	0,295
chr1	161582212	161582506	A-E	965	.	161582416	161582417	255,215,0	2	168,52	0,242
chr1	161591982	161592107	A-E	961	.	161592044	161592045	255,215,0	2	1,1	0,124
chr1	165797615	165798367	A-E	855	.	165798307	165798308	255,215,0	2	658,24	0,728
chr1	167586596	167587245	A-E	909	.	167587122	167587123	255,215,0	2	478,74	0,575
chr1	173447359	173447668	A-E	934	.	173447398	173447399	255,215,0	2	1,231	0,78
chr1	180554738	180554883	A-E	969	.	180554799	180554800	255,215,0	2	18,39	0,106
chr1	181998739	181999134	A-E	766	.	181998890	181998891	255,215,0	2	74,165	0,230
chr1	194828218	194828283	A-E	792	.	194828244	194828245	255,215,0	2	1,12	0,53
chr1	197964894	197965254	A-E	893	.	197965076	197965077	255,215,0	2	12,7	0,353
chr1	198128112	198128944	A-E	847	.	198128292	198128293	255,215,0	2	134,605	0,227
chr1	202132024	202132258	A-E	977	.	202132103	202132104	255,215,0	2	7,82	0,152
chr1	207823430	207823599	A-E	995	.	207823564	207823565	255,215,0	2	109,9	0,160
chr1	207921430	207921703	A-E	973	.	207921564	207921565	255,215,0	2	1,5	0,268
chr1	211780151	211780642	A-E	907	.	211780409	211780410	255,215,0	2	227,200	0,291
chr1	215741534	215741966	A-E	738	.	215741879	215741880	255,215,0	2	260,1	0,431
chr1	221916049	221916599	A-E	737	.	221916318	221916319	255,215,0	2	267,278	0,272
chr1	226190534	226190731	A-E	951	.	226190642	226190643	255,215,0	2	61,40	0,157
chr1	234812067	234812214	A-E	852	.	234812140	234812141	255,215,0	2	48,47	0,100
chr1	245082176	245082355	A-E	976	.	245082236	245082237	255,215,0	2	50,107	0,72
chr1	246732690	246733040	A-E	913	.	246732710	246732711	255,215,0	2	2,310	0,40
chr10	11940492	11940889	A-E	986	.	11940731	11940732	255,215,0	2	83,1	0,396
chr10	17467799	17468377	A-E	997	.	17468084	17468085	255,215,0	2	223,230	0,348
chr10	17470783	17471060	A-E	996	.	17470982	17470983	255,215,0	2	145,23	0,254
chr10	17548531	17548697	A-E	950	.	17548632	17548633	255,215,0	2	44,7	0,159
chr10	23344774	23344811	A-E	952	.	23344799	23344800	255,215,0	2	15,1	0,36
chr10	25240272	25240935	A-E	974	.	25240715	25240716	255,215,0	2	324,100	0,563
chr10	43950893	43951349	A-E	932	.	43951097	43951098	255,215,0	2	85,132	0,324
chr10	50391668	50392044	A-E	995	.	50391902	50391903	255,215,0	2	193,99	0,277
chr10	50508434	50508798	A-E	979	.	50508650	50508651	255,215,0	2	71,1	0,363
chr10	52085013	52085461	A-E	937	.	52085350	52085351	255,215,0	2	295,67	0,381
chr10	63571912	63572045	A-E	751	.	63571978	63571979	255,215,0	2	1,1	0,132
chr10	63663540	63663817	A-E	567	.	63663640	63663641	255,215,0	2	70,146	0,131
chr10	71077076	71077284	A-E	922	.	71077147	71077148	255,215,0	2	41,105	0,103
chr10	72502385	72502568	A-E	981	.	72502492	72502493	255,215,0	2	37,5	0,178
chr10	74056833	74058104	A-E	968	.	74057178	74057179	255,215,0	2	305,884	0,387
chr10	74080430	74080993	A-E	988	.	74080645	74080646	255,215,0	2	193,325	0,238
chr10	75716399	75716797	A-E	959	.	75716500	75716501	255,215,0	2	47,241	0,157
chr10	79670022	79670276	A-E	893	.	79670148	79670149	255,215,0	2	1,2	0,252
chr10	80732492	80734123	A-E	924	.	80733459	80733460	255,215,0	2	949,644	0,987
chr10	80911539	80911799	A-E	985	.	80911618	80911619	255,215,0	2	45,146	0,114
chr10	88470805	88471213	A-E	774	.	88471022	88471023	255,215,0	2	175,148	0,260
chr10	88713984	88714363	A-E	994	.	88714197	88714198	255,215,0	2	76,28	0,351
chr10	92921990	92922253	A-E	852	.	92922074	92922075	255,215,0	2	80,173	0,90
chr10	94351391	94351691	A-E	537	.	94351484	94351485	255,215,0	2	84,197	0,103
chr10	94459466	94459797	A-E	812	.	94459608	94459609	255,215,0	2	131,176	0,155
chr10	94516915	94517155	A-E	936	.	94517044	94517045	255,215,0	2	21,1	0,239
chr10	94831659	94831948	A-E	931	.	94831693	94831694	255,215,0	2	1,220	0,69
chr10	99174702	99174858	A-E	983	.	99174829	99174830	255,215,0	2	101,1	0,155
chr10	104196250	104196338	A-E	752	.	104196268	104196269	255,215,0	2	9,60	0,28
chr10	111741959	111742119	A-E	913	.	111742034	111742035	255,215,0	2	7,16	0,144
chr10	112261043	112261328	A-E	981	.	112261184	112261185	255,215,0	2	113,114	0,171
chr10	134260341	134260546	A-E	974	.	134260484	134260485	255,215,0	2	120,38	0,167
chr10	134368659	134369026	A-E	970	.	134368958	134368959	255,215,0	2	253,21	0,346
chr10	135048867	135049308	A-E	836	.	135048948	135048949	255,215,0	2	78,355	0,86
chr11	2009660	2010154	A-E	963	.	2009975	2009976	255,215,0	2	251,114	0,380
chr11	5297176	5297283	A-E	990	.	5297227	5297228	255,215,0	2	5,9	0,98
chr11	5309264	5309567	A-E	981	.	5309517	5309518	255,215,0	2	217,12	0,291
chr11	9385760	9386326	A-E	971	.	9386091	9386092	255,215,0	2	303,206	0,360
chr11	9635436	9636077	A-E	917	.	9635826	9635827	255,215,0	2	354,214	0,427
chr11	16625688	16626709	A-E	739	.	16626130	16626131	255,215,0	2	428,563	0,458
chr11	17374298	17375700	A-E	723	.	17374968	17374969	255,215,0	2	633,694	0,708
chr11	28128920	28129110	A-E	762	.	28128940	28128941	255,215,0	2	4,153	0,37
chr11	33914546	33914772	A-E	985	.	33914726	33914727	255,215,0	2	137,1	0,225
chr11	46258702	46259233	A-E	975	.	46258864	46258865	255,215,0	2	95,300	0,231
chr11	46264726	46265198	A-E	666	.	46265008	46265009	255,215,0	2	226,133	0,339
chr11	47421735	47422128	A-E	926	.	47421818	47421819	255,215,0	2	36,262	0,131
chr11	47965488	47965599	A-E	969	.	47965551	47965552	255,215,0	2	17,1	0,110
chr11	57200214	57200547	A-E	986	.	57200408	57200409	255,215,0	2	171,114	0,219
chr11	59315294	59315558	A-E	941	.	59315428	59315429	255,215,0	2	7,1	0,263
chr11	60934770	60935212	A-E	928	.	60935095	60935096	255,215,0	2	321,112	0,330
chr11	61602064	61602538	A-E	969	.	61602256	61602257	255,215,0	2	131,219	0,255
chr11	61637289	61637643	A-E	997	.	61637465	61637466	255,215,0	2	1,1	0,353
chr11	64653025	64653383	A-E	994	.	64653279	64653280	255,215,0	2	247,96	0,262
chr11	65187297	65188198	A-E	892	.	65187552	65187553	255,215,0	2	248,638	0,263
chr11	65239550	65239870	A-E	995	.	65239750	65239751	255,215,0	2	189,107	0,213
chr11	65244638	65245303	A-E	687	.	65245020	65245021	255,215,0	2	365,264	0,401
chr11	65246279	65246484	A-E	958	.	65246386	65246387	255,215,0	2	76,66	0,139
chr11	65261229	65261625	A-E	973	.	65261526	65261527	255,215,0	2	283,83	0,313
chr11	65419981	65420225	A-E	896	.	65420141	65420142	255,215,0	2	104,27	0,217
chr11	65420425	65420654	A-E	813	.	65420490	65420491	255,215,0	2	43,141	0,88
chr11	65666492	65667203	A-E	879	.	65666863	65666864	255,215,0	2	352,320	0,391
chr11	69258094	69258432	A-E	878	.	69258216	69258217	255,215,0	2	21,113	0,225
chr11	72343411	72343720	A-E	996	.	72343688	72343689	255,215,0	2	248,1	0,308
chr11	72498496	72498726	A-E	983	.	72498678	72498679	255,215,0	2	153,18	0,212
chr11	74814562	74814987	A-E	997	.	74814734	74814735	255,215,0	2	157,237	0,188
chr11	75248214	75248465	A-E	952	.	75248263	75248264	255,215,0	2	1,152	0,99
chr11	77762280	77762565	A-E	981	.	77762351	77762352	255,215,0	2	1,142	0,143
chr11	85845984	85846086	A-E	985	.	85845985	85845986	255,215,0	2	1,99	0,3
chr11	85862564	85862776	A-E	993	.	85862630	85862631	255,215,0	2	1,79	0,133
chr11	88154831	88155112	A-E	939	.	88154925	88154926	255,215,0	2	48,140	0,141
chr11	95976157	95976737	A-E	838	.	95976477	95976478	255,215,0	2	272,211	0,369
chr11	118782911	118783378	A-E	982	.	118783220	118783221	255,215,0	2	281,129	0,338
chr11	118800245	118800827	A-E	853	.	118800412	118800413	255,215,0	2	139,386	0,196
chr12	860254	860664	A-E	931	.	860543	860544	255,215,0	2	285,116	0,294
chr12	1770869	1771337	A-E	875	.	1771068	1771069	255,215,0	2	141,209	0,259
chr12	4501724	4501927	A-E	504	.	4501788	4501789	255,215,0	2	1,75	0,128
chr12	6717352	6717716	A-E	921	.	6717681	6717682	255,215,0	2	300,4	0,360
chr12	7000184	7000641	A-E	888	.	7000293	7000294	255,215,0	2	110,347	0,110
chr12	8123169	8123746	A-E	986	.	8123394	8123395	255,215,0	2	209,334	0,243
chr12	25099512	25100288	A-E	930	.	25099549	25099550	255,215,0	2	2,702	0,74
chr12	31902136	31902566	A-E	996	.	31902239	31902240	255,215,0	2	31,254	0,176
chr12	47755231	47755452	A-E	982	.	47755327	47755328	255,215,0	2	68,95	0,126
chr12	48701216	48701352	A-E	545	.	48701233	48701234	255,215,0	2	12,112	0,24
chr12	49628278	49628526	A-E	946	.	49628404	49628405	255,215,0	2	98,92	0,156
chr12	51327584	51327783	A-E	783	.	51327681	51327682	255,215,0	2	1,5	0,194
chr12	51720540	51720949	A-E	981	.	51720737	51720738	255,215,0	2	146,160	0,249
chr12	53267781	53268340	A-E	898	.	53268092	53268093	255,215,0	2	255,191	0,368
chr12	53765037	53765535	A-E	635	.	53765114	53765115	255,215,0	2	61,403	0,95
chr12	54411861	54412590	A-E	729	.	54411907	54411908	255,215,0	2	1,636	0,93
chr12	54698103	54698502	A-E	994	.	54698287	54698288	255,215,0	2	160,189	0,210
chr12	54700865	54701198	A-E	971	.	54701062	54701063	255,215,0	2	86,24	0,309
chr12	54752671	54753884	A-E	970	.	54753118	54753119	255,215,0	2	418,735	0,478
chr12	66048868	66049228	A-E	976	.	66049090	66049091	255,215,0	2	166,81	0,279
chr12	68758917	68759565	A-E	971	.	68759228	68759229	255,215,0	2	255,279	0,369
chr12	69724869	69725108	A-E	826	.	69724963	69724964	255,215,0	2	88,137	0,102
chr12	93709037	93709216	A-E	881	.	93709173	93709174	255,215,0	2	95,1	0,178
chr12	93770329	93770575	A-E	952	.	93770473	93770474	255,215,0	2	44,1	0,245
chr12	109023569	109024011	A-E	976	.	109023687	109023688	255,215,0	2	84,289	0,153
chr12	109899131	109899209	A-E	986	.	109899161	109899162	255,215,0	2	1,17	0,61
chr12	114029271	114029455	A-E	709	.	114029395	114029396	255,215,0	2	67,1	0,183
chr12	122020162	122020238	A-E	568	.	122020211	122020212	255,215,0	2	29,5	0,71
chr12	122681575	122681727	A-E	976	.	122681650	122681651	255,215,0	2	1,1	0,151
chr12	122908043	122908483	A-E	865	.	122908328	122908329	255,215,0	2	218,87	0,353
chr12	124907545	124908050	A-E	974	.	124907791	124907792	255,215,0	2	189,200	0,305
chr12	125346086	125346324	A-E	848	.	125346187	125346188	255,215,0	2	1,35	0,203
chr12	125353523	125353887	A-E	935	.	125353859	125353860	255,215,0	2	310,1	0,363
chr13	22583629	22583981	A-E	805	.	22583860	22583861	255,215,0	2	155,43	0,309
chr13	29106909	29107160	A-E	890	.	29107134	29107135	255,215,0	2	201,1	0,250
chr13	29148829	29149214	A-E	987	.	29148993	29148994	255,215,0	2	117,172	0,213
chr13	34116442	34117241	A-E	645	.	34116672	34116673	255,215,0	2	213,551	0,248
chr13	47128564	47128952	A-E	644	.	47128886	47128887	255,215,0	2	273,16	0,372
chr13	67730122	67730387	A-E	748	.	67730192	67730193	255,215,0	2	19,142	0,123
chr13	80916096	80916414	A-E	528	.	80916231	80916232	255,215,0	2	3,49	0,269
chr14	34529400	34529785	A-E	967	.	34529475	34529476	255,215,0	2	44,278	0,107
chr14	35855857	35856187	A-E	950	.	35856100	35856101	255,215,0	2	158,1	0,329
chr14	41099089	41099243	A-E	566	.	41099182	41099183	255,215,0	2	74,40	0,114
chr14	50334846	50335244	A-E	922	.	50334991	50334992	255,215,0	2	55,162	0,236
chr14	50467375	50468846	A-E	826	.	50468074	50468075	255,215,0	2	661,733	0,738
chr14	55569733	55570176	A-E	964	.	55570086	55570087	255,215,0	2	341,76	0,367
chr14	64109095	64109326	A-E	707	.	64109155	64109156	255,215,0	2	1,111	0,120
chr14	65347160	65347466	A-E	840	.	65347257	65347258	255,215,0	2	65,176	0,130
chr14	68161499	68161767	A-E	775	.	68161615	68161616	255,215,0	2	49,83	0,185
chr14	73934074	73934542	A-E	935	.	73934229	73934230	255,215,0	2	113,269	0,199
chr14	100633368	100633655	A-E	935	.	100633512	100633513	255,215,0	2	4,1	0,286
chr14	100659173	100659604	A-E	971	.	100659489	100659490	255,215,0	2	296,93	0,338
chr14	101147038	101147458	A-E	975	.	101147199	101147200	255,215,0	2	107,203	0,217
chr14	101237616	101237781	A-E	996	.	101237732	101237733	255,215,0	2	70,1	0,164
chr14	102176439	102176788	A-E	962	.	102176689	102176690	255,215,0	2	154,1	0,348
chr14	102181963	102182125	A-E	907	.	102182052	102182053	255,215,0	2	20,3	0,159
chr14	102226478	102227031	A-E	936	.	102226823	102226824	255,215,0	2	331,192	0,361
chr14	102227271	102227509	A-E	709	.	102227386	102227387	255,215,0	2	1,7	0,231
chr14	102991046	102991386	A-E	862	.	102991123	102991124	255,215,0	2	1,186	0,154
chr14	102997284	102997579	A-E	858	.	102997374	102997375	255,215,0	2	22,135	0,160
chr14	103673427	103673966	A-E	546	.	103673588	103673589	255,215,0	2	116,332	0,207
chr14	105144100	105144955	A-E	906	.	105144116	105144117	255,215,0	2	4,826	0,29
chr14	106857348	106857526	A-E	501	.	106857388	106857389	255,215,0	2	10,106	0,72
chr15	36720333	36720777	A-E	995	.	36720653	36720654	255,215,0	2	253,55	0,389
chr15	41139695	41139794	A-E	963	.	41139737	41139738	255,215,0	2	23,36	0,63
chr15	41220555	41220912	A-E	473	.	41220793	41220794	255,215,0	2	130,9	0,348
chr15	44954800	44955080	A-E	929	.	44954967	44954968	255,215,0	2	152,96	0,184
chr15	64187573	64187676	A-E	992	.	64187623	64187624	255,215,0	2	39,41	0,62
chr15	64188807	64189333	A-E	994	.	64189163	64189164	255,215,0	2	348,160	0,366
chr15	65596702	65597188	A-E	957	.	65596888	65596889	255,215,0	2	62,175	0,311
chr15	66162838	66163256	A-E	811	.	66163113	66163114	255,215,0	2	174,40	0,378
chr15	66993287	66993569	A-E	894	.	66993486	66993487	255,215,0	2	127,10	0,272
chr15	67095524	67095803	A-E	993	.	67095670	67095671	255,215,0	2	141,126	0,153
chr15	68176779	68177152	A-E	954	.	68176933	68176934	255,215,0	2	1,65	0,308
chr15	70391851	70392235	A-E	743	.	70392004	70392005	255,215,0	2	38,115	0,269
chr15	75744907	75745094	A-E	570	.	75744992	75744993	255,215,0	2	33,48	0,139
chr15	75746315	75746749	A-E	830	.	75746511	75746512	255,215,0	2	30,71	0,363
chr15	82339167	82339811	A-E	692	.	82339477	82339478	255,215,0	2	269,291	0,353
chr15	85458286	85458507	A-E	986	.	85458419	85458420	255,215,0	2	86,39	0,182
chr15	91191799	91192162	A-E	985	.	91191975	91191976	255,215,0	2	62,72	0,291
chr15	91193387	91193792	A-E	991	.	91193746	91193747	255,215,0	2	353,39	0,366
chr15	91412875	91413318	A-E	963	.	91412959	91412960	255,215,0	2	57,330	0,113
chr15	93363497	93364154	A-E	632	.	93363734	93363735	255,215,0	2	215,396	0,261
chr15	96900187	96900329	A-E	819	.	96900242	96900243	255,215,0	2	1,31	0,111
chr16	578748	579156	A-E	973	.	578910	578911	255,215,0	2	87,170	0,238
chr16	3031604	3031823	A-E	982	.	3031756	3031757	255,215,0	2	127,40	0,179
chr16	3285972	3286117	A-E	982	.	3286069	3286070	255,215,0	2	58,8	0,137
chr16	4357393	4358110	A-E	927	.	4357823	4357824	255,215,0	2	357,212	0,505
chr16	4818680	4818913	A-E	571	.	4818757	4818758	255,215,0	2	41,119	0,114
chr16	8159340	8159643	A-E	787	.	8159578	8159579	255,215,0	2	176,2	0,301
chr16	11326911	11327269	A-E	986	.	11327153	11327154	255,215,0	2	167,40	0,318
chr16	14395683	14396371	A-E	669	.	14395872	14395873	255,215,0	2	132,440	0,248
chr16	15583408	15583655	A-E	989	.	15583540	15583541	255,215,0	2	84,65	0,182
chr16	15615028	15616079	A-E	992	.	15615653	15615654	255,215,0	2	623,423	0,628
chr16	15670640	15671032	A-E	880	.	15670884	15670885	255,215,0	2	151,53	0,339
chr16	30825606	30826012	A-E	963	.	30825882	30825883	255,215,0	2	177,30	0,376
chr16	30885980	30886229	A-E	874	.	30886173	30886174	255,215,0	2	191,53	0,196
chr16	33509690	33509798	A-E	739	.	33509722	33509723	255,215,0	2	24,66	0,42
chr16	46776803	46777018	A-E	506	.	46776927	46776928	255,215,0	2	63,29	0,186
chr16	46823783	46824029	A-E	684	.	46823880	46823881	255,215,0	2	55,106	0,140
chr16	48417730	48418013	A-E	514	.	48418002	48418003	255,215,0	2	268,5	0,278
chr16	57717053	57717380	A-E	713	.	57717095	57717096	255,215,0	2	3,245	0,82
chr16	58299498	58299672	A-E	997	.	58299600	58299601	255,215,0	2	58,27	0,147
chr16	66906996	66907469	A-E	978	.	66907328	66907329	255,215,0	2	299,107	0,366
chr16	69790577	69791500	A-E	525	.	69790767	69790768	255,215,0	2	171,712	0,211
chr16	70464772	70465160	A-E	944	.	70465030	70465031	255,215,0	2	202,73	0,315
chr16	81785976	81786155	A-E	974	.	81786043	81786044	255,215,0	2	3,47	0,132
chr16	85080631	85081139	A-E	958	.	85080972	85080973	255,215,0	2	283,108	0,400
chr16	85202555	85203049	A-E	553	.	85202709	85202710	255,215,0	2	82,266	0,228
chr16	85603305	85603679	A-E	962	.	85603563	85603564	255,215,0	2	206,63	0,311
chr16	85648720	85648939	A-E	738	.	85648786	85648787	255,215,0	2	61,147	0,72
chr16	86587305	86587716	A-E	552	.	86587503	86587504	255,215,0	2	25,39	0,372
chr16	88560841	88560974	A-E	954	.	88560885	88560886	255,215,0	2	4,48	0,85
chr16	88837093	88837695	A-E	938	.	88837442	88837443	255,215,0	2	321,223	0,379
chr16	89045543	89045751	A-E	994	.	89045644	89045645	255,215,0	2	50,55	0,153
chr16	89571786	89572109	A-E	947	.	89572033	89572034	255,215,0	2	211,39	0,284
chr17	1466992	1467380	A-E	978	.	1467295	1467296	255,215,0	2	220,1	0,387
chr17	2300026	2300553	A-E	962	.	2300287	2300288	255,215,0	2	226,229	0,298
chr17	2302778	2303366	A-E	556	.	2303032	2303033	255,215,0	2	238,316	0,272
chr17	7738822	7740614	A-E	519	.	7739045	7739046	255,215,0	2	111,1455	0,337
chr17	7746991	7747556	A-E	644	.	7747324	7747325	255,215,0	2	334,231	0,334
chr17	8095551	8095762	A-E	933	.	8095657	8095658	255,215,0	2	57,55	0,156
chr17	14212324	14213048	A-E	868	.	14212774	14212775	255,215,0	2	322,145	0,579
chr17	17597479	17598220	A-E	554	.	17598133	17598134	255,215,0	2	604,36	0,705
chr17	17655489	17655938	A-E	785	.	17655635	17655636	255,215,0	2	79,235	0,214
chr17	17743258	17743857	A-E	670	.	17743526	17743527	255,215,0	2	208,270	0,329
chr17	19913206	19913926	A-E	963	.	19913275	19913276	255,215,0	2	48,629	0,91
chr17	21002403	21002809	A-E	916	.	21002522	21002523	255,215,0	2	49,216	0,190
chr17	21179100	21179414	A-E	802	.	21179207	21179208	255,215,0	2	73,172	0,142
chr17	21515861	21516199	A-E	722	.	21516030	21516031	255,215,0	2	42,41	0,297
chr17	25415234	25415538	A-E	923	.	25415429	25415430	255,215,0	2	174,87	0,217
chr17	25416172	25416581	A-E	716	.	25416425	25416426	255,215,0	2	115,16	0,393
chr17	25672386	25672687	A-E	827	.	25672620	25672621	255,215,0	2	169,1	0,300
chr17	27192241	27192644	A-E	995	.	27192465	27192466	255,215,0	2	128,82	0,321
chr17	27475765	27476166	A-E	963	.	27476072	27476073	255,215,0	2	215,1	0,400
chr17	27506307	27506816	A-E	750	.	27506503	27506504	255,215,0	2	167,282	0,227
chr17	27619094	27619880	A-E	550	.	27619580	27619581	255,215,0	2	437,249	0,537
chr17	32201845	32202055	A-E	993	.	32201931	32201932	255,215,0	2	1,38	0,172
chr17	37910411	37911394	A-E	514	.	37910786	37910787	255,215,0	2	334,565	0,418
chr17	39656265	39656585	A-E	993	.	39656467	39656468	255,215,0	2	87,1	0,319
chr17	39686458	39686891	A-E	982	.	39686665	39686666	255,215,0	2	121,139	0,294
chr17	39949116	39949497	A-E	990	.	39949167	39949168	255,215,0	2	1,278	0,103
chr17	40438296	40438586	A-E	916	.	40438440	40438441	255,215,0	2	1,2	0,288
chr17	40464466	40464885	A-E	981	.	40464703	40464704	255,215,0	2	196,140	0,279
chr17	42365739	42366179	A-E	997	.	42366096	42366097	255,215,0	2	339,64	0,376
chr17	42634020	42634172	A-E	785	.	42634094	42634095	255,215,0	2	27,30	0,122
chr17	43303050	43303852	A-E	968	.	43303643	43303644	255,215,0	2	590,204	0,598
chr17	46662684	46663231	A-E	948	.	46662942	46662943	255,215,0	2	228,257	0,290
chr17	47049793	47049986	A-E	995	.	47049889	47049890	255,215,0	2	5,4	0,189
chr17	47270202	47270509	A-E	784	.	47270358	47270359	255,215,0	2	79,72	0,235
chr17	56411173	56411562	A-E	777	.	56411306	56411307	255,215,0	2	127,249	0,140
chr17	56413212	56413667	A-E	936	.	56413408	56413409	255,215,0	2	182,244	0,211
chr17	57906379	57907270	A-E	977	.	57906881	57906882	255,215,0	2	482,367	0,524
chr17	60247601	60248070	A-E	991	.	60247920	60247921	255,215,0	2	295,124	0,345
chr17	71305759	71306422	A-E	991	.	71306098	71306099	255,215,0	2	294,278	0,385
chr17	75120383	75120864	A-E	942	.	75120581	75120582	255,215,0	2	195,279	0,202
chr17	75319028	75319523	A-E	978	.	75319371	75319372	255,215,0	2	282,89	0,406
chr17	75319670	75320031	A-E	751	.	75319741	75319742	255,215,0	2	49,267	0,94
chr17	76254688	76254992	A-E	987	.	76254866	76254867	255,215,0	2	167,114	0,190
chr17	77776510	77776898	A-E	932	.	77776678	77776679	255,215,0	2	151,202	0,186
chr17	77783959	77784243	A-E	853	.	77784072	77784073	255,215,0	2	88,145	0,139
chr17	78228476	78228940	A-E	997	.	78228763	78228764	255,215,0	2	228,117	0,347
chr17	78992000	78992331	A-E	945	.	78992032	78992033	255,215,0	2	12,277	0,54
chr17	79319812	79320225	A-E	654	.	79320115	79320116	255,215,0	2	212,17	0,396
chr17	79439092	79439387	A-E	975	.	79439260	79439261	255,215,0	2	103,61	0,234
chr17	79448388	79448678	A-E	949	.	79448570	79448571	255,215,0	2	109,33	0,257
chr17	79451287	79451558	A-E	979	.	79451461	79451462	255,215,0	2	128,50	0,221
chr17	79779684	79779899	A-E	990	.	79779791	79779792	255,215,0	2	1,1	0,214
chr17	80056613	80056910	A-E	524	.	80056717	80056718	255,215,0	2	47,135	0,162
chr17	80188750	80189250	A-E	996	.	80188999	80189000	255,215,0	2	223,223	0,277
chr17	80454894	80455238	A-E	899	.	80455174	80455175	255,215,0	2	256,39	0,305
chr18	813044	813594	A-E	970	.	813403	813404	255,215,0	2	332,162	0,388
chr18	830446	830703	A-E	880	.	830579	830580	255,215,0	2	11,1	0,256
chr18	3594733	3596177	A-E	983	.	3595595	3595596	255,215,0	2	837,555	0,889
chr18	3623872	3624258	A-E	991	.	3624139	3624140	255,215,0	2	228,78	0,308
chr18	3624338	3624601	A-E	987	.	3624481	3624482	255,215,0	2	106,82	0,181
chr18	8916965	8917035	A-E	594	.	8917005	8917006	255,215,0	2	13,1	0,69
chr18	9017103	9017601	A-E	991	.	9017309	9017310	255,215,0	2	170,255	0,243
chr18	9812085	9812326	A-E	889	.	9812207	9812208	255,215,0	2	6,1	0,240
chr18	9829152	9829470	A-E	976	.	9829320	9829321	255,215,0	2	110,90	0,228
chr18	9849459	9849859	A-E	970	.	9849588	9849589	255,215,0	2	128,268	0,132
chr18	9869849	9870152	A-E	995	.	9869994	9869995	255,215,0	2	1,12	0,291
chr18	9899069	9899359	A-E	993	.	9899166	9899167	255,215,0	2	49,143	0,147
chr18	9914998	9915501	A-E	945	.	9915127	9915128	255,215,0	2	84,328	0,175
chr18	11947272	11947721	A-E	990	.	11947411	11947412	255,215,0	2	120,289	0,160
chr18	46066779	46067121	A-E	844	.	46067051	46067052	255,215,0	2	269,65	0,277
chr18	60193382	60194139	A-E	841	.	60194064	60194065	255,215,0	2	646,38	0,719
chr19	488227	488667	A-E	870	.	488379	488380	255,215,0	2	1,135	0,305
chr19	604629	604764	A-E	807	.	604679	604680	255,215,0	2	1,35	0,100
chr19	823657	823956	A-E	986	.	823873	823874	255,215,0	2	177,43	0,256
chr19	907464	907615	A-E	996	.	907487	907488	255,215,0	2	3,107	0,44
chr19	953220	953565	A-E	940	.	953382	953383	255,215,0	2	31,50	0,295
chr19	954903	955312	A-E	985	.	954981	954982	255,215,0	2	17,268	0,141
chr19	1240232	1240534	A-E	884	.	1240364	1240365	255,215,0	2	116,152	0,150
chr19	1266359	1266798	A-E	921	.	1266588	1266589	255,215,0	2	183,162	0,277
chr19	1632932	1633212	A-E	971	.	1633139	1633140	255,215,0	2	136,1	0,279
chr19	1747200	1747550	A-E	976	.	1747425	1747426	255,215,0	2	103,1	0,349
chr19	1855247	1855761	A-E	947	.	1855484	1855485	255,215,0	2	158,197	0,317
chr19	2056461	2056895	A-E	982	.	2056706	2056707	255,215,0	2	92,34	0,400
chr19	2059605	2060167	A-E	968	.	2060112	2060113	255,215,0	2	484,31	0,531
chr19	2061356	2061737	A-E	811	.	2061653	2061654	255,215,0	2	235,20	0,361
chr19	3035530	3035851	A-E	741	.	3035685	3035686	255,215,0	2	93,103	0,218
chr19	3670243	3670423	A-E	992	.	3670332	3670333	255,215,0	2	1,1	0,179
chr19	4123124	4123351	A-E	950	.	4123248	4123249	255,215,0	2	23,1	0,226
chr19	6060958	6061480	A-E	996	.	6061121	6061122	255,215,0	2	141,335	0,187
chr19	8115456	8115774	A-E	924	.	8115630	8115631	255,215,0	2	33,1	0,317
chr19	9896233	9896620	A-E	967	.	9896494	9896495	255,215,0	2	191,54	0,333
chr19	13273540	13274187	A-E	876	.	13273839	13273840	255,215,0	2	248,296	0,351
chr19	13274586	13275096	A-E	845	.	13274695	13274696	255,215,0	2	46,337	0,173
chr19	13278382	13278991	A-E	949	.	13278444	13278445	255,215,0	2	25,508	0,101
chr19	13944359	13944683	A-E	891	.	13944570	13944571	255,215,0	2	171,71	0,253
chr19	15947617	15948119	A-E	933	.	15947979	15947980	255,215,0	2	322,99	0,403
chr19	18133045	18133309	A-E	759	.	18133129	18133130	255,215,0	2	26,121	0,143
chr19	18402387	18403564	A-E	978	.	18402534	18402535	255,215,0	2	128,1009	0,168
chr19	18415031	18416060	A-E	925	.	18415512	18415513	255,215,0	2	449,515	0,514
chr19	18439179	18439536	A-E	942	.	18439333	18439334	255,215,0	2	1,49	0,308
chr19	18485152	18485556	A-E	992	.	18485411	18485412	255,215,0	2	163,47	0,357
chr19	18526337	18526644	A-E	990	.	18526407	18526408	255,215,0	2	53,218	0,89
chr19	18527231	18527472	A-E	992	.	18527361	18527362	255,215,0	2	73,52	0,189
chr19	18527701	18528040	A-E	946	.	18527799	18527800	255,215,0	2	74,215	0,124
chr19	18528263	18528792	A-E	885	.	18528576	18528577	255,215,0	2	285,186	0,343
chr19	34850085	34850642	A-E	788	.	34850350	34850351	255,215,0	2	243,269	0,288
chr19	35453242	35453666	A-E	991	.	35453503	35453504	255,215,0	2	141,41	0,383
chr19	36757480	36757645	A-E	730	.	36757541	36757542	255,215,0	2	43,85	0,80
chr19	38807798	38808031	A-E	990	.	38807970	38807971	255,215,0	2	156,44	0,189
chr19	40923099	40923282	A-E	932	.	40923195	40923196	255,215,0	2	74,64	0,119
chr19	40939716	40940068	A-E	888	.	40940021	40940022	255,215,0	2	287,28	0,324
chr19	40969437	40969789	A-E	832	.	40969612	40969613	255,215,0	2	1,1	0,351
chr19	42772804	42773312	A-E	662	.	42773019	42773020	255,215,0	2	138,214	0,294
chr19	44281524	44282142	A-E	966	.	44281779	44281780	255,215,0	2	196,303	0,315
chr19	44284114	44284247	A-E	958	.	44284151	44284152	255,215,0	2	1,59	0,74
chr19	45943163	45943490	A-E	985	.	45943267	45943268	255,215,0	2	67,184	0,143
chr19	45946690	45947113	A-E	831	.	45946758	45946759	255,215,0	2	45,331	0,92
chr19	46012498	46012899	A-E	633	.	46012639	46012640	255,215,0	2	127,245	0,156
chr19	46386037	46386278	A-E	899	.	46386145	46386146	255,215,0	2	63,87	0,154
chr19	47746329	47746738	A-E	806	.	47746505	47746506	255,215,0	2	67,122	0,287
chr19	48103581	48103982	A-E	534	.	48103688	48103689	255,215,0	2	22,207	0,194
chr19	48903013	48903207	A-E	881	.	48903133	48903134	255,215,0	2	53,6	0,188
chr19	49092091	49092636	A-E	989	.	49092296	49092297	255,215,0	2	172,306	0,239
chr19	49465555	49466264	A-E	947	.	49465735	49465736	255,215,0	2	160,507	0,202
chr19	49466802	49467527	A-E	996	.	49467168	49467169	255,215,0	2	343,335	0,390
chr19	50833837	50834367	A-E	886	.	50834142	50834143	255,215,0	2	232,150	0,380
chr19	50860908	50861268	A-E	770	.	50861185	50861186	255,215,0	2	257,62	0,298
chr19	51898753	51899047	A-E	953	.	51898850	51898851	255,215,0	2	60,158	0,136
chr19	51971340	51971606	A-E	923	.	51971412	51971413	255,215,0	2	28,148	0,118
chr19	51971719	51972098	A-E	910	.	51971893	51971894	255,215,0	2	1,30	0,349
chr19	52049983	52050318	A-E	997	.	52050094	52050095	255,215,0	2	1,113	0,222
chr19	52051082	52051228	A-E	993	.	52051164	52051165	255,215,0	2	21,1	0,145
chr19	52051924	52052067	A-E	918	.	52051979	52051980	255,215,0	2	13,45	0,98
chr19	52192085	52192767	A-E	722	.	52192399	52192400	255,215,0	2	283,335	0,347
chr19	52194056	52194504	A-E	930	.	52194154	52194155	255,215,0	2	64,315	0,133
chr19	52299371	52299818	A-E	996	.	52299542	52299543	255,215,0	2	170,273	0,174
chr19	53426305	53426488	A-E	589	.	53426353	53426354	255,215,0	2	4,90	0,93
chr19	53444729	53445104	A-E	660	.	53444917	53444918	255,215,0	2	104,101	0,274
chr19	56698517	56698525	A-E	981	.	56698521	56698522	255,215,0	2	3,1	0,7
chr19	58912594	58912944	A-E	692	.	58912772	58912773	255,215,0	2	58,51	0,299
chr2	10550434	10550795	A-E	541	.	10550554	10550555	255,215,0	2	88,208	0,153
chr2	12417696	12417905	A-E	991	.	12417811	12417812	255,215,0	2	113,90	0,119
chr2	12633247	12633315	A-E	988	.	12633290	12633291	255,215,0	2	21,1	0,67
chr2	15700375	15700622	A-E	851	.	15700453	15700454	255,215,0	2	4,93	0,154
chr2	20793103	20793496	A-E	973	.	20793436	20793437	255,215,0	2	294,19	0,374
chr2	24234264	24234694	A-E	991	.	24234377	24234378	255,215,0	2	47,250	0,180
chr2	26291590	26291772	A-E	997	.	26291647	26291648	255,215,0	2	5,72	0,110
chr2	26946934	26947339	A-E	971	.	26946997	26946998	255,215,0	2	19,297	0,108
chr2	27304052	27304486	A-E	811	.	27304233	27304234	255,215,0	2	137,207	0,227
chr2	37789550	37789826	A-E	972	.	37789586	37789587	255,215,0	2	30,233	0,43
chr2	43195156	43195444	A-E	974	.	43195330	43195331	255,215,0	2	93,31	0,257
chr2	43422005	43422472	A-E	880	.	43422184	43422185	255,215,0	2	162,270	0,197
chr2	47499706	47499760	A-E	978	.	47499718	47499719	255,215,0	2	3,31	0,23
chr2	48373241	48373406	A-E	979	.	48373297	48373298	255,215,0	2	4,55	0,110
chr2	54787503	54787764	A-E	917	.	54787622	54787623	255,215,0	2	117,139	0,122
chr2	62531997	62532204	A-E	993	.	62532029	62532030	255,215,0	2	1,143	0,64
chr2	65657861	65658229	A-E	474	.	65658007	65658008	255,215,0	2	140,215	0,153
chr2	67625110	67625487	A-E	928	.	67625290	67625291	255,215,0	2	180,196	0,181
chr2	70335985	70336314	A-E	934	.	70336203	70336204	255,215,0	2	171,63	0,266
chr2	70346022	70346119	A-E	930	.	70346053	70346054	255,215,0	2	1,34	0,63
chr2	85664544	85665596	A-E	936	.	85664829	85664830	255,215,0	2	251,731	0,321
chr2	112456456	112456792	A-E	985	.	112456628	112456629	255,215,0	2	129,119	0,217
chr2	113398370	113398650	A-E	937	.	113398522	113398523	255,215,0	2	88,63	0,217
chr2	131148815	131149203	A-E	759	.	131148907	131148908	255,215,0	2	49,252	0,136
chr2	131149333	131149678	A-E	734	.	131149409	131149410	255,215,0	2	54,245	0,100
chr2	136632932	136633416	A-E	812	.	136633307	136633308	255,215,0	2	355,87	0,397
chr2	140168949	140169074	A-E	835	.	140168999	140169000	255,215,0	2	44,67	0,58
chr2	145116388	145116823	A-E	907	.	145116634	145116635	255,215,0	2	187,129	0,306
chr2	152144821	152144962	A-E	925	.	152144853	152144854	255,215,0	2	14,89	0,52
chr2	158117931	158118105	A-E	979	.	158118017	158118018	255,215,0	2	44,44	0,130
chr2	158118717	158119062	A-E	851	.	158118889	158118890	255,215,0	2	1,1	0,344
chr2	170684911	170685465	A-E	648	.	170685123	170685124	255,215,0	2	196,325	0,229
chr2	171222273	171222592	A-E	845	.	171222466	171222467	255,215,0	2	77,8	0,311
chr2	201990242	201990732	A-E	981	.	201990459	201990460	255,215,0	2	192,246	0,244
chr2	208656928	208657357	A-E	991	.	208657033	208657034	255,215,0	2	69,286	0,143
chr2	219270976	219271406	A-E	958	.	219271229	219271230	255,215,0	2	199,122	0,308
chr2	220385870	220386219	A-E	993	.	220385944	220385945	255,215,0	2	27,227	0,122
chr2	227656309	227656561	A-E	908	.	227656436	227656437	255,215,0	2	81,77	0,175
chr2	231523854	231524330	A-E	993	.	231524234	231524235	255,215,0	2	361,75	0,401
chr2	232530920	232531416	A-E	873	.	232531294	232531295	255,215,0	2	356,103	0,393
chr2	240196255	240196671	A-E	891	.	240196553	240196554	255,215,0	2	231,49	0,367
chr2	240238754	240239047	A-E	928	.	240238988	240238989	255,215,0	2	182,5	0,288
chr20	4018656	4019040	A-E	974	.	4018858	4018859	255,215,0	2	197,175	0,209
chr20	5589880	5590681	A-E	885	.	5590649	5590650	255,215,0	2	762,23	0,778
chr20	23117564	23117783	A-E	997	.	23117654	23117655	255,215,0	2	1,38	0,181
chr20	25218471	25218756	A-E	996	.	25218633	25218634	255,215,0	2	147,106	0,179
chr20	29518777	29518943	A-E	793	.	29518820	29518821	255,215,0	2	31,110	0,56
chr20	30191850	30192346	A-E	577	.	30192158	30192159	255,215,0	2	259,138	0,358
chr20	30249247	30249862	A-E	937	.	30249569	30249570	255,215,0	2	265,235	0,380
chr20	31352490	31352753	A-E	936	.	31352632	31352633	255,215,0	2	65,42	0,221
chr20	35464098	35464342	A-E	923	.	35464181	35464182	255,215,0	2	53,129	0,115
chr20	36007590	36007925	A-E	996	.	36007761	36007762	255,215,0	2	149,140	0,195
chr20	37302978	37303466	A-E	854	.	37303190	37303191	255,215,0	2	148,211	0,277
chr20	45946049	45946481	A-E	973	.	45946178	45946179	255,215,0	2	89,262	0,170
chr20	45989347	45989834	A-E	993	.	45989659	45989660	255,215,0	2	263,124	0,363
chr20	47803381	47804147	A-E	816	.	47803543	47803544	255,215,0	2	122,562	0,204
chr20	48381625	48382070	A-E	989	.	48381852	48381853	255,215,0	2	221,211	0,234
chr20	49100027	49100544	A-E	956	.	49100220	49100221	255,215,0	2	189,318	0,199
chr20	52239995	52240318	A-E	959	.	52240061	52240062	255,215,0	2	59,248	0,75
chr20	57198784	57199334	A-E	994	.	57199088	57199089	255,215,0	2	264,205	0,345
chr20	57596187	57596442	A-E	996	.	57596343	57596344	255,215,0	2	151,93	0,162
chr20	60934143	60934390	A-E	951	.	60934308	60934309	255,215,0	2	117,32	0,215
chr20	60941528	60941750	A-E	909	.	60941607	60941608	255,215,0	2	6,68	0,154
chr20	61425509	61425950	A-E	980	.	61425705	61425706	255,215,0	2	119,166	0,275
chr21	9881917	9882087	A-E	720	.	9881999	9882000	255,215,0	2	32,36	0,134
chr21	15913641	15914593	A-E	736	.	15914325	15914326	255,215,0	2	637,220	0,732
chr21	22572618	22572960	A-E	903	.	22572788	22572789	255,215,0	2	1,1	0,341
chr21	31029045	31029571	A-E	993	.	31029223	31029224	255,215,0	2	134,302	0,224
chr21	44395922	44396228	A-E	889	.	44396079	44396080	255,215,0	2	11,1	0,305
chr21	44529146	44529448	A-E	943	.	44529285	44529286	255,215,0	2	106,128	0,174
chr22	24255997	24256450	A-E	824	.	24256301	24256302	255,215,0	2	241,84	0,369
chr22	27028638	27029036	A-E	989	.	27028850	27028851	255,215,0	2	66,39	0,359
chr22	29548778	29549084	A-E	892	.	29549008	29549009	255,215,0	2	159,3	0,303
chr22	32291389	32291694	A-E	973	.	32291649	32291650	255,215,0	2	218,1	0,304
chr22	37638328	37638951	A-E	990	.	37638749	37638750	255,215,0	2	417,196	0,427
chr22	39679510	39679847	A-E	996	.	39679625	39679626	255,215,0	2	4,109	0,228
chr22	40228787	40228973	A-E	990	.	40228862	40228863	255,215,0	2	20,55	0,131
chr22	40384673	40384943	A-E	933	.	40384832	40384833	255,215,0	2	50,1	0,269
chr22	41047729	41047883	A-E	607	.	41047795	41047796	255,215,0	2	13,33	0,121
chr22	41844337	41844774	A-E	898	.	41844649	41844650	255,215,0	2	237,48	0,389
chr22	46480881	46481264	A-E	755	.	46481016	46481017	255,215,0	2	108,219	0,164
chr22	50747003	50747284	A-E	979	.	50747231	50747232	255,215,0	2	183,7	0,274
chr3	4781579	4781854	A-E	974	.	4781807	4781808	255,215,0	2	211,29	0,246
chr3	4909917	4910799	A-E	880	.	4910502	4910503	255,215,0	2	572,283	0,599
chr3	5028534	5029013	A-E	742	.	5028701	5028702	255,215,0	2	158,302	0,177
chr3	5030402	5030899	A-E	954	.	5030721	5030722	255,215,0	2	293,151	0,346
chr3	5052861	5053708	A-E	979	.	5053448	5053449	255,215,0	2	575,247	0,600
chr3	5054958	5055470	A-E	903	.	5055111	5055112	255,215,0	2	152,356	0,156
chr3	5061219	5061509	A-E	990	.	5061356	5061357	255,215,0	2	94,108	0,182
chr3	5065036	5065378	A-E	991	.	5065160	5065161	255,215,0	2	24,117	0,225
chr3	13493281	13493606	A-E	745	.	13493394	13493395	255,215,0	2	86,184	0,141
chr3	37901883	37902306	A-E	869	.	37902041	37902042	255,215,0	2	83,189	0,234
chr3	40341288	40341806	A-E	960	.	40341707	40341708	255,215,0	2	350,29	0,489
chr3	45209101	45209416	A-E	967	.	45209190	45209191	255,215,0	2	56,191	0,124
chr3	65013149	65013388	A-E	888	.	65013333	65013334	255,215,0	2	143,13	0,226
chr3	72135635	72136114	A-E	983	.	72135742	72135743	255,215,0	2	79,343	0,136
chr3	80820355	80820528	A-E	958	.	80820439	80820440	255,215,0	2	52,56	0,117
chr3	101353542	101353691	A-E	832	.	101353630	101353631	255,215,0	2	30,1	0,148
chr3	125709142	125709481	A-E	485	.	125709413	125709414	255,215,0	2	267,62	0,277
chr3	126701397	126702091	A-E	957	.	126701496	126701497	255,215,0	2	86,581	0,113
chr3	128134219	128134423	A-E	993	.	128134320	128134321	255,215,0	2	30,31	0,173
chr3	128134820	128135360	A-E	995	.	128135008	128135009	255,215,0	2	141,303	0,237
chr3	128135736	128135843	A-E	994	.	128135789	128135790	255,215,0	2	1,1	0,106
chr3	128216520	128216923	A-E	874	.	128216624	128216625	255,215,0	2	65,258	0,145
chr3	129167159	129167354	A-E	895	.	129167259	129167260	255,215,0	2	7,1	0,194
chr3	138582294	138582582	A-E	959	.	138582440	138582441	255,215,0	2	11,5	0,283
chr3	138594717	138594956	A-E	993	.	138594895	138594896	255,215,0	2	119,1	0,238
chr3	151923088	151923367	A-E	928	.	151923342	151923343	255,215,0	2	246,16	0,263
chr3	152313972	152314194	A-E	989	.	152314080	152314081	255,215,0	2	5,10	0,212
chr3	156202207	156202259	A-E	902	.	156202238	156202239	255,215,0	2	18,7	0,45
chr3	171678764	171678932	A-E	992	.	171678817	171678818	255,215,0	2	1,61	0,107
chr3	177076157	177076922	A-E	977	.	177076434	177076435	255,215,0	2	180,389	0,376
chr3	178983793	178983839	A-E	991	.	178983816	178983817	255,215,0	2	2,1	0,45
chr3	183079075	183079309	A-E	991	.	183079197	183079198	255,215,0	2	18,6	0,228
chr3	193859199	193859624	A-E	485	.	193859358	193859359	255,215,0	2	67,173	0,252
chr3	194898663	194899282	A-E	995	.	194898929	194898930	255,215,0	2	228,314	0,305
chr3	196064212	196064579	A-E	842	.	196064503	196064504	255,215,0	2	259,42	0,325
chr3	196255741	196255873	A-E	497	.	196255819	196255820	255,215,0	2	46,20	0,112
chr3	196696811	196697020	A-E	974	.	196696956	196696957	255,215,0	2	90,8	0,201
chr4	991255	991645	A-E	717	.	991564	991565	255,215,0	2	231,1	0,389
chr4	1037465	1037841	A-E	997	.	1037533	1037534	255,215,0	2	45,283	0,93
chr4	2403922	2404158	A-E	942	.	2403967	2403968	255,215,0	2	1,146	0,90
chr4	6732429	6732641	A-E	995	.	6732535	6732536	255,215,0	2	3,1	0,211
chr4	6734442	6734743	A-E	995	.	6734532	6734533	255,215,0	2	59,178	0,123
chr4	6918330	6918775	A-E	994	.	6918507	6918508	255,215,0	2	136,226	0,219
chr4	10182678	10183260	A-E	996	.	10182920	10182921	255,215,0	2	217,314	0,268
chr4	10184786	10184981	A-E	947	.	10184888	10184889	255,215,0	2	11,1	0,194
chr4	38530760	38531092	A-E	996	.	38530873	38530874	255,215,0	2	1,106	0,226
chr4	38859134	38859762	A-E	946	.	38859409	38859410	255,215,0	2	258,334	0,294
chr4	40240312	40240963	A-E	976	.	40240620	40240621	255,215,0	2	286,319	0,332
chr4	74961952	74962121	A-E	725	.	74962036	74962037	255,215,0	2	5,5	0,164
chr4	79550555	79550802	A-E	914	.	79550657	79550658	255,215,0	2	6,48	0,199
chr4	79642197	79642457	A-E	984	.	79642427	79642428	255,215,0	2	202,1	0,259
chr4	80131303	80131759	A-E	993	.	80131431	80131432	255,215,0	2	76,275	0,181
chr4	81048415	81048773	A-E	960	.	81048659	81048660	255,215,0	2	198,67	0,291
chr4	82342695	82343029	A-E	991	.	82342889	82342890	255,215,0	2	58,3	0,331
chr4	93103612	93103785	A-E	539	.	93103626	93103627	255,215,0	2	12,155	0,18
chr4	93104192	93104578	A-E	514	.	93104285	93104286	255,215,0	2	1,200	0,186
chr4	95469761	95469962	A-E	950	.	95469858	95469859	255,215,0	2	39,45	0,156
chr4	109281025	109281423	A-E	962	.	109281352	109281353	255,215,0	2	262,4	0,394
chr4	111114926	111115298	A-E	792	.	111115103	111115104	255,215,0	2	87,103	0,269
chr4	111117471	111117868	A-E	587	.	111117584	111117585	255,215,0	2	102,271	0,126
chr4	127657029	127657204	A-E	936	.	127657093	127657094	255,215,0	2	1,47	0,128
chr4	155378623	155378919	A-E	540	.	155378785	155378786	255,215,0	2	37,7	0,289
chr4	173077271	173077317	A-E	913	.	173077293	173077294	255,215,0	2	1,1	0,45
chr4	174443845	174444302	A-E	862	.	174443958	174443959	255,215,0	2	87,316	0,141
chr4	187680620	187680766	A-E	870	.	187680712	187680713	255,215,0	2	68,29	0,117
chr4	187810272	187810501	A-E	960	.	187810327	187810328	255,215,0	2	46,163	0,66
chr5	784651	785023	A-E	562	.	784907	784908	255,215,0	2	221,79	0,293
chr5	36151218	36151404	A-E	758	.	36151251	36151252	255,215,0	2	1,119	0,67
chr5	54033914	54034212	A-E	963	.	54034127	54034128	255,215,0	2	181,52	0,246
chr5	54039991	54040439	A-E	892	.	54040233	54040234	255,215,0	2	104,66	0,382
chr5	58232883	58233370	A-E	666	.	58233100	58233101	255,215,0	2	160,211	0,276
chr5	64331292	64332267	A-E	968	.	64331636	64331637	255,215,0	2	305,590	0,385
chr5	79543086	79543324	A-E	990	.	79543241	79543242	255,215,0	2	122,48	0,190
chr5	81054697	81054861	A-E	975	.	81054754	81054755	255,215,0	2	2,51	0,113
chr5	95048086	95048445	A-E	995	.	95048384	95048385	255,215,0	2	239,1	0,358
chr5	110865894	110866475	A-E	992	.	110866209	110866210	255,215,0	2	292,242	0,339
chr5	118666258	118666609	A-E	996	.	118666385	118666386	255,215,0	2	18,113	0,238
chr5	119848516	119848911	A-E	934	.	119848639	119848640	255,215,0	2	1,149	0,246
chr5	126015927	126016326	A-E	990	.	126016054	126016055	255,215,0	2	1,144	0,255
chr5	131629178	131629624	A-E	829	.	131629351	131629352	255,215,0	2	102,200	0,246
chr5	133801466	133801754	A-E	934	.	133801588	133801589	255,215,0	2	72,114	0,174
chr5	133802349	133802592	A-E	969	.	133802583	133802584	255,215,0	2	230,4	0,239
chr5	134791969	134792408	A-E	985	.	134792067	134792068	255,215,0	2	41,282	0,157
chr5	137333439	137333810	A-E	810	.	137333722	137333723	255,215,0	2	202,5	0,366
chr5	137799770	137800154	A-E	953	.	137799915	137799916	255,215,0	2	96,189	0,195
chr5	138897527	138897822	A-E	661	.	138897661	138897662	255,215,0	2	116,141	0,154
chr5	139049454	139050310	A-E	971	.	139049801	139049802	255,215,0	2	280,441	0,415
chr5	139077054	139077268	A-E	916	.	139077187	139077188	255,215,0	2	92,38	0,176
chr5	139078128	139078514	A-E	915	.	139078501	139078502	255,215,0	2	364,3	0,383
chr5	140983787	140984197	A-E	875	.	140984030	140984031	255,215,0	2	203,126	0,284
chr5	141736379	141736797	A-E	991	.	141736669	141736670	255,215,0	2	231,68	0,350
chr5	142965486	142966022	A-E	949	.	142965782	142965783	255,215,0	2	236,178	0,358
chr5	148738164	148738422	A-E	727	.	148738234	148738235	255,215,0	2	22,138	0,120
chr5	150142965	150143377	A-E	984	.	150143062	150143063	255,215,0	2	67,283	0,129
chr5	172216221	172216413	A-E	960	.	172216308	172216309	255,215,0	2	47,63	0,129
chr5	176790168	176790403	A-E	807	.	176790362	176790363	255,215,0	2	156,1	0,234
chr5	178259703	178260206	A-E	957	.	178260004	178260005	255,215,0	2	195,94	0,409
chr6	2849123	2849376	A-E	942	.	2849245	2849246	255,215,0	2	89,96	0,157
chr6	2992078	2992424	A-E	715	.	2992250	2992251	255,215,0	2	1,1	0,345
chr6	3163246	3163428	A-E	839	.	3163367	3163368	255,215,0	2	62,1	0,181
chr6	6750084	6750462	A-E	988	.	6750413	6750414	255,215,0	2	308,27	0,351
chr6	7058764	7058925	A-E	990	.	7058839	7058840	255,215,0	2	1,10	0,151
chr6	7202193	7202713	A-E	968	.	7202369	7202370	255,215,0	2	170,336	0,184
chr6	14211061	14211714	A-E	854	.	14211397	14211398	255,215,0	2	304,284	0,369
chr6	14711169	14711813	A-E	986	.	14711624	14711625	255,215,0	2	436,169	0,475
chr6	15554239	15554360	A-E	817	.	15554315	15554316	255,215,0	2	38,5	0,116
chr6	15555860	15556076	A-E	898	.	15555940	15555941	255,215,0	2	1,56	0,160
chr6	15569583	15569742	A-E	977	.	15569684	15569685	255,215,0	2	45,1	0,158
chr6	25992254	25993073	A-E	612	.	25992839	25992840	255,215,0	2	560,207	0,612
chr6	26126352	26126787	A-E	944	.	26126532	26126533	255,215,0	2	164,237	0,198
chr6	26521003	26521206	A-E	623	.	26521107	26521108	255,215,0	2	40,33	0,170
chr6	27863298	27863662	A-E	879	.	27863534	27863535	255,215,0	2	113,3	0,361
chr6	28188130	28188520	A-E	962	.	28188275	28188276	255,215,0	2	2,100	0,290
chr6	28834475	28834586	A-E	834	.	28834544	28834545	255,215,0	2	36,8	0,103
chr6	29932777	29932958	A-E	860	.	29932801	29932802	255,215,0	2	3,134	0,47
chr6	30840574	30840974	A-E	948	.	30840688	30840689	255,215,0	2	31,202	0,198
chr6	31702368	31703528	A-E	777	.	31702657	31702658	255,215,0	2	289,870	0,290
chr6	31705604	31706142	A-E	950	.	31705905	31705906	255,215,0	2	299,233	0,305
chr6	31761868	31762215	A-E	864	.	31762041	31762042	255,215,0	2	1,1	0,346
chr6	33872168	33872571	A-E	910	.	33872418	33872419	255,215,0	2	168,70	0,333
chr6	33872922	33873175	A-E	973	.	33873049	33873050	255,215,0	2	88,86	0,167
chr6	35331114	35331538	A-E	938	.	35331251	35331252	255,215,0	2	77,226	0,198
chr6	36409257	36409482	A-E	976	.	36409372	36409373	255,215,0	2	78,72	0,153
chr6	37017809	37018367	A-E	978	.	37018073	37018074	255,215,0	2	258,286	0,272
chr6	37025964	37026081	A-E	766	.	37026013	37026014	255,215,0	2	2,19	0,98
chr6	37077622	37078018	A-E	990	.	37077794	37077795	255,215,0	2	80,130	0,266
chr6	37150975	37151397	A-E	991	.	37151209	37151210	255,215,0	2	205,157	0,265
chr6	37155093	37155653	A-E	942	.	37155210	37155211	255,215,0	2	115,439	0,121
chr6	37397282	37397451	A-E	548	.	37397361	37397362	255,215,0	2	1,11	0,158
chr6	37464858	37465170	A-E	856	.	37465018	37465019	255,215,0	2	14,5	0,307
chr6	39195802	39196179	A-E	931	.	39195966	39195967	255,215,0	2	115,162	0,215
chr6	41889955	41890338	A-E	845	.	41890118	41890119	255,215,0	2	1,56	0,327
chr6	43692783	43693195	A-E	974	.	43692964	43692965	255,215,0	2	163,211	0,201
chr6	43766474	43766976	A-E	985	.	43766783	43766784	255,215,0	2	240,123	0,379
chr6	43878497	43878687	A-E	956	.	43878562	43878563	255,215,0	2	5,63	0,127
chr6	43894411	43894725	A-E	979	.	43894583	43894584	255,215,0	2	79,48	0,266
chr6	44009201	44009753	A-E	991	.	44009483	44009484	255,215,0	2	234,220	0,332
chr6	44026121	44027353	A-E	986	.	44026479	44026480	255,215,0	2	331,846	0,386
chr6	44044328	44044673	A-E	987	.	44044417	44044418	255,215,0	2	27,193	0,152
chr6	53224045	53224723	A-E	797	.	53224314	53224315	255,215,0	2	256,394	0,284
chr6	69471294	69471734	A-E	800	.	69471423	69471424	255,215,0	2	105,286	0,154
chr6	100676865	100677032	A-E	684	.	100676948	100676949	255,215,0	2	1,1	0,166
chr6	105401566	105401766	A-E	845	.	105401704	105401705	255,215,0	2	81,4	0,196
chr6	106258484	106259193	A-E	926	.	106259051	106259052	255,215,0	2	428,1	0,708
chr6	108879521	108879931	A-E	955	.	108879807	108879808	255,215,0	2	237,73	0,337
chr6	135503898	135504621	A-E	508	.	135504155	135504156	255,215,0	2	248,456	0,267
chr6	138184436	138184726	A-E	996	.	138184671	138184672	255,215,0	2	187,5	0,285
chr6	147205032	147205241	A-E	949	.	147205172	147205173	255,215,0	2	101,28	0,181
chr6	147235645	147236230	A-E	981	.	147236148	147236149	255,215,0	2	444,21	0,564
chr6	157101566	157102083	A-E	720	.	157101699	157101700	255,215,0	2	121,370	0,147
chr6	157342507	157343524	A-E	533	.	157343341	157343342	255,215,0	2	768,116	0,901
chr6	157936149	157936334	A-E	995	.	157936214	157936215	255,215,0	2	8,62	0,123
chr6	159273925	159274893	A-E	997	.	159274525	159274526	255,215,0	2	563,330	0,638
chr6	161647412	161647643	A-E	986	.	161647523	161647524	255,215,0	2	1,9	0,222
chr7	1500451	1500958	A-E	980	.	1500749	1500750	255,215,0	2	229,138	0,369
chr7	1894449	1894968	A-E	882	.	1894907	1894908	255,215,0	2	415,16	0,503
chr7	2058997	2060327	A-E	990	.	2059311	2059312	255,215,0	2	241,941	0,389
chr7	2797465	2798227	A-E	962	.	2798112	2798113	255,215,0	2	641,107	0,655
chr7	4681329	4681565	A-E	788	.	4681442	4681443	255,215,0	2	103,111	0,125
chr7	4778448	4778853	A-E	989	.	4778547	4778548	255,215,0	2	40,245	0,160
chr7	5594554	5594977	A-E	996	.	5594836	5594837	255,215,0	2	248,106	0,317
chr7	12755276	12755712	A-E	956	.	12755431	12755432	255,215,0	2	120,245	0,191
chr7	12758831	12759023	A-E	926	.	12758904	12758905	255,215,0	2	68,112	0,80
chr7	16302411	16302620	A-E	920	.	16302515	16302516	255,215,0	2	1,1	0,208
chr7	16304887	16305058	A-E	945	.	16304972	16304973	255,215,0	2	1,1	0,170
chr7	22740240	22740629	A-E	806	.	22740472	22740473	255,215,0	2	201,125	0,264
chr7	23510676	23511223	A-E	712	.	23510888	23510889	255,215,0	2	167,288	0,259
chr7	24861129	24861331	A-E	989	.	24861203	24861204	255,215,0	2	43,96	0,106
chr7	25894654	25894946	A-E	779	.	25894845	25894846	255,215,0	2	98,6	0,286
chr7	25896515	25897081	A-E	669	.	25896800	25896801	255,215,0	2	261,256	0,310
chr7	25990725	25991211	A-E	731	.	25991017	25991018	255,215,0	2	200,101	0,385
chr7	32944853	32945232	A-E	963	.	32945064	32945065	255,215,0	2	109,65	0,314
chr7	42927750	42928726	A-E	732	.	42928339	42928340	255,215,0	2	572,368	0,608
chr7	47258454	47258947	A-E	984	.	47258702	47258703	255,215,0	2	238,234	0,259
chr7	74064444	74064957	A-E	950	.	74064538	74064539	255,215,0	2	69,392	0,121
chr7	75947305	75947626	A-E	782	.	75947471	75947472	255,215,0	2	82,69	0,252
chr7	76002661	76002791	A-E	989	.	76002761	76002762	255,215,0	2	72,1	0,129
chr7	92847144	92847362	A-E	758	.	92847310	92847311	255,215,0	2	150,34	0,184
chr7	98973055	98973209	A-E	798	.	98973128	98973129	255,215,0	2	1,7	0,147
chr7	106089773	106090176	A-E	994	.	106089867	106089868	255,215,0	2	67,281	0,122
chr7	106720036	106720145	A-E	958	.	106720111	106720112	255,215,0	2	43,1	0,108
chr7	123387767	123387941	A-E	701	.	123387853	123387854	255,215,0	2	82,83	0,91
chr7	126341155	126341491	A-E	994	.	126341267	126341268	255,215,0	2	66,177	0,159
chr7	128468302	128468509	A-E	870	.	128468384	128468385	255,215,0	2	70,111	0,96
chr7	128471531	128472043	A-E	735	.	128471765	128471766	255,215,0	2	174,217	0,295
chr7	135771654	135771794	A-E	830	.	135771700	135771701	255,215,0	2	3,49	0,91
chr7	142502471	142502881	A-E	792	.	142502663	142502664	255,215,0	2	156,181	0,229
chr7	150705271	150705459	A-E	972	.	150705363	150705364	255,215,0	2	6,9	0,179
chr7	153105018	153105427	A-E	590	.	153105360	153105361	255,215,0	2	300,24	0,385
chr7	158500449	158500649	A-E	789	.	158500581	158500582	255,215,0	2	80,15	0,185
chr7	158656529	158657066	A-E	954	.	158657014	158657015	255,215,0	2	436,2	0,535
chr7	158990200	158990517	A-E	978	.	158990420	158990421	255,215,0	2	202,78	0,239
chr8	2591169	2591450	A-E	965	.	2591224	2591225	255,215,0	2	52,222	0,59
chr8	27219305	27219672	A-E	996	.	27219419	27219420	255,215,0	2	86,223	0,144
chr8	27219743	27220043	A-E	983	.	27219777	27219778	255,215,0	2	19,250	0,50
chr8	27221120	27221544	A-E	995	.	27221427	27221428	255,215,0	2	296,104	0,320
chr8	30892240	30892587	A-E	990	.	30892392	30892393	255,215,0	2	5,47	0,300
chr8	37949268	37949491	A-E	991	.	37949379	37949380	255,215,0	2	1,1	0,222
chr8	56764357	56764533	A-E	991	.	56764370	56764371	255,215,0	2	2,150	0,26
chr8	80216218	80216356	A-E	576	.	80216289	80216290	255,215,0	2	10,5	0,133
chr8	102161878	102162231	A-E	979	.	102162053	102162054	255,215,0	2	1,3	0,350
chr8	108322581	108322730	A-E	982	.	108322654	108322655	255,215,0	2	1,2	0,147
chr8	116660380	116660747	A-E	677	.	116660647	116660648	255,215,0	2	235,67	0,300
chr8	128910613	128910985	A-E	993	.	128910817	128910818	255,215,0	2	39,2	0,370
chr8	128973364	128973763	A-E	832	.	128973564	128973565	255,215,0	2	3,1	0,398
chr8	129061512	129061955	A-E	955	.	129061597	129061598	255,215,0	2	56,328	0,115
chr8	130564282	130564581	A-E	735	.	130564415	130564416	255,215,0	2	36,68	0,231
chr8	130577240	130577439	A-E	697	.	130577293	130577294	255,215,0	2	1,93	0,106
chr8	130584178	130584343	A-E	947	.	130584234	130584235	255,215,0	2	1,52	0,113
chr8	142411426	142411896	A-E	947	.	142411689	142411690	255,215,0	2	201,144	0,326
chr8	142412543	142413026	A-E	995	.	142412775	142412776	255,215,0	2	170,187	0,296
chr8	142426003	142426250	A-E	984	.	142426061	142426062	255,215,0	2	1,130	0,117
chr8	144360422	144361034	A-E	849	.	144360945	144360946	255,215,0	2	509,74	0,538
chr8	144629463	144629732	A-E	992	.	144629563	144629564	255,215,0	2	44,111	0,158
chr8	145025737	145026802	A-E	981	.	145026364	145026365	255,215,0	2	549,359	0,706
chr9	4544914	4545090	A-E	594	.	4545002	4545003	255,215,0	2	3,1	0,175
chr9	33165457	33166051	A-E	921	.	33165899	33165900	255,215,0	2	409,118	0,476
chr9	71634884	71635015	A-E	997	.	71634949	71634950	255,215,0	2	1,1	0,130
chr9	73033763	73035382	A-E	989	.	73035075	73035076	255,215,0	2	1273,266	0,1353
chr9	73035561	73035945	A-E	796	.	73035862	73035863	255,215,0	2	266,46	0,338
chr9	90425634	90425952	A-E	996	.	90425874	90425875	255,215,0	2	174,11	0,307
chr9	94662459	94662552	A-E	994	.	94662492	94662493	255,215,0	2	1,27	0,66
chr9	94668024	94668724	A-E	951	.	94668368	94668369	255,215,0	2	323,334	0,366
chr9	96928143	96928630	A-E	813	.	96928258	96928259	255,215,0	2	87,343	0,144
chr9	96928795	96929410	A-E	870	.	96929110	96929111	255,215,0	2	302,286	0,329
chr9	101081243	101081884	A-E	989	.	101081559	101081560	255,215,0	2	311,318	0,323
chr9	101836611	101836660	A-E	846	.	101836638	101836639	255,215,0	2	14,8	0,41
chr9	130461605	130461892	A-E	904	.	130461786	130461787	255,215,0	2	99,22	0,265
chr9	130590782	130591142	A-E	963	.	130590861	130590862	255,215,0	2	43,244	0,116
chr9	132168772	132168919	A-E	945	.	132168822	132168823	255,215,0	2	26,72	0,75
chr9	132646480	132646964	A-E	962	.	132646830	132646831	255,215,0	2	308,90	0,394
chr9	132648080	132648314	A-E	913	.	132648192	132648193	255,215,0	2	81,89	0,145
chr9	134248752	134249121	A-E	777	.	134248942	134248943	255,215,0	2	109,96	0,273
chr9	138851660	138852030	A-E	766	.	138851973	138851974	255,215,0	2	267,9	0,361
chr9	139406218	139406717	A-E	914	.	139406551	139406552	255,215,0	2	330,161	0,338
chr9	139434156	139434495	A-E	979	.	139434363	139434364	255,215,0	2	185,109	0,230
chr9	139540454	139540544	A-E	976	.	139540486	139540487	255,215,0	2	1,25	0,65
chr9	139540778	139541198	A-E	942	.	139541030	139541031	255,215,0	2	244,158	0,262
chr9	140117588	140118357	A-E	909	.	140118102	140118103	255,215,0	2	485,224	0,545
chr9	140134697	140134985	A-E	686	.	140134926	140134927	255,215,0	2	189,18	0,270
chr9	140388730	140388770	A-E	973	.	140388752	140388753	255,215,0	2	7,1	0,39
chr9	140565381	140565755	A-E	864	.	140565634	140565635	255,215,0	2	134,1	0,373
chrX	3732842	3733263	A-E	649	.	3733001	3733002	255,215,0	2	54,156	0,265
chrX	11441273	11441771	A-E	956	.	11441606	11441607	255,215,0	2	271,101	0,397
chrX	11455735	11455931	A-E	899	.	11455830	11455831	255,215,0	2	1,5	0,191
chrX	12980169	12980547	A-E	945	.	12980402	12980403	255,215,0	2	118,28	0,350
chrX	39872499	39873023	A-E	558	.	39872595	39872596	255,215,0	2	67,398	0,126
chrX	39953769	39954197	A-E	741	.	39953848	39953849	255,215,0	2	52,320	0,108
chrX	39964528	39964690	A-E	859	.	39964610	39964611	255,215,0	2	47,43	0,119
chrX	39968308	39968728	A-E	620	.	39968375	39968376	255,215,0	2	56,341	0,79
chrX	39968932	39969265	A-E	901	.	39969199	39969200	255,215,0	2	222,19	0,314
chrX	40014046	40014813	A-E	968	.	40014330	40014331	255,215,0	2	240,437	0,330
chrX	40030956	40031200	A-E	634	.	40030977	40030978	255,215,0	2	12,213	0,31
chrX	40031344	40032243	A-E	898	.	40032129	40032130	255,215,0	2	770,98	0,801
chrX	40034694	40035505	A-E	990	.	40035055	40035056	255,215,0	2	318,405	0,406
chrX	40943673	40944218	A-E	997	.	40943772	40943773	255,215,0	2	75,421	0,124
chrX	48648070	48648274	A-E	913	.	48648121	48648122	255,215,0	2	1,102	0,102
chrX	49011448	49011844	A-E	894	.	49011737	49011738	255,215,0	2	197,14	0,382
chrX	52964244	52964539	A-E	678	.	52964366	52964367	255,215,0	2	66,115	0,180
chrX	65217824	65218221	A-E	990	.	65218054	65218055	255,215,0	2	210,145	0,252
chrX	70401853	70402134	A-E	607	.	70401992	70401993	255,215,0	2	74,75	0,206
chrX	101914784	101914936	A-E	973	.	101914846	101914847	255,215,0	2	45,72	0,80
chrX	106920003	106920801	A-E	844	.	106920324	106920325	255,215,0	2	299,453	0,345
chrX	122898767	122899176	A-E	881	.	122898997	122898998	255,215,0	2	170,118	0,291
