# Supplementary material for: Genome-wide prediction of cis-regulatory regions using supervised deep learning methods
Source: BMC Bioinformatics. 2018 May 31;19:202. doi: 10.1186/s12859-018-2187-1 (PMC5984344; doi:10.1186/s12859-018-2187-1)
Supplement: Supplementary file 3 — Predictions on CAGE supported bidirectional loci. AiA: Active in the FANTOM Enhancer Atlas; IiA: Inactive in the FANTOM Enhancer Atlas; NiA: Not included in the FANTOM Enhancer Atlas; Specific: Predicted cell-specific A-Es. (ZIP 4820 kb) [file 12859_2018_2187_MOESM3_ESM.zip › additional_file3/K562_A-E_IiA.bed]

chr1	956563	956812	A-E	989	.	956664	956665	255,215,0	2	57,102	0,147
chr1	1005293	1005547	A-E	784	.	1005420	1005421	255,215,0	2	57,55	0,199
chr1	1014834	1015095	A-E	988	.	1014858	1014859	255,215,0	2	1,213	0,48
chr1	1093610	1093958	A-E	928	.	1093953	1093954	255,215,0	2	341,1	0,347
chr1	1136075	1136463	A-E	906	.	1136397	1136398	255,215,0	2	308,51	0,337
chr1	1143531	1144198	A-E	828	.	1143598	1143599	255,215,0	2	36,568	0,99
chr1	1714020	1714715	A-E	862	.	1714565	1714566	255,215,0	2	519,123	0,572
chr1	1814762	1815124	A-E	781	.	1815034	1815035	255,215,0	2	186,3	0,359
chr1	2162325	2162996	A-E	593	.	2162732	2162733	255,215,0	2	400,255	0,416
chr1	2221868	2222548	A-E	976	.	2222315	2222316	255,215,0	2	408,193	0,487
chr1	2246556	2246763	A-E	801	.	2246721	2246722	255,215,0	2	126,1	0,206
chr1	2478276	2478817	A-E	984	.	2478473	2478474	255,215,0	2	146,291	0,250
chr1	2509702	2510198	A-E	914	.	2509854	2509855	255,215,0	2	139,329	0,167
chr1	3229711	3230157	A-E	985	.	3229864	3229865	255,215,0	2	102,241	0,205
chr1	6336471	6336830	A-E	576	.	6336715	6336716	255,215,0	2	141,10	0,349
chr1	6661008	6661639	A-E	897	.	6661310	6661311	255,215,0	2	265,291	0,340
chr1	7843556	7843653	A-E	910	.	7843584	7843585	255,215,0	2	18,57	0,40
chr1	8181009	8181247	A-E	754	.	8181097	8181098	255,215,0	2	1,62	0,176
chr1	8229904	8230047	A-E	647	.	8229995	8229996	255,215,0	2	72,32	0,111
chr1	8254637	8254907	A-E	649	.	8254797	8254798	255,215,0	2	53,1	0,269
chr1	8257762	8258040	A-E	997	.	8257905	8257906	255,215,0	2	11,1	0,277
chr1	8272041	8272390	A-E	965	.	8272276	8272277	255,215,0	2	123,1	0,348
chr1	8487656	8487917	A-E	563	.	8487790	8487791	255,215,0	2	122,113	0,148
chr1	8686491	8686867	A-E	994	.	8686744	8686745	255,215,0	2	197,66	0,310
chr1	8933581	8933925	A-E	901	.	8933846	8933847	255,215,0	2	229,41	0,303
chr1	9223907	9224260	A-E	877	.	9224148	9224149	255,215,0	2	150,19	0,334
chr1	10127211	10127315	A-E	940	.	10127265	10127266	255,215,0	2	6,1	0,103
chr1	10269964	10270260	A-E	537	.	10269994	10269995	255,215,0	2	18,253	0,43
chr1	10927237	10927380	A-E	918	.	10927308	10927309	255,215,0	2	1,1	0,142
chr1	11753086	11753651	A-E	823	.	11753385	11753386	255,215,0	2	272,238	0,327
chr1	11990003	11990329	A-E	979	.	11990104	11990105	255,215,0	2	2,125	0,201
chr1	12112067	12112502	A-E	972	.	12112282	12112283	255,215,0	2	149,152	0,283
chr1	12124472	12125118	A-E	723	.	12124762	12124763	255,215,0	2	267,332	0,314
chr1	12127865	12128182	A-E	616	.	12128022	12128023	255,215,0	2	1,2	0,315
chr1	12213128	12213883	A-E	757	.	12213442	12213443	255,215,0	2	255,380	0,375
chr1	12221931	12222397	A-E	954	.	12222090	12222091	255,215,0	2	115,261	0,205
chr1	12227833	12229578	A-E	712	.	12228094	12228095	255,215,0	2	182,1403	0,342
chr1	12235070	12235463	A-E	989	.	12235291	12235292	255,215,0	2	151,100	0,293
chr1	12493910	12494304	A-E	867	.	12493998	12493999	255,215,0	2	1,218	0,176
chr1	12508783	12509005	A-E	975	.	12508872	12508873	255,215,0	2	2,44	0,178
chr1	12509354	12509466	A-E	858	.	12509434	12509435	255,215,0	2	52,2	0,110
chr1	12533412	12533678	A-E	815	.	12533544	12533545	255,215,0	2	1,1	0,265
chr1	12609717	12610039	A-E	989	.	12609906	12609907	255,215,0	2	81,23	0,299
chr1	12616547	12616769	A-E	764	.	12616711	12616712	255,215,0	2	109,1	0,221
chr1	12675687	12675874	A-E	654	.	12675778	12675779	255,215,0	2	1,5	0,182
chr1	15587144	15587415	A-E	931	.	15587306	15587307	255,215,0	2	112,57	0,214
chr1	15616896	15617243	A-E	918	.	15617143	15617144	255,215,0	2	149,1	0,346
chr1	15649550	15649749	A-E	978	.	15649646	15649647	255,215,0	2	13,18	0,181
chr1	15666999	15667145	A-E	772	.	15667069	15667070	255,215,0	2	1,5	0,141
chr1	15738146	15738632	A-E	532	.	15738364	15738365	255,215,0	2	203,251	0,235
chr1	15738661	15738986	A-E	556	.	15738828	15738829	255,215,0	2	166,155	0,170
chr1	15786440	15786713	A-E	817	.	15786641	15786642	255,215,0	2	136,5	0,268
chr1	15946733	15946892	A-E	871	.	15946830	15946831	255,215,0	2	37,1	0,158
chr1	16007283	16007579	A-E	656	.	16007389	16007390	255,215,0	2	25,107	0,189
chr1	16125579	16125747	A-E	792	.	16125669	16125670	255,215,0	2	15,1	0,167
chr1	16212759	16213091	A-E	894	.	16212940	16212941	255,215,0	2	96,64	0,268
chr1	16276028	16276482	A-E	990	.	16276328	16276329	255,215,0	2	226,78	0,376
chr1	16277350	16278224	A-E	738	.	16277617	16277618	255,215,0	2	226,565	0,309
chr1	16339773	16339933	A-E	992	.	16339865	16339866	255,215,0	2	27,1	0,159
chr1	16499761	16499895	A-E	993	.	16499825	16499826	255,215,0	2	54,59	0,75
chr1	16502532	16502678	A-E	971	.	16502611	16502612	255,215,0	2	15,1	0,145
chr1	16826315	16826438	A-E	692	.	16826390	16826391	255,215,0	2	29,1	0,122
chr1	17229862	17230229	A-E	521	.	17230052	17230053	255,215,0	2	16,1	0,366
chr1	17518130	17518260	A-E	807	.	17518141	17518142	255,215,0	2	8,114	0,16
chr1	17518941	17519138	A-E	798	.	17519053	17519054	255,215,0	2	39,10	0,187
chr1	17534687	17534794	A-E	580	.	17534728	17534729	255,215,0	2	1,24	0,83
chr1	17896198	17896624	A-E	550	.	17896361	17896362	255,215,0	2	128,226	0,200
chr1	19253034	19253391	A-E	619	.	19253291	19253292	255,215,0	2	215,57	0,300
chr1	19794978	19795283	A-E	739	.	19795049	19795050	255,215,0	2	1,163	0,142
chr1	19803336	19803680	A-E	516	.	19803403	19803404	255,215,0	2	1,209	0,135
chr1	20204786	20204981	A-E	895	.	20204969	20204970	255,215,0	2	180,7	0,188
chr1	20334929	20335259	A-E	963	.	20335115	20335116	255,215,0	2	44,1	0,329
chr1	20993397	20993558	A-E	688	.	20993484	20993485	255,215,0	2	38,24	0,137
chr1	21558552	21558736	A-E	620	.	21558643	21558644	255,215,0	2	1,1	0,183
chr1	21588829	21589430	A-E	864	.	21588895	21588896	255,215,0	2	1,469	0,132
chr1	21650806	21651685	A-E	742	.	21651349	21651350	255,215,0	2	518,309	0,570
chr1	21724067	21724372	A-E	689	.	21724185	21724186	255,215,0	2	2,69	0,236
chr1	21965161	21965473	A-E	996	.	21965376	21965377	255,215,0	2	120,1	0,311
chr1	22231370	22231630	A-E	996	.	22231559	22231560	255,215,0	2	121,1	0,259
chr1	22232811	22232851	A-E	914	.	22232847	22232848	255,215,0	2	35,1	0,39
chr1	22260274	22260656	A-E	950	.	22260511	22260512	255,215,0	2	103,9	0,373
chr1	22266159	22266438	A-E	739	.	22266332	22266333	255,215,0	2	69,1	0,278
chr1	22345590	22345859	A-E	962	.	22345702	22345703	255,215,0	2	51,95	0,174
chr1	22366226	22366841	A-E	946	.	22366515	22366516	255,215,0	2	217,253	0,362
chr1	22375194	22375332	A-E	984	.	22375260	22375261	255,215,0	2	5,9	0,129
chr1	22611972	22612241	A-E	975	.	22612106	22612107	255,215,0	2	1,1	0,268
chr1	23076914	23077145	A-E	537	.	23077060	23077061	255,215,0	2	64,2	0,229
chr1	23429944	23430077	A-E	971	.	23430038	23430039	255,215,0	2	69,12	0,121
chr1	23445594	23445963	A-E	577	.	23445682	23445683	255,215,0	2	1,193	0,176
chr1	23882500	23882866	A-E	722	.	23882599	23882600	255,215,0	2	1,168	0,198
chr1	23888678	23889201	A-E	850	.	23888996	23888997	255,215,0	2	247,132	0,391
chr1	23903714	23904323	A-E	922	.	23904233	23904234	255,215,0	2	457,26	0,583
chr1	23916918	23917225	A-E	580	.	23917104	23917105	255,215,0	2	123,56	0,251
chr1	23961555	23961694	A-E	758	.	23961620	23961621	255,215,0	2	1,9	0,130
chr1	24237439	24237588	A-E	865	.	24237531	24237532	255,215,0	2	48,11	0,138
chr1	24476382	24476609	A-E	851	.	24476495	24476496	255,215,0	2	2,1	0,226
chr1	24808566	24808646	A-E	784	.	24808605	24808606	255,215,0	2	1,1	0,79
chr1	24970685	24970736	A-E	890	.	24970724	24970725	255,215,0	2	32,4	0,47
chr1	25021969	25022194	A-E	916	.	25022081	25022082	255,215,0	2	1,1	0,224
chr1	25051079	25051208	A-E	860	.	25051161	25051162	255,215,0	2	39,3	0,126
chr1	25566618	25566670	A-E	743	.	25566638	25566639	255,215,0	2	1,11	0,41
chr1	25665993	25666367	A-E	772	.	25666179	25666180	255,215,0	2	1,1	0,373
chr1	25942744	25943208	A-E	834	.	25942997	25942998	255,215,0	2	118,74	0,390
chr1	26184900	26185246	A-E	839	.	26185070	26185071	255,215,0	2	1,5	0,341
chr1	26201699	26201757	A-E	959	.	26201715	26201716	255,215,0	2	4,28	0,30
chr1	26319994	26320468	A-E	702	.	26320325	26320326	255,215,0	2	292,103	0,371
chr1	26453982	26454320	A-E	801	.	26454194	26454195	255,215,0	2	131,44	0,294
chr1	26528501	26528611	A-E	813	.	26528567	26528568	255,215,0	2	27,4	0,106
chr1	26613887	26614371	A-E	847	.	26614049	26614050	255,215,0	2	115,273	0,211
chr1	26615016	26615421	A-E	952	.	26615345	26615346	255,215,0	2	289,34	0,371
chr1	26615527	26615997	A-E	568	.	26615757	26615758	255,215,0	2	222,230	0,240
chr1	26642014	26642169	A-E	794	.	26642068	26642069	255,215,0	2	14,59	0,96
chr1	26677301	26677628	A-E	955	.	26677412	26677413	255,215,0	2	60,163	0,164
chr1	26678060	26678317	A-E	725	.	26678199	26678200	255,215,0	2	24,1	0,256
chr1	27112764	27112917	A-E	887	.	27112858	27112859	255,215,0	2	82,46	0,107
chr1	27400779	27401092	A-E	996	.	27400907	27400908	255,215,0	2	32,87	0,226
chr1	27519342	27519481	A-E	859	.	27519411	27519412	255,215,0	2	1,1	0,138
chr1	27762936	27763307	A-E	555	.	27763205	27763206	255,215,0	2	226,58	0,313
chr1	27869425	27869556	A-E	985	.	27869493	27869494	255,215,0	2	35,28	0,103
chr1	27890194	27890387	A-E	919	.	27890290	27890291	255,215,0	2	1,1	0,192
chr1	27976905	27977430	A-E	884	.	27977240	27977241	255,215,0	2	261,115	0,410
chr1	27985869	27985982	A-E	717	.	27985924	27985925	255,215,0	2	1,3	0,110
chr1	27986111	27986384	A-E	867	.	27986267	27986268	255,215,0	2	116,75	0,198
chr1	28189568	28190269	A-E	749	.	28189911	28189912	255,215,0	2	330,343	0,358
chr1	28190756	28191157	A-E	673	.	28191021	28191022	255,215,0	2	232,102	0,299
chr1	28195628	28196024	A-E	936	.	28195737	28195738	255,215,0	2	60,237	0,159
chr1	28269913	28270209	A-E	963	.	28270120	28270121	255,215,0	2	156,37	0,259
chr1	28305616	28305920	A-E	669	.	28305788	28305789	255,215,0	2	65,23	0,281
chr1	28417819	28418026	A-E	648	.	28417885	28417886	255,215,0	2	1,75	0,132
chr1	28431716	28431884	A-E	908	.	28431797	28431798	255,215,0	2	37,42	0,126
chr1	28439074	28439949	A-E	983	.	28439425	28439426	255,215,0	2	293,465	0,410
chr1	28449970	28450467	A-E	912	.	28450216	28450217	255,215,0	2	200,203	0,294
chr1	28454216	28454379	A-E	621	.	28454303	28454304	255,215,0	2	46,34	0,129
chr1	28500052	28500411	A-E	541	.	28500177	28500178	255,215,0	2	74,181	0,178
chr1	28576012	28576248	A-E	920	.	28576108	28576109	255,215,0	2	17,59	0,177
chr1	28640564	28640739	A-E	904	.	28640691	28640692	255,215,0	2	82,1	0,174
chr1	28641770	28641993	A-E	598	.	28641851	28641852	255,215,0	2	25,84	0,139
chr1	29253461	29253677	A-E	984	.	29253524	29253525	255,215,0	2	1,90	0,126
chr1	29451057	29451462	A-E	898	.	29451430	29451431	255,215,0	2	356,13	0,392
chr1	29683297	29683456	A-E	565	.	29683377	29683378	255,215,0	2	3,1	0,158
chr1	31232736	31232923	A-E	654	.	31232806	31232807	255,215,0	2	3,48	0,139
chr1	31233848	31234393	A-E	850	.	31233969	31233970	255,215,0	2	117,419	0,126
chr1	31320336	31320627	A-E	560	.	31320523	31320524	255,215,0	2	85,1	0,290
chr1	31360609	31360977	A-E	922	.	31360896	31360897	255,215,0	2	209,1	0,367
chr1	31956203	31956482	A-E	991	.	31956383	31956384	255,215,0	2	117,34	0,245
chr1	32166698	32166999	A-E	956	.	32166823	32166824	255,215,0	2	1,51	0,250
chr1	32180603	32180986	A-E	507	.	32180866	32180867	255,215,0	2	196,51	0,332
chr1	32253647	32254040	A-E	791	.	32253860	32253861	255,215,0	2	165,130	0,263
chr1	32354934	32355150	A-E	992	.	32354986	32354987	255,215,0	2	29,140	0,76
chr1	32405536	32405898	A-E	980	.	32405617	32405618	255,215,0	2	8,207	0,155
chr1	32420307	32420572	A-E	989	.	32420413	32420414	255,215,0	2	84,135	0,130
chr1	32423598	32423720	A-E	994	.	32423681	32423682	255,215,0	2	77,31	0,91
chr1	32701561	32701886	A-E	879	.	32701723	32701724	255,215,0	2	1,1	0,324
chr1	32715599	32716062	A-E	604	.	32715680	32715681	255,215,0	2	52,351	0,112
chr1	33077721	33078012	A-E	775	.	33077948	33077949	255,215,0	2	180,16	0,275
chr1	33182280	33182513	A-E	922	.	33182367	33182368	255,215,0	2	1,59	0,174
chr1	33220297	33220575	A-E	744	.	33220520	33220521	255,215,0	2	171,1	0,277
chr1	33221272	33221671	A-E	943	.	33221611	33221612	255,215,0	2	319,38	0,361
chr1	33225777	33226084	A-E	633	.	33225889	33225890	255,215,0	2	1,82	0,225
chr1	33226574	33226719	A-E	507	.	33226666	33226667	255,215,0	2	42,1	0,144
chr1	33227148	33227387	A-E	687	.	33227319	33227320	255,215,0	2	105,1	0,238
chr1	33454783	33455472	A-E	800	.	33455324	33455325	255,215,0	2	506,112	0,577
chr1	33511476	33511644	A-E	914	.	33511551	33511552	255,215,0	2	2,19	0,149
chr1	33515825	33516245	A-E	762	.	33515959	33515960	255,215,0	2	55,206	0,214
chr1	33804359	33804743	A-E	603	.	33804678	33804679	255,215,0	2	306,50	0,334
chr1	36183411	36183689	A-E	797	.	36183587	36183588	255,215,0	2	130,54	0,224
chr1	36397577	36397741	A-E	667	.	36397664	36397665	255,215,0	2	12,1	0,163
chr1	36555347	36555633	A-E	507	.	36555605	36555606	255,215,0	2	252,20	0,266
chr1	36592352	36592554	A-E	872	.	36592388	36592389	255,215,0	2	1,129	0,73
chr1	36616485	36616868	A-E	941	.	36616576	36616577	255,215,0	2	88,288	0,95
chr1	36617554	36617914	A-E	863	.	36617690	36617691	255,215,0	2	90,176	0,184
chr1	36626561	36626969	A-E	740	.	36626608	36626609	255,215,0	2	44,356	0,52
chr1	36627717	36628369	A-E	721	.	36628067	36628068	255,215,0	2	325,276	0,376
chr1	36840093	36840535	A-E	972	.	36840444	36840445	255,215,0	2	293,32	0,410
chr1	36877889	36878288	A-E	617	.	36878088	36878089	255,215,0	2	1,1	0,398
chr1	37169397	37169618	A-E	966	.	37169482	37169483	255,215,0	2	61,110	0,111
chr1	37932554	37932910	A-E	706	.	37932769	37932770	255,215,0	2	134,59	0,297
chr1	37937293	37937526	A-E	612	.	37937470	37937471	255,215,0	2	126,4	0,229
chr1	37944084	37944971	A-E	756	.	37944381	37944382	255,215,0	2	298,589	0,298
chr1	38465723	38465839	A-E	960	.	38465778	38465779	255,215,0	2	1,6	0,110
chr1	38471999	38472226	A-E	888	.	38472112	38472113	255,215,0	2	1,1	0,226
chr1	39633654	39634014	A-E	966	.	39633701	39633702	255,215,0	2	1,266	0,94
chr1	39662647	39663006	A-E	826	.	39662737	39662738	255,215,0	2	72,250	0,109
chr1	39857791	39857995	A-E	929	.	39857868	39857869	255,215,0	2	13,62	0,142
chr1	39874208	39874673	A-E	681	.	39874341	39874342	255,215,0	2	118,315	0,150
chr1	40081061	40081282	A-E	688	.	40081171	40081172	255,215,0	2	1,1	0,220
chr1	40283075	40283206	A-E	932	.	40283145	40283146	255,215,0	2	35,25	0,106
chr1	40504860	40505165	A-E	786	.	40505012	40505013	255,215,0	2	1,1	0,304
chr1	40805764	40805964	A-E	624	.	40805874	40805875	255,215,0	2	26,4	0,196
chr1	40807940	40808076	A-E	547	.	40808007	40808008	255,215,0	2	1,1	0,135
chr1	40841336	40841595	A-E	842	.	40841378	40841379	255,215,0	2	26,199	0,60
chr1	40851431	40851768	A-E	659	.	40851471	40851472	255,215,0	2	3,259	0,78
chr1	40866111	40866454	A-E	911	.	40866256	40866257	255,215,0	2	97,149	0,194
chr1	41164800	41165075	A-E	612	.	41164898	41164899	255,215,0	2	36,114	0,161
chr1	41961925	41962146	A-E	991	.	41962028	41962029	255,215,0	2	51,64	0,157
chr1	41981831	41982007	A-E	852	.	41981925	41981926	255,215,0	2	15,1	0,175
chr1	42149945	42149960	A-E	576	.	42149948	42149949	255,215,0	2	1,9	0,6
chr1	42356899	42357259	A-E	667	.	42356905	42356906	255,215,0	2	1,347	0,13
chr1	42363874	42364167	A-E	803	.	42364001	42364002	255,215,0	2	1,39	0,254
chr1	43402214	43402581	A-E	974	.	43402424	43402425	255,215,0	2	177,123	0,244
chr1	43407355	43407700	A-E	844	.	43407615	43407616	255,215,0	2	224,47	0,298
chr1	43428386	43429108	A-E	990	.	43428579	43428580	255,215,0	2	186,520	0,202
chr1	43429290	43429917	A-E	997	.	43429490	43429491	255,215,0	2	101,326	0,301
chr1	43432863	43433109	A-E	994	.	43432937	43432938	255,215,0	2	1,98	0,148
chr1	43471435	43471828	A-E	724	.	43471542	43471543	255,215,0	2	5,183	0,210
chr1	43524188	43524462	A-E	675	.	43524345	43524346	255,215,0	2	42,1	0,273
chr1	43988888	43989038	A-E	963	.	43988935	43988936	255,215,0	2	1,55	0,95
chr1	44015731	44016125	A-E	750	.	44016030	44016031	255,215,0	2	247,42	0,352
chr1	44299891	44300630	A-E	728	.	44300421	44300422	255,215,0	2	420,98	0,641
chr1	44302297	44302456	A-E	572	.	44302337	44302338	255,215,0	2	1,78	0,81
chr1	44692988	44693156	A-E	659	.	44693051	44693052	255,215,0	2	26,67	0,101
chr1	44703858	44704161	A-E	981	.	44704009	44704010	255,215,0	2	1,1	0,302
chr1	44951424	44951733	A-E	990	.	44951501	44951502	255,215,0	2	1,155	0,154
chr1	45195062	45195154	A-E	782	.	45195108	45195109	255,215,0	2	3,1	0,91
chr1	45736280	45736487	A-E	786	.	45736374	45736375	255,215,0	2	1,18	0,189
chr1	45895307	45895445	A-E	926	.	45895388	45895389	255,215,0	2	27,1	0,137
chr1	46008399	46008548	A-E	717	.	46008475	46008476	255,215,0	2	42,37	0,112
chr1	46009549	46009894	A-E	781	.	46009665	46009666	255,215,0	2	90,201	0,144
chr1	46268583	46268737	A-E	973	.	46268650	46268651	255,215,0	2	1,20	0,134
chr1	46689426	46689696	A-E	764	.	46689548	46689549	255,215,0	2	1,26	0,244
chr1	46712372	46712767	A-E	947	.	46712488	46712489	255,215,0	2	1,162	0,233
chr1	46955737	46955918	A-E	597	.	46955905	46955906	255,215,0	2	158,1	0,180
chr1	46986321	46986408	A-E	852	.	46986364	46986365	255,215,0	2	1,1	0,86
chr1	47677583	47677805	A-E	959	.	47677733	47677734	255,215,0	2	81,1	0,221
chr1	47800262	47800514	A-E	583	.	47800435	47800436	255,215,0	2	169,73	0,179
chr1	51703075	51703494	A-E	787	.	51703243	51703244	255,215,0	2	22,104	0,315
chr1	51769565	51770027	A-E	870	.	51769737	51769738	255,215,0	2	114,230	0,232
chr1	52341008	52341095	A-E	911	.	52341051	52341052	255,215,0	2	1,1	0,86
chr1	52796099	52796229	A-E	971	.	52796163	52796164	255,215,0	2	1,1	0,129
chr1	54739679	54739787	A-E	982	.	54739709	54739710	255,215,0	2	1,47	0,61
chr1	55678785	55679185	A-E	528	.	55678892	55678893	255,215,0	2	14,198	0,202
chr1	56972242	56972492	A-E	808	.	56972298	56972299	255,215,0	2	1,137	0,113
chr1	56976994	56977444	A-E	665	.	56977212	56977213	255,215,0	2	70,82	0,368
chr1	58303464	58303533	A-E	504	.	58303498	58303499	255,215,0	2	1,1	0,68
chr1	59050239	59050578	A-E	719	.	59050487	59050488	255,215,0	2	233,75	0,264
chr1	59221049	59221462	A-E	888	.	59221386	59221387	255,215,0	2	297,34	0,379
chr1	59280773	59281281	A-E	994	.	59281051	59281052	255,215,0	2	263,214	0,294
chr1	59281510	59281579	A-E	919	.	59281544	59281545	255,215,0	2	1,1	0,68
chr1	59281873	59282217	A-E	929	.	59282124	59282125	255,215,0	2	231,72	0,272
chr1	59347262	59347482	A-E	988	.	59347403	59347404	255,215,0	2	72,8	0,212
chr1	59350687	59351233	A-E	890	.	59350858	59350859	255,215,0	2	146,348	0,198
chr1	59369049	59370138	A-E	378	.	59369601	59369602	255,215,0	2	491,475	0,614
chr1	59394323	59394565	A-E	919	.	59394422	59394423	255,215,0	2	4,46	0,196
chr1	59395500	59395772	A-E	608	.	59395633	59395634	255,215,0	2	70,74	0,198
chr1	59509588	59509786	A-E	852	.	59509692	59509693	255,215,0	2	12,1	0,197
chr1	60144543	60144796	A-E	907	.	60144668	60144669	255,215,0	2	1,3	0,250
chr1	61415107	61415301	A-E	571	.	61415256	61415257	255,215,0	2	136,31	0,163
chr1	61478973	61479215	A-E	997	.	61479104	61479105	255,215,0	2	42,20	0,222
chr1	61543611	61543877	A-E	844	.	61543751	61543752	255,215,0	2	78,62	0,204
chr1	61649786	61650305	A-E	956	.	61649983	61649984	255,215,0	2	151,274	0,245
chr1	61918819	61919182	A-E	922	.	61919003	61919004	255,215,0	2	50,43	0,320
chr1	65363729	65364057	A-E	982	.	65363937	65363938	255,215,0	2	91,1	0,327
chr1	65364183	65364439	A-E	965	.	65364281	65364282	255,215,0	2	7,66	0,190
chr1	65381647	65381826	A-E	658	.	65381743	65381744	255,215,0	2	45,31	0,148
chr1	65534177	65534450	A-E	844	.	65534357	65534358	255,215,0	2	127,38	0,235
chr1	65534990	65535126	A-E	527	.	65535067	65535068	255,215,0	2	20,1	0,135
chr1	65548895	65549334	A-E	939	.	65549091	65549092	255,215,0	2	117,163	0,276
chr1	65701792	65701883	A-E	600	.	65701837	65701838	255,215,0	2	1,1	0,90
chr1	65758796	65759173	A-E	993	.	65758994	65758995	255,215,0	2	21,1	0,376
chr1	66277656	66278058	A-E	556	.	66277919	66277920	255,215,0	2	193,67	0,335
chr1	67223993	67224234	A-E	992	.	67224126	67224127	255,215,0	2	27,1	0,240
chr1	67944536	67944823	A-E	847	.	67944679	67944680	255,215,0	2	1,1	0,286
chr1	68000341	68000585	A-E	775	.	68000455	68000456	255,215,0	2	1,16	0,228
chr1	68036173	68036524	A-E	984	.	68036290	68036291	255,215,0	2	26,142	0,209
chr1	68084470	68084693	A-E	487	.	68084592	68084593	255,215,0	2	23,1	0,222
chr1	68101042	68101257	A-E	596	.	68101150	68101151	255,215,0	2	4,1	0,214
chr1	68118588	68118809	A-E	677	.	68118773	68118774	255,215,0	2	152,1	0,220
chr1	68189225	68189635	A-E	835	.	68189532	68189533	255,215,0	2	243,37	0,373
chr1	68215256	68215932	A-E	936	.	68215329	68215330	255,215,0	2	1,529	0,147
chr1	68345947	68346247	A-E	533	.	68346096	68346097	255,215,0	2	1,1	0,299
chr1	70507902	70508588	A-E	920	.	70508229	70508230	255,215,0	2	308,338	0,348
chr1	70877943	70877992	A-E	898	.	70877967	70877968	255,215,0	2	2,1	0,48
chr1	76250721	76250813	A-E	870	.	76250768	76250769	255,215,0	2	10,6	0,86
chr1	77787155	77787455	A-E	618	.	77787304	77787305	255,215,0	2	1,1	0,299
chr1	78469106	78469287	A-E	702	.	78469190	78469191	255,215,0	2	48,59	0,122
chr1	84744562	84744926	A-E	959	.	84744684	84744685	255,215,0	2	1,119	0,245
chr1	84971050	84971209	A-E	907	.	84971114	84971115	255,215,0	2	16,46	0,113
chr1	85038681	85038996	A-E	912	.	85038863	85038864	255,215,0	2	119,69	0,246
chr1	85049005	85049203	A-E	958	.	85049108	85049109	255,215,0	2	12,2	0,196
chr1	85320078	85320332	A-E	506	.	85320200	85320201	255,215,0	2	43,51	0,203
chr1	85744584	85744829	A-E	970	.	85744750	85744751	255,215,0	2	118,30	0,215
chr1	86078461	86078819	A-E	743	.	86078679	86078680	255,215,0	2	189,109	0,249
chr1	87171187	87171726	A-E	740	.	87171421	87171422	255,215,0	2	228,298	0,241
chr1	87240012	87240427	A-E	983	.	87240201	87240202	255,215,0	2	114,149	0,266
chr1	87241358	87241518	A-E	735	.	87241437	87241438	255,215,0	2	1,1	0,159
chr1	87253936	87254322	A-E	695	.	87254170	87254171	255,215,0	2	105,21	0,365
chr1	87258759	87259068	A-E	948	.	87258987	87258988	255,215,0	2	178,30	0,279
chr1	89358212	89358439	A-E	573	.	89358315	89358316	255,215,0	2	5,25	0,202
chr1	89594590	89594813	A-E	861	.	89594735	89594736	255,215,0	2	91,23	0,200
chr1	90137741	90138074	A-E	655	.	90137908	90137909	255,215,0	2	121,118	0,215
chr1	90185639	90185820	A-E	553	.	90185727	90185728	255,215,0	2	56,59	0,122
chr1	90187003	90187162	A-E	824	.	90187105	90187106	255,215,0	2	95,49	0,110
chr1	90204490	90205244	A-E	682	.	90205061	90205062	255,215,0	2	488,99	0,655
chr1	90374317	90375036	A-E	796	.	90374523	90374524	255,215,0	2	190,496	0,223
chr1	90376424	90376756	A-E	559	.	90376560	90376561	255,215,0	2	6,65	0,267
chr1	92196214	92196626	A-E	690	.	92196447	92196448	255,215,0	2	169,113	0,299
chr1	92269494	92269966	A-E	706	.	92269777	92269778	255,215,0	2	243,148	0,324
chr1	92270160	92270686	A-E	988	.	92270503	92270504	255,215,0	2	276,115	0,411
chr1	93270252	93270588	A-E	993	.	93270466	93270467	255,215,0	2	94,1	0,335
chr1	93324554	93324784	A-E	815	.	93324668	93324669	255,215,0	2	1,1	0,229
chr1	94127789	94128026	A-E	599	.	94127839	94127840	255,215,0	2	50,186	0,51
chr1	94480579	94480958	A-E	752	.	94480749	94480750	255,215,0	2	1,38	0,341
chr1	95113814	95114327	A-E	852	.	95114012	95114013	255,215,0	2	191,306	0,207
chr1	95221261	95221551	A-E	696	.	95221306	95221307	255,215,0	2	34,232	0,58
chr1	95645260	95645496	A-E	990	.	95645353	95645354	255,215,0	2	34,83	0,153
chr1	100000188	100000393	A-E	553	.	100000273	100000274	255,215,0	2	1,35	0,170
chr1	100113534	100114036	A-E	895	.	100113878	100113879	255,215,0	2	298,111	0,391
chr1	100169951	100170218	A-E	562	.	100170030	100170031	255,215,0	2	32,140	0,127
chr1	100827551	100827774	A-E	772	.	100827682	100827683	255,215,0	2	41,1	0,222
chr1	100905821	100906168	A-E	590	.	100905940	100905941	255,215,0	2	91,199	0,148
chr1	101577594	101578108	A-E	807	.	101577807	101577808	255,215,0	2	104,190	0,324
chr1	101725356	101725679	A-E	549	.	101725469	101725470	255,215,0	2	41,137	0,186
chr1	101757305	101757513	A-E	933	.	101757429	101757430	255,215,0	2	42,1	0,207
chr1	108622242	108622251	A-E	836	.	108622248	108622249	255,215,0	2	6,1	0,8
chr1	108661190	108661332	A-E	575	.	108661266	108661267	255,215,0	2	20,8	0,134
chr1	108741685	108742156	A-E	827	.	108741930	108741931	255,215,0	2	192,172	0,299
chr1	109079557	109079899	A-E	737	.	109079742	109079743	255,215,0	2	32,3	0,339
chr1	109100040	109100237	A-E	595	.	109100057	109100058	255,215,0	2	7,169	0,28
chr1	109104473	109104583	A-E	887	.	109104555	109104556	255,215,0	2	57,1	0,109
chr1	109127044	109127234	A-E	538	.	109127072	109127073	255,215,0	2	2,134	0,56
chr1	109189516	109189718	A-E	758	.	109189616	109189617	255,215,0	2	54,55	0,147
chr1	109262615	109262764	A-E	648	.	109262671	109262672	255,215,0	2	1,36	0,113
chr1	109693905	109693990	A-E	868	.	109693947	109693948	255,215,0	2	1,1	0,84
chr1	109800134	109800539	A-E	504	.	109800491	109800492	255,215,0	2	346,36	0,369
chr1	109841804	109842152	A-E	658	.	109841977	109841978	255,215,0	2	1,1	0,347
chr1	109850258	109850620	A-E	745	.	109850438	109850439	255,215,0	2	1,1	0,361
chr1	109913179	109913623	A-E	640	.	109913456	109913457	255,215,0	2	200,88	0,356
chr1	109933790	109934137	A-E	548	.	109934038	109934039	255,215,0	2	217,66	0,281
chr1	109937534	109937767	A-E	663	.	109937650	109937651	255,215,0	2	1,1	0,232
chr1	109938897	109939079	A-E	592	.	109938974	109938975	255,215,0	2	1,27	0,155
chr1	109981518	109981703	A-E	846	.	109981615	109981616	255,215,0	2	12,1	0,184
chr1	110333273	110333688	A-E	948	.	110333591	110333592	255,215,0	2	261,38	0,377
chr1	110334849	110335164	A-E	988	.	110334976	110334977	255,215,0	2	86,146	0,169
chr1	110335775	110336041	A-E	780	.	110335952	110335953	255,215,0	2	124,34	0,232
chr1	110336950	110337403	A-E	929	.	110337104	110337105	255,215,0	2	152,296	0,157
chr1	110339466	110339959	A-E	779	.	110339892	110339893	255,215,0	2	362,1	0,492
chr1	110364881	110365302	A-E	984	.	110365224	110365225	255,215,0	2	277,10	0,411
chr1	110366477	110366702	A-E	996	.	110366586	110366587	255,215,0	2	5,11	0,214
chr1	110406868	110407271	A-E	861	.	110407020	110407021	255,215,0	2	46,144	0,259
chr1	110420039	110420145	A-E	656	.	110420091	110420092	255,215,0	2	1,1	0,105
chr1	110444415	110444738	A-E	965	.	110444537	110444538	255,215,0	2	38,116	0,207
chr1	110879130	110879445	A-E	862	.	110879276	110879277	255,215,0	2	84,105	0,210
chr1	110963862	110964269	A-E	891	.	110963970	110963971	255,215,0	2	36,225	0,182
chr1	110976504	110976901	A-E	789	.	110976672	110976673	255,215,0	2	109,168	0,229
chr1	111417124	111417532	A-E	829	.	111417429	111417430	255,215,0	2	282,79	0,329
chr1	112050044	112050594	A-E	962	.	112050327	112050328	255,215,0	2	236,218	0,332
chr1	112058803	112059167	A-E	871	.	112059004	112059005	255,215,0	2	64,24	0,340
chr1	112135698	112135869	A-E	970	.	112135720	112135721	255,215,0	2	1,127	0,44
chr1	112163412	112163797	A-E	799	.	112163621	112163622	255,215,0	2	35,1	0,384
chr1	112163826	112164071	A-E	729	.	112163876	112163877	255,215,0	2	31,175	0,70
chr1	113683682	113683919	A-E	924	.	113683752	113683753	255,215,0	2	48,144	0,93
chr1	113684444	113684648	A-E	978	.	113684531	113684532	255,215,0	2	28,56	0,148
chr1	114326143	114326379	A-E	656	.	114326236	114326237	255,215,0	2	1,50	0,186
chr1	114656563	114656717	A-E	509	.	114656644	114656645	255,215,0	2	43,34	0,120
chr1	114997819	114998047	A-E	572	.	114997989	114997990	255,215,0	2	123,9	0,219
chr1	115722074	115722498	A-E	984	.	115722180	115722181	255,215,0	2	53,263	0,161
chr1	116192035	116192337	A-E	747	.	116192185	116192186	255,215,0	2	1,1	0,301
chr1	116370977	116371565	A-E	581	.	116371161	116371162	255,215,0	2	137,355	0,233
chr1	116918925	116919548	A-E	616	.	116919273	116919274	255,215,0	2	289,215	0,408
chr1	117040346	117040781	A-E	524	.	117040439	117040440	255,215,0	2	26,273	0,162
chr1	117046366	117046546	A-E	895	.	117046442	117046443	255,215,0	2	49,76	0,104
chr1	117047053	117047428	A-E	994	.	117047163	117047164	255,215,0	2	34,188	0,187
chr1	117051576	117051921	A-E	664	.	117051801	117051802	255,215,0	2	166,59	0,286
chr1	117112460	117112738	A-E	939	.	117112566	117112567	255,215,0	2	81,146	0,132
chr1	117305811	117306472	A-E	559	.	117306111	117306112	255,215,0	2	283,343	0,318
chr1	117424835	117425013	A-E	896	.	117424939	117424940	255,215,0	2	36,5	0,173
chr1	118153815	118153988	A-E	987	.	118153912	118153913	255,215,0	2	91,69	0,104
chr1	118185712	118185829	A-E	933	.	118185770	118185771	255,215,0	2	1,1	0,116
chr1	118197244	118197521	A-E	744	.	118197333	118197334	255,215,0	2	43,141	0,136
chr1	118197868	118198044	A-E	975	.	118197955	118197956	255,215,0	2	1,1	0,175
chr1	118198788	118199247	A-E	965	.	118198924	118198925	255,215,0	2	119,305	0,154
chr1	118206889	118207267	A-E	891	.	118207171	118207172	255,215,0	2	198,11	0,367
chr1	118208639	118208762	A-E	533	.	118208708	118208709	255,215,0	2	21,5	0,118
chr1	119503304	119503581	A-E	672	.	119503429	119503430	255,215,0	2	1,27	0,250
chr1	119506251	119506502	A-E	977	.	119506376	119506377	255,215,0	2	1,1	0,250
chr1	120255895	120256325	A-E	719	.	120256049	120256050	255,215,0	2	48,168	0,262
chr1	144536201	144536370	A-E	658	.	144536250	144536251	255,215,0	2	18,88	0,81
chr1	145009158	145009716	A-E	896	.	145009502	145009503	255,215,0	2	294,163	0,395
chr1	145023690	145024549	A-E	825	.	145024239	145024240	255,215,0	2	513,272	0,587
chr1	145042783	145043227	A-E	601	.	145042897	145042898	255,215,0	2	58,273	0,171
chr1	145058996	145059322	A-E	789	.	145059203	145059204	255,215,0	2	90,1	0,325
chr1	145195834	145196197	A-E	925	.	145196081	145196082	255,215,0	2	211,78	0,285
chr1	145433530	145433648	A-E	594	.	145433614	145433615	255,215,0	2	54,2	0,116
chr1	145454760	145454851	A-E	763	.	145454761	145454762	255,215,0	2	1,89	0,2
chr1	149215297	149215704	A-E	974	.	149215585	149215586	255,215,0	2	278,107	0,300
chr1	149981648	149981889	A-E	566	.	149981682	149981683	255,215,0	2	11,183	0,58
chr1	150134154	150134397	A-E	862	.	150134242	150134243	255,215,0	2	1,66	0,177
chr1	150135231	150135764	A-E	909	.	150135535	150135536	255,215,0	2	247,170	0,363
chr1	150159099	150159241	A-E	904	.	150159134	150159135	255,215,0	2	1,72	0,70
chr1	150577042	150577503	A-E	993	.	150577390	150577391	255,215,0	2	308,72	0,389
chr1	150585815	150586394	A-E	994	.	150586131	150586132	255,215,0	2	265,210	0,369
chr1	150592182	150592667	A-E	966	.	150592571	150592572	255,215,0	2	348,54	0,431
chr1	150668096	150668276	A-E	682	.	150668179	150668180	255,215,0	2	1,14	0,166
chr1	151172142	151172526	A-E	691	.	151172242	151172243	255,215,0	2	1,183	0,201
chr1	151172620	151173197	A-E	700	.	151172668	151172669	255,215,0	2	29,508	0,69
chr1	151284018	151284391	A-E	990	.	151284245	151284246	255,215,0	2	151,69	0,304
chr1	151445792	151446161	A-E	860	.	151445999	151446000	255,215,0	2	155,109	0,260
chr1	151877533	151877895	A-E	927	.	151877665	151877666	255,215,0	2	91,187	0,175
chr1	151892722	151892912	A-E	649	.	151892810	151892811	255,215,0	2	1,13	0,177
chr1	151909443	151909536	A-E	727	.	151909489	151909490	255,215,0	2	1,1	0,92
chr1	151945068	151945221	A-E	591	.	151945145	151945146	255,215,0	2	4,1	0,152
chr1	151960875	151961433	A-E	918	.	151961101	151961102	255,215,0	2	122,227	0,331
chr1	152001678	152001977	A-E	638	.	152001893	152001894	255,215,0	2	156,23	0,276
chr1	152006910	152007460	A-E	949	.	152006990	152006991	255,215,0	2	19,408	0,142
chr1	152007615	152008057	A-E	927	.	152007720	152007721	255,215,0	2	84,315	0,127
chr1	152010545	152011004	A-E	505	.	152010885	152010886	255,215,0	2	305,82	0,377
chr1	153488459	153488748	A-E	566	.	153488621	153488622	255,215,0	2	38,1	0,288
chr1	153504746	153504953	A-E	841	.	153504859	153504860	255,215,0	2	75,54	0,153
chr1	153541018	153541368	A-E	982	.	153541268	153541269	255,215,0	2	156,5	0,345
chr1	153583449	153583810	A-E	532	.	153583691	153583692	255,215,0	2	159,35	0,326
chr1	153670755	153671012	A-E	982	.	153670884	153670885	255,215,0	2	4,1	0,256
chr1	153762591	153763309	A-E	507	.	153762931	153762932	255,215,0	2	298,334	0,384
chr1	153936554	153936861	A-E	907	.	153936641	153936642	255,215,0	2	47,179	0,128
chr1	154154606	154155027	A-E	703	.	154154829	154154830	255,215,0	2	154,128	0,293
chr1	154299137	154299452	A-E	709	.	154299352	154299353	255,215,0	2	145,28	0,287
chr1	154359135	154359469	A-E	977	.	154359216	154359217	255,215,0	2	70,240	0,94
chr1	154832851	154833092	A-E	874	.	154832963	154832964	255,215,0	2	18,33	0,208
chr1	154910155	154910399	A-E	802	.	154910215	154910216	255,215,0	2	29,151	0,93
chr1	154973036	154973200	A-E	823	.	154973119	154973120	255,215,0	2	9,6	0,158
chr1	154973335	154973935	A-E	886	.	154973655	154973656	255,215,0	2	289,247	0,353
chr1	154977099	154977253	A-E	802	.	154977189	154977190	255,215,0	2	38,10	0,144
chr1	155484519	155484611	A-E	881	.	155484544	155484545	255,215,0	2	1,41	0,51
chr1	155535083	155535193	A-E	529	.	155535175	155535176	255,215,0	2	77,1	0,109
chr1	155568911	155569221	A-E	837	.	155569065	155569066	255,215,0	2	1,1	0,309
chr1	155830201	155830522	A-E	888	.	155830412	155830413	255,215,0	2	190,87	0,234
chr1	155944562	155945214	A-E	732	.	155944814	155944815	255,215,0	2	251,397	0,255
chr1	155945743	155946196	A-E	959	.	155946107	155946108	255,215,0	2	299,23	0,430
chr1	155946363	155946660	A-E	891	.	155946475	155946476	255,215,0	2	30,102	0,195
chr1	156074715	156075305	A-E	665	.	156075041	156075042	255,215,0	2	258,194	0,396
chr1	156089405	156089622	A-E	931	.	156089465	156089466	255,215,0	2	58,154	0,63
chr1	156095033	156095181	A-E	873	.	156095050	156095051	255,215,0	2	15,127	0,21
chr1	156251648	156251762	A-E	868	.	156251689	156251690	255,215,0	2	12,43	0,71
chr1	156426931	156427503	A-E	956	.	156427196	156427197	255,215,0	2	246,286	0,286
chr1	156461502	156461819	A-E	645	.	156461754	156461755	255,215,0	2	191,3	0,314
chr1	156472693	156472952	A-E	943	.	156472779	156472780	255,215,0	2	53,138	0,121
chr1	156473111	156473378	A-E	876	.	156473325	156473326	255,215,0	2	167,5	0,262
chr1	156494222	156494678	A-E	740	.	156494358	156494359	255,215,0	2	126,308	0,148
chr1	156586355	156586564	A-E	990	.	156586459	156586460	255,215,0	2	4,3	0,206
chr1	156634807	156635020	A-E	718	.	156634938	156634939	255,215,0	2	56,5	0,208
chr1	156645551	156645913	A-E	518	.	156645805	156645806	255,215,0	2	225,78	0,284
chr1	156663993	156664153	A-E	978	.	156664072	156664073	255,215,0	2	1,1	0,159
chr1	156676478	156676824	A-E	742	.	156676749	156676750	255,215,0	2	233,35	0,311
chr1	156718467	156719136	A-E	818	.	156718867	156718868	255,215,0	2	323,191	0,478
chr1	156719450	156719815	A-E	822	.	156719707	156719708	255,215,0	2	247,96	0,269
chr1	156774360	156774606	A-E	715	.	156774509	156774510	255,215,0	2	69,15	0,231
chr1	156864713	156865066	A-E	994	.	156864816	156864817	255,215,0	2	2,147	0,206
chr1	156895977	156896091	A-E	942	.	156896002	156896003	255,215,0	2	1,63	0,51
chr1	157106691	157107326	A-E	713	.	157106961	157106962	255,215,0	2	262,356	0,279
chr1	157124774	157125221	A-E	940	.	157124854	157124855	255,215,0	2	53,339	0,108
chr1	157248443	157248858	A-E	986	.	157248566	157248567	255,215,0	2	1,168	0,247
chr1	157249264	157249609	A-E	996	.	157249446	157249447	255,215,0	2	25,5	0,340
chr1	157373072	157373269	A-E	538	.	157373180	157373181	255,215,0	2	25,5	0,192
chr1	158659017	158659128	A-E	977	.	158659070	158659071	255,215,0	2	12,15	0,96
chr1	158788454	158788632	A-E	777	.	158788566	158788567	255,215,0	2	82,35	0,143
chr1	158789355	158789655	A-E	996	.	158789434	158789435	255,215,0	2	3,143	0,157
chr1	158808262	158808538	A-E	499	.	158808443	158808444	255,215,0	2	108,21	0,255
chr1	159851477	159851987	A-E	524	.	159851824	159851825	255,215,0	2	309,124	0,386
chr1	159852272	159852569	A-E	503	.	159852525	159852526	255,215,0	2	211,1	0,296
chr1	159878004	159878104	A-E	728	.	159878053	159878054	255,215,0	2	1,1	0,99
chr1	159880076	159880706	A-E	986	.	159880436	159880437	255,215,0	2	325,233	0,397
chr1	159892447	159892988	A-E	672	.	159892802	159892803	255,215,0	2	324,153	0,388
chr1	160332348	160332525	A-E	977	.	160332391	160332392	255,215,0	2	28,117	0,60
chr1	160345693	160345986	A-E	887	.	160345916	160345917	255,215,0	2	156,1	0,292
chr1	160407857	160407975	A-E	700	.	160407869	160407870	255,215,0	2	1,94	0,24
chr1	160489695	160490087	A-E	954	.	160489990	160489991	255,215,0	2	264,65	0,327
chr1	160510042	160510238	A-E	996	.	160510215	160510216	255,215,0	2	152,1	0,195
chr1	160537909	160538272	A-E	868	.	160538135	160538136	255,215,0	2	197,106	0,257
chr1	160544770	160545265	A-E	640	.	160545134	160545135	255,215,0	2	326,91	0,404
chr1	160881277	160881698	A-E	988	.	160881497	160881498	255,215,0	2	83,62	0,359
chr1	160989381	160990254	A-E	827	.	160990011	160990012	255,215,0	2	601,213	0,660
chr1	161037907	161038726	A-E	823	.	161038255	161038256	255,215,0	2	319,440	0,379
chr1	161155098	161155533	A-E	742	.	161155365	161155366	255,215,0	2	128,28	0,407
chr1	161155908	161155971	A-E	636	.	161155956	161155957	255,215,0	2	40,5	0,58
chr1	161170260	161170636	A-E	993	.	161170566	161170567	255,215,0	2	238,1	0,375
chr1	161170933	161171185	A-E	958	.	161171001	161171002	255,215,0	2	20,134	0,118
chr1	161469487	161469783	A-E	749	.	161469606	161469607	255,215,0	2	116,172	0,124
chr1	161500608	161500899	A-E	974	.	161500815	161500816	255,215,0	2	129,4	0,287
chr1	161502624	161502920	A-E	957	.	161502836	161502837	255,215,0	2	171,42	0,254
chr1	167416859	167417570	A-E	565	.	167417160	167417161	255,215,0	2	293,400	0,311
chr1	167486210	167486705	A-E	571	.	167486391	167486392	255,215,0	2	178,309	0,186
chr1	167518258	167518508	A-E	950	.	167518450	167518451	255,215,0	2	183,47	0,203
chr1	167520671	167521013	A-E	926	.	167520897	167520898	255,215,0	2	158,46	0,296
chr1	167570801	167571053	A-E	929	.	167570866	167570867	255,215,0	2	5,125	0,127
chr1	167730247	167730494	A-E	505	.	167730370	167730371	255,215,0	2	1,1	0,246
chr1	167766380	167766616	A-E	666	.	167766547	167766548	255,215,0	2	110,11	0,225
chr1	167772811	167773182	A-E	516	.	167772824	167772825	255,215,0	2	3,346	0,25
chr1	167954240	167954407	A-E	988	.	167954318	167954319	255,215,0	2	1,11	0,156
chr1	168149052	168149361	A-E	904	.	168149232	168149233	255,215,0	2	168,115	0,194
chr1	168368318	168368620	A-E	990	.	168368437	168368438	255,215,0	2	67,130	0,172
chr1	168440429	168440721	A-E	883	.	168440574	168440575	255,215,0	2	1,1	0,291
chr1	170042588	170042670	A-E	560	.	170042626	170042627	255,215,0	2	1,5	0,77
chr1	171712214	171712716	A-E	731	.	171712398	171712399	255,215,0	2	141,274	0,228
chr1	172606833	172606931	A-E	938	.	172606881	172606882	255,215,0	2	1,1	0,97
chr1	172631926	172632270	A-E	775	.	172632094	172632095	255,215,0	2	90,97	0,247
chr1	172715484	172715760	A-E	951	.	172715630	172715631	255,215,0	2	62,45	0,231
chr1	172790579	172790978	A-E	914	.	172790768	172790769	255,215,0	2	1,21	0,378
chr1	172878579	172879356	A-E	571	.	172878830	172878831	255,215,0	2	133,407	0,370
chr1	172903010	172903534	A-E	997	.	172903240	172903241	255,215,0	2	153,216	0,308
chr1	173398914	173399297	A-E	992	.	173399233	173399234	255,215,0	2	258,1	0,382
chr1	174122877	174123205	A-E	815	.	174123040	174123041	255,215,0	2	1,1	0,327
chr1	175158150	175158288	A-E	935	.	175158208	175158209	255,215,0	2	1,21	0,117
chr1	175160901	175161109	A-E	554	.	175161017	175161018	255,215,0	2	78,52	0,156
chr1	176174471	176174980	A-E	899	.	176174672	176174673	255,215,0	2	161,267	0,242
chr1	178995927	178996290	A-E	916	.	178996174	178996175	255,215,0	2	136,3	0,360
chr1	179187224	179187335	A-E	950	.	179187261	179187262	255,215,0	2	7,42	0,69
chr1	180562543	180562696	A-E	570	.	180562619	180562620	255,215,0	2	1,1	0,152
chr1	180580561	180580926	A-E	960	.	180580743	180580744	255,215,0	2	1,1	0,364
chr1	180895607	180895967	A-E	809	.	180895720	180895721	255,215,0	2	3,136	0,224
chr1	181056649	181057124	A-E	919	.	181056886	181056887	255,215,0	2	157,157	0,318
chr1	181074349	181074924	A-E	530	.	181074644	181074645	255,215,0	2	221,204	0,371
chr1	181097947	181098672	A-E	924	.	181098523	181098524	255,215,0	2	551,123	0,602
chr1	181100547	181100997	A-E	565	.	181100667	181100668	255,215,0	2	56,265	0,185
chr1	181104473	181105818	A-E	526	.	181105426	181105427	255,215,0	2	896,333	0,1012
chr1	181110732	181111003	A-E	984	.	181110863	181110864	255,215,0	2	60,68	0,203
chr1	181122099	181122260	A-E	990	.	181122226	181122227	255,215,0	2	102,7	0,154
chr1	182113385	182113953	A-E	668	.	182113560	182113561	255,215,0	2	174,391	0,177
chr1	182118170	182119053	A-E	746	.	182118695	182118696	255,215,0	2	481,313	0,570
chr1	182140043	182140424	A-E	887	.	182140279	182140280	255,215,0	2	192,100	0,281
chr1	182228543	182228906	A-E	945	.	182228714	182228715	255,215,0	2	22,42	0,321
chr1	182269466	182269764	A-E	979	.	182269614	182269615	255,215,0	2	1,1	0,297
chr1	182363463	182363693	A-E	595	.	182363583	182363584	255,215,0	2	13,1	0,229
chr1	182764012	182764230	A-E	538	.	182764121	182764122	255,215,0	2	54,53	0,165
chr1	183573035	183573933	A-E	882	.	183573834	183573835	255,215,0	2	795,94	0,804
chr1	183951471	183951644	A-E	734	.	183951557	183951558	255,215,0	2	1,1	0,172
chr1	184005350	184005919	A-E	831	.	184005661	184005662	255,215,0	2	285,231	0,338
chr1	184132883	184133080	A-E	550	.	184133001	184133002	255,215,0	2	68,28	0,169
chr1	184724887	184725142	A-E	941	.	184725035	184725036	255,215,0	2	44,1	0,254
chr1	185127324	185127657	A-E	579	.	185127490	185127491	255,215,0	2	1,1	0,332
chr1	185253692	185254037	A-E	995	.	185253864	185253865	255,215,0	2	1,1	0,344
chr1	185453251	185453699	A-E	555	.	185453468	185453469	255,215,0	2	195,207	0,241
chr1	192139487	192139804	A-E	808	.	192139658	192139659	255,215,0	2	28,1	0,316
chr1	192921207	192921501	A-E	637	.	192921310	192921311	255,215,0	2	9,95	0,199
chr1	193090447	193090464	A-E	890	.	193090455	193090456	255,215,0	2	1,1	0,16
chr1	193655157	193655512	A-E	548	.	193655301	193655302	255,215,0	2	4,69	0,286
chr1	198090244	198090551	A-E	873	.	198090352	198090353	255,215,0	2	25,114	0,193
chr1	198488746	198489088	A-E	542	.	198489021	198489022	255,215,0	2	244,34	0,308
chr1	198526099	198526320	A-E	957	.	198526229	198526230	255,215,0	2	44,4	0,217
chr1	198603022	198603333	A-E	885	.	198603190	198603191	255,215,0	2	136,109	0,202
chr1	198625518	198626374	A-E	787	.	198625744	198625745	255,215,0	2	178,580	0,276
chr1	198650930	198651643	A-E	891	.	198651115	198651116	255,215,0	2	121,463	0,250
chr1	200597363	200597666	A-E	521	.	200597476	200597477	255,215,0	2	108,184	0,119
chr1	200611653	200611882	A-E	922	.	200611753	200611754	255,215,0	2	94,122	0,107
chr1	201139670	201140154	A-E	926	.	201139904	201139905	255,215,0	2	117,132	0,352
chr1	201431088	201431253	A-E	992	.	201431175	201431176	255,215,0	2	12,1	0,164
chr1	201449602	201449822	A-E	960	.	201449715	201449716	255,215,0	2	9,1	0,219
chr1	201520953	201521395	A-E	986	.	201521172	201521173	255,215,0	2	102,104	0,338
chr1	201540345	201540578	A-E	807	.	201540429	201540430	255,215,0	2	1,65	0,168
chr1	201572031	201572237	A-E	933	.	201572111	201572112	255,215,0	2	1,46	0,160
chr1	201619383	201619798	A-E	787	.	201619704	201619705	255,215,0	2	282,54	0,361
chr1	201987611	201988279	A-E	969	.	201987792	201987793	255,215,0	2	76,380	0,288
chr1	202045307	202045525	A-E	992	.	202045415	202045416	255,215,0	2	1,1	0,217
chr1	202075010	202075191	A-E	953	.	202075096	202075097	255,215,0	2	6,13	0,168
chr1	202131734	202131905	A-E	985	.	202131819	202131820	255,215,0	2	1,1	0,170
chr1	202937248	202937378	A-E	696	.	202937318	202937319	255,215,0	2	18,7	0,123
chr1	203258547	203259334	A-E	985	.	203258829	203258830	255,215,0	2	238,460	0,327
chr1	203259429	203259985	A-E	947	.	203259728	203259729	255,215,0	2	222,178	0,378
chr1	203289937	203290406	A-E	721	.	203290260	203290261	255,215,0	2	267,88	0,381
chr1	203296328	203297068	A-E	868	.	203296685	203296686	255,215,0	2	347,372	0,368
chr1	203297101	203297334	A-E	942	.	203297255	203297256	255,215,0	2	114,38	0,195
chr1	203576404	203576703	A-E	990	.	203576574	203576575	255,215,0	2	80,37	0,262
chr1	203598711	203598999	A-E	933	.	203598776	203598777	255,215,0	2	33,190	0,98
chr1	203619380	203619832	A-E	997	.	203619594	203619595	255,215,0	2	192,214	0,238
chr1	203643182	203643803	A-E	988	.	203643473	203643474	255,215,0	2	235,272	0,349
chr1	203661733	203662076	A-E	963	.	203661794	203661795	255,215,0	2	1,221	0,122
chr1	203728040	203728170	A-E	719	.	203728109	203728110	255,215,0	2	10,1	0,129
chr1	204049581	204049822	A-E	608	.	204049644	204049645	255,215,0	2	11,124	0,117
chr1	204289566	204289863	A-E	879	.	204289751	204289752	255,215,0	2	80,6	0,291
chr1	204330284	204330553	A-E	690	.	204330416	204330417	255,215,0	2	1,5	0,264
chr1	204332438	204332553	A-E	933	.	204332499	204332500	255,215,0	2	10,1	0,114
chr1	204386444	204387188	A-E	779	.	204386897	204386898	255,215,0	2	443,280	0,464
chr1	204430759	204431008	A-E	965	.	204430940	204430941	255,215,0	2	116,1	0,248
chr1	204434923	204435081	A-E	946	.	204435019	204435020	255,215,0	2	36,1	0,157
chr1	204486309	204486424	A-E	884	.	204486366	204486367	255,215,0	2	5,5	0,110
chr1	204641549	204641837	A-E	995	.	204641727	204641728	255,215,0	2	71,1	0,287
chr1	204684045	204684323	A-E	795	.	204684296	204684297	255,215,0	2	227,1	0,277
chr1	205144631	205144860	A-E	991	.	205144784	205144785	255,215,0	2	84,5	0,224
chr1	205173095	205173476	A-E	557	.	205173226	205173227	255,215,0	2	1,119	0,262
chr1	205218253	205218732	A-E	711	.	205218516	205218517	255,215,0	2	172,123	0,356
chr1	205228000	205228129	A-E	528	.	205228063	205228064	255,215,0	2	1,3	0,126
chr1	205253892	205254222	A-E	986	.	205253970	205253971	255,215,0	2	11,183	0,147
chr1	205257253	205257766	A-E	969	.	205257561	205257562	255,215,0	2	277,172	0,341
chr1	205410224	205410578	A-E	561	.	205410324	205410325	255,215,0	2	77,230	0,124
chr1	205638319	205638508	A-E	521	.	205638400	205638401	255,215,0	2	22,47	0,142
chr1	206748515	206748888	A-E	966	.	206748590	206748591	255,215,0	2	72,293	0,80
chr1	206748926	206749451	A-E	841	.	206749083	206749084	255,215,0	2	129,339	0,186
chr1	206832398	206832801	A-E	740	.	206832526	206832527	255,215,0	2	1,147	0,256
chr1	206859748	206860259	A-E	644	.	206859962	206859963	255,215,0	2	168,250	0,261
chr1	207098778	207098999	A-E	620	.	207098922	207098923	255,215,0	2	114,46	0,175
chr1	207203424	207203586	A-E	667	.	207203505	207203506	255,215,0	2	9,8	0,154
chr1	207489914	207490291	A-E	962	.	207489980	207489981	255,215,0	2	1,244	0,133
chr1	207598053	207598267	A-E	858	.	207598173	207598174	255,215,0	2	28,1	0,213
chr1	207821800	207821952	A-E	934	.	207821875	207821876	255,215,0	2	1,2	0,150
chr1	207997315	207997832	A-E	529	.	207997785	207997786	255,215,0	2	425,1	0,516
chr1	207999163	207999611	A-E	979	.	207999291	207999292	255,215,0	2	113,304	0,144
chr1	208021631	208021781	A-E	673	.	208021737	208021738	255,215,0	2	64,1	0,149
chr1	208078027	208078145	A-E	686	.	208078066	208078067	255,215,0	2	1,40	0,78
chr1	208115711	208115874	A-E	699	.	208115792	208115793	255,215,0	2	1,1	0,162
chr1	208412497	208412696	A-E	742	.	208412590	208412591	255,215,0	2	1,13	0,186
chr1	208418631	208418859	A-E	718	.	208418805	208418806	255,215,0	2	123,1	0,227
chr1	209820544	209820823	A-E	852	.	209820625	209820626	255,215,0	2	1,116	0,163
chr1	209822403	209823008	A-E	894	.	209822757	209822758	255,215,0	2	329,225	0,380
chr1	209830400	209831026	A-E	877	.	209830726	209830727	255,215,0	2	237,210	0,416
chr1	209833148	209833823	A-E	759	.	209833487	209833488	255,215,0	2	285,281	0,394
chr1	209921200	209921357	A-E	976	.	209921277	209921278	255,215,0	2	1,3	0,154
chr1	209942657	209943400	A-E	566	.	209942923	209942924	255,215,0	2	242,451	0,292
chr1	210058060	210058292	A-E	601	.	210058163	210058164	255,215,0	2	26,50	0,182
chr1	211500826	211501119	A-E	539	.	211501082	211501083	255,215,0	2	224,4	0,289
chr1	211688648	211688771	A-E	973	.	211688710	211688711	255,215,0	2	3,1	0,122
chr1	211753366	211753524	A-E	842	.	211753444	211753445	255,215,0	2	1,1	0,157
chr1	212291571	212291809	A-E	592	.	212291657	212291658	255,215,0	2	45,109	0,129
chr1	212458080	212458253	A-E	528	.	212458112	212458113	255,215,0	2	1,108	0,65
chr1	212650622	212650921	A-E	762	.	212650682	212650683	255,215,0	2	1,179	0,120
chr1	212659054	212659720	A-E	824	.	212659496	212659497	255,215,0	2	435,215	0,451
chr1	212661846	212662402	A-E	852	.	212662103	212662104	255,215,0	2	207,247	0,309
chr1	212769584	212769966	A-E	622	.	212769787	212769788	255,215,0	2	110,85	0,297
chr1	212808992	212809268	A-E	994	.	212809125	212809126	255,215,0	2	11,20	0,256
chr1	212809966	212810356	A-E	973	.	212810073	212810074	255,215,0	2	56,230	0,160
chr1	215838641	215838899	A-E	573	.	215838769	215838770	255,215,0	2	1,1	0,257
chr1	218550674	218551089	A-E	694	.	218550793	218550794	255,215,0	2	60,236	0,179
chr1	218633382	218633612	A-E	737	.	218633511	218633512	255,215,0	2	30,1	0,229
chr1	219262446	219262621	A-E	983	.	219262478	219262479	255,215,0	2	1,110	0,65
chr1	221130660	221131042	A-E	697	.	221130802	221130803	255,215,0	2	101,197	0,185
chr1	221135331	221135824	A-E	532	.	221135592	221135593	255,215,0	2	208,178	0,315
chr1	221209079	221209530	A-E	942	.	221209424	221209425	255,215,0	2	302,61	0,390
chr1	221219642	221220032	A-E	724	.	221219743	221219744	255,215,0	2	55,242	0,148
chr1	221272384	221272740	A-E	681	.	221272498	221272499	255,215,0	2	2,128	0,228
chr1	221273966	221274169	A-E	956	.	221274089	221274090	255,215,0	2	115,70	0,133
chr1	221356304	221356835	A-E	592	.	221356622	221356623	255,215,0	2	274,168	0,363
chr1	221840936	221841145	A-E	974	.	221841052	221841053	255,215,0	2	68,43	0,166
chr1	221881394	221881826	A-E	996	.	221881628	221881629	255,215,0	2	232,194	0,238
chr1	221882292	221882723	A-E	683	.	221882498	221882499	255,215,0	2	170,187	0,244
chr1	221887766	221888016	A-E	959	.	221887889	221887890	255,215,0	2	3,5	0,245
chr1	221913881	221914483	A-E	655	.	221914425	221914426	255,215,0	2	534,47	0,555
chr1	221949932	221950137	A-E	601	.	221950005	221950006	255,215,0	2	1,59	0,146
chr1	222000173	222000483	A-E	824	.	222000345	222000346	255,215,0	2	138,102	0,208
chr1	222135050	222135329	A-E	980	.	222135214	222135215	255,215,0	2	88,38	0,241
chr1	222161205	222161607	A-E	988	.	222161393	222161394	255,215,0	2	105,129	0,273
chr1	222164724	222164904	A-E	502	.	222164770	222164771	255,215,0	2	22,108	0,72
chr1	222638782	222639204	A-E	916	.	222638962	222638963	255,215,0	2	114,174	0,248
chr1	223326849	223326980	A-E	808	.	223326945	223326946	255,215,0	2	64,1	0,130
chr1	223901276	223901546	A-E	875	.	223901310	223901311	255,215,0	2	33,234	0,36
chr1	223903033	223903347	A-E	974	.	223903116	223903117	255,215,0	2	35,181	0,133
chr1	223914239	223914747	A-E	929	.	223914522	223914523	255,215,0	2	177,118	0,390
chr1	223964690	223965055	A-E	665	.	223964730	223964731	255,215,0	2	9,293	0,72
chr1	224014874	224015267	A-E	708	.	224015180	224015181	255,215,0	2	293,72	0,321
chr1	224032316	224032686	A-E	670	.	224032417	224032418	255,215,0	2	68,234	0,136
chr1	224545542	224546006	A-E	862	.	224545660	224545661	255,215,0	2	67,293	0,171
chr1	224690718	224691054	A-E	868	.	224690868	224690869	255,215,0	2	1,35	0,301
chr1	224691192	224691563	A-E	993	.	224691422	224691423	255,215,0	2	109,18	0,353
chr1	224730441	224730985	A-E	970	.	224730668	224730669	255,215,0	2	165,254	0,290
chr1	225613143	225613456	A-E	573	.	225613256	225613257	255,215,0	2	49,134	0,179
chr1	225642606	225642805	A-E	866	.	225642651	225642652	255,215,0	2	1,109	0,90
chr1	225654906	225655584	A-E	585	.	225655523	225655524	255,215,0	2	599,41	0,637
chr1	225881856	225882162	A-E	557	.	225882023	225882024	255,215,0	2	106,76	0,230
chr1	226084943	226085104	A-E	853	.	226084974	226084975	255,215,0	2	17,114	0,47
chr1	226187685	226188168	A-E	919	.	226187762	226187763	255,215,0	2	42,370	0,113
chr1	226189681	226190319	A-E	982	.	226189909	226189910	255,215,0	2	161,342	0,296
chr1	226222205	226222589	A-E	884	.	226222508	226222509	255,215,0	2	289,66	0,318
chr1	226867580	226868182	A-E	916	.	226867971	226867972	255,215,0	2	361,180	0,422
chr1	226890865	226891416	A-E	760	.	226891299	226891300	255,215,0	2	428,109	0,442
chr1	227751865	227752213	A-E	772	.	227752043	227752044	255,215,0	2	13,4	0,344
chr1	227936688	227936978	A-E	910	.	227936804	227936805	255,215,0	2	2,58	0,232
chr1	228073191	228073261	A-E	764	.	228073225	228073226	255,215,0	2	1,1	0,69
chr1	228633222	228633907	A-E	657	.	228633607	228633608	255,215,0	2	383,297	0,388
chr1	228640073	228640088	A-E	526	.	228640080	228640081	255,215,0	2	2,1	0,14
chr1	228651177	228651630	A-E	986	.	228651443	228651444	255,215,0	2	223,142	0,311
chr1	228688608	228688902	A-E	914	.	228688728	228688729	255,215,0	2	1,54	0,240
chr1	228978086	228978245	A-E	760	.	228978169	228978170	255,215,0	2	42,34	0,125
chr1	229335784	229335916	A-E	964	.	229335794	229335795	255,215,0	2	3,114	0,18
chr1	229388898	229389111	A-E	536	.	229388967	229388968	255,215,0	2	1,75	0,138
chr1	229690998	229691240	A-E	992	.	229691189	229691190	255,215,0	2	192,50	0,192
chr1	229692979	229693368	A-E	571	.	229693286	229693287	255,215,0	2	231,4	0,385
chr1	230279464	230279771	A-E	975	.	230279509	230279510	255,215,0	2	1,217	0,90
chr1	230282048	230282189	A-E	934	.	230282137	230282138	255,215,0	2	39,1	0,140
chr1	231347338	231347496	A-E	944	.	231347362	231347363	255,215,0	2	2,111	0,47
chr1	231665787	231666093	A-E	955	.	231665980	231665981	255,215,0	2	99,17	0,289
chr1	231868761	231869568	A-E	729	.	231868968	231868969	255,215,0	2	183,575	0,232
chr1	231939296	231939383	A-E	926	.	231939339	231939340	255,215,0	2	1,1	0,86
chr1	231944869	231945038	A-E	725	.	231944952	231944953	255,215,0	2	4,6	0,163
chr1	232735038	232735290	A-E	697	.	232735229	232735230	255,215,0	2	141,9	0,243
chr1	233249275	233249581	A-E	783	.	233249333	233249334	255,215,0	2	1,190	0,116
chr1	233750790	233751092	A-E	785	.	233750956	233750957	255,215,0	2	33,1	0,301
chr1	234534667	234535013	A-E	644	.	234534779	234534780	255,215,0	2	60,181	0,165
chr1	234648411	234648687	A-E	911	.	234648550	234648551	255,215,0	2	4,1	0,275
chr1	234659231	234659760	A-E	921	.	234659518	234659519	255,215,0	2	238,191	0,338
chr1	234680207	234680593	A-E	909	.	234680359	234680360	255,215,0	2	15,95	0,291
chr1	234736336	234736615	A-E	755	.	234736484	234736485	255,215,0	2	86,67	0,212
chr1	234737347	234737653	A-E	973	.	234737497	234737498	255,215,0	2	88,92	0,214
chr1	234738546	234738834	A-E	957	.	234738623	234738624	255,215,0	2	5,137	0,151
chr1	234748100	234748931	A-E	942	.	234748565	234748566	255,215,0	2	464,364	0,467
chr1	234792654	234793437	A-E	707	.	234793097	234793098	255,215,0	2	389,285	0,498
chr1	234858843	234859287	A-E	800	.	234859153	234859154	255,215,0	2	262,85	0,359
chr1	234881537	234881788	A-E	980	.	234881656	234881657	255,215,0	2	17,29	0,222
chr1	234887087	234887295	A-E	547	.	234887192	234887193	255,215,0	2	48,45	0,163
chr1	234891292	234891478	A-E	884	.	234891344	234891345	255,215,0	2	1,82	0,104
chr1	234907393	234907835	A-E	569	.	234907494	234907495	255,215,0	2	93,331	0,111
chr1	234908151	234908764	A-E	943	.	234908276	234908277	255,215,0	2	73,435	0,178
chr1	234978594	234979177	A-E	980	.	234979100	234979101	255,215,0	2	433,3	0,580
chr1	234984948	234985284	A-E	708	.	234985005	234985006	255,215,0	2	2,222	0,114
chr1	234987212	234987644	A-E	993	.	234987393	234987394	255,215,0	2	81,149	0,283
chr1	235010375	235010572	A-E	978	.	235010491	235010492	255,215,0	2	91,54	0,143
chr1	235012060	235012373	A-E	997	.	235012283	235012284	255,215,0	2	135,1	0,312
chr1	235091073	235091332	A-E	701	.	235091157	235091158	255,215,0	2	24,114	0,145
chr1	235094853	235095190	A-E	670	.	235094880	235094881	255,215,0	2	13,294	0,43
chr1	235096560	235096855	A-E	934	.	235096618	235096619	255,215,0	2	1,178	0,117
chr1	235104770	235105153	A-E	586	.	235105098	235105099	255,215,0	2	281,6	0,377
chr1	235106929	235107153	A-E	556	.	235107058	235107059	255,215,0	2	129,94	0,130
chr1	235108272	235108467	A-E	743	.	235108375	235108376	255,215,0	2	15,3	0,192
chr1	235110834	235111403	A-E	996	.	235111102	235111103	255,215,0	2	254,286	0,283
chr1	235112749	235113173	A-E	547	.	235112811	235112812	255,215,0	2	20,318	0,106
chr1	235114050	235115068	A-E	977	.	235114635	235114636	255,215,0	2	581,428	0,590
chr1	235120162	235120433	A-E	965	.	235120340	235120341	255,215,0	2	137,51	0,220
chr1	235122652	235122939	A-E	502	.	235122842	235122843	255,215,0	2	133,39	0,248
chr1	235133014	235133422	A-E	734	.	235133154	235133155	255,215,0	2	31,158	0,250
chr1	235186710	235186949	A-E	886	.	235186845	235186846	255,215,0	2	85,52	0,187
chr1	235246558	235246857	A-E	559	.	235246619	235246620	255,215,0	2	18,193	0,106
chr1	235267591	235267744	A-E	973	.	235267677	235267678	255,215,0	2	21,1	0,152
chr1	235668656	235669018	A-E	489	.	235668829	235668830	255,215,0	2	23,38	0,324
chr1	236030835	236031025	A-E	908	.	236030879	236030880	255,215,0	2	35,136	0,54
chr1	236162583	236163199	A-E	836	.	236162892	236162893	255,215,0	2	250,246	0,370
chr1	236559628	236560010	A-E	650	.	236559875	236559876	255,215,0	2	114,1	0,381
chr1	241714901	241715765	A-E	986	.	241715554	241715555	255,215,0	2	642,198	0,666
chr1	242108255	242108348	A-E	945	.	242108323	242108324	255,215,0	2	45,1	0,92
chr1	243428005	243428394	A-E	823	.	243428165	243428166	255,215,0	2	74,141	0,248
chr1	243431437	243431793	A-E	811	.	243431508	243431509	255,215,0	2	17,230	0,126
chr1	243585242	243585384	A-E	500	.	243585312	243585313	255,215,0	2	1,1	0,141
chr1	244417754	244418100	A-E	779	.	244418028	244418029	255,215,0	2	213,10	0,336
chr1	244462616	244463099	A-E	974	.	244462948	244462949	255,215,0	2	267,85	0,398
chr1	244466323	244466598	A-E	996	.	244466460	244466461	255,215,0	2	1,1	0,274
chr1	244482749	244483387	A-E	868	.	244483097	244483098	255,215,0	2	321,262	0,376
chr1	244486299	244486688	A-E	973	.	244486461	244486462	255,215,0	2	91,155	0,234
chr1	244505125	244505457	A-E	707	.	244505329	244505330	255,215,0	2	163,85	0,247
chr1	244517098	244517541	A-E	973	.	244517375	244517376	255,215,0	2	260,147	0,296
chr1	244518180	244518394	A-E	992	.	244518291	244518292	255,215,0	2	22,13	0,201
chr1	244532902	244533005	A-E	543	.	244532970	244532971	255,215,0	2	35,1	0,102
chr1	244763140	244763529	A-E	682	.	244763407	244763408	255,215,0	2	215,68	0,321
chr1	245255337	245255432	A-E	966	.	245255384	245255385	255,215,0	2	1,1	0,94
chr1	246038342	246038749	A-E	819	.	246038554	246038555	255,215,0	2	55,36	0,371
chr1	246316735	246316955	A-E	791	.	246316844	246316845	255,215,0	2	1,1	0,219
chr1	246469940	246470214	A-E	987	.	246470138	246470139	255,215,0	2	124,1	0,273
chr1	246588477	246588670	A-E	987	.	246588562	246588563	255,215,0	2	33,55	0,138
chr1	246591935	246592203	A-E	979	.	246592009	246592010	255,215,0	2	1,119	0,149
chr1	246730569	246731007	A-E	765	.	246730620	246730621	255,215,0	2	5,340	0,98
chr1	246743297	246743408	A-E	969	.	246743370	246743371	255,215,0	2	70,34	0,77
chr1	246751015	246751281	A-E	576	.	246751183	246751184	255,215,0	2	129,58	0,208
chr1	246772310	246772610	A-E	713	.	246772420	246772421	255,215,0	2	68,146	0,154
chr1	246862505	246862699	A-E	990	.	246862611	246862612	255,215,0	2	30,10	0,184
chr1	247093396	247093478	A-E	676	.	247093436	247093437	255,215,0	2	1,1	0,81
chr1	247123303	247123617	A-E	918	.	247123429	247123430	255,215,0	2	1,61	0,253
chr1	247315116	247315371	A-E	517	.	247315288	247315289	255,215,0	2	93,3	0,252
chr1	247523464	247523760	A-E	970	.	247523569	247523570	255,215,0	2	89,174	0,122
chr1	247524183	247524555	A-E	819	.	247524545	247524546	255,215,0	2	355,1	0,371
chr1	247553531	247554143	A-E	681	.	247553892	247553893	255,215,0	2	296,184	0,428
chr1	248018586	248018745	A-E	994	.	248018670	248018671	255,215,0	2	36,26	0,133
chr1	249157308	249157673	A-E	897	.	249157561	249157562	255,215,0	2	227,84	0,281
chr10	557102	557353	A-E	515	.	557316	557317	255,215,0	2	180,1	0,250
chr10	3028046	3028193	A-E	547	.	3028122	3028123	255,215,0	2	8,2	0,145
chr10	3137708	3138098	A-E	984	.	3138048	3138049	255,215,0	2	299,7	0,383
chr10	3524547	3524820	A-E	906	.	3524726	3524727	255,215,0	2	95,8	0,265
chr10	3598970	3599136	A-E	882	.	3599050	3599051	255,215,0	2	1,5	0,161
chr10	3697757	3697968	A-E	619	.	3697862	3697863	255,215,0	2	1,1	0,210
chr10	3710838	3711066	A-E	896	.	3710975	3710976	255,215,0	2	90,42	0,186
chr10	3751135	3751444	A-E	757	.	3751247	3751248	255,215,0	2	1,84	0,225
chr10	3782267	3782514	A-E	693	.	3782442	3782443	255,215,0	2	107,2	0,245
chr10	3797195	3797502	A-E	815	.	3797388	3797389	255,215,0	2	120,40	0,267
chr10	3807382	3807563	A-E	935	.	3807452	3807453	255,215,0	2	32,71	0,110
chr10	3845250	3845852	A-E	906	.	3845787	3845788	255,215,0	2	497,24	0,578
chr10	3845999	3846426	A-E	993	.	3846281	3846282	255,215,0	2	245,107	0,320
chr10	3846443	3847038	A-E	924	.	3846803	3846804	255,215,0	2	355,228	0,367
chr10	3848037	3849536	A-E	536	.	3848890	3848891	255,215,0	2	829,621	0,878
chr10	3852273	3852886	A-E	962	.	3852711	3852712	255,215,0	2	417,152	0,461
chr10	3853393	3854169	A-E	758	.	3853582	3853583	255,215,0	2	188,585	0,191
chr10	3867491	3867713	A-E	652	.	3867638	3867639	255,215,0	2	75,1	0,221
chr10	3870489	3871262	A-E	979	.	3871175	3871176	255,215,0	2	624,24	0,749
chr10	3878027	3878387	A-E	512	.	3878158	3878159	255,215,0	2	130,227	0,133
chr10	3893365	3894190	A-E	755	.	3893885	3893886	255,215,0	2	515,299	0,526
chr10	3936015	3936390	A-E	502	.	3936128	3936129	255,215,0	2	68,215	0,160
chr10	3984866	3985563	A-E	734	.	3985081	3985082	255,215,0	2	172,438	0,259
chr10	4705159	4705783	A-E	980	.	4705485	4705486	255,215,0	2	259,229	0,395
chr10	4855217	4855416	A-E	750	.	4855348	4855349	255,215,0	2	65,1	0,198
chr10	4891874	4892173	A-E	951	.	4892029	4892030	255,215,0	2	14,1	0,298
chr10	5113786	5114179	A-E	986	.	5114064	5114065	255,215,0	2	166,1	0,392
chr10	5333644	5334212	A-E	900	.	5333928	5333929	255,215,0	2	233,231	0,337
chr10	5334474	5334640	A-E	528	.	5334543	5334544	255,215,0	2	46,72	0,94
chr10	5336164	5336286	A-E	617	.	5336240	5336241	255,215,0	2	33,1	0,121
chr10	5359534	5359986	A-E	956	.	5359834	5359835	255,215,0	2	301,151	0,301
chr10	5587810	5588190	A-E	829	.	5587922	5587923	255,215,0	2	1,155	0,225
chr10	5590010	5590295	A-E	889	.	5590292	5590293	255,215,0	2	282,1	0,284
chr10	5590507	5590769	A-E	930	.	5590637	5590638	255,215,0	2	1,2	0,260
chr10	5590959	5591270	A-E	982	.	5591034	5591035	255,215,0	2	1,161	0,150
chr10	5593718	5593999	A-E	984	.	5593815	5593816	255,215,0	2	1,87	0,194
chr10	5888274	5888577	A-E	514	.	5888394	5888395	255,215,0	2	1,63	0,240
chr10	6013642	6013801	A-E	653	.	6013713	6013714	255,215,0	2	1,17	0,142
chr10	6017924	6018316	A-E	863	.	6018089	6018090	255,215,0	2	141,202	0,190
chr10	6029962	6030094	A-E	912	.	6030027	6030028	255,215,0	2	1,1	0,131
chr10	6075776	6076312	A-E	825	.	6076143	6076144	255,215,0	2	348,148	0,388
chr10	6095822	6096104	A-E	847	.	6096031	6096032	255,215,0	2	139,1	0,281
chr10	6128477	6128873	A-E	683	.	6128541	6128542	255,215,0	2	18,285	0,111
chr10	6193132	6193393	A-E	756	.	6193271	6193272	255,215,0	2	126,107	0,154
chr10	6193489	6193806	A-E	906	.	6193646	6193647	255,215,0	2	63,65	0,252
chr10	6281305	6281494	A-E	952	.	6281381	6281382	255,215,0	2	8,43	0,146
chr10	6321537	6321781	A-E	742	.	6321617	6321618	255,215,0	2	2,84	0,160
chr10	6516020	6516190	A-E	926	.	6516055	6516056	255,215,0	2	1,100	0,70
chr10	7228549	7229134	A-E	826	.	7228724	7228725	255,215,0	2	166,399	0,186
chr10	7998591	7998768	A-E	684	.	7998644	7998645	255,215,0	2	1,71	0,106
chr10	11220579	11221039	A-E	994	.	11220794	11220795	255,215,0	2	209,237	0,223
chr10	11222222	11222709	A-E	605	.	11222491	11222492	255,215,0	2	220,168	0,319
chr10	11651765	11651937	A-E	521	.	11651849	11651850	255,215,0	2	1,3	0,169
chr10	11866902	11867068	A-E	960	.	11866971	11866972	255,215,0	2	1,27	0,139
chr10	11917828	11918087	A-E	977	.	11917939	11917940	255,215,0	2	13,48	0,211
chr10	11937332	11937570	A-E	490	.	11937450	11937451	255,215,0	2	1,1	0,237
chr10	12085938	12086227	A-E	666	.	12086169	12086170	255,215,0	2	176,1	0,288
chr10	12306536	12306777	A-E	865	.	12306587	12306588	255,215,0	2	5,142	0,99
chr10	12307693	12308050	A-E	979	.	12307911	12307912	255,215,0	2	82,1	0,356
chr10	13142941	13143287	A-E	843	.	13143114	13143115	255,215,0	2	110,109	0,237
chr10	13390886	13391219	A-E	632	.	13391147	13391148	255,215,0	2	205,14	0,319
chr10	13747807	13748143	A-E	996	.	13748005	13748006	255,215,0	2	156,94	0,242
chr10	13754952	13755339	A-E	945	.	13755134	13755135	255,215,0	2	131,152	0,235
chr10	15179834	15179919	A-E	622	.	15179876	15179877	255,215,0	2	1,1	0,84
chr10	15250805	15251188	A-E	648	.	15250996	15250997	255,215,0	2	1,1	0,382
chr10	15386960	15387149	A-E	994	.	15387010	15387011	255,215,0	2	41,129	0,60
chr10	16946653	16946941	A-E	711	.	16946800	16946801	255,215,0	2	136,128	0,160
chr10	17037933	17038521	A-E	962	.	17038160	17038161	255,215,0	2	176,308	0,280
chr10	17045086	17045410	A-E	976	.	17045362	17045363	255,215,0	2	236,6	0,318
chr10	17067559	17067950	A-E	832	.	17067758	17067759	255,215,0	2	134,126	0,265
chr10	17070785	17071064	A-E	827	.	17070922	17070923	255,215,0	2	129,133	0,146
chr10	17071536	17072103	A-E	993	.	17071683	17071684	255,215,0	2	90,362	0,205
chr10	17091174	17091427	A-E	742	.	17091361	17091362	255,215,0	2	143,21	0,232
chr10	17104584	17104750	A-E	625	.	17104680	17104681	255,215,0	2	31,4	0,162
chr10	17254796	17255338	A-E	928	.	17255152	17255153	255,215,0	2	299,128	0,414
chr10	17697506	17697813	A-E	876	.	17697678	17697679	255,215,0	2	40,1	0,306
chr10	18239337	18239637	A-E	772	.	18239414	18239415	255,215,0	2	1,145	0,155
chr10	21333319	21333508	A-E	994	.	21333414	21333415	255,215,0	2	8,5	0,184
chr10	21816987	21817223	A-E	798	.	21817103	21817104	255,215,0	2	1,3	0,233
chr10	22422730	22422874	A-E	831	.	22422801	22422802	255,215,0	2	1,1	0,143
chr10	22519481	22519667	A-E	946	.	22519579	22519580	255,215,0	2	70,59	0,127
chr10	22628998	22629520	A-E	707	.	22629109	22629110	255,215,0	2	61,360	0,162
chr10	22904639	22904845	A-E	946	.	22904817	22904818	255,215,0	2	153,1	0,205
chr10	22919359	22919855	A-E	952	.	22919729	22919730	255,215,0	2	320,74	0,422
chr10	22920592	22920972	A-E	940	.	22920838	22920839	255,215,0	2	238,125	0,255
chr10	23138140	23138676	A-E	508	.	23138511	23138512	255,215,0	2	357,150	0,386
chr10	23801336	23801634	A-E	986	.	23801482	23801483	255,215,0	2	88,92	0,206
chr10	25155940	25156492	A-E	901	.	25156270	25156271	255,215,0	2	328,218	0,334
chr10	25190845	25191315	A-E	986	.	25190946	25190947	255,215,0	2	76,343	0,127
chr10	25201195	25201516	A-E	914	.	25201226	25201227	255,215,0	2	1,258	0,63
chr10	25247749	25247926	A-E	979	.	25247837	25247838	255,215,0	2	1,1	0,176
chr10	25348919	25349256	A-E	974	.	25349120	25349121	255,215,0	2	176,109	0,228
chr10	26954218	26954614	A-E	531	.	26954568	26954569	255,215,0	2	307,1	0,395
chr10	27147453	27147834	A-E	599	.	27147771	27147772	255,215,0	2	268,11	0,370
chr10	27531769	27532240	A-E	940	.	27532023	27532024	255,215,0	2	246,208	0,263
chr10	29195098	29195451	A-E	864	.	29195274	29195275	255,215,0	2	1,1	0,352
chr10	29228763	29229094	A-E	902	.	29228980	29228981	255,215,0	2	107,2	0,329
chr10	29543500	29543829	A-E	991	.	29543663	29543664	255,215,0	2	49,51	0,278
chr10	30441068	30441357	A-E	992	.	30441149	30441150	255,215,0	2	1,127	0,162
chr10	30711320	30711474	A-E	515	.	30711380	30711381	255,215,0	2	2,35	0,119
chr10	30720407	30720642	A-E	975	.	30720474	30720475	255,215,0	2	17,117	0,118
chr10	30782405	30782910	A-E	648	.	30782613	30782614	255,215,0	2	197,285	0,220
chr10	30782963	30783595	A-E	873	.	30783167	30783168	255,215,0	2	204,427	0,205
chr10	30791299	30791558	A-E	904	.	30791361	30791362	255,215,0	2	63,196	0,63
chr10	30792755	30793221	A-E	964	.	30793025	30793026	255,215,0	2	236,161	0,305
chr10	30799622	30800053	A-E	531	.	30799704	30799705	255,215,0	2	43,308	0,123
chr10	30818244	30819051	A-E	502	.	30818561	30818562	255,215,0	2	311,482	0,325
chr10	30831188	30831972	A-E	909	.	30831673	30831674	255,215,0	2	353,166	0,618
chr10	30859701	30859874	A-E	524	.	30859759	30859760	255,215,0	2	1,57	0,116
chr10	30872538	30873163	A-E	921	.	30872702	30872703	255,215,0	2	154,449	0,176
chr10	30876225	30877110	A-E	941	.	30876752	30876753	255,215,0	2	457,286	0,599
chr10	31106973	31107176	A-E	992	.	31107078	31107079	255,215,0	2	29,21	0,182
chr10	31422679	31422989	A-E	973	.	31422771	31422772	255,215,0	2	63,188	0,122
chr10	31892273	31892723	A-E	967	.	31892642	31892643	255,215,0	2	335,46	0,404
chr10	32048872	32049424	A-E	738	.	32049212	32049213	255,215,0	2	287,157	0,395
chr10	32218329	32218518	A-E	777	.	32218507	32218508	255,215,0	2	170,1	0,188
chr10	32621222	32621521	A-E	625	.	32621373	32621374	255,215,0	2	76,72	0,227
chr10	32668626	32668988	A-E	925	.	32668672	32668673	255,215,0	2	1,269	0,93
chr10	33250851	33251304	A-E	942	.	33251057	33251058	255,215,0	2	180,220	0,233
chr10	33269452	33269916	A-E	747	.	33269601	33269602	255,215,0	2	139,303	0,161
chr10	33798158	33798349	A-E	991	.	33798266	33798267	255,215,0	2	57,30	0,161
chr10	35381746	35382053	A-E	621	.	35381925	35381926	255,215,0	2	54,1	0,306
chr10	35589038	35589427	A-E	592	.	35589189	35589190	255,215,0	2	70,156	0,233
chr10	35668149	35668482	A-E	991	.	35668240	35668241	255,215,0	2	1,150	0,183
chr10	38264185	38264489	A-E	592	.	38264469	38264470	255,215,0	2	266,1	0,303
chr10	43471158	43471309	A-E	729	.	43471212	43471213	255,215,0	2	41,83	0,68
chr10	43600895	43601120	A-E	965	.	43601048	43601049	255,215,0	2	136,53	0,172
chr10	43633157	43633403	A-E	886	.	43633252	43633253	255,215,0	2	77,131	0,115
chr10	43782816	43783033	A-E	967	.	43782933	43782934	255,215,0	2	31,13	0,204
chr10	43905259	43905708	A-E	532	.	43905445	43905446	255,215,0	2	108,183	0,266
chr10	43913618	43913796	A-E	996	.	43913709	43913710	255,215,0	2	6,1	0,177
chr10	44973584	44973727	A-E	985	.	44973655	44973656	255,215,0	2	1,1	0,142
chr10	45470476	45470795	A-E	987	.	45470516	45470517	255,215,0	2	39,276	0,43
chr10	45871674	45871974	A-E	687	.	45871738	45871739	255,215,0	2	1,172	0,128
chr10	47588936	47589404	A-E	582	.	47589196	47589197	255,215,0	2	177,124	0,344
chr10	50382507	50382686	A-E	865	.	50382540	50382541	255,215,0	2	1,112	0,67
chr10	50385443	50385844	A-E	974	.	50385614	50385615	255,215,0	2	127,185	0,216
chr10	50387266	50387413	A-E	667	.	50387294	50387295	255,215,0	2	1,90	0,57
chr10	50388476	50388821	A-E	565	.	50388638	50388639	255,215,0	2	1,20	0,325
chr10	50394805	50395182	A-E	794	.	50394896	50394897	255,215,0	2	26,220	0,157
chr10	50465238	50465398	A-E	512	.	50465320	50465321	255,215,0	2	7,1	0,159
chr10	51488946	51489392	A-E	698	.	51489136	51489137	255,215,0	2	104,169	0,277
chr10	51574472	51574922	A-E	736	.	51574692	51574693	255,215,0	2	137,146	0,304
chr10	52082649	52082859	A-E	521	.	52082781	52082782	255,215,0	2	63,7	0,203
chr10	52385542	52385659	A-E	918	.	52385601	52385602	255,215,0	2	5,2	0,115
chr10	60026015	60026385	A-E	893	.	60026201	60026202	255,215,0	2	163,160	0,210
chr10	60082310	60082557	A-E	882	.	60082419	60082420	255,215,0	2	2,30	0,217
chr10	60091544	60091861	A-E	610	.	60091607	60091608	255,215,0	2	3,192	0,125
chr10	61664562	61664999	A-E	759	.	61664892	61664893	255,215,0	2	283,58	0,379
chr10	61665210	61665415	A-E	647	.	61665364	61665365	255,215,0	2	125,20	0,185
chr10	61667658	61667858	A-E	860	.	61667725	61667726	255,215,0	2	4,69	0,131
chr10	62111952	62112088	A-E	598	.	62112017	62112018	255,215,0	2	1,5	0,131
chr10	63540272	63540417	A-E	993	.	63540345	63540346	255,215,0	2	5,3	0,142
chr10	63591158	63591311	A-E	786	.	63591234	63591235	255,215,0	2	1,1	0,152
chr10	63657527	63657737	A-E	815	.	63657667	63657668	255,215,0	2	72,1	0,209
chr10	63658924	63659147	A-E	547	.	63659030	63659031	255,215,0	2	62,72	0,151
chr10	63702592	63703184	A-E	656	.	63702854	63702855	255,215,0	2	227,293	0,299
chr10	63823957	63824187	A-E	617	.	63824053	63824054	255,215,0	2	8,45	0,185
chr10	64495564	64495934	A-E	732	.	64495777	64495778	255,215,0	2	147,89	0,281
chr10	65282188	65282459	A-E	855	.	65282344	65282345	255,215,0	2	49,6	0,265
chr10	65388414	65388608	A-E	788	.	65388511	65388512	255,215,0	2	24,22	0,172
chr10	65467084	65467405	A-E	991	.	65467281	65467282	255,215,0	2	119,44	0,277
chr10	70088080	70088572	A-E	637	.	70088235	70088236	255,215,0	2	129,309	0,183
chr10	70807891	70808112	A-E	548	.	70808011	70808012	255,215,0	2	114,94	0,127
chr10	70809472	70809725	A-E	502	.	70809534	70809535	255,215,0	2	52,179	0,74
chr10	70815943	70816217	A-E	800	.	70816017	70816018	255,215,0	2	13,137	0,137
chr10	70821151	70821852	A-E	949	.	70821360	70821361	255,215,0	2	138,419	0,282
chr10	70825489	70826129	A-E	591	.	70825819	70825820	255,215,0	2	319,297	0,343
chr10	70832840	70833011	A-E	656	.	70832950	70832951	255,215,0	2	52,1	0,170
chr10	70884620	70884824	A-E	832	.	70884717	70884718	255,215,0	2	66,75	0,129
chr10	70976966	70977432	A-E	996	.	70977123	70977124	255,215,0	2	84,234	0,232
chr10	71169752	71169974	A-E	856	.	71169862	71169863	255,215,0	2	1,1	0,221
chr10	72363256	72363608	A-E	583	.	72363362	72363363	255,215,0	2	39,178	0,174
chr10	72413009	72413391	A-E	964	.	72413115	72413116	255,215,0	2	1,169	0,213
chr10	72416244	72416577	A-E	782	.	72416418	72416419	255,215,0	2	125,108	0,225
chr10	72424506	72424875	A-E	894	.	72424690	72424691	255,215,0	2	1,1	0,368
chr10	72433363	72433696	A-E	747	.	72433540	72433541	255,215,0	2	27,5	0,328
chr10	72435631	72435850	A-E	505	.	72435740	72435741	255,215,0	2	1,1	0,218
chr10	72539825	72539964	A-E	731	.	72539915	72539916	255,215,0	2	43,1	0,138
chr10	73026177	73026397	A-E	993	.	73026261	73026262	255,215,0	2	21,72	0,148
chr10	73357811	73358216	A-E	790	.	73358106	73358107	255,215,0	2	260,74	0,331
chr10	73487625	73488016	A-E	568	.	73487849	73487850	255,215,0	2	77,19	0,372
chr10	73489038	73489396	A-E	973	.	73489203	73489204	255,215,0	2	1,27	0,331
chr10	73531831	73532355	A-E	584	.	73532129	73532130	255,215,0	2	241,168	0,356
chr10	73612356	73612502	A-E	650	.	73612444	73612445	255,215,0	2	32,1	0,145
chr10	73620184	73620641	A-E	996	.	73620391	73620392	255,215,0	2	139,181	0,276
chr10	73627974	73628371	A-E	979	.	73628193	73628194	255,215,0	2	171,128	0,269
chr10	73649387	73649415	A-E	917	.	73649392	73649393	255,215,0	2	1,17	0,11
chr10	74014911	74015029	A-E	973	.	74015002	74015003	255,215,0	2	76,11	0,107
chr10	74016969	74017226	A-E	990	.	74017049	74017050	255,215,0	2	23,119	0,138
chr10	74020239	74021717	A-E	964	.	74020384	74020385	255,215,0	2	135,1321	0,157
chr10	74068319	74068595	A-E	994	.	74068529	74068530	255,215,0	2	206,61	0,215
chr10	74069583	74069715	A-E	727	.	74069646	74069647	255,215,0	2	1,5	0,127
chr10	74076833	74077036	A-E	970	.	74076911	74076912	255,215,0	2	1,46	0,157
chr10	74079380	74080359	A-E	961	.	74079579	74079580	255,215,0	2	167,746	0,233
chr10	74081865	74082262	A-E	934	.	74082020	74082021	255,215,0	2	107,192	0,205
chr10	74082335	74082540	A-E	842	.	74082411	74082412	255,215,0	2	1,53	0,152
chr10	74174604	74174793	A-E	499	.	74174676	74174677	255,215,0	2	1,44	0,145
chr10	74436264	74436425	A-E	989	.	74436398	74436399	255,215,0	2	110,1	0,160
chr10	75022023	75022098	A-E	914	.	75022059	75022060	255,215,0	2	1,2	0,73
chr10	75179357	75179732	A-E	535	.	75179544	75179545	255,215,0	2	1,1	0,374
chr10	75408900	75409185	A-E	871	.	75408962	75408963	255,215,0	2	1,160	0,125
chr10	75625574	75625826	A-E	687	.	75625626	75625627	255,215,0	2	3,149	0,103
chr10	75639469	75639705	A-E	971	.	75639591	75639592	255,215,0	2	12,3	0,233
chr10	75653245	75653472	A-E	565	.	75653358	75653359	255,215,0	2	1,1	0,226
chr10	75654322	75654573	A-E	851	.	75654436	75654437	255,215,0	2	1,23	0,228
chr10	75666465	75666800	A-E	523	.	75666553	75666554	255,215,0	2	82,240	0,95
chr10	75725888	75726135	A-E	813	.	75726025	75726026	255,215,0	2	46,18	0,229
chr10	76997919	76998322	A-E	879	.	76998049	76998050	255,215,0	2	54,196	0,207
chr10	79596032	79596523	A-E	955	.	79596220	79596221	255,215,0	2	127,240	0,251
chr10	79731077	79731252	A-E	987	.	79731164	79731165	255,215,0	2	1,1	0,174
chr10	80015725	80016226	A-E	977	.	80016047	80016048	255,215,0	2	279,135	0,366
chr10	80166856	80166996	A-E	656	.	80166942	80166943	255,215,0	2	39,5	0,135
chr10	80685644	80685960	A-E	882	.	80685826	80685827	255,215,0	2	56,6	0,310
chr10	80734291	80734943	A-E	960	.	80734462	80734463	255,215,0	2	102,411	0,241
chr10	80912242	80912363	A-E	848	.	80912302	80912303	255,215,0	2	2,2	0,119
chr10	80917330	80917751	A-E	943	.	80917472	80917473	255,215,0	2	69,204	0,217
chr10	80981088	80981226	A-E	664	.	80981156	80981157	255,215,0	2	1,1	0,137
chr10	81159335	81159579	A-E	980	.	81159502	81159503	255,215,0	2	126,35	0,209
chr10	81962798	81963579	A-E	876	.	81963387	81963388	255,215,0	2	567,168	0,613
chr10	82214819	82214901	A-E	861	.	82214870	82214871	255,215,0	2	23,1	0,81
chr10	82215085	82215437	A-E	865	.	82215323	82215324	255,215,0	2	127,1	0,351
chr10	82237584	82237869	A-E	656	.	82237662	82237663	255,215,0	2	78,206	0,79
chr10	82257950	82258092	A-E	650	.	82258024	82258025	255,215,0	2	16,9	0,133
chr10	82258642	82258780	A-E	988	.	82258736	82258737	255,215,0	2	56,5	0,133
chr10	88160011	88160294	A-E	671	.	88160174	88160175	255,215,0	2	73,28	0,255
chr10	88471893	88472403	A-E	836	.	88472353	88472354	255,215,0	2	413,1	0,509
chr10	88517208	88517667	A-E	760	.	88517485	88517486	255,215,0	2	257,161	0,298
chr10	90846894	90847268	A-E	806	.	90847247	90847248	255,215,0	2	334,1	0,373
chr10	91020368	91020477	A-E	594	.	91020400	91020401	255,215,0	2	6,50	0,59
chr10	92923893	92924265	A-E	668	.	92924063	92924064	255,215,0	2	1,31	0,341
chr10	93367671	93367850	A-E	972	.	93367761	93367762	255,215,0	2	3,1	0,178
chr10	93373148	93373298	A-E	723	.	93373227	93373228	255,215,0	2	10,1	0,149
chr10	93373465	93373915	A-E	883	.	93373561	93373562	255,215,0	2	53,310	0,140
chr10	94353992	94354203	A-E	619	.	94354150	94354151	255,215,0	2	108,2	0,209
chr10	94516374	94516585	A-E	954	.	94516492	94516493	255,215,0	2	35,8	0,203
chr10	94520397	94520594	A-E	964	.	94520522	94520523	255,215,0	2	83,28	0,169
chr10	94593194	94593285	A-E	863	.	94593239	94593240	255,215,0	2	1,1	0,90
chr10	96943397	96943661	A-E	647	.	96943559	96943560	255,215,0	2	148,87	0,177
chr10	97020432	97020603	A-E	846	.	97020518	97020519	255,215,0	2	25,22	0,149
chr10	97026412	97026787	A-E	982	.	97026669	97026670	255,215,0	2	217,77	0,298
chr10	97048077	97048324	A-E	532	.	97048200	97048201	255,215,0	2	1,1	0,246
chr10	97054774	97055369	A-E	936	.	97055125	97055126	255,215,0	2	318,209	0,386
chr10	97120063	97120328	A-E	757	.	97120193	97120194	255,215,0	2	1,4	0,261
chr10	97157483	97157858	A-E	872	.	97157670	97157671	255,215,0	2	2,1	0,374
chr10	97239836	97240237	A-E	832	.	97240045	97240046	255,215,0	2	85,66	0,335
chr10	97518502	97518757	A-E	920	.	97518659	97518660	255,215,0	2	66,6	0,249
chr10	98455139	98455586	A-E	511	.	98455509	98455510	255,215,0	2	364,69	0,378
chr10	98478120	98479023	A-E	822	.	98478502	98478503	255,215,0	2	351,488	0,415
chr10	98507799	98508110	A-E	793	.	98507961	98507962	255,215,0	2	16,1	0,310
chr10	99165908	99166118	A-E	965	.	99166050	99166051	255,215,0	2	112,36	0,174
chr10	99168320	99168531	A-E	527	.	99168480	99168481	255,215,0	2	111,1	0,210
chr10	99172845	99172912	A-E	549	.	99172878	99172879	255,215,0	2	1,1	0,66
chr10	99173709	99174019	A-E	589	.	99173865	99173866	255,215,0	2	27,23	0,287
chr10	99302007	99302242	A-E	962	.	99302123	99302124	255,215,0	2	65,66	0,169
chr10	99302907	99303185	A-E	949	.	99303056	99303057	255,215,0	2	112,91	0,187
chr10	99356549	99356930	A-E	614	.	99356739	99356740	255,215,0	2	1,1	0,380
chr10	99449337	99449738	A-E	962	.	99449606	99449607	255,215,0	2	226,87	0,314
chr10	100019738	100019959	A-E	954	.	100019848	100019849	255,215,0	2	1,1	0,220
chr10	100082942	100083374	A-E	991	.	100083162	100083163	255,215,0	2	145,136	0,296
chr10	100120877	100121283	A-E	950	.	100120896	100120897	255,215,0	2	7,374	0,32
chr10	101543856	101543953	A-E	502	.	101543935	101543936	255,215,0	2	63,1	0,96
chr10	101744070	101744300	A-E	668	.	101744184	101744185	255,215,0	2	1,1	0,229
chr10	101754114	101754425	A-E	956	.	101754202	101754203	255,215,0	2	64,198	0,113
chr10	102130336	102130669	A-E	991	.	102130534	102130535	255,215,0	2	158,94	0,239
chr10	102130783	102131327	A-E	971	.	102130954	102130955	255,215,0	2	116,317	0,227
chr10	103124623	103124787	A-E	821	.	103124738	103124739	255,215,0	2	71,4	0,160
chr10	103453403	103453880	A-E	844	.	103453586	103453587	255,215,0	2	163,272	0,205
chr10	103877464	103877788	A-E	734	.	103877717	103877718	255,215,0	2	225,41	0,283
chr10	104359512	104359806	A-E	991	.	104359658	104359659	255,215,0	2	1,1	0,293
chr10	104406463	104406725	A-E	820	.	104406694	104406695	255,215,0	2	202,1	0,261
chr10	104470539	104470788	A-E	778	.	104470555	104470556	255,215,0	2	1,217	0,32
chr10	104473144	104473537	A-E	914	.	104473338	104473339	255,215,0	2	1,5	0,388
chr10	104556220	104556459	A-E	562	.	104556322	104556323	255,215,0	2	54,87	0,152
chr10	104953975	104954222	A-E	994	.	104954114	104954115	255,215,0	2	104,72	0,175
chr10	104956992	104957240	A-E	994	.	104957081	104957082	255,215,0	2	45,114	0,134
chr10	105230970	105231363	A-E	862	.	105231242	105231243	255,215,0	2	176,23	0,370
chr10	105427179	105427487	A-E	880	.	105427328	105427329	255,215,0	2	115,124	0,184
chr10	105451160	105451473	A-E	657	.	105451218	105451219	255,215,0	2	1,196	0,117
chr10	105452274	105452407	A-E	842	.	105452302	105452303	255,215,0	2	1,76	0,57
chr10	105456300	105456542	A-E	983	.	105456433	105456434	255,215,0	2	118,93	0,149
chr10	105532054	105532211	A-E	941	.	105532108	105532109	255,215,0	2	1,49	0,108
chr10	105650011	105650288	A-E	510	.	105650236	105650237	255,215,0	2	180,6	0,271
chr10	105667994	105668449	A-E	961	.	105668209	105668210	255,215,0	2	166,190	0,265
chr10	105681714	105681858	A-E	920	.	105681785	105681786	255,215,0	2	1,1	0,143
chr10	105869782	105869970	A-E	513	.	105869883	105869884	255,215,0	2	55,40	0,148
chr10	106020526	106021193	A-E	706	.	106020580	106020581	255,215,0	2	14,571	0,96
chr10	106052804	106053054	A-E	666	.	106052845	106052846	255,215,0	2	1,167	0,83
chr10	106096287	106096870	A-E	884	.	106096610	106096611	255,215,0	2	269,204	0,379
chr10	106109390	106109845	A-E	848	.	106109500	106109501	255,215,0	2	49,282	0,173
chr10	108702155	108702347	A-E	884	.	108702206	108702207	255,215,0	2	9,97	0,95
chr10	108717725	108717784	A-E	690	.	108717754	108717755	255,215,0	2	2,1	0,58
chr10	108717910	108718203	A-E	609	.	108718056	108718057	255,215,0	2	1,1	0,292
chr10	108757582	108757742	A-E	686	.	108757677	108757678	255,215,0	2	33,1	0,159
chr10	111766410	111766784	A-E	915	.	111766650	111766651	255,215,0	2	208,100	0,274
chr10	111834173	111834352	A-E	663	.	111834275	111834276	255,215,0	2	31,4	0,175
chr10	111841715	111842020	A-E	941	.	111841845	111841846	255,215,0	2	85,128	0,177
chr10	111909063	111909226	A-E	980	.	111909133	111909134	255,215,0	2	8,30	0,133
chr10	111971920	111972386	A-E	919	.	111972090	111972091	255,215,0	2	144,268	0,198
chr10	111981639	111982026	A-E	975	.	111981733	111981734	255,215,0	2	74,272	0,115
chr10	112155518	112156031	A-E	638	.	112155807	112155808	255,215,0	2	223,157	0,356
chr10	112170161	112170538	A-E	596	.	112170356	112170357	255,215,0	2	107,93	0,284
chr10	112185759	112186089	A-E	900	.	112185824	112185825	255,215,0	2	31,230	0,100
chr10	112186754	112186909	A-E	555	.	112186850	112186851	255,215,0	2	40,1	0,154
chr10	112259301	112259712	A-E	611	.	112259444	112259445	255,215,0	2	115,239	0,172
chr10	112272592	112272848	A-E	704	.	112272746	112272747	255,215,0	2	96,42	0,214
chr10	112295745	112296221	A-E	815	.	112295999	112296000	255,215,0	2	160,127	0,349
chr10	112401121	112401469	A-E	920	.	112401219	112401220	255,215,0	2	18,169	0,179
chr10	112432258	112432673	A-E	891	.	112432307	112432308	255,215,0	2	25,341	0,74
chr10	112533972	112534336	A-E	977	.	112534060	112534061	255,215,0	2	1,187	0,177
chr10	112617518	112617573	A-E	990	.	112617533	112617534	255,215,0	2	1,24	0,31
chr10	112624355	112624707	A-E	926	.	112624539	112624540	255,215,0	2	112,94	0,258
chr10	114139786	114140040	A-E	726	.	114139909	114139910	255,215,0	2	27,34	0,220
chr10	114823862	114824125	A-E	734	.	114823993	114823994	255,215,0	2	1,1	0,262
chr10	114847181	114847492	A-E	993	.	114847279	114847280	255,215,0	2	5,119	0,192
chr10	115085951	115086304	A-E	955	.	115086159	115086160	255,215,0	2	77,12	0,341
chr10	116394389	116394785	A-E	508	.	116394495	116394496	255,215,0	2	1,184	0,212
chr10	116582671	116583074	A-E	696	.	116582919	116582920	255,215,0	2	102,7	0,396
chr10	119256221	119256343	A-E	649	.	119256281	119256282	255,215,0	2	1,1	0,121
chr10	120850460	120850786	A-E	990	.	120850707	120850708	255,215,0	2	181,12	0,314
chr10	121027859	121028318	A-E	716	.	121028195	121028196	255,215,0	2	277,63	0,396
chr10	121028416	121028802	A-E	685	.	121028727	121028728	255,215,0	2	296,58	0,328
chr10	121030438	121030814	A-E	940	.	121030687	121030688	255,215,0	2	194,70	0,306
chr10	121031141	121031480	A-E	794	.	121031338	121031339	255,215,0	2	135,78	0,261
chr10	121075171	121075335	A-E	972	.	121075277	121075278	255,215,0	2	77,28	0,136
chr10	121076325	121076636	A-E	730	.	121076480	121076481	255,215,0	2	1,1	0,310
chr10	121249100	121249168	A-E	504	.	121249138	121249139	255,215,0	2	12,3	0,65
chr10	121277481	121277683	A-E	757	.	121277592	121277593	255,215,0	2	23,1	0,201
chr10	121412148	121412380	A-E	743	.	121412195	121412196	255,215,0	2	1,138	0,94
chr10	121415317	121415432	A-E	509	.	121415358	121415359	255,215,0	2	24,55	0,60
chr10	121417930	121418047	A-E	942	.	121417977	121417978	255,215,0	2	1,23	0,94
chr10	121544240	121544543	A-E	807	.	121544311	121544312	255,215,0	2	19,179	0,124
chr10	123822805	123823045	A-E	984	.	123822956	123822957	255,215,0	2	147,84	0,156
chr10	124067478	124067825	A-E	614	.	124067683	124067684	255,215,0	2	182,117	0,230
chr10	125795335	125795932	A-E	814	.	125795562	125795563	255,215,0	2	171,313	0,284
chr10	126236352	126236744	A-E	884	.	126236558	126236559	255,215,0	2	23,1	0,391
chr10	126329186	126329692	A-E	953	.	126329618	126329619	255,215,0	2	410,50	0,456
chr10	126329893	126330183	A-E	731	.	126330083	126330084	255,215,0	2	164,73	0,217
chr10	126336359	126336702	A-E	922	.	126336536	126336537	255,215,0	2	146,134	0,209
chr10	126337254	126337585	A-E	858	.	126337479	126337480	255,215,0	2	219,99	0,232
chr10	126360075	126360476	A-E	985	.	126360333	126360334	255,215,0	2	126,9	0,392
chr10	126377488	126377718	A-E	901	.	126377624	126377625	255,215,0	2	45,1	0,229
chr10	126382372	126382711	A-E	900	.	126382459	126382460	255,215,0	2	1,164	0,175
chr10	126406559	126407126	A-E	994	.	126406851	126406852	255,215,0	2	227,209	0,358
chr10	126429723	126430192	A-E	833	.	126430041	126430042	255,215,0	2	242,73	0,396
chr10	132317630	132317771	A-E	924	.	132317700	132317701	255,215,0	2	1,1	0,140
chr10	132429890	132430021	A-E	548	.	132429955	132429956	255,215,0	2	1,1	0,130
chr10	132886948	132887038	A-E	984	.	132886979	132886980	255,215,0	2	13,39	0,51
chr10	133836748	133836839	A-E	534	.	133836755	133836756	255,215,0	2	1,77	0,14
chr10	134234707	134235257	A-E	957	.	134234763	134234764	255,215,0	2	1,437	0,113
chr10	134266616	134267060	A-E	986	.	134266752	134266753	255,215,0	2	89,259	0,185
chr10	134330832	134331178	A-E	992	.	134331004	134331005	255,215,0	2	1,1	0,345
chr10	134358302	134358585	A-E	916	.	134358461	134358462	255,215,0	2	38,1	0,282
chr10	134364689	134365427	A-E	753	.	134365070	134365071	255,215,0	2	378,353	0,385
chr10	134369255	134369540	A-E	687	.	134369398	134369399	255,215,0	2	59,56	0,229
chr10	134373708	134374041	A-E	837	.	134373809	134373810	255,215,0	2	56,186	0,147
chr10	134385594	134385710	A-E	994	.	134385630	134385631	255,215,0	2	1,43	0,73
chr10	135059182	135059590	A-E	997	.	135059281	135059282	255,215,0	2	1,209	0,199
chr10	135072735	135073128	A-E	754	.	135072894	135072895	255,215,0	2	101,174	0,219
chr10	135074691	135075148	A-E	960	.	135074933	135074934	255,215,0	2	231,202	0,255
chr10	135092117	135092276	A-E	990	.	135092146	135092147	255,215,0	2	13,113	0,46
chr10	135092436	135092746	A-E	970	.	135092592	135092593	255,215,0	2	111,107	0,203
chr10	135118820	135119258	A-E	833	.	135118895	135118896	255,215,0	2	20,307	0,131
chr10	135119353	135119734	A-E	948	.	135119517	135119518	255,215,0	2	154,205	0,176
chr10	135143215	135143462	A-E	699	.	135143338	135143339	255,215,0	2	1,1	0,246
chr11	268826	269269	A-E	976	.	268944	268945	255,215,0	2	102,308	0,135
chr11	269337	269903	A-E	954	.	269510	269511	255,215,0	2	154,372	0,194
chr11	312288	312763	A-E	808	.	312358	312359	255,215,0	2	3,336	0,139
chr11	316246	316608	A-E	907	.	316491	316492	255,215,0	2	171,41	0,321
chr11	316965	317318	A-E	833	.	317186	317187	255,215,0	2	197,107	0,246
chr11	334344	334553	A-E	986	.	334420	334421	255,215,0	2	1,56	0,153
chr11	353403	353830	A-E	967	.	353518	353519	255,215,0	2	103,298	0,129
chr11	738048	738285	A-E	812	.	738170	738171	255,215,0	2	10,1	0,236
chr11	741538	741804	A-E	814	.	741721	741722	255,215,0	2	104,2	0,264
chr11	749835	750077	A-E	694	.	749966	749967	255,215,0	2	22,1	0,241
chr11	1285805	1285940	A-E	799	.	1285876	1285877	255,215,0	2	12,3	0,132
chr11	1404403	1404794	A-E	604	.	1404636	1404637	255,215,0	2	185,108	0,283
chr11	1793842	1794035	A-E	994	.	1793937	1793938	255,215,0	2	67,69	0,124
chr11	1804182	1804577	A-E	953	.	1804352	1804353	255,215,0	2	115,168	0,227
chr11	1865419	1866172	A-E	869	.	1865683	1865684	255,215,0	2	228,452	0,301
chr11	1989837	1990190	A-E	883	.	1989953	1989954	255,215,0	2	19,138	0,215
chr11	1991146	1991394	A-E	835	.	1991372	1991373	255,215,0	2	206,1	0,247
chr11	2746958	2747301	A-E	551	.	2747028	2747029	255,215,0	2	10,211	0,132
chr11	2790402	2790588	A-E	796	.	2790506	2790507	255,215,0	2	24,1	0,185
chr11	2799950	2800256	A-E	997	.	2800113	2800114	255,215,0	2	22,1	0,305
chr11	2919958	2920393	A-E	947	.	2920123	2920124	255,215,0	2	131,234	0,201
chr11	2951529	2951649	A-E	977	.	2951618	2951619	255,215,0	2	82,23	0,97
chr11	3175519	3175620	A-E	859	.	3175571	3175572	255,215,0	2	5,1	0,100
chr11	3190411	3190716	A-E	996	.	3190537	3190538	255,215,0	2	11,63	0,242
chr11	3443739	3443990	A-E	799	.	3443854	3443855	255,215,0	2	11,30	0,221
chr11	3533400	3533573	A-E	933	.	3533456	3533457	255,215,0	2	2,61	0,112
chr11	3636003	3636160	A-E	579	.	3636054	3636055	255,215,0	2	1,55	0,102
chr11	3855847	3856061	A-E	970	.	3855975	3855976	255,215,0	2	65,22	0,192
chr11	3856455	3856581	A-E	934	.	3856497	3856498	255,215,0	2	9,50	0,76
chr11	3859822	3860019	A-E	519	.	3859940	3859941	255,215,0	2	117,76	0,121
chr11	5300063	5300226	A-E	743	.	5300159	5300160	255,215,0	2	32,1	0,162
chr11	5301836	5302123	A-E	996	.	5301937	5301938	255,215,0	2	1,84	0,203
chr11	5311058	5311280	A-E	572	.	5311160	5311161	255,215,0	2	8,24	0,198
chr11	5836872	5837003	A-E	961	.	5836926	5836927	255,215,0	2	1,23	0,108
chr11	6765949	6766297	A-E	513	.	6766122	6766123	255,215,0	2	1,1	0,347
chr11	8848675	8849002	A-E	736	.	8848758	8848759	255,215,0	2	1,160	0,167
chr11	8935621	8935992	A-E	942	.	8935712	8935713	255,215,0	2	63,251	0,120
chr11	9023312	9023663	A-E	824	.	9023568	9023569	255,215,0	2	254,92	0,259
chr11	9383301	9383481	A-E	662	.	9383366	9383367	255,215,0	2	8,56	0,124
chr11	9587499	9588027	A-E	990	.	9587719	9587720	255,215,0	2	161,247	0,281
chr11	9588297	9588534	A-E	953	.	9588392	9588393	255,215,0	2	42,87	0,150
chr11	9590279	9590748	A-E	691	.	9590468	9590469	255,215,0	2	170,260	0,209
chr11	9623030	9623285	A-E	686	.	9623165	9623166	255,215,0	2	72,56	0,199
chr11	9636768	9636900	A-E	609	.	9636823	9636824	255,215,0	2	4,25	0,107
chr11	9648348	9648562	A-E	656	.	9648453	9648454	255,215,0	2	1,3	0,211
chr11	9770028	9770265	A-E	865	.	9770205	9770206	255,215,0	2	122,3	0,234
chr11	10373282	10373523	A-E	613	.	10373407	10373408	255,215,0	2	80,70	0,171
chr11	10388178	10388602	A-E	553	.	10388328	10388329	255,215,0	2	78,201	0,223
chr11	10436257	10436513	A-E	817	.	10436355	10436356	255,215,0	2	78,137	0,119
chr11	10466443	10466819	A-E	588	.	10466732	10466733	255,215,0	2	207,4	0,372
chr11	10633912	10633952	A-E	577	.	10633934	10633935	255,215,0	2	6,1	0,39
chr11	10644942	10645095	A-E	849	.	10645020	10645021	255,215,0	2	6,1	0,152
chr11	10681207	10681687	A-E	989	.	10681410	10681411	255,215,0	2	200,272	0,208
chr11	10913909	10914033	A-E	552	.	10913977	10913978	255,215,0	2	15,1	0,123
chr11	10921943	10922208	A-E	918	.	10922067	10922068	255,215,0	2	82,98	0,167
chr11	10924337	10924628	A-E	532	.	10924549	10924550	255,215,0	2	137,3	0,288
chr11	10940363	10940655	A-E	530	.	10940517	10940518	255,215,0	2	25,8	0,284
chr11	11864878	11865300	A-E	832	.	11864974	11864975	255,215,0	2	83,312	0,110
chr11	12063877	12064119	A-E	690	.	12063997	12063998	255,215,0	2	1,1	0,241
chr11	12111660	12111980	A-E	868	.	12111764	12111765	255,215,0	2	63,173	0,147
chr11	12132692	12132808	A-E	627	.	12132734	12132735	255,215,0	2	1,31	0,85
chr11	12136145	12136580	A-E	988	.	12136312	12136313	255,215,0	2	102,201	0,234
chr11	12146355	12146795	A-E	970	.	12146567	12146568	255,215,0	2	154,168	0,272
chr11	12148184	12148552	A-E	726	.	12148401	12148402	255,215,0	2	68,1	0,367
chr11	12177917	12178047	A-E	875	.	12177952	12177953	255,215,0	2	1,60	0,70
chr11	12180569	12180722	A-E	897	.	12180644	12180645	255,215,0	2	2,4	0,149
chr11	12181262	12181458	A-E	505	.	12181362	12181363	255,215,0	2	39,34	0,162
chr11	12188567	12188982	A-E	996	.	12188725	12188726	255,215,0	2	139,237	0,178
chr11	12199343	12199732	A-E	944	.	12199430	12199431	255,215,0	2	4,217	0,172
chr11	12204138	12204505	A-E	984	.	12204341	12204342	255,215,0	2	41,1	0,366
chr11	12204570	12205016	A-E	714	.	12204698	12204699	255,215,0	2	94,283	0,163
chr11	12222498	12222995	A-E	995	.	12222732	12222733	255,215,0	2	145,172	0,325
chr11	12701917	12702070	A-E	613	.	12702016	12702017	255,215,0	2	54,7	0,146
chr11	12824175	12824668	A-E	854	.	12824394	12824395	255,215,0	2	177,231	0,262
chr11	12875265	12875499	A-E	992	.	12875381	12875382	255,215,0	2	1,1	0,233
chr11	13113120	13113298	A-E	968	.	13113208	13113209	255,215,0	2	1,1	0,177
chr11	14443887	14444060	A-E	948	.	14443963	14443964	255,215,0	2	1,21	0,152
chr11	14559062	14559108	A-E	783	.	14559084	14559085	255,215,0	2	1,1	0,45
chr11	14600110	14600431	A-E	839	.	14600206	14600207	255,215,0	2	31,159	0,162
chr11	14874249	14874576	A-E	511	.	14874404	14874405	255,215,0	2	36,52	0,275
chr11	14916687	14916856	A-E	991	.	14916787	14916788	255,215,0	2	34,1	0,168
chr11	15601676	15601927	A-E	962	.	15601778	15601779	255,215,0	2	31,76	0,175
chr11	17230717	17231092	A-E	952	.	17230802	17230803	255,215,0	2	41,245	0,130
chr11	18404883	18405218	A-E	653	.	18405077	18405078	255,215,0	2	109,54	0,281
chr11	18405328	18405801	A-E	949	.	18405463	18405464	255,215,0	2	74,275	0,198
chr11	20016658	20016921	A-E	988	.	20016769	20016770	255,215,0	2	1,41	0,222
chr11	22814174	22814335	A-E	944	.	22814254	22814255	255,215,0	2	1,1	0,160
chr11	27231187	27231325	A-E	974	.	27231257	27231258	255,215,0	2	4,1	0,137
chr11	27255766	27256168	A-E	516	.	27256010	27256011	255,215,0	2	113,26	0,376
chr11	33200855	33201201	A-E	497	.	33201028	33201029	255,215,0	2	2,1	0,345
chr11	33889104	33889440	A-E	536	.	33889280	33889281	255,215,0	2	166,149	0,187
chr11	33933945	33934087	A-E	946	.	33934015	33934016	255,215,0	2	1,1	0,141
chr11	33964663	33964690	A-E	878	.	33964680	33964681	255,215,0	2	9,1	0,26
chr11	34230085	34230408	A-E	806	.	34230172	34230173	255,215,0	2	28,175	0,148
chr11	34255626	34256042	A-E	919	.	34255738	34255739	255,215,0	2	32,222	0,194
chr11	34265315	34265482	A-E	770	.	34265398	34265399	255,215,0	2	31,30	0,137
chr11	34393112	34393337	A-E	981	.	34393188	34393189	255,215,0	2	28,99	0,126
chr11	34426692	34426969	A-E	851	.	34426749	34426750	255,215,0	2	43,205	0,72
chr11	34621875	34622041	A-E	997	.	34621972	34621973	255,215,0	2	31,1	0,165
chr11	34622320	34622551	A-E	834	.	34622431	34622432	255,215,0	2	32,40	0,191
chr11	34706877	34707176	A-E	925	.	34707109	34707110	255,215,0	2	168,1	0,298
chr11	35051463	35051997	A-E	909	.	35051694	35051695	255,215,0	2	222,293	0,241
chr11	35052236	35052689	A-E	994	.	35052492	35052493	255,215,0	2	186,125	0,328
chr11	35057314	35058112	A-E	603	.	35057718	35057719	255,215,0	2	363,351	0,447
chr11	35058254	35058670	A-E	844	.	35058443	35058444	255,215,0	2	125,162	0,254
chr11	35060106	35060254	A-E	555	.	35060179	35060180	255,215,0	2	11,12	0,136
chr11	35061713	35062540	A-E	859	.	35061870	35061871	255,215,0	2	150,662	0,165
chr11	35099118	35099616	A-E	645	.	35099382	35099383	255,215,0	2	242,211	0,287
chr11	36171228	36171637	A-E	992	.	36171429	36171430	255,215,0	2	142,148	0,261
chr11	36430795	36431099	A-E	786	.	36430892	36430893	255,215,0	2	98,206	0,98
chr11	36432821	36433142	A-E	832	.	36432954	36432955	255,215,0	2	117,170	0,151
chr11	43569506	43569887	A-E	984	.	43569720	43569721	255,215,0	2	49,1	0,380
chr11	43760547	43760939	A-E	848	.	43760742	43760743	255,215,0	2	1,1	0,391
chr11	43973549	43973561	A-E	791	.	43973554	43973555	255,215,0	2	1,1	0,11
chr11	44341406	44341701	A-E	691	.	44341458	44341459	255,215,0	2	1,190	0,105
chr11	44359184	44359364	A-E	690	.	44359335	44359336	255,215,0	2	124,1	0,179
chr11	44590064	44591217	A-E	682	.	44590887	44590888	255,215,0	2	776,282	0,871
chr11	44883806	44884166	A-E	918	.	44884087	44884088	255,215,0	2	208,4	0,356
chr11	46270167	46270467	A-E	979	.	46270345	46270346	255,215,0	2	127,69	0,231
chr11	46706691	46706778	A-E	533	.	46706734	46706735	255,215,0	2	1,1	0,86
chr11	47414531	47414922	A-E	875	.	47414825	47414826	255,215,0	2	200,1	0,390
chr11	47414965	47416043	A-E	967	.	47415132	47415133	255,215,0	2	146,889	0,189
chr11	47422402	47422574	A-E	901	.	47422547	47422548	255,215,0	2	120,1	0,171
chr11	47573563	47574025	A-E	719	.	47573746	47573747	255,215,0	2	165,259	0,203
chr11	47787265	47787534	A-E	801	.	47787399	47787400	255,215,0	2	1,1	0,268
chr11	47789923	47790126	A-E	757	.	47789983	47789984	255,215,0	2	48,129	0,74
chr11	47936640	47936646	A-E	505	.	47936642	47936643	255,215,0	2	1,1	0,5
chr11	47939528	47939960	A-E	953	.	47939625	47939626	255,215,0	2	33,270	0,162
chr11	47968538	47968912	A-E	966	.	47968650	47968651	255,215,0	2	39,188	0,186
chr11	48028073	48028508	A-E	895	.	48028178	48028179	255,215,0	2	90,313	0,122
chr11	48030442	48030739	A-E	746	.	48030500	48030501	255,215,0	2	1,180	0,117
chr11	48077375	48077584	A-E	838	.	48077562	48077563	255,215,0	2	167,1	0,208
chr11	57044676	57044864	A-E	518	.	57044769	57044770	255,215,0	2	1,1	0,187
chr11	57104113	57104244	A-E	584	.	57104178	57104179	255,215,0	2	1,1	0,130
chr11	57199694	57199869	A-E	694	.	57199697	57199698	255,215,0	2	1,168	0,7
chr11	57224938	57225034	A-E	874	.	57225000	57225001	255,215,0	2	31,1	0,95
chr11	57336823	57337050	A-E	928	.	57336961	57336962	255,215,0	2	64,13	0,214
chr11	57559748	57559971	A-E	803	.	57559867	57559868	255,215,0	2	62,46	0,177
chr11	58340867	58341571	A-E	688	.	58341166	58341167	255,215,0	2	253,357	0,347
chr11	58544450	58544707	A-E	992	.	58544554	58544555	255,215,0	2	1,49	0,208
chr11	58544837	58545130	A-E	737	.	58544993	58544994	255,215,0	2	22,2	0,291
chr11	59524471	59524655	A-E	908	.	59524595	59524596	255,215,0	2	106,41	0,143
chr11	59544042	59544226	A-E	567	.	59544123	59544124	255,215,0	2	7,28	0,156
chr11	59735602	59735886	A-E	995	.	59735723	59735724	255,215,0	2	1,41	0,243
chr11	59868075	59868428	A-E	646	.	59868177	59868178	255,215,0	2	1,149	0,204
chr11	59888814	59889019	A-E	827	.	59888922	59888923	255,215,0	2	14,1	0,204
chr11	59894907	59895094	A-E	927	.	59895000	59895001	255,215,0	2	1,1	0,186
chr11	60930012	60930347	A-E	744	.	60930223	60930224	255,215,0	2	129,41	0,294
chr11	60931528	60932206	A-E	982	.	60931840	60931841	255,215,0	2	291,343	0,335
chr11	60932642	60932735	A-E	762	.	60932709	60932710	255,215,0	2	43,1	0,92
chr11	61266317	61266637	A-E	986	.	61266367	61266368	255,215,0	2	7,225	0,95
chr11	61467819	61468013	A-E	659	.	61467905	61467906	255,215,0	2	1,22	0,172
chr11	61523945	61524112	A-E	916	.	61524088	61524089	255,215,0	2	135,15	0,152
chr11	61690816	61690947	A-E	967	.	61690855	61690856	255,215,0	2	1,53	0,78
chr11	61792928	61793609	A-E	995	.	61793203	61793204	255,215,0	2	236,365	0,316
chr11	61872496	61872975	A-E	967	.	61872790	61872791	255,215,0	2	212,102	0,377
chr11	62164133	62164439	A-E	998	.	62164243	62164244	255,215,0	2	3,88	0,218
chr11	62225896	62226091	A-E	978	.	62226017	62226018	255,215,0	2	49,1	0,194
chr11	62230737	62230901	A-E	909	.	62230794	62230795	255,215,0	2	15,63	0,101
chr11	62264935	62265137	A-E	595	.	62265062	62265063	255,215,0	2	54,1	0,201
chr11	62267084	62267180	A-E	727	.	62267133	62267134	255,215,0	2	5,1	0,95
chr11	62267714	62268111	A-E	862	.	62267985	62267986	255,215,0	2	148,1	0,396
chr11	62272728	62273223	A-E	962	.	62272787	62272788	255,215,0	2	12,388	0,107
chr11	62306762	62307027	A-E	607	.	62306933	62306934	255,215,0	2	148,69	0,196
chr11	62310227	62311393	A-E	693	.	62310862	62310863	255,215,0	2	608,502	0,664
chr11	62311446	62311797	A-E	537	.	62311500	62311501	255,215,0	2	5,246	0,105
chr11	62312037	62312397	A-E	877	.	62312244	62312245	255,215,0	2	185,129	0,231
chr11	62319122	62319673	A-E	554	.	62319429	62319430	255,215,0	2	238,174	0,377
chr11	62324383	62324580	A-E	517	.	62324455	62324456	255,215,0	2	1,53	0,144
chr11	62624183	62624258	A-E	758	.	62624223	62624224	255,215,0	2	7,1	0,74
chr11	62625165	62625549	A-E	779	.	62625271	62625272	255,215,0	2	99,270	0,114
chr11	63269910	63269971	A-E	868	.	63269940	63269941	255,215,0	2	1,1	0,60
chr11	63298876	63299223	A-E	959	.	63298997	63298998	255,215,0	2	4,108	0,239
chr11	63302695	63302884	A-E	534	.	63302832	63302833	255,215,0	2	100,14	0,175
chr11	63319473	63319796	A-E	507	.	63319588	63319589	255,215,0	2	80,172	0,151
chr11	63334518	63335083	A-E	812	.	63334715	63334716	255,215,0	2	164,333	0,232
chr11	63370762	63370914	A-E	648	.	63370824	63370825	255,215,0	2	9,36	0,116
chr11	63687620	63687907	A-E	747	.	63687857	63687858	255,215,0	2	190,1	0,286
chr11	63775286	63775368	A-E	997	.	63775341	63775342	255,215,0	2	31,1	0,81
chr11	63954598	63954956	A-E	856	.	63954813	63954814	255,215,0	2	74,1	0,357
chr11	64102702	64102834	A-E	996	.	64102749	64102750	255,215,0	2	1,37	0,95
chr11	64125464	64125650	A-E	993	.	64125509	64125510	255,215,0	2	1,96	0,90
chr11	64140304	64140795	A-E	939	.	64140551	64140552	255,215,0	2	161,156	0,335
chr11	64267191	64267548	A-E	778	.	64267419	64267420	255,215,0	2	101,1	0,356
chr11	64427372	64427588	A-E	982	.	64427563	64427564	255,215,0	2	168,1	0,215
chr11	64629180	64629438	A-E	516	.	64629291	64629292	255,215,0	2	100,134	0,124
chr11	64637838	64638320	A-E	899	.	64638070	64638071	255,215,0	2	207,223	0,259
chr11	65042835	65043130	A-E	872	.	65042857	65042858	255,215,0	2	1,250	0,45
chr11	65058176	65058598	A-E	567	.	65058416	65058417	255,215,0	2	224,164	0,258
chr11	65152750	65152863	A-E	551	.	65152818	65152819	255,215,0	2	37,13	0,100
chr11	65184888	65185395	A-E	556	.	65184990	65184991	255,215,0	2	82,384	0,123
chr11	65238917	65239096	A-E	983	.	65239036	65239037	255,215,0	2	66,6	0,173
chr11	65248969	65249218	A-E	529	.	65249207	65249208	255,215,0	2	231,3	0,246
chr11	65249962	65250245	A-E	612	.	65250145	65250146	255,215,0	2	143,58	0,225
chr11	65252951	65253044	A-E	624	.	65253025	65253026	255,215,0	2	58,1	0,92
chr11	65259637	65259913	A-E	734	.	65259839	65259840	255,215,0	2	154,25	0,251
chr11	65259930	65260851	A-E	955	.	65260541	65260542	255,215,0	2	600,298	0,623
chr11	65261988	65262329	A-E	769	.	65262151	65262152	255,215,0	2	137,151	0,190
chr11	65263684	65264604	A-E	723	.	65263855	65263856	255,215,0	2	147,724	0,196
chr11	65290857	65291092	A-E	807	.	65290958	65290959	255,215,0	2	1,32	0,203
chr11	65323331	65323567	A-E	634	.	65323508	65323509	255,215,0	2	121,1	0,235
chr11	65342581	65342818	A-E	989	.	65342731	65342732	255,215,0	2	66,1	0,236
chr11	65379476	65379605	A-E	530	.	65379540	65379541	255,215,0	2	1,1	0,128
chr11	65411467	65411885	A-E	795	.	65411632	65411633	255,215,0	2	82,168	0,250
chr11	65670692	65670945	A-E	986	.	65670844	65670845	255,215,0	2	54,1	0,252
chr11	65678943	65679154	A-E	534	.	65679018	65679019	255,215,0	2	17,77	0,134
chr11	65679250	65679576	A-E	963	.	65679372	65679373	255,215,0	2	39,119	0,207
chr11	65695608	65695878	A-E	969	.	65695745	65695746	255,215,0	2	103,98	0,172
chr11	65849089	65849462	A-E	520	.	65849116	65849117	255,215,0	2	22,339	0,34
chr11	66080826	66081241	A-E	630	.	66080905	66080906	255,215,0	2	34,289	0,126
chr11	66093813	66094193	A-E	542	.	66094102	66094103	255,215,0	2	249,50	0,330
chr11	66094685	66094783	A-E	559	.	66094734	66094735	255,215,0	2	2,1	0,97
chr11	66118604	66119022	A-E	607	.	66118906	66118907	255,215,0	2	259,71	0,347
chr11	66494780	66495327	A-E	548	.	66494981	66494982	255,215,0	2	167,310	0,237
chr11	66511038	66511198	A-E	695	.	66511075	66511076	255,215,0	2	4,89	0,71
chr11	66659730	66659912	A-E	997	.	66659811	66659812	255,215,0	2	17,36	0,146
chr11	66697442	66697531	A-E	515	.	66697486	66697487	255,215,0	2	1,1	0,88
chr11	66717584	66717809	A-E	990	.	66717708	66717709	255,215,0	2	74,50	0,175
chr11	66738286	66738892	A-E	798	.	66738414	66738415	255,215,0	2	64,412	0,194
chr11	66845907	66846062	A-E	868	.	66845989	66845990	255,215,0	2	12,1	0,154
chr11	67121988	67122388	A-E	983	.	67122126	67122127	255,215,0	2	30,153	0,247
chr11	67142500	67143040	A-E	676	.	67142969	67142970	255,215,0	2	400,1	0,539
chr11	67143202	67143472	A-E	528	.	67143422	67143423	255,215,0	2	194,22	0,248
chr11	67895703	67896078	A-E	859	.	67896016	67896017	255,215,0	2	253,1	0,374
chr11	68722813	68723020	A-E	969	.	68722900	68722901	255,215,0	2	1,32	0,175
chr11	68778534	68778789	A-E	968	.	68778693	68778694	255,215,0	2	66,1	0,254
chr11	69067534	69068152	A-E	811	.	69067998	69067999	255,215,0	2	445,134	0,484
chr11	69069179	69069344	A-E	980	.	69069259	69069260	255,215,0	2	71,74	0,91
chr11	69069522	69069665	A-E	773	.	69069597	69069598	255,215,0	2	13,5	0,138
chr11	69154889	69155105	A-E	531	.	69154978	69154979	255,215,0	2	1,38	0,178
chr11	69794643	69794820	A-E	995	.	69794755	69794756	255,215,0	2	51,2	0,175
chr11	69795546	69795838	A-E	923	.	69795682	69795683	255,215,0	2	23,41	0,251
chr11	70079442	70079825	A-E	899	.	70079632	70079633	255,215,0	2	3,5	0,378
chr11	70159213	70159451	A-E	748	.	70159300	70159301	255,215,0	2	18,80	0,158
chr11	70245269	70246141	A-E	910	.	70245675	70245676	255,215,0	2	399,457	0,415
chr11	71936800	71937067	A-E	596	.	71937008	71937009	255,215,0	2	152,1	0,266
chr11	72194831	72195144	A-E	540	.	72194990	72194991	255,215,0	2	93,87	0,226
chr11	72447514	72448295	A-E	866	.	72447638	72447639	255,215,0	2	65,596	0,185
chr11	72449101	72449742	A-E	560	.	72449391	72449392	255,215,0	2	247,307	0,334
chr11	72452508	72452870	A-E	995	.	72452655	72452656	255,215,0	2	95,161	0,201
chr11	72854261	72854849	A-E	978	.	72854637	72854638	255,215,0	2	359,193	0,395
chr11	72909664	72909952	A-E	652	.	72909863	72909864	255,215,0	2	147,35	0,253
chr11	73095869	73096760	A-E	934	.	73096280	73096281	255,215,0	2	371,438	0,453
chr11	73097153	73097443	A-E	789	.	73097264	73097265	255,215,0	2	84,150	0,140
chr11	73722792	73723138	A-E	994	.	73723055	73723056	255,215,0	2	206,25	0,321
chr11	74171904	74172163	A-E	977	.	74171976	74171977	255,215,0	2	41,155	0,104
chr11	74742390	74742651	A-E	996	.	74742473	74742474	255,215,0	2	34,127	0,134
chr11	75041361	75041638	A-E	668	.	75041485	75041486	255,215,0	2	40,68	0,209
chr11	75048473	75048863	A-E	902	.	75048533	75048534	255,215,0	2	1,270	0,120
chr11	75051761	75052000	A-E	770	.	75051846	75051847	255,215,0	2	1,69	0,170
chr11	75060875	75061139	A-E	919	.	75061044	75061045	255,215,0	2	139,63	0,201
chr11	75080203	75080380	A-E	925	.	75080291	75080292	255,215,0	2	1,1	0,176
chr11	75265416	75265853	A-E	983	.	75265463	75265464	255,215,0	2	3,344	0,93
chr11	75400899	75401296	A-E	856	.	75401108	75401109	255,215,0	2	66,44	0,353
chr11	75945169	75945568	A-E	854	.	75945241	75945242	255,215,0	2	1,254	0,145
chr11	76455945	76456205	A-E	555	.	76456075	76456076	255,215,0	2	28,27	0,233
chr11	76463883	76464042	A-E	662	.	76463969	76463970	255,215,0	2	49,34	0,125
chr11	76534548	76534939	A-E	976	.	76534879	76534880	255,215,0	2	275,2	0,389
chr11	76721586	76721786	A-E	501	.	76721727	76721728	255,215,0	2	84,1	0,199
chr11	77751153	77751354	A-E	972	.	77751182	77751183	255,215,0	2	2,143	0,58
chr11	77898869	77899120	A-E	961	.	77899015	77899016	255,215,0	2	127,85	0,166
chr11	78000759	78000964	A-E	829	.	78000860	78000861	255,215,0	2	77,79	0,126
chr11	78001305	78001608	A-E	988	.	78001427	78001428	255,215,0	2	75,133	0,170
chr11	78003105	78003596	A-E	995	.	78003354	78003355	255,215,0	2	166,157	0,334
chr11	78089939	78090271	A-E	754	.	78090186	78090187	255,215,0	2	203,40	0,292
chr11	78091808	78092073	A-E	817	.	78091932	78091933	255,215,0	2	1,16	0,249
chr11	82961020	82961401	A-E	506	.	82961210	82961211	255,215,0	2	1,1	0,380
chr11	85802534	85802824	A-E	565	.	85802625	85802626	255,215,0	2	1,108	0,182
chr11	85852808	85853091	A-E	708	.	85852962	85852963	255,215,0	2	126,99	0,184
chr11	85854221	85854449	A-E	652	.	85854329	85854330	255,215,0	2	28,38	0,190
chr11	85854744	85854971	A-E	989	.	85854893	85854894	255,215,0	2	119,47	0,180
chr11	85859429	85859678	A-E	992	.	85859555	85859556	255,215,0	2	5,1	0,248
chr11	85873395	85873578	A-E	965	.	85873504	85873505	255,215,0	2	37,1	0,182
chr11	85874366	85874506	A-E	973	.	85874419	85874420	255,215,0	2	2,35	0,105
chr11	85887618	85887919	A-E	985	.	85887679	85887680	255,215,0	2	18,195	0,106
chr11	85888378	85888509	A-E	855	.	85888437	85888438	255,215,0	2	1,13	0,118
chr11	85894125	85894474	A-E	996	.	85894277	85894278	255,215,0	2	138,182	0,167
chr11	85913184	85913318	A-E	941	.	85913233	85913234	255,215,0	2	8,43	0,91
chr11	85913618	85914066	A-E	674	.	85913697	85913698	255,215,0	2	22,311	0,137
chr11	85929463	85929753	A-E	814	.	85929607	85929608	255,215,0	2	1,1	0,289
chr11	86222200	86222363	A-E	933	.	86222314	86222315	255,215,0	2	68,1	0,162
chr11	86229748	86229843	A-E	498	.	86229794	86229795	255,215,0	2	1,2	0,93
chr11	86451588	86451883	A-E	920	.	86451812	86451813	255,215,0	2	155,1	0,294
chr11	86454484	86454767	A-E	994	.	86454606	86454607	255,215,0	2	49,87	0,196
chr11	86454778	86455149	A-E	994	.	86454966	86454967	255,215,0	2	179,173	0,198
chr11	86642953	86643307	A-E	962	.	86643129	86643130	255,215,0	2	1,1	0,353
chr11	88069705	88069944	A-E	779	.	88069772	88069773	255,215,0	2	1,104	0,135
chr11	88071526	88071793	A-E	798	.	88071706	88071707	255,215,0	2	115,20	0,247
chr11	91525740	91526132	A-E	979	.	91525935	91525936	255,215,0	2	1,1	0,391
chr11	93863761	93864262	A-E	573	.	93864072	93864073	255,215,0	2	275,153	0,348
chr11	93868403	93868611	A-E	957	.	93868482	93868483	255,215,0	2	17,66	0,142
chr11	94842355	94842534	A-E	973	.	94842419	94842420	255,215,0	2	3,53	0,126
chr11	94882788	94883137	A-E	500	.	94883022	94883023	255,215,0	2	138,18	0,331
chr11	94886240	94886569	A-E	849	.	94886505	94886506	255,215,0	2	239,37	0,292
chr11	95448832	95449445	A-E	527	.	95449172	95449173	255,215,0	2	286,218	0,395
chr11	95745158	95745721	A-E	532	.	95745454	95745455	255,215,0	2	225,194	0,369
chr11	95888692	95889856	A-E	969	.	95889447	95889448	255,215,0	2	718,370	0,794
chr11	95987343	95987574	A-E	524	.	95987536	95987537	255,215,0	2	160,3	0,228
chr11	95996412	95996766	A-E	688	.	95996623	95996624	255,215,0	2	119,49	0,305
chr11	96040167	96040456	A-E	603	.	96040281	96040282	255,215,0	2	41,100	0,189
chr11	96071900	96072294	A-E	715	.	96072195	96072196	255,215,0	2	266,69	0,325
chr11	96072423	96072630	A-E	762	.	96072556	96072557	255,215,0	2	102,42	0,165
chr11	97836778	97837204	A-E	710	.	97837003	97837004	255,215,0	2	121,96	0,330
chr11	100547720	100547959	A-E	602	.	100547793	100547794	255,215,0	2	1,93	0,146
chr11	102216514	102216961	A-E	940	.	102216814	102216815	255,215,0	2	258,103	0,344
chr11	108487361	108487672	A-E	729	.	108487556	108487557	255,215,0	2	175,94	0,217
chr11	109618554	109619008	A-E	677	.	109618795	109618796	255,215,0	2	103,74	0,380
chr11	109855730	109855951	A-E	632	.	109855839	109855840	255,215,0	2	29,30	0,191
chr11	109870773	109871141	A-E	928	.	109870858	109870859	255,215,0	2	24,220	0,148
chr11	109939977	109940512	A-E	870	.	109940365	109940366	255,215,0	2	380,137	0,398
chr11	109947189	109947580	A-E	951	.	109947294	109947295	255,215,0	2	64,244	0,147
chr11	109948670	109948938	A-E	960	.	109948845	109948846	255,215,0	2	113,29	0,239
chr11	111569573	111569885	A-E	923	.	111569749	111569750	255,215,0	2	151,109	0,203
chr11	111849134	111849433	A-E	751	.	111849302	111849303	255,215,0	2	106,67	0,232
chr11	113458188	113458759	A-E	595	.	113458446	113458447	255,215,0	2	228,281	0,290
chr11	113552333	113552865	A-E	851	.	113552580	113552581	255,215,0	2	165,201	0,331
chr11	114030720	114031134	A-E	984	.	114030933	114030934	255,215,0	2	124,111	0,303
chr11	114086670	114086890	A-E	997	.	114086744	114086745	255,215,0	2	2,73	0,147
chr11	116802235	116802679	A-E	620	.	116802497	116802498	255,215,0	2	186,104	0,340
chr11	117015877	117016035	A-E	902	.	117015995	117015996	255,215,0	2	91,12	0,146
chr11	117050933	117051273	A-E	722	.	117050996	117050997	255,215,0	2	1,214	0,126
chr11	117873994	117874371	A-E	671	.	117874070	117874071	255,215,0	2	17,240	0,137
chr11	117881559	117881948	A-E	901	.	117881857	117881858	255,215,0	2	253,44	0,345
chr11	117931677	117931995	A-E	894	.	117931809	117931810	255,215,0	2	33,86	0,232
chr11	118112268	118112532	A-E	774	.	118112410	118112411	255,215,0	2	99,78	0,186
chr11	118187372	118187677	A-E	982	.	118187543	118187544	255,215,0	2	158,119	0,186
chr11	118481750	118482023	A-E	982	.	118481895	118481896	255,215,0	2	101,82	0,191
chr11	118570293	118570500	A-E	590	.	118570425	118570426	255,215,0	2	76,17	0,190
chr11	118748993	118749146	A-E	904	.	118749070	118749071	255,215,0	2	8,5	0,148
chr11	118788249	118788453	A-E	638	.	118788293	118788294	255,215,0	2	2,116	0,88
chr11	118791529	118792348	A-E	826	.	118792151	118792152	255,215,0	2	524,97	0,722
chr11	118794621	118795305	A-E	681	.	118795012	118795013	255,215,0	2	388,288	0,396
chr11	118799839	118800231	A-E	694	.	118800030	118800031	255,215,0	2	128,136	0,256
chr11	118800879	118801266	A-E	962	.	118801160	118801161	255,215,0	2	218,42	0,345
chr11	119461410	119461749	A-E	703	.	119461530	119461531	255,215,0	2	40,138	0,201
chr11	119465443	119465711	A-E	997	.	119465598	119465599	255,215,0	2	59,16	0,252
chr11	120302835	120303154	A-E	740	.	120303087	120303088	255,215,0	2	187,1	0,318
chr11	121526040	121526695	A-E	733	.	121526414	121526415	255,215,0	2	375,280	0,375
chr11	122727425	122727730	A-E	736	.	122727612	122727613	255,215,0	2	128,58	0,247
chr11	122956299	122956503	A-E	790	.	122956401	122956402	255,215,0	2	3,1	0,203
chr11	123172454	123172607	A-E	540	.	123172528	123172529	255,215,0	2	1,5	0,148
chr11	123949311	123949466	A-E	551	.	123949387	123949388	255,215,0	2	6,7	0,148
chr11	123950495	123950749	A-E	996	.	123950644	123950645	255,215,0	2	110,64	0,190
chr11	124146082	124146472	A-E	991	.	124146191	124146192	255,215,0	2	50,220	0,170
chr11	124514246	124514548	A-E	958	.	124514257	124514258	255,215,0	2	3,282	0,20
chr11	124668888	124669222	A-E	624	.	124669021	124669022	255,215,0	2	1,67	0,267
chr11	124938982	124939580	A-E	929	.	124939175	124939176	255,215,0	2	181,392	0,206
chr11	124940571	124941111	A-E	987	.	124940840	124940841	255,215,0	2	229,229	0,311
chr11	125327806	125328029	A-E	918	.	125327909	125327910	255,215,0	2	32,48	0,175
chr11	125384251	125384436	A-E	756	.	125384327	125384328	255,215,0	2	23,54	0,131
chr11	126290424	126290762	A-E	994	.	126290591	126290592	255,215,0	2	1,4	0,334
chr11	128346619	128346923	A-E	986	.	128346837	128346838	255,215,0	2	136,3	0,301
chr11	128392930	128393222	A-E	601	.	128393152	128393153	255,215,0	2	155,1	0,291
chr11	129942098	129942391	A-E	782	.	129942178	129942179	255,215,0	2	23,155	0,138
chr11	130392180	130392594	A-E	850	.	130392284	130392285	255,215,0	2	63,268	0,146
chr11	134124453	134124658	A-E	652	.	134124639	134124640	255,215,0	2	169,1	0,204
chr11	134225265	134225400	A-E	674	.	134225315	134225316	255,215,0	2	1,34	0,101
chr12	289742	289883	A-E	907	.	289806	289807	255,215,0	2	11,23	0,118
chr12	298364	298488	A-E	902	.	298414	298415	255,215,0	2	20,43	0,81
chr12	680187	680377	A-E	612	.	680236	680237	255,215,0	2	1,91	0,99
chr12	731666	731908	A-E	755	.	731741	731742	255,215,0	2	9,99	0,143
chr12	775890	776284	A-E	913	.	776000	776001	255,215,0	2	1,174	0,220
chr12	825731	826001	A-E	967	.	825890	825891	255,215,0	2	50,1	0,269
chr12	864034	864343	A-E	691	.	864157	864158	255,215,0	2	51,113	0,196
chr12	1428527	1428661	A-E	686	.	1428593	1428594	255,215,0	2	1,1	0,133
chr12	1717506	1717606	A-E	516	.	1717552	1717553	255,215,0	2	1,7	0,93
chr12	1778192	1778764	A-E	698	.	1778487	1778488	255,215,0	2	227,207	0,365
chr12	2026044	2026229	A-E	939	.	2026138	2026139	255,215,0	2	5,1	0,184
chr12	2144277	2144357	A-E	938	.	2144307	2144308	255,215,0	2	1,20	0,60
chr12	2445525	2445973	A-E	978	.	2445757	2445758	255,215,0	2	232,214	0,234
chr12	3108245	3108552	A-E	970	.	3108281	3108282	255,215,0	2	1,234	0,73
chr12	4245075	4245501	A-E	663	.	4245251	4245252	255,215,0	2	77,150	0,276
chr12	4252128	4252433	A-E	966	.	4252200	4252201	255,215,0	2	58,217	0,88
chr12	4262574	4262924	A-E	986	.	4262749	4262750	255,215,0	2	36,34	0,316
chr12	4380607	4381576	A-E	901	.	4381204	4381205	255,215,0	2	587,361	0,608
chr12	6178640	6178845	A-E	659	.	6178760	6178761	255,215,0	2	52,16	0,189
chr12	6276499	6276627	A-E	735	.	6276568	6276569	255,215,0	2	34,23	0,105
chr12	6276820	6277298	A-E	994	.	6277161	6277162	255,215,0	2	306,101	0,377
chr12	6444583	6445131	A-E	883	.	6444860	6444861	255,215,0	2	276,269	0,279
chr12	6445143	6445640	A-E	987	.	6445506	6445507	255,215,0	2	324,93	0,404
chr12	6454526	6454970	A-E	998	.	6454792	6454793	255,215,0	2	118,29	0,415
chr12	6455086	6455266	A-E	564	.	6455190	6455191	255,215,0	2	59,30	0,150
chr12	6539566	6540029	A-E	970	.	6539920	6539921	255,215,0	2	315,68	0,395
chr12	6663248	6663743	A-E	782	.	6663419	6663420	255,215,0	2	129,281	0,214
chr12	6713710	6714101	A-E	743	.	6713904	6713905	255,215,0	2	1,2	0,389
chr12	6721904	6722326	A-E	857	.	6722185	6722186	255,215,0	2	196,55	0,367
chr12	6741558	6741663	A-E	519	.	6741592	6741593	255,215,0	2	1,36	0,69
chr12	6854848	6855156	A-E	646	.	6854989	6854990	255,215,0	2	70,95	0,213
chr12	6873427	6873901	A-E	936	.	6873602	6873603	255,215,0	2	114,236	0,238
chr12	6962211	6962407	A-E	505	.	6962303	6962304	255,215,0	2	1,12	0,184
chr12	7708490	7708654	A-E	717	.	7708585	7708586	255,215,0	2	29,1	0,163
chr12	8112195	8112747	A-E	892	.	8112461	8112462	255,215,0	2	228,247	0,305
chr12	8123968	8124323	A-E	573	.	8124119	8124120	255,215,0	2	112,164	0,191
chr12	8966613	8966834	A-E	711	.	8966742	8966743	255,215,0	2	39,1	0,220
chr12	8969039	8969453	A-E	919	.	8969245	8969246	255,215,0	2	119,120	0,294
chr12	9065319	9065715	A-E	617	.	9065509	9065510	255,215,0	2	1,15	0,381
chr12	9802084	9802505	A-E	734	.	9802357	9802358	255,215,0	2	232,105	0,316
chr12	9803369	9803672	A-E	987	.	9803506	9803507	255,215,0	2	115,143	0,160
chr12	9804148	9804385	A-E	933	.	9804239	9804240	255,215,0	2	4,58	0,179
chr12	9884076	9884459	A-E	607	.	9884183	9884184	255,215,0	2	53,221	0,162
chr12	9884485	9884690	A-E	681	.	9884557	9884558	255,215,0	2	49,109	0,96
chr12	9910959	9911930	A-E	910	.	9911333	9911334	255,215,0	2	374,595	0,376
chr12	9915681	9915930	A-E	835	.	9915777	9915778	255,215,0	2	59,115	0,134
chr12	9917181	9917686	A-E	947	.	9917497	9917498	255,215,0	2	244,116	0,389
chr12	9946454	9946723	A-E	899	.	9946605	9946606	255,215,0	2	98,64	0,205
chr12	9947226	9947346	A-E	788	.	9947289	9947290	255,215,0	2	15,7	0,113
chr12	9966772	9967089	A-E	668	.	9966968	9966969	255,215,0	2	88,12	0,305
chr12	10514396	10514426	A-E	953	.	10514410	10514411	255,215,0	2	1,1	0,29
chr12	10522688	10522877	A-E	658	.	10522782	10522783	255,215,0	2	1,1	0,188
chr12	11806275	11806670	A-E	494	.	11806606	11806607	255,215,0	2	285,16	0,379
chr12	11951921	11952163	A-E	994	.	11952066	11952067	255,215,0	2	50,1	0,241
chr12	12504083	12504386	A-E	519	.	12504251	12504252	255,215,0	2	36,1	0,302
chr12	12545388	12545784	A-E	982	.	12545561	12545562	255,215,0	2	170,219	0,177
chr12	12556548	12557081	A-E	693	.	12556809	12556810	255,215,0	2	101,110	0,423
chr12	12592534	12593034	A-E	593	.	12592767	12592768	255,215,0	2	178,211	0,289
chr12	12594845	12595716	A-E	977	.	12595014	12595015	255,215,0	2	135,667	0,204
chr12	12872470	12873013	A-E	840	.	12872651	12872652	255,215,0	2	171,350	0,193
chr12	12911881	12912260	A-E	700	.	12911940	12911941	255,215,0	2	1,261	0,118
chr12	12956264	12956405	A-E	764	.	12956395	12956396	255,215,0	2	123,1	0,140
chr12	13251023	13251431	A-E	953	.	13251082	13251083	255,215,0	2	47,336	0,72
chr12	13253893	13254547	A-E	730	.	13254170	13254171	255,215,0	2	278,376	0,278
chr12	14410616	14411017	A-E	997	.	14410841	14410842	255,215,0	2	58,8	0,393
chr12	14413561	14413925	A-E	995	.	14413702	14413703	255,215,0	2	83,164	0,200
chr12	14420572	14420772	A-E	611	.	14420649	14420650	255,215,0	2	2,46	0,154
chr12	14426552	14426694	A-E	648	.	14426608	14426609	255,215,0	2	8,37	0,105
chr12	19284166	19284563	A-E	759	.	19284309	19284310	255,215,0	2	73,183	0,214
chr12	22195948	22196249	A-E	498	.	22196126	22196127	255,215,0	2	58,1	0,300
chr12	23934001	23934216	A-E	872	.	23934208	23934209	255,215,0	2	201,1	0,214
chr12	24858416	24859124	A-E	747	.	24858976	24858977	255,215,0	2	550,136	0,572
chr12	24861897	24862673	A-E	749	.	24862247	24862248	255,215,0	2	336,410	0,366
chr12	24881474	24881628	A-E	503	.	24881550	24881551	255,215,0	2	1,1	0,153
chr12	25104673	25105123	A-E	972	.	25105028	25105029	255,215,0	2	320,58	0,392
chr12	25402760	25403150	A-E	785	.	25403053	25403054	255,215,0	2	230,33	0,357
chr12	26427494	26428032	A-E	986	.	26427843	26427844	255,215,0	2	305,143	0,395
chr12	27702695	27702969	A-E	838	.	27702864	27702865	255,215,0	2	109,44	0,230
chr12	28119724	28120118	A-E	728	.	28120114	28120115	255,215,0	2	389,1	0,393
chr12	28127967	28128359	A-E	907	.	28128242	28128243	255,215,0	2	262,102	0,290
chr12	28179755	28179885	A-E	754	.	28179816	28179817	255,215,0	2	1,7	0,123
chr12	28283625	28284072	A-E	986	.	28283760	28283761	255,215,0	2	77,253	0,194
chr12	29317763	29317994	A-E	671	.	29317896	29317897	255,215,0	2	83,46	0,185
chr12	29395961	29396397	A-E	964	.	29396129	29396130	255,215,0	2	142,240	0,196
chr12	31899631	31900083	A-E	741	.	31899900	31899901	255,215,0	2	240,153	0,299
chr12	31909925	31910440	A-E	994	.	31910294	31910295	255,215,0	2	322,98	0,417
chr12	31985707	31986073	A-E	560	.	31985875	31985876	255,215,0	2	4,33	0,333
chr12	32204633	32204870	A-E	744	.	32204739	32204740	255,215,0	2	1,24	0,213
chr12	32426821	32426960	A-E	936	.	32426891	32426892	255,215,0	2	4,1	0,138
chr12	33137070	33137259	A-E	835	.	33137185	33137186	255,215,0	2	45,2	0,187
chr12	38493611	38493806	A-E	866	.	38493705	38493706	255,215,0	2	30,36	0,159
chr12	45627812	45628672	A-E	537	.	45628350	45628351	255,215,0	2	503,285	0,575
chr12	46381876	46382270	A-E	533	.	46382255	46382256	255,215,0	2	371,5	0,389
chr12	46786554	46786766	A-E	946	.	46786570	46786571	255,215,0	2	1,179	0,33
chr12	46867492	46867759	A-E	989	.	46867535	46867536	255,215,0	2	14,194	0,73
chr12	46943558	46944140	A-E	980	.	46943793	46943794	255,215,0	2	181,292	0,290
chr12	46949913	46950236	A-E	724	.	46950180	46950181	255,215,0	2	242,29	0,294
chr12	47058808	47059020	A-E	904	.	47058971	47058972	255,215,0	2	122,7	0,205
chr12	47601157	47601488	A-E	931	.	47601297	47601298	255,215,0	2	110,159	0,172
chr12	47608427	47608826	A-E	680	.	47608719	47608720	255,215,0	2	190,4	0,395
chr12	47670448	47670925	A-E	924	.	47670782	47670783	255,215,0	2	291,99	0,378
chr12	47671815	47672221	A-E	975	.	47672058	47672059	255,215,0	2	188,107	0,299
chr12	47702305	47702647	A-E	545	.	47702428	47702429	255,215,0	2	1,96	0,246
chr12	47749691	47750629	A-E	851	.	47750306	47750307	255,215,0	2	577,284	0,654
chr12	47754530	47754854	A-E	983	.	47754695	47754696	255,215,0	2	138,131	0,193
chr12	47786916	47787157	A-E	754	.	47787031	47787032	255,215,0	2	87,97	0,144
chr12	48100473	48100834	A-E	834	.	48100652	48100653	255,215,0	2	1,3	0,358
chr12	48202856	48203019	A-E	683	.	48202949	48202950	255,215,0	2	52,27	0,136
chr12	48205363	48205594	A-E	695	.	48205443	48205444	255,215,0	2	4,74	0,157
chr12	48227481	48227636	A-E	962	.	48227558	48227559	255,215,0	2	1,1	0,154
chr12	48282882	48283045	A-E	497	.	48282954	48282955	255,215,0	2	38,55	0,108
chr12	48297772	48297979	A-E	573	.	48297885	48297886	255,215,0	2	56,36	0,171
chr12	49276307	49276420	A-E	538	.	49276361	49276362	255,215,0	2	6,9	0,104
chr12	49449678	49450138	A-E	588	.	49449973	49449974	255,215,0	2	227,96	0,364
chr12	49595765	49596022	A-E	672	.	49595887	49595888	255,215,0	2	42,54	0,203
chr12	49695692	49695788	A-E	966	.	49695731	49695732	255,215,0	2	1,18	0,78
chr12	49762011	49762098	A-E	770	.	49762054	49762055	255,215,0	2	1,1	0,86
chr12	50056796	50057319	A-E	982	.	50056973	50056974	255,215,0	2	138,306	0,217
chr12	50065195	50065560	A-E	667	.	50065249	50065250	255,215,0	2	11,267	0,98
chr12	50067341	50067888	A-E	960	.	50067542	50067543	255,215,0	2	185,329	0,218
chr12	50092738	50092974	A-E	782	.	50092804	50092805	255,215,0	2	24,127	0,109
chr12	50100082	50100376	A-E	691	.	50100304	50100305	255,215,0	2	152,1	0,293
chr12	50221084	50221421	A-E	740	.	50221230	50221231	255,215,0	2	1,44	0,293
chr12	50339326	50339779	A-E	980	.	50339532	50339533	255,215,0	2	171,211	0,242
chr12	50899744	50900179	A-E	570	.	50899946	50899947	255,215,0	2	189,219	0,216
chr12	51180627	51180997	A-E	665	.	51180726	51180727	255,215,0	2	90,260	0,110
chr12	51712804	51712960	A-E	659	.	51712881	51712882	255,215,0	2	1,1	0,155
chr12	51762689	51763227	A-E	832	.	51762913	51762914	255,215,0	2	197,286	0,252
chr12	52278286	52278855	A-E	998	.	52278612	52278613	255,215,0	2	265,180	0,389
chr12	52279748	52280043	A-E	805	.	52279837	52279838	255,215,0	2	61,177	0,118
chr12	52299885	52300072	A-E	923	.	52299969	52299970	255,215,0	2	1,18	0,169
chr12	52366669	52367046	A-E	987	.	52366913	52366914	255,215,0	2	220,108	0,269
chr12	52419301	52419935	A-E	821	.	52419632	52419633	255,215,0	2	260,231	0,403
chr12	52426547	52427164	A-E	832	.	52426821	52426822	255,215,0	2	235,303	0,314
chr12	52457778	52458372	A-E	856	.	52458109	52458110	255,215,0	2	278,208	0,386
chr12	52540964	52541526	A-E	877	.	52541223	52541224	255,215,0	2	252,294	0,268
chr12	52545730	52546132	A-E	768	.	52545993	52545994	255,215,0	2	145,20	0,382
chr12	52674043	52674518	A-E	692	.	52674246	52674247	255,215,0	2	150,217	0,258
chr12	53056178	53056504	A-E	993	.	53056340	53056341	255,215,0	2	1,1	0,325
chr12	53229830	53230092	A-E	585	.	53229927	53229928	255,215,0	2	1,68	0,194
chr12	53264136	53264576	A-E	964	.	53264216	53264217	255,215,0	2	31,310	0,130
chr12	53301815	53302147	A-E	801	.	53302071	53302072	255,215,0	2	182,1	0,331
chr12	53339346	53339557	A-E	641	.	53339458	53339459	255,215,0	2	100,85	0,126
chr12	53445016	53445392	A-E	584	.	53445119	53445120	255,215,0	2	20,189	0,187
chr12	53795240	53795255	A-E	665	.	53795247	53795248	255,215,0	2	1,1	0,14
chr12	53890170	53890360	A-E	750	.	53890250	53890251	255,215,0	2	8,36	0,154
chr12	54012118	54012371	A-E	680	.	54012241	54012242	255,215,0	2	79,84	0,169
chr12	54413422	54413659	A-E	701	.	54413445	54413446	255,215,0	2	1,190	0,47
chr12	54589708	54589846	A-E	842	.	54589776	54589777	255,215,0	2	7,7	0,131
chr12	54690191	54690205	A-E	503	.	54690197	54690198	255,215,0	2	1,1	0,13
chr12	54745877	54746035	A-E	982	.	54745903	54745904	255,215,0	2	1,106	0,52
chr12	54746110	54746353	A-E	798	.	54746238	54746239	255,215,0	2	49,34	0,209
chr12	54752421	54752649	A-E	927	.	54752548	54752549	255,215,0	2	88,60	0,168
chr12	54754477	54754933	A-E	796	.	54754657	54754658	255,215,0	2	179,274	0,182
chr12	54787465	54787792	A-E	793	.	54787686	54787687	255,215,0	2	163,46	0,281
chr12	54810296	54811355	A-E	748	.	54811224	54811225	255,215,0	2	836,37	0,1022
chr12	54814164	54814540	A-E	969	.	54814465	54814466	255,215,0	2	229,1	0,375
chr12	54817026	54817278	A-E	893	.	54817201	54817202	255,215,0	2	109,9	0,243
chr12	54818010	54818206	A-E	647	.	54818091	54818092	255,215,0	2	30,62	0,134
chr12	55327074	55327342	A-E	560	.	55327156	55327157	255,215,0	2	2,104	0,164
chr12	55371698	55371990	A-E	937	.	55371834	55371835	255,215,0	2	70,88	0,204
chr12	56132069	56132385	A-E	859	.	56132307	56132308	255,215,0	2	163,2	0,314
chr12	56219844	56220081	A-E	682	.	56219961	56219962	255,215,0	2	1,2	0,235
chr12	56240862	56241188	A-E	669	.	56240983	56240984	255,215,0	2	43,126	0,200
chr12	56434218	56434302	A-E	517	.	56434259	56434260	255,215,0	2	1,1	0,83
chr12	56474601	56474862	A-E	930	.	56474632	56474633	255,215,0	2	28,226	0,35
chr12	56731526	56731745	A-E	967	.	56731649	56731650	255,215,0	2	107,79	0,140
chr12	56831514	56831759	A-E	972	.	56831653	56831654	255,215,0	2	35,1	0,244
chr12	57077806	57078249	A-E	707	.	57078183	57078184	255,215,0	2	322,9	0,434
chr12	57079143	57079532	A-E	530	.	57079337	57079338	255,215,0	2	1,1	0,388
chr12	57094657	57094840	A-E	754	.	57094720	57094721	255,215,0	2	39,94	0,89
chr12	57326732	57326986	A-E	974	.	57326858	57326859	255,215,0	2	1,1	0,253
chr12	57855378	57855667	A-E	827	.	57855522	57855523	255,215,0	2	1,1	0,288
chr12	58187748	58188085	A-E	590	.	58187956	58187957	255,215,0	2	99,19	0,318
chr12	58238225	58238735	A-E	840	.	58238638	58238639	255,215,0	2	389,71	0,439
chr12	58259163	58259391	A-E	855	.	58259219	58259220	255,215,0	2	2,117	0,111
chr12	58281637	58282038	A-E	509	.	58281776	58281777	255,215,0	2	6,127	0,274
chr12	62644447	62644716	A-E	986	.	62644644	62644645	255,215,0	2	155,28	0,241
chr12	62650628	62651393	A-E	760	.	62650812	62650813	255,215,0	2	118,514	0,251
chr12	62658681	62658957	A-E	720	.	62658714	62658715	255,215,0	2	11,220	0,56
chr12	62998747	62999127	A-E	567	.	62998790	62998791	255,215,0	2	1,293	0,87
chr12	63211361	63211986	A-E	894	.	63211671	63211672	255,215,0	2	264,267	0,358
chr12	63294376	63294638	A-E	823	.	63294611	63294612	255,215,0	2	210,1	0,261
chr12	63304430	63304640	A-E	997	.	63304491	63304492	255,215,0	2	1,88	0,122
chr12	65012959	65013250	A-E	986	.	65013087	65013088	255,215,0	2	117,150	0,141
chr12	65013818	65014124	A-E	959	.	65014035	65014036	255,215,0	2	157,28	0,278
chr12	65019058	65019979	A-E	958	.	65019209	65019210	255,215,0	2	123,741	0,180
chr12	65063507	65064284	A-E	870	.	65063677	65063678	255,215,0	2	162,597	0,180
chr12	65065216	65065277	A-E	649	.	65065241	65065242	255,215,0	2	3,13	0,48
chr12	65997532	65998101	A-E	529	.	65997898	65997899	255,215,0	2	330,166	0,403
chr12	66050300	66050400	A-E	637	.	66050341	66050342	255,215,0	2	1,17	0,83
chr12	66050559	66051086	A-E	877	.	66050840	66050841	255,215,0	2	174,137	0,390
chr12	66059684	66059892	A-E	692	.	66059791	66059792	255,215,0	2	37,30	0,178
chr12	66060821	66060972	A-E	987	.	66060880	66060881	255,215,0	2	13,45	0,106
chr12	66061664	66061966	A-E	699	.	66061875	66061876	255,215,0	2	155,33	0,269
chr12	66662420	66662780	A-E	573	.	66662488	66662489	255,215,0	2	5,228	0,132
chr12	66697484	66697842	A-E	656	.	66697546	66697547	255,215,0	2	19,252	0,106
chr12	68773026	68773359	A-E	868	.	68773242	68773243	255,215,0	2	183,82	0,251
chr12	68953815	68954302	A-E	786	.	68954111	68954112	255,215,0	2	287,181	0,306
chr12	68959428	68959486	A-E	561	.	68959456	68959457	255,215,0	2	1,1	0,57
chr12	69006143	69006530	A-E	822	.	69006153	69006154	255,215,0	2	9,375	0,12
chr12	69200663	69200867	A-E	857	.	69200762	69200763	255,215,0	2	1,5	0,199
chr12	69722229	69722626	A-E	753	.	69722378	69722379	255,215,0	2	141,238	0,159
chr12	69723846	69724038	A-E	675	.	69723893	69723894	255,215,0	2	17,113	0,79
chr12	69725132	69725785	A-E	631	.	69725646	69725647	255,215,0	2	430,53	0,600
chr12	71039604	71039990	A-E	983	.	71039714	71039715	255,215,0	2	1,166	0,220
chr12	71040722	71040853	A-E	560	.	71040779	71040780	255,215,0	2	1,16	0,115
chr12	71055637	71055848	A-E	919	.	71055741	71055742	255,215,0	2	21,23	0,188
chr12	72125908	72126059	A-E	711	.	72125949	72125950	255,215,0	2	1,69	0,82
chr12	72146884	72146940	A-E	983	.	72146911	72146912	255,215,0	2	1,1	0,55
chr12	76052717	76052819	A-E	620	.	76052767	76052768	255,215,0	2	1,2	0,100
chr12	76337836	76338217	A-E	799	.	76338129	76338130	255,215,0	2	253,46	0,335
chr12	76338350	76338647	A-E	983	.	76338467	76338468	255,215,0	2	88,149	0,148
chr12	76345818	76345948	A-E	745	.	76345926	76345927	255,215,0	2	89,1	0,129
chr12	76347823	76348161	A-E	809	.	76347982	76347983	255,215,0	2	89,108	0,230
chr12	76414369	76415079	A-E	831	.	76414684	76414685	255,215,0	2	277,355	0,355
chr12	76552427	76552994	A-E	843	.	76552691	76552692	255,215,0	2	212,249	0,318
chr12	77456593	77456922	A-E	799	.	77456785	77456786	255,215,0	2	75,18	0,311
chr12	88826876	88827166	A-E	534	.	88827019	88827020	255,215,0	2	1,3	0,287
chr12	88828245	88828424	A-E	938	.	88828302	88828303	255,215,0	2	25,88	0,91
chr12	89727563	89727887	A-E	629	.	89727724	89727725	255,215,0	2	1,1	0,323
chr12	89740084	89740418	A-E	803	.	89740291	89740292	255,215,0	2	163,81	0,253
chr12	89740427	89740813	A-E	634	.	89740637	89740638	255,215,0	2	175,140	0,246
chr12	89783713	89783936	A-E	497	.	89783824	89783825	255,215,0	2	1,1	0,222
chr12	89960420	89960675	A-E	561	.	89960547	89960548	255,215,0	2	1,1	0,254
chr12	90127113	90127954	A-E	853	.	90127634	90127635	255,215,0	2	473,270	0,571
chr12	90321045	90321347	A-E	600	.	90321066	90321067	255,215,0	2	1,260	0,42
chr12	92172749	92173207	A-E	900	.	92172878	92172879	255,215,0	2	65,263	0,195
chr12	92396640	92396647	A-E	989	.	92396643	92396644	255,215,0	2	1,1	0,6
chr12	92424488	92424877	A-E	505	.	92424861	92424862	255,215,0	2	359,1	0,388
chr12	92471870	92472505	A-E	930	.	92472385	92472386	255,215,0	2	464,67	0,568
chr12	92772772	92773106	A-E	909	.	92773006	92773007	255,215,0	2	148,12	0,322
chr12	92836682	92836892	A-E	543	.	92836797	92836798	255,215,0	2	74,53	0,157
chr12	92899278	92900031	A-E	505	.	92899711	92899712	255,215,0	2	412,298	0,455
chr12	92932983	92933476	A-E	965	.	92933229	92933230	255,215,0	2	183,183	0,310
chr12	92947125	92947543	A-E	569	.	92947360	92947361	255,215,0	2	234,180	0,238
chr12	93321551	93321826	A-E	825	.	93321625	93321626	255,215,0	2	1,127	0,148
chr12	93531854	93532122	A-E	576	.	93531995	93531996	255,215,0	2	85,70	0,198
chr12	93767024	93767186	A-E	982	.	93767089	93767090	255,215,0	2	1,32	0,130
chr12	93949724	93949882	A-E	496	.	93949802	93949803	255,215,0	2	1,1	0,157
chr12	94135673	94136306	A-E	916	.	94136136	94136137	255,215,0	2	441,146	0,487
chr12	94178297	94178734	A-E	963	.	94178343	94178344	255,215,0	2	1,345	0,92
chr12	94179016	94179409	A-E	951	.	94179113	94179114	255,215,0	2	58,256	0,137
chr12	94241673	94241891	A-E	775	.	94241709	94241710	255,215,0	2	4,148	0,70
chr12	94316416	94316795	A-E	958	.	94316597	94316598	255,215,0	2	1,17	0,362
chr12	94332187	94332483	A-E	706	.	94332366	94332367	255,215,0	2	64,1	0,295
chr12	94493473	94493774	A-E	818	.	94493547	94493548	255,215,0	2	10,162	0,139
chr12	94495978	94496358	A-E	960	.	94496186	94496187	255,215,0	2	143,105	0,275
chr12	94565882	94566094	A-E	544	.	94566041	94566042	255,215,0	2	126,19	0,193
chr12	94601562	94601834	A-E	723	.	94601709	94601710	255,215,0	2	130,106	0,166
chr12	94602005	94602423	A-E	696	.	94602108	94602109	255,215,0	2	61,272	0,146
chr12	94602535	94602691	A-E	751	.	94602632	94602633	255,215,0	2	71,31	0,125
chr12	94638601	94638893	A-E	854	.	94638704	94638705	255,215,0	2	1,85	0,207
chr12	95594660	95595399	A-E	628	.	95595278	95595279	255,215,0	2	544,45	0,694
chr12	95609786	95609977	A-E	871	.	95609895	95609896	255,215,0	2	31,2	0,189
chr12	96438108	96438277	A-E	674	.	96438221	96438222	255,215,0	2	59,1	0,168
chr12	96636403	96636783	A-E	926	.	96636455	96636456	255,215,0	2	50,324	0,56
chr12	96794959	96795305	A-E	765	.	96795210	96795211	255,215,0	2	167,10	0,336
chr12	96839212	96840356	A-E	968	.	96839675	96839676	255,215,0	2	439,655	0,489
chr12	98793447	98793582	A-E	987	.	98793502	98793503	255,215,0	2	4,28	0,107
chr12	98833710	98834204	A-E	994	.	98834051	98834052	255,215,0	2	286,97	0,397
chr12	102187051	102187461	A-E	764	.	102187341	102187342	255,215,0	2	216,45	0,365
chr12	102243993	102244371	A-E	807	.	102244114	102244115	255,215,0	2	83,218	0,160
chr12	102248614	102248823	A-E	758	.	102248718	102248719	255,215,0	2	1,1	0,208
chr12	102259822	102260163	A-E	968	.	102259881	102259882	255,215,0	2	16,237	0,104
chr12	102329942	102330412	A-E	555	.	102330196	102330197	255,215,0	2	189,150	0,320
chr12	104252933	104253121	A-E	899	.	104253025	104253026	255,215,0	2	1,3	0,185
chr12	104330398	104330552	A-E	754	.	104330474	104330475	255,215,0	2	1,1	0,153
chr12	104613052	104613575	A-E	588	.	104613266	104613267	255,215,0	2	126,219	0,304
chr12	104613868	104614024	A-E	935	.	104613969	104613970	255,215,0	2	48,1	0,155
chr12	104675995	104676292	A-E	695	.	104676136	104676137	255,215,0	2	33,47	0,250
chr12	104872178	104872670	A-E	965	.	104872342	104872343	255,215,0	2	137,300	0,192
chr12	104997803	104998291	A-E	946	.	104998124	104998125	255,215,0	2	321,166	0,322
chr12	104998326	104998912	A-E	803	.	104998567	104998568	255,215,0	2	214,316	0,270
chr12	105477471	105477556	A-E	903	.	105477525	105477526	255,215,0	2	42,17	0,68
chr12	106682328	106682503	A-E	987	.	106682421	106682422	255,215,0	2	20,7	0,168
chr12	106694592	106694855	A-E	681	.	106694697	106694698	255,215,0	2	49,100	0,163
chr12	107153976	107154194	A-E	623	.	107154102	107154103	255,215,0	2	58,22	0,196
chr12	107377522	107377900	A-E	714	.	107377584	107377585	255,215,0	2	45,297	0,81
chr12	109083720	109083964	A-E	968	.	109083779	109083780	255,215,0	2	3,127	0,117
chr12	109084686	109085066	A-E	856	.	109084866	109084867	255,215,0	2	133,152	0,228
chr12	109088465	109088864	A-E	636	.	109088837	109088838	255,215,0	2	347,1	0,398
chr12	109093619	109093939	A-E	633	.	109093778	109093779	255,215,0	2	1,2	0,318
chr12	109232143	109232504	A-E	985	.	109232327	109232328	255,215,0	2	153,145	0,216
chr12	109248007	109248657	A-E	691	.	109248410	109248411	255,215,0	2	376,218	0,432
chr12	109249389	109249909	A-E	972	.	109249761	109249762	255,215,0	2	369,144	0,376
chr12	110517321	110517546	A-E	995	.	110517447	110517448	255,215,0	2	30,1	0,224
chr12	110517549	110517856	A-E	982	.	110517739	110517740	255,215,0	2	152,78	0,229
chr12	110694570	110694771	A-E	633	.	110694669	110694670	255,215,0	2	30,31	0,170
chr12	110704832	110705217	A-E	582	.	110705053	110705054	255,215,0	2	91,33	0,352
chr12	111015565	111016027	A-E	865	.	111015681	111015682	255,215,0	2	67,295	0,167
chr12	111016111	111016444	A-E	607	.	111016310	111016311	255,215,0	2	176,110	0,223
chr12	111019873	111020249	A-E	713	.	111019899	111019900	255,215,0	2	1,323	0,53
chr12	111023118	111023488	A-E	571	.	111023331	111023332	255,215,0	2	59,1	0,369
chr12	111043428	111043840	A-E	915	.	111043516	111043517	255,215,0	2	10,244	0,168
chr12	111219532	111219716	A-E	739	.	111219627	111219628	255,215,0	2	8,1	0,183
chr12	111494792	111495250	A-E	815	.	111495129	111495130	255,215,0	2	222,4	0,454
chr12	111847309	111847501	A-E	620	.	111847414	111847415	255,215,0	2	52,32	0,160
chr12	111847615	111848064	A-E	983	.	111847952	111847953	255,215,0	2	292,66	0,383
chr12	111875686	111876044	A-E	936	.	111875770	111875771	255,215,0	2	49,237	0,121
chr12	112534496	112534670	A-E	618	.	112534604	112534605	255,215,0	2	44,1	0,173
chr12	112554455	112554606	A-E	956	.	112554535	112554536	255,215,0	2	43,32	0,119
chr12	113667617	113667862	A-E	831	.	113667653	113667654	255,215,0	2	1,172	0,73
chr12	113709766	113709965	A-E	943	.	113709823	113709824	255,215,0	2	38,121	0,78
chr12	115105863	115106455	A-E	592	.	115106374	115106375	255,215,0	2	435,3	0,589
chr12	116561417	116561596	A-E	807	.	116561451	116561452	255,215,0	2	13,123	0,56
chr12	116773942	116774212	A-E	704	.	116774134	116774135	255,215,0	2	159,43	0,227
chr12	116774503	116774852	A-E	984	.	116774681	116774682	255,215,0	2	136,127	0,222
chr12	116818019	116818280	A-E	724	.	116818124	116818125	255,215,0	2	6,55	0,206
chr12	116879221	116879353	A-E	562	.	116879245	116879246	255,215,0	2	6,89	0,43
chr12	116882134	116882504	A-E	810	.	116882285	116882286	255,215,0	2	88,155	0,215
chr12	116893494	116893818	A-E	960	.	116893639	116893640	255,215,0	2	77,109	0,215
chr12	116930750	116930937	A-E	976	.	116930850	116930851	255,215,0	2	24,10	0,177
chr12	116958826	116959052	A-E	534	.	116958938	116958939	255,215,0	2	43,43	0,183
chr12	117032027	117032578	A-E	723	.	117032231	117032232	255,215,0	2	194,335	0,216
chr12	117039313	117039620	A-E	666	.	117039516	117039517	255,215,0	2	149,49	0,258
chr12	117049040	117049175	A-E	800	.	117049107	117049108	255,215,0	2	1,1	0,134
chr12	117480044	117480441	A-E	997	.	117480322	117480323	255,215,0	2	212,52	0,345
chr12	117483062	117483484	A-E	821	.	117483385	117483386	255,215,0	2	297,72	0,350
chr12	118497379	118497776	A-E	520	.	118497425	118497426	255,215,0	2	1,305	0,92
chr12	118497859	118498236	A-E	687	.	118498047	118498048	255,215,0	2	1,1	0,376
chr12	118744725	118745093	A-E	500	.	118744967	118744968	255,215,0	2	199,82	0,286
chr12	118784975	118784984	A-E	826	.	118784979	118784980	255,215,0	2	1,1	0,8
chr12	118795182	118795561	A-E	972	.	118795498	118795499	255,215,0	2	288,33	0,346
chr12	118815733	118815925	A-E	872	.	118815735	118815736	255,215,0	2	1,187	0,5
chr12	120103394	120103720	A-E	997	.	120103525	120103526	255,215,0	2	1,63	0,263
chr12	120524802	120525368	A-E	845	.	120525018	120525019	255,215,0	2	183,316	0,250
chr12	120639993	120640274	A-E	893	.	120640077	120640078	255,215,0	2	1,113	0,168
chr12	120666780	120666906	A-E	956	.	120666822	120666823	255,215,0	2	1,41	0,85
chr12	120668258	120668871	A-E	995	.	120668568	120668569	255,215,0	2	291,282	0,331
chr12	120669025	120669761	A-E	976	.	120669333	120669334	255,215,0	2	267,385	0,351
chr12	120672500	120673016	A-E	955	.	120672698	120672699	255,215,0	2	149,268	0,248
chr12	120700935	120701192	A-E	496	.	120701120	120701121	255,215,0	2	115,1	0,256
chr12	120906143	120906276	A-E	848	.	120906235	120906236	255,215,0	2	69,16	0,117
chr12	120926786	120926862	A-E	722	.	120926829	120926830	255,215,0	2	13,1	0,75
chr12	121498035	121498283	A-E	559	.	121498256	121498257	255,215,0	2	196,1	0,247
chr12	121581639	121581946	A-E	988	.	121581767	121581768	255,215,0	2	61,111	0,196
chr12	121634517	121635169	A-E	874	.	121634887	121634888	255,215,0	2	350,260	0,392
chr12	121838748	121839039	A-E	867	.	121838845	121838846	255,215,0	2	51,146	0,145
chr12	121904317	121904475	A-E	448	.	121904367	121904368	255,215,0	2	31,87	0,71
chr12	121951651	121951880	A-E	938	.	121951734	121951735	255,215,0	2	12,74	0,155
chr12	121968421	121968751	A-E	671	.	121968671	121968672	255,215,0	2	173,1	0,329
chr12	122006998	122007221	A-E	535	.	122007109	122007110	255,215,0	2	1,1	0,222
chr12	122020670	122020879	A-E	962	.	122020763	122020764	255,215,0	2	17,38	0,171
chr12	122028609	122028883	A-E	736	.	122028797	122028798	255,215,0	2	157,53	0,221
chr12	122067749	122067897	A-E	965	.	122067831	122067832	255,215,0	2	53,35	0,113
chr12	122124782	122125118	A-E	920	.	122124935	122124936	255,215,0	2	126,155	0,181
chr12	122155083	122155323	A-E	979	.	122155203	122155204	255,215,0	2	3,1	0,239
chr12	122309456	122309717	A-E	973	.	122309590	122309591	255,215,0	2	15,7	0,254
chr12	122462187	122462386	A-E	792	.	122462357	122462358	255,215,0	2	147,4	0,195
chr12	122462417	122462775	A-E	752	.	122462614	122462615	255,215,0	2	71,34	0,324
chr12	122517490	122517922	A-E	729	.	122517628	122517629	255,215,0	2	109,264	0,168
chr12	122518432	122518585	A-E	807	.	122518506	122518507	255,215,0	2	2,5	0,148
chr12	122519763	122520228	A-E	791	.	122519935	122519936	255,215,0	2	119,238	0,227
chr12	123223226	123223440	A-E	546	.	123223350	123223351	255,215,0	2	37,1	0,213
chr12	123528001	123528432	A-E	576	.	123528292	123528293	255,215,0	2	259,107	0,324
chr12	123916939	123917399	A-E	839	.	123917199	123917200	255,215,0	2	233,171	0,289
chr12	123933894	123934077	A-E	799	.	123933999	123934000	255,215,0	2	63,35	0,148
chr12	124198913	124199092	A-E	710	.	124199011	124199012	255,215,0	2	28,9	0,170
chr12	124875953	124876085	A-E	777	.	124876022	124876023	255,215,0	2	29,21	0,111
chr12	124991138	124991309	A-E	679	.	124991171	124991172	255,215,0	2	1,105	0,66
chr12	125034286	125034471	A-E	525	.	125034388	125034389	255,215,0	2	21,1	0,184
chr12	125050856	125051375	A-E	478	.	125051212	125051213	255,215,0	2	327,132	0,387
chr12	125073637	125073873	A-E	657	.	125073848	125073849	255,215,0	2	204,17	0,219
chr12	125110878	125111184	A-E	897	.	125111028	125111029	255,215,0	2	28,32	0,274
chr12	125117108	125117622	A-E	989	.	125117162	125117163	255,215,0	2	9,414	0,100
chr12	125117895	125118180	A-E	793	.	125118037	125118038	255,215,0	2	1,1	0,284
chr12	125165952	125166242	A-E	831	.	125166056	125166057	255,215,0	2	48,128	0,162
chr12	125169582	125169721	A-E	668	.	125169664	125169665	255,215,0	2	49,22	0,117
chr12	125211865	125212230	A-E	872	.	125212111	125212112	255,215,0	2	189,61	0,304
chr12	125218943	125219209	A-E	949	.	125219141	125219142	255,215,0	2	145,14	0,252
chr12	125224672	125224768	A-E	827	.	125224725	125224726	255,215,0	2	13,2	0,94
chr12	125230587	125231048	A-E	916	.	125230628	125230629	255,215,0	2	6,384	0,77
chr12	125259292	125259624	A-E	953	.	125259540	125259541	255,215,0	2	172,6	0,326
chr12	125288540	125288810	A-E	975	.	125288725	125288726	255,215,0	2	103,2	0,268
chr12	125389117	125389584	A-E	980	.	125389421	125389422	255,215,0	2	219,76	0,391
chr12	125400956	125401141	A-E	937	.	125401045	125401046	255,215,0	2	84,90	0,95
chr12	125403508	125403991	A-E	608	.	125403766	125403767	255,215,0	2	232,197	0,286
chr12	125404545	125404922	A-E	941	.	125404789	125404790	255,215,0	2	182,69	0,308
chr12	125405622	125405939	A-E	720	.	125405922	125405923	255,215,0	2	287,3	0,314
chr12	125423202	125423335	A-E	945	.	125423284	125423285	255,215,0	2	35,2	0,131
chr12	125425237	125425455	A-E	985	.	125425373	125425374	255,215,0	2	60,5	0,213
chr12	126578526	126578698	A-E	522	.	126578591	126578592	255,215,0	2	1,41	0,131
chr12	127567979	127568114	A-E	982	.	127568033	127568034	255,215,0	2	1,26	0,109
chr12	127610420	127610860	A-E	913	.	127610669	127610670	255,215,0	2	102,43	0,397
chr12	131714239	131714475	A-E	979	.	131714356	131714357	255,215,0	2	1,1	0,235
chr12	132014283	132014643	A-E	924	.	132014519	132014520	255,215,0	2	142,29	0,331
chr12	132288640	132288996	A-E	640	.	132288939	132288940	255,215,0	2	244,1	0,355
chr12	132315038	132315239	A-E	983	.	132315114	132315115	255,215,0	2	24,72	0,129
chr12	132345340	132345736	A-E	977	.	132345588	132345589	255,215,0	2	204,103	0,293
chr12	132970087	132970237	A-E	779	.	132970176	132970177	255,215,0	2	31,1	0,149
chr12	133021534	133022956	A-E	934	.	133022669	133022670	255,215,0	2	1113,264	0,1158
chr13	20419964	20420131	A-E	650	.	20420035	20420036	255,215,0	2	23,46	0,121
chr13	20693405	20693544	A-E	969	.	20693483	20693484	255,215,0	2	69,50	0,89
chr13	20694627	20695029	A-E	789	.	20694905	20694906	255,215,0	2	156,1	0,401
chr13	21517643	21517924	A-E	681	.	21517793	21517794	255,215,0	2	21,1	0,280
chr13	24440474	24440724	A-E	941	.	24440676	24440677	255,215,0	2	156,1	0,249
chr13	25485313	25485583	A-E	882	.	25485397	25485398	255,215,0	2	37,138	0,132
chr13	26760531	26760858	A-E	962	.	26760711	26760712	255,215,0	2	149,114	0,213
chr13	27557231	27557465	A-E	995	.	27557333	27557334	255,215,0	2	61,89	0,145
chr13	27705388	27705668	A-E	664	.	27705627	27705628	255,215,0	2	205,5	0,275
chr13	28929986	28930443	A-E	763	.	28930167	28930168	255,215,0	2	97,191	0,266
chr13	28982673	28982916	A-E	994	.	28982779	28982780	255,215,0	2	1,30	0,213
chr13	29106089	29106574	A-E	808	.	29106394	29106395	255,215,0	2	273,147	0,338
chr13	29148222	29148380	A-E	600	.	29148297	29148298	255,215,0	2	3,10	0,148
chr13	29156851	29157013	A-E	836	.	29156931	29156932	255,215,0	2	33,34	0,128
chr13	29185905	29186210	A-E	740	.	29186041	29186042	255,215,0	2	109,140	0,165
chr13	29232247	29232368	A-E	945	.	29232341	29232342	255,215,0	2	70,1	0,120
chr13	29290769	29291025	A-E	644	.	29290845	29290846	255,215,0	2	13,115	0,141
chr13	29328831	29329051	A-E	826	.	29328861	29328862	255,215,0	2	1,159	0,61
chr13	30928963	30929283	A-E	499	.	30929111	30929112	255,215,0	2	1,24	0,296
chr13	30969684	30969817	A-E	966	.	30969775	30969776	255,215,0	2	59,8	0,125
chr13	31264554	31264674	A-E	916	.	31264585	31264586	255,215,0	2	1,57	0,63
chr13	31619955	31620221	A-E	816	.	31620065	31620066	255,215,0	2	74,118	0,148
chr13	31775014	31775311	A-E	839	.	31775184	31775185	255,215,0	2	45,1	0,296
chr13	34069113	34069239	A-E	802	.	34069160	34069161	255,215,0	2	1,32	0,94
chr13	34253090	34253722	A-E	660	.	34253493	34253494	255,215,0	2	359,183	0,449
chr13	40690248	40690533	A-E	899	.	40690363	40690364	255,215,0	2	53,106	0,179
chr13	41591294	41591779	A-E	916	.	41591503	41591504	255,215,0	2	156,221	0,264
chr13	41627549	41627939	A-E	860	.	41627787	41627788	255,215,0	2	153,65	0,325
chr13	42162855	42163294	A-E	918	.	42163200	42163201	255,215,0	2	320,67	0,372
chr13	42269057	42269475	A-E	643	.	42269217	42269218	255,215,0	2	107,204	0,214
chr13	42849254	42849451	A-E	741	.	42849395	42849396	255,215,0	2	91,4	0,193
chr13	44818555	44818615	A-E	680	.	44818582	44818583	255,215,0	2	1,5	0,55
chr13	44833229	44833563	A-E	996	.	44833336	44833337	255,215,0	2	49,167	0,167
chr13	44838473	44838853	A-E	504	.	44838526	44838527	255,215,0	2	11,284	0,96
chr13	44845135	44845603	A-E	663	.	44845340	44845341	255,215,0	2	130,187	0,281
chr13	45492137	45492940	A-E	905	.	45492234	45492235	255,215,0	2	96,703	0,100
chr13	45941510	45941762	A-E	986	.	45941694	45941695	255,215,0	2	152,35	0,217
chr13	46869807	46870189	A-E	597	.	46870039	46870040	255,215,0	2	169,86	0,296
chr13	48478393	48478707	A-E	882	.	48478626	48478627	255,215,0	2	191,38	0,276
chr13	48716840	48716908	A-E	509	.	48716873	48716874	255,215,0	2	1,1	0,67
chr13	48718696	48718843	A-E	812	.	48718707	48718708	255,215,0	2	1,125	0,22
chr13	48730170	48730306	A-E	800	.	48730223	48730224	255,215,0	2	8,36	0,100
chr13	48735940	48736323	A-E	986	.	48736184	48736185	255,215,0	2	239,133	0,250
chr13	49105819	49106173	A-E	905	.	49105864	49105865	255,215,0	2	1,263	0,91
chr13	49145630	49145973	A-E	785	.	49145845	49145846	255,215,0	2	207,119	0,224
chr13	49470564	49470768	A-E	878	.	49470656	49470657	255,215,0	2	16,35	0,169
chr13	49888133	49888426	A-E	996	.	49888279	49888280	255,215,0	2	1,1	0,292
chr13	50216185	50216584	A-E	971	.	50216279	50216280	255,215,0	2	42,251	0,148
chr13	50217217	50217337	A-E	666	.	50217324	50217325	255,215,0	2	96,1	0,119
chr13	50783828	50784088	A-E	654	.	50783956	50783957	255,215,0	2	3,6	0,254
chr13	50819119	50819505	A-E	958	.	50819320	50819321	255,215,0	2	19,1	0,385
chr13	51200392	51200766	A-E	582	.	51200453	51200454	255,215,0	2	16,267	0,107
chr13	51491068	51491415	A-E	547	.	51491242	51491243	255,215,0	2	4,1	0,346
chr13	52108681	52108727	A-E	590	.	52108703	52108704	255,215,0	2	1,1	0,45
chr13	52126260	52126496	A-E	905	.	52126382	52126383	255,215,0	2	33,24	0,212
chr13	52923212	52923413	A-E	868	.	52923313	52923314	255,215,0	2	3,1	0,200
chr13	53190916	53191040	A-E	926	.	53190999	53191000	255,215,0	2	49,6	0,118
chr13	74709487	74710034	A-E	607	.	74709734	74709735	255,215,0	2	213,265	0,282
chr13	76521620	76521634	A-E	855	.	76521626	76521627	255,215,0	2	1,1	0,13
chr13	80916799	80917232	A-E	906	.	80917155	80917156	255,215,0	2	331,50	0,383
chr13	80936113	80936309	A-E	952	.	80936179	80936180	255,215,0	2	1,64	0,132
chr13	81913928	81913973	A-E	530	.	81913948	81913949	255,215,0	2	5,8	0,37
chr13	95854476	95854763	A-E	997	.	95854632	95854633	255,215,0	2	38,11	0,276
chr13	95926561	95926799	A-E	997	.	95926679	95926680	255,215,0	2	1,1	0,237
chr13	95951518	95951672	A-E	729	.	95951595	95951596	255,215,0	2	3,1	0,153
chr13	97877294	97877762	A-E	686	.	97877399	97877400	255,215,0	2	80,336	0,132
chr13	97879082	97879401	A-E	930	.	97879139	97879140	255,215,0	2	9,213	0,106
chr13	97912286	97912462	A-E	996	.	97912388	97912389	255,215,0	2	30,1	0,175
chr13	98082020	98082299	A-E	770	.	98082213	98082214	255,215,0	2	155,46	0,233
chr13	99128638	99129073	A-E	965	.	99128918	99128919	255,215,0	2	226,99	0,336
chr13	99628165	99628894	A-E	859	.	99628675	99628676	255,215,0	2	361,68	0,661
chr13	99974545	99974749	A-E	780	.	99974636	99974637	255,215,0	2	47,68	0,136
chr13	100008605	100009044	A-E	660	.	100008754	100008755	255,215,0	2	124,263	0,176
chr13	100077871	100078176	A-E	518	.	100078097	100078098	255,215,0	2	201,52	0,253
chr13	100086366	100087191	A-E	994	.	100086746	100086747	255,215,0	2	347,410	0,415
chr13	100154383	100154610	A-E	855	.	100154486	100154487	255,215,0	2	79,98	0,129
chr13	101046682	101046918	A-E	643	.	101046815	101046816	255,215,0	2	32,1	0,235
chr13	103244790	103245125	A-E	948	.	103245072	103245073	255,215,0	2	232,1	0,334
chr13	103249969	103250343	A-E	874	.	103250154	103250155	255,215,0	2	1,3	0,371
chr13	107160222	107160504	A-E	708	.	107160361	107160362	255,215,0	2	1,4	0,278
chr13	107222796	107223196	A-E	876	.	107222997	107222998	255,215,0	2	4,1	0,399
chr13	108918601	108918948	A-E	659	.	108918825	108918826	255,215,0	2	184,82	0,265
chr13	108978746	108978885	A-E	552	.	108978816	108978817	255,215,0	2	12,9	0,130
chr13	109329023	109329148	A-E	498	.	109329087	109329088	255,215,0	2	21,16	0,109
chr13	109568044	109568430	A-E	986	.	109568178	109568179	255,215,0	2	91,207	0,179
chr13	109895773	109895899	A-E	758	.	109895835	109895836	255,215,0	2	1,1	0,125
chr13	110352571	110352699	A-E	980	.	110352635	110352636	255,215,0	2	2,1	0,127
chr13	110359460	110359633	A-E	992	.	110359541	110359542	255,215,0	2	6,16	0,157
chr13	110439676	110440079	A-E	822	.	110439928	110439929	255,215,0	2	233,130	0,273
chr13	110443694	110443751	A-E	983	.	110443734	110443735	255,215,0	2	26,1	0,56
chr13	110790027	110791241	A-E	581	.	110790616	110790617	255,215,0	2	484,519	0,695
chr13	111124207	111124408	A-E	948	.	111124317	111124318	255,215,0	2	46,25	0,176
chr13	111188602	111188989	A-E	850	.	111188935	111188936	255,215,0	2	331,51	0,336
chr13	111212014	111212166	A-E	560	.	111212089	111212090	255,215,0	2	1,2	0,150
chr13	111212967	111213224	A-E	933	.	111213110	111213111	255,215,0	2	98,67	0,190
chr13	111227983	111228269	A-E	930	.	111228195	111228196	255,215,0	2	143,3	0,283
chr13	111526935	111527249	A-E	934	.	111527194	111527195	255,215,0	2	216,10	0,304
chr13	111564894	111565358	A-E	814	.	111565240	111565241	255,215,0	2	315,85	0,379
chr13	111568618	111569036	A-E	617	.	111568956	111568957	255,215,0	2	287,28	0,390
chr13	111607450	111607830	A-E	985	.	111607754	111607755	255,215,0	2	233,4	0,376
chr13	111609846	111610157	A-E	996	.	111610004	111610005	255,215,0	2	8,2	0,309
chr13	111659256	111659421	A-E	930	.	111659365	111659366	255,215,0	2	56,1	0,164
chr13	111695990	111696309	A-E	740	.	111696025	111696026	255,215,0	2	17,265	0,54
chr13	113377120	113377559	A-E	960	.	113377251	113377252	255,215,0	2	76,252	0,187
chr13	113597069	113597276	A-E	851	.	113597159	113597160	255,215,0	2	55,81	0,126
chr13	113806516	113806910	A-E	686	.	113806730	113806731	255,215,0	2	165,129	0,265
chr13	113870568	113870732	A-E	869	.	113870681	113870682	255,215,0	2	65,1	0,163
chr13	113928610	113928824	A-E	829	.	113928746	113928747	255,215,0	2	82,23	0,191
chr13	114147699	114148153	A-E	958	.	114147799	114147800	255,215,0	2	86,338	0,116
chr13	114565478	114566323	A-E	535	.	114565868	114565869	255,215,0	2	381,445	0,400
chr13	114830489	114831626	A-E	978	.	114831333	114831334	255,215,0	2	812,260	0,877
chr13	114864762	114865011	A-E	820	.	114864823	114864824	255,215,0	2	18,143	0,106
chr13	114886123	114886363	A-E	643	.	114886223	114886224	255,215,0	2	80,118	0,122
chr13	114890433	114890784	A-E	606	.	114890661	114890662	255,215,0	2	124,17	0,334
chr13	114894223	114894969	A-E	967	.	114894575	114894576	255,215,0	2	329,370	0,376
chr13	114909493	114909678	A-E	546	.	114909593	114909594	255,215,0	2	18,1	0,184
chr13	115046177	115046319	A-E	934	.	115046228	115046229	255,215,0	2	32,71	0,71
chr13	115078776	115079079	A-E	953	.	115078927	115078928	255,215,0	2	1,1	0,302
chr14	20895931	20896136	A-E	957	.	20896053	20896054	255,215,0	2	59,19	0,186
chr14	21060002	21060058	A-E	887	.	21060049	21060050	255,215,0	2	40,1	0,55
chr14	21150605	21151121	A-E	558	.	21150986	21150987	255,215,0	2	349,102	0,414
chr14	21316785	21316975	A-E	619	.	21316918	21316919	255,215,0	2	78,1	0,189
chr14	23029996	23030028	A-E	976	.	23030007	23030008	255,215,0	2	1,9	0,23
chr14	23030522	23031354	A-E	622	.	23030873	23030874	255,215,0	2	291,419	0,413
chr14	23058743	23059118	A-E	916	.	23058930	23058931	255,215,0	2	1,1	0,374
chr14	23169368	23169492	A-E	976	.	23169429	23169430	255,215,0	2	1,1	0,123
chr14	23260533	23260878	A-E	689	.	23260727	23260728	255,215,0	2	128,84	0,261
chr14	23293879	23294567	A-E	979	.	23294287	23294288	255,215,0	2	379,249	0,439
chr14	23357263	23357473	A-E	777	.	23357435	23357436	255,215,0	2	136,1	0,209
chr14	23466095	23466339	A-E	849	.	23466235	23466236	255,215,0	2	103,66	0,178
chr14	23581955	23582147	A-E	991	.	23582067	23582068	255,215,0	2	34,1	0,191
[truncated: 5,383 more rows]
