# Supplementary material for: Genome-wide prediction of cis-regulatory regions using supervised deep learning methods
Source: BMC Bioinformatics. 2018 May 31;19:202. doi: 10.1186/s12859-018-2187-1 (PMC5984344; doi:10.1186/s12859-018-2187-1)
Supplement: Supplementary file 3 — Predictions on CAGE supported bidirectional loci. AiA: Active in the FANTOM Enhancer Atlas; IiA: Inactive in the FANTOM Enhancer Atlas; NiA: Not included in the FANTOM Enhancer Atlas; Specific: Predicted cell-specific A-Es. (ZIP 4820 kb) [file 12859_2018_2187_MOESM3_ESM.zip › additional_file3/K562_Specific.bed]

chr1	569266	570167	A-E	616	.	569781	569782	255,215,0	2	396,266	0,635
chr1	859169	859560	A-E	828	.	859331	859332	255,215,0	2	80,145	0,246
chr1	993498	993878	A-E	860	.	993663	993664	255,215,0	2	1,50	0,330
chr1	1003965	1004620	A-E	491	.	1004361	1004362	255,215,0	2	378,240	0,415
chr1	1005293	1005547	A-E	784	.	1005420	1005421	255,215,0	2	57,55	0,199
chr1	1136075	1136463	A-E	906	.	1136397	1136398	255,215,0	2	308,51	0,337
chr1	1144376	1144549	A-E	974	.	1144434	1144435	255,215,0	2	32,88	0,85
chr1	1293080	1293312	A-E	899	.	1293244	1293245	255,215,0	2	98,1	0,231
chr1	2108068	2108582	A-E	631	.	2108291	2108292	255,215,0	2	173,239	0,275
chr1	2111682	2112071	A-E	990	.	2111694	2111695	255,215,0	2	1,365	0,24
chr1	3238635	3238995	A-E	627	.	3238969	3238970	255,215,0	2	310,1	0,359
chr1	6054441	6054482	A-E	628	.	6054461	6054462	255,215,0	2	1,1	0,40
chr1	6336471	6336830	A-E	576	.	6336715	6336716	255,215,0	2	141,10	0,349
chr1	7668972	7669193	A-E	851	.	7669114	7669115	255,215,0	2	66,1	0,220
chr1	7891597	7891938	A-E	782	.	7891687	7891688	255,215,0	2	1,161	0,180
chr1	8213538	8213890	A-E	529	.	8213717	8213718	255,215,0	2	8,1	0,351
chr1	8499101	8499228	A-E	700	.	8499176	8499177	255,215,0	2	32,7	0,120
chr1	8849339	8849585	A-E	995	.	8849461	8849462	255,215,0	2	1,1	0,245
chr1	9601050	9601232	A-E	707	.	9601140	9601141	255,215,0	2	1,1	0,181
chr1	9687482	9687636	A-E	922	.	9687558	9687559	255,215,0	2	1,1	0,153
chr1	11101213	11101574	A-E	883	.	11101500	11101501	255,215,0	2	215,1	0,360
chr1	11749993	11750015	A-E	691	.	11750003	11750004	255,215,0	2	1,1	0,21
chr1	11791882	11792060	A-E	676	.	11791937	11791938	255,215,0	2	39,105	0,73
chr1	11942925	11943217	A-E	979	.	11943159	11943160	255,215,0	2	179,1	0,291
chr1	12094399	12094712	A-E	580	.	12094553	12094554	255,215,0	2	1,4	0,309
chr1	12124472	12125118	A-E	723	.	12124762	12124763	255,215,0	2	267,332	0,314
chr1	12127865	12128182	A-E	616	.	12128022	12128023	255,215,0	2	1,2	0,315
chr1	12139356	12139690	A-E	607	.	12139363	12139364	255,215,0	2	1,319	0,15
chr1	12141712	12141876	A-E	936	.	12141793	12141794	255,215,0	2	1,1	0,163
chr1	12208544	12208659	A-E	759	.	12208633	12208634	255,215,0	2	65,1	0,114
chr1	12227833	12229578	A-E	712	.	12228094	12228095	255,215,0	2	182,1403	0,342
chr1	12235070	12235463	A-E	989	.	12235291	12235292	255,215,0	2	151,100	0,293
chr1	12493910	12494304	A-E	867	.	12493998	12493999	255,215,0	2	1,218	0,176
chr1	12508783	12509005	A-E	975	.	12508872	12508873	255,215,0	2	2,44	0,178
chr1	12509354	12509466	A-E	858	.	12509434	12509435	255,215,0	2	52,2	0,110
chr1	12533412	12533678	A-E	815	.	12533544	12533545	255,215,0	2	1,1	0,265
chr1	12589452	12589763	A-E	994	.	12589647	12589648	255,215,0	2	85,4	0,307
chr1	12616547	12616769	A-E	764	.	12616711	12616712	255,215,0	2	109,1	0,221
chr1	12674514	12674729	A-E	756	.	12674684	12674685	255,215,0	2	128,2	0,213
chr1	12717312	12717605	A-E	910	.	12717458	12717459	255,215,0	2	1,1	0,292
chr1	12717632	12717976	A-E	919	.	12717807	12717808	255,215,0	2	8,1	0,343
chr1	15104228	15104632	A-E	839	.	15104436	15104437	255,215,0	2	15,1	0,403
chr1	15111272	15111486	A-E	978	.	15111394	15111395	255,215,0	2	35,4	0,210
chr1	15266491	15266726	A-E	698	.	15266608	15266609	255,215,0	2	2,1	0,234
chr1	15433030	15433394	A-E	913	.	15433219	15433220	255,215,0	2	16,1	0,363
chr1	15616896	15617243	A-E	918	.	15617143	15617144	255,215,0	2	149,1	0,346
chr1	15649550	15649749	A-E	978	.	15649646	15649647	255,215,0	2	13,18	0,181
chr1	15750671	15750935	A-E	995	.	15750742	15750743	255,215,0	2	1,122	0,142
chr1	15786440	15786713	A-E	817	.	15786641	15786642	255,215,0	2	136,5	0,268
chr1	16277350	16278224	A-E	738	.	16277617	16277618	255,215,0	2	226,565	0,309
chr1	16469324	16469412	A-E	610	.	16469380	16469381	255,215,0	2	27,1	0,87
chr1	16669074	16669169	A-E	731	.	16669122	16669123	255,215,0	2	3,1	0,94
chr1	16669393	16669492	A-E	652	.	16669442	16669443	255,215,0	2	1,1	0,98
chr1	17229862	17230229	A-E	521	.	17230052	17230053	255,215,0	2	16,1	0,366
chr1	17518130	17518260	A-E	807	.	17518141	17518142	255,215,0	2	8,114	0,16
chr1	17518941	17519138	A-E	798	.	17519053	17519054	255,215,0	2	39,10	0,187
chr1	19786165	19786381	A-E	745	.	19786348	19786349	255,215,0	2	152,1	0,215
chr1	20204786	20204981	A-E	895	.	20204969	20204970	255,215,0	2	180,7	0,188
chr1	20334929	20335259	A-E	963	.	20335115	20335116	255,215,0	2	44,1	0,329
chr1	20513697	20513892	A-E	906	.	20513792	20513793	255,215,0	2	61,65	0,130
chr1	20514084	20514586	A-E	842	.	20514510	20514511	255,215,0	2	372,20	0,482
chr1	20988952	20988962	A-E	854	.	20988956	20988957	255,215,0	2	1,1	0,9
chr1	21030080	21030290	A-E	526	.	21030274	21030275	255,215,0	2	181,1	0,209
chr1	21724067	21724372	A-E	689	.	21724185	21724186	255,215,0	2	2,69	0,236
chr1	21933302	21933669	A-E	602	.	21933485	21933486	255,215,0	2	1,1	0,366
chr1	21934114	21934174	A-E	793	.	21934145	21934146	255,215,0	2	4,1	0,59
chr1	22002610	22002786	A-E	995	.	22002700	22002701	255,215,0	2	6,1	0,175
chr1	22076597	22076861	A-E	908	.	22076750	22076751	255,215,0	2	45,1	0,263
chr1	22094900	22095074	A-E	980	.	22094986	22094987	255,215,0	2	1,1	0,173
chr1	22232811	22232851	A-E	914	.	22232847	22232848	255,215,0	2	35,1	0,39
chr1	22235836	22236001	A-E	793	.	22235898	22235899	255,215,0	2	33,73	0,92
chr1	22611972	22612241	A-E	975	.	22612106	22612107	255,215,0	2	1,1	0,268
chr1	22692086	22692330	A-E	846	.	22692262	22692263	255,215,0	2	113,3	0,241
chr1	23445594	23445963	A-E	577	.	23445682	23445683	255,215,0	2	1,193	0,176
chr1	24237439	24237588	A-E	865	.	24237531	24237532	255,215,0	2	48,11	0,138
chr1	24581338	24581604	A-E	829	.	24581473	24581474	255,215,0	2	51,45	0,221
chr1	24745123	24745428	A-E	521	.	24745230	24745231	255,215,0	2	1,90	0,215
chr1	24808566	24808646	A-E	784	.	24808605	24808606	255,215,0	2	1,1	0,79
chr1	25021969	25022194	A-E	916	.	25022081	25022082	255,215,0	2	1,1	0,224
chr1	25237621	25238129	A-E	650	.	25237860	25237861	255,215,0	2	185,213	0,295
chr1	26319994	26320468	A-E	702	.	26320325	26320326	255,215,0	2	292,103	0,371
chr1	26420880	26421124	A-E	940	.	26421001	26421002	255,215,0	2	1,1	0,243
chr1	26452850	26453250	A-E	973	.	26452987	26452988	255,215,0	2	114,239	0,161
chr1	26453982	26454320	A-E	801	.	26454194	26454195	255,215,0	2	131,44	0,294
chr1	26490809	26490911	A-E	929	.	26490849	26490850	255,215,0	2	1,22	0,80
chr1	26528501	26528611	A-E	813	.	26528567	26528568	255,215,0	2	27,4	0,106
chr1	26613887	26614371	A-E	847	.	26614049	26614050	255,215,0	2	115,273	0,211
chr1	26615016	26615421	A-E	952	.	26615345	26615346	255,215,0	2	289,34	0,371
chr1	26615527	26615997	A-E	568	.	26615757	26615758	255,215,0	2	222,230	0,240
chr1	26634832	26635080	A-E	992	.	26634850	26634851	255,215,0	2	1,211	0,37
chr1	26646215	26646276	A-E	604	.	26646246	26646247	255,215,0	2	3,1	0,60
chr1	27112238	27112538	A-E	533	.	27112276	27112277	255,215,0	2	1,223	0,77
chr1	27353661	27353962	A-E	959	.	27353705	27353706	255,215,0	2	4,215	0,86
chr1	27400779	27401092	A-E	996	.	27400907	27400908	255,215,0	2	32,87	0,226
chr1	27491872	27492049	A-E	817	.	27491960	27491961	255,215,0	2	1,1	0,176
chr1	27519342	27519481	A-E	859	.	27519411	27519412	255,215,0	2	1,1	0,138
chr1	27855290	27855650	A-E	870	.	27855611	27855612	255,215,0	2	294,11	0,349
chr1	27883449	27883808	A-E	493	.	27883669	27883670	255,215,0	2	83,1	0,358
chr1	27976905	27977430	A-E	884	.	27977240	27977241	255,215,0	2	261,115	0,410
chr1	27979244	27979520	A-E	544	.	27979316	27979317	255,215,0	2	2,132	0,144
chr1	28184958	28185109	A-E	830	.	28185017	28185018	255,215,0	2	3,35	0,116
chr1	28190756	28191157	A-E	673	.	28191021	28191022	255,215,0	2	232,102	0,299
chr1	28195628	28196024	A-E	936	.	28195737	28195738	255,215,0	2	60,237	0,159
chr1	28269913	28270209	A-E	963	.	28270120	28270121	255,215,0	2	156,37	0,259
chr1	28305616	28305920	A-E	669	.	28305788	28305789	255,215,0	2	65,23	0,281
chr1	28417819	28418026	A-E	648	.	28417885	28417886	255,215,0	2	1,75	0,132
chr1	28431716	28431884	A-E	908	.	28431797	28431798	255,215,0	2	37,42	0,126
chr1	28441546	28442093	A-E	935	.	28441988	28441989	255,215,0	2	416,77	0,470
chr1	28454216	28454379	A-E	621	.	28454303	28454304	255,215,0	2	46,34	0,129
chr1	28641770	28641993	A-E	598	.	28641851	28641852	255,215,0	2	25,84	0,139
chr1	28736467	28736498	A-E	687	.	28736482	28736483	255,215,0	2	1,1	0,30
chr1	29212640	29212998	A-E	814	.	29212687	29212688	255,215,0	2	1,263	0,95
chr1	29214759	29214998	A-E	882	.	29214902	29214903	255,215,0	2	50,1	0,238
chr1	29683297	29683456	A-E	565	.	29683377	29683378	255,215,0	2	3,1	0,158
chr1	31221813	31222211	A-E	530	.	31222198	31222199	255,215,0	2	381,8	0,390
chr1	31232736	31232923	A-E	654	.	31232806	31232807	255,215,0	2	3,48	0,139
chr1	31233848	31234393	A-E	850	.	31233969	31233970	255,215,0	2	117,419	0,126
chr1	31238817	31239233	A-E	967	.	31238882	31238883	255,215,0	2	39,324	0,92
chr1	31241795	31242280	A-E	995	.	31242064	31242065	255,215,0	2	239,184	0,301
chr1	31251697	31252042	A-E	889	.	31251869	31251870	255,215,0	2	1,1	0,344
chr1	31271110	31271203	A-E	513	.	31271156	31271157	255,215,0	2	1,1	0,92
chr1	31360609	31360977	A-E	922	.	31360896	31360897	255,215,0	2	209,1	0,367
chr1	31361006	31361250	A-E	807	.	31361127	31361128	255,215,0	2	1,1	0,243
chr1	31367099	31367394	A-E	614	.	31367313	31367314	255,215,0	2	182,47	0,248
chr1	31904621	31905031	A-E	744	.	31904983	31904984	255,215,0	2	319,4	0,406
chr1	32180603	32180986	A-E	507	.	32180866	32180867	255,215,0	2	196,51	0,332
chr1	32738554	32738786	A-E	498	.	32738571	32738572	255,215,0	2	1,197	0,35
chr1	32819634	32819676	A-E	594	.	32819654	32819655	255,215,0	2	1,1	0,41
chr1	32856561	32856958	A-E	996	.	32856589	32856590	255,215,0	2	1,340	0,57
chr1	33220297	33220575	A-E	744	.	33220520	33220521	255,215,0	2	171,1	0,277
chr1	33221272	33221671	A-E	943	.	33221611	33221612	255,215,0	2	319,38	0,361
chr1	33279409	33279742	A-E	560	.	33279710	33279711	255,215,0	2	272,1	0,332
chr1	33511476	33511644	A-E	914	.	33511551	33511552	255,215,0	2	2,19	0,149
chr1	35208387	35208476	A-E	652	.	35208437	35208438	255,215,0	2	14,1	0,88
chr1	35965379	35965553	A-E	977	.	35965450	35965451	255,215,0	2	1,31	0,143
chr1	36351655	36351922	A-E	536	.	36351741	36351742	255,215,0	2	1,95	0,172
chr1	36592352	36592554	A-E	872	.	36592388	36592389	255,215,0	2	1,129	0,73
chr1	36877554	36877832	A-E	862	.	36877692	36877693	255,215,0	2	5,6	0,272
chr1	36877889	36878288	A-E	617	.	36878088	36878089	255,215,0	2	1,1	0,398
chr1	37169397	37169618	A-E	966	.	37169482	37169483	255,215,0	2	61,110	0,111
chr1	37290176	37290192	A-E	988	.	37290183	37290184	255,215,0	2	1,1	0,15
chr1	37932554	37932910	A-E	706	.	37932769	37932770	255,215,0	2	134,59	0,297
chr1	38388765	38388819	A-E	979	.	38388780	38388781	255,215,0	2	1,24	0,30
chr1	38471999	38472226	A-E	888	.	38472112	38472113	255,215,0	2	1,1	0,226
chr1	39513619	39513853	A-E	819	.	39513735	39513736	255,215,0	2	1,1	0,233
chr1	40081061	40081282	A-E	688	.	40081171	40081172	255,215,0	2	1,1	0,220
chr1	40283075	40283206	A-E	932	.	40283145	40283146	255,215,0	2	35,25	0,106
chr1	40805764	40805964	A-E	624	.	40805874	40805875	255,215,0	2	26,4	0,196
chr1	40807940	40808076	A-E	547	.	40808007	40808008	255,215,0	2	1,1	0,135
chr1	40846593	40846968	A-E	648	.	40846607	40846608	255,215,0	2	1,346	0,29
chr1	40847285	40847710	A-E	535	.	40847386	40847387	255,215,0	2	86,308	0,117
chr1	40847714	40847998	A-E	690	.	40847754	40847755	255,215,0	2	7,210	0,74
chr1	40848967	40849502	A-E	974	.	40849290	40849291	255,215,0	2	319,207	0,328
chr1	40851431	40851768	A-E	659	.	40851471	40851472	255,215,0	2	3,259	0,78
chr1	40851773	40852167	A-E	657	.	40851843	40851844	255,215,0	2	67,319	0,75
chr1	40865791	40866095	A-E	753	.	40865805	40865806	255,215,0	2	1,275	0,29
chr1	40866111	40866454	A-E	911	.	40866256	40866257	255,215,0	2	97,149	0,194
chr1	41164800	41165075	A-E	612	.	41164898	41164899	255,215,0	2	36,114	0,161
chr1	41440644	41440837	A-E	897	.	41440773	41440774	255,215,0	2	70,3	0,190
chr1	42363874	42364167	A-E	803	.	42364001	42364002	255,215,0	2	1,39	0,254
chr1	43429290	43429917	A-E	997	.	43429490	43429491	255,215,0	2	101,326	0,301
chr1	43446213	43446611	A-E	596	.	43446419	43446420	255,215,0	2	16,1	0,397
chr1	43471435	43471828	A-E	724	.	43471542	43471543	255,215,0	2	5,183	0,210
chr1	43474145	43474512	A-E	530	.	43474501	43474502	255,215,0	2	347,1	0,366
chr1	43524188	43524462	A-E	675	.	43524345	43524346	255,215,0	2	42,1	0,273
chr1	44015731	44016125	A-E	750	.	44016030	44016031	255,215,0	2	247,42	0,352
chr1	44023345	44023711	A-E	552	.	44023412	44023413	255,215,0	2	1,232	0,134
chr1	44692988	44693156	A-E	659	.	44693051	44693052	255,215,0	2	26,67	0,101
chr1	44703858	44704161	A-E	981	.	44704009	44704010	255,215,0	2	1,1	0,302
chr1	45195062	45195154	A-E	782	.	45195108	45195109	255,215,0	2	3,1	0,91
chr1	45736280	45736487	A-E	786	.	45736374	45736375	255,215,0	2	1,18	0,189
chr1	45895307	45895445	A-E	926	.	45895388	45895389	255,215,0	2	27,1	0,137
chr1	46008399	46008548	A-E	717	.	46008475	46008476	255,215,0	2	42,37	0,112
chr1	46639254	46639517	A-E	788	.	46639392	46639393	255,215,0	2	97,83	0,180
chr1	46903604	46903684	A-E	977	.	46903642	46903643	255,215,0	2	1,4	0,76
chr1	46955737	46955918	A-E	597	.	46955905	46955906	255,215,0	2	158,1	0,180
chr1	47658330	47658731	A-E	799	.	47658530	47658531	255,215,0	2	1,1	0,400
chr1	47677583	47677805	A-E	959	.	47677733	47677734	255,215,0	2	81,1	0,221
chr1	47704951	47705102	A-E	948	.	47704993	47704994	255,215,0	2	1,66	0,85
chr1	51445633	51445976	A-E	774	.	51445804	51445805	255,215,0	2	1,1	0,342
chr1	51769565	51770027	A-E	870	.	51769737	51769738	255,215,0	2	114,230	0,232
chr1	51986078	51986410	A-E	995	.	51986172	51986173	255,215,0	2	5,148	0,184
chr1	52341008	52341095	A-E	911	.	52341051	52341052	255,215,0	2	1,1	0,86
chr1	52796099	52796229	A-E	971	.	52796163	52796164	255,215,0	2	1,1	0,129
chr1	53033807	53033923	A-E	882	.	53033860	53033861	255,215,0	2	45,53	0,63
chr1	53035177	53035456	A-E	787	.	53035316	53035317	255,215,0	2	1,1	0,278
chr1	53601216	53601312	A-E	612	.	53601264	53601265	255,215,0	2	4,3	0,93
chr1	54739679	54739787	A-E	982	.	54739709	54739710	255,215,0	2	1,47	0,61
chr1	54875187	54875373	A-E	993	.	54875226	54875227	255,215,0	2	1,108	0,78
chr1	54940444	54940813	A-E	554	.	54940578	54940579	255,215,0	2	21,120	0,249
chr1	54941776	54941995	A-E	614	.	54941810	54941811	255,215,0	2	1,151	0,68
chr1	55461973	55462255	A-E	613	.	55462114	55462115	255,215,0	2	2,1	0,281
chr1	55678785	55679185	A-E	528	.	55678892	55678893	255,215,0	2	14,198	0,202
chr1	56976994	56977444	A-E	665	.	56977212	56977213	255,215,0	2	70,82	0,368
chr1	58303464	58303533	A-E	504	.	58303498	58303499	255,215,0	2	1,1	0,68
chr1	59394323	59394565	A-E	919	.	59394422	59394423	255,215,0	2	4,46	0,196
chr1	59892933	59893062	A-E	946	.	59892953	59892954	255,215,0	2	1,88	0,41
chr1	60144543	60144796	A-E	907	.	60144668	60144669	255,215,0	2	1,3	0,250
chr1	61415107	61415301	A-E	571	.	61415256	61415257	255,215,0	2	136,31	0,163
chr1	61478973	61479215	A-E	997	.	61479104	61479105	255,215,0	2	42,20	0,222
chr1	61582090	61582370	A-E	931	.	61582220	61582221	255,215,0	2	1,20	0,260
chr1	61626339	61626522	A-E	616	.	61626347	61626348	255,215,0	2	1,167	0,16
chr1	62542241	62542264	A-E	540	.	62542251	62542252	255,215,0	2	1,2	0,21
chr1	65411262	65411384	A-E	522	.	65411369	65411370	255,215,0	2	95,2	0,120
chr1	65412690	65412916	A-E	580	.	65412841	65412842	255,215,0	2	79,1	0,225
chr1	65534990	65535126	A-E	527	.	65535067	65535068	255,215,0	2	20,1	0,135
chr1	65548895	65549334	A-E	939	.	65549091	65549092	255,215,0	2	117,163	0,276
chr1	65701792	65701883	A-E	600	.	65701837	65701838	255,215,0	2	1,1	0,90
chr1	65743459	65743589	A-E	982	.	65743490	65743491	255,215,0	2	1,68	0,62
chr1	65757402	65757593	A-E	693	.	65757479	65757480	255,215,0	2	1,36	0,155
chr1	65758796	65759173	A-E	993	.	65758994	65758995	255,215,0	2	21,1	0,376
chr1	65775838	65775991	A-E	623	.	65775932	65775933	255,215,0	2	44,8	0,145
chr1	65944956	65945259	A-E	883	.	65945083	65945084	255,215,0	2	1,49	0,254
chr1	65946781	65947169	A-E	989	.	65947000	65947001	255,215,0	2	53,1	0,387
chr1	67223993	67224234	A-E	992	.	67224126	67224127	255,215,0	2	27,1	0,240
chr1	67944536	67944823	A-E	847	.	67944679	67944680	255,215,0	2	1,1	0,286
chr1	68101042	68101257	A-E	596	.	68101150	68101151	255,215,0	2	4,1	0,214
chr1	68118588	68118809	A-E	677	.	68118773	68118774	255,215,0	2	152,1	0,220
chr1	68199231	68199531	A-E	952	.	68199467	68199468	255,215,0	2	202,28	0,272
chr1	68199899	68200251	A-E	971	.	68200074	68200075	255,215,0	2	1,1	0,351
chr1	68364057	68364377	A-E	990	.	68364217	68364218	255,215,0	2	3,1	0,319
chr1	70017370	70017628	A-E	933	.	70017439	70017440	255,215,0	2	1,119	0,139
chr1	70507902	70508588	A-E	920	.	70508229	70508230	255,215,0	2	308,338	0,348
chr1	71339914	71340244	A-E	533	.	71340044	71340045	255,215,0	2	37,105	0,225
chr1	75195377	75195697	A-E	573	.	75195536	75195537	255,215,0	2	1,1	0,319
chr1	76250721	76250813	A-E	870	.	76250768	76250769	255,215,0	2	10,6	0,86
chr1	77436944	77437042	A-E	994	.	77436976	77436977	255,215,0	2	5,37	0,61
chr1	77787155	77787455	A-E	618	.	77787304	77787305	255,215,0	2	1,1	0,299
chr1	77815785	77815975	A-E	745	.	77815879	77815880	255,215,0	2	1,1	0,189
chr1	78557346	78557710	A-E	653	.	78557475	78557476	255,215,0	2	119,224	0,140
chr1	84425902	84426110	A-E	668	.	84426093	84426094	255,215,0	2	189,14	0,194
chr1	84744562	84744926	A-E	959	.	84744684	84744685	255,215,0	2	1,119	0,245
chr1	85049005	85049203	A-E	958	.	85049108	85049109	255,215,0	2	12,2	0,196
chr1	85164684	85164910	A-E	555	.	85164796	85164797	255,215,0	2	1,1	0,225
chr1	87241358	87241518	A-E	735	.	87241437	87241438	255,215,0	2	1,1	0,159
chr1	87254451	87254837	A-E	957	.	87254479	87254480	255,215,0	2	1,330	0,56
chr1	88292387	88292883	A-E	527	.	88292560	88292561	255,215,0	2	152,301	0,195
chr1	90016483	90016521	A-E	820	.	90016501	90016502	255,215,0	2	1,1	0,37
chr1	90137741	90138074	A-E	655	.	90137908	90137909	255,215,0	2	121,118	0,215
chr1	90167657	90167773	A-E	914	.	90167711	90167712	255,215,0	2	1,8	0,108
chr1	90169104	90169309	A-E	991	.	90169141	90169142	255,215,0	2	1,131	0,74
chr1	90204490	90205244	A-E	682	.	90205061	90205062	255,215,0	2	488,99	0,655
chr1	90226145	90226360	A-E	949	.	90226257	90226258	255,215,0	2	29,19	0,196
chr1	90289247	90289293	A-E	986	.	90289269	90289270	255,215,0	2	1,1	0,45
chr1	90344600	90344683	A-E	990	.	90344601	90344602	255,215,0	2	1,80	0,3
chr1	90367960	90368115	A-E	976	.	90368037	90368038	255,215,0	2	1,1	0,154
chr1	91391156	91391420	A-E	509	.	91391363	91391364	255,215,0	2	153,1	0,263
chr1	92172601	92172759	A-E	640	.	92172679	92172680	255,215,0	2	1,1	0,157
chr1	92179029	92179462	A-E	794	.	92179313	92179314	255,215,0	2	180,43	0,390
chr1	92196214	92196626	A-E	690	.	92196447	92196448	255,215,0	2	169,113	0,299
chr1	92198149	92198440	A-E	994	.	92198226	92198227	255,215,0	2	2,137	0,154
chr1	92256869	92256997	A-E	630	.	92256933	92256934	255,215,0	2	2,1	0,127
chr1	92269494	92269966	A-E	706	.	92269777	92269778	255,215,0	2	243,148	0,324
chr1	92270160	92270686	A-E	988	.	92270503	92270504	255,215,0	2	276,115	0,411
chr1	92907491	92907587	A-E	536	.	92907557	92907558	255,215,0	2	38,1	0,95
chr1	92925584	92925820	A-E	980	.	92925702	92925703	255,215,0	2	3,1	0,235
chr1	93441187	93441350	A-E	579	.	93441273	93441274	255,215,0	2	12,1	0,162
chr1	93912168	93912547	A-E	514	.	93912357	93912358	255,215,0	2	1,1	0,378
chr1	93970215	93970408	A-E	857	.	93970311	93970312	255,215,0	2	1,1	0,192
chr1	94480579	94480958	A-E	752	.	94480749	94480750	255,215,0	2	1,38	0,341
chr1	95645260	95645496	A-E	990	.	95645353	95645354	255,215,0	2	34,83	0,153
chr1	100169951	100170218	A-E	562	.	100170030	100170031	255,215,0	2	32,140	0,127
chr1	100791645	100791929	A-E	594	.	100791783	100791784	255,215,0	2	1,8	0,276
chr1	100827551	100827774	A-E	772	.	100827682	100827683	255,215,0	2	41,1	0,222
chr1	100873154	100873394	A-E	579	.	100873273	100873274	255,215,0	2	1,1	0,239
chr1	100905821	100906168	A-E	590	.	100905940	100905941	255,215,0	2	91,199	0,148
chr1	101593911	101594018	A-E	878	.	101593964	101593965	255,215,0	2	1,1	0,106
chr1	101664975	101665135	A-E	933	.	101665049	101665050	255,215,0	2	2,12	0,148
chr1	103126263	103126396	A-E	874	.	103126337	103126338	255,215,0	2	19,2	0,131
chr1	103418656	103418827	A-E	514	.	103418741	103418742	255,215,0	2	1,1	0,170
chr1	108622242	108622251	A-E	836	.	108622248	108622249	255,215,0	2	6,1	0,8
chr1	108661190	108661332	A-E	575	.	108661266	108661267	255,215,0	2	20,8	0,134
chr1	109079557	109079899	A-E	737	.	109079742	109079743	255,215,0	2	32,3	0,339
chr1	109100040	109100237	A-E	595	.	109100057	109100058	255,215,0	2	7,169	0,28
chr1	109677264	109677321	A-E	992	.	109677292	109677293	255,215,0	2	1,1	0,56
chr1	109693905	109693990	A-E	868	.	109693947	109693948	255,215,0	2	1,1	0,84
chr1	109800134	109800539	A-E	504	.	109800491	109800492	255,215,0	2	346,36	0,369
chr1	109850258	109850620	A-E	745	.	109850438	109850439	255,215,0	2	1,1	0,361
chr1	109913179	109913623	A-E	640	.	109913456	109913457	255,215,0	2	200,88	0,356
chr1	109928106	109928152	A-E	529	.	109928128	109928129	255,215,0	2	1,1	0,45
chr1	109933134	109933482	A-E	583	.	109933413	109933414	255,215,0	2	212,1	0,347
chr1	109933790	109934137	A-E	548	.	109934038	109934039	255,215,0	2	217,66	0,281
chr1	109937534	109937767	A-E	663	.	109937650	109937651	255,215,0	2	1,1	0,232
chr1	109938897	109939079	A-E	592	.	109938974	109938975	255,215,0	2	1,27	0,155
chr1	110336950	110337403	A-E	929	.	110337104	110337105	255,215,0	2	152,296	0,157
chr1	110339466	110339959	A-E	779	.	110339892	110339893	255,215,0	2	362,1	0,492
chr1	110360967	110361372	A-E	952	.	110361171	110361172	255,215,0	2	5,1	0,404
chr1	110364881	110365302	A-E	984	.	110365224	110365225	255,215,0	2	277,10	0,411
chr1	110406868	110407271	A-E	861	.	110407020	110407021	255,215,0	2	46,144	0,259
chr1	110963862	110964269	A-E	891	.	110963970	110963971	255,215,0	2	36,225	0,182
chr1	110976504	110976901	A-E	789	.	110976672	110976673	255,215,0	2	109,168	0,229
chr1	111417124	111417532	A-E	829	.	111417429	111417430	255,215,0	2	282,79	0,329
chr1	111417921	111418495	A-E	849	.	111418141	111418142	255,215,0	2	215,347	0,227
chr1	111503281	111503462	A-E	712	.	111503399	111503400	255,215,0	2	57,1	0,180
chr1	111993518	111993730	A-E	528	.	111993521	111993522	255,215,0	2	1,205	0,7
chr1	112130039	112130305	A-E	661	.	112130057	112130058	255,215,0	2	1,230	0,36
chr1	112167119	112167496	A-E	549	.	112167274	112167275	255,215,0	2	89,154	0,223
chr1	113164875	113165040	A-E	657	.	113164904	113164905	255,215,0	2	1,107	0,58
chr1	113394964	113395159	A-E	868	.	113395070	113395071	255,215,0	2	19,1	0,194
chr1	113683682	113683919	A-E	924	.	113683752	113683753	255,215,0	2	48,144	0,93
chr1	114326143	114326379	A-E	656	.	114326236	114326237	255,215,0	2	1,50	0,186
chr1	114566071	114566240	A-E	499	.	114566154	114566155	255,215,0	2	1,2	0,167
chr1	114656563	114656717	A-E	509	.	114656644	114656645	255,215,0	2	43,34	0,120
chr1	114931454	114931515	A-E	534	.	114931484	114931485	255,215,0	2	1,1	0,60
chr1	114997819	114998047	A-E	572	.	114997989	114997990	255,215,0	2	123,9	0,219
chr1	116192035	116192337	A-E	747	.	116192185	116192186	255,215,0	2	1,1	0,301
chr1	116370977	116371565	A-E	581	.	116371161	116371162	255,215,0	2	137,355	0,233
chr1	116820892	116821229	A-E	899	.	116821059	116821060	255,215,0	2	1,3	0,334
chr1	117035155	117035292	A-E	637	.	117035236	117035237	255,215,0	2	32,6	0,131
chr1	117040346	117040781	A-E	524	.	117040439	117040440	255,215,0	2	26,273	0,162
chr1	117046366	117046546	A-E	895	.	117046442	117046443	255,215,0	2	49,76	0,104
chr1	117305811	117306472	A-E	559	.	117306111	117306112	255,215,0	2	283,343	0,318
chr1	117367696	117367863	A-E	878	.	117367794	117367795	255,215,0	2	32,1	0,166
chr1	117424835	117425013	A-E	896	.	117424939	117424940	255,215,0	2	36,5	0,173
chr1	118149258	118150064	A-E	795	.	118149344	118149345	255,215,0	2	18,651	0,155
chr1	118150095	118150429	A-E	705	.	118150301	118150302	255,215,0	2	191,112	0,222
chr1	118153815	118153988	A-E	987	.	118153912	118153913	255,215,0	2	91,69	0,104
chr1	118155568	118155679	A-E	901	.	118155578	118155579	255,215,0	2	2,92	0,19
chr1	118157230	118157573	A-E	693	.	118157396	118157397	255,215,0	2	1,11	0,332
chr1	118185712	118185829	A-E	933	.	118185770	118185771	255,215,0	2	1,1	0,116
chr1	118198788	118199247	A-E	965	.	118198924	118198925	255,215,0	2	119,305	0,154
chr1	118208639	118208762	A-E	533	.	118208708	118208709	255,215,0	2	21,5	0,118
chr1	118238609	118238967	A-E	655	.	118238787	118238788	255,215,0	2	1,1	0,357
chr1	118251466	118251863	A-E	599	.	118251664	118251665	255,215,0	2	1,1	0,396
chr1	119503304	119503581	A-E	672	.	119503429	119503430	255,215,0	2	1,27	0,250
chr1	121280065	121280170	A-E	837	.	121280073	121280074	255,215,0	2	4,91	0,14
chr1	144536201	144536370	A-E	658	.	144536250	144536251	255,215,0	2	18,88	0,81
chr1	144992172	144993130	A-E	925	.	144992835	144992836	255,215,0	2	644,275	0,683
chr1	144993717	144994037	A-E	522	.	144993723	144993724	255,215,0	2	1,307	0,13
chr1	144998861	144999274	A-E	937	.	144999263	144999264	255,215,0	2	393,1	0,412
chr1	145000077	145000843	A-E	764	.	145000622	145000623	255,215,0	2	525,199	0,567
chr1	145022224	145022680	A-E	518	.	145022671	145022672	255,215,0	2	440,1	0,455
chr1	145023690	145024549	A-E	825	.	145024239	145024240	255,215,0	2	513,272	0,587
chr1	145025407	145025737	A-E	534	.	145025734	145025735	255,215,0	2	326,1	0,329
chr1	145028441	145029007	A-E	658	.	145028677	145028678	255,215,0	2	191,283	0,283
chr1	145030102	145030502	A-E	962	.	145030477	145030478	255,215,0	2	353,1	0,399
chr1	145042783	145043227	A-E	601	.	145042897	145042898	255,215,0	2	58,273	0,171
chr1	145058996	145059322	A-E	789	.	145059203	145059204	255,215,0	2	90,1	0,325
chr1	145097461	145098086	A-E	525	.	145097553	145097554	255,215,0	2	1,441	0,184
chr1	145195834	145196197	A-E	925	.	145196081	145196082	255,215,0	2	211,78	0,285
chr1	145433530	145433648	A-E	594	.	145433614	145433615	255,215,0	2	54,2	0,116
chr1	147735142	147735539	A-E	594	.	147735338	147735339	255,215,0	2	1,5	0,392
chr1	147737312	147737432	A-E	997	.	147737363	147737364	255,215,0	2	1,18	0,102
chr1	149215297	149215704	A-E	974	.	149215585	149215586	255,215,0	2	278,107	0,300
chr1	149222771	149223274	A-E	625	.	149223244	149223245	255,215,0	2	463,19	0,484
chr1	150133301	150133735	A-E	533	.	150133651	150133652	255,215,0	2	311,44	0,390
chr1	150134154	150134397	A-E	862	.	150134242	150134243	255,215,0	2	1,66	0,177
chr1	150516225	150516254	A-E	613	.	150516239	150516240	255,215,0	2	1,1	0,28
chr1	150518602	150518606	A-E	652	.	150518603	150518604	255,215,0	2	1,1	0,3
chr1	150592182	150592667	A-E	966	.	150592571	150592572	255,215,0	2	348,54	0,431
chr1	150951633	150951719	A-E	814	.	150951653	150951654	255,215,0	2	1,46	0,40
chr1	151043874	151044227	A-E	532	.	151044050	151044051	255,215,0	2	1,1	0,352
chr1	151877533	151877895	A-E	927	.	151877665	151877666	255,215,0	2	91,187	0,175
chr1	151909443	151909536	A-E	727	.	151909489	151909490	255,215,0	2	1,1	0,92
chr1	152010545	152011004	A-E	505	.	152010885	152010886	255,215,0	2	305,82	0,377
chr1	153504746	153504953	A-E	841	.	153504859	153504860	255,215,0	2	75,54	0,153
chr1	153515520	153515695	A-E	506	.	153515622	153515623	255,215,0	2	34,3	0,172
chr1	153762591	153763309	A-E	507	.	153762931	153762932	255,215,0	2	298,334	0,384
chr1	154832851	154833092	A-E	874	.	154832963	154832964	255,215,0	2	18,33	0,208
chr1	154980967	154981439	A-E	754	.	154980996	154980997	255,215,0	2	1,413	0,59
chr1	155484519	155484611	A-E	881	.	155484544	155484545	255,215,0	2	1,41	0,51
chr1	155535083	155535193	A-E	529	.	155535175	155535176	255,215,0	2	77,1	0,109
chr1	155568911	155569221	A-E	837	.	155569065	155569066	255,215,0	2	1,1	0,309
chr1	156459316	156459322	A-E	759	.	156459316	156459317	255,215,0	2	1,5	0,1
chr1	156461502	156461819	A-E	645	.	156461754	156461755	255,215,0	2	191,3	0,314
chr1	156462103	156462305	A-E	733	.	156462234	156462235	255,215,0	2	62,1	0,201
chr1	156462474	156462813	A-E	642	.	156462574	156462575	255,215,0	2	9,147	0,192
chr1	156494222	156494678	A-E	740	.	156494358	156494359	255,215,0	2	126,308	0,148
chr1	156645551	156645913	A-E	518	.	156645805	156645806	255,215,0	2	225,78	0,284
chr1	156662788	156663056	A-E	987	.	156662919	156662920	255,215,0	2	1,5	0,263
chr1	156663993	156664153	A-E	978	.	156664072	156664073	255,215,0	2	1,1	0,159
chr1	156676478	156676824	A-E	742	.	156676749	156676750	255,215,0	2	233,35	0,311
chr1	156774360	156774606	A-E	715	.	156774509	156774510	255,215,0	2	69,15	0,231
chr1	156864713	156865066	A-E	994	.	156864816	156864817	255,215,0	2	2,147	0,206
chr1	156895977	156896091	A-E	942	.	156896002	156896003	255,215,0	2	1,63	0,51
chr1	156929343	156929628	A-E	590	.	156929569	156929570	255,215,0	2	170,1	0,284
chr1	157243969	157243988	A-E	751	.	157243977	157243978	255,215,0	2	1,2	0,17
chr1	157244599	157245063	A-E	975	.	157244640	157244641	255,215,0	2	22,403	0,61
chr1	157245271	157245647	A-E	793	.	157245304	157245305	255,215,0	2	1,309	0,67
chr1	157248443	157248858	A-E	986	.	157248566	157248567	255,215,0	2	1,168	0,247
chr1	157249264	157249609	A-E	996	.	157249446	157249447	255,215,0	2	25,5	0,340
chr1	158659017	158659128	A-E	977	.	158659070	158659071	255,215,0	2	12,15	0,96
chr1	158788454	158788632	A-E	777	.	158788566	158788567	255,215,0	2	82,35	0,143
chr1	158789355	158789655	A-E	996	.	158789434	158789435	255,215,0	2	3,143	0,157
chr1	158808262	158808538	A-E	499	.	158808443	158808444	255,215,0	2	108,21	0,255
chr1	159111413	159111696	A-E	678	.	159111580	159111581	255,215,0	2	145,93	0,190
chr1	159878004	159878104	A-E	728	.	159878053	159878054	255,215,0	2	1,1	0,99
chr1	160332348	160332525	A-E	977	.	160332391	160332392	255,215,0	2	28,117	0,60
chr1	160345693	160345986	A-E	887	.	160345916	160345917	255,215,0	2	156,1	0,292
chr1	160407857	160407975	A-E	700	.	160407869	160407870	255,215,0	2	1,94	0,24
chr1	160442735	160442920	A-E	526	.	160442781	160442782	255,215,0	2	1,92	0,93
chr1	160489695	160490087	A-E	954	.	160489990	160489991	255,215,0	2	264,65	0,327
chr1	160537909	160538272	A-E	868	.	160538135	160538136	255,215,0	2	197,106	0,257
chr1	160544770	160545265	A-E	640	.	160545134	160545135	255,215,0	2	326,91	0,404
chr1	160595772	160595962	A-E	853	.	160595931	160595932	255,215,0	2	131,1	0,189
chr1	160627989	160628194	A-E	878	.	160628091	160628092	255,215,0	2	1,1	0,204
chr1	160635544	160635911	A-E	972	.	160635575	160635576	255,215,0	2	2,305	0,62
chr1	160881277	160881698	A-E	988	.	160881497	160881498	255,215,0	2	83,62	0,359
chr1	161359666	161360218	A-E	806	.	161359898	161359899	255,215,0	2	170,257	0,295
chr1	161502624	161502920	A-E	957	.	161502836	161502837	255,215,0	2	171,42	0,254
chr1	161591982	161592107	A-E	961	.	161592044	161592045	255,215,0	2	1,1	0,124
chr1	162280139	162280505	A-E	525	.	162280208	162280209	255,215,0	2	1,227	0,139
chr1	167160035	167160234	A-E	580	.	167160134	167160135	255,215,0	2	1,1	0,198
chr1	167416859	167417570	A-E	565	.	167417160	167417161	255,215,0	2	293,400	0,311
chr1	167486210	167486705	A-E	571	.	167486391	167486392	255,215,0	2	178,309	0,186
chr1	167518258	167518508	A-E	950	.	167518450	167518451	255,215,0	2	183,47	0,203
chr1	167519754	167519794	A-E	815	.	167519786	167519787	255,215,0	2	27,1	0,39
chr1	167520671	167521013	A-E	926	.	167520897	167520898	255,215,0	2	158,46	0,296
chr1	167570801	167571053	A-E	929	.	167570866	167570867	255,215,0	2	5,125	0,127
chr1	167601337	167601881	A-E	905	.	167601650	167601651	255,215,0	2	288,205	0,339
chr1	167611505	167611870	A-E	760	.	167611611	167611612	255,215,0	2	12,163	0,202
chr1	167716975	167717146	A-E	578	.	167716977	167716978	255,215,0	2	1,167	0,4
chr1	167730247	167730494	A-E	505	.	167730370	167730371	255,215,0	2	1,1	0,246
chr1	167772811	167773182	A-E	516	.	167772824	167772825	255,215,0	2	3,346	0,25
chr1	167954240	167954407	A-E	988	.	167954318	167954319	255,215,0	2	1,11	0,156
chr1	168251156	168251300	A-E	811	.	168251227	168251228	255,215,0	2	1,1	0,143
chr1	168342295	168342643	A-E	804	.	168342560	168342561	255,215,0	2	185,1	0,347
chr1	169265150	169265531	A-E	650	.	169265274	169265275	255,215,0	2	1,132	0,249
chr1	170042588	170042670	A-E	560	.	170042626	170042627	255,215,0	2	1,5	0,77
chr1	172606833	172606931	A-E	938	.	172606881	172606882	255,215,0	2	1,1	0,97
chr1	172790579	172790978	A-E	914	.	172790768	172790769	255,215,0	2	1,21	0,378
chr1	173525181	173525432	A-E	619	.	173525312	173525313	255,215,0	2	43,31	0,220
chr1	174122877	174123205	A-E	815	.	174123040	174123041	255,215,0	2	1,1	0,327
chr1	174841945	174842146	A-E	969	.	174842034	174842035	255,215,0	2	5,26	0,175
chr1	174934857	174935076	A-E	662	.	174934999	174935000	255,215,0	2	68,1	0,218
chr1	175158150	175158288	A-E	935	.	175158208	175158209	255,215,0	2	1,21	0,117
chr1	179027915	179028169	A-E	669	.	179028041	179028042	255,215,0	2	1,1	0,253
chr1	179187224	179187335	A-E	950	.	179187261	179187262	255,215,0	2	7,42	0,69
chr1	180562543	180562696	A-E	570	.	180562619	180562620	255,215,0	2	1,1	0,152
chr1	180580561	180580926	A-E	960	.	180580743	180580744	255,215,0	2	1,1	0,364
chr1	180895607	180895967	A-E	809	.	180895720	180895721	255,215,0	2	3,136	0,224
chr1	181056649	181057124	A-E	919	.	181056886	181056887	255,215,0	2	157,157	0,318
chr1	181097947	181098672	A-E	924	.	181098523	181098524	255,215,0	2	551,123	0,602
chr1	181100547	181100997	A-E	565	.	181100667	181100668	255,215,0	2	56,265	0,185
chr1	181110732	181111003	A-E	984	.	181110863	181110864	255,215,0	2	60,68	0,203
chr1	182113385	182113953	A-E	668	.	182113560	182113561	255,215,0	2	174,391	0,177
chr1	182118170	182119053	A-E	746	.	182118695	182118696	255,215,0	2	481,313	0,570
chr1	182140043	182140424	A-E	887	.	182140279	182140280	255,215,0	2	192,100	0,281
chr1	182140516	182140684	A-E	770	.	182140582	182140583	255,215,0	2	1,36	0,132
chr1	182228543	182228906	A-E	945	.	182228714	182228715	255,215,0	2	22,42	0,321
chr1	182269466	182269764	A-E	979	.	182269614	182269615	255,215,0	2	1,1	0,297
chr1	182363463	182363693	A-E	595	.	182363583	182363584	255,215,0	2	13,1	0,229
chr1	182764012	182764230	A-E	538	.	182764121	182764122	255,215,0	2	54,53	0,165
chr1	183573035	183573933	A-E	882	.	183573834	183573835	255,215,0	2	795,94	0,804
chr1	183951471	183951644	A-E	734	.	183951557	183951558	255,215,0	2	1,1	0,172
chr1	184005350	184005919	A-E	831	.	184005661	184005662	255,215,0	2	285,231	0,338
chr1	184715069	184715336	A-E	645	.	184715321	184715322	255,215,0	2	243,5	0,262
chr1	184899814	184900060	A-E	595	.	184899915	184899916	255,215,0	2	1,44	0,202
chr1	185218851	185219062	A-E	810	.	185218956	185218957	255,215,0	2	1,1	0,210
chr1	185253692	185254037	A-E	995	.	185253864	185253865	255,215,0	2	1,1	0,344
chr1	185453251	185453699	A-E	555	.	185453468	185453469	255,215,0	2	195,207	0,241
chr1	186079951	186079994	A-E	568	.	186079972	186079973	255,215,0	2	1,1	0,42
chr1	189127328	189127738	A-E	564	.	189127522	189127523	255,215,0	2	38,59	0,351
chr1	192139487	192139804	A-E	808	.	192139658	192139659	255,215,0	2	28,1	0,316
chr1	192953827	192953882	A-E	502	.	192953837	192953838	255,215,0	2	1,34	0,21
chr1	193090447	193090464	A-E	890	.	193090455	193090456	255,215,0	2	1,1	0,16
chr1	193655157	193655512	A-E	548	.	193655301	193655302	255,215,0	2	4,69	0,286
chr1	194828218	194828283	A-E	792	.	194828244	194828245	255,215,0	2	1,12	0,53
chr1	197739507	197739631	A-E	639	.	197739568	197739569	255,215,0	2	1,1	0,123
chr1	197964894	197965254	A-E	893	.	197965076	197965077	255,215,0	2	12,7	0,353
chr1	198488746	198489088	A-E	542	.	198489021	198489022	255,215,0	2	244,34	0,308
chr1	198603022	198603333	A-E	885	.	198603190	198603191	255,215,0	2	136,109	0,202
chr1	198637583	198637714	A-E	648	.	198637600	198637601	255,215,0	2	1,97	0,34
chr1	198650584	198650806	A-E	506	.	198650596	198650597	255,215,0	2	2,198	0,24
chr1	200379777	200379959	A-E	798	.	200379868	200379869	255,215,0	2	6,5	0,177
chr1	200611653	200611882	A-E	922	.	200611753	200611754	255,215,0	2	94,122	0,107
chr1	200984911	200985313	A-E	956	.	200985112	200985113	255,215,0	2	2,1	0,401
chr1	200990231	200990628	A-E	610	.	200990540	200990541	255,215,0	2	305,83	0,314
chr1	200991623	200991825	A-E	546	.	200991723	200991724	255,215,0	2	1,1	0,201
chr1	201449602	201449822	A-E	960	.	201449715	201449716	255,215,0	2	9,1	0,219
chr1	201520953	201521395	A-E	986	.	201521172	201521173	255,215,0	2	102,104	0,338
chr1	201540345	201540578	A-E	807	.	201540429	201540430	255,215,0	2	1,65	0,168
chr1	201572031	201572237	A-E	933	.	201572111	201572112	255,215,0	2	1,46	0,160
chr1	202131734	202131905	A-E	985	.	202131819	202131820	255,215,0	2	1,1	0,170
chr1	202132024	202132258	A-E	977	.	202132103	202132104	255,215,0	2	7,82	0,152
chr1	203258547	203259334	A-E	985	.	203258829	203258830	255,215,0	2	238,460	0,327
chr1	203272708	203272972	A-E	941	.	203272931	203272932	255,215,0	2	184,1	0,263
chr1	203289732	203289865	A-E	629	.	203289783	203289784	255,215,0	2	1,30	0,103
chr1	203289937	203290406	A-E	721	.	203290260	203290261	255,215,0	2	267,88	0,381
chr1	203619027	203619374	A-E	530	.	203619035	203619036	255,215,0	2	1,330	0,17
chr1	203651059	203651198	A-E	901	.	203651064	203651065	255,215,0	2	1,129	0,10
chr1	203728040	203728170	A-E	719	.	203728109	203728110	255,215,0	2	10,1	0,129
chr1	204330284	204330553	A-E	690	.	204330416	204330417	255,215,0	2	1,5	0,264
chr1	204376532	204376667	A-E	506	.	204376599	204376600	255,215,0	2	1,1	0,134
chr1	204641549	204641837	A-E	995	.	204641727	204641728	255,215,0	2	71,1	0,287
chr1	204684045	204684323	A-E	795	.	204684296	204684297	255,215,0	2	227,1	0,277
chr1	205173095	205173476	A-E	557	.	205173226	205173227	255,215,0	2	1,119	0,262
chr1	205207372	205207560	A-E	958	.	205207460	205207461	255,215,0	2	1,12	0,176
chr1	205218253	205218732	A-E	711	.	205218516	205218517	255,215,0	2	172,123	0,356
chr1	205228000	205228129	A-E	528	.	205228063	205228064	255,215,0	2	1,3	0,126
chr1	206235737	206236017	A-E	797	.	206235780	206235781	255,215,0	2	1,194	0,86
chr1	206674740	206675114	A-E	824	.	206674960	206674961	255,215,0	2	69,1	0,373
chr1	206728769	206729044	A-E	957	.	206728852	206728853	255,215,0	2	46,154	0,121
chr1	206733816	206734085	A-E	585	.	206733901	206733902	255,215,0	2	1,99	0,170
chr1	206825582	206825710	A-E	977	.	206825642	206825643	255,215,0	2	1,8	0,120
chr1	206832398	206832801	A-E	740	.	206832526	206832527	255,215,0	2	1,147	0,256
chr1	206887347	206887686	A-E	749	.	206887393	206887394	255,215,0	2	1,246	0,93
chr1	207080719	207080948	A-E	957	.	207080842	207080843	255,215,0	2	26,8	0,221
chr1	207098778	207098999	A-E	620	.	207098922	207098923	255,215,0	2	114,46	0,175
chr1	207203424	207203586	A-E	667	.	207203505	207203506	255,215,0	2	9,8	0,154
chr1	207536714	207536842	A-E	629	.	207536777	207536778	255,215,0	2	1,1	0,127
chr1	207598053	207598267	A-E	858	.	207598173	207598174	255,215,0	2	28,1	0,213
chr1	207631218	207631637	A-E	617	.	207631478	207631479	255,215,0	2	146,43	0,376
chr1	207693069	207693662	A-E	932	.	207693275	207693276	255,215,0	2	201,380	0,213
chr1	207821800	207821952	A-E	934	.	207821875	207821876	255,215,0	2	1,2	0,150
chr1	207823430	207823599	A-E	995	.	207823564	207823565	255,215,0	2	109,9	0,160
chr1	207921430	207921703	A-E	973	.	207921564	207921565	255,215,0	2	1,5	0,268
chr1	208078027	208078145	A-E	686	.	208078066	208078067	255,215,0	2	1,40	0,78
chr1	208345342	208345747	A-E	724	.	208345375	208345376	255,215,0	2	10,348	0,57
chr1	208347775	208347794	A-E	703	.	208347784	208347785	255,215,0	2	1,1	0,18
chr1	209820544	209820823	A-E	852	.	209820625	209820626	255,215,0	2	1,116	0,163
chr1	211908896	211908973	A-E	510	.	211908930	211908931	255,215,0	2	2,9	0,68
chr1	212291571	212291809	A-E	592	.	212291657	212291658	255,215,0	2	45,109	0,129
chr1	212808992	212809268	A-E	994	.	212809125	212809126	255,215,0	2	11,20	0,256
chr1	213230206	213230598	A-E	737	.	213230209	213230210	255,215,0	2	1,386	0,6
chr1	213230864	213231179	A-E	533	.	213231021	213231022	255,215,0	2	1,1	0,314
chr1	213433998	213434004	A-E	600	.	213434000	213434001	255,215,0	2	1,2	0,4
chr1	215838641	215838899	A-E	573	.	215838769	215838770	255,215,0	2	1,1	0,257
chr1	218476262	218476397	A-E	539	.	218476329	218476330	255,215,0	2	1,1	0,134
chr1	219319801	219319846	A-E	665	.	219319823	219319824	255,215,0	2	2,1	0,44
chr1	221130660	221131042	A-E	697	.	221130802	221130803	255,215,0	2	101,197	0,185
chr1	221135331	221135824	A-E	532	.	221135592	221135593	255,215,0	2	208,178	0,315
chr1	221219642	221220032	A-E	724	.	221219743	221219744	255,215,0	2	55,242	0,148
chr1	221272384	221272740	A-E	681	.	221272498	221272499	255,215,0	2	2,128	0,228
chr1	221356304	221356835	A-E	592	.	221356622	221356623	255,215,0	2	274,168	0,363
chr1	221887766	221888016	A-E	959	.	221887889	221887890	255,215,0	2	3,5	0,245
chr1	221896721	221897112	A-E	924	.	221896915	221896916	255,215,0	2	1,3	0,388
chr1	222164724	222164904	A-E	502	.	222164770	222164771	255,215,0	2	22,108	0,72
chr1	223276523	223276867	A-E	507	.	223276780	223276781	255,215,0	2	172,1	0,343
chr1	223326849	223326980	A-E	808	.	223326945	223326946	255,215,0	2	64,1	0,130
chr1	223964690	223965055	A-E	665	.	223964730	223964731	255,215,0	2	9,293	0,72
chr1	224007556	224007795	A-E	730	.	224007675	224007676	255,215,0	2	1,1	0,238
chr1	224014874	224015267	A-E	708	.	224015180	224015181	255,215,0	2	293,72	0,321
chr1	224690718	224691054	A-E	868	.	224690868	224690869	255,215,0	2	1,35	0,301
chr1	226087072	226087330	A-E	834	.	226087188	226087189	255,215,0	2	2,27	0,231
chr1	226159924	226160121	A-E	531	.	226160022	226160023	255,215,0	2	1,1	0,196
chr1	226190534	226190731	A-E	951	.	226190642	226190643	255,215,0	2	61,40	0,157
chr1	227445875	227445887	A-E	497	.	227445880	227445881	255,215,0	2	1,1	0,11
chr1	227936688	227936978	A-E	910	.	227936804	227936805	255,215,0	2	2,58	0,232
chr1	228073191	228073261	A-E	764	.	228073225	228073226	255,215,0	2	1,1	0,69
chr1	228633222	228633907	A-E	657	.	228633607	228633608	255,215,0	2	383,297	0,388
chr1	228640073	228640088	A-E	526	.	228640080	228640081	255,215,0	2	2,1	0,14
chr1	228651177	228651630	A-E	986	.	228651443	228651444	255,215,0	2	223,142	0,311
chr1	228666808	228666852	A-E	580	.	228666816	228666817	255,215,0	2	1,27	0,17
chr1	229690682	229690782	A-E	977	.	229690730	229690731	255,215,0	2	1,3	0,97
chr1	229690998	229691240	A-E	992	.	229691189	229691190	255,215,0	2	192,50	0,192
chr1	230279464	230279771	A-E	975	.	230279509	230279510	255,215,0	2	1,217	0,90
chr1	230282048	230282189	A-E	934	.	230282137	230282138	255,215,0	2	39,1	0,140
chr1	231338717	231338722	A-E	696	.	231338720	231338721	255,215,0	2	3,1	0,4
chr1	231453424	231453664	A-E	653	.	231453537	231453538	255,215,0	2	1,14	0,226
chr1	231868761	231869568	A-E	729	.	231868968	231868969	255,215,0	2	183,575	0,232
chr1	231892662	231893028	A-E	602	.	231892701	231892702	255,215,0	2	1,287	0,79
chr1	231939296	231939383	A-E	926	.	231939339	231939340	255,215,0	2	1,1	0,86
chr1	232735038	232735290	A-E	697	.	232735229	232735230	255,215,0	2	141,9	0,243
chr1	233761272	233761448	A-E	845	.	233761288	233761289	255,215,0	2	1,144	0,32
chr1	233801456	233801931	A-E	921	.	233801672	233801673	255,215,0	2	48,89	0,386
chr1	234504370	234504575	A-E	672	.	234504472	234504473	255,215,0	2	1,1	0,204
chr1	234507877	234508057	A-E	588	.	234507936	234507937	255,215,0	2	15,76	0,104
chr1	234534667	234535013	A-E	644	.	234534779	234534780	255,215,0	2	60,181	0,165
chr1	234648411	234648687	A-E	911	.	234648550	234648551	255,215,0	2	4,1	0,275
chr1	234852227	234852379	A-E	561	.	234852264	234852265	255,215,0	2	22,98	0,54
chr1	234881537	234881788	A-E	980	.	234881656	234881657	255,215,0	2	17,29	0,222
chr1	234887087	234887295	A-E	547	.	234887192	234887193	255,215,0	2	48,45	0,163
chr1	234891292	234891478	A-E	884	.	234891344	234891345	255,215,0	2	1,82	0,104
chr1	234978594	234979177	A-E	980	.	234979100	234979101	255,215,0	2	433,3	0,580
chr1	234984948	234985284	A-E	708	.	234985005	234985006	255,215,0	2	2,222	0,114
chr1	235010375	235010572	A-E	978	.	235010491	235010492	255,215,0	2	91,54	0,143
chr1	235011316	235011428	A-E	596	.	235011381	235011382	255,215,0	2	21,1	0,111
chr1	235011660	235011910	A-E	828	.	235011847	235011848	255,215,0	2	126,1	0,249
chr1	235094853	235095190	A-E	670	.	235094880	235094881	255,215,0	2	13,294	0,43
chr1	235104770	235105153	A-E	586	.	235105098	235105099	255,215,0	2	281,6	0,377
chr1	235108272	235108467	A-E	743	.	235108375	235108376	255,215,0	2	15,3	0,192
chr1	235112749	235113173	A-E	547	.	235112811	235112812	255,215,0	2	20,318	0,106
chr1	235186710	235186949	A-E	886	.	235186845	235186846	255,215,0	2	85,52	0,187
chr1	235668656	235669018	A-E	489	.	235668829	235668830	255,215,0	2	23,38	0,324
chr1	236559628	236560010	A-E	650	.	236559875	236559876	255,215,0	2	114,1	0,381
chr1	241714901	241715765	A-E	986	.	241715554	241715555	255,215,0	2	642,198	0,666
chr1	241759955	241760313	A-E	566	.	241760133	241760134	255,215,0	2	1,1	0,357
chr1	242108255	242108348	A-E	945	.	242108323	242108324	255,215,0	2	45,1	0,92
chr1	243428005	243428394	A-E	823	.	243428165	243428166	255,215,0	2	74,141	0,248
chr1	243585242	243585384	A-E	500	.	243585312	243585313	255,215,0	2	1,1	0,141
chr1	244417754	244418100	A-E	779	.	244418028	244418029	255,215,0	2	213,10	0,336
chr1	244482749	244483387	A-E	868	.	244483097	244483098	255,215,0	2	321,262	0,376
chr1	244488435	244488807	A-E	668	.	244488488	244488489	255,215,0	2	52,316	0,56
chr1	244518180	244518394	A-E	992	.	244518291	244518292	255,215,0	2	22,13	0,201
chr1	244532902	244533005	A-E	543	.	244532970	244532971	255,215,0	2	35,1	0,102
chr1	244557355	244557575	A-E	788	.	244557464	244557465	255,215,0	2	1,1	0,219
chr1	245057262	245057513	A-E	555	.	245057306	245057307	255,215,0	2	1,162	0,89
chr1	245162358	245162654	A-E	663	.	245162505	245162506	255,215,0	2	1,1	0,295
chr1	245214769	245215725	A-E	988	.	245214806	245214807	255,215,0	2	19,899	0,57
chr1	246269774	246269985	A-E	959	.	246269927	246269928	255,215,0	2	98,1	0,210
chr1	246316735	246316955	A-E	791	.	246316844	246316845	255,215,0	2	1,1	0,219
chr1	246469940	246470214	A-E	987	.	246470138	246470139	255,215,0	2	124,1	0,273
chr1	246588477	246588670	A-E	987	.	246588562	246588563	255,215,0	2	33,55	0,138
chr1	246588842	246589093	A-E	670	.	246588962	246588963	255,215,0	2	72,81	0,170
chr1	246732690	246733040	A-E	913	.	246732710	246732711	255,215,0	2	2,310	0,40
chr1	246741142	246741478	A-E	967	.	246741246	246741247	255,215,0	2	69,195	0,141
chr1	246746121	246746246	A-E	959	.	246746197	246746198	255,215,0	2	54,25	0,100
chr1	247315116	247315371	A-E	517	.	247315288	247315289	255,215,0	2	93,3	0,252
chr1	247450910	247450974	A-E	803	.	247450943	247450944	255,215,0	2	5,1	0,63
chr1	247521124	247521311	A-E	547	.	247521170	247521171	255,215,0	2	1,94	0,93
chr1	247523464	247523760	A-E	970	.	247523569	247523570	255,215,0	2	89,174	0,122
chr1	247524183	247524555	A-E	819	.	247524545	247524546	255,215,0	2	355,1	0,371
chr1	248018586	248018745	A-E	994	.	248018670	248018671	255,215,0	2	36,26	0,133
chr1	248894360	248894532	A-E	907	.	248894494	248894495	255,215,0	2	109,12	0,160
chr10	1195801	1196103	A-E	972	.	1195914	1195915	255,215,0	2	31,105	0,197
chr10	2249906	2250005	A-E	552	.	2249934	2249935	255,215,0	2	1,42	0,57
chr10	3598970	3599136	A-E	882	.	3599050	3599051	255,215,0	2	1,5	0,161
chr10	3697757	3697968	A-E	619	.	3697862	3697863	255,215,0	2	1,1	0,210
chr10	3751135	3751444	A-E	757	.	3751247	3751248	255,215,0	2	1,84	0,225
chr10	3807382	3807563	A-E	935	.	3807452	3807453	255,215,0	2	32,71	0,110
chr10	3844887	3845079	A-E	714	.	3844952	3844953	255,215,0	2	1,61	0,131
chr10	3845250	3845852	A-E	906	.	3845787	3845788	255,215,0	2	497,24	0,578
chr10	3845999	3846426	A-E	993	.	3846281	3846282	255,215,0	2	245,107	0,320
chr10	3851157	3852053	A-E	887	.	3851959	3851960	255,215,0	2	710,1	0,895
chr10	3936015	3936390	A-E	502	.	3936128	3936129	255,215,0	2	68,215	0,160
chr10	3969168	3969423	A-E	975	.	3969294	3969295	255,215,0	2	1,2	0,253
chr10	3984866	3985563	A-E	734	.	3985081	3985082	255,215,0	2	172,438	0,259
chr10	5359534	5359986	A-E	956	.	5359834	5359835	255,215,0	2	301,151	0,301
chr10	5521054	5521361	A-E	837	.	5521193	5521194	255,215,0	2	1,28	0,279
chr10	5606066	5606314	A-E	860	.	5606282	5606283	255,215,0	2	209,23	0,225
chr10	5606609	5606845	A-E	785	.	5606775	5606776	255,215,0	2	102,5	0,231
chr10	5608647	5608913	A-E	554	.	5608758	5608759	255,215,0	2	14,56	0,210
chr10	5723595	5723865	A-E	769	.	5723601	5723602	255,215,0	2	1,257	0,13
chr10	5937894	5938282	A-E	600	.	5937958	5937959	255,215,0	2	1,259	0,129
chr10	5940283	5940393	A-E	968	.	5940306	5940307	255,215,0	2	13,76	0,34
chr10	6029962	6030094	A-E	912	.	6030027	6030028	255,215,0	2	1,1	0,131
chr10	6075776	6076312	A-E	825	.	6076143	6076144	255,215,0	2	348,148	0,388
chr10	6128477	6128873	A-E	683	.	6128541	6128542	255,215,0	2	18,285	0,111
chr10	6133690	6134070	A-E	507	.	6133763	6133764	255,215,0	2	1,233	0,147
chr10	6516020	6516190	A-E	926	.	6516055	6516056	255,215,0	2	1,100	0,70
chr10	7228549	7229134	A-E	826	.	7228724	7228725	255,215,0	2	166,399	0,186
chr10	7275418	7275743	A-E	852	.	7275580	7275581	255,215,0	2	1,1	0,324
chr10	7828382	7828623	A-E	538	.	7828454	7828455	255,215,0	2	1,96	0,145
chr10	9920023	9920296	A-E	860	.	9920236	9920237	255,215,0	2	155,1	0,272
chr10	11222222	11222709	A-E	605	.	11222491	11222492	255,215,0	2	220,168	0,319
chr10	11755235	11755413	A-E	925	.	11755323	11755324	255,215,0	2	1,1	0,177
chr10	11928078	11928438	A-E	500	.	11928300	11928301	255,215,0	2	87,1	0,359
chr10	11937332	11937570	A-E	490	.	11937450	11937451	255,215,0	2	1,1	0,237
chr10	13747197	13747410	A-E	749	.	13747252	13747253	255,215,0	2	1,103	0,110
chr10	14224446	14224837	A-E	570	.	14224641	14224642	255,215,0	2	1,1	0,390
chr10	14227722	14228293	A-E	946	.	14228213	14228214	255,215,0	2	414,1	0,570
chr10	15179834	15179919	A-E	622	.	15179876	15179877	255,215,0	2	1,1	0,84
chr10	15250805	15251188	A-E	648	.	15250996	15250997	255,215,0	2	1,1	0,382
chr10	15486450	15486741	A-E	663	.	15486595	15486596	255,215,0	2	1,1	0,290
chr10	16933546	16933937	A-E	908	.	16933716	16933717	255,215,0	2	1,50	0,341
chr10	16946653	16946941	A-E	711	.	16946800	16946801	255,215,0	2	136,128	0,160
chr10	17037933	17038521	A-E	962	.	17038160	17038161	255,215,0	2	176,308	0,280
chr10	17254796	17255338	A-E	928	.	17255152	17255153	255,215,0	2	299,128	0,414
chr10	17455949	17456150	A-E	761	.	17456049	17456050	255,215,0	2	1,1	0,200
chr10	17456684	17457055	A-E	739	.	17456725	17456726	255,215,0	2	18,306	0,65
chr10	17457231	17457602	A-E	716	.	17457416	17457417	255,215,0	2	1,1	0,370
chr10	17458400	17458622	A-E	602	.	17458510	17458511	255,215,0	2	1,1	0,221
chr10	17467799	17468377	A-E	997	.	17468084	17468085	255,215,0	2	223,230	0,348
chr10	17470783	17471060	A-E	996	.	17470982	17470983	255,215,0	2	145,23	0,254
chr10	17473733	17474028	A-E	892	.	17473950	17473951	255,215,0	2	141,1	0,294
chr10	17494891	17495197	A-E	683	.	17495060	17495061	255,215,0	2	35,1	0,305
chr10	17548531	17548697	A-E	950	.	17548632	17548633	255,215,0	2	44,7	0,159
chr10	17704602	17705022	A-E	998	.	17704623	17704624	255,215,0	2	1,378	0,42
chr10	18239337	18239637	A-E	772	.	18239414	18239415	255,215,0	2	1,145	0,155
chr10	21333319	21333508	A-E	994	.	21333414	21333415	255,215,0	2	8,5	0,184
chr10	22096073	22096189	A-E	957	.	22096183	22096184	255,215,0	2	107,1	0,115
chr10	22265792	22266011	A-E	652	.	22265911	22265912	255,215,0	2	21,1	0,218
chr10	22422730	22422874	A-E	831	.	22422801	22422802	255,215,0	2	1,1	0,143
chr10	22630393	22630515	A-E	907	.	22630453	22630454	255,215,0	2	1,1	0,121
chr10	22658531	22658793	A-E	876	.	22658662	22658663	255,215,0	2	2,1	0,261
chr10	22919359	22919855	A-E	952	.	22919729	22919730	255,215,0	2	320,74	0,422
chr10	22920592	22920972	A-E	940	.	22920838	22920839	255,215,0	2	238,125	0,255
chr10	22958106	22958431	A-E	934	.	22958351	22958352	255,215,0	2	167,1	0,324
chr10	23344774	23344811	A-E	952	.	23344799	23344800	255,215,0	2	15,1	0,36
chr10	23801336	23801634	A-E	986	.	23801482	23801483	255,215,0	2	88,92	0,206
chr10	25155940	25156492	A-E	901	.	25156270	25156271	255,215,0	2	328,218	0,334
chr10	25201195	25201516	A-E	914	.	25201226	25201227	255,215,0	2	1,258	0,63
chr10	25240272	25240935	A-E	974	.	25240715	25240716	255,215,0	2	324,100	0,563
chr10	26954218	26954614	A-E	531	.	26954568	26954569	255,215,0	2	307,1	0,395
chr10	29195098	29195451	A-E	864	.	29195274	29195275	255,215,0	2	1,1	0,352
chr10	29228333	29228416	A-E	978	.	29228371	29228372	255,215,0	2	1,6	0,77
chr10	29228763	29229094	A-E	902	.	29228980	29228981	255,215,0	2	107,2	0,329
chr10	29420684	29421072	A-E	835	.	29420877	29420878	255,215,0	2	1,1	0,387
chr10	29543500	29543829	A-E	991	.	29543663	29543664	255,215,0	2	49,51	0,278
chr10	30441068	30441357	A-E	992	.	30441149	30441150	255,215,0	2	1,127	0,162
chr10	30711320	30711474	A-E	515	.	30711380	30711381	255,215,0	2	2,35	0,119
chr10	30792755	30793221	A-E	964	.	30793025	30793026	255,215,0	2	236,161	0,305
chr10	30818244	30819051	A-E	502	.	30818561	30818562	255,215,0	2	311,482	0,325
chr10	30842175	30842302	A-E	996	.	30842188	30842189	255,215,0	2	1,100	0,27
chr10	30859701	30859874	A-E	524	.	30859759	30859760	255,215,0	2	1,57	0,116
chr10	30888955	30889412	A-E	901	.	30889118	30889119	255,215,0	2	110,240	0,217
chr10	31106973	31107176	A-E	992	.	31107078	31107079	255,215,0	2	29,21	0,182
chr10	32621222	32621521	A-E	625	.	32621373	32621374	255,215,0	2	76,72	0,227
chr10	32641551	32641778	A-E	636	.	32641664	32641665	255,215,0	2	1,1	0,226
chr10	32668626	32668988	A-E	925	.	32668672	32668673	255,215,0	2	1,269	0,93
chr10	34955143	34955229	A-E	616	.	34955185	34955186	255,215,0	2	1,1	0,85
chr10	35381746	35382053	A-E	621	.	35381925	35381926	255,215,0	2	54,1	0,306
chr10	35480454	35480778	A-E	763	.	35480554	35480555	255,215,0	2	75,197	0,127
chr10	35589038	35589427	A-E	592	.	35589189	35589190	255,215,0	2	70,156	0,233
chr10	38264185	38264489	A-E	592	.	38264469	38264470	255,215,0	2	266,1	0,303
chr10	43248764	43248842	A-E	778	.	43248799	43248800	255,215,0	2	1,8	0,70
chr10	43471158	43471309	A-E	729	.	43471212	43471213	255,215,0	2	41,83	0,68
chr10	44973584	44973727	A-E	985	.	44973655	44973656	255,215,0	2	1,1	0,142
chr10	45871674	45871974	A-E	687	.	45871738	45871739	255,215,0	2	1,172	0,128
chr10	45899578	45899898	A-E	564	.	45899599	45899600	255,215,0	2	1,277	0,43
chr10	45906394	45906656	A-E	957	.	45906556	45906557	255,215,0	2	64,1	0,261
chr10	46075869	46076122	A-E	596	.	46076094	46076095	255,215,0	2	199,1	0,252
chr10	47588021	47588345	A-E	569	.	47588287	47588288	255,215,0	2	210,1	0,323
chr10	47588413	47588931	A-E	980	.	47588872	47588873	255,215,0	2	402,1	0,517
chr10	47588936	47589404	A-E	582	.	47589196	47589197	255,215,0	2	177,124	0,344
chr10	49695325	49695530	A-E	599	.	49695423	49695424	255,215,0	2	1,8	0,197
chr10	49734665	49734876	A-E	652	.	49734770	49734771	255,215,0	2	1,1	0,210
chr10	50008368	50008657	A-E	645	.	50008623	50008624	255,215,0	2	223,1	0,288
chr10	50382507	50382686	A-E	865	.	50382540	50382541	255,215,0	2	1,112	0,67
chr10	50387266	50387413	A-E	667	.	50387294	50387295	255,215,0	2	1,90	0,57
chr10	50388476	50388821	A-E	565	.	50388638	50388639	255,215,0	2	1,20	0,325
chr10	50391668	50392044	A-E	995	.	50391902	50391903	255,215,0	2	193,99	0,277
chr10	50392053	50392454	A-E	695	.	50392253	50392254	255,215,0	2	1,1	0,400
chr10	50392979	50393162	A-E	939	.	50393070	50393071	255,215,0	2	1,1	0,182
chr10	50394229	50394245	A-E	682	.	50394230	50394231	255,215,0	2	1,14	0,2
chr10	50394805	50395182	A-E	794	.	50394896	50394897	255,215,0	2	26,220	0,157
chr10	50395223	50395567	A-E	913	.	50395369	50395370	255,215,0	2	135,186	0,158
chr10	50465238	50465398	A-E	512	.	50465320	50465321	255,215,0	2	7,1	0,159
chr10	50508434	50508798	A-E	979	.	50508650	50508651	255,215,0	2	71,1	0,363
chr10	51488946	51489392	A-E	698	.	51489136	51489137	255,215,0	2	104,169	0,277
chr10	52082649	52082859	A-E	521	.	52082781	52082782	255,215,0	2	63,7	0,203
chr10	52172661	52172664	A-E	593	.	52172662	52172663	255,215,0	2	1,1	0,2
chr10	52174627	52174888	A-E	688	.	52174814	52174815	255,215,0	2	117,3	0,258
chr10	52287355	52287563	A-E	659	.	52287466	52287467	255,215,0	2	19,3	0,205
chr10	60091544	60091861	A-E	610	.	60091607	60091608	255,215,0	2	3,192	0,125
chr10	62111952	62112088	A-E	598	.	62112017	62112018	255,215,0	2	1,5	0,131
chr10	62412449	62412665	A-E	564	.	62412556	62412557	255,215,0	2	2,3	0,213
chr10	63156989	63157303	A-E	486	.	63157099	63157100	255,215,0	2	91,184	0,130
chr10	63540272	63540417	A-E	993	.	63540345	63540346	255,215,0	2	5,3	0,142
chr10	63571912	63572045	A-E	751	.	63571978	63571979	255,215,0	2	1,1	0,132
chr10	63591158	63591311	A-E	786	.	63591234	63591235	255,215,0	2	1,1	0,152
chr10	63657527	63657737	A-E	815	.	63657667	63657668	255,215,0	2	72,1	0,209
chr10	63663540	63663817	A-E	567	.	63663640	63663641	255,215,0	2	70,146	0,131
chr10	63823957	63824187	A-E	617	.	63824053	63824054	255,215,0	2	8,45	0,185
chr10	65083807	65084018	A-E	918	.	65083912	65083913	255,215,0	2	1,1	0,210
chr10	65264765	65265087	A-E	498	.	65265081	65265082	255,215,0	2	312,1	0,321
chr10	68797123	68797461	A-E	532	.	68797170	68797171	255,215,0	2	5,247	0,91
chr10	70093443	70093747	A-E	511	.	70093461	70093462	255,215,0	2	1,268	0,36
chr10	70093867	70094256	A-E	608	.	70093876	70093877	255,215,0	2	1,371	0,18
chr10	70807891	70808112	A-E	548	.	70808011	70808012	255,215,0	2	114,94	0,127
chr10	70809472	70809725	A-E	502	.	70809534	70809535	255,215,0	2	52,179	0,74
chr10	70832840	70833011	A-E	656	.	70832950	70832951	255,215,0	2	52,1	0,170
chr10	71077076	71077284	A-E	922	.	71077147	71077148	255,215,0	2	41,105	0,103
chr10	71169752	71169974	A-E	856	.	71169862	71169863	255,215,0	2	1,1	0,221
chr10	72363256	72363608	A-E	583	.	72363362	72363363	255,215,0	2	39,178	0,174
chr10	72413009	72413391	A-E	964	.	72413115	72413116	255,215,0	2	1,169	0,213
chr10	72416244	72416577	A-E	782	.	72416418	72416419	255,215,0	2	125,108	0,225
chr10	72424506	72424875	A-E	894	.	72424690	72424691	255,215,0	2	1,1	0,368
chr10	72433363	72433696	A-E	747	.	72433540	72433541	255,215,0	2	27,5	0,328
chr10	72435631	72435850	A-E	505	.	72435740	72435741	255,215,0	2	1,1	0,218
chr10	72502385	72502568	A-E	981	.	72502492	72502493	255,215,0	2	37,5	0,178
chr10	72539825	72539964	A-E	731	.	72539915	72539916	255,215,0	2	43,1	0,138
chr10	73357811	73358216	A-E	790	.	73358106	73358107	255,215,0	2	260,74	0,331
chr10	73454502	73454799	A-E	782	.	73454532	73454533	255,215,0	2	2,237	0,60
chr10	73531831	73532355	A-E	584	.	73532129	73532130	255,215,0	2	241,168	0,356
chr10	73612356	73612502	A-E	650	.	73612444	73612445	255,215,0	2	32,1	0,145
chr10	74069583	74069715	A-E	727	.	74069646	74069647	255,215,0	2	1,5	0,127
chr10	74174604	74174793	A-E	499	.	74174676	74174677	255,215,0	2	1,44	0,145
chr10	75179357	75179732	A-E	535	.	75179544	75179545	255,215,0	2	1,1	0,374
chr10	75261455	75261495	A-E	660	.	75261474	75261475	255,215,0	2	1,1	0,39
chr10	75408900	75409185	A-E	871	.	75408962	75408963	255,215,0	2	1,160	0,125
chr10	76178357	76178511	A-E	786	.	76178419	76178420	255,215,0	2	1,29	0,125
chr10	76997919	76998322	A-E	879	.	76998049	76998050	255,215,0	2	54,196	0,207
chr10	80166856	80166996	A-E	656	.	80166942	80166943	255,215,0	2	39,5	0,135
chr10	80685644	80685960	A-E	882	.	80685826	80685827	255,215,0	2	56,6	0,310
chr10	80981088	80981226	A-E	664	.	80981156	80981157	255,215,0	2	1,1	0,137
chr10	81227610	81227707	A-E	787	.	81227641	81227642	255,215,0	2	1,35	0,62
chr10	81947700	81948102	A-E	933	.	81947725	81947726	255,215,0	2	1,352	0,50
chr10	82257950	82258092	A-E	650	.	82258024	82258025	255,215,0	2	16,9	0,133
chr10	88519228	88519538	A-E	932	.	88519288	88519289	255,215,0	2	36,224	0,86
chr10	88713984	88714363	A-E	994	.	88714197	88714198	255,215,0	2	76,28	0,351
chr10	88715403	88715533	A-E	712	.	88715453	88715454	255,215,0	2	1,29	0,101
chr10	89625380	89625957	A-E	588	.	89625415	89625416	255,215,0	2	1,507	0,70
chr10	89802399	89802481	A-E	848	.	89802411	89802412	255,215,0	2	1,58	0,24
chr10	90846894	90847268	A-E	806	.	90847247	90847248	255,215,0	2	334,1	0,373
chr10	93367671	93367850	A-E	972	.	93367761	93367762	255,215,0	2	3,1	0,178
chr10	94459466	94459797	A-E	812	.	94459608	94459609	255,215,0	2	131,176	0,155
chr10	94831659	94831948	A-E	931	.	94831693	94831694	255,215,0	2	1,220	0,69
chr10	97048077	97048324	A-E	532	.	97048200	97048201	255,215,0	2	1,1	0,246
chr10	97120063	97120328	A-E	757	.	97120193	97120194	255,215,0	2	1,4	0,261
chr10	97157483	97157858	A-E	872	.	97157670	97157671	255,215,0	2	2,1	0,374
chr10	97262305	97262634	A-E	673	.	97262621	97262622	255,215,0	2	306,1	0,328
chr10	97291605	97291866	A-E	928	.	97291735	97291736	255,215,0	2	1,1	0,260
chr10	97318725	97319120	A-E	565	.	97319071	97319072	255,215,0	2	317,19	0,376
chr10	97518502	97518757	A-E	920	.	97518659	97518660	255,215,0	2	66,6	0,249
chr10	98437451	98437500	A-E	868	.	98437475	98437476	255,215,0	2	1,1	0,48
chr10	98455139	98455586	A-E	511	.	98455509	98455510	255,215,0	2	364,69	0,378
chr10	98478120	98479023	A-E	822	.	98478502	98478503	255,215,0	2	351,488	0,415
chr10	99165908	99166118	A-E	965	.	99166050	99166051	255,215,0	2	112,36	0,174
chr10	99168320	99168531	A-E	527	.	99168480	99168481	255,215,0	2	111,1	0,210
chr10	99173709	99174019	A-E	589	.	99173865	99173866	255,215,0	2	27,23	0,287
chr10	99174702	99174858	A-E	983	.	99174829	99174830	255,215,0	2	101,1	0,155
chr10	99413006	99413329	A-E	795	.	99413079	99413080	255,215,0	2	1,177	0,146
chr10	100019738	100019959	A-E	954	.	100019848	100019849	255,215,0	2	1,1	0,220
chr10	100020230	100020246	A-E	654	.	100020236	100020237	255,215,0	2	1,3	0,13
chr10	100120877	100121283	A-E	950	.	100120896	100120897	255,215,0	2	7,374	0,32
chr10	100226680	100227031	A-E	973	.	100226873	100226874	255,215,0	2	37,1	0,350
chr10	101188707	101188780	A-E	688	.	101188743	101188744	255,215,0	2	1,1	0,72
chr10	101817183	101817578	A-E	564	.	101817386	101817387	255,215,0	2	196,183	0,212
chr10	103051404	103051800	A-E	743	.	103051601	103051602	255,215,0	2	1,1	0,395
chr10	103210218	103210382	A-E	958	.	103210263	103210264	255,215,0	2	1,73	0,91
chr10	103227093	103227250	A-E	659	.	103227097	103227098	255,215,0	2	1,148	0,9
chr10	103295892	103296026	A-E	989	.	103295926	103295927	255,215,0	2	1,65	0,69
chr10	104238092	104238376	A-E	549	.	104238235	104238236	255,215,0	2	4,1	0,283
chr10	104494808	104494904	A-E	699	.	104494845	104494846	255,215,0	2	1,22	0,74
chr10	104541159	104541477	A-E	849	.	104541317	104541318	255,215,0	2	1,1	0,317
chr10	104953975	104954222	A-E	994	.	104954114	104954115	255,215,0	2	104,72	0,175
chr10	105427179	105427487	A-E	880	.	105427328	105427329	255,215,0	2	115,124	0,184
chr10	105451160	105451473	A-E	657	.	105451218	105451219	255,215,0	2	1,196	0,117
chr10	105451742	105452024	A-E	945	.	105451929	105451930	255,215,0	2	95,1	0,281
chr10	105532054	105532211	A-E	941	.	105532108	105532109	255,215,0	2	1,49	0,108
chr10	105681714	105681858	A-E	920	.	105681785	105681786	255,215,0	2	1,1	0,143
chr10	105725440	105725838	A-E	921	.	105725744	105725745	255,215,0	2	212,1	0,397
chr10	106006585	106007274	A-E	965	.	106006836	106006837	255,215,0	2	146,331	0,358
chr10	106020526	106021193	A-E	706	.	106020580	106020581	255,215,0	2	14,571	0,96
chr10	106052804	106053054	A-E	666	.	106052845	106052846	255,215,0	2	1,167	0,83
chr10	106065731	106065879	A-E	722	.	106065780	106065781	255,215,0	2	1,49	0,99
chr10	106095202	106095283	A-E	825	.	106095246	106095247	255,215,0	2	10,1	0,80
chr10	108702155	108702347	A-E	884	.	108702206	108702207	255,215,0	2	9,97	0,95
chr10	108717725	108717784	A-E	690	.	108717754	108717755	255,215,0	2	2,1	0,58
chr10	108717910	108718203	A-E	609	.	108718056	108718057	255,215,0	2	1,1	0,292
chr10	108757582	108757742	A-E	686	.	108757677	108757678	255,215,0	2	33,1	0,159
chr10	111741959	111742119	A-E	913	.	111742034	111742035	255,215,0	2	7,16	0,144
chr10	111763170	111763197	A-E	515	.	111763183	111763184	255,215,0	2	2,1	0,26
chr10	111909063	111909226	A-E	980	.	111909133	111909134	255,215,0	2	8,30	0,133
chr10	111971920	111972386	A-E	919	.	111972090	111972091	255,215,0	2	144,268	0,198
chr10	112401121	112401469	A-E	920	.	112401219	112401220	255,215,0	2	18,169	0,179
chr10	112524716	112524822	A-E	768	.	112524768	112524769	255,215,0	2	1,1	0,105
chr10	114823270	114823456	A-E	994	.	114823362	114823363	255,215,0	2	1,1	0,185
chr10	114823862	114824125	A-E	734	.	114823993	114823994	255,215,0	2	1,1	0,262
chr10	119031883	119032019	A-E	855	.	119031961	119031962	255,215,0	2	22,1	0,135
chr10	119131042	119131151	A-E	769	.	119131062	119131063	255,215,0	2	1,69	0,40
chr10	119132098	119132214	A-E	671	.	119132177	119132178	255,215,0	2	45,1	0,115
chr10	119256221	119256343	A-E	649	.	119256281	119256282	255,215,0	2	1,1	0,121
chr10	120263472	120263636	A-E	669	.	120263553	120263554	255,215,0	2	1,1	0,163
chr10	120850460	120850786	A-E	990	.	120850707	120850708	255,215,0	2	181,12	0,314
chr10	121027859	121028318	A-E	716	.	121028195	121028196	255,215,0	2	277,63	0,396
chr10	121033603	121033896	A-E	696	.	121033749	121033750	255,215,0	2	1,1	0,292
chr10	121307130	121307477	A-E	900	.	121307305	121307306	255,215,0	2	5,1	0,346
chr10	121376643	121376904	A-E	959	.	121376769	121376770	255,215,0	2	6,14	0,247
chr10	126236352	126236744	A-E	884	.	126236558	126236559	255,215,0	2	23,1	0,391
chr10	126360075	126360476	A-E	985	.	126360333	126360334	255,215,0	2	126,9	0,392
chr10	126377488	126377718	A-E	901	.	126377624	126377625	255,215,0	2	45,1	0,229
chr10	126382372	126382711	A-E	900	.	126382459	126382460	255,215,0	2	1,164	0,175
chr10	126390734	126391096	A-E	768	.	126390882	126390883	255,215,0	2	1,66	0,296
chr10	126834117	126834415	A-E	746	.	126834333	126834334	255,215,0	2	136,1	0,297
chr10	127885545	127885886	A-E	865	.	127885838	127885839	255,215,0	2	287,41	0,300
chr10	132317630	132317771	A-E	924	.	132317700	132317701	255,215,0	2	1,1	0,140
chr10	132429890	132430021	A-E	548	.	132429955	132429956	255,215,0	2	1,1	0,130
chr10	132886948	132887038	A-E	984	.	132886979	132886980	255,215,0	2	13,39	0,51
chr10	133812422	133812655	A-E	982	.	133812543	133812544	255,215,0	2	11,1	0,232
chr10	134141671	134141796	A-E	546	.	134141735	134141736	255,215,0	2	5,1	0,124
chr10	134142326	134142616	A-E	918	.	134142472	134142473	255,215,0	2	8,4	0,286
chr10	134177954	134178294	A-E	647	.	134177980	134177981	255,215,0	2	12,298	0,42
chr10	134358302	134358585	A-E	916	.	134358461	134358462	255,215,0	2	38,1	0,282
chr10	134364689	134365427	A-E	753	.	134365070	134365071	255,215,0	2	378,353	0,385
chr10	134368199	134368264	A-E	522	.	134368230	134368231	255,215,0	2	1,2	0,63
chr10	134368659	134369026	A-E	970	.	134368958	134368959	255,215,0	2	253,21	0,346
chr10	134369255	134369540	A-E	687	.	134369398	134369399	255,215,0	2	59,56	0,229
chr10	134373708	134374041	A-E	837	.	134373809	134373810	255,215,0	2	56,186	0,147
chr10	134988371	134988817	A-E	513	.	134988403	134988404	255,215,0	2	1,382	0,64
chr10	135048867	135049308	A-E	836	.	135048948	135048949	255,215,0	2	78,355	0,86
chr10	135059182	135059590	A-E	997	.	135059281	135059282	255,215,0	2	1,209	0,199
chr10	135071360	135071491	A-E	943	.	135071423	135071424	255,215,0	2	33,36	0,95
chr10	135092436	135092746	A-E	970	.	135092592	135092593	255,215,0	2	111,107	0,203
chr10	135118820	135119258	A-E	833	.	135118895	135118896	255,215,0	2	20,307	0,131
chr10	135119353	135119734	A-E	948	.	135119517	135119518	255,215,0	2	154,205	0,176
chr10	135120688	135120872	A-E	983	.	135120785	135120786	255,215,0	2	13,1	0,183
chr10	135143215	135143462	A-E	699	.	135143338	135143339	255,215,0	2	1,1	0,246
chr10	135225772	135226144	A-E	569	.	135225957	135225958	255,215,0	2	1,1	0,371
chr11	269337	269903	A-E	954	.	269510	269511	255,215,0	2	154,372	0,194
chr11	277474	277826	A-E	973	.	277593	277594	255,215,0	2	1,113	0,239
chr11	312288	312763	A-E	808	.	312358	312359	255,215,0	2	3,336	0,139
chr11	316246	316608	A-E	907	.	316491	316492	255,215,0	2	171,41	0,321
chr11	316965	317318	A-E	833	.	317186	317187	255,215,0	2	197,107	0,246
chr11	317771	317871	A-E	876	.	317819	317820	255,215,0	2	1,4	0,96
chr11	334344	334553	A-E	986	.	334420	334421	255,215,0	2	1,56	0,153
chr11	368352	368720	A-E	510	.	368426	368427	255,215,0	2	1,220	0,148
chr11	738048	738285	A-E	812	.	738170	738171	255,215,0	2	10,1	0,236
chr11	741538	741804	A-E	814	.	741721	741722	255,215,0	2	104,2	0,264
chr11	813578	813760	A-E	848	.	813590	813591	255,215,0	2	1,158	0,24
chr11	1804182	1804577	A-E	953	.	1804352	1804353	255,215,0	2	115,168	0,227
chr11	1865419	1866172	A-E	869	.	1865683	1865684	255,215,0	2	228,452	0,301
chr11	1937236	1937407	A-E	581	.	1937321	1937322	255,215,0	2	1,1	0,170
chr11	1989837	1990190	A-E	883	.	1989953	1989954	255,215,0	2	19,138	0,215
chr11	1991146	1991394	A-E	835	.	1991372	1991373	255,215,0	2	206,1	0,247
chr11	2069664	2069930	A-E	774	.	2069721	2069722	255,215,0	2	1,152	0,114
chr11	2147408	2147746	A-E	507	.	2147593	2147594	255,215,0	2	34,1	0,337
chr11	2674239	2674445	A-E	590	.	2674341	2674342	255,215,0	2	1,1	0,205
chr11	2746958	2747301	A-E	551	.	2747028	2747029	255,215,0	2	10,211	0,132
chr11	2762824	2762979	A-E	976	.	2762878	2762879	255,215,0	2	1,46	0,109
chr11	2790402	2790588	A-E	796	.	2790506	2790507	255,215,0	2	24,1	0,185
chr11	2799950	2800256	A-E	997	.	2800113	2800114	255,215,0	2	22,1	0,305
chr11	3175519	3175620	A-E	859	.	3175571	3175572	255,215,0	2	5,1	0,100
chr11	3533400	3533573	A-E	933	.	3533456	3533457	255,215,0	2	2,61	0,112
chr11	3636003	3636160	A-E	579	.	3636054	3636055	255,215,0	2	1,55	0,102
chr11	3852848	3853193	A-E	889	.	3853137	3853138	255,215,0	2	235,1	0,344
chr11	3853409	3853502	A-E	760	.	3853454	3853455	255,215,0	2	1,2	0,91
chr11	3855847	3856061	A-E	970	.	3855975	3855976	255,215,0	2	65,22	0,192
chr11	3859822	3860019	A-E	519	.	3859940	3859941	255,215,0	2	117,76	0,121
chr11	3892609	3892771	A-E	874	.	3892762	3892763	255,215,0	2	146,1	0,161
chr11	3915429	3915739	A-E	660	.	3915571	3915572	255,215,0	2	1,25	0,285
chr11	5297176	5297283	A-E	990	.	5297227	5297228	255,215,0	2	5,9	0,98
chr11	5300063	5300226	A-E	743	.	5300159	5300160	255,215,0	2	32,1	0,162
chr11	5309264	5309567	A-E	981	.	5309517	5309518	255,215,0	2	217,12	0,291
chr11	5311058	5311280	A-E	572	.	5311160	5311161	255,215,0	2	8,24	0,198
chr11	5836872	5837003	A-E	961	.	5836926	5836927	255,215,0	2	1,23	0,108
chr11	6765949	6766297	A-E	513	.	6766122	6766123	255,215,0	2	1,1	0,347
chr11	8723169	8723292	A-E	845	.	8723250	8723251	255,215,0	2	63,22	0,101
chr11	8848675	8849002	A-E	736	.	8848758	8848759	255,215,0	2	1,160	0,167
chr11	9023312	9023663	A-E	824	.	9023568	9023569	255,215,0	2	254,92	0,259
chr11	9177538	9177826	A-E	693	.	9177751	9177752	255,215,0	2	141,1	0,287
chr11	9636768	9636900	A-E	609	.	9636823	9636824	255,215,0	2	4,25	0,107
chr11	9648348	9648562	A-E	656	.	9648453	9648454	255,215,0	2	1,3	0,211
chr11	9691988	9692031	A-E	504	.	9692001	9692002	255,215,0	2	1,17	0,26
chr11	10436257	10436513	A-E	817	.	10436355	10436356	255,215,0	2	78,137	0,119
chr11	10466443	10466819	A-E	588	.	10466732	10466733	255,215,0	2	207,4	0,372
chr11	10480550	10480997	A-E	896	.	10480814	10480815	255,215,0	2	217,134	0,313
chr11	10627706	10627864	A-E	596	.	10627853	10627854	255,215,0	2	139,1	0,157
chr11	10633912	10633952	A-E	577	.	10633934	10633935	255,215,0	2	6,1	0,39
chr11	10644942	10645095	A-E	849	.	10645020	10645021	255,215,0	2	6,1	0,152
chr11	10913909	10914033	A-E	552	.	10913977	10913978	255,215,0	2	15,1	0,123
chr11	10924337	10924628	A-E	532	.	10924549	10924550	255,215,0	2	137,3	0,288
chr11	10940363	10940655	A-E	530	.	10940517	10940518	255,215,0	2	25,8	0,284
chr11	12136145	12136580	A-E	988	.	12136312	12136313	255,215,0	2	102,201	0,234
chr11	12148184	12148552	A-E	726	.	12148401	12148402	255,215,0	2	68,1	0,367
chr11	12177917	12178047	A-E	875	.	12177952	12177953	255,215,0	2	1,60	0,70
chr11	12180569	12180722	A-E	897	.	12180644	12180645	255,215,0	2	2,4	0,149
chr11	12181262	12181458	A-E	505	.	12181362	12181363	255,215,0	2	39,34	0,162
chr11	12189829	12189963	A-E	585	.	12189831	12189832	255,215,0	2	1,130	0,4
chr11	12352954	12352993	A-E	590	.	12352973	12352974	255,215,0	2	1,1	0,38
chr11	12867780	12868061	A-E	594	.	12867782	12867783	255,215,0	2	1,277	0,4
chr11	12875265	12875499	A-E	992	.	12875381	12875382	255,215,0	2	1,1	0,233
chr11	12884766	12885004	A-E	538	.	12884827	12884828	255,215,0	2	6,120	0,118
chr11	13113120	13113298	A-E	968	.	13113208	13113209	255,215,0	2	1,1	0,177
chr11	13692395	13692790	A-E	498	.	13692404	13692405	255,215,0	2	1,377	0,18
chr11	14559062	14559108	A-E	783	.	14559084	14559085	255,215,0	2	1,1	0,45
chr11	14667823	14668243	A-E	811	.	14667876	14667877	255,215,0	2	25,337	0,83
chr11	14874249	14874576	A-E	511	.	14874404	14874405	255,215,0	2	36,52	0,275
chr11	14916687	14916856	A-E	991	.	14916787	14916788	255,215,0	2	34,1	0,168
chr11	15601676	15601927	A-E	962	.	15601778	15601779	255,215,0	2	31,76	0,175
chr11	16260544	16260797	A-E	514	.	16260670	16260671	255,215,0	2	1,1	0,252
chr11	16377678	16377771	A-E	638	.	16377767	16377768	255,215,0	2	88,1	0,92
chr11	16402637	16403029	A-E	831	.	16402959	16402960	255,215,0	2	255,1	0,391
chr11	16625688	16626709	A-E	739	.	16626130	16626131	255,215,0	2	428,563	0,458
chr11	17099971	17100399	A-E	559	.	17100029	17100030	255,215,0	2	56,366	0,62
chr11	18671488	18671831	A-E	805	.	18671642	18671643	255,215,0	2	1,34	0,309
chr11	20021983	20022410	A-E	533	.	20022178	20022179	255,215,0	2	66,102	0,325
chr11	27428007	27428435	A-E	927	.	27428255	27428256	255,215,0	2	110,41	0,387
chr11	32448379	32448823	A-E	953	.	32448487	32448488	255,215,0	2	72,298	0,146
chr11	33200855	33201201	A-E	497	.	33201028	33201029	255,215,0	2	2,1	0,345
chr11	33342564	33342853	A-E	910	.	33342571	33342572	255,215,0	2	1,274	0,15
chr11	33889104	33889440	A-E	536	.	33889280	33889281	255,215,0	2	166,149	0,187
chr11	33889752	33890213	A-E	492	.	33889993	33889994	255,215,0	2	228,206	0,255
chr11	33911821	33911834	A-E	650	.	33911827	33911828	255,215,0	2	1,1	0,12
chr11	33914546	33914772	A-E	985	.	33914726	33914727	255,215,0	2	137,1	0,225
chr11	33915544	33915915	A-E	774	.	33915729	33915730	255,215,0	2	1,1	0,370
chr11	33933945	33934087	A-E	946	.	33934015	33934016	255,215,0	2	1,1	0,141
chr11	33959037	33959233	A-E	960	.	33959100	33959101	255,215,0	2	1,69	0,127
chr11	34230085	34230408	A-E	806	.	34230172	34230173	255,215,0	2	28,175	0,148
chr11	34622320	34622551	A-E	834	.	34622431	34622432	255,215,0	2	32,40	0,191
chr11	34647206	34647436	A-E	576	.	34647248	34647249	255,215,0	2	1,145	0,85
chr11	35060106	35060254	A-E	555	.	35060179	35060180	255,215,0	2	11,12	0,136
chr11	35088540	35088910	A-E	717	.	35088826	35088827	255,215,0	2	209,5	0,365
chr11	35095253	35095792	A-E	545	.	35095564	35095565	255,215,0	2	287,202	0,337
chr11	36126948	36127238	A-E	967	.	36127077	36127078	255,215,0	2	53,84	0,206
chr11	36130639	36130941	A-E	696	.	36130666	36130667	255,215,0	2	24,270	0,32
chr11	36430795	36431099	A-E	786	.	36430892	36430893	255,215,0	2	98,206	0,98
chr11	43569506	43569887	A-E	984	.	43569720	43569721	255,215,0	2	49,1	0,380
chr11	43760547	43760939	A-E	848	.	43760742	43760743	255,215,0	2	1,1	0,391
chr11	43973549	43973561	A-E	791	.	43973554	43973555	255,215,0	2	1,1	0,11
chr11	44341406	44341701	A-E	691	.	44341458	44341459	255,215,0	2	1,190	0,105
chr11	44359184	44359364	A-E	690	.	44359335	44359336	255,215,0	2	124,1	0,179
chr11	45726345	45726360	A-E	927	.	45726354	45726355	255,215,0	2	5,1	0,14
chr11	46004522	46004898	A-E	983	.	46004891	46004892	255,215,0	2	364,1	0,375
chr11	46015397	46015560	A-E	987	.	46015478	46015479	255,215,0	2	1,1	0,162
chr11	46271091	46271256	A-E	971	.	46271173	46271174	255,215,0	2	1,1	0,164
chr11	46379063	46379180	A-E	496	.	46379101	46379102	255,215,0	2	1,40	0,77
chr11	46619183	46619434	A-E	991	.	46619297	46619298	255,215,0	2	4,26	0,225
chr11	46706691	46706778	A-E	533	.	46706734	46706735	255,215,0	2	1,1	0,86
chr11	47387719	47387935	A-E	740	.	47387930	47387931	255,215,0	2	208,1	0,215
chr11	47414531	47414922	A-E	875	.	47414825	47414826	255,215,0	2	200,1	0,390
chr11	47414965	47416043	A-E	967	.	47415132	47415133	255,215,0	2	146,889	0,189
chr11	47936640	47936646	A-E	505	.	47936642	47936643	255,215,0	2	1,1	0,5
chr11	47965488	47965599	A-E	969	.	47965551	47965552	255,215,0	2	17,1	0,110
chr11	48005141	48005466	A-E	654	.	48005184	48005185	255,215,0	2	18,255	0,70
chr11	48028073	48028508	A-E	895	.	48028178	48028179	255,215,0	2	90,313	0,122
chr11	48030442	48030739	A-E	746	.	48030500	48030501	255,215,0	2	1,180	0,117
chr11	48077375	48077584	A-E	838	.	48077562	48077563	255,215,0	2	167,1	0,208
chr11	48130834	48131124	A-E	665	.	48130977	48130978	255,215,0	2	1,3	0,287
chr11	57044676	57044864	A-E	518	.	57044769	57044770	255,215,0	2	1,1	0,187
chr11	57104113	57104244	A-E	584	.	57104178	57104179	255,215,0	2	1,1	0,130
chr11	57199694	57199869	A-E	694	.	57199697	57199698	255,215,0	2	1,168	0,7
chr11	57200214	57200547	A-E	986	.	57200408	57200409	255,215,0	2	171,114	0,219
chr11	57226556	57226570	A-E	691	.	57226562	57226563	255,215,0	2	1,1	0,13
chr11	58373042	58373213	A-E	981	.	58373044	58373045	255,215,0	2	1,166	0,5
chr11	58544450	58544707	A-E	992	.	58544554	58544555	255,215,0	2	1,49	0,208
chr11	58544837	58545130	A-E	737	.	58544993	58544994	255,215,0	2	22,2	0,291
chr11	59315294	59315558	A-E	941	.	59315428	59315429	255,215,0	2	7,1	0,263
chr11	59524471	59524655	A-E	908	.	59524595	59524596	255,215,0	2	106,41	0,143
chr11	59735602	59735886	A-E	995	.	59735723	59735724	255,215,0	2	1,41	0,243
chr11	59825977	59826115	A-E	520	.	59826045	59826046	255,215,0	2	1,1	0,137
chr11	59868075	59868428	A-E	646	.	59868177	59868178	255,215,0	2	1,149	0,204
chr11	59888814	59889019	A-E	827	.	59888922	59888923	255,215,0	2	14,1	0,204
chr11	59894907	59895094	A-E	927	.	59895000	59895001	255,215,0	2	1,1	0,186
chr11	60931528	60932206	A-E	982	.	60931840	60931841	255,215,0	2	291,343	0,335
chr11	60932642	60932735	A-E	762	.	60932709	60932710	255,215,0	2	43,1	0,92
chr11	60934770	60935212	A-E	928	.	60935095	60935096	255,215,0	2	321,112	0,330
chr11	61266317	61266637	A-E	986	.	61266367	61266368	255,215,0	2	7,225	0,95
chr11	61486125	61486257	A-E	869	.	61486177	61486178	255,215,0	2	32,59	0,73
chr11	61637289	61637643	A-E	997	.	61637465	61637466	255,215,0	2	1,1	0,353
chr11	61690816	61690947	A-E	967	.	61690855	61690856	255,215,0	2	1,53	0,78
chr11	61809884	61809995	A-E	873	.	61809956	61809957	255,215,0	2	36,1	0,110
chr11	61872496	61872975	A-E	967	.	61872790	61872791	255,215,0	2	212,102	0,377
chr11	62164133	62164439	A-E	998	.	62164243	62164244	255,215,0	2	3,88	0,218
chr11	62169834	62169958	A-E	696	.	62169926	62169927	255,215,0	2	63,1	0,123
chr11	62225896	62226091	A-E	978	.	62226017	62226018	255,215,0	2	49,1	0,194
chr11	62230737	62230901	A-E	909	.	62230794	62230795	255,215,0	2	15,63	0,101
chr11	62267714	62268111	A-E	862	.	62267985	62267986	255,215,0	2	148,1	0,396
chr11	62272728	62273223	A-E	962	.	62272787	62272788	255,215,0	2	12,388	0,107
chr11	63269910	63269971	A-E	868	.	63269940	63269941	255,215,0	2	1,1	0,60
chr11	63298876	63299223	A-E	959	.	63298997	63298998	255,215,0	2	4,108	0,239
chr11	63302695	63302884	A-E	534	.	63302832	63302833	255,215,0	2	100,14	0,175
chr11	63319473	63319796	A-E	507	.	63319588	63319589	255,215,0	2	80,172	0,151
chr11	63370762	63370914	A-E	648	.	63370824	63370825	255,215,0	2	9,36	0,116
chr11	63686695	63687191	A-E	915	.	63686919	63686920	255,215,0	2	185,231	0,265
chr11	63687620	63687907	A-E	747	.	63687857	63687858	255,215,0	2	190,1	0,286
chr11	63775286	63775368	A-E	997	.	63775341	63775342	255,215,0	2	31,1	0,81
chr11	63973210	63973396	A-E	602	.	63973265	63973266	255,215,0	2	1,75	0,111
chr11	64267191	64267548	A-E	778	.	64267419	64267420	255,215,0	2	101,1	0,356
chr11	64363562	64363875	A-E	572	.	64363785	64363786	255,215,0	2	135,1	0,312
chr11	64420660	64420731	A-E	924	.	64420719	64420720	255,215,0	2	50,2	0,69
chr11	64427372	64427588	A-E	982	.	64427563	64427564	255,215,0	2	168,1	0,215
chr11	64629180	64629438	A-E	516	.	64629291	64629292	255,215,0	2	100,134	0,124
chr11	64903213	64903551	A-E	547	.	64903385	64903386	255,215,0	2	8,1	0,337
chr11	65122793	65122991	A-E	825	.	65122874	65122875	255,215,0	2	24,59	0,139
chr11	65152750	65152863	A-E	551	.	65152818	65152819	255,215,0	2	37,13	0,100
chr11	65171087	65171423	A-E	843	.	65171171	65171172	255,215,0	2	1,168	0,168
chr11	65223641	65223803	A-E	783	.	65223721	65223722	255,215,0	2	1,1	0,161
chr11	65290857	65291092	A-E	807	.	65290958	65290959	255,215,0	2	1,32	0,203
chr11	65379476	65379605	A-E	530	.	65379540	65379541	255,215,0	2	1,1	0,128
chr11	65411467	65411885	A-E	795	.	65411632	65411633	255,215,0	2	82,168	0,250
chr11	65784871	65784873	A-E	983	.	65784871	65784872	255,215,0	2	1,1	0,1
chr11	66080826	66081241	A-E	630	.	66080905	66080906	255,215,0	2	34,289	0,126
chr11	66093813	66094193	A-E	542	.	66094102	66094103	255,215,0	2	249,50	0,330
chr11	66118604	66119022	A-E	607	.	66118906	66118907	255,215,0	2	259,71	0,347
chr11	66697442	66697531	A-E	515	.	66697486	66697487	255,215,0	2	1,1	0,88
chr11	67142500	67143040	A-E	676	.	67142969	67142970	255,215,0	2	400,1	0,539
chr11	67143202	67143472	A-E	528	.	67143422	67143423	255,215,0	2	194,22	0,248
chr11	67251647	67252042	A-E	719	.	67251844	67251845	255,215,0	2	1,1	0,394
chr11	67895703	67896078	A-E	859	.	67896016	67896017	255,215,0	2	253,1	0,374
chr11	67905466	67905806	A-E	813	.	67905650	67905651	255,215,0	2	30,1	0,339
chr11	68722813	68723020	A-E	969	.	68722900	68722901	255,215,0	2	1,32	0,175
chr11	68778534	68778789	A-E	968	.	68778693	68778694	255,215,0	2	66,1	0,254
chr11	68921150	68921435	A-E	815	.	68921291	68921292	255,215,0	2	1,2	0,283
chr11	69154889	69155105	A-E	531	.	69154978	69154979	255,215,0	2	1,38	0,178
chr11	70159213	70159451	A-E	748	.	70159300	70159301	255,215,0	2	18,80	0,158
chr11	71802409	71802718	A-E	955	.	71802563	71802564	255,215,0	2	1,1	0,308
chr11	72343411	72343720	A-E	996	.	72343688	72343689	255,215,0	2	248,1	0,308
chr11	72893939	72894230	A-E	983	.	72894090	72894091	255,215,0	2	14,1	0,290
chr11	73097153	73097443	A-E	789	.	73097264	73097265	255,215,0	2	84,150	0,140
chr11	73695121	73695252	A-E	836	.	73695186	73695187	255,215,0	2	1,1	0,130
chr11	73722792	73723138	A-E	994	.	73723055	73723056	255,215,0	2	206,25	0,321
chr11	74171904	74172163	A-E	977	.	74171976	74171977	255,215,0	2	41,155	0,104
chr11	74741185	74741497	A-E	993	.	74741408	74741409	255,215,0	2	177,41	0,271
chr11	74742112	74742339	A-E	872	.	74742195	74742196	255,215,0	2	1,61	0,166
chr11	74742390	74742651	A-E	996	.	74742473	74742474	255,215,0	2	34,127	0,134
chr11	74812864	74813170	A-E	968	.	74812952	74812953	255,215,0	2	1,129	0,177
chr11	74867159	74867478	A-E	652	.	74867268	74867269	255,215,0	2	2,101	0,218
chr11	75041361	75041638	A-E	668	.	75041485	75041486	255,215,0	2	40,68	0,209
chr11	75054389	75054810	A-E	927	.	75054527	75054528	255,215,0	2	101,244	0,177
chr11	75080203	75080380	A-E	925	.	75080291	75080292	255,215,0	2	1,1	0,176
chr11	75265416	75265853	A-E	983	.	75265463	75265464	255,215,0	2	3,344	0,93
chr11	75400899	75401296	A-E	856	.	75401108	75401109	255,215,0	2	66,44	0,353
chr11	76455945	76456205	A-E	555	.	76456075	76456076	255,215,0	2	28,27	0,233
chr11	76458598	76458911	A-E	935	.	76458807	76458808	255,215,0	2	108,1	0,312
chr11	76463883	76464042	A-E	662	.	76463969	76463970	255,215,0	2	49,34	0,125
chr11	76721586	76721786	A-E	501	.	76721727	76721728	255,215,0	2	84,1	0,199
chr11	77797839	77798046	A-E	568	.	77797942	77797943	255,215,0	2	1,1	0,206
chr11	77968015	77968395	A-E	969	.	77968152	77968153	255,215,0	2	91,196	0,184
chr11	78000759	78000964	A-E	829	.	78000860	78000861	255,215,0	2	77,79	0,126
chr11	78003105	78003596	A-E	995	.	78003354	78003355	255,215,0	2	166,157	0,334
chr11	78036514	78036896	A-E	967	.	78036764	78036765	255,215,0	2	123,4	0,378
chr11	78049653	78049898	A-E	589	.	78049868	78049869	255,215,0	2	187,1	0,244
chr11	78050619	78050886	A-E	873	.	78050839	78050840	255,215,0	2	209,34	0,233
chr11	78051007	78051295	A-E	835	.	78051150	78051151	255,215,0	2	1,1	0,287
chr11	78060066	78060579	A-E	667	.	78060412	78060413	255,215,0	2	306,125	0,388
chr11	78061236	78061818	A-E	858	.	78061808	78061809	255,215,0	2	565,1	0,581
chr11	78089939	78090271	A-E	754	.	78090186	78090187	255,215,0	2	203,40	0,292
chr11	78091808	78092073	A-E	817	.	78091932	78091933	255,215,0	2	1,16	0,249
chr11	78131344	78131439	A-E	501	.	78131396	78131397	255,215,0	2	12,1	0,94
chr11	82765109	82765402	A-E	790	.	82765177	82765178	255,215,0	2	21,176	0,117
chr11	82906431	82906831	A-E	665	.	82906630	82906631	255,215,0	2	1,1	0,399
chr11	82961020	82961401	A-E	506	.	82961210	82961211	255,215,0	2	1,1	0,380
chr11	85802534	85802824	A-E	565	.	85802625	85802626	255,215,0	2	1,108	0,182
chr11	85845984	85846086	A-E	985	.	85845985	85845986	255,215,0	2	1,99	0,3
chr11	85852808	85853091	A-E	708	.	85852962	85852963	255,215,0	2	126,99	0,184
chr11	85854221	85854449	A-E	652	.	85854329	85854330	255,215,0	2	28,38	0,190
chr11	85854744	85854971	A-E	989	.	85854893	85854894	255,215,0	2	119,47	0,180
chr11	85859429	85859678	A-E	992	.	85859555	85859556	255,215,0	2	5,1	0,248
chr11	85874366	85874506	A-E	973	.	85874419	85874420	255,215,0	2	2,35	0,105
chr11	85888378	85888509	A-E	855	.	85888437	85888438	255,215,0	2	1,13	0,118
chr11	85913618	85914066	A-E	674	.	85913697	85913698	255,215,0	2	22,311	0,137
chr11	86189010	86189308	A-E	835	.	86189185	86189186	255,215,0	2	65,12	0,286
chr11	86229748	86229843	A-E	498	.	86229794	86229795	255,215,0	2	1,2	0,93
chr11	91525740	91526132	A-E	979	.	91525935	91525936	255,215,0	2	1,1	0,391
chr11	91527340	91527674	A-E	831	.	91527437	91527438	255,215,0	2	51,190	0,144
chr11	93478005	93478043	A-E	721	.	93478028	93478029	255,215,0	2	12,2	0,36
chr11	94190367	94190570	A-E	670	.	94190468	94190469	255,215,0	2	1,1	0,202
chr11	94842355	94842534	A-E	973	.	94842419	94842420	255,215,0	2	3,53	0,126
chr11	95636070	95636341	A-E	503	.	95636322	95636323	255,215,0	2	235,1	0,270
chr11	95883117	95883474	A-E	711	.	95883433	95883434	255,215,0	2	307,31	0,326
chr11	95993640	95994004	A-E	595	.	95993981	95993982	255,215,0	2	320,1	0,363
chr11	96061566	96061654	A-E	956	.	96061650	96061651	255,215,0	2	83,1	0,87
chr11	100547720	100547959	A-E	602	.	100547793	100547794	255,215,0	2	1,93	0,146
chr11	107727726	107727969	A-E	897	.	107727846	107727847	255,215,0	2	1,3	0,240
chr11	108211832	108212235	A-E	596	.	108212106	108212107	255,215,0	2	203,57	0,346
chr11	108421978	108422314	A-E	639	.	108422145	108422146	255,215,0	2	1,1	0,335
chr11	109618554	109619008	A-E	677	.	109618795	109618796	255,215,0	2	103,74	0,380
chr11	109811608	109811847	A-E	978	.	109811653	109811654	255,215,0	2	1,148	0,91
chr11	109855730	109855951	A-E	632	.	109855839	109855840	255,215,0	2	29,30	0,191
chr11	110188399	110188649	A-E	588	.	110188543	110188544	255,215,0	2	76,36	0,214
chr11	111472131	111472528	A-E	797	.	111472218	111472219	255,215,0	2	1,223	0,174
chr11	111569573	111569885	A-E	923	.	111569749	111569750	255,215,0	2	151,109	0,203
chr11	111717187	111717540	A-E	518	.	111717514	111717515	255,215,0	2	304,1	0,352
chr11	111968317	111968663	A-E	544	.	111968330	111968331	255,215,0	2	1,320	0,26
chr11	112848761	112848859	A-E	723	.	112848809	112848810	255,215,0	2	1,1	0,97
chr11	113458188	113458759	A-E	595	.	113458446	113458447	255,215,0	2	228,281	0,290
chr11	113484323	113484659	A-E	982	.	113484433	113484434	255,215,0	2	1,116	0,220
chr11	113552333	113552865	A-E	851	.	113552580	113552581	255,215,0	2	165,201	0,331
chr11	113766963	113767254	A-E	511	.	113767113	113767114	255,215,0	2	11,1	0,290
chr11	113953543	113954040	A-E	991	.	113953721	113953722	255,215,0	2	179,318	0,179
chr11	114053809	114054186	A-E	762	.	114053931	114053932	255,215,0	2	26,158	0,219
chr11	114086670	114086890	A-E	997	.	114086744	114086745	255,215,0	2	2,73	0,147
chr11	114087638	114087896	A-E	972	.	114087660	114087661	255,215,0	2	1,214	0,44
chr11	114122117	114122523	A-E	901	.	114122282	114122283	255,215,0	2	15,90	0,316
chr11	116802235	116802679	A-E	620	.	116802497	116802498	255,215,0	2	186,104	0,340
chr11	116873672	116874047	A-E	549	.	116873839	116873840	255,215,0	2	90,130	0,245
chr11	116965905	116966219	A-E	545	.	116966217	116966218	255,215,0	2	312,1	0,313
chr11	117873419	117873908	A-E	924	.	117873682	117873683	255,215,0	2	194,156	0,333
chr11	117873994	117874371	A-E	671	.	117874070	117874071	255,215,0	2	17,240	0,137
chr11	117878432	117878611	A-E	995	.	117878520	117878521	255,215,0	2	1,3	0,176
chr11	117882763	117883280	A-E	958	.	117883083	117883084	255,215,0	2	273,149	0,368
chr11	117931677	117931995	A-E	894	.	117931809	117931810	255,215,0	2	33,86	0,232
chr11	117996971	117997243	A-E	745	.	117997105	117997106	255,215,0	2	1,3	0,269
chr11	118176518	118176624	A-E	522	.	118176608	118176609	255,215,0	2	76,1	0,105
chr11	118481750	118482023	A-E	982	.	118481895	118481896	255,215,0	2	101,82	0,191
chr11	118570293	118570500	A-E	590	.	118570425	118570426	255,215,0	2	76,17	0,190
chr11	118748993	118749146	A-E	904	.	118749070	118749071	255,215,0	2	8,5	0,148
chr11	118799839	118800231	A-E	694	.	118800030	118800031	255,215,0	2	128,136	0,256
chr11	119190423	119190548	A-E	978	.	119190504	119190505	255,215,0	2	39,1	0,124
chr11	119461410	119461749	A-E	703	.	119461530	119461531	255,215,0	2	40,138	0,201
chr11	119465443	119465711	A-E	997	.	119465598	119465599	255,215,0	2	59,16	0,252
chr11	120086472	120086655	A-E	624	.	120086576	120086577	255,215,0	2	28,1	0,182
chr11	122956299	122956503	A-E	790	.	122956401	122956402	255,215,0	2	3,1	0,203
chr11	123949311	123949466	A-E	551	.	123949387	123949388	255,215,0	2	6,7	0,148
chr11	123950495	123950749	A-E	996	.	123950644	123950645	255,215,0	2	110,64	0,190
chr11	123992941	123993146	A-E	829	.	123993028	123993029	255,215,0	2	1,31	0,174
chr11	124146082	124146472	A-E	991	.	124146191	124146192	255,215,0	2	50,220	0,170
chr11	124250661	124250732	A-E	537	.	124250696	124250697	255,215,0	2	1,1	0,70
chr11	124938982	124939580	A-E	929	.	124939175	124939176	255,215,0	2	181,392	0,206
chr11	125327806	125328029	A-E	918	.	125327909	125327910	255,215,0	2	32,48	0,175
chr11	125384251	125384436	A-E	756	.	125384327	125384328	255,215,0	2	23,54	0,131
chr11	126139946	126140295	A-E	613	.	126140120	126140121	255,215,0	2	1,1	0,348
chr11	128346619	128346923	A-E	986	.	128346837	128346838	255,215,0	2	136,3	0,301
chr11	129815180	129815558	A-E	987	.	129815491	129815492	255,215,0	2	246,1	0,377
chr11	129820682	129820838	A-E	898	.	129820759	129820760	255,215,0	2	1,1	0,155
chr11	134225265	134225400	A-E	674	.	134225315	134225316	255,215,0	2	1,34	0,101
chr12	219115	219186	A-E	927	.	219150	219151	255,215,0	2	1,1	0,70
chr12	775890	776284	A-E	913	.	776000	776001	255,215,0	2	1,174	0,220
chr12	825731	826001	A-E	967	.	825890	825891	255,215,0	2	50,1	0,269
chr12	831737	831923	A-E	669	.	831793	831794	255,215,0	2	1,74	0,112
chr12	1428527	1428661	A-E	686	.	1428593	1428594	255,215,0	2	1,1	0,133
chr12	1572964	1573282	A-E	897	.	1573122	1573123	255,215,0	2	1,1	0,317
chr12	1573681	1573705	A-E	783	.	1573692	1573693	255,215,0	2	1,1	0,23
chr12	1717506	1717606	A-E	516	.	1717552	1717553	255,215,0	2	1,7	0,93
chr12	1778192	1778764	A-E	698	.	1778487	1778488	255,215,0	2	227,207	0,365
chr12	2026044	2026229	A-E	939	.	2026138	2026139	255,215,0	2	5,1	0,184
chr12	2901838	2902040	A-E	970	.	2901938	2901939	255,215,0	2	1,1	0,201
chr12	2902210	2902546	A-E	793	.	2902292	2902293	255,215,0	2	67,238	0,98
chr12	3108245	3108552	A-E	970	.	3108281	3108282	255,215,0	2	1,234	0,73
chr12	4216621	4216774	A-E	731	.	4216697	4216698	255,215,0	2	1,1	0,152
chr12	4262574	4262924	A-E	986	.	4262749	4262750	255,215,0	2	36,34	0,316
chr12	4501724	4501927	A-E	504	.	4501788	4501789	255,215,0	2	1,75	0,128
chr12	6093012	6093350	A-E	612	.	6093315	6093316	255,215,0	2	271,1	0,337
chr12	6178640	6178845	A-E	659	.	6178760	6178761	255,215,0	2	52,16	0,189
chr12	6251992	6252159	A-E	609	.	6252074	6252075	255,215,0	2	7,8	0,159
chr12	6588713	6588925	A-E	513	.	6588787	6588788	255,215,0	2	1,63	0,149
chr12	6717352	6717716	A-E	921	.	6717681	6717682	255,215,0	2	300,4	0,360
chr12	6721538	6721673	A-E	954	.	6721599	6721600	255,215,0	2	1,13	0,122
chr12	6741558	6741663	A-E	519	.	6741592	6741593	255,215,0	2	1,36	0,69
chr12	7009152	7009571	A-E	801	.	7009284	7009285	255,215,0	2	28,181	0,238
chr12	7708490	7708654	A-E	717	.	7708585	7708586	255,215,0	2	29,1	0,163
chr12	8122462	8122811	A-E	826	.	8122790	8122791	255,215,0	2	309,1	0,348
chr12	8191450	8191692	A-E	889	.	8191481	8191482	255,215,0	2	1,179	0,63
chr12	8845360	8845694	A-E	713	.	8845399	8845400	255,215,0	2	1,256	0,78
chr12	8966613	8966834	A-E	711	.	8966742	8966743	255,215,0	2	39,1	0,220
chr12	8969039	8969453	A-E	919	.	8969245	8969246	255,215,0	2	119,120	0,294
chr12	9065319	9065715	A-E	617	.	9065509	9065510	255,215,0	2	1,15	0,381
chr12	9499401	9499742	A-E	745	.	9499598	9499599	255,215,0	2	195,141	0,200
chr12	9882521	9882789	A-E	524	.	9882654	9882655	255,215,0	2	1,1	0,267
chr12	9884076	9884459	A-E	607	.	9884183	9884184	255,215,0	2	53,221	0,162
chr12	9884485	9884690	A-E	681	.	9884557	9884558	255,215,0	2	49,109	0,96
chr12	9895387	9895495	A-E	976	.	9895394	9895395	255,215,0	2	4,96	0,12
chr12	9910959	9911930	A-E	910	.	9911333	9911334	255,215,0	2	374,595	0,376
chr12	9912135	9912729	A-E	742	.	9912723	9912724	255,215,0	2	585,1	0,593
chr12	9915681	9915930	A-E	835	.	9915777	9915778	255,215,0	2	59,115	0,134
chr12	9946454	9946723	A-E	899	.	9946605	9946606	255,215,0	2	98,64	0,205
chr12	9947226	9947346	A-E	788	.	9947289	9947290	255,215,0	2	15,7	0,113
chr12	9947728	9947770	A-E	953	.	9947748	9947749	255,215,0	2	1,1	0,41
chr12	10522688	10522877	A-E	658	.	10522782	10522783	255,215,0	2	1,1	0,188
chr12	10707948	10707962	A-E	636	.	10707954	10707955	255,215,0	2	1,1	0,13
chr12	11761998	11762301	A-E	808	.	11762091	11762092	255,215,0	2	13,129	0,174
chr12	12545388	12545784	A-E	982	.	12545561	12545562	255,215,0	2	170,219	0,177
chr12	12556548	12557081	A-E	693	.	12556809	12556810	255,215,0	2	101,110	0,423
chr12	12774494	12774634	A-E	525	.	12774563	12774564	255,215,0	2	1,1	0,139
chr12	14420572	14420772	A-E	611	.	14420649	14420650	255,215,0	2	2,46	0,154
chr12	14426552	14426694	A-E	648	.	14426608	14426609	255,215,0	2	8,37	0,105
chr12	14540254	14540527	A-E	555	.	14540352	14540353	255,215,0	2	1,76	0,197
chr12	22158802	22158820	A-E	531	.	22158803	22158804	255,215,0	2	1,15	0,3
chr12	22195948	22196249	A-E	498	.	22196126	22196127	255,215,0	2	58,1	0,300
chr12	23874396	23874545	A-E	977	.	23874539	23874540	255,215,0	2	140,1	0,148
chr12	23883924	23884166	A-E	808	.	23883931	23883932	255,215,0	2	1,227	0,15
chr12	23934001	23934216	A-E	872	.	23934208	23934209	255,215,0	2	201,1	0,214
chr12	24861897	24862673	A-E	749	.	24862247	24862248	255,215,0	2	336,410	0,366
chr12	24881474	24881628	A-E	503	.	24881550	24881551	255,215,0	2	1,1	0,153
chr12	25086735	25086882	A-E	936	.	25086808	25086809	255,215,0	2	1,1	0,146
chr12	25099512	25100288	A-E	930	.	25099549	25099550	255,215,0	2	2,702	0,74
chr12	25104673	25105123	A-E	972	.	25105028	25105029	255,215,0	2	320,58	0,392
chr12	25108295	25108650	A-E	573	.	25108404	25108405	255,215,0	2	24,160	0,195
chr12	25132388	25132501	A-E	696	.	25132444	25132445	255,215,0	2	1,1	0,112
chr12	26268989	26269114	A-E	529	.	26269046	26269047	255,215,0	2	1,11	0,114
chr12	26778809	26778813	A-E	519	.	26778810	26778811	255,215,0	2	1,1	0,3
chr12	28127967	28128359	A-E	907	.	28128242	28128243	255,215,0	2	262,102	0,290
chr12	28297035	28297320	A-E	929	.	28297119	28297120	255,215,0	2	1,117	0,168
chr12	28324447	28324543	A-E	503	.	28324494	28324495	255,215,0	2	1,1	0,95
chr12	28396144	28396542	A-E	953	.	28396259	28396260	255,215,0	2	4,171	0,227
chr12	29395961	29396397	A-E	964	.	29396129	29396130	255,215,0	2	142,240	0,196
chr12	31804886	31805134	A-E	740	.	31805062	31805063	255,215,0	2	148,43	0,205
chr12	31880297	31880411	A-E	876	.	31880391	31880392	255,215,0	2	80,5	0,109
chr12	31985707	31986073	A-E	560	.	31985875	31985876	255,215,0	2	4,33	0,333
chr12	32050833	32050851	A-E	976	.	32050841	32050842	255,215,0	2	1,1	0,17
chr12	32107006	32107104	A-E	517	.	32107054	32107055	255,215,0	2	1,1	0,97
chr12	32204633	32204870	A-E	744	.	32204739	32204740	255,215,0	2	1,24	0,213
chr12	32426821	32426960	A-E	936	.	32426891	32426892	255,215,0	2	4,1	0,138
chr12	33137070	33137259	A-E	835	.	33137185	33137186	255,215,0	2	45,2	0,187
chr12	38493611	38493806	A-E	866	.	38493705	38493706	255,215,0	2	30,36	0,159
chr12	42811696	42812043	A-E	548	.	42811867	42811868	255,215,0	2	1,5	0,342
chr12	43505285	43505653	A-E	535	.	43505648	43505649	255,215,0	2	360,1	0,367
chr12	46381876	46382270	A-E	533	.	46382255	46382256	255,215,0	2	371,5	0,389
chr12	47549707	47549878	A-E	673	.	47549792	47549793	255,215,0	2	1,1	0,170
chr12	47601157	47601488	A-E	931	.	47601297	47601298	255,215,0	2	110,159	0,172
chr12	47608427	47608826	A-E	680	.	47608719	47608720	255,215,0	2	190,4	0,395
chr12	47702305	47702647	A-E	545	.	47702428	47702429	255,215,0	2	1,96	0,246
chr12	47749691	47750629	A-E	851	.	47750306	47750307	255,215,0	2	577,284	0,654
chr12	48205363	48205594	A-E	695	.	48205443	48205444	255,215,0	2	4,74	0,157
chr12	48205638	48205846	A-E	560	.	48205729	48205730	255,215,0	2	1,25	0,183
chr12	48227481	48227636	A-E	962	.	48227558	48227559	255,215,0	2	1,1	0,154
chr12	48229006	48229106	A-E	590	.	48229056	48229057	255,215,0	2	3,1	0,99
chr12	48282882	48283045	A-E	497	.	48282954	48282955	255,215,0	2	38,55	0,108
chr12	48545965	48546160	A-E	919	.	48546080	48546081	255,215,0	2	37,1	0,194
chr12	48701216	48701352	A-E	545	.	48701233	48701234	255,215,0	2	12,112	0,24
chr12	49276307	49276420	A-E	538	.	49276361	49276362	255,215,0	2	6,9	0,104
chr12	49616382	49616661	A-E	836	.	49616429	49616430	255,215,0	2	1,184	0,95
chr12	49695692	49695788	A-E	966	.	49695731	49695732	255,215,0	2	1,18	0,78
chr12	50218807	50218854	A-E	498	.	50218829	50218830	255,215,0	2	1,3	0,44
chr12	50286298	50286441	A-E	798	.	50286369	50286370	255,215,0	2	1,1	0,142
chr12	50949348	50949595	A-E	864	.	50949350	50949351	255,215,0	2	1,243	0,4
chr12	51235731	51235791	A-E	755	.	51235760	51235761	255,215,0	2	1,1	0,59
chr12	51327584	51327783	A-E	783	.	51327681	51327682	255,215,0	2	1,5	0,194
chr12	51712804	51712960	A-E	659	.	51712881	51712882	255,215,0	2	1,1	0,155
chr12	51714618	51714996	A-E	978	.	51714634	51714635	255,215,0	2	1,346	0,32
chr12	51716433	51716560	A-E	727	.	51716516	51716517	255,215,0	2	42,1	0,126
chr12	52299499	52299740	A-E	987	.	52299664	52299665	255,215,0	2	92,1	0,240
chr12	52299885	52300072	A-E	923	.	52299969	52299970	255,215,0	2	1,18	0,169
chr12	52347797	52347964	A-E	527	.	52347864	52347865	255,215,0	2	1,32	0,135
chr12	52457240	52457572	A-E	891	.	52457372	52457373	255,215,0	2	1,68	0,264
chr12	53056178	53056504	A-E	993	.	53056340	53056341	255,215,0	2	1,1	0,325
chr12	53229830	53230092	A-E	585	.	53229927	53229928	255,215,0	2	1,68	0,194
chr12	53398450	53398634	A-E	705	.	53398517	53398518	255,215,0	2	1,50	0,134
chr12	53795240	53795255	A-E	665	.	53795247	53795248	255,215,0	2	1,1	0,14
chr12	53890170	53890360	A-E	750	.	53890250	53890251	255,215,0	2	8,36	0,154
chr12	54012118	54012371	A-E	680	.	54012241	54012242	255,215,0	2	79,84	0,169
chr12	54391612	54391807	A-E	673	.	54391784	54391785	255,215,0	2	151,1	0,194
chr12	54412658	54413076	A-E	813	.	54412723	54412724	255,215,0	2	4,290	0,128
chr12	54413422	54413659	A-E	701	.	54413445	54413446	255,215,0	2	1,190	0,47
chr12	54589434	54589694	A-E	720	.	54589541	54589542	255,215,0	2	1,46	0,214
chr12	54589708	54589846	A-E	842	.	54589776	54589777	255,215,0	2	7,7	0,131
chr12	54690191	54690205	A-E	503	.	54690197	54690198	255,215,0	2	1,1	0,13
chr12	54693000	54693003	A-E	937	.	54693001	54693002	255,215,0	2	1,1	0,2
chr12	54745877	54746035	A-E	982	.	54745903	54745904	255,215,0	2	1,106	0,52
chr12	54746110	54746353	A-E	798	.	54746238	54746239	255,215,0	2	49,34	0,209
chr12	54781898	54782325	A-E	520	.	54782214	54782215	255,215,0	2	237,30	0,397
chr12	54783605	54783614	A-E	716	.	54783609	54783610	255,215,0	2	1,1	0,8
chr12	54783880	54784155	A-E	893	.	54784136	54784137	255,215,0	2	240,1	0,274
chr12	54785609	54785976	A-E	732	.	54785969	54785970	255,215,0	2	356,1	0,366
chr12	54786411	54786557	A-E	497	.	54786488	54786489	255,215,0	2	10,1	0,145
chr12	54787465	54787792	A-E	793	.	54787686	54787687	255,215,0	2	163,46	0,281
chr12	54818010	54818206	A-E	647	.	54818091	54818092	255,215,0	2	30,62	0,134
chr12	54954228	54954439	A-E	898	.	54954331	54954332	255,215,0	2	19,22	0,189
chr12	55371698	55371990	A-E	937	.	55371834	55371835	255,215,0	2	70,88	0,204
chr12	55374133	55374371	A-E	825	.	55374314	55374315	255,215,0	2	132,6	0,232
chr12	56219844	56220081	A-E	682	.	56219961	56219962	255,215,0	2	1,2	0,235
chr12	56434218	56434302	A-E	517	.	56434259	56434260	255,215,0	2	1,1	0,83
chr12	56474601	56474862	A-E	930	.	56474632	56474633	255,215,0	2	28,226	0,35
chr12	56730492	56730771	A-E	973	.	56730561	56730562	255,215,0	2	25,165	0,114
chr12	56731526	56731745	A-E	967	.	56731649	56731650	255,215,0	2	107,79	0,140
chr12	56831514	56831759	A-E	972	.	56831653	56831654	255,215,0	2	35,1	0,244
chr12	57079143	57079532	A-E	530	.	57079337	57079338	255,215,0	2	1,1	0,388
chr12	57094657	57094840	A-E	754	.	57094720	57094721	255,215,0	2	39,94	0,89
chr12	57326732	57326986	A-E	974	.	57326858	57326859	255,215,0	2	1,1	0,253
chr12	57845249	57845374	A-E	522	.	57845311	57845312	255,215,0	2	1,1	0,124
chr12	57855378	57855667	A-E	827	.	57855522	57855523	255,215,0	2	1,1	0,288
chr12	62644447	62644716	A-E	986	.	62644644	62644645	255,215,0	2	155,28	0,241
chr12	62645132	62645284	A-E	674	.	62645229	62645230	255,215,0	2	45,1	0,151
chr12	62650628	62651393	A-E	760	.	62650812	62650813	255,215,0	2	118,514	0,251
chr12	62674665	62674764	A-E	506	.	62674714	62674715	255,215,0	2	1,1	0,98
chr12	63211361	63211986	A-E	894	.	63211671	63211672	255,215,0	2	264,267	0,358
chr12	63294376	63294638	A-E	823	.	63294611	63294612	255,215,0	2	210,1	0,261
chr12	63304430	63304640	A-E	997	.	63304491	63304492	255,215,0	2	1,88	0,122
chr12	64850943	64851346	A-E	746	.	64850993	64850994	255,215,0	2	3,304	0,99
chr12	65013818	65014124	A-E	959	.	65014035	65014036	255,215,0	2	157,28	0,278
chr12	65959973	65960354	A-E	548	.	65959974	65959975	255,215,0	2	1,379	0,2
chr12	66059684	66059892	A-E	692	.	66059791	66059792	255,215,0	2	37,30	0,178
chr12	66060821	66060972	A-E	987	.	66060880	66060881	255,215,0	2	13,45	0,106
chr12	66061664	66061966	A-E	699	.	66061875	66061876	255,215,0	2	155,33	0,269
chr12	66064636	66065033	A-E	791	.	66064641	66064642	255,215,0	2	1,387	0,10
chr12	66662420	66662780	A-E	573	.	66662488	66662489	255,215,0	2	5,228	0,132
chr12	66697484	66697842	A-E	656	.	66697546	66697547	255,215,0	2	19,252	0,106
chr12	68773026	68773359	A-E	868	.	68773242	68773243	255,215,0	2	183,82	0,251
chr12	68953815	68954302	A-E	786	.	68954111	68954112	255,215,0	2	287,181	0,306
chr12	69007139	69007505	A-E	522	.	69007195	69007196	255,215,0	2	29,282	0,84
chr12	69200663	69200867	A-E	857	.	69200762	69200763	255,215,0	2	1,5	0,199
chr12	69722229	69722626	A-E	753	.	69722378	69722379	255,215,0	2	141,238	0,159
chr12	69723846	69724038	A-E	675	.	69723893	69723894	255,215,0	2	17,113	0,79
chr12	69724869	69725108	A-E	826	.	69724963	69724964	255,215,0	2	88,137	0,102
chr12	69725132	69725785	A-E	631	.	69725646	69725647	255,215,0	2	430,53	0,600
chr12	72125908	72126059	A-E	711	.	72125949	72125950	255,215,0	2	1,69	0,82
chr12	72146884	72146940	A-E	983	.	72146911	72146912	255,215,0	2	1,1	0,55
chr12	74565515	74565918	A-E	780	.	74565732	74565733	255,215,0	2	34,1	0,402
chr12	76286704	76286937	A-E	998	.	76286821	76286822	255,215,0	2	5,3	0,230
chr12	76486301	76486486	A-E	565	.	76486390	76486391	255,215,0	2	1,6	0,179
chr12	77198314	77198618	A-E	613	.	77198435	77198436	255,215,0	2	1,62	0,242
chr12	77456593	77456922	A-E	799	.	77456785	77456786	255,215,0	2	75,18	0,311
chr12	88700433	88700684	A-E	574	.	88700557	88700558	255,215,0	2	1,3	0,248
chr12	88826876	88827166	A-E	534	.	88827019	88827020	255,215,0	2	1,3	0,287
chr12	89727563	89727887	A-E	629	.	89727724	89727725	255,215,0	2	1,1	0,323
chr12	89960420	89960675	A-E	561	.	89960547	89960548	255,215,0	2	1,1	0,254
chr12	90065965	90066366	A-E	752	.	90066172	90066173	255,215,0	2	18,4	0,397
chr12	90091035	90091469	A-E	509	.	90091452	90091453	255,215,0	2	404,2	0,432
chr12	90127113	90127954	A-E	853	.	90127634	90127635	255,215,0	2	473,270	0,571
chr12	90321045	90321347	A-E	600	.	90321066	90321067	255,215,0	2	1,260	0,42
chr12	92396640	92396647	A-E	989	.	92396643	92396644	255,215,0	2	1,1	0,6
chr12	92419313	92419515	A-E	692	.	92419510	92419511	255,215,0	2	195,1	0,201
chr12	92500767	92501208	A-E	557	.	92501154	92501155	255,215,0	2	336,1	0,440
chr12	92772772	92773106	A-E	909	.	92773006	92773007	255,215,0	2	148,12	0,322
chr12	92836682	92836892	A-E	543	.	92836797	92836798	255,215,0	2	74,53	0,157
chr12	93709037	93709216	A-E	881	.	93709173	93709174	255,215,0	2	95,1	0,178
chr12	93757893	93758168	A-E	730	.	93758030	93758031	255,215,0	2	1,1	0,274
chr12	93767024	93767186	A-E	982	.	93767089	93767090	255,215,0	2	1,32	0,130
chr12	93949724	93949882	A-E	496	.	93949802	93949803	255,215,0	2	1,1	0,157
chr12	94166779	94167239	A-E	922	.	94167098	94167099	255,215,0	2	236,57	0,403
chr12	94241673	94241891	A-E	775	.	94241709	94241710	255,215,0	2	4,148	0,70
chr12	94316416	94316795	A-E	958	.	94316597	94316598	255,215,0	2	1,17	0,362
chr12	94332187	94332483	A-E	706	.	94332366	94332367	255,215,0	2	64,1	0,295
chr12	94493473	94493774	A-E	818	.	94493547	94493548	255,215,0	2	10,162	0,139
chr12	94503133	94503402	A-E	716	.	94503267	94503268	255,215,0	2	1,1	0,268
chr12	94565882	94566094	A-E	544	.	94566041	94566042	255,215,0	2	126,19	0,193
chr12	94601562	94601834	A-E	723	.	94601709	94601710	255,215,0	2	130,106	0,166
chr12	94602005	94602423	A-E	696	.	94602108	94602109	255,215,0	2	61,272	0,146
chr12	94602535	94602691	A-E	751	.	94602632	94602633	255,215,0	2	71,31	0,125
chr12	94638601	94638893	A-E	854	.	94638704	94638705	255,215,0	2	1,85	0,207
chr12	96438108	96438277	A-E	674	.	96438221	96438222	255,215,0	2	59,1	0,168
chr12	96636403	96636783	A-E	926	.	96636455	96636456	255,215,0	2	50,324	0,56
chr12	96790796	96791197	A-E	546	.	96791170	96791171	255,215,0	2	350,1	0,400
chr12	100596885	100596960	A-E	868	.	100596909	100596910	255,215,0	2	1,27	0,48
chr12	102187051	102187461	A-E	764	.	102187341	102187342	255,215,0	2	216,45	0,365
chr12	102217689	102217948	A-E	958	.	102217882	102217883	255,215,0	2	134,5	0,254
chr12	102243993	102244371	A-E	807	.	102244114	102244115	255,215,0	2	83,218	0,160
chr12	102248614	102248823	A-E	758	.	102248718	102248719	255,215,0	2	1,1	0,208
chr12	102249824	102250085	A-E	902	.	102249918	102249919	255,215,0	2	7,79	0,182
chr12	102259822	102260163	A-E	968	.	102259881	102259882	255,215,0	2	16,237	0,104
chr12	104330398	104330552	A-E	754	.	104330474	104330475	255,215,0	2	1,1	0,153
chr12	104675995	104676292	A-E	695	.	104676136	104676137	255,215,0	2	33,47	0,250
chr12	104888044	104888349	A-E	876	.	104888073	104888074	255,215,0	2	1,247	0,58
chr12	104888376	104888511	A-E	859	.	104888446	104888447	255,215,0	2	49,42	0,93
chr12	104904875	104904881	A-E	535	.	104904877	104904878	255,215,0	2	1,1	0,5
chr12	104971577	104971602	A-E	562	.	104971589	104971590	255,215,0	2	1,1	0,24
chr12	107153976	107154194	A-E	623	.	107154102	107154103	255,215,0	2	58,22	0,196
chr12	107377522	107377900	A-E	714	.	107377584	107377585	255,215,0	2	45,297	0,81
chr12	108306395	108306530	A-E	951	.	108306463	108306464	255,215,0	2	68,65	0,70
chr12	108731723	108731828	A-E	757	.	108731789	108731790	255,215,0	2	34,6	0,99
chr12	109064945	109065275	A-E	652	.	109065271	109065272	255,215,0	2	324,1	0,329
chr12	109093619	109093939	A-E	633	.	109093778	109093779	255,215,0	2	1,2	0,318
chr12	110635052	110635324	A-E	533	.	110635082	110635083	255,215,0	2	1,211	0,61
chr12	110694570	110694771	A-E	633	.	110694669	110694670	255,215,0	2	30,31	0,170
chr12	110704832	110705217	A-E	582	.	110705053	110705054	255,215,0	2	91,33	0,352
chr12	111043428	111043840	A-E	915	.	111043516	111043517	255,215,0	2	10,244	0,168
chr12	111219532	111219716	A-E	739	.	111219627	111219628	255,215,0	2	8,1	0,183
chr12	111494792	111495250	A-E	815	.	111495129	111495130	255,215,0	2	222,4	0,454
chr12	111850138	111850282	A-E	522	.	111850209	111850210	255,215,0	2	1,1	0,143
chr12	111851594	111851662	A-E	621	.	111851627	111851628	255,215,0	2	1,1	0,67
chr12	112431718	112432025	A-E	491	.	112431874	112431875	255,215,0	2	10,3	0,304
chr12	113851482	113851626	A-E	901	.	113851553	113851554	255,215,0	2	44,44	0,100
chr12	113853956	113854421	A-E	956	.	113854205	113854206	255,215,0	2	106,71	0,394
chr12	114029271	114029455	A-E	709	.	114029395	114029396	255,215,0	2	67,1	0,183
chr12	114298912	114299036	A-E	541	.	114298967	114298968	255,215,0	2	3,15	0,109
chr12	116634424	116634786	A-E	527	.	116634709	116634710	255,215,0	2	211,1	0,361
chr12	116773942	116774212	A-E	704	.	116774134	116774135	255,215,0	2	159,43	0,227
chr12	116774503	116774852	A-E	984	.	116774681	116774682	255,215,0	2	136,127	0,222
chr12	116818019	116818280	A-E	724	.	116818124	116818125	255,215,0	2	6,55	0,206
chr12	116823788	116823944	A-E	998	.	116823864	116823865	255,215,0	2	1,4	0,152
chr12	116848613	116848805	A-E	554	.	116848691	116848692	255,215,0	2	5,40	0,152
chr12	116879221	116879353	A-E	562	.	116879245	116879246	255,215,0	2	6,89	0,43
chr12	116881486	116881974	A-E	734	.	116881848	116881849	255,215,0	2	331,93	0,395
chr12	116882134	116882504	A-E	810	.	116882285	116882286	255,215,0	2	88,155	0,215
chr12	116930750	116930937	A-E	976	.	116930850	116930851	255,215,0	2	24,10	0,177
chr12	116958826	116959052	A-E	534	.	116958938	116958939	255,215,0	2	43,43	0,183
chr12	116989656	116990244	A-E	988	.	116989970	116989971	255,215,0	2	240,199	0,389
chr12	116995969	116996330	A-E	575	.	116996149	116996150	255,215,0	2	1,1	0,360
chr12	117029905	117030297	A-E	530	.	117030144	117030145	255,215,0	2	180,93	0,299
chr12	117032027	117032578	A-E	723	.	117032231	117032232	255,215,0	2	194,335	0,216
chr12	117049040	117049175	A-E	800	.	117049107	117049108	255,215,0	2	1,1	0,134
chr12	117255942	117256285	A-E	664	.	117256057	117256058	255,215,0	2	1,113	0,230
chr12	117483062	117483484	A-E	821	.	117483385	117483386	255,215,0	2	297,72	0,350
chr12	118768252	118768307	A-E	994	.	118768279	118768280	255,215,0	2	1,1	0,54
chr12	118768564	118768800	A-E	872	.	118768784	118768785	255,215,0	2	207,1	0,235
chr12	118784975	118784984	A-E	826	.	118784979	118784980	255,215,0	2	1,1	0,8
chr12	120103394	120103720	A-E	997	.	120103525	120103526	255,215,0	2	1,63	0,263
chr12	120721173	120721501	A-E	799	.	120721407	120721408	255,215,0	2	142,1	0,327
chr12	120926786	120926862	A-E	722	.	120926829	120926830	255,215,0	2	13,1	0,75
chr12	121329958	121330244	A-E	641	.	121330100	121330101	255,215,0	2	1,1	0,285
chr12	121582031	121582438	A-E	572	.	121582128	121582129	255,215,0	2	1,212	0,195
chr12	121613826	121614013	A-E	624	.	121613884	121613885	255,215,0	2	1,71	0,116
chr12	121634517	121635169	A-E	874	.	121634887	121634888	255,215,0	2	350,260	0,392
chr12	121968421	121968751	A-E	671	.	121968671	121968672	255,215,0	2	173,1	0,329
chr12	122006998	122007221	A-E	535	.	122007109	122007110	255,215,0	2	1,1	0,222
chr12	122014732	122015549	A-E	572	.	122015007	122015008	255,215,0	2	240,506	0,311
chr12	122020162	122020238	A-E	568	.	122020211	122020212	255,215,0	2	29,5	0,71
chr12	122155083	122155323	A-E	979	.	122155203	122155204	255,215,0	2	3,1	0,239
chr12	122207977	122208064	A-E	726	.	122208020	122208021	255,215,0	2	1,1	0,86
chr12	122309456	122309717	A-E	973	.	122309590	122309591	255,215,0	2	15,7	0,254
chr12	122462417	122462775	A-E	752	.	122462614	122462615	255,215,0	2	71,34	0,324
chr12	122681575	122681727	A-E	976	.	122681650	122681651	255,215,0	2	1,1	0,151
chr12	123223226	123223440	A-E	546	.	123223350	123223351	255,215,0	2	37,1	0,213
chr12	123916939	123917399	A-E	839	.	123917199	123917200	255,215,0	2	233,171	0,289
chr12	124198913	124199092	A-E	710	.	124199011	124199012	255,215,0	2	28,9	0,170
chr12	124451723	124452006	A-E	967	.	124451827	124451828	255,215,0	2	49,122	0,161
chr12	124991138	124991309	A-E	679	.	124991171	124991172	255,215,0	2	1,105	0,66
chr12	125034286	125034471	A-E	525	.	125034388	125034389	255,215,0	2	21,1	0,184
chr12	125200090	125200365	A-E	582	.	125200207	125200208	255,215,0	2	1,40	0,235
chr12	125218943	125219209	A-E	949	.	125219141	125219142	255,215,0	2	145,14	0,252
chr12	125224672	125224768	A-E	827	.	125224725	125224726	255,215,0	2	13,2	0,94
chr12	125259292	125259624	A-E	953	.	125259540	125259541	255,215,0	2	172,6	0,326
chr12	125288540	125288810	A-E	975	.	125288725	125288726	255,215,0	2	103,2	0,268
chr12	125353523	125353887	A-E	935	.	125353859	125353860	255,215,0	2	310,1	0,363
chr12	125395122	125395522	A-E	824	.	125395321	125395322	255,215,0	2	1,1	0,399
chr12	126011564	126011964	A-E	500	.	126011763	126011764	255,215,0	2	1,1	0,399
chr12	127650134	127650512	A-E	738	.	127650254	127650255	255,215,0	2	1,138	0,240
chr12	131239017	131239400	A-E	926	.	131239155	131239156	255,215,0	2	101,207	0,176
chr12	131317610	131317975	A-E	610	.	131317792	131317793	255,215,0	2	1,1	0,364
chr12	131442106	131442525	A-E	626	.	131442211	131442212	255,215,0	2	1,208	0,211
chr12	131702988	131703117	A-E	863	.	131703022	131703023	255,215,0	2	1,61	0,68
chr12	131714239	131714475	A-E	979	.	131714356	131714357	255,215,0	2	1,1	0,235
chr12	132014283	132014643	A-E	924	.	132014519	132014520	255,215,0	2	142,29	0,331
chr12	132288640	132288996	A-E	640	.	132288939	132288940	255,215,0	2	244,1	0,355
chr12	132608561	132608792	A-E	670	.	132608584	132608585	255,215,0	2	1,184	0,47
chr12	132702037	132702231	A-E	658	.	132702045	132702046	255,215,0	2	1,178	0,16
chr12	132970087	132970237	A-E	779	.	132970176	132970177	255,215,0	2	31,1	0,149
chr12	133021534	133022956	A-E	934	.	133022669	133022670	255,215,0	2	1113,264	0,1158
chr12	133065143	133065512	A-E	677	.	133065232	133065233	255,215,0	2	1,191	0,178
chr13	20694627	20695029	A-E	789	.	20694905	20694906	255,215,0	2	156,1	0,401
chr13	22111458	22111566	A-E	892	.	22111511	22111512	255,215,0	2	1,1	0,107
chr13	22583629	22583981	A-E	805	.	22583860	22583861	255,215,0	2	155,43	0,309
chr13	23500741	23500841	A-E	843	.	23500746	23500747	255,215,0	2	1,90	0,10
chr13	24440474	24440724	A-E	941	.	24440676	24440677	255,215,0	2	156,1	0,249
chr13	25079412	25079742	A-E	980	.	25079554	25079555	255,215,0	2	1,46	0,284
chr13	25775073	25775120	A-E	596	.	25775096	25775097	255,215,0	2	1,1	0,46
chr13	27699440	27699605	A-E	757	.	27699522	27699523	255,215,0	2	1,1	0,164
chr13	27817158	27817209	A-E	643	.	27817183	27817184	255,215,0	2	1,1	0,50
chr13	28001757	28002080	A-E	559	.	28001923	28001924	255,215,0	2	12,1	0,322
chr13	28929986	28930443	A-E	763	.	28930167	28930168	255,215,0	2	97,191	0,266
chr13	28982673	28982916	A-E	994	.	28982779	28982780	255,215,0	2	1,30	0,213
chr13	29106089	29106574	A-E	808	.	29106394	29106395	255,215,0	2	273,147	0,338
chr13	29106909	29107160	A-E	890	.	29107134	29107135	255,215,0	2	201,1	0,250
chr13	29148222	29148380	A-E	600	.	29148297	29148298	255,215,0	2	3,10	0,148
chr13	29148829	29149214	A-E	987	.	29148993	29148994	255,215,0	2	117,172	0,213
chr13	29156851	29157013	A-E	836	.	29156931	29156932	255,215,0	2	33,34	0,128
chr13	29185905	29186210	A-E	740	.	29186041	29186042	255,215,0	2	109,140	0,165
chr13	29328831	29329051	A-E	826	.	29328861	29328862	255,215,0	2	1,159	0,61
chr13	30756446	30756513	A-E	914	.	30756476	30756477	255,215,0	2	1,6	0,61
chr13	30928963	30929283	A-E	499	.	30929111	30929112	255,215,0	2	1,24	0,296
chr13	31264554	31264674	A-E	916	.	31264585	31264586	255,215,0	2	1,57	0,63
chr13	36872739	36873168	A-E	534	.	36872940	36872941	255,215,0	2	33,59	0,370
chr13	38533444	38533622	A-E	984	.	38533578	38533579	255,215,0	2	92,1	0,177
chr13	41553407	41553592	A-E	529	.	41553586	41553587	255,215,0	2	176,1	0,184
chr13	41608922	41609307	A-E	614	.	41609300	41609301	255,215,0	2	378,5	0,380
chr13	42849254	42849451	A-E	741	.	42849395	42849396	255,215,0	2	91,4	0,193
chr13	42849774	42850023	A-E	684	.	42849846	42849847	255,215,0	2	12,116	0,133
chr13	42853315	42853364	A-E	658	.	42853319	42853320	255,215,0	2	1,41	0,8
chr13	44818555	44818615	A-E	680	.	44818582	44818583	255,215,0	2	1,5	0,55
chr13	44838473	44838853	A-E	504	.	44838526	44838527	255,215,0	2	11,284	0,96
chr13	44845135	44845603	A-E	663	.	44845340	44845341	255,215,0	2	130,187	0,281
chr13	46757327	46757807	A-E	766	.	46757571	46757572	255,215,0	2	245,235	0,245
chr13	46758329	46758564	A-E	698	.	46758501	46758502	255,215,0	2	111,1	0,234
chr13	46774437	46774583	A-E	507	.	46774509	46774510	255,215,0	2	1,1	0,145
chr13	46948726	46949293	A-E	945	.	46949078	46949079	255,215,0	2	338,200	0,367
chr13	48478393	48478707	A-E	882	.	48478626	48478627	255,215,0	2	191,38	0,276
chr13	48716840	48716908	A-E	509	.	48716873	48716874	255,215,0	2	1,1	0,67
chr13	48718696	48718843	A-E	812	.	48718707	48718708	255,215,0	2	1,125	0,22
chr13	48735940	48736323	A-E	986	.	48736184	48736185	255,215,0	2	239,133	0,250
chr13	50217217	50217337	A-E	666	.	50217324	50217325	255,215,0	2	96,1	0,119
chr13	50658692	50659023	A-E	602	.	50658948	50658949	255,215,0	2	184,1	0,330
chr13	50672900	50673178	A-E	547	.	50673040	50673041	255,215,0	2	4,1	0,277
chr13	50696626	50696754	A-E	837	.	50696745	50696746	255,215,0	2	112,1	0,127
chr13	50783138	50783370	A-E	979	.	50783151	50783152	255,215,0	2	1,205	0,27
chr13	50783828	50784088	A-E	654	.	50783956	50783957	255,215,0	2	3,6	0,254
chr13	50931848	50932208	A-E	857	.	50932104	50932105	255,215,0	2	154,1	0,359
chr13	51200392	51200766	A-E	582	.	51200453	51200454	255,215,0	2	16,267	0,107
chr13	51491068	51491415	A-E	547	.	51491242	51491243	255,215,0	2	4,1	0,346
chr13	52126260	52126496	A-E	905	.	52126382	52126383	255,215,0	2	33,24	0,212
chr13	52360166	52360530	A-E	997	.	52360367	52360368	255,215,0	2	50,11	0,353
chr13	67134236	67134539	A-E	692	.	67134374	67134375	255,215,0	2	1,27	0,276
chr13	67694019	67694353	A-E	543	.	67694185	67694186	255,215,0	2	1,1	0,333
chr13	67694815	67695222	A-E	675	.	67695187	67695188	255,215,0	2	350,12	0,395
chr13	67695425	67695706	A-E	927	.	67695684	67695685	255,215,0	2	239,1	0,280
chr13	67704594	67704951	A-E	967	.	67704772	67704773	255,215,0	2	1,1	0,356
chr13	67730122	67730387	A-E	748	.	67730192	67730193	255,215,0	2	19,142	0,123
chr13	76521620	76521634	A-E	855	.	76521626	76521627	255,215,0	2	1,1	0,13
chr13	76560914	76561284	A-E	594	.	76560971	76560972	255,215,0	2	1,255	0,115
chr13	80936113	80936309	A-E	952	.	80936179	80936180	255,215,0	2	1,64	0,132
chr13	81913928	81913973	A-E	530	.	81913948	81913949	255,215,0	2	5,8	0,37
chr13	95085642	95085880	A-E	913	.	95085652	95085653	255,215,0	2	1,218	0,20
chr13	95854476	95854763	A-E	997	.	95854632	95854633	255,215,0	2	38,11	0,276
chr13	95925897	95926219	A-E	840	.	95926057	95926058	255,215,0	2	4,5	0,317
chr13	95926561	95926799	A-E	997	.	95926679	95926680	255,215,0	2	1,1	0,237
chr13	95950035	95950207	A-E	958	.	95950139	95950140	255,215,0	2	41,4	0,168
chr13	96517437	96517518	A-E	811	.	96517477	96517478	255,215,0	2	2,1	0,80
chr13	98082020	98082299	A-E	770	.	98082213	98082214	255,215,0	2	155,46	0,233
chr13	99628165	99628894	A-E	859	.	99628675	99628676	255,215,0	2	361,68	0,661
chr13	99977686	99977840	A-E	898	.	99977731	99977732	255,215,0	2	2,65	0,89
chr13	99979506	99979693	A-E	644	.	99979621	99979622	255,215,0	2	46,1	0,186
chr13	107160222	107160504	A-E	708	.	107160361	107160362	255,215,0	2	1,4	0,278
chr13	107222796	107223196	A-E	876	.	107222997	107222998	255,215,0	2	4,1	0,399
chr13	108535995	108536084	A-E	967	.	108536039	108536040	255,215,0	2	1,1	0,88
chr13	108918601	108918948	A-E	659	.	108918825	108918826	255,215,0	2	184,82	0,265
chr13	108924829	108925122	A-E	548	.	108924876	108924877	255,215,0	2	31,228	0,65
chr13	108934369	108934498	A-E	654	.	108934417	108934418	255,215,0	2	1,32	0,97
chr13	108978746	108978885	A-E	552	.	108978816	108978817	255,215,0	2	12,9	0,130
chr13	109329023	109329148	A-E	498	.	109329087	109329088	255,215,0	2	21,16	0,109
chr13	109412611	109412773	A-E	947	.	109412689	109412690	255,215,0	2	1,6	0,156
chr13	109421847	109422176	A-E	999	.	109422011	109422012	255,215,0	2	1,1	0,328
chr13	110352123	110352147	A-E	905	.	110352134	110352135	255,215,0	2	1,1	0,23
chr13	110352571	110352699	A-E	980	.	110352635	110352636	255,215,0	2	2,1	0,127
chr13	110359460	110359633	A-E	992	.	110359541	110359542	255,215,0	2	6,16	0,157
chr13	110430431	110430792	A-E	509	.	110430666	110430667	255,215,0	2	117,6	0,355
chr13	110443694	110443751	A-E	983	.	110443734	110443735	255,215,0	2	26,1	0,56
chr13	111161836	111162133	A-E	983	.	111161983	111161984	255,215,0	2	1,2	0,295
chr13	111188602	111188989	A-E	850	.	111188935	111188936	255,215,0	2	331,51	0,336
chr13	111212967	111213224	A-E	933	.	111213110	111213111	255,215,0	2	98,67	0,190
chr13	111227983	111228269	A-E	930	.	111228195	111228196	255,215,0	2	143,3	0,283
chr13	111526935	111527249	A-E	934	.	111527194	111527195	255,215,0	2	216,10	0,304
chr13	111609846	111610157	A-E	996	.	111610004	111610005	255,215,0	2	8,2	0,309
chr13	111618413	111618604	A-E	979	.	111618535	111618536	255,215,0	2	55,1	0,190
chr13	111638110	111638254	A-E	843	.	111638181	111638182	255,215,0	2	1,1	0,143
chr13	111659256	111659421	A-E	930	.	111659365	111659366	255,215,0	2	56,1	0,164
chr13	111695990	111696309	A-E	740	.	111696025	111696026	255,215,0	2	17,265	0,54
chr13	113243127	113243504	A-E	691	.	113243429	113243430	255,215,0	2	229,1	0,376
chr13	113806516	113806910	A-E	686	.	113806730	113806731	255,215,0	2	165,129	0,265
chr13	113807090	113807411	A-E	698	.	113807337	113807338	255,215,0	2	246,72	0,249
chr13	113928610	113928824	A-E	829	.	113928746	113928747	255,215,0	2	82,23	0,191
chr13	114563434	114564141	A-E	961	.	114564138	114564139	255,215,0	2	704,1	0,706
chr13	114753556	114753841	A-E	862	.	114753684	114753685	255,215,0	2	12,40	0,245
chr13	114753861	114754773	A-E	674	.	114753932	114753933	255,215,0	2	1,770	0,142
chr13	114770361	114770639	A-E	986	.	114770502	114770503	255,215,0	2	77,71	0,207
chr13	114880773	114881165	A-E	994	.	114880977	114880978	255,215,0	2	163,145	0,247
chr13	114886123	114886363	A-E	643	.	114886223	114886224	255,215,0	2	80,118	0,122
chr13	114905896	114906232	A-E	736	.	114905989	114905990	255,215,0	2	2,150	0,186
chr13	114909493	114909678	A-E	546	.	114909593	114909594	255,215,0	2	18,1	0,184
chr14	20947018	20947321	A-E	576	.	20947091	20947092	255,215,0	2	1,157	0,146
chr14	21060002	21060058	A-E	887	.	21060049	21060050	255,215,0	2	40,1	0,55
chr14	21288613	21288985	A-E	966	.	21288796	21288797	255,215,0	2	1,5	0,367
chr14	21316785	21316975	A-E	619	.	21316918	21316919	255,215,0	2	78,1	0,189
chr14	21995270	21995459	A-E	979	.	21995280	21995281	255,215,0	2	1,168	0,21
chr14	23366837	23367222	A-E	559	.	23367029	23367030	255,215,0	2	1,1	0,384
chr14	23466095	23466339	A-E	849	.	23466235	23466236	255,215,0	2	103,66	0,178
chr14	23494200	23494578	A-E	597	.	23494571	23494572	255,215,0	2	369,3	0,375
chr14	23631287	23631397	A-E	830	.	23631341	23631342	255,215,0	2	3,4	0,106
chr14	24861663	24861718	A-E	857	.	24861668	24861669	255,215,0	2	1,45	0,10
chr14	24894575	24894716	A-E	687	.	24894645	24894646	255,215,0	2	2,1	0,140
chr14	25389984	25390193	A-E	567	.	25390088	25390089	255,215,0	2	1,1	0,208
chr14	25435593	25435704	A-E	603	.	25435648	25435649	255,215,0	2	1,1	0,110
chr14	31344823	31345180	A-E	945	.	31345076	31345077	255,215,0	2	199,48	0,309
chr14	31720377	31720762	A-E	504	.	31720569	31720570	255,215,0	2	1,1	0,384
chr14	32800518	32800728	A-E	947	.	32800581	32800582	255,215,0	2	1,83	0,127
chr14	33126424	33126565	A-E	538	.	33126443	33126444	255,215,0	2	1,102	0,39
chr14	34409916	34410012	A-E	976	.	34409946	34409947	255,215,0	2	1,36	0,60
chr14	34529962	34530153	A-E	798	.	34530112	34530113	255,215,0	2	111,1	0,190
chr14	35816738	35817044	A-E	762	.	35816995	35816996	255,215,0	2	211,1	0,305
chr14	35826010	35826241	A-E	671	.	35826125	35826126	255,215,0	2	1,1	0,230
chr14	35828929	35829184	A-E	949	.	35829019	35829020	255,215,0	2	17,90	0,165
chr14	35836736	35837215	A-E	994	.	35837044	35837045	255,215,0	2	246,107	0,372
chr14	35837875	35838216	A-E	908	.	35837984	35837985	255,215,0	2	59,180	0,161
chr14	35855857	35856187	A-E	950	.	35856100	35856101	255,215,0	2	158,1	0,329
chr14	35860207	35860491	A-E	867	.	35860329	35860330	255,215,0	2	1,39	0,245
chr14	35875800	35875964	A-E	542	.	35875881	35875882	255,215,0	2	1,1	0,163
chr14	35899322	35899873	A-E	551	.	35899381	35899382	255,215,0	2	1,433	0,118
chr14	37317014	37317171	A-E	563	.	37317122	37317123	255,215,0	2	61,1	0,156
chr14	37440610	37440812	A-E	915	.	37440723	37440724	255,215,0	2	29,4	0,198
chr14	37445830	37445969	A-E	985	.	37445899	37445900	255,215,0	2	1,1	0,138
chr14	41099089	41099243	A-E	566	.	41099182	41099183	255,215,0	2	74,40	0,114
chr14	42067125	42067281	A-E	801	.	42067161	42067162	255,215,0	2	1,84	0,72
chr14	50347127	50347284	A-E	777	.	50347179	50347180	255,215,0	2	1,52	0,105
chr14	50349630	50349838	A-E	985	.	50349717	50349718	255,215,0	2	45,78	0,130
chr14	50443842	50444209	A-E	585	.	50443864	50443865	255,215,0	2	1,323	0,44
chr14	50526790	50527127	A-E	651	.	50527081	50527082	255,215,0	2	250,4	0,333
chr14	50554169	50554387	A-E	706	.	50554190	50554191	255,215,0	2	19,194	0,24
chr14	51393835	51393896	A-E	995	.	51393860	51393861	255,215,0	2	1,10	0,51
chr14	52393343	52393713	A-E	536	.	52393420	52393421	255,215,0	2	1,215	0,155
chr14	54833964	54834357	A-E	651	.	54834050	54834051	255,215,0	2	1,220	0,173
chr14	54969404	54969681	A-E	729	.	54969605	54969606	255,215,0	2	131,4	0,273
chr14	55035984	55036343	A-E	584	.	55036299	55036300	255,215,0	2	274,1	0,358
chr14	55194741	55194795	A-E	850	.	55194767	55194768	255,215,0	2	1,1	0,53
chr14	55196904	55197254	A-E	971	.	55197080	55197081	255,215,0	2	4,1	0,349
chr14	55197262	55197652	A-E	862	.	55197455	55197456	255,215,0	2	72,74	0,316
chr14	55564563	55564801	A-E	568	.	55564722	55564723	255,215,0	2	82,1	0,237
chr14	55565052	55565329	A-E	897	.	55565246	55565247	255,215,0	2	187,75	0,202
chr14	55584452	55585250	A-E	754	.	55584590	55584591	255,215,0	2	97,618	0,180
chr14	58705309	58705629	A-E	922	.	58705461	58705462	255,215,0	2	1,16	0,304
chr14	60670868	60671093	A-E	659	.	60670972	60670973	255,215,0	2	1,16	0,209
chr14	61456427	61456721	A-E	998	.	61456473	61456474	255,215,0	2	9,210	0,84
chr14	61808896	61809049	A-E	496	.	61808906	61808907	255,215,0	2	3,135	0,18
chr14	62018127	62018466	A-E	516	.	62018302	62018303	255,215,0	2	163,151	0,188
chr14	62157799	62158071	A-E	600	.	62157920	62157921	255,215,0	2	1,29	0,243
chr14	62218444	62218587	A-E	527	.	62218515	62218516	255,215,0	2	1,1	0,142
chr14	62219407	62219640	A-E	681	.	62219495	62219496	255,215,0	2	38,94	0,139
chr14	64932814	64932958	A-E	774	.	64932899	64932900	255,215,0	2	29,1	0,143
chr14	64976158	64976191	A-E	528	.	64976174	64976175	255,215,0	2	1,1	0,32
chr14	65342182	65342309	A-E	581	.	65342245	65342246	255,215,0	2	1,1	0,126
chr14	65347160	65347466	A-E	840	.	65347257	65347258	255,215,0	2	65,176	0,130
chr14	65744217	65744507	A-E	824	.	65744362	65744363	255,215,0	2	3,1	0,289
chr14	65905118	65905243	A-E	921	.	65905180	65905181	255,215,0	2	1,1	0,124
chr14	68552620	68552922	A-E	672	.	68552770	68552771	255,215,0	2	1,1	0,301
chr14	68712620	68712855	A-E	734	.	68712737	68712738	255,215,0	2	1,1	0,234
chr14	69181651	69182330	A-E	722	.	69182099	69182100	255,215,0	2	427,209	0,470
chr14	69224405	69224743	A-E	906	.	69224666	69224667	255,215,0	2	195,10	0,328
chr14	69247986	69248278	A-E	961	.	69248130	69248131	255,215,0	2	118,120	0,172
chr14	69248827	69249033	A-E	849	.	69248911	69248912	255,215,0	2	1,38	0,168
chr14	69289049	69289309	A-E	652	.	69289163	69289164	255,215,0	2	58,88	0,172
chr14	69321908	69322100	A-E	941	.	69322003	69322004	255,215,0	2	1,1	0,191
chr14	70095983	70096006	A-E	842	.	70095994	70095995	255,215,0	2	1,1	0,22
chr14	70110611	70110850	A-E	736	.	70110783	70110784	255,215,0	2	108,1	0,238
chr14	70119624	70119998	A-E	933	.	70119830	70119831	255,215,0	2	142,102	0,272
chr14	70152055	70152259	A-E	542	.	70152140	70152141	255,215,0	2	43,76	0,128
chr14	70163677	70163850	A-E	947	.	70163760	70163761	255,215,0	2	5,10	0,163
chr14	70168752	70169016	A-E	990	.	70168819	70168820	255,215,0	2	11,139	0,125
chr14	71353477	71353744	A-E	994	.	71353596	71353597	255,215,0	2	67,95	0,172
chr14	71453842	71454160	A-E	916	.	71454000	71454001	255,215,0	2	1,1	0,317
chr14	71791436	71791874	A-E	984	.	71791729	71791730	255,215,0	2	223,74	0,364
chr14	71828206	71828408	A-E	982	.	71828271	71828272	255,215,0	2	5,75	0,127
chr14	71829962	71830512	A-E	662	.	71830223	71830224	255,215,0	2	239,265	0,285
chr14	71885740	71885969	A-E	931	.	71885805	71885806	255,215,0	2	1,98	0,131
chr14	73934074	73934542	A-E	935	.	73934229	73934230	255,215,0	2	113,269	0,199
chr14	74741846	74742137	A-E	567	.	74741994	74741995	255,215,0	2	8,1	0,290
chr14	75491919	75492089	A-E	984	.	75492032	75492033	255,215,0	2	102,44	0,126
chr14	75750125	75750292	A-E	893	.	75750144	75750145	255,215,0	2	1,129	0,38
chr14	75750758	75751180	A-E	974	.	75750883	75750884	255,215,0	2	43,213	0,209
chr14	75754426	75754646	A-E	741	.	75754525	75754526	255,215,0	2	1,22	0,198
chr14	75807748	75807969	A-E	716	.	75807862	75807863	255,215,0	2	35,27	0,194
chr14	76009076	76009592	A-E	775	.	76009287	76009288	255,215,0	2	151,244	0,272
chr14	76401422	76401643	A-E	945	.	76401518	76401519	255,215,0	2	31,59	0,162
chr14	76678742	76679125	A-E	635	.	76678754	76678755	255,215,0	2	1,358	0,25
chr14	77396429	77396646	A-E	865	.	77396561	77396562	255,215,0	2	88,40	0,177
chr14	77444892	77444954	A-E	515	.	77444924	77444925	255,215,0	2	5,1	0,61
chr14	78074083	78074225	A-E	921	.	78074144	78074145	255,215,0	2	1,20	0,122
chr14	78455443	78455572	A-E	789	.	78455502	78455503	255,215,0	2	1,10	0,119
chr14	81462656	81462921	A-E	786	.	81462743	81462744	255,215,0	2	2,91	0,174
chr14	81995899	81996066	A-E	718	.	81995997	81995998	255,215,0	2	31,1	0,166
chr14	88461350	88461753	A-E	733	.	88461553	88461554	255,215,0	2	163,158	0,245
chr14	88462234	88462987	A-E	987	.	88462476	88462477	255,215,0	2	243,510	0,243
chr14	89498515	89498671	A-E	958	.	89498580	89498581	255,215,0	2	8,32	0,124
chr14	89630928	89631154	A-E	991	.	89631020	89631021	255,215,0	2	1,42	0,184
chr14	89935615	89935871	A-E	948	.	89935744	89935745	255,215,0	2	5,1	0,255
chr14	90341409	90341515	A-E	538	.	90341511	90341512	255,215,0	2	101,2	0,104
chr14	91099269	91099599	A-E	716	.	91099454	91099455	255,215,0	2	140,98	0,232
chr14	91267751	91267883	A-E	984	.	91267833	91267834	255,215,0	2	62,28	0,104
chr14	91269936	91270352	A-E	986	.	91270296	91270297	255,215,0	2	345,39	0,377
chr14	91279643	91280033	A-E	502	.	91279837	91279838	255,215,0	2	1,1	0,389
chr14	91529481	91529737	A-E	797	.	91529616	91529617	255,215,0	2	35,20	0,236
chr14	91583338	91583593	A-E	519	.	91583461	91583462	255,215,0	2	1,9	0,246
chr14	91668719	91669035	A-E	994	.	91668929	91668930	255,215,0	2	107,1	0,315
chr14	91673466	91673728	A-E	960	.	91673705	91673706	255,215,0	2	218,1	0,261
chr14	91729802	91729926	A-E	748	.	91729863	91729864	255,215,0	2	1,1	0,123
chr14	91734470	91734656	A-E	997	.	91734562	91734563	255,215,0	2	1,1	0,185
chr14	91869322	91869469	A-E	956	.	91869401	91869402	255,215,0	2	35,23	0,124
chr14	93132041	93132238	A-E	759	.	93132058	93132059	255,215,0	2	1,163	0,34
chr14	93587401	93587589	A-E	499	.	93587494	93587495	255,215,0	2	1,1	0,187
chr14	93789587	93789799	A-E	915	.	93789692	93789693	255,215,0	2	1,1	0,211
chr14	99827366	99827674	A-E	987	.	99827538	99827539	255,215,0	2	39,1	0,307
chr14	100533928	100534822	A-E	770	.	100533955	100533956	255,215,0	2	5,844	0,50
chr14	100545432	100545867	A-E	756	.	100545548	100545549	255,215,0	2	64,265	0,170
chr14	100633041	100633147	A-E	983	.	100633117	100633118	255,215,0	2	48,1	0,105
chr14	100633368	100633655	A-E	935	.	100633512	100633513	255,215,0	2	4,1	0,286
chr14	100689704	100690101	A-E	704	.	100689900	100689901	255,215,0	2	1,5	0,392
chr14	100839222	100839615	A-E	527	.	100839607	100839608	255,215,0	2	379,1	0,392
chr14	100874667	100875097	A-E	891	.	100874986	100874987	255,215,0	2	259,50	0,380
chr14	100889838	100890227	A-E	935	.	100890040	100890041	255,215,0	2	29,12	0,377
chr14	101020509	101020866	A-E	931	.	101020627	101020628	255,215,0	2	37,157	0,200
chr14	101147038	101147458	A-E	975	.	101147199	101147200	255,215,0	2	107,203	0,217
chr14	101150705	101150845	A-E	575	.	101150774	101150775	255,215,0	2	1,1	0,139
chr14	101162987	101163312	A-E	553	.	101163165	101163166	255,215,0	2	34,1	0,324
chr14	101202789	101203232	A-E	711	.	101202817	101202818	255,215,0	2	13,398	0,45
chr14	101237616	101237781	A-E	996	.	101237732	101237733	255,215,0	2	70,1	0,164
chr14	101315176	101316924	A-E	854	.	101315595	101315596	255,215,0	2	407,1315	0,433
chr14	102176439	102176788	A-E	962	.	102176689	102176690	255,215,0	2	154,1	0,348
chr14	102181963	102182125	A-E	907	.	102182052	102182053	255,215,0	2	20,3	0,159
chr14	102227271	102227509	A-E	709	.	102227386	102227387	255,215,0	2	1,7	0,231
chr14	102230605	102230831	A-E	861	.	102230717	102230718	255,215,0	2	1,1	0,225
chr14	102340393	102340589	A-E	581	.	102340457	102340458	255,215,0	2	33,99	0,97
chr14	102530459	102530762	A-E	666	.	102530661	102530662	255,215,0	2	104,1	0,302
chr14	102836986	102837187	A-E	505	.	102837061	102837062	255,215,0	2	43,92	0,109
chr14	102977207	102977381	A-E	894	.	102977328	102977329	255,215,0	2	84,14	0,160
chr14	102997284	102997579	A-E	858	.	102997374	102997375	255,215,0	2	22,135	0,160
chr14	103112299	103112666	A-E	986	.	103112354	103112355	255,215,0	2	1,256	0,111
chr14	103246101	103246389	A-E	720	.	103246127	103246128	255,215,0	2	10,244	0,44
chr14	103585248	103585668	A-E	987	.	103585539	103585540	255,215,0	2	253,90	0,330
chr14	103672309	103672597	A-E	870	.	103672448	103672449	255,215,0	2	1,9	0,279
chr14	103673427	103673966	A-E	546	.	103673588	103673589	255,215,0	2	116,332	0,207
chr14	103674889	103675043	A-E	870	.	103674980	103674981	255,215,0	2	30,1	0,153
chr14	103710312	103710619	A-E	579	.	103710465	103710466	255,215,0	2	2,1	0,306
chr14	103844468	103844704	A-E	992	.	103844568	103844569	255,215,0	2	11,46	0,190
chr14	103889614	103889901	A-E	623	.	103889770	103889771	255,215,0	2	94,68	0,219
chr14	104185130	104185227	A-E	740	.	104185141	104185142	255,215,0	2	1,75	0,22
chr14	105142938	105143192	A-E	513	.	105143061	105143062	255,215,0	2	1,8	0,246
chr14	105166623	105167024	A-E	508	.	105166887	105166888	255,215,0	2	179,50	0,351
chr14	105191818	105192004	A-E	973	.	105191946	105191947	255,215,0	2	72,1	0,185
chr14	105272048	105272122	A-E	532	.	105272084	105272085	255,215,0	2	1,1	0,73
chr14	105294003	105294327	A-E	965	.	105294165	105294166	255,215,0	2	3,1	0,323
chr14	105500629	105500990	A-E	661	.	105500915	105500916	255,215,0	2	214,1	0,360
chr14	105536057	105536658	A-E	760	.	105536302	105536303	255,215,0	2	237,347	0,254
chr14	105536659	105537093	A-E	705	.	105536680	105536681	255,215,0	2	1,392	0,42
chr14	105541748	105541955	A-E	990	.	105541830	105541831	255,215,0	2	23,65	0,142
chr14	105659644	105659863	A-E	722	.	105659789	105659790	255,215,0	2	74,1	0,218
chr14	106857348	106857526	A-E	501	.	106857388	106857389	255,215,0	2	10,106	0,72
chr15	22923983	22924262	A-E	623	.	22924023	22924024	255,215,0	2	1,199	0,80
chr15	23035430	23035509	A-E	756	.	23035469	23035470	255,215,0	2	1,1	0,78
chr15	26091537	26091912	A-E	550	.	26091607	26091608	255,215,0	2	1,235	0,140
chr15	27333003	27333354	A-E	728	.	27333178	27333179	255,215,0	2	1,1	0,350
chr15	27509398	27509798	A-E	498	.	27509428	27509429	255,215,0	2	1,340	0,60
chr15	28341018	28341558	A-E	746	.	28341554	28341555	255,215,0	2	536,2	0,538
chr15	29210820	29210846	A-E	660	.	29210832	29210833	255,215,0	2	1,1	0,25
chr15	29949236	29949642	A-E	649	.	29949364	29949365	255,215,0	2	58,207	0,199
chr15	31591006	31591060	A-E	757	.	31591033	31591034	255,215,0	2	3,1	0,53
chr15	33162710	33163027	A-E	901	.	33162925	33162926	255,215,0	2	156,42	0,275
chr15	34781265	34782005	A-E	849	.	34781687	34781688	255,215,0	2	385,280	0,460
chr15	34806583	34806655	A-E	673	.	34806618	34806619	255,215,0	2	19,20	0,52
chr15	35465661	35465892	A-E	958	.	35465888	35465889	255,215,0	2	225,1	0,230
chr15	37253162	37253269	A-E	561	.	37253222	37253223	255,215,0	2	21,6	0,101
chr15	37403099	37403474	A-E	771	.	37403146	37403147	255,215,0	2	1,281	0,94
chr15	38839909	38840193	A-E	891	.	38840149	38840150	255,215,0	2	199,1	0,283
chr15	39689205	39689637	A-E	902	.	39689474	39689475	255,215,0	2	183,76	0,356
chr15	39747720	39748287	A-E	537	.	39747793	39747794	255,215,0	2	34,453	0,114
chr15	39803650	39803776	A-E	718	.	39803695	39803696	255,215,0	2	3,37	0,89
chr15	40601054	40601299	A-E	967	.	40601246	40601247	255,215,0	2	176,35	0,210
chr15	40728458	40728843	A-E	874	.	40728498	40728499	255,215,0	2	1,304	0,81
chr15	40803219	40803626	A-E	847	.	40803466	40803467	255,215,0	2	145,56	0,351
chr15	41219895	41220240	A-E	571	.	41219941	41219942	255,215,0	2	3,255	0,90
chr15	41220555	41220912	A-E	473	.	41220793	41220794	255,215,0	2	130,9	0,348
chr15	41701982	41702123	A-E	989	.	41702036	41702037	255,215,0	2	1,33	0,108
chr15	41788010	41788393	A-E	801	.	41788373	41788374	255,215,0	2	345,1	0,382
chr15	42786035	42786158	A-E	771	.	42786097	42786098	255,215,0	2	11,8	0,115
chr15	42797413	42797775	A-E	752	.	42797501	42797502	255,215,0	2	1,186	0,176
chr15	42800654	42800904	A-E	692	.	42800761	42800762	255,215,0	2	1,35	0,215
chr15	43209880	43210139	A-E	487	.	43210009	43210010	255,215,0	2	1,1	0,258
chr15	43462121	43462322	A-E	949	.	43462221	43462222	255,215,0	2	1,1	0,200
chr15	43511253	43511414	A-E	976	.	43511297	43511298	255,215,0	2	5,76	0,85
chr15	43786162	43786338	A-E	519	.	43786249	43786250	255,215,0	2	1,1	0,175
chr15	43801380	43801544	A-E	872	.	43801431	43801432	255,215,0	2	1,61	0,103
chr15	43803895	43804004	A-E	754	.	43803946	43803947	255,215,0	2	1,6	0,103
chr15	43806421	43806594	A-E	925	.	43806504	43806505	255,215,0	2	1,6	0,167
chr15	43810666	43810996	A-E	848	.	43810785	43810786	255,215,0	2	104,194	0,136
chr15	45016631	45017046	A-E	651	.	45016656	45016657	255,215,0	2	13,377	0,38
chr15	45340934	45341315	A-E	997	.	45341065	45341066	255,215,0	2	79,196	0,185
chr15	45341502	45341741	A-E	992	.	45341616	45341617	255,215,0	2	28,37	0,202
chr15	45755958	45756287	A-E	532	.	45755972	45755973	255,215,0	2	5,304	0,25
chr15	45841083	45841452	A-E	943	.	45841129	45841130	255,215,0	2	1,277	0,92
chr15	45875981	45876250	A-E	641	.	45876115	45876116	255,215,0	2	19,19	0,250
chr15	48884247	48884306	A-E	535	.	48884276	48884277	255,215,0	2	1,1	0,58
chr15	48884556	48884907	A-E	857	.	48884662	48884663	255,215,0	2	4,141	0,210
chr15	48963656	48963859	A-E	555	.	48963731	48963732	255,215,0	2	1,52	0,151
chr15	49189398	49189493	A-E	919	.	49189437	49189438	255,215,0	2	1,16	0,79
chr15	49731080	49731346	A-E	842	.	49731145	49731146	255,215,0	2	1,136	0,130
chr15	50551577	50551761	A-E	736	.	50551664	50551665	255,215,0	2	36,45	0,139
chr15	50552623	50552852	A-E	997	.	50552708	50552709	255,215,0	2	1,59	0,170
chr15	50553135	50553709	A-E	997	.	50553404	50553405	255,215,0	2	153,187	0,387
chr15	51179096	51179478	A-E	508	.	51179365	51179366	255,215,0	2	207,49	0,333
chr15	51477619	51477870	A-E	858	.	51477744	51477745	255,215,0	2	1,1	0,250
chr15	51868899	51870333	A-E	615	.	51869554	51869555	255,215,0	2	580,702	0,732
chr15	51872747	51872927	A-E	647	.	51872851	51872852	255,215,0	2	30,1	0,179
chr15	51894237	51894534	A-E	597	.	51894385	51894386	255,215,0	2	1,1	0,296
chr15	51921715	51922068	A-E	583	.	51922002	51922003	255,215,0	2	234,12	0,341
chr15	51964465	51964685	A-E	976	.	51964574	51964575	255,215,0	2	1,1	0,219
chr15	52019891	52020164	A-E	584	.	52020016	52020017	255,215,0	2	5,26	0,247
chr15	52411237	52411324	A-E	509	.	52411313	52411314	255,215,0	2	67,1	0,86
chr15	55514866	55515077	A-E	621	.	55514980	55514981	255,215,0	2	21,2	0,209
chr15	55543162	55543346	A-E	590	.	55543240	55543241	255,215,0	2	1,27	0,157
chr15	55559597	55559729	A-E	703	.	55559671	55559672	255,215,0	2	18,1	0,131
chr15	55569261	55569551	A-E	538	.	55569535	55569536	255,215,0	2	273,14	0,276
chr15	56331775	56332089	A-E	568	.	56331932	56331933	255,215,0	2	2,1	0,313
chr15	57051105	57051488	A-E	780	.	57051461	57051462	255,215,0	2	342,11	0,372
chr15	58551930	58552325	A-E	580	.	58552120	58552121	255,215,0	2	1,14	0,381
chr15	58574640	58574908	A-E	732	.	58574742	58574743	255,215,0	2	1,64	0,204
chr15	58605616	58605894	A-E	553	.	58605706	58605707	255,215,0	2	20,116	0,162
chr15	58621992	58622651	A-E	681	.	58622223	58622224	255,215,0	2	182,377	0,282
chr15	58778346	58778563	A-E	902	.	58778469	58778470	255,215,0	2	32,1	0,216
chr15	58807975	58808464	A-E	909	.	58808136	58808137	255,215,0	2	114,279	0,210
chr15	58809905	58810316	A-E	842	.	58810143	58810144	255,215,0	2	235,168	0,243
chr15	58810481	58810649	A-E	794	.	58810567	58810568	255,215,0	2	71,66	0,102
chr15	59947710	59948266	A-E	549	.	59948236	59948237	255,215,0	2	499,1	0,555
chr15	63397721	63397992	A-E	595	.	63397858	63397859	255,215,0	2	5,1	0,270
chr15	63487931	63488247	A-E	649	.	63487983	63487984	255,215,0	2	31,241	0,75
chr15	63492889	63493249	A-E	783	.	63492920	63492921	255,215,0	2	1,297	0,63
chr15	63519503	63519730	A-E	506	.	63519616	63519617	255,215,0	2	1,1	0,226
chr15	64187573	64187676	A-E	992	.	64187623	64187624	255,215,0	2	39,41	0,62
chr15	64278991	64279345	A-E	664	.	64279167	64279168	255,215,0	2	1,1	0,353
chr15	64397616	64397971	A-E	585	.	64397712	64397713	255,215,0	2	42,204	0,151
chr15	64748954	64749303	A-E	521	.	64749000	64749001	255,215,0	2	1,256	0,93
chr15	64755596	64755800	A-E	503	.	64755697	64755698	255,215,0	2	1,1	0,203
chr15	64995974	64996331	A-E	730	.	64996159	64996160	255,215,0	2	15,1	0,356
chr15	65821413	65821509	A-E	499	.	65821460	65821461	255,215,0	2	1,1	0,95
chr15	65841762	65842141	A-E	510	.	65841951	65841952	255,215,0	2	1,1	0,378
chr15	65911878	65912241	A-E	801	.	65912182	65912183	255,215,0	2	249,3	0,360
chr15	66076050	66076453	A-E	821	.	66076437	66076438	255,215,0	2	376,4	0,399
chr15	66121036	66121211	A-E	583	.	66121106	66121107	255,215,0	2	11,45	0,130
chr15	66914097	66914368	A-E	865	.	66914141	66914142	255,215,0	2	1,183	0,88
chr15	66947502	66947767	A-E	951	.	66947609	66947610	255,215,0	2	1,51	0,214
chr15	66965990	66966192	A-E	786	.	66966089	66966090	255,215,0	2	3,5	0,197
chr15	66972187	66972410	A-E	990	.	66972298	66972299	255,215,0	2	1,1	0,222
chr15	67013950	67014229	A-E	717	.	67014118	67014119	255,215,0	2	60,1	0,278
chr15	67390261	67390412	A-E	584	.	67390325	67390326	255,215,0	2	2,24	0,127
chr15	67500334	67500613	A-E	586	.	67500473	67500474	255,215,0	2	1,1	0,278
chr15	68174845	68175044	A-E	988	.	68174930	68174931	255,215,0	2	27,55	0,144
chr15	68207456	68207574	A-E	870	.	68207515	68207516	255,215,0	2	2,1	0,117
chr15	68260561	68260756	A-E	854	.	68260686	68260687	255,215,0	2	65,8	0,187
chr15	68315721	68315978	A-E	531	.	68315849	68315850	255,215,0	2	1,1	0,256
chr15	68345609	68345727	A-E	718	.	68345667	68345668	255,215,0	2	1,2	0,116
chr15	69090153	69090340	A-E	685	.	69090249	69090250	255,215,0	2	7,1	0,186
chr15	69385602	69385765	A-E	871	.	69385703	69385704	255,215,0	2	55,14	0,149
chr15	69817910	69818170	A-E	801	.	69818069	69818070	255,215,0	2	81,21	0,239
chr15	70392397	70392607	A-E	848	.	70392501	70392502	255,215,0	2	1,1	0,209
chr15	70551432	70551570	A-E	700	.	70551487	70551488	255,215,0	2	1,28	0,110
chr15	70755364	70755766	A-E	974	.	70755548	70755549	255,215,0	2	149,181	0,221
chr15	70755934	70756114	A-E	815	.	70756015	70756016	255,215,0	2	20,36	0,144
chr15	72487661	72487743	A-E	908	.	72487739	72487740	255,215,0	2	76,1	0,81
chr15	74681899	74682338	A-E	997	.	74682077	74682078	255,215,0	2	111,193	0,246
chr15	74683456	74683642	A-E	787	.	74683548	74683549	255,215,0	2	9,9	0,177
chr15	74725007	74725203	A-E	716	.	74725172	74725173	255,215,0	2	137,1	0,195
chr15	74902698	74903096	A-E	995	.	74902986	74902987	255,215,0	2	200,20	0,378
chr15	75052755	75053109	A-E	986	.	75053055	75053056	255,215,0	2	248,1	0,353
chr15	75365607	75365911	A-E	631	.	75365769	75365770	255,215,0	2	129,108	0,196
chr15	75382415	75382988	A-E	636	.	75382869	75382870	255,215,0	2	442,106	0,467
chr15	75404629	75405178	A-E	964	.	75404815	75404816	255,215,0	2	172,347	0,202
chr15	75442509	75442696	A-E	906	.	75442600	75442601	255,215,0	2	1,5	0,182
chr15	75470847	75471095	A-E	902	.	75470954	75470955	255,215,0	2	87,119	0,129
chr15	76013801	76013833	A-E	618	.	76013816	76013817	255,215,0	2	1,1	0,31
chr15	77280831	77281103	A-E	779	.	77280975	77280976	255,215,0	2	35,18	0,254
chr15	77916261	77916330	A-E	791	.	77916321	77916322	255,215,0	2	53,1	0,68
chr15	79209555	79209592	A-E	628	.	79209586	79209587	255,215,0	2	27,1	0,36
chr15	80240668	80240846	A-E	889	.	80240765	80240766	255,215,0	2	43,26	0,152
chr15	80246345	80246812	A-E	540	.	80246594	80246595	255,215,0	2	224,192	0,275
chr15	80259231	80259586	A-E	561	.	80259564	80259565	255,215,0	2	314,2	0,353
chr15	80260488	80260810	A-E	838	.	80260722	80260723	255,215,0	2	186,39	0,283
chr15	80269751	80270867	A-E	502	.	80269984	80269985	255,215,0	2	215,863	0,253
chr15	80433402	80433406	A-E	624	.	80433403	80433404	255,215,0	2	1,1	0,3
chr15	81061877	81062156	A-E	520	.	81062017	81062018	255,215,0	2	3,1	0,278
chr15	81292034	81292315	A-E	972	.	81292141	81292142	255,215,0	2	1,66	0,215
chr15	81393942	81394130	A-E	544	.	81394077	81394078	255,215,0	2	85,1	0,187
chr15	83681404	83681605	A-E	856	.	83681511	83681512	255,215,0	2	15,1	0,200
chr15	83731534	83731663	A-E	750	.	83731575	83731576	255,215,0	2	1,47	0,82
chr15	83761220	83761490	A-E	995	.	83761346	83761347	255,215,0	2	60,76	0,194
chr15	83847712	83847957	A-E	979	.	83847820	83847821	255,215,0	2	1,29	0,216
chr15	84116987	84117337	A-E	765	.	84117052	84117053	255,215,0	2	14,232	0,118
chr15	85372930	85373314	A-E	515	.	85373011	85373012	255,215,0	2	1,222	0,162
chr15	85493235	85493615	A-E	894	.	85493434	85493435	255,215,0	2	24,4	0,376
chr15	89533404	89533935	A-E	956	.	89533555	89533556	255,215,0	2	136,364	0,167
chr15	89618031	89618170	A-E	992	.	89618033	89618034	255,215,0	2	3,136	0,3
chr15	89630372	89630537	A-E	566	.	89630450	89630451	255,215,0	2	1,8	0,157
chr15	89634818	89635100	A-E	609	.	89634926	89634927	255,215,0	2	23,87	0,195
chr15	89638395	89638800	A-E	637	.	89638497	89638498	255,215,0	2	69,268	0,137
chr15	90363996	90364798	A-E	683	.	90364609	90364610	255,215,0	2	572,147	0,655
chr15	90365179	90365539	A-E	652	.	90365284	90365285	255,215,0	2	61,210	0,150
chr15	90517862	90518059	A-E	692	.	90517945	90517946	255,215,0	2	82,112	0,85
chr15	90519497	90519678	A-E	545	.	90519587	90519588	255,215,0	2	1,1	0,180
chr15	90583820	90584214	A-E	949	.	90583875	90583876	255,215,0	2	1,283	0,111
chr15	90957340	90957730	A-E	591	.	90957415	90957416	255,215,0	2	13,251	0,139
chr15	91114363	91114916	A-E	838	.	91114452	91114453	255,215,0	2	56,429	0,124
chr15	91193387	91193792	A-E	991	.	91193746	91193747	255,215,0	2	353,39	0,366
chr15	91361562	91361718	A-E	761	.	91361606	91361607	255,215,0	2	1,68	0,88
chr15	91381352	91381687	A-E	517	.	91381525	91381526	255,215,0	2	112,99	0,236
chr15	91395931	91396167	A-E	751	.	91396036	91396037	255,215,0	2	51,75	0,161
chr15	91399904	91400195	A-E	862	.	91399998	91399999	255,215,0	2	29,131	0,160
chr15	92012941	92013525	A-E	959	.	92013348	92013349	255,215,0	2	359,127	0,457
chr15	92292508	92292798	A-E	757	.	92292652	92292653	255,215,0	2	1,1	0,289
chr15	93579195	93579384	A-E	982	.	93579289	93579290	255,215,0	2	1,1	0,188
chr15	95456119	95456183	A-E	944	.	95456150	95456151	255,215,0	2	1,1	0,63
chr15	96867848	96868085	A-E	763	.	96867999	96868000	255,215,0	2	108,42	0,195
chr15	96890448	96891058	A-E	515	.	96890570	96890571	255,215,0	2	1,365	0,245
chr15	98522080	98522356	A-E	512	.	98522127	98522128	255,215,0	2	1,182	0,94
chr15	98619756	98619969	A-E	979	.	98619831	98619832	255,215,0	2	26,88	0,125
chr15	101677566	101677726	A-E	538	.	101677662	101677663	255,215,0	2	35,1	0,159
chr15	101677939	101678117	A-E	575	.	101678027	101678028	255,215,0	2	1,1	0,177
chr15	101795882	101795956	A-E	992	.	101795944	101795945	255,215,0	2	53,1	0,73
chr15	101818299	101818511	A-E	545	.	101818406	101818407	255,215,0	2	5,1	0,211
chr15	101995444	101996204	A-E	879	.	101995957	101995958	255,215,0	2	461,194	0,566
chr16	154913	155267	A-E	971	.	155124	155125	255,215,0	2	146,76	0,278
chr16	163384	163878	A-E	998	.	163677	163678	255,215,0	2	198,105	0,389
chr16	193028	193281	A-E	997	.	193154	193155	255,215,0	2	73,73	0,180
chr16	225708	225759	A-E	530	.	225722	225723	255,215,0	2	1,23	0,28
chr16	374352	374895	A-E	993	.	374582	374583	255,215,0	2	204,285	0,258
chr16	615969	616302	A-E	893	.	616107	616108	255,215,0	2	53,109	0,224
chr16	1093139	1093179	A-E	495	.	1093158	1093159	255,215,0	2	1,1	0,39
chr16	1344323	1344595	A-E	738	.	1344460	1344461	255,215,0	2	5,1	0,271
chr16	1349375	1349723	A-E	984	.	1349677	1349678	255,215,0	2	259,1	0,347
chr16	1562393	1562438	A-E	584	.	1562415	1562416	255,215,0	2	1,1	0,44
chr16	1696376	1696538	A-E	650	.	1696429	1696430	255,215,0	2	1,55	0,107
chr16	1883265	1883515	A-E	800	.	1883403	1883404	255,215,0	2	29,1	0,249
chr16	2041117	2041468	A-E	500	.	2041265	2041266	255,215,0	2	23,77	0,274
chr16	2526097	2526272	A-E	590	.	2526184	2526185	255,215,0	2	1,1	0,174
chr16	2561562	2561710	A-E	989	.	2561654	2561655	255,215,0	2	39,1	0,147
chr16	2845811	2846048	A-E	758	.	2845883	2845884	255,215,0	2	7,98	0,139
chr16	3031604	3031823	A-E	982	.	3031756	3031757	255,215,0	2	127,40	0,179
chr16	3054571	3054916	A-E	806	.	3054626	3054627	255,215,0	2	17,250	0,95
chr16	3058105	3058264	A-E	994	.	3058159	3058160	255,215,0	2	46,95	0,64
chr16	3240888	3241090	A-E	580	.	3240972	3240973	255,215,0	2	1,33	0,169
chr16	3285972	3286117	A-E	982	.	3286069	3286070	255,215,0	2	58,8	0,137
chr16	3601478	3601492	A-E	653	.	3601484	3601485	255,215,0	2	1,1	0,13
chr16	8159340	8159643	A-E	787	.	8159578	8159579	255,215,0	2	176,2	0,301
chr16	8163053	8163492	A-E	950	.	8163341	8163342	255,215,0	2	225,86	0,353
chr16	8232837	8233487	A-E	538	.	8232941	8232942	255,215,0	2	1,442	0,208
chr16	9171086	9171431	A-E	953	.	9171334	9171335	255,215,0	2	165,13	0,332
chr16	9171469	9171663	A-E	686	.	9171585	9171586	255,215,0	2	40,1	0,193
chr16	9277609	9277994	A-E	651	.	9277791	9277792	255,215,0	2	5,25	0,360
chr16	10403351	10403365	A-E	828	.	10403357	10403358	255,215,0	2	1,1	0,13
chr16	11145941	11146313	A-E	803	.	11146126	11146127	255,215,0	2	1,1	0,371
chr16	11222407	11222769	A-E	778	.	11222477	11222478	255,215,0	2	1,221	0,141
chr16	11222773	11222985	A-E	975	.	11222830	11222831	255,215,0	2	20,117	0,95
chr16	11249162	11249647	A-E	505	.	11249551	11249552	255,215,0	2	329,34	0,451
chr16	11277053	11277355	A-E	496	.	11277216	11277217	255,215,0	2	59,33	0,269
chr16	11325318	11325468	A-E	975	.	11325392	11325393	255,215,0	2	1,1	0,149
chr16	11345704	11346020	A-E	548	.	11345998	11345999	255,215,0	2	275,1	0,315
chr16	12049208	12049600	A-E	511	.	12049403	12049404	255,215,0	2	1,1	0,391
chr16	12088692	12088866	A-E	544	.	12088773	12088774	255,215,0	2	28,38	0,136
chr16	12238366	12238448	A-E	537	.	12238383	12238384	255,215,0	2	1,48	0,34
chr16	12769820	12770024	A-E	796	.	12769918	12769919	255,215,0	2	29,35	0,169
chr16	12846162	12846285	A-E	831	.	12846223	12846224	255,215,0	2	1,1	0,122
chr16	12861809	12861981	A-E	583	.	12861894	12861895	255,215,0	2	1,1	0,171
chr16	13873618	13873819	A-E	950	.	13873730	13873731	255,215,0	2	34,9	0,192
chr16	14097088	14097356	A-E	639	.	14097295	14097296	255,215,0	2	177,30	0,238
chr16	14752031	14752218	A-E	890	.	14752118	14752119	255,215,0	2	1,13	0,174
chr16	15615028	15616079	A-E	992	.	15615653	15615654	255,215,0	2	623,423	0,628
chr16	15617016	15617455	A-E	740	.	15617335	15617336	255,215,0	2	271,71	0,368
chr16	15670640	15671032	A-E	880	.	15670884	15670885	255,215,0	2	151,53	0,339
chr16	15687161	15687374	A-E	965	.	15687262	15687263	255,215,0	2	1,10	0,203
chr16	15801967	15802265	A-E	546	.	15802153	15802154	255,215,0	2	76,1	0,297
chr16	15979661	15979785	A-E	940	.	15979714	15979715	255,215,0	2	1,18	0,106
chr16	16081407	16081580	A-E	594	.	16081461	16081462	255,215,0	2	1,64	0,109
chr16	16168213	16168625	A-E	530	.	16168275	16168276	255,215,0	2	1,287	0,125
chr16	16198084	16198445	A-E	509	.	16198249	16198250	255,215,0	2	7,36	0,325
chr16	16212288	16212305	A-E	723	.	16212295	16212296	255,215,0	2	1,3	0,14
chr16	16214595	16215019	A-E	990	.	16214905	16214906	255,215,0	2	235,37	0,387
chr16	17107490	17107917	A-E	946	.	17107544	17107545	255,215,0	2	4,321	0,106
chr16	17684991	17685426	A-E	808	.	17685260	17685261	255,215,0	2	192,88	0,347
chr16	19499214	19499493	A-E	992	.	19499356	19499357	255,215,0	2	23,16	0,263
chr16	19499722	19500002	A-E	963	.	19499820	19499821	255,215,0	2	1,84	0,196
chr16	21127494	21127811	A-E	954	.	21127618	21127619	255,215,0	2	1,69	0,248
chr16	21622558	21622759	A-E	504	.	21622642	21622643	255,215,0	2	76,107	0,94
chr16	21623052	21623702	A-E	974	.	21623332	21623333	255,215,0	2	259,347	0,303
chr16	22206155	22206271	A-E	687	.	22206213	22206214	255,215,0	2	6,5	0,111
chr16	22227582	22228085	A-E	965	.	22227762	22227763	255,215,0	2	115,257	0,246
chr16	22793806	22793984	A-E	743	.	22793890	22793891	255,215,0	2	4,13	0,165
chr16	23031481	23031663	A-E	737	.	23031564	23031565	255,215,0	2	10,24	0,158
chr16	23818447	23818772	A-E	685	.	23818504	23818505	255,215,0	2	1,211	0,114
chr16	23837875	23838190	A-E	965	.	23838036	23838037	255,215,0	2	130,122	0,193
chr16	23859400	23859563	A-E	788	.	23859437	23859438	255,215,0	2	29,117	0,46
chr16	23912661	23912720	A-E	991	.	23912673	23912674	255,215,0	2	1,34	0,25
chr16	23912890	23913156	A-E	973	.	23913022	23913023	255,215,0	2	1,1	0,265
chr16	23913245	23913546	A-E	840	.	23913361	23913362	255,215,0	2	1,69	0,232
chr16	23962345	23962550	A-E	519	.	23962468	23962469	255,215,0	2	75,32	0,173
chr16	23963300	23964011	A-E	933	.	23963517	23963518	255,215,0	2	152,428	0,283
chr16	24863023	24863279	A-E	562	.	24863213	24863214	255,215,0	2	126,1	0,255
chr16	25062814	25063119	A-E	561	.	25062970	25062971	255,215,0	2	9,1	0,304
chr16	26609483	26609820	A-E	765	.	26609734	26609735	255,215,0	2	167,1	0,336
chr16	27149778	27150235	A-E	568	.	27150057	27150058	255,215,0	2	243,141	0,316
chr16	27240450	27240772	A-E	774	.	27240768	27240769	255,215,0	2	317,1	0,321
chr16	27257147	27257547	A-E	764	.	27257425	27257426	255,215,0	2	225,68	0,332
chr16	27771321	27771511	A-E	501	.	27771386	27771387	255,215,0	2	1,60	0,130
chr16	28519170	28519454	A-E	691	.	28519287	28519288	255,215,0	2	27,76	0,208
chr16	28545865	28546104	A-E	732	.	28546000	28546001	255,215,0	2	34,1	0,238
chr16	29020644	29020909	A-E	989	.	29020861	29020862	255,215,0	2	171,1	0,264
[truncated: 4,027 more rows]
