# Supplementary material for: Genome-wide prediction of cis-regulatory regions using supervised deep learning methods
Source: BMC Bioinformatics. 2018 May 31;19:202. doi: 10.1186/s12859-018-2187-1 (PMC5984344; doi:10.1186/s12859-018-2187-1)
Supplement: Supplementary file 3 — Predictions on CAGE supported bidirectional loci. AiA: Active in the FANTOM Enhancer Atlas; IiA: Inactive in the FANTOM Enhancer Atlas; NiA: Not included in the FANTOM Enhancer Atlas; Specific: Predicted cell-specific A-Es. (ZIP 4820 kb) [file 12859_2018_2187_MOESM3_ESM.zip › additional_file3/GM12878_A-E.bed]

chr1	840753	841210	A-E	709	.	840811	840812	255,215,0	2	8,347	0,110
chr1	975084	975123	A-E	519	.	975094	975095	255,215,0	2	6,24	0,15
chr1	1003965	1004620	A-E	389	.	1004361	1004362	255,215,0	2	378,240	0,415
chr1	1014834	1015095	A-E	619	.	1014858	1014859	255,215,0	2	1,213	0,48
chr1	1015105	1015503	A-E	555	.	1015204	1015205	255,215,0	2	9,208	0,190
chr1	1093080	1093458	A-E	693	.	1093222	1093223	255,215,0	2	1,93	0,285
chr1	1093610	1093958	A-E	851	.	1093953	1093954	255,215,0	2	341,1	0,347
chr1	1143531	1144198	A-E	630	.	1143598	1143599	255,215,0	2	36,568	0,99
chr1	1144376	1144549	A-E	506	.	1144434	1144435	255,215,0	2	32,88	0,85
chr1	1294735	1294978	A-E	481	.	1294894	1294895	255,215,0	2	78,1	0,242
chr1	1609384	1609524	A-E	708	.	1609480	1609481	255,215,0	2	66,12	0,128
chr1	1609619	1609864	A-E	833	.	1609849	1609850	255,215,0	2	218,1	0,244
chr1	1714020	1714715	A-E	873	.	1714565	1714566	255,215,0	2	519,123	0,572
chr1	2165759	2166444	A-E	623	.	2166130	2166131	255,215,0	2	327,268	0,417
chr1	2221868	2222548	A-E	362	.	2222315	2222316	255,215,0	2	408,193	0,487
chr1	2231691	2232185	A-E	864	.	2232045	2232046	255,215,0	2	336,120	0,374
chr1	2477499	2477891	A-E	523	.	2477676	2477677	255,215,0	2	48,85	0,307
chr1	2478276	2478817	A-E	804	.	2478473	2478474	255,215,0	2	146,291	0,250
chr1	2478937	2479118	A-E	964	.	2479041	2479042	255,215,0	2	30,1	0,180
chr1	2480134	2480417	A-E	713	.	2480357	2480358	255,215,0	2	211,47	0,236
chr1	2509702	2510198	A-E	883	.	2509854	2509855	255,215,0	2	139,329	0,167
chr1	3514172	3514403	A-E	385	.	3514293	3514294	255,215,0	2	14,2	0,229
chr1	3573384	3573559	A-E	971	.	3573471	3573472	255,215,0	2	1,1	0,174
chr1	3581269	3581645	A-E	831	.	3581599	3581600	255,215,0	2	286,1	0,375
chr1	3582035	3582407	A-E	735	.	3582250	3582251	255,215,0	2	63,4	0,368
chr1	3582577	3582739	A-E	831	.	3582657	3582658	255,215,0	2	1,1	0,161
chr1	3590266	3590494	A-E	953	.	3590372	3590373	255,215,0	2	1,15	0,213
chr1	3594206	3594277	A-E	860	.	3594247	3594248	255,215,0	2	16,4	0,67
chr1	3605114	3605229	A-E	548	.	3605171	3605172	255,215,0	2	1,1	0,114
chr1	3634737	3634863	A-E	915	.	3634786	3634787	255,215,0	2	1,28	0,98
chr1	4327537	4327841	A-E	653	.	4327647	4327648	255,215,0	2	1,83	0,221
chr1	6054441	6054482	A-E	667	.	6054461	6054462	255,215,0	2	1,1	0,40
chr1	6054896	6055025	A-E	607	.	6054947	6054948	255,215,0	2	12,38	0,91
chr1	6088225	6088518	A-E	693	.	6088327	6088328	255,215,0	2	85,173	0,120
chr1	6350184	6350543	A-E	802	.	6350406	6350407	255,215,0	2	147,61	0,298
chr1	6351007	6351537	A-E	774	.	6351123	6351124	255,215,0	2	83,380	0,150
chr1	7609389	7609632	A-E	750	.	7609503	7609504	255,215,0	2	32,46	0,197
chr1	7832014	7832094	A-E	609	.	7832053	7832054	255,215,0	2	1,1	0,79
chr1	7843556	7843653	A-E	421	.	7843584	7843585	255,215,0	2	18,57	0,40
chr1	8054249	8054565	A-E	960	.	8054422	8054423	255,215,0	2	32,1	0,315
chr1	8156648	8157003	A-E	886	.	8156917	8156918	255,215,0	2	198,13	0,342
chr1	8229904	8230047	A-E	866	.	8229995	8229996	255,215,0	2	72,32	0,111
chr1	8343223	8343590	A-E	536	.	8343362	8343363	255,215,0	2	7,95	0,272
chr1	8457012	8457408	A-E	664	.	8457306	8457307	255,215,0	2	217,23	0,373
chr1	8457442	8457655	A-E	816	.	8457650	8457651	255,215,0	2	206,1	0,212
chr1	8488165	8488317	A-E	781	.	8488221	8488222	255,215,0	2	37,76	0,76
chr1	8556091	8556412	A-E	629	.	8556220	8556221	255,215,0	2	118,180	0,141
chr1	8556559	8556797	A-E	651	.	8556663	8556664	255,215,0	2	1,30	0,208
chr1	8689544	8689830	A-E	896	.	8689686	8689687	255,215,0	2	1,1	0,285
chr1	8720526	8720683	A-E	651	.	8720607	8720608	255,215,0	2	24,18	0,139
chr1	8721526	8721579	A-E	598	.	8721566	8721567	255,215,0	2	30,1	0,52
chr1	8721734	8722143	A-E	816	.	8721895	8721896	255,215,0	2	86,171	0,238
chr1	8724042	8724475	A-E	658	.	8724232	8724233	255,215,0	2	166,217	0,216
chr1	8761158	8761218	A-E	830	.	8761187	8761188	255,215,0	2	1,1	0,59
chr1	9127395	9127559	A-E	970	.	9127484	9127485	255,215,0	2	59,44	0,120
chr1	9179840	9180024	A-E	689	.	9179948	9179949	255,215,0	2	62,28	0,156
chr1	9195486	9195787	A-E	776	.	9195689	9195690	255,215,0	2	111,4	0,297
chr1	9222919	9223181	A-E	916	.	9223072	9223073	255,215,0	2	130,84	0,178
chr1	9223693	9223873	A-E	954	.	9223839	9223840	255,215,0	2	115,1	0,179
chr1	9223907	9224260	A-E	894	.	9224148	9224149	255,215,0	2	150,19	0,334
chr1	9239645	9239821	A-E	832	.	9239732	9239733	255,215,0	2	1,1	0,175
chr1	9256119	9256468	A-E	598	.	9256374	9256375	255,215,0	2	163,1	0,348
chr1	9291783	9292106	A-E	608	.	9291819	9291820	255,215,0	2	1,251	0,72
chr1	9473687	9473864	A-E	982	.	9473790	9473791	255,215,0	2	32,1	0,176
chr1	9687482	9687636	A-E	910	.	9687558	9687559	255,215,0	2	1,1	0,153
chr1	9689223	9689588	A-E	873	.	9689279	9689280	255,215,0	2	15,267	0,98
chr1	9960528	9960713	A-E	705	.	9960584	9960585	255,215,0	2	1,72	0,113
chr1	9969608	9969774	A-E	558	.	9969766	9969767	255,215,0	2	152,1	0,165
chr1	9971022	9971188	A-E	602	.	9971030	9971031	255,215,0	2	1,149	0,17
chr1	10127211	10127315	A-E	743	.	10127265	10127266	255,215,0	2	6,1	0,103
chr1	10134543	10134840	A-E	603	.	10134562	10134563	255,215,0	2	1,259	0,38
chr1	10571006	10571306	A-E	864	.	10571097	10571098	255,215,0	2	32,149	0,151
chr1	11968510	11969143	A-E	905	.	11969020	11969021	255,215,0	2	427,39	0,594
chr1	11990003	11990329	A-E	513	.	11990104	11990105	255,215,0	2	2,125	0,201
chr1	12112067	12112502	A-E	897	.	12112282	12112283	255,215,0	2	149,152	0,283
chr1	12114385	12114572	A-E	948	.	12114457	12114458	255,215,0	2	43,84	0,103
chr1	12124472	12125118	A-E	847	.	12124762	12124763	255,215,0	2	267,332	0,314
chr1	12126084	12126429	A-E	759	.	12126130	12126131	255,215,0	2	1,252	0,93
chr1	12127865	12128182	A-E	865	.	12128022	12128023	255,215,0	2	1,2	0,315
chr1	12128503	12128715	A-E	842	.	12128629	12128630	255,215,0	2	44,2	0,210
chr1	12138618	12138871	A-E	945	.	12138651	12138652	255,215,0	2	2,188	0,65
chr1	12139356	12139690	A-E	978	.	12139363	12139364	255,215,0	2	1,319	0,15
chr1	12208544	12208659	A-E	873	.	12208633	12208634	255,215,0	2	65,1	0,114
chr1	12210430	12211346	A-E	630	.	12210688	12210689	255,215,0	2	239,638	0,278
chr1	12212206	12212966	A-E	931	.	12212552	12212553	255,215,0	2	294,360	0,400
chr1	12213128	12213883	A-E	886	.	12213442	12213443	255,215,0	2	255,380	0,375
chr1	12217396	12217755	A-E	726	.	12217609	12217610	255,215,0	2	192,123	0,236
chr1	12221931	12222397	A-E	804	.	12222090	12222091	255,215,0	2	115,261	0,205
chr1	12231693	12231881	A-E	614	.	12231815	12231816	255,215,0	2	73,15	0,173
chr1	12233600	12234159	A-E	505	.	12233937	12233938	255,215,0	2	290,173	0,386
chr1	12243852	12244671	A-E	490	.	12244386	12244387	255,215,0	2	505,254	0,565
chr1	12494429	12494711	A-E	681	.	12494495	12494496	255,215,0	2	1,150	0,132
chr1	12498740	12498981	A-E	788	.	12498751	12498752	255,215,0	2	1,218	0,23
chr1	13994275	13994329	A-E	571	.	13994325	13994326	255,215,0	2	49,1	0,53
chr1	14027926	14028325	A-E	915	.	14027981	14027982	255,215,0	2	7,295	0,104
chr1	14029077	14029879	A-E	923	.	14029436	14029437	255,215,0	2	331,414	0,388
chr1	14843752	14844090	A-E	909	.	14843929	14843930	255,215,0	2	66,49	0,289
chr1	14926383	14926731	A-E	732	.	14926556	14926557	255,215,0	2	117,117	0,231
chr1	15059594	15059681	A-E	943	.	15059647	15059648	255,215,0	2	22,1	0,86
chr1	15071742	15072071	A-E	463	.	15071778	15071779	255,215,0	2	2,258	0,71
chr1	15240254	15240560	A-E	879	.	15240407	15240408	255,215,0	2	2,1	0,305
chr1	15482650	15483252	A-E	900	.	15483071	15483072	255,215,0	2	405,163	0,439
chr1	15570270	15570435	A-E	579	.	15570341	15570342	255,215,0	2	23,44	0,121
chr1	15575633	15576067	A-E	890	.	15575824	15575825	255,215,0	2	133,183	0,251
chr1	15587144	15587415	A-E	745	.	15587306	15587307	255,215,0	2	112,57	0,214
chr1	15666999	15667145	A-E	953	.	15667069	15667070	255,215,0	2	1,5	0,141
chr1	15738661	15738986	A-E	786	.	15738828	15738829	255,215,0	2	166,155	0,170
chr1	15742467	15743324	A-E	883	.	15742633	15742634	255,215,0	2	148,672	0,185
chr1	15743639	15744318	A-E	840	.	15744204	15744205	255,215,0	2	494,42	0,637
chr1	15945161	15945530	A-E	529	.	15945348	15945349	255,215,0	2	7,1	0,368
chr1	16125579	16125747	A-E	534	.	16125669	16125670	255,215,0	2	15,1	0,167
chr1	16164005	16164165	A-E	479	.	16164075	16164076	255,215,0	2	32,50	0,110
chr1	16176617	16176801	A-E	549	.	16176704	16176705	255,215,0	2	27,35	0,149
chr1	16212759	16213091	A-E	564	.	16212940	16212941	255,215,0	2	96,64	0,268
chr1	16276028	16276482	A-E	512	.	16276328	16276329	255,215,0	2	226,78	0,376
chr1	16289991	16290069	A-E	526	.	16290029	16290030	255,215,0	2	1,1	0,77
chr1	16290424	16290696	A-E	756	.	16290655	16290656	255,215,0	2	193,1	0,271
chr1	16291784	16292062	A-E	986	.	16291896	16291897	255,215,0	2	55,107	0,171
chr1	16292565	16293101	A-E	853	.	16292652	16292653	255,215,0	2	47,408	0,128
chr1	16339773	16339933	A-E	613	.	16339865	16339866	255,215,0	2	27,1	0,159
chr1	16694742	16694834	A-E	557	.	16694744	16694745	255,215,0	2	1,88	0,4
chr1	16747247	16747495	A-E	756	.	16747444	16747445	255,215,0	2	148,1	0,247
chr1	17231253	17231704	A-E	639	.	17231391	17231392	255,215,0	2	88,262	0,189
chr1	17421315	17421668	A-E	520	.	17421491	17421492	255,215,0	2	1,1	0,352
chr1	17467941	17467957	A-E	608	.	17467948	17467949	255,215,0	2	1,1	0,15
chr1	17468262	17468618	A-E	833	.	17468444	17468445	255,215,0	2	137,127	0,229
chr1	17534687	17534794	A-E	913	.	17534728	17534729	255,215,0	2	1,24	0,83
chr1	18667678	18667962	A-E	497	.	18667803	18667804	255,215,0	2	1,33	0,251
chr1	19253034	19253391	A-E	516	.	19253291	19253292	255,215,0	2	215,57	0,300
chr1	19253626	19253670	A-E	969	.	19253647	19253648	255,215,0	2	1,1	0,43
chr1	19277155	19277462	A-E	731	.	19277360	19277361	255,215,0	2	181,76	0,231
chr1	19277926	19278336	A-E	969	.	19278321	19278322	255,215,0	2	382,1	0,409
chr1	19278388	19278892	A-E	797	.	19278718	19278719	255,215,0	2	249,92	0,412
chr1	19281204	19281307	A-E	658	.	19281255	19281256	255,215,0	2	1,1	0,102
chr1	19337563	19337942	A-E	857	.	19337698	19337699	255,215,0	2	72,180	0,199
chr1	19786165	19786381	A-E	967	.	19786348	19786349	255,215,0	2	152,1	0,215
chr1	19789769	19790070	A-E	465	.	19790028	19790029	255,215,0	2	260,41	0,260
chr1	19803336	19803680	A-E	527	.	19803403	19803404	255,215,0	2	1,209	0,135
chr1	19803913	19804113	A-E	626	.	19803997	19803998	255,215,0	2	2,32	0,168
chr1	20407516	20407737	A-E	716	.	20407709	20407710	255,215,0	2	168,1	0,220
chr1	20993397	20993558	A-E	939	.	20993484	20993485	255,215,0	2	38,24	0,137
chr1	21023277	21023600	A-E	726	.	21023330	21023331	255,215,0	2	1,216	0,107
chr1	21348947	21349299	A-E	707	.	21348997	21348998	255,215,0	2	45,296	0,56
chr1	21650806	21651685	A-E	703	.	21651349	21651350	255,215,0	2	518,309	0,570
chr1	21651763	21652173	A-E	521	.	21651922	21651923	255,215,0	2	39,130	0,280
chr1	21660622	21661187	A-E	940	.	21660788	21660789	255,215,0	2	150,382	0,183
chr1	21661659	21661688	A-E	656	.	21661673	21661674	255,215,0	2	1,1	0,28
chr1	22106565	22106957	A-E	798	.	22106760	22106761	255,215,0	2	1,1	0,391
chr1	22236410	22236600	A-E	469	.	22236524	22236525	255,215,0	2	89,50	0,140
chr1	22345590	22345859	A-E	628	.	22345702	22345703	255,215,0	2	51,95	0,174
chr1	22366226	22366841	A-E	584	.	22366515	22366516	255,215,0	2	217,253	0,362
chr1	22375194	22375332	A-E	613	.	22375260	22375261	255,215,0	2	5,9	0,129
chr1	22503965	22504133	A-E	938	.	22504048	22504049	255,215,0	2	1,1	0,167
chr1	23076914	23077145	A-E	393	.	23077060	23077061	255,215,0	2	64,2	0,229
chr1	23426690	23427100	A-E	511	.	23426943	23426944	255,215,0	2	189,91	0,319
chr1	23849183	23849405	A-E	815	.	23849279	23849280	255,215,0	2	1,30	0,192
chr1	23852428	23852818	A-E	491	.	23852635	23852636	255,215,0	2	26,1	0,389
chr1	23855166	23855420	A-E	565	.	23855243	23855244	255,215,0	2	36,135	0,119
chr1	23856110	23856564	A-E	588	.	23856478	23856479	255,215,0	2	326,42	0,412
chr1	23916918	23917225	A-E	823	.	23917104	23917105	255,215,0	2	123,56	0,251
chr1	23918101	23918449	A-E	572	.	23918187	23918188	255,215,0	2	71,246	0,102
chr1	23927652	23927822	A-E	781	.	23927765	23927766	255,215,0	2	59,1	0,169
chr1	23961555	23961694	A-E	388	.	23961620	23961621	255,215,0	2	1,9	0,130
chr1	24047223	24047441	A-E	901	.	24047372	24047373	255,215,0	2	93,12	0,206
chr1	24047796	24047863	A-E	643	.	24047829	24047830	255,215,0	2	1,1	0,66
chr1	24049294	24049404	A-E	885	.	24049348	24049349	255,215,0	2	1,1	0,109
chr1	24071370	24071449	A-E	740	.	24071409	24071410	255,215,0	2	1,1	0,78
chr1	24223686	24223901	A-E	501	.	24223734	24223735	255,215,0	2	1,118	0,97
chr1	24235925	24236209	A-E	853	.	24236106	24236107	255,215,0	2	83,4	0,280
chr1	24237439	24237588	A-E	851	.	24237531	24237532	255,215,0	2	48,11	0,138
chr1	24516156	24516343	A-E	783	.	24516259	24516260	255,215,0	2	46,25	0,162
chr1	24516636	24516983	A-E	438	.	24516739	24516740	255,215,0	2	1,141	0,206
chr1	24518503	24518681	A-E	947	.	24518624	24518625	255,215,0	2	69,3	0,175
chr1	24691833	24692082	A-E	683	.	24691892	24691893	255,215,0	2	5,134	0,115
chr1	24970685	24970736	A-E	485	.	24970724	24970725	255,215,0	2	32,4	0,47
chr1	25051079	25051208	A-E	781	.	25051161	25051162	255,215,0	2	39,3	0,126
chr1	25075762	25076041	A-E	723	.	25075838	25075839	255,215,0	2	1,126	0,153
chr1	25250110	25250319	A-E	894	.	25250227	25250228	255,215,0	2	32,6	0,203
chr1	25281668	25281921	A-E	917	.	25281753	25281754	255,215,0	2	16,97	0,156
chr1	25292573	25292807	A-E	659	.	25292706	25292707	255,215,0	2	63,29	0,205
chr1	25345809	25346202	A-E	863	.	25345888	25345889	255,215,0	2	9,243	0,150
chr1	25347909	25348138	A-E	853	.	25347984	25347985	255,215,0	2	1,78	0,151
chr1	25349371	25349893	A-E	912	.	25349538	25349539	255,215,0	2	162,349	0,173
chr1	25350325	25350583	A-E	881	.	25350345	25350346	255,215,0	2	12,229	0,29
chr1	25353540	25353869	A-E	902	.	25353758	25353759	255,215,0	2	146,37	0,292
chr1	25354376	25354504	A-E	863	.	25354472	25354473	255,215,0	2	67,1	0,127
chr1	25355154	25355297	A-E	935	.	25355191	25355192	255,215,0	2	1,68	0,75
chr1	25355468	25355649	A-E	975	.	25355552	25355553	255,215,0	2	74,85	0,96
chr1	25357149	25357829	A-E	928	.	25357483	25357484	255,215,0	2	286,297	0,383
chr1	25357926	25358422	A-E	982	.	25358238	25358239	255,215,0	2	237,108	0,388
chr1	25358502	25359116	A-E	841	.	25358568	25358569	255,215,0	2	1,481	0,133
chr1	25361269	25361784	A-E	840	.	25361392	25361393	255,215,0	2	119,387	0,128
chr1	25425738	25426059	A-E	589	.	25426055	25426056	255,215,0	2	316,1	0,320
chr1	25466725	25467101	A-E	578	.	25466914	25466915	255,215,0	2	4,1	0,375
chr1	25566195	25566411	A-E	624	.	25566256	25566257	255,215,0	2	47,140	0,76
chr1	25665993	25666367	A-E	660	.	25666179	25666180	255,215,0	2	1,1	0,373
chr1	25799141	25799458	A-E	720	.	25799175	25799176	255,215,0	2	31,279	0,38
chr1	25942744	25943208	A-E	601	.	25942997	25942998	255,215,0	2	118,74	0,390
chr1	26002647	26003045	A-E	629	.	26002845	26002846	255,215,0	2	1,1	0,397
chr1	26201699	26201757	A-E	510	.	26201715	26201716	255,215,0	2	4,28	0,30
chr1	26452850	26453250	A-E	936	.	26452987	26452988	255,215,0	2	114,239	0,161
chr1	26613887	26614371	A-E	747	.	26614049	26614050	255,215,0	2	115,273	0,211
chr1	26615016	26615421	A-E	658	.	26615345	26615346	255,215,0	2	289,34	0,371
chr1	26615527	26615997	A-E	543	.	26615757	26615758	255,215,0	2	222,230	0,240
chr1	26616270	26616483	A-E	558	.	26616359	26616360	255,215,0	2	79,112	0,101
chr1	26616527	26617019	A-E	722	.	26616744	26616745	255,215,0	2	203,259	0,233
chr1	26617206	26617304	A-E	684	.	26617267	26617268	255,215,0	2	27,1	0,97
chr1	26642014	26642169	A-E	782	.	26642068	26642069	255,215,0	2	14,59	0,96
chr1	26646215	26646276	A-E	789	.	26646246	26646247	255,215,0	2	3,1	0,60
chr1	26827232	26827869	A-E	684	.	26827507	26827508	255,215,0	2	265,351	0,286
chr1	26907360	26907709	A-E	743	.	26907545	26907546	255,215,0	2	52,29	0,320
chr1	26907862	26908015	A-E	576	.	26907937	26907938	255,215,0	2	3,5	0,148
chr1	26909250	26909546	A-E	542	.	26909437	26909438	255,215,0	2	100,20	0,276
chr1	26946261	26946815	A-E	877	.	26946580	26946581	255,215,0	2	290,205	0,349
chr1	27070713	27071050	A-E	703	.	27070754	27070755	255,215,0	2	1,255	0,82
chr1	27154983	27155478	A-E	748	.	27155097	27155098	255,215,0	2	86,352	0,143
chr1	27155926	27155968	A-E	524	.	27155946	27155947	255,215,0	2	1,1	0,41
chr1	27191386	27191927	A-E	706	.	27191660	27191661	255,215,0	2	204,195	0,346
chr1	27192523	27192986	A-E	564	.	27192601	27192602	255,215,0	2	62,368	0,95
chr1	27328515	27328660	A-E	492	.	27328582	27328583	255,215,0	2	34,44	0,101
chr1	27691785	27692261	A-E	630	.	27692090	27692091	255,215,0	2	252,117	0,359
chr1	27772061	27772370	A-E	789	.	27772215	27772216	255,215,0	2	1,1	0,308
chr1	27853113	27853241	A-E	646	.	27853176	27853177	255,215,0	2	1,1	0,127
chr1	27935491	27936061	A-E	626	.	27935915	27935916	255,215,0	2	381,102	0,468
chr1	27957022	27957343	A-E	883	.	27957324	27957325	255,215,0	2	285,1	0,320
chr1	27957478	27958684	A-E	789	.	27958176	27958177	255,215,0	2	692,500	0,706
chr1	27959091	27959725	A-E	844	.	27959402	27959403	255,215,0	2	259,269	0,365
chr1	27959966	27960344	A-E	894	.	27960142	27960143	255,215,0	2	1,26	0,352
chr1	27962964	27963347	A-E	528	.	27963282	27963283	255,215,0	2	256,1	0,382
chr1	27963400	27963974	A-E	799	.	27963760	27963761	255,215,0	2	344,197	0,377
chr1	27982664	27982914	A-E	694	.	27982810	27982811	255,215,0	2	81,38	0,212
chr1	27985480	27985709	A-E	987	.	27985577	27985578	255,215,0	2	64,98	0,131
chr1	27985869	27985982	A-E	985	.	27985924	27985925	255,215,0	2	1,3	0,110
chr1	27986111	27986384	A-E	923	.	27986267	27986268	255,215,0	2	116,75	0,198
chr1	28189568	28190269	A-E	860	.	28189911	28189912	255,215,0	2	330,343	0,358
chr1	28190756	28191157	A-E	926	.	28191021	28191022	255,215,0	2	232,102	0,299
chr1	28195628	28196024	A-E	963	.	28195737	28195738	255,215,0	2	60,237	0,159
chr1	28199684	28200598	A-E	965	.	28200275	28200276	255,215,0	2	568,299	0,615
chr1	28201800	28202156	A-E	680	.	28201856	28201857	255,215,0	2	23,265	0,91
chr1	28213825	28214033	A-E	683	.	28213969	28213970	255,215,0	2	111,30	0,178
chr1	28216942	28217199	A-E	839	.	28217070	28217071	255,215,0	2	1,1	0,256
chr1	28441546	28442093	A-E	714	.	28441988	28441989	255,215,0	2	416,77	0,470
chr1	28454216	28454379	A-E	470	.	28454303	28454304	255,215,0	2	46,34	0,129
chr1	28470998	28471254	A-E	915	.	28471208	28471209	255,215,0	2	170,4	0,252
chr1	28495580	28496044	A-E	686	.	28495867	28495868	255,215,0	2	227,116	0,348
chr1	28500052	28500411	A-E	942	.	28500177	28500178	255,215,0	2	74,181	0,178
chr1	28573636	28574084	A-E	720	.	28573916	28573917	255,215,0	2	229,116	0,332
chr1	28776524	28777127	A-E	519	.	28776809	28776810	255,215,0	2	280,312	0,291
chr1	28975596	28975767	A-E	779	.	28975681	28975682	255,215,0	2	1,1	0,170
chr1	28995839	28995924	A-E	574	.	28995863	28995864	255,215,0	2	1,36	0,49
chr1	29211316	29211750	A-E	777	.	29211744	29211745	255,215,0	2	424,1	0,433
chr1	31216468	31217229	A-E	689	.	31216635	31216636	255,215,0	2	139,564	0,197
chr1	31217756	31217986	A-E	552	.	31217967	31217968	255,215,0	2	195,1	0,229
chr1	31218107	31218539	A-E	666	.	31218450	31218451	255,215,0	2	318,62	0,370
chr1	31220962	31221590	A-E	923	.	31221235	31221236	255,215,0	2	235,315	0,313
chr1	31221813	31222211	A-E	592	.	31222198	31222199	255,215,0	2	381,8	0,390
chr1	31222458	31222949	A-E	927	.	31222816	31222817	255,215,0	2	317,91	0,400
chr1	31223594	31223943	A-E	966	.	31223835	31223836	255,215,0	2	160,26	0,323
chr1	31225034	31225313	A-E	866	.	31225247	31225248	255,215,0	2	173,24	0,255
chr1	31226444	31226933	A-E	622	.	31226917	31226918	255,215,0	2	473,15	0,474
chr1	31227443	31228328	A-E	501	.	31227672	31227673	255,215,0	2	220,646	0,239
chr1	31228506	31228921	A-E	558	.	31228855	31228856	255,215,0	2	285,1	0,414
chr1	31231715	31232072	A-E	985	.	31231885	31231886	255,215,0	2	122,137	0,220
chr1	31232736	31232923	A-E	837	.	31232806	31232807	255,215,0	2	3,48	0,139
chr1	31233848	31234393	A-E	817	.	31233969	31233970	255,215,0	2	117,419	0,126
chr1	31235457	31235817	A-E	876	.	31235676	31235677	255,215,0	2	172,93	0,267
chr1	31238817	31239233	A-E	770	.	31238882	31238883	255,215,0	2	39,324	0,92
chr1	31241795	31242280	A-E	569	.	31242064	31242065	255,215,0	2	239,184	0,301
chr1	31251287	31251533	A-E	777	.	31251451	31251452	255,215,0	2	89,5	0,241
chr1	31628220	31628457	A-E	445	.	31628358	31628359	255,215,0	2	116,76	0,161
chr1	31904621	31905031	A-E	478	.	31904983	31904984	255,215,0	2	319,4	0,406
chr1	31950057	31950263	A-E	633	.	31950159	31950160	255,215,0	2	1,1	0,205
chr1	31956203	31956482	A-E	807	.	31956383	31956384	255,215,0	2	117,34	0,245
chr1	31974451	31975513	A-E	919	.	31974532	31974533	255,215,0	2	7,905	0,157
chr1	32253647	32254040	A-E	377	.	32253860	32253861	255,215,0	2	165,130	0,263
chr1	32314121	32314597	A-E	477	.	32314347	32314348	255,215,0	2	98,120	0,356
chr1	32354934	32355150	A-E	856	.	32354986	32354987	255,215,0	2	29,140	0,76
chr1	32394382	32394617	A-E	576	.	32394591	32394592	255,215,0	2	186,1	0,234
chr1	32397067	32397490	A-E	650	.	32397348	32397349	255,215,0	2	228,87	0,336
chr1	32402000	32402067	A-E	645	.	32402033	32402034	255,215,0	2	1,1	0,66
chr1	32402078	32402487	A-E	560	.	32402462	32402463	255,215,0	2	384,23	0,386
chr1	32405536	32405898	A-E	779	.	32405617	32405618	255,215,0	2	8,207	0,155
chr1	32421622	32422096	A-E	508	.	32421695	32421696	255,215,0	2	35,362	0,112
chr1	32423598	32423720	A-E	764	.	32423681	32423682	255,215,0	2	77,31	0,91
chr1	32721371	32721423	A-E	737	.	32721396	32721397	255,215,0	2	1,1	0,51
chr1	32729476	32729672	A-E	550	.	32729513	32729514	255,215,0	2	1,122	0,74
chr1	32803558	32803627	A-E	948	.	32803621	32803622	255,215,0	2	59,1	0,68
chr1	32805161	32805466	A-E	780	.	32805331	32805332	255,215,0	2	163,126	0,179
chr1	33077721	33078012	A-E	766	.	33077948	33077949	255,215,0	2	180,16	0,275
chr1	33284832	33285123	A-E	643	.	33284977	33284978	255,215,0	2	1,1	0,290
chr1	33427851	33428169	A-E	577	.	33427990	33427991	255,215,0	2	1,40	0,278
chr1	33446568	33446686	A-E	936	.	33446630	33446631	255,215,0	2	10,3	0,115
chr1	33446816	33447482	A-E	782	.	33446949	33446950	255,215,0	2	86,485	0,181
chr1	33450112	33450483	A-E	738	.	33450352	33450353	255,215,0	2	226,115	0,256
chr1	33457406	33457727	A-E	638	.	33457614	33457615	255,215,0	2	182,86	0,235
chr1	33457914	33458607	A-E	717	.	33458310	33458311	255,215,0	2	323,223	0,470
chr1	33458800	33459074	A-E	699	.	33458864	33458865	255,215,0	2	59,203	0,71
chr1	33564918	33565286	A-E	680	.	33565196	33565197	255,215,0	2	207,17	0,351
chr1	33593963	33594340	A-E	780	.	33594179	33594180	255,215,0	2	168,111	0,266
chr1	33807842	33808213	A-E	534	.	33808019	33808020	255,215,0	2	1,17	0,354
chr1	36489072	36489418	A-E	747	.	36489190	36489191	255,215,0	2	45,154	0,192
chr1	36555347	36555633	A-E	722	.	36555605	36555606	255,215,0	2	252,20	0,266
chr1	36616041	36616095	A-E	753	.	36616066	36616067	255,215,0	2	2,4	0,50
chr1	36616485	36616868	A-E	768	.	36616576	36616577	255,215,0	2	88,288	0,95
chr1	36617554	36617914	A-E	615	.	36617690	36617691	255,215,0	2	90,176	0,184
chr1	36626561	36626969	A-E	758	.	36626608	36626609	255,215,0	2	44,356	0,52
chr1	36627717	36628369	A-E	528	.	36628067	36628068	255,215,0	2	325,276	0,376
chr1	36814630	36815106	A-E	424	.	36814973	36814974	255,215,0	2	291,80	0,396
chr1	36839449	36839891	A-E	881	.	36839557	36839558	255,215,0	2	42,266	0,176
chr1	36840093	36840535	A-E	852	.	36840444	36840445	255,215,0	2	293,32	0,410
chr1	36855485	36855872	A-E	498	.	36855836	36855837	255,215,0	2	318,1	0,386
chr1	37943723	37943795	A-E	837	.	37943753	37943754	255,215,0	2	2,12	0,60
chr1	37944084	37944971	A-E	903	.	37944381	37944382	255,215,0	2	298,589	0,298
chr1	38312444	38312820	A-E	504	.	38312534	38312535	255,215,0	2	87,282	0,94
chr1	38388765	38388819	A-E	650	.	38388780	38388781	255,215,0	2	1,24	0,30
chr1	38391755	38391859	A-E	679	.	38391811	38391812	255,215,0	2	10,1	0,103
chr1	38494062	38494192	A-E	632	.	38494126	38494127	255,215,0	2	1,1	0,129
chr1	38495782	38495936	A-E	726	.	38495883	38495884	255,215,0	2	51,1	0,153
chr1	39569453	39569618	A-E	594	.	39569543	39569544	255,215,0	2	18,1	0,164
chr1	39658064	39658129	A-E	519	.	39658081	39658082	255,215,0	2	1,31	0,34
chr1	39662647	39663006	A-E	536	.	39662737	39662738	255,215,0	2	72,250	0,109
chr1	39681664	39681818	A-E	576	.	39681740	39681741	255,215,0	2	1,1	0,153
chr1	39682260	39682364	A-E	645	.	39682311	39682312	255,215,0	2	1,1	0,103
chr1	39735826	39736032	A-E	708	.	39735944	39735945	255,215,0	2	33,1	0,205
chr1	40283075	40283206	A-E	853	.	40283145	40283146	255,215,0	2	35,25	0,106
chr1	40426190	40426638	A-E	594	.	40426251	40426252	255,215,0	2	1,325	0,123
chr1	40504860	40505165	A-E	833	.	40505012	40505013	255,215,0	2	1,1	0,304
chr1	40841336	40841595	A-E	722	.	40841378	40841379	255,215,0	2	26,199	0,60
chr1	40846593	40846968	A-E	835	.	40846607	40846608	255,215,0	2	1,346	0,29
chr1	40846970	40847281	A-E	846	.	40846992	40846993	255,215,0	2	1,266	0,45
chr1	40847285	40847710	A-E	848	.	40847386	40847387	255,215,0	2	86,308	0,117
chr1	40848967	40849502	A-E	698	.	40849290	40849291	255,215,0	2	319,207	0,328
chr1	40851431	40851768	A-E	680	.	40851471	40851472	255,215,0	2	3,259	0,78
chr1	40851773	40852167	A-E	905	.	40851843	40851844	255,215,0	2	67,319	0,75
chr1	40852176	40852629	A-E	882	.	40852281	40852282	255,215,0	2	90,331	0,122
chr1	40857443	40857787	A-E	497	.	40857505	40857506	255,215,0	2	1,219	0,125
chr1	40865791	40866095	A-E	785	.	40865805	40865806	255,215,0	2	1,275	0,29
chr1	40866111	40866454	A-E	774	.	40866256	40866257	255,215,0	2	97,149	0,194
chr1	41164800	41165075	A-E	881	.	41164898	41164899	255,215,0	2	36,114	0,161
chr1	41165501	41165644	A-E	884	.	41165571	41165572	255,215,0	2	1,2	0,141
chr1	41826658	41826983	A-E	552	.	41826744	41826745	255,215,0	2	12,163	0,162
chr1	41952015	41952273	A-E	701	.	41952131	41952132	255,215,0	2	65,90	0,168
chr1	42152892	42153047	A-E	811	.	42152969	42152970	255,215,0	2	1,1	0,154
chr1	42164712	42164909	A-E	800	.	42164792	42164793	255,215,0	2	1,36	0,161
chr1	42192630	42192907	A-E	850	.	42192890	42192891	255,215,0	2	252,8	0,269
chr1	42203814	42204154	A-E	557	.	42203983	42203984	255,215,0	2	1,1	0,339
chr1	42204198	42204327	A-E	768	.	42204252	42204253	255,215,0	2	6,26	0,103
chr1	42204580	42205516	A-E	946	.	42204894	42204895	255,215,0	2	257,563	0,373
chr1	42217644	42218002	A-E	553	.	42217853	42217854	255,215,0	2	151,90	0,268
chr1	42268599	42269123	A-E	476	.	42268798	42268799	255,215,0	2	112,237	0,287
chr1	42272535	42272820	A-E	573	.	42272653	42272654	255,215,0	2	4,51	0,234
chr1	42275404	42275646	A-E	657	.	42275524	42275525	255,215,0	2	49,50	0,192
chr1	42356899	42357259	A-E	713	.	42356905	42356906	255,215,0	2	1,347	0,13
chr1	42385461	42385560	A-E	556	.	42385510	42385511	255,215,0	2	1,1	0,98
chr1	42385609	42385954	A-E	578	.	42385888	42385889	255,215,0	2	216,2	0,343
chr1	43389515	43390634	A-E	911	.	43389869	43389870	255,215,0	2	313,722	0,397
chr1	43397496	43398275	A-E	922	.	43397698	43397699	255,215,0	2	180,554	0,225
chr1	43400932	43401203	A-E	744	.	43401084	43401085	255,215,0	2	133,99	0,172
chr1	43423285	43423470	A-E	497	.	43423459	43423460	255,215,0	2	165,1	0,184
chr1	43761236	43761355	A-E	789	.	43761297	43761298	255,215,0	2	5,1	0,118
chr1	44232971	44233138	A-E	767	.	44233081	44233082	255,215,0	2	56,1	0,166
chr1	44249274	44249663	A-E	770	.	44249468	44249469	255,215,0	2	2,1	0,388
chr1	44299891	44300630	A-E	503	.	44300421	44300422	255,215,0	2	420,98	0,641
chr1	44302297	44302456	A-E	607	.	44302337	44302338	255,215,0	2	1,78	0,81
chr1	44331439	44331658	A-E	517	.	44331561	44331562	255,215,0	2	76,50	0,169
chr1	45187064	45187481	A-E	668	.	45187394	45187395	255,215,0	2	246,2	0,415
chr1	45187567	45187848	A-E	965	.	45187824	45187825	255,215,0	2	235,1	0,280
chr1	45196157	45196620	A-E	841	.	45196606	45196607	255,215,0	2	445,8	0,455
chr1	45196708	45197102	A-E	989	.	45197064	45197065	255,215,0	2	320,1	0,393
chr1	45787067	45787234	A-E	523	.	45787138	45787139	255,215,0	2	33,56	0,111
chr1	45860300	45860382	A-E	748	.	45860342	45860343	255,215,0	2	6,2	0,80
chr1	46009549	46009894	A-E	644	.	46009665	46009666	255,215,0	2	90,201	0,144
chr1	46010722	46010902	A-E	950	.	46010811	46010812	255,215,0	2	1,1	0,179
chr1	46712372	46712767	A-E	760	.	46712488	46712489	255,215,0	2	1,162	0,233
chr1	46799439	46799583	A-E	865	.	46799509	46799510	255,215,0	2	1,3	0,141
chr1	51444500	51444960	A-E	425	.	51444563	51444564	255,215,0	2	1,334	0,126
chr1	51979940	51979975	A-E	696	.	51979957	51979958	255,215,0	2	1,1	0,34
chr1	52029722	52030067	A-E	631	.	52029894	52029895	255,215,0	2	1,1	0,344
chr1	52605517	52605815	A-E	435	.	52605732	52605733	255,215,0	2	134,1	0,297
chr1	52830922	52831212	A-E	602	.	52831003	52831004	255,215,0	2	42,168	0,122
chr1	53102258	53102490	A-E	692	.	53102438	53102439	255,215,0	2	131,1	0,231
chr1	53168640	53169047	A-E	928	.	53168726	53168727	255,215,0	2	35,269	0,138
chr1	53663042	53663408	A-E	731	.	53663104	53663105	255,215,0	2	1,241	0,125
chr1	53875866	53875973	A-E	915	.	53875945	53875946	255,215,0	2	54,1	0,106
chr1	54842500	54842749	A-E	633	.	54842624	54842625	255,215,0	2	1,1	0,248
chr1	54873075	54873515	A-E	915	.	54873405	54873406	255,215,0	2	287,66	0,374
chr1	55414845	55415038	A-E	751	.	55414904	55414905	255,215,0	2	15,89	0,104
chr1	55431735	55431939	A-E	916	.	55431830	55431831	255,215,0	2	1,14	0,190
chr1	55436992	55437436	A-E	946	.	55437097	55437098	255,215,0	2	36,269	0,175
chr1	55677745	55677788	A-E	539	.	55677766	55677767	255,215,0	2	1,1	0,42
chr1	55753963	55754247	A-E	513	.	55754106	55754107	255,215,0	2	26,22	0,262
chr1	56797895	56798374	A-E	930	.	56798150	56798151	255,215,0	2	191,159	0,320
chr1	56992489	56992799	A-E	491	.	56992672	56992673	255,215,0	2	93,36	0,274
chr1	59039624	59039692	A-E	844	.	59039639	59039640	255,215,0	2	1,37	0,31
chr1	59050239	59050578	A-E	562	.	59050487	59050488	255,215,0	2	233,75	0,264
chr1	59281510	59281579	A-E	858	.	59281544	59281545	255,215,0	2	1,1	0,68
chr1	59738174	59738538	A-E	698	.	59738407	59738408	255,215,0	2	138,34	0,330
chr1	59821110	59821407	A-E	715	.	59821234	59821235	255,215,0	2	119,167	0,130
chr1	61543611	61543877	A-E	371	.	61543751	61543752	255,215,0	2	78,62	0,204
chr1	61784447	61784809	A-E	960	.	61784577	61784578	255,215,0	2	1,102	0,260
chr1	65363729	65364057	A-E	663	.	65363937	65363938	255,215,0	2	91,1	0,327
chr1	65364183	65364439	A-E	565	.	65364281	65364282	255,215,0	2	7,66	0,190
chr1	66277656	66278058	A-E	720	.	66277919	66277920	255,215,0	2	193,67	0,335
chr1	66742034	66742092	A-E	803	.	66742042	66742043	255,215,0	2	1,41	0,17
chr1	66747978	66748387	A-E	496	.	66748104	66748105	255,215,0	2	74,229	0,180
chr1	66749223	66749474	A-E	714	.	66749427	66749428	255,215,0	2	160,1	0,250
chr1	66793414	66793646	A-E	616	.	66793529	66793530	255,215,0	2	1,1	0,231
chr1	66800202	66800555	A-E	563	.	66800227	66800228	255,215,0	2	24,325	0,28
chr1	66800868	66802264	A-E	759	.	66801696	66801697	255,215,0	2	804,542	0,854
chr1	66803153	66803427	A-E	697	.	66803168	66803169	255,215,0	2	16,258	0,16
chr1	66808887	66809238	A-E	609	.	66808895	66808896	255,215,0	2	1,334	0,17
chr1	66814989	66815183	A-E	708	.	66815080	66815081	255,215,0	2	1,12	0,182
chr1	66817224	66817680	A-E	680	.	66817353	66817354	255,215,0	2	122,319	0,137
chr1	66817705	66818086	A-E	453	.	66817817	66817818	255,215,0	2	64,219	0,162
chr1	66846053	66846539	A-E	757	.	66846124	66846125	255,215,0	2	25,367	0,119
chr1	66860867	66861812	A-E	870	.	66861381	66861382	255,215,0	2	511,426	0,519
chr1	66862032	66862547	A-E	776	.	66862442	66862443	255,215,0	2	309,3	0,512
chr1	66867082	66867248	A-E	871	.	66867152	66867153	255,215,0	2	5,29	0,137
chr1	66867932	66868143	A-E	840	.	66868075	66868076	255,215,0	2	84,7	0,204
chr1	66904732	66904991	A-E	617	.	66904858	66904859	255,215,0	2	58,63	0,196
chr1	66910997	66911424	A-E	963	.	66911350	66911351	255,215,0	2	350,69	0,358
chr1	66911627	66912010	A-E	740	.	66911818	66911819	255,215,0	2	1,1	0,382
chr1	67223993	67224234	A-E	641	.	67224126	67224127	255,215,0	2	27,1	0,240
chr1	67660119	67660487	A-E	663	.	67660300	67660301	255,215,0	2	1,5	0,363
chr1	68027599	68027762	A-E	451	.	68027652	68027653	255,215,0	2	1,57	0,106
chr1	70877943	70877992	A-E	969	.	70877967	70877968	255,215,0	2	2,1	0,48
chr1	72750417	72750888	A-E	532	.	72750605	72750606	255,215,0	2	64,157	0,314
chr1	76250721	76250813	A-E	791	.	76250768	76250769	255,215,0	2	10,6	0,86
chr1	77402470	77402750	A-E	722	.	77402481	77402482	255,215,0	2	1,258	0,22
chr1	77879256	77879430	A-E	612	.	77879368	77879369	255,215,0	2	52,1	0,173
chr1	79088394	79088638	A-E	651	.	79088416	79088417	255,215,0	2	1,199	0,45
chr1	79117624	79117676	A-E	633	.	79117649	79117650	255,215,0	2	1,1	0,51
chr1	79506230	79506516	A-E	518	.	79506372	79506373	255,215,0	2	1,1	0,285
chr1	82064400	82064547	A-E	717	.	82064473	82064474	255,215,0	2	1,1	0,146
chr1	84970291	84970670	A-E	820	.	84970306	84970307	255,215,0	2	1,348	0,31
chr1	84971050	84971209	A-E	446	.	84971114	84971115	255,215,0	2	16,46	0,113
chr1	85038681	85038996	A-E	872	.	85038863	85038864	255,215,0	2	119,69	0,246
chr1	85320078	85320332	A-E	664	.	85320200	85320201	255,215,0	2	43,51	0,203
chr1	85425124	85425415	A-E	708	.	85425342	85425343	255,215,0	2	207,61	0,230
chr1	85435433	85435709	A-E	940	.	85435591	85435592	255,215,0	2	42,1	0,275
chr1	85457149	85457643	A-E	911	.	85457441	85457442	255,215,0	2	284,192	0,302
chr1	85463711	85463809	A-E	607	.	85463760	85463761	255,215,0	2	2,1	0,97
chr1	85740963	85741154	A-E	622	.	85741038	85741039	255,215,0	2	41,81	0,110
chr1	85744584	85744829	A-E	737	.	85744750	85744751	255,215,0	2	118,30	0,215
chr1	85763971	85764258	A-E	466	.	85764065	85764066	255,215,0	2	1,99	0,188
chr1	87082786	87082842	A-E	715	.	87082813	87082814	255,215,0	2	1,1	0,55
chr1	87617475	87617831	A-E	553	.	87617555	87617556	255,215,0	2	1,195	0,161
chr1	89457267	89457549	A-E	731	.	89457407	89457408	255,215,0	2	1,1	0,281
chr1	89594590	89594813	A-E	683	.	89594735	89594736	255,215,0	2	91,23	0,200
chr1	89752385	89752492	A-E	493	.	89752438	89752439	255,215,0	2	1,1	0,106
chr1	89752578	89752835	A-E	816	.	89752722	89752723	255,215,0	2	44,11	0,246
chr1	89776158	89776579	A-E	550	.	89776383	89776384	255,215,0	2	172,142	0,279
chr1	89916658	89916807	A-E	895	.	89916735	89916736	255,215,0	2	8,1	0,148
chr1	90077145	90077551	A-E	656	.	90077319	90077320	255,215,0	2	2,58	0,348
chr1	90123296	90123670	A-E	548	.	90123344	90123345	255,215,0	2	1,278	0,96
chr1	90135818	90136060	A-E	624	.	90135896	90135897	255,215,0	2	19,104	0,138
chr1	90321378	90321621	A-E	907	.	90321466	90321467	255,215,0	2	31,96	0,147
chr1	90372321	90372729	A-E	558	.	90372377	90372378	255,215,0	2	12,306	0,102
chr1	92021775	92022091	A-E	516	.	92021978	92021979	255,215,0	2	103,12	0,304
chr1	92037669	92037899	A-E	607	.	92037764	92037765	255,215,0	2	14,52	0,178
chr1	92179029	92179462	A-E	608	.	92179313	92179314	255,215,0	2	180,43	0,390
chr1	92197507	92197667	A-E	453	.	92197586	92197587	255,215,0	2	1,1	0,159
chr1	92269494	92269966	A-E	640	.	92269777	92269778	255,215,0	2	243,148	0,324
chr1	92270160	92270686	A-E	787	.	92270503	92270504	255,215,0	2	276,115	0,411
chr1	93002551	93002867	A-E	601	.	93002760	93002761	255,215,0	2	174,71	0,245
chr1	93003662	93004045	A-E	608	.	93003867	93003868	255,215,0	2	38,9	0,374
chr1	93416699	93417072	A-E	811	.	93416986	93416987	255,215,0	2	203,1	0,372
chr1	93427945	93428408	A-E	716	.	93428078	93428079	255,215,0	2	121,316	0,147
chr1	93441187	93441350	A-E	649	.	93441273	93441274	255,215,0	2	12,1	0,162
chr1	93443213	93443602	A-E	861	.	93443290	93443291	255,215,0	2	1,234	0,155
chr1	93446579	93446961	A-E	514	.	93446955	93446956	255,215,0	2	373,1	0,381
chr1	93545529	93545988	A-E	433	.	93545758	93545759	255,215,0	2	199,198	0,261
chr1	94158601	94159338	A-E	895	.	94158653	94158654	255,215,0	2	6,637	0,100
chr1	94167175	94167520	A-E	900	.	94167393	94167394	255,215,0	2	155,62	0,283
chr1	94169341	94169462	A-E	696	.	94169390	94169391	255,215,0	2	5,27	0,94
chr1	95186012	95186295	A-E	611	.	95186153	95186154	255,215,0	2	141,141	0,142
chr1	95186895	95187156	A-E	704	.	95187036	95187037	255,215,0	2	79,56	0,205
chr1	100512510	100512716	A-E	941	.	100512571	100512572	255,215,0	2	4,87	0,119
chr1	100543241	100543320	A-E	709	.	100543270	100543271	255,215,0	2	1,21	0,58
chr1	100909707	100909895	A-E	591	.	100909785	100909786	255,215,0	2	55,86	0,102
chr1	100915125	100915584	A-E	840	.	100915293	100915294	255,215,0	2	121,242	0,217
chr1	100918231	100918546	A-E	511	.	100918400	100918401	255,215,0	2	105,80	0,235
chr1	100996437	100996829	A-E	633	.	100996660	100996661	255,215,0	2	166,111	0,281
chr1	101000887	101001063	A-E	541	.	101001038	101001039	255,215,0	2	145,18	0,158
chr1	101001713	101002071	A-E	534	.	101001751	101001752	255,215,0	2	22,303	0,55
chr1	101664975	101665135	A-E	970	.	101665049	101665050	255,215,0	2	2,12	0,148
chr1	101757305	101757513	A-E	875	.	101757429	101757430	255,215,0	2	42,1	0,207
chr1	101758840	101759229	A-E	566	.	101759009	101759010	255,215,0	2	1,51	0,338
chr1	101773561	101773718	A-E	815	.	101773653	101773654	255,215,0	2	35,7	0,150
chr1	101774729	101775525	A-E	896	.	101775306	101775307	255,215,0	2	550,191	0,605
chr1	101775588	101775858	A-E	971	.	101775752	101775753	255,215,0	2	60,1	0,269
chr1	101776223	101776281	A-E	730	.	101776250	101776251	255,215,0	2	1,3	0,55
chr1	101853882	101854194	A-E	717	.	101853979	101853980	255,215,0	2	9,125	0,187
chr1	101854563	101854975	A-E	668	.	101854649	101854650	255,215,0	2	66,304	0,108
chr1	101873844	101874040	A-E	942	.	101873936	101873937	255,215,0	2	1,11	0,185
chr1	101875946	101876333	A-E	774	.	101876211	101876212	255,215,0	2	152,7	0,380
chr1	101901539	101902132	A-E	636	.	101901752	101901753	255,215,0	2	206,372	0,221
chr1	108476434	108476655	A-E	805	.	108476580	108476581	255,215,0	2	73,1	0,220
chr1	108478082	108478329	A-E	961	.	108478186	108478187	255,215,0	2	25,62	0,185
chr1	108478963	108479298	A-E	854	.	108479232	108479233	255,215,0	2	217,12	0,323
chr1	109093990	109094408	A-E	818	.	109094277	109094278	255,215,0	2	247,90	0,328
chr1	109100040	109100237	A-E	505	.	109100057	109100058	255,215,0	2	7,169	0,28
chr1	109642591	109642861	A-E	830	.	109642716	109642717	255,215,0	2	44,62	0,208
chr1	109981518	109981703	A-E	553	.	109981615	109981616	255,215,0	2	12,1	0,184
chr1	110448900	110449220	A-E	604	.	110448987	110448988	255,215,0	2	50,194	0,126
chr1	111177471	111177854	A-E	479	.	111177558	111177559	255,215,0	2	42,249	0,134
chr1	111178912	111179243	A-E	597	.	111179088	111179089	255,215,0	2	29,7	0,324
chr1	111189973	111190443	A-E	534	.	111190154	111190155	255,215,0	2	102,209	0,261
chr1	111417124	111417532	A-E	730	.	111417429	111417430	255,215,0	2	282,79	0,329
chr1	111417921	111418495	A-E	849	.	111418141	111418142	255,215,0	2	215,347	0,227
chr1	111423491	111424046	A-E	486	.	111423548	111423549	255,215,0	2	7,447	0,108
chr1	111745467	111745610	A-E	937	.	111745538	111745539	255,215,0	2	1,1	0,142
chr1	111757482	111757860	A-E	947	.	111757551	111757552	255,215,0	2	3,241	0,137
chr1	111758440	111759106	A-E	677	.	111758810	111758811	255,215,0	2	358,282	0,384
chr1	111759901	111760085	A-E	951	.	111760020	111760021	255,215,0	2	71,16	0,168
chr1	111762260	111762740	A-E	694	.	111762450	111762451	255,215,0	2	184,282	0,198
chr1	111992836	111993234	A-E	833	.	111992983	111992984	255,215,0	2	1,103	0,295
chr1	112048437	112048734	A-E	538	.	112048587	112048588	255,215,0	2	142,137	0,160
chr1	112050724	112051096	A-E	761	.	112051025	112051026	255,215,0	2	251,20	0,352
chr1	112058803	112059167	A-E	466	.	112059004	112059005	255,215,0	2	64,24	0,340
chr1	112135698	112135869	A-E	580	.	112135720	112135721	255,215,0	2	1,127	0,44
chr1	112143517	112143622	A-E	719	.	112143593	112143594	255,215,0	2	53,4	0,101
chr1	112167119	112167496	A-E	432	.	112167274	112167275	255,215,0	2	89,154	0,223
chr1	112942216	112942335	A-E	484	.	112942275	112942276	255,215,0	2	2,2	0,117
chr1	113584893	113585079	A-E	749	.	113584960	113584961	255,215,0	2	1,52	0,134
chr1	113734243	113734639	A-E	412	.	113734493	113734494	255,215,0	2	143,38	0,358
chr1	115605190	115605611	A-E	604	.	115605403	115605404	255,215,0	2	125,118	0,303
chr1	115616004	115616285	A-E	661	.	115616164	115616165	255,215,0	2	42,1	0,280
chr1	116192035	116192337	A-E	956	.	116192185	116192186	255,215,0	2	1,1	0,301
chr1	116918331	116918655	A-E	515	.	116918397	116918398	255,215,0	2	8,199	0,125
chr1	116918925	116919548	A-E	684	.	116919273	116919274	255,215,0	2	289,215	0,408
chr1	116920142	116920291	A-E	915	.	116920214	116920215	255,215,0	2	1,4	0,145
chr1	116920378	116921129	A-E	799	.	116920739	116920740	255,215,0	2	351,378	0,373
chr1	116923407	116923493	A-E	625	.	116923479	116923480	255,215,0	2	61,1	0,85
chr1	117032033	117032296	A-E	920	.	117032174	117032175	255,215,0	2	22,1	0,262
chr1	117046366	117046546	A-E	774	.	117046442	117046443	255,215,0	2	49,76	0,104
chr1	117047053	117047428	A-E	595	.	117047163	117047164	255,215,0	2	34,188	0,187
chr1	117048846	117049039	A-E	584	.	117048970	117048971	255,215,0	2	76,20	0,173
chr1	117051576	117051921	A-E	687	.	117051801	117051802	255,215,0	2	166,59	0,286
chr1	117081238	117081452	A-E	920	.	117081380	117081381	255,215,0	2	86,15	0,199
chr1	117096111	117096225	A-E	684	.	117096190	117096191	255,215,0	2	46,1	0,113
chr1	117100772	117101124	A-E	859	.	117100939	117100940	255,215,0	2	166,182	0,170
chr1	117101741	117102040	A-E	964	.	117101894	117101895	255,215,0	2	10,1	0,298
chr1	117102146	117102287	A-E	697	.	117102246	117102247	255,215,0	2	88,28	0,113
chr1	117103380	117103518	A-E	918	.	117103486	117103487	255,215,0	2	77,1	0,137
chr1	117110819	117111233	A-E	906	.	117111145	117111146	255,215,0	2	278,38	0,376
chr1	117111470	117111754	A-E	498	.	117111591	117111592	255,215,0	2	1,42	0,242
chr1	117111804	117112156	A-E	752	.	117112089	117112090	255,215,0	2	227,7	0,345
chr1	117112460	117112738	A-E	824	.	117112566	117112567	255,215,0	2	81,146	0,132
chr1	117129425	117129671	A-E	838	.	117129543	117129544	255,215,0	2	1,9	0,237
chr1	117280230	117280385	A-E	605	.	117280315	117280316	255,215,0	2	17,1	0,154
chr1	117280613	117280924	A-E	862	.	117280709	117280710	255,215,0	2	42,160	0,151
chr1	117281390	117281752	A-E	786	.	117281591	117281592	255,215,0	2	143,101	0,261
chr1	117359174	117359463	A-E	464	.	117359378	117359379	255,215,0	2	123,2	0,287
chr1	117369903	117370125	A-E	910	.	117370048	117370049	255,215,0	2	71,1	0,221
chr1	117421623	117422020	A-E	739	.	117421973	117421974	255,215,0	2	318,14	0,383
chr1	118198788	118199247	A-E	584	.	118198924	118198925	255,215,0	2	119,305	0,154
chr1	144908312	144908601	A-E	813	.	144908435	144908436	255,215,0	2	2,43	0,246
chr1	145139235	145139466	A-E	485	.	145139390	145139391	255,215,0	2	155,74	0,157
chr1	145396760	145397198	A-E	900	.	145397043	145397044	255,215,0	2	211,81	0,357
chr1	145437595	145437817	A-E	840	.	145437680	145437681	255,215,0	2	62,112	0,110
chr1	145454760	145454851	A-E	791	.	145454761	145454762	255,215,0	2	1,89	0,2
chr1	145455122	145455741	A-E	658	.	145455464	145455465	255,215,0	2	289,222	0,397
chr1	146556145	146556634	A-E	926	.	146556510	146556511	255,215,0	2	334,92	0,397
chr1	147735779	147736093	A-E	853	.	147735832	147735833	255,215,0	2	1,208	0,106
chr1	147806841	147807184	A-E	948	.	147807139	147807140	255,215,0	2	270,16	0,327
chr1	147994566	147994835	A-E	878	.	147994616	147994617	255,215,0	2	1,169	0,100
chr1	148000699	148000802	A-E	604	.	148000794	148000795	255,215,0	2	95,6	0,97
chr1	148241863	148242092	A-E	789	.	148241950	148241951	255,215,0	2	1,54	0,175
chr1	149223485	149223931	A-E	643	.	149223915	149223916	255,215,0	2	417,2	0,444
chr1	149815237	149815620	A-E	703	.	149815346	149815347	255,215,0	2	1,164	0,219
chr1	149821015	149821647	A-E	796	.	149821348	149821349	255,215,0	2	298,262	0,370
chr1	149967987	149968184	A-E	410	.	149968171	149968172	255,215,0	2	174,1	0,196
chr1	150124245	150124478	A-E	495	.	150124361	150124362	255,215,0	2	1,1	0,232
chr1	150132781	150133169	A-E	909	.	150132836	150132837	255,215,0	2	1,278	0,110
chr1	150133301	150133735	A-E	944	.	150133651	150133652	255,215,0	2	311,44	0,390
chr1	150134154	150134397	A-E	886	.	150134242	150134243	255,215,0	2	1,66	0,177
chr1	150135231	150135764	A-E	695	.	150135535	150135536	255,215,0	2	247,170	0,363
chr1	150159099	150159241	A-E	508	.	150159134	150159135	255,215,0	2	1,72	0,70
chr1	150535666	150536874	A-E	714	.	150536852	150536853	255,215,0	2	1167,1	0,1207
chr1	150539630	150541082	A-E	738	.	150540776	150540777	255,215,0	2	1124,283	0,1169
chr1	150545618	150546000	A-E	712	.	150545894	150545895	255,215,0	2	172,1	0,381
chr1	150585815	150586394	A-E	643	.	150586131	150586132	255,215,0	2	265,210	0,369
chr1	150743488	150743628	A-E	773	.	150743575	150743576	255,215,0	2	36,1	0,139
chr1	151172142	151172526	A-E	443	.	151172242	151172243	255,215,0	2	1,183	0,201
chr1	151255796	151255919	A-E	827	.	151255862	151255863	255,215,0	2	37,26	0,97
chr1	153095466	153095607	A-E	557	.	153095518	153095519	255,215,0	2	1,36	0,105
chr1	153541018	153541368	A-E	374	.	153541268	153541269	255,215,0	2	156,5	0,345
chr1	153703006	153703158	A-E	695	.	153703081	153703082	255,215,0	2	1,1	0,151
chr1	153704738	153704941	A-E	964	.	153704838	153704839	255,215,0	2	1,3	0,200
chr1	153715466	153715694	A-E	899	.	153715558	153715559	255,215,0	2	17,59	0,169
chr1	153716388	153716727	A-E	639	.	153716557	153716558	255,215,0	2	1,1	0,338
chr1	153929776	153930098	A-E	590	.	153929953	153929954	255,215,0	2	35,1	0,321
chr1	153936554	153936861	A-E	886	.	153936641	153936642	255,215,0	2	47,179	0,128
chr1	154302207	154302441	A-E	506	.	154302287	154302288	255,215,0	2	21,94	0,140
chr1	154359135	154359469	A-E	638	.	154359216	154359217	255,215,0	2	70,240	0,94
chr1	154380711	154381076	A-E	797	.	154380877	154380878	255,215,0	2	136,168	0,197
chr1	154392646	154393050	A-E	686	.	154392861	154392862	255,215,0	2	175,147	0,257
chr1	154582047	154582244	A-E	881	.	154582144	154582145	255,215,0	2	1,3	0,194
chr1	154764268	154764368	A-E	684	.	154764317	154764318	255,215,0	2	1,1	0,99
chr1	154781443	154781576	A-E	667	.	154781444	154781445	255,215,0	2	1,130	0,3
chr1	154832851	154833092	A-E	495	.	154832963	154832964	255,215,0	2	18,33	0,208
chr1	154910155	154910399	A-E	835	.	154910215	154910216	255,215,0	2	29,151	0,93
chr1	154914634	154915296	A-E	958	.	154915190	154915191	255,215,0	2	514,63	0,599
chr1	154972628	154972915	A-E	863	.	154972667	154972668	255,215,0	2	6,214	0,73
chr1	155916072	155916212	A-E	663	.	155916140	155916141	255,215,0	2	9,12	0,128
chr1	155945743	155946196	A-E	460	.	155946107	155946108	255,215,0	2	299,23	0,430
chr1	155949677	155950033	A-E	738	.	155949992	155949993	255,215,0	2	276,1	0,355
chr1	156094487	156094888	A-E	883	.	156094549	156094550	255,215,0	2	1,277	0,124
chr1	156095033	156095181	A-E	639	.	156095050	156095051	255,215,0	2	15,127	0,21
chr1	156118146	156118395	A-E	889	.	156118327	156118328	255,215,0	2	151,37	0,212
chr1	156251648	156251762	A-E	684	.	156251689	156251690	255,215,0	2	12,43	0,71
chr1	156457714	156457876	A-E	929	.	156457810	156457811	255,215,0	2	33,1	0,161
chr1	156459316	156459322	A-E	818	.	156459316	156459317	255,215,0	2	1,5	0,1
chr1	156461502	156461819	A-E	876	.	156461754	156461755	255,215,0	2	191,3	0,314
chr1	156462103	156462305	A-E	875	.	156462234	156462235	255,215,0	2	62,1	0,201
chr1	156462474	156462813	A-E	596	.	156462574	156462575	255,215,0	2	9,147	0,192
chr1	156468556	156468776	A-E	463	.	156468631	156468632	255,215,0	2	1,70	0,150
chr1	156478154	156478558	A-E	482	.	156478327	156478328	255,215,0	2	70,126	0,278
chr1	156494222	156494678	A-E	564	.	156494358	156494359	255,215,0	2	126,308	0,148
chr1	156718145	156718311	A-E	749	.	156718259	156718260	255,215,0	2	64,1	0,165
chr1	156718467	156719136	A-E	945	.	156718867	156718868	255,215,0	2	323,191	0,478
chr1	156719450	156719815	A-E	586	.	156719707	156719708	255,215,0	2	247,96	0,269
chr1	156805999	156806129	A-E	529	.	156806047	156806048	255,215,0	2	1,34	0,96
chr1	157532312	157532617	A-E	473	.	157532459	157532460	255,215,0	2	65,74	0,231
chr1	158119500	158119689	A-E	574	.	158119552	158119553	255,215,0	2	52,136	0,53
chr1	158217835	158218199	A-E	708	.	158218077	158218078	255,215,0	2	204,83	0,281
chr1	158253654	158254229	A-E	777	.	158253917	158253918	255,215,0	2	250,298	0,277
chr1	158255393	158256068	A-E	920	.	158255694	158255695	255,215,0	2	244,316	0,359
chr1	158256846	158257127	A-E	779	.	158257046	158257047	255,215,0	2	155,35	0,246
chr1	158982200	158982857	A-E	866	.	158982479	158982480	255,215,0	2	268,365	0,292
chr1	158983439	158983572	A-E	617	.	158983496	158983497	255,215,0	2	50,68	0,65
chr1	159859603	159860031	A-E	525	.	159859944	159859945	255,215,0	2	314,58	0,370
chr1	159892447	159892988	A-E	910	.	159892802	159892803	255,215,0	2	324,153	0,388
chr1	160316870	160317108	A-E	417	.	160317001	160317002	255,215,0	2	105,80	0,158
chr1	160402251	160402521	A-E	987	.	160402354	160402355	255,215,0	2	43,105	0,165
chr1	160407857	160407975	A-E	875	.	160407869	160407870	255,215,0	2	1,94	0,24
chr1	160420742	160421140	A-E	481	.	160420795	160420796	255,215,0	2	1,291	0,107
chr1	160423500	160423891	A-E	520	.	160423695	160423696	255,215,0	2	1,1	0,390
chr1	160444087	160444465	A-E	830	.	160444323	160444324	255,215,0	2	97,2	0,376
chr1	160489695	160490087	A-E	767	.	160489990	160489991	255,215,0	2	264,65	0,327
chr1	160491073	160491111	A-E	856	.	160491091	160491092	255,215,0	2	1,1	0,37
chr1	160510042	160510238	A-E	799	.	160510215	160510216	255,215,0	2	152,1	0,195
chr1	160537909	160538272	A-E	876	.	160538135	160538136	255,215,0	2	197,106	0,257
chr1	160544770	160545265	A-E	776	.	160545134	160545135	255,215,0	2	326,91	0,404
chr1	160592866	160593252	A-E	656	.	160593178	160593179	255,215,0	2	247,8	0,378
chr1	160594327	160594553	A-E	880	.	160594514	160594515	255,215,0	2	161,11	0,215
chr1	160595772	160595962	A-E	812	.	160595931	160595932	255,215,0	2	131,1	0,189
chr1	160614171	160614312	A-E	711	.	160614241	160614242	255,215,0	2	1,1	0,140
chr1	160615019	160615411	A-E	789	.	160615407	160615408	255,215,0	2	386,1	0,391
chr1	160615754	160615874	A-E	784	.	160615822	160615823	255,215,0	2	24,6	0,114
chr1	160634434	160634737	A-E	525	.	160634641	160634642	255,215,0	2	113,1	0,302
chr1	160644250	160644550	A-E	700	.	160644435	160644436	255,215,0	2	169,98	0,202
chr1	160674845	160675222	A-E	613	.	160675180	160675181	255,215,0	2	296,2	0,375
chr1	160677107	160677423	A-E	826	.	160677372	160677373	255,215,0	2	250,35	0,281
chr1	160677742	160679048	A-E	866	.	160678106	160678107	255,215,0	2	311,888	0,418
chr1	160679377	160679790	A-E	682	.	160679735	160679736	255,215,0	2	348,43	0,370
chr1	160680775	160680900	A-E	705	.	160680838	160680839	255,215,0	2	33,30	0,95
chr1	160682568	160682866	A-E	928	.	160682708	160682709	255,215,0	2	114,130	0,168
chr1	160696081	160696317	A-E	717	.	160696160	160696161	255,215,0	2	62,138	0,98
chr1	160701970	160702334	A-E	722	.	160702066	160702067	255,215,0	2	51,222	0,142
chr1	160703924	160703949	A-E	517	.	160703931	160703932	255,215,0	2	1,10	0,15
chr1	160710565	160710934	A-E	644	.	160710649	160710650	255,215,0	2	1,200	0,169
chr1	160711095	160711588	A-E	502	.	160711243	160711244	255,215,0	2	135,330	0,163
chr1	160711781	160712159	A-E	866	.	160711814	160711815	255,215,0	2	14,325	0,53
chr1	160712184	160712818	A-E	777	.	160712466	160712467	255,215,0	2	244,312	0,322
chr1	160713171	160713322	A-E	902	.	160713248	160713249	255,215,0	2	7,2	0,149
chr1	160714037	160714549	A-E	858	.	160714115	160714116	255,215,0	2	15,370	0,142
chr1	160715370	160715587	A-E	494	.	160715478	160715479	255,215,0	2	1,1	0,216
chr1	160736716	160737349	A-E	536	.	160737020	160737021	255,215,0	2	298,321	0,312
chr1	160737478	160737714	A-E	896	.	160737603	160737604	255,215,0	2	118,102	0,134
chr1	160737830	160738075	A-E	937	.	160737955	160737956	255,215,0	2	7,1	0,244
chr1	160759511	160759977	A-E	844	.	160759719	160759720	255,215,0	2	177,226	0,240
chr1	160760016	160760204	A-E	880	.	160760065	160760066	255,215,0	2	1,89	0,99
chr1	160760229	160760454	A-E	584	.	160760357	160760358	255,215,0	2	66,34	0,191
chr1	160767340	160767450	A-E	901	.	160767394	160767395	255,215,0	2	1,1	0,109
chr1	160982920	160983992	A-E	928	.	160983765	160983766	255,215,0	2	837,218	0,854
chr1	161155908	161155971	A-E	758	.	161155956	161155957	255,215,0	2	40,5	0,58
chr1	161369073	161369991	A-E	724	.	161369485	161369486	255,215,0	2	359,451	0,467
chr1	161391658	161392048	A-E	923	.	161391797	161391798	255,215,0	2	1,111	0,279
chr1	161500608	161500899	A-E	611	.	161500815	161500816	255,215,0	2	129,4	0,287
chr1	161509910	161510226	A-E	726	.	161510123	161510124	255,215,0	2	114,2	0,314
chr1	161582212	161582506	A-E	637	.	161582416	161582417	255,215,0	2	168,52	0,242
chr1	161591982	161592107	A-E	701	.	161592044	161592045	255,215,0	2	1,1	0,124
chr1	161709776	161710006	A-E	453	.	161709883	161709884	255,215,0	2	1,15	0,215
chr1	162603017	162603226	A-E	560	.	162603121	162603122	255,215,0	2	1,1	0,208
chr1	164686304	164686686	A-E	506	.	164686417	164686418	255,215,0	2	67,221	0,161
chr1	165812203	165812472	A-E	689	.	165812268	165812269	255,215,0	2	1,138	0,131
chr1	167191021	167191933	A-E	551	.	167191617	167191618	255,215,0	2	544,262	0,650
chr1	167424728	167425462	A-E	727	.	167425238	167425239	255,215,0	2	451,163	0,571
chr1	167586596	167587245	A-E	477	.	167587122	167587123	255,215,0	2	478,74	0,575
chr1	167601337	167601881	A-E	663	.	167601650	167601651	255,215,0	2	288,205	0,339
chr1	167602083	167602470	A-E	655	.	167602200	167602201	255,215,0	2	10,162	0,225
chr1	167606580	167606956	A-E	708	.	167606627	167606628	255,215,0	2	1,282	0,94
chr1	167688867	167689229	A-E	751	.	167689047	167689048	255,215,0	2	1,1	0,361
chr1	167722412	167722527	A-E	507	.	167722510	167722511	255,215,0	2	84,1	0,114
chr1	168149052	168149361	A-E	697	.	168149232	168149233	255,215,0	2	168,115	0,194
chr1	168196557	168196684	A-E	783	.	168196567	168196568	255,215,0	2	1,107	0,20
chr1	168379766	168379983	A-E	757	.	168379874	168379875	255,215,0	2	1,1	0,216
chr1	168479157	168479362	A-E	819	.	168479222	168479223	255,215,0	2	1,75	0,130
chr1	168489681	168489889	A-E	521	.	168489788	168489789	255,215,0	2	10,3	0,205
chr1	168523526	168523813	A-E	574	.	168523578	168523579	255,215,0	2	1,183	0,104
chr1	168526949	168527356	A-E	584	.	168527179	168527180	255,215,0	2	55,1	0,406
chr1	168994253	168994531	A-E	825	.	168994399	168994400	255,215,0	2	16,1	0,277
chr1	169860308	169860488	A-E	613	.	169860347	169860348	255,215,0	2	7,107	0,73
chr1	169884881	169885211	A-E	490	.	169885154	169885155	255,215,0	2	241,23	0,307
chr1	171255417	171255820	A-E	765	.	171255656	171255657	255,215,0	2	193,116	0,287
chr1	172150201	172150456	A-E	923	.	172150219	172150220	255,215,0	2	9,227	0,28
chr1	172327070	172327187	A-E	896	.	172327138	172327139	255,215,0	2	21,1	0,116
chr1	172327558	172328156	A-E	932	.	172327707	172327708	255,215,0	2	95,393	0,205
chr1	172360006	172360520	A-E	948	.	172360268	172360269	255,215,0	2	237,225	0,289
chr1	172631926	172632270	A-E	409	.	172632094	172632095	255,215,0	2	90,97	0,247
chr1	172715484	172715760	A-E	741	.	172715630	172715631	255,215,0	2	62,45	0,231
chr1	172750590	172750943	A-E	653	.	172750749	172750750	255,215,0	2	1,35	0,318
chr1	172814602	172814764	A-E	363	.	172814685	172814686	255,215,0	2	17,11	0,151
chr1	173164805	173165199	A-E	723	.	173164999	173165000	255,215,0	2	1,5	0,389
chr1	173379357	173379589	A-E	723	.	173379470	173379471	255,215,0	2	1,5	0,227
chr1	173379915	173380349	A-E	874	.	173380193	173380194	255,215,0	2	239,116	0,318
chr1	173382392	173382663	A-E	927	.	173382521	173382522	255,215,0	2	49,60	0,211
chr1	173384654	173384941	A-E	972	.	173384741	173384742	255,215,0	2	1,112	0,175
chr1	174175700	174176068	A-E	538	.	174175800	174175801	255,215,0	2	3,170	0,198
chr1	175158150	175158288	A-E	556	.	175158208	175158209	255,215,0	2	1,21	0,117
chr1	175567282	175567399	A-E	918	.	175567341	175567342	255,215,0	2	4,1	0,116
chr1	176174471	176174980	A-E	548	.	176174672	176174673	255,215,0	2	161,267	0,242
chr1	178548738	178548966	A-E	536	.	178548895	178548896	255,215,0	2	121,33	0,195
chr1	178550500	178550885	A-E	682	.	178550673	178550674	255,215,0	2	121,159	0,226
chr1	178995927	178996290	A-E	540	.	178996174	178996175	255,215,0	2	136,3	0,360
chr1	179098902	179099008	A-E	698	.	179098956	179098957	255,215,0	2	4,1	0,105
chr1	181013694	181014003	A-E	859	.	181013762	181013763	255,215,0	2	37,209	0,100
chr1	181031700	181031837	A-E	607	.	181031768	181031769	255,215,0	2	1,1	0,136
chr1	181032056	181032215	A-E	722	.	181032128	181032129	255,215,0	2	66,80	0,79
chr1	181056649	181057124	A-E	604	.	181056886	181056887	255,215,0	2	157,157	0,318
chr1	181068595	181069000	A-E	783	.	181068731	181068732	255,215,0	2	5,136	0,269
chr1	181069151	181069617	A-E	549	.	181069304	181069305	255,215,0	2	84,243	0,223
chr1	181097947	181098672	A-E	958	.	181098523	181098524	255,215,0	2	551,123	0,602
chr1	181100137	181100521	A-E	684	.	181100328	181100329	255,215,0	2	1,1	0,383
chr1	181100547	181100997	A-E	753	.	181100667	181100668	255,215,0	2	56,265	0,185
chr1	181102636	181102899	A-E	745	.	181102767	181102768	255,215,0	2	1,1	0,262
chr1	181104265	181104351	A-E	856	.	181104278	181104279	255,215,0	2	1,60	0,26
chr1	181104473	181105818	A-E	585	.	181105426	181105427	255,215,0	2	896,333	0,1012
chr1	181122099	181122260	A-E	603	.	181122226	181122227	255,215,0	2	102,7	0,154
chr1	181454376	181454805	A-E	503	.	181454501	181454502	255,215,0	2	46,223	0,206
chr1	181455130	181455228	A-E	653	.	181455196	181455197	255,215,0	2	37,1	0,97
chr1	182116340	182116866	A-E	778	.	182116522	182116523	255,215,0	2	138,298	0,228
chr1	182585205	182585710	A-E	787	.	182585423	182585424	255,215,0	2	175,243	0,262
chr1	182991493	182991892	A-E	591	.	182991567	182991568	255,215,0	2	70,319	0,80
chr1	183040579	183040640	A-E	724	.	183040609	183040610	255,215,0	2	4,3	0,58
chr1	183149947	183150219	A-E	798	.	183150156	183150157	255,215,0	2	149,1	0,271
chr1	183447574	183447687	A-E	468	.	183447625	183447626	255,215,0	2	1,10	0,103
chr1	183557915	183558504	A-E	759	.	183558248	183558249	255,215,0	2	328,250	0,339
chr1	183558655	183558919	A-E	612	.	183558731	183558732	255,215,0	2	64,174	0,90
chr1	183562649	183562759	A-E	648	.	183562700	183562701	255,215,0	2	52,58	0,52
chr1	183567713	183567879	A-E	782	.	183567842	183567843	255,215,0	2	99,5	0,161
chr1	183573035	183573933	A-E	905	.	183573834	183573835	255,215,0	2	795,94	0,804
chr1	183574112	183574386	A-E	852	.	183574217	183574218	255,215,0	2	66,128	0,146
chr1	183576409	183576668	A-E	573	.	183576605	183576606	255,215,0	2	135,1	0,258
chr1	183578502	183578873	A-E	669	.	183578649	183578650	255,215,0	2	123,198	0,173
chr1	183776671	183777014	A-E	505	.	183776783	183776784	255,215,0	2	43,160	0,183
chr1	183777202	183777289	A-E	718	.	183777236	183777237	255,215,0	2	1,18	0,69
chr1	183811405	183811482	A-E	723	.	183811442	183811443	255,215,0	2	1,2	0,75
chr1	183865521	183866190	A-E	596	.	183865846	183865847	255,215,0	2	245,263	0,406
chr1	183879959	183880115	A-E	791	.	183880036	183880037	255,215,0	2	1,1	0,155
chr1	184132883	184133080	A-E	958	.	184133001	184133002	255,215,0	2	68,28	0,169
chr1	184715069	184715336	A-E	513	.	184715321	184715322	255,215,0	2	243,5	0,262
chr1	184812869	184813180	A-E	738	.	184813056	184813057	255,215,0	2	128,63	0,248
chr1	184836042	184836526	A-E	691	.	184836375	184836376	255,215,0	2	258,74	0,410
chr1	184861359	184861614	A-E	492	.	184861567	184861568	255,215,0	2	163,1	0,254
chr1	184915128	184915493	A-E	494	.	184915388	184915389	255,215,0	2	202,46	0,319
chr1	185129196	185129366	A-E	669	.	185129281	185129282	255,215,0	2	5,4	0,166
chr1	185308384	185308771	A-E	835	.	185308524	185308525	255,215,0	2	105,210	0,177
chr1	185528945	185529618	A-E	483	.	185529035	185529036	255,215,0	2	1,493	0,180
chr1	186565172	186565202	A-E	903	.	186565186	186565187	255,215,0	2	1,1	0,29
chr1	186709575	186709742	A-E	697	.	186709659	186709660	255,215,0	2	7,4	0,163
chr1	186788311	186788564	A-E	468	.	186788476	186788477	255,215,0	2	86,8	0,245
chr1	186818504	186818763	A-E	761	.	186818665	186818666	255,215,0	2	146,81	0,178
chr1	187996792	187997117	A-E	827	.	187996892	187996893	255,215,0	2	1,124	0,201
chr1	192485848	192486563	A-E	716	.	192486154	192486155	255,215,0	2	295,397	0,318
chr1	192487767	192488105	A-E	874	.	192487935	192487936	255,215,0	2	149,150	0,188
chr1	192500254	192500504	A-E	943	.	192500352	192500353	255,215,0	2	76,129	0,121
chr1	192507991	192508486	A-E	541	.	192508240	192508241	255,215,0	2	197,193	0,302
chr1	192514282	192514417	A-E	844	.	192514322	192514323	255,215,0	2	37,90	0,45
chr1	192519890	192520690	A-E	949	.	192520407	192520408	255,215,0	2	475,239	0,561
chr1	192521878	192522349	A-E	793	.	192522266	192522267	255,215,0	2	316,10	0,461
chr1	192522913	192523029	A-E	870	.	192522970	192522971	255,215,0	2	1,2	0,114
chr1	192524105	192524371	A-E	929	.	192524292	192524293	255,215,0	2	154,45	0,221
chr1	192527145	192527211	A-E	544	.	192527177	192527178	255,215,0	2	1,1	0,65
chr1	192528600	192529008	A-E	957	.	192528898	192528899	255,215,0	2	234,44	0,364
chr1	192549613	192549895	A-E	851	.	192549753	192549754	255,215,0	2	1,1	0,281
chr1	192574180	192574494	A-E	515	.	192574275	192574276	255,215,0	2	27,150	0,164
chr1	192578246	192578789	A-E	504	.	192578442	192578443	255,215,0	2	192,341	0,202
chr1	192578929	192579022	A-E	826	.	192578961	192578962	255,215,0	2	1,29	0,64
chr1	192608900	192609547	A-E	953	.	192609290	192609291	255,215,0	2	366,232	0,415
chr1	192776161	192776913	A-E	596	.	192776581	192776582	255,215,0	2	366,276	0,476
chr1	192921207	192921501	A-E	560	.	192921310	192921311	255,215,0	2	9,95	0,199
chr1	192952637	192952766	A-E	473	.	192952674	192952675	255,215,0	2	1,55	0,74
chr1	193180704	193180924	A-E	537	.	193180775	193180776	255,215,0	2	1,77	0,143
chr1	193186112	193186299	A-E	560	.	193186253	193186254	255,215,0	2	98,2	0,185
chr1	193448401	193448721	A-E	541	.	193448535	193448536	255,215,0	2	44,94	0,226
chr1	194258819	194259202	A-E	486	.	194259052	194259053	255,215,0	2	86,1	0,382
chr1	198127475	198127965	A-E	575	.	198127579	198127580	255,215,0	2	1,281	0,209
chr1	198128112	198128944	A-E	771	.	198128292	198128293	255,215,0	2	134,605	0,227
chr1	198136529	198137056	A-E	640	.	198136657	198136658	255,215,0	2	115,384	0,143
chr1	198222944	198223214	A-E	651	.	198223133	198223134	255,215,0	2	112,3	0,267
chr1	198512892	198513066	A-E	480	.	198512986	198512987	255,215,0	2	63,47	0,127
chr1	198590109	198590618	A-E	734	.	198590183	198590184	255,215,0	2	23,383	0,126
chr1	198610750	198611255	A-E	957	.	198610772	198610773	255,215,0	2	8,467	0,38
chr1	198625518	198626374	A-E	690	.	198625744	198625745	255,215,0	2	178,580	0,276
chr1	198638155	198638627	A-E	975	.	198638235	198638236	255,215,0	2	55,366	0,106
chr1	198648160	198648499	A-E	525	.	198648176	198648177	255,215,0	2	4,310	0,29
chr1	198650930	198651643	A-E	824	.	198651115	198651116	255,215,0	2	121,463	0,250
chr1	198894891	198894966	A-E	648	.	198894921	198894922	255,215,0	2	1,15	0,60
chr1	198898987	198899513	A-E	546	.	198899178	198899179	255,215,0	2	191,333	0,193
chr1	198903935	198904934	A-E	419	.	198904857	198904858	255,215,0	2	882,36	0,963
chr1	200122559	200122752	A-E	735	.	200122650	200122651	255,215,0	2	34,43	0,150
chr1	200123314	200123587	A-E	656	.	200123484	200123485	255,215,0	2	70,1	0,272
chr1	200323350	200323623	A-E	977	.	200323552	200323553	255,215,0	2	146,13	0,260
chr1	200596859	200596971	A-E	698	.	200596895	200596896	255,215,0	2	1,40	0,72
chr1	200609197	200609463	A-E	583	.	200609290	200609291	255,215,0	2	40,118	0,148
chr1	200831452	200831819	A-E	626	.	200831499	200831500	255,215,0	2	1,273	0,94
chr1	200839092	200839138	A-E	926	.	200839129	200839130	255,215,0	2	30,1	0,45
chr1	200849437	200849683	A-E	624	.	200849644	200849645	255,215,0	2	182,12	0,234
chr1	200857233	200857815	A-E	823	.	200857710	200857711	255,215,0	2	413,40	0,542
chr1	200865264	200865418	A-E	846	.	200865331	200865332	255,215,0	2	12,30	0,124
chr1	200991623	200991825	A-E	603	.	200991723	200991724	255,215,0	2	1,1	0,201
chr1	202131734	202131905	A-E	726	.	202131819	202131820	255,215,0	2	1,1	0,170
chr1	203247590	203248072	A-E	542	.	203247768	203247769	255,215,0	2	163,287	0,195
chr1	203258547	203259334	A-E	706	.	203258829	203258830	255,215,0	2	238,460	0,327
chr1	203289937	203290406	A-E	697	.	203290260	203290261	255,215,0	2	267,88	0,381
chr1	203293246	203293605	A-E	813	.	203293362	203293363	255,215,0	2	68,193	0,166
chr1	203294160	203294623	A-E	885	.	203294392	203294393	255,215,0	2	196,194	0,269
chr1	203296046	203296157	A-E	935	.	203296101	203296102	255,215,0	2	1,1	0,110
chr1	203297101	203297334	A-E	948	.	203297255	203297256	255,215,0	2	114,38	0,195
chr1	203398098	203398266	A-E	812	.	203398168	203398169	255,215,0	2	15,41	0,127
chr1	203619380	203619832	A-E	877	.	203619594	203619595	255,215,0	2	192,214	0,238
chr1	203723839	203723956	A-E	811	.	203723896	203723897	255,215,0	2	1,2	0,115
chr1	204422279	204422591	A-E	618	.	204422448	204422449	255,215,0	2	29,1	0,311
chr1	204430759	204431008	A-E	500	.	204430940	204430941	255,215,0	2	116,1	0,248
chr1	204434923	204435081	A-E	727	.	204435019	204435020	255,215,0	2	36,1	0,157
chr1	204449745	204450007	A-E	717	.	204449875	204449876	255,215,0	2	1,1	0,261
chr1	204486309	204486424	A-E	779	.	204486366	204486367	255,215,0	2	5,5	0,110
chr1	204490354	204490874	A-E	834	.	204490548	204490549	255,215,0	2	168,298	0,222
chr1	204684045	204684323	A-E	478	.	204684296	204684297	255,215,0	2	227,1	0,277
chr1	205090261	205090406	A-E	648	.	205090394	205090395	255,215,0	2	123,1	0,144
chr1	205253892	205254222	A-E	722	.	205253970	205253971	255,215,0	2	11,183	0,147
chr1	205254805	205255191	A-E	856	.	205255038	205255039	255,215,0	2	196,114	0,272
chr1	205255828	205256221	A-E	824	.	205256093	205256094	255,215,0	2	139,1	0,392
chr1	205283024	205283394	A-E	589	.	205283338	205283339	255,215,0	2	261,1	0,369
chr1	205410224	205410578	A-E	712	.	205410324	205410325	255,215,0	2	77,230	0,124
chr1	205449878	205450140	A-E	644	.	205449949	205449950	255,215,0	2	28,146	0,116
chr1	205599222	205599660	A-E	749	.	205599574	205599575	255,215,0	2	331,64	0,374
chr1	205637459	205637745	A-E	550	.	205637632	205637633	255,215,0	2	130,69	0,217
chr1	205638319	205638508	A-E	653	.	205638400	205638401	255,215,0	2	22,47	0,142
chr1	205638734	205639222	A-E	962	.	205638978	205638979	255,215,0	2	202,200	0,288
chr1	206291821	206292027	A-E	622	.	206291911	206291912	255,215,0	2	1,25	0,181
chr1	206304417	206304814	A-E	539	.	206304498	206304499	255,215,0	2	3,237	0,160
chr1	206642854	206643037	A-E	881	.	206642963	206642964	255,215,0	2	45,8	0,175
chr1	206677196	206677895	A-E	900	.	206677558	206677559	255,215,0	2	336,310	0,389
chr1	206689612	206689772	A-E	469	.	206689750	206689751	255,215,0	2	119,1	0,159
chr1	206728769	206729044	A-E	879	.	206728852	206728853	255,215,0	2	46,154	0,121
chr1	206733816	206734085	A-E	726	.	206733901	206733902	255,215,0	2	1,99	0,170
chr1	206748515	206748888	A-E	411	.	206748590	206748591	255,215,0	2	72,293	0,80
chr1	206748926	206749451	A-E	866	.	206749083	206749084	255,215,0	2	129,339	0,186
chr1	206754982	206755508	A-E	560	.	206755273	206755274	255,215,0	2	227,170	0,356
chr1	206877017	206877220	A-E	898	.	206877080	206877081	255,215,0	2	3,79	0,124
chr1	206881442	206881860	A-E	522	.	206881495	206881496	255,215,0	2	16,326	0,92
chr1	206914420	206914794	A-E	704	.	206914592	206914593	255,215,0	2	1,29	0,345
chr1	206939743	206940044	A-E	787	.	206939954	206939955	255,215,0	2	165,43	0,258
chr1	206955889	206956132	A-E	773	.	206956010	206956011	255,215,0	2	1,1	0,242
chr1	206959638	206959834	A-E	528	.	206959737	206959738	255,215,0	2	4,1	0,195
chr1	207093797	207094147	A-E	813	.	207094144	207094145	255,215,0	2	347,2	0,348
chr1	207097158	207097916	A-E	890	.	207097867	207097868	255,215,0	2	673,12	0,746
chr1	207097967	207098456	A-E	937	.	207098206	207098207	255,215,0	2	197,207	0,282
chr1	207098778	207098999	A-E	860	.	207098922	207098923	255,215,0	2	114,46	0,175
chr1	207509006	207509478	A-E	685	.	207509175	207509176	255,215,0	2	91,224	0,248
chr1	207581369	207581474	A-E	973	.	207581421	207581422	255,215,0	2	1,1	0,104
chr1	207585605	207585767	A-E	832	.	207585683	207585684	255,215,0	2	1,6	0,156
chr1	207596928	207597030	A-E	711	.	207596979	207596980	255,215,0	2	2,1	0,101
chr1	207598053	207598267	A-E	748	.	207598173	207598174	255,215,0	2	28,1	0,213
chr1	207997315	207997832	A-E	718	.	207997785	207997786	255,215,0	2	425,1	0,516
chr1	207999163	207999611	A-E	774	.	207999291	207999292	255,215,0	2	113,304	0,144
chr1	208034956	208035373	A-E	507	.	208035322	208035323	255,215,0	2	357,40	0,377
chr1	208115711	208115874	A-E	466	.	208115792	208115793	255,215,0	2	1,1	0,162
chr1	209830400	209831026	A-E	848	.	209830726	209830727	255,215,0	2	237,210	0,416
chr1	209833148	209833823	A-E	837	.	209833487	209833488	255,215,0	2	285,281	0,394
chr1	209930112	209930553	A-E	708	.	209930289	209930290	255,215,0	2	152,238	0,203
chr1	209942657	209943400	A-E	585	.	209942923	209942924	255,215,0	2	242,451	0,292
chr1	210567003	210567330	A-E	559	.	210567208	210567209	255,215,0	2	206,121	0,206
chr1	211500826	211501119	A-E	617	.	211501082	211501083	255,215,0	2	224,4	0,289
chr1	211779662	211780026	A-E	537	.	211779944	211779945	255,215,0	2	249,47	0,317
chr1	212213916	212214090	A-E	646	.	212213963	212213964	255,215,0	2	1,79	0,95
chr1	212659054	212659720	A-E	493	.	212659496	212659497	255,215,0	2	435,215	0,451
chr1	212661846	212662402	A-E	743	.	212662103	212662104	255,215,0	2	207,247	0,309
chr1	212671545	212672072	A-E	489	.	212671815	212671816	255,215,0	2	269,255	0,272
chr1	212739888	212740789	A-E	823	.	212739944	212739945	255,215,0	2	23,811	0,90
chr1	212780782	212781279	A-E	719	.	212781264	212781265	255,215,0	2	469,1	0,496
chr1	212809966	212810356	A-E	352	.	212810073	212810074	255,215,0	2	56,230	0,160
chr1	212856011	212856573	A-E	939	.	212856266	212856267	255,215,0	2	220,270	0,292
chr1	212864843	212865470	A-E	459	.	212865176	212865177	255,215,0	2	302,261	0,366
chr1	212874303	212874437	A-E	571	.	212874367	212874368	255,215,0	2	1,5	0,129
chr1	212926115	212926318	A-E	377	.	212926273	212926274	255,215,0	2	115,1	0,202
chr1	212993371	212993544	A-E	525	.	212993484	212993485	255,215,0	2	55,1	0,172
chr1	213101984	213102303	A-E	862	.	213102116	213102117	255,215,0	2	16,69	0,250
chr1	213128550	213128766	A-E	867	.	213128636	213128637	255,215,0	2	1,44	0,172
chr1	213131559	213131917	A-E	806	.	213131723	213131724	255,215,0	2	2,30	0,328
chr1	213133291	213133472	A-E	851	.	213133377	213133378	255,215,0	2	4,11	0,170
chr1	213151011	213151388	A-E	774	.	213151291	213151292	255,215,0	2	186,1	0,376
chr1	213152730	213153023	A-E	843	.	213152875	213152876	255,215,0	2	1,3	0,290
chr1	214601098	214601566	A-E	850	.	214601505	214601506	255,215,0	2	395,47	0,421
chr1	214612784	214613126	A-E	865	.	214613016	214613017	255,215,0	2	211,88	0,254
chr1	215743425	215743588	A-E	535	.	215743506	215743507	255,215,0	2	1,1	0,162
chr1	216774004	216774285	A-E	513	.	216774187	216774188	255,215,0	2	168,82	0,199
chr1	218550674	218551089	A-E	546	.	218550793	218550794	255,215,0	2	60,236	0,179
chr1	219262446	219262621	A-E	540	.	219262478	219262479	255,215,0	2	1,110	0,65
chr1	219498496	219498646	A-E	654	.	219498573	219498574	255,215,0	2	7,1	0,149
chr1	219633860	219634071	A-E	667	.	219633917	219633918	255,215,0	2	1,97	0,114
chr1	220393257	220393560	A-E	907	.	220393375	220393376	255,215,0	2	5,70	0,233
chr1	221219252	221219404	A-E	469	.	221219359	221219360	255,215,0	2	70,7	0,145
chr1	221219642	221220032	A-E	749	.	221219743	221219744	255,215,0	2	55,242	0,148
chr1	221242736	221243168	A-E	657	.	221242834	221242835	255,215,0	2	15,249	0,183
chr1	221840936	221841145	A-E	899	.	221841052	221841053	255,215,0	2	68,43	0,166
chr1	221881394	221881826	A-E	668	.	221881628	221881629	255,215,0	2	232,194	0,238
chr1	221899063	221899285	A-E	660	.	221899219	221899220	255,215,0	2	109,17	0,205
chr1	221913881	221914483	A-E	546	.	221914425	221914426	255,215,0	2	534,47	0,555
chr1	221916785	221917321	A-E	930	.	221917267	221917268	255,215,0	2	458,28	0,508
chr1	221927550	221927769	A-E	683	.	221927691	221927692	255,215,0	2	66,1	0,218
chr1	221948604	221948790	A-E	847	.	221948686	221948687	255,215,0	2	25,45	0,141
chr1	221949932	221950137	A-E	774	.	221950005	221950006	255,215,0	2	1,59	0,146
chr1	221950157	221950602	A-E	638	.	221950349	221950350	255,215,0	2	137,196	0,249
chr1	221951868	221952169	A-E	561	.	221952016	221952017	255,215,0	2	121,124	0,177
chr1	221966814	221967995	A-E	701	.	221967176	221967177	255,215,0	2	352,807	0,374
chr1	221982394	221982755	A-E	517	.	221982568	221982569	255,215,0	2	1,13	0,348
chr1	221997414	221997699	A-E	680	.	221997619	221997620	255,215,0	2	128,1	0,284
chr1	222000173	222000483	A-E	570	.	222000345	222000346	255,215,0	2	138,102	0,208
chr1	222011312	222011511	A-E	706	.	222011430	222011431	255,215,0	2	107,68	0,131
chr1	222112957	222113228	A-E	440	.	222113044	222113045	255,215,0	2	60,156	0,115
chr1	222135050	222135329	A-E	805	.	222135214	222135215	255,215,0	2	88,38	0,241
chr1	222167595	222168014	A-E	660	.	222167684	222167685	255,215,0	2	66,306	0,113
chr1	222638782	222639204	A-E	483	.	222638962	222638963	255,215,0	2	114,174	0,248
chr1	223254562	223254777	A-E	634	.	223254748	223254749	255,215,0	2	159,1	0,214
chr1	223363832	223364028	A-E	861	.	223363933	223363934	255,215,0	2	13,5	0,191
chr1	223914239	223914747	A-E	925	.	223914522	223914523	255,215,0	2	177,118	0,390
chr1	224019430	224020596	A-E	515	.	224019826	224019827	255,215,0	2	397,769	0,397
chr1	224356788	224356993	A-E	658	.	224356890	224356891	255,215,0	2	1,1	0,204
chr1	224393253	224393413	A-E	721	.	224393314	224393315	255,215,0	2	1,37	0,123
chr1	224685994	224686507	A-E	467	.	224686054	224686055	255,215,0	2	30,422	0,91
chr1	224691192	224691563	A-E	513	.	224691422	224691423	255,215,0	2	109,18	0,353
chr1	224811590	224812043	A-E	522	.	224811759	224811760	255,215,0	2	112,226	0,227
chr1	224920644	224921194	A-E	924	.	224920854	224920855	255,215,0	2	162,290	0,260
chr1	224924541	224924939	A-E	773	.	224924680	224924681	255,215,0	2	1,120	0,278
chr1	225613143	225613456	A-E	595	.	225613256	225613257	255,215,0	2	49,134	0,179
chr1	225654906	225655584	A-E	906	.	225655523	225655524	255,215,0	2	599,41	0,637
chr1	226084943	226085104	A-E	629	.	226084974	226084975	255,215,0	2	17,114	0,47
chr1	226184684	226184904	A-E	575	.	226184832	226184833	255,215,0	2	79,1	0,219
chr1	226187685	226188168	A-E	900	.	226187762	226187763	255,215,0	2	42,370	0,113
chr1	226230458	226230596	A-E	508	.	226230510	226230511	255,215,0	2	1,33	0,105
chr1	226288544	226288864	A-E	504	.	226288783	226288784	255,215,0	2	164,4	0,316
chr1	226315308	226315548	A-E	496	.	226315419	226315420	255,215,0	2	3,19	0,221
chr1	226315631	226315825	A-E	812	.	226315780	226315781	255,215,0	2	114,9	0,185
chr1	226830845	226831071	A-E	834	.	226831021	226831022	255,215,0	2	165,37	0,189
chr1	226841173	226841776	A-E	803	.	226841262	226841263	255,215,0	2	67,491	0,112
chr1	226842095	226842563	A-E	797	.	226842430	226842431	255,215,0	2	273,69	0,399
chr1	226842752	226843521	A-E	747	.	226843148	226843149	255,215,0	2	328,303	0,466
chr1	226850198	226851014	A-E	566	.	226850625	226850626	255,215,0	2	396,357	0,459
chr1	226864749	226865297	A-E	595	.	226865094	226865095	255,215,0	2	341,198	0,350
chr1	226867580	226868182	A-E	836	.	226867971	226867972	255,215,0	2	361,180	0,422
chr1	226878935	226879345	A-E	558	.	226879206	226879207	255,215,0	2	211,78	0,332
chr1	226899570	226899851	A-E	847	.	226899821	226899822	255,215,0	2	223,1	0,280
chr1	226920607	226920629	A-E	847	.	226920617	226920618	255,215,0	2	3,3	0,19
chr1	226920988	226921418	A-E	732	.	226921366	226921367	255,215,0	2	361,33	0,397
chr1	226927547	226927740	A-E	577	.	226927635	226927636	255,215,0	2	4,20	0,173
chr1	227070508	227070591	A-E	619	.	227070540	227070541	255,215,0	2	1,19	0,64
chr1	228269568	228269810	A-E	548	.	228269575	228269576	255,215,0	2	1,228	0,14
chr1	228272073	228272409	A-E	702	.	228272247	228272248	255,215,0	2	169,155	0,181
chr1	228297636	228297667	A-E	824	.	228297651	228297652	255,215,0	2	1,1	0,30
chr1	228652314	228652573	A-E	584	.	228652442	228652443	255,215,0	2	27,28	0,231
chr1	228666808	228666852	A-E	825	.	228666816	228666817	255,215,0	2	1,27	0,17
chr1	228666990	228667213	A-E	812	.	228667101	228667102	255,215,0	2	1,1	0,222
chr1	228688608	228688902	A-E	824	.	228688728	228688729	255,215,0	2	1,54	0,240
chr1	229335784	229335916	A-E	483	.	229335794	229335795	255,215,0	2	3,114	0,18
chr1	229366402	229366798	A-E	569	.	229366550	229366551	255,215,0	2	124,222	0,174
chr1	229367559	229367656	A-E	513	.	229367607	229367608	255,215,0	2	1,1	0,96
chr1	230240540	230240902	A-E	901	.	230240734	230240735	255,215,0	2	29,1	0,361
chr1	230241590	230241986	A-E	961	.	230241848	230241849	255,215,0	2	169,47	0,349
chr1	230245809	230246298	A-E	841	.	230246048	230246049	255,215,0	2	110,120	0,369
chr1	230258907	230259286	A-E	969	.	230258968	230258969	255,215,0	2	51,306	0,73
chr1	230259634	230259837	A-E	588	.	230259668	230259669	255,215,0	2	1,134	0,69
chr1	230282048	230282189	A-E	688	.	230282137	230282138	255,215,0	2	39,1	0,140
chr1	230594287	230594609	A-E	579	.	230594446	230594447	255,215,0	2	1,4	0,318
chr1	231113054	231113423	A-E	633	.	231113207	231113208	255,215,0	2	1,63	0,306
chr1	231629288	231629504	A-E	584	.	231629365	231629366	255,215,0	2	1,61	0,155
chr1	231665787	231666093	A-E	775	.	231665980	231665981	255,215,0	2	99,17	0,289
chr1	232765644	232766127	A-E	908	.	232765955	232765956	255,215,0	2	262,121	0,362
chr1	233809261	233809638	A-E	656	.	233809363	233809364	255,215,0	2	53,225	0,152
chr1	234534667	234535013	A-E	936	.	234534779	234534780	255,215,0	2	60,181	0,165
chr1	234623892	234624100	A-E	751	.	234623995	234623996	255,215,0	2	1,1	0,207
chr1	234630750	234630905	A-E	539	.	234630824	234630825	255,215,0	2	2,7	0,148
chr1	234630919	234631525	A-E	674	.	234631417	234631418	255,215,0	2	473,81	0,525
chr1	234658291	234658851	A-E	840	.	234658373	234658374	255,215,0	2	40,434	0,126
chr1	234736336	234736615	A-E	829	.	234736484	234736485	255,215,0	2	86,67	0,212
chr1	234738546	234738834	A-E	848	.	234738623	234738624	255,215,0	2	5,137	0,151
chr1	234747710	234748018	A-E	946	.	234747832	234747833	255,215,0	2	74,137	0,171
chr1	234748100	234748931	A-E	824	.	234748565	234748566	255,215,0	2	464,364	0,467
chr1	234749021	234749143	A-E	640	.	234749022	234749023	255,215,0	2	1,119	0,3
chr1	234792654	234793437	A-E	672	.	234793097	234793098	255,215,0	2	389,285	0,498
chr1	234812067	234812214	A-E	691	.	234812140	234812141	255,215,0	2	48,47	0,100
chr1	234862404	234862535	A-E	727	.	234862469	234862470	255,215,0	2	2,1	0,130
chr1	234907393	234907835	A-E	488	.	234907494	234907495	255,215,0	2	93,331	0,111
chr1	234908151	234908764	A-E	656	.	234908276	234908277	255,215,0	2	73,435	0,178
chr1	234976660	234976804	A-E	688	.	234976786	234976787	255,215,0	2	111,1	0,143
chr1	234977482	234978011	A-E	749	.	234977828	234977829	255,215,0	2	252,87	0,442
chr1	234978594	234979177	A-E	910	.	234979100	234979101	255,215,0	2	433,3	0,580
chr1	234980393	234980645	A-E	671	.	234980478	234980479	255,215,0	2	1,81	0,171
chr1	234981045	234981471	A-E	749	.	234981274	234981275	255,215,0	2	70,36	0,390
chr1	235012060	235012373	A-E	481	.	235012283	235012284	255,215,0	2	135,1	0,312
chr1	235017165	235017382	A-E	755	.	235017273	235017274	255,215,0	2	1,1	0,216
chr1	235061804	235062063	A-E	836	.	235061885	235061886	255,215,0	2	1,96	0,163
chr1	235062665	235062809	A-E	878	.	235062745	235062746	255,215,0	2	29,12	0,132
chr1	235068890	235069050	A-E	953	.	235068970	235068971	255,215,0	2	55,53	0,107
chr1	235069269	235069652	A-E	983	.	235069380	235069381	255,215,0	2	61,221	0,162
chr1	235069675	235069753	A-E	766	.	235069713	235069714	255,215,0	2	1,2	0,76
chr1	235080718	235080947	A-E	525	.	235080874	235080875	255,215,0	2	96,12	0,217
chr1	235089980	235090270	A-E	915	.	235090190	235090191	255,215,0	2	133,1	0,289
chr1	235090546	235090894	A-E	605	.	235090694	235090695	255,215,0	2	1,52	0,296
chr1	235091073	235091332	A-E	869	.	235091157	235091158	255,215,0	2	24,114	0,145
chr1	235091427	235091813	A-E	746	.	235091689	235091690	255,215,0	2	231,91	0,295
chr1	235096560	235096855	A-E	618	.	235096618	235096619	255,215,0	2	1,178	0,117
chr1	235097868	235098070	A-E	948	.	235097978	235097979	255,215,0	2	85,66	0,136
chr1	235106929	235107153	A-E	972	.	235107058	235107059	255,215,0	2	129,94	0,130
chr1	235107452	235107692	A-E	898	.	235107571	235107572	255,215,0	2	1,1	0,239
chr1	235108272	235108467	A-E	593	.	235108375	235108376	255,215,0	2	15,3	0,192
chr1	235110834	235111403	A-E	922	.	235111102	235111103	255,215,0	2	254,286	0,283
chr1	235114050	235115068	A-E	687	.	235114635	235114636	255,215,0	2	581,428	0,590
chr1	235120162	235120433	A-E	570	.	235120340	235120341	255,215,0	2	137,51	0,220
chr1	235122652	235122939	A-E	472	.	235122842	235122843	255,215,0	2	133,39	0,248
chr1	235123254	235123645	A-E	685	.	235123511	235123512	255,215,0	2	129,4	0,387
chr1	235146978	235147112	A-E	753	.	235146989	235146990	255,215,0	2	2,113	0,21
chr1	235148305	235148458	A-E	895	.	235148322	235148323	255,215,0	2	2,119	0,34
chr1	235151501	235151917	A-E	933	.	235151576	235151577	255,215,0	2	31,296	0,120
chr1	235151923	235152024	A-E	770	.	235152009	235152010	255,215,0	2	74,1	0,100
chr1	235186710	235186949	A-E	680	.	235186845	235186846	255,215,0	2	85,52	0,187
chr1	235242252	235242564	A-E	954	.	235242409	235242410	255,215,0	2	102,98	0,214
chr1	235242792	235242999	A-E	624	.	235242933	235242934	255,215,0	2	78,1	0,206
chr1	235246558	235246857	A-E	814	.	235246619	235246620	255,215,0	2	18,193	0,106
chr1	235460869	235461278	A-E	459	.	235461095	235461096	255,215,0	2	159,115	0,294
chr1	235994341	235994597	A-E	626	.	235994468	235994469	255,215,0	2	1,1	0,255
chr1	236019356	236019666	A-E	645	.	236019505	236019506	255,215,0	2	1,12	0,298
chr1	236030835	236031025	A-E	701	.	236030879	236030880	255,215,0	2	35,136	0,54
chr1	236031049	236031919	A-E	590	.	236031790	236031791	255,215,0	2	615,1	0,869
chr1	236039869	236040195	A-E	528	.	236039975	236039976	255,215,0	2	36,149	0,177
chr1	236043399	236043874	A-E	669	.	236043631	236043632	255,215,0	2	230,240	0,235
chr1	236051513	236051606	A-E	667	.	236051559	236051560	255,215,0	2	1,1	0,92
chr1	236080566	236081247	A-E	553	.	236080932	236080933	255,215,0	2	351,299	0,382
chr1	236101998	236102489	A-E	486	.	236102171	236102172	255,215,0	2	107,251	0,240
chr1	236109486	236110063	A-E	559	.	236109736	236109737	255,215,0	2	236,312	0,265
chr1	236116403	236116669	A-E	917	.	236116516	236116517	255,215,0	2	4,42	0,224
chr1	236135691	236135959	A-E	604	.	236135880	236135881	255,215,0	2	121,10	0,258
chr1	236150188	236150690	A-E	753	.	236150366	236150367	255,215,0	2	135,280	0,222
chr1	236162583	236163199	A-E	884	.	236162892	236162893	255,215,0	2	250,246	0,370
chr1	236230188	236230739	A-E	431	.	236230326	236230327	255,215,0	2	69,342	0,209
chr1	236322986	236323030	A-E	920	.	236323005	236323006	255,215,0	2	1,5	0,39
chr1	236323296	236323699	A-E	749	.	236323518	236323519	255,215,0	2	203,160	0,243
chr1	236438978	236439312	A-E	696	.	236439161	236439162	255,215,0	2	34,1	0,333
chr1	241714901	241715765	A-E	670	.	241715554	241715555	255,215,0	2	642,198	0,666
chr1	243585242	243585384	A-E	651	.	243585312	243585313	255,215,0	2	1,1	0,141
chr1	244462616	244463099	A-E	555	.	244462948	244462949	255,215,0	2	267,85	0,398
chr1	244482749	244483387	A-E	740	.	244483097	244483098	255,215,0	2	321,262	0,376
chr1	244486299	244486688	A-E	708	.	244486461	244486462	255,215,0	2	91,155	0,234
chr1	244517098	244517541	A-E	707	.	244517375	244517376	255,215,0	2	260,147	0,296
chr1	244763140	244763529	A-E	875	.	244763407	244763408	255,215,0	2	215,68	0,321
chr1	244978973	244979244	A-E	649	.	244979018	244979019	255,215,0	2	7,187	0,84
chr1	246147829	246148201	A-E	609	.	246147972	246147973	255,215,0	2	35,120	0,252
chr1	246591935	246592203	A-E	832	.	246592009	246592010	255,215,0	2	1,119	0,149
chr1	246743297	246743408	A-E	632	.	246743370	246743371	255,215,0	2	70,34	0,77
chr1	246772310	246772610	A-E	648	.	246772420	246772421	255,215,0	2	68,146	0,154
chr1	246948292	246948503	A-E	667	.	246948339	246948340	255,215,0	2	1,116	0,95
chr1	247123303	247123617	A-E	670	.	247123429	247123430	255,215,0	2	1,61	0,253
chr1	247521124	247521311	A-E	785	.	247521170	247521171	255,215,0	2	1,94	0,93
chr1	247548599	247548816	A-E	685	.	247548729	247548730	255,215,0	2	46,1	0,216
chr1	247570274	247570994	A-E	938	.	247570678	247570679	255,215,0	2	365,276	0,444
chr1	247571423	247571895	A-E	660	.	247571474	247571475	255,215,0	2	1,370	0,102
chr1	247573090	247573644	A-E	837	.	247573272	247573273	255,215,0	2	144,332	0,222
chr1	247603500	247603921	A-E	817	.	247603562	247603563	255,215,0	2	29,324	0,97
chr1	247603926	247604319	A-E	540	.	247603941	247603942	255,215,0	2	1,362	0,31
chr1	249157308	249157673	A-E	602	.	249157561	249157562	255,215,0	2	227,84	0,281
chr1	249167779	249168118	A-E	893	.	249168049	249168050	255,215,0	2	203,1	0,338
chr10	496984	497146	A-E	587	.	497084	497085	255,215,0	2	41,1	0,161
chr10	975785	976368	A-E	664	.	976034	976035	255,215,0	2	246,329	0,254
chr10	978153	978330	A-E	608	.	978170	978171	255,215,0	2	1,142	0,35
chr10	990446	990769	A-E	815	.	990622	990623	255,215,0	2	126,95	0,228
chr10	2992232	2992361	A-E	928	.	2992294	2992295	255,215,0	2	16,20	0,109
chr10	3133662	3133717	A-E	650	.	3133687	3133688	255,215,0	2	1,5	0,50
chr10	3511181	3511689	A-E	413	.	3511506	3511507	255,215,0	2	236,92	0,416
chr10	3524547	3524820	A-E	534	.	3524726	3524727	255,215,0	2	95,8	0,265
chr10	3526849	3527147	A-E	567	.	3526889	3526890	255,215,0	2	2,219	0,79
chr10	3527599	3527883	A-E	629	.	3527756	3527757	255,215,0	2	32,1	0,283
chr10	3800307	3800531	A-E	745	.	3800377	3800378	255,215,0	2	26,108	0,116
chr10	3826027	3826670	A-E	583	.	3826391	3826392	255,215,0	2	355,268	0,375
chr10	3846443	3847038	A-E	596	.	3846803	3846804	255,215,0	2	355,228	0,367
chr10	3847352	3847708	A-E	476	.	3847560	3847561	255,215,0	2	152,91	0,265
chr10	3852273	3852886	A-E	846	.	3852711	3852712	255,215,0	2	417,152	0,461
chr10	3853393	3854169	A-E	953	.	3853582	3853583	255,215,0	2	188,585	0,191
chr10	3878027	3878387	A-E	786	.	3878158	3878159	255,215,0	2	130,227	0,133
chr10	3893365	3894190	A-E	890	.	3893885	3893886	255,215,0	2	515,299	0,526
chr10	3894416	3895012	A-E	798	.	3894735	3894736	255,215,0	2	318,274	0,322
chr10	3907871	3908141	A-E	918	.	3907983	3907984	255,215,0	2	33,78	0,192
chr10	3911352	3911510	A-E	495	.	3911438	3911439	255,215,0	2	17,1	0,157
chr10	3915881	3916422	A-E	581	.	3916097	3916098	255,215,0	2	154,262	0,279
chr10	3917203	3917319	A-E	892	.	3917280	3917281	255,215,0	2	70,30	0,86
chr10	3917358	3918120	A-E	884	.	3917656	3917657	255,215,0	2	227,392	0,370
chr10	3928866	3929216	A-E	560	.	3928979	3928980	255,215,0	2	43,166	0,184
chr10	3929991	3930887	A-E	507	.	3930289	3930290	255,215,0	2	211,509	0,387
chr10	4088404	4088528	A-E	396	.	4088465	4088466	255,215,0	2	2,3	0,121
chr10	4173688	4174411	A-E	808	.	4173936	4173937	255,215,0	2	234,459	0,264
chr10	5593718	5593999	A-E	765	.	5593815	5593816	255,215,0	2	1,87	0,194
chr10	5625592	5625883	A-E	772	.	5625877	5625878	255,215,0	2	281,1	0,290
chr10	5883027	5883237	A-E	853	.	5883156	5883157	255,215,0	2	50,1	0,209
chr10	5888274	5888577	A-E	919	.	5888394	5888395	255,215,0	2	1,63	0,240
chr10	5937894	5938282	A-E	829	.	5937958	5937959	255,215,0	2	1,259	0,129
chr10	6017924	6018316	A-E	886	.	6018089	6018090	255,215,0	2	141,202	0,190
chr10	6087016	6087259	A-E	677	.	6087253	6087254	255,215,0	2	234,1	0,242
chr10	6092346	6093134	A-E	879	.	6093031	6093032	255,215,0	2	626,43	0,745
chr10	6093148	6093558	A-E	647	.	6093319	6093320	255,215,0	2	114,181	0,229
chr10	6093917	6094932	A-E	878	.	6094505	6094506	255,215,0	2	586,424	0,591
chr10	6095822	6096104	A-E	691	.	6096031	6096032	255,215,0	2	139,1	0,281
chr10	6099241	6099508	A-E	604	.	6099388	6099389	255,215,0	2	96,67	0,200
chr10	6100768	6101025	A-E	951	.	6100868	6100869	255,215,0	2	1,57	0,200
chr10	6110274	6110558	A-E	430	.	6110523	6110524	255,215,0	2	219,3	0,281
chr10	6114381	6114875	A-E	744	.	6114578	6114579	255,215,0	2	178,276	0,218
chr10	6165582	6165745	A-E	507	.	6165675	6165676	255,215,0	2	38,14	0,149
chr10	6171883	6172155	A-E	740	.	6171967	6171968	255,215,0	2	49,151	0,121
chr10	6182474	6182743	A-E	780	.	6182617	6182618	255,215,0	2	103,85	0,184
chr10	6182936	6183230	A-E	586	.	6183050	6183051	255,215,0	2	1,66	0,228
chr10	6183239	6183522	A-E	937	.	6183309	6183310	255,215,0	2	44,185	0,98
chr10	6183553	6183785	A-E	895	.	6183702	6183703	255,215,0	2	130,63	0,169
chr10	6190431	6190630	A-E	731	.	6190600	6190601	255,215,0	2	142,1	0,198
chr10	6193132	6193393	A-E	498	.	6193271	6193272	255,215,0	2	126,107	0,154
chr10	6193489	6193806	A-E	567	.	6193646	6193647	255,215,0	2	63,65	0,252
chr10	6213842	6214122	A-E	816	.	6214024	6214025	255,215,0	2	113,27	0,253
chr10	6243171	6243265	A-E	419	.	6243219	6243220	255,215,0	2	5,1	0,93
chr10	6281305	6281494	A-E	574	.	6281381	6281382	255,215,0	2	8,43	0,146
chr10	6309207	6309569	A-E	960	.	6309402	6309403	255,215,0	2	159,130	0,232
chr10	6312213	6312820	A-E	903	.	6312391	6312392	255,215,0	2	173,422	0,185
chr10	6316910	6317660	A-E	868	.	6317379	6317380	255,215,0	2	447,257	0,493
chr10	6341993	6342400	A-E	752	.	6342248	6342249	255,215,0	2	218,114	0,293
chr10	6342540	6342669	A-E	703	.	6342623	6342624	255,215,0	2	50,11	0,118
chr10	6389510	6390540	A-E	751	.	6390146	6390147	255,215,0	2	625,382	0,648
chr10	6516020	6516190	A-E	914	.	6516055	6516056	255,215,0	2	1,100	0,70
chr10	6970148	6970192	A-E	475	.	6970157	6970158	255,215,0	2	1,26	0,18
chr10	7235109	7235366	A-E	527	.	7235308	7235309	255,215,0	2	143,1	0,256
chr10	7285969	7286078	A-E	442	.	7285997	7285998	255,215,0	2	1,52	0,57
chr10	7300945	7301168	A-E	704	.	7301055	7301056	255,215,0	2	20,21	0,202
chr10	7449887	7450154	A-E	407	.	7450050	7450051	255,215,0	2	153,93	0,174
chr10	7511915	7512238	A-E	644	.	7512076	7512077	255,215,0	2	1,1	0,322
chr10	7523024	7523295	A-E	511	.	7523218	7523219	255,215,0	2	175,57	0,214
chr10	7526564	7526721	A-E	885	.	7526649	7526650	255,215,0	2	35,20	0,137
chr10	7998591	7998768	A-E	794	.	7998644	7998645	255,215,0	2	1,71	0,106
chr10	8102093	8102510	A-E	553	.	8102167	8102168	255,215,0	2	17,285	0,132
chr10	8103293	8103465	A-E	507	.	8103333	8103334	255,215,0	2	1,91	0,81
chr10	8446683	8447080	A-E	590	.	8446822	8446823	255,215,0	2	8,125	0,272
chr10	11205067	11205773	A-E	874	.	11205316	11205317	255,215,0	2	230,437	0,269
chr10	11205969	11206142	A-E	976	.	11206093	11206094	255,215,0	2	116,40	0,133
chr10	11209660	11210016	A-E	817	.	11209693	11209694	255,215,0	2	1,289	0,67
chr10	11211427	11212417	A-E	591	.	11211528	11211529	255,215,0	2	97,883	0,107
chr10	11214900	11215653	A-E	831	.	11215049	11215050	255,215,0	2	142,595	0,158
chr10	11217723	11217980	A-E	843	.	11217747	11217748	255,215,0	2	1,209	0,48
chr10	11217991	11218170	A-E	920	.	11218103	11218104	255,215,0	2	65,19	0,160
chr10	11218697	11219244	A-E	835	.	11218965	11218966	255,215,0	2	183,193	0,354
chr10	11219865	11220140	A-E	874	.	11219998	11219999	255,215,0	2	1,9	0,266
chr10	11220579	11221039	A-E	863	.	11220794	11220795	255,215,0	2	209,237	0,223
chr10	11221921	11222096	A-E	820	.	11222001	11222002	255,215,0	2	1,15	0,160
chr10	11222222	11222709	A-E	779	.	11222491	11222492	255,215,0	2	220,168	0,319
chr10	11239208	11239713	A-E	853	.	11239527	11239528	255,215,0	2	315,180	0,325
chr10	11251454	11251848	A-E	758	.	11251508	11251509	255,215,0	2	18,302	0,92
chr10	11252535	11252766	A-E	750	.	11252700	11252701	255,215,0	2	121,21	0,210
chr10	11277694	11277858	A-E	480	.	11277738	11277739	255,215,0	2	1,76	0,88
chr10	11278416	11278809	A-E	678	.	11278422	11278423	255,215,0	2	1,380	0,13
chr10	11279666	11279984	A-E	733	.	11279840	11279841	255,215,0	2	32,1	0,317
chr10	11285319	11285662	A-E	749	.	11285446	11285447	255,215,0	2	3,91	0,252
chr10	11287589	11287930	A-E	940	.	11287653	11287654	255,215,0	2	7,219	0,122
chr10	11288835	11289294	A-E	890	.	11288903	11288904	255,215,0	2	63,385	0,74
chr10	11328672	11328968	A-E	526	.	11328733	11328734	255,215,0	2	1,173	0,123
chr10	11651765	11651937	A-E	784	.	11651849	11651850	255,215,0	2	1,3	0,169
chr10	11667101	11667345	A-E	584	.	11667205	11667206	255,215,0	2	3,38	0,206
chr10	11726836	11727046	A-E	932	.	11726883	11726884	255,215,0	2	37,151	0,59
chr10	11755235	11755413	A-E	596	.	11755323	11755324	255,215,0	2	1,1	0,177
chr10	11929219	11929459	A-E	613	.	11929423	11929424	255,215,0	2	171,1	0,239
chr10	12307693	12308050	A-E	461	.	12307911	12307912	255,215,0	2	82,1	0,356
chr10	12647600	12648000	A-E	886	.	12647785	12647786	255,215,0	2	1,30	0,370
chr10	12648112	12648303	A-E	874	.	12648172	12648173	255,215,0	2	4,73	0,118
chr10	13390886	13391219	A-E	897	.	13391147	13391148	255,215,0	2	205,14	0,319
chr10	13391797	13392252	A-E	708	.	13392083	13392084	255,215,0	2	259,141	0,314
chr10	13747197	13747410	A-E	726	.	13747252	13747253	255,215,0	2	1,103	0,110
chr10	13747807	13748143	A-E	480	.	13748005	13748006	255,215,0	2	156,94	0,242
chr10	13754952	13755339	A-E	799	.	13755134	13755135	255,215,0	2	131,152	0,235
chr10	13785282	13785678	A-E	641	.	13785615	13785616	255,215,0	2	273,1	0,395
chr10	13799194	13799732	A-E	932	.	13799686	13799687	255,215,0	2	484,37	0,501
chr10	13800483	13800712	A-E	737	.	13800621	13800622	255,215,0	2	74,25	0,204
chr10	13829023	13829481	A-E	889	.	13829175	13829176	255,215,0	2	90,242	0,216
chr10	13928984	13929094	A-E	830	.	13929037	13929038	255,215,0	2	1,4	0,106
chr10	14226883	14227475	A-E	919	.	14227183	14227184	255,215,0	2	245,236	0,356
chr10	14227722	14228293	A-E	726	.	14228213	14228214	255,215,0	2	414,1	0,570
chr10	14549247	14549550	A-E	475	.	14549401	14549402	255,215,0	2	130,123	0,180
chr10	14605072	14605183	A-E	530	.	14605127	14605128	255,215,0	2	1,1	0,110
chr10	14625311	14625508	A-E	613	.	14625454	14625455	255,215,0	2	117,27	0,170
chr10	14647138	14647588	A-E	903	.	14647477	14647478	255,215,0	2	273,44	0,406
chr10	15165954	15166084	A-E	664	.	15166018	15166019	255,215,0	2	1,1	0,129
chr10	15250805	15251188	A-E	512	.	15250996	15250997	255,215,0	2	1,1	0,382
chr10	16561285	16561670	A-E	831	.	16561446	16561447	255,215,0	2	1,63	0,322
chr10	16829476	16829735	A-E	478	.	16829601	16829602	255,215,0	2	46,53	0,206
chr10	17044035	17044524	A-E	427	.	17044317	17044318	255,215,0	2	204,128	0,361
chr10	17068820	17069394	A-E	687	.	17068960	17068961	255,215,0	2	102,394	0,180
chr10	17269399	17269729	A-E	848	.	17269683	17269684	255,215,0	2	273,33	0,297
chr10	17486063	17486497	A-E	772	.	17486282	17486283	255,215,0	2	151,145	0,289
chr10	17553346	17553542	A-E	939	.	17553508	17553509	255,215,0	2	131,1	0,195
chr10	17688038	17688270	A-E	650	.	17688135	17688136	255,215,0	2	1,37	0,195
chr10	17697506	17697813	A-E	940	.	17697678	17697679	255,215,0	2	40,1	0,306
chr10	17711637	17711857	A-E	697	.	17711650	17711651	255,215,0	2	1,193	0,27
chr10	17727321	17727588	A-E	906	.	17727322	17727323	255,215,0	2	1,265	0,2
chr10	18688235	18688406	A-E	995	.	18688320	18688321	255,215,0	2	1,1	0,170
chr10	20292651	20293410	A-E	681	.	20292824	20292825	255,215,0	2	86,498	0,261
chr10	22624164	22624549	A-E	397	.	22624504	22624505	255,215,0	2	303,7	0,378
chr10	22628998	22629520	A-E	696	.	22629109	22629110	255,215,0	2	61,360	0,162
chr10	22886209	22886449	A-E	582	.	22886321	22886322	255,215,0	2	76,91	0,149
chr10	22887940	22888243	A-E	892	.	22888208	22888209	255,215,0	2	235,1	0,302
chr10	22894198	22894467	A-E	788	.	22894336	22894337	255,215,0	2	26,18	0,251
chr10	22894974	22895386	A-E	663	.	22895289	22895290	255,215,0	2	287,67	0,345
chr10	22900753	22900910	A-E	818	.	22900847	22900848	255,215,0	2	33,1	0,156
chr10	22904639	22904845	A-E	928	.	22904817	22904818	255,215,0	2	153,1	0,205
chr10	22919359	22919855	A-E	708	.	22919729	22919730	255,215,0	2	320,74	0,422
chr10	22935484	22935576	A-E	510	.	22935529	22935530	255,215,0	2	1,1	0,91
chr10	22938355	22938607	A-E	773	.	22938553	22938554	255,215,0	2	146,1	0,251
chr10	22955293	22955683	A-E	622	.	22955611	22955612	255,215,0	2	308,61	0,329
chr10	22958106	22958431	A-E	618	.	22958351	22958352	255,215,0	2	167,1	0,324
chr10	22971299	22971654	A-E	879	.	22971533	22971534	255,215,0	2	163,48	0,307
chr10	22972137	22972536	A-E	841	.	22972405	22972406	255,215,0	2	139,1	0,398
chr10	23652559	23652701	A-E	600	.	23652621	23652622	255,215,0	2	1,17	0,125
chr10	24498955	24499204	A-E	741	.	24499145	24499146	255,215,0	2	144,11	0,238
chr10	25176621	25176794	A-E	642	.	25176705	25176706	255,215,0	2	1,5	0,168
chr10	25190845	25191315	A-E	722	.	25190946	25190947	255,215,0	2	76,343	0,127
chr10	25201195	25201516	A-E	613	.	25201226	25201227	255,215,0	2	1,258	0,63
chr10	26719871	26720136	A-E	874	.	26720033	26720034	255,215,0	2	120,59	0,206
chr10	26728522	26728850	A-E	611	.	26728677	26728678	255,215,0	2	139,155	0,173
chr10	26728870	26729238	A-E	569	.	26729192	26729193	255,215,0	2	279,2	0,366
chr10	26737474	26738103	A-E	560	.	26737806	26737807	255,215,0	2	274,238	0,391
chr10	26768791	26768884	A-E	759	.	26768829	26768830	255,215,0	2	6,21	0,72
chr10	26769554	26769789	A-E	730	.	26769565	26769566	255,215,0	2	1,213	0,22
chr10	26769950	26770105	A-E	731	.	26770001	26770002	255,215,0	2	2,53	0,102
chr10	26775885	26776759	A-E	931	.	26776045	26776046	255,215,0	2	118,670	0,204
chr10	27026601	27027004	A-E	864	.	27026840	27026841	255,215,0	2	236,159	0,244
chr10	27027283	27027541	A-E	845	.	27027356	27027357	255,215,0	2	21,132	0,126
chr10	27027695	27027811	A-E	852	.	27027752	27027753	255,215,0	2	1,2	0,114
chr10	27069899	27070563	A-E	492	.	27070181	27070182	255,215,0	2	211,310	0,354
chr10	27445269	27445361	A-E	512	.	27445314	27445315	255,215,0	2	1,1	0,91
chr10	27531769	27532240	A-E	533	.	27532023	27532024	255,215,0	2	246,208	0,263
chr10	28623868	28624353	A-E	814	.	28624234	28624235	255,215,0	2	299,50	0,435
chr10	28700580	28701041	A-E	957	.	28700795	28700796	255,215,0	2	164,194	0,267
chr10	29922205	29922549	A-E	718	.	29922391	29922392	255,215,0	2	124,94	0,250
chr10	29947803	29948305	A-E	973	.	29948002	29948003	255,215,0	2	120,223	0,279
chr10	29948331	29948643	A-E	533	.	29948336	29948337	255,215,0	2	1,302	0,10
chr10	30720407	30720642	A-E	541	.	30720474	30720475	255,215,0	2	17,117	0,118
chr10	30756708	30756891	A-E	510	.	30756778	30756779	255,215,0	2	1,43	0,140
chr10	30782405	30782910	A-E	614	.	30782613	30782614	255,215,0	2	197,285	0,220
chr10	30782963	30783595	A-E	845	.	30783167	30783168	255,215,0	2	204,427	0,205
chr10	30786722	30786944	A-E	864	.	30786876	30786877	255,215,0	2	145,57	0,165
chr10	30791299	30791558	A-E	913	.	30791361	30791362	255,215,0	2	63,196	0,63
chr10	30799622	30800053	A-E	538	.	30799704	30799705	255,215,0	2	43,308	0,123
chr10	30818244	30819051	A-E	855	.	30818561	30818562	255,215,0	2	311,482	0,325
chr10	30823622	30823760	A-E	447	.	30823690	30823691	255,215,0	2	1,1	0,137
chr10	30872538	30873163	A-E	638	.	30872702	30872703	255,215,0	2	154,449	0,176
chr10	30876225	30877110	A-E	763	.	30876752	30876753	255,215,0	2	457,286	0,599
chr10	30994223	30994518	A-E	842	.	30994466	30994467	255,215,0	2	199,7	0,288
chr10	31036627	31036865	A-E	619	.	31036759	31036760	255,215,0	2	35,7	0,231
chr10	31293680	31294164	A-E	656	.	31294018	31294019	255,215,0	2	294,100	0,384
chr10	31423488	31423889	A-E	748	.	31423799	31423800	255,215,0	2	223,1	0,400
chr10	31630703	31631062	A-E	554	.	31630713	31630714	255,215,0	2	2,340	0,19
chr10	31631924	31632253	A-E	809	.	31631951	31631952	255,215,0	2	1,274	0,55
chr10	31673226	31673486	A-E	950	.	31673322	31673323	255,215,0	2	1,67	0,193
chr10	31870933	31871207	A-E	725	.	31871086	31871087	255,215,0	2	127,93	0,181
chr10	31991028	31991162	A-E	567	.	31991089	31991090	255,215,0	2	1,12	0,122
chr10	32047879	32048374	A-E	819	.	32048137	32048138	255,215,0	2	244,222	0,273
chr10	32218329	32218518	A-E	393	.	32218507	32218508	255,215,0	2	170,1	0,188
chr10	32438323	32438553	A-E	514	.	32438445	32438446	255,215,0	2	17,1	0,229
chr10	32606832	32606984	A-E	841	.	32606879	32606880	255,215,0	2	1,57	0,95
chr10	32607439	32608014	A-E	932	.	32607605	32607606	255,215,0	2	165,406	0,169
chr10	32615387	32615575	A-E	485	.	32615480	32615481	255,215,0	2	1,1	0,187
chr10	32621222	32621521	A-E	986	.	32621373	32621374	255,215,0	2	76,72	0,227
chr10	33269452	33269916	A-E	426	.	33269601	33269602	255,215,0	2	139,303	0,161
chr10	33798158	33798349	A-E	436	.	33798266	33798267	255,215,0	2	57,30	0,161
chr10	34543561	34543978	A-E	519	.	34543731	34543732	255,215,0	2	119,195	0,222
chr10	34817271	34817427	A-E	680	.	34817425	34817426	255,215,0	2	155,1	0,155
chr10	35070002	35070125	A-E	770	.	35070066	35070067	255,215,0	2	7,1	0,122
chr10	35417102	35417427	A-E	883	.	35417117	35417118	255,215,0	2	2,295	0,30
chr10	35421114	35421320	A-E	745	.	35421180	35421181	255,215,0	2	14,86	0,120
chr10	35425292	35425645	A-E	750	.	35425386	35425387	255,215,0	2	24,188	0,165
chr10	35438214	35438795	A-E	511	.	35438572	35438573	255,215,0	2	331,195	0,386
chr10	35668149	35668482	A-E	627	.	35668240	35668241	255,215,0	2	1,150	0,183
chr10	35740464	35740561	A-E	463	.	35740491	35740492	255,215,0	2	1,43	0,54
chr10	36110264	36110474	A-E	643	.	36110418	36110419	255,215,0	2	101,1	0,209
chr10	43600895	43601120	A-E	517	.	43601048	43601049	255,215,0	2	136,53	0,172
chr10	43616495	43616668	A-E	790	.	43616561	43616562	255,215,0	2	1,40	0,133
chr10	43635714	43636276	A-E	612	.	43636097	43636098	255,215,0	2	323,118	0,444
chr10	43782816	43783033	A-E	349	.	43782933	43782934	255,215,0	2	31,13	0,204
chr10	43905259	43905708	A-E	767	.	43905445	43905446	255,215,0	2	108,183	0,266
chr10	43913618	43913796	A-E	812	.	43913709	43913710	255,215,0	2	6,1	0,177
chr10	45441757	45442014	A-E	498	.	45441852	45441853	255,215,0	2	4,69	0,188
chr10	45442892	45443532	A-E	472	.	45443383	45443384	255,215,0	2	417,74	0,566
chr10	45445885	45445945	A-E	465	.	45445916	45445917	255,215,0	2	6,2	0,58
chr10	45453721	45453921	A-E	591	.	45453863	45453864	255,215,0	2	94,9	0,191
chr10	45458620	45459179	A-E	691	.	45458907	45458908	255,215,0	2	260,243	0,316
chr10	45459640	45459966	A-E	846	.	45459786	45459787	255,215,0	2	1,33	0,293
chr10	45461456	45461865	A-E	873	.	45461639	45461640	255,215,0	2	3,45	0,364
chr10	45464299	45464380	A-E	634	.	45464313	45464314	255,215,0	2	1,53	0,28
chr10	45470476	45470795	A-E	711	.	45470516	45470517	255,215,0	2	39,276	0,43
chr10	45849565	45849969	A-E	736	.	45849853	45849854	255,215,0	2	199,26	0,378
chr10	45875620	45875915	A-E	689	.	45875806	45875807	255,215,0	2	135,56	0,239
chr10	45914192	45914546	A-E	552	.	45914347	45914348	255,215,0	2	1,43	0,311
chr10	45915972	45916032	A-E	881	.	45916025	45916026	255,215,0	2	48,1	0,59
chr10	45916594	45916964	A-E	816	.	45916943	45916944	255,215,0	2	330,1	0,369
chr10	45965771	45965877	A-E	718	.	45965831	45965832	255,215,0	2	17,1	0,105
chr10	46075869	46076122	A-E	467	.	46076094	46076095	255,215,0	2	199,1	0,252
chr10	48481377	48481591	A-E	735	.	48481448	48481449	255,215,0	2	1,72	0,142
chr10	49495763	49496101	A-E	499	.	49496062	49496063	255,215,0	2	263,1	0,337
chr10	49842303	49842752	A-E	644	.	49842492	49842493	255,215,0	2	163,233	0,216
chr10	49847565	49847971	A-E	576	.	49847910	49847911	255,215,0	2	325,39	0,367
chr10	49876110	49876652	A-E	948	.	49876469	49876470	255,215,0	2	333,156	0,386
chr10	49879351	49879455	A-E	965	.	49879402	49879403	255,215,0	2	1,1	0,103
chr10	49879628	49879846	A-E	619	.	49879753	49879754	255,215,0	2	82,49	0,169
chr10	49881003	49881077	A-E	856	.	49881035	49881036	255,215,0	2	1,9	0,65
chr10	49891983	49892370	A-E	947	.	49892072	49892073	255,215,0	2	42,249	0,138
chr10	49967237	49967344	A-E	809	.	49967291	49967292	255,215,0	2	5,2	0,105
chr10	49967578	49967897	A-E	708	.	49967654	49967655	255,215,0	2	8,174	0,145
chr10	50008368	50008657	A-E	483	.	50008623	50008624	255,215,0	2	223,1	0,288
chr10	50385443	50385844	A-E	932	.	50385614	50385615	255,215,0	2	127,185	0,216
chr10	50398133	50398290	A-E	500	.	50398227	50398228	255,215,0	2	34,1	0,156
chr10	50571042	50571294	A-E	519	.	50571253	50571254	255,215,0	2	173,1	0,251
chr10	50742859	50743547	A-E	499	.	50743005	50743006	255,215,0	2	133,528	0,160
chr10	50776206	50776746	A-E	587	.	50776484	50776485	255,215,0	2	213,195	0,345
chr10	52107208	52107553	A-E	654	.	52107380	52107381	255,215,0	2	1,1	0,344
chr10	52191787	52192182	A-E	609	.	52191988	52191989	255,215,0	2	10,1	0,394
chr10	52216561	52216792	A-E	845	.	52216697	52216698	255,215,0	2	43,1	0,230
chr10	52271779	52272070	A-E	611	.	52271924	52271925	255,215,0	2	1,1	0,290
chr10	52300578	52300747	A-E	746	.	52300600	52300601	255,215,0	2	1,124	0,45
chr10	60026015	60026385	A-E	681	.	60026201	60026202	255,215,0	2	163,160	0,210
chr10	60082310	60082557	A-E	818	.	60082419	60082420	255,215,0	2	2,30	0,217
chr10	60796573	60796761	A-E	631	.	60796670	60796671	255,215,0	2	8,1	0,187
chr10	60820571	60820938	A-E	931	.	60820754	60820755	255,215,0	2	1,1	0,366
chr10	61664562	61664999	A-E	784	.	61664892	61664893	255,215,0	2	283,58	0,379
chr10	61665210	61665415	A-E	666	.	61665364	61665365	255,215,0	2	125,20	0,185
chr10	61997048	61997297	A-E	676	.	61997110	61997111	255,215,0	2	1,124	0,125
chr10	62111952	62112088	A-E	612	.	62112017	62112018	255,215,0	2	1,5	0,131
chr10	63656927	63657133	A-E	803	.	63656931	63656932	255,215,0	2	1,198	0,8
chr10	63658924	63659147	A-E	517	.	63659030	63659031	255,215,0	2	62,72	0,151
chr10	63664488	63664743	A-E	436	.	63664649	63664650	255,215,0	2	115,47	0,208
chr10	63701117	63701444	A-E	453	.	63701169	63701170	255,215,0	2	49,271	0,56
chr10	63701578	63701680	A-E	589	.	63701628	63701629	255,215,0	2	1,1	0,101
chr10	63702592	63703184	A-E	472	.	63702854	63702855	255,215,0	2	227,293	0,299
chr10	63703432	63703559	A-E	624	.	63703510	63703511	255,215,0	2	68,37	0,90
chr10	63724155	63724169	A-E	625	.	63724161	63724162	255,215,0	2	1,1	0,13
chr10	63725873	63726180	A-E	567	.	63725955	63725956	255,215,0	2	1,142	0,165
chr10	63747685	63748213	A-E	822	.	63747936	63747937	255,215,0	2	212,237	0,291
chr10	63779948	63780456	A-E	613	.	63780394	63780395	255,215,0	2	386,1	0,507
chr10	63806320	63806697	A-E	813	.	63806403	63806404	255,215,0	2	66,276	0,101
chr10	63807017	63807353	A-E	514	.	63807185	63807186	255,215,0	2	116,115	0,221
chr10	63839926	63839992	A-E	732	.	63839960	63839961	255,215,0	2	5,1	0,65
chr10	63842469	63842743	A-E	437	.	63842550	63842551	255,215,0	2	34,145	0,129
chr10	64300187	64300318	A-E	502	.	64300221	64300222	255,215,0	2	9,71	0,60
chr10	64373293	64373504	A-E	553	.	64373410	64373411	255,215,0	2	39,15	0,196
chr10	64374179	64374536	A-E	857	.	64374337	64374338	255,215,0	2	24,63	0,294
chr10	64378382	64379331	A-E	360	.	64378831	64378832	255,215,0	2	447,497	0,452
chr10	64391865	64392698	A-E	662	.	64392368	64392369	255,215,0	2	481,306	0,527
chr10	64396638	64397604	A-E	819	.	64397524	64397525	255,215,0	2	809,1	0,965
chr10	64397818	64398131	A-E	701	.	64397963	64397964	255,215,0	2	136,157	0,156
chr10	64400211	64400508	A-E	655	.	64400346	64400347	255,215,0	2	80,106	0,191
chr10	64468413	64468758	A-E	544	.	64468499	64468500	255,215,0	2	27,198	0,147
chr10	64492733	64493095	A-E	821	.	64492918	64492919	255,215,0	2	163,154	0,208
chr10	64495564	64495934	A-E	631	.	64495777	64495778	255,215,0	2	147,89	0,281
chr10	64495965	64496426	A-E	687	.	64496252	64496253	255,215,0	2	278,163	0,298
chr10	65181358	65181626	A-E	677	.	65181444	65181445	255,215,0	2	1,96	0,172
chr10	65282188	65282459	A-E	506	.	65282344	65282345	255,215,0	2	49,6	0,265
chr10	65467084	65467405	A-E	933	.	65467281	65467282	255,215,0	2	119,44	0,277
chr10	69523690	69523854	A-E	440	.	69523845	69523846	255,215,0	2	148,1	0,163
chr10	69523880	69524330	A-E	542	.	69524239	69524240	255,215,0	2	340,71	0,379
chr10	69543460	69543596	A-E	476	.	69543527	69543528	255,215,0	2	1,1	0,135
chr10	70803736	70803851	A-E	633	.	70803770	70803771	255,215,0	2	1,47	0,68
chr10	70804179	70804602	A-E	886	.	70804500	70804501	255,215,0	2	288,67	0,356
chr10	70805220	70805884	A-E	805	.	70805438	70805439	255,215,0	2	209,435	0,229
chr10	70807891	70808112	A-E	590	.	70808011	70808012	255,215,0	2	114,94	0,127
chr10	70811970	70812239	A-E	859	.	70812006	70812007	255,215,0	2	7,202	0,67
chr10	70815943	70816217	A-E	731	.	70816017	70816018	255,215,0	2	13,137	0,137
chr10	70816608	70816807	A-E	661	.	70816703	70816704	255,215,0	2	19,27	0,172
chr10	70817174	70817630	A-E	559	.	70817238	70817239	255,215,0	2	54,380	0,76
chr10	70821151	70821852	A-E	562	.	70821360	70821361	255,215,0	2	138,419	0,282
chr10	70824962	70825368	A-E	701	.	70825357	70825358	255,215,0	2	389,3	0,403
chr10	70825489	70826129	A-E	756	.	70825819	70825820	255,215,0	2	319,297	0,343
chr10	70846057	70846170	A-E	686	.	70846083	70846084	255,215,0	2	1,61	0,52
chr10	70849672	70851282	A-E	502	.	70850022	70850023	255,215,0	2	326,1235	0,375
chr10	70851734	70852160	A-E	559	.	70852000	70852001	255,215,0	2	244,137	0,289
chr10	70852777	70853304	A-E	548	.	70852811	70852812	255,215,0	2	1,459	0,68
chr10	70884620	70884824	A-E	675	.	70884717	70884718	255,215,0	2	66,75	0,129
chr10	71077076	71077284	A-E	678	.	71077147	71077148	255,215,0	2	41,105	0,103
chr10	71169752	71169974	A-E	515	.	71169862	71169863	255,215,0	2	1,1	0,221
chr10	72253805	72253950	A-E	685	.	72253867	72253868	255,215,0	2	5,24	0,121
chr10	72254256	72254507	A-E	804	.	72254295	72254296	255,215,0	2	1,172	0,79
chr10	72254726	72255114	A-E	743	.	72254951	72254952	255,215,0	2	65,1	0,387
chr10	72336690	72336887	A-E	839	.	72336710	72336711	255,215,0	2	1,156	0,41
chr10	73137195	73137343	A-E	805	.	73137282	73137283	255,215,0	2	57,30	0,118
chr10	73454502	73454799	A-E	533	.	73454532	73454533	255,215,0	2	2,237	0,60
chr10	73486064	73486279	A-E	771	.	73486144	73486145	255,215,0	2	12,66	0,149
chr10	73486376	73486761	A-E	486	.	73486594	73486595	255,215,0	2	53,1	0,384
chr10	73487625	73488016	A-E	754	.	73487849	73487850	255,215,0	2	77,19	0,372
chr10	73528339	73528873	A-E	588	.	73528812	73528813	255,215,0	2	414,1	0,533
chr10	73529064	73529499	A-E	795	.	73529393	73529394	255,215,0	2	307,82	0,353
chr10	73595574	73595594	A-E	597	.	73595585	73595586	255,215,0	2	4,1	0,19
chr10	73595852	73596345	A-E	862	.	73596140	73596141	255,215,0	2	218,134	0,359
chr10	73596416	73596690	A-E	781	.	73596552	73596553	255,215,0	2	1,1	0,273
chr10	73627974	73628371	A-E	472	.	73628193	73628194	255,215,0	2	171,128	0,269
chr10	73631235	73631324	A-E	645	.	73631253	73631254	255,215,0	2	1,53	0,36
chr10	73649387	73649415	A-E	741	.	73649392	73649393	255,215,0	2	1,17	0,11
chr10	73745585	73745830	A-E	701	.	73745707	73745708	255,215,0	2	1,1	0,244
chr10	73978660	73978911	A-E	761	.	73978720	73978721	255,215,0	2	20,150	0,101
chr10	74007983	74008154	A-E	557	.	74008116	74008117	255,215,0	2	97,1	0,170
chr10	74014911	74015029	A-E	903	.	74015002	74015003	255,215,0	2	76,11	0,107
chr10	74016969	74017226	A-E	663	.	74017049	74017050	255,215,0	2	23,119	0,138
chr10	74019515	74019657	A-E	780	.	74019543	74019544	255,215,0	2	2,87	0,55
chr10	74020239	74021717	A-E	692	.	74020384	74020385	255,215,0	2	135,1321	0,157
chr10	74032298	74032824	A-E	659	.	74032473	74032474	255,215,0	2	147,321	0,205
chr10	74055686	74056073	A-E	982	.	74056015	74056016	255,215,0	2	312,40	0,347
chr10	74056833	74058104	A-E	975	.	74057178	74057179	255,215,0	2	305,884	0,387
chr10	74058141	74058368	A-E	863	.	74058254	74058255	255,215,0	2	1,1	0,226
chr10	74078612	74078870	A-E	915	.	74078848	74078849	255,215,0	2	217,1	0,257
chr10	74079061	74079324	A-E	782	.	74079213	74079214	255,215,0	2	103,60	0,203
chr10	74079380	74080359	A-E	702	.	74079579	74079580	255,215,0	2	167,746	0,233
chr10	74080430	74080993	A-E	728	.	74080645	74080646	255,215,0	2	193,325	0,238
chr10	74090770	74091153	A-E	826	.	74090818	74090819	255,215,0	2	1,286	0,97
chr10	74091361	74091474	A-E	821	.	74091417	74091418	255,215,0	2	1,1	0,112
chr10	74091661	74092150	A-E	763	.	74091919	74091920	255,215,0	2	210,181	0,308
chr10	74323187	74323566	A-E	635	.	74323385	74323386	255,215,0	2	29,11	0,368
chr10	74436264	74436425	A-E	837	.	74436398	74436399	255,215,0	2	110,1	0,160
chr10	74854101	74854377	A-E	684	.	74854238	74854239	255,215,0	2	1,1	0,275
chr10	74877758	74878048	A-E	755	.	74877900	74877901	255,215,0	2	1,6	0,284
chr10	75172714	75173185	A-E	401	.	75172804	75172805	255,215,0	2	63,352	0,119
chr10	75386302	75386455	A-E	466	.	75386382	75386383	255,215,0	2	10,1	0,152
chr10	75648556	75649146	A-E	466	.	75648995	75648996	255,215,0	2	396,107	0,483
chr10	76345322	76345611	A-E	479	.	76345418	76345419	255,215,0	2	1,96	0,193
chr10	76358691	76358959	A-E	871	.	76358800	76358801	255,215,0	2	1,49	0,219
chr10	77365986	77366315	A-E	639	.	77366195	77366196	255,215,0	2	168,78	0,251
chr10	77370971	77371342	A-E	533	.	77371092	77371093	255,215,0	2	49,176	0,195
chr10	79002896	79003188	A-E	488	.	79003041	79003042	255,215,0	2	1,1	0,291
chr10	79469822	79470117	A-E	911	.	79469970	79469971	255,215,0	2	63,61	0,234
chr10	79470426	79470624	A-E	675	.	79470597	79470598	255,215,0	2	147,1	0,197
chr10	79596032	79596523	A-E	713	.	79596220	79596221	255,215,0	2	127,240	0,251
chr10	79633336	79633510	A-E	606	.	79633396	79633397	255,215,0	2	1,54	0,120
chr10	79637463	79637788	A-E	505	.	79637653	79637654	255,215,0	2	62,5	0,320
chr10	80166856	80166996	A-E	744	.	80166942	80166943	255,215,0	2	39,5	0,135
chr10	80732492	80734123	A-E	781	.	80733459	80733460	255,215,0	2	949,644	0,987
chr10	81004002	81004134	A-E	717	.	81004067	81004068	255,215,0	2	1,1	0,131
chr10	81004480	81004949	A-E	669	.	81004782	81004783	255,215,0	2	220,83	0,386
chr10	81005366	81005598	A-E	716	.	81005459	81005460	255,215,0	2	81,125	0,107
chr10	81005925	81006152	A-E	818	.	81005986	81005987	255,215,0	2	1,105	0,122
chr10	81006414	81006827	A-E	897	.	81006669	81006670	255,215,0	2	187,89	0,324
chr10	81008258	81008603	A-E	552	.	81008379	81008380	255,215,0	2	79,181	0,164
chr10	81009590	81010024	A-E	806	.	81009643	81009644	255,215,0	2	53,379	0,55
chr10	81010188	81010619	A-E	766	.	81010280	81010281	255,215,0	2	71,317	0,114
chr10	81025991	81026714	A-E	927	.	81026491	81026492	255,215,0	2	479,200	0,523
chr10	81077317	81078576	A-E	768	.	81077647	81077648	255,215,0	2	253,850	0,409
chr10	81083033	81083464	A-E	676	.	81083189	81083190	255,215,0	2	122,240	0,191
chr10	81091409	81091966	A-E	552	.	81091731	81091732	255,215,0	2	291,202	0,355
chr10	81947273	81947482	A-E	513	.	81947376	81947377	255,215,0	2	1,2	0,207
chr10	81947700	81948102	A-E	927	.	81947725	81947726	255,215,0	2	1,352	0,50
chr10	81956011	81956585	A-E	937	.	81956251	81956252	255,215,0	2	218,310	0,264
chr10	81962798	81963579	A-E	507	.	81963387	81963388	255,215,0	2	567,168	0,613
chr10	82209051	82209233	A-E	579	.	82209141	82209142	255,215,0	2	1,1	0,181
chr10	82214819	82214901	A-E	464	.	82214870	82214871	255,215,0	2	23,1	0,81
chr10	82215085	82215437	A-E	787	.	82215323	82215324	255,215,0	2	127,1	0,351
chr10	82225766	82225934	A-E	739	.	82225814	82225815	255,215,0	2	1,72	0,96
chr10	82232043	82232438	A-E	973	.	82232280	82232281	255,215,0	2	206,125	0,270
chr10	85932711	85932830	A-E	735	.	85932797	85932798	255,215,0	2	56,1	0,118
chr10	85937530	85937952	A-E	536	.	85937585	85937586	255,215,0	2	1,311	0,111
chr10	85939285	85939414	A-E	643	.	85939358	85939359	255,215,0	2	19,1	0,128
chr10	86089822	86090305	A-E	701	.	86090053	86090054	255,215,0	2	231,250	0,233
chr10	88097799	88098090	A-E	858	.	88097943	88097944	255,215,0	2	1,2	0,289
chr10	88159465	88159827	A-E	411	.	88159631	88159632	255,215,0	2	1,30	0,332
chr10	88160011	88160294	A-E	614	.	88160174	88160175	255,215,0	2	73,28	0,255
chr10	88160347	88160841	A-E	652	.	88160713	88160714	255,215,0	2	353,113	0,381
chr10	88171108	88171487	A-E	912	.	88171270	88171271	255,215,0	2	1,54	0,325
chr10	88172899	88173132	A-E	777	.	88173111	88173112	255,215,0	2	193,1	0,232
chr10	88471893	88472403	A-E	817	.	88472353	88472354	255,215,0	2	413,1	0,509
chr10	88517208	88517667	A-E	553	.	88517485	88517486	255,215,0	2	257,161	0,298
chr10	89602886	89603081	A-E	527	.	89603055	89603056	255,215,0	2	146,1	0,194
chr10	89735979	89736206	A-E	631	.	89736069	89736070	255,215,0	2	1,46	0,181
chr10	89822298	89822728	A-E	684	.	89822335	89822336	255,215,0	2	7,361	0,69
chr10	89840065	89840254	A-E	460	.	89840149	89840150	255,215,0	2	1,21	0,168
chr10	89851162	89851493	A-E	848	.	89851400	89851401	255,215,0	2	148,1	0,330
chr10	89866166	89866329	A-E	516	.	89866240	89866241	255,215,0	2	1,15	0,148
chr10	89867228	89867664	A-E	570	.	89867375	89867376	255,215,0	2	80,221	0,215
chr10	89870251	89870340	A-E	756	.	89870275	89870276	255,215,0	2	1,40	0,49
chr10	89878478	89878771	A-E	568	.	89878680	89878681	255,215,0	2	114,1	0,292
chr10	90030953	90031359	A-E	826	.	90031180	90031181	255,215,0	2	223,173	0,233
chr10	90031651	90031893	A-E	956	.	90031779	90031780	255,215,0	2	89,74	0,168
chr10	90145334	90145344	A-E	940	.	90145338	90145339	255,215,0	2	2,2	0,8
chr10	90146861	90147221	A-E	671	.	90147115	90147116	255,215,0	2	174,24	0,336
chr10	90515549	90515782	A-E	585	.	90515653	90515654	255,215,0	2	4,28	0,205
chr10	90608310	90608527	A-E	733	.	90608425	90608426	255,215,0	2	81,67	0,150
chr10	90643265	90643581	A-E	540	.	90643487	90643488	255,215,0	2	144,14	0,302
chr10	90753005	90753409	A-E	889	.	90753060	90753061	255,215,0	2	43,336	0,68
chr10	90753757	90754128	A-E	970	.	90754031	90754032	255,215,0	2	258,80	0,291
chr10	90759367	90759687	A-E	819	.	90759558	90759559	255,215,0	2	93,30	0,290
chr10	90760903	90761071	A-E	630	.	90761027	90761028	255,215,0	2	114,33	0,135
chr10	90923331	90923726	A-E	852	.	90923649	90923650	255,215,0	2	246,4	0,391
chr10	91002651	91002940	A-E	574	.	91002772	91002773	255,215,0	2	53,99	0,190
chr10	91056148	91056487	A-E	606	.	91056303	91056304	255,215,0	2	98,126	0,213
chr10	91462035	91462111	A-E	615	.	91462090	91462091	255,215,0	2	36,1	0,75
chr10	91647685	91647987	A-E	495	.	91647741	91647742	255,215,0	2	31,219	0,83
chr10	91806926	91807024	A-E	817	.	91806970	91806971	255,215,0	2	1,9	0,89
chr10	91807139	91807513	A-E	466	.	91807325	91807326	255,215,0	2	1,1	0,373
chr10	91811441	91811607	A-E	790	.	91811470	91811471	255,215,0	2	21,127	0,39
chr10	92706865	92707161	A-E	530	.	92706919	92706920	255,215,0	2	13,199	0,97
chr10	92752202	92752539	A-E	738	.	92752353	92752354	255,215,0	2	1,35	0,302
chr10	92758541	92758752	A-E	626	.	92758688	92758689	255,215,0	2	86,2	0,209
chr10	92759082	92759471	A-E	754	.	92759276	92759277	255,215,0	2	2,1	0,388
chr10	92760847	92761039	A-E	572	.	92760968	92760969	255,215,0	2	53,1	0,191
chr10	92923893	92924265	A-E	477	.	92924063	92924064	255,215,0	2	1,31	0,341
chr10	92958670	92959041	A-E	550	.	92958971	92958972	255,215,0	2	240,7	0,364
chr10	92961080	92961498	A-E	804	.	92961386	92961387	255,215,0	2	197,1	0,417
chr10	92981509	92981843	A-E	581	.	92981627	92981628	255,215,0	2	6,103	0,231
chr10	93971063	93971200	A-E	864	.	93971171	93971172	255,215,0	2	81,1	0,136
chr10	94351391	94351691	A-E	605	.	94351484	94351485	255,215,0	2	84,197	0,103
chr10	94516915	94517155	A-E	469	.	94517044	94517045	255,215,0	2	21,1	0,239
chr10	95222493	95222944	A-E	848	.	95222695	95222696	255,215,0	2	151,196	0,255
chr10	95475202	95475401	A-E	668	.	95475301	95475302	255,215,0	2	1,1	0,198
chr10	96366505	96366829	A-E	514	.	96366666	96366667	255,215,0	2	1,1	0,323
chr10	97054774	97055369	A-E	924	.	97055125	97055126	255,215,0	2	318,209	0,386
chr10	97120063	97120328	A-E	489	.	97120193	97120194	255,215,0	2	1,4	0,261
chr10	97518502	97518757	A-E	969	.	97518659	97518660	255,215,0	2	66,6	0,249
chr10	97521944	97522167	A-E	688	.	97522132	97522133	255,215,0	2	158,3	0,220
chr10	97527766	97528166	A-E	656	.	97527824	97527825	255,215,0	2	4,286	0,114
chr10	97545237	97545501	A-E	807	.	97545357	97545358	255,215,0	2	100,123	0,141
chr10	97545881	97546028	A-E	987	.	97545938	97545939	255,215,0	2	3,34	0,113
chr10	97547373	97547492	A-E	758	.	97547421	97547422	255,215,0	2	38,59	0,60
chr10	97579418	97579569	A-E	826	.	97579493	97579494	255,215,0	2	1,1	0,150
chr10	97591958	97592428	A-E	593	.	97592229	97592230	255,215,0	2	233,159	0,311
chr10	97597277	97597813	A-E	822	.	97597743	97597744	255,215,0	2	398,1	0,535
chr10	98029643	98030010	A-E	413	.	98029863	98029864	255,215,0	2	210,136	0,231
chr10	98032542	98032692	A-E	946	.	98032629	98032630	255,215,0	2	44,18	0,132
chr10	98048117	98048308	A-E	955	.	98048169	98048170	255,215,0	2	6,92	0,99
chr10	98455139	98455586	A-E	569	.	98455509	98455510	255,215,0	2	364,69	0,378
chr10	98463832	98464074	A-E	682	.	98463952	98463953	255,215,0	2	1,1	0,241
chr10	98464941	98465141	A-E	585	.	98465036	98465037	255,215,0	2	1,9	0,191
chr10	98468328	98468564	A-E	684	.	98468492	98468493	255,215,0	2	155,62	0,174
chr10	98476098	98476599	A-E	652	.	98476393	98476394	255,215,0	2	243,152	0,349
chr10	98478120	98479023	A-E	952	.	98478502	98478503	255,215,0	2	351,488	0,415
chr10	99408798	99409067	A-E	748	.	99408957	99408958	255,215,0	2	94,44	0,225
chr10	100163862	100164068	A-E	622	.	100163984	100163985	255,215,0	2	40,1	0,205
chr10	100164456	100164686	A-E	711	.	100164575	100164576	255,215,0	2	17,7	0,223
chr10	101736797	101737134	A-E	533	.	101736958	101736959	255,215,0	2	50,64	0,273
chr10	101743110	101743480	A-E	827	.	101743170	101743171	255,215,0	2	1,250	0,120
chr10	101744070	101744300	A-E	770	.	101744184	101744185	255,215,0	2	1,1	0,229
chr10	101754114	101754425	A-E	557	.	101754202	101754203	255,215,0	2	64,198	0,113
chr10	101765990	101766360	A-E	573	.	101766266	101766267	255,215,0	2	218,34	0,336
chr10	101780024	101780319	A-E	535	.	101780172	101780173	255,215,0	2	8,5	0,290
chr10	102086767	102087142	A-E	685	.	102086956	102086957	255,215,0	2	84,79	0,296
chr10	103453403	103453880	A-E	695	.	103453586	103453587	255,215,0	2	163,272	0,205
chr10	103538980	103539052	A-E	817	.	103539015	103539016	255,215,0	2	1,1	0,71
chr10	103574394	103574831	A-E	510	.	103574800	103574801	255,215,0	2	378,1	0,436
chr10	103648556	103648892	A-E	669	.	103648723	103648724	255,215,0	2	1,1	0,335
chr10	103661353	103661648	A-E	823	.	103661618	103661619	255,215,0	2	238,1	0,294
chr10	103662146	103662497	A-E	883	.	103662404	103662405	255,215,0	2	221,55	0,296
chr10	103875750	103875827	A-E	581	.	103875794	103875795	255,215,0	2	13,1	0,76
chr10	103877464	103877788	A-E	973	.	103877717	103877718	255,215,0	2	225,41	0,283
chr10	104196250	104196338	A-E	502	.	104196268	104196269	255,215,0	2	9,60	0,28
chr10	104406463	104406725	A-E	807	.	104406694	104406695	255,215,0	2	202,1	0,261
chr10	104406801	104407099	A-E	796	.	104407025	104407026	255,215,0	2	153,1	0,297
chr10	104470539	104470788	A-E	475	.	104470555	104470556	255,215,0	2	1,217	0,32
chr10	104555646	104555966	A-E	555	.	104555807	104555808	255,215,0	2	5,1	0,319
chr10	104556220	104556459	A-E	682	.	104556322	104556323	255,215,0	2	54,87	0,152
chr10	104562998	104563277	A-E	444	.	104563136	104563137	255,215,0	2	67,69	0,210
chr10	104885050	104885299	A-E	787	.	104885196	104885197	255,215,0	2	45,1	0,248
chr10	104953975	104954222	A-E	810	.	104954114	104954115	255,215,0	2	104,72	0,175
chr10	105302775	105302952	A-E	567	.	105302861	105302862	255,215,0	2	1,4	0,173
chr10	105451160	105451473	A-E	686	.	105451218	105451219	255,215,0	2	1,196	0,117
chr10	105451742	105452024	A-E	674	.	105451929	105451930	255,215,0	2	95,1	0,281
chr10	105456300	105456542	A-E	468	.	105456433	105456434	255,215,0	2	118,93	0,149
chr10	105519063	105519154	A-E	502	.	105519108	105519109	255,215,0	2	2,1	0,90
chr10	105532054	105532211	A-E	533	.	105532108	105532109	255,215,0	2	1,49	0,108
chr10	105667994	105668449	A-E	708	.	105668209	105668210	255,215,0	2	166,190	0,265
chr10	108691191	108691511	A-E	584	.	108691421	108691422	255,215,0	2	142,1	0,319
chr10	108695824	108695948	A-E	479	.	108695885	108695886	255,215,0	2	1,1	0,123
chr10	109673400	109673693	A-E	481	.	109673479	109673480	255,215,0	2	4,138	0,155
chr10	111769939	111770330	A-E	600	.	111770013	111770014	255,215,0	2	12,253	0,138
chr10	111827805	111828011	A-E	849	.	111827810	111827811	255,215,0	2	1,196	0,10
chr10	111834173	111834352	A-E	524	.	111834275	111834276	255,215,0	2	31,4	0,175
chr10	112084573	112085018	A-E	583	.	112084783	112084784	255,215,0	2	47,70	0,375
chr10	112086434	112086715	A-E	521	.	112086566	112086567	255,215,0	2	1,17	0,264
chr10	112115007	112115281	A-E	965	.	112115100	112115101	255,215,0	2	45,131	0,143
chr10	112117126	112117443	A-E	989	.	112117280	112117281	255,215,0	2	104,112	0,205
chr10	112168008	112168205	A-E	724	.	112168117	112168118	255,215,0	2	24,1	0,196
chr10	112169656	112169922	A-E	791	.	112169804	112169805	255,215,0	2	130,98	0,168
chr10	112170161	112170538	A-E	512	.	112170356	112170357	255,215,0	2	107,93	0,284
chr10	112174147	112174523	A-E	726	.	112174255	112174256	255,215,0	2	1,159	0,217
chr10	112174673	112174737	A-E	848	.	112174701	112174702	255,215,0	2	1,8	0,56
chr10	112183602	112183752	A-E	468	.	112183668	112183669	255,215,0	2	1,18	0,132
chr10	112185759	112186089	A-E	912	.	112185824	112185825	255,215,0	2	31,230	0,100
chr10	112186754	112186909	A-E	687	.	112186850	112186851	255,215,0	2	40,1	0,154
chr10	112258853	112259007	A-E	744	.	112258922	112258923	255,215,0	2	1,15	0,139
chr10	112259301	112259712	A-E	720	.	112259444	112259445	255,215,0	2	115,239	0,172
chr10	112261043	112261328	A-E	932	.	112261184	112261185	255,215,0	2	113,114	0,171
chr10	112296422	112296688	A-E	784	.	112296503	112296504	255,215,0	2	1,103	0,163
chr10	112432258	112432673	A-E	416	.	112432307	112432308	255,215,0	2	25,341	0,74
chr10	112533972	112534336	A-E	949	.	112534060	112534061	255,215,0	2	1,187	0,177
chr10	112562548	112562691	A-E	803	.	112562670	112562671	255,215,0	2	103,1	0,142
chr10	112602862	112603073	A-E	596	.	112602999	112603000	255,215,0	2	68,3	0,208
chr10	112617518	112617573	A-E	502	.	112617533	112617534	255,215,0	2	1,24	0,31
chr10	112620419	112620691	A-E	882	.	112620559	112620560	255,215,0	2	131,121	0,151
chr10	112624355	112624707	A-E	757	.	112624539	112624540	255,215,0	2	112,94	0,258
chr10	114129198	114129390	A-E	552	.	114129293	114129294	255,215,0	2	1,1	0,191
chr10	114148894	114149633	A-E	632	.	114149364	114149365	255,215,0	2	422,220	0,519
chr10	114292106	114292272	A-E	795	.	114292195	114292196	255,215,0	2	14,1	0,165
chr10	114929772	114930211	A-E	664	.	114930014	114930015	255,215,0	2	215,169	0,270
chr10	115085951	115086304	A-E	963	.	115086159	115086160	255,215,0	2	77,12	0,341
chr10	115440649	115440877	A-E	904	.	115440798	115440799	255,215,0	2	91,20	0,208
chr10	115441699	115442134	A-E	932	.	115441809	115441810	255,215,0	2	37,250	0,185
chr10	115720275	115720846	A-E	915	.	115720657	115720658	255,215,0	2	333,139	0,432
chr10	115721243	115721443	A-E	702	.	115721366	115721367	255,215,0	2	72,25	0,175
chr10	116259358	116259612	A-E	850	.	116259524	116259525	255,215,0	2	80,1	0,253
chr10	116298178	116298480	A-E	546	.	116298374	116298375	255,215,0	2	93,1	0,301
chr10	116561109	116561522	A-E	480	.	116561276	116561277	255,215,0	2	108,186	0,227
chr10	116582671	116583074	A-E	636	.	116582919	116582920	255,215,0	2	102,7	0,396
chr10	120458241	120458267	A-E	909	.	120458250	120458251	255,215,0	2	3,10	0,16
chr10	120968752	120969030	A-E	647	.	120968752	120968753	255,215,0	2	1,277	0,1
chr10	120969094	120969298	A-E	798	.	120969178	120969179	255,215,0	2	2,36	0,168
chr10	120971614	120971684	A-E	547	.	120971624	120971625	255,215,0	2	1,50	0,20
chr10	121028416	121028802	A-E	673	.	121028727	121028728	255,215,0	2	296,58	0,328
chr10	121030438	121030814	A-E	342	.	121030687	121030688	255,215,0	2	194,70	0,306
chr10	121060989	121061309	A-E	508	.	121061019	121061020	255,215,0	2	4,262	0,58
chr10	121065390	121065964	A-E	879	.	121065435	121065436	255,215,0	2	19,502	0,72
chr10	121072989	121073553	A-E	570	.	121073309	121073310	255,215,0	2	271,193	0,371
chr10	121075171	121075335	A-E	747	.	121075277	121075278	255,215,0	2	77,28	0,136
chr10	121249100	121249168	A-E	634	.	121249138	121249139	255,215,0	2	12,3	0,65
chr10	121258857	121259125	A-E	437	.	121258992	121258993	255,215,0	2	4,1	0,267
chr10	121261864	121262026	A-E	836	.	121262017	121262018	255,215,0	2	147,1	0,161
chr10	121277481	121277683	A-E	604	.	121277592	121277593	255,215,0	2	23,1	0,201
chr10	121357509	121357670	A-E	944	.	121357589	121357590	255,215,0	2	1,1	0,160
chr10	121452837	121453189	A-E	786	.	121453107	121453108	255,215,0	2	190,1	0,351
chr10	121464053	121464453	A-E	847	.	121464170	121464171	255,215,0	2	64,229	0,171
chr10	121544240	121544543	A-E	562	.	121544311	121544312	255,215,0	2	19,179	0,124
chr10	122828648	122828948	A-E	627	.	122828801	122828802	255,215,0	2	95,87	0,213
chr10	125151294	125151544	A-E	911	.	125151433	125151434	255,215,0	2	30,1	0,249
chr10	125312704	125313049	A-E	761	.	125312863	125312864	255,215,0	2	1,27	0,318
chr10	125795335	125795932	A-E	574	.	125795562	125795563	255,215,0	2	171,313	0,284
chr10	125802751	125803113	A-E	642	.	125802884	125802885	255,215,0	2	107,201	0,161
chr10	125859213	125859473	A-E	776	.	125859358	125859359	255,215,0	2	45,13	0,247
chr10	125974313	125974551	A-E	894	.	125974471	125974472	255,215,0	2	132,53	0,185
chr10	125978087	125978302	A-E	643	.	125978151	125978152	255,215,0	2	1,87	0,128
chr10	125978455	125978613	A-E	817	.	125978546	125978547	255,215,0	2	27,1	0,157
chr10	125978752	125979306	A-E	671	.	125979177	125979178	255,215,0	2	384,87	0,467
chr10	126004246	126004517	A-E	640	.	126004300	126004301	255,215,0	2	23,184	0,87
chr10	126329186	126329692	A-E	586	.	126329618	126329619	255,215,0	2	410,50	0,456
chr10	126329893	126330183	A-E	555	.	126330083	126330084	255,215,0	2	164,73	0,217
chr10	126336359	126336702	A-E	850	.	126336536	126336537	255,215,0	2	146,134	0,209
chr10	126337254	126337585	A-E	709	.	126337479	126337480	255,215,0	2	219,99	0,232
chr10	126339460	126339914	A-E	886	.	126339617	126339618	255,215,0	2	116,254	0,200
chr10	126377488	126377718	A-E	921	.	126377624	126377625	255,215,0	2	45,1	0,229
chr10	126382372	126382711	A-E	575	.	126382459	126382460	255,215,0	2	1,164	0,175
chr10	126386863	126386994	A-E	595	.	126386933	126386934	255,215,0	2	44,33	0,98
chr10	126406559	126407126	A-E	701	.	126406851	126406852	255,215,0	2	227,209	0,358
chr10	126407586	126408269	A-E	835	.	126407948	126407949	255,215,0	2	358,315	0,368
chr10	126411752	126412342	A-E	743	.	126412026	126412027	255,215,0	2	243,284	0,306
chr10	126413244	126413567	A-E	622	.	126413370	126413371	255,215,0	2	1,71	0,252
chr10	126417079	126417297	A-E	554	.	126417240	126417241	255,215,0	2	109,3	0,215
chr10	126421726	126422139	A-E	834	.	126421938	126421939	255,215,0	2	159,146	0,267
chr10	126429391	126429617	A-E	621	.	126429503	126429504	255,215,0	2	1,1	0,225
chr10	126429723	126430192	A-E	646	.	126430041	126430042	255,215,0	2	242,73	0,396
chr10	126491006	126491131	A-E	449	.	126491099	126491100	255,215,0	2	64,1	0,124
chr10	129862087	129862986	A-E	716	.	129862658	129862659	255,215,0	2	524,280	0,619
chr10	129863028	129863410	A-E	486	.	129863121	129863122	255,215,0	2	11,206	0,176
chr10	133575509	133575820	A-E	830	.	133575664	133575665	255,215,0	2	1,1	0,310
chr10	133836748	133836839	A-E	448	.	133836755	133836756	255,215,0	2	1,77	0,14
chr10	134234707	134235257	A-E	692	.	134234763	134234764	255,215,0	2	1,437	0,113
chr10	134364689	134365427	A-E	529	.	134365070	134365071	255,215,0	2	378,353	0,385
chr10	134385594	134385710	A-E	660	.	134385630	134385631	255,215,0	2	1,43	0,73
chr10	134388402	134388668	A-E	779	.	134388534	134388535	255,215,0	2	1,1	0,265
chr10	134388737	134389185	A-E	780	.	134389008	134389009	255,215,0	2	220,124	0,324
chr10	134401859	134402261	A-E	547	.	134402218	134402219	255,215,0	2	318,1	0,401
chr10	135072735	135073128	A-E	512	.	135072894	135072895	255,215,0	2	101,174	0,219
chr10	135074691	135075148	A-E	882	.	135074933	135074934	255,215,0	2	231,202	0,255
chr10	135092117	135092276	A-E	791	.	135092146	135092147	255,215,0	2	13,113	0,46
chr10	135191872	135192182	A-E	636	.	135191940	135191941	255,215,0	2	1,174	0,136
chr10	135205459	135205597	A-E	479	.	135205553	135205554	255,215,0	2	90,39	0,99
chr11	237589	237684	A-E	566	.	237617	237618	255,215,0	2	1,39	0,56
chr11	268826	269269	A-E	864	.	268944	268945	255,215,0	2	102,308	0,135
chr11	269337	269903	A-E	900	.	269510	269511	255,215,0	2	154,372	0,194
chr11	312288	312763	A-E	892	.	312358	312359	255,215,0	2	3,336	0,139
chr11	316246	316608	A-E	531	.	316491	316492	255,215,0	2	171,41	0,321
chr11	317771	317871	A-E	532	.	317819	317820	255,215,0	2	1,4	0,96
chr11	456694	457084	A-E	748	.	456889	456890	255,215,0	2	3,1	0,389
chr11	628252	628842	A-E	848	.	628807	628808	255,215,0	2	545,24	0,566
chr11	629192	629570	A-E	507	.	629435	629436	255,215,0	2	158,48	0,330
chr11	1285805	1285940	A-E	788	.	1285876	1285877	255,215,0	2	12,3	0,132
chr11	1331682	1331784	A-E	748	.	1331732	1331733	255,215,0	2	1,1	0,101
chr11	1404202	1404317	A-E	510	.	1404258	1404259	255,215,0	2	23,25	0,90
chr11	1543133	1543339	A-E	586	.	1543202	1543203	255,215,0	2	25,92	0,114
chr11	1872040	1872627	A-E	606	.	1872054	1872055	255,215,0	2	4,561	0,26
chr11	1875032	1875265	A-E	837	.	1875121	1875122	255,215,0	2	31,85	0,148
chr11	1937236	1937407	A-E	517	.	1937321	1937322	255,215,0	2	1,1	0,170
chr11	2286743	2287171	A-E	498	.	2286813	2286814	255,215,0	2	18,304	0,124
chr11	2402008	2402516	A-E	786	.	2402304	2402305	255,215,0	2	207,121	0,387
chr11	2440849	2441231	A-E	379	.	2440857	2440858	255,215,0	2	1,365	0,17
chr11	2488634	2488842	A-E	601	.	2488779	2488780	255,215,0	2	87,4	0,204
chr11	2919958	2920393	A-E	607	.	2920123	2920124	255,215,0	2	131,234	0,201
chr11	3077664	3078057	A-E	680	.	3077727	3077728	255,215,0	2	1,266	0,127
chr11	3806417	3806908	A-E	773	.	3806631	3806632	255,215,0	2	164,225	0,266
chr11	3859822	3860019	A-E	595	.	3859940	3859941	255,215,0	2	117,76	0,121
chr11	3860220	3860837	A-E	575	.	3860517	3860518	255,215,0	2	230,251	0,366
chr11	3880869	3881074	A-E	451	.	3880972	3880973	255,215,0	2	16,14	0,191
chr11	3892609	3892771	A-E	790	.	3892762	3892763	255,215,0	2	146,1	0,161
chr11	3902068	3902471	A-E	591	.	3902355	3902356	255,215,0	2	253,81	0,322
chr11	3915429	3915739	A-E	599	.	3915571	3915572	255,215,0	2	1,25	0,285
chr11	4413870	4414271	A-E	520	.	4414070	4414071	255,215,0	2	1,1	0,400
chr11	5301836	5302123	A-E	585	.	5301937	5301938	255,215,0	2	1,84	0,203
chr11	5836872	5837003	A-E	667	.	5836926	5836927	255,215,0	2	1,23	0,108
chr11	6343181	6343345	A-E	504	.	6343262	6343263	255,215,0	2	1,1	0,163
chr11	6667820	6668268	A-E	786	.	6668017	6668018	255,215,0	2	151,203	0,245
chr11	7540303	7540389	A-E	612	.	7540345	7540346	255,215,0	2	1,1	0,85
chr11	7541522	7541869	A-E	960	.	7541726	7541727	255,215,0	2	177,115	0,232
chr11	7600846	7601278	A-E	497	.	7601077	7601078	255,215,0	2	33,1	0,431
chr11	8349327	8349765	A-E	824	.	8349512	8349513	255,215,0	2	113,180	0,258
chr11	9587499	9588027	A-E	825	.	9587719	9587720	255,215,0	2	161,247	0,281
chr11	9594309	9594667	A-E	513	.	9594365	9594366	255,215,0	2	1,245	0,113
chr11	9623030	9623285	A-E	726	.	9623165	9623166	255,215,0	2	72,56	0,199
chr11	9634763	9635206	A-E	705	.	9634870	9634871	255,215,0	2	70,297	0,146
chr11	9636768	9636900	A-E	740	.	9636823	9636824	255,215,0	2	4,25	0,107
chr11	9648585	9648855	A-E	649	.	9648718	9648719	255,215,0	2	5,8	0,262
chr11	9703256	9703389	A-E	522	.	9703322	9703323	255,215,0	2	2,1	0,132
chr11	9737928	9738284	A-E	558	.	9738105	9738106	255,215,0	2	1,1	0,355
chr11	9738403	9738623	A-E	564	.	9738407	9738408	255,215,0	2	1,211	0,9
chr11	9770028	9770265	A-E	450	.	9770205	9770206	255,215,0	2	122,3	0,234
chr11	10480550	10480997	A-E	684	.	10480814	10480815	255,215,0	2	217,134	0,313
chr11	11864878	11865300	A-E	568	.	11864974	11864975	255,215,0	2	83,312	0,110
chr11	13161981	13162352	A-E	778	.	13162106	13162107	255,215,0	2	1,121	0,250
chr11	13359856	13360227	A-E	596	.	13360060	13360061	255,215,0	2	40,1	0,370
chr11	14786761	14787055	A-E	538	.	14786863	14786864	255,215,0	2	1,89	0,205
chr11	14790528	14790650	A-E	603	.	14790576	14790577	255,215,0	2	1,25	0,97
chr11	16923588	16923993	A-E	849	.	16923816	16923817	255,215,0	2	61,9	0,396
chr11	17374298	17375700	A-E	503	.	17374968	17374969	255,215,0	2	633,694	0,708
chr11	18404883	18405218	A-E	534	.	18405077	18405078	255,215,0	2	109,54	0,281
chr11	18405328	18405801	A-E	933	.	18405463	18405464	255,215,0	2	74,275	0,198
chr11	18654728	18655018	A-E	629	.	18654881	18654882	255,215,0	2	31,13	0,277
chr11	19454203	19454380	A-E	881	.	19454291	19454292	255,215,0	2	1,1	0,176
chr11	19454626	19454985	A-E	525	.	19454805	19454806	255,215,0	2	1,1	0,358
chr11	19455486	19455868	A-E	495	.	19455676	19455677	255,215,0	2	1,1	0,381
chr11	19681860	19681955	A-E	687	.	19681907	19681908	255,215,0	2	1,1	0,94
chr11	22691733	22691838	A-E	495	.	22691776	22691777	255,215,0	2	1,19	0,86
chr11	27340641	27340879	A-E	962	.	27340792	27340793	255,215,0	2	67,1	0,237
chr11	28128920	28129110	A-E	535	.	28128940	28128941	255,215,0	2	4,153	0,37
chr11	32109882	32110285	A-E	613	.	32110028	32110029	255,215,0	2	1,110	0,293
chr11	32551830	32551992	A-E	637	.	32551944	32551945	255,215,0	2	71,4	0,158
chr11	32728667	32728946	A-E	693	.	32728767	32728768	255,215,0	2	1,79	0,200
chr11	33342564	33342853	A-E	571	.	33342571	33342572	255,215,0	2	1,274	0,15
chr11	33401733	33401737	A-E	598	.	33401734	33401735	255,215,0	2	1,1	0,3
chr11	33404690	33404834	A-E	763	.	33404692	33404693	255,215,0	2	1,139	0,5
chr11	33915544	33915915	A-E	786	.	33915729	33915730	255,215,0	2	1,1	0,370
chr11	33964663	33964690	A-E	707	.	33964680	33964681	255,215,0	2	9,1	0,26
chr11	34255626	34256042	A-E	749	.	34255738	34255739	255,215,0	2	32,222	0,194
chr11	34426692	34426969	A-E	803	.	34426749	34426750	255,215,0	2	43,205	0,72
chr11	34635177	34635219	A-E	566	.	34635197	34635198	255,215,0	2	1,1	0,41
chr11	35028328	35028731	A-E	694	.	35028506	35028507	255,215,0	2	131,177	0,226
chr11	35051463	35051997	A-E	711	.	35051694	35051695	255,215,0	2	222,293	0,241
chr11	35057314	35058112	A-E	523	.	35057718	35057719	255,215,0	2	363,351	0,447
chr11	35058254	35058670	A-E	633	.	35058443	35058444	255,215,0	2	125,162	0,254
chr11	35088540	35088910	A-E	653	.	35088826	35088827	255,215,0	2	209,5	0,365
chr11	35099118	35099616	A-E	623	.	35099382	35099383	255,215,0	2	242,211	0,287
chr11	35099738	35099961	A-E	781	.	35099800	35099801	255,215,0	2	23,121	0,102
chr11	35103874	35105511	A-E	709	.	35104329	35104330	255,215,0	2	413,1138	0,499
chr11	35148142	35148254	A-E	757	.	35148205	35148206	255,215,0	2	17,1	0,111
chr11	35166838	35167203	A-E	642	.	35166992	35166993	255,215,0	2	52,107	0,258
chr11	35167668	35168224	A-E	680	.	35167729	35167730	255,215,0	2	47,480	0,76
chr11	35186946	35187176	A-E	884	.	35187018	35187019	255,215,0	2	46,131	0,99
chr11	35293930	35294558	A-E	810	.	35294393	35294394	255,215,0	2	401,102	0,526
chr11	35355923	35356216	A-E	809	.	35356037	35356038	255,215,0	2	59,123	0,170
chr11	35366888	35367075	A-E	563	.	35366984	35366985	255,215,0	2	36,29	0,158
chr11	36171228	36171637	A-E	826	.	36171429	36171430	255,215,0	2	142,148	0,261
chr11	36432821	36433142	A-E	499	.	36432954	36432955	255,215,0	2	117,170	0,151
chr11	37525697	37526074	A-E	609	.	37525815	37525816	255,215,0	2	1,141	0,236
chr11	43167343	43167567	A-E	948	.	43167454	43167455	255,215,0	2	1,1	0,223
chr11	44581215	44581415	A-E	576	.	44581313	44581314	255,215,0	2	1,4	0,196
chr11	44588220	44588426	A-E	523	.	44588294	44588295	255,215,0	2	13,70	0,136
chr11	44588800	44589574	A-E	842	.	44589185	44589186	255,215,0	2	338,340	0,434
chr11	44590064	44591217	A-E	685	.	44590887	44590888	255,215,0	2	776,282	0,871
chr11	44596231	44596678	A-E	876	.	44596335	44596336	255,215,0	2	96,333	0,114
chr11	44596848	44597017	A-E	835	.	44596917	44596918	255,215,0	2	32,61	0,108
chr11	44630915	44631289	A-E	681	.	44631193	44631194	255,215,0	2	195,12	0,362
chr11	44633503	44633675	A-E	668	.	44633615	44633616	255,215,0	2	55,1	0,171
chr11	44883806	44884166	A-E	547	.	44884087	44884088	255,215,0	2	208,4	0,356
chr11	45864713	45865116	A-E	656	.	45864825	45864826	255,215,0	2	1,179	0,224
chr11	46271091	46271256	A-E	813	.	46271173	46271174	255,215,0	2	1,1	0,164
chr11	46367767	46367959	A-E	654	.	46367810	46367811	255,215,0	2	1,106	0,86
chr11	46504687	46505017	A-E	972	.	46504861	46504862	255,215,0	2	21,1	0,329
chr11	47412671	47413114	A-E	615	.	47412744	47412745	255,215,0	2	51,347	0,96
chr11	47421735	47422128	A-E	505	.	47421818	47421819	255,215,0	2	36,262	0,131
chr11	47422402	47422574	A-E	828	.	47422547	47422548	255,215,0	2	120,1	0,171
chr11	47573563	47574025	A-E	598	.	47573746	47573747	255,215,0	2	165,259	0,203
chr11	47789923	47790126	A-E	835	.	47789983	47789984	255,215,0	2	48,129	0,74
chr11	47870658	47870749	A-E	784	.	47870703	47870704	255,215,0	2	1,1	0,90
chr11	47939528	47939960	A-E	459	.	47939625	47939626	255,215,0	2	33,270	0,162
chr11	48005141	48005466	A-E	640	.	48005184	48005185	255,215,0	2	18,255	0,70
chr11	48009293	48009653	A-E	677	.	48009419	48009420	255,215,0	2	41,147	0,213
chr11	48023096	48023657	A-E	554	.	48023373	48023374	255,215,0	2	263,269	0,292
chr11	48028073	48028508	A-E	916	.	48028178	48028179	255,215,0	2	90,313	0,122
chr11	48029262	48029517	A-E	601	.	48029419	48029420	255,215,0	2	73,12	0,243
chr11	48030442	48030739	A-E	905	.	48030500	48030501	255,215,0	2	1,180	0,117
chr11	48034964	48035405	A-E	679	.	48035032	48035033	255,215,0	2	13,316	0,125
chr11	48040170	48040457	A-E	853	.	48040205	48040206	255,215,0	2	1,217	0,70
chr11	48040860	48041151	A-E	807	.	48041005	48041006	255,215,0	2	120,120	0,171
chr11	48041550	48042058	A-E	774	.	48041873	48041874	255,215,0	2	303,163	0,345
chr11	48069279	48069603	A-E	566	.	48069342	48069343	255,215,0	2	1,197	0,127
chr11	57173815	57174163	A-E	540	.	57173967	57173968	255,215,0	2	1,44	0,304
chr11	57200214	57200547	A-E	546	.	57200408	57200409	255,215,0	2	171,114	0,219
chr11	57298790	57298907	A-E	591	.	57298867	57298868	255,215,0	2	41,2	0,115
chr11	57333685	57333973	A-E	606	.	57333757	57333758	255,215,0	2	23,165	0,123
chr11	57559748	57559971	A-E	964	.	57559867	57559868	255,215,0	2	62,46	0,177
chr11	58292918	58293075	A-E	609	.	58292950	58292951	255,215,0	2	19,110	0,47
chr11	58340867	58341571	A-E	899	.	58341166	58341167	255,215,0	2	253,357	0,347
chr11	58865473	58865665	A-E	712	.	58865567	58865568	255,215,0	2	1,3	0,189
chr11	58941437	58941606	A-E	869	.	58941532	58941533	255,215,0	2	31,8	0,161
chr11	58942854	58942992	A-E	643	.	58942910	58942911	255,215,0	2	3,28	0,110
chr11	58967466	58967980	A-E	484	.	58967723	58967724	255,215,0	2	167,166	0,348
chr11	59040322	59040542	A-E	783	.	59040449	59040450	255,215,0	2	56,20	0,200
chr11	59040860	59041244	A-E	793	.	59041080	59041081	255,215,0	2	89,32	0,352
chr11	59317871	59317936	A-E	662	.	59317898	59317899	255,215,0	2	1,10	0,55
chr11	59323878	59323962	A-E	961	.	59323919	59323920	255,215,0	2	1,1	0,83
chr11	60134562	60134814	A-E	552	.	60134696	60134697	255,215,0	2	93,76	0,176
chr11	60224789	60224895	A-E	557	.	60224797	60224798	255,215,0	2	1,90	0,16
chr11	60532534	60532714	A-E	747	.	60532623	60532624	255,215,0	2	1,1	0,179
chr11	60678569	60679027	A-E	519	.	60678719	60678720	255,215,0	2	88,244	0,214
chr11	60683096	60683305	A-E	706	.	60683235	60683236	255,215,0	2	78,8	0,201
chr11	60721289	60721672	A-E	704	.	60721391	60721392	255,215,0	2	52,230	0,153
chr11	60722044	60722202	A-E	725	.	60722055	60722056	255,215,0	2	1,136	0,22
chr11	60746403	60746781	A-E	535	.	60746591	60746592	255,215,0	2	1,1	0,377
chr11	60789194	60789499	A-E	568	.	60789347	60789348	255,215,0	2	4,2	0,303
chr11	60809729	60810107	A-E	916	.	60810024	60810025	255,215,0	2	215,1	0,377
chr11	60858994	60859090	A-E	835	.	60859004	60859005	255,215,0	2	1,75	0,21
chr11	60859623	60860009	A-E	862	.	60859967	60859968	255,215,0	2	326,23	0,363
chr11	60926463	60926693	A-E	922	.	60926596	60926597	255,215,0	2	38,1	0,229
chr11	60930012	60930347	A-E	863	.	60930223	60930224	255,215,0	2	129,41	0,294
chr11	60931528	60932206	A-E	789	.	60931840	60931841	255,215,0	2	291,343	0,335
chr11	60934770	60935212	A-E	915	.	60935095	60935096	255,215,0	2	321,112	0,330
chr11	61523945	61524112	A-E	747	.	61524088	61524089	255,215,0	2	135,15	0,152
chr11	61602064	61602538	A-E	773	.	61602256	61602257	255,215,0	2	131,219	0,255
chr11	61738836	61739751	A-E	967	.	61739486	61739487	255,215,0	2	566,180	0,735
chr11	61739817	61739835	A-E	551	.	61739825	61739826	255,215,0	2	1,1	0,17
chr11	61739990	61740514	A-E	594	.	61740300	61740301	255,215,0	2	252,154	0,370
chr11	61792482	61792563	A-E	497	.	61792509	61792510	255,215,0	2	1,26	0,55
chr11	61792928	61793609	A-E	441	.	61793203	61793204	255,215,0	2	236,365	0,316
chr11	62308532	62308826	A-E	979	.	62308692	62308693	255,215,0	2	31,3	0,291
chr11	62310227	62311393	A-E	479	.	62310862	62310863	255,215,0	2	608,502	0,664
chr11	62320696	62320905	A-E	674	.	62320823	62320824	255,215,0	2	47,1	0,208
chr11	62324383	62324580	A-E	868	.	62324455	62324456	255,215,0	2	1,53	0,144
chr11	62413039	62413428	A-E	711	.	62413233	62413234	255,215,0	2	1,1	0,388
chr11	62624183	62624258	A-E	618	.	62624223	62624224	255,215,0	2	7,1	0,74
chr11	62625165	62625549	A-E	657	.	62625271	62625272	255,215,0	2	99,270	0,114
chr11	63302695	63302884	A-E	654	.	63302832	63302833	255,215,0	2	100,14	0,175
chr11	63321382	63321591	A-E	620	.	63321463	63321464	255,215,0	2	60,106	0,103
chr11	63334518	63335083	A-E	620	.	63334715	63334716	255,215,0	2	164,333	0,232
chr11	63949134	63949273	A-E	623	.	63949234	63949235	255,215,0	2	64,1	0,138
chr11	63954598	63954956	A-E	605	.	63954813	63954814	255,215,0	2	74,1	0,357
chr11	63973210	63973396	A-E	846	.	63973265	63973266	255,215,0	2	1,75	0,111
chr11	64102702	64102834	A-E	629	.	64102749	64102750	255,215,0	2	1,37	0,95
chr11	64140304	64140795	A-E	839	.	64140551	64140552	255,215,0	2	161,156	0,335
chr11	64618483	64618579	A-E	847	.	64618530	64618531	255,215,0	2	1,1	0,95
chr11	64625998	64626454	A-E	914	.	64626154	64626155	255,215,0	2	79,222	0,234
chr11	64626594	64626719	A-E	980	.	64626688	64626689	255,215,0	2	68,3	0,122
chr11	64631898	64632818	A-E	935	.	64632127	64632128	255,215,0	2	205,665	0,255
chr11	64633111	64633468	A-E	659	.	64633290	64633291	255,215,0	2	111,108	0,249
chr11	64636604	64637051	A-E	727	.	64636909	64636910	255,215,0	2	233,69	0,378
chr11	65058176	65058598	A-E	600	.	65058416	65058417	255,215,0	2	224,164	0,258
chr11	65102116	65102483	A-E	615	.	65102210	65102211	255,215,0	2	1,179	0,188
chr11	65171087	65171423	A-E	450	.	65171171	65171172	255,215,0	2	1,168	0,168
chr11	65183881	65184154	A-E	872	.	65183950	65183951	255,215,0	2	1,135	0,138
chr11	65184378	65184504	A-E	861	.	65184409	65184410	255,215,0	2	1,64	0,62
chr11	65184888	65185395	A-E	938	.	65184990	65184991	255,215,0	2	82,384	0,123
chr11	65185589	65187086	A-E	960	.	65186566	65186567	255,215,0	2	899,441	0,1056
chr11	65187297	65188198	A-E	950	.	65187552	65187553	255,215,0	2	248,638	0,263
chr11	65209522	65209925	A-E	871	.	65209523	65209524	255,215,0	2	1,401	0,2
chr11	65210550	65210922	A-E	671	.	65210591	65210592	255,215,0	2	1,289	0,83
chr11	65223641	65223803	A-E	405	.	65223721	65223722	255,215,0	2	1,1	0,161
chr11	65238917	65239096	A-E	854	.	65239036	65239037	255,215,0	2	66,6	0,173
chr11	65239550	65239870	A-E	945	.	65239750	65239751	255,215,0	2	189,107	0,213
chr11	65243955	65243972	A-E	946	.	65243963	65243964	255,215,0	2	1,1	0,16
chr11	65244187	65244456	A-E	938	.	65244362	65244363	255,215,0	2	83,1	0,268
chr11	65245445	65245517	A-E	602	.	65245502	65245503	255,215,0	2	45,1	0,71
chr11	65254949	65255610	A-E	870	.	65255241	65255242	255,215,0	2	268,343	0,318
chr11	65255662	65255791	A-E	641	.	65255708	65255709	255,215,0	2	1,36	0,93
chr11	65255966	65256180	A-E	704	.	65256072	65256073	255,215,0	2	1,1	0,213
chr11	65259221	65259522	A-E	675	.	65259456	65259457	255,215,0	2	171,1	0,300
chr11	65259637	65259913	A-E	770	.	65259839	65259840	255,215,0	2	154,25	0,251
chr11	65259930	65260851	A-E	927	.	65260541	65260542	255,215,0	2	600,298	0,623
chr11	65261229	65261625	A-E	956	.	65261526	65261527	255,215,0	2	283,83	0,313
chr11	65261988	65262329	A-E	954	.	65262151	65262152	255,215,0	2	137,151	0,190
chr11	65263684	65264604	A-E	923	.	65263855	65263856	255,215,0	2	147,724	0,196
chr11	65264635	65265953	A-E	858	.	65265056	65265057	255,215,0	2	421,896	0,422
chr11	65273934	65274467	A-E	906	.	65274181	65274182	255,215,0	2	204,241	0,292
chr11	65274877	65275342	A-E	744	.	65274879	65274880	255,215,0	2	2,462	0,3
chr11	65342301	65342491	A-E	845	.	65342436	65342437	255,215,0	2	82,1	0,189
chr11	65342581	65342818	A-E	693	.	65342731	65342732	255,215,0	2	66,1	0,236
chr11	65344371	65344467	A-E	866	.	65344418	65344419	255,215,0	2	1,1	0,95
chr11	65344535	65344786	A-E	789	.	65344742	65344743	255,215,0	2	166,1	0,250
chr11	65695608	65695878	A-E	840	.	65695745	65695746	255,215,0	2	103,98	0,172
chr11	65894344	65894774	A-E	942	.	65894352	65894353	255,215,0	2	1,413	0,17
chr11	65899724	65899891	A-E	839	.	65899810	65899811	255,215,0	2	8,1	0,166
chr11	65905081	65905308	A-E	897	.	65905251	65905252	255,215,0	2	115,1	0,226
chr11	65990194	65990468	A-E	527	.	65990355	65990356	255,215,0	2	51,1	0,273
chr11	66036653	66036863	A-E	411	.	66036759	66036760	255,215,0	2	105,101	0,109
chr11	66659730	66659912	A-E	679	.	66659811	66659812	255,215,0	2	17,36	0,146
chr11	66882341	66882514	A-E	521	.	66882427	66882428	255,215,0	2	1,1	0,172
chr11	67030511	67030631	A-E	481	.	67030573	67030574	255,215,0	2	25,19	0,101
chr11	67037275	67037527	A-E	801	.	67037372	67037373	255,215,0	2	56,112	0,140
chr11	67039199	67039528	A-E	934	.	67039324	67039325	255,215,0	2	70,148	0,181
chr11	67039989	67040075	A-E	839	.	67040021	67040022	255,215,0	2	1,21	0,65
chr11	67121988	67122388	A-E	801	.	67122126	67122127	255,215,0	2	30,153	0,247
chr11	67251647	67252042	A-E	778	.	67251844	67251845	255,215,0	2	1,1	0,394
chr11	67253659	67253853	A-E	902	.	67253759	67253760	255,215,0	2	8,1	0,193
chr11	67326019	67326271	A-E	679	.	67326132	67326133	255,215,0	2	42,67	0,185
chr11	67867062	67867364	A-E	599	.	67867160	67867161	255,215,0	2	1,106	0,196
chr11	67909547	67909914	A-E	446	.	67909679	67909680	255,215,0	2	1,102	0,265
chr11	68033363	68033583	A-E	648	.	68033472	68033473	255,215,0	2	1,1	0,219
chr11	68049630	68050030	A-E	712	.	68049691	68049692	255,215,0	2	32,308	0,92
chr11	68050234	68050380	A-E	497	.	68050279	68050280	255,215,0	2	1,55	0,91
chr11	68147876	68148306	A-E	856	.	68148094	68148095	255,215,0	2	124,116	0,314
chr11	68239344	68239474	A-E	533	.	68239354	68239355	255,215,0	2	1,109	0,21
chr11	68596165	68596440	A-E	698	.	68596229	68596230	255,215,0	2	1,147	0,128
chr11	68808319	68808729	A-E	544	.	68808591	68808592	255,215,0	2	140,4	0,406
chr11	68819125	68819319	A-E	497	.	68819196	68819197	255,215,0	2	13,63	0,131
chr11	68819655	68820046	A-E	622	.	68819873	68819874	255,215,0	2	47,1	0,390
chr11	68820264	68820434	A-E	913	.	68820348	68820349	255,215,0	2	1,1	0,169
chr11	69002371	69002534	A-E	961	.	69002469	69002470	255,215,0	2	36,1	0,162
chr11	69078627	69079142	A-E	545	.	69078813	69078814	255,215,0	2	121,263	0,252
chr11	69197125	69197542	A-E	989	.	69197233	69197234	255,215,0	2	53,252	0,165
chr11	69258094	69258432	A-E	792	.	69258216	69258217	255,215,0	2	21,113	0,225
chr11	70050475	70050636	A-E	613	.	70050493	70050494	255,215,0	2	1,124	0,37
chr11	71702677	71703050	A-E	660	.	71702868	71702869	255,215,0	2	11,1	0,372
chr11	71704625	71704847	A-E	585	.	71704669	71704670	255,215,0	2	3,136	0,86
chr11	71749092	71749250	A-E	515	.	71749170	71749171	255,215,0	2	1,1	0,157
chr11	71750312	71750349	A-E	691	.	71750330	71750331	255,215,0	2	1,1	0,36
chr11	71780398	71780482	A-E	889	.	71780402	71780403	255,215,0	2	1,75	0,9
chr11	71936800	71937067	A-E	495	.	71937008	71937009	255,215,0	2	152,1	0,266
chr11	72430170	72430475	A-E	871	.	72430363	72430364	255,215,0	2	92,9	0,296
chr11	72447514	72448295	A-E	747	.	72447638	72447639	255,215,0	2	65,596	0,185
chr11	72449101	72449742	A-E	948	.	72449391	72449392	255,215,0	2	247,307	0,334
chr11	72449865	72450214	A-E	742	.	72450111	72450112	255,215,0	2	230,85	0,264
chr11	72450733	72450835	A-E	874	.	72450764	72450765	255,215,0	2	32,70	0,32
chr11	72451817	72452230	A-E	758	.	72452043	72452044	255,215,0	2	41,1	0,412
chr11	72452508	72452870	A-E	809	.	72452655	72452656	255,215,0	2	95,161	0,201
chr11	72454747	72455068	A-E	622	.	72454784	72454785	255,215,0	2	1,246	0,75
chr11	72462370	72462467	A-E	903	.	72462398	72462399	255,215,0	2	1,41	0,56
chr11	72474033	72474226	A-E	562	.	72474149	72474150	255,215,0	2	86,45	0,148
chr11	72498496	72498726	A-E	932	.	72498678	72498679	255,215,0	2	153,18	0,212
chr11	72686902	72687109	A-E	756	.	72687003	72687004	255,215,0	2	1,4	0,203
chr11	72854261	72854849	A-E	715	.	72854637	72854638	255,215,0	2	359,193	0,395
chr11	72863566	72863731	A-E	938	.	72863631	72863632	255,215,0	2	23,56	0,109
chr11	72865306	72865721	A-E	602	.	72865401	72865402	255,215,0	2	91,314	0,101
chr11	72868553	72869130	A-E	849	.	72868608	72868609	255,215,0	2	5,470	0,107
chr11	73036125	73036359	A-E	779	.	73036192	73036193	255,215,0	2	29,127	0,107
chr11	73093867	73094189	A-E	926	.	73094033	73094034	255,215,0	2	12,1	0,321
chr11	73095869	73096760	A-E	788	.	73096280	73096281	255,215,0	2	371,438	0,453
chr11	73097153	73097443	A-E	848	.	73097264	73097265	255,215,0	2	84,150	0,140
chr11	73097700	73097961	A-E	974	.	73097722	73097723	255,215,0	2	1,217	0,44
chr11	73706184	73706513	A-E	465	.	73706421	73706422	255,215,0	2	232,85	0,244
chr11	73722792	73723138	A-E	922	.	73723055	73723056	255,215,0	2	206,25	0,321
chr11	73731710	73731974	A-E	741	.	73731869	73731870	255,215,0	2	100,44	0,220
chr11	74814562	74814987	A-E	817	.	74814734	74814735	255,215,0	2	157,237	0,188
chr11	75056723	75057130	A-E	578	.	75056826	75056827	255,215,0	2	13,213	0,194
chr11	75248214	75248465	A-E	581	.	75248263	75248264	255,215,0	2	1,152	0,99
chr11	75294826	75295198	A-E	638	.	75295167	75295168	255,215,0	2	313,1	0,371
chr11	75400899	75401296	A-E	963	.	75401108	75401109	255,215,0	2	66,44	0,353
chr11	75484129	75484148	A-E	764	.	75484138	75484139	255,215,0	2	1,1	0,18
chr11	75527713	75527974	A-E	636	.	75527720	75527721	255,215,0	2	1,247	0,14
chr11	75537561	75537829	A-E	725	.	75537709	75537710	255,215,0	2	102,73	0,195
chr11	75584383	75584703	A-E	764	.	75584624	75584625	255,215,0	2	171,8	0,312
chr11	75945169	75945568	A-E	539	.	75945241	75945242	255,215,0	2	1,254	0,145
chr11	76377593	76377787	A-E	609	.	76377731	76377732	255,215,0	2	87,3	0,191
chr11	76383711	76383881	A-E	682	.	76383796	76383797	255,215,0	2	2,1	0,169
chr11	77751153	77751354	A-E	532	.	77751182	77751183	255,215,0	2	2,143	0,58
chr11	77913844	77914005	A-E	491	.	77913926	77913927	255,215,0	2	17,12	0,149
chr11	79117451	79117736	A-E	698	.	79117546	79117547	255,215,0	2	1,95	0,190
chr11	80527927	80527937	A-E	647	.	80527931	80527932	255,215,0	2	1,1	0,9
chr11	82706804	82707143	A-E	651	.	82706973	82706974	255,215,0	2	1,1	0,338
chr11	82765109	82765402	A-E	512	.	82765177	82765178	255,215,0	2	21,176	0,117
chr11	83324905	83325120	A-E	513	.	83324947	83324948	255,215,0	2	1,131	0,84
chr11	84834996	84835189	A-E	425	.	84835092	84835093	255,215,0	2	1,1	0,192
chr11	85849950	85850344	A-E	623	.	85850226	85850227	255,215,0	2	220,60	0,334
chr11	85894125	85894474	A-E	705	.	85894277	85894278	255,215,0	2	138,182	0,167
chr11	85913184	85913318	A-E	863	.	85913233	85913234	255,215,0	2	8,43	0,91
chr11	86517187	86517342	A-E	467	.	86517237	86517238	255,215,0	2	1,54	0,101
chr11	88041244	88041443	A-E	692	.	88041375	88041376	255,215,0	2	66,1	0,198
chr11	88069705	88069944	A-E	639	.	88069772	88069773	255,215,0	2	1,104	0,135
chr11	88071526	88071793	A-E	757	.	88071706	88071707	255,215,0	2	115,20	0,247
chr11	88087400	88087583	A-E	974	.	88087521	88087522	255,215,0	2	68,7	0,176
chr11	88154831	88155112	A-E	484	.	88154925	88154926	255,215,0	2	48,140	0,141
chr11	88269213	88269357	A-E	644	.	88269283	88269284	255,215,0	2	1,3	0,141
chr11	93257533	93257589	A-E	808	.	93257560	93257561	255,215,0	2	1,1	0,55
[truncated: 9,910 more rows]
