# Supplementary material for: Genome-wide prediction of cis-regulatory regions using supervised deep learning methods
Source: BMC Bioinformatics. 2018 May 31;19:202. doi: 10.1186/s12859-018-2187-1 (PMC5984344; doi:10.1186/s12859-018-2187-1)
Supplement: Supplementary file 3 — Predictions on CAGE supported bidirectional loci. AiA: Active in the FANTOM Enhancer Atlas; IiA: Inactive in the FANTOM Enhancer Atlas; NiA: Not included in the FANTOM Enhancer Atlas; Specific: Predicted cell-specific A-Es. (ZIP 4820 kb) [file 12859_2018_2187_MOESM3_ESM.zip › additional_file3/All_Cells_A-E.bed]

chr1	569266	570167	1
chr1	840061	840249	4
chr1	840753	841210	1
chr1	858690	859159	1
chr1	859169	859560	1
chr1	941791	942135	2
chr1	956563	956812	5
chr1	957000	957103	3
chr1	975084	975123	1
chr1	993498	993878	2
chr1	1003965	1004620	2
chr1	1004646	1004927	3
chr1	1005293	1005547	1
chr1	1014834	1015095	6
chr1	1015105	1015503	5
chr1	1060905	1061095	1
chr1	1063914	1064111	1
chr1	1093080	1093458	4
chr1	1093610	1093958	6
chr1	1098006	1098462	1
chr1	1098630	1098901	1
chr1	1100057	1100470	1
chr1	1136075	1136463	1
chr1	1136667	1137146	1
chr1	1143531	1144198	4
chr1	1144376	1144549	2
chr1	1173386	1173736	3
chr1	1283060	1283559	5
chr1	1293080	1293312	1
chr1	1294735	1294978	2
chr1	1295535	1296332	2
chr1	1368471	1368786	3
chr1	1368801	1368936	3
chr1	1409432	1409534	1
chr1	1503290	1503359	1
chr1	1609384	1609524	1
chr1	1609619	1609864	1
chr1	1714020	1714715	6
chr1	1765009	1765365	1
chr1	1772108	1772256	1
chr1	1779082	1779191	1
chr1	1780618	1780690	1
chr1	1784518	1784606	1
chr1	1791886	1792241	1
chr1	1793829	1793862	1
chr1	1796306	1796386	1
chr1	1803114	1803303	1
chr1	1803701	1804070	1
chr1	1809312	1809695	2
chr1	1814762	1815124	3
chr1	1820439	1820915	3
chr1	1840449	1840835	4
chr1	1978731	1978937	1
chr1	2108068	2108582	1
chr1	2111682	2112071	1
chr1	2136897	2137085	3
chr1	2140151	2140337	2
chr1	2162137	2162268	4
chr1	2162325	2162996	5
chr1	2165759	2166444	5
chr1	2168569	2169019	1
chr1	2171824	2171946	2
chr1	2172142	2172385	1
chr1	2177615	2177829	2
chr1	2189851	2189961	1
chr1	2190530	2190674	1
chr1	2191567	2191906	1
chr1	2221868	2222548	4
chr1	2230678	2230895	2
chr1	2231691	2232185	2
chr1	2232428	2232896	1
chr1	2245814	2246116	2
chr1	2246152	2246479	1
chr1	2246556	2246763	1
chr1	2253622	2253773	1
chr1	2359950	2360167	1
chr1	2477499	2477891	3
chr1	2478276	2478817	5
chr1	2478937	2479118	5
chr1	2480134	2480417	4
chr1	2509702	2510198	4
chr1	2574343	2574764	1
chr1	3086923	3087330	1
chr1	3136013	3136207	1
chr1	3229711	3230157	4
chr1	3237165	3237518	1
chr1	3238635	3238995	2
chr1	3243464	3243615	1
chr1	3373716	3374006	1
chr1	3374928	3375314	1
chr1	3398864	3399114	2
chr1	3420761	3421065	2
chr1	3421438	3421558	2
chr1	3459907	3460197	3
chr1	3463934	3464260	1
chr1	3514172	3514403	1
chr1	3540326	3540651	3
chr1	3573384	3573559	1
chr1	3581269	3581645	1
chr1	3582035	3582407	1
chr1	3582577	3582739	1
chr1	3590266	3590494	1
chr1	3594206	3594277	1
chr1	3605114	3605229	1
chr1	3620035	3620325	1
chr1	3634737	3634863	3
chr1	3816045	3816228	5
chr1	3817648	3818071	2
chr1	4327537	4327841	2
chr1	4728864	4729054	1
chr1	4729528	4729775	1
chr1	6053603	6054107	5
chr1	6054441	6054482	2
chr1	6054896	6055025	1
chr1	6062900	6063104	1
chr1	6088225	6088518	1
chr1	6320124	6320269	3
chr1	6336471	6336830	1
chr1	6341896	6342142	1
chr1	6350184	6350543	1
chr1	6351007	6351537	1
chr1	6360191	6360625	1
chr1	6360710	6360890	1
chr1	6362597	6362955	1
chr1	6377548	6377688	3
chr1	6661008	6661639	4
chr1	6672862	6672916	1
chr1	6675189	6675318	1
chr1	6855984	6856221	2
chr1	7327634	7328033	1
chr1	7359415	7359679	3
chr1	7461964	7462325	2
chr1	7531062	7531540	3
chr1	7609389	7609632	5
chr1	7668972	7669193	2
chr1	7763522	7763684	1
chr1	7832014	7832094	4
chr1	7843556	7843653	3
chr1	7891597	7891938	1
chr1	8054249	8054565	1
chr1	8070132	8070398	1
chr1	8076289	8076986	3
chr1	8080017	8080517	4
chr1	8107848	8108157	3
chr1	8121436	8121582	4
chr1	8137301	8137519	4
chr1	8138373	8138738	4
chr1	8143203	8143348	2
chr1	8143844	8144228	1
chr1	8154517	8154933	4
chr1	8156400	8156409	4
chr1	8156648	8157003	5
chr1	8157417	8157780	4
chr1	8173446	8173525	1
chr1	8181009	8181247	5
chr1	8194345	8194402	3
chr1	8195042	8195246	1
chr1	8198088	8198334	3
chr1	8213538	8213890	1
chr1	8214748	8215059	2
chr1	8215795	8215905	2
chr1	8229904	8230047	6
chr1	8230370	8230423	1
chr1	8254637	8254907	4
chr1	8257762	8258040	5
chr1	8261058	8261575	2
chr1	8262223	8262541	3
chr1	8263853	8264184	1
chr1	8264458	8264788	2
chr1	8272041	8272390	5
chr1	8319137	8319616	4
chr1	8343223	8343590	1
chr1	8433979	8434222	2
chr1	8457012	8457408	3
chr1	8457442	8457655	3
chr1	8487656	8487917	1
chr1	8488165	8488317	1
chr1	8499101	8499228	2
chr1	8556091	8556412	1
chr1	8556559	8556797	1
chr1	8660433	8660759	1
chr1	8686491	8686867	3
chr1	8689544	8689830	1
chr1	8720526	8720683	2
chr1	8721526	8721579	3
chr1	8721734	8722143	3
chr1	8724042	8724475	2
chr1	8761158	8761218	4
chr1	8772139	8772488	3
chr1	8849339	8849585	1
chr1	8875545	8875930	4
chr1	8933581	8933925	4
chr1	8964053	8964236	4
chr1	8971325	8971721	1
chr1	9127395	9127559	4
chr1	9179840	9180024	1
chr1	9195486	9195787	1
chr1	9222919	9223181	4
chr1	9223693	9223873	5
chr1	9223907	9224260	5
chr1	9225492	9225752	1
chr1	9239645	9239821	2
chr1	9239831	9240324	3
chr1	9256119	9256468	1
chr1	9261626	9261944	1
chr1	9271499	9271772	2
chr1	9291783	9292106	3
chr1	9293549	9293739	2
chr1	9298798	9298942	1
chr1	9302697	9302939	1
chr1	9335683	9335930	3
chr1	9352310	9352402	3
chr1	9399032	9399161	1
chr1	9473687	9473864	3
chr1	9488839	9489227	2
chr1	9504221	9504505	1
chr1	9601050	9601232	2
chr1	9687482	9687636	2
chr1	9689223	9689588	1
chr1	9689758	9690101	1
chr1	9749998	9750343	2
chr1	9760504	9760836	1
chr1	9912448	9912800	1
chr1	9927472	9927774	1
chr1	9960528	9960713	2
chr1	9969608	9969774	5
chr1	9971022	9971188	6
chr1	10127211	10127315	4
chr1	10134543	10134840	2
chr1	10269964	10270260	1
chr1	10447707	10448367	3
chr1	10496880	10497075	1
chr1	10556105	10556527	1
chr1	10557233	10557456	1
chr1	10571006	10571306	6
chr1	10695291	10695734	1
chr1	10784192	10784484	1
chr1	10853772	10853865	1
chr1	10853986	10854555	1
chr1	10927237	10927380	3
chr1	10960432	10960567	2
chr1	10961413	10961655	2
chr1	10997518	10997835	1
chr1	11101213	11101574	1
chr1	11335835	11336022	1
chr1	11749993	11750015	1
chr1	11753086	11753651	3
chr1	11790524	11790701	1
chr1	11791882	11792060	1
chr1	11919652	11919839	1
chr1	11942925	11943217	2
chr1	11968510	11969143	6
chr1	11990003	11990329	6
chr1	12046023	12046196	1
chr1	12050736	12051137	1
chr1	12094399	12094712	2
chr1	12112067	12112502	3
chr1	12114385	12114572	1
chr1	12124472	12125118	2
chr1	12126084	12126429	1
chr1	12127865	12128182	2
chr1	12128503	12128715	1
chr1	12138618	12138871	1
chr1	12139356	12139690	2
chr1	12141712	12141876	1
chr1	12193120	12193399	3
chr1	12206743	12207069	1
chr1	12208544	12208659	2
chr1	12210430	12211346	1
chr1	12212206	12212966	1
chr1	12213128	12213883	3
chr1	12217396	12217755	1
chr1	12221931	12222397	4
chr1	12227833	12229578	2
chr1	12231693	12231881	1
chr1	12233600	12234159	2
chr1	12235070	12235463	2
chr1	12237719	12238747	1
chr1	12238801	12238949	1
chr1	12238984	12239461	1
chr1	12243852	12244671	2
chr1	12245348	12245387	1
chr1	12441297	12441679	1
chr1	12493313	12493712	3
chr1	12493910	12494304	2
chr1	12494429	12494711	3
chr1	12498740	12498981	1
chr1	12508783	12509005	1
chr1	12509354	12509466	1
chr1	12513404	12513748	2
chr1	12533412	12533678	1
chr1	12589452	12589763	2
chr1	12599928	12600179	2
chr1	12600525	12600853	1
chr1	12609717	12610039	5
chr1	12616547	12616769	2
chr1	12674514	12674729	2
chr1	12675687	12675874	5
chr1	12678858	12679239	5
chr1	12717312	12717605	1
chr1	12717632	12717976	1
chr1	13914608	13914657	1
chr1	13994275	13994329	1
chr1	14027926	14028325	1
chr1	14029077	14029879	1
chr1	14076498	14077091	2
chr1	14078577	14078933	1
chr1	14843752	14844090	1
chr1	14926383	14926731	1
chr1	15059594	15059681	2
chr1	15071742	15072071	1
chr1	15104228	15104632	1
chr1	15111272	15111486	1
chr1	15240254	15240560	2
chr1	15266491	15266726	1
chr1	15335392	15335732	1
chr1	15416988	15417263	3
chr1	15433030	15433394	1
chr1	15482650	15483252	1
chr1	15514756	15514937	1
chr1	15570270	15570435	1
chr1	15575633	15576067	1
chr1	15587144	15587415	4
chr1	15587806	15588435	1
chr1	15616896	15617243	1
chr1	15649550	15649749	1
chr1	15664307	15664455	2
chr1	15664580	15664866	1
chr1	15666999	15667145	3
chr1	15673118	15673422	1
chr1	15683527	15683747	4
chr1	15697702	15697752	1
chr1	15737666	15737792	2
chr1	15738146	15738632	3
chr1	15738661	15738986	4
chr1	15739166	15739306	1
chr1	15742467	15743324	4
chr1	15743639	15744318	5
chr1	15750671	15750935	1
chr1	15786440	15786713	2
chr1	15945161	15945530	6
chr1	15946733	15946892	4
chr1	15947326	15947695	2
chr1	16005275	16005436	1
chr1	16007283	16007579	3
chr1	16030221	16030623	1
chr1	16087189	16087372	3
chr1	16121816	16121868	5
chr1	16125579	16125747	6
chr1	16126194	16126235	4
chr1	16126684	16127221	5
chr1	16156384	16156536	1
chr1	16157192	16157454	1
chr1	16158409	16158760	3
chr1	16164005	16164165	1
chr1	16175691	16176167	1
chr1	16176617	16176801	6
chr1	16212759	16213091	6
chr1	16276028	16276482	4
chr1	16277350	16278224	2
chr1	16289991	16290069	1
chr1	16290424	16290696	1
chr1	16291784	16292062	1
chr1	16292565	16293101	3
chr1	16339773	16339933	6
chr1	16342592	16343008	1
chr1	16401814	16401932	1
chr1	16469324	16469412	2
chr1	16478939	16479163	3
chr1	16479299	16479465	4
chr1	16494239	16494338	2
chr1	16499761	16499895	4
chr1	16502532	16502678	5
chr1	16508402	16508642	4
chr1	16669074	16669169	1
chr1	16669393	16669492	1
chr1	16677236	16677843	3
chr1	16694742	16694834	6
chr1	16699732	16699745	1
chr1	16747247	16747495	1
chr1	16825457	16825945	1
chr1	16826315	16826438	3
chr1	16840307	16840566	4
chr1	17023723	17023998	1
chr1	17229862	17230229	1
chr1	17231253	17231704	5
chr1	17240337	17240757	2
chr1	17421315	17421668	1
chr1	17425016	17425355	1
chr1	17454855	17455288	3
chr1	17467941	17467957	1
chr1	17468262	17468618	1
chr1	17518130	17518260	2
chr1	17518941	17519138	2
chr1	17534687	17534794	4
chr1	17539551	17539607	1
chr1	17578205	17578469	3
chr1	17767194	17767501	3
chr1	17767804	17768363	3
chr1	17768544	17768710	1
chr1	17896198	17896624	3
chr1	18667678	18667962	1
chr1	19248887	19249092	3
chr1	19249496	19249797	2
chr1	19253034	19253391	4
chr1	19253626	19253670	4
chr1	19264079	19264209	2
chr1	19271920	19272097	2
chr1	19274997	19275345	3
chr1	19276270	19276542	3
chr1	19277155	19277462	4
chr1	19277926	19278336	3
chr1	19278388	19278892	3
chr1	19280139	19280583	3
chr1	19281204	19281307	4
chr1	19324821	19325090	1
chr1	19333976	19334220	1
chr1	19336477	19336714	3
chr1	19337563	19337942	4
chr1	19360402	19360809	1
chr1	19532307	19532702	1
chr1	19535326	19535674	4
chr1	19756992	19757194	2
chr1	19762527	19762798	1
chr1	19764295	19764800	1
chr1	19783534	19783827	1
chr1	19786165	19786381	2
chr1	19789769	19790070	1
chr1	19794978	19795283	3
chr1	19796024	19796128	3
chr1	19803336	19803680	3
chr1	19803913	19804113	2
chr1	19804514	19804582	1
chr1	19814311	19814587	1
chr1	20091332	20091506	1
chr1	20204786	20204981	2
chr1	20307927	20308140	1
chr1	20334929	20335259	1
chr1	20407516	20407737	1
chr1	20437370	20437554	1
chr1	20513697	20513892	1
chr1	20514084	20514586	1
chr1	20693127	20693202	1
chr1	20702445	20702586	1
chr1	20806851	20807214	1
chr1	20930711	20931037	1
chr1	20986387	20986664	2
chr1	20988952	20988962	2
chr1	20992256	20992427	1
chr1	20993397	20993558	3
chr1	21023277	21023600	6
chr1	21030080	21030290	1
chr1	21111723	21112043	5
chr1	21348947	21349299	6
chr1	21428051	21428147	1
chr1	21475659	21476054	2
chr1	21558552	21558736	3
chr1	21588176	21588724	5
chr1	21588829	21589430	4
chr1	21615302	21615454	1
chr1	21643831	21644195	1
chr1	21649091	21649481	4
chr1	21649986	21650330	2
chr1	21650806	21651685	6
chr1	21651763	21652173	5
chr1	21660622	21661187	4
chr1	21661659	21661688	4
chr1	21663991	21664182	2
chr1	21664400	21664833	3
chr1	21664947	21665143	3
chr1	21670382	21670956	1
chr1	21724067	21724372	2
chr1	21933302	21933669	1
chr1	21934114	21934174	1
chr1	21965161	21965473	3
chr1	22002610	22002786	1
chr1	22076597	22076861	1
chr1	22094900	22095074	2
chr1	22106565	22106957	3
chr1	22231370	22231630	3
chr1	22232811	22232851	2
chr1	22235836	22236001	2
chr1	22236410	22236600	3
chr1	22260274	22260656	3
chr1	22262171	22262515	4
chr1	22262845	22263063	4
chr1	22264499	22264526	3
chr1	22266159	22266438	4
chr1	22345590	22345859	4
chr1	22366226	22366841	4
chr1	22375194	22375332	3
chr1	22380436	22380835	4
chr1	22383560	22383719	1
chr1	22395086	22395317	1
chr1	22441345	22441559	1
chr1	22503965	22504133	1
chr1	22611972	22612241	2
chr1	22692086	22692330	1
chr1	23076914	23077145	5
chr1	23426690	23427100	3
chr1	23429944	23430077	3
chr1	23445594	23445963	2
chr1	23448967	23449247	2
chr1	23479743	23479868	1
chr1	23494233	23494500	2
chr1	23496333	23496700	3
chr1	23523350	23523682	3
chr1	23542417	23542518	1
chr1	23617208	23617328	1
chr1	23618711	23618805	1
chr1	23703996	23704149	3
chr1	23849183	23849405	1
chr1	23852428	23852818	2
chr1	23855166	23855420	4
chr1	23856110	23856564	3
chr1	23881180	23881765	2
chr1	23882500	23882866	5
chr1	23888678	23889201	5
chr1	23903714	23904323	5
chr1	23912037	23912393	3
chr1	23916918	23917225	3
chr1	23918101	23918449	3
chr1	23927652	23927822	1
chr1	23961555	23961694	4
chr1	24047223	24047441	1
chr1	24047796	24047863	1
chr1	24049294	24049404	1
chr1	24071370	24071449	6
chr1	24223686	24223901	2
chr1	24235925	24236209	1
chr1	24237439	24237588	2
chr1	24278072	24278180	4
chr1	24345154	24345565	5
chr1	24349340	24349488	3
chr1	24476382	24476609	4
chr1	24516156	24516343	1
chr1	24516636	24516983	4
chr1	24518503	24518681	4
chr1	24519628	24519970	1
chr1	24521560	24521927	2
chr1	24581338	24581604	1
chr1	24644814	24645147	1
chr1	24691833	24692082	3
chr1	24736156	24736250	3
chr1	24745123	24745428	2
chr1	24808566	24808646	1
chr1	24828102	24828134	1
chr1	24878735	24879052	1
chr1	24968619	24968979	1
chr1	24970685	24970736	6
chr1	25021969	25022194	2
chr1	25051079	25051208	5
chr1	25051605	25051987	3
chr1	25074073	25074178	2
chr1	25075762	25076041	3
chr1	25080140	25080528	1
chr1	25086848	25087197	1
chr1	25087542	25087951	1
chr1	25088167	25088822	2
chr1	25095502	25095845	1
chr1	25174625	25174992	4
chr1	25175027	25175393	2
chr1	25237083	25237520	1
chr1	25237621	25238129	2
chr1	25240751	25240928	1
chr1	25250110	25250319	1
chr1	25258786	25259024	1
chr1	25281668	25281921	2
chr1	25292573	25292807	1
chr1	25344029	25344296	1
chr1	25345809	25346202	1
chr1	25347909	25348138	1
chr1	25348659	25349200	1
chr1	25349371	25349893	2
chr1	25350325	25350583	1
chr1	25353540	25353869	1
chr1	25354376	25354504	1
chr1	25355154	25355297	1
chr1	25355468	25355649	1
chr1	25357149	25357829	1
chr1	25357926	25358422	1
chr1	25358502	25359116	1
chr1	25361269	25361784	1
chr1	25425738	25426059	1
chr1	25466725	25467101	2
chr1	25559638	25560067	5
chr1	25566195	25566411	6
chr1	25566618	25566670	4
chr1	25665993	25666367	5
chr1	25795813	25796147	1
chr1	25799141	25799458	1
chr1	25942744	25943208	3
chr1	25969249	25969578	1
chr1	26002647	26003045	1
chr1	26022319	26022793	2
chr1	26123444	26123824	1
chr1	26184900	26185246	5
chr1	26193861	26194038	1
chr1	26201699	26201757	3
chr1	26201939	26202488	5
chr1	26249033	26249281	2
chr1	26319994	26320468	1
chr1	26420880	26421124	2
chr1	26452850	26453250	2
chr1	26453982	26454320	2
chr1	26490809	26490911	2
chr1	26528501	26528611	1
chr1	26613887	26614371	2
chr1	26615016	26615421	2
chr1	26615527	26615997	2
chr1	26616270	26616483	1
chr1	26616527	26617019	1
chr1	26617206	26617304	1
chr1	26634832	26635080	1
chr1	26642014	26642169	3
chr1	26646215	26646276	2
chr1	26677301	26677628	4
chr1	26678060	26678317	4
chr1	26683687	26684084	1
chr1	26826817	26827162	5
chr1	26827232	26827869	6
chr1	26907360	26907709	1
chr1	26907862	26908015	1
chr1	26909250	26909546	1
chr1	26946261	26946815	5
chr1	26946837	26947249	2
chr1	26947342	26948198	2
chr1	27024638	27025138	4
chr1	27049688	27050030	4
chr1	27060842	27060856	1
chr1	27070713	27071050	4
chr1	27112238	27112538	2
chr1	27112764	27112917	3
chr1	27126395	27126599	3
chr1	27126834	27127211	1
chr1	27154983	27155478	1
chr1	27155926	27155968	1
chr1	27175784	27176273	4
chr1	27184739	27184972	1
chr1	27185457	27185720	1
chr1	27185755	27186143	1
chr1	27188560	27188835	2
chr1	27191386	27191927	2
chr1	27192523	27192986	1
chr1	27242006	27242269	1
chr1	27321452	27321840	3
chr1	27323110	27323149	2
chr1	27328104	27328201	2
chr1	27328515	27328660	4
chr1	27335112	27335503	1
chr1	27336678	27336931	2
chr1	27353661	27353962	2
chr1	27400779	27401092	1
chr1	27491872	27492049	1
chr1	27518479	27518500	1
chr1	27519342	27519481	2
chr1	27561705	27561762	1
chr1	27625914	27626081	1
chr1	27626451	27626605	1
chr1	27626897	27627231	1
chr1	27691785	27692261	6
chr1	27718123	27718316	3
chr1	27762936	27763307	3
chr1	27772061	27772370	1
chr1	27848725	27849287	2
chr1	27853113	27853241	4
chr1	27853337	27853919	3
chr1	27854575	27854919	1
chr1	27855290	27855650	2
chr1	27866905	27867128	3
chr1	27868928	27869249	4
chr1	27869425	27869556	4
chr1	27883449	27883808	2
chr1	27883844	27884140	4
chr1	27890194	27890387	3
chr1	27917739	27917877	1
chr1	27935491	27936061	1
chr1	27957022	27957343	1
chr1	27957478	27958684	3
chr1	27959091	27959725	1
chr1	27959966	27960344	1
chr1	27962964	27963347	1
chr1	27963400	27963974	1
chr1	27976905	27977430	2
chr1	27979244	27979520	1
chr1	27982664	27982914	1
chr1	27985480	27985709	3
chr1	27985869	27985982	4
chr1	27986111	27986384	6
chr1	28112438	28112789	1
chr1	28143878	28144081	1
chr1	28184958	28185109	2
chr1	28189568	28190269	5
chr1	28190756	28191157	2
chr1	28195628	28196024	2
chr1	28199684	28200598	1
chr1	28201800	28202156	2
chr1	28213825	28214033	1
chr1	28216942	28217199	1
chr1	28269913	28270209	2
chr1	28305616	28305920	1
chr1	28318645	28318992	1
chr1	28355043	28355235	1
chr1	28373026	28373370	1
chr1	28389248	28389585	1
chr1	28417819	28418026	1
chr1	28431716	28431884	2
chr1	28437098	28437429	2
chr1	28437697	28438098	1
chr1	28439074	28439949	3
chr1	28441546	28442093	2
chr1	28449970	28450467	3
chr1	28454216	28454379	2
chr1	28462161	28462385	1
chr1	28470998	28471254	3
chr1	28487509	28487671	1
chr1	28495580	28496044	1
chr1	28496557	28496804	1
chr1	28500052	28500411	3
chr1	28573636	28574084	2
chr1	28576012	28576248	4
chr1	28578296	28578325	1
chr1	28587338	28587737	3
chr1	28595999	28596311	1
chr1	28640564	28640739	3
chr1	28641770	28641993	1
chr1	28736467	28736498	2
chr1	28743049	28743263	3
chr1	28776524	28777127	5
chr1	28968302	28968319	1
chr1	28975596	28975767	5
chr1	28995839	28995924	3
chr1	29081518	29081568	2
chr1	29211316	29211750	5
chr1	29212640	29212998	1
chr1	29214759	29214998	2
chr1	29253461	29253677	4
chr1	29451057	29451462	1
chr1	29504261	29504387	2
chr1	29506105	29506507	3
chr1	29563709	29564430	1
chr1	29564766	29564995	2
chr1	29565515	29565732	3
chr1	29565762	29566055	3
chr1	29683297	29683456	1
chr1	30161728	30161828	3
chr1	30447183	30447471	1
chr1	31213144	31213372	1
chr1	31216468	31217229	2
chr1	31217756	31217986	1
chr1	31218107	31218539	2
chr1	31220962	31221590	2
chr1	31221813	31222211	2
chr1	31222458	31222949	1
chr1	31223594	31223943	1
chr1	31225034	31225313	1
chr1	31226444	31226933	1
chr1	31227443	31228328	1
chr1	31228506	31228921	2
chr1	31231715	31232072	3
chr1	31232736	31232923	2
chr1	31233848	31234393	2
chr1	31235457	31235817	1
chr1	31238817	31239233	2
chr1	31241795	31242280	2
chr1	31251287	31251533	3
chr1	31251697	31252042	1
chr1	31271110	31271203	2
chr1	31271573	31271754	1
chr1	31320336	31320627	4
chr1	31360609	31360977	1
chr1	31361006	31361250	1
chr1	31367099	31367394	1
chr1	31407659	31408041	1
chr1	31483120	31483355	1
chr1	31527377	31527394	1
chr1	31537719	31538012	2
chr1	31567824	31567910	1
chr1	31627566	31627958	3
chr1	31628220	31628457	4
chr1	31643824	31643962	5
chr1	31904621	31905031	2
chr1	31915699	31916071	1
chr1	31918040	31918109	3
chr1	31944306	31944695	3
chr1	31950057	31950263	2
chr1	31956203	31956482	5
chr1	31974451	31975513	2
chr1	31976608	31977048	1
chr1	32015159	32015590	4
chr1	32054714	32054752	2
chr1	32166698	32166999	5
chr1	32178476	32178689	2
chr1	32180603	32180986	2
chr1	32253647	32254040	5
chr1	32263216	32263220	1
chr1	32314121	32314597	1
chr1	32354934	32355150	3
chr1	32392745	32393142	1
chr1	32394382	32394617	4
chr1	32397067	32397490	4
chr1	32402000	32402067	5
chr1	32402078	32402487	5
chr1	32405536	32405898	5
chr1	32420307	32420572	5
chr1	32421622	32422096	6
chr1	32423598	32423720	3
chr1	32480660	32480781	2
chr1	32481902	32482087	1
chr1	32485178	32485588	1
chr1	32574737	32575173	3
chr1	32701561	32701886	3
chr1	32715599	32716062	4
chr1	32721371	32721423	1
chr1	32729476	32729672	1
chr1	32732571	32732683	2
chr1	32738554	32738786	1
chr1	32803558	32803627	2
chr1	32805161	32805466	1
chr1	32819634	32819676	1
chr1	32856561	32856958	1
chr1	33077721	33078012	6
chr1	33182280	33182513	3
chr1	33203093	33203146	1
chr1	33220297	33220575	2
chr1	33221272	33221671	1
chr1	33225254	33225508	3
chr1	33225777	33226084	4
chr1	33226574	33226719	4
chr1	33227148	33227387	3
chr1	33279409	33279742	2
chr1	33284832	33285123	1
chr1	33405191	33405597	1
chr1	33427851	33428169	5
chr1	33428474	33429020	4
chr1	33433896	33434020	1
chr1	33438571	33438703	1
chr1	33446568	33446686	5
chr1	33446816	33447482	4
chr1	33447667	33447707	1
chr1	33448758	33448929	1
chr1	33450112	33450483	1
chr1	33454437	33454737	3
chr1	33454783	33455472	4
chr1	33457406	33457727	3
chr1	33457914	33458607	3
chr1	33458800	33459074	2
chr1	33463131	33463490	1
chr1	33463690	33463885	1
chr1	33464221	33464253	1
chr1	33500817	33500865	2
chr1	33511476	33511644	1
chr1	33515825	33516245	3
chr1	33564918	33565286	1
chr1	33592830	33593274	1
chr1	33593963	33594340	3
chr1	33645848	33646140	1
chr1	33685276	33685676	2
chr1	33804146	33804253	2
chr1	33804359	33804743	4
chr1	33807842	33808213	3
chr1	33809898	33810278	1
chr1	33829513	33829825	1
chr1	35208387	35208476	2
chr1	35667940	35667942	2
chr1	35811471	35811605	2
chr1	35965379	35965553	1
chr1	36103028	36103162	4
chr1	36183411	36183689	4
chr1	36351655	36351922	1
chr1	36397577	36397741	3
chr1	36397914	36398178	2
chr1	36489072	36489418	1
chr1	36555347	36555633	6
chr1	36592352	36592554	1
chr1	36616041	36616095	5
chr1	36616485	36616868	6
chr1	36617554	36617914	3
chr1	36626561	36626969	5
chr1	36627255	36627586	3
chr1	36627717	36628369	4
chr1	36631836	36632044	1
chr1	36632628	36632796	2
chr1	36713857	36714069	5
chr1	36715455	36715834	2
chr1	36814630	36815106	2
chr1	36816067	36816533	2
chr1	36839449	36839891	6
chr1	36840093	36840535	6
chr1	36853020	36853463	3
chr1	36855485	36855872	1
chr1	36866636	36866899	3
chr1	36877554	36877832	2
chr1	36877889	36878288	1
chr1	36952484	36952865	1
chr1	37169397	37169618	2
chr1	37290176	37290192	1
chr1	37932554	37932910	1
chr1	37937293	37937526	5
chr1	37942874	37943354	4
chr1	37943723	37943795	5
chr1	37944084	37944971	6
chr1	37963580	37963746	1
chr1	38018684	38018725	3
chr1	38312444	38312820	1
chr1	38388765	38388819	2
chr1	38391755	38391859	1
chr1	38460822	38461070	1
chr1	38461479	38461888	1
chr1	38465723	38465839	5
chr1	38469752	38469964	5
chr1	38471999	38472226	2
chr1	38494062	38494192	2
chr1	38495782	38495936	3
chr1	38591881	38592061	1
chr1	39193613	39193736	1
chr1	39513619	39513853	2
chr1	39569453	39569618	4
chr1	39573175	39573548	3
chr1	39573678	39574073	2
chr1	39575977	39576189	2
chr1	39583934	39584320	1
chr1	39593257	39593498	4
chr1	39596184	39596482	2
chr1	39598118	39598362	2
chr1	39598673	39599090	3
chr1	39601307	39601353	1
chr1	39625112	39625154	4
chr1	39633654	39634014	5
chr1	39649524	39649781	5
chr1	39649837	39650144	3
chr1	39655304	39655564	2
chr1	39656160	39656294	2
chr1	39658064	39658129	6
chr1	39661866	39662212	3
chr1	39662647	39663006	4
chr1	39679852	39680079	3
chr1	39681664	39681818	4
chr1	39682260	39682364	2
chr1	39735826	39736032	2
chr1	39857791	39857995	4
chr1	39874208	39874673	2
chr1	40040053	40040157	3
chr1	40081061	40081282	1
chr1	40264989	40265119	3
chr1	40283075	40283206	2
chr1	40426190	40426638	1
chr1	40442472	40442624	1
chr1	40504860	40505165	6
chr1	40508013	40508445	1
chr1	40627999	40628745	3
chr1	40691806	40692191	1
chr1	40805764	40805964	1
chr1	40807940	40808076	1
chr1	40841336	40841595	3
chr1	40846593	40846968	2
chr1	40846970	40847281	3
chr1	40847285	40847710	2
chr1	40847714	40847998	1
chr1	40848967	40849502	2
chr1	40851431	40851768	2
chr1	40851773	40852167	2
chr1	40852176	40852629	1
chr1	40855054	40855570	1
chr1	40855626	40855971	1
chr1	40857443	40857787	1
chr1	40865791	40866095	2
chr1	40866111	40866454	2
chr1	40930797	40930908	1
chr1	41040458	41040466	1
chr1	41100733	41100756	1
chr1	41125185	41125514	1
chr1	41164800	41165075	2
chr1	41165501	41165644	1
chr1	41178788	41178979	1
chr1	41367669	41367867	2
chr1	41440644	41440837	1
chr1	41704083	41704341	3
chr1	41825927	41826139	1
chr1	41826658	41826983	3
chr1	41837492	41837663	3
chr1	41885108	41885337	2
chr1	41952015	41952273	1
chr1	41961925	41962146	4
chr1	41981831	41982007	4
chr1	42136267	42136586	1
chr1	42149945	42149960	3
chr1	42152892	42153047	1
chr1	42164712	42164909	1
chr1	42192630	42192907	1
chr1	42192975	42193489	1
chr1	42203814	42204154	1
chr1	42204198	42204327	1
chr1	42204580	42205516	1
chr1	42217644	42218002	1
chr1	42248889	42249252	3
chr1	42268599	42269123	1
chr1	42269943	42270074	1
chr1	42272535	42272820	1
chr1	42275404	42275646	1
chr1	42327794	42328248	3
chr1	42328578	42328878	3
chr1	42356899	42357259	4
chr1	42363874	42364167	2
chr1	42366364	42366624	2
chr1	42366819	42367026	3
chr1	42385461	42385560	2
chr1	42385609	42385954	2
chr1	42679140	42679254	1
chr1	42797781	42798103	1
chr1	43150309	43150677	2
chr1	43389515	43390634	1
chr1	43397496	43398275	1
chr1	43400932	43401203	1
chr1	43402214	43402581	3
chr1	43402778	43403133	1
chr1	43403493	43403579	1
chr1	43406108	43407009	3
chr1	43407355	43407700	5
chr1	43415030	43415208	3
chr1	43421452	43421835	3
chr1	43423285	43423470	3
chr1	43426742	43427095	1
chr1	43427522	43427762	1
chr1	43428386	43429108	3
chr1	43429290	43429917	2
chr1	43432863	43433109	5
chr1	43446213	43446611	2
chr1	43471435	43471828	1
chr1	43474145	43474512	2
chr1	43524188	43524462	2
chr1	43760174	43760222	2
chr1	43761236	43761355	2
chr1	43837945	43838126	2
chr1	43839359	43839523	3
chr1	43988888	43989038	3
chr1	43997843	43998152	4
chr1	44015731	44016125	2
chr1	44023345	44023711	2
chr1	44176533	44177122	2
chr1	44232152	44232509	1
chr1	44232971	44233138	2
chr1	44240162	44240471	2
chr1	44249274	44249663	4
chr1	44299891	44300630	3
chr1	44302297	44302456	5
chr1	44331439	44331658	1
chr1	44338102	44338268	1
chr1	44378405	44378587	2
chr1	44380893	44381202	1
chr1	44452990	44453115	1
chr1	44495684	44496307	1
chr1	44692988	44693156	2
chr1	44703858	44704161	1
chr1	44887961	44887973	1
chr1	44951424	44951733	3
chr1	45020479	45020493	1
chr1	45083225	45083530	1
chr1	45142875	45143128	3
chr1	45187064	45187481	5
chr1	45187567	45187848	4
chr1	45195062	45195154	2
chr1	45196157	45196620	4
chr1	45196708	45197102	6
chr1	45670767	45670868	2
chr1	45736280	45736487	1
chr1	45738634	45738975	1
chr1	45787067	45787234	1
chr1	45860300	45860382	2
chr1	45895307	45895445	1
chr1	45990749	45991039	1
chr1	46008399	46008548	2
chr1	46009549	46009894	4
chr1	46010722	46010902	2
chr1	46150736	46150911	4
chr1	46268583	46268737	5
chr1	46632893	46633236	1
chr1	46637172	46637331	1
chr1	46637652	46637700	1
chr1	46639254	46639517	1
chr1	46689426	46689696	4
chr1	46712372	46712767	5
chr1	46799439	46799583	3
chr1	46903604	46903684	1
chr1	46955737	46955918	1
chr1	46986321	46986408	3
chr1	47185464	47185602	3
chr1	47658330	47658731	2
chr1	47677583	47677805	2
chr1	47690580	47690745	1
chr1	47700901	47701346	1
chr1	47704951	47705102	1
chr1	47800262	47800514	3
chr1	48224075	48224507	1
chr1	48290650	48291031	1
chr1	48331662	48331884	1
chr1	48484635	48484856	1
chr1	48515615	48515747	2
chr1	48935854	48936015	2
chr1	48936089	48936471	2
chr1	49038282	49038602	1
chr1	49397467	49397500	1
chr1	51443962	51444181	2
chr1	51444500	51444960	5
chr1	51445633	51445976	2
chr1	51703075	51703494	4
chr1	51703497	51703848	5
chr1	51769565	51770027	2
chr1	51979940	51979975	1
chr1	51982811	51983085	3
chr1	51986078	51986410	1
chr1	51997598	51997789	1
chr1	52029722	52030067	1
chr1	52088228	52088763	3
chr1	52110368	52110491	2
chr1	52139089	52139578	1
chr1	52341008	52341095	2
chr1	52429289	52429678	1
chr1	52605517	52605815	3
chr1	52796099	52796229	1
chr1	52830922	52831212	6
chr1	53020482	53020832	1
chr1	53033807	53033923	1
chr1	53035177	53035456	2
chr1	53102258	53102490	2
chr1	53102510	53103405	1
chr1	53168640	53169047	5
chr1	53482500	53482782	2
chr1	53601216	53601312	2
chr1	53663042	53663408	6
chr1	53703343	53703361	1
chr1	53875866	53875973	1
chr1	54204694	54205092	2
chr1	54715450	54715803	3
chr1	54719323	54719507	1
chr1	54739027	54739187	3
chr1	54739679	54739787	2
chr1	54778588	54778715	1
chr1	54842500	54842749	4
chr1	54868582	54868776	1
chr1	54873075	54873515	6
chr1	54875187	54875373	2
chr1	54940444	54940813	1
chr1	54941776	54941995	1
chr1	54953784	54954325	3
chr1	55044971	55045319	1
chr1	55400798	55400903	1
chr1	55411305	55411465	1
chr1	55414845	55415038	1
chr1	55418708	55418921	1
chr1	55431735	55431939	3
chr1	55436992	55437436	4
chr1	55461973	55462255	2
chr1	55506956	55507037	2
chr1	55593579	55593975	1
chr1	55594097	55594408	2
chr1	55677745	55677788	2
chr1	55678785	55679185	2
chr1	55753963	55754247	1
chr1	55829030	55829299	1
chr1	55894779	55895033	3
chr1	55909250	55909597	2
chr1	56184456	56184884	2
chr1	56797895	56798374	2
chr1	56902668	56903037	1
chr1	56942823	56943411	1
chr1	56972242	56972492	3
chr1	56972838	56973186	2
chr1	56974162	56974535	2
chr1	56976994	56977444	1
chr1	56992489	56992799	1
chr1	56998367	56998746	1
chr1	57029217	57029554	1
chr1	57042744	57043185	2
chr1	57043287	57044160	2
chr1	57297629	57297838	2
chr1	57376305	57376674	1
chr1	57746875	57747249	1
chr1	57984368	57984560	1
chr1	57985042	57985102	1
chr1	58303464	58303533	1
chr1	59011232	59011517	4
chr1	59039624	59039692	3
chr1	59049880	59049917	3
chr1	59050239	59050578	6
chr1	59052151	59052164	1
chr1	59083441	59083456	2
chr1	59083966	59084335	3
chr1	59183945	59184311	1
chr1	59221049	59221462	5
chr1	59228706	59229186	4
chr1	59229881	59230252	1
chr1	59251646	59251903	2
chr1	59252112	59252214	1
chr1	59280364	59280505	3
chr1	59280773	59281281	5
chr1	59281510	59281579	6
chr1	59281873	59282217	3
chr1	59289285	59289572	3
chr1	59321742	59321926	1
chr1	59340531	59340917	3
chr1	59347262	59347482	4
chr1	59350687	59351233	3
chr1	59369049	59370138	2
chr1	59394323	59394565	2
chr1	59395500	59395772	3
chr1	59397559	59397706	1
chr1	59479443	59479773	2
chr1	59495421	59495772	2
chr1	59509588	59509786	3
chr1	59537686	59537803	1
chr1	59537846	59538168	1
chr1	59608173	59608421	2
chr1	59738174	59738538	2
chr1	59758328	59758666	2
chr1	59761390	59761720	4
chr1	59821110	59821407	1
chr1	59892933	59893062	2
chr1	59910700	59911009	2
chr1	60009140	60009290	1
chr1	60015651	60015887	1
chr1	60036299	60036428	2
chr1	60062084	60062408	2
chr1	60099613	60099733	1
chr1	60140214	60140519	3
chr1	60144543	60144796	2
chr1	60172811	60173111	3
chr1	60209079	60209290	1
chr1	60598724	60598934	1
chr1	61039424	61039611	3
chr1	61415107	61415301	2
chr1	61428474	61428817	1
chr1	61478973	61479215	1
chr1	61516303	61516365	1
chr1	61522505	61523042	2
chr1	61543611	61543877	4
chr1	61582090	61582370	1
chr1	61586776	61586881	3
chr1	61605788	61605945	4
chr1	61606640	61606663	3
chr1	61607261	61607284	3
chr1	61608577	61608890	1
chr1	61626339	61626522	1
chr1	61649786	61650305	4
chr1	61784447	61784809	4
chr1	61918819	61919182	5
chr1	62072423	62072573	2
chr1	62208896	62209266	4
chr1	62542241	62542264	2
chr1	62697368	62697707	1
chr1	62698531	62698618	1
chr1	62773248	62773553	1
chr1	62822173	62822473	1
chr1	64127998	64128504	2
chr1	64197270	64197475	3
chr1	64505281	64505575	3
chr1	64527477	64527704	1
chr1	64937477	64937870	2
chr1	65337239	65337349	1
chr1	65358374	65358603	1
chr1	65363729	65364057	6
chr1	65364183	65364439	6
chr1	65377916	65378233	1
chr1	65379462	65379598	1
chr1	65381647	65381826	4
chr1	65383044	65383557	4
chr1	65387772	65388547	1
chr1	65398951	65399446	1
chr1	65399503	65399654	2
chr1	65399664	65400008	3
chr1	65411262	65411384	1
chr1	65412690	65412916	1
chr1	65414892	65415081	2
chr1	65428077	65428368	2
chr1	65430612	65431006	2
chr1	65531415	65531808	1
chr1	65534177	65534450	1
chr1	65534568	65534924	3
chr1	65534990	65535126	1
chr1	65548895	65549334	1
chr1	65701792	65701883	1
chr1	65731337	65731853	3
chr1	65743459	65743589	1
chr1	65757402	65757593	1
chr1	65758796	65759173	1
chr1	65775838	65775991	1
chr1	65888047	65888596	4
chr1	65889004	65889086	3
chr1	65944956	65945259	1
chr1	65946781	65947169	1
chr1	66277656	66278058	3
chr1	66709580	66709765	1
chr1	66714465	66714786	1
chr1	66724458	66724790	1
chr1	66728047	66728190	2
chr1	66736293	66736539	1
chr1	66737013	66737268	2
chr1	66737653	66738054	2
chr1	66742034	66742092	1
chr1	66747978	66748387	2
chr1	66749223	66749474	1
chr1	66757072	66757442	1
chr1	66760490	66760831	3
chr1	66793414	66793646	1
chr1	66799239	66800009	1
chr1	66800202	66800555	2
chr1	66800868	66802264	2
chr1	66803153	66803427	2
chr1	66808887	66809238	2
chr1	66809800	66810199	1
chr1	66812183	66812638	1
chr1	66812680	66813058	1
chr1	66814347	66814689	1
chr1	66814989	66815183	2
chr1	66815726	66816360	1
chr1	66817224	66817680	2
chr1	66817705	66818086	2
chr1	66819100	66819322	1
chr1	66822447	66822611	1
chr1	66822714	66822988	1
chr1	66846053	66846539	1
chr1	66860867	66861812	1
chr1	66862032	66862547	1
chr1	66867082	66867248	1
chr1	66867932	66868143	1
chr1	66904732	66904991	2
chr1	66910997	66911424	2
chr1	66911627	66912010	2
chr1	66930584	66930841	1
chr1	66954948	66955119	1
chr1	66956530	66956771	1
chr1	67029191	67029437	4
chr1	67029939	67030347	3
chr1	67198280	67198800	1
chr1	67223993	67224234	2
chr1	67400555	67400887	4
chr1	67660119	67660487	1
chr1	67893161	67893491	2
chr1	67944536	67944823	1
chr1	68000341	68000585	4
chr1	68027599	68027762	4
chr1	68029743	68030232	1
chr1	68036173	68036524	3
chr1	68041528	68041694	1
chr1	68084470	68084693	3
chr1	68101042	68101257	1
chr1	68118588	68118809	2
chr1	68149978	68150225	5
chr1	68166463	68166766	3
chr1	68179338	68179520	4
chr1	68189225	68189635	3
chr1	68199231	68199531	1
chr1	68199899	68200251	1
chr1	68215256	68215932	5
chr1	68257383	68257657	3
chr1	68257818	68258216	3
chr1	68321515	68321736	1
chr1	68345947	68346247	3
chr1	68354536	68354908	2
chr1	68364057	68364377	2
chr1	68640572	68640736	1
chr1	68849988	68850367	3
chr1	68961350	68961555	4
chr1	70017370	70017628	1
chr1	70442682	70442884	3
chr1	70507902	70508588	1
chr1	70677246	70677375	1
chr1	70691921	70692281	1
chr1	70877943	70877992	3
chr1	71339914	71340244	1
chr1	72746566	72746937	1
chr1	72750151	72750388	3
chr1	72750417	72750888	4
chr1	72751668	72751889	1
chr1	75195377	75195697	1
chr1	76080205	76080672	2
chr1	76080988	76081082	2
chr1	76250721	76250813	2
chr1	76541670	76541922	1
chr1	76620547	76620877	1
chr1	77402470	77402750	1
chr1	77436944	77437042	1
chr1	77787155	77787455	1
chr1	77815785	77815975	1
chr1	77879256	77879430	1
chr1	77980165	77980378	2
chr1	78021710	78022056	1
chr1	78469106	78469287	3
chr1	78557346	78557710	1
chr1	78561383	78561632	2
chr1	78567287	78567595	2
chr1	79088394	79088638	1
chr1	79117624	79117676	1
chr1	79154444	79154658	1
chr1	79471238	79471548	1
chr1	79506230	79506516	3
chr1	82064400	82064547	1
chr1	82146812	82146955	1
chr1	82168687	82169067	3
chr1	82172386	82172576	3
chr1	84284633	84284926	1
chr1	84425902	84426110	1
chr1	84621935	84622234	2
chr1	84711904	84712150	1
chr1	84719698	84719921	3
chr1	84744562	84744926	1
chr1	84848055	84848491	1
chr1	84893957	84893994	1
chr1	84970291	84970670	6
chr1	84971050	84971209	4
chr1	85007577	85007584	1
chr1	85038681	85038996	6
chr1	85049005	85049203	2
chr1	85085332	85085345	4
chr1	85163660	85164056	2
chr1	85164684	85164910	2
chr1	85313015	85313206	2
chr1	85320078	85320332	5
chr1	85425124	85425415	1
chr1	85435433	85435709	1
chr1	85457149	85457643	1
chr1	85463711	85463809	1
chr1	85737728	85738105	1
chr1	85740034	85740431	2
chr1	85740963	85741154	6
chr1	85744584	85744829	6
chr1	85763971	85764258	5
chr1	85764656	85764895	2
chr1	85779776	85780132	3
chr1	85794698	85795078	4
chr1	85795855	85796291	3
chr1	85796595	85797055	3
chr1	85810010	85810182	3
chr1	85968002	85968172	1
chr1	86037220	86037334	2
chr1	86049987	86050100	2
chr1	86072885	86073441	3
chr1	86077140	86077408	1
chr1	86077578	86077925	2
chr1	86078461	86078819	5
chr1	87082786	87082842	1
chr1	87171187	87171726	3
chr1	87172052	87172389	2
chr1	87178000	87178073	1
chr1	87239429	87239698	4
chr1	87240012	87240427	4
chr1	87241358	87241518	2
chr1	87253936	87254322	5
chr1	87254451	87254837	2
chr1	87258759	87259068	4
chr1	87311891	87312243	1
chr1	87617475	87617831	2
chr1	87617997	87618150	1
chr1	87689823	87690165	2
chr1	87691904	87692352	2
chr1	87795981	87796645	5
chr1	87799623	87799998	1
chr1	87800631	87801610	2
chr1	88150304	88150331	1
chr1	88292387	88292883	1
chr1	89240079	89240319	2
chr1	89358212	89358439	3
chr1	89457267	89457549	6
chr1	89459818	89459853	1
chr1	89529638	89530007	1
chr1	89594590	89594813	5
chr1	89739985	89740544	1
chr1	89752385	89752492	1
chr1	89752578	89752835	1
chr1	89776158	89776579	1
chr1	89777498	89777770	1
chr1	89916658	89916807	1
chr1	90013696	90014043	1
chr1	90016483	90016521	1
chr1	90077145	90077551	1
chr1	90099950	90100153	1
chr1	90101821	90102213	2
chr1	90121985	90122121	1
chr1	90123296	90123670	1
chr1	90125070	90125143	1
chr1	90135818	90136060	2
chr1	90137741	90138074	2
chr1	90164381	90164433	1
chr1	90167657	90167773	1
chr1	90169104	90169309	1
chr1	90185639	90185820	3
chr1	90187003	90187162	3
chr1	90189523	90189798	1
chr1	90190139	90190909	2
chr1	90204490	90205244	2
chr1	90223174	90223447	1
chr1	90226145	90226360	2
chr1	90274070	90274340	1
chr1	90289247	90289293	2
chr1	90309838	90310280	3
chr1	90320845	90321084	3
chr1	90321378	90321621	3
chr1	90344600	90344683	1
chr1	90367960	90368115	2
chr1	90372321	90372729	6
chr1	90374317	90375036	3
chr1	90376424	90376756	3
chr1	90461298	90461597	1
chr1	90461797	90461945	4
chr1	90466598	90466642	1
chr1	91391156	91391420	1
chr1	91853019	91853084	2
chr1	92021775	92022091	4
chr1	92035219	92035770	3
chr1	92037669	92037899	1
chr1	92048213	92048455	2
chr1	92166605	92166685	1
chr1	92172601	92172759	1
chr1	92179029	92179462	2
chr1	92196214	92196626	2
chr1	92197507	92197667	3
chr1	92198149	92198440	2
chr1	92201825	92202076	1
chr1	92202579	92202753	3
chr1	92256869	92256997	1
chr1	92269494	92269966	2
chr1	92270160	92270686	2
chr1	92291657	92291934	1
chr1	92295673	92296022	2
chr1	92740270	92740706	1
chr1	92907491	92907587	2
chr1	92925584	92925820	2
chr1	93002551	93002867	3
chr1	93003662	93004045	2
chr1	93170902	93171289	1
chr1	93270252	93270588	4
chr1	93324554	93324784	3
chr1	93416699	93417072	4
chr1	93425408	93425540	1
chr1	93427945	93428408	2
chr1	93441187	93441350	2
chr1	93443213	93443602	1
chr1	93446579	93446961	1
chr1	93545529	93545988	4
chr1	93634565	93634982	1
chr1	93912168	93912547	1
chr1	93914812	93914954	1
chr1	93970215	93970408	1
chr1	94020540	94020816	1
chr1	94021314	94021626	1
chr1	94053698	94054090	1
chr1	94060777	94061226	1
chr1	94080175	94080586	2
chr1	94089710	94089715	2
chr1	94093325	94093611	1
chr1	94101526	94101829	1
chr1	94127789	94128026	4
chr1	94130951	94131239	2
chr1	94133922	94134283	1
chr1	94141325	94141499	1
chr1	94158127	94158185	3
chr1	94158601	94159338	4
chr1	94160495	94160662	2
chr1	94161111	94161471	1
chr1	94167175	94167520	5
chr1	94169341	94169462	5
chr1	94169670	94169961	2
chr1	94224034	94224429	2
chr1	94224546	94224929	2
chr1	94234014	94234407	1
chr1	94244939	94245309	3
chr1	94371317	94371601	3
chr1	94372422	94372787	2
chr1	94429275	94429464	2
chr1	94480579	94480958	1
chr1	94509601	94509922	2
chr1	94527681	94527931	2
chr1	94532879	94533090	1
chr1	94534630	94534985	2
chr1	94535371	94535770	1
chr1	94557832	94558157	1
chr1	94626535	94626661	1
chr1	94682709	94683095	1
chr1	94684511	94684812	1
chr1	94698374	94698651	1
chr1	94701813	94701865	1
chr1	94709637	94709983	2
chr1	94711188	94711483	2
chr1	94712051	94712193	2
chr1	94712395	94712617	2
chr1	94730492	94730754	1
chr1	94784984	94785158	2
chr1	94788386	94788592	3
chr1	94792807	94793133	2
chr1	94795618	94795987	1
chr1	94885990	94886346	1
chr1	95007995	95008302	3
chr1	95008693	95008821	2
chr1	95009926	95010072	1
chr1	95028441	95028830	2
chr1	95063321	95063608	1
chr1	95067855	95068241	1
chr1	95107584	95108052	1
chr1	95112003	95112217	2
chr1	95113814	95114327	3
chr1	95174059	95174304	1
chr1	95179307	95179605	3
chr1	95186012	95186295	1
chr1	95186895	95187156	1
chr1	95191212	95191391	1
chr1	95193393	95193837	4
chr1	95221261	95221551	3
chr1	95249173	95249377	3
chr1	95258204	95258621	2
chr1	95260997	95261398	1
chr1	95261907	95262121	1
chr1	95264854	95265185	1
chr1	95267524	95267667	4
chr1	95328690	95328856	3
chr1	95387128	95387471	1
chr1	95388205	95388559	2
chr1	95484241	95484316	1
chr1	95645260	95645496	1
chr1	96208080	96208328	1
chr1	96208444	96208679	2
chr1	96828119	96828533	3
chr1	97331396	97331825	2
chr1	97559749	97560125	2
chr1	98315619	98315765	2
chr1	98366677	98366793	1
chr1	98403373	98403764	3
chr1	98408796	98409171	2
chr1	98451163	98451546	1
chr1	98494244	98494658	1
chr1	98497100	98497277	1
chr1	98499783	98500490	1
chr1	98517989	98518149	1
chr1	98518546	98518920	1
chr1	98519387	98520118	1
chr1	98677142	98677181	1
chr1	98781999	98782036	2
chr1	98788970	98789228	3
chr1	98789496	98789901	4
chr1	99128815	99128853	2
chr1	99907375	99907562	1
chr1	100000188	100000393	3
chr1	100104444	100104686	1
chr1	100113218	100113273	4
chr1	100113534	100114036	5
chr1	100138206	100138591	1
chr1	100138994	100139323	1
chr1	100140321	100140582	1
chr1	100156808	100156888	1
chr1	100169951	100170218	1
chr1	100221255	100221423	1
chr1	100506335	100506338	2
chr1	100512510	100512716	2
chr1	100543241	100543320	1
chr1	100791645	100791929	1
chr1	100819658	100820050	3
chr1	100820585	100820838	2
chr1	100827551	100827774	1
chr1	100866020	100866634	1
chr1	100873154	100873394	1
chr1	100905821	100906168	1
chr1	100909707	100909895	2
chr1	100911126	100911538	1
chr1	100915125	100915584	1
chr1	100918231	100918546	1
chr1	100996437	100996829	1
chr1	101000887	101001063	1
chr1	101001713	101002071	1
chr1	101092174	101092300	2
chr1	101202267	101202571	1
chr1	101313094	101313246	1
chr1	101362717	101362876	4
chr1	101577594	101578108	2
chr1	101578123	101578335	1
chr1	101593911	101594018	1
chr1	101664975	101665135	2
chr1	101666298	101666377	2
chr1	101725356	101725679	4
chr1	101729806	101729829	1
chr1	101757305	101757513	5
chr1	101758840	101759229	1
chr1	101764288	101764549	1
chr1	101768521	101768740	1
chr1	101773561	101773718	1
chr1	101774729	101775525	3
chr1	101775588	101775858	1
chr1	101776223	101776281	1
chr1	101853882	101854194	1
chr1	101854563	101854975	1
chr1	101873844	101874040	1
chr1	101875946	101876333	2
chr1	101901539	101902132	1
chr1	103126263	103126396	1
chr1	103418656	103418827	1
chr1	108074818	108074849	1
chr1	108202818	108203038	1
chr1	108476434	108476655	1
chr1	108478082	108478329	1
chr1	108478963	108479298	3
chr1	108479405	108480123	1
chr1	108592862	108593109	1
chr1	108594435	108594579	1
chr1	108622242	108622251	1
chr1	108661190	108661332	1
chr1	108741685	108742156	4
chr1	109079557	109079899	2
chr1	109093990	109094408	2
chr1	109100040	109100237	2
chr1	109104473	109104583	2
chr1	109127044	109127234	4
chr1	109128797	109129190	2
chr1	109133120	109133338	2
chr1	109133637	109134097	1
chr1	109134248	109134380	2
chr1	109134609	109134927	2
chr1	109189516	109189718	3
chr1	109262615	109262764	4
chr1	109642591	109642861	2
chr1	109642898	109643544	1
chr1	109677264	109677321	1
chr1	109693905	109693990	2
chr1	109782677	109782831	1
chr1	109800134	109800539	2
chr1	109841804	109842152	3
chr1	109842394	109842833	2
chr1	109850258	109850620	1
chr1	109913179	109913623	2
chr1	109914177	109914362	2
chr1	109915594	109915940	1
chr1	109928106	109928152	1
chr1	109933134	109933482	1
chr1	109933790	109934137	1
chr1	109937534	109937767	1
chr1	109938897	109939079	2
chr1	109981518	109981703	5
chr1	110131738	110132207	1
chr1	110160052	110160461	3
chr1	110333273	110333688	3
chr1	110334849	110335164	4
chr1	110335775	110336041	3
chr1	110336218	110336380	3
chr1	110336950	110337403	1
chr1	110339466	110339959	1
chr1	110360967	110361372	1
chr1	110363861	110364229	1
chr1	110364297	110364570	3
chr1	110364881	110365302	2
chr1	110366477	110366702	4
chr1	110406868	110407271	2
chr1	110420039	110420145	5
chr1	110435112	110435421	4
chr1	110438276	110438910	4
chr1	110443259	110443410	1
chr1	110444415	110444738	3
chr1	110447199	110447636	1
chr1	110448900	110449220	1
chr1	110454425	110454737	1
chr1	110476602	110476703	3
chr1	110528950	110529259	4
chr1	110879130	110879445	3
chr1	110963862	110964269	2
chr1	110976504	110976901	2
chr1	111177471	111177854	1
chr1	111178912	111179243	1
chr1	111189973	111190443	1
chr1	111262637	111262920	1
chr1	111417124	111417532	2
chr1	111417921	111418495	2
chr1	111423491	111424046	3
chr1	111503281	111503462	1
chr1	111733520	111733879	1
chr1	111745467	111745610	2
chr1	111757482	111757860	2
chr1	111758440	111759106	1
chr1	111759901	111760085	1
chr1	111762260	111762740	1
chr1	111992836	111993234	6
chr1	111993518	111993730	1
chr1	112048437	112048734	1
chr1	112050044	112050594	3
chr1	112050724	112051096	5
chr1	112058341	112058601	2
chr1	112058803	112059167	3
chr1	112078528	112078792	1
chr1	112130039	112130305	1
chr1	112135698	112135869	6
chr1	112143517	112143622	1
chr1	112163412	112163797	5
chr1	112163826	112164071	5
chr1	112167119	112167496	2
chr1	112276731	112276883	2
chr1	112280469	112280538	1
chr1	112875335	112875706	1
chr1	112901525	112901779	1
chr1	112933901	112934058	3
chr1	112939938	112939941	4
chr1	112940721	112941015	1
chr1	112942216	112942335	2
chr1	112949167	112949374	1
chr1	113086746	113087141	3
chr1	113164875	113165040	2
chr1	113188356	113188646	1
chr1	113278458	113278898	2
chr1	113305239	113305307	1
chr1	113394964	113395159	1
chr1	113409786	113410145	1
chr1	113448082	113448443	2
chr1	113493966	113494103	1
chr1	113584893	113585079	4
chr1	113683682	113683919	2
chr1	113684444	113684648	3
chr1	113734243	113734639	1
chr1	113948223	113948517	1
chr1	114050900	114051151	1
chr1	114326143	114326379	1
chr1	114346559	114346915	1
chr1	114411144	114411319	2
chr1	114474083	114474466	3
chr1	114478664	114478859	1
chr1	114479894	114480287	1
chr1	114488806	114489135	2
chr1	114566071	114566240	1
chr1	114656563	114656717	1
chr1	114931454	114931515	1
chr1	114997819	114998047	2
chr1	115000867	115001249	4
chr1	115010404	115010467	1
chr1	115050901	115051300	2
chr1	115052481	115052766	4
chr1	115298602	115298842	4
chr1	115605190	115605611	4
chr1	115605746	115606114	1
chr1	115616004	115616285	1
chr1	115627657	115627928	1
chr1	115709526	115709713	1
chr1	115722074	115722498	3
chr1	115732772	115733197	3
chr1	115782991	115783256	1
chr1	115873164	115873576	1
chr1	115875771	115876223	1
chr1	115968975	115969167	3
chr1	116039640	116039989	2
chr1	116088478	116088732	3
chr1	116192035	116192337	2
chr1	116221756	116221883	1
chr1	116291091	116291334	1
chr1	116370977	116371565	1
chr1	116371807	116372195	1
chr1	116520279	116520650	3
chr1	116652137	116652418	2
chr1	116820892	116821229	1
chr1	116889820	116890021	1
chr1	116918331	116918655	5
chr1	116918925	116919548	6
chr1	116920142	116920291	5
chr1	116920378	116921129	5
chr1	116923407	116923493	3
chr1	117017908	117018073	1
chr1	117030831	117031034	2
chr1	117032033	117032296	4
chr1	117035155	117035292	1
chr1	117040346	117040781	1
chr1	117046366	117046546	2
chr1	117047053	117047428	4
chr1	117048846	117049039	3
chr1	117050808	117051139	2
chr1	117051576	117051921	6
chr1	117080047	117080432	1
chr1	117080791	117081053	1
chr1	117081238	117081452	4
chr1	117096111	117096225	3
chr1	117100772	117101124	1
chr1	117101741	117102040	1
chr1	117102146	117102287	1
chr1	117103380	117103518	1
chr1	117110819	117111233	1
chr1	117111470	117111754	1
chr1	117111804	117112156	2
chr1	117112460	117112738	6
chr1	117129425	117129671	1
chr1	117130518	117130699	1
chr1	117132073	117132239	2
chr1	117280230	117280385	1
chr1	117280613	117280924	1
chr1	117281390	117281752	1
chr1	117305811	117306472	1
chr1	117359174	117359463	1
chr1	117363043	117363386	1
chr1	117367696	117367863	1
chr1	117369903	117370125	3
chr1	117421623	117422020	3
chr1	117422443	117422644	1
chr1	117424835	117425013	1
chr1	117533593	117533939	1
chr1	117619913	117620299	2
chr1	118149258	118150064	2
chr1	118150095	118150429	1
chr1	118153815	118153988	1
chr1	118155568	118155679	2
chr1	118157230	118157573	1
chr1	118185712	118185829	1
chr1	118197244	118197521	2
chr1	118197868	118198044	3
chr1	118198788	118199247	2
chr1	118206889	118207267	1
chr1	118208639	118208762	1
chr1	118238609	118238967	1
chr1	118251466	118251863	1
chr1	118277814	118277871	4
chr1	119457484	119457627	1
chr1	119503304	119503581	2
chr1	119506251	119506502	3
chr1	120180868	120181132	1
chr1	120188428	120188927	5
chr1	120255895	120256325	5
chr1	120530218	120530524	2
chr1	120686768	120686908	1
chr1	120760883	120761040	2
chr1	121280065	121280170	1
chr1	121484183	121484930	1
chr1	121485082	121485212	1
chr1	143992805	143993078	1
chr1	144010367	144010738	2
chr1	144533627	144534178	2
chr1	144536201	144536370	1
chr1	144908312	144908601	3
chr1	144908806	144909147	2
chr1	144925582	144925971	1
chr1	144927217	144927550	1
chr1	144929488	144929777	2
chr1	144929949	144930159	2
chr1	144992172	144993130	1
chr1	144993717	144994037	1
chr1	144998861	144999274	1
chr1	145000077	145000843	1
chr1	145009158	145009716	3
chr1	145022224	145022680	1
chr1	145023690	145024549	1
chr1	145025407	145025737	1
chr1	145028441	145029007	1
chr1	145030102	145030502	1
chr1	145042783	145043227	2
chr1	145058996	145059322	1
chr1	145090155	145090603	1
chr1	145092450	145092883	3
chr1	145097461	145098086	2
chr1	145113904	145114998	1
chr1	145129830	145130085	1
chr1	145139235	145139466	4
chr1	145195834	145196197	1
chr1	145226678	145226829	2
chr1	145396760	145397198	5
chr1	145433530	145433648	1
chr1	145435103	145435641	1
chr1	145437595	145437817	6
chr1	145454760	145454851	5
chr1	145455122	145455741	5
chr1	145526126	145526326	2
chr1	145526735	145526797	2
chr1	146556145	146556634	4
chr1	146764405	146764804	1
chr1	147072793	147072971	2
chr1	147721223	147721375	1
chr1	147735142	147735539	2
chr1	147735779	147736093	4
chr1	147737312	147737432	2
chr1	147775754	147775884	2
chr1	147806841	147807184	3
chr1	147994566	147994835	4
chr1	148000699	148000802	2
chr1	148241863	148242092	3
chr1	149194265	149194656	1
chr1	149215297	149215704	2
chr1	149222771	149223274	1
chr1	149223485	149223931	6
chr1	149224402	149224656	3
chr1	149815237	149815620	6
chr1	149815849	149816206	3
chr1	149816287	149817606	1
chr1	149820361	149820952	3
chr1	149821015	149821647	6
chr1	149860379	149860754	5
chr1	149910900	149911219	5
chr1	149967987	149968184	2
chr1	149981648	149981889	2
chr1	150124245	150124478	2
chr1	150132781	150133169	1
chr1	150133301	150133735	2
chr1	150134154	150134397	2
chr1	150135231	150135764	5
chr1	150159099	150159241	4
chr1	150185878	150186128	3
chr1	150231710	150231944	1
chr1	150252822	150252947	1
chr1	150294873	150295138	4
chr1	150337933	150337954	3
chr1	150383126	150383519	1
chr1	150504793	150504993	1
chr1	150516225	150516254	1
chr1	150518602	150518606	1
chr1	150535145	150535582	5
[truncated: 36,601 more rows]
