# Supplementary material for: Genome-wide prediction of cis-regulatory regions using supervised deep learning methods
Source: BMC Bioinformatics. 2018 May 31;19:202. doi: 10.1186/s12859-018-2187-1 (PMC5984344; doi:10.1186/s12859-018-2187-1)
Supplement: Supplementary file 3 — Predictions on CAGE supported bidirectional loci. AiA: Active in the FANTOM Enhancer Atlas; IiA: Inactive in the FANTOM Enhancer Atlas; NiA: Not included in the FANTOM Enhancer Atlas; Specific: Predicted cell-specific A-Es. (ZIP 4820 kb) [file 12859_2018_2187_MOESM3_ESM.zip › additional_file3/All_Cells_NiA.bed]

chr1	569266	570167
chr1	840061	840249
chr1	840753	841210
chr1	858690	859159
chr1	859169	859560
chr1	957000	957103
chr1	975084	975123
chr1	993498	993878
chr1	1003965	1004620
chr1	1004646	1004927
chr1	1015105	1015503
chr1	1093080	1093458
chr1	1098006	1098462
chr1	1098630	1098901
chr1	1100057	1100470
chr1	1144376	1144549
chr1	1283060	1283559
chr1	1293080	1293312
chr1	1294735	1294978
chr1	1368801	1368936
chr1	1409432	1409534
chr1	1503290	1503359
chr1	1609384	1609524
chr1	1609619	1609864
chr1	1765009	1765365
chr1	1779082	1779191
chr1	1780618	1780690
chr1	1784518	1784606
chr1	1791886	1792241
chr1	1796306	1796386
chr1	1803114	1803303
chr1	1803701	1804070
chr1	1809312	1809695
chr1	1820439	1820915
chr1	2108068	2108582
chr1	2111682	2112071
chr1	2136897	2137085
chr1	2162137	2162268
chr1	2165759	2166444
chr1	2168569	2169019
chr1	2189851	2189961
chr1	2191567	2191906
chr1	2245814	2246116
chr1	2246152	2246479
chr1	2359950	2360167
chr1	2477499	2477891
chr1	2478937	2479118
chr1	2480134	2480417
chr1	3238635	3238995
chr1	3373716	3374006
chr1	3398864	3399114
chr1	3540326	3540651
chr1	3582577	3582739
chr1	3605114	3605229
chr1	3816045	3816228
chr1	6054441	6054482
chr1	6062900	6063104
chr1	6320124	6320269
chr1	6360710	6360890
chr1	6377548	6377688
chr1	6672862	6672916
chr1	6675189	6675318
chr1	6855984	6856221
chr1	7668972	7669193
chr1	7763522	7763684
chr1	7832014	7832094
chr1	7891597	7891938
chr1	8076289	8076986
chr1	8080017	8080517
chr1	8137301	8137519
chr1	8138373	8138738
chr1	8143844	8144228
chr1	8156400	8156409
chr1	8213538	8213890
chr1	8261058	8261575
chr1	8433979	8434222
chr1	8457012	8457408
chr1	8457442	8457655
chr1	8499101	8499228
chr1	8556091	8556412
chr1	8556559	8556797
chr1	8660433	8660759
chr1	8689544	8689830
chr1	8721526	8721579
chr1	8721734	8722143
chr1	8761158	8761218
chr1	8772139	8772488
chr1	8849339	8849585
chr1	8875545	8875930
chr1	9223693	9223873
chr1	9239645	9239821
chr1	9239831	9240324
chr1	9256119	9256468
chr1	9261626	9261944
chr1	9302697	9302939
chr1	9352310	9352402
chr1	9488839	9489227
chr1	9601050	9601232
chr1	9687482	9687636
chr1	9689758	9690101
chr1	9749998	9750343
chr1	9760504	9760836
chr1	9927472	9927774
chr1	9969608	9969774
chr1	9971022	9971188
chr1	10134543	10134840
chr1	10447707	10448367
chr1	10571006	10571306
chr1	10784192	10784484
chr1	10853772	10853865
chr1	10961413	10961655
chr1	11101213	11101574
chr1	11335835	11336022
chr1	11749993	11750015
chr1	11790524	11790701
chr1	11791882	11792060
chr1	11919652	11919839
chr1	12094399	12094712
chr1	12128503	12128715
chr1	12138618	12138871
chr1	12139356	12139690
chr1	12141712	12141876
chr1	12206743	12207069
chr1	12208544	12208659
chr1	12212206	12212966
chr1	12217396	12217755
chr1	12238801	12238949
chr1	12441297	12441679
chr1	12494429	12494711
chr1	12498740	12498981
chr1	12589452	12589763
chr1	12674514	12674729
chr1	12678858	12679239
chr1	12717312	12717605
chr1	13914608	13914657
chr1	13994275	13994329
chr1	14076498	14077091
chr1	14078577	14078933
chr1	15071742	15072071
chr1	15104228	15104632
chr1	15111272	15111486
chr1	15266491	15266726
chr1	15433030	15433394
chr1	15482650	15483252
chr1	15514756	15514937
chr1	15587806	15588435
chr1	15673118	15673422
chr1	15683527	15683747
chr1	15737666	15737792
chr1	15739166	15739306
chr1	15743639	15744318
chr1	15750671	15750935
chr1	15945161	15945530
chr1	15947326	15947695
chr1	16005275	16005436
chr1	16121816	16121868
chr1	16126194	16126235
chr1	16126684	16127221
chr1	16157192	16157454
chr1	16158409	16158760
chr1	16164005	16164165
chr1	16175691	16176167
chr1	16289991	16290069
chr1	16290424	16290696
chr1	16469324	16469412
chr1	16494239	16494338
chr1	16669074	16669169
chr1	16669393	16669492
chr1	16694742	16694834
chr1	16699732	16699745
chr1	16747247	16747495
chr1	16825457	16825945
chr1	16840307	16840566
chr1	17240337	17240757
chr1	17421315	17421668
chr1	17467941	17467957
chr1	17468262	17468618
chr1	17539551	17539607
chr1	17767194	17767501
chr1	17767804	17768363
chr1	17768544	17768710
chr1	19249496	19249797
chr1	19253626	19253670
chr1	19271920	19272097
chr1	19277926	19278336
chr1	19281204	19281307
chr1	19333976	19334220
chr1	19337563	19337942
chr1	19532307	19532702
chr1	19535326	19535674
chr1	19756992	19757194
chr1	19764295	19764800
chr1	19783534	19783827
chr1	19786165	19786381
chr1	19789769	19790070
chr1	19796024	19796128
chr1	19804514	19804582
chr1	19814311	19814587
chr1	20307927	20308140
chr1	20513697	20513892
chr1	20702445	20702586
chr1	20986387	20986664
chr1	20988952	20988962
chr1	20992256	20992427
chr1	21023277	21023600
chr1	21030080	21030290
chr1	21111723	21112043
chr1	21428051	21428147
chr1	21615302	21615454
chr1	21649986	21650330
chr1	21651763	21652173
chr1	21661659	21661688
chr1	21670382	21670956
chr1	21933302	21933669
chr1	21934114	21934174
chr1	22002610	22002786
chr1	22076597	22076861
chr1	22094900	22095074
chr1	22106565	22106957
chr1	22236410	22236600
chr1	22262171	22262515
chr1	22262845	22263063
chr1	22264499	22264526
chr1	22380436	22380835
chr1	22383560	22383719
chr1	22395086	22395317
chr1	22441345	22441559
chr1	22692086	22692330
chr1	23448967	23449247
chr1	23479743	23479868
chr1	23494233	23494500
chr1	23496333	23496700
chr1	23617208	23617328
chr1	23618711	23618805
chr1	23703996	23704149
chr1	23852428	23852818
chr1	23855166	23855420
chr1	23856110	23856564
chr1	23881180	23881765
chr1	23927652	23927822
chr1	24047223	24047441
chr1	24047796	24047863
chr1	24049294	24049404
chr1	24071370	24071449
chr1	24223686	24223901
chr1	24278072	24278180
chr1	24345154	24345565
chr1	24581338	24581604
chr1	24644814	24645147
chr1	24745123	24745428
chr1	24828102	24828134
chr1	24878735	24879052
chr1	25051605	25051987
chr1	25074073	25074178
chr1	25075762	25076041
chr1	25080140	25080528
chr1	25086848	25087197
chr1	25087542	25087951
chr1	25088167	25088822
chr1	25174625	25174992
chr1	25175027	25175393
chr1	25237083	25237520
chr1	25237621	25238129
chr1	25240751	25240928
chr1	25250110	25250319
chr1	25258786	25259024
chr1	25281668	25281921
chr1	25349371	25349893
chr1	25358502	25359116
chr1	25425738	25426059
chr1	25795813	25796147
chr1	25799141	25799458
chr1	26002647	26003045
chr1	26123444	26123824
chr1	26193861	26194038
chr1	26201939	26202488
chr1	26420880	26421124
chr1	26490809	26490911
chr1	26634832	26635080
chr1	26646215	26646276
chr1	26826817	26827162
chr1	26946261	26946815
chr1	27049688	27050030
chr1	27060842	27060856
chr1	27070713	27071050
chr1	27112238	27112538
chr1	27126395	27126599
chr1	27126834	27127211
chr1	27155926	27155968
chr1	27188560	27188835
chr1	27192523	27192986
chr1	27242006	27242269
chr1	27323110	27323149
chr1	27328104	27328201
chr1	27328515	27328660
chr1	27335112	27335503
chr1	27491872	27492049
chr1	27518479	27518500
chr1	27561705	27561762
chr1	27626451	27626605
chr1	27718123	27718316
chr1	27772061	27772370
chr1	27853113	27853241
chr1	27853337	27853919
chr1	27855290	27855650
chr1	27866905	27867128
chr1	27868928	27869249
chr1	27883449	27883808
chr1	27883844	27884140
chr1	27917739	27917877
chr1	27957022	27957343
chr1	27959091	27959725
chr1	27962964	27963347
chr1	27979244	27979520
chr1	28112438	28112789
chr1	28184958	28185109
chr1	28216942	28217199
chr1	28355043	28355235
chr1	28373026	28373370
chr1	28389248	28389585
chr1	28441546	28442093
chr1	28470998	28471254
chr1	28573636	28574084
chr1	28578296	28578325
chr1	28587338	28587737
chr1	28595999	28596311
chr1	28736467	28736498
chr1	28743049	28743263
chr1	28776524	28777127
chr1	28968302	28968319
chr1	28975596	28975767
chr1	28995839	28995924
chr1	29081518	29081568
chr1	29211316	29211750
chr1	29212640	29212998
chr1	29506105	29506507
chr1	29564766	29564995
chr1	30161728	30161828
chr1	30447183	30447471
chr1	31213144	31213372
chr1	31217756	31217986
chr1	31220962	31221590
chr1	31221813	31222211
chr1	31222458	31222949
chr1	31225034	31225313
chr1	31226444	31226933
chr1	31228506	31228921
chr1	31231715	31232072
chr1	31251697	31252042
chr1	31271110	31271203
chr1	31271573	31271754
chr1	31361006	31361250
chr1	31367099	31367394
chr1	31407659	31408041
chr1	31483120	31483355
chr1	31527377	31527394
chr1	31567824	31567910
chr1	31628220	31628457
chr1	31904621	31905031
chr1	31915699	31916071
chr1	31918040	31918109
chr1	31944306	31944695
chr1	31974451	31975513
chr1	32054714	32054752
chr1	32178476	32178689
chr1	32392745	32393142
chr1	32394382	32394617
chr1	32397067	32397490
chr1	32402000	32402067
chr1	32402078	32402487
chr1	32480660	32480781
chr1	32481902	32482087
chr1	32485178	32485588
chr1	32574737	32575173
chr1	32721371	32721423
chr1	32738554	32738786
chr1	32819634	32819676
chr1	32856561	32856958
chr1	33225254	33225508
chr1	33279409	33279742
chr1	33428474	33429020
chr1	33446568	33446686
chr1	33454437	33454737
chr1	33464221	33464253
chr1	33500817	33500865
chr1	33592830	33593274
chr1	33804146	33804253
chr1	33807842	33808213
chr1	33809898	33810278
chr1	35208387	35208476
chr1	35667940	35667942
chr1	35965379	35965553
chr1	36103028	36103162
chr1	36351655	36351922
chr1	36397914	36398178
chr1	36616041	36616095
chr1	36627255	36627586
chr1	36631836	36632044
chr1	36632628	36632796
chr1	36713857	36714069
chr1	36816067	36816533
chr1	36853020	36853463
chr1	36855485	36855872
chr1	36877554	36877832
chr1	37290176	37290192
chr1	37943723	37943795
chr1	37963580	37963746
chr1	38018684	38018725
chr1	38388765	38388819
chr1	38391755	38391859
chr1	38460822	38461070
chr1	38461479	38461888
chr1	38469752	38469964
chr1	38494062	38494192
chr1	39513619	39513853
chr1	39569453	39569618
chr1	39573175	39573548
chr1	39573678	39574073
chr1	39575977	39576189
chr1	39583934	39584320
chr1	39593257	39593498
chr1	39601307	39601353
chr1	39625112	39625154
chr1	39649524	39649781
chr1	39649837	39650144
chr1	39655304	39655564
chr1	39656160	39656294
chr1	39658064	39658129
chr1	39661866	39662212
chr1	39679852	39680079
chr1	39681664	39681818
chr1	39682260	39682364
chr1	39735826	39736032
chr1	40040053	40040157
chr1	40264989	40265119
chr1	40442472	40442624
chr1	40508013	40508445
chr1	40627999	40628745
chr1	40691806	40692191
chr1	40846593	40846968
chr1	40846970	40847281
chr1	40847285	40847710
chr1	40847714	40847998
chr1	40851773	40852167
chr1	40852176	40852629
chr1	40855054	40855570
chr1	40855626	40855971
chr1	40857443	40857787
chr1	40865791	40866095
chr1	40930797	40930908
chr1	41040458	41040466
chr1	41100733	41100756
chr1	41125185	41125514
chr1	41165501	41165644
chr1	41440644	41440837
chr1	41704083	41704341
chr1	41826658	41826983
chr1	41837492	41837663
chr1	42136267	42136586
chr1	42192630	42192907
chr1	42203814	42204154
chr1	42269943	42270074
chr1	42327794	42328248
chr1	42366819	42367026
chr1	42679140	42679254
chr1	42797781	42798103
chr1	43150309	43150677
chr1	43389515	43390634
chr1	43397496	43398275
chr1	43403493	43403579
chr1	43415030	43415208
chr1	43421452	43421835
chr1	43423285	43423470
chr1	43446213	43446611
chr1	43474145	43474512
chr1	43837945	43838126
chr1	44023345	44023711
chr1	44232971	44233138
chr1	44249274	44249663
chr1	44331439	44331658
chr1	44338102	44338268
chr1	44495684	44496307
chr1	45020479	45020493
chr1	45142875	45143128
chr1	45187064	45187481
chr1	45187567	45187848
chr1	45196157	45196620
chr1	45196708	45197102
chr1	45990749	45991039
chr1	46150736	46150911
chr1	46637652	46637700
chr1	46639254	46639517
chr1	46799439	46799583
chr1	46903604	46903684
chr1	47185464	47185602
chr1	47658330	47658731
chr1	47704951	47705102
chr1	48331662	48331884
chr1	48935854	48936015
chr1	48936089	48936471
chr1	51443962	51444181
chr1	51444500	51444960
chr1	51445633	51445976
chr1	51703497	51703848
chr1	51979940	51979975
chr1	51982811	51983085
chr1	51986078	51986410
chr1	51997598	51997789
chr1	52029722	52030067
chr1	52088228	52088763
chr1	52139089	52139578
chr1	52429289	52429678
chr1	52605517	52605815
chr1	52830922	52831212
chr1	53033807	53033923
chr1	53035177	53035456
chr1	53102258	53102490
chr1	53168640	53169047
chr1	53482500	53482782
chr1	53601216	53601312
chr1	53663042	53663408
chr1	54204694	54205092
chr1	54719323	54719507
chr1	54739027	54739187
chr1	54842500	54842749
chr1	54875187	54875373
chr1	54940444	54940813
chr1	54941776	54941995
chr1	55044971	55045319
chr1	55461973	55462255
chr1	55593579	55593975
chr1	55594097	55594408
chr1	55677745	55677788
chr1	55829030	55829299
chr1	56797895	56798374
chr1	56902668	56903037
chr1	56942823	56943411
chr1	56972838	56973186
chr1	56998367	56998746
chr1	57029217	57029554
chr1	57984368	57984560
chr1	57985042	57985102
chr1	59011232	59011517
chr1	59049880	59049917
chr1	59052151	59052164
chr1	59083441	59083456
chr1	59183945	59184311
chr1	59251646	59251903
chr1	59252112	59252214
chr1	59289285	59289572
chr1	59321742	59321926
chr1	59340531	59340917
chr1	59495421	59495772
chr1	59608173	59608421
chr1	59761390	59761720
chr1	59821110	59821407
chr1	59892933	59893062
chr1	59910700	59911009
chr1	61428474	61428817
chr1	61516303	61516365
chr1	61582090	61582370
chr1	61586776	61586881
chr1	61605788	61605945
chr1	61606640	61606663
chr1	61607261	61607284
chr1	61608577	61608890
chr1	61626339	61626522
chr1	61784447	61784809
chr1	62208896	62209266
chr1	62542241	62542264
chr1	62697368	62697707
chr1	64527477	64527704
chr1	64937477	64937870
chr1	65337239	65337349
chr1	65358374	65358603
chr1	65377916	65378233
chr1	65379462	65379598
chr1	65399503	65399654
chr1	65399664	65400008
chr1	65411262	65411384
chr1	65412690	65412916
chr1	65414892	65415081
chr1	65428077	65428368
chr1	65430612	65431006
chr1	65531415	65531808
chr1	65534568	65534924
chr1	65743459	65743589
chr1	65757402	65757593
chr1	65889004	65889086
chr1	65944956	65945259
chr1	65946781	65947169
chr1	66737013	66737268
chr1	66737653	66738054
chr1	66742034	66742092
chr1	66749223	66749474
chr1	66757072	66757442
chr1	66760490	66760831
chr1	66799239	66800009
chr1	66800868	66802264
chr1	66803153	66803427
chr1	66808887	66809238
chr1	66809800	66810199
chr1	66812183	66812638
chr1	66812680	66813058
chr1	66814347	66814689
chr1	66814989	66815183
chr1	66817224	66817680
chr1	66819100	66819322
chr1	66822447	66822611
chr1	66822714	66822988
chr1	66846053	66846539
chr1	66860867	66861812
chr1	66911627	66912010
chr1	66956530	66956771
chr1	67400555	67400887
chr1	67893161	67893491
chr1	68027599	68027762
chr1	68149978	68150225
chr1	68179338	68179520
chr1	68199231	68199531
chr1	68199899	68200251
chr1	68257383	68257657
chr1	68321515	68321736
chr1	68364057	68364377
chr1	68961350	68961555
chr1	70017370	70017628
chr1	70442682	70442884
chr1	70677246	70677375
chr1	71339914	71340244
chr1	72746566	72746937
chr1	72750151	72750388
chr1	72751668	72751889
chr1	75195377	75195697
chr1	76620547	76620877
chr1	77402470	77402750
chr1	77436944	77437042
chr1	77815785	77815975
chr1	79088394	79088638
chr1	79117624	79117676
chr1	79471238	79471548
chr1	82064400	82064547
chr1	82146812	82146955
chr1	82172386	82172576
chr1	84425902	84426110
chr1	84621935	84622234
chr1	84711904	84712150
chr1	84719698	84719921
chr1	84893957	84893994
chr1	84970291	84970670
chr1	85007577	85007584
chr1	85085332	85085345
chr1	85163660	85164056
chr1	85164684	85164910
chr1	85425124	85425415
chr1	85435433	85435709
chr1	85463711	85463809
chr1	85740034	85740431
chr1	85740963	85741154
chr1	85763971	85764258
chr1	85764656	85764895
chr1	85810010	85810182
chr1	86037220	86037334
chr1	87172052	87172389
chr1	87178000	87178073
chr1	87239429	87239698
chr1	87254451	87254837
chr1	87691904	87692352
chr1	87795981	87796645
chr1	88150304	88150331
chr1	88292387	88292883
chr1	89240079	89240319
chr1	89457267	89457549
chr1	89529638	89530007
chr1	89752385	89752492
chr1	90013696	90014043
chr1	90016483	90016521
chr1	90099950	90100153
chr1	90121985	90122121
chr1	90123296	90123670
chr1	90125070	90125143
chr1	90164381	90164433
chr1	90167657	90167773
chr1	90169104	90169309
chr1	90223174	90223447
chr1	90226145	90226360
chr1	90289247	90289293
chr1	90320845	90321084
chr1	90344600	90344683
chr1	90367960	90368115
chr1	90461298	90461597
chr1	90461797	90461945
chr1	90466598	90466642
chr1	91391156	91391420
chr1	91853019	91853084
chr1	92021775	92022091
chr1	92035219	92035770
chr1	92166605	92166685
chr1	92172601	92172759
chr1	92179029	92179462
chr1	92197507	92197667
chr1	92201825	92202076
chr1	92256869	92256997
chr1	92291657	92291934
chr1	92740270	92740706
chr1	92907491	92907587
chr1	92925584	92925820
chr1	93170902	93171289
chr1	93416699	93417072
chr1	93425408	93425540
chr1	93441187	93441350
chr1	93446579	93446961
chr1	93545529	93545988
chr1	93912168	93912547
chr1	93970215	93970408
chr1	94020540	94020816
chr1	94021314	94021626
chr1	94053698	94054090
chr1	94060777	94061226
chr1	94080175	94080586
chr1	94101526	94101829
chr1	94130951	94131239
chr1	94141325	94141499
chr1	94160495	94160662
chr1	94371317	94371601
chr1	94372422	94372787
chr1	94509601	94509922
chr1	94534630	94534985
chr1	94682709	94683095
chr1	94684511	94684812
chr1	94698374	94698651
chr1	94709637	94709983
chr1	94711188	94711483
chr1	94730492	94730754
chr1	94795618	94795987
chr1	94885990	94886346
chr1	95007995	95008302
chr1	95008693	95008821
chr1	95028441	95028830
chr1	95067855	95068241
chr1	95112003	95112217
chr1	95174059	95174304
chr1	95249173	95249377
chr1	95261907	95262121
chr1	95267524	95267667
chr1	95328690	95328856
chr1	95387128	95387471
chr1	95388205	95388559
chr1	95484241	95484316
chr1	96208080	96208328
chr1	96208444	96208679
chr1	97559749	97560125
chr1	98451163	98451546
chr1	98497100	98497277
chr1	98517989	98518149
chr1	98519387	98520118
chr1	99128815	99128853
chr1	100113218	100113273
chr1	100138994	100139323
chr1	100156808	100156888
chr1	100221255	100221423
chr1	100506335	100506338
chr1	100543241	100543320
chr1	100791645	100791929
chr1	100819658	100820050
chr1	100866020	100866634
chr1	100873154	100873394
chr1	100909707	100909895
chr1	100915125	100915584
chr1	101001713	101002071
chr1	101092174	101092300
chr1	101362717	101362876
chr1	101578123	101578335
chr1	101593911	101594018
chr1	101664975	101665135
chr1	101666298	101666377
chr1	101729806	101729829
chr1	101768521	101768740
chr1	101873844	101874040
chr1	101901539	101902132
chr1	103418656	103418827
chr1	108074818	108074849
chr1	108202818	108203038
chr1	108476434	108476655
chr1	108592862	108593109
chr1	109093990	109094408
chr1	109128797	109129190
chr1	109134248	109134380
chr1	109134609	109134927
chr1	109642591	109642861
chr1	109642898	109643544
chr1	109677264	109677321
chr1	109782677	109782831
chr1	109914177	109914362
chr1	109915594	109915940
chr1	109928106	109928152
chr1	109933134	109933482
chr1	110131738	110132207
chr1	110336218	110336380
chr1	110360967	110361372
chr1	110364297	110364570
chr1	110438276	110438910
chr1	110454425	110454737
chr1	110528950	110529259
chr1	111417921	111418495
chr1	111423491	111424046
chr1	111503281	111503462
chr1	111733520	111733879
chr1	111992836	111993234
chr1	111993518	111993730
chr1	112050724	112051096
chr1	112130039	112130305
chr1	112167119	112167496
chr1	112280469	112280538
chr1	112875335	112875706
chr1	112933901	112934058
chr1	112939938	112939941
chr1	112940721	112941015
chr1	112949167	112949374
chr1	113164875	113165040
chr1	113188356	113188646
chr1	113278458	113278898
chr1	113305239	113305307
chr1	113394964	113395159
chr1	113409786	113410145
chr1	113448082	113448443
chr1	113493966	113494103
chr1	113948223	113948517
chr1	114050900	114051151
chr1	114346559	114346915
chr1	114411144	114411319
chr1	114474083	114474466
chr1	114478664	114478859
chr1	114479894	114480287
chr1	114488806	114489135
chr1	114566071	114566240
chr1	114931454	114931515
chr1	115000867	115001249
chr1	115010404	115010467
chr1	115050901	115051300
chr1	115298602	115298842
chr1	115616004	115616285
chr1	115782991	115783256
chr1	115875771	115876223
chr1	116371807	116372195
chr1	116652137	116652418
chr1	116820892	116821229
chr1	116889820	116890021
chr1	116918331	116918655
chr1	116920142	116920291
chr1	117035155	117035292
chr1	117048846	117049039
chr1	117080791	117081053
chr1	117096111	117096225
chr1	117101741	117102040
chr1	117102146	117102287
chr1	117103380	117103518
chr1	117110819	117111233
chr1	117111470	117111754
chr1	117280230	117280385
chr1	117367696	117367863
chr1	117369903	117370125
chr1	117533593	117533939
chr1	118149258	118150064
chr1	118150095	118150429
chr1	118155568	118155679
chr1	118157230	118157573
chr1	118238609	118238967
chr1	118251466	118251863
chr1	118277814	118277871
chr1	119457484	119457627
chr1	120188428	120188927
chr1	121280065	121280170
chr1	121484183	121484930
chr1	121485082	121485212
chr1	144010367	144010738
chr1	144925582	144925971
chr1	144929488	144929777
chr1	144929949	144930159
chr1	144992172	144993130
chr1	144993717	144994037
chr1	144998861	144999274
chr1	145000077	145000843
chr1	145022224	145022680
chr1	145025407	145025737
chr1	145028441	145029007
chr1	145030102	145030502
chr1	145097461	145098086
chr1	145129830	145130085
chr1	145139235	145139466
chr1	145396760	145397198
chr1	145526735	145526797
chr1	146556145	146556634
chr1	147072793	147072971
chr1	147721223	147721375
chr1	147735142	147735539
chr1	147735779	147736093
chr1	147737312	147737432
chr1	147994566	147994835
chr1	148241863	148242092
chr1	149194265	149194656
chr1	149222771	149223274
chr1	149223485	149223931
chr1	149224402	149224656
chr1	149815237	149815620
chr1	149815849	149816206
chr1	149816287	149817606
chr1	149820361	149820952
chr1	149821015	149821647
chr1	149860379	149860754
chr1	149910900	149911219
chr1	149967987	149968184
chr1	150124245	150124478
chr1	150132781	150133169
chr1	150133301	150133735
chr1	150252822	150252947
chr1	150337933	150337954
chr1	150383126	150383519
chr1	150504793	150504993
chr1	150516225	150516254
chr1	150518602	150518606
chr1	150535145	150535582
chr1	150535666	150536874
chr1	150539630	150541082
chr1	150542611	150542663
chr1	150545618	150546000
chr1	150665228	150665483
chr1	150743488	150743628
chr1	150847217	150847607
chr1	150951633	150951719
chr1	150977291	150977502
chr1	151043874	151044227
chr1	151255796	151255919
chr1	151801452	151801673
chr1	151802687	151802699
chr1	151918166	151918684
chr1	151952953	151953143
chr1	151962673	151962839
chr1	152008322	152008604
chr1	152023808	152023922
chr1	152475107	152475502
chr1	152878925	152879083
chr1	152885482	152885651
chr1	153095466	153095607
chr1	153505144	153505346
chr1	153510895	153511054
chr1	153515520	153515695
chr1	153545204	153545219
chr1	153550279	153550357
chr1	153584192	153584444
chr1	153584539	153584862
chr1	153703006	153703158
chr1	153704738	153704941
chr1	153755915	153756341
chr1	153893953	153894174
chr1	153929776	153930098
chr1	154151566	154151965
chr1	154169109	154169422
chr1	154380711	154381076
chr1	154404002	154404256
chr1	154529043	154529152
chr1	154764268	154764368
chr1	154781443	154781576
chr1	154944844	154945021
chr1	154976032	154976682
chr1	154980967	154981439
chr1	155177075	155177131
chr1	155256463	155256490
chr1	155949677	155950033
chr1	155951073	155951535
chr1	156083653	156083749
chr1	156088196	156088818
chr1	156094487	156094888
chr1	156099403	156099409
chr1	156186263	156186620
chr1	156441325	156441352
chr1	156457714	156457876
chr1	156459316	156459322
chr1	156462103	156462305
chr1	156462474	156462813
chr1	156466300	156466488
chr1	156478154	156478558
chr1	156480721	156480806
chr1	156662788	156663056
chr1	156679562	156679883
chr1	156716044	156716402
chr1	156718145	156718311
chr1	156738559	156738937
chr1	156929343	156929628
chr1	157075878	157076036
chr1	157243969	157243988
chr1	157245271	157245647
chr1	157965581	157965885
chr1	157972340	157972556
chr1	157988610	157988813
chr1	157991640	157991845
chr1	158116608	158116808
chr1	158119500	158119689
chr1	158983439	158983572
chr1	159061476	159061533
chr1	159111413	159111696
chr1	159567117	159567122
chr1	159886226	159886307
chr1	159887185	159887340
chr1	160179410	160179686
chr1	160230168	160230604
chr1	160312399	160312427
chr1	160423500	160423891
chr1	160442735	160442920
chr1	160491073	160491111
chr1	160594327	160594553
chr1	160595772	160595962
chr1	160614171	160614312
chr1	160615754	160615874
chr1	160627989	160628194
chr1	160634434	160634737
chr1	160635544	160635911
chr1	160644250	160644550
chr1	160677107	160677423
chr1	160679377	160679790
chr1	160710565	160710934
chr1	160715370	160715587
chr1	160737830	160738075
chr1	160760016	160760204
chr1	161186258	161186502
chr1	161360511	161360657
chr1	161369073	161369991
chr1	161391658	161392048
chr1	161509910	161510226
chr1	162129298	162129612
chr1	162280139	162280505
chr1	162641062	162641302
chr1	163175133	163175505
chr1	164530890	164531202
chr1	164572243	164572418
chr1	164581088	164581415
chr1	164591730	164592081
chr1	164677350	164677747
chr1	165345662	165345996
chr1	165812203	165812472
chr1	165854950	165855165
chr1	167035961	167036358
chr1	167160035	167160234
chr1	167191021	167191933
chr1	167192959	167193266
chr1	167233382	167233783
chr1	167266550	167266873
chr1	167424237	167424438
chr1	167519754	167519794
chr1	167601337	167601881
chr1	167606580	167606956
chr1	167611505	167611870
chr1	167630871	167631089
chr1	167688867	167689229
chr1	167716975	167717146
chr1	168196557	168196684
chr1	168251156	168251300
chr1	168324121	168324201
chr1	168342295	168342643
chr1	168356534	168356647
chr1	168379766	168379983
chr1	168466866	168467072
chr1	168473309	168473887
chr1	168523526	168523813
chr1	168526949	168527356
chr1	168803610	168803867
chr1	169078346	169078451
chr1	169083190	169083582
chr1	169088756	169089011
chr1	169265150	169265531
chr1	169452846	169453010
chr1	169453300	169453554
chr1	171111213	171111493
chr1	171403967	171404283
chr1	171457847	171458211
chr1	171838422	171838514
chr1	171868300	171868690
chr1	172110233	172110634
chr1	172111745	172112248
chr1	172112292	172112783
chr1	172112899	172113253
chr1	172114673	172115045
chr1	172150201	172150456
chr1	172290722	172291103
chr1	172312870	172313144
chr1	172360006	172360520
chr1	172608339	172608375
chr1	172668452	172668612
chr1	172750590	172750943
chr1	172853063	172853400
chr1	172862488	172862855
chr1	172867135	172867250
chr1	172867987	172868451
chr1	172885909	172886025
chr1	172887821	172888117
chr1	172897582	172897796
chr1	172921869	172921979
chr1	173173914	173173943
chr1	173179572	173179609
chr1	173379357	173379589
chr1	173382392	173382663
chr1	173458528	173458763
chr1	173525181	173525432
chr1	174375242	174375457
chr1	174758375	174758757
chr1	174841945	174842146
chr1	174934857	174935076
chr1	175159885	175160247
chr1	175567282	175567399
chr1	175809381	175809640
chr1	176210588	176210854
chr1	178067495	178067729
chr1	178095904	178096296
chr1	178161971	178162372
chr1	178210313	178210444
chr1	178211142	178211289
chr1	178236819	178237171
chr1	178240750	178240933
chr1	178243282	178243405
chr1	178247527	178247570
chr1	178341095	178341427
chr1	178548738	178548966
chr1	179027915	179028169
chr1	179098902	179099008
chr1	179109886	179110573
chr1	179144823	179145001
chr1	179264418	179264593
chr1	179924965	179925120
chr1	180100723	180101052
chr1	180124804	180124957
chr1	180881171	180881301
chr1	180982291	180982565
chr1	180984314	180984675
chr1	181013694	181014003
chr1	181056250	181056427
chr1	181073429	181073824
chr1	181074960	181075072
chr1	181100137	181100521
chr1	181102636	181102899
chr1	181104265	181104351
chr1	181455130	181455228
chr1	182140516	182140684
chr1	182584229	182584455
chr1	182585205	182585710
chr1	182991493	182991892
chr1	183001755	183002070
chr1	183008353	183008716
chr1	183040086	183040243
chr1	183040579	183040640
chr1	183119488	183119537
chr1	183156806	183157017
chr1	183166871	183167293
chr1	183178797	183178927
chr1	183204133	183204476
chr1	183447574	183447687
chr1	183558655	183558919
chr1	183569402	183569759
chr1	183777202	183777289
chr1	183785826	183785834
chr1	183811405	183811482
chr1	183845626	183845941
chr1	183879959	183880115
chr1	183883631	183883861
chr1	183884883	183884977
chr1	184121452	184121522
chr1	184121592	184122165
chr1	184122209	184123036
chr1	184633365	184633484
chr1	184715069	184715336
chr1	184861359	184861614
chr1	184899814	184900060
chr1	184915128	184915493
chr1	184944268	184944881
chr1	185129196	185129366
chr1	185218851	185219062
chr1	185283485	185283858
chr1	185284624	185285027
chr1	185343087	185343625
chr1	185344410	185344562
chr1	185408687	185409225
chr1	185489364	185489582
chr1	185489650	185490072
chr1	185601920	185602129
chr1	185704575	185705000
chr1	185806916	185807113
chr1	186019686	186020001
chr1	186079951	186079994
chr1	186145006	186145377
chr1	186155969	186156079
chr1	186565172	186565202
chr1	186595682	186596007
chr1	186626730	186626986
chr1	186651096	186651206
chr1	186917931	186918325
chr1	187657223	187657261
chr1	189127328	189127738
chr1	192445728	192446040
chr1	192507991	192508486
chr1	192522913	192523029
chr1	192527145	192527211
chr1	192528600	192529008
chr1	192578929	192579022
chr1	192776161	192776913
chr1	192905522	192905632
chr1	192952637	192952766
chr1	192953827	192953882
chr1	192977440	192977778
chr1	193186112	193186299
chr1	194032178	194032364
chr1	196376822	196377173
chr1	197114565	197114914
chr1	197706191	197706459
chr1	197739507	197739631
chr1	198127475	198127965
chr1	198135199	198135539
chr1	198222944	198223214
chr1	198237267	198237596
chr1	198241726	198242076
chr1	198610750	198611255
chr1	198637583	198637714
chr1	198638155	198638627
chr1	198641231	198641603
chr1	198650584	198650806
chr1	198745813	198746100
chr1	198861749	198862107
chr1	198884632	198885024
chr1	198891826	198892294
chr1	198894891	198894966
chr1	198896436	198896587
chr1	198903379	198903667
chr1	199267147	199267291
chr1	199403430	199403573
chr1	200050544	200050911
chr1	200123314	200123587
chr1	200306357	200306483
chr1	200379777	200379959
chr1	200609197	200609463
chr1	200639691	200639895
chr1	200831452	200831819
chr1	200839092	200839138
chr1	200984911	200985313
chr1	200990231	200990628
chr1	200991623	200991825
chr1	201265071	201265270
chr1	201366619	201366946
chr1	201366962	201367119
chr1	201424936	201425126
chr1	201426190	201426373
chr1	201449846	201450129
chr1	201469668	201470038
chr1	201471477	201471698
chr1	201508517	201509575
chr1	201509922	201510019
chr1	201511493	201511740
chr1	201513391	201513762
chr1	201522713	201522905
chr1	201683757	201684312
chr1	201717989	201718364
chr1	201744472	201744697
chr1	201818328	201818459
chr1	202055852	202056123
chr1	202075502	202075811
chr1	202133952	202134107
chr1	202508381	202508633
chr1	202559126	202559427
chr1	202769972	202770132
chr1	202996536	202996600
chr1	203272708	203272972
chr1	203289732	203289865
chr1	203294985	203295146
chr1	203296046	203296157
chr1	203398098	203398266
chr1	203524939	203525564
chr1	203526746	203526853
chr1	203582380	203582595
chr1	203597460	203597545
chr1	203597868	203598263
chr1	203619027	203619374
chr1	203641458	203641806
chr1	203651059	203651198
chr1	203747017	203747212
chr1	204255998	204256379
chr1	204257409	204257720
chr1	204320074	204320205
chr1	204376532	204376667
chr1	204386150	204386414
chr1	204395183	204395520
chr1	204419822	204420142
chr1	204422279	204422591
chr1	204490354	204490874
chr1	204854596	204854849
chr1	205090261	205090406
chr1	205207372	205207560
chr1	205255828	205256221
chr1	205263599	205264019
chr1	205416632	205416810
chr1	205419708	205419905
chr1	205474556	205474866
chr1	205474973	205475042
chr1	205481260	205481453
chr1	205599222	205599660
chr1	205637459	205637745
chr1	205718168	205718348
chr1	206235737	206236017
chr1	206674740	206675114
chr1	206677196	206677895
chr1	206689612	206689772
chr1	206728769	206729044
chr1	206733816	206734085
chr1	206807155	206807335
chr1	206825582	206825710
chr1	206861410	206861458
chr1	206873175	206873505
chr1	206877017	206877220
chr1	206881442	206881860
chr1	206883607	206883824
chr1	206887347	206887686
chr1	206914420	206914794
chr1	206939743	206940044
chr1	206959638	206959834
chr1	207058816	207059147
chr1	207064076	207064429
chr1	207064869	207064994
chr1	207079196	207079569
chr1	207080719	207080948
chr1	207093797	207094147
chr1	207097158	207097916
chr1	207097967	207098456
chr1	207456248	207456456
chr1	207483401	207483459
chr1	207536714	207536842
chr1	207596928	207597030
chr1	207631218	207631637
chr1	207693069	207693662
chr1	207998055	207998202
chr1	208000145	208000344
chr1	208034956	208035373
chr1	208136912	208137268
chr1	208292496	208292515
chr1	208339488	208339613
chr1	208343772	208343924
chr1	208345342	208345747
chr1	208347775	208347794
chr1	208357688	208357785
chr1	208358361	208358485
chr1	208359039	208359331
chr1	208375273	208375656
chr1	208376518	208376879
chr1	208378283	208378515
chr1	208380118	208380136
chr1	208381145	208381344
chr1	208387951	208388224
chr1	208388843	208389573
chr1	208412895	208413106
chr1	209584845	209585000
chr1	209600780	209600928
chr1	209601291	209601611
chr1	209844084	209844533
chr1	209845976	209846960
chr1	209915892	209915995
chr1	210465588	210466106
chr1	211779662	211780026
chr1	211786767	211786827
chr1	211908896	211908973
chr1	211978273	211978581
chr1	212101620	212101942
chr1	212213916	212214090
chr1	212483274	212483649
chr1	212659876	212660103
chr1	212671545	212672072
chr1	212686677	212686828
chr1	212731490	212732709
chr1	212739888	212740789
chr1	212780782	212781279
chr1	212856605	212856926
chr1	212874303	212874437
chr1	212894895	212895141
chr1	212926115	212926318
chr1	213131559	213131917
chr1	213133291	213133472
chr1	213230206	213230598
chr1	213230864	213231179
chr1	213433998	213434004
chr1	214150404	214150498
chr1	214163213	214163421
chr1	214163432	214163790
chr1	214163965	214164241
chr1	214387793	214387931
chr1	214618892	214619282
chr1	214620076	214620672
chr1	214649549	214649715
chr1	214689128	214689302
chr1	214723447	214723492
chr1	215131172	215131425
chr1	215164018	215164287
chr1	215175831	215176163
chr1	215743425	215743588
chr1	215756556	215756821
chr1	217076814	217077022
chr1	218459429	218459823
chr1	218476262	218476397
chr1	218521405	218522190
chr1	218553747	218554091
chr1	218672486	218672707
chr1	219240049	219240272
chr1	219319801	219319846
chr1	219471822	219472065
chr1	219472919	219473237
chr1	220922775	220922792
chr1	221242736	221243168
chr1	221613404	221613745
chr1	221896721	221897112
chr1	221916785	221917321
chr1	221966814	221967995
chr1	222005676	222005935
chr1	222112957	222113228
chr1	222242290	222242550
chr1	222544063	222544374
chr1	223071222	223071477
chr1	223254562	223254777
chr1	223276523	223276867
chr1	223895493	223895874
chr1	223902604	223902857
chr1	223907319	223907681
chr1	223919289	223919303
chr1	223953138	223953288
chr1	224007556	224007795
chr1	224017275	224017445
chr1	224022575	224022910
chr1	224180261	224180514
chr1	224241721	224242000
chr1	224246484	224246581
chr1	224393253	224393413
chr1	224439419	224439564
chr1	224453322	224453657
chr1	224528791	224528936
chr1	224619988	224620298
chr1	224780772	224780823
chr1	224811153	224811541
chr1	224820048	224820163
chr1	224920644	224921194
chr1	225633550	225633807
chr1	225650299	225650342
chr1	225843222	225843438
chr1	226067495	226067745
chr1	226068052	226068247
chr1	226087072	226087330
chr1	226159924	226160121
chr1	226184684	226184904
chr1	226216724	226216990
chr1	226298297	226298533
chr1	226310252	226310595
chr1	226372653	226373566
chr1	226830845	226831071
chr1	226850198	226851014
chr1	226851812	226851996
chr1	226864437	226864730
chr1	226865330	226865571
chr1	226878103	226878681
chr1	226899570	226899851
chr1	226920607	226920629
chr1	226920988	226921418
chr1	227070508	227070591
chr1	227413379	227413783
chr1	227445875	227445887
chr1	227499470	227499814
chr1	227503653	227503962
chr1	227730355	227730740
chr1	227975609	227976156
chr1	227976197	227976490
chr1	228269568	228269810
chr1	228271438	228271734
chr1	228272073	228272409
chr1	228273208	228273318
chr1	228274281	228274680
chr1	228276429	228276563
chr1	228297636	228297667
chr1	228329969	228330520
chr1	228652314	228652573
chr1	228666808	228666852
chr1	228666990	228667213
chr1	228782602	228782868
chr1	229367559	229367656
chr1	229374566	229374670
chr1	229413343	229413454
chr1	229473732	229474083
chr1	229690682	229690782
chr1	229692175	229692480
chr1	230203814	230204638
chr1	230209242	230209573
chr1	230220164	230220282
chr1	230245809	230246298
chr1	230250113	230250458
chr1	230259634	230259837
chr1	230844254	230844609
chr1	230889501	230889710
chr1	231338717	231338722
chr1	231453424	231453664
chr1	231531776	231531955
chr1	231544082	231544381
chr1	231551322	231551553
chr1	231739647	231739689
chr1	231892662	231893028
chr1	231963650	231963669
chr1	232428903	232429197
chr1	232726243	232726385
chr1	232765644	232766127
chr1	233004898	233005213
chr1	233221181	233221220
chr1	233234073	233234169
chr1	233250112	233250251
chr1	233751116	233751484
chr1	233761272	233761448
chr1	233801456	233801931
chr1	233811305	233811449
chr1	234504370	234504575
chr1	234505928	234506189
chr1	234507877	234508057
chr1	234630750	234630905
chr1	234668185	234668630
chr1	234668851	234669143
chr1	234735284	234736216
chr1	234747710	234748018
chr1	234749021	234749143
chr1	234752255	234752429
chr1	234756792	234757174
chr1	234852227	234852379
chr1	234857482	234857708
chr1	234858306	234858323
chr1	234862404	234862535
chr1	235011316	235011428
chr1	235011660	235011910
chr1	235061804	235062063
chr1	235069675	235069753
chr1	235089980	235090270
chr1	235107452	235107692
chr1	235123254	235123645
chr1	235147478	235148138
chr1	235148305	235148458
chr1	235242792	235242999
chr1	235467852	235468193
chr1	235468267	235468477
chr1	235486008	235486374
chr1	235994341	235994597
chr1	236019356	236019666
chr1	236043399	236043874
chr1	236051513	236051606
chr1	236072112	236072729
chr1	236073752	236073816
chr1	236081357	236081630
chr1	236105368	236105579
chr1	236134196	236134583
chr1	236164413	236164426
chr1	236322986	236323030
chr1	236438978	236439312
chr1	236666572	236666591
chr1	236697612	236697954
chr1	236959858	236960198
chr1	237007258	237007578
chr1	237007861	237008154
chr1	237634251	237634535
chr1	239977642	239977992
chr1	241759955	241760313
chr1	241776393	241776782
chr1	241800652	241800786
chr1	242693822	242693939
chr1	243395114	243395225
chr1	243401757	243402122
chr1	243413454	243413629
chr1	243450384	243450830
chr1	243760527	243760902
chr1	243893800	243893985
chr1	244210956	244211944
chr1	244212276	244213430
chr1	244488435	244488807
chr1	244557355	244557575
chr1	244978973	244979244
chr1	245000795	245001057
chr1	245057262	245057513
chr1	245162358	245162654
chr1	245214769	245215725
chr1	245317033	245317298
chr1	246020236	246020536
chr1	246269774	246269985
chr1	246378365	246378522
chr1	246588842	246589093
chr1	246733045	246733207
chr1	246741142	246741478
chr1	246746121	246746246
chr1	246746796	246747287
chr1	246948292	246948503
chr1	247092708	247093059
chr1	247450910	247450974
chr1	247521124	247521311
chr1	247537279	247537425
chr1	247571423	247571895
chr1	247603926	247604319
chr1	248894360	248894532
chr1	249167779	249168118
chr10	186081	186186
chr10	496984	497146
chr10	587865	587973
chr10	679394	679727
chr10	705530	705703
chr10	972229	972576
chr10	975785	976368
chr10	978153	978330
chr10	1195801	1196103
chr10	1999579	1999892
chr10	2249906	2250005
chr10	3116387	3116756
chr10	3135394	3135398
chr10	3137328	3137458
chr10	3527599	3527883
chr10	3817583	3817734
chr10	3826027	3826670
chr10	3844887	3845079
chr10	3847352	3847708
chr10	3849578	3850051
chr10	3851157	3852053
chr10	3890689	3890931
chr10	3893083	3893252
chr10	3894416	3895012
chr10	3903056	3903564
chr10	3915881	3916422
chr10	3916430	3916521
chr10	3917203	3917319
chr10	3919323	3919499
chr10	3919520	3919885
chr10	3934486	3935471
chr10	3937227	3937631
chr10	3939370	3939796
chr10	3941138	3941454
chr10	3969168	3969423
chr10	4111607	4111954
chr10	4170248	4170427
chr10	4174431	4174586
chr10	4283808	4284356
chr10	4394953	4395258
chr10	4493495	4493779
chr10	4713647	4713873
chr10	4806110	4806385
chr10	4808549	4808890
chr10	4812953	4813314
chr10	4818219	4818432
chr10	4821011	4821207
chr10	4822871	4823045
chr10	4981970	4982075
chr10	5113568	5113720
chr10	5122151	5122307
chr10	5190608	5190854
chr10	5335756	5336054
chr10	5521054	5521361
chr10	5606066	5606314
chr10	5606609	5606845
chr10	5608647	5608913
chr10	5625592	5625883
chr10	5723595	5723865
chr10	5851249	5851361
chr10	5937894	5938282
chr10	5940283	5940393
chr10	6087016	6087259
chr10	6092346	6093134
chr10	6093917	6094932
chr10	6133690	6134070
chr10	6182474	6182743
chr10	6182936	6183230
chr10	6183239	6183522
chr10	6183553	6183785
chr10	6199678	6199898
chr10	6205598	6205977
chr10	6243171	6243265
chr10	6312213	6312820
chr10	6316063	6316267
chr10	6316910	6317660
chr10	6534198	6534469
chr10	6536001	6536243
chr10	6544405	6544766
chr10	6969582	6969849
chr10	7275418	7275743
chr10	7306886	7306912
chr10	7353469	7353511
chr10	7583796	7584039
chr10	7828382	7828623
chr10	8086909	8087356
chr10	8090681	8090984
chr10	8091057	8091171
chr10	8091730	8091889
chr10	8102093	8102510
chr10	8223566	8223731
chr10	9920023	9920296
chr10	11077382	11077525
chr10	11205969	11206142
chr10	11209660	11210016
chr10	11211427	11212417
chr10	11214900	11215653
chr10	11217723	11217980
chr10	11219865	11220140
chr10	11221921	11222096
chr10	11239208	11239713
chr10	11251454	11251848
chr10	11252535	11252766
chr10	11277694	11277858
chr10	11278416	11278809
chr10	11279666	11279984
chr10	11285319	11285662
chr10	11287589	11287930
chr10	11288835	11289294
chr10	11328672	11328968
chr10	11726836	11727046
chr10	11727121	11727339
chr10	11755235	11755413
chr10	11758013	11758191
chr10	11923659	11923932
chr10	11926703	11927337
chr10	11928078	11928438
chr10	11929219	11929459
chr10	11940231	11940446
chr10	12256869	12257395
chr10	12281070	12281178
chr10	12647600	12648000
chr10	12648112	12648303
chr10	12761753	12761851
chr10	12762455	12762628
chr10	13745528	13745723
chr10	13747197	13747410
chr10	13800483	13800712
chr10	13886497	13886772
chr10	13904615	13904966
chr10	13908291	13908478
chr10	13923250	13923633
chr10	13928984	13929094
chr10	13929801	13930045
chr10	13932296	13932549
chr10	13932566	13932886
chr10	14032375	14032782
chr10	14224446	14224837
chr10	14226883	14227475
chr10	14227722	14228293
chr10	14605072	14605183
chr10	14607149	14607207
chr10	14616939	14617222
chr10	14618847	14618967
chr10	14620545	14620767
chr10	14625311	14625508
chr10	14634808	14635088
chr10	14645173	14645673
chr10	15411341	15411434
chr10	15481671	15481715
chr10	15486450	15486741
chr10	15898066	15898980
chr10	16480998	16481284
chr10	16561285	16561670
chr10	16933546	16933937
chr10	17008974	17009242
chr10	17066322	17066618
chr10	17067983	17068144
chr10	17068820	17069394
chr10	17241491	17241704
chr10	17248179	17248700
chr10	17269399	17269729
chr10	17455949	17456150
chr10	17456684	17457055
chr10	17457231	17457602
chr10	17458400	17458622
chr10	17473733	17474028
chr10	17494891	17495197
chr10	17553346	17553542
chr10	17688038	17688270
chr10	17704602	17705022
chr10	17711637	17711857
chr10	17715914	17716040
chr10	17727321	17727588
chr10	18688235	18688406
chr10	20108396	20108621
chr10	20121757	20121977
chr10	20126415	20126499
chr10	20132610	20132962
chr10	20210352	20210750
chr10	20293440	20293529
chr10	20399566	20399650
chr10	21386477	21386751
chr10	21604405	21604764
chr10	21652812	21653264
chr10	21795346	21795467
chr10	21816034	21816370
chr10	22096073	22096189
chr10	22265792	22266011
chr10	22518007	22518203
chr10	22535612	22535856
chr10	22535914	22536341
chr10	22630393	22630515
chr10	22658531	22658793
chr10	22725331	22726270
chr10	22726811	22727194
chr10	22887940	22888243
chr10	22935484	22935576
chr10	22935847	22936120
chr10	22938355	22938607
chr10	22955293	22955683
chr10	22958106	22958431
chr10	22971299	22971654
chr10	22972137	22972536
chr10	22989065	22989097
chr10	23001759	23002161
chr10	24578345	24578575
chr10	24771987	24772221
chr10	24772710	24773084
chr10	24996902	24997348
chr10	25007692	25008010
chr10	25020959	25021168
chr10	25326831	25326929
chr10	26728522	26728850
chr10	26728870	26729238
chr10	26768791	26768884
chr10	26769554	26769789
chr10	26772548	26772825
chr10	27027283	27027541
chr10	27027695	27027811
chr10	27132677	27133066
chr10	27312265	27312721
chr10	27441760	27441941
chr10	27445269	27445361
chr10	27608746	27608893
chr10	27772063	27772447
chr10	28506828	28506942
chr10	28623868	28624353
chr10	28848150	28848246
chr10	28855242	28855528
chr10	28868110	28868388
chr10	29008942	29008995
chr10	29228333	29228416
chr10	29420684	29421072
chr10	29421778	29421876
chr10	29607608	29607900
chr10	29725041	29725273
chr10	29824218	29824530
chr10	29877671	29877896
chr10	29878157	29878301
chr10	29947803	29948305
chr10	29948331	29948643
chr10	30023406	30023889
chr10	30338064	30338193
chr10	30743579	30744045
chr10	30782065	30782163
chr10	30823622	30823760
chr10	30842175	30842302
chr10	30888955	30889412
chr10	31073492	31073855
chr10	31109229	31109540
chr10	31274439	31274738
chr10	31286283	31286522
chr10	31287625	31287758
chr10	31302354	31302534
chr10	31302849	31302986
chr10	31423120	31423358
chr10	31423488	31423889
chr10	31435627	31435820
chr10	31621249	31621605
chr10	31622603	31622963
chr10	31630703	31631062
chr10	31631924	31632253
chr10	31646299	31646563
chr10	31673226	31673486
chr10	31991028	31991162
chr10	32048526	32048709
chr10	32057535	32057679
chr10	32215994	32216384
chr10	32438323	32438553
chr10	32615387	32615575
chr10	32625538	32625685
chr10	32632871	32633017
chr10	32639699	32640002
chr10	32641551	32641778
chr10	33226565	33226944
chr10	33227518	33227733
chr10	33233416	33233592
chr10	33236596	33236984
chr10	33239987	33240188
chr10	33245417	33245789
chr10	33521390	33521591
chr10	33527175	33527272
chr10	33527439	33527671
chr10	33538724	33539088
chr10	33542062	33542109
chr10	33566876	33567192
chr10	34307238	34307364
chr10	34520191	34520579
chr10	34543561	34543978
chr10	34694889	34695241
chr10	34815006	34815362
chr10	34815720	34815820
chr10	34817271	34817427
chr10	34955143	34955229
chr10	35060524	35060857
chr10	35417102	35417427
chr10	35480454	35480778
chr10	35589522	35589653
chr10	35626953	35627302
chr10	35660379	35660704
chr10	35670534	35670581
chr10	35684719	35684939
chr10	35698359	35698454
chr10	35702143	35702240
chr10	35708466	35708479
chr10	35710568	35710954
chr10	35740464	35740561
chr10	35863833	35864227
chr10	35930944	35931373
chr10	36110264	36110474
chr10	36461054	36461345
chr10	42364777	42365073
chr10	42365097	42365340
chr10	42383483	42383712
chr10	42384217	42384542
chr10	42387693	42387846
chr10	42396941	42397154
chr10	42398389	42399045
chr10	42399565	42400049
chr10	42400423	42400643
chr10	42529801	42530213
chr10	42534756	42534879
chr10	42817169	42817551
chr10	43248764	43248842
chr10	43891120	43891322
chr10	43895156	43895494
chr10	44341958	44342083
chr10	44363109	44363361
chr10	45360121	45360274
chr10	45374285	45374679
chr10	45374880	45374938
chr10	45458620	45459179
chr10	45899578	45899898
chr10	45906394	45906656
chr10	45916594	45916964
chr10	45965771	45965877
chr10	46075869	46076122
chr10	47057751	47058301
chr10	47058501	47058910
chr10	47078728	47079087
chr10	47588021	47588345
chr10	47588413	47588931
chr10	47655672	47656071
chr10	49495763	49496101
chr10	49569091	49569293
chr10	49600542	49600690
chr10	49695325	49695530
chr10	49734665	49734876
chr10	50008368	50008657
chr10	50392053	50392454
chr10	50392979	50393162
chr10	50394229	50394245
chr10	50395223	50395567
chr10	52107208	52107553
chr10	52134626	52134855
chr10	52134910	52135042
chr10	52140136	52140480
chr10	52163360	52163458
chr10	52167205	52167434
chr10	52172661	52172664
chr10	52174627	52174888
chr10	52190965	52191281
chr10	52191787	52192182
chr10	52262060	52262182
chr10	52271779	52272070
chr10	52287355	52287563
chr10	53445683	53445981
chr10	54412751	54413000
chr10	54463846	54464030
chr10	54512756	54513128
chr10	54539957	54540289
chr10	54785191	54785380
chr10	57133904	57134033
chr10	60274080	60274332
chr10	60275224	60275383
chr10	60314250	60314569
chr10	60421235	60421505
chr10	60516083	60516420
chr10	60796573	60796761
chr10	60820571	60820938
chr10	60933278	60933407
chr10	60935384	60935742
chr10	61664143	61664354
chr10	61997048	61997297
chr10	62075173	62075403
chr10	62174641	62174784
chr10	62185134	62185430
chr10	62412449	62412665
chr10	63156989	63157303
chr10	63157430	63157751
chr10	63224711	63225008
chr10	63596779	63597177
chr10	63656927	63657133
chr10	63663977	63664360
chr10	63664488	63664743
chr10	63697435	63697783
chr10	63699354	63699643
chr10	63701117	63701444
chr10	63701578	63701680
chr10	63704182	63704298
chr10	63724155	63724169
[truncated: 14,988 more rows]
