# Supplementary material for: Genome-wide prediction of cis-regulatory regions using supervised deep learning methods
Source: BMC Bioinformatics. 2018 May 31;19:202. doi: 10.1186/s12859-018-2187-1 (PMC5984344; doi:10.1186/s12859-018-2187-1)
Supplement: Supplementary file 4 — List of features used for each cell type. (ZIP 1.36 kb) [file 12859_2018_2187_MOESM4_ESM.zip]

Archive with 1 entries (1 files):
- additional_file4.tab
