# Supplementary material for: Genome-wide prediction of cis-regulatory regions using supervised deep learning methods
Source: BMC Bioinformatics. 2018 May 31;19:202. doi: 10.1186/s12859-018-2187-1 (PMC5984344; doi:10.1186/s12859-018-2187-1)
Supplement: Supplementary file 4 — List of features used for each cell type. (ZIP 1.36 kb) [file 12859_2018_2187_MOESM4_ESM.zip › additional_file4.tab]

Feature	A549	GM12878	HelaS3	HepG2	HMEC	HUVEC	K562	MCF7
AP-2ALPHA(TFAP2A)	0	0	1	0	0	0	0	0
AP-2GAMMA(TFAP2C)	0	0	1	0	0	0	0	0
ARID3A	0	0	0	1	0	0	1	0
ATF1	0	0	0	0	0	0	1	0
ATF2	0	1	0	0	0	0	0	0
ATF3	1	1	0	1	0	0	1	0
BACH1	0	0	0	0	0	0	1	0
BAF155(SMARCC1)	0	0	1	0	0	0	0	0
BAF170(SMARCC2)	0	0	1	0	0	0	0	0
BATF	0	1	0	0	0	0	0	0
BCL11A	0	1	0	0	0	0	0	0
BCL3	1	1	0	0	0	0	0	0
BCLAF1	0	1	0	0	0	0	1	0
BDP1	0	0	1	0	0	0	1	0
BHLHE40	1	1	0	1	0	0	1	0
BRCA1	0	1	1	1	0	0	0	0
BRF1	0	0	1	0	0	0	1	0
BRF2	0	0	1	0	0	0	1	0
BRG1(SMARCA4)	0	0	1	0	0	0	1	0
C-FOS(FOS)	0	1	1	0	0	1	1	0
C-JUN(JUN)	0	0	1	1	0	1	1	0
C-MYC(MYC)	1	1	1	1	0	1	1	1
CBP(CREBBP)	0	0	0	0	0	0	1	0
CBX2	0	0	0	0	0	0	1	0
CBX3	0	0	0	0	0	0	1	0
CBX8	0	0	0	0	0	0	1	0
CCNE1	0	0	0	0	0	0	1	0
CCNT2	0	0	0	0	0	0	1	0
CDKN1B	0	0	0	0	0	0	1	0
CDP(CUX1)	0	1	0	0	0	0	1	0
CEBPB	1	1	1	1	0	0	1	1
CEBPD	0	0	0	1	0	0	1	0
CEBPZ	0	0	0	1	0	0	0	0
CHD1	0	1	0	0	0	0	1	0
CHD2	0	1	1	1	0	0	1	0
CHD4	0	0	0	0	0	0	1	0
CHD7	0	0	0	0	0	0	1	0
CHIAPET(CTCF)	0	0	0	0	0	0	1	1
CHIAPET(ERAA)	0	0	0	0	0	0	0	1
CHIAPET(POL2)	0	0	1	0	0	0	0	1
COREST(RCOR1)	0	1	1	1	0	0	1	0
CPGISLANDS	1	1	1	1	1	1	1	1
CREB1	1	1	0	1	0	0	1	0
CTCF	1	1	1	1	1	1	1	1
DNASE	1	1	1	1	1	1	1	1
E2F1	0	0	1	0	0	0	0	0
E2F4	0	1	1	0	0	0	1	0
E2F6	1	0	1	0	0	0	1	0
EBF1	0	1	0	0	0	0	0	0
EGR1	0	1	0	0	0	0	1	1
ELF1	1	1	0	1	0	0	1	1
ELK1	0	1	1	0	0	0	1	0
ELK4	0	0	1	0	0	0	0	0
ERRA	0	1	0	0	0	0	0	0
ETS1	1	1	0	0	0	0	1	0
EZH2	0	1	1	1	1	1	1	0
FAIRE	1	1	1	1	0	1	1	1
FOSL1	0	0	0	0	0	0	1	0
FOSL2	1	0	0	1	0	0	0	1
FOXA1	1	0	0	1	0	0	0	0
FOXA2	0	0	0	1	0	0	0	0
FOXM1	0	1	0	0	0	0	0	1
GABP(GABPA)	1	1	1	1	0	0	1	1
GATA1	0	0	0	0	0	0	1	0
GATA2	0	0	0	0	0	1	1	0
GATA3	1	0	0	0	0	0	0	1
GCN5	0	1	0	0	0	0	0	0
GCN5(KAT2A)	0	0	1	0	0	0	0	0
GR(NR3C1)	1	0	0	0	0	0	0	0
GTF2B	0	0	0	0	0	0	1	0
GTF2F1	0	0	1	0	0	0	1	0
H2A.Z	1	1	1	1	1	1	1	0
H3K27AC	1	1	1	1	1	1	1	1
H3K27ME3	1	1	1	1	1	1	1	1
H3K36ME3	1	1	1	1	1	1	1	1
H3K4ME1	1	1	1	1	1	1	1	0
H3K4ME2	1	1	1	1	1	1	1	0
H3K4ME3	1	1	1	1	1	1	1	1
H3K79ME2	1	1	1	1	1	1	1	0
H3K9AC	1	1	1	1	1	1	1	0
H3K9ME1	0	0	0	0	0	1	1	0
H3K9ME3	1	1	1	1	1	1	1	1
H4K20ME1	1	1	1	1	1	1	1	0
HA-E2F1(E2F1)	0	0	1	0	0	0	0	1
HCFC1	0	0	1	0	0	0	1	0
HDAC1	0	0	0	0	0	0	1	0
HDAC2	0	0	0	1	0	0	1	1
HDAC6	0	0	0	0	0	0	1	0
HDAC8	0	0	0	0	0	0	1	0
HMGN3	0	0	0	0	0	0	1	0
HNF4A	0	0	0	1	0	0	0	0
HNF4G	0	0	0	1	0	0	0	0
IKZF1	0	1	0	0	0	0	0	0
ILF2	0	0	0	0	0	0	1	0
INI1(SMARCB1)	0	0	1	0	0	0	0	0
IRF3	0	1	1	1	0	0	0	0
IRF4	0	1	0	0	0	0	0	0
JUNB	0	0	0	0	0	0	1	0
JUND	0	1	1	1	0	0	1	1
KAP1(TRIM28)	0	0	0	0	0	0	1	0
LSD1(KDM1A)	0	0	0	0	0	0	1	0
MAFF	0	0	0	1	0	0	1	0
MAFK	0	1	1	1	0	0	1	0
MAX	1	1	1	1	0	1	1	1
MAZ	0	1	1	1	0	0	1	0
MBD4	0	0	0	1	0	0	0	0
MEF2A	0	1	0	0	0	0	1	0
MEF2C	0	1	0	0	0	0	0	0
MLL5	0	0	0	0	0	0	1	0
MTA3	0	1	0	0	0	0	0	0
MXI1	0	1	1	1	0	0	1	0
MYBL2	0	0	0	1	0	0	0	0
NCOR(NCOR1)	0	0	0	0	0	0	1	0
NELFE	0	0	0	0	0	0	1	0
NF90(ILF3)	0	0	0	0	0	0	1	0
NFATC1	0	1	0	0	0	0	0	0
NFE2	0	1	0	0	0	0	1	0
NFIC	0	1	0	1	0	0	0	0
NFKB	0	1	0	0	0	0	0	0
NFYA	0	1	1	0	0	0	1	0
NFYB	0	1	1	0	0	0	1	0
NR2F2	0	0	0	0	0	0	1	1
NR4A1	0	0	0	0	0	0	1	0
NRF1	0	1	1	1	0	0	1	0
NRSF(REST)	1	1	1	1	0	0	1	1
NSD2(WHSC1)	0	0	0	0	0	0	1	0
P300(EP300)	1	1	1	1	0	0	1	1
PAX5	0	1	0	0	0	0	0	0
PBX3	1	1	0	0	0	0	0	0
PCAF(KAT2B)	0	0	0	0	0	0	1	0
PHASTCONS	1	1	1	1	1	1	1	1
PHF8	0	0	0	0	0	0	1	0
PLU1(KDM5B)	0	0	0	0	0	0	1	0
PML	0	1	0	0	0	0	1	1
POL2(POLR2A)	1	1	1	1	0	1	1	1
POL3(POLR3G)	0	1	0	0	0	0	1	0
POU2F2	0	1	0	0	0	0	0	0
PRDM1	0	0	1	0	0	0	0	0
PU.1(SPI1)	0	1	0	0	0	0	1	0
RAD21	1	1	1	1	0	0	1	1
RBBP5	0	0	0	0	0	0	1	0
RFX5	0	1	1	1	0	0	1	0
RNF2	0	0	0	0	0	0	1	0
RPC155(POLR3A)	0	0	1	0	0	0	1	0
RUNX3	0	1	0	0	0	0	0	0
RXRA	0	1	0	1	0	0	0	0
SAP30	0	0	0	0	0	0	1	0
SETDB1	0	0	0	0	0	0	1	0
SIN3A	1	1	0	1	0	0	1	1
SIRT6	0	0	0	0	0	0	1	0
SIX5	1	1	0	0	0	0	1	0
SMC3	0	1	1	1	0	0	1	0
SP1	1	1	0	1	0	0	1	0
SP2	0	0	0	1	0	0	1	0
SPT20(FAM48A)	0	0	1	0	0	0	0	0
SPT20(SUPT20H)	0	1	0	0	0	0	0	0
SREBP1	0	1	0	0	0	0	0	0
SREBP2	0	1	0	0	0	0	0	0
SRF	0	1	0	1	0	0	1	1
STAT1	0	1	1	0	0	0	1	0
STAT3	0	1	1	0	0	0	0	0
STAT5A	0	1	0	0	0	0	1	0
SUZ12	0	0	0	0	0	0	1	0
TAF1	1	1	1	1	0	0	1	1
TAF7	0	0	0	0	0	0	1	0
TAL1	0	0	0	0	0	0	1	0
TBLR1(TBL1XR1)	0	1	0	0	0	0	1	0
TBP	0	1	1	1	0	0	1	0
TCF1	0	1	0	0	0	0	0	0
TCF12	1	0	0	1	0	0	0	1
TCF3	0	1	0	0	0	0	0	0
TCF7L2	0	0	1	1	0	0	0	1
TEAD4	1	0	0	1	0	0	1	1
TF3C110(GTF3C2)	0	0	1	0	0	0	1	0
THAP1	0	0	0	0	0	0	1	0
TR4(NR2C2)	0	1	1	1	0	0	1	0
TRIM28	0	0	0	0	0	0	1	0
UBF(UBTF)	0	0	0	0	0	0	1	0
UBTF	0	0	0	0	0	0	1	0
USF1	1	1	0	1	0	0	1	0
USF2	0	1	1	1	0	0	1	0
WHIP(WRNIP1)	0	1	0	0	0	0	0	0
XRCC4	0	0	0	0	0	0	1	0
YY1	1	1	0	1	0	0	1	0
ZBTB33	1	1	0	1	0	0	1	0
ZBTB7A	0	0	0	1	0	0	1	0
ZEB1	0	1	0	1	0	0	0	0
ZKSCAN1	0	0	1	0	0	0	0	0
ZNF143	0	1	1	0	0	0	1	0
ZNF217	0	0	0	0	0	0	0	1
ZNF263	0	0	0	0	0	0	1	0
ZNF274	0	1	1	1	0	0	1	0
ZNF384	0	1	0	0	0	0	0	0
ZZZ3	0	1	1	0	0	0	0	0
